# Supplementary material for: Cryo‐EM structure of antibacterial efflux transporter QacA from Staphylococcus aureus reveals a novel extracellular loop with allosteric role
Source: EMBO J. 2023 Jul 17;42(16):e113418. doi: 10.15252/embj.2023113418 (PMC10425836; doi:10.15252/embj.2023113418)
Supplement: Supplementary file 3 — Dataset EV1 [file EMBJ-42-e113418-s007.zip]

Archive with 11 entries (8 files):
- EV Dataset 1/
- EV Dataset 1/.DS_Store
- __MACOSX/
- __MACOSX/EV Dataset 1/
- __MACOSX/EV Dataset 1/._.DS_Store
- EV Dataset 1/denmod_map.ccp4
- __MACOSX/EV Dataset 1/._denmod_map.ccp4
- EV Dataset 1/QacA-refined.pdb
- __MACOSX/EV Dataset 1/._QacA-refined.pdb
- EV Dataset 1/QacA-refined.xlsx
- __MACOSX/EV Dataset 1/._QacA-refined.xlsx
