# Supplementary material for: Cryo‐EM structure of antibacterial efflux transporter QacA from Staphylococcus aureus reveals a novel extracellular loop with allosteric role
Source: EMBO J. 2023 Jul 17;42(16):e113418. doi: 10.15252/embj.2023113418 (PMC10425836; doi:10.15252/embj.2023113418)
Supplement: Supplementary file 3 — Dataset EV1 [file EMBJ-42-e113418-s007.zip › EV Dataset 1/QacA-refined.pdb]

REMARK   3                                                                      
REMARK   3 FILE CREATED: Wed Feb 23 20:22:45 2022                               
REMARK   3                                                                      
REMARK   3 RESOLUTION: 3.50                                                     
REMARK   3                                                                      
REMARK   3 REFINEMENT.                                                          
REMARK   3   PROGRAM     : PHENIX (1.20rc4_4425: phenix.real_space_refine)      
REMARK   3   AUTHORS     : Adams,Afonine,Bunkoczi,Burnley,Chen,Dar,Davis,       
REMARK   3               : Draizen,Echols,Gildea,Gros,Grosse-Kunstleve,Headd,   
REMARK   3               : Hintze,Hung,Ioerger,Liebschner,McCoy,McKee,Moriarty, 
REMARK   3               : Oeffner,Poon,Read,Richardson,Richardson,Sacchettini, 
REMARK   3               : Sauter,Sobolev,Storoni,Terwilliger,Williams,Zwart    
REMARK   3                                                                      
REMARK   3 SCATTERING TABLE: ELECTRON                                           
REMARK   3                                                                      
REMARK   3 REFINEMENT TARGET: REAL-SPACE (WEIGHTED MAP SUM AT ATOM CENTERS)     
REMARK   3                                                                      
REMARK   3 MODEL TO MAP FIT.                                                    
REMARK   3   CC_mask  : 0.7711                                                  
REMARK   3   CC_volume: 0.7601                                                  
REMARK   3   CC_peaks : 0.4393                                                  
REMARK   3                                                                      
REMARK   3 GEOMETRY RESTRAINTS LIBRARY: GEOSTD + MONOMER LIBRARY + CDL V1.2     
REMARK   3 DEVIATIONS FROM IDEAL VALUES - RMSD. RMSZ FOR BONDS AND ANGLES.      
REMARK   3   BOND      :  0.003   0.047   5724  Z= 0.213                        
REMARK   3   ANGLE     :  0.702   7.876   7765  Z= 0.348                        
REMARK   3   CHIRALITY :  0.041   0.195    911                                  
REMARK   3   PLANARITY :  0.005   0.065    962                                  
REMARK   3   DIHEDRAL  :  5.412  40.965    828                                  
REMARK   3   MIN NONBONDED DISTANCE : 2.142                                     
REMARK   3                                                                      
REMARK   3 MOLPROBITY STATISTICS.                                               
REMARK   3   ALL-ATOM CLASHSCORE : 11.32                                        
REMARK   3   RAMACHANDRAN PLOT:                                                 
REMARK   3     OUTLIERS :  0.27 %                                               
REMARK   3     ALLOWED  :  9.69 %                                               
REMARK   3     FAVORED  : 90.04 %                                               
REMARK   3   ROTAMER OUTLIERS :  0.90 %                                         
REMARK   3   CBETA DEVIATIONS :  0.00 %                                         
REMARK   3   PEPTIDE PLANE:                                                     
REMARK   3     CIS-PROLINE     : 0.00 %                                         
REMARK   3     CIS-GENERAL     : 0.00 %                                         
REMARK   3     TWISTED PROLINE : 0.00 %                                         
REMARK   3     TWISTED GENERAL : 0.00 %                                         
REMARK   3                                                                      
REMARK   3 RAMA-Z (RAMACHANDRAN PLOT Z-SCORE):                                  
REMARK   3 INTERPRETATION: BAD |RAMA-Z| > 3; SUSPICIOUS 2 < |RAMA-Z| < 3; GOOD  
REMARK   3 SCORES FOR WHOLE/HELIX/SHEET/LOOP ARE SCALED INDEPENDENTLY;          
REMARK   3 THEREFORE, THE VALUES ARE NOT RELATED IN A SIMPLE MANNER.            
REMARK   3   WHOLE: -1.40 (0.32), RESIDUES: 733                                 
REMARK   3   HELIX:  0.74 (0.27), RESIDUES: 399                                 
REMARK   3   SHEET: -2.49 (0.51), RESIDUES: 91                                  
REMARK   3   LOOP : -3.16 (0.36), RESIDUES: 243                                 
REMARK   3                                                                      
HELIX    1   1 LYS A   15  GLU A   48  5                                  34    
HELIX    2   2 THR A   54  GLY A   69  1                                  16    
HELIX    3   3 ILE A   72  TRP A   81  1                                  10    
HELIX    4   4 ARG A   83  PHE A  102  1                                  20    
HELIX    5   5 GLU A  108  LEU A  123  1                                  16    
HELIX    6   6 MET A  125  ILE A  135  1                                  11    
HELIX    7   7 PRO A  139  GLU A  169  1                                  31    
HELIX    8   8 TRP A  173  PHE A  193  5                                  21    
HELIX    9   9 LYS A  202  LYS A  204  5                                   3    
HELIX   10  10 ILE A  210  GLU A  233  1                                  24    
HELIX   11  11 ILE A  238  SER A  260  1                                  23    
HELIX   12  12 LEU A  270  LYS A  272  5                                   3    
HELIX   13  13 ARG A  274  VAL A  304  1                                  31    
HELIX   14  14 PRO A  309  PHE A  337  1                                  29    
HELIX   15  15 PRO A  339  PHE A  359  1                                  21    
HELIX   16  16 TYR A  366  ILE A  390  1                                  25    
HELIX   17  17 THR A  396  LEU A  433  1                                  38    
HELIX   18  18 ILE A  435  PHE A  438  5                                   4    
HELIX   19  19 GLY A  445  GLU A  453  5                                   9    
HELIX   20  20 VAL A  455  THR A  465  1                                  11    
HELIX   21  21 GLN A  469  LEU A  503  1                                  35    
HELIX   22  22 LYS B   65  ARG B   67  5                                   3    
SHEET    1   A 4 GLN B   6  SER B   8  0                                        
SHEET    2   A 4 LEU B  19  ALA B  24 -1  N  ALA B  24   O  GLN B   6           
SHEET    3   A 4 THR B  78  MET B  83 -1  N  MET B  83   O  LEU B  19           
SHEET    4   A 4 PHE B  68  ASP B  73 -1  N  ASP B  73   O  THR B  78           
SHEET    1   B 2 VAL B  35  PHE B  38  0                                        
SHEET    2   B 2 TYR B  95  GLY B  98 -1  N  ALA B  97   O  GLY B  36           
SHEET    1   C 2 THR B  51  ASN B  53  0                                        
SHEET    2   C 2 SER B  57  TRP B  59 -1  N  TRP B  59   O  THR B  51           
SHEET    1   D 4 TYR C  97  ALA C  99  0                                        
SHEET    2   D 4 CYS C  34  PHE C  38 -1  N  PHE C  38   O  TYR C  97           
SHEET    3   D 4 ALA C  50  TYR C  53 -1  N  ILE C  52   O  MET C  35           
SHEET    4   D 4 LEU C  59  TYR C  62 -1  N  LEU C  61   O  ALA C  51           
SHEET    1   E 2 PHE C  70  ILE C  72  0                                        
SHEET    2   E 2 LEU C  83  MET C  85 -1  N  GLN C  84   O  THR C  71           
SSBOND   1 CYS B   23    CYS B   96                                             
SSBOND   2 CYS B   34    CYS B  106                                             
SSBOND   3 CYS C   23    CYS C   98                                             
SSBOND   4 CYS C   34    CYS C  106                                             
CRYST1  299.160  299.160  299.160  90.00  90.00  90.00 P 1                      
SCALE1      0.003343  0.000000  0.000000        0.00000                         
SCALE2      0.000000  0.003343  0.000000        0.00000                         
SCALE3      0.000000  0.000000  0.003343        0.00000                         
ATOM      1  N   PHE A   5     162.708 156.285 113.539  1.00117.27           N  
ATOM      2  CA  PHE A   5     163.683 155.391 112.928  1.00117.27           C  
ATOM      3  C   PHE A   5     162.992 154.264 112.173  1.00117.27           C  
ATOM      4  O   PHE A   5     162.819 154.333 110.957  1.00117.27           O  
ATOM      5  CB  PHE A   5     164.620 154.813 113.989  1.00117.27           C  
ATOM      6  N   THR A   6     162.598 153.227 112.908  1.00120.21           N  
ATOM      7  CA  THR A   6     161.947 152.064 112.322  1.00120.21           C  
ATOM      8  C   THR A   6     161.294 151.269 113.443  1.00120.21           C  
ATOM      9  O   THR A   6     161.873 151.093 114.518  1.00120.21           O  
ATOM     10  CB  THR A   6     162.951 151.203 111.542  1.00120.21           C  
ATOM     11  OG1 THR A   6     163.197 151.798 110.263  1.00120.21           O  
ATOM     12  CG2 THR A   6     162.424 149.794 111.336  1.00120.21           C  
ATOM     13  N   LYS A   7     160.073 150.798 113.185  1.00120.40           N  
ATOM     14  CA  LYS A   7     159.330 150.000 114.153  1.00120.40           C  
ATOM     15  C   LYS A   7     159.184 148.550 113.704  1.00120.40           C  
ATOM     16  O   LYS A   7     158.262 147.855 114.133  1.00120.40           O  
ATOM     17  CB  LYS A   7     157.955 150.608 114.428  1.00120.40           C  
ATOM     18  CG  LYS A   7     157.998 151.954 115.125  1.00120.40           C  
ATOM     19  CD  LYS A   7     156.731 152.746 114.868  1.00120.40           C  
ATOM     20  CE  LYS A   7     156.596 153.113 113.407  1.00120.40           C  
ATOM     21  NZ  LYS A   7     155.539 154.140 113.204  1.00120.40           N  
ATOM     22  N   THR A   8     160.085 148.079 112.838  1.00125.74           N  
ATOM     23  CA  THR A   8     160.065 146.684 112.392  1.00125.74           C  
ATOM     24  C   THR A   8     161.514 146.216 112.260  1.00125.74           C  
ATOM     25  O   THR A   8     162.181 146.540 111.274  1.00125.74           O  
ATOM     26  CB  THR A   8     159.316 146.524 111.077  1.00125.74           C  
ATOM     27  OG1 THR A   8     159.846 147.437 110.107  1.00125.74           O  
ATOM     28  CG2 THR A   8     157.828 146.770 111.256  1.00125.74           C  
ATOM     29  N   THR A   9     161.983 145.459 113.249  1.00127.14           N  
ATOM     30  CA  THR A   9     163.326 144.898 113.231  1.00127.14           C  
ATOM     31  C   THR A   9     163.272 143.429 113.621  1.00127.14           C  
ATOM     32  O   THR A   9     162.701 143.074 114.656  1.00127.14           O  
ATOM     33  CB  THR A   9     164.264 145.652 114.179  1.00127.14           C  
ATOM     34  OG1 THR A   9     163.538 146.064 115.343  1.00127.14           O  
ATOM     35  CG2 THR A   9     164.846 146.875 113.490  1.00127.14           C  
ATOM     36  N   ASP A  10     163.871 142.581 112.789  1.00132.95           N  
ATOM     37  CA  ASP A  10     163.925 141.151 113.046  1.00132.95           C  
ATOM     38  C   ASP A  10     165.112 140.850 113.959  1.00132.95           C  
ATOM     39  O   ASP A  10     165.709 141.753 114.551  1.00132.95           O  
ATOM     40  CB  ASP A  10     164.009 140.378 111.733  1.00132.95           C  
ATOM     41  CG  ASP A  10     165.126 140.872 110.838  1.00132.95           C  
ATOM     42  OD1 ASP A  10     165.117 142.067 110.480  1.00132.95           O  
ATOM     43  OD2 ASP A  10     166.015 140.065 110.496  1.00132.95           O  
ATOM     44  N   MET A  11     165.439 139.565 114.111  1.00130.23           N  
ATOM     45  CA  MET A  11     166.607 139.062 114.834  1.00130.23           C  
ATOM     46  C   MET A  11     166.719 139.610 116.252  1.00130.23           C  
ATOM     47  O   MET A  11     167.753 139.417 116.903  1.00130.23           O  
ATOM     48  CB  MET A  11     167.907 139.308 114.034  1.00130.23           C  
ATOM     49  CG  MET A  11     168.500 140.731 114.012  1.00130.23           C  
ATOM     50  SD  MET A  11     169.473 141.288 115.427  1.00130.23           S  
ATOM     51  CE  MET A  11     170.909 140.229 115.286  1.00130.23           C  
ATOM     52  N   MET A  12     165.656 140.226 116.770  1.00125.53           N  
ATOM     53  CA  MET A  12     165.656 140.897 118.073  1.00125.53           C  
ATOM     54  C   MET A  12     166.751 141.957 118.045  1.00125.53           C  
ATOM     55  O   MET A  12     166.711 142.832 117.162  1.00125.53           O  
ATOM     56  CB  MET A  12     165.758 139.855 119.190  1.00125.53           C  
ATOM     57  CG  MET A  12     164.552 138.918 119.412  1.00125.53           C  
ATOM     58  SD  MET A  12     162.873 139.478 119.008  1.00125.53           S  
ATOM     59  CE  MET A  12     162.750 139.256 117.234  1.00125.53           C  
ATOM     60  N   THR A  13     167.730 141.928 118.946  1.00123.16           N  
ATOM     61  CA  THR A  13     168.739 142.974 119.013  1.00123.16           C  
ATOM     62  C   THR A  13     170.091 142.332 119.295  1.00123.16           C  
ATOM     63  O   THR A  13     170.175 141.181 119.729  1.00123.16           O  
ATOM     64  CB  THR A  13     168.376 144.017 120.086  1.00123.16           C  
ATOM     65  OG1 THR A  13     167.008 144.410 119.919  1.00123.16           O  
ATOM     66  CG2 THR A  13     169.240 145.266 119.962  1.00123.16           C  
ATOM     67  N   SER A  14     171.154 143.091 119.049  1.00117.03           N  
ATOM     68  CA  SER A  14     172.515 142.603 119.222  1.00117.03           C  
ATOM     69  C   SER A  14     172.869 142.582 120.709  1.00117.03           C  
ATOM     70  O   SER A  14     172.011 142.705 121.587  1.00117.03           O  
ATOM     71  CB  SER A  14     173.485 143.459 118.414  1.00117.03           C  
ATOM     72  OG  SER A  14     173.538 144.782 118.916  1.00117.03           O  
ATOM     73  N   LYS A  15     174.161 142.417 121.004  1.00109.81           N  
ATOM     74  CA  LYS A  15     174.611 142.286 122.386  1.00109.81           C  
ATOM     75  C   LYS A  15     174.347 143.537 123.212  1.00109.81           C  
ATOM     76  O   LYS A  15     174.399 143.472 124.444  1.00109.81           O  
ATOM     77  CB  LYS A  15     176.104 141.950 122.426  1.00109.81           C  
ATOM     78  CG  LYS A  15     176.531 140.856 121.461  1.00109.81           C  
ATOM     79  CD  LYS A  15     177.122 141.429 120.183  1.00109.81           C  
ATOM     80  CE  LYS A  15     177.070 140.415 119.049  1.00109.81           C  
ATOM     81  NZ  LYS A  15     177.015 141.071 117.713  1.00109.81           N  
ATOM     82  N   LYS A  16     174.063 144.668 122.570  1.00104.19           N  
ATOM     83  CA  LYS A  16     173.763 145.905 123.277  1.00104.19           C  
ATOM     84  C   LYS A  16     172.308 145.998 123.717  1.00104.19           C  
ATOM     85  O   LYS A  16     171.919 147.015 124.304  1.00104.19           O  
ATOM     86  CB  LYS A  16     174.115 147.108 122.400  1.00104.19           C  
ATOM     87  CG  LYS A  16     175.607 147.296 122.171  1.00104.19           C  
ATOM     88  CD  LYS A  16     176.422 146.833 123.366  1.00104.19           C  
ATOM     89  CE  LYS A  16     177.769 146.287 122.931  1.00104.19           C  
ATOM     90  NZ  LYS A  16     177.620 145.183 121.946  1.00104.19           N  
ATOM     91  N   ARG A  17     171.507 144.957 123.478  1.00102.99           N  
ATOM     92  CA  ARG A  17     170.105 144.986 123.877  1.00102.99           C  
ATOM     93  C   ARG A  17     169.943 145.206 125.371  1.00102.99           C  
ATOM     94  O   ARG A  17     168.878 145.658 125.808  1.00102.99           O  
ATOM     95  CB  ARG A  17     169.415 143.683 123.477  1.00102.99           C  
ATOM     96  CG  ARG A  17     169.907 142.473 124.241  1.00102.99           C  
ATOM     97  CD  ARG A  17     169.349 141.188 123.667  1.00102.99           C  
ATOM     98  NE  ARG A  17     169.915 140.017 124.324  1.00102.99           N  
ATOM     99  CZ  ARG A  17     169.876 138.788 123.829  1.00102.99           C  
ATOM    100  NH1 ARG A  17     169.304 138.530 122.666  1.00102.99           N  
ATOM    101  NH2 ARG A  17     170.424 137.793 124.520  1.00102.99           N  
ATOM    102  N   TRP A  18     170.978 144.904 126.159  1.00 98.36           N  
ATOM    103  CA  TRP A  18     170.930 145.171 127.590  1.00 98.36           C  
ATOM    104  C   TRP A  18     170.601 146.627 127.867  1.00 98.36           C  
ATOM    105  O   TRP A  18     169.773 146.927 128.735  1.00 98.36           O  
ATOM    106  CB  TRP A  18     172.260 144.792 128.237  1.00 98.36           C  
ATOM    107  CG  TRP A  18     172.318 143.372 128.658  1.00 98.36           C  
ATOM    108  CD1 TRP A  18     172.900 142.342 127.988  1.00 98.36           C  
ATOM    109  CD2 TRP A  18     171.763 142.817 129.850  1.00 98.36           C  
ATOM    110  NE1 TRP A  18     172.746 141.175 128.692  1.00 98.36           N  
ATOM    111  CE2 TRP A  18     172.050 141.442 129.841  1.00 98.36           C  
ATOM    112  CE3 TRP A  18     171.053 143.351 130.926  1.00 98.36           C  
ATOM    113  CZ2 TRP A  18     171.652 140.593 130.865  1.00 98.36           C  
ATOM    114  CZ3 TRP A  18     170.659 142.508 131.941  1.00 98.36           C  
ATOM    115  CH2 TRP A  18     170.958 141.145 131.905  1.00 98.36           C  
ATOM    116  N   THR A  19     171.221 147.548 127.125  1.00 99.44           N  
ATOM    117  CA  THR A  19     170.898 148.957 127.320  1.00 99.44           C  
ATOM    118  C   THR A  19     169.410 149.200 127.121  1.00 99.44           C  
ATOM    119  O   THR A  19     168.785 149.936 127.895  1.00 99.44           O  
ATOM    120  CB  THR A  19     171.721 149.834 126.377  1.00 99.44           C  
ATOM    121  OG1 THR A  19     171.021 149.992 125.137  1.00 99.44           O  
ATOM    122  CG2 THR A  19     173.092 149.224 126.127  1.00 99.44           C  
ATOM    123  N   ALA A  20     168.820 148.553 126.114  1.00 98.44           N  
ATOM    124  CA  ALA A  20     167.381 148.649 125.905  1.00 98.44           C  
ATOM    125  C   ALA A  20     166.626 148.326 127.184  1.00 98.44           C  
ATOM    126  O   ALA A  20     165.739 149.079 127.602  1.00 98.44           O  
ATOM    127  CB  ALA A  20     166.952 147.710 124.779  1.00 98.44           C  
ATOM    128  N   LEU A  21     166.993 147.220 127.837  1.00 98.57           N  
ATOM    129  CA  LEU A  21     166.359 146.858 129.099  1.00 98.57           C  
ATOM    130  C   LEU A  21     166.422 148.015 130.084  1.00 98.57           C  
ATOM    131  O   LEU A  21     165.403 148.411 130.664  1.00 98.57           O  
ATOM    132  CB  LEU A  21     167.027 145.615 129.686  1.00 98.57           C  
ATOM    133  CG  LEU A  21     166.626 145.264 131.118  1.00 98.57           C  
ATOM    134  CD1 LEU A  21     165.135 144.991 131.210  1.00 98.57           C  
ATOM    135  CD2 LEU A  21     167.423 144.076 131.621  1.00 98.57           C  
ATOM    136  N   VAL A  22     167.610 148.604 130.242  1.00 98.53           N  
ATOM    137  CA  VAL A  22     167.760 149.734 131.152  1.00 98.53           C  
ATOM    138  C   VAL A  22     166.791 150.840 130.768  1.00 98.53           C  
ATOM    139  O   VAL A  22     166.071 151.379 131.616  1.00 98.53           O  
ATOM    140  CB  VAL A  22     169.217 150.230 131.158  1.00 98.53           C  
ATOM    141  CG1 VAL A  22     169.278 151.708 131.492  1.00 98.53           C  
ATOM    142  CG2 VAL A  22     170.042 149.427 132.148  1.00 98.53           C  
ATOM    143  N   VAL A  23     166.710 151.141 129.469  1.00101.73           N  
ATOM    144  CA  VAL A  23     165.821 152.202 129.006  1.00101.73           C  
ATOM    145  C   VAL A  23     164.389 151.904 129.420  1.00101.73           C  
ATOM    146  O   VAL A  23     163.646 152.803 129.834  1.00101.73           O  
ATOM    147  CB  VAL A  23     165.952 152.381 127.482  1.00101.73           C  
ATOM    148  CG1 VAL A  23     164.655 152.904 126.888  1.00101.73           C  
ATOM    149  CG2 VAL A  23     167.104 153.317 127.162  1.00101.73           C  
ATOM    150  N   LEU A  24     163.981 150.638 129.332  1.00101.30           N  
ATOM    151  CA  LEU A  24     162.675 150.266 129.857  1.00101.30           C  
ATOM    152  C   LEU A  24     162.649 150.384 131.373  1.00101.30           C  
ATOM    153  O   LEU A  24     161.797 151.083 131.938  1.00101.30           O  
ATOM    154  CB  LEU A  24     162.322 148.844 129.423  1.00101.30           C  
ATOM    155  CG  LEU A  24     162.196 148.600 127.921  1.00101.30           C  
ATOM    156  CD1 LEU A  24     161.685 147.196 127.653  1.00101.30           C  
ATOM    157  CD2 LEU A  24     161.281 149.633 127.295  1.00101.30           C  
ATOM    158  N   ALA A  25     163.630 149.769 132.040  1.00101.58           N  
ATOM    159  CA  ALA A  25     163.524 149.512 133.472  1.00101.58           C  
ATOM    160  C   ALA A  25     163.267 150.796 134.246  1.00101.58           C  
ATOM    161  O   ALA A  25     162.200 150.971 134.848  1.00101.58           O  
ATOM    162  CB  ALA A  25     164.793 148.822 133.973  1.00101.58           C  
ATOM    163  N   VAL A  26     164.217 151.732 134.189  1.00101.79           N  
ATOM    164  CA  VAL A  26     164.085 152.972 134.947  1.00101.79           C  
ATOM    165  C   VAL A  26     162.778 153.664 134.593  1.00101.79           C  
ATOM    166  O   VAL A  26     162.065 154.169 135.469  1.00101.79           O  
ATOM    167  CB  VAL A  26     165.299 153.887 134.705  1.00101.79           C  
ATOM    168  CG1 VAL A  26     166.534 153.312 135.379  1.00101.79           C  
ATOM    169  CG2 VAL A  26     165.545 154.085 133.219  1.00101.79           C  
ATOM    170  N   SER A  27     162.419 153.651 133.306  1.00104.20           N  
ATOM    171  CA  SER A  27     161.189 154.318 132.898  1.00104.20           C  
ATOM    172  C   SER A  27     159.991 153.722 133.619  1.00104.20           C  
ATOM    173  O   SER A  27     159.182 154.454 134.204  1.00104.20           O  
ATOM    174  CB  SER A  27     161.013 154.224 131.384  1.00104.20           C  
ATOM    175  OG  SER A  27     159.832 154.889 130.974  1.00104.20           O  
ATOM    176  N   LEU A  28     159.899 152.389 133.647  1.00102.36           N  
ATOM    177  CA  LEU A  28     158.798 151.748 134.355  1.00102.36           C  
ATOM    178  C   LEU A  28     158.781 152.185 135.810  1.00102.36           C  
ATOM    179  O   LEU A  28     157.715 152.447 136.381  1.00102.36           O  
ATOM    180  CB  LEU A  28     158.913 150.229 134.244  1.00102.36           C  
ATOM    181  CG  LEU A  28     158.001 149.413 135.161  1.00102.36           C  
ATOM    182  CD1 LEU A  28     156.544 149.746 134.903  1.00102.36           C  
ATOM    183  CD2 LEU A  28     158.249 147.932 134.977  1.00102.36           C  
ATOM    184  N   PHE A  29     159.967 152.314 136.412  1.00103.97           N  
ATOM    185  CA  PHE A  29     160.047 152.779 137.790  1.00103.97           C  
ATOM    186  C   PHE A  29     159.304 154.095 137.956  1.00103.97           C  
ATOM    187  O   PHE A  29     158.429 154.218 138.821  1.00103.97           O  
ATOM    188  CB  PHE A  29     161.512 152.914 138.207  1.00103.97           C  
ATOM    189  CG  PHE A  29     161.736 153.838 139.365  1.00103.97           C  
ATOM    190  CD2 PHE A  29     162.307 155.082 139.174  1.00103.97           C  
ATOM    191  CD1 PHE A  29     161.388 153.459 140.647  1.00103.97           C  
ATOM    192  CE2 PHE A  29     162.519 155.932 140.240  1.00103.97           C  
ATOM    193  CE1 PHE A  29     161.597 154.305 141.715  1.00103.97           C  
ATOM    194  CZ  PHE A  29     162.162 155.543 141.511  1.00103.97           C  
ATOM    195  N   VAL A  30     159.578 155.065 137.081  1.00107.12           N  
ATOM    196  CA  VAL A  30     158.886 156.342 137.190  1.00107.12           C  
ATOM    197  C   VAL A  30     157.385 156.133 137.090  1.00107.12           C  
ATOM    198  O   VAL A  30     156.616 156.679 137.892  1.00107.12           O  
ATOM    199  CB  VAL A  30     159.402 157.320 136.118  1.00107.12           C  
ATOM    200  CG1 VAL A  30     158.565 158.582 136.106  1.00107.12           C  
ATOM    201  CG2 VAL A  30     160.858 157.647 136.375  1.00107.12           C  
ATOM    202  N   VAL A  31     156.950 155.289 136.160  1.00106.57           N  
ATOM    203  CA  VAL A  31     155.538 155.046 135.933  1.00106.57           C  
ATOM    204  C   VAL A  31     154.860 154.483 137.185  1.00106.57           C  
ATOM    205  O   VAL A  31     153.690 154.771 137.434  1.00106.57           O  
ATOM    206  CB  VAL A  31     155.320 154.139 134.710  1.00106.57           C  
ATOM    207  CG1 VAL A  31     154.015 153.357 134.813  1.00106.57           C  
ATOM    208  CG2 VAL A  31     155.356 154.965 133.433  1.00106.57           C  
ATOM    209  N   THR A  32     155.589 153.727 138.008  1.00109.84           N  
ATOM    210  CA  THR A  32     154.982 153.128 139.189  1.00109.84           C  
ATOM    211  C   THR A  32     155.032 154.045 140.401  1.00109.84           C  
ATOM    212  O   THR A  32     154.590 153.644 141.483  1.00109.84           O  
ATOM    213  CB  THR A  32     155.637 151.783 139.525  1.00109.84           C  
ATOM    214  OG1 THR A  32     154.778 151.047 140.403  1.00109.84           O  
ATOM    215  CG2 THR A  32     156.967 151.982 140.218  1.00109.84           C  
ATOM    216  N   MET A  33     155.544 155.267 140.249  1.00115.26           N  
ATOM    217  CA  MET A  33     155.589 156.220 141.347  1.00115.26           C  
ATOM    218  C   MET A  33     154.397 157.166 141.373  1.00115.26           C  
ATOM    219  O   MET A  33     154.022 157.630 142.458  1.00115.26           O  
ATOM    220  CB  MET A  33     156.878 157.042 141.276  1.00115.26           C  
ATOM    221  CG  MET A  33     158.015 156.486 142.104  1.00115.26           C  
ATOM    222  SD  MET A  33     159.116 157.790 142.671  1.00115.26           S  
ATOM    223  CE  MET A  33     158.994 158.945 141.307  1.00115.26           C  
ATOM    224  N   ASP A  34     153.777 157.426 140.217  1.00118.62           N  
ATOM    225  CA  ASP A  34     152.820 158.522 140.094  1.00118.62           C  
ATOM    226  C   ASP A  34     151.732 158.441 141.157  1.00118.62           C  
ATOM    227  O   ASP A  34     151.455 159.428 141.850  1.00118.62           O  
ATOM    228  CB  ASP A  34     152.206 158.526 138.692  1.00118.62           C  
ATOM    229  CG  ASP A  34     150.820 157.904 138.653  1.00118.62           C  
ATOM    230  OD1 ASP A  34     149.854 158.546 139.114  1.00118.62           O  
ATOM    231  OD2 ASP A  34     150.695 156.768 138.151  1.00118.62           O  
ATOM    232  N   MET A  35     151.123 157.262 141.317  1.00123.14           N  
ATOM    233  CA  MET A  35     150.041 157.115 142.284  1.00123.14           C  
ATOM    234  C   MET A  35     150.480 157.575 143.665  1.00123.14           C  
ATOM    235  O   MET A  35     149.802 158.394 144.299  1.00123.14           O  
ATOM    236  CB  MET A  35     149.562 155.665 142.328  1.00123.14           C  
ATOM    237  CG  MET A  35     148.758 155.321 143.570  1.00123.14           C  
ATOM    238  SD  MET A  35     147.902 153.740 143.438  1.00123.14           S  
ATOM    239  CE  MET A  35     146.970 153.732 144.968  1.00123.14           C  
ATOM    240  N   THR A  36     151.642 157.104 144.125  1.00124.03           N  
ATOM    241  CA  THR A  36     152.133 157.539 145.426  1.00124.03           C  
ATOM    242  C   THR A  36     152.312 159.050 145.461  1.00124.03           C  
ATOM    243  O   THR A  36     151.874 159.708 146.413  1.00124.03           O  
ATOM    244  CB  THR A  36     153.448 156.837 145.762  1.00124.03           C  
ATOM    245  OG1 THR A  36     153.240 155.420 145.795  1.00124.03           O  
ATOM    246  CG2 THR A  36     153.958 157.292 147.117  1.00124.03           C  
ATOM    247  N   ILE A  37     152.901 159.617 144.404  1.00123.31           N  
ATOM    248  CA  ILE A  37     153.094 161.062 144.342  1.00123.31           C  
ATOM    249  C   ILE A  37     151.756 161.773 144.467  1.00123.31           C  
ATOM    250  O   ILE A  37     151.656 162.843 145.080  1.00123.31           O  
ATOM    251  CB  ILE A  37     153.826 161.449 143.043  1.00123.31           C  
ATOM    252  CG1 ILE A  37     155.277 160.972 143.090  1.00123.31           C  
ATOM    253  CG2 ILE A  37     153.772 162.951 142.811  1.00123.31           C  
ATOM    254  CD  ILE A  37     156.091 161.394 141.890  1.00123.31           C  
ATOM    255  N   LEU A  38     150.701 161.181 143.905  1.00122.06           N  
ATOM    256  CA  LEU A  38     149.384 161.795 144.011  1.00122.06           C  
ATOM    257  C   LEU A  38     148.891 161.784 145.452  1.00122.06           C  
ATOM    258  O   LEU A  38     148.353 162.784 145.942  1.00122.06           O  
ATOM    259  CB  LEU A  38     148.392 161.076 143.099  1.00122.06           C  
ATOM    260  CG  LEU A  38     147.070 161.811 142.884  1.00122.06           C  
ATOM    261  CD1 LEU A  38     147.108 162.605 141.589  1.00122.06           C  
ATOM    262  CD2 LEU A  38     145.902 160.839 142.893  1.00122.06           C  
ATOM    263  N   ILE A  39     149.094 160.667 146.155  1.00128.44           N  
ATOM    264  CA  ILE A  39     148.431 160.471 147.443  1.00128.44           C  
ATOM    265  C   ILE A  39     148.886 161.524 148.444  1.00128.44           C  
ATOM    266  O   ILE A  39     148.067 162.220 149.057  1.00128.44           O  
ATOM    267  CB  ILE A  39     148.683 159.047 147.967  1.00128.44           C  
ATOM    268  CG1 ILE A  39     148.054 158.020 147.025  1.00128.44           C  
ATOM    269  CG2 ILE A  39     148.132 158.893 149.375  1.00128.44           C  
ATOM    270  CD  ILE A  39     148.259 156.588 147.460  1.00128.44           C  
ATOM    271  N   MET A  40     150.197 161.687 148.597  1.00131.42           N  
ATOM    272  CA  MET A  40     150.709 162.692 149.517  1.00131.42           C  
ATOM    273  C   MET A  40     150.517 164.110 149.000  1.00131.42           C  
ATOM    274  O   MET A  40     150.735 165.062 149.755  1.00131.42           O  
ATOM    275  CB  MET A  40     152.186 162.437 149.816  1.00131.42           C  
ATOM    276  CG  MET A  40     153.146 163.044 148.820  1.00131.42           C  
ATOM    277  SD  MET A  40     154.690 163.468 149.635  1.00131.42           S  
ATOM    278  CE  MET A  40     155.046 161.934 150.487  1.00131.42           C  
ATOM    279  N   ALA A  41     150.119 164.274 147.740  1.00133.79           N  
ATOM    280  CA  ALA A  41     149.719 165.570 147.216  1.00133.79           C  
ATOM    281  C   ALA A  41     148.221 165.802 147.330  1.00133.79           C  
ATOM    282  O   ALA A  41     147.735 166.850 146.896  1.00133.79           O  
ATOM    283  CB  ALA A  41     150.157 165.711 145.755  1.00133.79           C  
ATOM    284  N   LEU A  42     147.482 164.846 147.894  1.00137.69           N  
ATOM    285  CA  LEU A  42     146.032 164.992 148.002  1.00137.69           C  
ATOM    286  C   LEU A  42     145.605 166.191 148.839  1.00137.69           C  
ATOM    287  O   LEU A  42     144.724 166.943 148.386  1.00137.69           O  
ATOM    288  CB  LEU A  42     145.426 163.692 148.542  1.00137.69           C  
ATOM    289  CG  LEU A  42     143.905 163.571 148.445  1.00137.69           C  
ATOM    290  CD1 LEU A  42     143.427 163.921 147.045  1.00137.69           C  
ATOM    291  CD2 LEU A  42     143.453 162.174 148.841  1.00137.69           C  
ATOM    292  N   PRO A  43     146.149 166.433 150.054  1.00138.68           N  
ATOM    293  CA  PRO A  43     145.692 167.596 150.832  1.00138.68           C  
ATOM    294  C   PRO A  43     145.955 168.924 150.141  1.00138.68           C  
ATOM    295  O   PRO A  43     145.095 169.811 150.144  1.00138.68           O  
ATOM    296  CB  PRO A  43     146.488 167.484 152.140  1.00138.68           C  
ATOM    297  CG  PRO A  43     147.640 166.602 151.822  1.00138.68           C  
ATOM    298  CD  PRO A  43     147.123 165.632 150.815  1.00138.68           C  
ATOM    299  N   GLU A  44     147.137 169.064 149.537  1.00142.46           N  
ATOM    300  CA  GLU A  44     147.532 170.306 148.884  1.00142.46           C  
ATOM    301  C   GLU A  44     146.499 170.719 147.846  1.00142.46           C  
ATOM    302  O   GLU A  44     145.991 171.845 147.879  1.00142.46           O  
ATOM    303  CB  GLU A  44     148.907 170.151 148.232  1.00142.46           C  
ATOM    304  CG  GLU A  44     149.594 171.461 147.883  1.00142.46           C  
ATOM    305  CD  GLU A  44     150.378 172.039 149.043  1.00142.46           C  
ATOM    306  OE1 GLU A  44     151.138 171.284 149.684  1.00142.46           O  
ATOM    307  OE2 GLU A  44     150.240 173.251 149.310  1.00142.46           O  
ATOM    308  N   LEU A  45     146.162 169.797 146.945  1.00140.19           N  
ATOM    309  CA  LEU A  45     145.147 170.036 145.928  1.00140.19           C  
ATOM    310  C   LEU A  45     143.845 170.457 146.594  1.00140.19           C  
ATOM    311  O   LEU A  45     143.176 171.389 146.136  1.00140.19           O  
ATOM    312  CB  LEU A  45     144.932 168.781 145.078  1.00140.19           C  
ATOM    313  CG  LEU A  45     145.774 168.584 143.813  1.00140.19           C  
ATOM    314  CD1 LEU A  45     145.367 169.567 142.735  1.00140.19           C  
ATOM    315  CD2 LEU A  45     147.263 168.690 144.106  1.00140.19           C  
ATOM    316  N   VAL A  46     143.506 169.793 147.703  1.00142.72           N  
ATOM    317  CA  VAL A  46     142.263 170.089 148.409  1.00142.72           C  
ATOM    318  C   VAL A  46     142.229 171.550 148.838  1.00142.72           C  
ATOM    319  O   VAL A  46     141.171 172.192 148.823  1.00142.72           O  
ATOM    320  CB  VAL A  46     142.095 169.134 149.607  1.00142.72           C  
ATOM    321  CG1 VAL A  46     141.109 169.695 150.623  1.00142.72           C  
ATOM    322  CG2 VAL A  46     141.644 167.763 149.130  1.00142.72           C  
ATOM    323  N   ARG A  47     143.383 172.107 149.211  1.00143.62           N  
ATOM    324  CA  ARG A  47     143.410 173.510 149.608  1.00143.62           C  
ATOM    325  C   ARG A  47     143.107 174.425 148.430  1.00143.62           C  
ATOM    326  O   ARG A  47     142.444 175.456 148.591  1.00143.62           O  
ATOM    327  CB  ARG A  47     144.761 173.866 150.226  1.00143.62           C  
ATOM    328  CG  ARG A  47     144.806 173.717 151.737  1.00143.62           C  
ATOM    329  CD  ARG A  47     146.136 173.150 152.198  1.00143.62           C  
ATOM    330  NE  ARG A  47     147.259 173.934 151.699  1.00143.62           N  
ATOM    331  CZ  ARG A  47     148.531 173.585 151.824  1.00143.62           C  
ATOM    332  NH1 ARG A  47     148.884 172.468 152.439  1.00143.62           N  
ATOM    333  NH2 ARG A  47     149.474 174.378 151.323  1.00143.62           N  
ATOM    334  N   GLU A  48     143.578 174.067 147.238  1.00142.01           N  
ATOM    335  CA  GLU A  48     143.464 174.945 146.082  1.00142.01           C  
ATOM    336  C   GLU A  48     142.123 174.812 145.371  1.00142.01           C  
ATOM    337  O   GLU A  48     141.703 175.756 144.693  1.00142.01           O  
ATOM    338  CB  GLU A  48     144.645 174.680 145.123  1.00142.01           C  
ATOM    339  CG  GLU A  48     144.562 175.222 143.685  1.00142.01           C  
ATOM    340  CD  GLU A  48     143.595 174.473 142.789  1.00142.01           C  
ATOM    341  OE1 GLU A  48     142.752 175.129 142.142  1.00142.01           O  
ATOM    342  OE2 GLU A  48     143.683 173.230 142.726  1.00142.01           O  
ATOM    343  N   LEU A  49     141.417 173.698 145.546  1.00143.84           N  
ATOM    344  CA  LEU A  49     140.185 173.450 144.810  1.00143.84           C  
ATOM    345  C   LEU A  49     139.118 172.976 145.787  1.00143.84           C  
ATOM    346  O   LEU A  49     139.280 173.062 147.007  1.00143.84           O  
ATOM    347  CB  LEU A  49     140.413 172.432 143.686  1.00143.84           C  
ATOM    348  CG  LEU A  49     140.811 171.000 144.050  1.00143.84           C  
ATOM    349  CD1 LEU A  49     139.654 170.041 143.840  1.00143.84           C  
ATOM    350  CD2 LEU A  49     142.008 170.556 143.237  1.00143.84           C  
ATOM    351  N   GLU A  50     138.012 172.483 145.241  1.00145.64           N  
ATOM    352  CA  GLU A  50     136.921 171.955 146.048  1.00145.64           C  
ATOM    353  C   GLU A  50     136.963 170.436 145.999  1.00145.64           C  
ATOM    354  O   GLU A  50     136.630 169.849 144.958  1.00145.64           O  
ATOM    355  CB  GLU A  50     135.572 172.466 145.541  1.00145.64           C  
ATOM    356  CG  GLU A  50     135.466 173.979 145.447  1.00145.64           C  
ATOM    357  CD  GLU A  50     135.835 174.504 144.073  1.00145.64           C  
ATOM    358  OE1 GLU A  50     136.101 173.679 143.173  1.00145.64           O  
ATOM    359  OE2 GLU A  50     135.862 175.739 143.892  1.00145.64           O  
ATOM    360  N   PRO A  51     137.362 169.758 147.077  1.00147.01           N  
ATOM    361  CA  PRO A  51     137.331 168.286 147.062  1.00147.01           C  
ATOM    362  C   PRO A  51     135.939 167.725 146.843  1.00147.01           C  
ATOM    363  O   PRO A  51     135.806 166.618 146.309  1.00147.01           O  
ATOM    364  CB  PRO A  51     137.892 167.910 148.441  1.00147.01           C  
ATOM    365  CG  PRO A  51     137.654 169.115 149.289  1.00147.01           C  
ATOM    366  CD  PRO A  51     137.817 170.290 148.372  1.00147.01           C  
ATOM    367  N   SER A  52     134.901 168.455 147.256  1.00147.97           N  
ATOM    368  CA  SER A  52     133.509 168.100 146.978  1.00147.97           C  
ATOM    369  C   SER A  52     133.146 166.727 147.536  1.00147.97           C  
ATOM    370  O   SER A  52     132.278 166.033 147.000  1.00147.97           O  
ATOM    371  CB  SER A  52     133.211 168.163 145.478  1.00147.97           C  
ATOM    372  OG  SER A  52     131.845 167.889 145.218  1.00147.97           O  
ATOM    373  N   GLY A  53     133.799 166.326 148.623  1.00143.77           N  
ATOM    374  CA  GLY A  53     133.482 165.054 149.239  1.00143.77           C  
ATOM    375  C   GLY A  53     133.865 163.857 148.394  1.00143.77           C  
ATOM    376  O   GLY A  53     135.046 163.512 148.291  1.00143.77           O  
ATOM    377  N   THR A  54     132.863 163.209 147.794  1.00137.25           N  
ATOM    378  CA  THR A  54     133.098 161.964 147.069  1.00137.25           C  
ATOM    379  C   THR A  54     134.020 162.162 145.872  1.00137.25           C  
ATOM    380  O   THR A  54     134.644 161.206 145.399  1.00137.25           O  
ATOM    381  CB  THR A  54     131.767 161.360 146.619  1.00137.25           C  
ATOM    382  OG1 THR A  54     132.010 160.140 145.910  1.00137.25           O  
ATOM    383  CG2 THR A  54     131.018 162.324 145.715  1.00137.25           C  
ATOM    384  N   GLN A  55     134.115 163.392 145.360  1.00139.08           N  
ATOM    385  CA  GLN A  55     135.025 163.662 144.251  1.00139.08           C  
ATOM    386  C   GLN A  55     136.473 163.417 144.661  1.00139.08           C  
ATOM    387  O   GLN A  55     137.274 162.884 143.883  1.00139.08           O  
ATOM    388  CB  GLN A  55     134.838 165.095 143.750  1.00139.08           C  
ATOM    389  CG  GLN A  55     133.809 165.248 142.640  1.00139.08           C  
ATOM    390  CD  GLN A  55     132.386 165.304 143.158  1.00139.08           C  
ATOM    391  OE1 GLN A  55     132.132 165.080 144.340  1.00139.08           O  
ATOM    392  NE2 GLN A  55     131.447 165.606 142.269  1.00139.08           N  
ATOM    393  N   GLN A  56     136.825 163.803 145.889  1.00136.94           N  
ATOM    394  CA  GLN A  56     138.183 163.582 146.371  1.00136.94           C  
ATOM    395  C   GLN A  56     138.512 162.096 146.465  1.00136.94           C  
ATOM    396  O   GLN A  56     139.664 161.703 146.248  1.00136.94           O  
ATOM    397  CB  GLN A  56     138.372 164.261 147.728  1.00136.94           C  
ATOM    398  CG  GLN A  56     139.824 164.507 148.104  1.00136.94           C  
ATOM    399  CD  GLN A  56     140.278 163.664 149.280  1.00136.94           C  
ATOM    400  OE1 GLN A  56     140.067 162.452 149.309  1.00136.94           O  
ATOM    401  NE2 GLN A  56     140.912 164.304 150.256  1.00136.94           N  
ATOM    402  N   LEU A  57     137.525 161.256 146.789  1.00130.17           N  
ATOM    403  CA  LEU A  57     137.761 159.815 146.812  1.00130.17           C  
ATOM    404  C   LEU A  57     137.807 159.226 145.407  1.00130.17           C  
ATOM    405  O   LEU A  57     138.598 158.312 145.140  1.00130.17           O  
ATOM    406  CB  LEU A  57     136.691 159.112 147.648  1.00130.17           C  
ATOM    407  CG  LEU A  57     136.883 159.008 149.167  1.00130.17           C  
ATOM    408  CD1 LEU A  57     137.558 160.237 149.765  1.00130.17           C  
ATOM    409  CD2 LEU A  57     135.553 158.733 149.858  1.00130.17           C  
ATOM    410  N   TRP A  58     136.959 159.723 144.501  1.00122.28           N  
ATOM    411  CA  TRP A  58     137.031 159.287 143.111  1.00122.28           C  
ATOM    412  C   TRP A  58     138.393 159.596 142.509  1.00122.28           C  
ATOM    413  O   TRP A  58     138.905 158.817 141.696  1.00122.28           O  
ATOM    414  CB  TRP A  58     135.935 159.956 142.281  1.00122.28           C  
ATOM    415  CG  TRP A  58     134.676 159.154 142.130  1.00122.28           C  
ATOM    416  CD1 TRP A  58     133.409 159.569 142.413  1.00122.28           C  
ATOM    417  CD2 TRP A  58     134.558 157.808 141.651  1.00122.28           C  
ATOM    418  NE1 TRP A  58     132.510 158.568 142.143  1.00122.28           N  
ATOM    419  CE2 TRP A  58     133.190 157.476 141.675  1.00122.28           C  
ATOM    420  CE3 TRP A  58     135.475 156.852 141.206  1.00122.28           C  
ATOM    421  CZ2 TRP A  58     132.718 156.230 141.273  1.00122.28           C  
ATOM    422  CZ3 TRP A  58     135.003 155.615 140.807  1.00122.28           C  
ATOM    423  CH2 TRP A  58     133.638 155.316 140.843  1.00122.28           C  
ATOM    424  N   ILE A  59     138.996 160.717 142.913  1.00123.10           N  
ATOM    425  CA  ILE A  59     140.303 161.104 142.387  1.00123.10           C  
ATOM    426  C   ILE A  59     141.330 160.007 142.636  1.00123.10           C  
ATOM    427  O   ILE A  59     142.143 159.688 141.760  1.00123.10           O  
ATOM    428  CB  ILE A  59     140.744 162.444 143.003  1.00123.10           C  
ATOM    429  CG1 ILE A  59     140.023 163.604 142.318  1.00123.10           C  
ATOM    430  CG2 ILE A  59     142.249 162.617 142.900  1.00123.10           C  
ATOM    431  CD  ILE A  59     140.294 164.948 142.952  1.00123.10           C  
ATOM    432  N   VAL A  60     141.306 159.403 143.824  1.00121.97           N  
ATOM    433  CA  VAL A  60     142.272 158.356 144.136  1.00121.97           C  
ATOM    434  C   VAL A  60     141.798 156.964 143.735  1.00121.97           C  
ATOM    435  O   VAL A  60     142.625 156.047 143.634  1.00121.97           O  
ATOM    436  CB  VAL A  60     142.634 158.363 145.632  1.00121.97           C  
ATOM    437  CG1 VAL A  60     142.979 159.771 146.087  1.00121.97           C  
ATOM    438  CG2 VAL A  60     141.500 157.788 146.464  1.00121.97           C  
ATOM    439  N   ASP A  61     140.497 156.772 143.506  1.00114.47           N  
ATOM    440  CA  ASP A  61     140.012 155.438 143.163  1.00114.47           C  
ATOM    441  C   ASP A  61     140.032 155.164 141.663  1.00114.47           C  
ATOM    442  O   ASP A  61     140.139 153.997 141.253  1.00114.47           O  
ATOM    443  CB  ASP A  61     138.596 155.244 143.704  1.00114.47           C  
ATOM    444  CG  ASP A  61     138.583 154.830 145.160  1.00114.47           C  
ATOM    445  OD1 ASP A  61     139.581 154.235 145.618  1.00114.47           O  
ATOM    446  OD2 ASP A  61     137.575 155.097 145.846  1.00114.47           O  
ATOM    447  N   ILE A  62     139.927 156.209 140.835  1.00106.74           N  
ATOM    448  CA  ILE A  62     139.713 156.000 139.407  1.00106.74           C  
ATOM    449  C   ILE A  62     140.927 155.348 138.757  1.00106.74           C  
ATOM    450  O   ILE A  62     140.785 154.477 137.890  1.00106.74           O  
ATOM    451  CB  ILE A  62     139.336 157.328 138.723  1.00106.74           C  
ATOM    452  CG1 ILE A  62     138.947 157.086 137.264  1.00106.74           C  
ATOM    453  CG2 ILE A  62     140.460 158.341 138.832  1.00106.74           C  
ATOM    454  CD  ILE A  62     137.713 156.229 137.097  1.00106.74           C  
ATOM    455  N   TYR A  63     142.137 155.742 139.161  1.00106.32           N  
ATOM    456  CA  TYR A  63     143.342 155.188 138.557  1.00106.32           C  
ATOM    457  C   TYR A  63     143.522 153.715 138.861  1.00106.32           C  
ATOM    458  O   TYR A  63     143.980 152.971 137.988  1.00106.32           O  
ATOM    459  CB  TYR A  63     144.578 155.979 139.002  1.00106.32           C  
ATOM    460  CG  TYR A  63     145.908 155.377 138.576  1.00106.32           C  
ATOM    461  CD1 TYR A  63     146.478 154.311 139.265  1.00106.32           C  
ATOM    462  CD2 TYR A  63     146.578 155.860 137.463  1.00106.32           C  
ATOM    463  CE1 TYR A  63     147.680 153.763 138.866  1.00106.32           C  
ATOM    464  CE2 TYR A  63     147.779 155.315 137.060  1.00106.32           C  
ATOM    465  CZ  TYR A  63     148.325 154.271 137.762  1.00106.32           C  
ATOM    466  OH  TYR A  63     149.523 153.733 137.355  1.00106.32           O  
ATOM    467  N   SER A  64     143.189 153.270 140.067  1.00102.29           N  
ATOM    468  CA  SER A  64     143.319 151.857 140.385  1.00102.29           C  
ATOM    469  C   SER A  64     142.223 151.075 139.676  1.00102.29           C  
ATOM    470  O   SER A  64     142.477 149.988 139.141  1.00102.29           O  
ATOM    471  CB  SER A  64     143.259 151.628 141.895  1.00102.29           C  
ATOM    472  OG  SER A  64     142.913 150.287 142.190  1.00102.29           O  
ATOM    473  N   LEU A  65     141.008 151.632 139.643  1.00 98.27           N  
ATOM    474  CA  LEU A  65     139.903 150.935 138.994  1.00 98.27           C  
ATOM    475  C   LEU A  65     140.182 150.720 137.512  1.00 98.27           C  
ATOM    476  O   LEU A  65     140.011 149.613 136.988  1.00 98.27           O  
ATOM    477  CB  LEU A  65     138.606 151.717 139.188  1.00 98.27           C  
ATOM    478  CG  LEU A  65     137.681 151.254 140.312  1.00 98.27           C  
ATOM    479  CD1 LEU A  65     138.454 151.049 141.600  1.00 98.27           C  
ATOM    480  CD2 LEU A  65     136.562 152.259 140.514  1.00 98.27           C  
ATOM    481  N   VAL A  66     140.635 151.768 136.821  1.00 94.73           N  
ATOM    482  CA  VAL A  66     140.865 151.661 135.385  1.00 94.73           C  
ATOM    483  C   VAL A  66     142.042 150.741 135.095  1.00 94.73           C  
ATOM    484  O   VAL A  66     141.994 149.923 134.170  1.00 94.73           O  
ATOM    485  CB  VAL A  66     141.070 153.058 134.779  1.00 94.73           C  
ATOM    486  CG1 VAL A  66     141.940 152.983 133.540  1.00 94.73           C  
ATOM    487  CG2 VAL A  66     139.732 153.674 134.459  1.00 94.73           C  
ATOM    488  N   LEU A  67     143.114 150.853 135.881  1.00 93.22           N  
ATOM    489  CA  LEU A  67     144.272 149.993 135.670  1.00 93.22           C  
ATOM    490  C   LEU A  67     143.909 148.527 135.853  1.00 93.22           C  
ATOM    491  O   LEU A  67     144.368 147.668 135.093  1.00 93.22           O  
ATOM    492  CB  LEU A  67     145.404 150.385 136.616  1.00 93.22           C  
ATOM    493  CG  LEU A  67     146.616 149.456 136.602  1.00 93.22           C  
ATOM    494  CD1 LEU A  67     147.234 149.417 135.219  1.00 93.22           C  
ATOM    495  CD2 LEU A  67     147.637 149.893 137.636  1.00 93.22           C  
ATOM    496  N   ALA A  68     143.086 148.216 136.856  1.00 91.44           N  
ATOM    497  CA  ALA A  68     142.672 146.832 137.039  1.00 91.44           C  
ATOM    498  C   ALA A  68     141.633 146.397 136.015  1.00 91.44           C  
ATOM    499  O   ALA A  68     141.475 145.193 135.788  1.00 91.44           O  
ATOM    500  CB  ALA A  68     142.129 146.627 138.452  1.00 91.44           C  
ATOM    501  N   GLY A  69     140.925 147.336 135.394  1.00 89.73           N  
ATOM    502  CA  GLY A  69     139.878 146.977 134.458  1.00 89.73           C  
ATOM    503  C   GLY A  69     140.329 146.830 133.020  1.00 89.73           C  
ATOM    504  O   GLY A  69     140.035 145.823 132.371  1.00 89.73           O  
ATOM    505  N   PHE A  70     141.053 147.826 132.510  1.00 89.65           N  
ATOM    506  CA  PHE A  70     141.484 147.859 131.118  1.00 89.65           C  
ATOM    507  C   PHE A  70     142.833 147.191 130.906  1.00 89.65           C  
ATOM    508  O   PHE A  70     143.596 147.609 130.027  1.00 89.65           O  
ATOM    509  CB  PHE A  70     141.534 149.302 130.620  1.00 89.65           C  
ATOM    510  CG  PHE A  70     140.201 149.863 130.244  1.00 89.65           C  
ATOM    511  CD2 PHE A  70     139.745 149.780 128.943  1.00 89.65           C  
ATOM    512  CD1 PHE A  70     139.406 150.480 131.187  1.00 89.65           C  
ATOM    513  CE2 PHE A  70     138.520 150.301 128.591  1.00 89.65           C  
ATOM    514  CE1 PHE A  70     138.180 151.002 130.842  1.00 89.65           C  
ATOM    515  CZ  PHE A  70     137.736 150.911 129.542  1.00 89.65           C  
ATOM    516  N   ILE A  71     143.158 146.173 131.695  1.00 88.75           N  
ATOM    517  CA  ILE A  71     144.480 145.567 131.611  1.00 88.75           C  
ATOM    518  C   ILE A  71     144.494 144.335 130.708  1.00 88.75           C  
ATOM    519  O   ILE A  71     145.509 144.055 130.064  1.00 88.75           O  
ATOM    520  CB  ILE A  71     144.977 145.235 133.027  1.00 88.75           C  
ATOM    521  CG1 ILE A  71     146.358 144.591 132.991  1.00 88.75           C  
ATOM    522  CG2 ILE A  71     143.990 144.328 133.739  1.00 88.75           C  
ATOM    523  CD  ILE A  71     146.971 144.453 134.355  1.00 88.75           C  
ATOM    524  N   ILE A  72     143.390 143.598 130.632  1.00 87.49           N  
ATOM    525  CA  ILE A  72     143.318 142.413 129.780  1.00 87.49           C  
ATOM    526  C   ILE A  72     143.104 142.796 128.317  1.00 87.49           C  
ATOM    527  O   ILE A  72     143.906 142.383 127.468  1.00 87.49           O  
ATOM    528  CB  ILE A  72     142.231 141.442 130.265  1.00 87.49           C  
ATOM    529  CG1 ILE A  72     142.447 141.099 131.737  1.00 87.49           C  
ATOM    530  CG2 ILE A  72     142.238 140.185 129.426  1.00 87.49           C  
ATOM    531  CD  ILE A  72     143.785 140.464 132.022  1.00 87.49           C  
ATOM    532  N   PRO A  73     142.063 143.560 127.956  1.00 90.26           N  
ATOM    533  CA  PRO A  73     141.862 143.856 126.526  1.00 90.26           C  
ATOM    534  C   PRO A  73     142.994 144.650 125.907  1.00 90.26           C  
ATOM    535  O   PRO A  73     143.295 144.471 124.718  1.00 90.26           O  
ATOM    536  CB  PRO A  73     140.547 144.650 126.511  1.00 90.26           C  
ATOM    537  CG  PRO A  73     139.916 144.388 127.827  1.00 90.26           C  
ATOM    538  CD  PRO A  73     141.051 144.245 128.775  1.00 90.26           C  
ATOM    539  N   LEU A  74     143.634 145.531 126.675  1.00 90.52           N  
ATOM    540  CA  LEU A  74     144.717 146.325 126.114  1.00 90.52           C  
ATOM    541  C   LEU A  74     145.936 145.470 125.804  1.00 90.52           C  
ATOM    542  O   LEU A  74     146.704 145.805 124.899  1.00 90.52           O  
ATOM    543  CB  LEU A  74     145.075 147.470 127.059  1.00 90.52           C  
ATOM    544  CG  LEU A  74     144.087 148.638 127.024  1.00 90.52           C  
ATOM    545  CD1 LEU A  74     144.654 149.849 127.733  1.00 90.52           C  
ATOM    546  CD2 LEU A  74     143.714 148.986 125.596  1.00 90.52           C  
ATOM    547  N   SER A  75     146.127 144.361 126.522  1.00 93.42           N  
ATOM    548  CA  SER A  75     147.206 143.445 126.167  1.00 93.42           C  
ATOM    549  C   SER A  75     146.971 142.830 124.795  1.00 93.42           C  
ATOM    550  O   SER A  75     147.896 142.737 123.979  1.00 93.42           O  
ATOM    551  CB  SER A  75     147.341 142.351 127.222  1.00 93.42           C  
ATOM    552  OG  SER A  75     146.391 141.325 127.000  1.00 93.42           O  
ATOM    553  N   ALA A  76     145.735 142.411 124.518  1.00 93.65           N  
ATOM    554  CA  ALA A  76     145.416 141.886 123.195  1.00 93.65           C  
ATOM    555  C   ALA A  76     145.558 142.963 122.130  1.00 93.65           C  
ATOM    556  O   ALA A  76     146.026 142.691 121.018  1.00 93.65           O  
ATOM    557  CB  ALA A  76     144.003 141.306 123.188  1.00 93.65           C  
ATOM    558  N   PHE A  77     145.146 144.191 122.448  1.00 96.77           N  
ATOM    559  CA  PHE A  77     145.320 145.287 121.501  1.00 96.77           C  
ATOM    560  C   PHE A  77     146.792 145.514 121.190  1.00 96.77           C  
ATOM    561  O   PHE A  77     147.165 145.720 120.031  1.00 96.77           O  
ATOM    562  CB  PHE A  77     144.696 146.568 122.046  1.00 96.77           C  
ATOM    563  CG  PHE A  77     145.107 147.801 121.299  1.00 96.77           C  
ATOM    564  CD1 PHE A  77     144.810 147.942 119.956  1.00 96.77           C  
ATOM    565  CD2 PHE A  77     145.796 148.816 121.937  1.00 96.77           C  
ATOM    566  CE1 PHE A  77     145.188 149.073 119.266  1.00 96.77           C  
ATOM    567  CE2 PHE A  77     146.177 149.950 121.252  1.00 96.77           C  
ATOM    568  CZ  PHE A  77     145.873 150.078 119.915  1.00 96.77           C  
ATOM    569  N   ALA A  78     147.642 145.483 122.217  1.00 99.94           N  
ATOM    570  CA  ALA A  78     149.075 145.633 122.004  1.00 99.94           C  
ATOM    571  C   ALA A  78     149.622 144.496 121.155  1.00 99.94           C  
ATOM    572  O   ALA A  78     150.467 144.713 120.279  1.00 99.94           O  
ATOM    573  CB  ALA A  78     149.798 145.690 123.349  1.00 99.94           C  
ATOM    574  N   ASP A  79     149.156 143.274 121.408  1.00105.28           N  
ATOM    575  CA  ASP A  79     149.649 142.126 120.659  1.00105.28           C  
ATOM    576  C   ASP A  79     149.264 142.210 119.186  1.00105.28           C  
ATOM    577  O   ASP A  79     150.075 141.891 118.310  1.00105.28           O  
ATOM    578  CB  ASP A  79     149.122 140.838 121.286  1.00105.28           C  
ATOM    579  CG  ASP A  79     149.894 139.619 120.842  1.00105.28           C  
ATOM    580  OD1 ASP A  79     151.074 139.768 120.459  1.00105.28           O  
ATOM    581  OD2 ASP A  79     149.326 138.509 120.895  1.00105.28           O  
ATOM    582  N   LYS A  80     148.037 142.633 118.892  1.00 99.70           N  
ATOM    583  CA  LYS A  80     147.563 142.709 117.515  1.00 99.70           C  
ATOM    584  C   LYS A  80     147.889 144.033 116.839  1.00 99.70           C  
ATOM    585  O   LYS A  80     147.601 144.188 115.649  1.00 99.70           O  
ATOM    586  CB  LYS A  80     146.051 142.474 117.460  1.00 99.70           C  
ATOM    587  CG  LYS A  80     145.605 141.146 118.044  1.00 99.70           C  
ATOM    588  CD  LYS A  80     144.103 140.960 117.902  1.00 99.70           C  
ATOM    589  CE  LYS A  80     143.648 139.644 118.512  1.00 99.70           C  
ATOM    590  NZ  LYS A  80     142.838 138.839 117.555  1.00 99.70           N  
ATOM    591  N   TRP A  81     148.475 144.987 117.561  1.00100.99           N  
ATOM    592  CA  TRP A  81     148.745 146.316 117.032  1.00100.99           C  
ATOM    593  C   TRP A  81     150.226 146.613 116.862  1.00100.99           C  
ATOM    594  O   TRP A  81     150.574 147.529 116.112  1.00100.99           O  
ATOM    595  CB  TRP A  81     148.113 147.374 117.954  1.00100.99           C  
ATOM    596  CG  TRP A  81     148.568 148.795 117.752  1.00100.99           C  
ATOM    597  CD1 TRP A  81     149.504 149.464 118.484  1.00100.99           C  
ATOM    598  CD2 TRP A  81     148.079 149.728 116.781  1.00100.99           C  
ATOM    599  NE1 TRP A  81     149.641 150.748 118.020  1.00100.99           N  
ATOM    600  CE2 TRP A  81     148.776 150.935 116.975  1.00100.99           C  
ATOM    601  CE3 TRP A  81     147.125 149.657 115.763  1.00100.99           C  
ATOM    602  CZ2 TRP A  81     148.550 152.061 116.189  1.00100.99           C  
ATOM    603  CZ3 TRP A  81     146.902 150.776 114.984  1.00100.99           C  
ATOM    604  CH2 TRP A  81     147.612 151.961 115.201  1.00100.99           C  
ATOM    605  N   GLY A  82     151.098 145.848 117.511  1.00105.65           N  
ATOM    606  CA  GLY A  82     152.519 146.132 117.507  1.00105.65           C  
ATOM    607  C   GLY A  82     153.006 146.472 118.898  1.00105.65           C  
ATOM    608  O   GLY A  82     152.696 147.546 119.423  1.00105.65           O  
ATOM    609  N   ARG A  83     153.765 145.560 119.509  1.00102.71           N  
ATOM    610  CA  ARG A  83     154.156 145.736 120.904  1.00102.71           C  
ATOM    611  C   ARG A  83     154.984 147.000 121.094  1.00102.71           C  
ATOM    612  O   ARG A  83     154.747 147.772 122.031  1.00102.71           O  
ATOM    613  CB  ARG A  83     154.924 144.508 121.385  1.00102.71           C  
ATOM    614  CG  ARG A  83     154.871 144.302 122.880  1.00102.71           C  
ATOM    615  CD  ARG A  83     155.067 142.843 123.242  1.00102.71           C  
ATOM    616  NE  ARG A  83     153.867 142.054 122.997  1.00102.71           N  
ATOM    617  CZ  ARG A  83     153.854 140.884 122.375  1.00102.71           C  
ATOM    618  NH1 ARG A  83     154.968 140.324 121.936  1.00102.71           N  
ATOM    619  NH2 ARG A  83     152.695 140.259 122.192  1.00102.71           N  
ATOM    620  N   LYS A  84     155.953 147.234 120.208  1.00107.55           N  
ATOM    621  CA  LYS A  84     156.743 148.457 120.282  1.00107.55           C  
ATOM    622  C   LYS A  84     155.862 149.685 120.097  1.00107.55           C  
ATOM    623  O   LYS A  84     155.969 150.663 120.848  1.00107.55           O  
ATOM    624  CB  LYS A  84     157.848 148.425 119.228  1.00107.55           C  
ATOM    625  CG  LYS A  84     158.601 149.731 119.068  1.00107.55           C  
ATOM    626  CD  LYS A  84     159.654 149.619 117.978  1.00107.55           C  
ATOM    627  CE  LYS A  84     160.344 150.949 117.738  1.00107.55           C  
ATOM    628  NZ  LYS A  84     161.513 150.808 116.830  1.00107.55           N  
ATOM    629  N   LYS A  85     154.976 149.647 119.101  1.00105.57           N  
ATOM    630  CA  LYS A  85     154.092 150.780 118.861  1.00105.57           C  
ATOM    631  C   LYS A  85     153.160 151.005 120.040  1.00105.57           C  
ATOM    632  O   LYS A  85     152.888 152.149 120.411  1.00105.57           O  
ATOM    633  CB  LYS A  85     153.294 150.568 117.576  1.00105.57           C  
ATOM    634  CG  LYS A  85     154.129 150.654 116.311  1.00105.57           C  
ATOM    635  CD  LYS A  85     153.296 150.367 115.074  1.00105.57           C  
ATOM    636  CE  LYS A  85     152.062 151.249 115.024  1.00105.57           C  
ATOM    637  NZ  LYS A  85     150.872 150.494 114.550  1.00105.57           N  
ATOM    638  N   ALA A  86     152.657 149.926 120.640  1.00103.45           N  
ATOM    639  CA  ALA A  86     151.781 150.070 121.798  1.00103.45           C  
ATOM    640  C   ALA A  86     152.519 150.703 122.970  1.00103.45           C  
ATOM    641  O   ALA A  86     151.987 151.590 123.647  1.00103.45           O  
ATOM    642  CB  ALA A  86     151.209 148.712 122.194  1.00103.45           C  
ATOM    643  N   LEU A  87     153.749 150.255 123.228  1.00101.60           N  
ATOM    644  CA  LEU A  87     154.530 150.827 124.320  1.00101.60           C  
ATOM    645  C   LEU A  87     154.795 152.310 124.086  1.00101.60           C  
ATOM    646  O   LEU A  87     154.651 153.133 125.000  1.00101.60           O  
ATOM    647  CB  LEU A  87     155.840 150.058 124.476  1.00101.60           C  
ATOM    648  CG  LEU A  87     156.789 150.503 125.585  1.00101.60           C  
ATOM    649  CD1 LEU A  87     156.064 150.558 126.913  1.00101.60           C  
ATOM    650  CD2 LEU A  87     157.975 149.562 125.662  1.00101.60           C  
ATOM    651  N   LEU A  88     155.177 152.671 122.858  1.00103.54           N  
ATOM    652  CA  LEU A  88     155.443 154.074 122.553  1.00103.54           C  
ATOM    653  C   LEU A  88     154.178 154.915 122.660  1.00103.54           C  
ATOM    654  O   LEU A  88     154.215 156.050 123.146  1.00103.54           O  
ATOM    655  CB  LEU A  88     156.063 154.207 121.163  1.00103.54           C  
ATOM    656  CG  LEU A  88     157.391 153.476 120.988  1.00103.54           C  
ATOM    657  CD1 LEU A  88     157.987 153.764 119.623  1.00103.54           C  
ATOM    658  CD2 LEU A  88     158.352 153.864 122.095  1.00103.54           C  
ATOM    659  N   THR A  89     153.047 154.379 122.197  1.00102.58           N  
ATOM    660  CA  THR A  89     151.785 155.103 122.298  1.00102.58           C  
ATOM    661  C   THR A  89     151.411 155.333 123.753  1.00102.58           C  
ATOM    662  O   THR A  89     150.977 156.428 124.130  1.00102.58           O  
ATOM    663  CB  THR A  89     150.679 154.334 121.573  1.00102.58           C  
ATOM    664  OG1 THR A  89     150.871 154.439 120.157  1.00102.58           O  
ATOM    665  CG2 THR A  89     149.314 154.891 121.933  1.00102.58           C  
ATOM    666  N   GLY A  90     151.584 154.313 124.588  1.00105.15           N  
ATOM    667  CA  GLY A  90     151.315 154.445 126.003  1.00105.15           C  
ATOM    668  C   GLY A  90     152.181 155.503 126.650  1.00105.15           C  
ATOM    669  O   GLY A  90     151.681 156.338 127.407  1.00105.15           O  
ATOM    670  N   PHE A  91     153.479 155.490 126.348  1.00105.34           N  
ATOM    671  CA  PHE A  91     154.383 156.486 126.914  1.00105.34           C  
ATOM    672  C   PHE A  91     154.033 157.895 126.452  1.00105.34           C  
ATOM    673  O   PHE A  91     154.051 158.835 127.253  1.00105.34           O  
ATOM    674  CB  PHE A  91     155.831 156.158 126.557  1.00105.34           C  
ATOM    675  CG  PHE A  91     156.490 155.226 127.524  1.00105.34           C  
ATOM    676  CD1 PHE A  91     155.794 154.746 128.617  1.00105.34           C  
ATOM    677  CD2 PHE A  91     157.801 154.827 127.342  1.00105.34           C  
ATOM    678  CE1 PHE A  91     156.391 153.887 129.511  1.00105.34           C  
ATOM    679  CE2 PHE A  91     158.404 153.968 128.235  1.00105.34           C  
ATOM    680  CZ  PHE A  91     157.696 153.496 129.320  1.00105.34           C  
ATOM    681  N   ALA A  92     153.719 158.057 125.165  1.00105.55           N  
ATOM    682  CA  ALA A  92     153.379 159.379 124.649  1.00105.55           C  
ATOM    683  C   ALA A  92     152.090 159.901 125.269  1.00105.55           C  
ATOM    684  O   ALA A  92     152.002 161.081 125.626  1.00105.55           O  
ATOM    685  CB  ALA A  92     153.265 159.338 123.127  1.00105.55           C  
ATOM    686  N   LEU A  93     151.080 159.039 125.403  1.00105.14           N  
ATOM    687  CA  LEU A  93     149.838 159.450 126.049  1.00105.14           C  
ATOM    688  C   LEU A  93     150.069 159.792 127.513  1.00105.14           C  
ATOM    689  O   LEU A  93     149.490 160.753 128.032  1.00105.14           O  
ATOM    690  CB  LEU A  93     148.789 158.350 125.913  1.00105.14           C  
ATOM    691  CG  LEU A  93     147.362 158.730 126.301  1.00105.14           C  
ATOM    692  CD1 LEU A  93     146.920 159.972 125.552  1.00105.14           C  
ATOM    693  CD2 LEU A  93     146.426 157.578 126.011  1.00105.14           C  
ATOM    694  N   PHE A  94     150.915 159.019 128.193  1.00109.89           N  
ATOM    695  CA  PHE A  94     151.250 159.317 129.579  1.00109.89           C  
ATOM    696  C   PHE A  94     151.902 160.689 129.699  1.00109.89           C  
ATOM    697  O   PHE A  94     151.536 161.494 130.564  1.00109.89           O  
ATOM    698  CB  PHE A  94     152.173 158.225 130.116  1.00109.89           C  
ATOM    699  CG  PHE A  94     152.445 158.326 131.578  1.00109.89           C  
ATOM    700  CD1 PHE A  94     151.411 158.284 132.488  1.00109.89           C  
ATOM    701  CD2 PHE A  94     153.740 158.464 132.043  1.00109.89           C  
ATOM    702  CE1 PHE A  94     151.663 158.374 133.835  1.00109.89           C  
ATOM    703  CE2 PHE A  94     153.997 158.556 133.387  1.00109.89           C  
ATOM    704  CZ  PHE A  94     152.958 158.512 134.287  1.00109.89           C  
ATOM    705  N   GLY A  95     152.860 160.981 128.820  1.00110.72           N  
ATOM    706  CA  GLY A  95     153.507 162.283 128.850  1.00110.72           C  
ATOM    707  C   GLY A  95     152.555 163.422 128.538  1.00110.72           C  
ATOM    708  O   GLY A  95     152.601 164.477 129.178  1.00110.72           O  
ATOM    709  N   LEU A  96     151.684 163.230 127.546  1.00107.23           N  
ATOM    710  CA  LEU A  96     150.737 164.282 127.198  1.00107.23           C  
ATOM    711  C   LEU A  96     149.769 164.548 128.342  1.00107.23           C  
ATOM    712  O   LEU A  96     149.471 165.707 128.649  1.00107.23           O  
ATOM    713  CB  LEU A  96     149.984 163.917 125.919  1.00107.23           C  
ATOM    714  CG  LEU A  96     149.169 165.046 125.281  1.00107.23           C  
ATOM    715  CD1 LEU A  96     149.246 164.969 123.765  1.00107.23           C  
ATOM    716  CD2 LEU A  96     147.718 165.016 125.739  1.00107.23           C  
ATOM    717  N   VAL A  97     149.272 163.495 128.993  1.00109.35           N  
ATOM    718  CA  VAL A  97     148.364 163.717 130.113  1.00109.35           C  
ATOM    719  C   VAL A  97     149.108 164.322 131.297  1.00109.35           C  
ATOM    720  O   VAL A  97     148.515 165.054 132.098  1.00109.35           O  
ATOM    721  CB  VAL A  97     147.636 162.415 130.497  1.00109.35           C  
ATOM    722  CG1 VAL A  97     148.521 161.519 131.343  1.00109.35           C  
ATOM    723  CG2 VAL A  97     146.343 162.731 131.228  1.00109.35           C  
ATOM    724  N   SER A  98     150.407 164.043 131.433  1.00115.14           N  
ATOM    725  CA  SER A  98     151.163 164.658 132.518  1.00115.14           C  
ATOM    726  C   SER A  98     151.427 166.133 132.251  1.00115.14           C  
ATOM    727  O   SER A  98     151.540 166.921 133.195  1.00115.14           O  
ATOM    728  CB  SER A  98     152.479 163.915 132.737  1.00115.14           C  
ATOM    729  OG  SER A  98     153.283 164.584 133.693  1.00115.14           O  
ATOM    730  N   LEU A  99     151.553 166.522 130.985  1.00111.26           N  
ATOM    731  CA  LEU A  99     151.660 167.938 130.653  1.00111.26           C  
ATOM    732  C   LEU A  99     150.313 168.646 130.680  1.00111.26           C  
ATOM    733  O   LEU A  99     150.267 169.870 130.845  1.00111.26           O  
ATOM    734  CB  LEU A  99     152.303 168.124 129.276  1.00111.26           C  
ATOM    735  CG  LEU A  99     153.720 168.702 129.275  1.00111.26           C  
ATOM    736  CD1 LEU A  99     154.325 168.661 127.882  1.00111.26           C  
ATOM    737  CD2 LEU A  99     153.713 170.121 129.817  1.00111.26           C  
ATOM    738  N   ALA A 100     149.218 167.902 130.520  1.00111.41           N  
ATOM    739  CA  ALA A 100     147.897 168.516 130.478  1.00111.41           C  
ATOM    740  C   ALA A 100     147.465 169.081 131.824  1.00111.41           C  
ATOM    741  O   ALA A 100     146.557 169.918 131.864  1.00111.41           O  
ATOM    742  CB  ALA A 100     146.863 167.502 129.989  1.00111.41           C  
ATOM    743  N   ILE A 101     148.081 168.646 132.926  1.00112.39           N  
ATOM    744  CA  ILE A 101     147.704 169.154 134.241  1.00112.39           C  
ATOM    745  C   ILE A 101     148.066 170.622 134.410  1.00112.39           C  
ATOM    746  O   ILE A 101     147.526 171.289 135.300  1.00112.39           O  
ATOM    747  CB  ILE A 101     148.360 168.299 135.345  1.00112.39           C  
ATOM    748  CG1 ILE A 101     147.845 168.689 136.730  1.00112.39           C  
ATOM    749  CG2 ILE A 101     149.856 168.474 135.317  1.00112.39           C  
ATOM    750  CD  ILE A 101     146.361 168.485 136.903  1.00112.39           C  
ATOM    751  N   PHE A 102     148.948 171.147 133.552  1.00112.14           N  
ATOM    752  CA  PHE A 102     149.356 172.545 133.649  1.00112.14           C  
ATOM    753  C   PHE A 102     148.163 173.487 133.608  1.00112.14           C  
ATOM    754  O   PHE A 102     148.193 174.551 134.236  1.00112.14           O  
ATOM    755  CB  PHE A 102     150.330 172.882 132.522  1.00112.14           C  
ATOM    756  CG  PHE A 102     150.515 174.354 132.302  1.00112.14           C  
ATOM    757  CD1 PHE A 102     151.140 175.137 133.257  1.00112.14           C  
ATOM    758  CD2 PHE A 102     150.060 174.955 131.143  1.00112.14           C  
ATOM    759  CE1 PHE A 102     151.309 176.493 133.057  1.00112.14           C  
ATOM    760  CE2 PHE A 102     150.226 176.310 130.936  1.00112.14           C  
ATOM    761  CZ  PHE A 102     150.851 177.081 131.894  1.00112.14           C  
ATOM    762  N   PHE A 103     147.110 173.121 132.886  1.00113.15           N  
ATOM    763  CA  PHE A 103     145.868 173.883 132.892  1.00113.15           C  
ATOM    764  C   PHE A 103     145.054 173.440 134.100  1.00113.15           C  
ATOM    765  O   PHE A 103     144.490 172.342 134.111  1.00113.15           O  
ATOM    766  CB  PHE A 103     145.100 173.675 131.592  1.00113.15           C  
ATOM    767  CG  PHE A 103     145.791 174.239 130.391  1.00113.15           C  
ATOM    768  CD1 PHE A 103     146.267 175.536 130.400  1.00113.15           C  
ATOM    769  CD2 PHE A 103     145.967 173.472 129.253  1.00113.15           C  
ATOM    770  CE1 PHE A 103     146.903 176.061 129.295  1.00113.15           C  
ATOM    771  CE2 PHE A 103     146.603 173.990 128.144  1.00113.15           C  
ATOM    772  CZ  PHE A 103     147.072 175.287 128.165  1.00113.15           C  
ATOM    773  N   ALA A 104     145.001 174.290 135.118  1.00124.47           N  
ATOM    774  CA  ALA A 104     144.397 173.931 136.399  1.00124.47           C  
ATOM    775  C   ALA A 104     142.963 174.448 136.497  1.00124.47           C  
ATOM    776  O   ALA A 104     142.627 175.286 137.334  1.00124.47           O  
ATOM    777  CB  ALA A 104     145.254 174.453 137.548  1.00124.47           C  
ATOM    778  N   GLU A 105     142.104 173.932 135.620  1.00123.34           N  
ATOM    779  CA  GLU A 105     140.670 174.109 135.809  1.00123.34           C  
ATOM    780  C   GLU A 105     140.189 173.041 136.776  1.00123.34           C  
ATOM    781  O   GLU A 105     139.465 172.124 136.379  1.00123.34           O  
ATOM    782  CB  GLU A 105     139.905 174.013 134.488  1.00123.34           C  
ATOM    783  CG  GLU A 105     140.725 174.288 133.243  1.00123.34           C  
ATOM    784  CD  GLU A 105     139.893 174.198 131.977  1.00123.34           C  
ATOM    785  OE1 GLU A 105     139.731 173.078 131.449  1.00123.34           O  
ATOM    786  OE2 GLU A 105     139.397 175.247 131.513  1.00123.34           O  
ATOM    787  N   SER A 106     140.600 173.147 138.040  1.00129.64           N  
ATOM    788  CA  SER A 106     140.389 172.077 139.006  1.00129.64           C  
ATOM    789  C   SER A 106     138.908 171.754 139.141  1.00129.64           C  
ATOM    790  O   SER A 106     138.132 172.532 139.705  1.00129.64           O  
ATOM    791  CB  SER A 106     140.987 172.463 140.354  1.00129.64           C  
ATOM    792  OG  SER A 106     140.794 173.841 140.621  1.00129.64           O  
ATOM    793  N   ALA A 107     138.526 170.593 138.619  1.00121.22           N  
ATOM    794  CA  ALA A 107     137.136 170.230 138.392  1.00121.22           C  
ATOM    795  C   ALA A 107     137.083 168.761 138.005  1.00121.22           C  
ATOM    796  O   ALA A 107     138.026 168.010 138.277  1.00121.22           O  
ATOM    797  CB  ALA A 107     136.504 171.108 137.312  1.00121.22           C  
ATOM    798  N   GLU A 108     135.973 168.340 137.394  1.00116.69           N  
ATOM    799  CA  GLU A 108     135.934 167.059 136.696  1.00116.69           C  
ATOM    800  C   GLU A 108     137.160 166.844 135.813  1.00116.69           C  
ATOM    801  O   GLU A 108     137.463 165.698 135.458  1.00116.69           O  
ATOM    802  CB  GLU A 108     134.667 166.970 135.841  1.00116.69           C  
ATOM    803  CG  GLU A 108     134.854 167.445 134.404  1.00116.69           C  
ATOM    804  CD  GLU A 108     134.460 168.895 134.202  1.00116.69           C  
ATOM    805  OE1 GLU A 108     133.974 169.236 133.104  1.00116.69           O  
ATOM    806  OE2 GLU A 108     134.635 169.695 135.142  1.00116.69           O  
ATOM    807  N   PHE A 109     137.843 167.926 135.422  1.00115.60           N  
ATOM    808  CA  PHE A 109     139.082 167.823 134.658  1.00115.60           C  
ATOM    809  C   PHE A 109     140.082 166.883 135.316  1.00115.60           C  
ATOM    810  O   PHE A 109     140.754 166.107 134.629  1.00115.60           O  
ATOM    811  CB  PHE A 109     139.702 169.210 134.492  1.00115.60           C  
ATOM    812  CG  PHE A 109     140.441 169.391 133.205  1.00115.60           C  
ATOM    813  CD1 PHE A 109     139.760 169.658 132.033  1.00115.60           C  
ATOM    814  CD2 PHE A 109     141.818 169.293 133.167  1.00115.60           C  
ATOM    815  CE1 PHE A 109     140.441 169.826 130.846  1.00115.60           C  
ATOM    816  CE2 PHE A 109     142.504 169.459 131.985  1.00115.60           C  
ATOM    817  CZ  PHE A 109     141.815 169.726 130.822  1.00115.60           C  
ATOM    818  N   VAL A 110     140.212 166.949 136.641  1.00115.75           N  
ATOM    819  CA  VAL A 110     141.159 166.081 137.339  1.00115.75           C  
ATOM    820  C   VAL A 110     140.754 164.621 137.175  1.00115.75           C  
ATOM    821  O   VAL A 110     141.591 163.745 136.931  1.00115.75           O  
ATOM    822  CB  VAL A 110     141.262 166.477 138.822  1.00115.75           C  
ATOM    823  CG1 VAL A 110     141.789 165.318 139.648  1.00115.75           C  
ATOM    824  CG2 VAL A 110     142.152 167.695 138.982  1.00115.75           C  
ATOM    825  N   ILE A 111     139.455 164.343 137.305  1.00115.88           N  
ATOM    826  CA  ILE A 111     138.957 162.978 137.145  1.00115.88           C  
ATOM    827  C   ILE A 111     139.236 162.471 135.736  1.00115.88           C  
ATOM    828  O   ILE A 111     139.694 161.339 135.541  1.00115.88           O  
ATOM    829  CB  ILE A 111     137.456 162.914 137.478  1.00115.88           C  
ATOM    830  CG1 ILE A 111     137.246 163.000 138.989  1.00115.88           C  
ATOM    831  CG2 ILE A 111     136.832 161.649 136.912  1.00115.88           C  
ATOM    832  CD  ILE A 111     137.881 161.861 139.750  1.00115.88           C  
ATOM    833  N   ALA A 112     138.959 163.304 134.731  1.00112.29           N  
ATOM    834  CA  ALA A 112     139.194 162.894 133.350  1.00112.29           C  
ATOM    835  C   ALA A 112     140.676 162.664 133.087  1.00112.29           C  
ATOM    836  O   ALA A 112     141.053 161.704 132.401  1.00112.29           O  
ATOM    837  CB  ALA A 112     138.632 163.938 132.388  1.00112.29           C  
ATOM    838  N   ILE A 113     141.532 163.533 133.626  1.00110.70           N  
ATOM    839  CA  ILE A 113     142.968 163.372 133.447  1.00110.70           C  
ATOM    840  C   ILE A 113     143.441 162.075 134.084  1.00110.70           C  
ATOM    841  O   ILE A 113     144.239 161.339 133.496  1.00110.70           O  
ATOM    842  CB  ILE A 113     143.722 164.588 134.012  1.00110.70           C  
ATOM    843  CG1 ILE A 113     143.727 165.729 132.999  1.00110.70           C  
ATOM    844  CG2 ILE A 113     145.146 164.217 134.388  1.00110.70           C  
ATOM    845  CD1 ILE A 113     144.469 166.955 133.481  1.00110.70           C  
ATOM    846  N   ARG A 114     142.958 161.768 135.288  1.00109.90           N  
ATOM    847  CA  ARG A 114     143.390 160.542 135.948  1.00109.90           C  
ATOM    848  C   ARG A 114     142.870 159.309 135.219  1.00109.90           C  
ATOM    849  O   ARG A 114     143.566 158.292 135.141  1.00109.90           O  
ATOM    850  CB  ARG A 114     142.945 160.544 137.407  1.00109.90           C  
ATOM    851  CG  ARG A 114     143.717 161.525 138.270  1.00109.90           C  
ATOM    852  CD  ARG A 114     145.209 161.236 138.242  1.00109.90           C  
ATOM    853  NE  ARG A 114     145.598 160.275 139.267  1.00109.90           N  
ATOM    854  CZ  ARG A 114     146.830 159.812 139.431  1.00109.90           C  
ATOM    855  NH1 ARG A 114     147.824 160.203 138.652  1.00109.90           N  
ATOM    856  NH2 ARG A 114     147.070 158.937 140.403  1.00109.90           N  
ATOM    857  N   PHE A 115     141.658 159.382 134.667  1.00103.93           N  
ATOM    858  CA  PHE A 115     141.138 158.271 133.874  1.00103.93           C  
ATOM    859  C   PHE A 115     142.002 158.026 132.643  1.00103.93           C  
ATOM    860  O   PHE A 115     142.382 156.885 132.349  1.00103.93           O  
ATOM    861  CB  PHE A 115     139.691 158.557 133.468  1.00103.93           C  
ATOM    862  CG  PHE A 115     139.142 157.598 132.450  1.00103.93           C  
ATOM    863  CD1 PHE A 115     138.556 156.413 132.847  1.00103.93           C  
ATOM    864  CD2 PHE A 115     139.196 157.891 131.099  1.00103.93           C  
ATOM    865  CE1 PHE A 115     138.048 155.530 131.920  1.00103.93           C  
ATOM    866  CE2 PHE A 115     138.690 157.010 130.166  1.00103.93           C  
ATOM    867  CZ  PHE A 115     138.114 155.829 130.578  1.00103.93           C  
ATOM    868  N   LEU A 116     142.321 159.092 131.907  1.00 99.53           N  
ATOM    869  CA  LEU A 116     143.156 158.941 130.721  1.00 99.53           C  
ATOM    870  C   LEU A 116     144.545 158.440 131.092  1.00 99.53           C  
ATOM    871  O   LEU A 116     145.134 157.623 130.374  1.00 99.53           O  
ATOM    872  CB  LEU A 116     143.243 160.267 129.971  1.00 99.53           C  
ATOM    873  CG  LEU A 116     143.349 160.156 128.454  1.00 99.53           C  
ATOM    874  CD1 LEU A 116     142.227 159.289 127.916  1.00 99.53           C  
ATOM    875  CD2 LEU A 116     143.314 161.534 127.819  1.00 99.53           C  
ATOM    876  N   LEU A 117     145.086 158.922 132.212  1.00103.19           N  
ATOM    877  CA  LEU A 117     146.403 158.488 132.657  1.00103.19           C  
ATOM    878  C   LEU A 117     146.394 157.012 133.029  1.00103.19           C  
ATOM    879  O   LEU A 117     147.350 156.286 132.739  1.00103.19           O  
ATOM    880  CB  LEU A 117     146.854 159.357 133.831  1.00103.19           C  
ATOM    881  CG  LEU A 117     148.299 159.298 134.326  1.00103.19           C  
ATOM    882  CD1 LEU A 117     148.671 160.623 134.969  1.00103.19           C  
ATOM    883  CD2 LEU A 117     148.494 158.171 135.318  1.00103.19           C  
ATOM    884  N   GLY A 118     145.322 156.548 133.671  1.00 99.30           N  
ATOM    885  CA  GLY A 118     145.207 155.129 133.961  1.00 99.30           C  
ATOM    886  C   GLY A 118     145.093 154.287 132.705  1.00 99.30           C  
ATOM    887  O   GLY A 118     145.682 153.207 132.614  1.00 99.30           O  
ATOM    888  N   ILE A 119     144.335 154.769 131.718  1.00 99.50           N  
ATOM    889  CA  ILE A 119     144.231 154.048 130.450  1.00 99.50           C  
ATOM    890  C   ILE A 119     145.598 153.945 129.786  1.00 99.50           C  
ATOM    891  O   ILE A 119     145.983 152.889 129.273  1.00 99.50           O  
ATOM    892  CB  ILE A 119     143.204 154.723 129.524  1.00 99.50           C  
ATOM    893  CG1 ILE A 119     141.789 154.496 130.049  1.00 99.50           C  
ATOM    894  CG2 ILE A 119     143.337 154.196 128.106  1.00 99.50           C  
ATOM    895  CD1 ILE A 119     141.259 153.114 129.765  1.00 99.50           C  
ATOM    896  N   ALA A 120     146.352 155.045 129.787  1.00101.54           N  
ATOM    897  CA  ALA A 120     147.693 155.014 129.214  1.00101.54           C  
ATOM    898  C   ALA A 120     148.601 154.063 129.984  1.00101.54           C  
ATOM    899  O   ALA A 120     149.390 153.325 129.384  1.00101.54           O  
ATOM    900  CB  ALA A 120     148.290 156.420 129.187  1.00101.54           C  
ATOM    901  N   GLY A 121     148.505 154.064 131.313  1.00 96.03           N  
ATOM    902  CA  GLY A 121     149.372 153.209 132.106  1.00 96.03           C  
ATOM    903  C   GLY A 121     149.014 151.741 131.987  1.00 96.03           C  
ATOM    904  O   GLY A 121     149.842 150.867 132.247  1.00 96.03           O  
ATOM    905  N   ALA A 122     147.770 151.451 131.604  1.00 95.38           N  
ATOM    906  CA  ALA A 122     147.374 150.063 131.399  1.00 95.38           C  
ATOM    907  C   ALA A 122     148.126 149.429 130.237  1.00 95.38           C  
ATOM    908  O   ALA A 122     148.212 148.200 130.150  1.00 95.38           O  
ATOM    909  CB  ALA A 122     145.867 149.974 131.166  1.00 95.38           C  
ATOM    910  N   LEU A 123     148.662 150.243 129.331  1.00 93.97           N  
ATOM    911  CA  LEU A 123     149.483 149.746 128.238  1.00 93.97           C  
ATOM    912  C   LEU A 123     150.965 149.699 128.575  1.00 93.97           C  
ATOM    913  O   LEU A 123     151.762 149.310 127.718  1.00 93.97           O  
ATOM    914  CB  LEU A 123     149.300 150.611 126.988  1.00 93.97           C  
ATOM    915  CG  LEU A 123     147.963 150.574 126.258  1.00 93.97           C  
ATOM    916  CD1 LEU A 123     147.843 151.776 125.348  1.00 93.97           C  
ATOM    917  CD2 LEU A 123     147.840 149.294 125.462  1.00 93.97           C  
ATOM    918  N   ILE A 124     151.359 150.102 129.783  1.00 95.90           N  
ATOM    919  CA  ILE A 124     152.782 150.199 130.093  1.00 95.90           C  
ATOM    920  C   ILE A 124     153.268 148.938 130.790  1.00 95.90           C  
ATOM    921  O   ILE A 124     154.140 148.225 130.281  1.00 95.90           O  
ATOM    922  CB  ILE A 124     153.063 151.451 130.940  1.00 95.90           C  
ATOM    923  CG1 ILE A 124     152.736 152.721 130.155  1.00 95.90           C  
ATOM    924  CG2 ILE A 124     154.511 151.468 131.381  1.00 95.90           C  
ATOM    925  CD1 ILE A 124     153.012 152.619 128.678  1.00 95.90           C  
ATOM    926  N   MET A 125     152.723 148.649 131.965  1.00 96.22           N  
ATOM    927  CA  MET A 125     153.200 147.536 132.777  1.00 96.22           C  
ATOM    928  C   MET A 125     152.971 146.181 132.105  1.00 96.22           C  
ATOM    929  O   MET A 125     153.898 145.362 132.076  1.00 96.22           O  
ATOM    930  CB  MET A 125     152.555 147.584 134.166  1.00 96.22           C  
ATOM    931  CG  MET A 125     152.837 148.874 134.918  1.00 96.22           C  
ATOM    932  SD  MET A 125     151.592 149.266 136.160  1.00 96.22           S  
ATOM    933  CE  MET A 125     151.218 147.636 136.792  1.00 96.22           C  
ATOM    934  N   PRO A 126     151.770 145.880 131.568  1.00 91.28           N  
ATOM    935  CA  PRO A 126     151.601 144.604 130.859  1.00 91.28           C  
ATOM    936  C   PRO A 126     152.502 144.457 129.644  1.00 91.28           C  
ATOM    937  O   PRO A 126     152.982 143.359 129.351  1.00 91.28           O  
ATOM    938  CB  PRO A 126     150.128 144.628 130.442  1.00 91.28           C  
ATOM    939  CG  PRO A 126     149.479 145.477 131.438  1.00 91.28           C  
ATOM    940  CD  PRO A 126     150.471 146.546 131.774  1.00 91.28           C  
ATOM    941  N   THR A 127     152.735 145.553 128.921  1.00 93.94           N  
ATOM    942  CA  THR A 127     153.491 145.471 127.675  1.00 93.94           C  
ATOM    943  C   THR A 127     154.986 145.337 127.940  1.00 93.94           C  
ATOM    944  O   THR A 127     155.694 144.631 127.215  1.00 93.94           O  
ATOM    945  CB  THR A 127     153.196 146.693 126.802  1.00 93.94           C  
ATOM    946  OG1 THR A 127     151.941 146.509 126.138  1.00 93.94           O  
ATOM    947  CG2 THR A 127     154.278 146.896 125.758  1.00 93.94           C  
ATOM    948  N   THR A 128     155.487 146.010 128.975  1.00 91.39           N  
ATOM    949  CA  THR A 128     156.911 145.970 129.286  1.00 91.39           C  
ATOM    950  C   THR A 128     157.356 144.558 129.646  1.00 91.39           C  
ATOM    951  O   THR A 128     158.423 144.104 129.213  1.00 91.39           O  
ATOM    952  CB  THR A 128     157.239 146.930 130.430  1.00 91.39           C  
ATOM    953  OG1 THR A 128     156.827 148.255 130.074  1.00 91.39           O  
ATOM    954  CG2 THR A 128     158.730 146.934 130.710  1.00 91.39           C  
ATOM    955  N   LEU A 129     156.546 143.855 130.438  1.00 89.55           N  
ATOM    956  CA  LEU A 129     156.904 142.498 130.833  1.00 89.55           C  
ATOM    957  C   LEU A 129     156.979 141.581 129.620  1.00 89.55           C  
ATOM    958  O   LEU A 129     157.891 140.755 129.514  1.00 89.55           O  
ATOM    959  CB  LEU A 129     155.895 141.969 131.850  1.00 89.55           C  
ATOM    960  CG  LEU A 129     156.381 140.986 132.917  1.00 89.55           C  
ATOM    961  CD1 LEU A 129     155.319 140.826 133.984  1.00 89.55           C  
ATOM    962  CD2 LEU A 129     156.751 139.640 132.341  1.00 89.55           C  
ATOM    963  N   SER A 130     156.028 141.714 128.694  1.00 94.70           N  
ATOM    964  CA  SER A 130     156.061 140.915 127.474  1.00 94.70           C  
ATOM    965  C   SER A 130     157.249 141.286 126.596  1.00 94.70           C  
ATOM    966  O   SER A 130     157.872 140.412 125.980  1.00 94.70           O  
ATOM    967  CB  SER A 130     154.757 141.091 126.702  1.00 94.70           C  
ATOM    968  OG  SER A 130     154.869 140.540 125.404  1.00 94.70           O  
ATOM    969  N   MET A 131     157.565 142.577 126.510  1.00 94.90           N  
ATOM    970  CA  MET A 131     158.696 143.006 125.698  1.00 94.90           C  
ATOM    971  C   MET A 131     160.007 142.473 126.254  1.00 94.90           C  
ATOM    972  O   MET A 131     160.929 142.178 125.487  1.00 94.90           O  
ATOM    973  CB  MET A 131     158.726 144.529 125.607  1.00 94.90           C  
ATOM    974  CG  MET A 131     159.838 145.070 124.738  1.00 94.90           C  
ATOM    975  SD  MET A 131     159.646 144.598 123.012  1.00 94.90           S  
ATOM    976  CE  MET A 131     158.673 145.966 122.399  1.00 94.90           C  
ATOM    977  N   ILE A 132     160.108 142.341 127.577  1.00 90.15           N  
ATOM    978  CA  ILE A 132     161.303 141.743 128.166  1.00 90.15           C  
ATOM    979  C   ILE A 132     161.475 140.312 127.678  1.00 90.15           C  
ATOM    980  O   ILE A 132     162.583 139.886 127.332  1.00 90.15           O  
ATOM    981  CB  ILE A 132     161.240 141.817 129.701  1.00 90.15           C  
ATOM    982  CG1 ILE A 132     161.453 143.256 130.165  1.00 90.15           C  
ATOM    983  CG2 ILE A 132     162.278 140.906 130.321  1.00 90.15           C  
ATOM    984  CD1 ILE A 132     161.166 143.469 131.624  1.00 90.15           C  
ATOM    985  N   ARG A 133     160.383 139.548 127.636  1.00 90.80           N  
ATOM    986  CA  ARG A 133     160.453 138.188 127.110  1.00 90.80           C  
ATOM    987  C   ARG A 133     160.800 138.185 125.628  1.00 90.80           C  
ATOM    988  O   ARG A 133     161.543 137.316 125.160  1.00 90.80           O  
ATOM    989  CB  ARG A 133     159.129 137.467 127.348  1.00 90.80           C  
ATOM    990  CG  ARG A 133     158.975 136.166 126.582  1.00 90.80           C  
ATOM    991  CD  ARG A 133     159.980 135.129 127.031  1.00 90.80           C  
ATOM    992  NE  ARG A 133     159.614 133.792 126.583  1.00 90.80           N  
ATOM    993  CZ  ARG A 133     159.888 133.303 125.383  1.00 90.80           C  
ATOM    994  NH1 ARG A 133     160.528 134.019 124.476  1.00 90.80           N  
ATOM    995  NH2 ARG A 133     159.510 132.064 125.085  1.00 90.80           N  
ATOM    996  N   VAL A 134     160.258 139.139 124.871  1.00 93.19           N  
ATOM    997  CA  VAL A 134     160.504 139.165 123.431  1.00 93.19           C  
ATOM    998  C   VAL A 134     161.971 139.457 123.136  1.00 93.19           C  
ATOM    999  O   VAL A 134     162.592 138.795 122.296  1.00 93.19           O  
ATOM   1000  CB  VAL A 134     159.576 140.182 122.748  1.00 93.19           C  
ATOM   1001  CG1 VAL A 134     160.101 140.529 121.369  1.00 93.19           C  
ATOM   1002  CG2 VAL A 134     158.172 139.624 122.659  1.00 93.19           C  
ATOM   1003  N   ILE A 135     162.547 140.450 123.816  1.00 95.04           N  
ATOM   1004  CA  ILE A 135     163.926 140.840 123.532  1.00 95.04           C  
ATOM   1005  C   ILE A 135     164.898 139.737 123.929  1.00 95.04           C  
ATOM   1006  O   ILE A 135     165.827 139.413 123.181  1.00 95.04           O  
ATOM   1007  CB  ILE A 135     164.267 142.165 124.234  1.00 95.04           C  
ATOM   1008  CG1 ILE A 135     163.318 143.272 123.780  1.00 95.04           C  
ATOM   1009  CG2 ILE A 135     165.708 142.552 123.958  1.00 95.04           C  
ATOM   1010  CD1 ILE A 135     163.709 144.646 124.272  1.00 95.04           C  
ATOM   1011  N   PHE A 136     164.708 139.146 125.104  1.00 94.11           N  
ATOM   1012  CA  PHE A 136     165.624 138.148 125.639  1.00 94.11           C  
ATOM   1013  C   PHE A 136     165.072 136.756 125.364  1.00 94.11           C  
ATOM   1014  O   PHE A 136     164.015 136.394 125.890  1.00 94.11           O  
ATOM   1015  CB  PHE A 136     165.819 138.332 127.144  1.00 94.11           C  
ATOM   1016  CG  PHE A 136     166.515 139.603 127.526  1.00 94.11           C  
ATOM   1017  CD1 PHE A 136     165.845 140.811 127.500  1.00 94.11           C  
ATOM   1018  CD2 PHE A 136     167.832 139.585 127.940  1.00 94.11           C  
ATOM   1019  CE1 PHE A 136     166.481 141.977 127.862  1.00 94.11           C  
ATOM   1020  CE2 PHE A 136     168.472 140.749 128.303  1.00 94.11           C  
ATOM   1021  CZ  PHE A 136     167.796 141.946 128.263  1.00 94.11           C  
ATOM   1022  N   GLU A 137     165.787 135.970 124.564  1.00 97.57           N  
ATOM   1023  CA  GLU A 137     165.467 134.553 124.398  1.00 97.57           C  
ATOM   1024  C   GLU A 137     166.694 133.748 124.810  1.00 97.57           C  
ATOM   1025  O   GLU A 137     167.470 133.287 123.972  1.00 97.57           O  
ATOM   1026  CB  GLU A 137     165.047 134.248 122.967  1.00 97.57           C  
ATOM   1027  CG  GLU A 137     164.399 135.414 122.246  1.00 97.57           C  
ATOM   1028  CD  GLU A 137     163.473 134.966 121.134  1.00 97.57           C  
ATOM   1029  OE1 GLU A 137     163.846 134.038 120.387  1.00 97.57           O  
ATOM   1030  OE2 GLU A 137     162.371 135.539 121.008  1.00 97.57           O  
ATOM   1031  N   ASN A 138     166.851 133.575 126.118  1.00101.36           N  
ATOM   1032  CA  ASN A 138     167.828 132.699 126.749  1.00101.36           C  
ATOM   1033  C   ASN A 138     167.448 132.602 128.221  1.00101.36           C  
ATOM   1034  O   ASN A 138     167.354 133.635 128.894  1.00101.36           O  
ATOM   1035  CB  ASN A 138     169.248 133.244 126.575  1.00101.36           C  
ATOM   1036  CG  ASN A 138     170.309 132.313 127.127  1.00101.36           C  
ATOM   1037  OD1 ASN A 138     170.021 131.186 127.525  1.00101.36           O  
ATOM   1038  ND2 ASN A 138     171.550 132.784 127.154  1.00101.36           N  
ATOM   1039  N   PRO A 139     167.230 131.403 128.763  1.00102.09           N  
ATOM   1040  CA  PRO A 139     166.808 131.321 130.172  1.00102.09           C  
ATOM   1041  C   PRO A 139     167.797 131.946 131.141  1.00102.09           C  
ATOM   1042  O   PRO A 139     167.394 132.720 132.023  1.00102.09           O  
ATOM   1043  CB  PRO A 139     166.662 129.812 130.396  1.00102.09           C  
ATOM   1044  CG  PRO A 139     166.374 129.263 129.046  1.00102.09           C  
ATOM   1045  CD  PRO A 139     167.163 130.098 128.088  1.00102.09           C  
ATOM   1046  N   LYS A 140     169.089 131.654 130.980  1.00100.13           N  
ATOM   1047  CA  LYS A 140     170.092 132.202 131.885  1.00100.13           C  
ATOM   1048  C   LYS A 140     170.135 133.721 131.801  1.00100.13           C  
ATOM   1049  O   LYS A 140     170.262 134.403 132.824  1.00100.13           O  
ATOM   1050  CB  LYS A 140     171.463 131.607 131.567  1.00100.13           C  
ATOM   1051  CG  LYS A 140     172.210 131.088 132.781  1.00100.13           C  
ATOM   1052  CD  LYS A 140     173.295 130.104 132.377  1.00100.13           C  
ATOM   1053  CE  LYS A 140     173.779 129.295 133.568  1.00100.13           C  
ATOM   1054  NZ  LYS A 140     174.596 128.124 133.146  1.00100.13           N  
ATOM   1055  N   GLU A 141     170.033 134.269 130.591  1.00 97.68           N  
ATOM   1056  CA  GLU A 141     170.017 135.716 130.431  1.00 97.68           C  
ATOM   1057  C   GLU A 141     168.674 136.317 130.820  1.00 97.68           C  
ATOM   1058  O   GLU A 141     168.631 137.422 131.373  1.00 97.68           O  
ATOM   1059  CB  GLU A 141     170.361 136.088 128.989  1.00 97.68           C  
ATOM   1060  CG  GLU A 141     170.715 137.548 128.789  1.00 97.68           C  
ATOM   1061  CD  GLU A 141     171.780 137.747 127.728  1.00 97.68           C  
ATOM   1062  OE1 GLU A 141     171.534 137.377 126.562  1.00 97.68           O  
ATOM   1063  OE2 GLU A 141     172.863 138.274 128.060  1.00 97.68           O  
ATOM   1064  N   ARG A 142     167.572 135.612 130.553  1.00 92.43           N  
ATOM   1065  CA  ARG A 142     166.265 136.167 130.886  1.00 92.43           C  
ATOM   1066  C   ARG A 142     166.056 136.257 132.389  1.00 92.43           C  
ATOM   1067  O   ARG A 142     165.355 137.159 132.855  1.00 92.43           O  
ATOM   1068  CB  ARG A 142     165.150 135.342 130.250  1.00 92.43           C  
ATOM   1069  CG  ARG A 142     163.831 136.081 130.146  1.00 92.43           C  
ATOM   1070  CD  ARG A 142     162.676 135.114 130.020  1.00 92.43           C  
ATOM   1071  NE  ARG A 142     162.867 134.197 128.905  1.00 92.43           N  
ATOM   1072  CZ  ARG A 142     162.558 132.909 128.936  1.00 92.43           C  
ATOM   1073  NH1 ARG A 142     162.028 132.352 130.012  1.00 92.43           N  
ATOM   1074  NH2 ARG A 142     162.788 132.160 127.862  1.00 92.43           N  
ATOM   1075  N   ALA A 143     166.648 135.347 133.164  1.00 91.55           N  
ATOM   1076  CA  ALA A 143     166.515 135.437 134.616  1.00 91.55           C  
ATOM   1077  C   ALA A 143     167.135 136.727 135.148  1.00 91.55           C  
ATOM   1078  O   ALA A 143     166.492 137.486 135.889  1.00 91.55           O  
ATOM   1079  CB  ALA A 143     167.155 134.217 135.275  1.00 91.55           C  
ATOM   1080  N   THR A 144     168.388 136.996 134.774  1.00 92.13           N  
ATOM   1081  CA  THR A 144     169.044 138.213 135.232  1.00 92.13           C  
ATOM   1082  C   THR A 144     168.469 139.456 134.572  1.00 92.13           C  
ATOM   1083  O   THR A 144     168.677 140.561 135.081  1.00 92.13           O  
ATOM   1084  CB  THR A 144     170.551 138.141 134.984  1.00 92.13           C  
ATOM   1085  OG1 THR A 144     171.173 139.334 135.475  1.00 92.13           O  
ATOM   1086  CG2 THR A 144     170.847 137.999 133.508  1.00 92.13           C  
ATOM   1087  N   ALA A 145     167.765 139.307 133.449  1.00 90.37           N  
ATOM   1088  CA  ALA A 145     167.028 140.441 132.906  1.00 90.37           C  
ATOM   1089  C   ALA A 145     165.795 140.748 133.744  1.00 90.37           C  
ATOM   1090  O   ALA A 145     165.520 141.912 134.051  1.00 90.37           O  
ATOM   1091  CB  ALA A 145     166.636 140.168 131.456  1.00 90.37           C  
ATOM   1092  N   LEU A 146     165.044 139.714 134.128  1.00 86.57           N  
ATOM   1093  CA  LEU A 146     163.814 139.916 134.881  1.00 86.57           C  
ATOM   1094  C   LEU A 146     164.074 140.334 136.318  1.00 86.57           C  
ATOM   1095  O   LEU A 146     163.190 140.925 136.947  1.00 86.57           O  
ATOM   1096  CB  LEU A 146     162.967 138.645 134.857  1.00 86.57           C  
ATOM   1097  CG  LEU A 146     162.095 138.459 133.618  1.00 86.57           C  
ATOM   1098  CD1 LEU A 146     161.490 137.071 133.596  1.00 86.57           C  
ATOM   1099  CD2 LEU A 146     161.010 139.514 133.572  1.00 86.57           C  
ATOM   1100  N   ALA A 147     165.256 140.033 136.859  1.00 86.98           N  
ATOM   1101  CA  ALA A 147     165.564 140.497 138.209  1.00 86.98           C  
ATOM   1102  C   ALA A 147     165.534 142.021 138.290  1.00 86.98           C  
ATOM   1103  O   ALA A 147     164.984 142.594 139.242  1.00 86.98           O  
ATOM   1104  CB  ALA A 147     166.924 139.960 138.650  1.00 86.98           C  
ATOM   1105  N   VAL A 148     166.110 142.696 137.292  1.00 86.19           N  
ATOM   1106  CA  VAL A 148     166.112 144.155 137.279  1.00 86.19           C  
ATOM   1107  C   VAL A 148     164.694 144.691 137.132  1.00 86.19           C  
ATOM   1108  O   VAL A 148     164.335 145.709 137.735  1.00 86.19           O  
ATOM   1109  CB  VAL A 148     167.033 144.679 136.165  1.00 86.19           C  
ATOM   1110  CG1 VAL A 148     167.038 146.193 136.151  1.00 86.19           C  
ATOM   1111  CG2 VAL A 148     168.438 144.148 136.354  1.00 86.19           C  
ATOM   1112  N   TRP A 149     163.867 144.021 136.328  1.00 88.35           N  
ATOM   1113  CA  TRP A 149     162.475 144.436 136.208  1.00 88.35           C  
ATOM   1114  C   TRP A 149     161.752 144.315 137.540  1.00 88.35           C  
ATOM   1115  O   TRP A 149     160.952 145.185 137.903  1.00 88.35           O  
ATOM   1116  CB  TRP A 149     161.762 143.606 135.145  1.00 88.35           C  
ATOM   1117  CG  TRP A 149     160.281 143.768 135.189  1.00 88.35           C  
ATOM   1118  CD1 TRP A 149     159.546 144.721 134.555  1.00 88.35           C  
ATOM   1119  CD2 TRP A 149     159.350 142.957 135.911  1.00 88.35           C  
ATOM   1120  NE1 TRP A 149     158.214 144.555 134.836  1.00 88.35           N  
ATOM   1121  CE2 TRP A 149     158.068 143.477 135.668  1.00 88.35           C  
ATOM   1122  CE3 TRP A 149     159.478 141.840 136.741  1.00 88.35           C  
ATOM   1123  CZ2 TRP A 149     156.921 142.923 136.223  1.00 88.35           C  
ATOM   1124  CZ3 TRP A 149     158.338 141.290 137.290  1.00 88.35           C  
ATOM   1125  CH2 TRP A 149     157.076 141.831 137.028  1.00 88.35           C  
ATOM   1126  N   SER A 150     162.009 143.232 138.274  1.00 90.99           N  
ATOM   1127  CA  SER A 150     161.405 143.076 139.593  1.00 90.99           C  
ATOM   1128  C   SER A 150     161.837 144.195 140.528  1.00 90.99           C  
ATOM   1129  O   SER A 150     161.015 144.749 141.267  1.00 90.99           O  
ATOM   1130  CB  SER A 150     161.773 141.718 140.184  1.00 90.99           C  
ATOM   1131  OG  SER A 150     161.703 141.753 141.596  1.00 90.99           O  
ATOM   1132  N   ILE A 151     163.083 144.588 140.486  1.00 93.29           N  
ATOM   1133  CA  ILE A 151     163.488 145.581 141.424  1.00 93.29           C  
ATOM   1134  C   ILE A 151     162.680 146.722 141.099  1.00 93.29           C  
ATOM   1135  O   ILE A 151     162.001 147.151 141.936  1.00 93.29           O  
ATOM   1136  CB  ILE A 151     164.888 146.025 141.336  1.00 30.00           C  
ATOM   1137  CG1 ILE A 151     165.803 144.920 141.831  1.00 30.00           C  
ATOM   1138  CG2 ILE A 151     165.078 147.232 142.219  1.00 30.00           C  
ATOM   1139  CD1 ILE A 151     167.269 145.255 141.707  1.00 30.00           C  
ATOM   1140  N   ALA A 152     162.623 147.170 139.875  1.00 95.18           N  
ATOM   1141  CA  ALA A 152     161.919 148.412 139.595  1.00 95.18           C  
ATOM   1142  C   ALA A 152     160.473 148.439 139.928  1.00 95.18           C  
ATOM   1143  O   ALA A 152     160.060 149.249 140.734  1.00 95.18           O  
ATOM   1144  CB  ALA A 152     162.099 148.791 138.186  1.00 95.18           C  
ATOM   1145  N   SER A 153     159.703 147.531 139.453  1.00 95.60           N  
ATOM   1146  CA  SER A 153     158.311 147.624 139.708  1.00 95.60           C  
ATOM   1147  C   SER A 153     158.010 147.942 141.115  1.00 95.60           C  
ATOM   1148  O   SER A 153     156.977 148.485 141.384  1.00 95.60           O  
ATOM   1149  CB  SER A 153     157.677 146.307 139.479  1.00 95.60           C  
ATOM   1150  OG  SER A 153     156.980 145.898 140.623  1.00 95.60           O  
ATOM   1151  N   SER A 154     158.869 147.585 142.049  1.00 97.53           N  
ATOM   1152  CA  SER A 154     158.607 147.776 143.480  1.00 97.53           C  
ATOM   1153  C   SER A 154     159.489 148.697 144.261  1.00 97.53           C  
ATOM   1154  O   SER A 154     159.064 149.236 145.225  1.00 97.53           O  
ATOM   1155  CB  SER A 154     158.688 146.445 144.153  1.00 97.53           C  
ATOM   1156  OG  SER A 154     159.591 146.511 145.230  1.00 97.53           O  
ATOM   1157  N   ILE A 155     160.699 148.909 143.869  1.00100.59           N  
ATOM   1158  CA  ILE A 155     161.466 149.866 144.587  1.00100.59           C  
ATOM   1159  C   ILE A 155     160.699 151.083 144.456  1.00100.59           C  
ATOM   1160  O   ILE A 155     160.971 152.048 145.093  1.00100.59           O  
ATOM   1161  CB  ILE A 155     162.729 150.198 143.899  1.00 30.00           C  
ATOM   1162  CG1 ILE A 155     163.789 150.438 144.951  1.00 30.00           C  
ATOM   1163  CG2 ILE A 155     162.577 151.404 142.991  1.00 30.00           C  
ATOM   1164  CD1 ILE A 155     163.742 149.371 146.011  1.00 30.00           C  
ATOM   1165  N   GLY A 156     159.692 151.082 143.623  1.00104.03           N  
ATOM   1166  CA  GLY A 156     158.931 152.295 143.380  1.00104.03           C  
ATOM   1167  C   GLY A 156     158.017 152.651 144.534  1.00104.03           C  
ATOM   1168  O   GLY A 156     157.891 153.821 144.898  1.00104.03           O  
ATOM   1169  N   ALA A 157     157.371 151.648 145.132  1.00102.84           N  
ATOM   1170  CA  ALA A 157     156.463 151.914 146.243  1.00102.84           C  
ATOM   1171  C   ALA A 157     157.201 152.517 147.431  1.00102.84           C  
ATOM   1172  O   ALA A 157     156.688 153.427 148.092  1.00102.84           O  
ATOM   1173  CB  ALA A 157     155.746 150.630 146.655  1.00102.84           C  
ATOM   1174  N   VAL A 158     158.400 152.017 147.727  1.00102.52           N  
ATOM   1175  CA  VAL A 158     159.164 152.552 148.849  1.00102.52           C  
ATOM   1176  C   VAL A 158     159.715 153.932 148.518  1.00102.52           C  
ATOM   1177  O   VAL A 158     159.717 154.831 149.367  1.00102.52           O  
ATOM   1178  CB  VAL A 158     160.285 151.580 149.252  1.00102.52           C  
ATOM   1179  CG1 VAL A 158     160.837 151.963 150.612  1.00102.52           C  
ATOM   1180  CG2 VAL A 158     159.770 150.155 149.266  1.00102.52           C  
ATOM   1181  N   PHE A 159     160.198 154.128 147.291  1.00104.64           N  
ATOM   1182  CA  PHE A 159     160.836 155.391 146.943  1.00104.64           C  
ATOM   1183  C   PHE A 159     159.842 156.486 146.584  1.00104.64           C  
ATOM   1184  O   PHE A 159     160.252 157.642 146.432  1.00104.64           O  
ATOM   1185  CB  PHE A 159     161.809 155.185 145.782  1.00104.64           C  
ATOM   1186  CG  PHE A 159     163.229 154.996 146.214  1.00104.64           C  
ATOM   1187  CD2 PHE A 159     163.789 153.734 146.256  1.00104.64           C  
ATOM   1188  CD1 PHE A 159     164.002 156.079 146.582  1.00104.64           C  
ATOM   1189  CE2 PHE A 159     165.095 153.554 146.655  1.00104.64           C  
ATOM   1190  CE1 PHE A 159     165.309 155.907 146.982  1.00104.64           C  
ATOM   1191  CZ  PHE A 159     165.856 154.642 147.019  1.00104.64           C  
ATOM   1192  N   GLY A 160     158.563 156.158 146.439  1.00112.74           N  
ATOM   1193  CA  GLY A 160     157.554 157.143 146.134  1.00112.74           C  
ATOM   1194  C   GLY A 160     157.430 158.259 147.153  1.00112.74           C  
ATOM   1195  O   GLY A 160     157.458 159.440 146.797  1.00112.74           O  
ATOM   1196  N   PRO A 161     157.262 157.916 148.439  1.00116.82           N  
ATOM   1197  CA  PRO A 161     157.122 158.965 149.458  1.00116.82           C  
ATOM   1198  C   PRO A 161     158.294 159.932 149.512  1.00116.82           C  
ATOM   1199  O   PRO A 161     158.087 161.136 149.681  1.00116.82           O  
ATOM   1200  CB  PRO A 161     156.997 158.167 150.761  1.00116.82           C  
ATOM   1201  CG  PRO A 161     156.395 156.880 150.344  1.00116.82           C  
ATOM   1202  CD  PRO A 161     156.967 156.580 148.990  1.00116.82           C  
ATOM   1203  N   ILE A 162     159.522 159.432 149.352  1.00114.44           N  
ATOM   1204  CA  ILE A 162     160.695 160.300 149.464  1.00114.44           C  
ATOM   1205  C   ILE A 162     160.692 161.343 148.355  1.00114.44           C  
ATOM   1206  O   ILE A 162     160.825 162.549 148.603  1.00114.44           O  
ATOM   1207  CB  ILE A 162     161.989 159.466 149.439  1.00114.44           C  
ATOM   1208  CG1 ILE A 162     162.166 158.693 150.746  1.00114.44           C  
ATOM   1209  CG2 ILE A 162     163.188 160.357 149.184  1.00114.44           C  
ATOM   1210  CD  ILE A 162     161.493 157.340 150.760  1.00114.44           C  
ATOM   1211  N   ILE A 163     160.527 160.889 147.113  1.00116.73           N  
ATOM   1212  CA  ILE A 163     160.543 161.802 145.977  1.00116.73           C  
ATOM   1213  C   ILE A 163     159.335 162.726 146.021  1.00116.73           C  
ATOM   1214  O   ILE A 163     159.435 163.914 145.698  1.00116.73           O  
ATOM   1215  CB  ILE A 163     160.616 161.006 144.661  1.00116.73           C  
ATOM   1216  CG1 ILE A 163     161.987 160.337 144.534  1.00116.73           C  
ATOM   1217  CG2 ILE A 163     160.333 161.901 143.468  1.00116.73           C  
ATOM   1218  CD  ILE A 163     162.181 159.559 143.255  1.00116.73           C  
ATOM   1219  N   GLY A 164     158.182 162.207 146.444  1.00121.55           N  
ATOM   1220  CA  GLY A 164     157.001 163.048 146.552  1.00121.55           C  
ATOM   1221  C   GLY A 164     157.173 164.160 147.567  1.00121.55           C  
ATOM   1222  O   GLY A 164     156.797 165.308 147.319  1.00121.55           O  
ATOM   1223  N   GLY A 165     157.745 163.835 148.727  1.00123.60           N  
ATOM   1224  CA  GLY A 165     157.997 164.858 149.727  1.00123.60           C  
ATOM   1225  C   GLY A 165     159.023 165.876 149.272  1.00123.60           C  
ATOM   1226  O   GLY A 165     158.846 167.080 149.475  1.00123.60           O  
ATOM   1227  N   ALA A 166     160.105 165.410 148.643  1.00124.22           N  
ATOM   1228  CA  ALA A 166     161.115 166.338 148.143  1.00124.22           C  
ATOM   1229  C   ALA A 166     160.541 167.248 147.065  1.00124.22           C  
ATOM   1230  O   ALA A 166     160.930 168.417 146.956  1.00124.22           O  
ATOM   1231  CB  ALA A 166     162.322 165.567 147.611  1.00124.22           C  
ATOM   1232  N   LEU A 167     159.618 166.729 146.255  1.00127.02           N  
ATOM   1233  CA  LEU A 167     159.007 167.542 145.210  1.00127.02           C  
ATOM   1234  C   LEU A 167     158.005 168.531 145.792  1.00127.02           C  
ATOM   1235  O   LEU A 167     157.917 169.674 145.332  1.00127.02           O  
ATOM   1236  CB  LEU A 167     158.339 166.633 144.178  1.00127.02           C  
ATOM   1237  CG  LEU A 167     157.913 167.222 142.831  1.00127.02           C  
ATOM   1238  CD1 LEU A 167     156.541 167.873 142.907  1.00127.02           C  
ATOM   1239  CD2 LEU A 167     158.951 168.210 142.340  1.00127.02           C  
ATOM   1240  N   LEU A 168     157.230 168.106 146.792  1.00128.03           N  
ATOM   1241  CA  LEU A 168     156.188 168.963 147.344  1.00128.03           C  
ATOM   1242  C   LEU A 168     156.748 170.035 148.267  1.00128.03           C  
ATOM   1243  O   LEU A 168     156.143 171.105 148.399  1.00128.03           O  
ATOM   1244  CB  LEU A 168     155.155 168.118 148.086  1.00128.03           C  
ATOM   1245  CG  LEU A 168     153.944 167.684 147.260  1.00128.03           C  
ATOM   1246  CD1 LEU A 168     153.080 166.719 148.051  1.00128.03           C  
ATOM   1247  CD2 LEU A 168     153.137 168.891 146.819  1.00128.03           C  
ATOM   1248  N   GLU A 169     157.884 169.772 148.919  1.00132.18           N  
ATOM   1249  CA  GLU A 169     158.477 170.781 149.791  1.00132.18           C  
ATOM   1250  C   GLU A 169     158.883 172.019 149.002  1.00132.18           C  
ATOM   1251  O   GLU A 169     158.681 173.150 149.459  1.00132.18           O  
ATOM   1252  CB  GLU A 169     159.678 170.197 150.534  1.00132.18           C  
ATOM   1253  CG  GLU A 169     159.304 169.342 151.736  1.00132.18           C  
ATOM   1254  CD  GLU A 169     160.296 169.466 152.875  1.00132.18           C  
ATOM   1255  OE1 GLU A 169     161.316 170.167 152.706  1.00132.18           O  
ATOM   1256  OE2 GLU A 169     160.056 168.863 153.941  1.00132.18           O  
ATOM   1257  N   GLN A 170     159.451 171.828 147.819  1.00136.94           N  
ATOM   1258  CA  GLN A 170     159.802 172.923 146.936  1.00136.94           C  
ATOM   1259  C   GLN A 170     158.753 173.036 145.830  1.00136.94           C  
ATOM   1260  O   GLN A 170     157.716 172.366 145.859  1.00136.94           O  
ATOM   1261  CB  GLN A 170     161.211 172.714 146.377  1.00136.94           C  
ATOM   1262  CG  GLN A 170     162.031 173.989 146.269  1.00136.94           C  
ATOM   1263  CD  GLN A 170     163.096 173.907 145.194  1.00136.94           C  
ATOM   1264  OE1 GLN A 170     162.789 173.816 144.006  1.00136.94           O  
ATOM   1265  NE2 GLN A 170     164.358 173.939 145.607  1.00136.94           N  
ATOM   1266  N   PHE A 171     159.019 173.903 144.851  1.00138.61           N  
ATOM   1267  CA  PHE A 171     158.154 174.083 143.689  1.00138.61           C  
ATOM   1268  C   PHE A 171     156.713 174.366 144.094  1.00138.61           C  
ATOM   1269  O   PHE A 171     156.442 175.338 144.806  1.00138.61           O  
ATOM   1270  CB  PHE A 171     158.222 172.853 142.783  1.00138.61           C  
ATOM   1271  CG  PHE A 171     159.523 172.717 142.052  1.00138.61           C  
ATOM   1272  CD1 PHE A 171     160.197 173.839 141.599  1.00138.61           C  
ATOM   1273  CD2 PHE A 171     160.080 171.472 141.825  1.00138.61           C  
ATOM   1274  CE1 PHE A 171     161.399 173.720 140.927  1.00138.61           C  
ATOM   1275  CE2 PHE A 171     161.282 171.346 141.154  1.00138.61           C  
ATOM   1276  CZ  PHE A 171     161.942 172.472 140.704  1.00138.61           C  
ATOM   1277  N   SER A 172     155.787 173.524 143.647  1.00140.22           N  
ATOM   1278  CA  SER A 172     154.373 173.690 143.956  1.00140.22           C  
ATOM   1279  C   SER A 172     153.662 172.373 143.672  1.00140.22           C  
ATOM   1280  O   SER A 172     154.287 171.371 143.316  1.00140.22           O  
ATOM   1281  CB  SER A 172     153.762 174.839 143.153  1.00140.22           C  
ATOM   1282  OG  SER A 172     153.337 174.386 141.882  1.00140.22           O  
ATOM   1283  N   TRP A 173     152.337 172.387 143.834  1.00136.16           N  
ATOM   1284  CA  TRP A 173     151.552 171.173 143.637  1.00136.16           C  
ATOM   1285  C   TRP A 173     151.606 170.697 142.190  1.00136.16           C  
ATOM   1286  O   TRP A 173     151.749 169.496 141.931  1.00136.16           O  
ATOM   1287  CB  TRP A 173     150.107 171.411 144.070  1.00136.16           C  
ATOM   1288  CG  TRP A 173     149.386 172.390 143.205  1.00136.16           C  
ATOM   1289  CD1 TRP A 173     149.361 173.745 143.346  1.00136.16           C  
ATOM   1290  CD2 TRP A 173     148.596 172.092 142.048  1.00136.16           C  
ATOM   1291  NE1 TRP A 173     148.599 174.311 142.353  1.00136.16           N  
ATOM   1292  CE2 TRP A 173     148.119 173.317 141.543  1.00136.16           C  
ATOM   1293  CE3 TRP A 173     148.247 170.910 141.392  1.00136.16           C  
ATOM   1294  CZ2 TRP A 173     147.308 173.392 140.415  1.00136.16           C  
ATOM   1295  CZ3 TRP A 173     147.443 170.987 140.273  1.00136.16           C  
ATOM   1296  CH2 TRP A 173     146.982 172.219 139.795  1.00136.16           C  
ATOM   1297  N   HIS A 174     151.507 171.621 141.230  1.00134.43           N  
ATOM   1298  CA  HIS A 174     151.398 171.226 139.830  1.00134.43           C  
ATOM   1299  C   HIS A 174     152.693 170.651 139.278  1.00134.43           C  
ATOM   1300  O   HIS A 174     152.691 170.141 138.153  1.00134.43           O  
ATOM   1301  CB  HIS A 174     150.936 172.404 138.967  1.00134.43           C  
ATOM   1302  CG  HIS A 174     151.776 173.636 139.106  1.00134.43           C  
ATOM   1303  ND1 HIS A 174     151.241 174.864 139.430  1.00134.43           N  
ATOM   1304  CD2 HIS A 174     153.105 173.835 138.946  1.00134.43           C  
ATOM   1305  CE1 HIS A 174     152.206 175.765 139.472  1.00134.43           C  
ATOM   1306  NE2 HIS A 174     153.347 175.166 139.184  1.00134.43           N  
ATOM   1307  N   SER A 175     153.791 170.730 140.027  1.00133.08           N  
ATOM   1308  CA  SER A 175     155.008 170.030 139.645  1.00133.08           C  
ATOM   1309  C   SER A 175     154.915 168.528 139.868  1.00133.08           C  
ATOM   1310  O   SER A 175     155.776 167.795 139.367  1.00133.08           O  
ATOM   1311  CB  SER A 175     156.206 170.587 140.417  1.00133.08           C  
ATOM   1312  OG  SER A 175     157.411 169.966 140.004  1.00133.08           O  
ATOM   1313  N   ALA A 176     153.890 168.057 140.587  1.00128.94           N  
ATOM   1314  CA  ALA A 176     153.764 166.630 140.871  1.00128.94           C  
ATOM   1315  C   ALA A 176     153.762 165.808 139.590  1.00128.94           C  
ATOM   1316  O   ALA A 176     154.240 164.668 139.573  1.00128.94           O  
ATOM   1317  CB  ALA A 176     152.496 166.362 141.680  1.00128.94           C  
ATOM   1318  N   PHE A 177     153.221 166.363 138.511  1.00121.29           N  
ATOM   1319  CA  PHE A 177     153.324 165.726 137.210  1.00121.29           C  
ATOM   1320  C   PHE A 177     154.399 166.351 136.335  1.00121.29           C  
ATOM   1321  O   PHE A 177     154.880 165.693 135.406  1.00121.29           O  
ATOM   1322  CB  PHE A 177     151.980 165.788 136.482  1.00121.29           C  
ATOM   1323  CG  PHE A 177     150.841 165.195 137.258  1.00121.29           C  
ATOM   1324  CD1 PHE A 177     150.634 163.826 137.277  1.00121.29           C  
ATOM   1325  CD2 PHE A 177     149.970 166.007 137.963  1.00121.29           C  
ATOM   1326  CE1 PHE A 177     149.583 163.281 137.988  1.00121.29           C  
ATOM   1327  CE2 PHE A 177     148.918 165.467 138.675  1.00121.29           C  
ATOM   1328  CZ  PHE A 177     148.725 164.103 138.687  1.00121.29           C  
ATOM   1329  N   LEU A 178     154.794 167.597 136.616  1.00124.53           N  
ATOM   1330  CA  LEU A 178     155.774 168.276 135.776  1.00124.53           C  
ATOM   1331  C   LEU A 178     157.135 167.595 135.798  1.00124.53           C  
ATOM   1332  O   LEU A 178     157.849 167.648 134.791  1.00124.53           O  
ATOM   1333  CB  LEU A 178     155.913 169.737 136.211  1.00124.53           C  
ATOM   1334  CG  LEU A 178     156.969 170.581 135.495  1.00124.53           C  
ATOM   1335  CD1 LEU A 178     156.685 170.640 134.002  1.00124.53           C  
ATOM   1336  CD2 LEU A 178     157.043 171.979 136.085  1.00124.53           C  
ATOM   1337  N   ILE A 179     157.508 166.955 136.909  1.00124.12           N  
ATOM   1338  CA  ILE A 179     158.723 166.148 136.960  1.00124.12           C  
ATOM   1339  C   ILE A 179     158.645 164.935 136.045  1.00124.12           C  
ATOM   1340  O   ILE A 179     159.686 164.488 135.536  1.00124.12           O  
ATOM   1341  CB  ILE A 179     159.033 165.697 138.406  1.00124.12           C  
ATOM   1342  CG1 ILE A 179     160.356 164.930 138.468  1.00124.12           C  
ATOM   1343  CG2 ILE A 179     157.892 164.862 138.975  1.00124.12           C  
ATOM   1344  CD1 ILE A 179     160.720 164.461 139.855  1.00124.12           C  
ATOM   1345  N   ASN A 180     157.451 164.405 135.797  1.00118.04           N  
ATOM   1346  CA  ASN A 180     157.281 163.180 135.033  1.00118.04           C  
ATOM   1347  C   ASN A 180     157.353 163.408 133.529  1.00118.04           C  
ATOM   1348  O   ASN A 180     157.504 162.437 132.781  1.00118.04           O  
ATOM   1349  CB  ASN A 180     155.948 162.522 135.414  1.00118.04           C  
ATOM   1350  CG  ASN A 180     155.844 161.073 134.964  1.00118.04           C  
ATOM   1351  OD1 ASN A 180     155.026 160.327 135.493  1.00118.04           O  
ATOM   1352  ND2 ASN A 180     156.660 160.669 133.997  1.00118.04           N  
ATOM   1353  N   VAL A 181     157.271 164.650 133.066  1.00114.37           N  
ATOM   1354  CA  VAL A 181     157.227 164.908 131.629  1.00114.37           C  
ATOM   1355  C   VAL A 181     158.618 164.762 131.012  1.00114.37           C  
ATOM   1356  O   VAL A 181     158.785 163.931 130.109  1.00114.37           O  
ATOM   1357  CB  VAL A 181     156.602 166.280 131.330  1.00114.37           C  
ATOM   1358  CG1 VAL A 181     157.011 166.768 129.954  1.00114.37           C  
ATOM   1359  CG2 VAL A 181     155.094 166.201 131.449  1.00114.37           C  
ATOM   1360  N   PRO A 182     159.644 165.512 131.443  1.00114.17           N  
ATOM   1361  CA  PRO A 182     160.956 165.355 130.792  1.00114.17           C  
ATOM   1362  C   PRO A 182     161.542 163.967 130.951  1.00114.17           C  
ATOM   1363  O   PRO A 182     162.348 163.548 130.112  1.00114.17           O  
ATOM   1364  CB  PRO A 182     161.828 166.414 131.483  1.00114.17           C  
ATOM   1365  CG  PRO A 182     160.876 167.331 132.160  1.00114.17           C  
ATOM   1366  CD  PRO A 182     159.726 166.473 132.555  1.00114.17           C  
ATOM   1367  N   PHE A 183     161.170 163.241 132.007  1.00114.53           N  
ATOM   1368  CA  PHE A 183     161.691 161.891 132.189  1.00114.53           C  
ATOM   1369  C   PHE A 183     161.010 160.904 131.251  1.00114.53           C  
ATOM   1370  O   PHE A 183     161.656 159.991 130.724  1.00114.53           O  
ATOM   1371  CB  PHE A 183     161.518 161.455 133.641  1.00114.53           C  
ATOM   1372  CG  PHE A 183     162.731 160.799 134.219  1.00114.53           C  
ATOM   1373  CD1 PHE A 183     163.751 161.559 134.764  1.00114.53           C  
ATOM   1374  CD2 PHE A 183     162.861 159.424 134.206  1.00114.53           C  
ATOM   1375  CE1 PHE A 183     164.876 160.957 135.297  1.00114.53           C  
ATOM   1376  CE2 PHE A 183     163.982 158.813 134.737  1.00114.53           C  
ATOM   1377  CZ  PHE A 183     164.992 159.581 135.282  1.00114.53           C  
ATOM   1378  N   ALA A 184     159.703 161.066 131.034  1.00111.39           N  
ATOM   1379  CA  ALA A 184     158.985 160.155 130.149  1.00111.39           C  
ATOM   1380  C   ALA A 184     159.339 160.405 128.691  1.00111.39           C  
ATOM   1381  O   ALA A 184     159.459 159.457 127.907  1.00111.39           O  
ATOM   1382  CB  ALA A 184     157.479 160.288 130.364  1.00111.39           C  
ATOM   1383  N   ILE A 185     159.512 161.674 128.310  1.00110.55           N  
ATOM   1384  CA  ILE A 185     159.808 162.002 126.918  1.00110.55           C  
ATOM   1385  C   ILE A 185     161.081 161.302 126.469  1.00110.55           C  
ATOM   1386  O   ILE A 185     161.108 160.643 125.421  1.00110.55           O  
ATOM   1387  CB  ILE A 185     159.908 163.527 126.736  1.00110.55           C  
ATOM   1388  CG1 ILE A 185     158.514 164.146 126.680  1.00110.55           C  
ATOM   1389  CG2 ILE A 185     160.693 163.866 125.480  1.00110.55           C  
ATOM   1390  CD  ILE A 185     157.660 163.609 125.559  1.00110.55           C  
ATOM   1391  N   ILE A 186     162.141 161.400 127.275  1.00111.92           N  
ATOM   1392  CA  ILE A 186     163.390 160.712 126.962  1.00111.92           C  
ATOM   1393  C   ILE A 186     163.122 159.242 126.679  1.00111.92           C  
ATOM   1394  O   ILE A 186     163.702 158.656 125.754  1.00111.92           O  
ATOM   1395  CB  ILE A 186     164.400 160.901 128.108  1.00111.92           C  
ATOM   1396  CG1 ILE A 186     164.957 162.324 128.095  1.00111.92           C  
ATOM   1397  CG2 ILE A 186     165.527 159.889 128.010  1.00111.92           C  
ATOM   1398  CD1 ILE A 186     165.609 162.709 126.788  1.00111.92           C  
ATOM   1399  N   ALA A 187     162.211 158.637 127.446  1.00111.68           N  
ATOM   1400  CA  ALA A 187     161.785 157.262 127.216  1.00111.68           C  
ATOM   1401  C   ALA A 187     161.498 156.999 125.743  1.00111.68           C  
ATOM   1402  O   ALA A 187     162.136 156.143 125.118  1.00111.68           O  
ATOM   1403  CB  ALA A 187     160.550 156.954 128.067  1.00111.68           C  
ATOM   1404  N   VAL A 188     160.565 157.756 125.158  1.00110.28           N  
ATOM   1405  CA  VAL A 188     160.224 157.511 123.760  1.00110.28           C  
ATOM   1406  C   VAL A 188     161.423 157.800 122.868  1.00110.28           C  
ATOM   1407  O   VAL A 188     161.672 157.080 121.894  1.00110.28           O  
ATOM   1408  CB  VAL A 188     158.975 158.315 123.341  1.00110.28           C  
ATOM   1409  CG1 VAL A 188     157.913 158.254 124.427  1.00110.28           C  
ATOM   1410  CG2 VAL A 188     159.312 159.757 122.991  1.00110.28           C  
ATOM   1411  N   VAL A 189     162.222 158.813 123.223  1.00111.43           N  
ATOM   1412  CA  VAL A 189     163.397 159.154 122.425  1.00111.43           C  
ATOM   1413  C   VAL A 189     164.342 157.964 122.353  1.00111.43           C  
ATOM   1414  O   VAL A 189     165.099 157.804 121.387  1.00111.43           O  
ATOM   1415  CB  VAL A 189     164.090 160.404 123.000  1.00111.43           C  
ATOM   1416  CG1 VAL A 189     165.314 160.778 122.174  1.00111.43           C  
ATOM   1417  CG2 VAL A 189     163.113 161.568 123.056  1.00111.43           C  
ATOM   1418  N   ALA A 190     164.300 157.100 123.365  1.00109.58           N  
ATOM   1419  CA  ALA A 190     165.037 155.848 123.299  1.00109.58           C  
ATOM   1420  C   ALA A 190     164.132 154.678 122.935  1.00109.58           C  
ATOM   1421  O   ALA A 190     164.587 153.715 122.308  1.00109.58           O  
ATOM   1422  CB  ALA A 190     165.739 155.579 124.631  1.00109.58           C  
ATOM   1423  N   GLY A 191     162.848 154.758 123.289  1.00110.29           N  
ATOM   1424  CA  GLY A 191     161.942 153.645 123.058  1.00110.29           C  
ATOM   1425  C   GLY A 191     161.735 153.308 121.599  1.00110.29           C  
ATOM   1426  O   GLY A 191     161.288 152.197 121.292  1.00110.29           O  
ATOM   1427  N   LEU A 192     162.041 154.236 120.699  1.00110.14           N  
ATOM   1428  CA  LEU A 192     161.937 153.997 119.268  1.00110.14           C  
ATOM   1429  C   LEU A 192     163.271 153.619 118.644  1.00110.14           C  
ATOM   1430  O   LEU A 192     163.307 153.215 117.476  1.00110.14           O  
ATOM   1431  CB  LEU A 192     161.353 155.242 118.590  1.00110.14           C  
ATOM   1432  CG  LEU A 192     162.255 156.415 118.182  1.00110.14           C  
ATOM   1433  CD1 LEU A 192     162.876 156.257 116.800  1.00110.14           C  
ATOM   1434  CD2 LEU A 192     161.492 157.726 118.276  1.00110.14           C  
ATOM   1435  N   PHE A 193     164.365 153.721 119.397  1.00110.31           N  
ATOM   1436  CA  PHE A 193     165.690 153.586 118.807  1.00110.31           C  
ATOM   1437  C   PHE A 193     166.383 152.285 119.190  1.00110.31           C  
ATOM   1438  O   PHE A 193     167.373 151.906 118.554  1.00110.31           O  
ATOM   1439  CB  PHE A 193     166.557 154.778 119.215  1.00110.31           C  
ATOM   1440  CG  PHE A 193     167.320 155.391 118.081  1.00110.31           C  
ATOM   1441  CD1 PHE A 193     168.572 154.917 117.733  1.00110.31           C  
ATOM   1442  CD2 PHE A 193     166.786 156.446 117.363  1.00110.31           C  
ATOM   1443  CE1 PHE A 193     169.277 155.484 116.691  1.00110.31           C  
ATOM   1444  CE2 PHE A 193     167.486 157.017 116.320  1.00110.31           C  
ATOM   1445  CZ  PHE A 193     168.733 156.535 115.982  1.00110.31           C  
ATOM   1446  N   LEU A 194     165.902 151.592 120.222  1.00109.20           N  
ATOM   1447  CA  LEU A 194     166.513 150.347 120.672  1.00109.20           C  
ATOM   1448  C   LEU A 194     165.480 149.282 121.027  1.00109.20           C  
ATOM   1449  O   LEU A 194     165.670 148.529 121.982  1.00109.20           O  
ATOM   1450  CB  LEU A 194     167.435 150.591 121.867  1.00109.20           C  
ATOM   1451  CG  LEU A 194     168.363 151.810 121.897  1.00109.20           C  
ATOM   1452  CD1 LEU A 194     167.666 153.041 122.459  1.00109.20           C  
ATOM   1453  CD2 LEU A 194     169.625 151.503 122.687  1.00109.20           C  
ATOM   1454  N   LEU A 195     164.391 149.197 120.275  1.00108.01           N  
ATOM   1455  CA  LEU A 195     163.338 148.234 120.549  1.00108.01           C  
ATOM   1456  C   LEU A 195     163.014 147.414 119.307  1.00108.01           C  
ATOM   1457  O   LEU A 195     162.983 147.942 118.190  1.00108.01           O  
ATOM   1458  CB  LEU A 195     162.065 148.936 121.041  1.00108.01           C  
ATOM   1459  CG  LEU A 195     161.863 149.082 122.551  1.00108.01           C  
ATOM   1460  CD1 LEU A 195     161.845 147.723 123.226  1.00108.01           C  
ATOM   1461  CD2 LEU A 195     162.918 149.980 123.173  1.00108.01           C  
ATOM   1462  N   PRO A 196     162.771 146.113 119.467  1.00113.10           N  
ATOM   1463  CA  PRO A 196     162.337 145.291 118.332  1.00113.10           C  
ATOM   1464  C   PRO A 196     160.831 145.322 118.127  1.00113.10           C  
ATOM   1465  O   PRO A 196     160.121 146.091 118.781  1.00113.10           O  
ATOM   1466  CB  PRO A 196     162.824 143.889 118.711  1.00113.10           C  
ATOM   1467  CG  PRO A 196     162.920 143.900 120.209  1.00113.10           C  
ATOM   1468  CD  PRO A 196     162.889 145.326 120.704  1.00113.10           C  
ATOM   1469  N   GLU A 197     160.338 144.491 117.212  1.00117.96           N  
ATOM   1470  CA  GLU A 197     158.913 144.411 116.925  1.00117.96           C  
ATOM   1471  C   GLU A 197     158.480 142.954 117.000  1.00117.96           C  
ATOM   1472  O   GLU A 197     159.231 142.047 116.632  1.00117.96           O  
ATOM   1473  CB  GLU A 197     158.592 144.999 115.548  1.00117.96           C  
ATOM   1474  CG  GLU A 197     157.112 145.091 115.243  1.00117.96           C  
ATOM   1475  CD  GLU A 197     156.309 145.562 116.433  1.00117.96           C  
ATOM   1476  OE1 GLU A 197     156.399 146.759 116.774  1.00117.96           O  
ATOM   1477  OE2 GLU A 197     155.592 144.734 117.032  1.00117.96           O  
ATOM   1478  N   SER A 198     157.255 142.737 117.483  1.00117.05           N  
ATOM   1479  CA  SER A 198     156.725 141.380 117.569  1.00117.05           C  
ATOM   1480  C   SER A 198     155.575 141.175 116.593  1.00117.05           C  
ATOM   1481  O   SER A 198     155.668 140.329 115.697  1.00117.05           O  
ATOM   1482  CB  SER A 198     156.262 141.078 118.994  1.00117.05           C  
ATOM   1483  OG  SER A 198     157.334 141.193 119.910  1.00117.05           O  
ATOM   1484  N   LYS A 199     154.507 141.957 116.744  1.00123.56           N  
ATOM   1485  CA  LYS A 199     153.410 142.032 115.778  1.00123.56           C  
ATOM   1486  C   LYS A 199     152.932 140.638 115.357  1.00123.56           C  
ATOM   1487  O   LYS A 199     153.150 140.188 114.231  1.00123.56           O  
ATOM   1488  CB  LYS A 199     153.832 142.868 114.566  1.00123.56           C  
ATOM   1489  CG  LYS A 199     152.707 143.202 113.602  1.00123.56           C  
ATOM   1490  CD  LYS A 199     153.259 143.816 112.334  1.00123.56           C  
ATOM   1491  CE  LYS A 199     154.126 142.818 111.586  1.00123.56           C  
ATOM   1492  NZ  LYS A 199     154.533 143.322 110.243  1.00123.56           N  
ATOM   1493  N   LEU A 200     152.312 139.946 116.314  1.00122.49           N  
ATOM   1494  CA  LEU A 200     151.773 138.615 116.051  1.00122.49           C  
ATOM   1495  C   LEU A 200     150.891 138.645 114.809  1.00122.49           C  
ATOM   1496  O   LEU A 200     150.037 139.523 114.658  1.00122.49           O  
ATOM   1497  CB  LEU A 200     150.970 138.118 117.255  1.00122.49           C  
ATOM   1498  CG  LEU A 200     149.816 137.139 116.991  1.00122.49           C  
ATOM   1499  CD1 LEU A 200     150.311 135.815 116.401  1.00122.49           C  
ATOM   1500  CD2 LEU A 200     148.991 136.885 118.241  1.00122.49           C  
ATOM   1501  N   SER A 201     151.100 137.674 113.925  1.00126.12           N  
ATOM   1502  CA  SER A 201     150.511 137.721 112.597  1.00126.12           C  
ATOM   1503  C   SER A 201     149.008 137.463 112.639  1.00126.12           C  
ATOM   1504  O   SER A 201     148.446 137.017 113.643  1.00126.12           O  
ATOM   1505  CB  SER A 201     151.180 136.699 111.680  1.00126.12           C  
ATOM   1506  OG  SER A 201     150.519 136.647 110.431  1.00126.12           O  
ATOM   1507  N   LYS A 202     148.359 137.756 111.510  1.00130.27           N  
ATOM   1508  CA  LYS A 202     146.928 137.540 111.339  1.00130.27           C  
ATOM   1509  C   LYS A 202     146.572 136.063 111.224  1.00130.27           C  
ATOM   1510  O   LYS A 202     145.383 135.727 111.239  1.00130.27           O  
ATOM   1511  CB  LYS A 202     146.451 138.296 110.093  1.00130.27           C  
ATOM   1512  CG  LYS A 202     144.941 138.460 109.933  1.00130.27           C  
ATOM   1513  CD  LYS A 202     144.254 138.836 111.231  1.00130.27           C  
ATOM   1514  CE  LYS A 202     144.152 140.348 111.381  1.00130.27           C  
ATOM   1515  NZ  LYS A 202     143.540 140.744 112.679  1.00130.27           N  
ATOM   1516  N   GLU A 203     147.570 135.180 111.118  1.00134.85           N  
ATOM   1517  CA  GLU A 203     147.305 133.772 110.832  1.00134.85           C  
ATOM   1518  C   GLU A 203     146.464 133.129 111.928  1.00134.85           C  
ATOM   1519  O   GLU A 203     145.515 132.389 111.645  1.00134.85           O  
ATOM   1520  CB  GLU A 203     148.625 133.020 110.658  1.00134.85           C  
ATOM   1521  CG  GLU A 203     149.406 133.401 109.410  1.00134.85           C  
ATOM   1522  CD  GLU A 203     148.929 132.668 108.170  1.00134.85           C  
ATOM   1523  OE1 GLU A 203     147.788 132.921 107.728  1.00134.85           O  
ATOM   1524  OE2 GLU A 203     149.695 131.838 107.637  1.00134.85           O  
ATOM   1525  N   LYS A 204     146.795 133.401 113.189  1.00137.32           N  
ATOM   1526  CA  LYS A 204     146.069 132.845 114.321  1.00137.32           C  
ATOM   1527  C   LYS A 204     145.191 133.877 115.017  1.00137.32           C  
ATOM   1528  O   LYS A 204     144.596 133.571 116.056  1.00137.32           O  
ATOM   1529  CB  LYS A 204     147.047 132.227 115.324  1.00137.32           C  
ATOM   1530  CG  LYS A 204     147.657 130.911 114.871  1.00137.32           C  
ATOM   1531  CD  LYS A 204     148.533 130.312 115.960  1.00137.32           C  
ATOM   1532  CE  LYS A 204     149.051 128.939 115.565  1.00137.32           C  
ATOM   1533  NZ  LYS A 204     150.091 128.446 116.510  1.00137.32           N  
ATOM   1534  N   SER A 205     145.095 135.086 114.471  1.00132.16           N  
ATOM   1535  CA  SER A 205     144.292 136.158 115.049  1.00132.16           C  
ATOM   1536  C   SER A 205     143.029 136.331 114.213  1.00132.16           C  
ATOM   1537  O   SER A 205     143.105 136.556 113.002  1.00132.16           O  
ATOM   1538  CB  SER A 205     145.089 137.459 115.112  1.00132.16           C  
ATOM   1539  OG  SER A 205     144.276 138.529 115.560  1.00132.16           O  
ATOM   1540  N   HIS A 206     141.873 136.208 114.854  1.00129.63           N  
ATOM   1541  CA  HIS A 206     140.597 136.440 114.202  1.00129.63           C  
ATOM   1542  C   HIS A 206     140.089 137.835 114.566  1.00129.63           C  
ATOM   1543  O   HIS A 206     140.807 138.647 115.156  1.00129.63           O  
ATOM   1544  CB  HIS A 206     139.602 135.343 114.588  1.00129.63           C  
ATOM   1545  CG  HIS A 206     138.570 135.068 113.540  1.00129.63           C  
ATOM   1546  ND1 HIS A 206     138.891 134.583 112.290  1.00129.63           N  
ATOM   1547  CD2 HIS A 206     137.223 135.207 113.555  1.00129.63           C  
ATOM   1548  CE1 HIS A 206     137.787 134.436 111.580  1.00129.63           C  
ATOM   1549  NE2 HIS A 206     136.761 134.808 112.324  1.00129.63           N  
ATOM   1550  N   SER A 207     138.841 138.122 114.208  1.00120.54           N  
ATOM   1551  CA  SER A 207     138.248 139.413 114.524  1.00120.54           C  
ATOM   1552  C   SER A 207     138.051 139.561 116.029  1.00120.54           C  
ATOM   1553  O   SER A 207     137.920 138.578 116.763  1.00120.54           O  
ATOM   1554  CB  SER A 207     136.913 139.577 113.803  1.00120.54           C  
ATOM   1555  OG  SER A 207     136.105 138.426 113.968  1.00120.54           O  
ATOM   1556  N   TRP A 208     138.037 140.811 116.485  1.00103.18           N  
ATOM   1557  CA  TRP A 208     137.910 141.095 117.906  1.00103.18           C  
ATOM   1558  C   TRP A 208     136.549 140.654 118.430  1.00103.18           C  
ATOM   1559  O   TRP A 208     135.553 140.632 117.703  1.00103.18           O  
ATOM   1560  CB  TRP A 208     138.107 142.584 118.172  1.00103.18           C  
ATOM   1561  CG  TRP A 208     138.857 142.862 119.429  1.00103.18           C  
ATOM   1562  CD1 TRP A 208     138.786 142.165 120.596  1.00103.18           C  
ATOM   1563  CD2 TRP A 208     139.801 143.912 119.645  1.00103.18           C  
ATOM   1564  NE1 TRP A 208     139.626 142.718 121.529  1.00103.18           N  
ATOM   1565  CE2 TRP A 208     140.262 143.793 120.969  1.00103.18           C  
ATOM   1566  CE3 TRP A 208     140.301 144.945 118.848  1.00103.18           C  
ATOM   1567  CZ2 TRP A 208     141.196 144.665 121.513  1.00103.18           C  
ATOM   1568  CZ3 TRP A 208     141.228 145.809 119.389  1.00103.18           C  
ATOM   1569  CH2 TRP A 208     141.665 145.665 120.708  1.00103.18           C  
ATOM   1570  N   ASP A 209     136.517 140.293 119.711  1.00105.14           N  
ATOM   1571  CA  ASP A 209     135.307 139.810 120.366  1.00105.14           C  
ATOM   1572  C   ASP A 209     134.768 140.905 121.282  1.00105.14           C  
ATOM   1573  O   ASP A 209     135.378 141.221 122.308  1.00105.14           O  
ATOM   1574  CB  ASP A 209     135.593 138.532 121.150  1.00105.14           C  
ATOM   1575  CG  ASP A 209     135.817 137.336 120.250  1.00105.14           C  
ATOM   1576  OD1 ASP A 209     134.882 136.961 119.513  1.00105.14           O  
ATOM   1577  OD2 ASP A 209     136.929 136.771 120.280  1.00105.14           O  
ATOM   1578  N   ILE A 210     133.627 141.486 120.905  1.00 95.48           N  
ATOM   1579  CA  ILE A 210     132.981 142.480 121.764  1.00 95.48           C  
ATOM   1580  C   ILE A 210     132.562 141.888 123.106  1.00 95.48           C  
ATOM   1581  O   ILE A 210     132.887 142.486 124.148  1.00 95.48           O  
ATOM   1582  CB  ILE A 210     131.802 143.132 121.021  1.00 95.48           C  
ATOM   1583  CG1 ILE A 210     132.100 143.230 119.526  1.00 95.48           C  
ATOM   1584  CG2 ILE A 210     131.509 144.505 121.593  1.00 95.48           C  
ATOM   1585  CD1 ILE A 210     130.867 143.472 118.682  1.00 95.48           C  
ATOM   1586  N   PRO A 211     131.839 140.759 123.166  1.00 95.52           N  
ATOM   1587  CA  PRO A 211     131.410 140.255 124.479  1.00 95.52           C  
ATOM   1588  C   PRO A 211     132.560 139.962 125.417  1.00 95.52           C  
ATOM   1589  O   PRO A 211     132.471 140.283 126.607  1.00 95.52           O  
ATOM   1590  CB  PRO A 211     130.628 138.982 124.125  1.00 95.52           C  
ATOM   1591  CG  PRO A 211     130.192 139.184 122.730  1.00 95.52           C  
ATOM   1592  CD  PRO A 211     131.323 139.906 122.080  1.00 95.52           C  
ATOM   1593  N   SER A 212     133.650 139.378 124.916  1.00 93.33           N  
ATOM   1594  CA  SER A 212     134.777 139.067 125.786  1.00 93.33           C  
ATOM   1595  C   SER A 212     135.324 140.330 126.434  1.00 93.33           C  
ATOM   1596  O   SER A 212     135.509 140.388 127.655  1.00 93.33           O  
ATOM   1597  CB  SER A 212     135.870 138.349 124.996  1.00 93.33           C  
ATOM   1598  OG  SER A 212     136.928 137.952 125.848  1.00 93.33           O  
ATOM   1599  N   THR A 213     135.552 141.369 125.630  1.00 91.77           N  
ATOM   1600  CA  THR A 213     136.109 142.613 126.147  1.00 91.77           C  
ATOM   1601  C   THR A 213     135.178 143.266 127.160  1.00 91.77           C  
ATOM   1602  O   THR A 213     135.606 143.627 128.266  1.00 91.77           O  
ATOM   1603  CB  THR A 213     136.394 143.576 124.997  1.00 91.77           C  
ATOM   1604  OG1 THR A 213     137.505 143.092 124.232  1.00 91.77           O  
ATOM   1605  CG2 THR A 213     136.719 144.956 125.533  1.00 91.77           C  
ATOM   1606  N   ILE A 214     133.902 143.426 126.801  1.00 91.34           N  
ATOM   1607  CA  ILE A 214     132.975 144.112 127.698  1.00 91.34           C  
ATOM   1608  C   ILE A 214     132.827 143.342 129.004  1.00 91.34           C  
ATOM   1609  O   ILE A 214     132.902 143.920 130.097  1.00 91.34           O  
ATOM   1610  CB  ILE A 214     131.614 144.327 127.012  1.00 91.34           C  
ATOM   1611  CG1 ILE A 214     131.729 145.391 125.921  1.00 91.34           C  
ATOM   1612  CG2 ILE A 214     130.564 144.737 128.027  1.00 91.34           C  
ATOM   1613  CD1 ILE A 214     130.487 145.521 125.066  1.00 91.34           C  
ATOM   1614  N   LEU A 215     132.630 142.023 128.913  1.00 87.77           N  
ATOM   1615  CA  LEU A 215     132.443 141.218 130.111  1.00 87.77           C  
ATOM   1616  C   LEU A 215     133.676 141.255 131.001  1.00 87.77           C  
ATOM   1617  O   LEU A 215     133.559 141.413 132.221  1.00 87.77           O  
ATOM   1618  CB  LEU A 215     132.097 139.781 129.726  1.00 87.77           C  
ATOM   1619  CG  LEU A 215     130.616 139.420 129.561  1.00 87.77           C  
ATOM   1620  CD1 LEU A 215     129.892 139.564 130.882  1.00 87.77           C  
ATOM   1621  CD2 LEU A 215     129.929 140.258 128.492  1.00 87.77           C  
ATOM   1622  N   SER A 216     134.869 141.130 130.414  1.00 88.49           N  
ATOM   1623  CA  SER A 216     136.083 141.144 131.221  1.00 88.49           C  
ATOM   1624  C   SER A 216     136.266 142.479 131.929  1.00 88.49           C  
ATOM   1625  O   SER A 216     136.545 142.516 133.135  1.00 88.49           O  
ATOM   1626  CB  SER A 216     137.297 140.836 130.348  1.00 88.49           C  
ATOM   1627  OG  SER A 216     138.487 140.872 131.113  1.00 88.49           O  
ATOM   1628  N   ILE A 217     136.103 143.586 131.199  1.00 88.42           N  
ATOM   1629  CA  ILE A 217     136.291 144.900 131.807  1.00 88.42           C  
ATOM   1630  C   ILE A 217     135.307 145.101 132.949  1.00 88.42           C  
ATOM   1631  O   ILE A 217     135.686 145.497 134.062  1.00 88.42           O  
ATOM   1632  CB  ILE A 217     136.150 146.009 130.750  1.00 88.42           C  
ATOM   1633  CG1 ILE A 217     137.321 145.969 129.774  1.00 88.42           C  
ATOM   1634  CG2 ILE A 217     136.063 147.368 131.418  1.00 88.42           C  
ATOM   1635  CD  ILE A 217     137.226 146.997 128.681  1.00 88.42           C  
ATOM   1636  N   ALA A 218     134.024 144.825 132.693  1.00 88.36           N  
ATOM   1637  CA  ALA A 218     133.012 145.071 133.712  1.00 88.36           C  
ATOM   1638  C   ALA A 218     133.223 144.179 134.925  1.00 88.36           C  
ATOM   1639  O   ALA A 218     133.099 144.637 136.066  1.00 88.36           O  
ATOM   1640  CB  ALA A 218     131.615 144.877 133.127  1.00 88.36           C  
ATOM   1641  N   GLY A 219     133.569 142.909 134.706  1.00 86.07           N  
ATOM   1642  CA  GLY A 219     133.797 142.020 135.831  1.00 86.07           C  
ATOM   1643  C   GLY A 219     134.970 142.450 136.687  1.00 86.07           C  
ATOM   1644  O   GLY A 219     134.888 142.456 137.919  1.00 86.07           O  
ATOM   1645  N   MET A 220     136.083 142.820 136.047  1.00 89.64           N  
ATOM   1646  CA  MET A 220     137.262 143.217 136.809  1.00 89.64           C  
ATOM   1647  C   MET A 220     136.992 144.488 137.608  1.00 89.64           C  
ATOM   1648  O   MET A 220     137.333 144.578 138.799  1.00 89.64           O  
ATOM   1649  CB  MET A 220     138.448 143.410 135.866  1.00 89.64           C  
ATOM   1650  CG  MET A 220     139.437 142.260 135.878  1.00 89.64           C  
ATOM   1651  SD  MET A 220     139.987 141.804 137.529  1.00 89.64           S  
ATOM   1652  CE  MET A 220     140.496 140.111 137.247  1.00 89.64           C  
ATOM   1653  N   ILE A 221     136.366 145.481 136.970  1.00 87.75           N  
ATOM   1654  CA  ILE A 221     136.075 146.730 137.667  1.00 87.75           C  
ATOM   1655  C   ILE A 221     135.114 146.482 138.821  1.00 87.75           C  
ATOM   1656  O   ILE A 221     135.289 147.022 139.921  1.00 87.75           O  
ATOM   1657  CB  ILE A 221     135.529 147.781 136.685  1.00 87.75           C  
ATOM   1658  CG1 ILE A 221     136.640 148.254 135.749  1.00 87.75           C  
ATOM   1659  CG2 ILE A 221     134.941 148.961 137.439  1.00 87.75           C  
ATOM   1660  CD  ILE A 221     136.208 149.336 134.790  1.00 87.75           C  
ATOM   1661  N   GLY A 222     134.088 145.660 138.593  1.00 87.37           N  
ATOM   1662  CA  GLY A 222     133.158 145.349 139.661  1.00 87.37           C  
ATOM   1663  C   GLY A 222     133.826 144.662 140.833  1.00 87.37           C  
ATOM   1664  O   GLY A 222     133.555 144.991 141.988  1.00 87.37           O  
ATOM   1665  N   LEU A 223     134.715 143.706 140.556  1.00 86.22           N  
ATOM   1666  CA  LEU A 223     135.416 143.019 141.636  1.00 86.22           C  
ATOM   1667  C   LEU A 223     136.241 143.996 142.462  1.00 86.22           C  
ATOM   1668  O   LEU A 223     136.159 144.009 143.699  1.00 86.22           O  
ATOM   1669  CB  LEU A 223     136.311 141.921 141.067  1.00 86.22           C  
ATOM   1670  CG  LEU A 223     137.116 141.123 142.092  1.00 86.22           C  
ATOM   1671  CD1 LEU A 223     136.404 139.832 142.448  1.00 86.22           C  
ATOM   1672  CD2 LEU A 223     138.513 140.841 141.571  1.00 86.22           C  
ATOM   1673  N   VAL A 224     137.037 144.832 141.793  1.00 88.66           N  
ATOM   1674  CA  VAL A 224     137.912 145.749 142.523  1.00 88.66           C  
ATOM   1675  C   VAL A 224     137.088 146.734 143.346  1.00 88.66           C  
ATOM   1676  O   VAL A 224     137.380 146.988 144.524  1.00 88.66           O  
ATOM   1677  CB  VAL A 224     138.861 146.472 141.553  1.00 88.66           C  
ATOM   1678  CG1 VAL A 224     139.576 147.603 142.262  1.00 88.66           C  
ATOM   1679  CG2 VAL A 224     139.863 145.489 140.989  1.00 88.66           C  
ATOM   1680  N   TRP A 225     136.037 147.296 142.744  1.00 89.08           N  
ATOM   1681  CA  TRP A 225     135.235 148.284 143.455  1.00 89.08           C  
ATOM   1682  C   TRP A 225     134.444 147.657 144.594  1.00 89.08           C  
ATOM   1683  O   TRP A 225     134.241 148.302 145.627  1.00 89.08           O  
ATOM   1684  CB  TRP A 225     134.301 149.001 142.486  1.00 89.08           C  
ATOM   1685  CG  TRP A 225     133.517 150.092 143.124  1.00 89.08           C  
ATOM   1686  CD1 TRP A 225     133.918 151.376 143.330  1.00 89.08           C  
ATOM   1687  CD2 TRP A 225     132.186 149.999 143.636  1.00 89.08           C  
ATOM   1688  NE1 TRP A 225     132.920 152.091 143.942  1.00 89.08           N  
ATOM   1689  CE2 TRP A 225     131.844 151.266 144.140  1.00 89.08           C  
ATOM   1690  CE3 TRP A 225     131.251 148.967 143.716  1.00 89.08           C  
ATOM   1691  CZ2 TRP A 225     130.607 151.528 144.717  1.00 89.08           C  
ATOM   1692  CZ3 TRP A 225     130.025 149.229 144.288  1.00 89.08           C  
ATOM   1693  CH2 TRP A 225     129.713 150.498 144.781  1.00 89.08           C  
ATOM   1694  N   SER A 226     133.996 146.409 144.436  1.00 89.64           N  
ATOM   1695  CA  SER A 226     133.330 145.723 145.535  1.00 89.64           C  
ATOM   1696  C   SER A 226     134.287 145.479 146.691  1.00 89.64           C  
ATOM   1697  O   SER A 226     133.907 145.628 147.856  1.00 89.64           O  
ATOM   1698  CB  SER A 226     132.736 144.403 145.054  1.00 89.64           C  
ATOM   1699  OG  SER A 226     133.737 143.587 144.479  1.00 89.64           O  
ATOM   1700  N   ILE A 227     135.532 145.102 146.394  1.00 89.12           N  
ATOM   1701  CA  ILE A 227     136.509 144.928 147.466  1.00 89.12           C  
ATOM   1702  C   ILE A 227     136.745 146.248 148.193  1.00 89.12           C  
ATOM   1703  O   ILE A 227     136.775 146.299 149.432  1.00 89.12           O  
ATOM   1704  CB  ILE A 227     137.819 144.345 146.910  1.00 89.12           C  
ATOM   1705  CG1 ILE A 227     137.589 142.934 146.378  1.00 89.12           C  
ATOM   1706  CG2 ILE A 227     138.890 144.338 147.980  1.00 89.12           C  
ATOM   1707  CD  ILE A 227     138.748 142.408 145.593  1.00 89.12           C  
ATOM   1708  N   LYS A 228     136.905 147.340 147.437  1.00 94.47           N  
ATOM   1709  CA  LYS A 228     137.126 148.639 148.071  1.00 94.47           C  
ATOM   1710  C   LYS A 228     135.934 149.067 148.921  1.00 94.47           C  
ATOM   1711  O   LYS A 228     136.116 149.579 150.034  1.00 94.47           O  
ATOM   1712  CB  LYS A 228     137.430 149.702 147.016  1.00 94.47           C  
ATOM   1713  CG  LYS A 228     138.673 149.414 146.196  1.00 94.47           C  
ATOM   1714  CD  LYS A 228     139.930 149.513 147.043  1.00 94.47           C  
ATOM   1715  CE  LYS A 228     140.331 150.956 147.275  1.00 94.47           C  
ATOM   1716  NZ  LYS A 228     140.698 151.614 145.993  1.00 94.47           N  
ATOM   1717  N   GLU A 229     134.712 148.867 148.423  1.00 95.79           N  
ATOM   1718  CA  GLU A 229     133.533 149.233 149.200  1.00 95.79           C  
ATOM   1719  C   GLU A 229     133.389 148.353 150.434  1.00 95.79           C  
ATOM   1720  O   GLU A 229     132.915 148.815 151.476  1.00 95.79           O  
ATOM   1721  CB  GLU A 229     132.280 149.155 148.331  1.00 95.79           C  
ATOM   1722  CG  GLU A 229     131.219 150.190 148.673  1.00 95.79           C  
ATOM   1723  CD  GLU A 229     131.720 151.620 148.572  1.00 95.79           C  
ATOM   1724  OE1 GLU A 229     132.688 151.876 147.823  1.00 95.79           O  
ATOM   1725  OE2 GLU A 229     131.140 152.495 149.249  1.00 95.79           O  
ATOM   1726  N   PHE A 230     133.785 147.083 150.338  1.00 92.99           N  
ATOM   1727  CA  PHE A 230     133.813 146.227 151.516  1.00 92.99           C  
ATOM   1728  C   PHE A 230     134.741 146.806 152.571  1.00 92.99           C  
ATOM   1729  O   PHE A 230     134.393 146.894 153.753  1.00 92.99           O  
ATOM   1730  CB  PHE A 230     134.269 144.820 151.130  1.00 92.99           C  
ATOM   1731  CG  PHE A 230     133.165 143.930 150.664  1.00 92.99           C  
ATOM   1732  CD1 PHE A 230     131.886 144.419 150.491  1.00 92.99           C  
ATOM   1733  CD2 PHE A 230     133.413 142.600 150.387  1.00 92.99           C  
ATOM   1734  CE1 PHE A 230     130.877 143.593 150.059  1.00 92.99           C  
ATOM   1735  CE2 PHE A 230     132.408 141.775 149.953  1.00 92.99           C  
ATOM   1736  CZ  PHE A 230     131.140 142.273 149.786  1.00 92.99           C  
ATOM   1737  N   SER A 231     135.936 147.218 152.144  1.00 95.08           N  
ATOM   1738  CA  SER A 231     136.899 147.775 153.087  1.00 95.08           C  
ATOM   1739  C   SER A 231     136.410 149.082 153.698  1.00 95.08           C  
ATOM   1740  O   SER A 231     136.697 149.367 154.866  1.00 95.08           O  
ATOM   1741  CB  SER A 231     138.245 147.992 152.397  1.00 95.08           C  
ATOM   1742  OG  SER A 231     139.091 148.817 153.178  1.00 95.08           O  
ATOM   1743  N   LYS A 232     135.677 149.890 152.930  1.00102.22           N  
ATOM   1744  CA  LYS A 232     135.318 151.222 153.414  1.00102.22           C  
ATOM   1745  C   LYS A 232     134.035 151.218 154.242  1.00102.22           C  
ATOM   1746  O   LYS A 232     133.914 151.980 155.207  1.00102.22           O  
ATOM   1747  CB  LYS A 232     135.184 152.195 152.241  1.00102.22           C  
ATOM   1748  CG  LYS A 232     136.477 152.909 151.879  1.00102.22           C  
ATOM   1749  CD  LYS A 232     136.528 153.281 150.405  1.00102.22           C  
ATOM   1750  CE  LYS A 232     135.427 154.265 150.047  1.00102.22           C  
ATOM   1751  NZ  LYS A 232     135.917 155.347 149.150  1.00102.22           N  
ATOM   1752  N   GLU A 233     133.061 150.382 153.881  1.00106.07           N  
ATOM   1753  CA  GLU A 233     131.738 150.446 154.486  1.00106.07           C  
ATOM   1754  C   GLU A 233     131.389 149.236 155.341  1.00106.07           C  
ATOM   1755  O   GLU A 233     130.433 149.308 156.121  1.00106.07           O  
ATOM   1756  CB  GLU A 233     130.668 150.615 153.398  1.00106.07           C  
ATOM   1757  CG  GLU A 233     129.977 151.971 153.397  1.00106.07           C  
ATOM   1758  CD  GLU A 233     129.009 152.147 154.551  1.00106.07           C  
ATOM   1759  OE1 GLU A 233     128.629 151.136 155.177  1.00106.07           O  
ATOM   1760  OE2 GLU A 233     128.626 153.302 154.832  1.00106.07           O  
ATOM   1761  N   GLY A 234     132.122 148.134 155.226  1.00 98.56           N  
ATOM   1762  CA  GLY A 234     131.812 146.943 155.993  1.00 98.56           C  
ATOM   1763  C   GLY A 234     130.802 146.042 155.315  1.00 98.56           C  
ATOM   1764  O   GLY A 234     130.037 146.492 154.458  1.00 98.56           O  
ATOM   1765  N   LEU A 235     130.774 144.769 155.707  1.00 93.48           N  
ATOM   1766  CA  LEU A 235     129.945 143.766 155.048  1.00 93.48           C  
ATOM   1767  C   LEU A 235     128.498 143.803 155.530  1.00 93.48           C  
ATOM   1768  O   LEU A 235     127.905 142.773 155.859  1.00 93.48           O  
ATOM   1769  CB  LEU A 235     130.595 142.385 155.229  1.00 93.48           C  
ATOM   1770  CG  LEU A 235     130.840 141.741 156.604  1.00 93.48           C  
ATOM   1771  CD1 LEU A 235     129.722 140.816 157.072  1.00 93.48           C  
ATOM   1772  CD2 LEU A 235     132.166 140.991 156.595  1.00 93.48           C  
ATOM   1773  N   ALA A 236     127.900 144.986 155.520  1.00 95.91           N  
ATOM   1774  CA  ALA A 236     126.496 145.139 155.867  1.00 95.91           C  
ATOM   1775  C   ALA A 236     125.644 145.675 154.730  1.00 95.91           C  
ATOM   1776  O   ALA A 236     124.452 145.366 154.673  1.00 95.91           O  
ATOM   1777  CB  ALA A 236     126.342 146.065 157.082  1.00 95.91           C  
ATOM   1778  N   ASP A 237     126.218 146.462 153.826  1.00 98.38           N  
ATOM   1779  CA  ASP A 237     125.458 147.016 152.719  1.00 98.38           C  
ATOM   1780  C   ASP A 237     125.105 145.927 151.706  1.00 98.38           C  
ATOM   1781  O   ASP A 237     125.768 144.892 151.605  1.00 98.38           O  
ATOM   1782  CB  ASP A 237     126.243 148.140 152.043  1.00 98.38           C  
ATOM   1783  CG  ASP A 237     126.051 149.480 152.729  1.00 98.38           C  
ATOM   1784  OD1 ASP A 237     125.699 149.497 153.927  1.00 98.38           O  
ATOM   1785  OD2 ASP A 237     126.251 150.520 152.066  1.00 98.38           O  
ATOM   1786  N   ILE A 238     124.035 146.174 150.956  1.00 87.89           N  
ATOM   1787  CA  ILE A 238     123.565 145.203 149.977  1.00 87.89           C  
ATOM   1788  C   ILE A 238     124.137 145.479 148.587  1.00 87.89           C  
ATOM   1789  O   ILE A 238     124.364 144.540 147.813  1.00 87.89           O  
ATOM   1790  CB  ILE A 238     122.026 145.183 149.951  1.00 87.89           C  
ATOM   1791  CG1 ILE A 238     121.465 144.874 151.342  1.00 87.89           C  
ATOM   1792  CG2 ILE A 238     121.512 144.155 148.960  1.00 87.89           C  
ATOM   1793  CD  ILE A 238     121.100 146.097 152.161  1.00 87.89           C  
ATOM   1794  N   ILE A 239     124.379 146.748 148.257  1.00 86.14           N  
ATOM   1795  CA  ILE A 239     124.903 147.083 146.933  1.00 86.14           C  
ATOM   1796  C   ILE A 239     126.264 146.443 146.674  1.00 86.14           C  
ATOM   1797  O   ILE A 239     126.440 145.834 145.606  1.00 86.14           O  
ATOM   1798  CB  ILE A 239     124.911 148.609 146.739  1.00 86.14           C  
ATOM   1799  CG1 ILE A 239     123.528 149.096 146.299  1.00 86.14           C  
ATOM   1800  CG2 ILE A 239     125.975 149.022 145.737  1.00 86.14           C  
ATOM   1801  CD  ILE A 239     123.028 148.448 145.026  1.00 86.14           C  
ATOM   1802  N   PRO A 240     127.254 146.541 147.569  1.00 85.74           N  
ATOM   1803  CA  PRO A 240     128.512 145.819 147.321  1.00 85.74           C  
ATOM   1804  C   PRO A 240     128.339 144.314 147.240  1.00 85.74           C  
ATOM   1805  O   PRO A 240     129.060 143.659 146.480  1.00 85.74           O  
ATOM   1806  CB  PRO A 240     129.388 146.229 148.512  1.00 85.74           C  
ATOM   1807  CG  PRO A 240     128.826 147.521 148.959  1.00 85.74           C  
ATOM   1808  CD  PRO A 240     127.354 147.379 148.775  1.00 85.74           C  
ATOM   1809  N   TRP A 241     127.399 143.747 147.998  1.00 81.69           N  
ATOM   1810  CA  TRP A 241     127.124 142.317 147.906  1.00 81.69           C  
ATOM   1811  C   TRP A 241     126.679 141.937 146.497  1.00 81.69           C  
ATOM   1812  O   TRP A 241     127.227 141.009 145.879  1.00 81.69           O  
ATOM   1813  CB  TRP A 241     126.054 141.941 148.934  1.00 81.69           C  
ATOM   1814  CG  TRP A 241     126.213 140.593 149.562  1.00 81.69           C  
ATOM   1815  CD1 TRP A 241     125.341 139.548 149.484  1.00 81.69           C  
ATOM   1816  CD2 TRP A 241     127.303 140.145 150.374  1.00 81.69           C  
ATOM   1817  NE1 TRP A 241     125.821 138.477 150.195  1.00 81.69           N  
ATOM   1818  CE2 TRP A 241     127.026 138.819 150.749  1.00 81.69           C  
ATOM   1819  CE3 TRP A 241     128.484 140.737 150.819  1.00 81.69           C  
ATOM   1820  CZ2 TRP A 241     127.890 138.075 151.544  1.00 81.69           C  
ATOM   1821  CZ3 TRP A 241     129.339 139.998 151.605  1.00 81.69           C  
ATOM   1822  CH2 TRP A 241     129.040 138.682 151.960  1.00 81.69           C  
ATOM   1823  N   VAL A 242     125.691 142.659 145.962  1.00 81.96           N  
ATOM   1824  CA  VAL A 242     125.210 142.342 144.623  1.00 81.96           C  
ATOM   1825  C   VAL A 242     126.300 142.605 143.591  1.00 81.96           C  
ATOM   1826  O   VAL A 242     126.436 141.862 142.611  1.00 81.96           O  
ATOM   1827  CB  VAL A 242     123.909 143.110 144.313  1.00 81.96           C  
ATOM   1828  CG1 VAL A 242     124.188 144.500 143.768  1.00 81.96           C  
ATOM   1829  CG2 VAL A 242     123.052 142.319 143.340  1.00 81.96           C  
ATOM   1830  N   VAL A 243     127.121 143.634 143.812  1.00 81.97           N  
ATOM   1831  CA  VAL A 243     128.166 143.954 142.846  1.00 81.97           C  
ATOM   1832  C   VAL A 243     129.210 142.846 142.798  1.00 81.97           C  
ATOM   1833  O   VAL A 243     129.622 142.416 141.714  1.00 81.97           O  
ATOM   1834  CB  VAL A 243     128.796 145.320 143.170  1.00 81.97           C  
ATOM   1835  CG1 VAL A 243     130.228 145.377 142.673  1.00 81.97           C  
ATOM   1836  CG2 VAL A 243     127.973 146.436 142.553  1.00 81.97           C  
ATOM   1837  N   ILE A 244     129.645 142.355 143.960  1.00 80.49           N  
ATOM   1838  CA  ILE A 244     130.663 141.310 143.967  1.00 80.49           C  
ATOM   1839  C   ILE A 244     130.105 140.016 143.393  1.00 80.49           C  
ATOM   1840  O   ILE A 244     130.799 139.307 142.653  1.00 80.49           O  
ATOM   1841  CB  ILE A 244     131.250 141.109 145.378  1.00 80.49           C  
ATOM   1842  CG1 ILE A 244     132.358 140.061 145.349  1.00 80.49           C  
ATOM   1843  CG2 ILE A 244     130.199 140.679 146.366  1.00 80.49           C  
ATOM   1844  CD  ILE A 244     133.513 140.431 144.471  1.00 80.49           C  
ATOM   1845  N   VAL A 245     128.842 139.691 143.691  1.00 80.76           N  
ATOM   1846  CA  VAL A 245     128.297 138.447 143.152  1.00 80.76           C  
ATOM   1847  C   VAL A 245     128.159 138.531 141.631  1.00 80.76           C  
ATOM   1848  O   VAL A 245     128.494 137.577 140.910  1.00 80.76           O  
ATOM   1849  CB  VAL A 245     126.974 138.077 143.854  1.00 80.76           C  
ATOM   1850  CG1 VAL A 245     125.794 138.873 143.324  1.00 80.76           C  
ATOM   1851  CG2 VAL A 245     126.712 136.581 143.729  1.00 80.76           C  
ATOM   1852  N   LEU A 246     127.711 139.680 141.111  1.00 82.46           N  
ATOM   1853  CA  LEU A 246     127.596 139.823 139.664  1.00 82.46           C  
ATOM   1854  C   LEU A 246     128.963 139.802 138.995  1.00 82.46           C  
ATOM   1855  O   LEU A 246     129.127 139.196 137.931  1.00 82.46           O  
ATOM   1856  CB  LEU A 246     126.845 141.106 139.316  1.00 82.46           C  
ATOM   1857  CG  LEU A 246     125.319 141.025 139.401  1.00 82.46           C  
ATOM   1858  CD1 LEU A 246     124.678 142.054 138.485  1.00 82.46           C  
ATOM   1859  CD2 LEU A 246     124.827 139.624 139.066  1.00 82.46           C  
ATOM   1860  N   ALA A 247     129.957 140.454 139.601  1.00 81.85           N  
ATOM   1861  CA  ALA A 247     131.297 140.447 139.025  1.00 81.85           C  
ATOM   1862  C   ALA A 247     131.872 139.039 138.987  1.00 81.85           C  
ATOM   1863  O   ALA A 247     132.519 138.654 138.008  1.00 81.85           O  
ATOM   1864  CB  ALA A 247     132.214 141.383 139.808  1.00 81.85           C  
ATOM   1865  N   ILE A 248     131.650 138.253 140.043  1.00 78.38           N  
ATOM   1866  CA  ILE A 248     132.164 136.886 140.059  1.00 78.38           C  
ATOM   1867  C   ILE A 248     131.498 136.053 138.971  1.00 78.38           C  
ATOM   1868  O   ILE A 248     132.168 135.330 138.222  1.00 78.38           O  
ATOM   1869  CB  ILE A 248     131.979 136.254 141.449  1.00 78.38           C  
ATOM   1870  CG1 ILE A 248     133.087 136.723 142.390  1.00 78.38           C  
ATOM   1871  CG2 ILE A 248     131.978 134.740 141.351  1.00 78.38           C  
ATOM   1872  CD  ILE A 248     134.473 136.395 141.896  1.00 78.38           C  
ATOM   1873  N   THR A 249     130.168 136.144 138.856  1.00 82.09           N  
ATOM   1874  CA  THR A 249     129.507 135.339 137.831  1.00 82.09           C  
ATOM   1875  C   THR A 249     129.898 135.797 136.427  1.00 82.09           C  
ATOM   1876  O   THR A 249     130.000 134.972 135.510  1.00 82.09           O  
ATOM   1877  CB  THR A 249     127.986 135.356 138.020  1.00 82.09           C  
ATOM   1878  OG1 THR A 249     127.418 134.179 137.433  1.00 82.09           O  
ATOM   1879  CG2 THR A 249     127.352 136.580 137.377  1.00 82.09           C  
ATOM   1880  N   MET A 250     130.180 137.089 136.247  1.00 86.25           N  
ATOM   1881  CA  MET A 250     130.591 137.567 134.933  1.00 86.25           C  
ATOM   1882  C   MET A 250     132.015 137.133 134.610  1.00 86.25           C  
ATOM   1883  O   MET A 250     132.331 136.832 133.454  1.00 86.25           O  
ATOM   1884  CB  MET A 250     130.450 139.084 134.869  1.00 86.25           C  
ATOM   1885  CG  MET A 250     129.013 139.547 134.680  1.00 86.25           C  
ATOM   1886  SD  MET A 250     128.879 141.160 133.894  1.00 86.25           S  
ATOM   1887  CE  MET A 250     130.598 141.644 133.862  1.00 86.25           C  
ATOM   1888  N   ILE A 251     132.887 137.083 135.619  1.00 81.48           N  
ATOM   1889  CA  ILE A 251     134.229 136.548 135.408  1.00 81.48           C  
ATOM   1890  C   ILE A 251     134.148 135.075 135.034  1.00 81.48           C  
ATOM   1891  O   ILE A 251     134.908 134.588 134.188  1.00 81.48           O  
ATOM   1892  CB  ILE A 251     135.097 136.778 136.659  1.00 81.48           C  
ATOM   1893  CG1 ILE A 251     135.810 138.125 136.564  1.00 81.48           C  
ATOM   1894  CG2 ILE A 251     136.121 135.672 136.822  1.00 81.48           C  
ATOM   1895  CD  ILE A 251     136.696 138.253 135.353  1.00 81.48           C  
ATOM   1896  N   VAL A 252     133.216 134.346 135.650  1.00 81.79           N  
ATOM   1897  CA  VAL A 252     133.010 132.945 135.289  1.00 81.79           C  
ATOM   1898  C   VAL A 252     132.567 132.832 133.835  1.00 81.79           C  
ATOM   1899  O   VAL A 252     133.044 131.971 133.085  1.00 81.79           O  
ATOM   1900  CB  VAL A 252     131.997 132.288 136.242  1.00 81.79           C  
ATOM   1901  CG1 VAL A 252     131.528 130.954 135.686  1.00 81.79           C  
ATOM   1902  CG2 VAL A 252     132.613 132.102 137.614  1.00 81.79           C  
ATOM   1903  N   ILE A 253     131.640 133.697 133.420  1.00 78.77           N  
ATOM   1904  CA  ILE A 253     131.195 133.698 132.027  1.00 78.77           C  
ATOM   1905  C   ILE A 253     132.369 133.970 131.095  1.00 78.77           C  
ATOM   1906  O   ILE A 253     132.521 133.322 130.053  1.00 78.77           O  
ATOM   1907  CB  ILE A 253     130.063 134.718 131.820  1.00 78.77           C  
ATOM   1908  CG1 ILE A 253     128.753 134.188 132.397  1.00 78.77           C  
ATOM   1909  CG2 ILE A 253     129.882 135.018 130.350  1.00 78.77           C  
ATOM   1910  CD1 ILE A 253     128.489 132.742 132.061  1.00 78.77           C  
ATOM   1911  N   PHE A 254     133.216 134.935 131.457  1.00 85.14           N  
ATOM   1912  CA  PHE A 254     134.379 135.260 130.633  1.00 85.14           C  
ATOM   1913  C   PHE A 254     135.331 134.077 130.515  1.00 85.14           C  
ATOM   1914  O   PHE A 254     135.851 133.792 129.429  1.00 85.14           O  
ATOM   1915  CB  PHE A 254     135.111 136.466 131.220  1.00 85.14           C  
ATOM   1916  CG  PHE A 254     136.482 136.682 130.649  1.00 85.14           C  
ATOM   1917  CD1 PHE A 254     136.646 137.261 129.407  1.00 85.14           C  
ATOM   1918  CD2 PHE A 254     137.606 136.309 131.361  1.00 85.14           C  
ATOM   1919  CE1 PHE A 254     137.905 137.465 128.887  1.00 85.14           C  
ATOM   1920  CE2 PHE A 254     138.865 136.508 130.844  1.00 85.14           C  
ATOM   1921  CZ  PHE A 254     139.015 137.087 129.606  1.00 85.14           C  
ATOM   1922  N   VAL A 255     135.585 133.388 131.626  1.00 87.22           N  
ATOM   1923  CA  VAL A 255     136.494 132.245 131.602  1.00 87.22           C  
ATOM   1924  C   VAL A 255     135.922 131.135 130.730  1.00 87.22           C  
ATOM   1925  O   VAL A 255     136.637 130.508 129.942  1.00 87.22           O  
ATOM   1926  CB  VAL A 255     136.780 131.751 133.030  1.00 87.22           C  
ATOM   1927  CG1 VAL A 255     137.363 130.349 133.003  1.00 87.22           C  
ATOM   1928  CG2 VAL A 255     137.727 132.707 133.733  1.00 87.22           C  
ATOM   1929  N   LYS A 256     134.620 130.872 130.862  1.00 88.78           N  
ATOM   1930  CA  LYS A 256     134.009 129.823 130.052  1.00 88.78           C  
ATOM   1931  C   LYS A 256     133.973 130.198 128.577  1.00 88.78           C  
ATOM   1932  O   LYS A 256     134.027 129.316 127.713  1.00 88.78           O  
ATOM   1933  CB  LYS A 256     132.602 129.511 130.557  1.00 88.78           C  
ATOM   1934  CG  LYS A 256     132.577 128.537 131.721  1.00 88.78           C  
ATOM   1935  CD  LYS A 256     133.131 127.179 131.319  1.00 88.78           C  
ATOM   1936  CE  LYS A 256     133.938 126.558 132.449  1.00 88.78           C  
ATOM   1937  NZ  LYS A 256     134.453 125.205 132.100  1.00 88.78           N  
ATOM   1938  N   ARG A 257     133.868 131.490 128.265  1.00 90.81           N  
ATOM   1939  CA  ARG A 257     133.941 131.914 126.870  1.00 90.81           C  
ATOM   1940  C   ARG A 257     135.350 131.755 126.319  1.00 90.81           C  
ATOM   1941  O   ARG A 257     135.529 131.326 125.174  1.00 90.81           O  
ATOM   1942  CB  ARG A 257     133.480 133.362 126.731  1.00 90.81           C  
ATOM   1943  CG  ARG A 257     133.595 133.919 125.322  1.00 90.81           C  
ATOM   1944  CD  ARG A 257     132.558 133.300 124.401  1.00 90.81           C  
ATOM   1945  NE  ARG A 257     132.182 134.191 123.310  1.00 90.81           N  
ATOM   1946  CZ  ARG A 257     131.410 135.259 123.445  1.00 90.81           C  
ATOM   1947  NH1 ARG A 257     130.920 135.616 124.620  1.00 90.81           N  
ATOM   1948  NH2 ARG A 257     131.118 135.988 122.372  1.00 90.81           N  
ATOM   1949  N   ASN A 258     136.364 132.098 127.113  1.00 93.58           N  
ATOM   1950  CA  ASN A 258     137.740 132.039 126.634  1.00 93.58           C  
ATOM   1951  C   ASN A 258     138.317 130.631 126.637  1.00 93.58           C  
ATOM   1952  O   ASN A 258     139.319 130.389 125.958  1.00 93.58           O  
ATOM   1953  CB  ASN A 258     138.628 132.952 127.476  1.00 93.58           C  
ATOM   1954  CG  ASN A 258     138.931 134.260 126.784  1.00 93.58           C  
ATOM   1955  OD1 ASN A 258     140.055 134.498 126.345  1.00 93.58           O  
ATOM   1956  ND2 ASN A 258     137.922 135.115 126.670  1.00 93.58           N  
ATOM   1957  N   LEU A 259     137.725 129.704 127.390  1.00 96.07           N  
ATOM   1958  CA  LEU A 259     138.280 128.358 127.464  1.00 96.07           C  
ATOM   1959  C   LEU A 259     138.157 127.626 126.136  1.00 96.07           C  
ATOM   1960  O   LEU A 259     139.141 127.081 125.625  1.00 96.07           O  
ATOM   1961  CB  LEU A 259     137.582 127.566 128.568  1.00 96.07           C  
ATOM   1962  CG  LEU A 259     138.136 126.165 128.826  1.00 96.07           C  
ATOM   1963  CD1 LEU A 259     139.529 126.237 129.433  1.00 96.07           C  
ATOM   1964  CD2 LEU A 259     137.195 125.366 129.714  1.00 96.07           C  
ATOM   1965  N   SER A 260     136.960 127.609 125.558  1.00 99.47           N  
ATOM   1966  CA  SER A 260     136.678 126.739 124.424  1.00 99.47           C  
ATOM   1967  C   SER A 260     136.641 127.462 123.088  1.00 99.47           C  
ATOM   1968  O   SER A 260     136.860 126.828 122.052  1.00 99.47           O  
ATOM   1969  CB  SER A 260     135.345 126.013 124.636  1.00 99.47           C  
ATOM   1970  OG  SER A 260     135.470 124.999 125.619  1.00 99.47           O  
ATOM   1971  N   SER A 261     136.365 128.760 123.077  1.00103.24           N  
ATOM   1972  CA  SER A 261     136.290 129.484 121.819  1.00103.24           C  
ATOM   1973  C   SER A 261     137.659 129.554 121.155  1.00103.24           C  
ATOM   1974  O   SER A 261     138.698 129.588 121.820  1.00103.24           O  
ATOM   1975  CB  SER A 261     135.747 130.893 122.042  1.00103.24           C  
ATOM   1976  OG  SER A 261     136.692 131.695 122.727  1.00103.24           O  
ATOM   1977  N   SER A 262     137.651 129.568 119.825  1.00111.51           N  
ATOM   1978  CA  SER A 262     138.886 129.665 119.066  1.00111.51           C  
ATOM   1979  C   SER A 262     139.534 131.030 119.272  1.00111.51           C  
ATOM   1980  O   SER A 262     138.868 132.020 119.583  1.00111.51           O  
ATOM   1981  CB  SER A 262     138.620 129.429 117.580  1.00111.51           C  
ATOM   1982  OG  SER A 262     137.658 130.345 117.085  1.00111.51           O  
ATOM   1983  N   ASP A 263     140.863 131.061 119.096  1.00116.87           N  
ATOM   1984  CA  ASP A 263     141.749 132.216 119.253  1.00116.87           C  
ATOM   1985  C   ASP A 263     141.275 133.150 120.361  1.00116.87           C  
ATOM   1986  O   ASP A 263     140.913 134.303 120.096  1.00116.87           O  
ATOM   1987  CB  ASP A 263     141.902 132.976 117.929  1.00116.87           C  
ATOM   1988  CG  ASP A 263     140.600 133.105 117.158  1.00116.87           C  
ATOM   1989  OD1 ASP A 263     139.644 133.710 117.684  1.00116.87           O  
ATOM   1990  OD2 ASP A 263     140.533 132.591 116.022  1.00116.87           O  
ATOM   1991  N   PRO A 264     141.267 132.692 121.609  1.00104.16           N  
ATOM   1992  CA  PRO A 264     140.715 133.507 122.693  1.00104.16           C  
ATOM   1993  C   PRO A 264     141.600 134.700 123.018  1.00104.16           C  
ATOM   1994  O   PRO A 264     142.801 134.717 122.744  1.00104.16           O  
ATOM   1995  CB  PRO A 264     140.654 132.527 123.866  1.00104.16           C  
ATOM   1996  CG  PRO A 264     141.777 131.587 123.600  1.00104.16           C  
ATOM   1997  CD  PRO A 264     141.850 131.434 122.106  1.00104.16           C  
ATOM   1998  N   MET A 265     140.973 135.717 123.614  1.00 96.98           N  
ATOM   1999  CA  MET A 265     141.707 136.913 124.014  1.00 96.98           C  
ATOM   2000  C   MET A 265     142.762 136.582 125.059  1.00 96.98           C  
ATOM   2001  O   MET A 265     143.938 136.930 124.905  1.00 96.98           O  
ATOM   2002  CB  MET A 265     140.740 137.968 124.549  1.00 96.98           C  
ATOM   2003  CG  MET A 265     141.386 138.969 125.488  1.00 96.98           C  
ATOM   2004  SD  MET A 265     140.279 140.311 125.951  1.00 96.98           S  
ATOM   2005  CE  MET A 265     140.251 141.255 124.432  1.00 96.98           C  
ATOM   2006  N   LEU A 266     142.361 135.908 126.131  1.00 94.73           N  
ATOM   2007  CA  LEU A 266     143.276 135.455 127.174  1.00 94.73           C  
ATOM   2008  C   LEU A 266     143.152 133.939 127.251  1.00 94.73           C  
ATOM   2009  O   LEU A 266     142.270 133.415 127.937  1.00 94.73           O  
ATOM   2010  CB  LEU A 266     142.965 136.114 128.513  1.00 94.73           C  
ATOM   2011  CG  LEU A 266     144.019 135.927 129.604  1.00 94.73           C  
ATOM   2012  CD1 LEU A 266     144.238 137.221 130.355  1.00 94.73           C  
ATOM   2013  CD2 LEU A 266     143.608 134.829 130.562  1.00 94.73           C  
ATOM   2014  N   ASP A 267     144.034 133.241 126.542  1.00101.29           N  
ATOM   2015  CA  ASP A 267     143.993 131.785 126.478  1.00101.29           C  
ATOM   2016  C   ASP A 267     144.282 131.213 127.860  1.00101.29           C  
ATOM   2017  O   ASP A 267     145.427 131.228 128.321  1.00101.29           O  
ATOM   2018  CB  ASP A 267     145.005 131.283 125.452  1.00101.29           C  
ATOM   2019  CG  ASP A 267     144.793 129.830 125.084  1.00101.29           C  
ATOM   2020  OD1 ASP A 267     143.761 129.257 125.488  1.00101.29           O  
ATOM   2021  OD2 ASP A 267     145.663 129.259 124.391  1.00101.29           O  
ATOM   2022  N   VAL A 268     143.249 130.704 128.523  1.00 96.90           N  
ATOM   2023  CA  VAL A 268     143.423 130.091 129.846  1.00 96.90           C  
ATOM   2024  C   VAL A 268     143.808 128.635 129.596  1.00 96.90           C  
ATOM   2025  O   VAL A 268     143.013 127.696 129.677  1.00 96.90           O  
ATOM   2026  CB  VAL A 268     142.196 130.304 130.754  1.00 96.90           C  
ATOM   2027  CG1 VAL A 268     141.727 131.735 130.627  1.00 96.90           C  
ATOM   2028  CG2 VAL A 268     140.999 129.448 130.365  1.00 96.90           C  
ATOM   2029  N   ARG A 269     145.082 128.447 129.271  1.00 95.29           N  
ATOM   2030  CA  ARG A 269     145.671 127.124 129.150  1.00 95.29           C  
ATOM   2031  C   ARG A 269     147.025 127.026 129.822  1.00 95.29           C  
ATOM   2032  O   ARG A 269     147.523 125.911 129.997  1.00 95.29           O  
ATOM   2033  CB  ARG A 269     145.812 126.723 127.676  1.00 95.29           C  
ATOM   2034  CG  ARG A 269     144.498 126.446 126.971  1.00 95.29           C  
ATOM   2035  CD  ARG A 269     143.838 125.194 127.516  1.00 95.29           C  
ATOM   2036  NE  ARG A 269     142.503 125.000 126.964  1.00 95.29           N  
ATOM   2037  CZ  ARG A 269     142.253 124.406 125.805  1.00 95.29           C  
ATOM   2038  NH1 ARG A 269     143.228 123.943 125.041  1.00 95.29           N  
ATOM   2039  NH2 ARG A 269     140.992 124.275 125.403  1.00 95.29           N  
ATOM   2040  N   LEU A 270     147.643 128.147 130.195  1.00 92.03           N  
ATOM   2041  CA  LEU A 270     148.901 128.099 130.924  1.00 92.03           C  
ATOM   2042  C   LEU A 270     148.699 127.601 132.347  1.00 92.03           C  
ATOM   2043  O   LEU A 270     149.606 126.991 132.922  1.00 92.03           O  
ATOM   2044  CB  LEU A 270     149.554 129.480 130.933  1.00 92.03           C  
ATOM   2045  CG  LEU A 270     149.620 130.222 129.597  1.00 92.03           C  
ATOM   2046  CD1 LEU A 270     148.443 131.167 129.436  1.00 92.03           C  
ATOM   2047  CD2 LEU A 270     150.925 130.981 129.475  1.00 92.03           C  
ATOM   2048  N   PHE A 271     147.521 127.844 132.926  1.00 89.87           N  
ATOM   2049  CA  PHE A 271     147.249 127.384 134.282  1.00 89.87           C  
ATOM   2050  C   PHE A 271     147.278 125.868 134.391  1.00 89.87           C  
ATOM   2051  O   PHE A 271     147.433 125.342 135.498  1.00 89.87           O  
ATOM   2052  CB  PHE A 271     145.897 127.915 134.758  1.00 89.87           C  
ATOM   2053  CG  PHE A 271     145.881 129.395 134.998  1.00 89.87           C  
ATOM   2054  CD1 PHE A 271     146.915 130.009 135.677  1.00 89.87           C  
ATOM   2055  CD2 PHE A 271     144.831 130.171 134.547  1.00 89.87           C  
ATOM   2056  CE1 PHE A 271     146.902 131.368 135.901  1.00 89.87           C  
ATOM   2057  CE2 PHE A 271     144.815 131.530 134.766  1.00 89.87           C  
ATOM   2058  CZ  PHE A 271     145.852 132.129 135.444  1.00 89.87           C  
ATOM   2059  N   LYS A 272     147.122 125.154 133.274  1.00 92.46           N  
ATOM   2060  CA  LYS A 272     147.295 123.708 133.299  1.00 92.46           C  
ATOM   2061  C   LYS A 272     148.720 123.330 133.679  1.00 92.46           C  
ATOM   2062  O   LYS A 272     148.927 122.382 134.443  1.00 92.46           O  
ATOM   2063  CB  LYS A 272     146.926 123.111 131.942  1.00 92.46           C  
ATOM   2064  CG  LYS A 272     146.976 121.596 131.892  1.00 92.46           C  
ATOM   2065  CD  LYS A 272     146.188 120.971 133.030  1.00 92.46           C  
ATOM   2066  CE  LYS A 272     146.367 119.459 133.055  1.00 92.46           C  
ATOM   2067  NZ  LYS A 272     145.953 118.860 134.354  1.00 92.46           N  
ATOM   2068  N   LYS A 273     149.709 124.057 133.163  1.00 91.89           N  
ATOM   2069  CA  LYS A 273     151.100 123.820 133.525  1.00 91.89           C  
ATOM   2070  C   LYS A 273     151.349 124.297 134.950  1.00 91.89           C  
ATOM   2071  O   LYS A 273     150.979 125.418 135.311  1.00 91.89           O  
ATOM   2072  CB  LYS A 273     152.035 124.541 132.556  1.00 91.89           C  
ATOM   2073  CG  LYS A 273     151.863 124.133 131.106  1.00 91.89           C  
ATOM   2074  CD  LYS A 273     152.149 122.657 130.908  1.00 91.89           C  
ATOM   2075  CE  LYS A 273     153.617 122.342 131.135  1.00 91.89           C  
ATOM   2076  NZ  LYS A 273     153.921 120.913 130.849  1.00 91.89           N  
ATOM   2077  N   ARG A 274     151.983 123.446 135.758  1.00 90.69           N  
ATOM   2078  CA  ARG A 274     152.225 123.797 137.154  1.00 90.69           C  
ATOM   2079  C   ARG A 274     153.204 124.955 137.282  1.00 90.69           C  
ATOM   2080  O   ARG A 274     153.119 125.738 138.238  1.00 90.69           O  
ATOM   2081  CB  ARG A 274     152.742 122.577 137.916  1.00 90.69           C  
ATOM   2082  CG  ARG A 274     151.673 121.552 138.253  1.00 90.69           C  
ATOM   2083  CD  ARG A 274     152.294 120.256 138.744  1.00 90.69           C  
ATOM   2084  NE  ARG A 274     152.049 120.028 140.163  1.00 90.69           N  
ATOM   2085  CZ  ARG A 274     152.348 118.906 140.805  1.00 90.69           C  
ATOM   2086  NH1 ARG A 274     152.904 117.881 140.182  1.00 90.69           N  
ATOM   2087  NH2 ARG A 274     152.081 118.811 142.104  1.00 90.69           N  
ATOM   2088  N   SER A 275     154.137 125.082 136.336  1.00 92.02           N  
ATOM   2089  CA  SER A 275     155.148 126.129 136.427  1.00 92.02           C  
ATOM   2090  C   SER A 275     154.517 127.513 136.395  1.00 92.02           C  
ATOM   2091  O   SER A 275     154.943 128.415 137.124  1.00 92.02           O  
ATOM   2092  CB  SER A 275     156.160 125.979 135.294  1.00 92.02           C  
ATOM   2093  OG  SER A 275     157.279 126.819 135.506  1.00 92.02           O  
ATOM   2094  N   PHE A 276     153.510 127.704 135.543  1.00 89.60           N  
ATOM   2095  CA  PHE A 276     152.797 128.975 135.513  1.00 89.60           C  
ATOM   2096  C   PHE A 276     152.043 129.219 136.815  1.00 89.60           C  
ATOM   2097  O   PHE A 276     152.079 130.330 137.364  1.00 89.60           O  
ATOM   2098  CB  PHE A 276     151.836 128.993 134.326  1.00 89.60           C  
ATOM   2099  CG  PHE A 276     151.333 130.356 133.976  1.00 89.60           C  
ATOM   2100  CD1 PHE A 276     150.222 130.882 134.603  1.00 89.60           C  
ATOM   2101  CD2 PHE A 276     151.973 131.111 133.016  1.00 89.60           C  
ATOM   2102  CE1 PHE A 276     149.761 132.137 134.278  1.00 89.60           C  
ATOM   2103  CE2 PHE A 276     151.516 132.363 132.691  1.00 89.60           C  
ATOM   2104  CZ  PHE A 276     150.409 132.877 133.320  1.00 89.60           C  
ATOM   2105  N   SER A 277     151.356 128.192 137.319  1.00 86.54           N  
ATOM   2106  CA  SER A 277     150.511 128.363 138.494  1.00 86.54           C  
ATOM   2107  C   SER A 277     151.334 128.711 139.724  1.00 86.54           C  
ATOM   2108  O   SER A 277     150.900 129.513 140.559  1.00 86.54           O  
ATOM   2109  CB  SER A 277     149.691 127.098 138.739  1.00 86.54           C  
ATOM   2110  OG  SER A 277     148.607 127.356 139.614  1.00 86.54           O  
ATOM   2111  N   ALA A 278     152.518 128.113 139.860  1.00 85.51           N  
ATOM   2112  CA  ALA A 278     153.356 128.405 141.017  1.00 85.51           C  
ATOM   2113  C   ALA A 278     153.704 129.886 141.083  1.00 85.51           C  
ATOM   2114  O   ALA A 278     153.531 130.531 142.123  1.00 85.51           O  
ATOM   2115  CB  ALA A 278     154.623 127.554 140.975  1.00 85.51           C  
ATOM   2116  N   GLY A 279     154.174 130.450 139.971  1.00 88.07           N  
ATOM   2117  CA  GLY A 279     154.517 131.862 139.959  1.00 88.07           C  
ATOM   2118  C   GLY A 279     153.307 132.762 140.119  1.00 88.07           C  
ATOM   2119  O   GLY A 279     153.375 133.799 140.791  1.00 88.07           O  
ATOM   2120  N   THR A 280     152.185 132.388 139.498  1.00 89.07           N  
ATOM   2121  CA  THR A 280     150.975 133.192 139.633  1.00 89.07           C  
ATOM   2122  C   THR A 280     150.521 133.258 141.085  1.00 89.07           C  
ATOM   2123  O   THR A 280     150.148 134.329 141.579  1.00 89.07           O  
ATOM   2124  CB  THR A 280     149.869 132.630 138.742  1.00 89.07           C  
ATOM   2125  OG1 THR A 280     150.178 132.903 137.371  1.00 89.07           O  
ATOM   2126  CG2 THR A 280     148.530 133.258 139.086  1.00 89.07           C  
ATOM   2127  N   ILE A 281     150.561 132.128 141.792  1.00 87.08           N  
ATOM   2128  CA  ILE A 281     150.199 132.129 143.205  1.00 87.08           C  
ATOM   2129  C   ILE A 281     151.233 132.896 144.021  1.00 87.08           C  
ATOM   2130  O   ILE A 281     150.889 133.601 144.976  1.00 87.08           O  
ATOM   2131  CB  ILE A 281     150.025 130.687 143.711  1.00 87.08           C  
ATOM   2132  CG1 ILE A 281     148.747 130.077 143.136  1.00 87.08           C  
ATOM   2133  CG2 ILE A 281     149.984 130.647 145.227  1.00 87.08           C  
ATOM   2134  CD  ILE A 281     148.409 128.717 143.706  1.00 87.08           C  
ATOM   2135  N   ALA A 282     152.512 132.782 143.655  1.00 88.90           N  
ATOM   2136  CA  ALA A 282     153.563 133.432 144.432  1.00 88.90           C  
ATOM   2137  C   ALA A 282     153.454 134.951 144.377  1.00 88.90           C  
ATOM   2138  O   ALA A 282     153.688 135.626 145.385  1.00 88.90           O  
ATOM   2139  CB  ALA A 282     154.935 132.978 143.938  1.00 88.90           C  
ATOM   2140  N   ALA A 283     153.121 135.508 143.208  1.00 91.27           N  
ATOM   2141  CA  ALA A 283     153.103 136.965 143.063  1.00 91.27           C  
ATOM   2142  C   ALA A 283     152.048 137.614 143.958  1.00 91.27           C  
ATOM   2143  O   ALA A 283     152.300 138.660 144.577  1.00 91.27           O  
ATOM   2144  CB  ALA A 283     152.876 137.342 141.601  1.00 91.27           C  
ATOM   2145  N   PHE A 284     150.860 137.009 144.035  1.00 90.71           N  
ATOM   2146  CA  PHE A 284     149.770 137.557 144.839  1.00 90.71           C  
ATOM   2147  C   PHE A 284     150.188 137.740 146.295  1.00 90.71           C  
ATOM   2148  O   PHE A 284     150.095 138.841 146.855  1.00 90.71           O  
ATOM   2149  CB  PHE A 284     148.567 136.618 144.737  1.00 90.71           C  
ATOM   2150  CG  PHE A 284     147.236 137.282 144.926  1.00 90.71           C  
ATOM   2151  CD1 PHE A 284     146.745 137.530 146.194  1.00 90.71           C  
ATOM   2152  CD2 PHE A 284     146.462 137.630 143.836  1.00 90.71           C  
ATOM   2153  CE1 PHE A 284     145.513 138.123 146.371  1.00 90.71           C  
ATOM   2154  CE2 PHE A 284     145.231 138.227 144.007  1.00 90.71           C  
ATOM   2155  CZ  PHE A 284     144.756 138.473 145.276  1.00 90.71           C  
ATOM   2156  N   MET A 285     150.685 136.673 146.916  1.00 93.11           N  
ATOM   2157  CA  MET A 285     151.073 136.736 148.317  1.00 93.11           C  
ATOM   2158  C   MET A 285     152.433 137.383 148.527  1.00 93.11           C  
ATOM   2159  O   MET A 285     152.785 137.684 149.671  1.00 93.11           O  
ATOM   2160  CB  MET A 285     151.049 135.336 148.926  1.00 93.11           C  
ATOM   2161  CG  MET A 285     150.040 134.414 148.269  1.00 93.11           C  
ATOM   2162  SD  MET A 285     148.430 135.165 147.988  1.00 93.11           S  
ATOM   2163  CE  MET A 285     147.919 135.517 149.669  1.00 93.11           C  
ATOM   2164  N   THR A 286     153.216 137.586 147.466  1.00 94.39           N  
ATOM   2165  CA  THR A 286     154.379 138.455 147.592  1.00 94.39           C  
ATOM   2166  C   THR A 286     153.949 139.910 147.721  1.00 94.39           C  
ATOM   2167  O   THR A 286     154.541 140.676 148.489  1.00 94.39           O  
ATOM   2168  CB  THR A 286     155.311 138.273 146.393  1.00 94.39           C  
ATOM   2169  OG1 THR A 286     155.692 136.897 146.285  1.00 94.39           O  
ATOM   2170  CG2 THR A 286     156.563 139.115 146.560  1.00 94.39           C  
ATOM   2171  N   MET A 287     152.916 140.305 146.977  1.00 94.47           N  
ATOM   2172  CA  MET A 287     152.430 141.679 147.058  1.00 94.47           C  
ATOM   2173  C   MET A 287     151.585 141.930 148.305  1.00 94.47           C  
ATOM   2174  O   MET A 287     151.508 143.074 148.778  1.00 94.47           O  
ATOM   2175  CB  MET A 287     151.657 142.020 145.784  1.00 94.47           C  
ATOM   2176  CG  MET A 287     151.100 143.429 145.712  1.00 94.47           C  
ATOM   2177  SD  MET A 287     152.185 144.745 146.299  1.00 94.47           S  
ATOM   2178  CE  MET A 287     153.705 144.401 145.426  1.00 94.47           C  
ATOM   2179  N   PHE A 288     150.944 140.883 148.831  1.00 94.27           N  
ATOM   2180  CA  PHE A 288     150.199 140.995 150.085  1.00 94.27           C  
ATOM   2181  C   PHE A 288     151.051 141.646 151.173  1.00 94.27           C  
ATOM   2182  O   PHE A 288     150.600 142.555 151.894  1.00 94.27           O  
ATOM   2183  CB  PHE A 288     149.761 139.599 150.530  1.00 94.27           C  
ATOM   2184  CG  PHE A 288     148.314 139.488 150.896  1.00 94.27           C  
ATOM   2185  CD1 PHE A 288     147.341 139.441 149.915  1.00 94.27           C  
ATOM   2186  CD2 PHE A 288     147.928 139.383 152.218  1.00 94.27           C  
ATOM   2187  CE1 PHE A 288     146.006 139.317 150.250  1.00 94.27           C  
ATOM   2188  CE2 PHE A 288     146.595 139.260 152.559  1.00 94.27           C  
ATOM   2189  CZ  PHE A 288     145.634 139.228 151.575  1.00 94.27           C  
ATOM   2190  N   ALA A 289     152.302 141.189 151.286  1.00 96.95           N  
ATOM   2191  CA  ALA A 289     153.184 141.616 152.365  1.00 96.95           C  
ATOM   2192  C   ALA A 289     153.386 143.120 152.357  1.00 96.95           C  
ATOM   2193  O   ALA A 289     153.176 143.783 153.377  1.00 96.95           O  
ATOM   2194  CB  ALA A 289     154.531 140.907 152.249  1.00 96.95           C  
ATOM   2195  N   MET A 290     153.795 143.683 151.217  1.00100.94           N  
ATOM   2196  CA  MET A 290     154.039 145.119 151.196  1.00100.94           C  
ATOM   2197  C   MET A 290     152.738 145.894 151.270  1.00100.94           C  
ATOM   2198  O   MET A 290     152.680 146.911 151.969  1.00100.94           O  
ATOM   2199  CB  MET A 290     154.839 145.532 149.963  1.00100.94           C  
ATOM   2200  CG  MET A 290     154.082 146.198 148.841  1.00100.94           C  
ATOM   2201  SD  MET A 290     155.227 146.702 147.541  1.00100.94           S  
ATOM   2202  CE  MET A 290     156.478 147.568 148.485  1.00100.94           C  
ATOM   2203  N   ALA A 291     151.675 145.397 150.623  1.00 95.64           N  
ATOM   2204  CA  ALA A 291     150.401 146.101 150.664  1.00 95.64           C  
ATOM   2205  C   ALA A 291     149.951 146.333 152.098  1.00 95.64           C  
ATOM   2206  O   ALA A 291     149.356 147.370 152.411  1.00 95.64           O  
ATOM   2207  CB  ALA A 291     149.343 145.318 149.888  1.00 95.64           C  
ATOM   2208  N   SER A 292     150.239 145.386 152.989  1.00 92.25           N  
ATOM   2209  CA  SER A 292     149.941 145.637 154.398  1.00 92.25           C  
ATOM   2210  C   SER A 292     151.040 146.456 155.074  1.00 92.25           C  
ATOM   2211  O   SER A 292     150.781 147.541 155.625  1.00 92.25           O  
ATOM   2212  CB  SER A 292     149.740 144.313 155.131  1.00 92.25           C  
ATOM   2213  OG  SER A 292     149.627 144.518 156.528  1.00 92.25           O  
ATOM   2214  N   VAL A 293     152.276 145.955 155.012  1.00 93.31           N  
ATOM   2215  CA  VAL A 293     153.344 146.413 155.889  1.00 93.31           C  
ATOM   2216  C   VAL A 293     153.728 147.852 155.588  1.00 93.31           C  
ATOM   2217  O   VAL A 293     153.973 148.635 156.507  1.00 93.31           O  
ATOM   2218  CB  VAL A 293     154.553 145.467 155.777  1.00 93.31           C  
ATOM   2219  CG1 VAL A 293     155.811 146.132 156.300  1.00 93.31           C  
ATOM   2220  CG2 VAL A 293     154.280 144.184 156.535  1.00 93.31           C  
ATOM   2221  N   LEU A 294     153.815 148.225 154.310  1.00 93.91           N  
ATOM   2222  CA  LEU A 294     154.276 149.569 153.982  1.00 93.91           C  
ATOM   2223  C   LEU A 294     153.365 150.619 154.606  1.00 93.91           C  
ATOM   2224  O   LEU A 294     153.832 151.532 155.297  1.00 93.91           O  
ATOM   2225  CB  LEU A 294     154.349 149.738 152.464  1.00 93.91           C  
ATOM   2226  CG  LEU A 294     155.358 150.742 151.901  1.00 93.91           C  
ATOM   2227  CD1 LEU A 294     155.633 150.444 150.437  1.00 93.91           C  
ATOM   2228  CD2 LEU A 294     154.892 152.181 152.075  1.00 93.91           C  
ATOM   2229  N   LEU A 295     152.054 150.479 154.406  1.00 91.84           N  
ATOM   2230  CA  LEU A 295     151.111 151.446 154.958  1.00 91.84           C  
ATOM   2231  C   LEU A 295     151.113 151.414 156.480  1.00 91.84           C  
ATOM   2232  O   LEU A 295     151.137 152.469 157.135  1.00 91.84           O  
ATOM   2233  CB  LEU A 295     149.706 151.173 154.421  1.00 91.84           C  
ATOM   2234  CG  LEU A 295     149.572 150.964 152.913  1.00 91.84           C  
ATOM   2235  CD1 LEU A 295     148.108 150.850 152.523  1.00 91.84           C  
ATOM   2236  CD2 LEU A 295     150.247 152.093 152.151  1.00 91.84           C  
ATOM   2237  N   LEU A 296     151.084 150.213 157.068  1.00 85.75           N  
ATOM   2238  CA  LEU A 296     151.006 150.139 158.523  1.00 85.75           C  
ATOM   2239  C   LEU A 296     152.252 150.728 159.175  1.00 85.75           C  
ATOM   2240  O   LEU A 296     152.157 151.465 160.164  1.00 85.75           O  
ATOM   2241  CB  LEU A 296     150.782 148.695 158.959  1.00 85.75           C  
ATOM   2242  CG  LEU A 296     149.311 148.366 159.203  1.00 85.75           C  
ATOM   2243  CD1 LEU A 296     149.093 146.869 159.299  1.00 85.75           C  
ATOM   2244  CD2 LEU A 296     148.826 149.065 160.458  1.00 85.75           C  
ATOM   2245  N   ALA A 297     153.429 150.439 158.620  1.00 86.68           N  
ATOM   2246  CA  ALA A 297     154.664 150.992 159.153  1.00 86.68           C  
ATOM   2247  C   ALA A 297     154.755 152.491 158.921  1.00 86.68           C  
ATOM   2248  O   ALA A 297     155.316 153.206 159.757  1.00 86.68           O  
ATOM   2249  CB  ALA A 297     155.868 150.286 158.533  1.00 86.68           C  
ATOM   2250  N   SER A 298     154.227 152.990 157.802  1.00 87.87           N  
ATOM   2251  CA  SER A 298     154.201 154.433 157.594  1.00 87.87           C  
ATOM   2252  C   SER A 298     153.388 155.116 158.684  1.00 87.87           C  
ATOM   2253  O   SER A 298     153.814 156.123 159.258  1.00 87.87           O  
ATOM   2254  CB  SER A 298     153.637 154.757 156.211  1.00 87.87           C  
ATOM   2255  OG  SER A 298     154.496 154.295 155.184  1.00 87.87           O  
ATOM   2256  N   GLN A 299     152.216 154.561 159.002  1.00 85.34           N  
ATOM   2257  CA  GLN A 299     151.408 155.137 160.076  1.00 85.34           C  
ATOM   2258  C   GLN A 299     152.116 155.032 161.424  1.00 85.34           C  
ATOM   2259  O   GLN A 299     152.072 155.968 162.235  1.00 85.34           O  
ATOM   2260  CB  GLN A 299     150.044 154.455 160.136  1.00 85.34           C  
ATOM   2261  CG  GLN A 299     149.102 154.859 159.021  1.00 85.34           C  
ATOM   2262  CD  GLN A 299     147.876 153.977 158.956  1.00 85.34           C  
ATOM   2263  OE1 GLN A 299     147.697 153.213 158.008  1.00 85.34           O  
ATOM   2264  NE2 GLN A 299     147.024 154.074 159.968  1.00 85.34           N  
ATOM   2265  N   TRP A 300     152.762 153.895 161.685  1.00 84.82           N  
ATOM   2266  CA  TRP A 300     153.461 153.712 162.954  1.00 84.82           C  
ATOM   2267  C   TRP A 300     154.596 154.716 163.114  1.00 84.82           C  
ATOM   2268  O   TRP A 300     154.781 155.286 164.194  1.00 84.82           O  
ATOM   2269  CB  TRP A 300     153.980 152.279 163.049  1.00 84.82           C  
ATOM   2270  CG  TRP A 300     154.243 151.802 164.439  1.00 84.82           C  
ATOM   2271  CD1 TRP A 300     153.386 151.114 165.242  1.00 84.82           C  
ATOM   2272  CD2 TRP A 300     155.466 151.925 165.169  1.00 84.82           C  
ATOM   2273  NE1 TRP A 300     153.990 150.826 166.440  1.00 84.82           N  
ATOM   2274  CE2 TRP A 300     155.269 151.312 166.418  1.00 84.82           C  
ATOM   2275  CE3 TRP A 300     156.704 152.506 164.892  1.00 84.82           C  
ATOM   2276  CZ2 TRP A 300     156.261 151.264 167.387  1.00 84.82           C  
ATOM   2277  CZ3 TRP A 300     157.688 152.456 165.855  1.00 84.82           C  
ATOM   2278  CH2 TRP A 300     157.462 151.839 167.087  1.00 84.82           C  
ATOM   2279  N   LEU A 301     155.365 154.945 162.050  1.00 90.79           N  
ATOM   2280  CA  LEU A 301     156.422 155.951 162.098  1.00 90.79           C  
ATOM   2281  C   LEU A 301     155.837 157.349 162.231  1.00 90.79           C  
ATOM   2282  O   LEU A 301     156.422 158.218 162.887  1.00 90.79           O  
ATOM   2283  CB  LEU A 301     157.294 155.852 160.848  1.00 90.79           C  
ATOM   2284  CG  LEU A 301     158.279 154.688 160.808  1.00 90.79           C  
ATOM   2285  CD1 LEU A 301     158.875 154.556 159.424  1.00 90.79           C  
ATOM   2286  CD2 LEU A 301     159.367 154.902 161.839  1.00 90.79           C  
ATOM   2287  N   GLN A 302     154.687 157.588 161.599  1.00 93.90           N  
ATOM   2288  CA  GLN A 302     154.017 158.876 161.720  1.00 93.90           C  
ATOM   2289  C   GLN A 302     153.669 159.181 163.166  1.00 93.90           C  
ATOM   2290  O   GLN A 302     153.892 160.297 163.648  1.00 93.90           O  
ATOM   2291  CB  GLN A 302     152.749 158.876 160.866  1.00 93.90           C  
ATOM   2292  CG  GLN A 302     152.383 160.209 160.258  1.00 93.90           C  
ATOM   2293  CD  GLN A 302     153.115 160.480 158.965  1.00 93.90           C  
ATOM   2294  OE1 GLN A 302     153.621 159.564 158.318  1.00 93.90           O  
ATOM   2295  NE2 GLN A 302     153.158 161.743 158.569  1.00 93.90           N  
ATOM   2296  N   VAL A 303     153.126 158.196 163.876  1.00 90.52           N  
ATOM   2297  CA  VAL A 303     152.580 158.441 165.206  1.00 90.52           C  
ATOM   2298  C   VAL A 303     153.643 158.306 166.286  1.00 90.52           C  
ATOM   2299  O   VAL A 303     153.896 159.251 167.041  1.00 90.52           O  
ATOM   2300  CB  VAL A 303     151.403 157.497 165.499  1.00 90.52           C  
ATOM   2301  CG1 VAL A 303     150.879 157.744 166.900  1.00 90.52           C  
ATOM   2302  CG2 VAL A 303     150.310 157.698 164.474  1.00 90.52           C  
ATOM   2303  N   VAL A 304     154.264 157.130 166.375  1.00 89.08           N  
ATOM   2304  CA  VAL A 304     155.074 156.802 167.544  1.00 89.08           C  
ATOM   2305  C   VAL A 304     156.311 157.689 167.616  1.00 89.08           C  
ATOM   2306  O   VAL A 304     156.614 158.275 168.661  1.00 89.08           O  
ATOM   2307  CB  VAL A 304     155.451 155.312 167.526  1.00 89.08           C  
ATOM   2308  CG1 VAL A 304     156.766 155.082 168.255  1.00 89.08           C  
ATOM   2309  CG2 VAL A 304     154.334 154.482 168.123  1.00 89.08           C  
ATOM   2310  N   GLU A 305     157.042 157.806 166.514  1.00 93.40           N  
ATOM   2311  CA  GLU A 305     158.282 158.569 166.505  1.00 93.40           C  
ATOM   2312  C   GLU A 305     158.067 160.052 166.237  1.00 93.40           C  
ATOM   2313  O   GLU A 305     159.023 160.827 166.344  1.00 93.40           O  
ATOM   2314  CB  GLU A 305     159.249 157.987 165.470  1.00 93.40           C  
ATOM   2315  CG  GLU A 305     159.608 156.530 165.699  1.00 93.40           C  
ATOM   2316  CD  GLU A 305     160.744 156.359 166.685  1.00 93.40           C  
ATOM   2317  OE1 GLU A 305     161.913 156.334 166.247  1.00 93.40           O  
ATOM   2318  OE2 GLU A 305     160.469 156.249 167.897  1.00 93.40           O  
ATOM   2319  N   GLU A 306     156.843 160.462 165.901  1.00 98.70           N  
ATOM   2320  CA  GLU A 306     156.505 161.868 165.672  1.00 98.70           C  
ATOM   2321  C   GLU A 306     157.343 162.466 164.543  1.00 98.70           C  
ATOM   2322  O   GLU A 306     158.106 163.414 164.737  1.00 98.70           O  
ATOM   2323  CB  GLU A 306     156.654 162.687 166.957  1.00 98.70           C  
ATOM   2324  CG  GLU A 306     155.472 163.595 167.266  1.00 98.70           C  
ATOM   2325  CD  GLU A 306     154.197 162.824 167.547  1.00 98.70           C  
ATOM   2326  OE1 GLU A 306     154.091 162.224 168.637  1.00 98.70           O  
ATOM   2327  OE2 GLU A 306     153.299 162.820 166.679  1.00 98.70           O  
ATOM   2328  N   LEU A 307     157.194 161.904 163.348  1.00101.14           N  
ATOM   2329  CA  LEU A 307     157.892 162.381 162.165  1.00101.14           C  
ATOM   2330  C   LEU A 307     156.911 162.895 161.121  1.00101.14           C  
ATOM   2331  O   LEU A 307     155.747 162.492 161.069  1.00101.14           O  
ATOM   2332  CB  LEU A 307     158.765 161.282 161.550  1.00101.14           C  
ATOM   2333  CG  LEU A 307     160.208 161.184 162.046  1.00101.14           C  
ATOM   2334  CD1 LEU A 307     160.874 162.548 162.002  1.00101.14           C  
ATOM   2335  CD2 LEU A 307     160.271 160.616 163.437  1.00101.14           C  
ATOM   2336  N   SER A 308     157.408 163.803 160.290  1.00108.02           N  
ATOM   2337  CA  SER A 308     156.669 164.304 159.147  1.00108.02           C  
ATOM   2338  C   SER A 308     156.542 163.213 158.090  1.00108.02           C  
ATOM   2339  O   SER A 308     157.355 162.287 158.045  1.00108.02           O  
ATOM   2340  CB  SER A 308     157.376 165.525 158.568  1.00108.02           C  
ATOM   2341  OG  SER A 308     158.594 165.155 157.944  1.00108.02           O  
ATOM   2342  N   PRO A 309     155.523 163.294 157.227  1.00109.52           N  
ATOM   2343  CA  PRO A 309     155.351 162.236 156.213  1.00109.52           C  
ATOM   2344  C   PRO A 309     156.564 162.047 155.320  1.00109.52           C  
ATOM   2345  O   PRO A 309     156.877 160.910 154.947  1.00109.52           O  
ATOM   2346  CB  PRO A 309     154.122 162.706 155.419  1.00109.52           C  
ATOM   2347  CG  PRO A 309     153.967 164.158 155.745  1.00109.52           C  
ATOM   2348  CD  PRO A 309     154.475 164.323 157.137  1.00109.52           C  
ATOM   2349  N   PHE A 310     157.263 163.129 154.972  1.00113.53           N  
ATOM   2350  CA  PHE A 310     158.483 162.996 154.181  1.00113.53           C  
ATOM   2351  C   PHE A 310     159.542 162.199 154.933  1.00113.53           C  
ATOM   2352  O   PHE A 310     160.093 161.225 154.403  1.00113.53           O  
ATOM   2353  CB  PHE A 310     159.006 164.382 153.803  1.00113.53           C  
ATOM   2354  CG  PHE A 310     160.420 164.386 153.299  1.00113.53           C  
ATOM   2355  CD1 PHE A 310     160.792 163.599 152.225  1.00113.53           C  
ATOM   2356  CD2 PHE A 310     161.376 165.190 153.896  1.00113.53           C  
ATOM   2357  CE1 PHE A 310     162.094 163.608 151.762  1.00113.53           C  
ATOM   2358  CE2 PHE A 310     162.678 165.204 153.437  1.00113.53           C  
ATOM   2359  CZ  PHE A 310     163.037 164.412 152.369  1.00113.53           C  
ATOM   2360  N   LYS A 311     159.823 162.576 156.181  1.00107.69           N  
ATOM   2361  CA  LYS A 311     160.788 161.826 156.975  1.00107.69           C  
ATOM   2362  C   LYS A 311     160.277 160.436 157.329  1.00107.69           C  
ATOM   2363  O   LYS A 311     161.072 159.495 157.428  1.00107.69           O  
ATOM   2364  CB  LYS A 311     161.143 162.599 158.245  1.00107.69           C  
ATOM   2365  CG  LYS A 311     161.879 163.901 157.985  1.00107.69           C  
ATOM   2366  CD  LYS A 311     161.978 164.743 159.244  1.00107.69           C  
ATOM   2367  CE  LYS A 311     163.423 164.919 159.675  1.00107.69           C  
ATOM   2368  NZ  LYS A 311     164.136 165.913 158.827  1.00107.69           N  
ATOM   2369  N   ALA A 312     158.965 160.285 157.523  1.00104.78           N  
ATOM   2370  CA  ALA A 312     158.413 158.963 157.793  1.00104.78           C  
ATOM   2371  C   ALA A 312     158.653 158.024 156.620  1.00104.78           C  
ATOM   2372  O   ALA A 312     159.023 156.860 156.810  1.00104.78           O  
ATOM   2373  CB  ALA A 312     156.921 159.065 158.104  1.00104.78           C  
ATOM   2374  N   GLY A 313     158.446 158.512 155.397  1.00107.02           N  
ATOM   2375  CA  GLY A 313     158.777 157.709 154.234  1.00107.02           C  
ATOM   2376  C   GLY A 313     160.265 157.453 154.115  1.00107.02           C  
ATOM   2377  O   GLY A 313     160.688 156.358 153.739  1.00107.02           O  
ATOM   2378  N   LEU A 314     161.081 158.461 154.437  1.00104.75           N  
ATOM   2379  CA  LEU A 314     162.529 158.297 154.357  1.00104.75           C  
ATOM   2380  C   LEU A 314     163.029 157.220 155.310  1.00104.75           C  
ATOM   2381  O   LEU A 314     163.995 156.517 154.995  1.00104.75           O  
ATOM   2382  CB  LEU A 314     163.221 159.628 154.650  1.00104.75           C  
ATOM   2383  CG  LEU A 314     164.617 159.840 154.062  1.00104.75           C  
ATOM   2384  CD1 LEU A 314     164.834 161.310 153.753  1.00104.75           C  
ATOM   2385  CD2 LEU A 314     165.693 159.330 155.007  1.00104.75           C  
ATOM   2386  N   TYR A 315     162.393 157.078 156.473  1.00100.24           N  
ATOM   2387  CA  TYR A 315     162.816 156.079 157.447  1.00100.24           C  
ATOM   2388  C   TYR A 315     162.600 154.646 156.974  1.00100.24           C  
ATOM   2389  O   TYR A 315     163.162 153.728 157.578  1.00100.24           O  
ATOM   2390  CB  TYR A 315     162.077 156.286 158.769  1.00100.24           C  
ATOM   2391  CG  TYR A 315     162.799 157.174 159.753  1.00100.24           C  
ATOM   2392  CD1 TYR A 315     163.391 158.360 159.343  1.00100.24           C  
ATOM   2393  CD2 TYR A 315     162.879 156.831 161.094  1.00100.24           C  
ATOM   2394  CE1 TYR A 315     164.048 159.175 160.240  1.00100.24           C  
ATOM   2395  CE2 TYR A 315     163.533 157.640 161.998  1.00100.24           C  
ATOM   2396  CZ  TYR A 315     164.116 158.810 161.566  1.00100.24           C  
ATOM   2397  OH  TYR A 315     164.770 159.619 162.465  1.00100.24           O  
ATOM   2398  N   LEU A 316     161.808 154.428 155.928  1.00 98.44           N  
ATOM   2399  CA  LEU A 316     161.488 153.087 155.454  1.00 98.44           C  
ATOM   2400  C   LEU A 316     162.461 152.581 154.399  1.00 98.44           C  
ATOM   2401  O   LEU A 316     162.148 151.615 153.699  1.00 98.44           O  
ATOM   2402  CB  LEU A 316     160.066 153.053 154.895  1.00 98.44           C  
ATOM   2403  CG  LEU A 316     158.937 153.219 155.909  1.00 98.44           C  
ATOM   2404  CD1 LEU A 316     157.658 153.621 155.202  1.00 98.44           C  
ATOM   2405  CD2 LEU A 316     158.739 151.939 156.696  1.00 98.44           C  
ATOM   2406  N   LEU A 317     163.620 153.218 154.262  1.00 99.12           N  
ATOM   2407  CA  LEU A 317     164.613 152.777 153.286  1.00 99.12           C  
ATOM   2408  C   LEU A 317     165.079 151.333 153.462  1.00 99.12           C  
ATOM   2409  O   LEU A 317     165.292 150.663 152.437  1.00 99.12           O  
ATOM   2410  CB  LEU A 317     165.813 153.735 153.316  1.00 99.12           C  
ATOM   2411  CG  LEU A 317     165.930 154.689 152.126  1.00 99.12           C  
ATOM   2412  CD1 LEU A 317     167.365 155.156 151.954  1.00 99.12           C  
ATOM   2413  CD2 LEU A 317     165.421 154.032 150.853  1.00 99.12           C  
ATOM   2414  N   PRO A 318     165.284 150.803 154.679  1.00 94.75           N  
ATOM   2415  CA  PRO A 318     165.782 149.421 154.789  1.00 94.75           C  
ATOM   2416  C   PRO A 318     164.963 148.388 154.032  1.00 94.75           C  
ATOM   2417  O   PRO A 318     165.541 147.439 153.486  1.00 94.75           O  
ATOM   2418  CB  PRO A 318     165.749 149.171 156.300  1.00 94.75           C  
ATOM   2419  CG  PRO A 318     166.006 150.490 156.887  1.00 94.75           C  
ATOM   2420  CD  PRO A 318     165.377 151.504 155.973  1.00 94.75           C  
ATOM   2421  N   MET A 319     163.639 148.541 153.970  1.00 96.34           N  
ATOM   2422  CA  MET A 319     162.833 147.601 153.196  1.00 96.34           C  
ATOM   2423  C   MET A 319     163.238 147.620 151.728  1.00 96.34           C  
ATOM   2424  O   MET A 319     163.363 146.569 151.091  1.00 96.34           O  
ATOM   2425  CB  MET A 319     161.349 147.929 153.346  1.00 96.34           C  
ATOM   2426  CG  MET A 319     160.478 147.323 152.261  1.00 96.34           C  
ATOM   2427  SD  MET A 319     158.773 147.096 152.786  1.00 96.34           S  
ATOM   2428  CE  MET A 319     158.251 148.801 152.942  1.00 96.34           C  
ATOM   2429  N   ALA A 320     163.455 148.814 151.176  1.00 96.35           N  
ATOM   2430  CA  ALA A 320     163.871 148.918 149.783  1.00 96.35           C  
ATOM   2431  C   ALA A 320     165.271 148.356 149.580  1.00 96.35           C  
ATOM   2432  O   ALA A 320     165.529 147.646 148.601  1.00 96.35           O  
ATOM   2433  CB  ALA A 320     163.807 150.374 149.323  1.00 96.35           C  
ATOM   2434  N   ILE A 321     166.196 148.674 150.491  1.00 95.60           N  
ATOM   2435  CA  ILE A 321     167.581 148.263 150.284  1.00 95.60           C  
ATOM   2436  C   ILE A 321     167.717 146.752 150.411  1.00 95.60           C  
ATOM   2437  O   ILE A 321     168.547 146.138 149.730  1.00 95.60           O  
ATOM   2438  CB  ILE A 321     168.533 149.007 151.243  1.00 95.60           C  
ATOM   2439  CG1 ILE A 321     169.983 148.819 150.800  1.00 95.60           C  
ATOM   2440  CG2 ILE A 321     168.402 148.493 152.653  1.00 95.60           C  
ATOM   2441  CD1 ILE A 321     170.999 149.350 151.785  1.00 95.60           C  
ATOM   2442  N   GLY A 322     166.900 146.123 151.258  1.00 96.75           N  
ATOM   2443  CA  GLY A 322     166.935 144.673 151.346  1.00 96.75           C  
ATOM   2444  C   GLY A 322     166.591 144.011 150.027  1.00 96.75           C  
ATOM   2445  O   GLY A 322     167.283 143.097 149.577  1.00 96.75           O  
ATOM   2446  N   ASP A 323     165.519 144.477 149.384  1.00 97.35           N  
ATOM   2447  CA  ASP A 323     165.157 143.962 148.068  1.00 97.35           C  
ATOM   2448  C   ASP A 323     166.240 144.277 147.044  1.00 97.35           C  
ATOM   2449  O   ASP A 323     166.615 143.418 146.237  1.00 97.35           O  
ATOM   2450  CB  ASP A 323     163.809 144.547 147.639  1.00 97.35           C  
ATOM   2451  CG  ASP A 323     163.446 144.206 146.204  1.00 97.35           C  
ATOM   2452  OD2 ASP A 323     162.457 144.772 145.693  1.00 97.35           O  
ATOM   2453  OD1 ASP A 323     164.157 143.394 145.576  1.00 97.35           O  
ATOM   2454  N   MET A 324     166.762 145.505 147.071  1.00101.37           N  
ATOM   2455  CA  MET A 324     167.756 145.919 146.087  1.00101.37           C  
ATOM   2456  C   MET A 324     169.030 145.095 146.193  1.00101.37           C  
ATOM   2457  O   MET A 324     169.726 144.892 145.192  1.00101.37           O  
ATOM   2458  CB  MET A 324     168.063 147.409 146.258  1.00101.37           C  
ATOM   2459  CG  MET A 324     169.154 147.946 145.348  1.00101.37           C  
ATOM   2460  SD  MET A 324     169.160 149.748 145.260  1.00101.37           S  
ATOM   2461  CE  MET A 324     167.448 150.078 144.850  1.00101.37           C  
ATOM   2462  N   VAL A 325     169.351 144.609 147.387  1.00 96.10           N  
ATOM   2463  CA  VAL A 325     170.517 143.761 147.588  1.00 96.10           C  
ATOM   2464  C   VAL A 325     170.217 142.302 147.267  1.00 96.10           C  
ATOM   2465  O   VAL A 325     171.034 141.624 146.644  1.00 96.10           O  
ATOM   2466  CB  VAL A 325     171.049 143.916 149.028  1.00 96.10           C  
ATOM   2467  CG1 VAL A 325     172.118 142.876 149.315  1.00 96.10           C  
ATOM   2468  CG2 VAL A 325     171.605 145.313 149.235  1.00 96.10           C  
ATOM   2469  N   PHE A 326     169.049 141.800 147.675  1.00 95.48           N  
ATOM   2470  CA  PHE A 326     168.749 140.381 147.520  1.00 95.48           C  
ATOM   2471  C   PHE A 326     168.367 139.986 146.100  1.00 95.48           C  
ATOM   2472  O   PHE A 326     168.690 138.869 145.687  1.00 95.48           O  
ATOM   2473  CB  PHE A 326     167.627 139.974 148.474  1.00 95.48           C  
ATOM   2474  CG  PHE A 326     168.109 139.567 149.832  1.00 95.48           C  
ATOM   2475  CD1 PHE A 326     168.943 138.475 149.984  1.00 95.48           C  
ATOM   2476  CD2 PHE A 326     167.724 140.272 150.958  1.00 95.48           C  
ATOM   2477  CE1 PHE A 326     169.388 138.096 151.233  1.00 95.48           C  
ATOM   2478  CE2 PHE A 326     168.165 139.897 152.210  1.00 95.48           C  
ATOM   2479  CZ  PHE A 326     168.998 138.807 152.348  1.00 95.48           C  
ATOM   2480  N   ALA A 327     167.684 140.848 145.351  1.00 92.35           N  
ATOM   2481  CA  ALA A 327     167.184 140.464 144.036  1.00 92.35           C  
ATOM   2482  C   ALA A 327     168.284 140.072 143.051  1.00 92.35           C  
ATOM   2483  O   ALA A 327     168.141 139.048 142.374  1.00 92.35           O  
ATOM   2484  CB  ALA A 327     166.328 141.586 143.450  1.00 92.35           C  
ATOM   2485  N   PRO A 328     169.376 140.835 142.912  1.00 92.98           N  
ATOM   2486  CA  PRO A 328     170.412 140.419 141.952  1.00 92.98           C  
ATOM   2487  C   PRO A 328     171.014 139.061 142.256  1.00 92.98           C  
ATOM   2488  O   PRO A 328     171.389 138.339 141.325  1.00 92.98           O  
ATOM   2489  CB  PRO A 328     171.459 141.537 142.056  1.00 92.98           C  
ATOM   2490  CG  PRO A 328     171.211 142.173 143.362  1.00 92.98           C  
ATOM   2491  CD  PRO A 328     169.732 142.116 143.545  1.00 92.98           C  
ATOM   2492  N   ILE A 329     171.119 138.684 143.532  1.00 96.41           N  
ATOM   2493  CA  ILE A 329     171.678 137.378 143.871  1.00 96.41           C  
ATOM   2494  C   ILE A 329     170.660 136.257 143.747  1.00 96.41           C  
ATOM   2495  O   ILE A 329     171.040 135.081 143.800  1.00 96.41           O  
ATOM   2496  CB  ILE A 329     172.270 137.404 145.294  1.00 96.41           C  
ATOM   2497  CG1 ILE A 329     173.460 136.451 145.397  1.00 96.41           C  
ATOM   2498  CG2 ILE A 329     171.220 137.038 146.323  1.00 96.41           C  
ATOM   2499  CD  ILE A 329     174.625 136.836 144.513  1.00 96.41           C  
ATOM   2500  N   ALA A 330     169.373 136.586 143.578  1.00 95.50           N  
ATOM   2501  CA  ALA A 330     168.346 135.546 143.533  1.00 95.50           C  
ATOM   2502  C   ALA A 330     168.474 134.620 142.328  1.00 95.50           C  
ATOM   2503  O   ALA A 330     168.439 133.392 142.521  1.00 95.50           O  
ATOM   2504  CB  ALA A 330     166.956 136.185 143.604  1.00 95.50           C  
ATOM   2505  N   PRO A 331     168.589 135.106 141.083  1.00 95.80           N  
ATOM   2506  CA  PRO A 331     168.657 134.163 139.953  1.00 95.80           C  
ATOM   2507  C   PRO A 331     169.853 133.234 140.009  1.00 95.80           C  
ATOM   2508  O   PRO A 331     169.739 132.070 139.607  1.00 95.80           O  
ATOM   2509  CB  PRO A 331     168.716 135.085 138.729  1.00 95.80           C  
ATOM   2510  CG  PRO A 331     169.262 136.355 139.245  1.00 95.80           C  
ATOM   2511  CD  PRO A 331     168.685 136.499 140.616  1.00 95.80           C  
ATOM   2512  N   GLY A 332     170.998 133.710 140.497  1.00 97.64           N  
ATOM   2513  CA  GLY A 332     172.146 132.830 140.635  1.00 97.64           C  
ATOM   2514  C   GLY A 332     171.893 131.702 141.614  1.00 97.64           C  
ATOM   2515  O   GLY A 332     172.305 130.562 141.385  1.00 97.64           O  
ATOM   2516  N   LEU A 333     171.214 132.004 142.720  1.00 94.86           N  
ATOM   2517  CA  LEU A 333     170.857 130.960 143.672  1.00 94.86           C  
ATOM   2518  C   LEU A 333     169.835 130.002 143.075  1.00 94.86           C  
ATOM   2519  O   LEU A 333     169.906 128.788 143.302  1.00 94.86           O  
ATOM   2520  CB  LEU A 333     170.321 131.583 144.959  1.00 94.86           C  
ATOM   2521  CG  LEU A 333     171.329 131.876 146.071  1.00 94.86           C  
ATOM   2522  CD1 LEU A 333     171.764 130.587 146.747  1.00 94.86           C  
ATOM   2523  CD2 LEU A 333     172.534 132.642 145.551  1.00 94.86           C  
ATOM   2524  N   ALA A 334     168.877 130.529 142.312  1.00 96.05           N  
ATOM   2525  CA  ALA A 334     167.834 129.682 141.744  1.00 96.05           C  
ATOM   2526  C   ALA A 334     168.392 128.753 140.676  1.00 96.05           C  
ATOM   2527  O   ALA A 334     167.921 127.620 140.524  1.00 96.05           O  
ATOM   2528  CB  ALA A 334     166.710 130.544 141.171  1.00 96.05           C  
ATOM   2529  N   ALA A 335     169.392 129.215 139.924  1.00 98.64           N  
ATOM   2530  CA  ALA A 335     169.949 128.395 138.855  1.00 98.64           C  
ATOM   2531  C   ALA A 335     170.619 127.140 139.393  1.00 98.64           C  
ATOM   2532  O   ALA A 335     170.540 126.079 138.765  1.00 98.64           O  
ATOM   2533  CB  ALA A 335     170.943 129.212 138.031  1.00 98.64           C  
ATOM   2534  N   ARG A 336     171.277 127.232 140.547  1.00100.53           N  
ATOM   2535  CA  ARG A 336     172.017 126.102 141.091  1.00100.53           C  
ATOM   2536  C   ARG A 336     171.241 125.310 142.133  1.00100.53           C  
ATOM   2537  O   ARG A 336     171.490 124.111 142.287  1.00100.53           O  
ATOM   2538  CB  ARG A 336     173.342 126.576 141.699  1.00100.53           C  
ATOM   2539  CG  ARG A 336     173.218 127.256 143.048  1.00100.53           C  
ATOM   2540  CD  ARG A 336     174.346 128.249 143.258  1.00100.53           C  
ATOM   2541  NE  ARG A 336     175.638 127.690 142.881  1.00100.53           N  
ATOM   2542  CZ  ARG A 336     176.524 127.204 143.740  1.00100.53           C  
ATOM   2543  NH1 ARG A 336     176.293 127.199 145.042  1.00100.53           N  
ATOM   2544  NH2 ARG A 336     177.670 126.712 143.280  1.00100.53           N  
ATOM   2545  N   PHE A 337     170.311 125.937 142.852  1.00 96.85           N  
ATOM   2546  CA  PHE A 337     169.507 125.227 143.835  1.00 96.85           C  
ATOM   2547  C   PHE A 337     168.147 124.802 143.302  1.00 96.85           C  
ATOM   2548  O   PHE A 337     167.434 124.065 143.990  1.00 96.85           O  
ATOM   2549  CB  PHE A 337     169.306 126.094 145.082  1.00 96.85           C  
ATOM   2550  CG  PHE A 337     170.305 125.834 146.170  1.00 96.85           C  
ATOM   2551  CD1 PHE A 337     170.290 124.640 146.868  1.00 96.85           C  
ATOM   2552  CD2 PHE A 337     171.250 126.787 146.501  1.00 96.85           C  
ATOM   2553  CE1 PHE A 337     171.203 124.398 147.873  1.00 96.85           C  
ATOM   2554  CE2 PHE A 337     172.165 126.552 147.505  1.00 96.85           C  
ATOM   2555  CZ  PHE A 337     172.142 125.355 148.193  1.00 96.85           C  
ATOM   2556  N   GLY A 338     167.774 125.237 142.105  1.00 91.64           N  
ATOM   2557  CA  GLY A 338     166.458 124.974 141.581  1.00 91.64           C  
ATOM   2558  C   GLY A 338     165.451 125.959 142.134  1.00 91.64           C  
ATOM   2559  O   GLY A 338     165.733 126.701 143.079  1.00 91.64           O  
ATOM   2560  N   PRO A 339     164.257 125.990 141.556  1.00 87.05           N  
ATOM   2561  CA  PRO A 339     163.228 126.908 142.055  1.00 87.05           C  
ATOM   2562  C   PRO A 339     162.493 126.353 143.260  1.00 87.05           C  
ATOM   2563  O   PRO A 339     162.034 127.117 144.115  1.00 87.05           O  
ATOM   2564  CB  PRO A 339     162.293 127.060 140.854  1.00 87.05           C  
ATOM   2565  CG  PRO A 339     162.400 125.757 140.150  1.00 87.05           C  
ATOM   2566  CD  PRO A 339     163.811 125.259 140.359  1.00 87.05           C  
ATOM   2567  N   LYS A 340     162.404 125.024 143.344  1.00 83.84           N  
ATOM   2568  CA  LYS A 340     161.583 124.374 144.360  1.00 83.84           C  
ATOM   2569  C   LYS A 340     162.015 124.773 145.764  1.00 83.84           C  
ATOM   2570  O   LYS A 340     161.216 124.761 146.705  1.00 83.84           O  
ATOM   2571  CB  LYS A 340     161.651 122.857 144.190  1.00 83.84           C  
ATOM   2572  CG  LYS A 340     160.594 122.102 144.971  1.00 83.84           C  
ATOM   2573  CD  LYS A 340     160.885 120.616 144.985  1.00 83.84           C  
ATOM   2574  CE  LYS A 340     159.617 119.812 145.200  1.00 83.84           C  
ATOM   2575  NZ  LYS A 340     158.969 120.148 146.495  1.00 83.84           N  
ATOM   2576  N   ILE A 341     163.285 125.121 145.924  1.00 83.99           N  
ATOM   2577  CA  ILE A 341     163.789 125.562 147.216  1.00 83.99           C  
ATOM   2578  C   ILE A 341     163.880 127.079 147.284  1.00 83.99           C  
ATOM   2579  O   ILE A 341     163.489 127.691 148.280  1.00 83.99           O  
ATOM   2580  CB  ILE A 341     165.153 124.898 147.494  1.00 83.99           C  
ATOM   2581  CG1 ILE A 341     164.954 123.428 147.870  1.00 83.99           C  
ATOM   2582  CG2 ILE A 341     165.898 125.647 148.584  1.00 83.99           C  
ATOM   2583  CD1 ILE A 341     166.105 122.822 148.641  1.00 83.99           C  
ATOM   2584  N   VAL A 342     164.376 127.710 146.219  1.00 86.64           N  
ATOM   2585  CA  VAL A 342     164.660 129.142 146.267  1.00 86.64           C  
ATOM   2586  C   VAL A 342     163.378 129.960 146.361  1.00 86.64           C  
ATOM   2587  O   VAL A 342     163.274 130.877 147.183  1.00 86.64           O  
ATOM   2588  CB  VAL A 342     165.509 129.557 145.052  1.00 86.64           C  
ATOM   2589  CG1 VAL A 342     165.421 131.055 144.830  1.00 86.64           C  
ATOM   2590  CG2 VAL A 342     166.957 129.129 145.256  1.00 86.64           C  
ATOM   2591  N   LEU A 343     162.384 129.651 145.522  1.00 85.39           N  
ATOM   2592  CA  LEU A 343     161.186 130.485 145.484  1.00 85.39           C  
ATOM   2593  C   LEU A 343     160.446 130.413 146.821  1.00 85.39           C  
ATOM   2594  O   LEU A 343     160.093 131.464 147.370  1.00 85.39           O  
ATOM   2595  CB  LEU A 343     160.273 130.085 144.317  1.00 85.39           C  
ATOM   2596  CG  LEU A 343     158.797 130.514 144.273  1.00 85.39           C  
ATOM   2597  CD1 LEU A 343     158.594 131.970 144.677  1.00 85.39           C  
ATOM   2598  CD2 LEU A 343     158.194 130.287 142.904  1.00 85.39           C  
ATOM   2599  N   PRO A 344     160.187 129.228 147.390  1.00 81.71           N  
ATOM   2600  CA  PRO A 344     159.600 129.208 148.739  1.00 81.71           C  
ATOM   2601  C   PRO A 344     160.483 129.841 149.795  1.00 81.71           C  
ATOM   2602  O   PRO A 344     159.964 130.320 150.809  1.00 81.71           O  
ATOM   2603  CB  PRO A 344     159.384 127.712 149.009  1.00 81.71           C  
ATOM   2604  CG  PRO A 344     159.288 127.106 147.678  1.00 81.71           C  
ATOM   2605  CD  PRO A 344     160.266 127.864 146.837  1.00 81.71           C  
ATOM   2606  N   SER A 345     161.803 129.849 149.597  1.00 85.69           N  
ATOM   2607  CA  SER A 345     162.695 130.391 150.617  1.00 85.69           C  
ATOM   2608  C   SER A 345     162.483 131.887 150.801  1.00 85.69           C  
ATOM   2609  O   SER A 345     162.555 132.395 151.923  1.00 85.69           O  
ATOM   2610  CB  SER A 345     164.151 130.097 150.261  1.00 85.69           C  
ATOM   2611  OG  SER A 345     164.614 130.970 149.248  1.00 85.69           O  
ATOM   2612  N   GLY A 346     162.231 132.612 149.711  1.00 85.08           N  
ATOM   2613  CA  GLY A 346     161.969 134.038 149.835  1.00 85.08           C  
ATOM   2614  C   GLY A 346     160.708 134.328 150.623  1.00 85.08           C  
ATOM   2615  O   GLY A 346     160.686 135.202 151.494  1.00 85.08           O  
ATOM   2616  N   ILE A 347     159.637 133.589 150.330  1.00 82.23           N  
ATOM   2617  CA  ILE A 347     158.386 133.767 151.060  1.00 82.23           C  
ATOM   2618  C   ILE A 347     158.577 133.400 152.525  1.00 82.23           C  
ATOM   2619  O   ILE A 347     158.052 134.067 153.425  1.00 82.23           O  
ATOM   2620  CB  ILE A 347     157.269 132.938 150.403  1.00 82.23           C  
ATOM   2621  CG1 ILE A 347     156.961 133.478 149.009  1.00 82.23           C  
ATOM   2622  CG2 ILE A 347     156.015 132.973 151.243  1.00 82.23           C  
ATOM   2623  CD1 ILE A 347     156.109 132.551 148.180  1.00 82.23           C  
ATOM   2624  N   GLY A 348     159.349 132.344 152.788  1.00 82.22           N  
ATOM   2625  CA  GLY A 348     159.624 131.965 154.164  1.00 82.22           C  
ATOM   2626  C   GLY A 348     160.437 133.004 154.913  1.00 82.22           C  
ATOM   2627  O   GLY A 348     160.199 133.254 156.095  1.00 82.22           O  
ATOM   2628  N   ILE A 349     161.411 133.619 154.242  1.00 79.62           N  
ATOM   2629  CA  ILE A 349     162.208 134.656 154.886  1.00 79.62           C  
ATOM   2630  C   ILE A 349     161.355 135.888 155.158  1.00 79.62           C  
ATOM   2631  O   ILE A 349     161.499 136.541 156.198  1.00 79.62           O  
ATOM   2632  CB  ILE A 349     163.445 134.991 154.036  1.00 79.62           C  
ATOM   2633  CG1 ILE A 349     164.442 133.835 154.083  1.00 79.62           C  
ATOM   2634  CG2 ILE A 349     164.114 136.252 154.539  1.00 79.62           C  
ATOM   2635  CD1 ILE A 349     165.585 133.979 153.107  1.00 79.62           C  
ATOM   2636  N   ALA A 350     160.448 136.223 154.239  1.00 81.66           N  
ATOM   2637  CA  ALA A 350     159.513 137.312 154.506  1.00 81.66           C  
ATOM   2638  C   ALA A 350     158.624 136.986 155.700  1.00 81.66           C  
ATOM   2639  O   ALA A 350     158.345 137.853 156.537  1.00 81.66           O  
ATOM   2640  CB  ALA A 350     158.667 137.599 153.268  1.00 81.66           C  
ATOM   2641  N   ALA A 351     158.174 135.734 155.796  1.00 81.02           N  
ATOM   2642  CA  ALA A 351     157.374 135.319 156.942  1.00 81.02           C  
ATOM   2643  C   ALA A 351     158.164 135.431 158.239  1.00 81.02           C  
ATOM   2644  O   ALA A 351     157.624 135.845 159.267  1.00 81.02           O  
ATOM   2645  CB  ALA A 351     156.874 133.891 156.741  1.00 81.02           C  
ATOM   2646  N   ILE A 352     159.442 135.054 158.212  1.00 82.45           N  
ATOM   2647  CA  ILE A 352     160.282 135.174 159.403  1.00 82.45           C  
ATOM   2648  C   ILE A 352     160.451 136.636 159.790  1.00 82.45           C  
ATOM   2649  O   ILE A 352     160.396 136.995 160.975  1.00 82.45           O  
ATOM   2650  CB  ILE A 352     161.642 134.490 159.169  1.00 82.45           C  
ATOM   2651  CG1 ILE A 352     161.466 132.976 159.064  1.00 82.45           C  
ATOM   2652  CG2 ILE A 352     162.611 134.831 160.281  1.00 82.45           C  
ATOM   2653  CD  ILE A 352     160.849 132.350 160.290  1.00 82.45           C  
ATOM   2654  N   GLY A 353     160.666 137.503 158.799  1.00 84.22           N  
ATOM   2655  CA  GLY A 353     160.824 138.920 159.068  1.00 84.22           C  
ATOM   2656  C   GLY A 353     159.564 139.597 159.556  1.00 84.22           C  
ATOM   2657  O   GLY A 353     159.649 140.625 160.234  1.00 84.22           O  
ATOM   2658  N   MET A 354     158.398 139.059 159.216  1.00 86.94           N  
ATOM   2659  CA  MET A 354     157.158 139.580 159.773  1.00 86.94           C  
ATOM   2660  C   MET A 354     156.770 138.908 161.082  1.00 86.94           C  
ATOM   2661  O   MET A 354     155.940 139.449 161.819  1.00 86.94           O  
ATOM   2662  CB  MET A 354     156.025 139.439 158.757  1.00 86.94           C  
ATOM   2663  CG  MET A 354     155.806 140.691 157.928  1.00 86.94           C  
ATOM   2664  SD  MET A 354     154.217 140.702 157.088  1.00 86.94           S  
ATOM   2665  CE  MET A 354     153.930 138.947 156.930  1.00 86.94           C  
ATOM   2666  N   PHE A 355     157.345 137.742 161.380  1.00 83.71           N  
ATOM   2667  CA  PHE A 355     157.181 137.133 162.696  1.00 83.71           C  
ATOM   2668  C   PHE A 355     158.017 137.856 163.740  1.00 83.71           C  
ATOM   2669  O   PHE A 355     157.561 138.076 164.869  1.00 83.71           O  
ATOM   2670  CB  PHE A 355     157.577 135.659 162.643  1.00 83.71           C  
ATOM   2671  CG  PHE A 355     156.419 134.720 162.550  1.00 83.71           C  
ATOM   2672  CD1 PHE A 355     155.192 135.155 162.097  1.00 83.71           C  
ATOM   2673  CD2 PHE A 355     156.564 133.394 162.913  1.00 83.71           C  
ATOM   2674  CE1 PHE A 355     154.128 134.286 162.012  1.00 83.71           C  
ATOM   2675  CE2 PHE A 355     155.506 132.522 162.830  1.00 83.71           C  
ATOM   2676  CZ  PHE A 355     154.285 132.967 162.379  1.00 83.71           C  
ATOM   2677  N   ILE A 356     159.247 138.233 163.378  1.00 85.44           N  
ATOM   2678  CA  ILE A 356     160.134 138.914 164.313  1.00 85.44           C  
ATOM   2679  C   ILE A 356     159.568 140.265 164.726  1.00 85.44           C  
ATOM   2680  O   ILE A 356     160.054 140.874 165.684  1.00 85.44           O  
ATOM   2681  CB  ILE A 356     161.542 139.062 163.700  1.00 85.44           C  
ATOM   2682  CG1 ILE A 356     162.585 139.326 164.784  1.00 85.44           C  
ATOM   2683  CG2 ILE A 356     161.569 140.192 162.702  1.00 85.44           C  
ATOM   2684  CD  ILE A 356     163.982 139.539 164.243  1.00 85.44           C  
ATOM   2685  N   MET A 357     158.546 140.755 164.023  1.00 86.99           N  
ATOM   2686  CA  MET A 357     157.885 141.984 164.443  1.00 86.99           C  
ATOM   2687  C   MET A 357     157.009 141.748 165.667  1.00 86.99           C  
ATOM   2688  O   MET A 357     156.877 142.630 166.522  1.00 86.99           O  
ATOM   2689  CB  MET A 357     157.059 142.553 163.291  1.00 86.99           C  
ATOM   2690  CG  MET A 357     156.852 144.051 163.361  1.00 86.99           C  
ATOM   2691  SD  MET A 357     158.078 144.968 162.414  1.00 86.99           S  
ATOM   2692  CE  MET A 357     157.622 144.519 160.744  1.00 86.99           C  
ATOM   2693  N   TYR A 358     156.398 140.568 165.767  1.00 85.89           N  
ATOM   2694  CA  TYR A 358     155.572 140.225 166.921  1.00 85.89           C  
ATOM   2695  C   TYR A 358     156.396 139.592 168.035  1.00 85.89           C  
ATOM   2696  O   TYR A 358     156.415 140.093 169.162  1.00 85.89           O  
ATOM   2697  CB  TYR A 358     154.430 139.289 166.497  1.00 85.89           C  
ATOM   2698  CG  TYR A 358     153.523 138.820 167.627  1.00 85.89           C  
ATOM   2699  CD1 TYR A 358     153.944 137.869 168.549  1.00 85.89           C  
ATOM   2700  CD2 TYR A 358     152.249 139.340 167.776  1.00 85.89           C  
ATOM   2701  CE1 TYR A 358     153.123 137.453 169.571  1.00 85.89           C  
ATOM   2702  CE2 TYR A 358     151.425 138.935 168.801  1.00 85.89           C  
ATOM   2703  CZ  TYR A 358     151.864 137.988 169.692  1.00 85.89           C  
ATOM   2704  OH  TYR A 358     151.041 137.575 170.713  1.00 85.89           O  
ATOM   2705  N   PHE A 359     157.073 138.486 167.728  1.00 93.20           N  
ATOM   2706  CA  PHE A 359     157.665 137.663 168.777  1.00 93.20           C  
ATOM   2707  C   PHE A 359     158.678 138.449 169.601  1.00 93.20           C  
ATOM   2708  O   PHE A 359     158.730 138.314 170.829  1.00 93.20           O  
ATOM   2709  CB  PHE A 359     158.320 136.430 168.157  1.00 93.20           C  
ATOM   2710  CG  PHE A 359     158.257 135.210 169.023  1.00 93.20           C  
ATOM   2711  CD1 PHE A 359     157.042 134.739 169.487  1.00 93.20           C  
ATOM   2712  CD2 PHE A 359     159.413 134.536 169.379  1.00 93.20           C  
ATOM   2713  CE1 PHE A 359     156.981 133.613 170.284  1.00 93.20           C  
ATOM   2714  CE2 PHE A 359     159.361 133.410 170.178  1.00 93.20           C  
ATOM   2715  CZ  PHE A 359     158.142 132.947 170.632  1.00 93.20           C  
ATOM   2716  N   PHE A 360     159.476 139.285 168.946  1.00 91.44           N  
ATOM   2717  CA  PHE A 360     160.612 139.952 169.563  1.00 91.44           C  
ATOM   2718  C   PHE A 360     160.312 141.416 169.875  1.00 91.44           C  
ATOM   2719  O   PHE A 360     160.938 141.995 170.766  1.00 91.44           O  
ATOM   2720  CB  PHE A 360     161.817 139.836 168.612  1.00 91.44           C  
ATOM   2721  CG  PHE A 360     163.115 140.386 169.144  1.00 91.44           C  
ATOM   2722  CD1 PHE A 360     163.333 140.558 170.497  1.00 91.44           C  
ATOM   2723  CD2 PHE A 360     164.128 140.733 168.264  1.00 91.44           C  
ATOM   2724  CE1 PHE A 360     164.528 141.060 170.961  1.00 91.44           C  
ATOM   2725  CE2 PHE A 360     165.326 141.237 168.720  1.00 91.44           C  
ATOM   2726  CZ  PHE A 360     165.527 141.402 170.072  1.00 91.44           C  
ATOM   2727  N   GLY A 361     159.340 142.015 169.197  1.00 86.72           N  
ATOM   2728  CA  GLY A 361     159.176 143.453 169.254  1.00 86.72           C  
ATOM   2729  C   GLY A 361     157.825 143.957 169.716  1.00 86.72           C  
ATOM   2730  O   GLY A 361     157.297 144.908 169.134  1.00 86.72           O  
ATOM   2731  N   HIS A 362     157.243 143.339 170.743  1.00 85.84           N  
ATOM   2732  CA  HIS A 362     155.948 143.806 171.235  1.00 85.84           C  
ATOM   2733  C   HIS A 362     155.974 145.275 171.642  1.00 85.84           C  
ATOM   2734  O   HIS A 362     155.093 146.026 171.196  1.00 85.84           O  
ATOM   2735  CB  HIS A 362     155.471 142.899 172.377  1.00 85.84           C  
ATOM   2736  CG  HIS A 362     153.999 142.642 172.362  1.00 85.84           C  
ATOM   2737  ND1 HIS A 362     153.340 142.161 171.252  1.00 85.84           N  
ATOM   2738  CD2 HIS A 362     153.055 142.810 173.317  1.00 85.84           C  
ATOM   2739  CE1 HIS A 362     152.054 142.038 171.526  1.00 85.84           C  
ATOM   2740  NE2 HIS A 362     151.855 142.425 172.773  1.00 85.84           N  
ATOM   2741  N   PRO A 363     156.936 145.762 172.448  1.00 84.90           N  
ATOM   2742  CA  PRO A 363     157.150 147.226 172.506  1.00 84.90           C  
ATOM   2743  C   PRO A 363     158.119 147.660 171.405  1.00 84.90           C  
ATOM   2744  O   PRO A 363     159.313 147.875 171.613  1.00 84.90           O  
ATOM   2745  CB  PRO A 363     157.728 147.436 173.909  1.00 84.90           C  
ATOM   2746  CG  PRO A 363     157.761 146.076 174.569  1.00 84.90           C  
ATOM   2747  CD  PRO A 363     157.734 145.076 173.473  1.00 84.90           C  
ATOM   2748  N   LEU A 364     157.587 147.784 170.191  1.00 84.31           N  
ATOM   2749  CA  LEU A 364     158.419 147.951 169.004  1.00 84.31           C  
ATOM   2750  C   LEU A 364     159.294 149.196 169.084  1.00 84.31           C  
ATOM   2751  O   LEU A 364     158.856 150.255 169.539  1.00 84.31           O  
ATOM   2752  CB  LEU A 364     157.537 148.017 167.758  1.00 84.31           C  
ATOM   2753  CG  LEU A 364     158.062 147.385 166.468  1.00 84.31           C  
ATOM   2754  CD1 LEU A 364     158.936 146.187 166.760  1.00 84.31           C  
ATOM   2755  CD2 LEU A 364     156.907 146.996 165.568  1.00 84.31           C  
ATOM   2756  N   SER A 365     160.539 149.053 168.639  1.00 88.04           N  
ATOM   2757  CA  SER A 365     161.462 150.159 168.449  1.00 88.04           C  
ATOM   2758  C   SER A 365     161.985 150.100 167.022  1.00 88.04           C  
ATOM   2759  O   SER A 365     161.877 149.072 166.349  1.00 88.04           O  
ATOM   2760  CB  SER A 365     162.625 150.111 169.446  1.00 88.04           C  
ATOM   2761  OG  SER A 365     162.176 150.371 170.763  1.00 88.04           O  
ATOM   2762  N   TYR A 366     162.552 151.215 166.557  1.00 91.60           N  
ATOM   2763  CA  TYR A 366     162.917 151.313 165.148  1.00 91.60           C  
ATOM   2764  C   TYR A 366     163.980 150.302 164.734  1.00 91.60           C  
ATOM   2765  O   TYR A 366     164.002 149.892 163.568  1.00 91.60           O  
ATOM   2766  CB  TYR A 366     163.398 152.720 164.811  1.00 91.60           C  
ATOM   2767  CG  TYR A 366     163.684 152.888 163.340  1.00 91.60           C  
ATOM   2768  CD1 TYR A 366     162.653 152.915 162.415  1.00 91.60           C  
ATOM   2769  CD2 TYR A 366     164.984 152.993 162.874  1.00 91.60           C  
ATOM   2770  CE1 TYR A 366     162.907 153.056 161.072  1.00 91.60           C  
ATOM   2771  CE2 TYR A 366     165.247 153.134 161.532  1.00 91.60           C  
ATOM   2772  CZ  TYR A 366     164.205 153.164 160.637  1.00 91.60           C  
ATOM   2773  OH  TYR A 366     164.464 153.306 159.296  1.00 91.60           O  
ATOM   2774  N   SER A 367     164.867 149.899 165.647  1.00 88.13           N  
ATOM   2775  CA  SER A 367     165.884 148.914 165.290  1.00 88.13           C  
ATOM   2776  C   SER A 367     165.250 147.595 164.870  1.00 88.13           C  
ATOM   2777  O   SER A 367     165.632 147.007 163.847  1.00 88.13           O  
ATOM   2778  CB  SER A 367     166.840 148.701 166.462  1.00 88.13           C  
ATOM   2779  OG  SER A 367     167.336 149.936 166.942  1.00 88.13           O  
ATOM   2780  N   THR A 368     164.269 147.124 165.641  1.00 85.10           N  
ATOM   2781  CA  THR A 368     163.557 145.907 165.274  1.00 85.10           C  
ATOM   2782  C   THR A 368     162.823 146.085 163.954  1.00 85.10           C  
ATOM   2783  O   THR A 368     162.798 145.170 163.121  1.00 85.10           O  
ATOM   2784  CB  THR A 368     162.581 145.517 166.380  1.00 85.10           C  
ATOM   2785  OG1 THR A 368     163.270 145.491 167.635  1.00 85.10           O  
ATOM   2786  CG2 THR A 368     161.992 144.147 166.108  1.00 85.10           C  
ATOM   2787  N   MET A 369     162.232 147.260 163.738  1.00 86.11           N  
ATOM   2788  CA  MET A 369     161.537 147.513 162.484  1.00 86.11           C  
ATOM   2789  C   MET A 369     162.468 147.435 161.285  1.00 86.11           C  
ATOM   2790  O   MET A 369     162.092 146.847 160.270  1.00 86.11           O  
ATOM   2791  CB  MET A 369     160.851 148.875 162.523  1.00 86.11           C  
ATOM   2792  CG  MET A 369     159.385 148.821 162.158  1.00 86.11           C  
ATOM   2793  SD  MET A 369     158.621 150.445 162.208  1.00 86.11           S  
ATOM   2794  CE  MET A 369     159.454 151.221 160.833  1.00 86.11           C  
ATOM   2795  N   ALA A 370     163.672 148.001 161.375  1.00 85.26           N  
ATOM   2796  CA  ALA A 370     164.611 147.912 160.259  1.00 85.26           C  
ATOM   2797  C   ALA A 370     165.090 146.480 160.045  1.00 85.26           C  
ATOM   2798  O   ALA A 370     165.144 145.990 158.904  1.00 85.26           O  
ATOM   2799  CB  ALA A 370     165.800 148.842 160.496  1.00 85.26           C  
ATOM   2800  N   LEU A 371     165.442 145.795 161.134  1.00 81.67           N  
ATOM   2801  CA  LEU A 371     165.933 144.433 160.983  1.00 81.67           C  
ATOM   2802  C   LEU A 371     164.852 143.470 160.570  1.00 81.67           C  
ATOM   2803  O   LEU A 371     165.170 142.334 160.208  1.00 81.67           O  
ATOM   2804  CB  LEU A 371     166.594 143.972 162.280  1.00 81.67           C  
ATOM   2805  CG  LEU A 371     167.888 144.723 162.605  1.00 81.67           C  
ATOM   2806  CD1 LEU A 371     168.154 144.736 164.103  1.00 81.67           C  
ATOM   2807  CD2 LEU A 371     169.069 144.138 161.847  1.00 81.67           C  
ATOM   2808  N   ALA A 372     163.588 143.885 160.628  1.00 81.57           N  
ATOM   2809  CA  ALA A 372     162.487 143.127 160.049  1.00 81.57           C  
ATOM   2810  C   ALA A 372     162.215 143.517 158.601  1.00 81.57           C  
ATOM   2811  O   ALA A 372     161.899 142.661 157.768  1.00 81.57           O  
ATOM   2812  CB  ALA A 372     161.219 143.325 160.884  1.00 81.57           C  
ATOM   2813  N   LEU A 373     162.336 144.806 158.286  1.00 85.21           N  
ATOM   2814  CA  LEU A 373     162.064 145.276 156.936  1.00 85.21           C  
ATOM   2815  C   LEU A 373     163.083 144.727 155.947  1.00 85.21           C  
ATOM   2816  O   LEU A 373     162.774 144.523 154.770  1.00 85.21           O  
ATOM   2817  CB  LEU A 373     162.040 146.804 156.913  1.00 85.21           C  
ATOM   2818  CG  LEU A 373     160.755 147.424 157.459  1.00 85.21           C  
ATOM   2819  CD1 LEU A 373     160.822 148.935 157.393  1.00 85.21           C  
ATOM   2820  CD2 LEU A 373     159.544 146.906 156.706  1.00 85.21           C  
ATOM   2821  N   ILE A 374     164.308 144.474 156.405  1.00 85.50           N  
ATOM   2822  CA  ILE A 374     165.295 143.858 155.517  1.00 85.50           C  
ATOM   2823  C   ILE A 374     164.825 142.468 155.088  1.00 85.50           C  
ATOM   2824  O   ILE A 374     164.852 142.114 153.897  1.00 85.50           O  
ATOM   2825  CB  ILE A 374     166.678 143.790 156.185  1.00 85.50           C  
ATOM   2826  CG1 ILE A 374     167.281 145.187 156.294  1.00 85.50           C  
ATOM   2827  CG2 ILE A 374     167.604 142.879 155.404  1.00 85.50           C  
ATOM   2828  CD1 ILE A 374     168.571 145.228 157.074  1.00 85.50           C  
ATOM   2829  N   LEU A 375     164.374 141.668 156.053  1.00 83.78           N  
ATOM   2830  CA  LEU A 375     163.893 140.335 155.717  1.00 83.78           C  
ATOM   2831  C   LEU A 375     162.642 140.403 154.852  1.00 83.78           C  
ATOM   2832  O   LEU A 375     162.446 139.562 153.967  1.00 83.78           O  
ATOM   2833  CB  LEU A 375     163.638 139.529 156.989  1.00 83.78           C  
ATOM   2834  CG  LEU A 375     164.780 139.561 158.003  1.00 83.78           C  
ATOM   2835  CD1 LEU A 375     164.398 138.810 159.262  1.00 83.78           C  
ATOM   2836  CD2 LEU A 375     166.037 138.976 157.394  1.00 83.78           C  
ATOM   2837  N   VAL A 376     161.779 141.393 155.091  1.00 83.77           N  
ATOM   2838  CA  VAL A 376     160.622 141.571 154.214  1.00 83.77           C  
ATOM   2839  C   VAL A 376     161.073 141.907 152.797  1.00 83.77           C  
ATOM   2840  O   VAL A 376     160.475 141.454 151.813  1.00 83.77           O  
ATOM   2841  CB  VAL A 376     159.671 142.641 154.780  1.00 83.77           C  
ATOM   2842  CG1 VAL A 376     158.459 142.791 153.883  1.00 83.77           C  
ATOM   2843  CG2 VAL A 376     159.226 142.253 156.171  1.00 83.77           C  
ATOM   2844  N   GLY A 377     162.134 142.699 152.667  1.00 89.25           N  
ATOM   2845  CA  GLY A 377     162.677 142.985 151.352  1.00 89.25           C  
ATOM   2846  C   GLY A 377     163.215 141.754 150.656  1.00 89.25           C  
ATOM   2847  O   GLY A 377     163.217 141.678 149.427  1.00 89.25           O  
ATOM   2848  N   ALA A 378     163.696 140.779 151.425  1.00 90.71           N  
ATOM   2849  CA  ALA A 378     164.102 139.517 150.802  1.00 90.71           C  
ATOM   2850  C   ALA A 378     162.924 138.835 150.099  1.00 90.71           C  
ATOM   2851  O   ALA A 378     163.020 138.444 148.923  1.00 90.71           O  
ATOM   2852  CB  ALA A 378     164.719 138.590 151.848  1.00 90.71           C  
ATOM   2853  N   GLY A 379     161.796 138.691 150.799  1.00 89.62           N  
ATOM   2854  CA  GLY A 379     160.612 138.139 150.164  1.00 89.62           C  
ATOM   2855  C   GLY A 379     160.081 139.027 149.058  1.00 89.62           C  
ATOM   2856  O   GLY A 379     159.399 138.553 148.145  1.00 89.62           O  
ATOM   2857  N   MET A 380     160.361 140.329 149.141  1.00 93.83           N  
ATOM   2858  CA  MET A 380     160.110 141.224 148.016  1.00 93.83           C  
ATOM   2859  C   MET A 380     160.914 140.802 146.797  1.00 93.83           C  
ATOM   2860  O   MET A 380     160.399 140.781 145.674  1.00 93.83           O  
ATOM   2861  CB  MET A 380     160.480 142.655 148.394  1.00 93.83           C  
ATOM   2862  CG  MET A 380     159.652 143.704 147.722  1.00 93.83           C  
ATOM   2863  SD  MET A 380     157.957 143.176 147.840  1.00 93.83           S  
ATOM   2864  CE  MET A 380     157.629 143.899 149.430  1.00 93.83           C  
ATOM   2865  N   ALA A 381     162.193 140.493 147.005  1.00 92.77           N  
ATOM   2866  CA  ALA A 381     163.081 140.133 145.909  1.00 92.77           C  
ATOM   2867  C   ALA A 381     162.746 138.773 145.321  1.00 92.77           C  
ATOM   2868  O   ALA A 381     163.111 138.499 144.174  1.00 92.77           O  
ATOM   2869  CB  ALA A 381     164.531 140.151 146.388  1.00 92.77           C  
ATOM   2870  N   SER A 382     162.059 137.919 146.081  1.00 88.84           N  
ATOM   2871  CA  SER A 382     161.659 136.618 145.539  1.00 88.84           C  
ATOM   2872  C   SER A 382     160.745 136.758 144.319  1.00 88.84           C  
ATOM   2873  O   SER A 382     160.563 135.794 143.556  1.00 88.84           O  
ATOM   2874  CB  SER A 382     160.965 135.791 146.618  1.00 88.84           C  
ATOM   2875  OG  SER A 382     159.569 136.031 146.614  1.00 88.84           O  
ATOM   2876  N   LEU A 383     160.156 137.941 144.124  1.00 88.82           N  
ATOM   2877  CA  LEU A 383     159.292 138.169 142.970  1.00 88.82           C  
ATOM   2878  C   LEU A 383     160.037 137.961 141.659  1.00 88.82           C  
ATOM   2879  O   LEU A 383     159.436 137.575 140.652  1.00 88.82           O  
ATOM   2880  CB  LEU A 383     158.706 139.579 143.026  1.00 88.82           C  
ATOM   2881  CG  LEU A 383     157.748 139.969 141.902  1.00 88.82           C  
ATOM   2882  CD1 LEU A 383     156.663 138.922 141.743  1.00 88.82           C  
ATOM   2883  CD2 LEU A 383     157.144 141.337 142.162  1.00 88.82           C  
ATOM   2884  N   ALA A 384     161.344 138.225 141.644  1.00 88.29           N  
ATOM   2885  CA  ALA A 384     162.123 138.009 140.429  1.00 88.29           C  
ATOM   2886  C   ALA A 384     162.105 136.545 140.016  1.00 88.29           C  
ATOM   2887  O   ALA A 384     161.842 136.219 138.852  1.00 88.29           O  
ATOM   2888  CB  ALA A 384     163.559 138.488 140.632  1.00 88.29           C  
ATOM   2889  N   VAL A 385     162.357 135.656 140.970  1.00 88.25           N  
ATOM   2890  CA  VAL A 385     162.314 134.229 140.681  1.00 88.25           C  
ATOM   2891  C   VAL A 385     160.913 133.823 140.256  1.00 88.25           C  
ATOM   2892  O   VAL A 385     160.742 133.076 139.295  1.00 88.25           O  
ATOM   2893  CB  VAL A 385     162.729 133.394 141.905  1.00 88.25           C  
ATOM   2894  CG1 VAL A 385     162.654 131.908 141.589  1.00 88.25           C  
ATOM   2895  CG2 VAL A 385     164.127 133.781 142.361  1.00 88.25           C  
ATOM   2896  N   ALA A 386     159.908 134.319 140.969  1.00 87.72           N  
ATOM   2897  CA  ALA A 386     158.528 133.977 140.645  1.00 87.72           C  
ATOM   2898  C   ALA A 386     158.178 134.419 139.234  1.00 87.72           C  
ATOM   2899  O   ALA A 386     157.594 133.655 138.465  1.00 87.72           O  
ATOM   2900  CB  ALA A 386     157.578 134.607 141.650  1.00 87.72           C  
ATOM   2901  N   SER A 387     158.542 135.649 138.887  1.00 87.46           N  
ATOM   2902  CA  SER A 387     158.261 136.155 137.551  1.00 87.46           C  
ATOM   2903  C   SER A 387     158.958 135.293 136.517  1.00 87.46           C  
ATOM   2904  O   SER A 387     158.369 134.936 135.497  1.00 87.46           O  
ATOM   2905  CB  SER A 387     158.715 137.608 137.418  1.00 87.46           C  
ATOM   2906  OG  SER A 387     158.362 138.138 136.152  1.00 87.46           O  
ATOM   2907  N   ALA A 388     160.215 134.952 136.780  1.00 86.53           N  
ATOM   2908  CA  ALA A 388     160.957 134.102 135.860  1.00 86.53           C  
ATOM   2909  C   ALA A 388     160.215 132.795 135.653  1.00 86.53           C  
ATOM   2910  O   ALA A 388     159.924 132.409 134.518  1.00 86.53           O  
ATOM   2911  CB  ALA A 388     162.358 133.844 136.388  1.00 86.53           C  
ATOM   2912  N   LEU A 389     159.899 132.114 136.750  1.00 88.21           N  
ATOM   2913  CA  LEU A 389     159.182 130.848 136.652  1.00 88.21           C  
ATOM   2914  C   LEU A 389     157.952 130.972 135.766  1.00 88.21           C  
ATOM   2915  O   LEU A 389     157.624 130.042 135.021  1.00 88.21           O  
ATOM   2916  CB  LEU A 389     158.778 130.353 138.037  1.00 88.21           C  
ATOM   2917  CG  LEU A 389     159.603 129.175 138.536  1.00 88.21           C  
ATOM   2918  CD1 LEU A 389     161.034 129.614 138.756  1.00 88.21           C  
ATOM   2919  CD2 LEU A 389     159.005 128.597 139.802  1.00 88.21           C  
ATOM   2920  N   ILE A 390     157.246 132.103 135.844  1.00 89.55           N  
ATOM   2921  CA  ILE A 390     156.020 132.250 135.063  1.00 89.55           C  
ATOM   2922  C   ILE A 390     156.316 132.180 133.569  1.00 89.55           C  
ATOM   2923  O   ILE A 390     155.601 131.512 132.812  1.00 89.55           O  
ATOM   2924  CB  ILE A 390     155.289 133.551 135.441  1.00 89.55           C  
ATOM   2925  CG1 ILE A 390     154.437 133.317 136.688  1.00 89.55           C  
ATOM   2926  CG2 ILE A 390     154.443 134.049 134.284  1.00 89.55           C  
ATOM   2927  CD  ILE A 390     153.269 134.258 136.835  1.00 89.55           C  
ATOM   2928  N   MET A 391     157.377 132.847 133.121  1.00 92.83           N  
ATOM   2929  CA  MET A 391     157.716 132.899 131.706  1.00 92.83           C  
ATOM   2930  C   MET A 391     158.739 131.843 131.306  1.00 92.83           C  
ATOM   2931  O   MET A 391     159.375 131.973 130.256  1.00 92.83           O  
ATOM   2932  CB  MET A 391     158.228 134.290 131.340  1.00 92.83           C  
ATOM   2933  CG  MET A 391     157.140 135.334 131.288  1.00 92.83           C  
ATOM   2934  SD  MET A 391     157.670 136.831 130.453  1.00 92.83           S  
ATOM   2935  CE  MET A 391     156.150 137.301 129.635  1.00 92.83           C  
ATOM   2936  N   LEU A 392     158.912 130.803 132.121  1.00 98.04           N  
ATOM   2937  CA  LEU A 392     159.937 129.805 131.835  1.00 98.04           C  
ATOM   2938  C   LEU A 392     159.562 128.957 130.626  1.00 98.04           C  
ATOM   2939  O   LEU A 392     160.370 128.775 129.709  1.00 98.04           O  
ATOM   2940  CB  LEU A 392     160.151 128.925 133.062  1.00 98.04           C  
ATOM   2941  CG  LEU A 392     161.225 127.839 133.023  1.00 98.04           C  
ATOM   2942  CD1 LEU A 392     162.405 128.225 132.140  1.00 98.04           C  
ATOM   2943  CD2 LEU A 392     161.684 127.558 134.432  1.00 98.04           C  
ATOM   2944  N   GLU A 393     158.338 128.430 130.603  1.00103.26           N  
ATOM   2945  CA  GLU A 393     157.870 127.557 129.524  1.00103.26           C  
ATOM   2946  C   GLU A 393     156.646 128.222 128.906  1.00103.26           C  
ATOM   2947  O   GLU A 393     155.507 127.923 129.270  1.00103.26           O  
ATOM   2948  CB  GLU A 393     157.558 126.159 130.046  1.00103.26           C  
ATOM   2949  CG  GLU A 393     158.744 125.213 130.045  1.00103.26           C  
ATOM   2950  CD  GLU A 393     158.712 124.243 131.211  1.00103.26           C  
ATOM   2951  OE1 GLU A 393     157.768 124.319 132.025  1.00103.26           O  
ATOM   2952  OE2 GLU A 393     159.633 123.405 131.314  1.00103.26           O  
ATOM   2953  N   THR A 394     156.884 129.130 127.969  1.00 97.63           N  
ATOM   2954  CA  THR A 394     155.804 129.884 127.349  1.00 97.63           C  
ATOM   2955  C   THR A 394     156.260 130.441 126.005  1.00 97.63           C  
ATOM   2956  O   THR A 394     157.269 131.154 125.939  1.00 97.63           O  
ATOM   2957  CB  THR A 394     155.344 131.023 128.263  1.00 97.63           C  
ATOM   2958  OG1 THR A 394     155.099 130.524 129.583  1.00 97.63           O  
ATOM   2959  CG2 THR A 394     154.073 131.633 127.735  1.00 97.63           C  
ATOM   2960  N   PRO A 395     155.553 130.143 124.918  1.00 99.18           N  
ATOM   2961  CA  PRO A 395     155.916 130.719 123.618  1.00 99.18           C  
ATOM   2962  C   PRO A 395     155.684 132.223 123.599  1.00 99.18           C  
ATOM   2963  O   PRO A 395     155.103 132.807 124.514  1.00 99.18           O  
ATOM   2964  CB  PRO A 395     154.999 129.992 122.631  1.00 99.18           C  
ATOM   2965  CG  PRO A 395     153.874 129.477 123.458  1.00 99.18           C  
ATOM   2966  CD  PRO A 395     154.434 129.194 124.817  1.00 99.18           C  
ATOM   2967  N   THR A 396     156.149 132.850 122.516  1.00 95.94           N  
ATOM   2968  CA  THR A 396     156.211 134.308 122.448  1.00 95.94           C  
ATOM   2969  C   THR A 396     154.829 134.946 122.572  1.00 95.94           C  
ATOM   2970  O   THR A 396     154.610 135.830 123.410  1.00 95.94           O  
ATOM   2971  CB  THR A 396     156.883 134.733 121.143  1.00 95.94           C  
ATOM   2972  OG1 THR A 396     158.281 134.423 121.202  1.00 95.94           O  
ATOM   2973  CG2 THR A 396     156.711 136.221 120.915  1.00 95.94           C  
ATOM   2974  N   SER A 397     153.882 134.512 121.740  1.00 99.92           N  
ATOM   2975  CA  SER A 397     152.537 135.079 121.798  1.00 99.92           C  
ATOM   2976  C   SER A 397     151.871 134.765 123.132  1.00 99.92           C  
ATOM   2977  O   SER A 397     151.242 135.633 123.755  1.00 99.92           O  
ATOM   2978  CB  SER A 397     151.700 134.552 120.633  1.00 99.92           C  
ATOM   2979  OG  SER A 397     151.755 133.138 120.567  1.00 99.92           O  
ATOM   2980  N   LYS A 398     152.012 133.524 123.595  1.00 96.60           N  
ATOM   2981  CA  LYS A 398     151.465 133.169 124.895  1.00 96.60           C  
ATOM   2982  C   LYS A 398     152.137 133.956 126.011  1.00 96.60           C  
ATOM   2983  O   LYS A 398     151.500 134.256 127.022  1.00 96.60           O  
ATOM   2984  CB  LYS A 398     151.604 131.666 125.135  1.00 96.60           C  
ATOM   2985  CG  LYS A 398     150.400 130.838 124.704  1.00 96.60           C  
ATOM   2986  CD  LYS A 398     150.112 130.981 123.219  1.00 96.60           C  
ATOM   2987  CE  LYS A 398     149.364 129.772 122.683  1.00 96.60           C  
ATOM   2988  NZ  LYS A 398     149.339 129.750 121.194  1.00 96.60           N  
ATOM   2989  N   ALA A 399     153.413 134.313 125.849  1.00 95.05           N  
ATOM   2990  CA  ALA A 399     154.081 135.122 126.866  1.00 95.05           C  
ATOM   2991  C   ALA A 399     153.547 136.546 126.878  1.00 95.05           C  
ATOM   2992  O   ALA A 399     153.366 137.144 127.949  1.00 95.05           O  
ATOM   2993  CB  ALA A 399     155.590 135.119 126.636  1.00 95.05           C  
ATOM   2994  N   GLY A 400     153.304 137.111 125.696  1.00 94.83           N  
ATOM   2995  CA  GLY A 400     152.653 138.408 125.638  1.00 94.83           C  
ATOM   2996  C   GLY A 400     151.289 138.384 126.296  1.00 94.83           C  
ATOM   2997  O   GLY A 400     150.882 139.349 126.947  1.00 94.83           O  
ATOM   2998  N   ASN A 401     150.565 137.280 126.131  1.00 94.20           N  
ATOM   2999  CA  ASN A 401     149.296 137.116 126.831  1.00 94.20           C  
ATOM   3000  C   ASN A 401     149.513 137.023 128.341  1.00 94.20           C  
ATOM   3001  O   ASN A 401     148.797 137.663 129.119  1.00 94.20           O  
ATOM   3002  CB  ASN A 401     148.587 135.873 126.293  1.00 94.20           C  
ATOM   3003  CG  ASN A 401     147.206 135.663 126.883  1.00 94.20           C  
ATOM   3004  OD1 ASN A 401     146.821 136.283 127.873  1.00 94.20           O  
ATOM   3005  ND2 ASN A 401     146.445 134.773 126.262  1.00 94.20           N  
ATOM   3006  N   ALA A 402     150.516 136.253 128.767  1.00 89.14           N  
ATOM   3007  CA  ALA A 402     150.706 135.925 130.176  1.00 89.14           C  
ATOM   3008  C   ALA A 402     151.226 137.094 130.996  1.00 89.14           C  
ATOM   3009  O   ALA A 402     151.054 137.101 132.222  1.00 89.14           O  
ATOM   3010  CB  ALA A 402     151.667 134.747 130.304  1.00 89.14           C  
ATOM   3011  N   ALA A 403     151.893 138.058 130.362  1.00 88.60           N  
ATOM   3012  CA  ALA A 403     152.267 139.267 131.088  1.00 88.60           C  
ATOM   3013  C   ALA A 403     151.038 139.943 131.681  1.00 88.60           C  
ATOM   3014  O   ALA A 403     151.086 140.484 132.793  1.00 88.60           O  
ATOM   3015  CB  ALA A 403     153.017 140.226 130.168  1.00 88.60           C  
ATOM   3016  N   ALA A 404     149.920 139.907 130.953  1.00 87.16           N  
ATOM   3017  CA  ALA A 404     148.680 140.487 131.456  1.00 87.16           C  
ATOM   3018  C   ALA A 404     148.186 139.745 132.690  1.00 87.16           C  
ATOM   3019  O   ALA A 404     147.719 140.365 133.651  1.00 87.16           O  
ATOM   3020  CB  ALA A 404     147.616 140.478 130.359  1.00 87.16           C  
ATOM   3021  N   VAL A 405     148.269 138.413 132.680  1.00 86.15           N  
ATOM   3022  CA  VAL A 405     147.859 137.642 133.850  1.00 86.15           C  
ATOM   3023  C   VAL A 405     148.738 137.984 135.043  1.00 86.15           C  
ATOM   3024  O   VAL A 405     148.246 138.172 136.163  1.00 86.15           O  
ATOM   3025  CB  VAL A 405     147.888 136.134 133.544  1.00 86.15           C  
ATOM   3026  CG1 VAL A 405     147.701 135.335 134.819  1.00 86.15           C  
ATOM   3027  CG2 VAL A 405     146.813 135.777 132.537  1.00 86.15           C  
ATOM   3028  N   GLU A 406     150.051 138.077 134.821  1.00 87.10           N  
ATOM   3029  CA  GLU A 406     150.956 138.461 135.900  1.00 87.10           C  
ATOM   3030  C   GLU A 406     150.569 139.807 136.495  1.00 87.10           C  
ATOM   3031  O   GLU A 406     150.433 139.943 137.717  1.00 87.10           O  
ATOM   3032  CB  GLU A 406     152.396 138.516 135.400  1.00 87.10           C  
ATOM   3033  CG  GLU A 406     153.367 138.978 136.471  1.00 87.10           C  
ATOM   3034  CD  GLU A 406     154.560 138.065 136.622  1.00 87.10           C  
ATOM   3035  OE1 GLU A 406     154.545 136.964 136.039  1.00 87.10           O  
ATOM   3036  OE2 GLU A 406     155.513 138.449 137.329  1.00 87.10           O  
ATOM   3037  N   GLU A 407     150.389 140.818 135.643  1.00 87.70           N  
ATOM   3038  CA  GLU A 407     150.108 142.159 136.146  1.00 87.70           C  
ATOM   3039  C   GLU A 407     148.746 142.231 136.829  1.00 87.70           C  
ATOM   3040  O   GLU A 407     148.595 142.907 137.855  1.00 87.70           O  
ATOM   3041  CB  GLU A 407     150.198 143.173 135.009  1.00 87.70           C  
ATOM   3042  CG  GLU A 407     151.599 143.695 134.743  1.00 87.70           C  
ATOM   3043  CD  GLU A 407     152.478 143.686 135.978  1.00 87.70           C  
ATOM   3044  OE1 GLU A 407     153.188 142.683 136.205  1.00 87.70           O  
ATOM   3045  OE2 GLU A 407     152.460 144.683 136.727  1.00 87.70           O  
ATOM   3046  N   SER A 408     147.741 141.549 136.277  1.00 88.95           N  
ATOM   3047  CA  SER A 408     146.423 141.556 136.900  1.00 88.95           C  
ATOM   3048  C   SER A 408     146.454 140.882 138.265  1.00 88.95           C  
ATOM   3049  O   SER A 408     145.859 141.390 139.221  1.00 88.95           O  
ATOM   3050  CB  SER A 408     145.404 140.878 135.986  1.00 88.95           C  
ATOM   3051  OG  SER A 408     145.767 139.534 135.726  1.00 88.95           O  
ATOM   3052  N   MET A 409     147.144 139.742 138.381  1.00 89.30           N  
ATOM   3053  CA  MET A 409     147.256 139.087 139.680  1.00 89.30           C  
ATOM   3054  C   MET A 409     148.030 139.954 140.662  1.00 89.30           C  
ATOM   3055  O   MET A 409     147.695 140.007 141.848  1.00 89.30           O  
ATOM   3056  CB  MET A 409     147.919 137.719 139.533  1.00 89.30           C  
ATOM   3057  CG  MET A 409     146.989 136.626 139.037  1.00 89.30           C  
ATOM   3058  SD  MET A 409     145.289 136.846 139.589  1.00 89.30           S  
ATOM   3059  CE  MET A 409     144.501 137.378 138.070  1.00 89.30           C  
ATOM   3060  N   TYR A 410     149.061 140.648 140.182  1.00 89.64           N  
ATOM   3061  CA  TYR A 410     149.820 141.568 141.024  1.00 89.64           C  
ATOM   3062  C   TYR A 410     148.926 142.664 141.599  1.00 89.64           C  
ATOM   3063  O   TYR A 410     148.912 142.904 142.815  1.00 89.64           O  
ATOM   3064  CB  TYR A 410     150.950 142.160 140.184  1.00 89.64           C  
ATOM   3065  CG  TYR A 410     151.945 143.038 140.891  1.00 89.64           C  
ATOM   3066  CD1 TYR A 410     153.063 142.498 141.504  1.00 89.64           C  
ATOM   3067  CD2 TYR A 410     151.798 144.415 140.889  1.00 89.64           C  
ATOM   3068  CE1 TYR A 410     153.989 143.306 142.128  1.00 89.64           C  
ATOM   3069  CE2 TYR A 410     152.716 145.230 141.509  1.00 89.64           C  
ATOM   3070  CZ  TYR A 410     153.810 144.672 142.124  1.00 89.64           C  
ATOM   3071  OH  TYR A 410     154.727 145.490 142.742  1.00 89.64           O  
ATOM   3072  N   ASN A 411     148.163 143.337 140.735  1.00 87.92           N  
ATOM   3073  CA  ASN A 411     147.310 144.426 141.203  1.00 87.92           C  
ATOM   3074  C   ASN A 411     146.193 143.915 142.105  1.00 87.92           C  
ATOM   3075  O   ASN A 411     145.852 144.559 143.107  1.00 87.92           O  
ATOM   3076  CB  ASN A 411     146.731 145.193 140.018  1.00 87.92           C  
ATOM   3077  CG  ASN A 411     146.472 146.648 140.341  1.00 87.92           C  
ATOM   3078  OD1 ASN A 411     145.393 147.174 140.076  1.00 87.92           O  
ATOM   3079  ND2 ASN A 411     147.467 147.309 140.921  1.00 87.92           N  
ATOM   3080  N   LEU A 412     145.603 142.766 141.765  1.00 87.30           N  
ATOM   3081  CA  LEU A 412     144.576 142.189 142.623  1.00 87.30           C  
ATOM   3082  C   LEU A 412     145.147 141.824 143.982  1.00 87.30           C  
ATOM   3083  O   LEU A 412     144.482 141.995 145.007  1.00 87.30           O  
ATOM   3084  CB  LEU A 412     143.955 140.963 141.957  1.00 87.30           C  
ATOM   3085  CG  LEU A 412     142.503 141.099 141.506  1.00 87.30           C  
ATOM   3086  CD1 LEU A 412     142.338 142.295 140.588  1.00 87.30           C  
ATOM   3087  CD2 LEU A 412     142.043 139.828 140.820  1.00 87.30           C  
ATOM   3088  N   GLY A 413     146.380 141.318 144.012  1.00 89.45           N  
ATOM   3089  CA  GLY A 413     147.020 141.033 145.281  1.00 89.45           C  
ATOM   3090  C   GLY A 413     147.225 142.279 146.113  1.00 89.45           C  
ATOM   3091  O   GLY A 413     146.987 142.275 147.321  1.00 89.45           O  
ATOM   3092  N   ASN A 414     147.658 143.367 145.475  1.00 87.03           N  
ATOM   3093  CA  ASN A 414     147.816 144.620 146.207  1.00 87.03           C  
ATOM   3094  C   ASN A 414     146.491 145.078 146.802  1.00 87.03           C  
ATOM   3095  O   ASN A 414     146.411 145.412 147.991  1.00 87.03           O  
ATOM   3096  CB  ASN A 414     148.389 145.700 145.293  1.00 87.03           C  
ATOM   3097  CG  ASN A 414     148.401 147.060 145.949  1.00 87.03           C  
ATOM   3098  OD1 ASN A 414     149.126 147.288 146.916  1.00 87.03           O  
ATOM   3099  ND2 ASN A 414     147.590 147.973 145.432  1.00 87.03           N  
ATOM   3100  N   VAL A 415     145.432 145.084 145.988  1.00 88.00           N  
ATOM   3101  CA  VAL A 415     144.133 145.561 146.460  1.00 88.00           C  
ATOM   3102  C   VAL A 415     143.618 144.677 147.590  1.00 88.00           C  
ATOM   3103  O   VAL A 415     143.156 145.168 148.628  1.00 88.00           O  
ATOM   3104  CB  VAL A 415     143.129 145.628 145.295  1.00 88.00           C  
ATOM   3105  CG1 VAL A 415     141.703 145.545 145.814  1.00 88.00           C  
ATOM   3106  CG2 VAL A 415     143.335 146.898 144.491  1.00 88.00           C  
ATOM   3107  N   PHE A 416     143.691 143.358 147.404  1.00 86.56           N  
ATOM   3108  CA  PHE A 416     143.192 142.430 148.411  1.00 86.56           C  
ATOM   3109  C   PHE A 416     143.961 142.563 149.715  1.00 86.56           C  
ATOM   3110  O   PHE A 416     143.361 142.616 150.795  1.00 86.56           O  
ATOM   3111  CB  PHE A 416     143.288 141.001 147.881  1.00 86.56           C  
ATOM   3112  CG  PHE A 416     142.024 140.211 148.024  1.00 86.56           C  
ATOM   3113  CD1 PHE A 416     141.020 140.316 147.083  1.00 86.56           C  
ATOM   3114  CD2 PHE A 416     141.849 139.348 149.090  1.00 86.56           C  
ATOM   3115  CE1 PHE A 416     139.858 139.587 147.207  1.00 86.56           C  
ATOM   3116  CE2 PHE A 416     140.690 138.614 149.219  1.00 86.56           C  
ATOM   3117  CZ  PHE A 416     139.692 138.734 148.275  1.00 86.56           C  
ATOM   3118  N   GLY A 417     145.293 142.615 149.639  1.00 87.24           N  
ATOM   3119  CA  GLY A 417     146.078 142.759 150.850  1.00 87.24           C  
ATOM   3120  C   GLY A 417     145.760 144.042 151.584  1.00 87.24           C  
ATOM   3121  O   GLY A 417     145.482 144.030 152.787  1.00 87.24           O  
ATOM   3122  N   VAL A 418     145.745 145.164 150.857  1.00 84.87           N  
ATOM   3123  CA  VAL A 418     145.452 146.441 151.498  1.00 84.87           C  
ATOM   3124  C   VAL A 418     144.097 146.386 152.182  1.00 84.87           C  
ATOM   3125  O   VAL A 418     143.991 146.640 153.384  1.00 84.87           O  
ATOM   3126  CB  VAL A 418     145.519 147.588 150.473  1.00 84.87           C  
ATOM   3127  CG1 VAL A 418     144.623 148.734 150.907  1.00 84.87           C  
ATOM   3128  CG2 VAL A 418     146.947 148.064 150.303  1.00 84.87           C  
ATOM   3129  N   ALA A 419     143.058 145.968 151.455  1.00 86.19           N  
ATOM   3130  CA  ALA A 419     141.711 146.000 152.016  1.00 86.19           C  
ATOM   3131  C   ALA A 419     141.591 145.081 153.224  1.00 86.19           C  
ATOM   3132  O   ALA A 419     141.194 145.517 154.311  1.00 86.19           O  
ATOM   3133  CB  ALA A 419     140.689 145.619 150.946  1.00 86.19           C  
ATOM   3134  N   VAL A 420     141.972 143.812 153.067  1.00 85.22           N  
ATOM   3135  CA  VAL A 420     141.731 142.834 154.123  1.00 85.22           C  
ATOM   3136  C   VAL A 420     142.566 143.153 155.357  1.00 85.22           C  
ATOM   3137  O   VAL A 420     142.047 143.197 156.480  1.00 85.22           O  
ATOM   3138  CB  VAL A 420     142.005 141.410 153.609  1.00 85.22           C  
ATOM   3139  CG1 VAL A 420     142.155 140.447 154.774  1.00 85.22           C  
ATOM   3140  CG2 VAL A 420     140.885 140.961 152.690  1.00 85.22           C  
ATOM   3141  N   LEU A 421     143.869 143.389 155.179  1.00 83.17           N  
ATOM   3142  CA  LEU A 421     144.703 143.571 156.358  1.00 83.17           C  
ATOM   3143  C   LEU A 421     144.515 144.949 156.982  1.00 83.17           C  
ATOM   3144  O   LEU A 421     144.642 145.085 158.202  1.00 83.17           O  
ATOM   3145  CB  LEU A 421     146.165 143.296 156.017  1.00 83.17           C  
ATOM   3146  CG  LEU A 421     146.456 141.793 156.130  1.00 83.17           C  
ATOM   3147  CD1 LEU A 421     147.848 141.427 155.654  1.00 83.17           C  
ATOM   3148  CD2 LEU A 421     146.243 141.320 157.556  1.00 83.17           C  
ATOM   3149  N   GLY A 422     144.170 145.974 156.196  1.00 80.71           N  
ATOM   3150  CA  GLY A 422     143.808 147.244 156.797  1.00 80.71           C  
ATOM   3151  C   GLY A 422     142.524 147.158 157.596  1.00 80.71           C  
ATOM   3152  O   GLY A 422     142.414 147.750 158.672  1.00 80.71           O  
ATOM   3153  N   SER A 423     141.535 146.417 157.088  1.00 81.59           N  
ATOM   3154  CA  SER A 423     140.312 146.216 157.853  1.00 81.59           C  
ATOM   3155  C   SER A 423     140.590 145.461 159.145  1.00 81.59           C  
ATOM   3156  O   SER A 423     140.045 145.806 160.201  1.00 81.59           O  
ATOM   3157  CB  SER A 423     139.281 145.472 157.010  1.00 81.59           C  
ATOM   3158  OG  SER A 423     138.015 145.475 157.642  1.00 81.59           O  
ATOM   3159  N   LEU A 424     141.435 144.429 159.084  1.00 79.41           N  
ATOM   3160  CA  LEU A 424     141.785 143.696 160.297  1.00 79.41           C  
ATOM   3161  C   LEU A 424     142.510 144.592 161.294  1.00 79.41           C  
ATOM   3162  O   LEU A 424     142.230 144.548 162.498  1.00 79.41           O  
ATOM   3163  CB  LEU A 424     142.640 142.480 159.953  1.00 79.41           C  
ATOM   3164  CG  LEU A 424     143.263 141.757 161.146  1.00 79.41           C  
ATOM   3165  CD1 LEU A 424     142.186 141.091 161.981  1.00 79.41           C  
ATOM   3166  CD2 LEU A 424     144.288 140.739 160.685  1.00 79.41           C  
ATOM   3167  N   SER A 425     143.443 145.416 160.810  1.00 79.67           N  
ATOM   3168  CA  SER A 425     144.159 146.327 161.696  1.00 79.67           C  
ATOM   3169  C   SER A 425     143.216 147.330 162.342  1.00 79.67           C  
ATOM   3170  O   SER A 425     143.320 147.606 163.541  1.00 79.67           O  
ATOM   3171  CB  SER A 425     145.258 147.052 160.923  1.00 79.67           C  
ATOM   3172  OG  SER A 425     145.973 147.930 161.770  1.00 79.67           O  
ATOM   3173  N   SER A 426     142.291 147.892 161.563  1.00 80.23           N  
ATOM   3174  CA  SER A 426     141.345 148.849 162.122  1.00 80.23           C  
ATOM   3175  C   SER A 426     140.448 148.193 163.162  1.00 80.23           C  
ATOM   3176  O   SER A 426     140.194 148.771 164.225  1.00 80.23           O  
ATOM   3177  CB  SER A 426     140.510 149.475 161.006  1.00 80.23           C  
ATOM   3178  OG  SER A 426     139.693 150.518 161.507  1.00 80.23           O  
ATOM   3179  N   MET A 427     139.961 146.982 162.879  1.00 82.31           N  
ATOM   3180  CA  MET A 427     139.107 146.295 163.843  1.00 82.31           C  
ATOM   3181  C   MET A 427     139.863 145.990 165.130  1.00 82.31           C  
ATOM   3182  O   MET A 427     139.329 146.170 166.232  1.00 82.31           O  
ATOM   3183  CB  MET A 427     138.547 145.013 163.231  1.00 82.31           C  
ATOM   3184  CG  MET A 427     137.913 144.071 164.238  1.00 82.31           C  
ATOM   3185  SD  MET A 427     137.947 142.349 163.708  1.00 82.31           S  
ATOM   3186  CE  MET A 427     137.924 142.537 161.928  1.00 82.31           C  
ATOM   3187  N   LEU A 428     141.112 145.531 165.014  1.00 79.98           N  
ATOM   3188  CA  LEU A 428     141.897 145.250 166.211  1.00 79.98           C  
ATOM   3189  C   LEU A 428     142.182 146.522 166.999  1.00 79.98           C  
ATOM   3190  O   LEU A 428     142.118 146.522 168.233  1.00 79.98           O  
ATOM   3191  CB  LEU A 428     143.195 144.540 165.835  1.00 79.98           C  
ATOM   3192  CG  LEU A 428     143.011 143.067 165.475  1.00 79.98           C  
ATOM   3193  CD1 LEU A 428     144.348 142.395 165.251  1.00 79.98           C  
ATOM   3194  CD2 LEU A 428     142.227 142.354 166.560  1.00 79.98           C  
ATOM   3195  N   TYR A 429     142.497 147.620 166.310  1.00 79.34           N  
ATOM   3196  CA  TYR A 429     142.722 148.882 167.006  1.00 79.34           C  
ATOM   3197  C   TYR A 429     141.470 149.322 167.750  1.00 79.34           C  
ATOM   3198  O   TYR A 429     141.544 149.755 168.905  1.00 79.34           O  
ATOM   3199  CB  TYR A 429     143.163 149.950 166.008  1.00 79.34           C  
ATOM   3200  CG  TYR A 429     143.113 151.371 166.521  1.00 79.34           C  
ATOM   3201  CD1 TYR A 429     143.621 151.705 167.766  1.00 79.34           C  
ATOM   3202  CD2 TYR A 429     142.560 152.381 165.752  1.00 79.34           C  
ATOM   3203  CE1 TYR A 429     143.576 153.002 168.228  1.00 79.34           C  
ATOM   3204  CE2 TYR A 429     142.512 153.678 166.205  1.00 79.34           C  
ATOM   3205  CZ  TYR A 429     143.019 153.984 167.443  1.00 79.34           C  
ATOM   3206  OH  TYR A 429     142.970 155.280 167.895  1.00 79.34           O  
ATOM   3207  N   ARG A 430     140.308 149.206 167.107  1.00 81.93           N  
ATOM   3208  CA  ARG A 430     139.065 149.612 167.754  1.00 81.93           C  
ATOM   3209  C   ARG A 430     138.758 148.743 168.966  1.00 81.93           C  
ATOM   3210  O   ARG A 430     138.298 149.249 169.996  1.00 81.93           O  
ATOM   3211  CB  ARG A 430     137.914 149.570 166.750  1.00 81.93           C  
ATOM   3212  CG  ARG A 430     138.039 150.594 165.634  1.00 81.93           C  
ATOM   3213  CD  ARG A 430     136.715 150.818 164.934  1.00 81.93           C  
ATOM   3214  NE  ARG A 430     135.951 149.583 164.819  1.00 81.93           N  
ATOM   3215  CZ  ARG A 430     135.850 148.869 163.706  1.00 81.93           C  
ATOM   3216  NH1 ARG A 430     136.451 149.243 162.589  1.00 81.93           N  
ATOM   3217  NH2 ARG A 430     135.127 147.753 163.715  1.00 81.93           N  
ATOM   3218  N   VAL A 431     138.995 147.433 168.868  1.00 81.10           N  
ATOM   3219  CA  VAL A 431     138.664 146.572 170.001  1.00 81.10           C  
ATOM   3220  C   VAL A 431     139.660 146.753 171.143  1.00 81.10           C  
ATOM   3221  O   VAL A 431     139.286 146.654 172.317  1.00 81.10           O  
ATOM   3222  CB  VAL A 431     138.552 145.098 169.564  1.00 81.10           C  
ATOM   3223  CG1 VAL A 431     139.875 144.562 169.085  1.00 81.10           C  
ATOM   3224  CG2 VAL A 431     138.015 144.246 170.701  1.00 81.10           C  
ATOM   3225  N   PHE A 432     140.933 147.022 170.837  1.00 81.16           N  
ATOM   3226  CA  PHE A 432     141.921 147.216 171.896  1.00 81.16           C  
ATOM   3227  C   PHE A 432     141.809 148.578 172.563  1.00 81.16           C  
ATOM   3228  O   PHE A 432     142.076 148.692 173.764  1.00 81.16           O  
ATOM   3229  CB  PHE A 432     143.338 147.028 171.354  1.00 81.16           C  
ATOM   3230  CG  PHE A 432     143.777 145.597 171.282  1.00 81.16           C  
ATOM   3231  CD1 PHE A 432     144.161 144.926 172.427  1.00 81.16           C  
ATOM   3232  CD2 PHE A 432     143.820 144.927 170.076  1.00 81.16           C  
ATOM   3233  CE1 PHE A 432     144.571 143.613 172.371  1.00 81.16           C  
ATOM   3234  CE2 PHE A 432     144.228 143.616 170.012  1.00 81.16           C  
ATOM   3235  CZ  PHE A 432     144.604 142.957 171.161  1.00 81.16           C  
ATOM   3236  N   LEU A 433     141.443 149.619 171.814  1.00 81.39           N  
ATOM   3237  CA  LEU A 433     141.337 150.944 172.414  1.00 81.39           C  
ATOM   3238  C   LEU A 433     140.255 150.980 173.484  1.00 81.39           C  
ATOM   3239  O   LEU A 433     140.462 151.544 174.564  1.00 81.39           O  
ATOM   3240  CB  LEU A 433     141.062 151.988 171.334  1.00 81.39           C  
ATOM   3241  CG  LEU A 433     140.989 153.441 171.796  1.00 81.39           C  
ATOM   3242  CD1 LEU A 433     142.137 153.762 172.731  1.00 81.39           C  
ATOM   3243  CD2 LEU A 433     141.012 154.366 170.600  1.00 81.39           C  
ATOM   3244  N   ASP A 434     139.103 150.372 173.207  1.00 90.27           N  
ATOM   3245  CA  ASP A 434     137.982 150.309 174.143  1.00 90.27           C  
ATOM   3246  C   ASP A 434     137.575 151.709 174.598  1.00 90.27           C  
ATOM   3247  O   ASP A 434     137.671 152.067 175.773  1.00 90.27           O  
ATOM   3248  CB  ASP A 434     138.321 149.416 175.340  1.00 90.27           C  
ATOM   3249  CG  ASP A 434     137.090 148.986 176.114  1.00 90.27           C  
ATOM   3250  OD1 ASP A 434     135.974 149.413 175.750  1.00 90.27           O  
ATOM   3251  OD2 ASP A 434     137.238 148.222 177.091  1.00 90.27           O  
ATOM   3252  N   ILE A 435     137.115 152.507 173.632  1.00 91.46           N  
ATOM   3253  CA  ILE A 435     136.770 153.896 173.908  1.00 91.46           C  
ATOM   3254  C   ILE A 435     135.596 154.011 174.868  1.00 91.46           C  
ATOM   3255  O   ILE A 435     135.428 155.050 175.517  1.00 91.46           O  
ATOM   3256  CB  ILE A 435     136.484 154.644 172.592  1.00 91.46           C  
ATOM   3257  CG1 ILE A 435     136.715 156.144 172.775  1.00 91.46           C  
ATOM   3258  CG2 ILE A 435     135.068 154.375 172.120  1.00 91.46           C  
ATOM   3259  CD  ILE A 435     138.107 156.487 173.236  1.00 91.46           C  
ATOM   3260  N   SER A 436     134.785 152.958 174.996  1.00 95.59           N  
ATOM   3261  CA  SER A 436     133.639 153.005 175.897  1.00 95.59           C  
ATOM   3262  C   SER A 436     134.052 153.169 177.353  1.00 95.59           C  
ATOM   3263  O   SER A 436     133.212 153.525 178.186  1.00 95.59           O  
ATOM   3264  CB  SER A 436     132.793 151.743 175.740  1.00 95.59           C  
ATOM   3265  OG  SER A 436     131.876 151.615 176.812  1.00 95.59           O  
ATOM   3266  N   SER A 437     135.317 152.913 177.679  1.00 97.21           N  
ATOM   3267  CA  SER A 437     135.809 153.112 179.034  1.00 97.21           C  
ATOM   3268  C   SER A 437     136.193 154.558 179.321  1.00 97.21           C  
ATOM   3269  O   SER A 437     136.469 154.888 180.479  1.00 97.21           O  
ATOM   3270  CB  SER A 437     137.011 152.202 179.295  1.00 97.21           C  
ATOM   3271  OG  SER A 437     136.769 150.891 178.818  1.00 97.21           O  
ATOM   3272  N   PHE A 438     136.220 155.424 178.307  1.00 97.89           N  
ATOM   3273  CA  PHE A 438     136.566 156.828 178.489  1.00 97.89           C  
ATOM   3274  C   PHE A 438     135.348 157.739 178.388  1.00 97.89           C  
ATOM   3275  O   PHE A 438     135.472 158.897 177.977  1.00 97.89           O  
ATOM   3276  CB  PHE A 438     137.624 157.253 177.472  1.00 97.89           C  
ATOM   3277  CG  PHE A 438     138.961 156.603 177.678  1.00 97.89           C  
ATOM   3278  CD1 PHE A 438     139.236 155.365 177.125  1.00 97.89           C  
ATOM   3279  CD2 PHE A 438     139.947 157.236 178.412  1.00 97.89           C  
ATOM   3280  CE1 PHE A 438     140.465 154.769 177.307  1.00 97.89           C  
ATOM   3281  CE2 PHE A 438     141.178 156.643 178.597  1.00 97.89           C  
ATOM   3282  CZ  PHE A 438     141.437 155.408 178.044  1.00 97.89           C  
ATOM   3283  N   SER A 439     134.169 157.235 178.751  1.00105.27           N  
ATOM   3284  CA  SER A 439     132.949 158.024 178.623  1.00105.27           C  
ATOM   3285  C   SER A 439     132.751 158.946 179.821  1.00105.27           C  
ATOM   3286  O   SER A 439     132.733 160.173 179.678  1.00105.27           O  
ATOM   3287  CB  SER A 439     131.743 157.096 178.453  1.00105.27           C  
ATOM   3288  OG  SER A 439     130.574 157.828 178.127  1.00105.27           O  
ATOM   3289  N   SER A 440     132.615 158.370 181.017  1.00109.53           N  
ATOM   3290  CA  SER A 440     132.270 159.161 182.192  1.00109.53           C  
ATOM   3291  C   SER A 440     133.370 160.134 182.591  1.00109.53           C  
ATOM   3292  O   SER A 440     133.115 161.043 183.389  1.00109.53           O  
ATOM   3293  CB  SER A 440     131.944 158.241 183.369  1.00109.53           C  
ATOM   3294  OG  SER A 440     132.956 157.266 183.549  1.00109.53           O  
ATOM   3295  N   LYS A 441     134.581 159.970 182.061  1.00107.23           N  
ATOM   3296  CA  LYS A 441     135.718 160.802 182.430  1.00107.23           C  
ATOM   3297  C   LYS A 441     136.171 161.715 181.291  1.00107.23           C  
ATOM   3298  O   LYS A 441     137.281 162.256 181.333  1.00107.23           O  
ATOM   3299  CB  LYS A 441     136.858 159.912 182.939  1.00107.23           C  
ATOM   3300  CG  LYS A 441     137.904 159.485 181.917  1.00107.23           C  
ATOM   3301  CD  LYS A 441     138.934 158.566 182.549  1.00107.23           C  
ATOM   3302  CE  LYS A 441     139.805 159.317 183.545  1.00107.23           C  
ATOM   3303  NZ  LYS A 441     140.703 158.399 184.296  1.00107.23           N  
ATOM   3304  N   GLY A 442     135.305 161.965 180.313  1.00104.97           N  
ATOM   3305  CA  GLY A 442     135.733 162.714 179.150  1.00104.97           C  
ATOM   3306  C   GLY A 442     135.025 162.358 177.860  1.00104.97           C  
ATOM   3307  O   GLY A 442     133.803 162.501 177.755  1.00104.97           O  
ATOM   3308  N   ILE A 443     135.800 161.915 176.869  1.00104.45           N  
ATOM   3309  CA  ILE A 443     135.367 161.746 175.485  1.00104.45           C  
ATOM   3310  C   ILE A 443     134.029 161.025 175.390  1.00104.45           C  
ATOM   3311  O   ILE A 443     133.887 159.887 175.849  1.00104.45           O  
ATOM   3312  CB  ILE A 443     136.441 160.984 174.689  1.00104.45           C  
ATOM   3313  CG1 ILE A 443     137.812 161.618 174.910  1.00104.45           C  
ATOM   3314  CG2 ILE A 443     136.098 160.963 173.219  1.00104.45           C  
ATOM   3315  CD  ILE A 443     137.908 163.035 174.414  1.00104.45           C  
ATOM   3316  N   VAL A 444     133.044 161.683 174.780  1.00108.98           N  
ATOM   3317  CA  VAL A 444     131.704 161.135 174.601  1.00108.98           C  
ATOM   3318  C   VAL A 444     131.172 161.590 173.250  1.00108.98           C  
ATOM   3319  O   VAL A 444     131.324 162.756 172.872  1.00108.98           O  
ATOM   3320  CB  VAL A 444     130.750 161.571 175.736  1.00108.98           C  
ATOM   3321  CG1 VAL A 444     129.298 161.327 175.349  1.00108.98           C  
ATOM   3322  CG2 VAL A 444     131.072 160.837 177.022  1.00108.98           C  
ATOM   3323  N   GLY A 445     130.551 160.668 172.519  1.00109.24           N  
ATOM   3324  CA  GLY A 445     129.858 161.021 171.297  1.00109.24           C  
ATOM   3325  C   GLY A 445     130.758 161.273 170.107  1.00109.24           C  
ATOM   3326  O   GLY A 445     131.556 160.409 169.732  1.00109.24           O  
ATOM   3327  N   ASP A 446     130.640 162.465 169.514  1.00109.28           N  
ATOM   3328  CA  ASP A 446     131.332 162.754 168.261  1.00109.28           C  
ATOM   3329  C   ASP A 446     132.834 162.558 168.402  1.00109.28           C  
ATOM   3330  O   ASP A 446     133.467 161.895 167.570  1.00109.28           O  
ATOM   3331  CB  ASP A 446     131.015 164.180 167.810  1.00109.28           C  
ATOM   3332  CG  ASP A 446     132.050 164.735 166.847  1.00109.28           C  
ATOM   3333  OD1 ASP A 446     132.396 164.038 165.869  1.00109.28           O  
ATOM   3334  OD2 ASP A 446     132.519 165.870 167.069  1.00109.28           O  
ATOM   3335  N   LEU A 447     133.420 163.116 169.464  1.00103.90           N  
ATOM   3336  CA  LEU A 447     134.853 162.967 169.687  1.00103.90           C  
ATOM   3337  C   LEU A 447     135.250 161.499 169.711  1.00103.90           C  
ATOM   3338  O   LEU A 447     136.288 161.119 169.155  1.00103.90           O  
ATOM   3339  CB  LEU A 447     135.249 163.658 170.993  1.00103.90           C  
ATOM   3340  CG  LEU A 447     135.377 165.182 170.956  1.00103.90           C  
ATOM   3341  CD1 LEU A 447     136.166 165.688 172.148  1.00103.90           C  
ATOM   3342  CD2 LEU A 447     136.031 165.628 169.661  1.00103.90           C  
ATOM   3343  N   ALA A 448     134.409 160.654 170.312  1.00104.17           N  
ATOM   3344  CA  ALA A 448     134.699 159.225 170.362  1.00104.17           C  
ATOM   3345  C   ALA A 448     134.920 158.659 168.968  1.00104.17           C  
ATOM   3346  O   ALA A 448     135.861 157.885 168.753  1.00104.17           O  
ATOM   3347  CB  ALA A 448     133.567 158.482 171.070  1.00104.17           C  
ATOM   3348  N   HIS A 449     134.085 159.055 168.003  1.00106.18           N  
ATOM   3349  CA  HIS A 449     134.261 158.573 166.638  1.00106.18           C  
ATOM   3350  C   HIS A 449     135.666 158.875 166.137  1.00106.18           C  
ATOM   3351  O   HIS A 449     136.328 158.013 165.548  1.00106.18           O  
ATOM   3352  CB  HIS A 449     133.213 159.191 165.711  1.00106.18           C  
ATOM   3353  CG  HIS A 449     131.809 159.073 166.215  1.00106.18           C  
ATOM   3354  ND1 HIS A 449     130.804 159.931 165.823  1.00106.18           N  
ATOM   3355  CD2 HIS A 449     131.240 158.194 167.073  1.00106.18           C  
ATOM   3356  CE1 HIS A 449     129.677 159.588 166.422  1.00106.18           C  
ATOM   3357  NE2 HIS A 449     129.915 158.537 167.186  1.00106.18           N  
ATOM   3358  N   VAL A 450     136.153 160.090 166.401  1.00101.01           N  
ATOM   3359  CA  VAL A 450     137.506 160.446 165.985  1.00101.01           C  
ATOM   3360  C   VAL A 450     138.513 159.502 166.625  1.00101.01           C  
ATOM   3361  O   VAL A 450     139.421 158.989 165.960  1.00101.01           O  
ATOM   3362  CB  VAL A 450     137.807 161.914 166.329  1.00101.01           C  
ATOM   3363  CG1 VAL A 450     139.124 162.339 165.708  1.00101.01           C  
ATOM   3364  CG2 VAL A 450     136.678 162.807 165.853  1.00101.01           C  
ATOM   3365  N   ALA A 451     138.341 159.228 167.920  1.00 98.16           N  
ATOM   3366  CA  ALA A 451     139.248 158.316 168.607  1.00 98.16           C  
ATOM   3367  C   ALA A 451     139.202 156.926 167.990  1.00 98.16           C  
ATOM   3368  O   ALA A 451     140.196 156.193 168.016  1.00 98.16           O  
ATOM   3369  CB  ALA A 451     138.907 158.256 170.094  1.00 98.16           C  
ATOM   3370  N   GLU A 452     138.054 156.544 167.428  1.00 99.71           N  
ATOM   3371  CA  GLU A 452     137.950 155.232 166.802  1.00 99.71           C  
ATOM   3372  C   GLU A 452     138.356 155.292 165.335  1.00 99.71           C  
ATOM   3373  O   GLU A 452     138.615 154.259 164.708  1.00 99.71           O  
ATOM   3374  CB  GLU A 452     136.527 154.697 166.951  1.00 99.71           C  
ATOM   3375  CG  GLU A 452     136.132 154.405 168.388  1.00 99.71           C  
ATOM   3376  CD  GLU A 452     134.858 153.589 168.491  1.00 99.71           C  
ATOM   3377  OE1 GLU A 452     134.871 152.408 168.087  1.00 99.71           O  
ATOM   3378  OE2 GLU A 452     133.842 154.130 168.976  1.00 99.71           O  
ATOM   3379  N   GLU A 453     138.419 156.499 164.769  1.00101.44           N  
ATOM   3380  CA  GLU A 453     138.685 156.627 163.340  1.00101.44           C  
ATOM   3381  C   GLU A 453     140.130 156.277 163.012  1.00101.44           C  
ATOM   3382  O   GLU A 453     140.401 155.512 162.081  1.00101.44           O  
ATOM   3383  CB  GLU A 453     138.346 158.042 162.869  1.00101.44           C  
ATOM   3384  CG  GLU A 453     139.112 158.495 161.638  1.00101.44           C  
ATOM   3385  CD  GLU A 453     138.410 159.617 160.897  1.00101.44           C  
ATOM   3386  OE1 GLU A 453     138.645 160.796 161.236  1.00101.44           O  
ATOM   3387  OE2 GLU A 453     137.620 159.319 159.976  1.00101.44           O  
ATOM   3388  N   SER A 454     141.073 156.826 163.771  1.00 94.79           N  
ATOM   3389  CA  SER A 454     142.485 156.574 163.526  1.00 94.79           C  
ATOM   3390  C   SER A 454     143.266 156.884 164.793  1.00 94.79           C  
ATOM   3391  O   SER A 454     142.762 157.532 165.713  1.00 94.79           O  
ATOM   3392  CB  SER A 454     143.008 157.404 162.349  1.00 94.79           C  
ATOM   3393  OG  SER A 454     142.663 158.769 162.498  1.00 94.79           O  
ATOM   3394  N   VAL A 455     144.510 156.403 164.830  1.00 88.40           N  
ATOM   3395  CA  VAL A 455     145.362 156.651 165.989  1.00 88.40           C  
ATOM   3396  C   VAL A 455     145.739 158.125 166.073  1.00 88.40           C  
ATOM   3397  O   VAL A 455     145.815 158.697 167.167  1.00 88.40           O  
ATOM   3398  CB  VAL A 455     146.600 155.738 165.942  1.00 88.40           C  
ATOM   3399  CG1 VAL A 455     147.266 155.817 164.582  1.00 88.40           C  
ATOM   3400  CG2 VAL A 455     147.577 156.104 167.044  1.00 88.40           C  
ATOM   3401  N   VAL A 456     145.978 158.766 164.927  1.00 90.74           N  
ATOM   3402  CA  VAL A 456     146.289 160.193 164.925  1.00 90.74           C  
ATOM   3403  C   VAL A 456     145.113 160.992 165.471  1.00 90.74           C  
ATOM   3404  O   VAL A 456     145.290 161.940 166.251  1.00 90.74           O  
ATOM   3405  CB  VAL A 456     146.677 160.650 163.507  1.00 90.74           C  
ATOM   3406  CG1 VAL A 456     146.453 162.143 163.344  1.00 90.74           C  
ATOM   3407  CG2 VAL A 456     148.122 160.297 163.216  1.00 90.74           C  
ATOM   3408  N   GLY A 457     143.896 160.624 165.069  1.00 93.80           N  
ATOM   3409  CA  GLY A 457     142.722 161.305 165.585  1.00 93.80           C  
ATOM   3410  C   GLY A 457     142.588 161.167 167.088  1.00 93.80           C  
ATOM   3411  O   GLY A 457     142.276 162.136 167.783  1.00 93.80           O  
ATOM   3412  N   ALA A 458     142.829 159.963 167.611  1.00 92.41           N  
ATOM   3413  CA  ALA A 458     142.765 159.762 169.054  1.00 92.41           C  
ATOM   3414  C   ALA A 458     143.839 160.567 169.771  1.00 92.41           C  
ATOM   3415  O   ALA A 458     143.578 161.168 170.819  1.00 92.41           O  
ATOM   3416  CB  ALA A 458     142.896 158.277 169.386  1.00 92.41           C  
ATOM   3417  N   VAL A 459     145.052 160.601 169.218  1.00 90.63           N  
ATOM   3418  CA  VAL A 459     146.131 161.350 169.855  1.00 90.63           C  
ATOM   3419  C   VAL A 459     145.790 162.831 169.915  1.00 90.63           C  
ATOM   3420  O   VAL A 459     145.952 163.481 170.956  1.00 90.63           O  
ATOM   3421  CB  VAL A 459     147.460 161.105 169.120  1.00 90.63           C  
ATOM   3422  CG1 VAL A 459     148.452 162.204 169.444  1.00 90.63           C  
ATOM   3423  CG2 VAL A 459     148.026 159.752 169.503  1.00 90.63           C  
ATOM   3424  N   GLU A 460     145.287 163.388 168.813  1.00 94.81           N  
ATOM   3425  CA  GLU A 460     145.008 164.819 168.821  1.00 94.81           C  
ATOM   3426  C   GLU A 460     143.756 165.162 169.621  1.00 94.81           C  
ATOM   3427  O   GLU A 460     143.693 166.243 170.216  1.00 94.81           O  
ATOM   3428  CB  GLU A 460     144.904 165.357 167.396  1.00 94.81           C  
ATOM   3429  CG  GLU A 460     146.199 166.009 166.934  1.00 94.81           C  
ATOM   3430  CD  GLU A 460     146.157 166.460 165.493  1.00 94.81           C  
ATOM   3431  OE1 GLU A 460     145.112 166.990 165.071  1.00 94.81           O  
ATOM   3432  OE2 GLU A 460     147.169 166.283 164.782  1.00 94.81           O  
ATOM   3433  N   VAL A 461     142.763 164.270 169.675  1.00 91.84           N  
ATOM   3434  CA  VAL A 461     141.622 164.542 170.542  1.00 91.84           C  
ATOM   3435  C   VAL A 461     142.040 164.461 172.004  1.00 91.84           C  
ATOM   3436  O   VAL A 461     141.513 165.197 172.846  1.00 91.84           O  
ATOM   3437  CB  VAL A 461     140.439 163.605 170.226  1.00 91.84           C  
ATOM   3438  CG1 VAL A 461     140.688 162.205 170.728  1.00 91.84           C  
ATOM   3439  CG2 VAL A 461     139.172 164.149 170.841  1.00 91.84           C  
ATOM   3440  N   ALA A 462     142.992 163.585 172.335  1.00 92.98           N  
ATOM   3441  CA  ALA A 462     143.539 163.574 173.686  1.00 92.98           C  
ATOM   3442  C   ALA A 462     144.285 164.866 173.981  1.00 92.98           C  
ATOM   3443  O   ALA A 462     144.176 165.417 175.083  1.00 92.98           O  
ATOM   3444  CB  ALA A 462     144.459 162.370 173.870  1.00 92.98           C  
ATOM   3445  N   LYS A 463     145.052 165.360 173.008  1.00 94.54           N  
ATOM   3446  CA  LYS A 463     145.780 166.609 173.202  1.00 94.54           C  
ATOM   3447  C   LYS A 463     144.826 167.777 173.423  1.00 94.54           C  
ATOM   3448  O   LYS A 463     145.059 168.626 174.290  1.00 94.54           O  
ATOM   3449  CB  LYS A 463     146.687 166.875 172.002  1.00 94.54           C  
ATOM   3450  CG  LYS A 463     147.360 168.233 172.017  1.00 94.54           C  
ATOM   3451  CD  LYS A 463     148.517 168.281 171.033  1.00 94.54           C  
ATOM   3452  CE  LYS A 463     149.494 169.395 171.378  1.00 94.54           C  
ATOM   3453  NZ  LYS A 463     150.730 168.871 172.020  1.00 94.54           N  
ATOM   3454  N   ALA A 464     143.742 167.834 172.648  1.00 94.16           N  
ATOM   3455  CA  ALA A 464     142.811 168.951 172.763  1.00 94.16           C  
ATOM   3456  C   ALA A 464     141.973 168.859 174.031  1.00 94.16           C  
ATOM   3457  O   ALA A 464     141.789 169.861 174.731  1.00 94.16           O  
ATOM   3458  CB  ALA A 464     141.906 169.009 171.535  1.00 94.16           C  
ATOM   3459  N   THR A 465     141.457 167.670 174.347  1.00 96.51           N  
ATOM   3460  CA  THR A 465     140.522 167.540 175.459  1.00 96.51           C  
ATOM   3461  C   THR A 465     141.197 167.784 176.801  1.00 96.51           C  
ATOM   3462  O   THR A 465     140.517 168.078 177.791  1.00 96.51           O  
ATOM   3463  CB  THR A 465     139.876 166.157 175.436  1.00 96.51           C  
ATOM   3464  OG1 THR A 465     139.595 165.789 174.081  1.00 96.51           O  
ATOM   3465  CG2 THR A 465     138.578 166.160 176.227  1.00 96.51           C  
ATOM   3466  N   GLY A 466     142.521 167.675 176.856  1.00 97.91           N  
ATOM   3467  CA  GLY A 466     143.252 167.856 178.087  1.00 97.91           C  
ATOM   3468  C   GLY A 466     143.404 166.605 178.919  1.00 97.91           C  
ATOM   3469  O   GLY A 466     144.124 166.633 179.924  1.00 97.91           O  
ATOM   3470  N   ILE A 467     142.751 165.513 178.537  1.00 94.00           N  
ATOM   3471  CA  ILE A 467     142.899 164.234 179.218  1.00 94.00           C  
ATOM   3472  C   ILE A 467     143.991 163.450 178.504  1.00 94.00           C  
ATOM   3473  O   ILE A 467     143.889 163.173 177.304  1.00 94.00           O  
ATOM   3474  CB  ILE A 467     141.570 163.464 179.244  1.00 94.00           C  
ATOM   3475  CG1 ILE A 467     141.785 162.016 179.680  1.00 94.00           C  
ATOM   3476  CG2 ILE A 467     140.866 163.546 177.900  1.00 94.00           C  
ATOM   3477  CD  ILE A 467     140.503 161.214 179.759  1.00 94.00           C  
ATOM   3478  N   LYS A 468     145.045 163.099 179.240  1.00 90.78           N  
ATOM   3479  CA  LYS A 468     146.267 162.583 178.640  1.00 90.78           C  
ATOM   3480  C   LYS A 468     146.340 161.064 178.598  1.00 90.78           C  
ATOM   3481  O   LYS A 468     147.122 160.526 177.808  1.00 90.78           O  
ATOM   3482  CB  LYS A 468     147.490 163.117 179.393  1.00 90.78           C  
ATOM   3483  CG  LYS A 468     147.886 164.534 179.016  1.00 90.78           C  
ATOM   3484  CD  LYS A 468     147.108 165.573 179.803  1.00 90.78           C  
ATOM   3485  CE  LYS A 468     147.325 165.419 181.299  1.00 90.78           C  
ATOM   3486  NZ  LYS A 468     146.578 166.446 182.077  1.00 90.78           N  
ATOM   3487  N   GLN A 469     145.561 160.364 179.424  1.00 91.33           N  
ATOM   3488  CA  GLN A 469     145.576 158.905 179.390  1.00 91.33           C  
ATOM   3489  C   GLN A 469     145.176 158.377 178.022  1.00 91.33           C  
ATOM   3490  O   GLN A 469     145.638 157.306 177.605  1.00 91.33           O  
ATOM   3491  CB  GLN A 469     144.638 158.344 180.457  1.00 91.33           C  
ATOM   3492  CG  GLN A 469     144.908 158.850 181.856  1.00 91.33           C  
ATOM   3493  CD  GLN A 469     144.176 160.136 182.161  1.00 91.33           C  
ATOM   3494  OE1 GLN A 469     144.357 161.142 181.477  1.00 91.33           O  
ATOM   3495  NE2 GLN A 469     143.339 160.112 183.190  1.00 91.33           N  
ATOM   3496  N   LEU A 470     144.325 159.116 177.309  1.00 89.90           N  
ATOM   3497  CA  LEU A 470     143.849 158.653 176.013  1.00 89.90           C  
ATOM   3498  C   LEU A 470     144.991 158.532 175.016  1.00 89.90           C  
ATOM   3499  O   LEU A 470     145.020 157.594 174.216  1.00 89.90           O  
ATOM   3500  CB  LEU A 470     142.771 159.592 175.480  1.00 89.90           C  
ATOM   3501  CG  LEU A 470     142.020 159.068 174.260  1.00 89.90           C  
ATOM   3502  CD1 LEU A 470     141.497 157.672 174.528  1.00 89.90           C  
ATOM   3503  CD2 LEU A 470     140.887 160.001 173.896  1.00 89.90           C  
ATOM   3504  N   ALA A 471     145.940 159.468 175.043  1.00 86.05           N  
ATOM   3505  CA  ALA A 471     147.045 159.419 174.091  1.00 86.05           C  
ATOM   3506  C   ALA A 471     147.878 158.158 174.279  1.00 86.05           C  
ATOM   3507  O   ALA A 471     148.135 157.417 173.321  1.00 86.05           O  
ATOM   3508  CB  ALA A 471     147.914 160.666 174.233  1.00 86.05           C  
ATOM   3509  N   ASN A 472     148.305 157.895 175.516  1.00 84.99           N  
ATOM   3510  CA  ASN A 472     149.114 156.712 175.786  1.00 84.99           C  
ATOM   3511  C   ASN A 472     148.344 155.437 175.477  1.00 84.99           C  
ATOM   3512  O   ASN A 472     148.889 154.501 174.875  1.00 84.99           O  
ATOM   3513  CB  ASN A 472     149.572 156.718 177.243  1.00 84.99           C  
ATOM   3514  CG  ASN A 472     150.471 157.888 177.565  1.00 84.99           C  
ATOM   3515  OD1 ASN A 472     151.111 158.455 176.681  1.00 84.99           O  
ATOM   3516  ND2 ASN A 472     150.529 158.256 178.838  1.00 84.99           N  
ATOM   3517  N   GLU A 473     147.069 155.385 175.872  1.00 84.98           N  
ATOM   3518  CA  GLU A 473     146.271 154.194 175.611  1.00 84.98           C  
ATOM   3519  C   GLU A 473     146.107 153.952 174.117  1.00 84.98           C  
ATOM   3520  O   GLU A 473     146.226 152.814 173.649  1.00 84.98           O  
ATOM   3521  CB  GLU A 473     144.910 154.321 176.287  1.00 84.98           C  
ATOM   3522  CG  GLU A 473     144.095 153.049 176.257  1.00 84.98           C  
ATOM   3523  CD  GLU A 473     144.668 151.974 177.155  1.00 84.98           C  
ATOM   3524  OE1 GLU A 473     145.646 151.311 176.752  1.00 84.98           O  
ATOM   3525  OE2 GLU A 473     144.142 151.796 178.270  1.00 84.98           O  
ATOM   3526  N   ALA A 474     145.839 155.010 173.350  1.00 81.06           N  
ATOM   3527  CA  ALA A 474     145.656 154.864 171.913  1.00 81.06           C  
ATOM   3528  C   ALA A 474     146.940 154.423 171.233  1.00 81.06           C  
ATOM   3529  O   ALA A 474     146.910 153.574 170.335  1.00 81.06           O  
ATOM   3530  CB  ALA A 474     145.157 156.175 171.312  1.00 81.06           C  
ATOM   3531  N   VAL A 475     148.079 154.989 171.636  1.00 79.01           N  
ATOM   3532  CA  VAL A 475     149.341 154.596 171.017  1.00 79.01           C  
ATOM   3533  C   VAL A 475     149.652 153.135 171.320  1.00 79.01           C  
ATOM   3534  O   VAL A 475     150.074 152.378 170.435  1.00 79.01           O  
ATOM   3535  CB  VAL A 475     150.476 155.530 171.469  1.00 79.01           C  
ATOM   3536  CG1 VAL A 475     151.787 155.042 170.927  1.00 79.01           C  
ATOM   3537  CG2 VAL A 475     150.214 156.937 170.981  1.00 79.01           C  
ATOM   3538  N   THR A 476     149.435 152.709 172.568  1.00 78.07           N  
ATOM   3539  CA  THR A 476     149.648 151.304 172.905  1.00 78.07           C  
ATOM   3540  C   THR A 476     148.723 150.393 172.109  1.00 78.07           C  
ATOM   3541  O   THR A 476     149.149 149.342 171.612  1.00 78.07           O  
ATOM   3542  CB  THR A 476     149.443 151.084 174.400  1.00 78.07           C  
ATOM   3543  OG1 THR A 476     150.293 151.972 175.135  1.00 78.07           O  
ATOM   3544  CG2 THR A 476     149.767 149.653 174.768  1.00 78.07           C  
ATOM   3545  N   SER A 477     147.450 150.774 171.981  1.00 79.92           N  
ATOM   3546  CA  SER A 477     146.507 149.948 171.236  1.00 79.92           C  
ATOM   3547  C   SER A 477     146.903 149.844 169.770  1.00 79.92           C  
ATOM   3548  O   SER A 477     146.818 148.765 169.173  1.00 79.92           O  
ATOM   3549  CB  SER A 477     145.095 150.512 171.371  1.00 79.92           C  
ATOM   3550  OG  SER A 477     144.667 150.488 172.720  1.00 79.92           O  
ATOM   3551  N   PHE A 478     147.336 150.954 169.172  1.00 77.92           N  
ATOM   3552  CA  PHE A 478     147.757 150.914 167.777  1.00 77.92           C  
ATOM   3553  C   PHE A 478     148.987 150.036 167.597  1.00 77.92           C  
ATOM   3554  O   PHE A 478     149.077 149.277 166.626  1.00 77.92           O  
ATOM   3555  CB  PHE A 478     148.030 152.324 167.263  1.00 77.92           C  
ATOM   3556  CG  PHE A 478     148.426 152.368 165.819  1.00 77.92           C  
ATOM   3557  CD1 PHE A 478     147.724 151.640 164.876  1.00 77.92           C  
ATOM   3558  CD2 PHE A 478     149.501 153.128 165.404  1.00 77.92           C  
ATOM   3559  CE1 PHE A 478     148.084 151.674 163.548  1.00 77.92           C  
ATOM   3560  CE2 PHE A 478     149.865 153.166 164.074  1.00 77.92           C  
ATOM   3561  CZ  PHE A 478     149.155 152.438 163.146  1.00 77.92           C  
ATOM   3562  N   ASN A 479     149.948 150.128 168.519  1.00 74.96           N  
ATOM   3563  CA  ASN A 479     151.127 149.273 168.433  1.00 74.96           C  
ATOM   3564  C   ASN A 479     150.741 147.801 168.511  1.00 74.96           C  
ATOM   3565  O   ASN A 479     151.206 146.977 167.710  1.00 74.96           O  
ATOM   3566  CB  ASN A 479     152.113 149.634 169.543  1.00 74.96           C  
ATOM   3567  CG  ASN A 479     153.247 148.642 169.660  1.00 74.96           C  
ATOM   3568  OD1 ASN A 479     154.285 148.794 169.022  1.00 74.96           O  
ATOM   3569  ND2 ASN A 479     153.057 147.621 170.485  1.00 74.96           N  
ATOM   3570  N   ASP A 480     149.874 147.456 169.466  1.00 78.96           N  
ATOM   3571  CA  ASP A 480     149.453 146.067 169.609  1.00 78.96           C  
ATOM   3572  C   ASP A 480     148.722 145.576 168.365  1.00 78.96           C  
ATOM   3573  O   ASP A 480     148.952 144.452 167.906  1.00 78.96           O  
ATOM   3574  CB  ASP A 480     148.571 145.910 170.846  1.00 78.96           C  
ATOM   3575  CG  ASP A 480     149.363 145.949 172.135  1.00 78.96           C  
ATOM   3576  OD1 ASP A 480     150.571 146.258 172.083  1.00 78.96           O  
ATOM   3577  OD2 ASP A 480     148.779 145.665 173.201  1.00 78.96           O  
ATOM   3578  N   ALA A 481     147.839 146.405 167.804  1.00 77.92           N  
ATOM   3579  CA  ALA A 481     147.109 146.000 166.607  1.00 77.92           C  
ATOM   3580  C   ALA A 481     148.048 145.795 165.425  1.00 77.92           C  
ATOM   3581  O   ALA A 481     147.922 144.810 164.689  1.00 77.92           O  
ATOM   3582  CB  ALA A 481     146.040 147.037 166.267  1.00 77.92           C  
ATOM   3583  N   PHE A 482     148.994 146.717 165.226  1.00 74.65           N  
ATOM   3584  CA  PHE A 482     149.950 146.587 164.131  1.00 74.65           C  
ATOM   3585  C   PHE A 482     150.743 145.293 164.258  1.00 74.65           C  
ATOM   3586  O   PHE A 482     150.901 144.540 163.286  1.00 74.65           O  
ATOM   3587  CB  PHE A 482     150.874 147.807 164.125  1.00 74.65           C  
ATOM   3588  CG  PHE A 482     152.068 147.680 163.222  1.00 74.65           C  
ATOM   3589  CD1 PHE A 482     151.944 147.184 161.939  1.00 74.65           C  
ATOM   3590  CD2 PHE A 482     153.316 148.084 163.657  1.00 74.65           C  
ATOM   3591  CE1 PHE A 482     153.046 147.079 161.116  1.00 74.65           C  
ATOM   3592  CE2 PHE A 482     154.418 147.982 162.838  1.00 74.65           C  
ATOM   3593  CZ  PHE A 482     154.282 147.480 161.566  1.00 74.65           C  
ATOM   3594  N   VAL A 483     151.213 144.999 165.468  1.00 78.33           N  
ATOM   3595  CA  VAL A 483     151.995 143.789 165.689  1.00 78.33           C  
ATOM   3596  C   VAL A 483     151.144 142.538 165.460  1.00 78.33           C  
ATOM   3597  O   VAL A 483     151.613 141.540 164.890  1.00 78.33           O  
ATOM   3598  CB  VAL A 483     152.604 143.847 167.100  1.00 78.33           C  
ATOM   3599  CG1 VAL A 483     153.040 142.505 167.549  1.00 78.33           C  
ATOM   3600  CG2 VAL A 483     153.777 144.811 167.115  1.00 78.33           C  
ATOM   3601  N   ALA A 484     149.875 142.575 165.875  1.00 77.52           N  
ATOM   3602  CA  ALA A 484     149.003 141.419 165.685  1.00 77.52           C  
ATOM   3603  C   ALA A 484     148.739 141.146 164.208  1.00 77.52           C  
ATOM   3604  O   ALA A 484     148.770 139.987 163.771  1.00 77.52           O  
ATOM   3605  CB  ALA A 484     147.691 141.624 166.437  1.00 77.52           C  
ATOM   3606  N   THR A 485     148.464 142.190 163.419  1.00 78.76           N  
ATOM   3607  CA  THR A 485     148.292 141.956 161.986  1.00 78.76           C  
ATOM   3608  C   THR A 485     149.585 141.491 161.335  1.00 78.76           C  
ATOM   3609  O   THR A 485     149.543 140.716 160.373  1.00 78.76           O  
ATOM   3610  CB  THR A 485     147.767 143.193 161.257  1.00 78.76           C  
ATOM   3611  OG1 THR A 485     148.864 144.018 160.848  1.00 78.76           O  
ATOM   3612  CG2 THR A 485     146.799 143.966 162.106  1.00 78.76           C  
ATOM   3613  N   ALA A 486     150.739 141.936 161.840  1.00 79.96           N  
ATOM   3614  CA  ALA A 486     151.994 141.382 161.342  1.00 79.96           C  
ATOM   3615  C   ALA A 486     152.057 139.876 161.575  1.00 79.96           C  
ATOM   3616  O   ALA A 486     152.447 139.115 160.679  1.00 79.96           O  
ATOM   3617  CB  ALA A 486     153.180 142.081 162.003  1.00 79.96           C  
ATOM   3618  N   LEU A 487     151.658 139.425 162.768  1.00 80.31           N  
ATOM   3619  CA  LEU A 487     151.675 137.987 163.046  1.00 80.31           C  
ATOM   3620  C   LEU A 487     150.711 137.243 162.123  1.00 80.31           C  
ATOM   3621  O   LEU A 487     151.036 136.166 161.603  1.00 80.31           O  
ATOM   3622  CB  LEU A 487     151.321 137.727 164.513  1.00 80.31           C  
ATOM   3623  CG  LEU A 487     151.648 136.396 165.221  1.00 80.31           C  
ATOM   3624  CD1 LEU A 487     151.043 136.372 166.609  1.00 80.31           C  
ATOM   3625  CD2 LEU A 487     151.255 135.136 164.489  1.00 80.31           C  
ATOM   3626  N   VAL A 488     149.515 137.797 161.918  1.00 77.22           N  
ATOM   3627  CA  VAL A 488     148.532 137.130 161.065  1.00 77.22           C  
ATOM   3628  C   VAL A 488     149.056 137.014 159.639  1.00 77.22           C  
ATOM   3629  O   VAL A 488     148.923 135.964 158.989  1.00 77.22           O  
ATOM   3630  CB  VAL A 488     147.186 137.873 161.114  1.00 77.22           C  
ATOM   3631  CG1 VAL A 488     146.211 137.261 160.128  1.00 77.22           C  
ATOM   3632  CG2 VAL A 488     146.617 137.832 162.517  1.00 77.22           C  
ATOM   3633  N   GLY A 489     149.655 138.090 159.129  1.00 79.65           N  
ATOM   3634  CA  GLY A 489     150.261 138.028 157.812  1.00 79.65           C  
ATOM   3635  C   GLY A 489     151.365 136.993 157.735  1.00 79.65           C  
ATOM   3636  O   GLY A 489     151.517 136.312 156.721  1.00 79.65           O  
ATOM   3637  N   GLY A 490     152.154 136.865 158.803  1.00 78.55           N  
ATOM   3638  CA  GLY A 490     153.184 135.838 158.824  1.00 78.55           C  
ATOM   3639  C   GLY A 490     152.612 134.435 158.731  1.00 78.55           C  
ATOM   3640  O   GLY A 490     153.154 133.576 158.026  1.00 78.55           O  
ATOM   3641  N   ILE A 491     151.514 134.180 159.447  1.00 77.23           N  
ATOM   3642  CA  ILE A 491     150.876 132.866 159.362  1.00 77.23           C  
ATOM   3643  C   ILE A 491     150.398 132.600 157.941  1.00 77.23           C  
ATOM   3644  O   ILE A 491     150.620 131.516 157.380  1.00 77.23           O  
ATOM   3645  CB  ILE A 491     149.715 132.743 160.364  1.00 77.23           C  
ATOM   3646  CG1 ILE A 491     150.198 132.905 161.799  1.00 77.23           C  
ATOM   3647  CG2 ILE A 491     149.031 131.402 160.216  1.00 77.23           C  
ATOM   3648  CD1 ILE A 491     149.057 133.074 162.772  1.00 77.23           C  
ATOM   3649  N   ILE A 492     149.729 133.587 157.337  1.00 78.58           N  
ATOM   3650  CA  ILE A 492     149.256 133.415 155.965  1.00 78.58           C  
ATOM   3651  C   ILE A 492     150.431 133.156 155.032  1.00 78.58           C  
ATOM   3652  O   ILE A 492     150.353 132.324 154.119  1.00 78.58           O  
ATOM   3653  CB  ILE A 492     148.439 134.639 155.512  1.00 78.58           C  
ATOM   3654  CG1 ILE A 492     147.239 134.864 156.430  1.00 78.58           C  
ATOM   3655  CG2 ILE A 492     147.969 134.468 154.080  1.00 78.58           C  
ATOM   3656  CD1 ILE A 492     146.749 136.293 156.431  1.00 78.58           C  
ATOM   3657  N   MET A 493     151.540 133.859 155.252  1.00 83.21           N  
ATOM   3658  CA  MET A 493     152.694 133.728 154.373  1.00 83.21           C  
ATOM   3659  C   MET A 493     153.309 132.337 154.467  1.00 83.21           C  
ATOM   3660  O   MET A 493     153.689 131.749 153.451  1.00 83.21           O  
ATOM   3661  CB  MET A 493     153.720 134.801 154.715  1.00 83.21           C  
ATOM   3662  CG  MET A 493     154.523 135.264 153.533  1.00 83.21           C  
ATOM   3663  SD  MET A 493     153.520 136.334 152.498  1.00 83.21           S  
ATOM   3664  CE  MET A 493     153.580 137.843 153.453  1.00 83.21           C  
ATOM   3665  N   ILE A 494     153.421 131.793 155.681  1.00 77.38           N  
ATOM   3666  CA  ILE A 494     153.942 130.432 155.825  1.00 77.38           C  
ATOM   3667  C   ILE A 494     153.007 129.431 155.157  1.00 77.38           C  
ATOM   3668  O   ILE A 494     153.450 128.488 154.481  1.00 77.38           O  
ATOM   3669  CB  ILE A 494     154.174 130.085 157.306  1.00 77.38           C  
ATOM   3670  CG1 ILE A 494     155.439 130.762 157.823  1.00 77.38           C  
ATOM   3671  CG2 ILE A 494     154.274 128.587 157.501  1.00 77.38           C  
ATOM   3672  CD1 ILE A 494     155.368 131.143 159.278  1.00 77.38           C  
ATOM   3673  N   ILE A 495     151.696 129.612 155.344  1.00 77.62           N  
ATOM   3674  CA  ILE A 495     150.737 128.684 154.748  1.00 77.62           C  
ATOM   3675  C   ILE A 495     150.858 128.701 153.228  1.00 77.62           C  
ATOM   3676  O   ILE A 495     150.817 127.655 152.570  1.00 77.62           O  
ATOM   3677  CB  ILE A 495     149.307 129.013 155.207  1.00 77.62           C  
ATOM   3678  CG1 ILE A 495     149.139 128.683 156.689  1.00 77.62           C  
ATOM   3679  CG2 ILE A 495     148.294 128.245 154.382  1.00 77.62           C  
ATOM   3680  CD1 ILE A 495     147.955 129.370 157.326  1.00 77.62           C  
ATOM   3681  N   ILE A 496     151.014 129.893 152.650  1.00 79.92           N  
ATOM   3682  CA  ILE A 496     151.185 129.997 151.203  1.00 79.92           C  
ATOM   3683  C   ILE A 496     152.522 129.407 150.768  1.00 79.92           C  
ATOM   3684  O   ILE A 496     152.632 128.814 149.687  1.00 79.92           O  
ATOM   3685  CB  ILE A 496     151.037 131.459 150.753  1.00 79.92           C  
ATOM   3686  CG1 ILE A 496     149.565 131.874 150.786  1.00 79.92           C  
ATOM   3687  CG2 ILE A 496     151.646 131.656 149.379  1.00 79.92           C  
ATOM   3688  CD1 ILE A 496     148.750 131.318 149.643  1.00 79.92           C  
ATOM   3689  N   SER A 497     153.561 129.572 151.588  1.00 79.09           N  
ATOM   3690  CA  SER A 497     154.866 129.020 151.247  1.00 79.09           C  
ATOM   3691  C   SER A 497     154.815 127.505 151.142  1.00 79.09           C  
ATOM   3692  O   SER A 497     155.440 126.919 150.253  1.00 79.09           O  
ATOM   3693  CB  SER A 497     155.909 129.443 152.279  1.00 79.09           C  
ATOM   3694  OG  SER A 497     157.203 129.471 151.704  1.00 79.09           O  
ATOM   3695  N   ILE A 498     154.085 126.850 152.046  1.00 78.12           N  
ATOM   3696  CA  ILE A 498     153.952 125.395 151.951  1.00 78.12           C  
ATOM   3697  C   ILE A 498     153.293 125.005 150.631  1.00 78.12           C  
ATOM   3698  O   ILE A 498     153.724 124.061 149.952  1.00 78.12           O  
ATOM   3699  CB  ILE A 498     153.179 124.828 153.154  1.00 78.12           C  
ATOM   3700  CG1 ILE A 498     153.800 125.293 154.469  1.00 78.12           C  
ATOM   3701  CG2 ILE A 498     153.149 123.315 153.097  1.00 78.12           C  
ATOM   3702  CD1 ILE A 498     152.796 125.437 155.591  1.00 78.12           C  
ATOM   3703  N   VAL A 499     152.245 125.732 150.241  1.00 78.34           N  
ATOM   3704  CA  VAL A 499     151.550 125.428 148.992  1.00 78.34           C  
ATOM   3705  C   VAL A 499     152.486 125.602 147.803  1.00 78.34           C  
ATOM   3706  O   VAL A 499     152.537 124.758 146.900  1.00 78.34           O  
ATOM   3707  CB  VAL A 499     150.294 126.304 148.849  1.00 78.34           C  
ATOM   3708  CG1 VAL A 499     149.547 125.951 147.576  1.00 78.34           C  
ATOM   3709  CG2 VAL A 499     149.394 126.132 150.057  1.00 78.34           C  
ATOM   3710  N   VAL A 500     153.242 126.700 147.784  1.00 80.08           N  
ATOM   3711  CA  VAL A 500     154.130 126.957 146.653  1.00 80.08           C  
ATOM   3712  C   VAL A 500     155.241 125.917 146.604  1.00 80.08           C  
ATOM   3713  O   VAL A 500     155.667 125.492 145.524  1.00 80.08           O  
ATOM   3714  CB  VAL A 500     154.686 128.391 146.716  1.00 80.08           C  
ATOM   3715  CG1 VAL A 500     155.780 128.588 145.683  1.00 80.08           C  
ATOM   3716  CG2 VAL A 500     153.570 129.393 146.488  1.00 80.08           C  
ATOM   3717  N   TYR A 501     155.717 125.477 147.769  1.00 77.65           N  
ATOM   3718  CA  TYR A 501     156.710 124.409 147.806  1.00 77.65           C  
ATOM   3719  C   TYR A 501     156.149 123.122 147.223  1.00 77.65           C  
ATOM   3720  O   TYR A 501     156.845 122.396 146.506  1.00 77.65           O  
ATOM   3721  CB  TYR A 501     157.180 124.174 149.238  1.00 77.65           C  
ATOM   3722  CG  TYR A 501     158.216 123.079 149.365  1.00 77.65           C  
ATOM   3723  CD1 TYR A 501     159.561 123.340 149.160  1.00 77.65           C  
ATOM   3724  CD2 TYR A 501     157.842 121.779 149.674  1.00 77.65           C  
ATOM   3725  CE1 TYR A 501     160.504 122.340 149.275  1.00 77.65           C  
ATOM   3726  CE2 TYR A 501     158.776 120.775 149.786  1.00 77.65           C  
ATOM   3727  CZ  TYR A 501     160.105 121.060 149.586  1.00 77.65           C  
ATOM   3728  OH  TYR A 501     161.038 120.057 149.699  1.00 77.65           O  
ATOM   3729  N   LEU A 502     154.894 122.810 147.539  1.00 76.42           N  
ATOM   3730  CA  LEU A 502     154.324 121.553 147.065  1.00 76.42           C  
ATOM   3731  C   LEU A 502     153.982 121.620 145.581  1.00 76.42           C  
ATOM   3732  O   LEU A 502     153.946 120.591 144.898  1.00 76.42           O  
ATOM   3733  CB  LEU A 502     153.093 121.192 147.893  1.00 76.42           C  
ATOM   3734  CG  LEU A 502     153.403 120.809 149.340  1.00 76.42           C  
ATOM   3735  CD1 LEU A 502     152.140 120.384 150.067  1.00 76.42           C  
ATOM   3736  CD2 LEU A 502     154.457 119.715 149.391  1.00 76.42           C  
ATOM   3737  N   LEU A 503     153.720 122.820 145.062  1.00 78.86           N  
ATOM   3738  CA  LEU A 503     153.297 122.960 143.671  1.00 78.86           C  
ATOM   3739  C   LEU A 503     154.414 122.701 142.667  1.00 78.86           C  
ATOM   3740  O   LEU A 503     154.207 121.994 141.676  1.00 78.86           O  
ATOM   3741  CB  LEU A 503     152.716 124.352 143.428  1.00 78.86           C  
ATOM   3742  CG  LEU A 503     151.205 124.482 143.600  1.00 78.86           C  
ATOM   3743  CD1 LEU A 503     150.715 125.780 142.986  1.00 78.86           C  
ATOM   3744  CD2 LEU A 503     150.497 123.294 142.981  1.00 78.86           C  
ATOM   3745  N   ILE A 504     155.591 123.258 142.905  1.00 80.57           N  
ATOM   3746  CA  ILE A 504     156.686 123.250 141.937  1.00 80.57           C  
ATOM   3747  C   ILE A 504     157.197 121.821 141.786  1.00 80.57           C  
ATOM   3748  O   ILE A 504     157.544 121.194 142.796  1.00 80.57           O  
ATOM   3749  CB  ILE A 504     157.824 124.189 142.366  1.00 80.57           C  
ATOM   3750  CG1 ILE A 504     157.329 125.633 142.413  1.00 80.57           C  
ATOM   3751  CG2 ILE A 504     158.997 124.064 141.417  1.00 80.57           C  
ATOM   3752  CD  ILE A 504     158.374 126.613 142.877  1.00 80.57           C  
ATOM   3753  N   PRO A 505     157.265 121.282 140.573  1.00 86.89           N  
ATOM   3754  CA  PRO A 505     157.776 119.920 140.393  1.00 86.89           C  
ATOM   3755  C   PRO A 505     159.285 119.867 140.582  1.00 86.89           C  
ATOM   3756  O   PRO A 505     159.982 120.882 140.585  1.00 86.89           O  
ATOM   3757  CB  PRO A 505     157.377 119.578 138.958  1.00 86.89           C  
ATOM   3758  CG  PRO A 505     157.316 120.894 138.271  1.00 86.89           C  
ATOM   3759  CD  PRO A 505     156.887 121.907 139.295  1.00 86.89           C  
ATOM   3760  N   LYS A 506     159.786 118.641 140.743  1.00 94.61           N  
ATOM   3761  CA  LYS A 506     161.192 118.450 141.087  1.00 94.61           C  
ATOM   3762  C   LYS A 506     162.111 118.793 139.920  1.00 94.61           C  
ATOM   3763  O   LYS A 506     163.106 119.505 140.091  1.00 94.61           O  
ATOM   3764  CB  LYS A 506     161.424 117.010 141.543  1.00 94.61           C  
ATOM   3765  CG  LYS A 506     160.982 116.732 142.968  1.00 94.61           C  
ATOM   3766  CD  LYS A 506     161.990 117.255 143.973  1.00 94.61           C  
ATOM   3767  CE  LYS A 506     161.642 116.797 145.377  1.00 94.61           C  
ATOM   3768  NZ  LYS A 506     161.164 115.386 145.387  1.00 94.61           N  
ATOM   3769  N   SER A 507     161.797 118.295 138.724  1.00 95.92           N  
ATOM   3770  CA  SER A 507     162.700 118.449 137.589  1.00 95.92           C  
ATOM   3771  C   SER A 507     162.760 119.875 137.062  1.00 95.92           C  
ATOM   3772  O   SER A 507     163.619 120.170 136.223  1.00 95.92           O  
ATOM   3773  CB  SER A 507     162.287 117.501 136.460  1.00 95.92           C  
ATOM   3774  OG  SER A 507     162.544 116.152 136.809  1.00 95.92           O  
ATOM   3775  N   LEU A 508     161.885 120.759 137.528  1.00 96.02           N  
ATOM   3776  CA  LEU A 508     161.824 122.111 136.995  1.00 96.02           C  
ATOM   3777  C   LEU A 508     163.103 122.866 137.340  1.00 96.02           C  
ATOM   3778  O   LEU A 508     163.675 122.688 138.419  1.00 96.02           O  
ATOM   3779  CB  LEU A 508     160.605 122.835 137.566  1.00 96.02           C  
ATOM   3780  CG  LEU A 508     160.222 124.235 137.087  1.00 96.02           C  
ATOM   3781  CD1 LEU A 508     160.582 124.432 135.628  1.00 96.02           C  
ATOM   3782  CD2 LEU A 508     158.739 124.468 137.306  1.00 96.02           C  
ATOM   3783  N   ASP A 509     163.557 123.705 136.413  1.00103.56           N  
ATOM   3784  CA  ASP A 509     164.764 124.494 136.612  1.00103.56           C  
ATOM   3785  C   ASP A 509     164.728 125.691 135.674  1.00103.56           C  
ATOM   3786  O   ASP A 509     164.336 125.560 134.512  1.00103.56           O  
ATOM   3787  CB  ASP A 509     166.020 123.652 136.368  1.00103.56           C  
ATOM   3788  CG  ASP A 509     165.857 122.687 135.216  1.00103.56           C  
ATOM   3789  OD1 ASP A 509     164.749 122.629 134.643  1.00103.56           O  
ATOM   3790  OD2 ASP A 509     166.835 121.987 134.883  1.00103.56           O  
ATOM   3791  N   ILE A 510     165.150 126.852 136.183  1.00104.15           N  
ATOM   3792  CA  ILE A 510     165.018 128.089 135.421  1.00104.15           C  
ATOM   3793  C   ILE A 510     165.918 128.111 134.196  1.00104.15           C  
ATOM   3794  O   ILE A 510     165.691 128.915 133.286  1.00104.15           O  
ATOM   3795  CB  ILE A 510     165.303 129.315 136.305  1.00104.15           C  
ATOM   3796  CG1 ILE A 510     166.804 129.456 136.551  1.00104.15           C  
ATOM   3797  CG2 ILE A 510     164.544 129.211 137.614  1.00104.15           C  
ATOM   3798  CD  ILE A 510     167.178 130.704 137.309  1.00104.15           C  
ATOM   3799  N   THR A 511     166.936 127.263 134.144  1.00110.78           N  
ATOM   3800  CA  THR A 511     167.802 127.169 132.981  1.00110.78           C  
ATOM   3801  C   THR A 511     167.454 125.926 132.170  1.00110.78           C  
ATOM   3802  O   THR A 511     166.725 125.041 132.624  1.00110.78           O  
ATOM   3803  CB  THR A 511     169.274 127.139 133.399  1.00110.78           C  
ATOM   3804  OG1 THR A 511     170.102 127.129 132.230  1.00110.78           O  
ATOM   3805  CG2 THR A 511     169.564 125.901 134.230  1.00110.78           C  
ATOM   3806  N   LYS A 512     167.987 125.873 130.948  1.00116.71           N  
ATOM   3807  CA  LYS A 512     167.789 124.745 130.038  1.00116.71           C  
ATOM   3808  C   LYS A 512     166.295 124.511 129.787  1.00116.71           C  
ATOM   3809  O   LYS A 512     165.710 123.506 130.194  1.00116.71           O  
ATOM   3810  CB  LYS A 512     168.472 123.480 130.572  1.00116.71           C  
ATOM   3811  CG  LYS A 512     169.888 123.698 131.088  1.00116.71           C  
ATOM   3812  CD  LYS A 512     170.793 124.294 130.018  1.00116.71           C  
ATOM   3813  CE  LYS A 512     170.904 123.382 128.806  1.00116.71           C  
ATOM   3814  NZ  LYS A 512     172.117 123.680 127.996  1.00116.71           N  
ATOM   3815  N   GLN A 513     165.692 125.496 129.115  1.00125.59           N  
ATOM   3816  CA  GLN A 513     164.255 125.455 128.853  1.00125.59           C  
ATOM   3817  C   GLN A 513     163.854 124.180 128.119  1.00125.59           C  
ATOM   3818  O   GLN A 513     162.784 123.617 128.381  1.00125.59           O  
ATOM   3819  CB  GLN A 513     163.832 126.691 128.059  1.00125.59           C  
ATOM   3820  CG  GLN A 513     164.662 126.951 126.811  1.00125.59           C  
ATOM   3821  CD  GLN A 513     164.051 126.346 125.564  1.00125.59           C  
ATOM   3822  OE1 GLN A 513     162.866 126.532 125.285  1.00125.59           O  
ATOM   3823  NE2 GLN A 513     164.859 125.619 124.803  1.00125.59           N  
ATOM   3824  N   LYS A 514     164.695 123.708 127.204  1.00128.95           N  
ATOM   3825  CA  LYS A 514     164.438 122.457 126.499  1.00128.95           C  
ATOM   3826  C   LYS A 514     165.715 121.917 125.867  1.00128.95           C  
ATOM   3827  CB  LYS A 514     163.362 122.647 125.427  1.00128.95           C  
ATOM   3828  CG  LYS A 514     162.535 121.399 125.158  1.00128.95           C  
ATOM   3829  CD  LYS A 514     161.353 121.698 124.251  1.00128.95           C  
ATOM   3830  CE  LYS A 514     160.452 120.482 124.104  1.00128.95           C  
ATOM   3831  NZ  LYS A 514     159.580 120.574 122.901  1.00128.95           N  
ATOM   3832  OT1 LYS A 514     166.634 122.672 125.553  1.00128.95           O  
ATOM   3833  OT2 LYS A 514     165.857 120.712 125.655  1.00128.95           O  
TER    3834      LYS A 514                                                      
ATOM   3835  N   MET B   1     165.626 160.396 177.359  1.00138.29           N  
ATOM   3836  CA  MET B   1     166.417 160.445 178.582  1.00138.29           C  
ATOM   3837  C   MET B   1     166.039 159.309 179.524  1.00138.29           C  
ATOM   3838  O   MET B   1     164.859 159.007 179.703  1.00138.29           O  
ATOM   3839  CB  MET B   1     166.234 161.792 179.286  1.00138.29           C  
ATOM   3840  CG  MET B   1     166.841 162.971 178.545  1.00138.29           C  
ATOM   3841  SD  MET B   1     166.232 163.120 176.855  1.00138.29           S  
ATOM   3842  CE  MET B   1     164.522 163.563 177.150  1.00138.29           C  
ATOM   3843  N   GLN B   2     167.046 158.676 180.122  1.00130.90           N  
ATOM   3844  CA  GLN B   2     166.783 157.634 181.103  1.00130.90           C  
ATOM   3845  C   GLN B   2     166.061 158.227 182.306  1.00130.90           C  
ATOM   3846  O   GLN B   2     166.536 159.182 182.927  1.00130.90           O  
ATOM   3847  CB  GLN B   2     168.089 156.960 181.531  1.00130.90           C  
ATOM   3848  CG  GLN B   2     169.183 157.915 181.988  1.00130.90           C  
ATOM   3849  CD  GLN B   2     170.535 157.241 182.099  1.00130.90           C  
ATOM   3850  OE1 GLN B   2     170.885 156.388 181.284  1.00130.90           O  
ATOM   3851  NE2 GLN B   2     171.303 157.620 183.114  1.00130.90           N  
ATOM   3852  N   VAL B   3     164.905 157.666 182.627  1.00116.39           N  
ATOM   3853  CA  VAL B   3     164.064 158.218 183.679  1.00116.39           C  
ATOM   3854  C   VAL B   3     164.635 157.842 185.038  1.00116.39           C  
ATOM   3855  O   VAL B   3     165.139 156.730 185.238  1.00116.39           O  
ATOM   3856  CB  VAL B   3     162.611 157.739 183.515  1.00116.39           C  
ATOM   3857  CG1 VAL B   3     162.073 158.174 182.165  1.00116.39           C  
ATOM   3858  CG2 VAL B   3     162.525 156.235 183.651  1.00116.39           C  
ATOM   3859  N   GLN B   4     164.579 158.783 185.975  1.00120.74           N  
ATOM   3860  CA  GLN B   4     165.082 158.587 187.328  1.00120.74           C  
ATOM   3861  C   GLN B   4     163.932 158.743 188.310  1.00120.74           C  
ATOM   3862  O   GLN B   4     163.215 159.748 188.278  1.00120.74           O  
ATOM   3863  CB  GLN B   4     166.198 159.583 187.652  1.00120.74           C  
ATOM   3864  CG  GLN B   4     167.382 159.525 186.703  1.00120.74           C  
ATOM   3865  CD  GLN B   4     168.308 160.715 186.858  1.00120.74           C  
ATOM   3866  OE1 GLN B   4     167.875 161.810 187.216  1.00120.74           O  
ATOM   3867  NE2 GLN B   4     169.591 160.506 186.588  1.00120.74           N  
ATOM   3868  N   LEU B   5     163.758 157.753 189.179  1.00112.58           N  
ATOM   3869  CA  LEU B   5     162.662 157.733 190.137  1.00112.58           C  
ATOM   3870  C   LEU B   5     163.215 157.872 191.547  1.00112.58           C  
ATOM   3871  O   LEU B   5     164.127 157.136 191.936  1.00112.58           O  
ATOM   3872  CB  LEU B   5     161.844 156.447 190.008  1.00112.58           C  
ATOM   3873  CG  LEU B   5     160.606 156.491 189.107  1.00112.58           C  
ATOM   3874  CD1 LEU B   5     160.860 157.273 187.826  1.00112.58           C  
ATOM   3875  CD2 LEU B   5     160.133 155.082 188.789  1.00112.58           C  
ATOM   3876  N   GLN B   6     162.662 158.816 192.303  1.00113.15           N  
ATOM   3877  CA  GLN B   6     163.031 159.039 193.692  1.00113.15           C  
ATOM   3878  C   GLN B   6     161.809 158.837 194.573  1.00113.15           C  
ATOM   3879  O   GLN B   6     160.686 159.167 194.177  1.00113.15           O  
ATOM   3880  CB  GLN B   6     163.601 160.444 193.900  1.00113.15           C  
ATOM   3881  CG  GLN B   6     164.951 160.670 193.246  1.00113.15           C  
ATOM   3882  CD  GLN B   6     165.935 161.370 194.164  1.00113.15           C  
ATOM   3883  OE1 GLN B   6     165.692 162.489 194.615  1.00113.15           O  
ATOM   3884  NE2 GLN B   6     167.054 160.712 194.444  1.00113.15           N  
ATOM   3885  N   GLU B   7     162.031 158.293 195.767  1.00110.17           N  
ATOM   3886  CA  GLU B   7     160.956 157.986 196.697  1.00110.17           C  
ATOM   3887  C   GLU B   7     161.205 158.692 198.022  1.00110.17           C  
ATOM   3888  O   GLU B   7     162.347 158.990 198.383  1.00110.17           O  
ATOM   3889  CB  GLU B   7     160.826 156.473 196.925  1.00110.17           C  
ATOM   3890  CG  GLU B   7     161.851 155.896 197.884  1.00110.17           C  
ATOM   3891  CD  GLU B   7     161.468 154.518 198.385  1.00110.17           C  
ATOM   3892  OE1 GLU B   7     160.806 153.775 197.633  1.00110.17           O  
ATOM   3893  OE2 GLU B   7     161.823 154.182 199.533  1.00110.17           O  
ATOM   3894  N   SER B   8     160.122 158.965 198.738  1.00113.78           N  
ATOM   3895  CA  SER B   8     160.201 159.615 200.038  1.00113.78           C  
ATOM   3896  C   SER B   8     158.978 159.196 200.845  1.00113.78           C  
ATOM   3897  O   SER B   8     158.269 158.254 200.477  1.00113.78           O  
ATOM   3898  CB  SER B   8     160.316 161.139 199.868  1.00113.78           C  
ATOM   3899  OG  SER B   8     159.336 161.620 198.967  1.00113.78           O  
ATOM   3900  N   GLY B   9     158.736 159.884 201.957  1.00116.72           N  
ATOM   3901  CA  GLY B   9     157.569 159.615 202.773  1.00116.72           C  
ATOM   3902  C   GLY B   9     157.685 158.367 203.624  1.00116.72           C  
ATOM   3903  O   GLY B   9     156.994 158.239 204.637  1.00116.72           O  
ATOM   3904  N   GLY B  10     158.557 157.444 203.231  1.00118.53           N  
ATOM   3905  CA  GLY B  10     158.727 156.227 203.992  1.00118.53           C  
ATOM   3906  C   GLY B  10     159.385 156.476 205.334  1.00118.53           C  
ATOM   3907  O   GLY B  10     160.151 157.420 205.524  1.00118.53           O  
ATOM   3908  N   GLY B  11     159.066 155.608 206.288  1.00119.89           N  
ATOM   3909  CA  GLY B  11     159.636 155.744 207.619  1.00119.89           C  
ATOM   3910  C   GLY B  11     158.661 155.305 208.688  1.00119.89           C  
ATOM   3911  O   GLY B  11     157.860 154.386 208.482  1.00119.89           O  
ATOM   3912  N   SER B  12     158.745 155.970 209.835  1.00130.47           N  
ATOM   3913  CA  SER B  12     157.849 155.690 210.949  1.00130.47           C  
ATOM   3914  C   SER B  12     156.517 156.409 210.770  1.00130.47           C  
ATOM   3915  O   SER B  12     156.121 157.219 211.608  1.00130.47           O  
ATOM   3916  CB  SER B  12     158.492 156.102 212.275  1.00130.47           C  
ATOM   3917  OG  SER B  12     158.781 157.488 212.291  1.00130.47           O  
ATOM   3918  N   SER B  18     148.495 154.892 209.365  1.00126.45           N  
ATOM   3919  CA  SER B  18     148.373 155.576 208.086  1.00126.45           C  
ATOM   3920  C   SER B  18     149.640 156.357 207.761  1.00126.45           C  
ATOM   3921  O   SER B  18     150.197 157.034 208.623  1.00126.45           O  
ATOM   3922  CB  SER B  18     147.166 156.514 208.094  1.00126.45           C  
ATOM   3923  OG  SER B  18     147.224 157.430 207.015  1.00126.45           O  
ATOM   3924  N   LEU B  19     150.093 156.259 206.513  1.00122.63           N  
ATOM   3925  CA  LEU B  19     151.294 156.952 206.074  1.00122.63           C  
ATOM   3926  C   LEU B  19     151.184 157.225 204.580  1.00122.63           C  
ATOM   3927  O   LEU B  19     150.569 156.461 203.832  1.00122.63           O  
ATOM   3928  CB  LEU B  19     152.551 156.126 206.392  1.00122.63           C  
ATOM   3929  CG  LEU B  19     153.938 156.553 205.905  1.00122.63           C  
ATOM   3930  CD1 LEU B  19     154.176 158.039 206.124  1.00122.63           C  
ATOM   3931  CD2 LEU B  19     155.013 155.733 206.593  1.00122.63           C  
ATOM   3932  N   ARG B  20     151.790 158.328 204.149  1.00114.85           N  
ATOM   3933  CA  ARG B  20     151.788 158.747 202.750  1.00114.85           C  
ATOM   3934  C   ARG B  20     153.188 158.558 202.176  1.00114.85           C  
ATOM   3935  O   ARG B  20     154.146 159.191 202.631  1.00114.85           O  
ATOM   3936  CB  ARG B  20     151.336 160.198 202.612  1.00114.85           C  
ATOM   3937  CG  ARG B  20     151.856 160.882 201.355  1.00114.85           C  
ATOM   3938  CD  ARG B  20     151.154 162.199 201.097  1.00114.85           C  
ATOM   3939  NE  ARG B  20     149.887 162.021 200.400  1.00114.85           N  
ATOM   3940  CZ  ARG B  20     149.444 162.826 199.445  1.00114.85           C  
ATOM   3941  NH1 ARG B  20     150.143 163.877 199.050  1.00114.85           N  
ATOM   3942  NH2 ARG B  20     148.271 162.573 198.875  1.00114.85           N  
ATOM   3943  N   LEU B  21     153.307 157.675 201.191  1.00113.25           N  
ATOM   3944  CA  LEU B  21     154.508 157.577 200.383  1.00113.25           C  
ATOM   3945  C   LEU B  21     154.368 158.447 199.141  1.00113.25           C  
ATOM   3946  O   LEU B  21     153.286 158.585 198.567  1.00113.25           O  
ATOM   3947  CB  LEU B  21     154.775 156.133 199.964  1.00113.25           C  
ATOM   3948  CG  LEU B  21     154.991 155.024 200.994  1.00113.25           C  
ATOM   3949  CD1 LEU B  21     153.713 154.618 201.710  1.00113.25           C  
ATOM   3950  CD2 LEU B  21     155.591 153.837 200.275  1.00113.25           C  
ATOM   3951  N   SER B  22     155.486 159.029 198.719  1.00107.64           N  
ATOM   3952  CA  SER B  22     155.491 159.878 197.539  1.00107.64           C  
ATOM   3953  C   SER B  22     156.633 159.459 196.631  1.00107.64           C  
ATOM   3954  O   SER B  22     157.739 159.163 197.092  1.00107.64           O  
ATOM   3955  CB  SER B  22     155.626 161.358 197.908  1.00107.64           C  
ATOM   3956  OG  SER B  22     156.967 161.792 197.766  1.00107.64           O  
ATOM   3957  N   CYS B  23     156.354 159.428 195.331  1.00112.35           N  
ATOM   3958  CA  CYS B  23     157.376 159.120 194.337  1.00112.35           C  
ATOM   3959  C   CYS B  23     157.378 160.220 193.292  1.00112.35           C  
ATOM   3960  O   CYS B  23     156.329 160.541 192.724  1.00112.35           O  
ATOM   3961  CB  CYS B  23     157.137 157.758 193.682  1.00112.35           C  
ATOM   3962  SG  CYS B  23     158.153 157.448 192.217  1.00112.35           S  
ATOM   3963  N   ALA B  24     158.552 160.789 193.040  1.00115.44           N  
ATOM   3964  CA  ALA B  24     158.697 161.866 192.074  1.00115.44           C  
ATOM   3965  C   ALA B  24     158.910 161.298 190.680  1.00115.44           C  
ATOM   3966  O   ALA B  24     159.519 160.237 190.513  1.00115.44           O  
ATOM   3967  CB  ALA B  24     159.863 162.781 192.451  1.00115.44           C  
ATOM   3968  N   ALA B  25     158.398 162.007 189.681  1.00122.40           N  
ATOM   3969  CA  ALA B  25     158.545 161.595 188.295  1.00122.40           C  
ATOM   3970  C   ALA B  25     159.795 162.236 187.699  1.00122.40           C  
ATOM   3971  O   ALA B  25     160.558 162.924 188.383  1.00122.40           O  
ATOM   3972  CB  ALA B  25     157.292 161.950 187.499  1.00122.40           C  
ATOM   3973  N   SER B  26     160.013 162.015 186.410  1.00123.99           N  
ATOM   3974  CA  SER B  26     161.167 162.553 185.703  1.00123.99           C  
ATOM   3975  C   SER B  26     160.751 162.789 184.256  1.00123.99           C  
ATOM   3976  O   SER B  26     159.557 162.893 183.955  1.00123.99           O  
ATOM   3977  CB  SER B  26     162.374 161.610 185.831  1.00123.99           C  
ATOM   3978  OG  SER B  26     162.431 160.720 184.734  1.00123.99           O  
ATOM   3979  N   GLY B  27     161.736 162.897 183.365  1.00120.96           N  
ATOM   3980  CA  GLY B  27     161.487 163.116 181.953  1.00120.96           C  
ATOM   3981  C   GLY B  27     160.410 162.222 181.374  1.00120.96           C  
ATOM   3982  O   GLY B  27     160.568 161.000 181.308  1.00120.96           O  
ATOM   3983  N   TYR B  28     159.308 162.837 180.952  1.00114.09           N  
ATOM   3984  CA  TYR B  28     158.119 162.130 180.503  1.00114.09           C  
ATOM   3985  C   TYR B  28     157.177 163.141 179.872  1.00114.09           C  
ATOM   3986  O   TYR B  28     156.998 164.235 180.411  1.00114.09           O  
ATOM   3987  CB  TYR B  28     157.415 161.435 181.676  1.00114.09           C  
ATOM   3988  CG  TYR B  28     157.689 159.957 181.820  1.00114.09           C  
ATOM   3989  CD1 TYR B  28     157.202 159.047 180.898  1.00114.09           C  
ATOM   3990  CD2 TYR B  28     158.405 159.470 182.902  1.00114.09           C  
ATOM   3991  CE1 TYR B  28     157.441 157.699 181.037  1.00114.09           C  
ATOM   3992  CE2 TYR B  28     158.645 158.121 183.049  1.00114.09           C  
ATOM   3993  CZ  TYR B  28     158.159 157.241 182.112  1.00114.09           C  
ATOM   3994  OH  TYR B  28     158.393 155.894 182.247  1.00114.09           O  
ATOM   3995  N   ARG B  29     156.577 162.778 178.744  1.00115.52           N  
ATOM   3996  CA  ARG B  29     155.506 163.575 178.165  1.00115.52           C  
ATOM   3997  C   ARG B  29     154.172 162.925 178.497  1.00115.52           C  
ATOM   3998  O   ARG B  29     154.031 161.701 178.419  1.00115.52           O  
ATOM   3999  CB  ARG B  29     155.657 163.733 176.651  1.00115.52           C  
ATOM   4000  CG  ARG B  29     156.554 164.897 176.255  1.00115.52           C  
ATOM   4001  CD  ARG B  29     156.299 165.369 174.831  1.00115.52           C  
ATOM   4002  NE  ARG B  29     156.511 164.327 173.834  1.00115.52           N  
ATOM   4003  CZ  ARG B  29     155.644 164.030 172.875  1.00115.52           C  
ATOM   4004  NH1 ARG B  29     154.498 164.679 172.753  1.00115.52           N  
ATOM   4005  NH2 ARG B  29     155.936 163.061 172.013  1.00115.52           N  
ATOM   4006  N   TYR B  30     153.199 163.755 178.877  1.00117.26           N  
ATOM   4007  CA  TYR B  30     151.937 163.284 179.445  1.00117.26           C  
ATOM   4008  C   TYR B  30     152.206 162.398 180.661  1.00117.26           C  
ATOM   4009  O   TYR B  30     151.708 161.275 180.768  1.00117.26           O  
ATOM   4010  CB  TYR B  30     151.090 162.549 178.402  1.00117.26           C  
ATOM   4011  CG  TYR B  30     151.028 163.234 177.055  1.00117.26           C  
ATOM   4012  CD1 TYR B  30     150.598 164.547 176.938  1.00117.26           C  
ATOM   4013  CD2 TYR B  30     151.388 162.558 175.898  1.00117.26           C  
ATOM   4014  CE1 TYR B  30     150.536 165.172 175.710  1.00117.26           C  
ATOM   4015  CE2 TYR B  30     151.329 163.174 174.665  1.00117.26           C  
ATOM   4016  CZ  TYR B  30     150.903 164.481 174.576  1.00117.26           C  
ATOM   4017  OH  TYR B  30     150.843 165.099 173.349  1.00117.26           O  
ATOM   4018  N   SER B  31     153.007 162.921 181.587  1.00116.41           N  
ATOM   4019  CA  SER B  31     153.461 162.158 182.742  1.00116.41           C  
ATOM   4020  C   SER B  31     152.345 161.956 183.757  1.00116.41           C  
ATOM   4021  O   SER B  31     152.414 162.477 184.874  1.00116.41           O  
ATOM   4022  CB  SER B  31     154.645 162.858 183.409  1.00116.41           C  
ATOM   4023  OG  SER B  31     155.171 162.071 184.462  1.00116.41           O  
ATOM   4024  N   ASP B  32     151.319 161.197 183.384  1.00115.07           N  
ATOM   4025  CA  ASP B  32     150.223 160.901 184.292  1.00115.07           C  
ATOM   4026  C   ASP B  32     149.671 159.524 183.966  1.00115.07           C  
ATOM   4027  O   ASP B  32     149.751 159.061 182.825  1.00115.07           O  
ATOM   4028  CB  ASP B  32     149.116 161.957 184.206  1.00115.07           C  
ATOM   4029  CG  ASP B  32     148.663 162.206 182.786  1.00115.07           C  
ATOM   4030  OD1 ASP B  32     149.315 163.009 182.086  1.00115.07           O  
ATOM   4031  OD2 ASP B  32     147.650 161.605 182.371  1.00115.07           O  
ATOM   4032  N   ASN B  33     149.114 158.875 184.986  1.00100.54           N  
ATOM   4033  CA  ASN B  33     148.577 157.521 184.904  1.00100.54           C  
ATOM   4034  C   ASN B  33     149.603 156.512 184.413  1.00100.54           C  
ATOM   4035  O   ASN B  33     149.229 155.495 183.821  1.00100.54           O  
ATOM   4036  CB  ASN B  33     147.335 157.459 184.012  1.00100.54           C  
ATOM   4037  CG  ASN B  33     146.360 156.392 184.452  1.00100.54           C  
ATOM   4038  OD1 ASN B  33     145.880 156.404 185.583  1.00100.54           O  
ATOM   4039  ND2 ASN B  33     146.075 155.450 183.562  1.00100.54           N  
ATOM   4040  N   CYS B  34     150.890 156.760 184.642  1.00 99.70           N  
ATOM   4041  CA  CYS B  34     151.938 155.946 184.045  1.00 99.70           C  
ATOM   4042  C   CYS B  34     153.053 155.596 185.022  1.00 99.70           C  
ATOM   4043  O   CYS B  34     154.174 155.310 184.589  1.00 99.70           O  
ATOM   4044  CB  CYS B  34     152.517 156.664 182.827  1.00 99.70           C  
ATOM   4045  SG  CYS B  34     152.981 155.573 181.476  1.00 99.70           S  
ATOM   4046  N   VAL B  35     152.784 155.618 186.324  1.00 92.12           N  
ATOM   4047  CA  VAL B  35     153.746 155.204 187.338  1.00 92.12           C  
ATOM   4048  C   VAL B  35     152.997 154.406 188.395  1.00 92.12           C  
ATOM   4049  O   VAL B  35     151.931 154.826 188.855  1.00 92.12           O  
ATOM   4050  CB  VAL B  35     154.469 156.409 187.967  1.00 92.12           C  
ATOM   4051  CG1 VAL B  35     154.893 156.093 189.384  1.00 92.12           C  
ATOM   4052  CG2 VAL B  35     155.665 156.804 187.124  1.00 92.12           C  
ATOM   4053  N   GLY B  36     153.552 153.256 188.776  1.00 89.76           N  
ATOM   4054  CA  GLY B  36     152.909 152.351 189.700  1.00 89.76           C  
ATOM   4055  C   GLY B  36     153.745 152.082 190.939  1.00 89.76           C  
ATOM   4056  O   GLY B  36     154.865 152.576 191.094  1.00 89.76           O  
ATOM   4057  N   TRP B  37     153.175 151.261 191.816  1.00 93.88           N  
ATOM   4058  CA  TRP B  37     153.758 150.948 193.111  1.00 93.88           C  
ATOM   4059  C   TRP B  37     153.926 149.443 193.261  1.00 93.88           C  
ATOM   4060  O   TRP B  37     153.009 148.676 192.962  1.00 93.88           O  
ATOM   4061  CB  TRP B  37     152.879 151.488 194.238  1.00 93.88           C  
ATOM   4062  CG  TRP B  37     153.117 152.926 194.548  1.00 93.88           C  
ATOM   4063  CD1 TRP B  37     152.231 153.948 194.411  1.00 93.88           C  
ATOM   4064  CD2 TRP B  37     154.314 153.500 195.077  1.00 93.88           C  
ATOM   4065  NE1 TRP B  37     152.807 155.128 194.805  1.00 93.88           N  
ATOM   4066  CE2 TRP B  37     154.086 154.878 195.221  1.00 93.88           C  
ATOM   4067  CE3 TRP B  37     155.559 152.981 195.437  1.00 93.88           C  
ATOM   4068  CZ2 TRP B  37     155.055 155.744 195.708  1.00 93.88           C  
ATOM   4069  CZ3 TRP B  37     156.519 153.842 195.919  1.00 93.88           C  
ATOM   4070  CH2 TRP B  37     156.264 155.208 196.051  1.00 93.88           C  
ATOM   4071  N   PHE B  38     155.100 149.024 193.728  1.00 90.19           N  
ATOM   4072  CA  PHE B  38     155.391 147.631 194.017  1.00 90.19           C  
ATOM   4073  C   PHE B  38     155.970 147.535 195.420  1.00 90.19           C  
ATOM   4074  O   PHE B  38     156.239 148.546 196.072  1.00 90.19           O  
ATOM   4075  CB  PHE B  38     156.369 147.043 192.995  1.00 90.19           C  
ATOM   4076  CG  PHE B  38     155.774 146.842 191.637  1.00 90.19           C  
ATOM   4077  CD1 PHE B  38     154.499 146.344 191.496  1.00 90.19           C  
ATOM   4078  CD2 PHE B  38     156.489 147.159 190.500  1.00 90.19           C  
ATOM   4079  CE1 PHE B  38     153.949 146.155 190.253  1.00 90.19           C  
ATOM   4080  CE2 PHE B  38     155.943 146.973 189.254  1.00 90.19           C  
ATOM   4081  CZ  PHE B  38     154.671 146.470 189.133  1.00 90.19           C  
ATOM   4082  N   ARG B  39     156.157 146.307 195.893  1.00100.91           N  
ATOM   4083  CA  ARG B  39     156.768 146.088 197.194  1.00100.91           C  
ATOM   4084  C   ARG B  39     157.491 144.752 197.207  1.00100.91           C  
ATOM   4085  O   ARG B  39     156.989 143.754 196.682  1.00100.91           O  
ATOM   4086  CB  ARG B  39     155.731 146.141 198.323  1.00100.91           C  
ATOM   4087  CG  ARG B  39     154.740 144.997 198.336  1.00100.91           C  
ATOM   4088  CD  ARG B  39     153.467 145.390 199.055  1.00100.91           C  
ATOM   4089  NE  ARG B  39     152.687 144.224 199.450  1.00100.91           N  
ATOM   4090  CZ  ARG B  39     151.902 144.178 200.515  1.00100.91           C  
ATOM   4091  NH1 ARG B  39     151.760 145.223 201.314  1.00100.91           N  
ATOM   4092  NH2 ARG B  39     151.242 143.057 200.786  1.00100.91           N  
ATOM   4093  N   GLN B  40     158.680 144.746 197.799  1.00111.99           N  
ATOM   4094  CA  GLN B  40     159.482 143.535 197.946  1.00111.99           C  
ATOM   4095  C   GLN B  40     159.369 143.101 199.402  1.00111.99           C  
ATOM   4096  O   GLN B  40     160.062 143.615 200.280  1.00111.99           O  
ATOM   4097  CB  GLN B  40     160.928 143.781 197.532  1.00111.99           C  
ATOM   4098  CG  GLN B  40     161.878 142.650 197.885  1.00111.99           C  
ATOM   4099  CD  GLN B  40     161.347 141.295 197.464  1.00111.99           C  
ATOM   4100  OE1 GLN B  40     161.370 140.946 196.285  1.00111.99           O  
ATOM   4101  NE2 GLN B  40     160.863 140.524 198.430  1.00111.99           N  
ATOM   4102  N   ALA B  41     158.478 142.151 199.655  1.00121.92           N  
ATOM   4103  CA  ALA B  41     158.283 141.663 201.009  1.00121.92           C  
ATOM   4104  C   ALA B  41     159.543 140.950 201.493  1.00121.92           C  
ATOM   4105  O   ALA B  41     160.306 140.420 200.681  1.00121.92           O  
ATOM   4106  CB  ALA B  41     157.088 140.713 201.069  1.00121.92           C  
ATOM   4107  N   PRO B  42     159.806 140.946 202.799  1.00129.17           N  
ATOM   4108  CA  PRO B  42     160.965 140.201 203.308  1.00129.17           C  
ATOM   4109  C   PRO B  42     160.862 138.715 203.010  1.00129.17           C  
ATOM   4110  O   PRO B  42     161.786 138.120 202.447  1.00129.17           O  
ATOM   4111  CB  PRO B  42     160.927 140.478 204.817  1.00129.17           C  
ATOM   4112  CG  PRO B  42     160.157 141.749 204.948  1.00129.17           C  
ATOM   4113  CD  PRO B  42     159.127 141.705 203.861  1.00129.17           C  
ATOM   4114  N   GLY B  43     159.737 138.106 203.388  1.00126.05           N  
ATOM   4115  CA  GLY B  43     159.566 136.681 203.154  1.00126.05           C  
ATOM   4116  C   GLY B  43     159.418 136.327 201.686  1.00126.05           C  
ATOM   4117  O   GLY B  43     159.999 135.347 201.213  1.00126.05           O  
ATOM   4118  N   ARG B  44     158.644 137.114 200.947  1.00123.61           N  
ATOM   4119  CA  ARG B  44     158.267 136.783 199.583  1.00123.61           C  
ATOM   4120  C   ARG B  44     159.091 137.605 198.587  1.00123.61           C  
ATOM   4121  O   ARG B  44     160.037 138.303 198.967  1.00123.61           O  
ATOM   4122  CB  ARG B  44     156.759 136.998 199.413  1.00123.61           C  
ATOM   4123  CG  ARG B  44     155.895 135.949 200.096  1.00123.61           C  
ATOM   4124  CD  ARG B  44     156.030 134.586 199.428  1.00123.61           C  
ATOM   4125  NE  ARG B  44     157.060 133.753 200.042  1.00123.61           N  
ATOM   4126  CZ  ARG B  44     157.024 133.293 201.286  1.00123.61           C  
ATOM   4127  NH1 ARG B  44     155.994 133.528 202.084  1.00123.61           N  
ATOM   4128  NH2 ARG B  44     158.042 132.568 201.738  1.00123.61           N  
ATOM   4129  N   GLU B  45     158.751 137.505 197.302  1.00114.05           N  
ATOM   4130  CA  GLU B  45     159.379 138.313 196.264  1.00114.05           C  
ATOM   4131  C   GLU B  45     158.560 139.569 195.992  1.00114.05           C  
ATOM   4132  O   GLU B  45     157.642 139.894 196.751  1.00114.05           O  
ATOM   4133  CB  GLU B  45     159.552 137.500 194.983  1.00114.05           C  
ATOM   4134  CG  GLU B  45     158.318 136.718 194.583  1.00114.05           C  
ATOM   4135  CD  GLU B  45     157.586 137.358 193.424  1.00114.05           C  
ATOM   4136  OE1 GLU B  45     158.189 138.216 192.746  1.00114.05           O  
ATOM   4137  OE2 GLU B  45     156.410 137.009 193.191  1.00114.05           O  
ATOM   4138  N   ARG B  46     158.884 140.279 194.912  1.00101.49           N  
ATOM   4139  CA  ARG B  46     158.220 141.523 194.554  1.00101.49           C  
ATOM   4140  C   ARG B  46     156.760 141.258 194.187  1.00101.49           C  
ATOM   4141  O   ARG B  46     156.403 140.197 193.673  1.00101.49           O  
ATOM   4142  CB  ARG B  46     158.982 142.205 193.419  1.00101.49           C  
ATOM   4143  CG  ARG B  46     160.262 142.877 193.894  1.00101.49           C  
ATOM   4144  CD  ARG B  46     161.246 143.145 192.765  1.00101.49           C  
ATOM   4145  NE  ARG B  46     161.913 144.433 192.917  1.00101.49           N  
ATOM   4146  CZ  ARG B  46     162.504 145.095 191.932  1.00101.49           C  
ATOM   4147  NH1 ARG B  46     162.554 144.606 190.705  1.00101.49           N  
ATOM   4148  NH2 ARG B  46     163.063 146.274 192.185  1.00101.49           N  
ATOM   4149  N   GLU B  47     155.903 142.238 194.445  1.00 99.51           N  
ATOM   4150  CA  GLU B  47     154.458 142.060 194.326  1.00 99.51           C  
ATOM   4151  C   GLU B  47     153.873 143.341 193.740  1.00 99.51           C  
ATOM   4152  O   GLU B  47     154.507 144.400 193.763  1.00 99.51           O  
ATOM   4153  CB  GLU B  47     153.839 141.718 195.685  1.00 99.51           C  
ATOM   4154  CG  GLU B  47     152.391 141.258 195.634  1.00 99.51           C  
ATOM   4155  CD  GLU B  47     151.718 141.299 196.992  1.00 99.51           C  
ATOM   4156  OE1 GLU B  47     150.470 141.304 197.036  1.00 99.51           O  
ATOM   4157  OE2 GLU B  47     152.435 141.327 198.014  1.00 99.51           O  
ATOM   4158  N   ALA B  48     152.651 143.236 193.216  1.00 96.00           N  
ATOM   4159  CA  ALA B  48     151.961 144.341 192.552  1.00 96.00           C  
ATOM   4160  C   ALA B  48     150.889 144.900 193.483  1.00 96.00           C  
ATOM   4161  O   ALA B  48     149.883 144.239 193.754  1.00 96.00           O  
ATOM   4162  CB  ALA B  48     151.354 143.881 191.230  1.00 96.00           C  
ATOM   4163  N   VAL B  49     151.106 146.125 193.966  1.00 93.17           N  
ATOM   4164  CA  VAL B  49     150.130 146.804 194.812  1.00 93.17           C  
ATOM   4165  C   VAL B  49     149.745 148.145 194.197  1.00 93.17           C  
ATOM   4166  O   VAL B  49     150.575 149.053 194.085  1.00 93.17           O  
ATOM   4167  CB  VAL B  49     150.666 146.989 196.244  1.00 93.17           C  
ATOM   4168  CG1 VAL B  49     150.542 145.698 197.018  1.00 93.17           C  
ATOM   4169  CG2 VAL B  49     152.111 147.443 196.222  1.00 93.17           C  
ATOM   4170  N   ALA B  50     148.480 148.272 193.797  1.00 91.74           N  
ATOM   4171  CA  ALA B  50     147.911 149.541 193.355  1.00 91.74           C  
ATOM   4172  C   ALA B  50     148.637 150.155 192.163  1.00 91.74           C  
ATOM   4173  O   ALA B  50     149.265 151.209 192.293  1.00 91.74           O  
ATOM   4174  CB  ALA B  50     147.888 150.538 194.516  1.00 91.74           C  
ATOM   4175  N   THR B  51     148.568 149.508 191.006  1.00 89.61           N  
ATOM   4176  CA  THR B  51     149.048 150.080 189.758  1.00 89.61           C  
ATOM   4177  C   THR B  51     147.859 150.482 188.891  1.00 89.61           C  
ATOM   4178  O   THR B  51     146.696 150.318 189.272  1.00 89.61           O  
ATOM   4179  CB  THR B  51     149.950 149.096 189.016  1.00 89.61           C  
ATOM   4180  OG1 THR B  51     149.143 148.137 188.324  1.00 89.61           O  
ATOM   4181  CG2 THR B  51     150.850 148.370 189.994  1.00 89.61           C  
ATOM   4182  N   TYR B  52     148.162 151.005 187.707  1.00 89.36           N  
ATOM   4183  CA  TYR B  52     147.152 151.441 186.751  1.00 89.36           C  
ATOM   4184  C   TYR B  52     147.056 150.434 185.613  1.00 89.36           C  
ATOM   4185  O   TYR B  52     148.071 150.089 184.999  1.00 89.36           O  
ATOM   4186  CB  TYR B  52     147.489 152.824 186.192  1.00 89.36           C  
ATOM   4187  CG  TYR B  52     147.143 153.974 187.107  1.00 89.36           C  
ATOM   4188  CD1 TYR B  52     145.902 154.051 187.719  1.00 89.36           C  
ATOM   4189  CD2 TYR B  52     148.052 154.992 187.345  1.00 89.36           C  
ATOM   4190  CE1 TYR B  52     145.581 155.107 188.550  1.00 89.36           C  
ATOM   4191  CE2 TYR B  52     147.740 156.050 188.173  1.00 89.36           C  
ATOM   4192  CZ  TYR B  52     146.504 156.103 188.772  1.00 89.36           C  
ATOM   4193  OH  TYR B  52     146.193 157.156 189.598  1.00 89.36           O  
ATOM   4194  N   ASN B  53     145.843 149.971 185.329  1.00 92.59           N  
ATOM   4195  CA  ASN B  53     145.599 149.054 184.230  1.00 92.59           C  
ATOM   4196  C   ASN B  53     145.284 149.841 182.962  1.00 92.59           C  
ATOM   4197  O   ASN B  53     145.436 151.064 182.905  1.00 92.59           O  
ATOM   4198  CB  ASN B  53     144.455 148.095 184.560  1.00 92.59           C  
ATOM   4199  CG  ASN B  53     144.812 147.105 185.639  1.00 92.59           C  
ATOM   4200  OD1 ASN B  53     144.089 146.966 186.621  1.00 92.59           O  
ATOM   4201  ND2 ASN B  53     145.931 146.413 185.466  1.00 92.59           N  
ATOM   4202  N   SER B  54     144.836 149.133 181.930  1.00 92.92           N  
ATOM   4203  CA  SER B  54     144.406 149.784 180.706  1.00 92.92           C  
ATOM   4204  C   SER B  54     143.076 150.500 180.920  1.00 92.92           C  
ATOM   4205  O   SER B  54     142.348 150.245 181.882  1.00 92.92           O  
ATOM   4206  CB  SER B  54     144.277 148.768 179.573  1.00 92.92           C  
ATOM   4207  OG  SER B  54     143.650 149.349 178.445  1.00 92.92           O  
ATOM   4208  N   GLY B  55     142.763 151.407 179.999  1.00 96.09           N  
ATOM   4209  CA  GLY B  55     141.547 152.189 180.100  1.00 96.09           C  
ATOM   4210  C   GLY B  55     141.572 153.117 181.294  1.00 96.09           C  
ATOM   4211  O   GLY B  55     142.297 154.116 181.301  1.00 96.09           O  
ATOM   4212  N   SER B  56     140.774 152.801 182.311  1.00 96.14           N  
ATOM   4213  CA  SER B  56     140.827 153.535 183.575  1.00 96.14           C  
ATOM   4214  C   SER B  56     140.476 152.538 184.679  1.00 96.14           C  
ATOM   4215  O   SER B  56     139.304 152.333 185.000  1.00 96.14           O  
ATOM   4216  CB  SER B  56     139.892 154.733 183.568  1.00 96.14           C  
ATOM   4217  OG  SER B  56     140.380 155.738 182.698  1.00 96.14           O  
ATOM   4218  N   SER B  57     141.508 151.924 185.250  1.00 92.27           N  
ATOM   4219  CA  SER B  57     141.321 150.899 186.262  1.00 92.27           C  
ATOM   4220  C   SER B  57     142.496 150.934 187.225  1.00 92.27           C  
ATOM   4221  O   SER B  57     143.640 151.137 186.812  1.00 92.27           O  
ATOM   4222  CB  SER B  57     141.196 149.508 185.632  1.00 92.27           C  
ATOM   4223  OG  SER B  57     140.514 149.565 184.391  1.00 92.27           O  
ATOM   4224  N   THR B  58     142.207 150.716 188.503  1.00 87.78           N  
ATOM   4225  CA  THR B  58     143.217 150.697 189.556  1.00 87.78           C  
ATOM   4226  C   THR B  58     143.280 149.286 190.130  1.00 87.78           C  
ATOM   4227  O   THR B  58     142.320 148.809 190.738  1.00 87.78           O  
ATOM   4228  CB  THR B  58     142.885 151.725 190.629  1.00 87.78           C  
ATOM   4229  OG1 THR B  58     142.021 151.126 191.600  1.00 87.78           O  
ATOM   4230  CG2 THR B  58     142.193 152.929 190.015  1.00 87.78           C  
ATOM   4231  N   TRP B  59     144.419 148.620 189.938  1.00 91.59           N  
ATOM   4232  CA  TRP B  59     144.569 147.212 190.308  1.00 91.59           C  
ATOM   4233  C   TRP B  59     145.176 147.117 191.705  1.00 91.59           C  
ATOM   4234  O   TRP B  59     146.384 146.951 191.891  1.00 91.59           O  
ATOM   4235  CB  TRP B  59     145.416 146.482 189.273  1.00 91.59           C  
ATOM   4236  CG  TRP B  59     145.822 145.070 189.609  1.00 91.59           C  
ATOM   4237  CD1 TRP B  59     146.996 144.470 189.269  1.00 91.59           C  
ATOM   4238  CD2 TRP B  59     145.056 144.076 190.312  1.00 91.59           C  
ATOM   4239  NE1 TRP B  59     147.021 143.177 189.725  1.00 91.59           N  
ATOM   4240  CE2 TRP B  59     145.842 142.910 190.368  1.00 91.59           C  
ATOM   4241  CE3 TRP B  59     143.787 144.060 190.900  1.00 91.59           C  
ATOM   4242  CZ2 TRP B  59     145.406 141.743 190.991  1.00 91.59           C  
ATOM   4243  CZ3 TRP B  59     143.357 142.901 191.519  1.00 91.59           C  
ATOM   4244  CH2 TRP B  59     144.164 141.758 191.559  1.00 91.59           C  
ATOM   4245  N   TYR B  60     144.310 147.228 192.707  1.00 94.68           N  
ATOM   4246  CA  TYR B  60     144.743 147.054 194.085  1.00 94.68           C  
ATOM   4247  C   TYR B  60     144.961 145.579 194.386  1.00 94.68           C  
ATOM   4248  O   TYR B  60     144.249 144.713 193.875  1.00 94.68           O  
ATOM   4249  CB  TYR B  60     143.713 147.635 195.049  1.00 94.68           C  
ATOM   4250  CG  TYR B  60     143.741 149.138 195.135  1.00 94.68           C  
ATOM   4251  CD2 TYR B  60     142.958 149.909 194.297  1.00 94.68           C  
ATOM   4252  CD1 TYR B  60     144.556 149.788 196.048  1.00 94.68           C  
ATOM   4253  CE2 TYR B  60     142.978 151.281 194.369  1.00 94.68           C  
ATOM   4254  CE1 TYR B  60     144.583 151.165 196.123  1.00 94.68           C  
ATOM   4255  CZ  TYR B  60     143.789 151.903 195.278  1.00 94.68           C  
ATOM   4256  OH  TYR B  60     143.797 153.274 195.332  1.00 94.68           O  
ATOM   4257  N   ALA B  61     145.952 145.295 195.224  1.00 98.15           N  
ATOM   4258  CA  ALA B  61     146.214 143.918 195.611  1.00 98.15           C  
ATOM   4259  C   ALA B  61     145.064 143.376 196.448  1.00 98.15           C  
ATOM   4260  O   ALA B  61     144.336 144.124 197.104  1.00 98.15           O  
ATOM   4261  CB  ALA B  61     147.521 143.819 196.393  1.00 98.15           C  
ATOM   4262  N   ASP B  62     144.902 142.052 196.415  1.00101.89           N  
ATOM   4263  CA  ASP B  62     143.824 141.425 197.170  1.00101.89           C  
ATOM   4264  C   ASP B  62     143.954 141.691 198.663  1.00101.89           C  
ATOM   4265  O   ASP B  62     142.942 141.779 199.367  1.00101.89           O  
ATOM   4266  CB  ASP B  62     143.801 139.920 196.900  1.00101.89           C  
ATOM   4267  N   SER B  63     145.182 141.823 199.163  1.00 99.87           N  
ATOM   4268  CA  SER B  63     145.370 142.048 200.591  1.00 99.87           C  
ATOM   4269  C   SER B  63     144.971 143.463 200.991  1.00 99.87           C  
ATOM   4270  O   SER B  63     144.281 143.659 201.997  1.00 99.87           O  
ATOM   4271  CB  SER B  63     146.821 141.772 200.979  1.00 99.87           C  
ATOM   4272  OG  SER B  63     147.270 140.546 200.431  1.00 99.87           O  
ATOM   4273  N   VAL B  64     145.379 144.460 200.209  1.00104.74           N  
ATOM   4274  CA  VAL B  64     145.230 145.858 200.602  1.00104.74           C  
ATOM   4275  C   VAL B  64     144.255 146.588 199.682  1.00104.74           C  
ATOM   4276  O   VAL B  64     144.354 147.805 199.488  1.00104.74           O  
ATOM   4277  CB  VAL B  64     146.608 146.548 200.652  1.00104.74           C  
ATOM   4278  CG1 VAL B  64     147.613 145.641 201.335  1.00104.74           C  
ATOM   4279  CG2 VAL B  64     147.117 146.862 199.249  1.00104.74           C  
ATOM   4280  N   LYS B  65     143.267 145.855 199.162  1.00109.77           N  
ATOM   4281  CA  LYS B  65     142.336 146.427 198.192  1.00109.77           C  
ATOM   4282  C   LYS B  65     141.596 147.631 198.765  1.00109.77           C  
ATOM   4283  O   LYS B  65     141.453 148.661 198.097  1.00109.77           O  
ATOM   4284  CB  LYS B  65     141.344 145.359 197.730  1.00109.77           C  
ATOM   4285  N   GLY B  66     141.118 147.521 200.001  1.00110.04           N  
ATOM   4286  CA  GLY B  66     140.369 148.609 200.598  1.00110.04           C  
ATOM   4287  C   GLY B  66     141.201 149.526 201.469  1.00110.04           C  
ATOM   4288  O   GLY B  66     140.840 150.686 201.683  1.00110.04           O  
ATOM   4289  N   ARG B  67     142.323 149.016 201.977  1.00113.04           N  
ATOM   4290  CA  ARG B  67     143.134 149.795 202.906  1.00113.04           C  
ATOM   4291  C   ARG B  67     143.898 150.905 202.194  1.00113.04           C  
ATOM   4292  O   ARG B  67     143.938 152.043 202.674  1.00113.04           O  
ATOM   4293  CB  ARG B  67     144.099 148.873 203.647  1.00113.04           C  
ATOM   4294  CG  ARG B  67     143.421 147.721 204.359  1.00113.04           C  
ATOM   4295  CD  ARG B  67     144.436 146.710 204.854  1.00113.04           C  
ATOM   4296  NE  ARG B  67     143.883 145.363 204.885  1.00113.04           N  
ATOM   4297  CZ  ARG B  67     144.609 144.255 204.843  1.00113.04           C  
ATOM   4298  NH1 ARG B  67     145.929 144.297 204.774  1.00113.04           N  
ATOM   4299  NH2 ARG B  67     143.995 143.076 204.856  1.00113.04           N  
ATOM   4300  N   PHE B  68     144.506 150.598 201.054  1.00108.74           N  
ATOM   4301  CA  PHE B  68     145.394 151.531 200.378  1.00108.74           C  
ATOM   4302  C   PHE B  68     144.614 152.454 199.447  1.00108.74           C  
ATOM   4303  O   PHE B  68     143.468 152.191 199.079  1.00108.74           O  
ATOM   4304  CB  PHE B  68     146.464 150.776 199.589  1.00108.74           C  
ATOM   4305  CG  PHE B  68     147.670 150.395 200.401  1.00108.74           C  
ATOM   4306  CD1 PHE B  68     147.531 149.851 201.665  1.00108.74           C  
ATOM   4307  CD2 PHE B  68     148.945 150.584 199.898  1.00108.74           C  
ATOM   4308  CE1 PHE B  68     148.638 149.499 202.407  1.00108.74           C  
ATOM   4309  CE2 PHE B  68     150.054 150.238 200.639  1.00108.74           C  
ATOM   4310  CZ  PHE B  68     149.900 149.694 201.894  1.00108.74           C  
ATOM   4311  N   THR B  69     145.256 153.558 199.069  1.00101.42           N  
ATOM   4312  CA  THR B  69     144.705 154.444 198.054  1.00101.42           C  
ATOM   4313  C   THR B  69     145.845 155.095 197.286  1.00101.42           C  
ATOM   4314  O   THR B  69     146.935 155.304 197.823  1.00101.42           O  
ATOM   4315  CB  THR B  69     143.791 155.514 198.657  1.00101.42           C  
ATOM   4316  OG1 THR B  69     143.544 156.534 197.681  1.00101.42           O  
ATOM   4317  CG2 THR B  69     144.427 156.131 199.883  1.00101.42           C  
ATOM   4318  N   ILE B  70     145.579 155.415 196.021  1.00 93.66           N  
ATOM   4319  CA  ILE B  70     146.573 155.975 195.114  1.00 93.66           C  
ATOM   4320  C   ILE B  70     146.024 157.266 194.522  1.00 93.66           C  
ATOM   4321  O   ILE B  70     144.835 157.354 194.193  1.00 93.66           O  
ATOM   4322  CB  ILE B  70     146.955 154.972 194.004  1.00 93.66           C  
ATOM   4323  CG1 ILE B  70     148.047 155.547 193.103  1.00 93.66           C  
ATOM   4324  CG2 ILE B  70     145.744 154.584 193.180  1.00 93.66           C  
ATOM   4325  CD  ILE B  70     148.465 154.617 191.993  1.00 93.66           C  
ATOM   4326  N   SER B  71     146.885 158.275 194.411  1.00102.37           N  
ATOM   4327  CA  SER B  71     146.498 159.566 193.862  1.00102.37           C  
ATOM   4328  C   SER B  71     147.640 160.121 193.024  1.00102.37           C  
ATOM   4329  O   SER B  71     148.806 159.761 193.206  1.00102.37           O  
ATOM   4330  CB  SER B  71     146.121 160.561 194.966  1.00102.37           C  
ATOM   4331  OG  SER B  71     145.452 161.688 194.428  1.00102.37           O  
ATOM   4332  N   GLN B  72     147.291 161.015 192.102  1.00111.16           N  
ATOM   4333  CA  GLN B  72     148.270 161.587 191.192  1.00111.16           C  
ATOM   4334  C   GLN B  72     147.881 163.021 190.864  1.00111.16           C  
ATOM   4335  O   GLN B  72     146.696 163.343 190.740  1.00111.16           O  
ATOM   4336  CB  GLN B  72     148.375 160.755 189.912  1.00111.16           C  
ATOM   4337  CG  GLN B  72     149.353 161.295 188.891  1.00111.16           C  
ATOM   4338  CD  GLN B  72     149.488 160.388 187.692  1.00111.16           C  
ATOM   4339  OE1 GLN B  72     148.519 160.143 186.973  1.00111.16           O  
ATOM   4340  NE2 GLN B  72     150.694 159.880 187.467  1.00111.16           N  
ATOM   4341  N   ASP B  73     148.892 163.879 190.724  1.00117.74           N  
ATOM   4342  CA  ASP B  73     148.690 165.272 190.326  1.00117.74           C  
ATOM   4343  C   ASP B  73     149.652 165.597 189.191  1.00117.74           C  
ATOM   4344  O   ASP B  73     150.855 165.345 189.302  1.00117.74           O  
ATOM   4345  CB  ASP B  73     148.887 166.229 191.503  1.00117.74           C  
ATOM   4346  CG  ASP B  73     150.077 165.861 192.372  1.00117.74           C  
ATOM   4347  OD1 ASP B  73     150.884 165.001 191.965  1.00117.74           O  
ATOM   4348  OD2 ASP B  73     150.211 166.450 193.465  1.00117.74           O  
ATOM   4349  N   SER B  74     149.121 166.152 188.098  1.00122.13           N  
ATOM   4350  CA  SER B  74     149.961 166.480 186.951  1.00122.13           C  
ATOM   4351  C   SER B  74     150.983 167.558 187.283  1.00122.13           C  
ATOM   4352  O   SER B  74     152.153 167.443 186.901  1.00122.13           O  
ATOM   4353  CB  SER B  74     149.093 166.922 185.772  1.00122.13           C  
ATOM   4354  OG  SER B  74     148.736 165.816 184.962  1.00122.13           O  
ATOM   4355  N   ALA B  75     150.566 168.609 187.986  1.00122.12           N  
ATOM   4356  CA  ALA B  75     151.495 169.654 188.394  1.00122.12           C  
ATOM   4357  C   ALA B  75     152.508 169.094 189.381  1.00122.12           C  
ATOM   4358  O   ALA B  75     152.139 168.435 190.358  1.00122.12           O  
ATOM   4359  CB  ALA B  75     150.732 170.824 189.018  1.00122.12           C  
ATOM   4360  N   LYS B  76     153.786 169.367 189.124  1.00122.53           N  
ATOM   4361  CA  LYS B  76     154.885 168.763 189.875  1.00122.53           C  
ATOM   4362  C   LYS B  76     154.727 167.248 189.894  1.00122.53           C  
ATOM   4363  O   LYS B  76     154.496 166.632 190.936  1.00122.53           O  
ATOM   4364  CB  LYS B  76     154.970 169.322 191.298  1.00122.53           C  
ATOM   4365  CG  LYS B  76     155.473 170.758 191.409  1.00122.53           C  
ATOM   4366  CD  LYS B  76     154.402 171.767 191.031  1.00122.53           C  
ATOM   4367  CE  LYS B  76     153.189 171.642 191.939  1.00122.53           C  
ATOM   4368  NZ  LYS B  76     152.181 172.704 191.672  1.00122.53           N  
ATOM   4369  N   SER B  77     154.839 166.652 188.703  1.00116.29           N  
ATOM   4370  CA  SER B  77     154.452 165.266 188.459  1.00116.29           C  
ATOM   4371  C   SER B  77     154.981 164.313 189.522  1.00116.29           C  
ATOM   4372  O   SER B  77     156.193 164.113 189.646  1.00116.29           O  
ATOM   4373  CB  SER B  77     154.938 164.821 187.078  1.00116.29           C  
ATOM   4374  OG  SER B  77     154.548 165.747 186.081  1.00116.29           O  
ATOM   4375  N   THR B  78     154.063 163.719 190.283  1.00114.30           N  
ATOM   4376  CA  THR B  78     154.375 162.810 191.374  1.00114.30           C  
ATOM   4377  C   THR B  78     153.244 161.800 191.495  1.00114.30           C  
ATOM   4378  O   THR B  78     152.208 161.912 190.833  1.00114.30           O  
ATOM   4379  CB  THR B  78     154.560 163.553 192.705  1.00114.30           C  
ATOM   4380  OG1 THR B  78     153.505 164.509 192.873  1.00114.30           O  
ATOM   4381  CG2 THR B  78     155.908 164.259 192.769  1.00114.30           C  
ATOM   4382  N   VAL B  79     153.446 160.803 192.349  1.00105.26           N  
ATOM   4383  CA  VAL B  79     152.397 159.860 192.714  1.00105.26           C  
ATOM   4384  C   VAL B  79     152.409 159.691 194.226  1.00105.26           C  
ATOM   4385  O   VAL B  79     153.477 159.677 194.851  1.00105.26           O  
ATOM   4386  CB  VAL B  79     152.565 158.501 192.006  1.00105.26           C  
ATOM   4387  CG1 VAL B  79     152.376 158.658 190.509  1.00105.26           C  
ATOM   4388  CG2 VAL B  79     153.919 157.914 192.306  1.00105.26           C  
ATOM   4389  N   TYR B  80     151.222 159.586 194.817  1.00109.53           N  
ATOM   4390  CA  TYR B  80     151.071 159.447 196.257  1.00109.53           C  
ATOM   4391  C   TYR B  80     150.331 158.157 196.569  1.00109.53           C  
ATOM   4392  O   TYR B  80     149.321 157.845 195.931  1.00109.53           O  
ATOM   4393  CB  TYR B  80     150.321 160.639 196.851  1.00109.53           C  
ATOM   4394  CG  TYR B  80     150.837 161.977 196.386  1.00109.53           C  
ATOM   4395  CD1 TYR B  80     152.191 162.272 196.427  1.00109.53           C  
ATOM   4396  CD2 TYR B  80     149.970 162.947 195.912  1.00109.53           C  
ATOM   4397  CE1 TYR B  80     152.667 163.495 196.004  1.00109.53           C  
ATOM   4398  CE2 TYR B  80     150.435 164.172 195.488  1.00109.53           C  
ATOM   4399  CZ  TYR B  80     151.784 164.441 195.535  1.00109.53           C  
ATOM   4400  OH  TYR B  80     152.250 165.664 195.111  1.00109.53           O  
ATOM   4401  N   LEU B  81     150.836 157.416 197.548  1.00107.51           N  
ATOM   4402  CA  LEU B  81     150.229 156.172 198.001  1.00107.51           C  
ATOM   4403  C   LEU B  81     149.975 156.287 199.495  1.00107.51           C  
ATOM   4404  O   LEU B  81     150.923 156.352 200.283  1.00107.51           O  
ATOM   4405  CB  LEU B  81     151.136 154.980 197.696  1.00107.51           C  
ATOM   4406  CG  LEU B  81     150.706 153.617 198.232  1.00107.51           C  
ATOM   4407  CD1 LEU B  81     149.579 153.051 197.389  1.00107.51           C  
ATOM   4408  CD2 LEU B  81     151.885 152.661 198.268  1.00107.51           C  
ATOM   4409  N   GLN B  82     148.706 156.317 199.885  1.00114.14           N  
ATOM   4410  CA  GLN B  82     148.330 156.460 201.284  1.00114.14           C  
ATOM   4411  C   GLN B  82     147.862 155.116 201.823  1.00114.14           C  
ATOM   4412  O   GLN B  82     146.981 154.478 201.237  1.00114.14           O  
ATOM   4413  CB  GLN B  82     147.238 157.516 201.456  1.00114.14           C  
ATOM   4414  CG  GLN B  82     147.764 158.922 201.675  1.00114.14           C  
ATOM   4415  CD  GLN B  82     146.814 159.772 202.492  1.00114.14           C  
ATOM   4416  OE1 GLN B  82     145.736 160.141 202.026  1.00114.14           O  
ATOM   4417  NE2 GLN B  82     147.209 160.088 203.720  1.00114.14           N  
ATOM   4418  N   MET B  83     148.454 154.694 202.936  1.00124.77           N  
ATOM   4419  CA  MET B  83     148.151 153.417 203.564  1.00124.77           C  
ATOM   4420  C   MET B  83     147.486 153.655 204.912  1.00124.77           C  
ATOM   4421  O   MET B  83     148.056 154.326 205.779  1.00124.77           O  
ATOM   4422  CB  MET B  83     149.422 152.586 203.744  1.00124.77           C  
ATOM   4423  N   ASN B  84     146.284 153.111 205.082  1.00126.15           N  
ATOM   4424  CA  ASN B  84     145.550 153.184 206.335  1.00126.15           C  
ATOM   4425  C   ASN B  84     145.130 151.784 206.765  1.00126.15           C  
ATOM   4426  O   ASN B  84     144.973 150.881 205.939  1.00126.15           O  
ATOM   4427  CB  ASN B  84     144.310 154.085 206.219  1.00126.15           C  
ATOM   4428  CG  ASN B  84     144.650 155.512 205.828  1.00126.15           C  
ATOM   4429  OD1 ASN B  84     145.543 155.757 205.020  1.00126.15           O  
ATOM   4430  ND2 ASN B  84     143.934 156.465 206.411  1.00126.15           N  
ATOM   4431  N   ASN B  85     144.951 151.617 208.078  1.00130.68           N  
ATOM   4432  CA  ASN B  85     144.546 150.343 208.674  1.00130.68           C  
ATOM   4433  C   ASN B  85     145.531 149.234 208.300  1.00130.68           C  
ATOM   4434  O   ASN B  85     145.195 148.261 207.624  1.00130.68           O  
ATOM   4435  CB  ASN B  85     143.115 149.976 208.269  1.00130.68           C  
ATOM   4436  CG  ASN B  85     142.535 148.861 209.118  1.00130.68           C  
ATOM   4437  OD1 ASN B  85     142.978 148.624 210.243  1.00130.68           O  
ATOM   4438  ND2 ASN B  85     141.538 148.167 208.581  1.00130.68           N  
ATOM   4439  N   LEU B  86     146.766 149.402 208.760  1.00128.29           N  
ATOM   4440  CA  LEU B  86     147.860 148.532 208.362  1.00128.29           C  
ATOM   4441  C   LEU B  86     147.749 147.174 209.055  1.00128.29           C  
ATOM   4442  O   LEU B  86     146.976 146.988 209.999  1.00128.29           O  
ATOM   4443  CB  LEU B  86     149.197 149.201 208.668  1.00128.29           C  
ATOM   4444  CG  LEU B  86     149.263 150.625 208.102  1.00128.29           C  
ATOM   4445  CD1 LEU B  86     148.923 151.661 209.171  1.00128.29           C  
ATOM   4446  CD2 LEU B  86     150.596 150.940 207.444  1.00128.29           C  
ATOM   4447  N   LYS B  87     148.540 146.215 208.569  1.00124.65           N  
ATOM   4448  CA  LYS B  87     148.339 144.807 208.898  1.00124.65           C  
ATOM   4449  C   LYS B  87     149.672 144.098 209.143  1.00124.65           C  
ATOM   4450  O   LYS B  87     150.729 144.727 209.012  1.00124.65           O  
ATOM   4451  CB  LYS B  87     147.540 144.148 207.770  1.00124.65           C  
ATOM   4452  CG  LYS B  87     146.055 144.020 208.078  1.00124.65           C  
ATOM   4453  CD  LYS B  87     145.546 142.614 207.804  1.00124.65           C  
ATOM   4454  CE  LYS B  87     144.053 142.507 208.072  1.00124.65           C  
ATOM   4455  NZ  LYS B  87     143.536 141.144 207.775  1.00124.65           N  
ATOM   4456  N   PRO B  88     149.680 142.785 209.501  1.00126.04           N  
ATOM   4457  CA  PRO B  88     150.958 142.111 209.796  1.00126.04           C  
ATOM   4458  C   PRO B  88     151.813 141.842 208.569  1.00126.04           C  
ATOM   4459  O   PRO B  88     152.759 141.050 208.613  1.00126.04           O  
ATOM   4460  CB  PRO B  88     150.521 140.797 210.459  1.00126.04           C  
ATOM   4461  CG  PRO B  88     149.137 141.039 210.924  1.00126.04           C  
ATOM   4462  CD  PRO B  88     148.540 141.940 209.902  1.00126.04           C  
ATOM   4463  N   GLU B  89     151.518 142.537 207.476  1.00117.80           N  
ATOM   4464  CA  GLU B  89     152.327 142.394 206.271  1.00117.80           C  
ATOM   4465  C   GLU B  89     152.767 143.833 206.060  1.00117.80           C  
ATOM   4466  O   GLU B  89     153.016 144.555 207.026  1.00117.80           O  
ATOM   4467  CB  GLU B  89     151.450 142.015 205.080  1.00117.80           C  
ATOM   4468  CG  GLU B  89     152.115 141.066 204.098  1.00117.80           C  
ATOM   4469  CD  GLU B  89     151.323 140.909 202.816  1.00117.80           C  
ATOM   4470  OE1 GLU B  89     151.886 140.395 201.827  1.00117.80           O  
ATOM   4471  OE2 GLU B  89     150.137 141.303 202.794  1.00117.80           O  
ATOM   4472  N   ASP B  90     152.866 144.256 204.804  1.00119.54           N  
ATOM   4473  CA  ASP B  90     153.494 145.534 204.458  1.00119.54           C  
ATOM   4474  C   ASP B  90     154.979 145.423 204.799  1.00119.54           C  
ATOM   4475  O   ASP B  90     155.616 144.435 204.437  1.00119.54           O  
ATOM   4476  CB  ASP B  90     152.857 146.668 205.264  1.00119.54           C  
ATOM   4477  CG  ASP B  90     151.399 146.403 205.588  1.00119.54           C  
ATOM   4478  OD1 ASP B  90     150.623 146.125 204.650  1.00119.54           O  
ATOM   4479  OD2 ASP B  90     151.030 146.468 206.779  1.00119.54           O  
ATOM   4480  N   THR B  91     155.535 146.415 205.497  1.00122.71           N  
ATOM   4481  CA  THR B  91     156.990 146.532 205.638  1.00122.71           C  
ATOM   4482  C   THR B  91     157.540 146.530 204.232  1.00122.71           C  
ATOM   4483  O   THR B  91     157.272 147.466 203.479  1.00122.71           O  
ATOM   4484  CB  THR B  91     157.600 145.395 206.473  1.00122.71           C  
ATOM   4485  OG1 THR B  91     156.611 144.388 206.723  1.00122.71           O  
ATOM   4486  CG2 THR B  91     158.110 145.934 207.800  1.00122.71           C  
ATOM   4487  N   ALA B  92     158.326 145.519 203.864  1.00117.76           N  
ATOM   4488  CA  ALA B  92     158.741 145.416 202.469  1.00117.76           C  
ATOM   4489  C   ALA B  92     159.679 146.542 202.055  1.00117.76           C  
ATOM   4490  O   ALA B  92     160.326 147.169 202.899  1.00117.76           O  
ATOM   4491  CB  ALA B  92     157.521 145.388 201.550  1.00117.76           C  
ATOM   4492  N   MET B  93     159.767 146.789 200.751  1.00111.14           N  
ATOM   4493  CA  MET B  93     160.554 147.893 200.219  1.00111.14           C  
ATOM   4494  C   MET B  93     159.705 148.992 199.599  1.00111.14           C  
ATOM   4495  O   MET B  93     160.037 150.172 199.751  1.00111.14           O  
ATOM   4496  CB  MET B  93     161.548 147.379 199.173  1.00111.14           C  
ATOM   4497  N   TYR B  94     158.621 148.629 198.911  1.00106.60           N  
ATOM   4498  CA  TYR B  94     157.702 149.579 198.284  1.00106.60           C  
ATOM   4499  C   TYR B  94     158.407 150.403 197.202  1.00106.60           C  
ATOM   4500  O   TYR B  94     158.519 151.627 197.281  1.00106.60           O  
ATOM   4501  CB  TYR B  94     157.048 150.482 199.335  1.00106.60           C  
ATOM   4502  CG  TYR B  94     155.867 149.845 200.023  1.00106.60           C  
ATOM   4503  CD1 TYR B  94     156.017 148.682 200.762  1.00106.60           C  
ATOM   4504  CD2 TYR B  94     154.602 150.404 199.930  1.00106.60           C  
ATOM   4505  CE1 TYR B  94     154.943 148.092 201.389  1.00106.60           C  
ATOM   4506  CE2 TYR B  94     153.521 149.823 200.555  1.00106.60           C  
ATOM   4507  CZ  TYR B  94     153.697 148.667 201.283  1.00106.60           C  
ATOM   4508  OH  TYR B  94     152.621 148.082 201.906  1.00106.60           O  
ATOM   4509  N   TYR B  95     158.884 149.697 196.181  1.00 98.83           N  
ATOM   4510  CA  TYR B  95     159.519 150.346 195.044  1.00 98.83           C  
ATOM   4511  C   TYR B  95     158.518 151.186 194.257  1.00 98.83           C  
ATOM   4512  O   TYR B  95     157.349 150.824 194.101  1.00 98.83           O  
ATOM   4513  CB  TYR B  95     160.134 149.302 194.111  1.00 98.83           C  
ATOM   4514  CG  TYR B  95     161.349 148.584 194.651  1.00 98.83           C  
ATOM   4515  CD1 TYR B  95     162.624 149.090 194.451  1.00 98.83           C  
ATOM   4516  CD2 TYR B  95     161.221 147.391 195.346  1.00 98.83           C  
ATOM   4517  CE1 TYR B  95     163.736 148.432 194.931  1.00 98.83           C  
ATOM   4518  CE2 TYR B  95     162.327 146.727 195.833  1.00 98.83           C  
ATOM   4519  CZ  TYR B  95     163.582 147.253 195.625  1.00 98.83           C  
ATOM   4520  OH  TYR B  95     164.689 146.594 196.109  1.00 98.83           O  
ATOM   4521  N   CYS B  96     158.988 152.324 193.763  1.00 97.04           N  
ATOM   4522  CA  CYS B  96     158.282 153.026 192.706  1.00 97.04           C  
ATOM   4523  C   CYS B  96     158.610 152.372 191.368  1.00 97.04           C  
ATOM   4524  O   CYS B  96     159.669 151.766 191.196  1.00 97.04           O  
ATOM   4525  CB  CYS B  96     158.672 154.503 192.694  1.00 97.04           C  
ATOM   4526  SG  CYS B  96     157.654 155.563 191.647  1.00 97.04           S  
ATOM   4527  N   ALA B  97     157.694 152.492 190.410  1.00 89.66           N  
ATOM   4528  CA  ALA B  97     157.892 151.813 189.139  1.00 89.66           C  
ATOM   4529  C   ALA B  97     157.387 152.680 188.000  1.00 89.66           C  
ATOM   4530  O   ALA B  97     156.348 153.329 188.122  1.00 89.66           O  
ATOM   4531  CB  ALA B  97     157.178 150.458 189.119  1.00 89.66           C  
ATOM   4532  N   GLY B  98     158.116 152.670 186.895  1.00 87.56           N  
ATOM   4533  CA  GLY B  98     157.731 153.409 185.703  1.00 87.56           C  
ATOM   4534  C   GLY B  98     157.471 152.463 184.548  1.00 87.56           C  
ATOM   4535  O   GLY B  98     158.181 151.471 184.382  1.00 87.56           O  
ATOM   4536  N   ARG B  99     156.452 152.776 183.755  1.00 86.73           N  
ATOM   4537  CA  ARG B  99     156.084 151.911 182.645  1.00 86.73           C  
ATOM   4538  C   ARG B  99     157.106 152.007 181.520  1.00 86.73           C  
ATOM   4539  O   ARG B  99     157.808 153.009 181.368  1.00 86.73           O  
ATOM   4540  CB  ARG B  99     154.693 152.266 182.125  1.00 86.73           C  
ATOM   4541  CG  ARG B  99     153.575 151.514 182.825  1.00 86.73           C  
ATOM   4542  CD  ARG B  99     153.267 150.212 182.109  1.00 86.73           C  
ATOM   4543  NE  ARG B  99     152.610 149.238 182.972  1.00 86.73           N  
ATOM   4544  CZ  ARG B  99     151.335 149.288 183.329  1.00 86.73           C  
ATOM   4545  NH1 ARG B  99     150.544 150.268 182.929  1.00 86.73           N  
ATOM   4546  NH2 ARG B  99     150.839 148.328 184.103  1.00 86.73           N  
ATOM   4547  N   ASN B 100     157.184 150.941 180.728  1.00 88.77           N  
ATOM   4548  CA  ASN B 100     158.169 150.843 179.655  1.00 88.77           C  
ATOM   4549  C   ASN B 100     157.795 151.798 178.530  1.00 88.77           C  
ATOM   4550  O   ASN B 100     156.764 151.623 177.875  1.00 88.77           O  
ATOM   4551  CB  ASN B 100     158.247 149.408 179.147  1.00 88.77           C  
ATOM   4552  CG  ASN B 100     159.491 149.147 178.329  1.00 88.77           C  
ATOM   4553  OD1 ASN B 100     160.105 150.071 177.798  1.00 88.77           O  
ATOM   4554  ND2 ASN B 100     159.870 147.881 178.218  1.00 88.77           N  
ATOM   4555  N   ARG B 101     158.638 152.799 178.295  1.00 88.58           N  
ATOM   4556  CA  ARG B 101     158.353 153.792 177.270  1.00 88.58           C  
ATOM   4557  C   ARG B 101     158.363 153.159 175.887  1.00 88.58           C  
ATOM   4558  O   ARG B 101     159.173 152.275 175.598  1.00 88.58           O  
ATOM   4559  CB  ARG B 101     159.374 154.928 177.331  1.00 88.58           C  
ATOM   4560  CG  ARG B 101     159.246 155.810 178.553  1.00 88.58           C  
ATOM   4561  CD  ARG B 101     160.547 156.530 178.852  1.00 88.58           C  
ATOM   4562  NE  ARG B 101     160.759 157.670 177.970  1.00 88.58           N  
ATOM   4563  CZ  ARG B 101     161.563 157.662 176.917  1.00 88.58           C  
ATOM   4564  NH1 ARG B 101     162.248 156.583 176.579  1.00 88.58           N  
ATOM   4565  NH2 ARG B 101     161.686 158.766 176.187  1.00 88.58           N  
ATOM   4566  N   LEU B 102     157.448 153.612 175.039  1.00 82.18           N  
ATOM   4567  CA  LEU B 102     157.402 153.243 173.627  1.00 82.18           C  
ATOM   4568  C   LEU B 102     157.453 154.562 172.865  1.00 82.18           C  
ATOM   4569  O   LEU B 102     156.485 155.328 172.870  1.00 82.18           O  
ATOM   4570  CB  LEU B 102     156.155 152.412 173.319  1.00 82.18           C  
ATOM   4571  CG  LEU B 102     155.634 152.167 171.901  1.00 82.18           C  
ATOM   4572  CD1 LEU B 102     154.813 150.898 171.888  1.00 82.18           C  
ATOM   4573  CD2 LEU B 102     154.768 153.299 171.429  1.00 82.18           C  
ATOM   4574  N   GLY B 103     158.589 154.843 172.233  1.00 88.88           N  
ATOM   4575  CA  GLY B 103     158.795 156.176 171.697  1.00 88.88           C  
ATOM   4576  C   GLY B 103     158.798 157.201 172.816  1.00 88.88           C  
ATOM   4577  O   GLY B 103     159.400 156.998 173.876  1.00 88.88           O  
ATOM   4578  N   SER B 104     158.118 158.322 172.584  1.00 97.83           N  
ATOM   4579  CA  SER B 104     157.978 159.322 173.635  1.00 97.83           C  
ATOM   4580  C   SER B 104     156.817 159.010 174.569  1.00 97.83           C  
ATOM   4581  O   SER B 104     156.888 159.321 175.762  1.00 97.83           O  
ATOM   4582  CB  SER B 104     157.798 160.709 173.025  1.00 97.83           C  
ATOM   4583  OG  SER B 104     157.059 161.545 173.897  1.00 97.83           O  
ATOM   4584  N   TYR B 105     155.748 158.413 174.051  1.00 95.94           N  
ATOM   4585  CA  TYR B 105     154.645 157.980 174.889  1.00 95.94           C  
ATOM   4586  C   TYR B 105     155.099 156.843 175.795  1.00 95.94           C  
ATOM   4587  O   TYR B 105     156.058 156.127 175.501  1.00 95.94           O  
ATOM   4588  CB  TYR B 105     153.459 157.545 174.031  1.00 95.94           C  
ATOM   4589  CG  TYR B 105     153.029 158.598 173.042  1.00 95.94           C  
ATOM   4590  CD1 TYR B 105     153.585 158.651 171.776  1.00 95.94           C  
ATOM   4591  CD2 TYR B 105     152.074 159.544 173.379  1.00 95.94           C  
ATOM   4592  CE1 TYR B 105     153.202 159.612 170.872  1.00 95.94           C  
ATOM   4593  CE2 TYR B 105     151.683 160.510 172.480  1.00 95.94           C  
ATOM   4594  CZ  TYR B 105     152.250 160.539 171.227  1.00 95.94           C  
ATOM   4595  OH  TYR B 105     151.863 161.502 170.324  1.00 95.94           O  
ATOM   4596  N   CYS B 106     154.403 156.683 176.915  1.00 95.10           N  
ATOM   4597  CA  CYS B 106     154.900 155.832 177.984  1.00 95.10           C  
ATOM   4598  C   CYS B 106     154.181 154.501 178.116  1.00 95.10           C  
ATOM   4599  O   CYS B 106     154.837 153.490 178.363  1.00 95.10           O  
ATOM   4600  CB  CYS B 106     154.800 156.562 179.325  1.00 95.10           C  
ATOM   4601  SG  CYS B 106     153.117 156.826 179.886  1.00 95.10           S  
ATOM   4602  N   TYR B 107     152.862 154.471 177.964  1.00 98.09           N  
ATOM   4603  CA  TYR B 107     152.108 153.277 178.314  1.00 98.09           C  
ATOM   4604  C   TYR B 107     152.478 152.111 177.414  1.00 98.09           C  
ATOM   4605  O   TYR B 107     152.852 152.296 176.253  1.00 98.09           O  
ATOM   4606  CB  TYR B 107     150.610 153.542 178.214  1.00 98.09           C  
ATOM   4607  CG  TYR B 107     149.823 152.982 179.368  1.00 98.09           C  
ATOM   4608  CD1 TYR B 107     149.784 153.648 180.583  1.00 98.09           C  
ATOM   4609  CD2 TYR B 107     149.139 151.784 179.253  1.00 98.09           C  
ATOM   4610  CE1 TYR B 107     149.073 153.152 181.642  1.00 98.09           C  
ATOM   4611  CE2 TYR B 107     148.425 151.277 180.312  1.00 98.09           C  
ATOM   4612  CZ  TYR B 107     148.396 151.967 181.504  1.00 98.09           C  
ATOM   4613  OH  TYR B 107     147.688 151.468 182.570  1.00 98.09           O  
ATOM   4614  N   MET B 108     152.377 150.907 177.969  1.00 94.64           N  
ATOM   4615  CA  MET B 108     152.556 149.679 177.210  1.00 94.64           C  
ATOM   4616  C   MET B 108     152.061 148.526 178.066  1.00 94.64           C  
ATOM   4617  O   MET B 108     152.408 148.437 179.247  1.00 94.64           O  
ATOM   4618  CB  MET B 108     154.022 149.462 176.816  1.00 94.64           C  
ATOM   4619  CG  MET B 108     154.295 149.628 175.336  1.00 94.64           C  
ATOM   4620  SD  MET B 108     153.441 148.384 174.356  1.00 94.64           S  
ATOM   4621  CE  MET B 108     154.214 146.894 174.969  1.00 94.64           C  
ATOM   4622  N   THR B 109     151.238 147.664 177.480  1.00 94.43           N  
ATOM   4623  CA  THR B 109     150.836 146.456 178.178  1.00 94.43           C  
ATOM   4624  C   THR B 109     152.052 145.564 178.373  1.00 94.43           C  
ATOM   4625  O   THR B 109     152.702 145.158 177.405  1.00 94.43           O  
ATOM   4626  CB  THR B 109     149.759 145.722 177.386  1.00 94.43           C  
ATOM   4627  OG1 THR B 109     150.120 145.704 176.000  1.00 94.43           O  
ATOM   4628  CG2 THR B 109     148.428 146.430 177.538  1.00 94.43           C  
ATOM   4629  N   GLY B 110     152.361 145.261 179.626  1.00 89.20           N  
ATOM   4630  CA  GLY B 110     153.532 144.465 179.927  1.00 89.20           C  
ATOM   4631  C   GLY B 110     154.062 144.708 181.321  1.00 89.20           C  
ATOM   4632  O   GLY B 110     153.301 145.056 182.228  1.00 89.20           O  
ATOM   4633  N   ASP B 111     155.369 144.540 181.507  1.00 87.42           N  
ATOM   4634  CA  ASP B 111     155.946 144.657 182.836  1.00 87.42           C  
ATOM   4635  C   ASP B 111     156.637 146.009 182.944  1.00 87.42           C  
ATOM   4636  O   ASP B 111     156.793 146.711 181.941  1.00 87.42           O  
ATOM   4637  CB  ASP B 111     156.914 143.497 183.098  1.00 87.42           C  
ATOM   4638  CG  ASP B 111     157.378 143.416 184.549  1.00 87.42           C  
ATOM   4639  OD1 ASP B 111     157.654 144.465 185.168  1.00 87.42           O  
ATOM   4640  OD2 ASP B 111     157.463 142.287 185.075  1.00 87.42           O  
ATOM   4641  N   PHE B 112     157.053 146.380 184.149  1.00 85.61           N  
ATOM   4642  CA  PHE B 112     157.655 147.679 184.398  1.00 85.61           C  
ATOM   4643  C   PHE B 112     159.163 147.555 184.267  1.00 85.61           C  
ATOM   4644  O   PHE B 112     159.742 146.524 184.616  1.00 85.61           O  
ATOM   4645  CB  PHE B 112     157.283 148.209 185.786  1.00 85.61           C  
ATOM   4646  CG  PHE B 112     155.825 148.535 185.943  1.00 85.61           C  
ATOM   4647  CD1 PHE B 112     154.883 147.530 186.030  1.00 85.61           C  
ATOM   4648  CD2 PHE B 112     155.400 149.848 186.005  1.00 85.61           C  
ATOM   4649  CE1 PHE B 112     153.550 147.825 186.179  1.00 85.61           C  
ATOM   4650  CE2 PHE B 112     154.065 150.148 186.152  1.00 85.61           C  
ATOM   4651  CZ  PHE B 112     153.140 149.135 186.240  1.00 85.61           C  
ATOM   4652  N   ALA B 113     159.794 148.608 183.754  1.00 90.97           N  
ATOM   4653  CA  ALA B 113     161.223 148.592 183.477  1.00 90.97           C  
ATOM   4654  C   ALA B 113     162.064 149.327 184.506  1.00 90.97           C  
ATOM   4655  O   ALA B 113     163.208 148.935 184.737  1.00 90.97           O  
ATOM   4656  CB  ALA B 113     161.501 149.197 182.096  1.00 90.97           C  
ATOM   4657  N   TYR B 114     161.535 150.373 185.129  1.00 90.21           N  
ATOM   4658  CA  TYR B 114     162.297 151.221 186.033  1.00 90.21           C  
ATOM   4659  C   TYR B 114     161.764 151.063 187.449  1.00 90.21           C  
ATOM   4660  O   TYR B 114     160.555 150.923 187.650  1.00 90.21           O  
ATOM   4661  CB  TYR B 114     162.219 152.675 185.580  1.00 90.21           C  
ATOM   4662  CG  TYR B 114     162.367 152.815 184.085  1.00 90.21           C  
ATOM   4663  CD1 TYR B 114     163.618 152.790 183.486  1.00 90.21           C  
ATOM   4664  CD2 TYR B 114     161.254 152.952 183.269  1.00 90.21           C  
ATOM   4665  CE1 TYR B 114     163.756 152.913 182.118  1.00 90.21           C  
ATOM   4666  CE2 TYR B 114     161.383 153.076 181.902  1.00 90.21           C  
ATOM   4667  CZ  TYR B 114     162.636 153.056 181.332  1.00 90.21           C  
ATOM   4668  OH  TYR B 114     162.768 153.178 179.970  1.00 90.21           O  
ATOM   4669  N   TRP B 115     162.666 151.084 188.433  1.00 93.53           N  
ATOM   4670  CA  TRP B 115     162.325 150.575 189.751  1.00 93.53           C  
ATOM   4671  C   TRP B 115     162.711 151.468 190.925  1.00 93.53           C  
ATOM   4672  O   TRP B 115     162.518 151.054 192.073  1.00 93.53           O  
ATOM   4673  CB  TRP B 115     162.957 149.192 189.941  1.00 93.53           C  
ATOM   4674  CG  TRP B 115     162.426 148.196 188.968  1.00 93.53           C  
ATOM   4675  CD1 TRP B 115     162.854 147.995 187.692  1.00 93.53           C  
ATOM   4676  CD2 TRP B 115     161.355 147.275 189.182  1.00 93.53           C  
ATOM   4677  NE1 TRP B 115     162.121 147.000 187.098  1.00 93.53           N  
ATOM   4678  CE2 TRP B 115     161.193 146.541 187.994  1.00 93.53           C  
ATOM   4679  CE3 TRP B 115     160.519 146.999 190.263  1.00 93.53           C  
ATOM   4680  CZ2 TRP B 115     160.231 145.548 187.858  1.00 93.53           C  
ATOM   4681  CZ3 TRP B 115     159.570 146.011 190.128  1.00 93.53           C  
ATOM   4682  CH2 TRP B 115     159.430 145.299 188.934  1.00 93.53           C  
ATOM   4683  N   GLY B 116     163.233 152.666 190.688  1.00100.23           N  
ATOM   4684  CA  GLY B 116     163.460 153.578 191.800  1.00100.23           C  
ATOM   4685  C   GLY B 116     164.569 153.101 192.718  1.00100.23           C  
ATOM   4686  O   GLY B 116     165.492 152.394 192.299  1.00100.23           O  
ATOM   4687  N   GLN B 117     164.488 153.488 193.993  1.00106.53           N  
ATOM   4688  CA  GLN B 117     165.578 153.214 194.920  1.00106.53           C  
ATOM   4689  C   GLN B 117     165.393 151.934 195.729  1.00106.53           C  
ATOM   4690  O   GLN B 117     166.175 150.992 195.569  1.00106.53           O  
ATOM   4691  CB  GLN B 117     165.768 154.401 195.870  1.00106.53           C  
ATOM   4692  CG  GLN B 117     166.494 155.625 195.285  1.00106.53           C  
ATOM   4693  CD  GLN B 117     167.888 155.342 194.715  1.00106.53           C  
ATOM   4694  OE1 GLN B 117     168.313 154.197 194.569  1.00106.53           O  
ATOM   4695  NE2 GLN B 117     168.604 156.411 194.388  1.00106.53           N  
ATOM   4696  N   GLY B 118     164.378 151.864 196.584  1.00110.20           N  
ATOM   4697  CA  GLY B 118     164.199 150.705 197.443  1.00110.20           C  
ATOM   4698  C   GLY B 118     163.342 150.896 198.683  1.00110.20           C  
ATOM   4699  O   GLY B 118     162.202 151.366 198.612  1.00110.20           O  
ATOM   4700  N   THR B 119     163.927 150.545 199.826  1.00118.99           N  
ATOM   4701  CA  THR B 119     163.261 150.089 201.040  1.00118.99           C  
ATOM   4702  C   THR B 119     162.857 151.261 201.938  1.00118.99           C  
ATOM   4703  O   THR B 119     162.641 152.382 201.468  1.00118.99           O  
ATOM   4704  CB  THR B 119     164.169 149.099 201.775  1.00118.99           C  
ATOM   4705  OG1 THR B 119     165.120 149.820 202.569  1.00118.99           O  
ATOM   4706  CG2 THR B 119     164.912 148.223 200.779  1.00118.99           C  
ATOM   4707  N   GLN B 120     162.705 150.978 203.239  1.00118.64           N  
ATOM   4708  CA  GLN B 120     162.238 151.885 204.286  1.00118.64           C  
ATOM   4709  C   GLN B 120     160.754 152.219 204.213  1.00118.64           C  
ATOM   4710  O   GLN B 120     160.370 153.384 204.070  1.00118.64           O  
ATOM   4711  CB  GLN B 120     163.057 153.182 204.287  1.00118.64           C  
ATOM   4712  CG  GLN B 120     164.573 152.990 204.296  1.00118.64           C  
ATOM   4713  CD  GLN B 120     165.115 152.446 205.612  1.00118.64           C  
ATOM   4714  OE1 GLN B 120     164.380 151.899 206.436  1.00118.64           O  
ATOM   4715  NE2 GLN B 120     166.418 152.600 205.813  1.00118.64           N  
ATOM   4716  N   VAL B 121     159.918 151.185 204.299  1.00124.39           N  
ATOM   4717  CA  VAL B 121     158.548 151.320 204.784  1.00124.39           C  
ATOM   4718  C   VAL B 121     158.406 150.394 205.983  1.00124.39           C  
ATOM   4719  O   VAL B 121     158.616 149.183 205.869  1.00124.39           O  
ATOM   4720  CB  VAL B 121     157.513 150.986 203.699  1.00124.39           C  
ATOM   4721  CG1 VAL B 121     156.155 150.720 204.334  1.00124.39           C  
ATOM   4722  CG2 VAL B 121     157.428 152.118 202.703  1.00124.39           C  
ATOM   4723  N   THR B 122     158.058 150.951 207.140  1.00126.62           N  
ATOM   4724  CA  THR B 122     158.139 150.223 208.401  1.00126.62           C  
ATOM   4725  C   THR B 122     156.757 150.068 209.022  1.00126.62           C  
ATOM   4726  O   THR B 122     156.222 151.022 209.597  1.00126.62           O  
ATOM   4727  CB  THR B 122     159.070 150.951 209.368  1.00126.62           C  
ATOM   4728  OG1 THR B 122     158.363 152.033 209.984  1.00126.62           O  
ATOM   4729  CG2 THR B 122     160.267 151.509 208.626  1.00126.62           C  
ATOM   4730  N   VAL B 123     156.194 148.865 208.927  1.00131.87           N  
ATOM   4731  CA  VAL B 123     154.934 148.544 209.595  1.00131.87           C  
ATOM   4732  C   VAL B 123     154.670 147.043 209.546  1.00131.87           C  
ATOM   4733  CB  VAL B 123     153.753 149.309 208.980  1.00131.87           C  
ATOM   4734  CG1 VAL B 123     153.343 148.680 207.659  1.00131.87           C  
ATOM   4735  CG2 VAL B 123     152.590 149.357 209.957  1.00131.87           C  
ATOM   4736  OT1 VAL B 123     155.220 146.325 208.716  1.00131.87           O  
ATOM   4737  OT2 VAL B 123     153.897 146.504 210.338  1.00131.87           O  
TER    4738      VAL B 123                                                      
ATOM   4739  N   VAL C   3     146.701 193.742 167.320  1.00106.36           N  
ATOM   4740  CA  VAL C   3     147.406 192.780 166.482  1.00106.36           C  
ATOM   4741  C   VAL C   3     146.422 192.046 165.572  1.00106.36           C  
ATOM   4742  O   VAL C   3     146.651 191.925 164.368  1.00106.36           O  
ATOM   4743  CB  VAL C   3     148.232 191.796 167.343  1.00106.36           C  
ATOM   4744  CG1 VAL C   3     147.378 191.177 168.442  1.00106.36           C  
ATOM   4745  CG2 VAL C   3     148.859 190.723 166.472  1.00106.36           C  
ATOM   4746  N   GLN C   4     145.325 191.569 166.147  1.00 99.16           N  
ATOM   4747  CA  GLN C   4     144.231 190.949 165.417  1.00 99.16           C  
ATOM   4748  C   GLN C   4     142.949 191.731 165.690  1.00 99.16           C  
ATOM   4749  O   GLN C   4     142.962 192.782 166.335  1.00 99.16           O  
ATOM   4750  CB  GLN C   4     144.073 189.475 165.807  1.00 99.16           C  
ATOM   4751  CG  GLN C   4     145.330 188.629 165.636  1.00 99.16           C  
ATOM   4752  CD  GLN C   4     146.025 188.850 164.305  1.00 99.16           C  
ATOM   4753  OE1 GLN C   4     147.224 189.120 164.256  1.00 99.16           O  
ATOM   4754  NE2 GLN C   4     145.275 188.724 163.217  1.00 99.16           N  
ATOM   4755  N   LEU C   5     141.834 191.211 165.193  1.00 86.71           N  
ATOM   4756  CA  LEU C   5     140.535 191.840 165.373  1.00 86.71           C  
ATOM   4757  C   LEU C   5     139.662 190.987 166.283  1.00 86.71           C  
ATOM   4758  O   LEU C   5     139.912 189.799 166.496  1.00 86.71           O  
ATOM   4759  CB  LEU C   5     139.839 192.063 164.025  1.00 86.71           C  
ATOM   4760  CG  LEU C   5     140.045 193.399 163.301  1.00 86.71           C  
ATOM   4761  CD1 LEU C   5     139.241 194.505 163.969  1.00 86.71           C  
ATOM   4762  CD2 LEU C   5     141.517 193.776 163.215  1.00 86.71           C  
ATOM   4763  N   GLN C   6     138.631 191.621 166.833  1.00 86.94           N  
ATOM   4764  CA  GLN C   6     137.646 190.943 167.662  1.00 86.94           C  
ATOM   4765  C   GLN C   6     136.282 191.547 167.357  1.00 86.94           C  
ATOM   4766  O   GLN C   6     136.170 192.536 166.627  1.00 86.94           O  
ATOM   4767  CB  GLN C   6     137.997 191.058 169.149  1.00 86.94           C  
ATOM   4768  CG  GLN C   6     139.303 190.375 169.554  1.00 86.94           C  
ATOM   4769  CD  GLN C   6     139.297 188.876 169.309  1.00 86.94           C  
ATOM   4770  OE1 GLN C   6     138.242 188.245 169.265  1.00 86.94           O  
ATOM   4771  NE2 GLN C   6     140.482 188.301 169.145  1.00 86.94           N  
ATOM   4772  N   GLU C   7     135.236 190.949 167.920  1.00 78.90           N  
ATOM   4773  CA  GLU C   7     133.880 191.431 167.690  1.00 78.90           C  
ATOM   4774  C   GLU C   7     133.077 191.269 168.974  1.00 78.90           C  
ATOM   4775  O   GLU C   7     133.627 190.990 170.043  1.00 78.90           O  
ATOM   4776  CB  GLU C   7     133.225 190.705 166.508  1.00 78.90           C  
ATOM   4777  CG  GLU C   7     132.349 191.610 165.651  1.00 78.90           C  
ATOM   4778  CD  GLU C   7     131.704 190.882 164.489  1.00 78.90           C  
ATOM   4779  OE1 GLU C   7     132.434 190.238 163.709  1.00 78.90           O  
ATOM   4780  OE2 GLU C   7     130.465 190.957 164.356  1.00 78.90           O  
ATOM   4781  N   SER C   8     131.765 191.448 168.860  1.00 76.96           N  
ATOM   4782  CA  SER C   8     130.873 191.457 170.011  1.00 76.96           C  
ATOM   4783  C   SER C   8     129.464 191.137 169.527  1.00 76.96           C  
ATOM   4784  O   SER C   8     129.202 191.058 168.324  1.00 76.96           O  
ATOM   4785  CB  SER C   8     130.924 192.807 170.731  1.00 76.96           C  
ATOM   4786  OG  SER C   8     132.133 192.956 171.455  1.00 76.96           O  
ATOM   4787  N   GLY C   9     128.555 190.954 170.478  1.00 65.84           N  
ATOM   4788  CA  GLY C   9     127.167 190.701 170.153  1.00 65.84           C  
ATOM   4789  C   GLY C   9     126.229 191.248 171.206  1.00 65.84           C  
ATOM   4790  O   GLY C   9     126.666 191.610 172.302  1.00 65.84           O  
ATOM   4791  N   GLY C  10     124.940 191.302 170.893  1.00 68.84           N  
ATOM   4792  CA  GLY C  10     123.955 191.847 171.808  1.00 68.84           C  
ATOM   4793  C   GLY C  10     123.872 191.117 173.134  1.00 68.84           C  
ATOM   4794  O   GLY C  10     124.157 191.688 174.186  1.00 68.84           O  
ATOM   4795  O   GLY C  17     119.274 190.375 173.760  1.00 30.00           O  
ATOM   4796  N   GLY C  17     119.724 191.124 177.145  1.00 30.00           N  
ATOM   4797  CA  GLY C  17     119.898 191.430 175.728  1.00 30.00           C  
ATOM   4798  C   GLY C  17     119.583 190.215 174.924  1.00 30.00           C  
ATOM   4799  O   SER C  18     120.856 188.032 173.088  1.00 30.00           O  
ATOM   4800  N   SER C  18     119.760 189.040 175.499  1.00 30.00           N  
ATOM   4801  CA  SER C  18     119.360 187.750 174.885  1.00 30.00           C  
ATOM   4802  C   SER C  18     119.906 187.392 173.501  1.00 30.00           C  
ATOM   4803  CB  SER C  18     117.852 187.665 174.865  1.00 30.00           C  
ATOM   4804  OG  SER C  18     117.328 188.220 173.667  1.00 30.00           O  
ATOM   4805  N   LEU C  19     119.321 186.384 172.836  1.00 83.13           N  
ATOM   4806  CA  LEU C  19     119.770 185.849 171.526  1.00 83.13           C  
ATOM   4807  C   LEU C  19     121.227 185.523 171.731  1.00 83.13           C  
ATOM   4808  O   LEU C  19     121.590 185.165 172.855  1.00 83.13           O  
ATOM   4809  CB  LEU C  19     119.588 186.815 170.363  1.00 83.13           C  
ATOM   4810  CG  LEU C  19     119.697 186.186 168.977  1.00 83.13           C  
ATOM   4811  CD1 LEU C  19     119.395 184.701 169.033  1.00 83.13           C  
ATOM   4812  CD2 LEU C  19     118.774 186.883 167.996  1.00 83.13           C  
ATOM   4813  N   ARG C  20     122.048 185.737 170.717  1.00 85.46           N  
ATOM   4814  CA  ARG C  20     123.394 185.304 171.050  1.00 85.46           C  
ATOM   4815  C   ARG C  20     124.428 186.087 170.260  1.00 85.46           C  
ATOM   4816  O   ARG C  20     124.111 186.760 169.276  1.00 85.46           O  
ATOM   4817  CB  ARG C  20     123.561 183.810 170.810  1.00 85.46           C  
ATOM   4818  CG  ARG C  20     123.271 182.984 172.041  1.00 85.46           C  
ATOM   4819  CD  ARG C  20     124.253 183.284 173.159  1.00 85.46           C  
ATOM   4820  NE  ARG C  20     123.801 182.778 174.451  1.00 85.46           N  
ATOM   4821  CZ  ARG C  20     123.210 183.514 175.381  1.00 85.46           C  
ATOM   4822  NH1 ARG C  20     122.953 184.796 175.188  1.00 85.46           N  
ATOM   4823  NH2 ARG C  20     122.872 182.949 176.536  1.00 85.46           N  
ATOM   4824  N   LEU C  21     125.675 185.981 170.710  1.00 78.98           N  
ATOM   4825  CA  LEU C  21     126.753 186.829 170.235  1.00 78.98           C  
ATOM   4826  C   LEU C  21     127.512 186.149 169.100  1.00 78.98           C  
ATOM   4827  O   LEU C  21     127.238 185.008 168.720  1.00 78.98           O  
ATOM   4828  CB  LEU C  21     127.695 187.175 171.387  1.00 78.98           C  
ATOM   4829  CG  LEU C  21     127.067 187.218 172.782  1.00 78.98           C  
ATOM   4830  CD1 LEU C  21     128.128 187.410 173.856  1.00 78.98           C  
ATOM   4831  CD2 LEU C  21     126.001 188.295 172.873  1.00 78.98           C  
ATOM   4832  N   SER C  22     128.488 186.869 168.554  1.00 87.53           N  
ATOM   4833  CA  SER C  22     129.320 186.355 167.477  1.00 87.53           C  
ATOM   4834  C   SER C  22     130.633 187.120 167.490  1.00 87.53           C  
ATOM   4835  O   SER C  22     130.634 188.352 167.414  1.00 87.53           O  
ATOM   4836  CB  SER C  22     128.622 186.501 166.120  1.00 87.53           C  
ATOM   4837  OG  SER C  22     129.380 185.895 165.087  1.00 87.53           O  
ATOM   4838  N   CYS C  23     131.739 186.395 167.590  1.00 82.69           N  
ATOM   4839  CA  CYS C  23     133.067 186.984 167.640  1.00 82.69           C  
ATOM   4840  C   CYS C  23     133.714 186.910 166.262  1.00 82.69           C
[truncated: 62,456 more chars]
