# Supplementary material for: Cryo‐EM structure of antibacterial efflux transporter QacA from Staphylococcus aureus reveals a novel extracellular loop with allosteric role
Source: EMBO J. 2023 Jul 17;42(16):e113418. doi: 10.15252/embj.2023113418 (PMC10425836; doi:10.15252/embj.2023113418)
Supplement: Supplementary file 3 — Dataset EV1 [file EMBJ-42-e113418-s007.zip › EV Dataset 1/QacA-refined.xlsx]

## Sheet: Sheet1
	REMARK	3
	REMARK	3	FILE CREATED: Wed Feb 23 20:22:45 2022
	REMARK	3
	REMARK	3	RESOLUTION: 3.50
	REMARK	3
	REMARK	3	REFINEMENT.
	REMARK	3	PROGRAM : PHENIX (1.20rc4_4425: phenix.real_space_refine)
	REMARK	3	AUTHORS : Adams,Afonine,Bunkoczi,Burnley,Chen,Dar,Davis,
	REMARK	3	: Draizen,Echols,Gildea,Gros,Grosse-Kunstleve,Headd,
	REMARK	3	: Hintze,Hung,Ioerger,Liebschner,McCoy,McKee,Moriarty,
	REMARK	3	: Oeffner,Poon,Read,Richardson,Richardson,Sacchettini,
	REMARK	3	: Sauter,Sobolev,Storoni,Terwilliger,Williams,Zwart
	REMARK	3
	REMARK	3	SCATTERING TABLE: ELECTRON
	REMARK	3
	REMARK	3	REFINEMENT TARGET: REAL-SPACE (WEIGHTED MAP SUM AT ATOM CENTERS)
	REMARK	3
	REMARK	3	MODEL TO MAP FIT.
	REMARK	3	CC_mask : 0.7711
	REMARK	3	CC_volume: 0.7601
	REMARK	3	CC_peaks : 0.4393
	REMARK	3
	REMARK	3	GEOMETRY RESTRAINTS LIBRARY: GEOSTD + MONOMER LIBRARY + CDL V1.2
	REMARK	3	DEVIATIONS FROM IDEAL VALUES - RMSD. RMSZ FOR BONDS AND ANGLES.
	REMARK	3	BOND : 0.003 0.047 5724 Z= 0.213
	REMARK	3	ANGLE : 0.702 7.876 7765 Z= 0.348
	REMARK	3	CHIRALITY : 0.041 0.195 911
	REMARK	3	PLANARITY : 0.005 0.065 962
	REMARK	3	DIHEDRAL : 5.412 40.965 828
	REMARK	3	MIN NONBONDED DISTANCE : 2.142
	REMARK	3
	REMARK	3	MOLPROBITY STATISTICS.
	REMARK	3	ALL-ATOM CLASHSCORE : 11.32
	REMARK	3	RAMACHANDRAN PLOT:
	REMARK	3	OUTLIERS : 0.27 %
	REMARK	3	ALLOWED : 9.69 %
	REMARK	3	FAVORED : 90.04 %
	REMARK	3	ROTAMER OUTLIERS : 0.90 %
	REMARK	3	CBETA DEVIATIONS : 0.00 %
	REMARK	3	PEPTIDE PLANE:
	REMARK	3	CIS-PROLINE : 0.00 %
	REMARK	3	CIS-GENERAL : 0.00 %
	REMARK	3	TWISTED PROLINE : 0.00 %
	REMARK	3	TWISTED GENERAL : 0.00 %
	REMARK	3
	REMARK	3	RAMA-Z (RAMACHANDRAN PLOT Z-SCORE):
	REMARK	3	INTERPRETATION: BAD |RAMA-Z| > 3; SUSPICIOUS 2 < |RAMA-Z| < 3; GOOD
	REMARK	3	SCORES FOR WHOLE/HELIX/SHEET/LOOP ARE SCALED INDEPENDENTLY;
	REMARK	3	THEREFORE, THE VALUES ARE NOT RELATED IN A SIMPLE MANNER.
	REMARK	3	WHOLE: -1.40 (0.32), RESIDUES: 733
	REMARK	3	HELIX: 0.74 (0.27), RESIDUES: 399
	REMARK	3	SHEET: -2.49 (0.51), RESIDUES: 91
	REMARK	3	LOOP : -3.16 (0.36), RESIDUES: 243
	REMARK	3
	HELIX	1	1	LYS	A	15	GLU	A	48	5	34
	HELIX	2	2	THR	A	54	GLY	A	69	1	16
	HELIX	3	3	ILE	A	72	TRP	A	81	1	10
	HELIX	4	4	ARG	A	83	PHE	A	102	1	20
	HELIX	5	5	GLU	A	108	LEU	A	123	1	16
	HELIX	6	6	MET	A	125	ILE	A	135	1	11
	HELIX	7	7	PRO	A	139	GLU	A	169	1	31
	HELIX	8	8	TRP	A	173	PHE	A	193	5	21
	HELIX	9	9	LYS	A	202	LYS	A	204	5	3
	HELIX	10	10	ILE	A	210	GLU	A	233	1	24
	HELIX	11	11	ILE	A	238	SER	A	260	1	23
	HELIX	12	12	LEU	A	270	LYS	A	272	5	3
	HELIX	13	13	ARG	A	274	VAL	A	304	1	31
	HELIX	14	14	PRO	A	309	PHE	A	337	1	29
	HELIX	15	15	PRO	A	339	PHE	A	359	1	21
	HELIX	16	16	TYR	A	366	ILE	A	390	1	25
	HELIX	17	17	THR	A	396	LEU	A	433	1	38
	HELIX	18	18	ILE	A	435	PHE	A	438	5	4
	HELIX	19	19	GLY	A	445	GLU	A	453	5	9
	HELIX	20	20	VAL	A	455	THR	A	465	1	11
	HELIX	21	21	GLN	A	469	LEU	A	503	1	35
	HELIX	22	22	LYS	B	65	ARG	B	67	5	3
	SHEET	1	A	4	GLN	B	6	SER	B	8	0
	SHEET	2	A	4	LEU	B	19	ALA	B	24	-1	N	ALA	B	24	O	GLN	B	6
	SHEET	3	A	4	THR	B	78	MET	B	83	-1	N	MET	B	83	O	LEU	B	19
	SHEET	4	A	4	PHE	B	68	ASP	B	73	-1	N	ASP	B	73	O	THR	B	78
	SHEET	1	B	2	VAL	B	35	PHE	B	38	0
	SHEET	2	B	2	TYR	B	95	GLY	B	98	-1	N	ALA	B	97	O	GLY	B	36
	SHEET	1	C	2	THR	B	51	ASN	B	53	0
	SHEET	2	C	2	SER	B	57	TRP	B	59	-1	N	TRP	B	59	O	THR	B	51
	SHEET	1	D	4	TYR	C	97	ALA	C	99	0
	SHEET	2	D	4	CYS	C	34	PHE	C	38	-1	N	PHE	C	38	O	TYR	C	97
	SHEET	3	D	4	ALA	C	50	TYR	C	53	-1	N	ILE	C	52	O	MET	C	35
	SHEET	4	D	4	LEU	C	59	TYR	C	62	-1	N	LEU	C	61	O	ALA	C	51
	SHEET	1	E	2	PHE	C	70	ILE	C	72	0
	SHEET	2	E	2	LEU	C	83	MET	C	85	-1	N	GLN	C	84	O	THR	C	71
	SSBOND	1	CYS	B	23	CYS	B	96
	SSBOND	2	CYS	B	34	CYS	B	106
	SSBOND	3	CYS	C	23	CYS	C	98
	SSBOND	4	CYS	C	34	CYS	C	106
	CRYST1	299.16	299.16	299.16	90	90	90	P	1
	SCALE1	0.003343	0	0	0
	SCALE2	0	0.003343	0	0
	SCALE3	0	0	0.003343	0
	ATOM	1	N	PHE	A	5	162.708	156.285	113.539	1	117.27	N
	ATOM	2	CA	PHE	A	5	163.683	155.391	112.928	1	117.27	C
	ATOM	3	C	PHE	A	5	162.992	154.264	112.173	1	117.27	C
	ATOM	4	O	PHE	A	5	162.819	154.333	110.957	1	117.27	O
	ATOM	5	CB	PHE	A	5	164.62	154.813	113.989	1	117.27	C
	ATOM	6	N	THR	A	6	162.598	153.227	112.908	1	120.21	N
	ATOM	7	CA	THR	A	6	161.947	152.064	112.322	1	120.21	C
	ATOM	8	C	THR	A	6	161.294	151.269	113.443	1	120.21	C
	ATOM	9	O	THR	A	6	161.873	151.093	114.518	1	120.21	O
	ATOM	10	CB	THR	A	6	162.951	151.203	111.542	1	120.21	C
	ATOM	11	OG1	THR	A	6	163.197	151.798	110.263	1	120.21	O
	ATOM	12	CG2	THR	A	6	162.424	149.794	111.336	1	120.21	C
	ATOM	13	N	LYS	A	7	160.073	150.798	113.185	1	120.4	N
	ATOM	14	CA	LYS	A	7	159.33	150	114.153	1	120.4	C
	ATOM	15	C	LYS	A	7	159.184	148.55	113.704	1	120.4	C
	ATOM	16	O	LYS	A	7	158.262	147.855	114.133	1	120.4	O
	ATOM	17	CB	LYS	A	7	157.955	150.608	114.428	1	120.4	C
	ATOM	18	CG	LYS	A	7	157.998	151.954	115.125	1	120.4	C
	ATOM	19	CD	LYS	A	7	156.731	152.746	114.868	1	120.4	C
	ATOM	20	CE	LYS	A	7	156.596	153.113	113.407	1	120.4	C
	ATOM	21	NZ	LYS	A	7	155.539	154.14	113.204	1	120.4	N
	ATOM	22	N	THR	A	8	160.085	148.079	112.838	1	125.74	N
	ATOM	23	CA	THR	A	8	160.065	146.684	112.392	1	125.74	C
	ATOM	24	C	THR	A	8	161.514	146.216	112.26	1	125.74	C
	ATOM	25	O	THR	A	8	162.181	146.54	111.274	1	125.74	O
	ATOM	26	CB	THR	A	8	159.316	146.524	111.077	1	125.74	C
	ATOM	27	OG1	THR	A	8	159.846	147.437	110.107	1	125.74	O
	ATOM	28	CG2	THR	A	8	157.828	146.77	111.256	1	125.74	C
	ATOM	29	N	THR	A	9	161.983	145.459	113.249	1	127.14	N
	ATOM	30	CA	THR	A	9	163.326	144.898	113.231	1	127.14	C
	ATOM	31	C	THR	A	9	163.272	143.429	113.621	1	127.14	C
	ATOM	32	O	THR	A	9	162.701	143.074	114.656	1	127.14	O
	ATOM	33	CB	THR	A	9	164.264	145.652	114.179	1	127.14	C
	ATOM	34	OG1	THR	A	9	163.538	146.064	115.343	1	127.14	O
	ATOM	35	CG2	THR	A	9	164.846	146.875	113.49	1	127.14	C
	ATOM	36	N	ASP	A	10	163.871	142.581	112.789	1	132.95	N
	ATOM	37	CA	ASP	A	10	163.925	141.151	113.046	1	132.95	C
	ATOM	38	C	ASP	A	10	165.112	140.85	113.959	1	132.95	C
	ATOM	39	O	ASP	A	10	165.709	141.753	114.551	1	132.95	O
	ATOM	40	CB	ASP	A	10	164.009	140.378	111.733	1	132.95	C
	ATOM	41	CG	ASP	A	10	165.126	140.872	110.838	1	132.95	C
	ATOM	42	OD1	ASP	A	10	165.117	142.067	110.48	1	132.95	O
	ATOM	43	OD2	ASP	A	10	166.015	140.065	110.496	1	132.95	O
	ATOM	44	N	MET	A	11	165.439	139.565	114.111	1	130.23	N
	ATOM	45	CA	MET	A	11	166.607	139.062	114.834	1	130.23	C
	ATOM	46	C	MET	A	11	166.719	139.61	116.252	1	130.23	C
	ATOM	47	O	MET	A	11	167.753	139.417	116.903	1	130.23	O
	ATOM	48	CB	MET	A	11	167.907	139.308	114.034	1	130.23	C
	ATOM	49	CG	MET	A	11	168.5	140.731	114.012	1	130.23	C
	ATOM	50	SD	MET	A	11	169.473	141.288	115.427	1	130.23	S
	ATOM	51	CE	MET	A	11	170.909	140.229	115.286	1	130.23	C
	ATOM	52	N	MET	A	12	165.656	140.226	116.77	1	125.53	N
	ATOM	53	CA	MET	A	12	165.656	140.897	118.073	1	125.53	C
	ATOM	54	C	MET	A	12	166.751	141.957	118.045	1	125.53	C
	ATOM	55	O	MET	A	12	166.711	142.832	117.162	1	125.53	O
	ATOM	56	CB	MET	A	12	165.758	139.855	119.19	1	125.53	C
	ATOM	57	CG	MET	A	12	164.552	138.918	119.412	1	125.53	C
	ATOM	58	SD	MET	A	12	162.873	139.478	119.008	1	125.53	S
	ATOM	59	CE	MET	A	12	162.75	139.256	117.234	1	125.53	C
	ATOM	60	N	THR	A	13	167.73	141.928	118.946	1	123.16	N
	ATOM	61	CA	THR	A	13	168.739	142.974	119.013	1	123.16	C
	ATOM	62	C	THR	A	13	170.091	142.332	119.295	1	123.16	C
	ATOM	63	O	THR	A	13	170.175	141.181	119.729	1	123.16	O
	ATOM	64	CB	THR	A	13	168.376	144.017	120.086	1	123.16	C
	ATOM	65	OG1	THR	A	13	167.008	144.41	119.919	1	123.16	O
	ATOM	66	CG2	THR	A	13	169.24	145.266	119.962	1	123.16	C
	ATOM	67	N	SER	A	14	171.154	143.091	119.049	1	117.03	N
	ATOM	68	CA	SER	A	14	172.515	142.603	119.222	1	117.03	C
	ATOM	69	C	SER	A	14	172.869	142.582	120.709	1	117.03	C
	ATOM	70	O	SER	A	14	172.011	142.705	121.587	1	117.03	O
	ATOM	71	CB	SER	A	14	173.485	143.459	118.414	1	117.03	C
	ATOM	72	OG	SER	A	14	173.538	144.782	118.916	1	117.03	O
	ATOM	73	N	LYS	A	15	174.161	142.417	121.004	1	109.81	N
	ATOM	74	CA	LYS	A	15	174.611	142.286	122.386	1	109.81	C
	ATOM	75	C	LYS	A	15	174.347	143.537	123.212	1	109.81	C
	ATOM	76	O	LYS	A	15	174.399	143.472	124.444	1	109.81	O
	ATOM	77	CB	LYS	A	15	176.104	141.95	122.426	1	109.81	C
	ATOM	78	CG	LYS	A	15	176.531	140.856	121.461	1	109.81	C
	ATOM	79	CD	LYS	A	15	177.122	141.429	120.183	1	109.81	C
	ATOM	80	CE	LYS	A	15	177.07	140.415	119.049	1	109.81	C
	ATOM	81	NZ	LYS	A	15	177.015	141.071	117.713	1	109.81	N
	ATOM	82	N	LYS	A	16	174.063	144.668	122.57	1	104.19	N
	ATOM	83	CA	LYS	A	16	173.763	145.905	123.277	1	104.19	C
	ATOM	84	C	LYS	A	16	172.308	145.998	123.717	1	104.19	C
	ATOM	85	O	LYS	A	16	171.919	147.015	124.304	1	104.19	O
	ATOM	86	CB	LYS	A	16	174.115	147.108	122.4	1	104.19	C
	ATOM	87	CG	LYS	A	16	175.607	147.296	122.171	1	104.19	C
	ATOM	88	CD	LYS	A	16	176.422	146.833	123.366	1	104.19	C
	ATOM	89	CE	LYS	A	16	177.769	146.287	122.931	1	104.19	C
	ATOM	90	NZ	LYS	A	16	177.62	145.183	121.946	1	104.19	N
	ATOM	91	N	ARG	A	17	171.507	144.957	123.478	1	102.99	N
	ATOM	92	CA	ARG	A	17	170.105	144.986	123.877	1	102.99	C
	ATOM	93	C	ARG	A	17	169.943	145.206	125.371	1	102.99	C
	ATOM	94	O	ARG	A	17	168.878	145.658	125.808	1	102.99	O
	ATOM	95	CB	ARG	A	17	169.415	143.683	123.477	1	102.99	C
	ATOM	96	CG	ARG	A	17	169.907	142.473	124.241	1	102.99	C
	ATOM	97	CD	ARG	A	17	169.349	141.188	123.667	1	102.99	C
	ATOM	98	NE	ARG	A	17	169.915	140.017	124.324	1	102.99	N
	ATOM	99	CZ	ARG	A	17	169.876	138.788	123.829	1	102.99	C
	ATOM	100	NH1	ARG	A	17	169.304	138.53	122.666	1	102.99	N
	ATOM	101	NH2	ARG	A	17	170.424	137.793	124.52	1	102.99	N
	ATOM	102	N	TRP	A	18	170.978	144.904	126.159	1	98.36	N
	ATOM	103	CA	TRP	A	18	170.93	145.171	127.59	1	98.36	C
	ATOM	104	C	TRP	A	18	170.601	146.627	127.867	1	98.36	C
	ATOM	105	O	TRP	A	18	169.773	146.927	128.735	1	98.36	O
	ATOM	106	CB	TRP	A	18	172.26	144.792	128.237	1	98.36	C
	ATOM	107	CG	TRP	A	18	172.318	143.372	128.658	1	98.36	C
	ATOM	108	CD1	TRP	A	18	172.9	142.342	127.988	1	98.36	C
	ATOM	109	CD2	TRP	A	18	171.763	142.817	129.85	1	98.36	C
	ATOM	110	NE1	TRP	A	18	172.746	141.175	128.692	1	98.36	N
	ATOM	111	CE2	TRP	A	18	172.05	141.442	129.841	1	98.36	C
	ATOM	112	CE3	TRP	A	18	171.053	143.351	130.926	1	98.36	C
	ATOM	113	CZ2	TRP	A	18	171.652	140.593	130.865	1	98.36	C
	ATOM	114	CZ3	TRP	A	18	170.659	142.508	131.941	1	98.36	C
	ATOM	115	CH2	TRP	A	18	170.958	141.145	131.905	1	98.36	C
	ATOM	116	N	THR	A	19	171.221	147.548	127.125	1	99.44	N
	ATOM	117	CA	THR	A	19	170.898	148.957	127.32	1	99.44	C
	ATOM	118	C	THR	A	19	169.41	149.2	127.121	1	99.44	C
	ATOM	119	O	THR	A	19	168.785	149.936	127.895	1	99.44	O
	ATOM	120	CB	THR	A	19	171.721	149.834	126.377	1	99.44	C
	ATOM	121	OG1	THR	A	19	171.021	149.992	125.137	1	99.44	O
	ATOM	122	CG2	THR	A	19	173.092	149.224	126.127	1	99.44	C
	ATOM	123	N	ALA	A	20	168.82	148.553	126.114	1	98.44	N
	ATOM	124	CA	ALA	A	20	167.381	148.649	125.905	1	98.44	C
	ATOM	125	C	ALA	A	20	166.626	148.326	127.184	1	98.44	C
	ATOM	126	O	ALA	A	20	165.739	149.079	127.602	1	98.44	O
	ATOM	127	CB	ALA	A	20	166.952	147.71	124.779	1	98.44	C
	ATOM	128	N	LEU	A	21	166.993	147.22	127.837	1	98.57	N
	ATOM	129	CA	LEU	A	21	166.359	146.858	129.099	1	98.57	C
	ATOM	130	C	LEU	A	21	166.422	148.015	130.084	1	98.57	C
	ATOM	131	O	LEU	A	21	165.403	148.411	130.664	1	98.57	O
	ATOM	132	CB	LEU	A	21	167.027	145.615	129.686	1	98.57	C
	ATOM	133	CG	LEU	A	21	166.626	145.264	131.118	1	98.57	C
	ATOM	134	CD1	LEU	A	21	165.135	144.991	131.21	1	98.57	C
	ATOM	135	CD2	LEU	A	21	167.423	144.076	131.621	1	98.57	C
	ATOM	136	N	VAL	A	22	167.61	148.604	130.242	1	98.53	N
	ATOM	137	CA	VAL	A	22	167.76	149.734	131.152	1	98.53	C
	ATOM	138	C	VAL	A	22	166.791	150.84	130.768	1	98.53	C
	ATOM	139	O	VAL	A	22	166.071	151.379	131.616	1	98.53	O
	ATOM	140	CB	VAL	A	22	169.217	150.23	131.158	1	98.53	C
	ATOM	141	CG1	VAL	A	22	169.278	151.708	131.492	1	98.53	C
	ATOM	142	CG2	VAL	A	22	170.042	149.427	132.148	1	98.53	C
	ATOM	143	N	VAL	A	23	166.71	151.141	129.469	1	101.73	N
	ATOM	144	CA	VAL	A	23	165.821	152.202	129.006	1	101.73	C
	ATOM	145	C	VAL	A	23	164.389	151.904	129.42	1	101.73	C
	ATOM	146	O	VAL	A	23	163.646	152.803	129.834	1	101.73	O
	ATOM	147	CB	VAL	A	23	165.952	152.381	127.482	1	101.73	C
	ATOM	148	CG1	VAL	A	23	164.655	152.904	126.888	1	101.73	C
	ATOM	149	CG2	VAL	A	23	167.104	153.317	127.162	1	101.73	C
	ATOM	150	N	LEU	A	24	163.981	150.638	129.332	1	101.3	N
	ATOM	151	CA	LEU	A	24	162.675	150.266	129.857	1	101.3	C
	ATOM	152	C	LEU	A	24	162.649	150.384	131.373	1	101.3	C
	ATOM	153	O	LEU	A	24	161.797	151.083	131.938	1	101.3	O
	ATOM	154	CB	LEU	A	24	162.322	148.844	129.423	1	101.3	C
	ATOM	155	CG	LEU	A	24	162.196	148.6	127.921	1	101.3	C
	ATOM	156	CD1	LEU	A	24	161.685	147.196	127.653	1	101.3	C
	ATOM	157	CD2	LEU	A	24	161.281	149.633	127.295	1	101.3	C
	ATOM	158	N	ALA	A	25	163.63	149.769	132.04	1	101.58	N
	ATOM	159	CA	ALA	A	25	163.524	149.512	133.472	1	101.58	C
	ATOM	160	C	ALA	A	25	163.267	150.796	134.246	1	101.58	C
	ATOM	161	O	ALA	A	25	162.2	150.971	134.848	1	101.58	O
	ATOM	162	CB	ALA	A	25	164.793	148.822	133.973	1	101.58	C
	ATOM	163	N	VAL	A	26	164.217	151.732	134.189	1	101.79	N
	ATOM	164	CA	VAL	A	26	164.085	152.972	134.947	1	101.79	C
	ATOM	165	C	VAL	A	26	162.778	153.664	134.593	1	101.79	C
	ATOM	166	O	VAL	A	26	162.065	154.169	135.469	1	101.79	O
	ATOM	167	CB	VAL	A	26	165.299	153.887	134.705	1	101.79	C
	ATOM	168	CG1	VAL	A	26	166.534	153.312	135.379	1	101.79	C
	ATOM	169	CG2	VAL	A	26	165.545	154.085	133.219	1	101.79	C
	ATOM	170	N	SER	A	27	162.419	153.651	133.306	1	104.2	N
	ATOM	171	CA	SER	A	27	161.189	154.318	132.898	1	104.2	C
	ATOM	172	C	SER	A	27	159.991	153.722	133.619	1	104.2	C
	ATOM	173	O	SER	A	27	159.182	154.454	134.204	1	104.2	O
	ATOM	174	CB	SER	A	27	161.013	154.224	131.384	1	104.2	C
	ATOM	175	OG	SER	A	27	159.832	154.889	130.974	1	104.2	O
	ATOM	176	N	LEU	A	28	159.899	152.389	133.647	1	102.36	N
	ATOM	177	CA	LEU	A	28	158.798	151.748	134.355	1	102.36	C
	ATOM	178	C	LEU	A	28	158.781	152.185	135.81	1	102.36	C
	ATOM	179	O	LEU	A	28	157.715	152.447	136.381	1	102.36	O
	ATOM	180	CB	LEU	A	28	158.913	150.229	134.244	1	102.36	C
	ATOM	181	CG	LEU	A	28	158.001	149.413	135.161	1	102.36	C
	ATOM	182	CD1	LEU	A	28	156.544	149.746	134.903	1	102.36	C
	ATOM	183	CD2	LEU	A	28	158.249	147.932	134.977	1	102.36	C
	ATOM	184	N	PHE	A	29	159.967	152.314	136.412	1	103.97	N
	ATOM	185	CA	PHE	A	29	160.047	152.779	137.79	1	103.97	C
	ATOM	186	C	PHE	A	29	159.304	154.095	137.956	1	103.97	C
	ATOM	187	O	PHE	A	29	158.429	154.218	138.821	1	103.97	O
	ATOM	188	CB	PHE	A	29	161.512	152.914	138.207	1	103.97	C
	ATOM	189	CG	PHE	A	29	161.736	153.838	139.365	1	103.97	C
	ATOM	190	CD2	PHE	A	29	162.307	155.082	139.174	1	103.97	C
	ATOM	191	CD1	PHE	A	29	161.388	153.459	140.647	1	103.97	C
	ATOM	192	CE2	PHE	A	29	162.519	155.932	140.24	1	103.97	C
	ATOM	193	CE1	PHE	A	29	161.597	154.305	141.715	1	103.97	C
	ATOM	194	CZ	PHE	A	29	162.162	155.543	141.511	1	103.97	C
	ATOM	195	N	VAL	A	30	159.578	155.065	137.081	1	107.12	N
	ATOM	196	CA	VAL	A	30	158.886	156.342	137.19	1	107.12	C
	ATOM	197	C	VAL	A	30	157.385	156.133	137.09	1	107.12	C
	ATOM	198	O	VAL	A	30	156.616	156.679	137.892	1	107.12	O
	ATOM	199	CB	VAL	A	30	159.402	157.32	136.118	1	107.12	C
	ATOM	200	CG1	VAL	A	30	158.565	158.582	136.106	1	107.12	C
	ATOM	201	CG2	VAL	A	30	160.858	157.647	136.375	1	107.12	C
	ATOM	202	N	VAL	A	31	156.95	155.289	136.16	1	106.57	N
	ATOM	203	CA	VAL	A	31	155.538	155.046	135.933	1	106.57	C
	ATOM	204	C	VAL	A	31	154.86	154.483	137.185	1	106.57	C
	ATOM	205	O	VAL	A	31	153.69	154.771	137.434	1	106.57	O
	ATOM	206	CB	VAL	A	31	155.32	154.139	134.71	1	106.57	C
	ATOM	207	CG1	VAL	A	31	154.015	153.357	134.813	1	106.57	C
	ATOM	208	CG2	VAL	A	31	155.356	154.965	133.433	1	106.57	C
	ATOM	209	N	THR	A	32	155.589	153.727	138.008	1	109.84	N
	ATOM	210	CA	THR	A	32	154.982	153.128	139.189	1	109.84	C
	ATOM	211	C	THR	A	32	155.032	154.045	140.401	1	109.84	C
	ATOM	212	O	THR	A	32	154.59	153.644	141.483	1	109.84	O
	ATOM	213	CB	THR	A	32	155.637	151.783	139.525	1	109.84	C
	ATOM	214	OG1	THR	A	32	154.778	151.047	140.403	1	109.84	O
	ATOM	215	CG2	THR	A	32	156.967	151.982	140.218	1	109.84	C
	ATOM	216	N	MET	A	33	155.544	155.267	140.249	1	115.26	N
	ATOM	217	CA	MET	A	33	155.589	156.22	141.347	1	115.26	C
	ATOM	218	C	MET	A	33	154.397	157.166	141.373	1	115.26	C
	ATOM	219	O	MET	A	33	154.022	157.63	142.458	1	115.26	O
	ATOM	220	CB	MET	A	33	156.878	157.042	141.276	1	115.26	C
	ATOM	221	CG	MET	A	33	158.015	156.486	142.104	1	115.26	C
	ATOM	222	SD	MET	A	33	159.116	157.79	142.671	1	115.26	S
	ATOM	223	CE	MET	A	33	158.994	158.945	141.307	1	115.26	C
	ATOM	224	N	ASP	A	34	153.777	157.426	140.217	1	118.62	N
	ATOM	225	CA	ASP	A	34	152.82	158.522	140.094	1	118.62	C
	ATOM	226	C	ASP	A	34	151.732	158.441	141.157	1	118.62	C
	ATOM	227	O	ASP	A	34	151.455	159.428	141.85	1	118.62	O
	ATOM	228	CB	ASP	A	34	152.206	158.526	138.692	1	118.62	C
	ATOM	229	CG	ASP	A	34	150.82	157.904	138.653	1	118.62	C
	ATOM	230	OD1	ASP	A	34	149.854	158.546	139.114	1	118.62	O
	ATOM	231	OD2	ASP	A	34	150.695	156.768	138.151	1	118.62	O
	ATOM	232	N	MET	A	35	151.123	157.262	141.317	1	123.14	N
	ATOM	233	CA	MET	A	35	150.041	157.115	142.284	1	123.14	C
	ATOM	234	C	MET	A	35	150.48	157.575	143.665	1	123.14	C
	ATOM	235	O	MET	A	35	149.802	158.394	144.299	1	123.14	O
	ATOM	236	CB	MET	A	35	149.562	155.665	142.328	1	123.14	C
	ATOM	237	CG	MET	A	35	148.758	155.321	143.57	1	123.14	C
	ATOM	238	SD	MET	A	35	147.902	153.74	143.438	1	123.14	S
	ATOM	239	CE	MET	A	35	146.97	153.732	144.968	1	123.14	C
	ATOM	240	N	THR	A	36	151.642	157.104	144.125	1	124.03	N
	ATOM	241	CA	THR	A	36	152.133	157.539	145.426	1	124.03	C
	ATOM	242	C	THR	A	36	152.312	159.05	145.461	1	124.03	C
	ATOM	243	O	THR	A	36	151.874	159.708	146.413	1	124.03	O
	ATOM	244	CB	THR	A	36	153.448	156.837	145.762	1	124.03	C
	ATOM	245	OG1	THR	A	36	153.24	155.42	145.795	1	124.03	O
	ATOM	246	CG2	THR	A	36	153.958	157.292	147.117	1	124.03	C
	ATOM	247	N	ILE	A	37	152.901	159.617	144.404	1	123.31	N
	ATOM	248	CA	ILE	A	37	153.094	161.062	144.342	1	123.31	C
	ATOM	249	C	ILE	A	37	151.756	161.773	144.467	1	123.31	C
	ATOM	250	O	ILE	A	37	151.656	162.843	145.08	1	123.31	O
	ATOM	251	CB	ILE	A	37	153.826	161.449	143.043	1	123.31	C
	ATOM	252	CG1	ILE	A	37	155.277	160.972	143.09	1	123.31	C
	ATOM	253	CG2	ILE	A	37	153.772	162.951	142.811	1	123.31	C
	ATOM	254	CD	ILE	A	37	156.091	161.394	141.89	1	123.31	C
	ATOM	255	N	LEU	A	38	150.701	161.181	143.905	1	122.06	N
	ATOM	256	CA	LEU	A	38	149.384	161.795	144.011	1	122.06	C
	ATOM	257	C	LEU	A	38	148.891	161.784	145.452	1	122.06	C
	ATOM	258	O	LEU	A	38	148.353	162.784	145.942	1	122.06	O
	ATOM	259	CB	LEU	A	38	148.392	161.076	143.099	1	122.06	C
	ATOM	260	CG	LEU	A	38	147.07	161.811	142.884	1	122.06	C
	ATOM	261	CD1	LEU	A	38	147.108	162.605	141.589	1	122.06	C
	ATOM	262	CD2	LEU	A	38	145.902	160.839	142.893	1	122.06	C
	ATOM	263	N	ILE	A	39	149.094	160.667	146.155	1	128.44	N
	ATOM	264	CA	ILE	A	39	148.431	160.471	147.443	1	128.44	C
	ATOM	265	C	ILE	A	39	148.886	161.524	148.444	1	128.44	C
	ATOM	266	O	ILE	A	39	148.067	162.22	149.057	1	128.44	O
	ATOM	267	CB	ILE	A	39	148.683	159.047	147.967	1	128.44	C
	ATOM	268	CG1	ILE	A	39	148.054	158.02	147.025	1	128.44	C
	ATOM	269	CG2	ILE	A	39	148.132	158.893	149.375	1	128.44	C
	ATOM	270	CD	ILE	A	39	148.259	156.588	147.46	1	128.44	C
	ATOM	271	N	MET	A	40	150.197	161.687	148.597	1	131.42	N
	ATOM	272	CA	MET	A	40	150.709	162.692	149.517	1	131.42	C
	ATOM	273	C	MET	A	40	150.517	164.11	149	1	131.42	C
	ATOM	274	O	MET	A	40	150.735	165.062	149.755	1	131.42	O
	ATOM	275	CB	MET	A	40	152.186	162.437	149.816	1	131.42	C
	ATOM	276	CG	MET	A	40	153.146	163.044	148.82	1	131.42	C
	ATOM	277	SD	MET	A	40	154.69	163.468	149.635	1	131.42	S
	ATOM	278	CE	MET	A	40	155.046	161.934	150.487	1	131.42	C
	ATOM	279	N	ALA	A	41	150.119	164.274	147.74	1	133.79	N
	ATOM	280	CA	ALA	A	41	149.719	165.57	147.216	1	133.79	C
	ATOM	281	C	ALA	A	41	148.221	165.802	147.33	1	133.79	C
	ATOM	282	O	ALA	A	41	147.735	166.85	146.896	1	133.79	O
	ATOM	283	CB	ALA	A	41	150.157	165.711	145.755	1	133.79	C
	ATOM	284	N	LEU	A	42	147.482	164.846	147.894	1	137.69	N
	ATOM	285	CA	LEU	A	42	146.032	164.992	148.002	1	137.69	C
	ATOM	286	C	LEU	A	42	145.605	166.191	148.839	1	137.69	C
	ATOM	287	O	LEU	A	42	144.724	166.943	148.386	1	137.69	O
	ATOM	288	CB	LEU	A	42	145.426	163.692	148.542	1	137.69	C
	ATOM	289	CG	LEU	A	42	143.905	163.571	148.445	1	137.69	C
	ATOM	290	CD1	LEU	A	42	143.427	163.921	147.045	1	137.69	C
	ATOM	291	CD2	LEU	A	42	143.453	162.174	148.841	1	137.69	C
	ATOM	292	N	PRO	A	43	146.149	166.433	150.054	1	138.68	N
	ATOM	293	CA	PRO	A	43	145.692	167.596	150.832	1	138.68	C
	ATOM	294	C	PRO	A	43	145.955	168.924	150.141	1	138.68	C
	ATOM	295	O	PRO	A	43	145.095	169.811	150.144	1	138.68	O
	ATOM	296	CB	PRO	A	43	146.488	167.484	152.14	1	138.68	C
	ATOM	297	CG	PRO	A	43	147.64	166.602	151.822	1	138.68	C
	ATOM	298	CD	PRO	A	43	147.123	165.632	150.815	1	138.68	C
	ATOM	299	N	GLU	A	44	147.137	169.064	149.537	1	142.46	N
	ATOM	300	CA	GLU	A	44	147.532	170.306	148.884	1	142.46	C
	ATOM	301	C	GLU	A	44	146.499	170.719	147.846	1	142.46	C
	ATOM	302	O	GLU	A	44	145.991	171.845	147.879	1	142.46	O
	ATOM	303	CB	GLU	A	44	148.907	170.151	148.232	1	142.46	C
	ATOM	304	CG	GLU	A	44	149.594	171.461	147.883	1	142.46	C
	ATOM	305	CD	GLU	A	44	150.378	172.039	149.043	1	142.46	C
	ATOM	306	OE1	GLU	A	44	151.138	171.284	149.684	1	142.46	O
	ATOM	307	OE2	GLU	A	44	150.24	173.251	149.31	1	142.46	O
	ATOM	308	N	LEU	A	45	146.162	169.797	146.945	1	140.19	N
	ATOM	309	CA	LEU	A	45	145.147	170.036	145.928	1	140.19	C
	ATOM	310	C	LEU	A	45	143.845	170.457	146.594	1	140.19	C
	ATOM	311	O	LEU	A	45	143.176	171.389	146.136	1	140.19	O
	ATOM	312	CB	LEU	A	45	144.932	168.781	145.078	1	140.19	C
	ATOM	313	CG	LEU	A	45	145.774	168.584	143.813	1	140.19	C
	ATOM	314	CD1	LEU	A	45	145.367	169.567	142.735	1	140.19	C
	ATOM	315	CD2	LEU	A	45	147.263	168.69	144.106	1	140.19	C
	ATOM	316	N	VAL	A	46	143.506	169.793	147.703	1	142.72	N
	ATOM	317	CA	VAL	A	46	142.263	170.089	148.409	1	142.72	C
	ATOM	318	C	VAL	A	46	142.229	171.55	148.838	1	142.72	C
	ATOM	319	O	VAL	A	46	141.171	172.192	148.823	1	142.72	O
	ATOM	320	CB	VAL	A	46	142.095	169.134	149.607	1	142.72	C
	ATOM	321	CG1	VAL	A	46	141.109	169.695	150.623	1	142.72	C
	ATOM	322	CG2	VAL	A	46	141.644	167.763	149.13	1	142.72	C
	ATOM	323	N	ARG	A	47	143.383	172.107	149.211	1	143.62	N
	ATOM	324	CA	ARG	A	47	143.41	173.51	149.608	1	143.62	C
	ATOM	325	C	ARG	A	47	143.107	174.425	148.43	1	143.62	C
	ATOM	326	O	ARG	A	47	142.444	175.456	148.591	1	143.62	O
	ATOM	327	CB	ARG	A	47	144.761	173.866	150.226	1	143.62	C
	ATOM	328	CG	ARG	A	47	144.806	173.717	151.737	1	143.62	C
	ATOM	329	CD	ARG	A	47	146.136	173.15	152.198	1	143.62	C
	ATOM	330	NE	ARG	A	47	147.259	173.934	151.699	1	143.62	N
	ATOM	331	CZ	ARG	A	47	148.531	173.585	151.824	1	143.62	C
	ATOM	332	NH1	ARG	A	47	148.884	172.468	152.439	1	143.62	N
	ATOM	333	NH2	ARG	A	47	149.474	174.378	151.323	1	143.62	N
	ATOM	334	N	GLU	A	48	143.578	174.067	147.238	1	142.01	N
	ATOM	335	CA	GLU	A	48	143.464	174.945	146.082	1	142.01	C
	ATOM	336	C	GLU	A	48	142.123	174.812	145.371	1	142.01	C
	ATOM	337	O	GLU	A	48	141.703	175.756	144.693	1	142.01	O
	ATOM	338	CB	GLU	A	48	144.645	174.68	145.123	1	142.01	C
	ATOM	339	CG	GLU	A	48	144.562	175.222	143.685	1	142.01	C
	ATOM	340	CD	GLU	A	48	143.595	174.473	142.789	1	142.01	C
	ATOM	341	OE1	GLU	A	48	142.752	175.129	142.142	1	142.01	O
	ATOM	342	OE2	GLU	A	48	143.683	173.23	142.726	1	142.01	O
	ATOM	343	N	LEU	A	49	141.417	173.698	145.546	1	143.84	N
	ATOM	344	CA	LEU	A	49	140.185	173.45	144.81	1	143.84	C
	ATOM	345	C	LEU	A	49	139.118	172.976	145.787	1	143.84	C
	ATOM	346	O	LEU	A	49	139.28	173.062	147.007	1	143.84	O
	ATOM	347	CB	LEU	A	49	140.413	172.432	143.686	1	143.84	C
	ATOM	348	CG	LEU	A	49	140.811	171	144.05	1	143.84	C
	ATOM	349	CD1	LEU	A	49	139.654	170.041	143.84	1	143.84	C
	ATOM	350	CD2	LEU	A	49	142.008	170.556	143.237	1	143.84	C
	ATOM	351	N	GLU	A	50	138.012	172.483	145.241	1	145.64	N
	ATOM	352	CA	GLU	A	50	136.921	171.955	146.048	1	145.64	C
	ATOM	353	C	GLU	A	50	136.963	170.436	145.999	1	145.64	C
	ATOM	354	O	GLU	A	50	136.63	169.849	144.958	1	145.64	O
	ATOM	355	CB	GLU	A	50	135.572	172.466	145.541	1	145.64	C
	ATOM	356	CG	GLU	A	50	135.466	173.979	145.447	1	145.64	C
	ATOM	357	CD	GLU	A	50	135.835	174.504	144.073	1	145.64	C
	ATOM	358	OE1	GLU	A	50	136.101	173.679	143.173	1	145.64	O
	ATOM	359	OE2	GLU	A	50	135.862	175.739	143.892	1	145.64	O
	ATOM	360	N	PRO	A	51	137.362	169.758	147.077	1	147.01	N
	ATOM	361	CA	PRO	A	51	137.331	168.286	147.062	1	147.01	C
	ATOM	362	C	PRO	A	51	135.939	167.725	146.843	1	147.01	C
	ATOM	363	O	PRO	A	51	135.806	166.618	146.309	1	147.01	O
	ATOM	364	CB	PRO	A	51	137.892	167.91	148.441	1	147.01	C
	ATOM	365	CG	PRO	A	51	137.654	169.115	149.289	1	147.01	C
	ATOM	366	CD	PRO	A	51	137.817	170.29	148.372	1	147.01	C
	ATOM	367	N	SER	A	52	134.901	168.455	147.256	1	147.97	N
	ATOM	368	CA	SER	A	52	133.509	168.1	146.978	1	147.97	C
	ATOM	369	C	SER	A	52	133.146	166.727	147.536	1	147.97	C
	ATOM	370	O	SER	A	52	132.278	166.033	147	1	147.97	O
	ATOM	371	CB	SER	A	52	133.211	168.163	145.478	1	147.97	C
	ATOM	372	OG	SER	A	52	131.845	167.889	145.218	1	147.97	O
	ATOM	373	N	GLY	A	53	133.799	166.326	148.623	1	143.77	N
	ATOM	374	CA	GLY	A	53	133.482	165.054	149.239	1	143.77	C
	ATOM	375	C	GLY	A	53	133.865	163.857	148.394	1	143.77	C
	ATOM	376	O	GLY	A	53	135.046	163.512	148.291	1	143.77	O
	ATOM	377	N	THR	A	54	132.863	163.209	147.794	1	137.25	N
	ATOM	378	CA	THR	A	54	133.098	161.964	147.069	1	137.25	C
	ATOM	379	C	THR	A	54	134.02	162.162	145.872	1	137.25	C
	ATOM	380	O	THR	A	54	134.644	161.206	145.399	1	137.25	O
	ATOM	381	CB	THR	A	54	131.767	161.36	146.619	1	137.25	C
	ATOM	382	OG1	THR	A	54	132.01	160.14	145.91	1	137.25	O
	ATOM	383	CG2	THR	A	54	131.018	162.324	145.715	1	137.25	C
	ATOM	384	N	GLN	A	55	134.115	163.392	145.36	1	139.08	N
	ATOM	385	CA	GLN	A	55	135.025	163.662	144.251	1	139.08	C
	ATOM	386	C	GLN	A	55	136.473	163.417	144.661	1	139.08	C
	ATOM	387	O	GLN	A	55	137.274	162.884	143.883	1	139.08	O
	ATOM	388	CB	GLN	A	55	134.838	165.095	143.75	1	139.08	C
	ATOM	389	CG	GLN	A	55	133.809	165.248	142.64	1	139.08	C
	ATOM	390	CD	GLN	A	55	132.386	165.304	143.158	1	139.08	C
	ATOM	391	OE1	GLN	A	55	132.132	165.08	144.34	1	139.08	O
	ATOM	392	NE2	GLN	A	55	131.447	165.606	142.269	1	139.08	N
	ATOM	393	N	GLN	A	56	136.825	163.803	145.889	1	136.94	N
	ATOM	394	CA	GLN	A	56	138.183	163.582	146.371	1	136.94	C
	ATOM	395	C	GLN	A	56	138.512	162.096	146.465	1	136.94	C
	ATOM	396	O	GLN	A	56	139.664	161.703	146.248	1	136.94	O
	ATOM	397	CB	GLN	A	56	138.372	164.261	147.728	1	136.94	C
	ATOM	398	CG	GLN	A	56	139.824	164.507	148.104	1	136.94	C
	ATOM	399	CD	GLN	A	56	140.278	163.664	149.28	1	136.94	C
	ATOM	400	OE1	GLN	A	56	140.067	162.452	149.309	1	136.94	O
	ATOM	401	NE2	GLN	A	56	140.912	164.304	150.256	1	136.94	N
	ATOM	402	N	LEU	A	57	137.525	161.256	146.789	1	130.17	N
	ATOM	403	CA	LEU	A	57	137.761	159.815	146.812	1	130.17	C
	ATOM	404	C	LEU	A	57	137.807	159.226	145.407	1	130.17	C
	ATOM	405	O	LEU	A	57	138.598	158.312	145.14	1	130.17	O
	ATOM	406	CB	LEU	A	57	136.691	159.112	147.648	1	130.17	C
	ATOM	407	CG	LEU	A	57	136.883	159.008	149.167	1	130.17	C
	ATOM	408	CD1	LEU	A	57	137.558	160.237	149.765	1	130.17	C
	ATOM	409	CD2	LEU	A	57	135.553	158.733	149.858	1	130.17	C
	ATOM	410	N	TRP	A	58	136.959	159.723	144.501	1	122.28	N
	ATOM	411	CA	TRP	A	58	137.031	159.287	143.111	1	122.28	C
	ATOM	412	C	TRP	A	58	138.393	159.596	142.509	1	122.28	C
	ATOM	413	O	TRP	A	58	138.905	158.817	141.696	1	122.28	O
	ATOM	414	CB	TRP	A	58	135.935	159.956	142.281	1	122.28	C
	ATOM	415	CG	TRP	A	58	134.676	159.154	142.13	1	122.28	C
	ATOM	416	CD1	TRP	A	58	133.409	159.569	142.413	1	122.28	C
	ATOM	417	CD2	TRP	A	58	134.558	157.808	141.651	1	122.28	C
	ATOM	418	NE1	TRP	A	58	132.51	158.568	142.143	1	122.28	N
	ATOM	419	CE2	TRP	A	58	133.19	157.476	141.675	1	122.28	C
	ATOM	420	CE3	TRP	A	58	135.475	156.852	141.206	1	122.28	C
	ATOM	421	CZ2	TRP	A	58	132.718	156.23	141.273	1	122.28	C
	ATOM	422	CZ3	TRP	A	58	135.003	155.615	140.807	1	122.28	C
	ATOM	423	CH2	TRP	A	58	133.638	155.316	140.843	1	122.28	C
	ATOM	424	N	ILE	A	59	138.996	160.717	142.913	1	123.1	N
	ATOM	425	CA	ILE	A	59	140.303	161.104	142.387	1	123.1	C
	ATOM	426	C	ILE	A	59	141.33	160.007	142.636	1	123.1	C
	ATOM	427	O	ILE	A	59	142.143	159.688	141.76	1	123.1	O
	ATOM	428	CB	ILE	A	59	140.744	162.444	143.003	1	123.1	C
	ATOM	429	CG1	ILE	A	59	140.023	163.604	142.318	1	123.1	C
	ATOM	430	CG2	ILE	A	59	142.249	162.617	142.9	1	123.1	C
	ATOM	431	CD	ILE	A	59	140.294	164.948	142.952	1	123.1	C
	ATOM	432	N	VAL	A	60	141.306	159.403	143.824	1	121.97	N
	ATOM	433	CA	VAL	A	60	142.272	158.356	144.136	1	121.97	C
	ATOM	434	C	VAL	A	60	141.798	156.964	143.735	1	121.97	C
	ATOM	435	O	VAL	A	60	142.625	156.047	143.634	1	121.97	O
	ATOM	436	CB	VAL	A	60	142.634	158.363	145.632	1	121.97	C
	ATOM	437	CG1	VAL	A	60	142.979	159.771	146.087	1	121.97	C
	ATOM	438	CG2	VAL	A	60	141.5	157.788	146.464	1	121.97	C
	ATOM	439	N	ASP	A	61	140.497	156.772	143.506	1	114.47	N
	ATOM	440	CA	ASP	A	61	140.012	155.438	143.163	1	114.47	C
	ATOM	441	C	ASP	A	61	140.032	155.164	141.663	1	114.47	C
	ATOM	442	O	ASP	A	61	140.139	153.997	141.253	1	114.47	O
	ATOM	443	CB	ASP	A	61	138.596	155.244	143.704	1	114.47	C
	ATOM	444	CG	ASP	A	61	138.583	154.83	145.16	1	114.47	C
	ATOM	445	OD1	ASP	A	61	139.581	154.235	145.618	1	114.47	O
	ATOM	446	OD2	ASP	A	61	137.575	155.097	145.846	1	114.47	O
	ATOM	447	N	ILE	A	62	139.927	156.209	140.835	1	106.74	N
	ATOM	448	CA	ILE	A	62	139.713	156	139.407	1	106.74	C
	ATOM	449	C	ILE	A	62	140.927	155.348	138.757	1	106.74	C
	ATOM	450	O	ILE	A	62	140.785	154.477	137.89	1	106.74	O
	ATOM	451	CB	ILE	A	62	139.336	157.328	138.723	1	106.74	C
	ATOM	452	CG1	ILE	A	62	138.947	157.086	137.264	1	106.74	C
	ATOM	453	CG2	ILE	A	62	140.46	158.341	138.832	1	106.74	C
	ATOM	454	CD	ILE	A	62	137.713	156.229	137.097	1	106.74	C
	ATOM	455	N	TYR	A	63	142.137	155.742	139.161	1	106.32	N
	ATOM	456	CA	TYR	A	63	143.342	155.188	138.557	1	106.32	C
	ATOM	457	C	TYR	A	63	143.522	153.715	138.861	1	106.32	C
	ATOM	458	O	TYR	A	63	143.98	152.971	137.988	1	106.32	O
	ATOM	459	CB	TYR	A	63	144.578	155.979	139.002	1	106.32	C
	ATOM	460	CG	TYR	A	63	145.908	155.377	138.576	1	106.32	C
	ATOM	461	CD1	TYR	A	63	146.478	154.311	139.265	1	106.32	C
	ATOM	462	CD2	TYR	A	63	146.578	155.86	137.463	1	106.32	C
	ATOM	463	CE1	TYR	A	63	147.68	153.763	138.866	1	106.32	C
	ATOM	464	CE2	TYR	A	63	147.779	155.315	137.06	1	106.32	C
	ATOM	465	CZ	TYR	A	63	148.325	154.271	137.762	1	106.32	C
	ATOM	466	OH	TYR	A	63	149.523	153.733	137.355	1	106.32	O
	ATOM	467	N	SER	A	64	143.189	153.27	140.067	1	102.29	N
	ATOM	468	CA	SER	A	64	143.319	151.857	140.385	1	102.29	C
	ATOM	469	C	SER	A	64	142.223	151.075	139.676	1	102.29	C
	ATOM	470	O	SER	A	64	142.477	149.988	139.141	1	102.29	O
	ATOM	471	CB	SER	A	64	143.259	151.628	141.895	1	102.29	C
	ATOM	472	OG	SER	A	64	142.913	150.287	142.19	1	102.29	O
	ATOM	473	N	LEU	A	65	141.008	151.632	139.643	1	98.27	N
	ATOM	474	CA	LEU	A	65	139.903	150.935	138.994	1	98.27	C
	ATOM	475	C	LEU	A	65	140.182	150.72	137.512	1	98.27	C
	ATOM	476	O	LEU	A	65	140.011	149.613	136.988	1	98.27	O
	ATOM	477	CB	LEU	A	65	138.606	151.717	139.188	1	98.27	C
	ATOM	478	CG	LEU	A	65	137.681	151.254	140.312	1	98.27	C
	ATOM	479	CD1	LEU	A	65	138.454	151.049	141.6	1	98.27	C
	ATOM	480	CD2	LEU	A	65	136.562	152.259	140.514	1	98.27	C
	ATOM	481	N	VAL	A	66	140.635	151.768	136.821	1	94.73	N
	ATOM	482	CA	VAL	A	66	140.865	151.661	135.385	1	94.73	C
	ATOM	483	C	VAL	A	66	142.042	150.741	135.095	1	94.73	C
	ATOM	484	O	VAL	A	66	141.994	149.923	134.17	1	94.73	O
	ATOM	485	CB	VAL	A	66	141.07	153.058	134.779	1	94.73	C
	ATOM	486	CG1	VAL	A	66	141.94	152.983	133.54	1	94.73	C
	ATOM	487	CG2	VAL	A	66	139.732	153.674	134.459	1	94.73	C
	ATOM	488	N	LEU	A	67	143.114	150.853	135.881	1	93.22	N
	ATOM	489	CA	LEU	A	67	144.272	149.993	135.67	1	93.22	C
	ATOM	490	C	LEU	A	67	143.909	148.527	135.853	1	93.22	C
	ATOM	491	O	LEU	A	67	144.368	147.668	135.093	1	93.22	O
	ATOM	492	CB	LEU	A	67	145.404	150.385	136.616	1	93.22	C
	ATOM	493	CG	LEU	A	67	146.616	149.456	136.602	1	93.22	C
	ATOM	494	CD1	LEU	A	67	147.234	149.417	135.219	1	93.22	C
	ATOM	495	CD2	LEU	A	67	147.637	149.893	137.636	1	93.22	C
	ATOM	496	N	ALA	A	68	143.086	148.216	136.856	1	91.44	N
	ATOM	497	CA	ALA	A	68	142.672	146.832	137.039	1	91.44	C
	ATOM	498	C	ALA	A	68	141.633	146.397	136.015	1	91.44	C
	ATOM	499	O	ALA	A	68	141.475	145.193	135.788	1	91.44	O
	ATOM	500	CB	ALA	A	68	142.129	146.627	138.452	1	91.44	C
	ATOM	501	N	GLY	A	69	140.925	147.336	135.394	1	89.73	N
	ATOM	502	CA	GLY	A	69	139.878	146.977	134.458	1	89.73	C
	ATOM	503	C	GLY	A	69	140.329	146.83	133.02	1	89.73	C
	ATOM	504	O	GLY	A	69	140.035	145.823	132.371	1	89.73	O
	ATOM	505	N	PHE	A	70	141.053	147.826	132.51	1	89.65	N
	ATOM	506	CA	PHE	A	70	141.484	147.859	131.118	1	89.65	C
	ATOM	507	C	PHE	A	70	142.833	147.191	130.906	1	89.65	C
	ATOM	508	O	PHE	A	70	143.596	147.609	130.027	1	89.65	O
	ATOM	509	CB	PHE	A	70	141.534	149.302	130.62	1	89.65	C
	ATOM	510	CG	PHE	A	70	140.201	149.863	130.244	1	89.65	C
	ATOM	511	CD2	PHE	A	70	139.745	149.78	128.943	1	89.65	C
	ATOM	512	CD1	PHE	A	70	139.406	150.48	131.187	1	89.65	C
	ATOM	513	CE2	PHE	A	70	138.52	150.301	128.591	1	89.65	C
	ATOM	514	CE1	PHE	A	70	138.18	151.002	130.842	1	89.65	C
	ATOM	515	CZ	PHE	A	70	137.736	150.911	129.542	1	89.65	C
	ATOM	516	N	ILE	A	71	143.158	146.173	131.695	1	88.75	N
	ATOM	517	CA	ILE	A	71	144.48	145.567	131.611	1	88.75	C
	ATOM	518	C	ILE	A	71	144.494	144.335	130.708	1	88.75	C
	ATOM	519	O	ILE	A	71	145.509	144.055	130.064	1	88.75	O
	ATOM	520	CB	ILE	A	71	144.977	145.235	133.027	1	88.75	C
	ATOM	521	CG1	ILE	A	71	146.358	144.591	132.991	1	88.75	C
	ATOM	522	CG2	ILE	A	71	143.99	144.328	133.739	1	88.75	C
	ATOM	523	CD	ILE	A	71	146.971	144.453	134.355	1	88.75	C
	ATOM	524	N	ILE	A	72	143.39	143.598	130.632	1	87.49	N
	ATOM	525	CA	ILE	A	72	143.318	142.413	129.78	1	87.49	C
	ATOM	526	C	ILE	A	72	143.104	142.796	128.317	1	87.49	C
	ATOM	527	O	ILE	A	72	143.906	142.383	127.468	1	87.49	O
	ATOM	528	CB	ILE	A	72	142.231	141.442	130.265	1	87.49	C
	ATOM	529	CG1	ILE	A	72	142.447	141.099	131.737	1	87.49	C
	ATOM	530	CG2	ILE	A	72	142.238	140.185	129.426	1	87.49	C
	ATOM	531	CD	ILE	A	72	143.785	140.464	132.022	1	87.49	C
	ATOM	532	N	PRO	A	73	142.063	143.56	127.956	1	90.26	N
	ATOM	533	CA	PRO	A	73	141.862	143.856	126.526	1	90.26	C
	ATOM	534	C	PRO	A	73	142.994	144.65	125.907	1	90.26	C
	ATOM	535	O	PRO	A	73	143.295	144.471	124.718	1	90.26	O
	ATOM	536	CB	PRO	A	73	140.547	144.65	126.511	1	90.26	C
	ATOM	537	CG	PRO	A	73	139.916	144.388	127.827	1	90.26	C
	ATOM	538	CD	PRO	A	73	141.051	144.245	128.775	1	90.26	C
	ATOM	539	N	LEU	A	74	143.634	145.531	126.675	1	90.52	N
	ATOM	540	CA	LEU	A	74	144.717	146.325	126.114	1	90.52	C
	ATOM	541	C	LEU	A	74	145.936	145.47	125.804	1	90.52	C
	ATOM	542	O	LEU	A	74	146.704	145.805	124.899	1	90.52	O
	ATOM	543	CB	LEU	A	74	145.075	147.47	127.059	1	90.52	C
	ATOM	544	CG	LEU	A	74	144.087	148.638	127.024	1	90.52	C
	ATOM	545	CD1	LEU	A	74	144.654	149.849	127.733	1	90.52	C
	ATOM	546	CD2	LEU	A	74	143.714	148.986	125.596	1	90.52	C
	ATOM	547	N	SER	A	75	146.127	144.361	126.522	1	93.42	N
	ATOM	548	CA	SER	A	75	147.206	143.445	126.167	1	93.42	C
	ATOM	549	C	SER	A	75	146.971	142.83	124.795	1	93.42	C
	ATOM	550	O	SER	A	75	147.896	142.737	123.979	1	93.42	O
	ATOM	551	CB	SER	A	75	147.341	142.351	127.222	1	93.42	C
	ATOM	552	OG	SER	A	75	146.391	141.325	127	1	93.42	O
	ATOM	553	N	ALA	A	76	145.735	142.411	124.518	1	93.65	N
	ATOM	554	CA	ALA	A	76	145.416	141.886	123.195	1	93.65	C
	ATOM	555	C	ALA	A	76	145.558	142.963	122.13	1	93.65	C
	ATOM	556	O	ALA	A	76	146.026	142.691	121.018	1	93.65	O
	ATOM	557	CB	ALA	A	76	144.003	141.306	123.188	1	93.65	C
	ATOM	558	N	PHE	A	77	145.146	144.191	122.448	1	96.77	N
	ATOM	559	CA	PHE	A	77	145.32	145.287	121.501	1	96.77	C
	ATOM	560	C	PHE	A	77	146.792	145.514	121.19	1	96.77	C
	ATOM	561	O	PHE	A	77	147.165	145.72	120.031	1	96.77	O
	ATOM	562	CB	PHE	A	77	144.696	146.568	122.046	1	96.77	C
	ATOM	563	CG	PHE	A	77	145.107	147.801	121.299	1	96.77	C
	ATOM	564	CD1	PHE	A	77	144.81	147.942	119.956	1	96.77	C
	ATOM	565	CD2	PHE	A	77	145.796	148.816	121.937	1	96.77	C
	ATOM	566	CE1	PHE	A	77	145.188	149.073	119.266	1	96.77	C
	ATOM	567	CE2	PHE	A	77	146.177	149.95	121.252	1	96.77	C
	ATOM	568	CZ	PHE	A	77	145.873	150.078	119.915	1	96.77	C
	ATOM	569	N	ALA	A	78	147.642	145.483	122.217	1	99.94	N
	ATOM	570	CA	ALA	A	78	149.075	145.633	122.004	1	99.94	C
	ATOM	571	C	ALA	A	78	149.622	144.496	121.155	1	99.94	C
	ATOM	572	O	ALA	A	78	150.467	144.713	120.279	1	99.94	O
	ATOM	573	CB	ALA	A	78	149.798	145.69	123.349	1	99.94	C
	ATOM	574	N	ASP	A	79	149.156	143.274	121.408	1	105.28	N
	ATOM	575	CA	ASP	A	79	149.649	142.126	120.659	1	105.28	C
	ATOM	576	C	ASP	A	79	149.264	142.21	119.186	1	105.28	C
	ATOM	577	O	ASP	A	79	150.075	141.891	118.31	1	105.28	O
	ATOM	578	CB	ASP	A	79	149.122	140.838	121.286	1	105.28	C
	ATOM	579	CG	ASP	A	79	149.894	139.619	120.842	1	105.28	C
	ATOM	580	OD1	ASP	A	79	151.074	139.768	120.459	1	105.28	O
	ATOM	581	OD2	ASP	A	79	149.326	138.509	120.895	1	105.28	O
	ATOM	582	N	LYS	A	80	148.037	142.633	118.892	1	99.7	N
	ATOM	583	CA	LYS	A	80	147.563	142.709	117.515	1	99.7	C
	ATOM	584	C	LYS	A	80	147.889	144.033	116.839	1	99.7	C
	ATOM	585	O	LYS	A	80	147.601	144.188	115.649	1	99.7	O
	ATOM	586	CB	LYS	A	80	146.051	142.474	117.46	1	99.7	C
	ATOM	587	CG	LYS	A	80	145.605	141.146	118.044	1	99.7	C
	ATOM	588	CD	LYS	A	80	144.103	140.96	117.902	1	99.7	C
	ATOM	589	CE	LYS	A	80	143.648	139.644	118.512	1	99.7	C
	ATOM	590	NZ	LYS	A	80	142.838	138.839	117.555	1	99.7	N
	ATOM	591	N	TRP	A	81	148.475	144.987	117.561	1	100.99	N
	ATOM	592	CA	TRP	A	81	148.745	146.316	117.032	1	100.99	C
	ATOM	593	C	TRP	A	81	150.226	146.613	116.862	1	100.99	C
	ATOM	594	O	TRP	A	81	150.574	147.529	116.112	1	100.99	O
	ATOM	595	CB	TRP	A	81	148.113	147.374	117.954	1	100.99	C
	ATOM	596	CG	TRP	A	81	148.568	148.795	117.752	1	100.99	C
	ATOM	597	CD1	TRP	A	81	149.504	149.464	118.484	1	100.99	C
	ATOM	598	CD2	TRP	A	81	148.079	149.728	116.781	1	100.99	C
	ATOM	599	NE1	TRP	A	81	149.641	150.748	118.02	1	100.99	N
	ATOM	600	CE2	TRP	A	81	148.776	150.935	116.975	1	100.99	C
	ATOM	601	CE3	TRP	A	81	147.125	149.657	115.763	1	100.99	C
	ATOM	602	CZ2	TRP	A	81	148.55	152.061	116.189	1	100.99	C
	ATOM	603	CZ3	TRP	A	81	146.902	150.776	114.984	1	100.99	C
	ATOM	604	CH2	TRP	A	81	147.612	151.961	115.201	1	100.99	C
	ATOM	605	N	GLY	A	82	151.098	145.848	117.511	1	105.65	N
	ATOM	606	CA	GLY	A	82	152.519	146.132	117.507	1	105.65	C
	ATOM	607	C	GLY	A	82	153.006	146.472	118.898	1	105.65	C
	ATOM	608	O	GLY	A	82	152.696	147.546	119.423	1	105.65	O
	ATOM	609	N	ARG	A	83	153.765	145.56	119.509	1	102.71	N
	ATOM	610	CA	ARG	A	83	154.156	145.736	120.904	1	102.71	C
	ATOM	611	C	ARG	A	83	154.984	147	121.094	1	102.71	C
	ATOM	612	O	ARG	A	83	154.747	147.772	122.031	1	102.71	O
	ATOM	613	CB	ARG	A	83	154.924	144.508	121.385	1	102.71	C
	ATOM	614	CG	ARG	A	83	154.871	144.302	122.88	1	102.71	C
	ATOM	615	CD	ARG	A	83	155.067	142.843	123.242	1	102.71	C
	ATOM	616	NE	ARG	A	83	153.867	142.054	122.997	1	102.71	N
	ATOM	617	CZ	ARG	A	83	153.854	140.884	122.375	1	102.71	C
	ATOM	618	NH1	ARG	A	83	154.968	140.324	121.936	1	102.71	N
	ATOM	619	NH2	ARG	A	83	152.695	140.259	122.192	1	102.71	N
	ATOM	620	N	LYS	A	84	155.953	147.234	120.208	1	107.55	N
	ATOM	621	CA	LYS	A	84	156.743	148.457	120.282	1	107.55	C
	ATOM	622	C	LYS	A	84	155.862	149.685	120.097	1	107.55	C
	ATOM	623	O	LYS	A	84	155.969	150.663	120.848	1	107.55	O
	ATOM	624	CB	LYS	A	84	157.848	148.425	119.228	1	107.55	C
	ATOM	625	CG	LYS	A	84	158.601	149.731	119.068	1	107.55	C
	ATOM	626	CD	LYS	A	84	159.654	149.619	117.978	1	107.55	C
	ATOM	627	CE	LYS	A	84	160.344	150.949	117.738	1	107.55	C
	ATOM	628	NZ	LYS	A	84	161.513	150.808	116.83	1	107.55	N
	ATOM	629	N	LYS	A	85	154.976	149.647	119.101	1	105.57	N
	ATOM	630	CA	LYS	A	85	154.092	150.78	118.861	1	105.57	C
	ATOM	631	C	LYS	A	85	153.16	151.005	120.04	1	105.57	C
	ATOM	632	O	LYS	A	85	152.888	152.149	120.411	1	105.57	O
	ATOM	633	CB	LYS	A	85	153.294	150.568	117.576	1	105.57	C
	ATOM	634	CG	LYS	A	85	154.129	150.654	116.311	1	105.57	C
	ATOM	635	CD	LYS	A	85	153.296	150.367	115.074	1	105.57	C
	ATOM	636	CE	LYS	A	85	152.062	151.249	115.024	1	105.57	C
	ATOM	637	NZ	LYS	A	85	150.872	150.494	114.55	1	105.57	N
	ATOM	638	N	ALA	A	86	152.657	149.926	120.64	1	103.45	N
	ATOM	639	CA	ALA	A	86	151.781	150.07	121.798	1	103.45	C
	ATOM	640	C	ALA	A	86	152.519	150.703	122.97	1	103.45	C
	ATOM	641	O	ALA	A	86	151.987	151.59	123.647	1	103.45	O
	ATOM	642	CB	ALA	A	86	151.209	148.712	122.194	1	103.45	C
	ATOM	643	N	LEU	A	87	153.749	150.255	123.228	1	101.6	N
	ATOM	644	CA	LEU	A	87	154.53	150.827	124.32	1	101.6	C
	ATOM	645	C	LEU	A	87	154.795	152.31	124.086	1	101.6	C
	ATOM	646	O	LEU	A	87	154.651	153.133	125	1	101.6	O
	ATOM	647	CB	LEU	A	87	155.84	150.058	124.476	1	101.6	C
	ATOM	648	CG	LEU	A	87	156.789	150.503	125.585	1	101.6	C
	ATOM	649	CD1	LEU	A	87	156.064	150.558	126.913	1	101.6	C
	ATOM	650	CD2	LEU	A	87	157.975	149.562	125.662	1	101.6	C
	ATOM	651	N	LEU	A	88	155.177	152.671	122.858	1	103.54	N
	ATOM	652	CA	LEU	A	88	155.443	154.074	122.553	1	103.54	C
	ATOM	653	C	LEU	A	88	154.178	154.915	122.66	1	103.54	C
	ATOM	654	O	LEU	A	88	154.215	156.05	123.146	1	103.54	O
	ATOM	655	CB	LEU	A	88	156.063	154.207	121.163	1	103.54	C
	ATOM	656	CG	LEU	A	88	157.391	153.476	120.988	1	103.54	C
	ATOM	657	CD1	LEU	A	88	157.987	153.764	119.623	1	103.54	C
	ATOM	658	CD2	LEU	A	88	158.352	153.864	122.095	1	103.54	C
	ATOM	659	N	THR	A	89	153.047	154.379	122.197	1	102.58	N
	ATOM	660	CA	THR	A	89	151.785	155.103	122.298	1	102.58	C
	ATOM	661	C	THR	A	89	151.411	155.333	123.753	1	102.58	C
	ATOM	662	O	THR	A	89	150.977	156.428	124.13	1	102.58	O
	ATOM	663	CB	THR	A	89	150.679	154.334	121.573	1	102.58	C
	ATOM	664	OG1	THR	A	89	150.871	154.439	120.157	1	102.58	O
	ATOM	665	CG2	THR	A	89	149.314	154.891	121.933	1	102.58	C
	ATOM	666	N	GLY	A	90	151.584	154.313	124.588	1	105.15	N
	ATOM	667	CA	GLY	A	90	151.315	154.445	126.003	1	105.15	C
	ATOM	668	C	GLY	A	90	152.181	155.503	126.65	1	105.15	C
	ATOM	669	O	GLY	A	90	151.681	156.338	127.407	1	105.15	O
	ATOM	670	N	PHE	A	91	153.479	155.49	126.348	1	105.34	N
	ATOM	671	CA	PHE	A	91	154.383	156.486	126.914	1	105.34	C
	ATOM	672	C	PHE	A	91	154.033	157.895	126.452	1	105.34	C
	ATOM	673	O	PHE	A	91	154.051	158.835	127.253	1	105.34	O
	ATOM	674	CB	PHE	A	91	155.831	156.158	126.557	1	105.34	C
	ATOM	675	CG	PHE	A	91	156.49	155.226	127.524	1	105.34	C
	ATOM	676	CD1	PHE	A	91	155.794	154.746	128.617	1	105.34	C
	ATOM	677	CD2	PHE	A	91	157.801	154.827	127.342	1	105.34	C
	ATOM	678	CE1	PHE	A	91	156.391	153.887	129.511	1	105.34	C
	ATOM	679	CE2	PHE	A	91	158.404	153.968	128.235	1	105.34	C
	ATOM	680	CZ	PHE	A	91	157.696	153.496	129.32	1	105.34	C
	ATOM	681	N	ALA	A	92	153.719	158.057	125.165	1	105.55	N
	ATOM	682	CA	ALA	A	92	153.379	159.379	124.649	1	105.55	C
	ATOM	683	C	ALA	A	92	152.09	159.901	125.269	1	105.55	C
	ATOM	684	O	ALA	A	92	152.002	161.081	125.626	1	105.55	O
	ATOM	685	CB	ALA	A	92	153.265	159.338	123.127	1	105.55	C
	ATOM	686	N	LEU	A	93	151.08	159.039	125.403	1	105.14	N
	ATOM	687	CA	LEU	A	93	149.838	159.45	126.049	1	105.14	C
	ATOM	688	C	LEU	A	93	150.069	159.792	127.513	1	105.14	C
	ATOM	689	O	LEU	A	93	149.49	160.753	128.032	1	105.14	O
	ATOM	690	CB	LEU	A	93	148.789	158.35	125.913	1	105.14	C
	ATOM	691	CG	LEU	A	93	147.362	158.73	126.301	1	105.14	C
	ATOM	692	CD1	LEU	A	93	146.92	159.972	125.552	1	105.14	C
	ATOM	693	CD2	LEU	A	93	146.426	157.578	126.011	1	105.14	C
	ATOM	694	N	PHE	A	94	150.915	159.019	128.193	1	109.89	N
	ATOM	695	CA	PHE	A	94	151.25	159.317	129.579	1	109.89	C
	ATOM	696	C	PHE	A	94	151.902	160.689	129.699	1	109.89	C
	ATOM	697	O	PHE	A	94	151.536	161.494	130.564	1	109.89	O
	ATOM	698	CB	PHE	A	94	152.173	158.225	130.116	1	109.89	C
	ATOM	699	CG	PHE	A	94	152.445	158.326	131.578	1	109.89	C
	ATOM	700	CD1	PHE	A	94	151.411	158.284	132.488	1	109.89	C
	ATOM	701	CD2	PHE	A	94	153.74	158.464	132.043	1	109.89	C
	ATOM	702	CE1	PHE	A	94	151.663	158.374	133.835	1	109.89	C
	ATOM	703	CE2	PHE	A	94	153.997	158.556	133.387	1	109.89	C
	ATOM	704	CZ	PHE	A	94	152.958	158.512	134.287	1	109.89	C
	ATOM	705	N	GLY	A	95	152.86	160.981	128.82	1	110.72	N
	ATOM	706	CA	GLY	A	95	153.507	162.283	128.85	1	110.72	C
	ATOM	707	C	GLY	A	95	152.555	163.422	128.538	1	110.72	C
	ATOM	708	O	GLY	A	95	152.601	164.477	129.178	1	110.72	O
	ATOM	709	N	LEU	A	96	151.684	163.23	127.546	1	107.23	N
	ATOM	710	CA	LEU	A	96	150.737	164.282	127.198	1	107.23	C
	ATOM	711	C	LEU	A	96	149.769	164.548	128.342	1	107.23	C
	ATOM	712	O	LEU	A	96	149.471	165.707	128.649	1	107.23	O
	ATOM	713	CB	LEU	A	96	149.984	163.917	125.919	1	107.23	C
	ATOM	714	CG	LEU	A	96	149.169	165.046	125.281	1	107.23	C
	ATOM	715	CD1	LEU	A	96	149.246	164.969	123.765	1	107.23	C
	ATOM	716	CD2	LEU	A	96	147.718	165.016	125.739	1	107.23	C
	ATOM	717	N	VAL	A	97	149.272	163.495	128.993	1	109.35	N
	ATOM	718	CA	VAL	A	97	148.364	163.717	130.113	1	109.35	C
	ATOM	719	C	VAL	A	97	149.108	164.322	131.297	1	109.35	C
	ATOM	720	O	VAL	A	97	148.515	165.054	132.098	1	109.35	O
	ATOM	721	CB	VAL	A	97	147.636	162.415	130.497	1	109.35	C
	ATOM	722	CG1	VAL	A	97	148.521	161.519	131.343	1	109.35	C
	ATOM	723	CG2	VAL	A	97	146.343	162.731	131.228	1	109.35	C
	ATOM	724	N	SER	A	98	150.407	164.043	131.433	1	115.14	N
	ATOM	725	CA	SER	A	98	151.163	164.658	132.518	1	115.14	C
	ATOM	726	C	SER	A	98	151.427	166.133	132.251	1	115.14	C
	ATOM	727	O	SER	A	98	151.54	166.921	133.195	1	115.14	O
	ATOM	728	CB	SER	A	98	152.479	163.915	132.737	1	115.14	C
	ATOM	729	OG	SER	A	98	153.283	164.584	133.693	1	115.14	O
	ATOM	730	N	LEU	A	99	151.553	166.522	130.985	1	111.26	N
	ATOM	731	CA	LEU	A	99	151.66	167.938	130.653	1	111.26	C
	ATOM	732	C	LEU	A	99	150.313	168.646	130.68	1	111.26	C
	ATOM	733	O	LEU	A	99	150.267	169.87	130.845	1	111.26	O
	ATOM	734	CB	LEU	A	99	152.303	168.124	129.276	1	111.26	C
	ATOM	735	CG	LEU	A	99	153.72	168.702	129.275	1	111.26	C
	ATOM	736	CD1	LEU	A	99	154.325	168.661	127.882	1	111.26	C
	ATOM	737	CD2	LEU	A	99	153.713	170.121	129.817	1	111.26	C
	ATOM	738	N	ALA	A	100	149.218	167.902	130.52	1	111.41	N
	ATOM	739	CA	ALA	A	100	147.897	168.516	130.478	1	111.41	C
	ATOM	740	C	ALA	A	100	147.465	169.081	131.824	1	111.41	C
	ATOM	741	O	ALA	A	100	146.557	169.918	131.864	1	111.41	O
	ATOM	742	CB	ALA	A	100	146.863	167.502	129.989	1	111.41	C
	ATOM	743	N	ILE	A	101	148.081	168.646	132.926	1	112.39	N
	ATOM	744	CA	ILE	A	101	147.704	169.154	134.241	1	112.39	C
	ATOM	745	C	ILE	A	101	148.066	170.622	134.41	1	112.39	C
	ATOM	746	O	ILE	A	101	147.526	171.289	135.3	1	112.39	O
	ATOM	747	CB	ILE	A	101	148.36	168.299	135.345	1	112.39	C
	ATOM	748	CG1	ILE	A	101	147.845	168.689	136.73	1	112.39	C
	ATOM	749	CG2	ILE	A	101	149.856	168.474	135.317	1	112.39	C
	ATOM	750	CD	ILE	A	101	146.361	168.485	136.903	1	112.39	C
	ATOM	751	N	PHE	A	102	148.948	171.147	133.552	1	112.14	N
	ATOM	752	CA	PHE	A	102	149.356	172.545	133.649	1	112.14	C
	ATOM	753	C	PHE	A	102	148.163	173.487	133.608	1	112.14	C
	ATOM	754	O	PHE	A	102	148.193	174.551	134.236	1	112.14	O
	ATOM	755	CB	PHE	A	102	150.33	172.882	132.522	1	112.14	C
	ATOM	756	CG	PHE	A	102	150.515	174.354	132.302	1	112.14	C
	ATOM	757	CD1	PHE	A	102	151.14	175.137	133.257	1	112.14	C
	ATOM	758	CD2	PHE	A	102	150.06	174.955	131.143	1	112.14	C
	ATOM	759	CE1	PHE	A	102	151.309	176.493	133.057	1	112.14	C
	ATOM	760	CE2	PHE	A	102	150.226	176.31	130.936	1	112.14	C
	ATOM	761	CZ	PHE	A	102	150.851	177.081	131.894	1	112.14	C
	ATOM	762	N	PHE	A	103	147.11	173.121	132.886	1	113.15	N
	ATOM	763	CA	PHE	A	103	145.868	173.883	132.892	1	113.15	C
	ATOM	764	C	PHE	A	103	145.054	173.44	134.1	1	113.15	C
	ATOM	765	O	PHE	A	103	144.49	172.342	134.111	1	113.15	O
	ATOM	766	CB	PHE	A	103	145.1	173.675	131.592	1	113.15	C
	ATOM	767	CG	PHE	A	103	145.791	174.239	130.391	1	113.15	C
	ATOM	768	CD1	PHE	A	103	146.267	175.536	130.4	1	113.15	C
	ATOM	769	CD2	PHE	A	103	145.967	173.472	129.253	1	113.15	C
	ATOM	770	CE1	PHE	A	103	146.903	176.061	129.295	1	113.15	C
	ATOM	771	CE2	PHE	A	103	146.603	173.99	128.144	1	113.15	C
	ATOM	772	CZ	PHE	A	103	147.072	175.287	128.165	1	113.15	C
	ATOM	773	N	ALA	A	104	145.001	174.29	135.118	1	124.47	N
	ATOM	774	CA	ALA	A	104	144.397	173.931	136.399	1	124.47	C
	ATOM	775	C	ALA	A	104	142.963	174.448	136.497	1	124.47	C
	ATOM	776	O	ALA	A	104	142.627	175.286	137.334	1	124.47	O
	ATOM	777	CB	ALA	A	104	145.254	174.453	137.548	1	124.47	C
	ATOM	778	N	GLU	A	105	142.104	173.932	135.62	1	123.34	N
	ATOM	779	CA	GLU	A	105	140.67	174.109	135.809	1	123.34	C
	ATOM	780	C	GLU	A	105	140.189	173.041	136.776	1	123.34	C
	ATOM	781	O	GLU	A	105	139.465	172.124	136.379	1	123.34	O
	ATOM	782	CB	GLU	A	105	139.905	174.013	134.488	1	123.34	C
	ATOM	783	CG	GLU	A	105	140.725	174.288	133.243	1	123.34	C
	ATOM	784	CD	GLU	A	105	139.893	174.198	131.977	1	123.34	C
	ATOM	785	OE1	GLU	A	105	139.731	173.078	131.449	1	123.34	O
	ATOM	786	OE2	GLU	A	105	139.397	175.247	131.513	1	123.34	O
	ATOM	787	N	SER	A	106	140.6	173.147	138.04	1	129.64	N
	ATOM	788	CA	SER	A	106	140.389	172.077	139.006	1	129.64	C
	ATOM	789	C	SER	A	106	138.908	171.754	139.141	1	129.64	C
	ATOM	790	O	SER	A	106	138.132	172.532	139.705	1	129.64	O
	ATOM	791	CB	SER	A	106	140.987	172.463	140.354	1	129.64	C
	ATOM	792	OG	SER	A	106	140.794	173.841	140.621	1	129.64	O
	ATOM	793	N	ALA	A	107	138.526	170.593	138.619	1	121.22	N
	ATOM	794	CA	ALA	A	107	137.136	170.23	138.392	1	121.22	C
	ATOM	795	C	ALA	A	107	137.083	168.761	138.005	1	121.22	C
	ATOM	796	O	ALA	A	107	138.026	168.01	138.277	1	121.22	O
	ATOM	797	CB	ALA	A	107	136.504	171.108	137.312	1	121.22	C
	ATOM	798	N	GLU	A	108	135.973	168.34	137.394	1	116.69	N
	ATOM	799	CA	GLU	A	108	135.934	167.059	136.696	1	116.69	C
	ATOM	800	C	GLU	A	108	137.16	166.844	135.813	1	116.69	C
	ATOM	801	O	GLU	A	108	137.463	165.698	135.458	1	116.69	O
	ATOM	802	CB	GLU	A	108	134.667	166.97	135.841	1	116.69	C
	ATOM	803	CG	GLU	A	108	134.854	167.445	134.404	1	116.69	C
	ATOM	804	CD	GLU	A	108	134.46	168.895	134.202	1	116.69	C
	ATOM	805	OE1	GLU	A	108	133.974	169.236	133.104	1	116.69	O
	ATOM	806	OE2	GLU	A	108	134.635	169.695	135.142	1	116.69	O
	ATOM	807	N	PHE	A	109	137.843	167.926	135.422	1	115.6	N
	ATOM	808	CA	PHE	A	109	139.082	167.823	134.658	1	115.6	C
	ATOM	809	C	PHE	A	109	140.082	166.883	135.316	1	115.6	C
	ATOM	810	O	PHE	A	109	140.754	166.107	134.629	1	115.6	O
	ATOM	811	CB	PHE	A	109	139.702	169.21	134.492	1	115.6	C
	ATOM	812	CG	PHE	A	109	140.441	169.391	133.205	1	115.6	C
	ATOM	813	CD1	PHE	A	109	139.76	169.658	132.033	1	115.6	C
	ATOM	814	CD2	PHE	A	109	141.818	169.293	133.167	1	115.6	C
	ATOM	815	CE1	PHE	A	109	140.441	169.826	130.846	1	115.6	C
	ATOM	816	CE2	PHE	A	109	142.504	169.459	131.985	1	115.6	C
	ATOM	817	CZ	PHE	A	109	141.815	169.726	130.822	1	115.6	C
	ATOM	818	N	VAL	A	110	140.212	166.949	136.641	1	115.75	N
	ATOM	819	CA	VAL	A	110	141.159	166.081	137.339	1	115.75	C
	ATOM	820	C	VAL	A	110	140.754	164.621	137.175	1	115.75	C
	ATOM	821	O	VAL	A	110	141.591	163.745	136.931	1	115.75	O
	ATOM	822	CB	VAL	A	110	141.262	166.477	138.822	1	115.75	C
	ATOM	823	CG1	VAL	A	110	141.789	165.318	139.648	1	115.75	C
	ATOM	824	CG2	VAL	A	110	142.152	167.695	138.982	1	115.75	C
	ATOM	825	N	ILE	A	111	139.455	164.343	137.305	1	115.88	N
	ATOM	826	CA	ILE	A	111	138.957	162.978	137.145	1	115.88	C
	ATOM	827	C	ILE	A	111	139.236	162.471	135.736	1	115.88	C
	ATOM	828	O	ILE	A	111	139.694	161.339	135.541	1	115.88	O
	ATOM	829	CB	ILE	A	111	137.456	162.914	137.478	1	115.88	C
	ATOM	830	CG1	ILE	A	111	137.246	163	138.989	1	115.88	C
	ATOM	831	CG2	ILE	A	111	136.832	161.649	136.912	1	115.88	C
	ATOM	832	CD	ILE	A	111	137.881	161.861	139.75	1	115.88	C
	ATOM	833	N	ALA	A	112	138.959	163.304	134.731	1	112.29	N
	ATOM	834	CA	ALA	A	112	139.194	162.894	133.35	1	112.29	C
	ATOM	835	C	ALA	A	112	140.676	162.664	133.087	1	112.29	C
	ATOM	836	O	ALA	A	112	141.053	161.704	132.401	1	112.29	O
	ATOM	837	CB	ALA	A	112	138.632	163.938	132.388	1	112.29	C
	ATOM	838	N	ILE	A	113	141.532	163.533	133.626	1	110.7	N
	ATOM	839	CA	ILE	A	113	142.968	163.372	133.447	1	110.7	C
	ATOM	840	C	ILE	A	113	143.441	162.075	134.084	1	110.7	C
	ATOM	841	O	ILE	A	113	144.239	161.339	133.496	1	110.7	O
	ATOM	842	CB	ILE	A	113	143.722	164.588	134.012	1	110.7	C
	ATOM	843	CG1	ILE	A	113	143.727	165.729	132.999	1	110.7	C
	ATOM	844	CG2	ILE	A	113	145.146	164.217	134.388	1	110.7	C
	ATOM	845	CD1	ILE	A	113	144.469	166.955	133.481	1	110.7	C
	ATOM	846	N	ARG	A	114	142.958	161.768	135.288	1	109.9	N
	ATOM	847	CA	ARG	A	114	143.39	160.542	135.948	1	109.9	C
	ATOM	848	C	ARG	A	114	142.87	159.309	135.219	1	109.9	C
	ATOM	849	O	ARG	A	114	143.566	158.292	135.141	1	109.9	O
	ATOM	850	CB	ARG	A	114	142.945	160.544	137.407	1	109.9	C
	ATOM	851	CG	ARG	A	114	143.717	161.525	138.27	1	109.9	C
	ATOM	852	CD	ARG	A	114	145.209	161.236	138.242	1	109.9	C
	ATOM	853	NE	ARG	A	114	145.598	160.275	139.267	1	109.9	N
	ATOM	854	CZ	ARG	A	114	146.83	159.812	139.431	1	109.9	C
	ATOM	855	NH1	ARG	A	114	147.824	160.203	138.652	1	109.9	N
	ATOM	856	NH2	ARG	A	114	147.07	158.937	140.403	1	109.9	N
	ATOM	857	N	PHE	A	115	141.658	159.382	134.667	1	103.93	N
	ATOM	858	CA	PHE	A	115	141.138	158.271	133.874	1	103.93	C
	ATOM	859	C	PHE	A	115	142.002	158.026	132.643	1	103.93	C
	ATOM	860	O	PHE	A	115	142.382	156.885	132.349	1	103.93	O
	ATOM	861	CB	PHE	A	115	139.691	158.557	133.468	1	103.93	C
	ATOM	862	CG	PHE	A	115	139.142	157.598	132.45	1	103.93	C
	ATOM	863	CD1	PHE	A	115	138.556	156.413	132.847	1	103.93	C
	ATOM	864	CD2	PHE	A	115	139.196	157.891	131.099	1	103.93	C
	ATOM	865	CE1	PHE	A	115	138.048	155.53	131.92	1	103.93	C
	ATOM	866	CE2	PHE	A	115	138.69	157.01	130.166	1	103.93	C
	ATOM	867	CZ	PHE	A	115	138.114	155.829	130.578	1	103.93	C
	ATOM	868	N	LEU	A	116	142.321	159.092	131.907	1	99.53	N
	ATOM	869	CA	LEU	A	116	143.156	158.941	130.721	1	99.53	C
	ATOM	870	C	LEU	A	116	144.545	158.44	131.092	1	99.53	C
	ATOM	871	O	LEU	A	116	145.134	157.623	130.374	1	99.53	O
	ATOM	872	CB	LEU	A	116	143.243	160.267	129.971	1	99.53	C
	ATOM	873	CG	LEU	A	116	143.349	160.156	128.454	1	99.53	C
	ATOM	874	CD1	LEU	A	116	142.227	159.289	127.916	1	99.53	C
	ATOM	875	CD2	LEU	A	116	143.314	161.534	127.819	1	99.53	C
	ATOM	876	N	LEU	A	117	145.086	158.922	132.212	1	103.19	N
	ATOM	877	CA	LEU	A	117	146.403	158.488	132.657	1	103.19	C
	ATOM	878	C	LEU	A	117	146.394	157.012	133.029	1	103.19	C
	ATOM	879	O	LEU	A	117	147.35	156.286	132.739	1	103.19	O
	ATOM	880	CB	LEU	A	117	146.854	159.357	133.831	1	103.19	C
	ATOM	881	CG	LEU	A	117	148.299	159.298	134.326	1	103.19	C
	ATOM	882	CD1	LEU	A	117	148.671	160.623	134.969	1	103.19	C
	ATOM	883	CD2	LEU	A	117	148.494	158.171	135.318	1	103.19	C
	ATOM	884	N	GLY	A	118	145.322	156.548	133.671	1	99.3	N
	ATOM	885	CA	GLY	A	118	145.207	155.129	133.961	1	99.3	C
	ATOM	886	C	GLY	A	118	145.093	154.287	132.705	1	99.3	C
	ATOM	887	O	GLY	A	118	145.682	153.207	132.614	1	99.3	O
	ATOM	888	N	ILE	A	119	144.335	154.769	131.718	1	99.5	N
	ATOM	889	CA	ILE	A	119	144.231	154.048	130.45	1	99.5	C
	ATOM	890	C	ILE	A	119	145.598	153.945	129.786	1	99.5	C
	ATOM	891	O	ILE	A	119	145.983	152.889	129.273	1	99.5	O
	ATOM	892	CB	ILE	A	119	143.204	154.723	129.524	1	99.5	C
	ATOM	893	CG1	ILE	A	119	141.789	154.496	130.049	1	99.5	C
	ATOM	894	CG2	ILE	A	119	143.337	154.196	128.106	1	99.5	C
	ATOM	895	CD1	ILE	A	119	141.259	153.114	129.765	1	99.5	C
	ATOM	896	N	ALA	A	120	146.352	155.045	129.787	1	101.54	N
	ATOM	897	CA	ALA	A	120	147.693	155.014	129.214	1	101.54	C
	ATOM	898	C	ALA	A	120	148.601	154.063	129.984	1	101.54	C
	ATOM	899	O	ALA	A	120	149.39	153.325	129.384	1	101.54	O
	ATOM	900	CB	ALA	A	120	148.29	156.42	129.187	1	101.54	C
	ATOM	901	N	GLY	A	121	148.505	154.064	131.313	1	96.03	N
	ATOM	902	CA	GLY	A	121	149.372	153.209	132.106	1	96.03	C
	ATOM	903	C	GLY	A	121	149.014	151.741	131.987	1	96.03	C
	ATOM	904	O	GLY	A	121	149.842	150.867	132.247	1	96.03	O
	ATOM	905	N	ALA	A	122	147.77	151.451	131.604	1	95.38	N
	ATOM	906	CA	ALA	A	122	147.374	150.063	131.399	1	95.38	C
	ATOM	907	C	ALA	A	122	148.126	149.429	130.237	1	95.38	C
	ATOM	908	O	ALA	A	122	148.212	148.2	130.15	1	95.38	O
	ATOM	909	CB	ALA	A	122	145.867	149.974	131.166	1	95.38	C
	ATOM	910	N	LEU	A	123	148.662	150.243	129.331	1	93.97	N
	ATOM	911	CA	LEU	A	123	149.483	149.746	128.238	1	93.97	C
	ATOM	912	C	LEU	A	123	150.965	149.699	128.575	1	93.97	C
	ATOM	913	O	LEU	A	123	151.762	149.31	127.718	1	93.97	O
	ATOM	914	CB	LEU	A	123	149.3	150.611	126.988	1	93.97	C
	ATOM	915	CG	LEU	A	123	147.963	150.574	126.258	1	93.97	C
	ATOM	916	CD1	LEU	A	123	147.843	151.776	125.348	1	93.97	C
	ATOM	917	CD2	LEU	A	123	147.84	149.294	125.462	1	93.97	C
	ATOM	918	N	ILE	A	124	151.359	150.102	129.783	1	95.9	N
	ATOM	919	CA	ILE	A	124	152.782	150.199	130.093	1	95.9	C
	ATOM	920	C	ILE	A	124	153.268	148.938	130.79	1	95.9	C
	ATOM	921	O	ILE	A	124	154.14	148.225	130.281	1	95.9	O
	ATOM	922	CB	ILE	A	124	153.063	151.451	130.94	1	95.9	C
	ATOM	923	CG1	ILE	A	124	152.736	152.721	130.155	1	95.9	C
	ATOM	924	CG2	ILE	A	124	154.511	151.468	131.381	1	95.9	C
	ATOM	925	CD1	ILE	A	124	153.012	152.619	128.678	1	95.9	C
	ATOM	926	N	MET	A	125	152.723	148.649	131.965	1	96.22	N
	ATOM	927	CA	MET	A	125	153.2	147.536	132.777	1	96.22	C
	ATOM	928	C	MET	A	125	152.971	146.181	132.105	1	96.22	C
	ATOM	929	O	MET	A	125	153.898	145.362	132.076	1	96.22	O
	ATOM	930	CB	MET	A	125	152.555	147.584	134.166	1	96.22	C
	ATOM	931	CG	MET	A	125	152.837	148.874	134.918	1	96.22	C
	ATOM	932	SD	MET	A	125	151.592	149.266	136.16	1	96.22	S
	ATOM	933	CE	MET	A	125	151.218	147.636	136.792	1	96.22	C
	ATOM	934	N	PRO	A	126	151.77	145.88	131.568	1	91.28	N
	ATOM	935	CA	PRO	A	126	151.601	144.604	130.859	1	91.28	C
	ATOM	936	C	PRO	A	126	152.502	144.457	129.644	1	91.28	C
	ATOM	937	O	PRO	A	126	152.982	143.359	129.351	1	91.28	O
	ATOM	938	CB	PRO	A	126	150.128	144.628	130.442	1	91.28	C
	ATOM	939	CG	PRO	A	126	149.479	145.477	131.438	1	91.28	C
	ATOM	940	CD	PRO	A	126	150.471	146.546	131.774	1	91.28	C
	ATOM	941	N	THR	A	127	152.735	145.553	128.921	1	93.94	N
	ATOM	942	CA	THR	A	127	153.491	145.471	127.675	1	93.94	C
	ATOM	943	C	THR	A	127	154.986	145.337	127.94	1	93.94	C
	ATOM	944	O	THR	A	127	155.694	144.631	127.215	1	93.94	O
	ATOM	945	CB	THR	A	127	153.196	146.693	126.802	1	93.94	C
	ATOM	946	OG1	THR	A	127	151.941	146.509	126.138	1	93.94	O
	ATOM	947	CG2	THR	A	127	154.278	146.896	125.758	1	93.94	C
	ATOM	948	N	THR	A	128	155.487	146.01	128.975	1	91.39	N
	ATOM	949	CA	THR	A	128	156.911	145.97	129.286	1	91.39	C
	ATOM	950	C	THR	A	128	157.356	144.558	129.646	1	91.39	C
	ATOM	951	O	THR	A	128	158.423	144.104	129.213	1	91.39	O
	ATOM	952	CB	THR	A	128	157.239	146.93	130.43	1	91.39	C
	ATOM	953	OG1	THR	A	128	156.827	148.255	130.074	1	91.39	O
	ATOM	954	CG2	THR	A	128	158.73	146.934	130.71	1	91.39	C
	ATOM	955	N	LEU	A	129	156.546	143.855	130.438	1	89.55	N
	ATOM	956	CA	LEU	A	129	156.904	142.498	130.833	1	89.55	C
	ATOM	957	C	LEU	A	129	156.979	141.581	129.62	1	89.55	C
	ATOM	958	O	LEU	A	129	157.891	140.755	129.514	1	89.55	O
	ATOM	959	CB	LEU	A	129	155.895	141.969	131.85	1	89.55	C
	ATOM	960	CG	LEU	A	129	156.381	140.986	132.917	1	89.55	C
	ATOM	961	CD1	LEU	A	129	155.319	140.826	133.984	1	89.55	C
	ATOM	962	CD2	LEU	A	129	156.751	139.64	132.341	1	89.55	C
	ATOM	963	N	SER	A	130	156.028	141.714	128.694	1	94.7	N
	ATOM	964	CA	SER	A	130	156.061	140.915	127.474	1	94.7	C
	ATOM	965	C	SER	A	130	157.249	141.286	126.596	1	94.7	C
	ATOM	966	O	SER	A	130	157.872	140.412	125.98	1	94.7	O
	ATOM	967	CB	SER	A	130	154.757	141.091	126.702	1	94.7	C
	ATOM	968	OG	SER	A	130	154.869	140.54	125.404	1	94.7	O
	ATOM	969	N	MET	A	131	157.565	142.577	126.51	1	94.9	N
	ATOM	970	CA	MET	A	131	158.696	143.006	125.698	1	94.9	C
	ATOM	971	C	MET	A	131	160.007	142.473	126.254	1	94.9	C
	ATOM	972	O	MET	A	131	160.929	142.178	125.487	1	94.9	O
	ATOM	973	CB	MET	A	131	158.726	144.529	125.607	1	94.9	C
	ATOM	974	CG	MET	A	131	159.838	145.07	124.738	1	94.9	C
	ATOM	975	SD	MET	A	131	159.646	144.598	123.012	1	94.9	S
	ATOM	976	CE	MET	A	131	158.673	145.966	122.399	1	94.9	C
	ATOM	977	N	ILE	A	132	160.108	142.341	127.577	1	90.15	N
	ATOM	978	CA	ILE	A	132	161.303	141.743	128.166	1	90.15	C
	ATOM	979	C	ILE	A	132	161.475	140.312	127.678	1	90.15	C
	ATOM	980	O	ILE	A	132	162.583	139.886	127.332	1	90.15	O
	ATOM	981	CB	ILE	A	132	161.24	141.817	129.701	1	90.15	C
	ATOM	982	CG1	ILE	A	132	161.453	143.256	130.165	1	90.15	C
	ATOM	983	CG2	ILE	A	132	162.278	140.906	130.321	1	90.15	C
	ATOM	984	CD1	ILE	A	132	161.166	143.469	131.624	1	90.15	C
	ATOM	985	N	ARG	A	133	160.383	139.548	127.636	1	90.8	N
	ATOM	986	CA	ARG	A	133	160.453	138.188	127.11	1	90.8	C
	ATOM	987	C	ARG	A	133	160.8	138.185	125.628	1	90.8	C
	ATOM	988	O	ARG	A	133	161.543	137.316	125.16	1	90.8	O
	ATOM	989	CB	ARG	A	133	159.129	137.467	127.348	1	90.8	C
	ATOM	990	CG	ARG	A	133	158.975	136.166	126.582	1	90.8	C
	ATOM	991	CD	ARG	A	133	159.98	135.129	127.031	1	90.8	C
	ATOM	992	NE	ARG	A	133	159.614	133.792	126.583	1	90.8	N
	ATOM	993	CZ	ARG	A	133	159.888	133.303	125.383	1	90.8	C
	ATOM	994	NH1	ARG	A	133	160.528	134.019	124.476	1	90.8	N
	ATOM	995	NH2	ARG	A	133	159.51	132.064	125.085	1	90.8	N
	ATOM	996	N	VAL	A	134	160.258	139.139	124.871	1	93.19	N
	ATOM	997	CA	VAL	A	134	160.504	139.165	123.431	1	93.19	C
	ATOM	998	C	VAL	A	134	161.971	139.457	123.136	1	93.19	C
	ATOM	999	O	VAL	A	134	162.592	138.795	122.296	1	93.19	O
	ATOM	1000	CB	VAL	A	134	159.576	140.182	122.748	1	93.19	C
	ATOM	1001	CG1	VAL	A	134	160.101	140.529	121.369	1	93.19	C
	ATOM	1002	CG2	VAL	A	134	158.172	139.624	122.659	1	93.19	C
	ATOM	1003	N	ILE	A	135	162.547	140.45	123.816	1	95.04	N
	ATOM	1004	CA	ILE	A	135	163.926	140.84	123.532	1	95.04	C
	ATOM	1005	C	ILE	A	135	164.898	139.737	123.929	1	95.04	C
	ATOM	1006	O	ILE	A	135	165.827	139.413	123.181	1	95.04	O
	ATOM	1007	CB	ILE	A	135	164.267	142.165	124.234	1	95.04	C
	ATOM	1008	CG1	ILE	A	135	163.318	143.272	123.78	1	95.04	C
	ATOM	1009	CG2	ILE	A	135	165.708	142.552	123.958	1	95.04	C
	ATOM	1010	CD1	ILE	A	135	163.709	144.646	124.272	1	95.04	C
	ATOM	1011	N	PHE	A	136	164.708	139.146	125.104	1	94.11	N
	ATOM	1012	CA	PHE	A	136	165.624	138.148	125.639	1	94.11	C
	ATOM	1013	C	PHE	A	136	165.072	136.756	125.364	1	94.11	C
	ATOM	1014	O	PHE	A	136	164.015	136.394	125.89	1	94.11	O
	ATOM	1015	CB	PHE	A	136	165.819	138.332	127.144	1	94.11	C
	ATOM	1016	CG	PHE	A	136	166.515	139.603	127.526	1	94.11	C
	ATOM	1017	CD1	PHE	A	136	165.845	140.811	127.5	1	94.11	C
	ATOM	1018	CD2	PHE	A	136	167.832	139.585	127.94	1	94.11	C
	ATOM	1019	CE1	PHE	A	136	166.481	141.977	127.862	1	94.11	C
	ATOM	1020	CE2	PHE	A	136	168.472	140.749	128.303	1	94.11	C
	ATOM	1021	CZ	PHE	A	136	167.796	141.946	128.263	1	94.11	C
	ATOM	1022	N	GLU	A	137	165.787	135.97	124.564	1	97.57	N
	ATOM	1023	CA	GLU	A	137	165.467	134.553	124.398	1	97.57	C
	ATOM	1024	C	GLU	A	137	166.694	133.748	124.81	1	97.57	C
	ATOM	1025	O	GLU	A	137	167.47	133.287	123.972	1	97.57	O
	ATOM	1026	CB	GLU	A	137	165.047	134.248	122.967	1	97.57	C
	ATOM	1027	CG	GLU	A	137	164.399	135.414	122.246	1	97.57	C
	ATOM	1028	CD	GLU	A	137	163.473	134.966	121.134	1	97.57	C
	ATOM	1029	OE1	GLU	A	137	163.846	134.038	120.387	1	97.57	O
	ATOM	1030	OE2	GLU	A	137	162.371	135.539	121.008	1	97.57	O
	ATOM	1031	N	ASN	A	138	166.851	133.575	126.118	1	101.36	N
	ATOM	1032	CA	ASN	A	138	167.828	132.699	126.749	1	101.36	C
	ATOM	1033	C	ASN	A	138	167.448	132.602	128.221	1	101.36	C
	ATOM	1034	O	ASN	A	138	167.354	133.635	128.894	1	101.36	O
	ATOM	1035	CB	ASN	A	138	169.248	133.244	126.575	1	101.36	C
	ATOM	1036	CG	ASN	A	138	170.309	132.313	127.127	1	101.36	C
	ATOM	1037	OD1	ASN	A	138	170.021	131.186	127.525	1	101.36	O
	ATOM	1038	ND2	ASN	A	138	171.55	132.784	127.154	1	101.36	N
	ATOM	1039	N	PRO	A	139	167.23	131.403	128.763	1	102.09	N
	ATOM	1040	CA	PRO	A	139	166.808	131.321	130.172	1	102.09	C
	ATOM	1041	C	PRO	A	139	167.797	131.946	131.141	1	102.09	C
	ATOM	1042	O	PRO	A	139	167.394	132.72	132.023	1	102.09	O
	ATOM	1043	CB	PRO	A	139	166.662	129.812	130.396	1	102.09	C
	ATOM	1044	CG	PRO	A	139	166.374	129.263	129.046	1	102.09	C
	ATOM	1045	CD	PRO	A	139	167.163	130.098	128.088	1	102.09	C
	ATOM	1046	N	LYS	A	140	169.089	131.654	130.98	1	100.13	N
	ATOM	1047	CA	LYS	A	140	170.092	132.202	131.885	1	100.13	C
	ATOM	1048	C	LYS	A	140	170.135	133.721	131.801	1	100.13	C
	ATOM	1049	O	LYS	A	140	170.262	134.403	132.824	1	100.13	O
	ATOM	1050	CB	LYS	A	140	171.463	131.607	131.567	1	100.13	C
	ATOM	1051	CG	LYS	A	140	172.21	131.088	132.781	1	100.13	C
	ATOM	1052	CD	LYS	A	140	173.295	130.104	132.377	1	100.13	C
	ATOM	1053	CE	LYS	A	140	173.779	129.295	133.568	1	100.13	C
	ATOM	1054	NZ	LYS	A	140	174.596	128.124	133.146	1	100.13	N
	ATOM	1055	N	GLU	A	141	170.033	134.269	130.591	1	97.68	N
	ATOM	1056	CA	GLU	A	141	170.017	135.716	130.431	1	97.68	C
	ATOM	1057	C	GLU	A	141	168.674	136.317	130.82	1	97.68	C
	ATOM	1058	O	GLU	A	141	168.631	137.422	131.373	1	97.68	O
	ATOM	1059	CB	GLU	A	141	170.361	136.088	128.989	1	97.68	C
	ATOM	1060	CG	GLU	A	141	170.715	137.548	128.789	1	97.68	C
	ATOM	1061	CD	GLU	A	141	171.78	137.747	127.728	1	97.68	C
	ATOM	1062	OE1	GLU	A	141	171.534	137.377	126.562	1	97.68	O
	ATOM	1063	OE2	GLU	A	141	172.863	138.274	128.06	1	97.68	O
	ATOM	1064	N	ARG	A	142	167.572	135.612	130.553	1	92.43	N
	ATOM	1065	CA	ARG	A	142	166.265	136.167	130.886	1	92.43	C
	ATOM	1066	C	ARG	A	142	166.056	136.257	132.389	1	92.43	C
	ATOM	1067	O	ARG	A	142	165.355	137.159	132.855	1	92.43	O
	ATOM	1068	CB	ARG	A	142	165.15	135.342	130.25	1	92.43	C
	ATOM	1069	CG	ARG	A	142	163.831	136.081	130.146	1	92.43	C
	ATOM	1070	CD	ARG	A	142	162.676	135.114	130.02	1	92.43	C
	ATOM	1071	NE	ARG	A	142	162.867	134.197	128.905	1	92.43	N
	ATOM	1072	CZ	ARG	A	142	162.558	132.909	128.936	1	92.43	C
	ATOM	1073	NH1	ARG	A	142	162.028	132.352	130.012	1	92.43	N
	ATOM	1074	NH2	ARG	A	142	162.788	132.16	127.862	1	92.43	N
	ATOM	1075	N	ALA	A	143	166.648	135.347	133.164	1	91.55	N
	ATOM	1076	CA	ALA	A	143	166.515	135.437	134.616	1	91.55	C
	ATOM	1077	C	ALA	A	143	167.135	136.727	135.148	1	91.55	C
	ATOM	1078	O	ALA	A	143	166.492	137.486	135.889	1	91.55	O
	ATOM	1079	CB	ALA	A	143	167.155	134.217	135.275	1	91.55	C
	ATOM	1080	N	THR	A	144	168.388	136.996	134.774	1	92.13	N
	ATOM	1081	CA	THR	A	144	169.044	138.213	135.232	1	92.13	C
	ATOM	1082	C	THR	A	144	168.469	139.456	134.572	1	92.13	C
	ATOM	1083	O	THR	A	144	168.677	140.561	135.081	1	92.13	O
	ATOM	1084	CB	THR	A	144	170.551	138.141	134.984	1	92.13	C
	ATOM	1085	OG1	THR	A	144	171.173	139.334	135.475	1	92.13	O
	ATOM	1086	CG2	THR	A	144	170.847	137.999	133.508	1	92.13	C
	ATOM	1087	N	ALA	A	145	167.765	139.307	133.449	1	90.37	N
	ATOM	1088	CA	ALA	A	145	167.028	140.441	132.906	1	90.37	C
	ATOM	1089	C	ALA	A	145	165.795	140.748	133.744	1	90.37	C
	ATOM	1090	O	ALA	A	145	165.52	141.912	134.051	1	90.37	O
	ATOM	1091	CB	ALA	A	145	166.636	140.168	131.456	1	90.37	C
	ATOM	1092	N	LEU	A	146	165.044	139.714	134.128	1	86.57	N
	ATOM	1093	CA	LEU	A	146	163.814	139.916	134.881	1	86.57	C
	ATOM	1094	C	LEU	A	146	164.074	140.334	136.318	1	86.57	C
	ATOM	1095	O	LEU	A	146	163.19	140.925	136.947	1	86.57	O
	ATOM	1096	CB	LEU	A	146	162.967	138.645	134.857	1	86.57	C
	ATOM	1097	CG	LEU	A	146	162.095	138.459	133.618	1	86.57	C
	ATOM	1098	CD1	LEU	A	146	161.49	137.071	133.596	1	86.57	C
	ATOM	1099	CD2	LEU	A	146	161.01	139.514	133.572	1	86.57	C
	ATOM	1100	N	ALA	A	147	165.256	140.033	136.859	1	86.98	N
	ATOM	1101	CA	ALA	A	147	165.564	140.497	138.209	1	86.98	C
	ATOM	1102	C	ALA	A	147	165.534	142.021	138.29	1	86.98	C
	ATOM	1103	O	ALA	A	147	164.984	142.594	139.242	1	86.98	O
	ATOM	1104	CB	ALA	A	147	166.924	139.96	138.65	1	86.98	C
	ATOM	1105	N	VAL	A	148	166.11	142.696	137.292	1	86.19	N
	ATOM	1106	CA	VAL	A	148	166.112	144.155	137.279	1	86.19	C
	ATOM	1107	C	VAL	A	148	164.694	144.691	137.132	1	86.19	C
	ATOM	1108	O	VAL	A	148	164.335	145.709	137.735	1	86.19	O
	ATOM	1109	CB	VAL	A	148	167.033	144.679	136.165	1	86.19	C
	ATOM	1110	CG1	VAL	A	148	167.038	146.193	136.151	1	86.19	C
	ATOM	1111	CG2	VAL	A	148	168.438	144.148	136.354	1	86.19	C
	ATOM	1112	N	TRP	A	149	163.867	144.021	136.328	1	88.35	N
	ATOM	1113	CA	TRP	A	149	162.475	144.436	136.208	1	88.35	C
	ATOM	1114	C	TRP	A	149	161.752	144.315	137.54	1	88.35	C
	ATOM	1115	O	TRP	A	149	160.952	145.185	137.903	1	88.35	O
	ATOM	1116	CB	TRP	A	149	161.762	143.606	135.145	1	88.35	C
	ATOM	1117	CG	TRP	A	149	160.281	143.768	135.189	1	88.35	C
	ATOM	1118	CD1	TRP	A	149	159.546	144.721	134.555	1	88.35	C
	ATOM	1119	CD2	TRP	A	149	159.35	142.957	135.911	1	88.35	C
	ATOM	1120	NE1	TRP	A	149	158.214	144.555	134.836	1	88.35	N
	ATOM	1121	CE2	TRP	A	149	158.068	143.477	135.668	1	88.35	C
	ATOM	1122	CE3	TRP	A	149	159.478	141.84	136.741	1	88.35	C
	ATOM	1123	CZ2	TRP	A	149	156.921	142.923	136.223	1	88.35	C
	ATOM	1124	CZ3	TRP	A	149	158.338	141.29	137.29	1	88.35	C
	ATOM	1125	CH2	TRP	A	149	157.076	141.831	137.028	1	88.35	C
	ATOM	1126	N	SER	A	150	162.009	143.232	138.274	1	90.99	N
	ATOM	1127	CA	SER	A	150	161.405	143.076	139.593	1	90.99	C
	ATOM	1128	C	SER	A	150	161.837	144.195	140.528	1	90.99	C
	ATOM	1129	O	SER	A	150	161.015	144.749	141.267	1	90.99	O
	ATOM	1130	CB	SER	A	150	161.773	141.718	140.184	1	90.99	C
	ATOM	1131	OG	SER	A	150	161.703	141.753	141.596	1	90.99	O
	ATOM	1132	N	ILE	A	151	163.083	144.588	140.486	1	93.29	N
	ATOM	1133	CA	ILE	A	151	163.488	145.581	141.424	1	93.29	C
	ATOM	1134	C	ILE	A	151	162.68	146.722	141.099	1	93.29	C
	ATOM	1135	O	ILE	A	151	162.001	147.151	141.936	1	93.29	O
	ATOM	1136	CB	ILE	A	151	164.888	146.025	141.336	1	30	C
	ATOM	1137	CG1	ILE	A	151	165.803	144.92	141.831	1	30	C
	ATOM	1138	CG2	ILE	A	151	165.078	147.232	142.219	1	30	C
	ATOM	1139	CD1	ILE	A	151	167.269	145.255	141.707	1	30	C
	ATOM	1140	N	ALA	A	152	162.623	147.17	139.875	1	95.18	N
	ATOM	1141	CA	ALA	A	152	161.919	148.412	139.595	1	95.18	C
	ATOM	1142	C	ALA	A	152	160.473	148.439	139.928	1	95.18	C
	ATOM	1143	O	ALA	A	152	160.06	149.249	140.734	1	95.18	O
	ATOM	1144	CB	ALA	A	152	162.099	148.791	138.186	1	95.18	C
	ATOM	1145	N	SER	A	153	159.703	147.531	139.453	1	95.6	N
	ATOM	1146	CA	SER	A	153	158.311	147.624	139.708	1	95.6	C
	ATOM	1147	C	SER	A	153	158.01	147.942	141.115	1	95.6	C
	ATOM	1148	O	SER	A	153	156.977	148.485	141.384	1	95.6	O
	ATOM	1149	CB	SER	A	153	157.677	146.307	139.479	1	95.6	C
	ATOM	1150	OG	SER	A	153	156.98	145.898	140.623	1	95.6	O
	ATOM	1151	N	SER	A	154	158.869	147.585	142.049	1	97.53	N
	ATOM	1152	CA	SER	A	154	158.607	147.776	143.48	1	97.53	C
	ATOM	1153	C	SER	A	154	159.489	148.697	144.261	1	97.53	C
	ATOM	1154	O	SER	A	154	159.064	149.236	145.225	1	97.53	O
	ATOM	1155	CB	SER	A	154	158.688	146.445	144.153	1	97.53	C
	ATOM	1156	OG	SER	A	154	159.591	146.511	145.23	1	97.53	O
	ATOM	1157	N	ILE	A	155	160.699	148.909	143.869	1	100.59	N
	ATOM	1158	CA	ILE	A	155	161.466	149.866	144.587	1	100.59	C
	ATOM	1159	C	ILE	A	155	160.699	151.083	144.456	1	100.59	C
	ATOM	1160	O	ILE	A	155	160.971	152.048	145.093	1	100.59	O
	ATOM	1161	CB	ILE	A	155	162.729	150.198	143.899	1	30	C
	ATOM	1162	CG1	ILE	A	155	163.789	150.438	144.951	1	30	C
	ATOM	1163	CG2	ILE	A	155	162.577	151.404	142.991	1	30	C
	ATOM	1164	CD1	ILE	A	155	163.742	149.371	146.011	1	30	C
	ATOM	1165	N	GLY	A	156	159.692	151.082	143.623	1	104.03	N
	ATOM	1166	CA	GLY	A	156	158.931	152.295	143.38	1	104.03	C
	ATOM	1167	C	GLY	A	156	158.017	152.651	144.534	1	104.03	C
	ATOM	1168	O	GLY	A	156	157.891	153.821	144.898	1	104.03	O
	ATOM	1169	N	ALA	A	157	157.371	151.648	145.132	1	102.84	N
	ATOM	1170	CA	ALA	A	157	156.463	151.914	146.243	1	102.84	C
	ATOM	1171	C	ALA	A	157	157.201	152.517	147.431	1	102.84	C
	ATOM	1172	O	ALA	A	157	156.688	153.427	148.092	1	102.84	O
	ATOM	1173	CB	ALA	A	157	155.746	150.63	146.655	1	102.84	C
	ATOM	1174	N	VAL	A	158	158.4	152.017	147.727	1	102.52	N
	ATOM	1175	CA	VAL	A	158	159.164	152.552	148.849	1	102.52	C
	ATOM	1176	C	VAL	A	158	159.715	153.932	148.518	1	102.52	C
	ATOM	1177	O	VAL	A	158	159.717	154.831	149.367	1	102.52	O
	ATOM	1178	CB	VAL	A	158	160.285	151.58	149.252	1	102.52	C
	ATOM	1179	CG1	VAL	A	158	160.837	151.963	150.612	1	102.52	C
	ATOM	1180	CG2	VAL	A	158	159.77	150.155	149.266	1	102.52	C
	ATOM	1181	N	PHE	A	159	160.198	154.128	147.291	1	104.64	N
	ATOM	1182	CA	PHE	A	159	160.836	155.391	146.943	1	104.64	C
	ATOM	1183	C	PHE	A	159	159.842	156.486	146.584	1	104.64	C
	ATOM	1184	O	PHE	A	159	160.252	157.642	146.432	1	104.64	O
	ATOM	1185	CB	PHE	A	159	161.809	155.185	145.782	1	104.64	C
	ATOM	1186	CG	PHE	A	159	163.229	154.996	146.214	1	104.64	C
	ATOM	1187	CD2	PHE	A	159	163.789	153.734	146.256	1	104.64	C
	ATOM	1188	CD1	PHE	A	159	164.002	156.079	146.582	1	104.64	C
	ATOM	1189	CE2	PHE	A	159	165.095	153.554	146.655	1	104.64	C
	ATOM	1190	CE1	PHE	A	159	165.309	155.907	146.982	1	104.64	C
	ATOM	1191	CZ	PHE	A	159	165.856	154.642	147.019	1	104.64	C
	ATOM	1192	N	GLY	A	160	158.563	156.158	146.439	1	112.74	N
	ATOM	1193	CA	GLY	A	160	157.554	157.143	146.134	1	112.74	C
	ATOM	1194	C	GLY	A	160	157.43	158.259	147.153	1	112.74	C
	ATOM	1195	O	GLY	A	160	157.458	159.44	146.797	1	112.74	O
	ATOM	1196	N	PRO	A	161	157.262	157.916	148.439	1	116.82	N
	ATOM	1197	CA	PRO	A	161	157.122	158.965	149.458	1	116.82	C
	ATOM	1198	C	PRO	A	161	158.294	159.932	149.512	1	116.82	C
	ATOM	1199	O	PRO	A	161	158.087	161.136	149.681	1	116.82	O
	ATOM	1200	CB	PRO	A	161	156.997	158.167	150.761	1	116.82	C
	ATOM	1201	CG	PRO	A	161	156.395	156.88	150.344	1	116.82	C
	ATOM	1202	CD	PRO	A	161	156.967	156.58	148.99	1	116.82	C
	ATOM	1203	N	ILE	A	162	159.522	159.432	149.352	1	114.44	N
	ATOM	1204	CA	ILE	A	162	160.695	160.3	149.464	1	114.44	C
	ATOM	1205	C	ILE	A	162	160.692	161.343	148.355	1	114.44	C
	ATOM	1206	O	ILE	A	162	160.825	162.549	148.603	1	114.44	O
	ATOM	1207	CB	ILE	A	162	161.989	159.466	149.439	1	114.44	C
	ATOM	1208	CG1	ILE	A	162	162.166	158.693	150.746	1	114.44	C
	ATOM	1209	CG2	ILE	A	162	163.188	160.357	149.184	1	114.44	C
	ATOM	1210	CD	ILE	A	162	161.493	157.34	150.76	1	114.44	C
	ATOM	1211	N	ILE	A	163	160.527	160.889	147.113	1	116.73	N
	ATOM	1212	CA	ILE	A	163	160.543	161.802	145.977	1	116.73	C
	ATOM	1213	C	ILE	A	163	159.335	162.726	146.021	1	116.73	C
	ATOM	1214	O	ILE	A	163	159.435	163.914	145.698	1	116.73	O
	ATOM	1215	CB	ILE	A	163	160.616	161.006	144.661	1	116.73	C
	ATOM	1216	CG1	ILE	A	163	161.987	160.337	144.534	1	116.73	C
	ATOM	1217	CG2	ILE	A	163	160.333	161.901	143.468	1	116.73	C
	ATOM	1218	CD	ILE	A	163	162.181	159.559	143.255	1	116.73	C
	ATOM	1219	N	GLY	A	164	158.182	162.207	146.444	1	121.55	N
	ATOM	1220	CA	GLY	A	164	157.001	163.048	146.552	1	121.55	C
	ATOM	1221	C	GLY	A	164	157.173	164.16	147.567	1	121.55	C
	ATOM	1222	O	GLY	A	164	156.797	165.308	147.319	1	121.55	O
	ATOM	1223	N	GLY	A	165	157.745	163.835	148.727	1	123.6	N
	ATOM	1224	CA	GLY	A	165	157.997	164.858	149.727	1	123.6	C
	ATOM	1225	C	GLY	A	165	159.023	165.876	149.272	1	123.6	C
	ATOM	1226	O	GLY	A	165	158.846	167.08	149.475	1	123.6	O
	ATOM	1227	N	ALA	A	166	160.105	165.41	148.643	1	124.22	N
	ATOM	1228	CA	ALA	A	166	161.115	166.338	148.143	1	124.22	C
	ATOM	1229	C	ALA	A	166	160.541	167.248	147.065	1	124.22	C
	ATOM	1230	O	ALA	A	166	160.93	168.417	146.956	1	124.22	O
	ATOM	1231	CB	ALA	A	166	162.322	165.567	147.611	1	124.22	C
	ATOM	1232	N	LEU	A	167	159.618	166.729	146.255	1	127.02	N
	ATOM	1233	CA	LEU	A	167	159.007	167.542	145.21	1	127.02	C
	ATOM	1234	C	LEU	A	167	158.005	168.531	145.792	1	127.02	C
	ATOM	1235	O	LEU	A	167	157.917	169.674	145.332	1	127.02	O
	ATOM	1236	CB	LEU	A	167	158.339	166.633	144.178	1	127.02	C
	ATOM	1237	CG	LEU	A	167	157.913	167.222	142.831	1	127.02	C
	ATOM	1238	CD1	LEU	A	167	156.541	167.873	142.907	1	127.02	C
	ATOM	1239	CD2	LEU	A	167	158.951	168.21	142.34	1	127.02	C
	ATOM	1240	N	LEU	A	168	157.23	168.106	146.792	1	128.03	N
	ATOM	1241	CA	LEU	A	168	156.188	168.963	147.344	1	128.03	C
	ATOM	1242	C	LEU	A	168	156.748	170.035	148.267	1	128.03	C
	ATOM	1243	O	LEU	A	168	156.143	171.105	148.399	1	128.03	O
	ATOM	1244	CB	LEU	A	168	155.155	168.118	148.086	1	128.03	C
	ATOM	1245	CG	LEU	A	168	153.944	167.684	147.26	1	128.03	C
	ATOM	1246	CD1	LEU	A	168	153.08	166.719	148.051	1	128.03	C
	ATOM	1247	CD2	LEU	A	168	153.137	168.891	146.819	1	128.03	C
	ATOM	1248	N	GLU	A	169	157.884	169.772	148.919	1	132.18	N
	ATOM	1249	CA	GLU	A	169	158.477	170.781	149.791	1	132.18	C
	ATOM	1250	C	GLU	A	169	158.883	172.019	149.002	1	132.18	C
	ATOM	1251	O	GLU	A	169	158.681	173.15	149.459	1	132.18	O
	ATOM	1252	CB	GLU	A	169	159.678	170.197	150.534	1	132.18	C
	ATOM	1253	CG	GLU	A	169	159.304	169.342	151.736	1	132.18	C
	ATOM	1254	CD	GLU	A	169	160.296	169.466	152.875	1	132.18	C
	ATOM	1255	OE1	GLU	A	169	161.316	170.167	152.706	1	132.18	O
	ATOM	1256	OE2	GLU	A	169	160.056	168.863	153.941	1	132.18	O
	ATOM	1257	N	GLN	A	170	159.451	171.828	147.819	1	136.94	N
	ATOM	1258	CA	GLN	A	170	159.802	172.923	146.936	1	136.94	C
	ATOM	1259	C	GLN	A	170	158.753	173.036	145.83	1	136.94	C
	ATOM	1260	O	GLN	A	170	157.716	172.366	145.859	1	136.94	O
	ATOM	1261	CB	GLN	A	170	161.211	172.714	146.377	1	136.94	C
	ATOM	1262	CG	GLN	A	170	162.031	173.989	146.269	1	136.94	C
	ATOM	1263	CD	GLN	A	170	163.096	173.907	145.194	1	136.94	C
	ATOM	1264	OE1	GLN	A	170	162.789	173.816	144.006	1	136.94	O
	ATOM	1265	NE2	GLN	A	170	164.358	173.939	145.607	1	136.94	N
	ATOM	1266	N	PHE	A	171	159.019	173.903	144.851	1	138.61	N
	ATOM	1267	CA	PHE	A	171	158.154	174.083	143.689	1	138.61	C
	ATOM	1268	C	PHE	A	171	156.713	174.366	144.094	1	138.61	C
	ATOM	1269	O	PHE	A	171	156.442	175.338	144.806	1	138.61	O
	ATOM	1270	CB	PHE	A	171	158.222	172.853	142.783	1	138.61	C
	ATOM	1271	CG	PHE	A	171	159.523	172.717	142.052	1	138.61	C
	ATOM	1272	CD1	PHE	A	171	160.197	173.839	141.599	1	138.61	C
	ATOM	1273	CD2	PHE	A	171	160.08	171.472	141.825	1	138.61	C
	ATOM	1274	CE1	PHE	A	171	161.399	173.72	140.927	1	138.61	C
	ATOM	1275	CE2	PHE	A	171	161.282	171.346	141.154	1	138.61	C
	ATOM	1276	CZ	PHE	A	171	161.942	172.472	140.704	1	138.61	C
	ATOM	1277	N	SER	A	172	155.787	173.524	143.647	1	140.22	N
	ATOM	1278	CA	SER	A	172	154.373	173.69	143.956	1	140.22	C
	ATOM	1279	C	SER	A	172	153.662	172.373	143.672	1	140.22	C
	ATOM	1280	O	SER	A	172	154.287	171.371	143.316	1	140.22	O
	ATOM	1281	CB	SER	A	172	153.762	174.839	143.153	1	140.22	C
	ATOM	1282	OG	SER	A	172	153.337	174.386	141.882	1	140.22	O
	ATOM	1283	N	TRP	A	173	152.337	172.387	143.834	1	136.16	N
	ATOM	1284	CA	TRP	A	173	151.552	171.173	143.637	1	136.16	C
	ATOM	1285	C	TRP	A	173	151.606	170.697	142.19	1	136.16	C
	ATOM	1286	O	TRP	A	173	151.749	169.496	141.931	1	136.16	O
	ATOM	1287	CB	TRP	A	173	150.107	171.411	144.07	1	136.16	C
	ATOM	1288	CG	TRP	A	173	149.386	172.39	143.205	1	136.16	C
	ATOM	1289	CD1	TRP	A	173	149.361	173.745	143.346	1	136.16	C
	ATOM	1290	CD2	TRP	A	173	148.596	172.092	142.048	1	136.16	C
	ATOM	1291	NE1	TRP	A	173	148.599	174.311	142.353	1	136.16	N
	ATOM	1292	CE2	TRP	A	173	148.119	173.317	141.543	1	136.16	C
	ATOM	1293	CE3	TRP	A	173	148.247	170.91	141.392	1	136.16	C
	ATOM	1294	CZ2	TRP	A	173	147.308	173.392	140.415	1	136.16	C
	ATOM	1295	CZ3	TRP	A	173	147.443	170.987	140.273	1	136.16	C
	ATOM	1296	CH2	TRP	A	173	146.982	172.219	139.795	1	136.16	C
	ATOM	1297	N	HIS	A	174	151.507	171.621	141.23	1	134.43	N
	ATOM	1298	CA	HIS	A	174	151.398	171.226	139.83	1	134.43	C
	ATOM	1299	C	HIS	A	174	152.693	170.651	139.278	1	134.43	C
	ATOM	1300	O	HIS	A	174	152.691	170.141	138.153	1	134.43	O
	ATOM	1301	CB	HIS	A	174	150.936	172.404	138.967	1	134.43	C
	ATOM	1302	CG	HIS	A	174	151.776	173.636	139.106	1	134.43	C
	ATOM	1303	ND1	HIS	A	174	151.241	174.864	139.43	1	134.43	N
	ATOM	1304	CD2	HIS	A	174	153.105	173.835	138.946	1	134.43	C
	ATOM	1305	CE1	HIS	A	174	152.206	175.765	139.472	1	134.43	C
	ATOM	1306	NE2	HIS	A	174	153.347	175.166	139.184	1	134.43	N
	ATOM	1307	N	SER	A	175	153.791	170.73	140.027	1	133.08	N
	ATOM	1308	CA	SER	A	175	155.008	170.03	139.645	1	133.08	C
	ATOM	1309	C	SER	A	175	154.915	168.528	139.868	1	133.08	C
	ATOM	1310	O	SER	A	175	155.776	167.795	139.367	1	133.08	O
	ATOM	1311	CB	SER	A	175	156.206	170.587	140.417	1	133.08	C
	ATOM	1312	OG	SER	A	175	157.411	169.966	140.004	1	133.08	O
	ATOM	1313	N	ALA	A	176	153.89	168.057	140.587	1	128.94	N
	ATOM	1314	CA	ALA	A	176	153.764	166.63	140.871	1	128.94	C
	ATOM	1315	C	ALA	A	176	153.762	165.808	139.59	1	128.94	C
	ATOM	1316	O	ALA	A	176	154.24	164.668	139.573	1	128.94	O
	ATOM	1317	CB	ALA	A	176	152.496	166.362	141.68	1	128.94	C
	ATOM	1318	N	PHE	A	177	153.221	166.363	138.511	1	121.29	N
	ATOM	1319	CA	PHE	A	177	153.324	165.726	137.21	1	121.29	C
	ATOM	1320	C	PHE	A	177	154.399	166.351	136.335	1	121.29	C
	ATOM	1321	O	PHE	A	177	154.88	165.693	135.406	1	121.29	O
	ATOM	1322	CB	PHE	A	177	151.98	165.788	136.482	1	121.29	C
	ATOM	1323	CG	PHE	A	177	150.841	165.195	137.258	1	121.29	C
	ATOM	1324	CD1	PHE	A	177	150.634	163.826	137.277	1	121.29	C
	ATOM	1325	CD2	PHE	A	177	149.97	166.007	137.963	1	121.29	C
	ATOM	1326	CE1	PHE	A	177	149.583	163.281	137.988	1	121.29	C
	ATOM	1327	CE2	PHE	A	177	148.918	165.467	138.675	1	121.29	C
	ATOM	1328	CZ	PHE	A	177	148.725	164.103	138.687	1	121.29	C
	ATOM	1329	N	LEU	A	178	154.794	167.597	136.616	1	124.53	N
	ATOM	1330	CA	LEU	A	178	155.774	168.276	135.776	1	124.53	C
	ATOM	1331	C	LEU	A	178	157.135	167.595	135.798	1	124.53	C
	ATOM	1332	O	LEU	A	178	157.849	167.648	134.791	1	124.53	O
	ATOM	1333	CB	LEU	A	178	155.913	169.737	136.211	1	124.53	C
	ATOM	1334	CG	LEU	A	178	156.969	170.581	135.495	1	124.53	C
	ATOM	1335	CD1	LEU	A	178	156.685	170.64	134.002	1	124.53	C
	ATOM	1336	CD2	LEU	A	178	157.043	171.979	136.085	1	124.53	C
	ATOM	1337	N	ILE	A	179	157.508	166.955	136.909	1	124.12	N
	ATOM	1338	CA	ILE	A	179	158.723	166.148	136.96	1	124.12	C
	ATOM	1339	C	ILE	A	179	158.645	164.935	136.045	1	124.12	C
	ATOM	1340	O	ILE	A	179	159.686	164.488	135.536	1	124.12	O
	ATOM	1341	CB	ILE	A	179	159.033	165.697	138.406	1	124.12	C
	ATOM	1342	CG1	ILE	A	179	160.356	164.93	138.468	1	124.12	C
	ATOM	1343	CG2	ILE	A	179	157.892	164.862	138.975	1	124.12	C
	ATOM	1344	CD1	ILE	A	179	160.72	164.461	139.855	1	124.12	C
	ATOM	1345	N	ASN	A	180	157.451	164.405	135.797	1	118.04	N
	ATOM	1346	CA	ASN	A	180	157.281	163.18	135.033	1	118.04	C
	ATOM	1347	C	ASN	A	180	157.353	163.408	133.529	1	118.04	C
	ATOM	1348	O	ASN	A	180	157.504	162.437	132.781	1	118.04	O
	ATOM	1349	CB	ASN	A	180	155.948	162.522	135.414	1	118.04	C
	ATOM	1350	CG	ASN	A	180	155.844	161.073	134.964	1	118.04	C
	ATOM	1351	OD1	ASN	A	180	155.026	160.327	135.493	1	118.04	O
	ATOM	1352	ND2	ASN	A	180	156.66	160.669	133.997	1	118.04	N
	ATOM	1353	N	VAL	A	181	157.271	164.65	133.066	1	114.37	N
	ATOM	1354	CA	VAL	A	181	157.227	164.908	131.629	1	114.37	C
	ATOM	1355	C	VAL	A	181	158.618	164.762	131.012	1	114.37	C
	ATOM	1356	O	VAL	A	181	158.785	163.931	130.109	1	114.37	O
	ATOM	1357	CB	VAL	A	181	156.602	166.28	131.33	1	114.37	C
	ATOM	1358	CG1	VAL	A	181	157.011	166.768	129.954	1	114.37	C
	ATOM	1359	CG2	VAL	A	181	155.094	166.201	131.449	1	114.37	C
	ATOM	1360	N	PRO	A	182	159.644	165.512	131.443	1	114.17	N
	ATOM	1361	CA	PRO	A	182	160.956	165.355	130.792	1	114.17	C
	ATOM	1362	C	PRO	A	182	161.542	163.967	130.951	1	114.17	C
	ATOM	1363	O	PRO	A	182	162.348	163.548	130.112	1	114.17	O
	ATOM	1364	CB	PRO	A	182	161.828	166.414	131.483	1	114.17	C
	ATOM	1365	CG	PRO	A	182	160.876	167.331	132.16	1	114.17	C
	ATOM	1366	CD	PRO	A	182	159.726	166.473	132.555	1	114.17	C
	ATOM	1367	N	PHE	A	183	161.17	163.241	132.007	1	114.53	N
	ATOM	1368	CA	PHE	A	183	161.691	161.891	132.189	1	114.53	C
	ATOM	1369	C	PHE	A	183	161.01	160.904	131.251	1	114.53	C
	ATOM	1370	O	PHE	A	183	161.656	159.991	130.724	1	114.53	O
	ATOM	1371	CB	PHE	A	183	161.518	161.455	133.641	1	114.53	C
	ATOM	1372	CG	PHE	A	183	162.731	160.799	134.219	1	114.53	C
	ATOM	1373	CD1	PHE	A	183	163.751	161.559	134.764	1	114.53	C
	ATOM	1374	CD2	PHE	A	183	162.861	159.424	134.206	1	114.53	C
	ATOM	1375	CE1	PHE	A	183	164.876	160.957	135.297	1	114.53	C
	ATOM	1376	CE2	PHE	A	183	163.982	158.813	134.737	1	114.53	C
	ATOM	1377	CZ	PHE	A	183	164.992	159.581	135.282	1	114.53	C
	ATOM	1378	N	ALA	A	184	159.703	161.066	131.034	1	111.39	N
	ATOM	1379	CA	ALA	A	184	158.985	160.155	130.149	1	111.39	C
	ATOM	1380	C	ALA	A	184	159.339	160.405	128.691	1	111.39	C
	ATOM	1381	O	ALA	A	184	159.459	159.457	127.907	1	111.39	O
	ATOM	1382	CB	ALA	A	184	157.479	160.288	130.364	1	111.39	C
	ATOM	1383	N	ILE	A	185	159.512	161.674	128.31	1	110.55	N
	ATOM	1384	CA	ILE	A	185	159.808	162.002	126.918	1	110.55	C
	ATOM	1385	C	ILE	A	185	161.081	161.302	126.469	1	110.55	C
	ATOM	1386	O	ILE	A	185	161.108	160.643	125.421	1	110.55	O
	ATOM	1387	CB	ILE	A	185	159.908	163.527	126.736	1	110.55	C
	ATOM	1388	CG1	ILE	A	185	158.514	164.146	126.68	1	110.55	C
	ATOM	1389	CG2	ILE	A	185	160.693	163.866	125.48	1	110.55	C
	ATOM	1390	CD	ILE	A	185	157.66	163.609	125.559	1	110.55	C
	ATOM	1391	N	ILE	A	186	162.141	161.4	127.275	1	111.92	N
	ATOM	1392	CA	ILE	A	186	163.39	160.712	126.962	1	111.92	C
	ATOM	1393	C	ILE	A	186	163.122	159.242	126.679	1	111.92	C
	ATOM	1394	O	ILE	A	186	163.702	158.656	125.754	1	111.92	O
	ATOM	1395	CB	ILE	A	186	164.4	160.901	128.108	1	111.92	C
	ATOM	1396	CG1	ILE	A	186	164.957	162.324	128.095	1	111.92	C
	ATOM	1397	CG2	ILE	A	186	165.527	159.889	128.01	1	111.92	C
	ATOM	1398	CD1	ILE	A	186	165.609	162.709	126.788	1	111.92	C
	ATOM	1399	N	ALA	A	187	162.211	158.637	127.446	1	111.68	N
	ATOM	1400	CA	ALA	A	187	161.785	157.262	127.216	1	111.68	C
	ATOM	1401	C	ALA	A	187	161.498	156.999	125.743	1	111.68	C
	ATOM	1402	O	ALA	A	187	162.136	156.143	125.118	1	111.68	O
	ATOM	1403	CB	ALA	A	187	160.55	156.954	128.067	1	111.68	C
	ATOM	1404	N	VAL	A	188	160.565	157.756	125.158	1	110.28	N
	ATOM	1405	CA	VAL	A	188	160.224	157.511	123.76	1	110.28	C
	ATOM	1406	C	VAL	A	188	161.423	157.8	122.868	1	110.28	C
	ATOM	1407	O	VAL	A	188	161.672	157.08	121.894	1	110.28	O
	ATOM	1408	CB	VAL	A	188	158.975	158.315	123.341	1	110.28	C
	ATOM	1409	CG1	VAL	A	188	157.913	158.254	124.427	1	110.28	C
	ATOM	1410	CG2	VAL	A	188	159.312	159.757	122.991	1	110.28	C
	ATOM	1411	N	VAL	A	189	162.222	158.813	123.223	1	111.43	N
	ATOM	1412	CA	VAL	A	189	163.397	159.154	122.425	1	111.43	C
	ATOM	1413	C	VAL	A	189	164.342	157.964	122.353	1	111.43	C
	ATOM	1414	O	VAL	A	189	165.099	157.804	121.387	1	111.43	O
	ATOM	1415	CB	VAL	A	189	164.09	160.404	123	1	111.43	C
	ATOM	1416	CG1	VAL	A	189	165.314	160.778	122.174	1	111.43	C
	ATOM	1417	CG2	VAL	A	189	163.113	161.568	123.056	1	111.43	C
	ATOM	1418	N	ALA	A	190	164.3	157.1	123.365	1	109.58	N
	ATOM	1419	CA	ALA	A	190	165.037	155.848	123.299	1	109.58	C
	ATOM	1420	C	ALA	A	190	164.132	154.678	122.935	1	109.58	C
	ATOM	1421	O	ALA	A	190	164.587	153.715	122.308	1	109.58	O
	ATOM	1422	CB	ALA	A	190	165.739	155.579	124.631	1	109.58	C
	ATOM	1423	N	GLY	A	191	162.848	154.758	123.289	1	110.29	N
	ATOM	1424	CA	GLY	A	191	161.942	153.645	123.058	1	110.29	C
	ATOM	1425	C	GLY	A	191	161.735	153.308	121.599	1	110.29	C
	ATOM	1426	O	GLY	A	191	161.288	152.197	121.292	1	110.29	O
	ATOM	1427	N	LEU	A	192	162.041	154.236	120.699	1	110.14	N
	ATOM	1428	CA	LEU	A	192	161.937	153.997	119.268	1	110.14	C
	ATOM	1429	C	LEU	A	192	163.271	153.619	118.644	1	110.14	C
	ATOM	1430	O	LEU	A	192	163.307	153.215	117.476	1	110.14	O
	ATOM	1431	CB	LEU	A	192	161.353	155.242	118.59	1	110.14	C
	ATOM	1432	CG	LEU	A	192	162.255	156.415	118.182	1	110.14	C
	ATOM	1433	CD1	LEU	A	192	162.876	156.257	116.8	1	110.14	C
	ATOM	1434	CD2	LEU	A	192	161.492	157.726	118.276	1	110.14	C
	ATOM	1435	N	PHE	A	193	164.365	153.721	119.397	1	110.31	N
	ATOM	1436	CA	PHE	A	193	165.69	153.586	118.807	1	110.31	C
	ATOM	1437	C	PHE	A	193	166.383	152.285	119.19	1	110.31	C
	ATOM	1438	O	PHE	A	193	167.373	151.906	118.554	1	110.31	O
	ATOM	1439	CB	PHE	A	193	166.557	154.778	119.215	1	110.31	C
	ATOM	1440	CG	PHE	A	193	167.32	155.391	118.081	1	110.31	C
	ATOM	1441	CD1	PHE	A	193	168.572	154.917	117.733	1	110.31	C
	ATOM	1442	CD2	PHE	A	193	166.786	156.446	117.363	1	110.31	C
	ATOM	1443	CE1	PHE	A	193	169.277	155.484	116.691	1	110.31	C
	ATOM	1444	CE2	PHE	A	193	167.486	157.017	116.32	1	110.31	C
	ATOM	1445	CZ	PHE	A	193	168.733	156.535	115.982	1	110.31	C
	ATOM	1446	N	LEU	A	194	165.902	151.592	120.222	1	109.2	N
	ATOM	1447	CA	LEU	A	194	166.513	150.347	120.672	1	109.2	C
	ATOM	1448	C	LEU	A	194	165.48	149.282	121.027	1	109.2	C
	ATOM	1449	O	LEU	A	194	165.67	148.529	121.982	1	109.2	O
	ATOM	1450	CB	LEU	A	194	167.435	150.591	121.867	1	109.2	C
	ATOM	1451	CG	LEU	A	194	168.363	151.81	121.897	1	109.2	C
	ATOM	1452	CD1	LEU	A	194	167.666	153.041	122.459	1	109.2	C
	ATOM	1453	CD2	LEU	A	194	169.625	151.503	122.687	1	109.2	C
	ATOM	1454	N	LEU	A	195	164.391	149.197	120.275	1	108.01	N
	ATOM	1455	CA	LEU	A	195	163.338	148.234	120.549	1	108.01	C
	ATOM	1456	C	LEU	A	195	163.014	147.414	119.307	1	108.01	C
	ATOM	1457	O	LEU	A	195	162.983	147.942	118.19	1	108.01	O
	ATOM	1458	CB	LEU	A	195	162.065	148.936	121.041	1	108.01	C
	ATOM	1459	CG	LEU	A	195	161.863	149.082	122.551	1	108.01	C
	ATOM	1460	CD1	LEU	A	195	161.845	147.723	123.226	1	108.01	C
	ATOM	1461	CD2	LEU	A	195	162.918	149.98	123.173	1	108.01	C
	ATOM	1462	N	PRO	A	196	162.771	146.113	119.467	1	113.1	N
	ATOM	1463	CA	PRO	A	196	162.337	145.291	118.332	1	113.1	C
	ATOM	1464	C	PRO	A	196	160.831	145.322	118.127	1	113.1	C
	ATOM	1465	O	PRO	A	196	160.121	146.091	118.781	1	113.1	O
	ATOM	1466	CB	PRO	A	196	162.824	143.889	118.711	1	113.1	C
	ATOM	1467	CG	PRO	A	196	162.92	143.9	120.209	1	113.1	C
	ATOM	1468	CD	PRO	A	196	162.889	145.326	120.704	1	113.1	C
	ATOM	1469	N	GLU	A	197	160.338	144.491	117.212	1	117.96	N
	ATOM	1470	CA	GLU	A	197	158.913	144.411	116.925	1	117.96	C
	ATOM	1471	C	GLU	A	197	158.48	142.954	117	1	117.96	C
	ATOM	1472	O	GLU	A	197	159.231	142.047	116.632	1	117.96	O
	ATOM	1473	CB	GLU	A	197	158.592	144.999	115.548	1	117.96	C
	ATOM	1474	CG	GLU	A	197	157.112	145.091	115.243	1	117.96	C
	ATOM	1475	CD	GLU	A	197	156.309	145.562	116.433	1	117.96	C
	ATOM	1476	OE1	GLU	A	197	156.399	146.759	116.774	1	117.96	O
	ATOM	1477	OE2	GLU	A	197	155.592	144.734	117.032	1	117.96	O
	ATOM	1478	N	SER	A	198	157.255	142.737	117.483	1	117.05	N
	ATOM	1479	CA	SER	A	198	156.725	141.38	117.569	1	117.05	C
	ATOM	1480	C	SER	A	198	155.575	141.175	116.593	1	117.05	C
	ATOM	1481	O	SER	A	198	155.668	140.329	115.697	1	117.05	O
	ATOM	1482	CB	SER	A	198	156.262	141.078	118.994	1	117.05	C
	ATOM	1483	OG	SER	A	198	157.334	141.193	119.91	1	117.05	O
	ATOM	1484	N	LYS	A	199	154.507	141.957	116.744	1	123.56	N
	ATOM	1485	CA	LYS	A	199	153.41	142.032	115.778	1	123.56	C
	ATOM	1486	C	LYS	A	199	152.932	140.638	115.357	1	123.56	C
	ATOM	1487	O	LYS	A	199	153.15	140.188	114.231	1	123.56	O
	ATOM	1488	CB	LYS	A	199	153.832	142.868	114.566	1	123.56	C
	ATOM	1489	CG	LYS	A	199	152.707	143.202	113.602	1	123.56	C
	ATOM	1490	CD	LYS	A	199	153.259	143.816	112.334	1	123.56	C
	ATOM	1491	CE	LYS	A	199	154.126	142.818	111.586	1	123.56	C
	ATOM	1492	NZ	LYS	A	199	154.533	143.322	110.243	1	123.56	N
	ATOM	1493	N	LEU	A	200	152.312	139.946	116.314	1	122.49	N
	ATOM	1494	CA	LEU	A	200	151.773	138.615	116.051	1	122.49	C
	ATOM	1495	C	LEU	A	200	150.891	138.645	114.809	1	122.49	C
	ATOM	1496	O	LEU	A	200	150.037	139.523	114.658	1	122.49	O
	ATOM	1497	CB	LEU	A	200	150.97	138.118	117.255	1	122.49	C
	ATOM	1498	CG	LEU	A	200	149.816	137.139	116.991	1	122.49	C
	ATOM	1499	CD1	LEU	A	200	150.311	135.815	116.401	1	122.49	C
	ATOM	1500	CD2	LEU	A	200	148.991	136.885	118.241	1	122.49	C
	ATOM	1501	N	SER	A	201	151.1	137.674	113.925	1	126.12	N
	ATOM	1502	CA	SER	A	201	150.511	137.721	112.597	1	126.12	C
	ATOM	1503	C	SER	A	201	149.008	137.463	112.639	1	126.12	C
	ATOM	1504	O	SER	A	201	148.446	137.017	113.643	1	126.12	O
	ATOM	1505	CB	SER	A	201	151.18	136.699	111.68	1	126.12	C
	ATOM	1506	OG	SER	A	201	150.519	136.647	110.431	1	126.12	O
	ATOM	1507	N	LYS	A	202	148.359	137.756	111.51	1	130.27	N
	ATOM	1508	CA	LYS	A	202	146.928	137.54	111.339	1	130.27	C
	ATOM	1509	C	LYS	A	202	146.572	136.063	111.224	1	130.27	C
	ATOM	1510	O	LYS	A	202	145.383	135.727	111.239	1	130.27	O
	ATOM	1511	CB	LYS	A	202	146.451	138.296	110.093	1	130.27	C
	ATOM	1512	CG	LYS	A	202	144.941	138.46	109.933	1	130.27	C
	ATOM	1513	CD	LYS	A	202	144.254	138.836	111.231	1	130.27	C
	ATOM	1514	CE	LYS	A	202	144.152	140.348	111.381	1	130.27	C
	ATOM	1515	NZ	LYS	A	202	143.54	140.744	112.679	1	130.27	N
	ATOM	1516	N	GLU	A	203	147.57	135.18	111.118	1	134.85	N
	ATOM	1517	CA	GLU	A	203	147.305	133.772	110.832	1	134.85	C
	ATOM	1518	C	GLU	A	203	146.464	133.129	111.928	1	134.85	C
	ATOM	1519	O	GLU	A	203	145.515	132.389	111.645	1	134.85	O
	ATOM	1520	CB	GLU	A	203	148.625	133.02	110.658	1	134.85	C
	ATOM	1521	CG	GLU	A	203	149.406	133.401	109.41	1	134.85	C
	ATOM	1522	CD	GLU	A	203	148.929	132.668	108.17	1	134.85	C
	ATOM	1523	OE1	GLU	A	203	147.788	132.921	107.728	1	134.85	O
	ATOM	1524	OE2	GLU	A	203	149.695	131.838	107.637	1	134.85	O
	ATOM	1525	N	LYS	A	204	146.795	133.401	113.189	1	137.32	N
	ATOM	1526	CA	LYS	A	204	146.069	132.845	114.321	1	137.32	C
	ATOM	1527	C	LYS	A	204	145.191	133.877	115.017	1	137.32	C
	ATOM	1528	O	LYS	A	204	144.596	133.571	116.056	1	137.32	O
	ATOM	1529	CB	LYS	A	204	147.047	132.227	115.324	1	137.32	C
	ATOM	1530	CG	LYS	A	204	147.657	130.911	114.871	1	137.32	C
	ATOM	1531	CD	LYS	A	204	148.533	130.312	115.96	1	137.32	C
	ATOM	1532	CE	LYS	A	204	149.051	128.939	115.565	1	137.32	C
	ATOM	1533	NZ	LYS	A	204	150.091	128.446	116.51	1	137.32	N
	ATOM	1534	N	SER	A	205	145.095	135.086	114.471	1	132.16	N
	ATOM	1535	CA	SER	A	205	144.292	136.158	115.049	1	132.16	C
	ATOM	1536	C	SER	A	205	143.029	136.331	114.213	1	132.16	C
	ATOM	1537	O	SER	A	205	143.105	136.556	113.002	1	132.16	O
	ATOM	1538	CB	SER	A	205	145.089	137.459	115.112	1	132.16	C
	ATOM	1539	OG	SER	A	205	144.276	138.529	115.56	1	132.16	O
	ATOM	1540	N	HIS	A	206	141.873	136.208	114.854	1	129.63	N
	ATOM	1541	CA	HIS	A	206	140.597	136.44	114.202	1	129.63	C
	ATOM	1542	C	HIS	A	206	140.089	137.835	114.566	1	129.63	C
	ATOM	1543	O	HIS	A	206	140.807	138.647	115.156	1	129.63	O
	ATOM	1544	CB	HIS	A	206	139.602	135.343	114.588	1	129.63	C
	ATOM	1545	CG	HIS	A	206	138.57	135.068	113.54	1	129.63	C
	ATOM	1546	ND1	HIS	A	206	138.891	134.583	112.29	1	129.63	N
	ATOM	1547	CD2	HIS	A	206	137.223	135.207	113.555	1	129.63	C
	ATOM	1548	CE1	HIS	A	206	137.787	134.436	111.58	1	129.63	C
	ATOM	1549	NE2	HIS	A	206	136.761	134.808	112.324	1	129.63	N
	ATOM	1550	N	SER	A	207	138.841	138.122	114.208	1	120.54	N
	ATOM	1551	CA	SER	A	207	138.248	139.413	114.524	1	120.54	C
	ATOM	1552	C	SER	A	207	138.051	139.561	116.029	1	120.54	C
	ATOM	1553	O	SER	A	207	137.92	138.578	116.763	1	120.54	O
	ATOM	1554	CB	SER	A	207	136.913	139.577	113.803	1	120.54	C
	ATOM	1555	OG	SER	A	207	136.105	138.426	113.968	1	120.54	O
	ATOM	1556	N	TRP	A	208	138.037	140.811	116.485	1	103.18	N
	ATOM	1557	CA	TRP	A	208	137.91	141.095	117.906	1	103.18	C
	ATOM	1558	C	TRP	A	208	136.549	140.654	118.43	1	103.18	C
	ATOM	1559	O	TRP	A	208	135.553	140.632	117.703	1	103.18	O
	ATOM	1560	CB	TRP	A	208	138.107	142.584	118.172	1	103.18	C
	ATOM	1561	CG	TRP	A	208	138.857	142.862	119.429	1	103.18	C
	ATOM	1562	CD1	TRP	A	208	138.786	142.165	120.596	1	103.18	C
	ATOM	1563	CD2	TRP	A	208	139.801	143.912	119.645	1	103.18	C
	ATOM	1564	NE1	TRP	A	208	139.626	142.718	121.529	1	103.18	N
	ATOM	1565	CE2	TRP	A	208	140.262	143.793	120.969	1	103.18	C
	ATOM	1566	CE3	TRP	A	208	140.301	144.945	118.848	1	103.18	C
	ATOM	1567	CZ2	TRP	A	208	141.196	144.665	121.513	1	103.18	C
	ATOM	1568	CZ3	TRP	A	208	141.228	145.809	119.389	1	103.18	C
	ATOM	1569	CH2	TRP	A	208	141.665	145.665	120.708	1	103.18	C
	ATOM	1570	N	ASP	A	209	136.517	140.293	119.711	1	105.14	N
	ATOM	1571	CA	ASP	A	209	135.307	139.81	120.366	1	105.14	C
	ATOM	1572	C	ASP	A	209	134.768	140.905	121.282	1	105.14	C
	ATOM	1573	O	ASP	A	209	135.378	141.221	122.308	1	105.14	O
	ATOM	1574	CB	ASP	A	209	135.593	138.532	121.15	1	105.14	C
	ATOM	1575	CG	ASP	A	209	135.817	137.336	120.25	1	105.14	C
	ATOM	1576	OD1	ASP	A	209	134.882	136.961	119.513	1	105.14	O
	ATOM	1577	OD2	ASP	A	209	136.929	136.771	120.28	1	105.14	O
	ATOM	1578	N	ILE	A	210	133.627	141.486	120.905	1	95.48	N
	ATOM	1579	CA	ILE	A	210	132.981	142.48	121.764	1	95.48	C
	ATOM	1580	C	ILE	A	210	132.562	141.888	123.106	1	95.48	C
	ATOM	1581	O	ILE	A	210	132.887	142.486	124.148	1	95.48	O
	ATOM	1582	CB	ILE	A	210	131.802	143.132	121.021	1	95.48	C
	ATOM	1583	CG1	ILE	A	210	132.1	143.23	119.526	1	95.48	C
	ATOM	1584	CG2	ILE	A	210	131.509	144.505	121.593	1	95.48	C
	ATOM	1585	CD1	ILE	A	210	130.867	143.472	118.682	1	95.48	C
	ATOM	1586	N	PRO	A	211	131.839	140.759	123.166	1	95.52	N
	ATOM	1587	CA	PRO	A	211	131.41	140.255	124.479	1	95.52	C
	ATOM	1588	C	PRO	A	211	132.56	139.962	125.417	1	95.52	C
	ATOM	1589	O	PRO	A	211	132.471	140.283	126.607	1	95.52	O
	ATOM	1590	CB	PRO	A	211	130.628	138.982	124.125	1	95.52	C
	ATOM	1591	CG	PRO	A	211	130.192	139.184	122.73	1	95.52	C
	ATOM	1592	CD	PRO	A	211	131.323	139.906	122.08	1	95.52	C
	ATOM	1593	N	SER	A	212	133.65	139.378	124.916	1	93.33	N
	ATOM	1594	CA	SER	A	212	134.777	139.067	125.786	1	93.33	C
	ATOM	1595	C	SER	A	212	135.324	140.33	126.434	1	93.33	C
	ATOM	1596	O	SER	A	212	135.509	140.388	127.655	1	93.33	O
	ATOM	1597	CB	SER	A	212	135.87	138.349	124.996	1	93.33	C
	ATOM	1598	OG	SER	A	212	136.928	137.952	125.848	1	93.33	O
	ATOM	1599	N	THR	A	213	135.552	141.369	125.63	1	91.77	N
	ATOM	1600	CA	THR	A	213	136.109	142.613	126.147	1	91.77	C
	ATOM	1601	C	THR	A	213	135.178	143.266	127.16	1	91.77	C
	ATOM	1602	O	THR	A	213	135.606	143.627	128.266	1	91.77	O
	ATOM	1603	CB	THR	A	213	136.394	143.576	124.997	1	91.77	C
	ATOM	1604	OG1	THR	A	213	137.505	143.092	124.232	1	91.77	O
	ATOM	1605	CG2	THR	A	213	136.719	144.956	125.533	1	91.77	C
	ATOM	1606	N	ILE	A	214	133.902	143.426	126.801	1	91.34	N
	ATOM	1607	CA	ILE	A	214	132.975	144.112	127.698	1	91.34	C
	ATOM	1608	C	ILE	A	214	132.827	143.342	129.004	1	91.34	C
	ATOM	1609	O	ILE	A	214	132.902	143.92	130.097	1	91.34	O
	ATOM	1610	CB	ILE	A	214	131.614	144.327	127.012	1	91.34	C
	ATOM	1611	CG1	ILE	A	214	131.729	145.391	125.921	1	91.34	C
	ATOM	1612	CG2	ILE	A	214	130.564	144.737	128.027	1	91.34	C
	ATOM	1613	CD1	ILE	A	214	130.487	145.521	125.066	1	91.34	C
	ATOM	1614	N	LEU	A	215	132.63	142.023	128.913	1	87.77	N
	ATOM	1615	CA	LEU	A	215	132.443	141.218	130.111	1	87.77	C
	ATOM	1616	C	LEU	A	215	133.676	141.255	131.001	1	87.77	C
	ATOM	1617	O	LEU	A	215	133.559	141.413	132.221	1	87.77	O
	ATOM	1618	CB	LEU	A	215	132.097	139.781	129.726	1	87.77	C
	ATOM	1619	CG	LEU	A	215	130.616	139.42	129.561	1	87.77	C
	ATOM	1620	CD1	LEU	A	215	129.892	139.564	130.882	1	87.77	C
	ATOM	1621	CD2	LEU	A	215	129.929	140.258	128.492	1	87.77	C
	ATOM	1622	N	SER	A	216	134.869	141.13	130.414	1	88.49	N
	ATOM	1623	CA	SER	A	216	136.083	141.144	131.221	1	88.49	C
	ATOM	1624	C	SER	A	216	136.266	142.479	131.929	1	88.49	C
	ATOM	1625	O	SER	A	216	136.545	142.516	133.135	1	88.49	O
	ATOM	1626	CB	SER	A	216	137.297	140.836	130.348	1	88.49	C
	ATOM	1627	OG	SER	A	216	138.487	140.872	131.113	1	88.49	O
	ATOM	1628	N	ILE	A	217	136.103	143.586	131.199	1	88.42	N
	ATOM	1629	CA	ILE	A	217	136.291	144.9	131.807	1	88.42	C
	ATOM	1630	C	ILE	A	217	135.307	145.101	132.949	1	88.42	C
	ATOM	1631	O	ILE	A	217	135.686	145.497	134.062	1	88.42	O
	ATOM	1632	CB	ILE	A	217	136.15	146.009	130.75	1	88.42	C
	ATOM	1633	CG1	ILE	A	217	137.321	145.969	129.774	1	88.42	C
	ATOM	1634	CG2	ILE	A	217	136.063	147.368	131.418	1	88.42	C
	ATOM	1635	CD	ILE	A	217	137.226	146.997	128.681	1	88.42	C
	ATOM	1636	N	ALA	A	218	134.024	144.825	132.693	1	88.36	N
	ATOM	1637	CA	ALA	A	218	133.012	145.071	133.712	1	88.36	C
	ATOM	1638	C	ALA	A	218	133.223	144.179	134.925	1	88.36	C
	ATOM	1639	O	ALA	A	218	133.099	144.637	136.066	1	88.36	O
	ATOM	1640	CB	ALA	A	218	131.615	144.877	133.127	1	88.36	C
	ATOM	1641	N	GLY	A	219	133.569	142.909	134.706	1	86.07	N
	ATOM	1642	CA	GLY	A	219	133.797	142.02	135.831	1	86.07	C
	ATOM	1643	C	GLY	A	219	134.97	142.45	136.687	1	86.07	C
	ATOM	1644	O	GLY	A	219	134.888	142.456	137.919	1	86.07	O
	ATOM	1645	N	MET	A	220	136.083	142.82	136.047	1	89.64	N
	ATOM	1646	CA	MET	A	220	137.262	143.217	136.809	1	89.64	C
	ATOM	1647	C	MET	A	220	136.992	144.488	137.608	1	89.64	C
	ATOM	1648	O	MET	A	220	137.333	144.578	138.799	1	89.64	O
	ATOM	1649	CB	MET	A	220	138.448	143.41	135.866	1	89.64	C
	ATOM	1650	CG	MET	A	220	139.437	142.26	135.878	1	89.64	C
	ATOM	1651	SD	MET	A	220	139.987	141.804	137.529	1	89.64	S
	ATOM	1652	CE	MET	A	220	140.496	140.111	137.247	1	89.64	C
	ATOM	1653	N	ILE	A	221	136.366	145.481	136.97	1	87.75	N
	ATOM	1654	CA	ILE	A	221	136.075	146.73	137.667	1	87.75	C
	ATOM	1655	C	ILE	A	221	135.114	146.482	138.821	1	87.75	C
	ATOM	1656	O	ILE	A	221	135.289	147.022	139.921	1	87.75	O
	ATOM	1657	CB	ILE	A	221	135.529	147.781	136.685	1	87.75	C
	ATOM	1658	CG1	ILE	A	221	136.64	148.254	135.749	1	87.75	C
	ATOM	1659	CG2	ILE	A	221	134.941	148.961	137.439	1	87.75	C
	ATOM	1660	CD	ILE	A	221	136.208	149.336	134.79	1	87.75	C
	ATOM	1661	N	GLY	A	222	134.088	145.66	138.593	1	87.37	N
	ATOM	1662	CA	GLY	A	222	133.158	145.349	139.661	1	87.37	C
	ATOM	1663	C	GLY	A	222	133.826	144.662	140.833	1	87.37	C
	ATOM	1664	O	GLY	A	222	133.555	144.991	141.988	1	87.37	O
	ATOM	1665	N	LEU	A	223	134.715	143.706	140.556	1	86.22	N
	ATOM	1666	CA	LEU	A	223	135.416	143.019	141.636	1	86.22	C
	ATOM	1667	C	LEU	A	223	136.241	143.996	142.462	1	86.22	C
	ATOM	1668	O	LEU	A	223	136.159	144.009	143.699	1	86.22	O
	ATOM	1669	CB	LEU	A	223	136.311	141.921	141.067	1	86.22	C
	ATOM	1670	CG	LEU	A	223	137.116	141.123	142.092	1	86.22	C
	ATOM	1671	CD1	LEU	A	223	136.404	139.832	142.448	1	86.22	C
	ATOM	1672	CD2	LEU	A	223	138.513	140.841	141.571	1	86.22	C
	ATOM	1673	N	VAL	A	224	137.037	144.832	141.793	1	88.66	N
	ATOM	1674	CA	VAL	A	224	137.912	145.749	142.523	1	88.66	C
	ATOM	1675	C	VAL	A	224	137.088	146.734	143.346	1	88.66	C
	ATOM	1676	O	VAL	A	224	137.38	146.988	144.524	1	88.66	O
	ATOM	1677	CB	VAL	A	224	138.861	146.472	141.553	1	88.66	C
	ATOM	1678	CG1	VAL	A	224	139.576	147.603	142.262	1	88.66	C
	ATOM	1679	CG2	VAL	A	224	139.863	145.489	140.989	1	88.66	C
	ATOM	1680	N	TRP	A	225	136.037	147.296	142.744	1	89.08	N
	ATOM	1681	CA	TRP	A	225	135.235	148.284	143.455	1	89.08	C
	ATOM	1682	C	TRP	A	225	134.444	147.657	144.594	1	89.08	C
	ATOM	1683	O	TRP	A	225	134.241	148.302	145.627	1	89.08	O
	ATOM	1684	CB	TRP	A	225	134.301	149.001	142.486	1	89.08	C
	ATOM	1685	CG	TRP	A	225	133.517	150.092	143.124	1	89.08	C
	ATOM	1686	CD1	TRP	A	225	133.918	151.376	143.33	1	89.08	C
	ATOM	1687	CD2	TRP	A	225	132.186	149.999	143.636	1	89.08	C
	ATOM	1688	NE1	TRP	A	225	132.92	152.091	143.942	1	89.08	N
	ATOM	1689	CE2	TRP	A	225	131.844	151.266	144.14	1	89.08	C
	ATOM	1690	CE3	TRP	A	225	131.251	148.967	143.716	1	89.08	C
	ATOM	1691	CZ2	TRP	A	225	130.607	151.528	144.717	1	89.08	C
	ATOM	1692	CZ3	TRP	A	225	130.025	149.229	144.288	1	89.08	C
	ATOM	1693	CH2	TRP	A	225	129.713	150.498	144.781	1	89.08	C
	ATOM	1694	N	SER	A	226	133.996	146.409	144.436	1	89.64	N
	ATOM	1695	CA	SER	A	226	133.33	145.723	145.535	1	89.64	C
	ATOM	1696	C	SER	A	226	134.287	145.479	146.691	1	89.64	C
	ATOM	1697	O	SER	A	226	133.907	145.628	147.856	1	89.64	O
	ATOM	1698	CB	SER	A	226	132.736	144.403	145.054	1	89.64	C
	ATOM	1699	OG	SER	A	226	133.737	143.587	144.479	1	89.64	O
	ATOM	1700	N	ILE	A	227	135.532	145.102	146.394	1	89.12	N
	ATOM	1701	CA	ILE	A	227	136.509	144.928	147.466	1	89.12	C
	ATOM	1702	C	ILE	A	227	136.745	146.248	148.193	1	89.12	C
	ATOM	1703	O	ILE	A	227	136.775	146.299	149.432	1	89.12	O
	ATOM	1704	CB	ILE	A	227	137.819	144.345	146.91	1	89.12	C
	ATOM	1705	CG1	ILE	A	227	137.589	142.934	146.378	1	89.12	C
	ATOM	1706	CG2	ILE	A	227	138.89	144.338	147.98	1	89.12	C
	ATOM	1707	CD	ILE	A	227	138.748	142.408	145.593	1	89.12	C
	ATOM	1708	N	LYS	A	228	136.905	147.34	147.437	1	94.47	N
	ATOM	1709	CA	LYS	A	228	137.126	148.639	148.071	1	94.47	C
	ATOM	1710	C	LYS	A	228	135.934	149.067	148.921	1	94.47	C
	ATOM	1711	O	LYS	A	228	136.116	149.579	150.034	1	94.47	O
	ATOM	1712	CB	LYS	A	228	137.43	149.702	147.016	1	94.47	C
	ATOM	1713	CG	LYS	A	228	138.673	149.414	146.196	1	94.47	C
	ATOM	1714	CD	LYS	A	228	139.93	149.513	147.043	1	94.47	C
	ATOM	1715	CE	LYS	A	228	140.331	150.956	147.275	1	94.47	C
	ATOM	1716	NZ	LYS	A	228	140.698	151.614	145.993	1	94.47	N
	ATOM	1717	N	GLU	A	229	134.712	148.867	148.423	1	95.79	N
	ATOM	1718	CA	GLU	A	229	133.533	149.233	149.2	1	95.79	C
	ATOM	1719	C	GLU	A	229	133.389	148.353	150.434	1	95.79	C
	ATOM	1720	O	GLU	A	229	132.915	148.815	151.476	1	95.79	O
	ATOM	1721	CB	GLU	A	229	132.28	149.155	148.331	1	95.79	C
	ATOM	1722	CG	GLU	A	229	131.219	150.19	148.673	1	95.79	C
	ATOM	1723	CD	GLU	A	229	131.72	151.62	148.572	1	95.79	C
	ATOM	1724	OE1	GLU	A	229	132.688	151.876	147.823	1	95.79	O
	ATOM	1725	OE2	GLU	A	229	131.14	152.495	149.249	1	95.79	O
	ATOM	1726	N	PHE	A	230	133.785	147.083	150.338	1	92.99	N
	ATOM	1727	CA	PHE	A	230	133.813	146.227	151.516	1	92.99	C
	ATOM	1728	C	PHE	A	230	134.741	146.806	152.571	1	92.99	C
	ATOM	1729	O	PHE	A	230	134.393	146.894	153.753	1	92.99	O
	ATOM	1730	CB	PHE	A	230	134.269	144.82	151.13	1	92.99	C
	ATOM	1731	CG	PHE	A	230	133.165	143.93	150.664	1	92.99	C
	ATOM	1732	CD1	PHE	A	230	131.886	144.419	150.491	1	92.99	C
	ATOM	1733	CD2	PHE	A	230	133.413	142.6	150.387	1	92.99	C
	ATOM	1734	CE1	PHE	A	230	130.877	143.593	150.059	1	92.99	C
	ATOM	1735	CE2	PHE	A	230	132.408	141.775	149.953	1	92.99	C
	ATOM	1736	CZ	PHE	A	230	131.14	142.273	149.786	1	92.99	C
	ATOM	1737	N	SER	A	231	135.936	147.218	152.144	1	95.08	N
	ATOM	1738	CA	SER	A	231	136.899	147.775	153.087	1	95.08	C
	ATOM	1739	C	SER	A	231	136.41	149.082	153.698	1	95.08	C
	ATOM	1740	O	SER	A	231	136.697	149.367	154.866	1	95.08	O
	ATOM	1741	CB	SER	A	231	138.245	147.992	152.397	1	95.08	C
	ATOM	1742	OG	SER	A	231	139.091	148.817	153.178	1	95.08	O
	ATOM	1743	N	LYS	A	232	135.677	149.89	152.93	1	102.22	N
	ATOM	1744	CA	LYS	A	232	135.318	151.222	153.414	1	102.22	C
	ATOM	1745	C	LYS	A	232	134.035	151.218	154.242	1	102.22	C
	ATOM	1746	O	LYS	A	232	133.914	151.98	155.207	1	102.22	O
	ATOM	1747	CB	LYS	A	232	135.184	152.195	152.241	1	102.22	C
	ATOM	1748	CG	LYS	A	232	136.477	152.909	151.879	1	102.22	C
	ATOM	1749	CD	LYS	A	232	136.528	153.281	150.405	1	102.22	C
	ATOM	1750	CE	LYS	A	232	135.427	154.265	150.047	1	102.22	C
	ATOM	1751	NZ	LYS	A	232	135.917	155.347	149.15	1	102.22	N
	ATOM	1752	N	GLU	A	233	133.061	150.382	153.881	1	106.07	N
	ATOM	1753	CA	GLU	A	233	131.738	150.446	154.486	1	106.07	C
	ATOM	1754	C	GLU	A	233	131.389	149.236	155.341	1	106.07	C
	ATOM	1755	O	GLU	A	233	130.433	149.308	156.121	1	106.07	O
	ATOM	1756	CB	GLU	A	233	130.668	150.615	153.398	1	106.07	C
	ATOM	1757	CG	GLU	A	233	129.977	151.971	153.397	1	106.07	C
	ATOM	1758	CD	GLU	A	233	129.009	152.147	154.551	1	106.07	C
	ATOM	1759	OE1	GLU	A	233	128.629	151.136	155.177	1	106.07	O
	ATOM	1760	OE2	GLU	A	233	128.626	153.302	154.832	1	106.07	O
	ATOM	1761	N	GLY	A	234	132.122	148.134	155.226	1	98.56	N
	ATOM	1762	CA	GLY	A	234	131.812	146.943	155.993	1	98.56	C
	ATOM	1763	C	GLY	A	234	130.802	146.042	155.315	1	98.56	C
	ATOM	1764	O	GLY	A	234	130.037	146.492	154.458	1	98.56	O
	ATOM	1765	N	LEU	A	235	130.774	144.769	155.707	1	93.48	N
	ATOM	1766	CA	LEU	A	235	129.945	143.766	155.048	1	93.48	C
	ATOM	1767	C	LEU	A	235	128.498	143.803	155.53	1	93.48	C
	ATOM	1768	O	LEU	A	235	127.905	142.773	155.859	1	93.48	O
	ATOM	1769	CB	LEU	A	235	130.595	142.385	155.229	1	93.48	C
	ATOM	1770	CG	LEU	A	235	130.84	141.741	156.604	1	93.48	C
	ATOM	1771	CD1	LEU	A	235	129.722	140.816	157.072	1	93.48	C
	ATOM	1772	CD2	LEU	A	235	132.166	140.991	156.595	1	93.48	C
	ATOM	1773	N	ALA	A	236	127.9	144.986	155.52	1	95.91	N
	ATOM	1774	CA	ALA	A	236	126.496	145.139	155.867	1	95.91	C
	ATOM	1775	C	ALA	A	236	125.644	145.675	154.73	1	95.91	C
	ATOM	1776	O	ALA	A	236	124.452	145.366	154.673	1	95.91	O
	ATOM	1777	CB	ALA	A	236	126.342	146.065	157.082	1	95.91	C
	ATOM	1778	N	ASP	A	237	126.218	146.462	153.826	1	98.38	N
	ATOM	1779	CA	ASP	A	237	125.458	147.016	152.719	1	98.38	C
	ATOM	1780	C	ASP	A	237	125.105	145.927	151.706	1	98.38	C
	ATOM	1781	O	ASP	A	237	125.768	144.892	151.605	1	98.38	O
	ATOM	1782	CB	ASP	A	237	126.243	148.14	152.043	1	98.38	C
	ATOM	1783	CG	ASP	A	237	126.051	149.48	152.729	1	98.38	C
	ATOM	1784	OD1	ASP	A	237	125.699	149.497	153.927	1	98.38	O
	ATOM	1785	OD2	ASP	A	237	126.251	150.52	152.066	1	98.38	O
	ATOM	1786	N	ILE	A	238	124.035	146.174	150.956	1	87.89	N
	ATOM	1787	CA	ILE	A	238	123.565	145.203	149.977	1	87.89	C
	ATOM	1788	C	ILE	A	238	124.137	145.479	148.587	1	87.89	C
	ATOM	1789	O	ILE	A	238	124.364	144.54	147.813	1	87.89	O
	ATOM	1790	CB	ILE	A	238	122.026	145.183	149.951	1	87.89	C
	ATOM	1791	CG1	ILE	A	238	121.465	144.874	151.342	1	87.89	C
	ATOM	1792	CG2	ILE	A	238	121.512	144.155	148.96	1	87.89	C
	ATOM	1793	CD	ILE	A	238	121.1	146.097	152.161	1	87.89	C
	ATOM	1794	N	ILE	A	239	124.379	146.748	148.257	1	86.14	N
	ATOM	1795	CA	ILE	A	239	124.903	147.083	146.933	1	86.14	C
	ATOM	1796	C	ILE	A	239	126.264	146.443	146.674	1	86.14	C
	ATOM	1797	O	ILE	A	239	126.44	145.834	145.606	1	86.14	O
	ATOM	1798	CB	ILE	A	239	124.911	148.609	146.739	1	86.14	C
	ATOM	1799	CG1	ILE	A	239	123.528	149.096	146.299	1	86.14	C
	ATOM	1800	CG2	ILE	A	239	125.975	149.022	145.737	1	86.14	C
	ATOM	1801	CD	ILE	A	239	123.028	148.448	145.026	1	86.14	C
	ATOM	1802	N	PRO	A	240	127.254	146.541	147.569	1	85.74	N
	ATOM	1803	CA	PRO	A	240	128.512	145.819	147.321	1	85.74	C
	ATOM	1804	C	PRO	A	240	128.339	144.314	147.24	1	85.74	C
	ATOM	1805	O	PRO	A	240	129.06	143.659	146.48	1	85.74	O
	ATOM	1806	CB	PRO	A	240	129.388	146.229	148.512	1	85.74	C
	ATOM	1807	CG	PRO	A	240	128.826	147.521	148.959	1	85.74	C
	ATOM	1808	CD	PRO	A	240	127.354	147.379	148.775	1	85.74	C
	ATOM	1809	N	TRP	A	241	127.399	143.747	147.998	1	81.69	N
	ATOM	1810	CA	TRP	A	241	127.124	142.317	147.906	1	81.69	C
	ATOM	1811	C	TRP	A	241	126.679	141.937	146.497	1	81.69	C
	ATOM	1812	O	TRP	A	241	127.227	141.009	145.879	1	81.69	O
	ATOM	1813	CB	TRP	A	241	126.054	141.941	148.934	1	81.69	C
	ATOM	1814	CG	TRP	A	241	126.213	140.593	149.562	1	81.69	C
	ATOM	1815	CD1	TRP	A	241	125.341	139.548	149.484	1	81.69	C
	ATOM	1816	CD2	TRP	A	241	127.303	140.145	150.374	1	81.69	C
	ATOM	1817	NE1	TRP	A	241	125.821	138.477	150.195	1	81.69	N
	ATOM	1818	CE2	TRP	A	241	127.026	138.819	150.749	1	81.69	C
	ATOM	1819	CE3	TRP	A	241	128.484	140.737	150.819	1	81.69	C
	ATOM	1820	CZ2	TRP	A	241	127.89	138.075	151.544	1	81.69	C
	ATOM	1821	CZ3	TRP	A	241	129.339	139.998	151.605	1	81.69	C
	ATOM	1822	CH2	TRP	A	241	129.04	138.682	151.96	1	81.69	C
	ATOM	1823	N	VAL	A	242	125.691	142.659	145.962	1	81.96	N
	ATOM	1824	CA	VAL	A	242	125.21	142.342	144.623	1	81.96	C
	ATOM	1825	C	VAL	A	242	126.3	142.605	143.591	1	81.96	C
	ATOM	1826	O	VAL	A	242	126.436	141.862	142.611	1	81.96	O
	ATOM	1827	CB	VAL	A	242	123.909	143.11	144.313	1	81.96	C
	ATOM	1828	CG1	VAL	A	242	124.188	144.5	143.768	1	81.96	C
	ATOM	1829	CG2	VAL	A	242	123.052	142.319	143.34	1	81.96	C
	ATOM	1830	N	VAL	A	243	127.121	143.634	143.812	1	81.97	N
	ATOM	1831	CA	VAL	A	243	128.166	143.954	142.846	1	81.97	C
	ATOM	1832	C	VAL	A	243	129.21	142.846	142.798	1	81.97	C
	ATOM	1833	O	VAL	A	243	129.622	142.416	141.714	1	81.97	O
	ATOM	1834	CB	VAL	A	243	128.796	145.32	143.17	1	81.97	C
	ATOM	1835	CG1	VAL	A	243	130.228	145.377	142.673	1	81.97	C
	ATOM	1836	CG2	VAL	A	243	127.973	146.436	142.553	1	81.97	C
	ATOM	1837	N	ILE	A	244	129.645	142.355	143.96	1	80.49	N
	ATOM	1838	CA	ILE	A	244	130.663	141.31	143.967	1	80.49	C
	ATOM	1839	C	ILE	A	244	130.105	140.016	143.393	1	80.49	C
	ATOM	1840	O	ILE	A	244	130.799	139.307	142.653	1	80.49	O
	ATOM	1841	CB	ILE	A	244	131.25	141.109	145.378	1	80.49	C
	ATOM	1842	CG1	ILE	A	244	132.358	140.061	145.349	1	80.49	C
	ATOM	1843	CG2	ILE	A	244	130.199	140.679	146.366	1	80.49	C
	ATOM	1844	CD	ILE	A	244	133.513	140.431	144.471	1	80.49	C
	ATOM	1845	N	VAL	A	245	128.842	139.691	143.691	1	80.76	N
	ATOM	1846	CA	VAL	A	245	128.297	138.447	143.152	1	80.76	C
	ATOM	1847	C	VAL	A	245	128.159	138.531	141.631	1	80.76	C
	ATOM	1848	O	VAL	A	245	128.494	137.577	140.91	1	80.76	O
	ATOM	1849	CB	VAL	A	245	126.974	138.077	143.854	1	80.76	C
	ATOM	1850	CG1	VAL	A	245	125.794	138.873	143.324	1	80.76	C
	ATOM	1851	CG2	VAL	A	245	126.712	136.581	143.729	1	80.76	C
	ATOM	1852	N	LEU	A	246	127.711	139.68	141.111	1	82.46	N
	ATOM	1853	CA	LEU	A	246	127.596	139.823	139.664	1	82.46	C
	ATOM	1854	C	LEU	A	246	128.963	139.802	138.995	1	82.46	C
	ATOM	1855	O	LEU	A	246	129.127	139.196	137.931	1	82.46	O
	ATOM	1856	CB	LEU	A	246	126.845	141.106	139.316	1	82.46	C
	ATOM	1857	CG	LEU	A	246	125.319	141.025	139.401	1	82.46	C
	ATOM	1858	CD1	LEU	A	246	124.678	142.054	138.485	1	82.46	C
	ATOM	1859	CD2	LEU	A	246	124.827	139.624	139.066	1	82.46	C
	ATOM	1860	N	ALA	A	247	129.957	140.454	139.601	1	81.85	N
	ATOM	1861	CA	ALA	A	247	131.297	140.447	139.025	1	81.85	C
	ATOM	1862	C	ALA	A	247	131.872	139.039	138.987	1	81.85	C
	ATOM	1863	O	ALA	A	247	132.519	138.654	138.008	1	81.85	O
	ATOM	1864	CB	ALA	A	247	132.214	141.383	139.808	1	81.85	C
	ATOM	1865	N	ILE	A	248	131.65	138.253	140.043	1	78.38	N
	ATOM	1866	CA	ILE	A	248	132.164	136.886	140.059	1	78.38	C
	ATOM	1867	C	ILE	A	248	131.498	136.053	138.971	1	78.38	C
	ATOM	1868	O	ILE	A	248	132.168	135.33	138.222	1	78.38	O
	ATOM	1869	CB	ILE	A	248	131.979	136.254	141.449	1	78.38	C
	ATOM	1870	CG1	ILE	A	248	133.087	136.723	142.39	1	78.38	C
	ATOM	1871	CG2	ILE	A	248	131.978	134.74	141.351	1	78.38	C
	ATOM	1872	CD	ILE	A	248	134.473	136.395	141.896	1	78.38	C
	ATOM	1873	N	THR	A	249	130.168	136.144	138.856	1	82.09	N
	ATOM	1874	CA	THR	A	249	129.507	135.339	137.831	1	82.09	C
	ATOM	1875	C	THR	A	249	129.898	135.797	136.427	1	82.09	C
	ATOM	1876	O	THR	A	249	130	134.972	135.51	1	82.09	O
	ATOM	1877	CB	THR	A	249	127.986	135.356	138.02	1	82.09	C
	ATOM	1878	OG1	THR	A	249	127.418	134.179	137.433	1	82.09	O
	ATOM	1879	CG2	THR	A	249	127.352	136.58	137.377	1	82.09	C
	ATOM	1880	N	MET	A	250	130.18	137.089	136.247	1	86.25	N
	ATOM	1881	CA	MET	A	250	130.591	137.567	134.933	1	86.25	C
	ATOM	1882	C	MET	A	250	132.015	137.133	134.61	1	86.25	C
	ATOM	1883	O	MET	A	250	132.331	136.832	133.454	1	86.25	O
	ATOM	1884	CB	MET	A	250	130.45	139.084	134.869	1	86.25	C
	ATOM	1885	CG	MET	A	250	129.013	139.547	134.68	1	86.25	C
	ATOM	1886	SD	MET	A	250	128.879	141.16	133.894	1	86.25	S
	ATOM	1887	CE	MET	A	250	130.598	141.644	133.862	1	86.25	C
	ATOM	1888	N	ILE	A	251	132.887	137.083	135.619	1	81.48	N
	ATOM	1889	CA	ILE	A	251	134.229	136.548	135.408	1	81.48	C
	ATOM	1890	C	ILE	A	251	134.148	135.075	135.034	1	81.48	C
	ATOM	1891	O	ILE	A	251	134.908	134.588	134.188	1	81.48	O
	ATOM	1892	CB	ILE	A	251	135.097	136.778	136.659	1	81.48	C
	ATOM	1893	CG1	ILE	A	251	135.81	138.125	136.564	1	81.48	C
	ATOM	1894	CG2	ILE	A	251	136.121	135.672	136.822	1	81.48	C
	ATOM	1895	CD	ILE	A	251	136.696	138.253	135.353	1	81.48	C
	ATOM	1896	N	VAL	A	252	133.216	134.346	135.65	1	81.79	N
	ATOM	1897	CA	VAL	A	252	133.01	132.945	135.289	1	81.79	C
	ATOM	1898	C	VAL	A	252	132.567	132.832	133.835	1	81.79	C
	ATOM	1899	O	VAL	A	252	133.044	131.971	133.085	1	81.79	O
	ATOM	1900	CB	VAL	A	252	131.997	132.288	136.242	1	81.79	C
	ATOM	1901	CG1	VAL	A	252	131.528	130.954	135.686	1	81.79	C
	ATOM	1902	CG2	VAL	A	252	132.613	132.102	137.614	1	81.79	C
[truncated: 3,710 more rows]
