# Supplementary material for: Cryo‐EM structure of antibacterial efflux transporter QacA from Staphylococcus aureus reveals a novel extracellular loop with allosteric role
Source: EMBO J. 2023 Jul 17;42(16):e113418. doi: 10.15252/embj.2023113418 (PMC10425836; doi:10.15252/embj.2023113418)
Supplement: Supplementary file 4 — Source Data for Expanded View [file EMBJ-42-e113418-s008.zip]

Archive with 110 entries (98 files):
- Expanded view source data/
- Expanded view source data/Figure EV1/
- Expanded view source data/Figure EV1/EV1C.pdf
- Expanded view source data/Figure EV1/Figure EV1.xlsx
- Expanded view source data/Figure EV2/
- Expanded view source data/Figure EV2/AF2 models/
- Expanded view source data/Figure EV2/AF2 models/AF-A0A0E1XAK3-NorC.pdb
- Expanded view source data/Figure EV2/AF2 models/AF-A0A0H3JTG2-MdeA.pdb
- Expanded view source data/Figure EV2/AF2 models/AF-A0A0H4UZ44-AedC.pdb
- Expanded view source data/Figure EV2/AF2 models/AF-A0A1E3M353-AedD.pdb
- Expanded view source data/Figure EV2/AF2 models/AF-A0A4Q4NMP3-MFS54.pdb
- Expanded view source data/Figure EV2/AF2 models/AF-A0A4V0C588-EmrB_STRCB.pdb
- Expanded view source data/Figure EV2/AF2 models/AF-A0R5K5-LfrA_Msmeg.pdb
- Expanded view source data/Figure EV2/AF2 models/AF-A2RJJ9-UriP.pdb
- Expanded view source data/Figure EV2/AF2 models/AF-A4ZGP3-MFS_ZYMTR.pdb
- Expanded view source data/Figure EV2/AF2 models/AF-A5H8A5-QepA.pdb
- Expanded view source data/Figure EV2/AF2 models/AF-B4E7L4-BCAL1510.pdb
- Expanded view source data/Figure EV2/AF2 models/AF-B6Q577-PfMFS.pdb
- Expanded view source data/Figure EV2/AF2 models/AF-C4PAW9-AmvA.pdb
- Expanded view source data/Figure EV2/AF2 models/AF-D5UKP1-U_MFS.pdb
- Expanded view source data/Figure EV2/AF2 models/AF-D9X7X8-MFS_STRVT.pdb
- Expanded view source data/Figure EV2/AF2 models/AF-E0RLJ2-MFS_PAEP6.pdb
- Expanded view source data/Figure EV2/AF2 models/AF-G9FS16-FexB.pdb
- Expanded view source data/Figure EV2/AF2 models/AF-H2E274-ThMFS1.pdb
- Expanded view source data/Figure EV2/AF2 models/AF-O31563-YfiU.pdb
- Expanded view source data/Figure EV2/AF2 models/AF-O32084-YubD.pdb
- Expanded view source data/Figure EV2/AF2 models/AF-O32182-yusP.pdb
- Expanded view source data/Figure EV2/AF2 models/AF-O32600-EhpJ.pdb
- Expanded view source data/Figure EV2/AF2 models/AF-O35018-LmrB.pdb
- Expanded view source data/Figure EV2/AF2 models/AF-O52557-RifP.pdb
- Expanded view source data/Figure EV2/AF2 models/AF-O69070-OtrB.pdb
- Expanded view source data/Figure EV2/AF2 models/AF-P02983-TetK.pdb
- Expanded view source data/Figure EV2/AF2 models/AF-P0A0J8-QacA.pdb
- Expanded view source data/Figure EV2/AF2 models/AF-P0AEJ0-EmrB_Ecoli.pdb
- Expanded view source data/Figure EV2/AF2 models/AF-P13090-Atr1.pdb
- Expanded view source data/Figure EV2/AF2 models/AF-P23054-TetB.pdb
- Expanded view source data/Figure EV2/AF2 models/AF-P31474-HsrA.pdb
- Expanded view source data/Figure EV2/AF2 models/AF-P32369-BaiG.pdb
- Expanded view source data/Figure EV2/AF2 models/AF-P33335-Sge1.pdb
- Expanded view source data/Figure EV2/AF2 models/AF-P36554-MdtD.pdb
- Expanded view source data/Figure EV2/AF2 models/AF-P37594-SmvA.pdb
- Expanded view source data/Figure EV2/AF2 models/AF-P39886-TcmA.pdb
- Expanded view source data/Figure EV2/AF2 models/AF-P42670-Pur8.pdb
- Expanded view source data/Figure EV2/AF2 models/AF-P46104-LmrA.pdb
- Expanded view source data/Figure EV2/AF2 models/AF-P46105-Act22.pdb
- Expanded view source data/Figure EV2/AF2 models/AF-P50080-Azr1.pdb
- Expanded view source data/Figure EV2/AF2 models/AF-P76269-YebQ.pdb
- Expanded view source data/Figure EV2/AF2 models/AF-P94574-YwoD.pdb
- Expanded view source data/Figure EV2/AF2 models/AF-P96712-Brm3.pdb
- Expanded view source data/Figure EV2/AF2 models/AF-P9WG91-Stp.pdb
- Expanded view source data/Figure EV2/AF2 models/AF-P9WJX3-Rv1634.pdb
- Expanded view source data/Figure EV2/AF2 models/AF-P9WJY2-MT1454.pdb
- Expanded view source data/Figure EV2/AF2 models/AF-P9WJY5-EfpA.pdb
- Expanded view source data/Figure EV2/AF2 models/AF-Q00538-MmrB.pdb
- Expanded view source data/Figure EV2/AF2 models/AF-Q03263-YMR279c.pdb
- Expanded view source data/Figure EV2/AF2 models/AF-Q04733-CmcT.pdb
- Expanded view source data/Figure EV2/AF2 models/AF-Q08902-Amf1.pdb
- Expanded view source data/Figure EV2/AF2 models/AF-Q0S4G7-CamM.pdb
- Expanded view source data/Figure EV2/AF2 models/AF-Q180E3-RibZ.pdb
- Expanded view source data/Figure EV2/AF2 models/AF-Q2FW85-LmrS.pdb
- Expanded view source data/Figure EV2/AF2 models/AF-Q53903-ActVA.pdb
- Expanded view source data/Figure EV2/AF2 models/AF-Q54806-Ptr.pdb
- Expanded view source data/Figure EV2/AF2 models/AF-Q5PU79-Tet38.pdb
- Expanded view source data/Figure EV2/AF2 models/AF-Q6UEH3-AflT.pdb
- Expanded view source data/Figure EV2/AF2 models/AF-Q874B4-KNQ1.pdb
- Expanded view source data/Figure EV2/AF2 models/AF-Q8NMG4-CmgA.pdb
- Expanded view source data/Figure EV2/AF2 models/AF-Q939A4-EbrC.pdb
- Expanded view source data/Figure EV2/AF2 models/AF-Q93AT6-YhcA.pdb
- Expanded view source data/Figure EV2/AF2 models/AF-Q96W86-Tri102.pdb
- Expanded view source data/Figure EV2/AF2 models/AF-Q97YH0-Sso1351.pdb
- Expanded view source data/Figure EV2/AF2 models/AF-Q99S97-SdrM.pdb
- Expanded view source data/Figure EV2/AF2 models/AF-Q9C1B3-Tri12.pdb
- Expanded view source data/Figure EV2/AF2 models/AF-Q9KIH3-rmrB.pdb
- Expanded view source data/Figure EV2/AF2 models/AF-Q9KS49-VceB.pdb
- Expanded view source data/Figure EV2/AF2 models/AF-Q9L1B4-PqrB.pdb
- Expanded view source data/Figure EV2/AF2 models/AF-Q9RQ29-FarB.pdb
- Expanded view source data/Figure EV2/AF2 models/AF-Q9RSM6-DR_2098.pdb
- Expanded view source data/Figure EV2/AF2 models/AF-Q9ZGB6-LanJ.pdb
- Expanded view source data/Figure EV2/AF2 models/AF-R9UR36-SgvT3.pdb
- Expanded view source data/Figure EV2/AF2 models/AF-R9UUB0-SgvT1.pdb
- Expanded view source data/Figure EV2/Phylogenetic tree and inputs/
- Expanded view source data/Figure EV2/Phylogenetic tree and inputs/All_fasta.txt
- Expanded view source data/Figure EV2/Phylogenetic tree and inputs/TCDB.xlsx
- Expanded view source data/Figure EV2/Phylogenetic tree and inputs/TCDB_alignment.aln
- Expanded view source data/Figure EV2/Phylogenetic tree and inputs/TCDB_alignment.meg
- Expanded view source data/Figure EV2/Phylogenetic tree and inputs/TCDB_bootstrap_details.txt
- Expanded view source data/Figure EV2/Phylogenetic tree and inputs/TCDB_tree1_rect.svg
- Expanded view source data/Figure EV2/Phylogenetic tree and inputs/tree.mtsx
- Expanded view source data/Figure EV2/README.txt
- Expanded view source data/Figure EV3/
- Expanded view source data/Figure EV3/Figure EV3.xlsx
- Expanded view source data/Figure EV3/Figure EV3A-C.pse
- Expanded view source data/Figure EV3/Figure EV3E.pse
- Expanded view source data/Figure EV3/README.txt
- Expanded view source data/Figure EV3/Replicates/
- Expanded view source data/Figure EV3/Replicates/Figure EV3D/
- Expanded view source data/Figure EV3/Replicates/Figure EV3D/Figure EV3D replicates.xlsx
- Expanded view source data/Figure EV4/
- Expanded view source data/Figure EV4/Figure EV4.xlsx
- Expanded view source data/Figure EV4/Replicates/
- Expanded view source data/Figure EV4/Replicates/EV4C all replicates/
- Expanded view source data/Figure EV4/Replicates/EV4C all replicates/EV full trace trial 1 replicates.xlsx
- Expanded view source data/Figure EV4/Replicates/EV4C all replicates/EV full trace trial 2 replicates.xlsx
- Expanded view source data/Figure EV4/Replicates/EV4C all replicates/EV full trace trial 3 replicates.xlsx
- Expanded view source data/Figure EV5/
- Expanded view source data/Figure EV5/Figure EV5A.pse
- Expanded view source data/Figure EV5/Figure EV5B.pse
- Expanded view source data/Figure EV5/Figure EV5E.pse
- Expanded view source data/Figure EV5/README.txt
- Expanded view source data/~$EVFIG1.xlsx
