# Supplementary material for: Cryo‐EM structure of antibacterial efflux transporter QacA from Staphylococcus aureus reveals a novel extracellular loop with allosteric role
Source: EMBO J. 2023 Jul 17;42(16):e113418. doi: 10.15252/embj.2023113418 (PMC10425836; doi:10.15252/embj.2023113418)
Supplement: Supplementary file 4 — Source Data for Expanded View [file EMBJ-42-e113418-s008.zip › Expanded view source data/Figure EV1/Figure EV1.xlsx]

## Sheet: Fig EV1(A)
	Fig EV1(A)
											Non-linear fits to determine Kd from Normalized data
	Data plotted in Fig EV1(A)					Raw data for Fig EV1(A)
	QacA titration against cells expressing A2 (normalized(left) and raw (right))										One site -- Specific binding
	QacA concentration [nM]	Normalized fluorescence intensity (A.U.)				QacA concentration [nM]	Fluorescence intensity (A.U)				Best-fit values
	5000	14023.9	13406.6	12571		5000	1	0.982477	1		Bmax	0.9975
	2500	13249.7	13628.2	11959.8		2500	0.940525	1	0.947314		Kd	59.08
	1250	13524.2	13538.9	11652.1		1250	0.961614	0.992943	0.920793		Std. Error
	625	12929.9	12016.9	10838.5		625	0.915962	0.872565	0.850664		Bmax	0.00677
	312.5	12356.8	11634.8	11044.1		312.5	0.871939	0.842345	0.868393		Kd	1.915
	156.25	10437	10223.9	9826.13		156.25	0.724468	0.730756	0.763407		95% Confidence Intervals
	78.125	8804.58	7984.86	7534.55		78.125	0.599079	0.553668	0.565887		Bmax	0.9838 to 1.011
	39.0625	6041.81	5810.18	5711.57		39.0625	0.386859	0.381671	0.408757		Kd	55.20 to 62.95
	19.5312	4051.04	4020.36	3896.34		19.5312	0.23394	0.240113	0.252296		Goodness of Fit
	9.76562	2724.55	2856.72	2318.68		9.76562	0.132047	0.14808	0.116311		Degrees of Freedom	40
	4.88281	1806.27	1866.85	1693.21		4.88281	0.0615097	0.0697911	0.0623992		R²	0.9971
	2.44141	1304.77	1358.84	1318.42		2.44141	0.0229874	0.0296123	0.0300946		Absolute Sum of Squares	0.01864
	1.2207	1130.41	1152.47	1092.55		1.2207	0.00959409	0.0132904	0.010626		Sy.x	0.02159
	0.610352	1005.51	984.43	969.27		0.610352	0	0	0		Number of points analyzed	42
	QacA titration against cells expressing B1 (normalized(left) and raw (right))										One site -- Specific binding
	QacA concentration [nM]	Normalized fluorescence intensity (A.U.)				QacA concentration [nM]	Fluorescence intensity (A.U)				Best-fit values
	5000	4655.75	10416.6	8413.28		5000	0.94808	1	1		Bmax	0.9703
	2500	4377.94	9896.83	8203.95		2500	0.877002	0.94534	0.971949		Kd	85.98
	1250	4858.68	9125.78	7429.65		1250	1	0.864264	0.868188		Std. Error
	625	4374.98	8780.31	7044.13		625	0.876245	0.827937	0.816526		Bmax	0.01547
	312.5	4213.77	7424.37	6412.36		312.5	0.834999	0.685359	0.731865		Kd	6.225
	156.25	3535.74	6324.16	5289.9		156.25	0.661525	0.56967	0.581449		95% Confidence Intervals
	78.125	3189.4	4341.73	4095.4		78.125	0.572913	0.361216	0.42138		Bmax	0.9390 to 1.002
	39.0625	2467.48	3556.72	3253.21		39.0625	0.38821	0.278671	0.308521		Kd	73.40 to 98.56
	19.5312	1930.88	2480.07	2328.72		19.5312	0.25092	0.16546	0.184634		Goodness of Fit
	9.76562	1464.22	1793.38	1975.45		9.76562	0.131525	0.0932542	0.137294		Degrees of Freedom	40
	4.88281	1212.64	1379.07	1486.27		4.88281	0.0671582	0.0496891	0.0717413		R²	0.9857
	2.44141	1006.05	1119.47	1137.36		2.44141	0.014302	0.0223919	0.0249854		Absolute Sum of Squares	0.08299
	1.2207	975.93	997.1	1012.39		1.2207	0.00659582	0.00952458	0.00823868		Sy.x	0.04555
	0.610352	950.15	906.52	950.91		0.610352	0	0	0		Number of points analyzed	42
	QacA titration against cells expressing B2 (normalized(left) and raw (right))										One site -- Specific binding
	QacA concentration [nM]	Normalized fluorescence intensity (A.U.)				QacA concentration [nM]	Fluorescence intensity (A.U)				Best-fit values
	10000	13662.6				10000	1				Bmax	0.9914
	5000	13481.6	10986.6	9467.4		5000	0.985706	1	1		Kd	95.27
	2500		10818.5	8879.86		2500		0.983298	0.931477		Std. Error
	1250		10171.3	8619		1250		0.91904	0.901053		Bmax	0.007931
	625	11632.5	9510.6	7518.37		625	0.839711	0.853436	0.77269		Kd	3.325
	312.5	10403.9	8838.08	7414.51		312.5	0.742711	0.786658	0.760576		95% Confidence Intervals
	156.25	8764.57	7691.28	6095.48		156.25	0.613282	0.672786	0.606742		Bmax	0.9753 to 1.007
	78.125	6407.33	5191.88	4690.16		78.125	0.42717	0.424608	0.442843		Kd	88.54 to 102.0
	39.0625	4680.31	4047.46	3512.3		39.0625	0.290816	0.310973	0.305472		Goodness of Fit
	19.5312	3062.18	2812.6	2512.64		19.5312	0.163059	0.188358	0.188884		Degrees of Freedom	39
	9.76562	2095.88	1823.98	1736.24		9.76562	0.0867665	0.0901926	0.0983344		R²	0.9967
	4.88281	1494.38	1359.76	1273.46		4.88281	0.0392761	0.0440979	0.0443616		Absolute Sum of Squares	0.01939
	2.44141	1192.75	1094.01	1067.83		2.44141	0.0154614	0.0177103	0.0203795		Sy.x	0.0223
	1.2207	1004.21	977.76	977.61		1.2207	0.000575573	0.00616721	0.00985735		Number of points analyzed	41
	0.610352	996.92	915.65	893.09		0.610352	0	0	0

## Sheet: Fig EV1(B)
Competition assay for epitope recognition by A2, A4, B1, B2 and B7 through Flow cytometry
Plate 1
	1	2	3	4	5	6	7	8	9	10	11	12
A	A2 col 1+100_nM_QacA	A2 col 3+100_nM_QacA	A4 Col 1+100_nM_QacA	A4 Col 3+100_nM_QacA	B1 Col 1+100_nM_QacA	B1 Col 3+100_nM_QacA	B2 Col 1+100_nM_QacA	B2 Col 3+100_nM_QacA			A2 col 1+anti_cmyc	B1 Col 3+anti_cmyc
B	A2 col 1+100_nM_QacA 1um_A2	A2 col 3+100_nM_QacA 1um_A2	A4 Col 1+100_nM_QacA 1um_A2	A4 Col 3+100_nM_QacA 1um_A2	B1 Col 1+100_nM_QacA 1um_A2	B1 Col 3+100_nM_QacA 1um_A2	B2 Col 1+100_nM_QacA 1um_A2	B2 Col 3+100_nM_QacA 1um_A2			A2 col 2+anti_cmyc	B2 Col 1+anti_cmyc
C	A2 col 1+100_nM_QacA 1um_A4	A2 col 3+100_nM_QacA 1um_A4	A4 Col 1+100_nM_QacA 1um_A4	A4 Col 3+100_nM_QacA 1um_A4	B1 Col 1+100_nM_QacA 1um_A4	B1 Col 3+100_nM_QacA 1um_A4	B2 Col 1+100_nM_QacA 1um_A4	B2 Col 3+100_nM_QacA 1um_A4			A2 col 3+anti_cmyc	B2 Col 2+anti_cmyc
D	A2 col 1+100_nM_QacA 1um_b7	A2 col 3+100_nM_QacA 1um_b7	A4 Col 1+100_nM_QacA 1um_b7	A4 Col 3+100_nM_QacA 1um_b7	B1 Col 1+100_nM_QacA 1um_b7	B1 Col 3+100_nM_QacA 1um_b7	B2 Col 1+100_nM_QacA 1um_b7	B2 Col 3+100_nM_QacA 1um_b7			A4 Col 1+anti_cmyc	B2 Col 3+anti_cmyc
E	A2 col 2+100_nM_QacA	A2 col 4+100_nM_QacA	A4 Col 2+100_nM_QacA	A4 Col 4+100_nM_QacA	B1 Col 2+100_nM_QacA	B1 Col 4+100_nM_QacA	B2 Col 2+100_nM_QacA	B2 Col 4+100_nM_QacA			A4 Col 2+anti_cmyc	B7 Col 2+anti_cmyc
F	A2 col 2+100_nM_QacA 1um_A2	A2 col 4+100_nM_QacA 1um_A2	A4 Col 2+100_nM_QacA 1um_A2	A4 Col 4+100_nM_QacA 1um_A2	B1 Col 2+100_nM_QacA 1um_A2	B1 Col 4+100_nM_QacA 1um_A2	B2 Col 2+100_nM_QacA 1um_A2	B2 Col 4+100_nM_QacA 1um_A2			A4 Col 3+anti_cmyc	B7 Col 3+anti_cmyc
G	A2 col 2+100_nM_QacA 1um_A4	A2 col 4+100_nM_QacA 1um_A4	A4 Col 2+100_nM_QacA 1um_A4	A4 Col 4+100_nM_QacA 1um_A4	B1 Col 2+100_nM_QacA 1um_A4	B1 Col 4+100_nM_QacA 1um_A4	B2 Col 2+100_nM_QacA 1um_A4	B2 Col 4+100_nM_QacA 1um_A4			B1 Col 1+anti_cmyc	B7 Col 4+anti_cmyc
H	A2 col 2+100_nM_QacA 1um_b7	A2 col 4+100_nM_QacA 1um_b7	A4 Col 2+100_nM_QacA 1um_b7	A4 Col 4+100_nM_QacA 1um_b7	B1 Col 2+100_nM_QacA 1um_b7	B1 Col 4+100_nM_QacA 1um_b7	B2 Col 2+100_nM_QacA 1um_b7	B2 Col 4+100_nM_QacA 1um_b7			B1 Col 2+anti_cmyc	only cells
Plate 3
	1	2	3	4	5	6	7	8	9	10	11	12
A							B7 Col 2+1000_nM_QacA	B7 Col 4+1000_nM_QacA
B							B7 Col 2+1000_nM_QacA 1um_A2	B7 Col 4+1000_nM_QacA 1um_A2
C							B7 Col 2+1000_nM_QacA 1um_A4	B7 Col 4+1000_nM_QacA 1um_A4
D							B7 Col 2+1000_nM_QacA 1um_b7	B7 Col 4+1000_nM_QacA 1um_b7
E							B7 Col 3+1000_nM_QacA	B7 col 5+1000_nM_QacA
F							B7 Col 3+1000_nM_QacA 1um_A2	B7 col 5+1000_nM_QacA 1um_A2
G							B7 Col 3+1000_nM_QacA 1um_A4	B7 col 5+1000_nM_QacA 1um_A4
H							B7 Col 3+1000_nM_QacA 1um_b7	B7 col 5+1000_nM_QacA 1um_b7

## Sheet: Fig EV1(C)
	A4 SEC profile			B7 SEC profile
	Elution volume (ml)	Absorbance (mAU)		Elution volume (ml)	Absorbance (mAU)			A4 SDS PAGE					B7 SDS PAGE
	-1.18579	0.922736		-1.02622	0
	-1.18496	1.2957		-1.02539	-4.74352
	-1.18413	1.29831		-1.02456	-4.7463
	-1.18329	1.3004		-1.02373	-4.74906
	-1.18246	1.30106		-1.0229	-4.75067
	-1.18163	1.30162		-1.02207	-4.75221
	-1.1808	1.30245		-1.02124	-4.77091
	-1.17997	1.30355		-1.02041	-4.80927							20 kDa
	-1.17914	1.30444		-1.01957	-4.83021		20 kDa
	-1.17831	1.30512		-1.01874	-4.83066
	-1.17747	1.30553		-1.01791	-4.83131							15 kDa
	-1.17664	1.30605		-1.01708	-4.83235		15 kDa
	-1.17581	1.30681		-1.01625	-4.83213							10 kDa
	-1.17498	1.30739		-1.01542	-4.83211
	-1.17415	1.30805		-1.01459	-4.83255		10 kDa
	-1.17332	1.30928		-1.01376	-4.83267
	-1.17248	1.30988		-1.01293	-4.83244
	-1.17165	1.31026		-1.0121	-4.83205
	-1.17082	1.31144		-1.01127	-4.83239
	-1.16999	1.31237		-1.01044	-4.83213
	-1.16916	1.31245		-1.00961	-4.83387
	-1.16833	1.31252		-1.00877	-4.83473
	-1.1675	1.31274		-1.00794	-4.83548
	-1.16666	1.31327		-1.00711	-4.835
	-1.16583	1.31403		-1.00628	-4.8353
	-1.165	1.31487		-1.00545	-4.83591
	-1.16417	1.31608		-1.00462	-4.83653
	-1.16334	1.31691		-1.00379	-4.83849
	-1.16251	1.31804		-1.00296	-4.84048
	-1.16168	1.3193		-1.00213	-0.623435
	-1.16084	1.31963		-1.0013	-0.00216
	-1.16001	1.32066		-1.00046	-0.00487
	-1.15918	1.32216		-0.999634	-0.008462
	-1.15835	1.32327		-0.998804	-0.014101
	-1.15752	1.32393		-0.997973	-0.019989
	-1.15669	1.32505		-0.997142	-0.027926
	-1.15585	1.32602		-0.996311	-0.036393
	-1.15502	1.32692		-0.99548	-0.043743
	-1.15419	1.32689		-0.994649	-0.04989
	-1.15336	1.32661		-0.993818	-0.054657
	-1.15253	1.32676		-0.992988	-0.055924
	-1.1517	1.32676		-0.992157	-0.054264
	-1.15087	1.32671		-0.991326	-0.048829
	-1.15003	1.32629		-0.990495	-0.040312
	-1.1492	1.32646		-0.989664	-0.028865
	-1.14837	1.32764		-0.988833	-0.016212
	-1.14754	1.32838		-0.988002	-0.00237
	-1.14671	1.32955		-0.987172	0.010859
	-1.14588	1.33064		-0.986341	0.023682
	-1.14504	1.33218		-0.98551	0.034752
	-1.14421	1.33283		-0.984679	0.043035
	-1.14338	1.33286		-0.983848	0.049353
	-1.14255	1.33235		-0.983017	0.052527
	-1.14172	1.33216		-0.982186	0.052772
	-1.14089	1.3326		-0.981356	0.053777
	-1.14006	1.33353		-0.980525	0.053966
	-1.13922	1.33422		-0.979694	0.052677
	-1.13839	1.33411		-0.978863	0.049764
	-1.13756	1.33312		-0.978032	0.045862
	-1.13673	1.33272		-0.977201	0.04212
	-1.1359	1.33265		-0.976371	0.036643
	-1.13506	1.33285		-0.97554	0.031044
	-1.13423	1.33209		-0.974709	0.024016
	-1.1334	1.33175		-0.973878	0.016901
	-1.13257	1.33085		-0.973047	0.010211
	-1.13174	1.32943		-0.972216	0.00322
	-1.13091	1.32831		-0.971385	-0.004692
	-1.13008	1.32802		-0.970555	-0.012999
	-1.12925	1.32695		-0.969724	-0.021217
	-1.12841	1.32537		-0.968893	-0.03008
	-1.12758	1.32457		-0.968062	-0.038898
	-1.12675	1.32368		-0.967231	-0.047914
	-1.12592	1.32227		-0.9664	-0.056786
	-1.12509	1.3216		-0.965569	-0.066623
	-1.12426	1.32089		-0.964739	-0.076844
	-1.12342	1.3197		-0.963908	-0.086896
	-1.12259	1.31805		-0.963077	-0.097062
	-1.12176	1.31623		-0.962246	-0.105972
	-1.12093	1.31437		-0.961415	-0.11461
	-1.1201	1.31205		-0.960584	-0.124293
	-1.11927	1.31049		-0.959753	-0.133322
	-1.11843	1.31017		-0.958923	-0.142176
	-1.1176	1.30934		-0.958092	-0.150951
	-1.11677	1.30843		-0.957261	-0.158557
	-1.11594	1.30744		-0.95643	-0.164553
	-1.11511	1.30679		-0.955599	-0.168834
	-1.11428	1.30692		-0.954768	-0.172752
	-1.11345	1.30909		-0.953937	-0.177101
	-1.11261	1.31189		-0.953107	-0.182465
	-1.11178	1.31612		-0.952276	-0.189323
	-1.11095	1.32121		-0.951445	-0.198769
	-1.11012	1.32763		-0.950614	-0.211562
	-1.10929	1.33537		-0.949783	-0.228567
	-1.10846	1.3432		-0.948952	-0.249167
	-1.10762	1.35158		-0.948122	-0.272787
	-1.10679	1.36087		-0.947291	-0.298137
	-1.10596	1.37193		-0.94646	-0.324311
	-1.10513	1.38307		-0.945629	-0.350923
	-1.1043	1.39549		-0.944798	-0.377367
	-1.10347	1.40915		-0.943967	-0.402733
	-1.10264	1.42388		-0.943136	-0.42521
	-1.1018	1.43951		-0.942306	-0.444846
	-1.10097	1.456		-0.941475	-0.462772
	-1.10014	1.47435		-0.940644	-0.478368
	-1.09931	1.4941		-0.939813	-0.4918
	-1.09848	1.51582		-0.938982	-0.505061
	-1.09765	1.53849		-0.938151	-0.517865
	-1.09681	1.56421		-0.93732	-0.529535
	-1.09598	1.59217		-0.93649	-0.539615
	-1.09515	1.62246		-0.935659	-0.549064
	-1.09432	1.65486		-0.934828	-0.557245
	-1.09349	1.68971		-0.933997	-0.565256
	-1.09266	1.72797		-0.933166	-0.572582
	-1.09183	1.76888		-0.932335	-0.579198
	-1.09099	1.81221		-0.931504	-0.585998
	-1.09016	1.85875		-0.930674	-0.592561
	-1.08933	1.9076		-0.929843	-0.598626
	-1.0885	1.95846		-0.929012	-0.60419
	-1.08767	2.01163		-0.928181	-0.609743
	-1.08684	2.06875		-0.92735	-0.614146
	-1.086	2.12822		-0.926519	-0.617502
	-1.08517	2.18936		-0.925688	-0.6204
	-1.08434	2.25393		-0.924858	-0.623003
	-1.08351	2.31998		-0.924027	-0.624768
	-1.08268	2.38662		-0.923196	-0.625135
	-1.08185	2.45603		-0.922365	-0.624724
	-1.08102	2.52728		-0.921534	-0.623356
	-1.08018	2.60049		-0.920703	-0.620477
	-1.07935	2.67594		-0.919873	-0.616691
	-1.07852	2.75269		-0.919042	-0.611352
	-1.07769	2.82991		-0.918211	-0.604891
	-1.07686	2.90742		-0.91738	-0.597108
	-1.07603	2.98622		-0.916549	-0.587563
	-1.07519	3.06583		-0.915718	-0.577674
	-1.07436	3.14679		-0.914887	-0.567157
	-1.07353	3.22882		-0.914057	-0.555889
	-1.0727	3.3118		-0.913226	-0.543326
	-1.07187	3.39338		-0.912395	-0.529396
	-1.07104	3.47456		-0.911564	-0.514539
	-1.07021	3.55546		-0.910733	-0.498688
	-1.06937	3.63535		-0.909902	-0.48226
	-1.06854	3.71482		-0.909071	-0.46508
	-1.06771	3.79324		-0.908241	-0.446225
	-1.06688	3.87026		-0.90741	-0.42512
	-1.06605	3.94857		-0.906579	-0.402226
	-1.06522	4.02579		-0.905748	-0.378084
	-1.06438	4.10147		-0.904917	-0.352464
	-1.06355	4.17659		-0.904086	-0.324739
	-1.06272	4.25173		-0.903255	-0.294177
	-1.06189	4.3253		-0.902425	-0.260887
	-1.06106	4.39908		-0.901594	-0.226323
	-1.06023	4.4719		-0.900763	-0.190536
	-1.0594	4.54379		-0.899932	-0.152824
	-1.05856	4.615		-0.899101	-0.112746
	-1.05773	4.68464		-0.89827	-0.070407
	-1.0569	4.75305		-0.897439	-0.026598
	-1.05607	4.82035		-0.896609	0.019551
	-1.05524	4.8841		-0.895778	0.066938
	-1.05441	4.94721		-0.894947	0.115465
	-1.05357	5.00903		-0.894116	0.165451
	-1.05274	5.06858		-0.893285	0.216923
	-1.05191	5.12489		-0.892454	0.269767
	-1.05108	5.17981		-0.891623	0.323646
	-1.05025	5.23074		-0.890793	0.378614
	-1.04942	5.28042		-0.889962	0.434716
	-1.04858	5.32706		-0.889131	0.491475
	-1.04775	5.37		-0.8883	0.550175
	-1.04692	5.40825		-0.887469	0.609999
	-1.04609	5.44743		-0.886638	0.670462
	-1.04526	5.48239		-0.885808	0.731605
	-1.04443	5.5149		-0.884977	0.794275
	-1.0436	5.5449		-0.884146	0.858108
	-1.04276	5.57189		-0.883315	0.921511
	-1.04193	5.59686		-0.882484	0.986341
	-1.0411	5.62015		-0.881653	1.05194
	-1.04027	5.64069		-0.880822	1.11771
	-1.03944	5.65869		-0.879992	1.18398
	-1.03861	5.67469		-0.879161	1.24994
	-1.03777	5.68865		-0.87833	1.31472
	-1.03694	5.70073		-0.877499	1.38006
	-1.03611	5.71141		-0.876668	1.44492
	-1.03528	5.72013		-0.875837	1.50803
	-1.03445	5.72773		-0.875006	1.57056
	-1.03362	5.73408		-0.874176	1.6326
	-1.03279	5.73799		-0.873345	1.69394
	-1.03195	5.73973		-0.872514	1.75444
	-1.03112	5.73979		-0.871683	1.81264
	-1.03029	5.73892		-0.870852	1.86836
	-1.02946	5.7363		-0.870021	1.92257
	-1.02863	5.73272		-0.86919	1.97539
	-1.0278	5.72826		-0.86836	2.02637
	-1.02696	5.72212		-0.867529	2.07574
	-1.02613	5.71483		-0.866698	2.12331
	-1.0253	5.7088		-0.865867	2.16802
	-1.02447	5.70058		-0.865036	2.20934
	-1.02364	5.69186		-0.864205	2.24803
	-1.02281	5.6825		-0.863374	2.28464
	-1.02198	5.67141		-0.862544	2.31906
	-1.02114	5.65964		-0.861713	2.35074
	-1.02031	5.64731		-0.860882	2.37953
	-1.01948	5.6326		-0.860051	2.40646
	-1.01865	5.61747		-0.85922	2.43069
	-1.01782	5.60216		-0.858389	2.45138
	-1.01699	5.58471		-0.857558	2.46961
	-1.01615	5.56857		-0.856728	2.48503
	-1.01532	5.54997		-0.855897	2.49771
	-1.01449	5.53195		-0.855066	2.50838
	-1.01366	5.51355		-0.854235	2.51744
	-1.01283	5.49457		-0.853404	2.52448
	-1.012	5.47327		-0.852573	2.52929
	-1.01117	5.45078		-0.851743	2.53182
	-1.01033	5.42762		-0.850912	2.5322
	-1.0095	5.4041		-0.850081	2.53164
	-1.00867	5.38053		-0.84925	2.52911
	-1.00784	5.35617		-0.848419	2.52527
	-1.00701	5.33098		-0.847588	2.51966
	-1.00618	5.30513		-0.846757	2.51291
	-1.00534	5.28025		-0.845927	2.50432
	-1.00451	5.25447		-0.845096	2.49369
	-1.00368	5.22873		-0.844265	2.48154
	-1.00285	5.20343		-0.843434	2.46853
	-1.00202	5.17752		-0.842603	2.45236
	-1.00119	5.15181		-0.841772	2.43539
	-1.00036	5.12601		-0.840941	2.41707
	-0.999523	5.10002		-0.840111	2.39637
	-0.998692	5.0743		-0.83928	2.37409
	-0.99786	5.04863		-0.838449	2.35082
	-0.997028	5.02282		-0.837618	2.32553
	-0.996197	4.99708		-0.836787	2.30017
	-0.995365	4.97098		-0.835956	2.27307
	-0.994534	4.9458		-0.835125	2.24388
	-0.993702	4.92287		-0.834295	2.21592
	-0.992871	4.89971		-0.833464	2.18666
	-0.992039	4.87463		-0.832633	2.15621
	-0.991208	4.84936		-0.831802	2.12568
	-0.990376	4.82435		-0.830971	2.09368
	-0.989545	4.79938		-0.83014	2.06272
	-0.988713	4.77341		-0.829309	2.03224
	-0.987881	4.74862		-0.828479	2.0023
	-0.98705	4.72418		-0.827648	1.97275
	-0.986218	4.69955		-0.826817	1.94368
	-0.985387	4.67563		-0.825986	1.91525
	-0.984555	4.65036		-0.825155	1.8873
	-0.983724	4.62572		-0.824324	1.86041
	-0.982892	4.60196		-0.823493	1.83433
	-0.982061	4.57831		-0.822663	1.8086
	-0.981229	4.55399		-0.821832	1.78368
	-0.980397	4.53166		-0.821001	1.75861
	-0.979566	4.50824		-0.82017	1.73323
	-0.978734	4.48588		-0.819339	1.70796
	-0.977903	4.46382		-0.818508	1.68331
	-0.977071	4.44283		-0.817677	1.65869
	-0.97624	4.42179		-0.816847	1.63518
	-0.975408	4.40105		-0.816016	1.61237
	-0.974577	4.37873		-0.815185	1.58996
	-0.973745	4.3576		-0.814354	1.56791
	-0.972914	4.33596		-0.813523	1.54639
	-0.972082	4.31494		-0.812692	1.5245
	-0.97125	4.29406		-0.811862	1.50295
	-0.970419	4.27287		-0.811031	1.4818
	-0.969587	4.25424		-0.8102	1.46183
	-0.968756	4.23548		-0.809369	1.44253
	-0.967924	4.2166		-0.808538	1.42327
	-0.967093	4.19737		-0.807707	1.40376
	-0.966261	4.17903		-0.806876	1.38428
	-0.96543	4.15978		-0.806046	1.36505
	-0.964598	4.14172		-0.805215	1.34557
	-0.963767	4.12325		-0.804384	1.32689
	-0.962935	4.10462		-0.803553	1.30902
	-0.962103	4.08628		-0.802722	1.29102
	-0.961272	4.06874		-0.801891	1.27228
	-0.96044	4.05089		-0.80106	1.25413
	-0.959609	4.03317		-0.80023	1.23648
	-0.958777	4.01527		-0.799399	1.21947
	-0.957946	3.99785		-0.798568	1.20396
	-0.957114	3.98135		-0.797737	1.18743
	-0.956283	3.96443		-0.796906	1.16951
	-0.955451	3.94779		-0.796075	1.15204
	-0.95462	3.93037		-0.795244	1.13524
	-0.953788	3.91357		-0.794414	1.11854
	-0.952956	3.89695		-0.793583	1.10357
	-0.952125	3.88029		-0.792752	1.08633
	-0.951293	3.86474		-0.791921	1.06954
	-0.950462	3.84879		-0.79109	1.05534
	-0.94963	3.83288		-0.790259	1.03932
	-0.948799	3.81781		-0.789428	1.02435
	-0.947967	3.80224		-0.788598	1.0095
	-0.947136	3.78681		-0.787767	0.995794
	-0.946304	3.77157		-0.786936	0.981987
	-0.945472	3.75779		-0.786105	0.967471
	-0.944641	3.74352		-0.785274	0.953752
	-0.943809	3.72929		-0.784443	0.939388
	-0.942978	3.71538		-0.783612	0.924783
	-0.942146	3.70073		-0.782782	0.910607
	-0.941315	3.68671		-0.781951	0.896443
	-0.940483	3.67339		-0.78112	0.88302
	-0.939652	3.66228		-0.780289	0.869525
	-0.93882	3.64968		-0.779458	0.856652
	-0.937989	3.63685		-0.778627	0.843069
	-0.937157	3.62335		-0.777797	0.830723
	-0.936325	3.60996		-0.776966	0.818169
	-0.935494	3.59677		-0.776135	0.806163
	-0.934662	3.58337		-0.775304	0.794987
	-0.933831	3.56915		-0.774473	0.783591
	-0.932999	3.55694		-0.773642	0.771326
	-0.932168	3.54533		-0.772811	0.760526
	-0.931336	3.5341		-0.771981	0.748699
	-0.930505	3.52262		-0.77115	0.738777
	-0.929673	3.50991		-0.770319	0.727048
	-0.928841	3.49765		-0.769488	0.715761
	-0.92801	3.48509		-0.768657	0.704392
	-0.927178	3.47296		-0.767826	0.692305
	-0.926347	3.4601		-0.766995	0.681937
	-0.925515	3.44838		-0.766165	0.671681
	-0.924684	3.43627		-0.765334	0.661872
	-0.923852	3.42443		-0.764503	0.651215
	-0.923021	3.41339		-0.763672	0.640448
	-0.922189	3.40269		-0.762841	0.62968
	-0.921358	3.39212		-0.76201	0.619238
	-0.920526	3.3809		-0.761179	0.6099
	-0.919694	3.37011		-0.760349	0.600338
	-0.918863	3.3597		-0.759518	0.5913
	-0.918031	3.34948		-0.758687	0.581529
	-0.9172	3.33869		-0.757856	0.57321
	-0.916368	3.32774		-0.757025	0.564769
	-0.915537	3.31578		-0.756194	0.556072
	-0.914705	3.30443		-0.755363	0.547923
	-0.913874	3.29353		-0.754533	0.539335
	-0.913042	3.28266		-0.753702	0.530742
	-0.912211	3.27201		-0.752871	0.522571
	-0.911379	3.26204		-0.75204	0.513672
	-0.910547	3.25276		-0.751209	0.505662
	-0.909716	3.242		-0.750378	0.497437
	-0.908884	3.23189		-0.749547	0.488162
	-0.908053	3.22152		-0.748717	0.480921
	-0.907221	3.2117		-0.747886	0.4729
	-0.90639	3.20199		-0.747055	0.464652
	-0.905558	3.19329		-0.746224	0.458556
	-0.904727	3.18431		-0.745393	0.452275
	-0.903895	3.17461		-0.744562	0.446099
	-0.903064	3.16554		-0.743731	0.438812
	-0.902232	3.15707		-0.742901	0.431782
	-0.9014	3.14887		-0.74207	0.425027
	-0.900569	3.13987		-0.741239	0.417735
	-0.899737	3.13175		-0.740408	0.410335
	-0.898906	3.12355		-0.739577	0.403069
	-0.898074	3.11366		-0.738746	0.395304
	-0.897243	3.10385		-0.737916	0.38873
	-0.896411	3.09497		-0.737085	0.382729
	-0.89558	3.08514		-0.736254	0.376603
	-0.894748	3.07701		-0.735423	0.370394
	-0.893916	3.06869		-0.734592	0.363994
	-0.893085	3.05844		-0.733761	0.357483
	-0.892253	3.05015		-0.73293	0.351625
	-0.891422	3.04181		-0.7321	0.345195
	-0.89059	3.03266		-0.731269	0.339431
	-0.889759	3.02266		-0.730438	0.333958
	-0.888927	3.014		-0.729607	0.327505
	-0.888096	3.00614		-0.728776	0.321823
	-0.887264	2.99915		-0.727945	0.316023
	-0.886433	2.99259		-0.727114	0.310262
	-0.885601	2.98539		-0.726284	0.305155
	-0.884769	2.97879		-0.725453	0.299554
	-0.883938	2.97183		-0.724622	0.293174
	-0.883106	2.96415		-0.723791	0.286845
	-0.882275	2.95744		-0.72296	0.282056
	-0.881443	2.95041		-0.722129	0.27754
	-0.880612	2.94246		-0.721298	0.273571
	-0.87978	2.93501		-0.720468	0.268111
	-0.878949	2.92815		-0.719637	0.262568
	-0.878117	2.92084		-0.718806	0.257136
	-0.877286	2.9132		-0.717975	0.251508
	-0.876454	2.90593		-0.717144	0.246661
	-0.875622	2.89889		-0.716313	0.241487
	-0.874791	2.89214		-0.715482	0.235909
	-0.873959	2.88571		-0.714652	0.230134
	-0.873128	2.87943		-0.713821	0.224537
	-0.872296	2.8736		-0.71299	0.219402
	-0.871465	2.86786		-0.712159	0.214295
	-0.870633	2.86251		-0.711328	0.209826
	-0.869802	2.85634		-0.710497	0.206323
	-0.86897	2.84961		-0.709666	0.201958
	-0.868138	2.84354		-0.708836	0.198169
	-0.867307	2.83802		-0.708005	0.193767
	-0.866475	2.83258		-0.707174	0.188671
	-0.865644	2.82683		-0.706343	0.184214
	-0.864812	2.82093		-0.705512	0.180275
	-0.863981	2.81491		-0.704681	0.175057
	-0.863149	2.80814		-0.703851	0.169811
	-0.862318	2.80164		-0.70302	0.164652
	-0.861486	2.79512		-0.702189	0.160624
	-0.860655	2.7879		-0.701358	0.155854
	-0.859823	2.78182		-0.700527	0.151587
	-0.858992	2.77648		-0.699696	0.147347
	-0.85816	2.77019		-0.698865	0.143081
	-0.857328	2.76431		-0.698035	0.139041
	-0.856497	2.75862		-0.697204	0.135183
	-0.855665	2.75338		-0.696373	0.130327
	-0.854834	2.74809		-0.695542	0.125385
	-0.854002	2.74309		-0.694711	0.120482
	-0.853171	2.73725		-0.69388	0.115983
	-0.852339	2.73157		-0.693049	0.111685
	-0.851508	2.72739		-0.692219	0.107671
	-0.850676	2.72357		-0.691388	0.103031
	-0.849844	2.7186		-0.690557	0.098205
	-0.849013	2.71337		-0.689726	0.093276
	-0.848181	2.70787		-0.688895	0.088714
	-0.84735	2.70237		-0.688064	0.084573
	-0.846518	2.69687		-0.687233	0.081138
	-0.845687	2.69222		-0.686403	0.077766
	-0.844855	2.68742		-0.685572	0.074239
	-0.844024	2.68248		-0.684741	0.071061
	-0.843192	2.67679		-0.68391	0.06714
	-0.84236	2.67148		-0.683079	0.063905
	-0.841529	2.66616		-0.682248	0.060459
	-0.840697	2.66035		-0.681418	0.056613
	-0.839866	2.65492		-0.680587	0.052767
	-0.839034	2.64978		-0.679756	0.048143
	-0.838203	2.64442		-0.678925	0.044702
	-0.837371	2.63905		-0.678094	0.041318
	-0.83654	2.6343		-0.677263	0.037998
	-0.835708	2.62991		-0.676432	0.035072
	-0.834877	2.62551		-0.675602	0.032185
	-0.834045	2.62101		-0.674771	0.029318
	-0.833213	2.61729		-0.67394	0.026447
	-0.832382	2.61322		-0.673109	0.023294
	-0.83155	2.60901		-0.672278	0.019744
	-0.830719	2.60453		-0.671447	0.016415
	-0.829887	2.60019		-0.670616	0.012859
	-0.829056	2.59579		-0.669786	0.008388
	-0.828224	2.59091		-0.668955	0.004007
	-0.827393	2.58582		-0.668124	0.000738
	-0.826561	2.58076		-0.667293	-0.002606
	-0.82573	2.57549		-0.666462	-0.005721
	-0.824898	2.57046		-0.665631	-0.008032
	-0.824066	2.56559		-0.6648	-0.010384
	-0.823235	2.56021		-0.66397	-0.012814
	-0.822403	2.55534		-0.663139	-0.016109
	-0.821572	2.55145		-0.662308	-0.019594
	-0.82074	2.54722		-0.661477	-0.022583
	-0.819909	2.54286		-0.660646	-0.025627
	-0.819077	2.53932		-0.659815	-0.027979
	-0.818246	2.53541		-0.658984	-0.030431
	-0.817414	2.53127		-0.658154	-0.033435
	-0.816583	2.52757		-0.657323	-0.036855
	-0.815751	2.52296		-0.656492	-0.039935
	-0.814919	2.51826		-0.655661	-0.043519
	-0.814088	2.51414		-0.65483	-0.047037
	-0.813256	2.50984		-0.653999	-0.049697
	-0.812425	2.50631		-0.653168	-0.052121
	-0.811593	2.50256		-0.652338	-0.054783
	-0.810762	2.49811		-0.651507	-0.056648
	-0.80993	2.49355		-0.650676	-0.058803
	-0.809099	2.4885		-0.649845	-0.060995
	-0.808267	2.48377		-0.649014	-0.063449
	-0.807436	2.4799		-0.648183	-0.065984
	-0.806604	2.47677		-0.647353	-0.069428
	-0.805772	2.47313		-0.646522	-0.073132
	-0.804941	2.46912		-0.645691	-0.07625
	-0.804109	2.46516		-0.64486	-0.079947
	-0.803278	2.46039		-0.644029	-0.08386
	-0.802446	2.45552		-0.643198	-0.087497
	-0.801615	2.45193		-0.642367	-0.089845
	-0.800783	2.44788		-0.641537	-0.091957
	-0.799952	2.44339		-0.640706	-0.094717
	-0.79912	2.4397		-0.639875	-0.097443
	-0.798288	2.43604		-0.639044	-0.099646
	-0.797457	2.43228		-0.638213	-0.101882
	-0.796625	2.42879		-0.637382	-0.104753
	-0.795794	2.42555		-0.636551	-0.10795
	-0.794962	2.42161		-0.635721	-0.110915
	-0.794131	2.41831		-0.63489	-0.113874
	-0.793299	2.41493		-0.634059	-0.116839
	-0.792468	2.41125		-0.633228	-0.120052
	-0.791636	2.40786		-0.632397	-0.123659
	-0.790805	2.40463		-0.631566	-0.126385
	-0.789973	2.40109		-0.630735	-0.127696
	-0.789141	2.39756		-0.629905	-0.128831
	-0.78831	2.39382		-0.629074	-0.130596
	-0.787478	2.3895		-0.628243	-0.133072
	-0.786647	2.3855		-0.627412	-0.136423
	-0.785815	2.3822		-0.626581	-0.139844
	-0.784984	2.37909		-0.62575	-0.142483
	-0.784152	2.37536		-0.624919	-0.145038
	-0.783321	2.37111		-0.624089	-0.148401
	-0.782489	2.36709		-0.623258	-0.151837
	-0.781658	2.36315		-0.622427	-0.154656
	-0.780826	2.35962		-0.621596	-0.157104
	-0.779994	2.35622		-0.620765	-0.159069
	-0.779163	2.35289		-0.619934	-0.161522
	-0.778331	2.34947		-0.619103	-0.164576
	-0.7775	2.34544		-0.618273	-0.167985
	-0.776668	2.34137		-0.617442	-0.17117
	-0.775837	2.33771		-0.616611	-0.173867
	-0.775005	2.33388		-0.61578	-0.175895
	-0.774174	2.33022		-0.614949	-0.177947
	-0.773342	2.32732		-0.614118	-0.179454
	-0.772511	2.32426		-0.613288	-0.18034
	-0.771679	2.32071		-0.612457	-0.181831
	-0.770847	2.31649		-0.611626	-0.184223
	-0.770016	2.31178		-0.610795	-0.187206
	-0.769184	2.30827		-0.609964	-0.190583
	-0.768353	2.30514		-0.609133	-0.193893
	-0.767521	2.30248		-0.608302	-0.196364
	-0.76669	2.29932		-0.607472	-0.198056
	-0.765858	2.29558		-0.606641	-0.200039
	-0.765027	2.2916		-0.60581	-0.201779
	-0.764195	2.28798		-0.604979	-0.2028
	-0.763363	2.28411		-0.604148	-0.204644
	-0.762532	2.27995		-0.603317	-0.206308
	-0.7617	2.27644		-0.602486	-0.207167
	-0.760869	2.27435		-0.601656	-0.208644
	-0.760037	2.27122		-0.600825	-0.211113
	-0.759206	2.26744		-0.599994	-0.214142
	-0.758374	2.26442		-0.599163	-0.216445
	-0.757543	2.26069		-0.598332	-0.218305
	-0.756711	2.25672		-0.597501	-0.220707
	-0.75588	2.2533		-0.59667	-0.223024
	-0.755048	2.24969		-0.59584	-0.224692
	-0.754216	2.2461		-0.595009	-0.22623
	-0.753385	2.24258		-0.594178	-0.22839
	-0.752553	2.23898		-0.593347	-0.230474
	-0.751722	2.23522		-0.592516	-0.232407
	-0.75089	2.2322		-0.591685	-0.23449
	-0.750059	2.22847		-0.590854	-0.23629
	-0.749227	2.2243		-0.590024	-0.237677
	-0.748396	2.22015		-0.589193	-0.240143
	-0.747564	2.21566		-0.588362	-0.243443
	-0.746732	2.21147		-0.587531	-0.24569
	-0.745901	2.2087		-0.5867	-0.247149
	-0.745069	2.20607		-0.585869	-0.248304
	-0.744238	2.20297		-0.585038	-0.249691
	-0.743406	2.19934		-0.584208	-0.251835
	-0.742575	2.19604		-0.583377	-0.254102
	-0.741743	2.19312		-0.582546	-0.255817
	-0.740912	2.19027		-0.581715	-0.257006
	-0.74008	2.18781		-0.580884	-0.258952
	-0.739249	2.18505		-0.580053	-0.2606
	-0.738417	2.18187		-0.579223	-0.262498
	-0.737585	2.17874		-0.578392	-0.263983
	-0.736754	2.17571		-0.577561	-0.266013
	-0.735922	2.17241		-0.57673	-0.267271
	-0.735091	2.16907		-0.575899	-0.269065
	-0.734259	2.16615		-0.575068	-0.270712
	-0.733428	2.16314		-0.574237	-0.272535
	-0.732596	2.16005		-0.573407	-0.27388
	-0.731765	2.15726		-0.572576	-0.275444
	-0.730933	2.1544		-0.571745	-0.277412
	-0.730102	2.15128		-0.570914	-0.279621
	-0.72927	2.14856		-0.570083	-0.281713
	-0.728438	2.1465		-0.569252	-0.282426
	-0.727607	2.14359		-0.568421	-0.283909
	-0.726775	2.14008		-0.567591	-0.285329
	-0.725944	2.13692		-0.56676	-0.286998
	-0.725112	2.13397		-0.565929	-0.289149
	-0.724281	2.13144		-0.565098	-0.291274
	-0.723449	2.12892		-0.564267	-0.29317
	-0.722618	2.12615		-0.563436	-0.295251
	-0.721786	2.12404		-0.562605	-0.297085
	-0.720955	2.12155		-0.561775	-0.299248
	-0.720123	2.11931		-0.560944	-0.30173
	-0.719291	2.11549		-0.560113	-0.303714
	-0.71846	2.11194		-0.559282	-0.305161
	-0.717628	2.10948		-0.558451	-0.306196
	-0.716797	2.10728		-0.55762	-0.308024
	-0.715965	2.10512		-0.55679	-0.31007
	-0.715134	2.10292		-0.555959	-0.311953
	-0.714302	2.10015		-0.555128	-0.312928
	-0.713471	2.09803		-0.554297	-0.314518
	-0.712639	2.09471		-0.553466	-0.316675
	-0.711807	2.09214		-0.552635	-0.318219
	-0.710976	2.08943		-0.551804	-0.31974
	-0.710144	2.08575		-0.550974	-0.321822
	-0.709313	2.08227		-0.550143	-0.323538
	-0.708481	2.07968		-0.549312	-0.32484
	-0.70765	2.07683		-0.548481	-0.326873
	-0.706818	2.07399		-0.54765	-0.329244
	-0.705987	2.07111		-0.546819	-0.330651
	-0.705155	2.06783		-0.545988	-0.332504
	-0.704324	2.06413		-0.545158	-0.334032
	-0.703492	2.06043		-0.544327	-0.335457
	-0.70266	2.057		-0.543496	-0.337028
	-0.701829	2.05448		-0.542665	-0.338391
	-0.700997	2.05155		-0.541834	-0.339015
	-0.700166	2.04891		-0.541003	-0.340157
	-0.699334	2.04676		-0.540172	-0.341656
	-0.698503	2.04389		-0.539342	-0.343534
	-0.697671	2.04169		-0.538511	-0.345496
	-0.69684	2.03888		-0.53768	-0.34772
	-0.696008	2.03641		-0.536849	-0.349299
	-0.695177	2.03345		-0.536018	-0.350415
	-0.694345	2.03127		-0.535187	-0.35241
	-0.693513	2.02843		-0.534356	-0.353915
	-0.692682	2.02542		-0.533526	-0.355596
	-0.69185	2.02248		-0.532695	-0.356688
	-0.691019	2.01975		-0.531864	-0.358363
	-0.690187	2.01649		-0.531033	-0.360193
	-0.689356	2.0133		-0.530202	-0.361479
	-0.688524	2.01029		-0.529371	-0.36317
	-0.687693	2.00738		-0.52854	-0.364695
	-0.686861	2.00473		-0.52771	-0.366473
	-0.686029	2.00223		-0.526879	-0.367215
	-0.685198	2.00042		-0.526048	-0.368979
	-0.684366	1.99764		-0.525217	-0.370712
	-0.683535	1.99448		-0.524386	-0.371851
	-0.682703	1.9915		-0.523555	-0.372739
	-0.681872	1.98935		-0.522724	-0.374344
	-0.68104	1.98678		-0.521894	-0.375802
	-0.680209	1.98413		-0.521063	-0.377712
	-0.679377	1.98122		-0.520232	-0.378319
	-0.678546	1.97751		-0.519401	-0.379014
	-0.677714	1.9745		-0.51857	-0.381028
	-0.676883	1.97251		-0.517739	-0.38255
	-0.676051	1.96991		-0.516909	-0.385003
	-0.675219	1.96661		-0.516078	-0.386319
	-0.674388	1.96421		-0.515247	-0.387155
	-0.673556	1.96216		-0.514416	-0.387629
	-0.672725	1.95971		-0.513585	-0.389748
	-0.671893	1.95634		-0.512754	-0.391368
	-0.671062	1.95393		-0.511923	-0.392445
	-0.67023	1.95172		-0.511093	-0.39368
	-0.669399	1.94832		-0.510262	-0.394991
	-0.668567	1.94658		-0.509431	-0.396042
	-0.667735	1.94368		-0.5086	-0.397172
	-0.666904	1.94087		-0.507769	-0.397842
	-0.666072	1.93823		-0.506938	-0.39935
	-0.665241	1.93607		-0.506107	-0.401046
	-0.664409	1.93347		-0.505277	-0.402001
	-0.663578	1.93146		-0.504446	-0.402721
	-0.662746	1.92873		-0.503615	-0.405111
	-0.661915	1.92686		-0.502784	-0.407043
	-0.661083	1.92519		-0.501953	-0.408735
	-0.660251	1.92369		-0.501122	-0.409756
	-0.65942	1.9218		-0.500291	-0.411573
	-0.658588	1.92002		-0.499461	-0.413332
	-0.657757	1.91688		-0.49863	-0.41491
	-0.656925	1.91464		-0.497799	-0.416011
	-0.656094	1.91149		-0.496968	-0.417494
	-0.655262	1.9086		-0.496137	-0.41773
	-0.654431	1.90689		-0.495306	-0.419141
	-0.653599	1.90512		-0.494475	-0.42027
	-0.652768	1.90164		-0.493645	-0.420632
	-0.651936	1.90011		-0.492814	-0.42248
	-0.651105	1.89816		-0.491983	-0.423376
	-0.650273	1.89672		-0.491152	-0.425109
	-0.649441	1.89425		-0.490321	-0.426575
	-0.64861	1.8924		-0.48949	-0.428122
	-0.647778	1.88966		-0.48866	-0.42951
	-0.646947	1.88725		-0.487829	-0.430349
	-0.646115	1.88546		-0.486998	-0.431357
	-0.645284	1.88353		-0.486167	-0.433136
	-0.644452	1.88199		-0.485336	-0.434888
	-0.643621	1.87934		-0.484505	-0.434906
	-0.642789	1.87736		-0.483674	-0.434652
	-0.641957	1.87534		-0.482844	-0.436279
	-0.641126	1.87312		-0.482013	-0.4383
	-0.640294	1.87066		-0.481182	-0.440469
	-0.639463	1.86729		-0.480351	-0.441847
	-0.638631	1.86493		-0.47952	-0.442761
	-0.6378	1.86265		-0.478689	-0.444221
	-0.636968	1.86096		-0.477858	-0.445332
	-0.636137	1.85964		-0.477028	-0.445123
	-0.635305	1.85719		-0.476197	-0.446111
	-0.634474	1.85429		-0.475366	-0.447196
	-0.633642	1.85208		-0.474535	-0.448313
	-0.63281	1.84973		-0.473704	-0.449466
	-0.631979	1.84756		-0.472873	-0.451555
	-0.631147	1.84544		-0.472042	-0.452048
	-0.630316	1.8437		-0.471212	-0.452146
	-0.629484	1.84171		-0.470381	-0.453085
	-0.628653	1.8397		-0.46955	-0.453952
	-0.627821	1.83882		-0.468719	-0.455659
	-0.62699	1.83687		-0.467888	-0.456349
	-0.626158	1.83552		-0.467057	-0.458065
	-0.625327	1.83305		-0.466226	-0.460207
	-0.624495	1.83081		-0.465396	-0.460895
	-0.623663	1.82966		-0.464565	-0.46163
	-0.622832	1.82775		-0.463734	-0.462783
	-0.622	1.82615		-0.462903	-0.464626
	-0.621169	1.82479		-0.462072	-0.465076
	-0.620337	1.82292		-0.461241	-0.464749
	-0.619506	1.82109		-0.46041	-0.464311
	-0.618674	1.81837		-0.45958	-0.465001
	-0.617843	1.81549		-0.458749	-0.465374
	-0.617011	1.81263		-0.457918	-0.466662
	-0.616179	1.81076		-0.457087	-0.467759
	-0.615348	1.80904		-0.456256	-0.469244
	-0.614516	1.80721		-0.455425	-0.469625
	-0.613685	1.80576		-0.454594	-0.471443
	-0.612853	1.80347		-0.453764	-0.471571
	-0.612022	1.80062		-0.452933	-0.473012
	-0.61119	1.79901		-0.452102	-0.474937
	-0.610359	1.79704		-0.451271	-0.474535
	-0.609527	1.79539		-0.45044	-0.47592
	-0.608696	1.79216		-0.449609	-0.476303
	-0.607864	1.78991		-0.448779	-0.476934
	-0.607032	1.78804		-0.447948	-0.477357
	-0.606201	1.7867		-0.447117	-0.477663
	-0.605369	1.7853		-0.446286	-0.478963
	-0.604538	1.78309		-0.445455	-0.479744
	-0.603706	1.78036		-0.444624	-0.480581
	-0.602875	1.77713		-0.443793	-0.481298
	-0.602043	1.77516		-0.442963	-0.48348
	-0.601212	1.773		-0.442132	-0.485057
	-0.60038	1.77132		-0.441301	-0.486066
	-0.599549	1.76907		-0.44047	-0.485508
	-0.598717	1.76623		-0.439639	-0.484869
	-0.597885	1.76433		-0.438808	-0.485695
	-0.597054	1.76134		-0.437977	-0.48628
	-0.596222	1.75983		-0.437147	-0.487564
	-0.595391	1.75762		-0.436316	-0.488782
	-0.594559	1.75572		-0.435485	-0.491232
	-0.593728	1.75321		-0.434654	-0.492206
	-0.592896	1.75143		-0.433823	-0.492455
	-0.592065	1.74897		-0.432992	-0.493343
	-0.591233	1.74661		-0.432161	-0.495088
	-0.590401	1.74393		-0.431331	-0.49553
	-0.58957	1.74125		-0.4305	-0.49698
	-0.588738	1.73916		-0.429669	-0.498005
	-0.587907	1.73691		-0.428838	-0.499284
	-0.587075	1.73443		-0.428007	-0.499999
	-0.586244	1.7312		-0.427176	-0.501156
	-0.585412	1.72975		-0.426345	-0.502641
	-0.584581	1.72713		-0.425515	-0.502436
	-0.583749	1.72521		-0.424684	-0.503156
	-0.582918	1.72328		-0.423853	-0.504361
	-0.582086	1.72013		-0.423022	-0.504834
	-0.581254	1.71784		-0.422191	-0.505817
	-0.580423	1.71618		-0.42136	-0.506524
	-0.579591	1.71312		-0.420529	-0.507492
	-0.57876	1.71095		-0.419699	-0.509216
	-0.577928	1.70941		-0.418868	-0.511271
	-0.577097	1.70708		-0.418037	-0.513015
	-0.576265	1.70688		-0.417206	-0.51468
	-0.575434	1.70487		-0.416375	-0.515476
	-0.574602	1.70342		-0.415544	-0.516198
	-0.573771	1.70245		-0.414714	-0.516919
	-0.572939	1.70115		-0.413883	-0.51781
	-0.572107	1.69931		-0.413052	-0.518036
	-0.571276	1.6968		-0.412221	-0.518566
	-0.570444	1.69518		-0.41139	-0.519533
	-0.569613	1.69349		-0.410559	-0.519931
	-0.568781	1.6913		-0.409728	-0.520472
	-0.56795	1.68965		-0.408898	-0.52103
	-0.567118	1.68796		-0.408067	-0.522253
	-0.566287	1.68715		-0.407236	-0.523552
	-0.565455	1.68521		-0.406405	-0.524814
	-0.564624	1.68353		-0.405574	-0.526493
	-0.563792	1.68193		-0.404743	-0.528609
	-0.56296	1.68051		-0.403912	-0.529725
	-0.562129	1.67866		-0.403082	-0.530286
	-0.561297	1.67642		-0.402251	-0.530663
	-0.560466	1.67551		-0.40142	-0.530941
	-0.559634	1.67335		-0.400589	-0.532367
	-0.558803	1.67161		-0.399758	-0.533943
	-0.557971	1.67047		-0.398927	-0.53649
	-0.55714	1.66924		-0.398096	-0.538156
	-0.556308	1.66773		-0.397266	-0.539063
	-0.555476	1.66769		-0.396435	-0.539518
	-0.554645	1.66599		-0.395604	-0.539274
	-0.553813	1.66362		-0.394773	-0.539182
	-0.552982	1.66242		-0.393942	-0.53961
	-0.55215	1.66126		-0.393111	-0.539334
	-0.551319	1.65877		-0.39228	-0.539875
	-0.550487	1.65823		-0.39145	-0.540496
	-0.549656	1.65637		-0.390619	-0.540134
	-0.548824	1.65421		-0.389788	-0.541142
	-0.547993	1.65366		-0.388957	-0.542381
	-0.547161	1.65272		-0.388126	-0.543464
	-0.546329	1.652		-0.387295	-0.544352
	-0.545498	1.65044		-0.386464	-0.545603
	-0.544666	1.64956		-0.385634	-0.546024
	-0.543835	1.64719		-0.384803	-0.546104
	-0.543003	1.64565		-0.383972	-0.546117
	-0.542172	1.64418		-0.383141	-0.546135
	-0.54134	1.64293		-0.38231	-0.546296
	-0.540509	1.64237		-0.381479	-0.547559
	-0.539677	1.64166		-0.380648	-0.548118
	-0.538846	1.64027		-0.379818	-0.548283
	-0.538014	1.63955		-0.378987	-0.548938
	-0.537182	1.63827		-0.378156	-0.549141
	-0.536351	1.63669		-0.377325	-0.54966
	-0.535519	1.63565		-0.376494	-0.549732
	-0.534688	1.63282		-0.375663	-0.549724
	-0.533856	1.63131		-0.374833	-0.550363
	-0.533025	1.63017		-0.374002	-0.551172
	-0.532193	1.62784		-0.373171	-0.551802
	-0.531362	1.62526		-0.37234	-0.553001
	-0.53053	1.62347		-0.371509	-0.55464
	-0.529698	1.62232		-0.370678	-0.555775
	-0.528867	1.62154		-0.369847	-0.556439
	-0.528035	1.62084		-0.369017	-0.557172
	-0.527204	1.61991		-0.368186	-0.558164
	-0.526372	1.61843		-0.367355	-0.559023
	-0.525541	1.6165		-0.366524	-0.55946
	-0.524709	1.61471		-0.365693	-0.559895
	-0.523878	1.61341		-0.364862	-0.560373
	-0.523046	1.61189		-0.364031	-0.560626
	-0.522215	1.61		-0.363201	-0.560475
	-0.521383	1.60834		-0.36237	-0.560915
	-0.520551	1.60751		-0.361539	-0.561651
	-0.51972	1.60628		-0.360708	-0.562124
	-0.518888	1.60386		-0.359877	-0.562362
	-0.518057	1.60386		-0.359046	-0.562191
	-0.517225	1.60206		-0.358215	-0.561268
	-0.516394	1.60148		-0.357385	-0.560283
	-0.515562	1.60105		-0.356554	-0.560768
	-0.514731	1.60062		-0.355723	-0.561676
	-0.513899	1.59871		-0.354892	-0.562515
	-0.513068	1.5974		-0.354061	-0.56392
	-0.512236	1.59729		-0.35323	-0.565598
	-0.511404	1.59624		-0.352399	-0.566729
	-0.510573	1.5949		-0.351569	-0.568046
	-0.509741	1.59454		-0.350738	-0.568932
	-0.50891	1.59339		-0.349907	-0.568993
	-0.508078	1.59295		-0.349076	-0.569418
	-0.507247	1.59221		-0.348245	-0.569644
	-0.506415	1.59058		-0.347414	-0.569439
	-0.505584	1.58882		-0.346583	-0.569553
	-0.504752	1.58715		-0.345753	-0.569544
	-0.50392	1.58638		-0.344922	-0.569403
	-0.503089	1.58502		-0.344091	-0.569997
	-0.502257	1.58393		-0.34326	-0.571351
	-0.501426	1.58261		-0.342429	-0.573053
	-0.500594	1.58184		-0.341598	-0.574695
	-0.499763	1.58054		-0.340768	-0.575993
	-0.498931	1.57875		-0.339937	-0.576961
	-0.4981	1.57728		-0.339106	-0.577531
	-0.497268	1.57629		-0.338275	-0.578621
	-0.496437	1.5754		-0.337444	-0.579628
	-0.495605	1.57465		-0.336613	-0.580764
	-0.494773	1.57341		-0.335782	-0.58166
	-0.493942	1.57166		-0.334952	-0.582302
	-0.49311	1.57084		-0.334121	-0.583853
	-0.492279	1.57081		-0.33329	-0.585233
	-0.491447	1.56899		-0.332459	-0.585632
	-0.490616	1.56755		-0.331628	-0.585585
	-0.489784	1.56696		-0.330797	-0.585642
	-0.488953	1.56626		-0.329966	-0.585389
	-0.488121	1.56463		-0.329136	-0.585836
	-0.48729	1.5631		-0.328305	-0.58668
	-0.486458	1.56201		-0.327474	-0.587069
	-0.485626	1.56112		-0.326643	-0.587545
	-0.484795	1.55969		-0.325812	-0.588311
	-0.483963	1.5593		-0.324981	-0.58932
	-0.483132	1.55839		-0.32415	-0.590779
	-0.4823	1.55705		-0.32332	-0.591603
	-0.481469	1.55583		-0.322489	-0.592378
	-0.480637	1.55495		-0.321658	-0.593334
	-0.479806	1.55415		-0.320827	-0.594033
	-0.478974	1.55301		-0.319996	-0.594778
	-0.478142	1.55258		-0.319165	-0.595233
	-0.477311	1.55209		-0.318335	-0.595836
	-0.476479	1.55072		-0.317504	-0.596549
	-0.475648	1.54954		-0.316673	-0.597107
	-0.474816	1.54776		-0.315842	-0.598118
	-0.473985	1.54435		-0.315011	-0.598312
	-0.473153	1.54207		-0.31418	-0.598633
	-0.472322	1.54072		-0.313349	-0.599465
	-0.47149	1.53967		-0.312519	-0.600409
	-0.470659	1.53824		-0.311688	-0.601354
	-0.469827	1.53595		-0.310857	-0.601991
	-0.468996	1.53468		-0.310026	-0.602008
	-0.468164	1.53255		-0.309195	-0.601947
	-0.467332	1.53134		-0.308364	-0.602935
	-0.466501	1.52977		-0.307533	-0.60456
	-0.465669	1.52858		-0.306703	-0.606048
	-0.464838	1.52776		-0.305872	-0.606764
	-0.464006	1.5269		-0.305041	-0.607153
	-0.463175	1.52562		-0.30421	-0.607844
	-0.462343	1.5236		-0.303379	-0.608987
	-0.461512	1.52134		-0.302548	-0.609276
	-0.46068	1.52014		-0.301717	-0.60936
	-0.459848	1.51941		-0.300887	-0.609404
	-0.459017	1.51808		-0.300056	-0.609669
	-0.458185	1.5169		-0.299225	-0.609427
	-0.457354	1.51564		-0.298394	-0.609523
	-0.456522	1.51385		-0.297563	-0.609686
	-0.455691	1.5118		-0.296732	-0.610352
	-0.454859	1.51032		-0.295901	-0.610759
	-0.454028	1.50908		-0.295071	-0.611076
	-0.453196	1.50779		-0.29424	-0.611241
	-0.452365	1.50649		-0.293409	-0.612028
	-0.451533	1.50478		-0.292578	-0.611425
	-0.450701	1.50267		-0.291747	-0.610717
	-0.44987	1.50132		-0.290916	-0.610923
	-0.449038	1.50017		-0.290085	-0.611833
	-0.448207	1.4988		-0.289255	-0.612398
	-0.447375	1.49808		-0.288424	-0.613196
	-0.446544	1.49777		-0.287593	-0.614092
	-0.445712	1.49705		-0.286762	-0.614312
	-0.444881	1.49564		-0.285931	-0.61441
	-0.444049	1.4934		-0.2851	-0.614328
	-0.443218	1.49196		-0.28427	-0.614748
	-0.442386	1.49055		-0.283439	-0.615479
	-0.441554	1.48929		-0.282608	-0.615535
	-0.440723	1.48895		-0.281777	-0.615483
	-0.439891	1.4885		-0.280946	-0.616324
	-0.43906	1.4871		-0.280115	-0.616146
	-0.438228	1.48551		-0.279284	-0.616056
	-0.437397	1.48458		-0.278454	-0.615979
	-0.436565	1.4835		-0.277623	-0.616291
	-0.435734	1.48231		-0.276792	-0.617209
	-0.434902	1.48096		-0.275961	-0.617694
	-0.43407	1.47945		-0.27513	-0.618491
	-0.433239	1.47808		-0.274299	-0.618755
	-0.432407	1.47735		-0.273468	-0.618995
	-0.431576	1.47675		-0.272638	-0.618914
	-0.430744	1.47579		-0.271807	-0.618236
	-0.429913	1.47463		-0.270976	-0.618073
	-0.429081	1.47317		-0.270145	-0.617876
	-0.42825	1.47179		-0.269314	-0.617958
	-0.427418	1.47039		-0.268483	-0.618862
	-0.426587	1.46955		-0.267652	-0.619861
	-0.425755	1.46817		-0.266822	-0.62069
	-0.424923	1.46664		-0.265991	-0.620722
	-0.424092	1.46513		-0.26516	-0.620347
	-0.42326	1.46364		-0.264329	-0.620697
	-0.422429	1.46182		-0.263498	-0.621666
	-0.421597	1.4606		-0.262667	-0.623097
	-0.420766	1.46025		-0.261836	-0.62363
	-0.419934	1.45973		-0.261006	-0.624545
	-0.419103	1.4592		-0.260175	-0.624752
	-0.418271	1.45857		-0.259344	-0.625368
	-0.41744	1.45754		-0.258513	-0.625856
	-0.416608	1.45711		-0.257682	-0.625993
	-0.415776	1.45664		-0.256851	-0.626022
	-0.414945	1.45546		-0.25602	-0.626783
	-0.414113	1.45444		-0.25519	-0.627609
	-0.413282	1.45344		-0.254359	-0.628383
	-0.41245	1.45235		-0.253528	-0.628812
	-0.411619	1.45172		-0.252697	-0.628974
	-0.410787	1.45142		-0.251866	-0.629031
	-0.409956	1.45136		-0.251035	-0.630507
	-0.409124	1.45016		-0.250205	-0.631374
	-0.408292	1.44886		-0.249374	-0.631781
	-0.407461	1.44769		-0.248543	-0.631849
	-0.406629	1.44672		-0.247712	-0.632904
	-0.405798	1.44479		-0.246881	-0.633883
	-0.404966	1.44293		-0.24605	-0.634478
	-0.404135	1.44139		-0.245219	-0.63477
	-0.403303	1.43987		-0.244389	-0.634897
	-0.402472	1.4392		-0.243558	-0.636211
	-0.40164	1.43826		-0.242727	-0.637022
	-0.400809	1.43742		-0.241896	-0.63717
	-0.399977	1.43698		-0.241065	-0.636809
	-0.399145	1.43571		-0.240234	-0.637265
	-0.398314	1.43452		-0.239403	-0.637529
	-0.397482	1.4338		-0.238573	-0.637924
	-0.396651	1.43316		-0.237742	-0.639001
	-0.395819	1.43194		-0.236911	-0.639438
	-0.394988	1.43019		-0.23608	-0.640374
	-0.394156	1.42839		-0.235249	-0.641154
	-0.393325	1.42736		-0.234418	-0.641855
	-0.392493	1.42665		-0.233587	-0.642037
	-0.391662	1.42638		-0.232757	-0.643076
	-0.39083	1.42617		-0.231926	-0.643568
	-0.389998	1.425		-0.231095	-0.644201
	-0.389167	1.42377		-0.230264	-0.645624
	-0.388335	1.42288		-0.229433	-0.64625
	-0.387504	1.42231		-0.228602	-0.646383
	-0.386672	1.42257		-0.227771	-0.647559
	-0.385841	1.42268		-0.226941	-0.647911
	-0.385009	1.42268		-0.22611	-0.648481
	-0.384178	1.42246		-0.225279	-0.649601
	-0.383346	1.42216		-0.224448	-0.649532
	-0.382514	1.42194		-0.223617	-0.650452
	-0.381683	1.42165		-0.222786	-0.651394
	-0.380851	1.42166		-0.221955	-0.651727
	-0.38002	1.42132		-0.221125	-0.651472
	-0.379188	1.42016		-0.220294	-0.65189
	-0.378357	1.41968		-0.219463	-0.652509
	-0.377525	1.4189		-0.218632	-0.652833
	-0.376694	1.41783		-0.217801	-0.65366
	-0.375862	1.41724		-0.21697	-0.654178
	-0.375031	1.41627		-0.216139	-0.655662
	-0.374199	1.4147		-0.215309	-0.656546
	-0.373367	1.41361		-0.214478	-0.656124
	-0.372536	1.41343		-0.213647	-0.65641
	-0.371704	1.4128		-0.212816	-0.656595
	-0.370873	1.41166		-0.211985	-0.657001
	-0.370041	1.41054		-0.211154	-0.657616
	-0.36921	1.40936		-0.210324	-0.658607
	-0.368378	1.4084		-0.209493	-0.658068
	-0.367547	1.40814		-0.208662	-0.65874
	-0.366715	1.40822		-0.207831	-0.659148
	-0.365884	1.40795		-0.207	-0.659946
	-0.365052	1.40745		-0.206169	-0.660228
	-0.36422	1.40718		-0.205338	-0.660283
	-0.363389	1.40695		-0.204508	-0.660038
	-0.362557	1.40709		-0.203677	-0.660635
	-0.361726	1.40663		-0.202846	-0.661567
	-0.360894	1.40586		-0.202015	-0.662374
	-0.360063	1.4055		-0.201184	-0.663086
	-0.359231	1.40455		-0.200353	-0.663446
	-0.3584	1.4039		-0.199522	-0.664776
	-0.357568	1.40303		-0.198692	-0.665008
	-0.356737	1.40139		-0.197861	-0.665324
	-0.355905	1.39968		-0.19703	-0.667208
	-0.355073	1.39864		-0.196199	-0.666843
	-0.354242	1.39806		-0.195368	-0.667057
	-0.35341	1.3982		-0.194537	-0.668701
	-0.352579	1.39824		-0.193706	-0.668275
	-0.351747	1.3976		-0.192876	-0.66846
	-0.350916	1.39693		-0.192045	-0.669582
	-0.350084	1.39568		-0.191214	-0.669774
	-0.349253	1.39365		-0.190383	-0.670756
	-0.348421	1.39371		-0.189552	-0.670776
	-0.347589	1.39402		-0.188721	-0.67047
	-0.346758	1.39263		-0.18789	-0.67058
	-0.345926	1.39171		-0.18706	-0.671734
	-0.345095	1.3906		-0.186229	-0.671642
	-0.344263	1.39013		-0.185398	-0.67123
	-0.343432	1.38917		-0.184567	-0.671829
	-0.3426	1.38836		-0.183736	-0.672171
	-0.341769	1.38769		-0.182905	-0.673473
	-0.340937	1.38704		-0.182074	-0.673709
	-0.340106	1.38592		-0.181244	-0.673233
	-0.339274	1.38458		-0.180413	-0.673711
	-0.338442	1.38357		-0.179582	-0.674561
	-0.337611	1.38262		-0.178751	-0.675435
	-0.336779	1.38109		-0.17792	-0.675343
	-0.335948	1.3799		-0.177089	-0.67555
	-0.335116	1.3792		-0.176259	-0.675234
	-0.334285	1.37778		-0.175428	-0.676209
	-0.333453	1.37696		-0.174597	-0.676944
	-0.332622	1.37652		-0.173766	-0.677561
	-0.33179	1.3766		-0.172935	-0.678743
	-0.330959	1.37543		-0.172104	-0.679321
	-0.330127	1.37342		-0.171273	-0.679234
	-0.329295	1.37363		-0.170443	-0.680154
	-0.328464	1.37397		-0.169612	-0.681498
	-0.327632	1.37298		-0.168781	-0.681615
	-0.326801	1.37197		-0.16795	-0.682357
	-0.325969	1.37038		-0.167119	-0.683269
	-0.325138	1.36968		-0.166288	-0.684221
	-0.324306	1.36891		-0.165457	-0.684995
	-0.323475	1.36829		-0.164627	-0.685393
	-0.322643	1.36816		-0.163796	-0.684816
	-0.321811	1.36775		-0.162965	-0.685772
	-0.32098	1.36679		-0.162134	-0.686803
	-0.320148	1.36562		-0.161303	-0.687297
	-0.319317	1.36444		-0.160472	-0.687516
	-0.318485	1.3632		-0.159641	-0.688064
	-0.317654	1.36237		-0.158811	-0.688698
	-0.316822	1.36123		-0.15798	-0.688115
	-0.315991	1.36013		-0.157149	-0.688741
	-0.315159	1.35965		-0.156318	-0.689397
	-0.314328	1.35957		-0.155487	-0.688542
	-0.313496	1.35931		-0.154656	-0.688274
	-0.312664	1.35888		-0.153825	-0.689216
	-0.311833	1.35865		-0.152995	-0.689052
	-0.311001	1.35814		-0.152164	-0.68949
	-0.31017	1.35707		-0.151333	-0.690717
	-0.309338	1.35626		-0.150502	-0.69107
	-0.308507	1.35632		-0.149671	-0.691646
	-0.307675	1.35627		-0.14884	-0.692557
	-0.306844	1.35466		-0.148009	-0.693322
	-0.306012	1.35293		-0.147179	-0.694527
	-0.305181	1.35298		-0.146348	-0.695825
	-0.304349	1.35304		-0.145517	-0.696531
	-0.303517	1.35197		-0.144686	-0.696681
	-0.302686	1.35061		-0.143855	-0.697456
	-0.301854	1.34928		-0.143024	-0.698453
	-0.301023	1.34815		-0.142194	-0.699314
	-0.300191	1.34726		-0.141363	-0.699313
	-0.29936	1.34649		-0.140532	-0.699804
	-0.298528	1.34613		-0.139701	-0.700477
	-0.297697	1.3456		-0.13887	-0.700879
	-0.296865	1.34471		-0.138039	-0.701114
	-0.296034	1.34493		-0.137208	-0.701165
	-0.295202	1.3441		-0.136378	-0.70157
	-0.29437	1.34306		-0.135547	-0.702337
	-0.293539	1.3413		-0.134716	-0.702832
	-0.292707	1.3405		-0.133885	-0.702177
	-0.291876	1.33977		-0.133054	-0.702309
	-0.291044	1.33905		-0.132223	-0.702585
	-0.290213	1.33771		-0.131392	-0.703338
	-0.289381	1.33717		-0.130562	-0.703545
	-0.28855	1.33693		-0.129731	-0.704411
	-0.287718	1.33562		-0.1289	-0.704886
	-0.286887	1.33352		-0.128069	-0.704797
	-0.286055	1.33324		-0.127238	-0.705073
	-0.285223	1.3323		-0.126407	-0.705374
	-0.284392	1.33217		-0.125576	-0.70457
	-0.28356	1.33131		-0.124746	-0.704764
	-0.282729	1.32998		-0.123915	-0.705013
	-0.281897	1.32961		-0.123084	-0.705313
	-0.281066	1.32853		-0.122253	-0.705751
	-0.280234	1.32758		-0.121422	-0.706452
	-0.279403	1.3269		-0.120591	-0.706363
	-0.278571	1.32712		-0.119761	-0.707292
	-0.277739	1.32673		-0.11893	-0.708157
	-0.276908	1.32656		-0.118099	-0.707847
	-0.276076	1.32596		-0.117268	-0.707185
	-0.275245	1.32468		-0.116437	-0.707919
	-0.274413	1.32409		-0.115606	-0.70855
	-0.273582	1.32343		-0.114775	-0.708407
	-0.27275	1.32263		-0.113945	-0.709231
	-0.271919	1.32213		-0.113114	-0.710004
	-0.271087	1.32179		-0.112283	-0.710284
	-0.270256	1.32053		-0.111452	-0.710741
	-0.269424	1.31996		-0.110621	-0.710978
	-0.268592	1.31976		-0.10979	-0.711306
	-0.267761	1.31979		-0.108959	-0.711491
	-0.266929	1.31954		-0.108129	-0.711484
	-0.266098	1.31947		-0.107298	-0.71136
	-0.265266	1.31937		-0.106467	-0.712827
	-0.264435	1.31964		-0.105636	-0.71298
	-0.263603	1.31912		-0.104805	-0.713386
	-0.262772	1.3187		-0.103974	-0.713825
	-0.26194	1.31783		-0.103143	-0.714378
	-0.261109	1.31698		-0.102313	-0.714841
	-0.260277	1.31659		-0.101482	-0.714832
	-0.259445	1.31605		-0.100651	-0.714243
	-0.258614	1.31525		-0.09982	-0.713847
	-0.257782	1.3151		-0.098989	-0.713928
	-0.256951	1.31427		-0.098158	-0.71385
	-0.256119	1.31325		-0.097327	-0.714082
	-0.255288	1.31288		-0.096497	-0.714522
	-0.254456	1.31163		-0.095666	-0.714926
	-0.253625	1.3116		-0.094835	-0.714811
	-0.252793	1.31214		-0.094004	-0.71456
	-0.251961	1.31185		-0.093173	-0.714561
	-0.25113	1.31131		-0.092342	-0.714635
	-0.250298	1.31026		-0.091511	-0.714342
	-0.249467	1.30917		-0.090681	-0.713948
	-0.248635	1.30923		-0.08985	-0.713561
	-0.247804	1.30895		-0.089019	-0.713637
	-0.246972	1.30825		-0.088188	-0.713393
	-0.246141	1.30794		-0.087357	-0.712634
	-0.245309	1.30803		-0.086526	-0.712246
	-0.244478	1.30703		-0.085696	-0.711978
	-0.243646	1.30777		-0.084865	-0.711491
	-0.242814	1.30665		-0.084034	-0.712173
	-0.241983	1.30568		-0.083203	-0.713125
	-0.241151	1.3052		-0.082372	-0.712869
	-0.24032	1.30392		-0.081541	-0.712643
	-0.239488	1.30311		-0.08071	-0.713079
	-0.238657	1.30326		-0.07988	-0.713299
	-0.237825	1.3029		-0.079049	-0.713892
	-0.236994	1.30087		-0.078218	-0.714082
	-0.236162	1.30138		-0.077387	-0.714127
	-0.235331	1.30143		-0.076556	-0.714807
	-0.234499	1.30083		-0.075725	-0.715094
	-0.233667	1.30198		-0.074894	-0.715484
	-0.232836	1.30076		-0.074064	-0.715107
	-0.232004	1.30081		-0.073233	-0.714762
	-0.231173	1.30064		-0.072402	-0.714996
	-0.230341	1.3005		-0.071571	-0.715348
	-0.22951	1.29954		-0.07074	-0.715083
	-0.228678	1.29959		-0.069909	-0.714544
	-0.227847	1.29882		-0.069078	-0.714027
	-0.227015	1.29851		-0.068248	-0.713302
	-0.226183	1.29811		-0.067417	-0.713255
	-0.225352	1.29681		-0.066586	-0.713386
	-0.22452	1.29567		-0.065755	-0.712806
	-0.223689	1.2953		-0.064924	-0.711315
	-0.222857	1.2953		-0.064093	-0.710017
	-0.222026	1.29537		-0.063262	-0.709222
	-0.221194	1.29341		-0.062432	-0.708882
	-0.220363	1.29405		-0.061601	-0.708542
	-0.219531	1.29416		-0.06077	-0.707906
	-0.2187	1.29321		-0.059939	-0.707914
	-0.217868	1.29278		-0.059108	-0.708282
	-0.217036	1.29369		-0.058277	-0.708278
	-0.216205	1.29268		-0.057446	-0.709084
	-0.215373	1.29296		-0.056616	-0.710164
	-0.214542	1.2938		-0.055785	-0.710734
	-0.21371	1.2932		-0.054954	-0.710786
	-0.212879	1.29263		-0.054123	-0.710467
	-0.212047	1.29248		-0.053292	-0.710909
	-0.211216	1.29175		-0.052461	-0.71129
	-0.210384	1.29218		-0.05163	-0.711419
	-0.209553	1.29268		-0.0508	-0.711954
	-0.208721	1.29251		-0.049969	-0.712736
	-0.207889	1.29236		-0.049138	-0.713382
	-0.207058	1.29182		-0.048307	-0.713857
	-0.206226	1.29088		-0.047476	-0.713934
	-0.205395	1.29222		-0.046645	-0.713579
	-0.204563	1.29147		-0.045815	-0.714079
	-0.203732	1.29032		-0.044984	-0.715374
	-0.2029	1.29046		-0.044153	-0.716461
	-0.202069	1.28844		-0.043322	-0.718355
	-0.201237	1.2879		-0.042491	-0.719405
	-0.200405	1.28781		-0.04166	-0.719335
	-0.199574	1.28808		-0.040829	-0.719355
	-0.198742	1.28819		-0.039999	-0.71986
	-0.197911	1.28699		-0.039168	-0.72006
	-0.197079	1.2855		-0.038337	-0.719694
	-0.196248	1.28555		-0.037506	-0.719274
	-0.195416	1.28577		-0.036675	-0.719008
	-0.194585	1.28494		-0.035844	-0.719181
	-0.193753	1.28422		-0.035013	-0.71897
	-0.192922	1.28401		-0.034183	-0.719007
	-0.19209	1.28361		-0.033352	-0.719281
	-0.191258	1.28424		-0.032521	-0.719965
	-0.190427	1.2842		-0.03169	-0.721727
	-0.189595	1.28329		-0.030859	-0.723014
	-0.188764	1.283		-0.030028	-0.723707
	-0.187932	1.28279		-0.029197	-0.724707
	-0.187101	1.28207		-0.028367	-0.725969
	-0.186269	1.28139		-0.027536	-0.726874
	-0.185438	1.28032		-0.026705	-0.727793
	-0.184606	1.2793		-0.025874	-0.729375
	-0.183775	1.27931		-0.025043	-0.73088
	-0.182943	1.27935		-0.024212	-0.732386
	-0.182112	1.2779		-0.023381	-0.733831
	-0.18128	1.27654		-0.022551	-0.735096
	-0.180448	1.27526		-0.02172	-0.736385
	-0.179617	1.27558		-0.020889	-0.736995
	-0.178785	1.2744		-0.020058	-0.738034
	-0.177954	1.27465		-0.019227	-0.739295
	-0.177122	1.27611		-0.018396	-0.740231
	-0.176291	1.27585		-0.017565	-0.741118
	-0.175459	1.27466		-0.016735	-0.742476
	-0.174628	1.27452		-0.015904	-0.743678
	-0.173796	1.27302		-0.015073	-0.743253
	-0.172964	1.27266		-0.014242	-0.742974
	-0.172133	1.27274		-0.013411	-0.743326
	-0.171301	1.27304		-0.01258	-0.744212
	-0.17047	1.27258		-0.01175	-0.745376
	-0.169638	1.27289		-0.010919	-0.746641
	-0.168807	1.27249		-0.010088	-0.748289
	-0.167975	1.2715		-0.009257	-0.749547
	-0.167144	1.27139		-0.008426	-0.750745
	-0.166312	1.27123		-0.007595	-0.752282
	-0.16548	1.2714		-0.006764	-0.753821
	-0.164649	1.27169		-0.005934	-0.755154
	-0.163817	1.27133		-0.005103	-0.756396
	-0.162986	1.27164		-0.004272	-0.757226
	-0.162154	1.27207		-0.003441	-0.449242
	-0.161323	1.27185		-0.00261	1.5e-05
	-0.160491	1.27303		-0.001779	-0.000103
	-0.15966	1.27327		-0.000948	-0.000596
	-0.158828	1.27286		-0.000118	-0.004343
	-0.157997	1.27291		0.000713	-0.010248
	-0.157165	1.27264		0.001544	-0.010167
	-0.156333	1.27366		0.002375	-0.010332
	-0.155502	1.27457		0.003206	-0.005791
	-0.15467	1.27468		0.004037	0.001579
	-0.153839	1.27461		0.004868	0.001278
	-0.153007	1.2744		0.005698	0.000873
	-0.152176	1.2742		0.006529	-0.000263
	-0.151344	1.27341		0.00736	-0.001005
	-0.150513	1.27248		0.008191	-0.001576
	-0.149681	1.27199		0.009022	-0.001586
	-0.148849	1.27104		0.009853	-0.002064
	-0.148018	1.27217		0.010684	-0.001783
	-0.147186	1.27149		0.011514	-0.001283
	-0.146355	1.27227		0.012345	-0.000662
	-0.145523	1.27232		0.013176	-0.000287
	-0.144692	1.27104		0.014007	-3.2e-05
	-0.14386	1.2708		0.014838	0.000486
	-0.143029	1.27033		0.015669	0.000623
	-0.142197	1.26995		0.0165	0.000586
	-0.141366	1.26892		0.01733	0.000736
	-0.140534	1.26989		0.018161	0.001124
	-0.139703	1.26992		0.018992	0.001214
	-0.138871	1.27052		0.019823	0.001097
	-0.138039	1.27037		0.020654	0.001382
	-0.137208	1.26978		0.021485	0.001698
	-0.136376	1.26875		0.022316	0.002443
	-0.135545	1.26759		0.023146	0.002372
	-0.134713	1.26696		0.023977	0.002228
	-0.133882	1.26671		0.024808	0.002398
	-0.13305	1.26677		0.025639	0.002107
	-0.132219	1.26651		0.02647	0.001751
	-0.131387	1.26581		0.027301	0.001565
	-0.130556	1.26565		0.028131	0.000682
	-0.129724	1.26505		0.028962	-0.000688
	-0.128892	1.26444		0.029793	-0.002064
	-0.128061	1.26352		0.030624	-0.003346
	-0.127229	1.2628		0.031455	-0.004014
	-0.126398	1.26226		0.032286	-0.004479
	-0.125566	1.26202		0.033117	-0.004604
	-0.124735	1.26164		0.033947	-0.005346
	-0.123903	1.26036		0.034778	-0.006873
	-0.123072	1.25958		0.035609	-0.007835
	-0.12224	1.25869		0.03644	-0.007969
	-0.121408	1.25882		0.037271	-0.007807
	-0.120577	1.25875		0.038102	-0.008338
	-0.119745	1.25724		0.038933	-0.008609
	-0.118914	1.25639		0.039763	-0.008772
	-0.118082	1.25615		0.040594	-0.009279
	-0.117251	1.25574		0.041425	-0.009337
	-0.116419	1.25529		0.042256	-0.008874
	-0.115588	1.25502		0.043087	-0.008658
	-0.114756	1.25492		0.043918	-0.008395
	-0.113925	1.25422		0.044749	-0.008121
	-0.113093	1.2538		0.045579	-0.008166
	-0.112261	1.25398		0.04641	-0.007423
	-0.11143	1.25362		0.047241	-0.006345
	-0.110598	1.2535		0.048072	-0.006502
	-0.109767	1.25374		0.048903	-0.007127
	-0.108935	1.2532		0.049734	-0.007305
	-0.108104	1.25344		0.050565	-0.007753
	-0.107272	1.25344		0.051395	-0.007575
	-0.106441	1.25208		0.052226	-0.007617
	-0.105609	1.25133		0.053057	-0.007508
	-0.104777	1.2502		0.053888	-0.008302
	-0.103946	1.2496		0.054719	-0.008976
	-0.103114	1.2496		0.05555	-0.010117
	-0.102283	1.25035		0.056381	-0.011078
	-0.101451	1.25104		0.057211	-0.011271
	-0.10062	1.25074		0.058042	-0.01139
	-0.099788	1.25		0.058873	-0.011638
	-0.098957	1.24914		0.059704	-0.012722
	-0.098125	1.24885		0.060535	-0.013376
	-0.097294	1.24803		0.061366	-0.013364
	-0.096462	1.24773		0.062196	-0.013794
	-0.09563	1.24808		0.063027	-0.013702
	-0.094799	1.24719		0.063858	-0.014646
	-0.093967	1.24576		0.064689	-0.015438
	-0.093136	1.24559		0.06552	-0.016387
	-0.092304	1.24493		0.066351	-0.018
	-0.091473	1.24436		0.067182	-0.019728
	-0.090641	1.2451		0.068012	-0.020731
	-0.08981	1.24397		0.068843	-0.021511
	-0.088978	1.24237		0.069674	-0.022638
	-0.088147	1.24259		0.070505	-0.022674
	-0.087315	1.24232		0.071336	-0.023292
	-0.086483	1.24168		0.072167	-0.023984
	-0.085652	1.24061		0.072998	-0.024458
	-0.08482	1.24032		0.073828	-0.025208
	-0.083989	1.23975		0.074659	-0.02621
	-0.083157	1.23918		0.07549	-0.027177
	-0.082326	1.23927		0.076321	-0.027075
	-0.081494	1.2397		0.077152	-0.026687
	-0.080663	1.23966		0.077983	-0.026578
	-0.079831	1.2388		0.078814	-0.026987
	-0.079	1.23761		0.079644	-0.027958
	-0.078168	1.23734		0.080475	-0.028914
	-0.077336	1.23714		0.081306	-0.030523
	-0.076505	1.23661		0.082137	-0.030943
	-0.075673	1.23643		0.082968	-0.032155
	-0.074842	1.23605		0.083799	-0.033014
	-0.07401	1.23556		0.08463	-0.034187
	-0.073179	1.23442		0.08546	-0.035537
	-0.072347	1.23311		0.086291	-0.037787
	-0.071516	1.23198		0.087122	-0.040382
	-0.070684	1.23005		0.087953	-0.042499
	-0.069852	1.22873		0.088784	-0.044115
	-0.069021	1.22797		0.089615	-0.044664
	-0.068189	1.22719		0.090446	-0.045229
	-0.067358	1.22644		0.091276	-0.047539
	-0.066526	1.2253		0.092107	-0.048465
	-0.065695	1.22422		0.092938	-0.049721
	-0.064863	1.22358		0.093769	-0.050801
	-0.064032	1.22313		0.0946	-0.05347
	-0.0632	1.22262		0.095431	-0.054025
	-0.062369	1.22134		0.096262	-0.05477
	-0.061537	1.22091		0.097092	-0.055278
	-0.060705	1.21965		0.097923	-0.055924
	-0.059874	1.21842		0.098754	-0.057298
	-0.059042	1.2186		0.099585	-0.058908
	-0.058211	1.21885		0.100416	-0.060649
	-0.057379	1.21848		0.101247	-0.061183
	-0.056548	1.21799		0.102077	-0.061851
	-0.055716	1.21759		0.102908	-0.063265
	-0.054885	1.21705		0.103739	-0.064199
	-0.054053	1.21634		0.10457	-0.065194
	-0.053221	1.21632		0.105401	-0.066041
	-0.05239	1.21689		0.106232	-0.065346
	-0.051558	1.21656		0.107063	-0.062366
	-0.050727	1.21595		0.107893	-0.059145
	-0.049895	1.21536		0.108724	-0.054503
	-0.049064	1.21469		0.109555	-0.049889
	-0.048232	1.21502		0.110386	-0.045201
	-0.047401	1.21514		0.111217	-0.039421
	-0.046569	1.21423		0.112048	-0.03321
	-0.045738	1.21406		0.112879	-0.025613
	-0.044906	1.21417		0.113709	-0.017735
	-0.044075	1.21463		0.11454	-0.008938
	-0.043243	1.21443		0.115371	0.000634
	-0.042411	1.21436		0.116202	0.010534
	-0.04158	1.21375		0.117033	0.020821
	-0.040748	1.21261		0.117864	0.031155
	-0.039917	1.21154		0.118695	0.041179
	-0.039085	1.21033		0.119525	0.05079
	-0.038254	1.20979		0.120356	0.061698
	-0.037422	1.20944		0.121187	0.074087
	-0.036591	1.20873		0.122018	0.087439
	-0.035759	1.20816		0.122849	0.101876
	-0.034927	1.20783		0.12368	0.115937
	-0.034096	1.20788		0.124511	0.132199
	-0.033264	1.20718		0.125341	0.147623
	-0.032433	1.20671		0.126172	0.165159
	-0.031601	1.20658		0.127003	0.18518
	-0.03077	1.20661		0.127834	0.205208
	-0.029938	1.20669		0.128665	0.226799
	-0.029107	1.20674		0.129496	0.250755
	-0.028275	1.20659		0.130326	0.274353
	-0.027444	1.20577		0.131157	0.298962
	-0.026612	1.20466		0.131988	0.325367
	-0.02578	1.20423		0.132819	0.353943
	-0.024949	1.20431		0.13365	0.382924
	-0.024117	1.20439		0.134481	0.41348
	-0.023286	1.20421		0.135312	0.444934
	-0.022454	1.20369		0.136142	0.477445
	-0.021623	1.20293		0.136973	0.510409
	-0.020791	1.20252		0.137804	0.543898
	-0.01996	1.20198		0.138635	0.57911
	-0.019128	1.20146		0.139466	0.614464
	-0.018296	1.20138		0.140297	0.650692
	-0.017465	1.20037		0.141128	0.687121
	-0.016633	1.19996		0.141958	0.724667
	-0.015802	1.19966		0.142789	0.761937
	-0.01497	1.19839		0.14362	0.801855
	-0.014139	1.19708		0.144451	0.842568
	-0.013307	1.19606		0.145282	0.884889
	-0.012476	1.19522		0.146113	0.92793
	-0.011644	1.19402		0.146944	0.97147
	-0.010813	1.19289		0.147774	1.01436
	-0.009981	1.19194		0.148605	1.05752
	-0.009149	1.19143		0.149436	1.10155
	-0.008318	1.19115		0.150267	1.14588
	-0.007486	1.19014		0.151098	1.18924
	-0.006655	1.18895		0.151929	1.23252
	-0.005823	1.18852		0.15276	1.27465
	-0.004992	1.18814		0.15359	1.31313
	-0.00416	1.18668		0.154421	1.34995
	-0.003329	0.544704		0.155252	1.39034
	-0.002497	-0.000119		0.156083	1.43064
	-0.001666	-0.000585		0.156914	1.46978
	-0.000834	-0.00118		0.157745	1.50893
	-3e-06	-0.002773		0.158575	1.54637
	0.000829	-0.00733		0.159406	1.58309
	0.001661	-0.007937		0.160237	1.61916
	0.002492	-0.007441		0.161068	1.65515
	0.003324	-0.005944		0.161899	1.68974
	0.004155	-0.005485		0.16273	1.72269
	0.004987	-0.005588		0.163561	1.75463
	0.005818	-0.006086		0.164391	1.78484
	0.00665	-0.006275		0.165222	1.81407
	0.007481	-0.00656		0.166053	1.84109
	0.008313	-0.006544		0.166884	1.86742
	0.009145	-0.006247		0.167715	1.89099
	0.009976	-0.006378		0.168546	1.91239
	0.010808	-0.006427		0.169377	1.93303
	0.011639	-0.006825		0.170207	1.9532
	0.012471	-0.007794		0.171038	1.97026
	0.013302	-0.008847		0.171869	1.98504
	0.014134	-0.00868		0.1727	1.9972
	0.014965	-0.007904		0.173531	2.00757
	0.015797	-0.008118		0.174362	2.01622
	0.016629	-0.008532		0.175193	2.02375
	0.01746	-0.008816		0.176023	2.02966
	0.018292	-0.00821		0.176854	2.03431
	0.019123	-0.008108		0.177685	2.03674
	0.019955	-0.008364		0.178516	2.0388
	0.020786	-0.00862		0.179347	2.03947
	0.021618	-0.009142		0.180178	2.03858
	0.022449	-0.009147		0.181008	2.03698
	0.023281	-0.009125		0.181839	2.03381
	0.024112	-0.009448		0.18267	2.03122
	0.024944	-0.010256		0.183501	2.02682
	0.025776	-0.009781		0.184332	2.02161
	0.026607	-0.00865		0.185163	2.0141
	0.027439	-0.008419		0.185994	2.00506
	0.02827	-0.00857		0.186824	1.99495
	0.029102	-0.008393		0.187655	1.98272
	0.029933	-0.00874		0.188486	1.9688
	0.030765	-0.008388		0.189317	1.95519
	0.031596	-0.00764		0.190148	1.94006
	0.032428	-0.007243		0.190979	1.92305
	0.03326	-0.006996		0.19181	1.90469
	0.034091	-0.006589		0.19264	1.886
	0.034923	-0.005953		0.193471	1.86645
	0.035754	-0.006598		0.194302	1.84672
	0.036586	-0.00587		0.195133	1.82644
	0.037417	-0.005674		0.195964	1.80553
	0.038249	-0.006611		0.196795	1.78327
	0.03908	-0.006043		0.197626	1.76194
	0.039912	-0.006075		0.198456	1.74071
	0.040743	-0.005869		0.199287	1.71863
	0.041575	-0.005734		0.200118	1.69887
	0.042406	-0.006615		0.200949	1.67814
	0.043238	-0.007005		0.20178	1.65778
	0.04407	-0.008028		0.202611	1.63706
	0.044901	-0.009066		0.203442	1.61803
	0.045733	-0.009123		0.204272	1.59837
	0.046564	-0.009567		0.205103	1.57874
	0.047396	-0.00998		0.205934	1.56037
	0.048227	-0.010617		0.206765	1.54314
	0.049059	-0.010815		0.207596	1.52713
	0.04989	-0.011315		0.208427	1.5107
	0.050722	-0.012013		0.209257	1.49415
	0.051553	-0.012464		0.210088	1.47729
	0.052385	-0.013378		0.210919	1.46036
	0.053217	-0.01425		0.21175	1.44366
	0.054048	-0.01368		0.212581	1.4276
	0.05488	-0.013794		0.213412	1.41272
	0.055711	-0.015009		0.214243	1.39858
	0.056543	-0.016159		0.215073	1.38421
	0.057374	-0.01604		0.215904	1.37007
	0.058206	-0.016117		0.216735	1.35601
	0.059037	-0.016394		0.217566	1.34165
	0.059869	-0.017216		0.218397	1.32731
	0.060701	-0.018251		0.219228	1.31523
	0.061532	-0.018728		0.220059	1.30267
	0.062364	-0.019106		0.220889	1.28945
	0.063195	-0.019741		0.22172	1.27686
	0.064027	-0.021069		0.222551	1.26473
	0.064858	-0.021952		0.223382	1.25305
	0.06569	-0.022041		0.224213	1.2409
	0.066521	-0.022498		0.225044	1.22913
	0.067353	-0.023079		0.225875	1.21711
	0.068184	-0.023854		0.226705	1.20551
	0.069016	-0.024416		0.227536	1.19368
	0.069848	-0.025337		0.228367	1.182
	0.070679	-0.026435		0.229198	1.17118
	0.071511	-0.027897		0.230029	1.16059
	0.072342	-0.029308		0.23086	1.14912
	0.073174	-0.030558		0.231691	1.13805
	0.074005	-0.031619		0.232521	1.12757
	0.074837	-0.032659		0.233352	1.11664
	0.075668	-0.034204		0.234183	1.10668
	0.0765	-0.035567		0.235014	1.09623
	0.077332	-0.036407		0.235845	1.08568
	0.078163	-0.037526		0.236676	1.07535
	0.078995	-0.03863		0.237507	1.06547
	0.079826	-0.038462		0.238337	1.05507
	0.080658	-0.039197		0.239168	1.04494
	0.081489	-0.04001		0.239999	1.03486
	0.082321	-0.04109		0.24083	1.02638
	0.083152	-0.04257		0.241661	1.01664
	0.083984	-0.042723		0.242492	1.00714
	0.084816	-0.044389		0.243322	0.998013
	0.085647	-0.045355		0.244153	0.989129
	0.086479	-0.046051		0.244984	0.979667
	0.08731	-0.046948		0.245815	0.970724
	0.088142	-0.04762		0.246646	0.962023
	0.088973	-0.04841		0.247477	0.953336
	0.089805	-0.048342		0.248308	0.945
	0.090636	-0.048158		0.249138	0.936979
	0.091468	-0.047348		0.249969	0.928703
	0.092299	-0.047872		0.2508	0.919977
	0.093131	-0.047689		0.251631	0.911309
	0.093962	-0.045491		0.252462	0.903269
	0.094794	-0.045232		0.253293	0.895167
	0.095626	-0.044618		0.254124	0.887716
	0.096457	-0.043473		0.254954	0.879672
	0.097289	-0.041925		0.255785	0.871555
	0.09812	-0.039813		0.256616	0.865034
	0.098952	-0.038846		0.257447	0.858084
	0.099783	-0.037337		0.258278	0.851041
	0.100615	-0.036077		0.259109	0.843986
	0.101446	-0.034635		0.25994	0.837241
	0.102278	-0.03252		0.26077	0.830469
	0.103109	-0.030424		0.261601	0.823874
	0.103941	-0.028131		0.262432	0.817964
	0.104773	-0.025539		0.263263	0.812092
	0.105604	-0.023799		0.264094	0.805646
	0.106436	-0.021152		0.264925	0.799387
	0.107267	-0.017996		0.265756	0.792949
	0.108099	-0.014085		0.266586	0.78612
	0.10893	-0.010461		0.267417	0.779896
	0.109762	-0.00533		0.268248	0.774322
	0.110593	-0.000526		0.269079	0.76855
	0.111425	0.004104		0.26991	0.762221
	0.112257	0.009366		0.270741	0.755975
	0.113088	0.016172		0.271572	0.750631
	0.11392	0.023176		0.272402	0.745389
	0.114751	0.029931		0.273233	0.739545
	0.115583	0.037367		0.274064	0.73371
	0.116414	0.045109		0.274895	0.728559
	0.117246	0.053778		0.275726	0.723228
	0.118077	0.062446		0.276557	0.717979
	0.118909	0.070814		0.277387	0.713144
	0.11974	0.079396		0.278218	0.708028
	0.120572	0.087836		0.279049	0.703232
	0.121404	0.096772		0.27988	0.698986
	0.122235	0.106662		0.280711	0.694446
	0.123067	0.116722		0.281542	0.689679
	0.123898	0.127032		0.282373	0.684376
	0.12473	0.137983		0.283203	0.67901
	0.125561	0.148412		0.284034	0.674377
	0.126393	0.159203		0.284865	0.669802
	0.127224	0.170388		0.285696	0.665594
	0.128056	0.181473		0.286527	0.661352
	0.128888	0.191804		0.287358	0.656987
	0.129719	0.202123		0.288189	0.652635
	0.130551	0.214634		0.289019	0.648431
	0.131382	0.226796		0.28985	0.643996
	0.132214	0.238625		0.290681	0.639345
	0.133045	0.250029		0.291512	0.634983
	0.133877	0.26221		0.292343	0.631635
	0.134708	0.274699		0.293174	0.628611
	0.13554	0.284597		0.294005	0.624823
	0.136371	0.296459		0.294835	0.621107
	0.137203	0.307538		0.295666	0.617446
	0.138034	0.318183		0.296497	0.613454
	0.138866	0.330301		0.297328	0.610131
	0.139698	0.341229		0.298159	0.606696
	0.140529	0.352383		0.29899	0.602765
	0.141361	0.363559		0.299821	0.598927
	0.142192	0.374416		0.300651	0.59577
	0.143024	0.385839		0.301482	0.593172
	0.143855	0.395738		0.302313	0.589944
	0.144687	0.406086		0.303144	0.586512
	0.145518	0.415399		0.303975	0.582731
	0.14635	0.424483		0.304806	0.579081
	0.147182	0.435127		0.305637	0.575482
	0.148013	0.446081		0.306467	0.571337
	0.148845	0.454335		0.307298	0.567522
	0.149676	0.462975		0.308129	0.564289
	0.150508	0.471582		0.30896	0.561434
	0.151339	0.478262		0.309791	0.55742
	0.152171	0.484509		0.310622	0.553821
	0.153002	0.491201		0.311453	0.551583
	0.153834	0.49773		0.312283	0.548887
	0.154665	0.503091		0.313114	0.5459
	0.155497	0.508957		0.313945	0.543483
	0.156329	0.514108		0.314776	0.541141
	0.15716	0.517996		0.315607	0.53772
	0.157992	0.522373		0.316438	0.534262
	0.158823	0.525962		0.317268	0.531195
	0.159655	0.528988		0.318099	0.527985
	0.160486	0.532543		0.31893	0.525006
	0.161318	0.535095		0.319761	0.522842
	0.162149	0.537134		0.320592	0.520313
	0.162981	0.539054		0.321423	0.517262
	0.163813	0.540588		0.322254	0.514863
	0.164644	0.541919		0.323084	0.511955
	0.165476	0.543139		0.323915	0.509234
	0.166307	0.543505		0.324746	0.506105
	0.167139	0.543956		0.325577	0.50385
	0.16797	0.545061		0.326408	0.501373
	0.168802	0.545296		0.327239	0.498494
	0.169633	0.545106		0.32807	0.496046
	0.170465	0.543345		0.3289	0.493138
	0.171296	0.5423		0.329731	0.490318
	0.172128	0.540556		0.330562	0.487512
	0.17296	0.539722		0.331393	0.485601
	0.173791	0.538226		0.332224	0.484718
	0.174623	0.536107		0.333055	0.483304
	0.175454	0.535093		0.333886	0.481523
	0.176286	0.532819		0.334716	0.478663
	0.177117	0.531923		0.335547	0.476758
	0.177949	0.530405		0.336378	0.474859
	0.17878	0.527914		0.337209	0.472079
	0.179612	0.52603		0.33804	0.469392
	0.180443	0.522809		0.338871	0.467262
	0.181275	0.520118		0.339702	0.464548
	0.182106	0.519218		0.340532	0.461067
	0.182938	0.516649		0.341363	0.458632
	0.18377	0.514559		0.342194	0.456543
	0.184601	0.5122		0.343025	0.453673
	0.185433	0.510105		0.343856	0.451546
	0.186264	0.508041		0.344687	0.449315
	0.187096	0.506104		0.345518	0.447129
	0.187927	0.504686		0.346348	0.445319
	0.188759	0.502068		0.347179	0.442431
	0.18959	0.499464		0.34801	0.440237
	0.190422	0.497692		0.348841	0.438238
	0.191254	0.495383		0.349672	0.436146
	0.192085	0.492961		0.350503	0.433725
	0.192917	0.490748		0.351333	0.431481
	0.193748	0.488504		0.352164	0.430089
	0.19458	0.486002		0.352995	0.428207
	0.195411	0.483634		0.353826	0.426108
	0.196243	0.481139		0.354657	0.423231
	0.197074	0.477772		0.355488	0.420546
	0.197906	0.47527		0.356319	0.418415
	0.198738	0.473441		0.357149	0.417405
	0.199569	0.47117		0.35798	0.415515
	0.200401	0.469142		0.358811	0.412328
	0.201232	0.466268		0.359642	0.409267
	0.202064	0.462752		0.360473	0.406875
	0.202895	0.460594		0.361304	0.404325
	0.203727	0.458585		0.362135	0.401711
	0.204558	0.456698		0.362965	0.399236
	0.20539	0.453861		0.363796	0.396998
	0.206221	0.451799		0.364627	0.394945
	0.207053	0.450055		0.365458	0.392467
	0.207885	0.447165		0.366289	0.390941
	0.208716	0.444816		0.36712	0.389307
	0.209548	0.442047		0.367951	0.38752
	0.210379	0.440158		0.368781	0.385749
	0.211211	0.438144		0.369612	0.383562
	0.212042	0.436418		0.370443	0.382582
	0.212874	0.43414		0.371274	0.381254
	0.213705	0.4321		0.372105	0.379335
	0.214537	0.428324		0.372936	0.377311
	0.215369	0.425356		0.373767	0.374178
	0.2162	0.423554		0.374597	0.371588
	0.217032	0.420207		0.375428	0.369048
	0.217863	0.418385		0.376259	0.367411
	0.218695	0.415432		0.37709	0.364457
	0.219526	0.413358		0.377921	0.361617
	0.220358	0.411384		0.378752	0.359408
	0.221189	0.410045		0.379583	0.357519
	0.222021	0.408315		0.380413	0.355833
	0.222852	0.406257		0.381244	0.353708
	0.223684	0.403339		0.382075	0.353023
	0.224516	0.401382		0.382906	0.35195
	0.225347	0.399607		0.383737	0.350495
	0.226179	0.397945		0.384568	0.34934
	0.22701	0.396353		0.385399	0.348062
	0.227842	0.395264		0.386229	0.347023
	0.228673	0.39333		0.38706	0.344726
	0.229505	0.391361		0.387891	0.34217
	0.230336	0.39037		0.388722	0.340281
	0.231168	0.388067		0.389553	0.338905
	0.231999	0.384991		0.390384	0.336776
	0.232831	0.382998		0.391214	0.334405
	0.233662	0.380986		0.392045	0.332338
	0.234494	0.3784		0.392876	0.330819
	0.235326	0.376531		0.393707	0.329508
	0.236157	0.37561		0.394538	0.327807
	0.236989	0.37446		0.395369	0.325849
	0.23782	0.373871		0.3962	0.324967
	0.238652	0.373181		0.39703	0.323544
	0.239483	0.371867		0.397861	0.32246
	0.240315	0.369613		0.398692	0.31981
	0.241146	0.367333		0.399523	0.317376
	0.241978	0.364754		0.400354	0.316813
	0.24281	0.36315		0.401185	0.316042
	0.243641	0.361929		0.402016	0.315051
	0.244473	0.359841		0.402846	0.313295
	0.245304	0.3573		0.403677	0.311327
	0.246136	0.35555		0.404508	0.310261
	0.246967	0.354419		0.405339	0.309057
	0.247799	0.352769		0.40617	0.308181
	0.24863	0.350438		0.407001	0.307913
	0.249462	0.349872		0.407832	0.307765
	0.250293	0.348638		0.408662	0.305777
	0.251125	0.347226		0.409493	0.30337
	0.251957	0.345351		0.410324	0.301486
	0.252788	0.343448		0.411155	0.300505
	0.25362	0.342148		0.411986	0.298328
	0.254451	0.340798		0.412817	0.296142
	0.255283	0.339012		0.413648	0.295621
	0.256114	0.338256		0.414478	0.293597
	0.256946	0.337703		0.415309	0.292276
	0.257777	0.336196		0.41614	0.291007
	0.258609	0.335305		0.416971	0.289927
	0.259441	0.333937		0.417802	0.288613
	0.260272	0.332317		0.418633	0.288831
	0.261104	0.330705		0.419464	0.288044
	0.261935	0.329786		0.420294	0.286766
	0.262767	0.327732		0.421125	0.285517
	0.263598	0.326492		0.421956	0.284965
	0.26443	0.325381		0.422787	0.282988
	0.265261	0.323648		0.423618	0.281199
	0.266093	0.322223		0.424449	0.280932
	0.266925	0.320123		0.425279	0.279166
	0.267756	0.318604		0.42611	0.277408
	0.268588	0.317351		0.426941	0.275991
	0.269419	0.31585		0.427772	0.274119
	0.270251	0.315216		0.428603	0.272636
	0.271082	0.313969		0.429434	0.271165
	0.271914	0.312381		0.430265	0.270505
	0.272745	0.311779		0.431095	0.269426
	0.273577	0.311037		0.431926	0.268495
	0.274408	0.310142		0.432757	0.268344
	0.27524	0.310015		0.433588	0.267575
	0.276071	0.309528		0.434419	0.267791
	0.276903	0.308882		0.43525	0.266533
	0.277735	0.3088		0.436081	0.264608
	0.278566	0.307904		0.436911	0.264038
	0.279398	0.306274		0.437742	0.262628
	0.280229	0.304921		0.438573	0.261875
	0.281061	0.303377		0.439404	0.260169
	0.281892	0.303024		0.440235	0.259894
	0.282724	0.302871		0.441066	0.258788
	0.283555	0.302956		0.441897	0.25735
	0.284387	0.301702		0.442727	0.256544
	0.285218	0.301442		0.443558	0.255328
	0.28605	0.300981		0.444389	0.254847
	0.286882	0.300844		0.44522	0.254515
	0.287713	0.300378		0.446051	0.253874
	0.288545	0.299333		0.446882	0.2539
	0.289376	0.298438		0.447713	0.252621
	0.290208	0.29807		0.448543	0.251077
	0.291039	0.297007		0.449374	0.247828
	0.291871	0.295719		0.450205	0.246422
	0.292702	0.295123		0.451036	0.245397
	0.293534	0.294391		0.451867	0.244826
	0.294366	0.293451		0.452698	0.243192
	0.295197	0.292703		0.453529	0.241942
	0.296029	0.292182		0.454359	0.240865
	0.29686	0.292306		0.45519	0.23878
	0.297692	0.292105		0.456021	0.238524
	0.298523	0.291256		0.456852	0.237383
	0.299355	0.290717		0.457683	0.235724
	0.300186	0.29015		0.458514	0.233758
	0.301018	0.289466		0.459345	0.233374
	0.301849	0.289391		0.460175	0.231141
	0.302681	0.28892		0.461006	0.229345
	0.303513	0.288332		0.461837	0.22821
	0.304344	0.287857		0.462668	0.227145
	0.305176	0.287093		0.463499	0.225142
	0.306007	0.28628		0.46433	0.22521
	0.306839	0.285928		0.46516	0.225191
	0.30767	0.285654		0.465991	0.223713
	0.308502	0.284852		0.466822	0.222469
	0.309333	0.283132		0.467653	0.221786
	0.310165	0.281925		0.468484	0.220534
	0.310997	0.280992		0.469315	0.219294
	0.311828	0.279875		0.470146	0.219135
	0.31266	0.278939		0.470976	0.21958
	0.313491	0.278418		0.471807	0.218927
	0.314323	0.277725		0.472638	0.217773
	0.315154	0.277223		0.473469	0.217317
	0.315986	0.276432		0.4743	0.21604
	0.316817	0.275079		0.475131	0.215519
	0.317649	0.274435		0.475962	0.213114
	0.31848	0.274074		0.476792	0.211843
	0.319312	0.272891		0.477623	0.210561
	0.320143	0.272252		0.478454	0.208889
	0.320975	0.271926		0.479285	0.207574
	0.321807	0.271546		0.480116	0.206584
	0.322638	0.271389		0.480947	0.205723
	0.32347	0.271325		0.481778	0.204843
	0.324301	0.270457		0.482608	0.204615
	0.325133	0.269703		0.483439	0.204653
	0.325964	0.269356		0.48427	0.203152
	0.326796	0.269313		0.485101	0.202168
	0.327627	0.269647		0.485932	0.201142
	0.328459	0.269153		0.486763	0.199347
	0.329291	0.268255		0.487594	0.197835
	0.330122	0.267436		0.488424	0.196261
	0.330954	0.26696		0.489255	0.194562
	0.331785	0.267639		0.490086	0.193444
	0.332617	0.267801		0.490917	0.193554
	0.333448	0.267265		0.491748	0.193012
	0.33428	0.267026		0.492579	0.192292
	0.335111	0.267094		0.49341	0.191642
	0.335943	0.267302		0.49424	0.190776
	0.336774	0.267796		0.495071	0.189956
	0.337606	0.267752		0.495902	0.189867
	0.338438	0.267124		0.496733	0.188853
	0.339269	0.266741		0.497564	0.187159
	0.340101	0.267126		0.498395	0.185923
	0.340932	0.267252		0.499225	0.185229
	0.341764	0.267282		0.500056	0.18444
	0.342595	0.267285		0.500887	0.182541
	0.343427	0.267154		0.501718	0.181486
	0.344258	0.266883		0.502549	0.181086
	0.34509	0.26606		0.50338	0.180732
	0.345922	0.265438		0.504211	0.180404
	0.346753	0.265722		0.505041	0.179337
	0.347585	0.265728		0.505872	0.177642
	0.348416	0.265234		0.506703	0.176227
	0.349248	0.264418		0.507534	0.174419
	0.350079	0.264885		0.508365	0.173681
	0.350911	0.266631		0.509196	0.173582
	0.351742	0.267921		0.510027	0.172485
	0.352574	0.268051		0.510857	0.171283
	0.353405	0.267967		0.511688	0.169989
	0.354237	0.26825		0.512519	0.168043
	0.355069	0.268483		0.51335	0.166166
	0.3559	0.268506		0.514181	0.165009
	0.356732	0.268298		0.515012	0.163819
	0.357563	0.26789		0.515843	0.162649
	0.358395	0.267725		0.516673	0.161471
	0.359226	0.267717		0.517504	0.161357
	0.360058	0.267609		0.518335	0.160367
	0.360889	0.267364		0.519166	0.160107
	0.361721	0.267234		0.519997	0.159036
	0.362552	0.267425		0.520828	0.158031
	0.363384	0.267945		0.521659	0.15725
	0.364216	0.26833		0.522489	0.156061
	0.365047	0.268033		0.52332	0.154799
	0.365879	0.268293		0.524151	0.153387
	0.36671	0.269263		0.524982	0.151731
	0.367542	0.26965		0.525813	0.15107
	0.368373	0.269703		0.526644	0.150123
	0.369205	0.269728		0.527474	0.148974
	0.370036	0.270405		0.528305	0.148521
	0.370868	0.270871		0.529136	0.14776
	0.371699	0.271022		0.529967	0.14642
	0.372531	0.27144		0.530798	0.145944
	0.373363	0.270584		0.531629	0.145492
	0.374194	0.26955		0.53246	0.144491
	0.375026	0.269758		0.53329	0.1435
	0.375857	0.269892		0.534121	0.14266
	0.376689	0.270421		0.534952	0.141785
	0.37752	0.271439		0.535783	0.141265
	0.378352	0.271912		0.536614	0.140974
	0.379183	0.271848		0.537445	0.139781
	0.380015	0.271863		0.538276	0.1389
	0.380847	0.271826		0.539106	0.138536
	0.381678	0.271221		0.539937	0.137352
	0.38251	0.271405		0.540768	0.136179
	0.383341	0.271773		0.541599	0.136034
	0.384173	0.271997		0.54243	0.136226
	0.385004	0.272162		0.543261	0.135859
	0.385836	0.273018		0.544092	0.134758
	0.386667	0.27432		0.544922	0.134045
	0.387499	0.274804		0.545753	0.133431
	0.38833	0.275173		0.546584	0.132736
	0.389162	0.275983		0.547415	0.132322
	0.389994	0.27739		0.548246	0.131843
	0.390825	0.278996		0.549077	0.131565
	0.391657	0.279771		0.549908	0.131174
	0.392488	0.280293		0.550738	0.12966
	0.39332	0.280532		0.551569	0.128436
	0.394151	0.280492		0.5524	0.127596
	0.394983	0.280497		0.553231	0.126856
	0.395814	0.280356		0.554062	0.126453
	0.396646	0.280519		0.554893	0.125957
	0.397478	0.28112		0.555723	0.125127
	0.398309	0.281557		0.556554	0.123967
	0.399141	0.282661		0.557385	0.123295
	0.399972	0.283195		0.558216	0.122979
	0.400804	0.28355		0.559047	0.121881
	0.401635	0.284113		0.559878	0.120472
	0.402467	0.284867		0.560709	0.119414
	0.403298	0.285415		0.561539	0.118548
	0.40413	0.285643		0.56237	0.117648
	0.404961	0.285821		0.563201	0.116378
	0.405793	0.285474		0.564032	0.115506
	0.406625	0.286363		0.564863	0.115
	0.407456	0.287277		0.565694	0.114504
	0.408288	0.287174		0.566525	0.113665
	0.409119	0.287065		0.567355	0.112674
	0.409951	0.287442		0.568186	0.111872
	0.410782	0.286657		0.569017	0.111522
	0.411614	0.286278		0.569848	0.111376
	0.412445	0.286427		0.570679	0.111392
	0.413277	0.286467		0.57151	0.111047
	0.414108	0.286952		0.572341	0.110056
	0.41494	0.287686		0.573171	0.109354
	0.415771	0.288659		0.574002	0.108555
	0.416603	0.289996		0.574833	0.107723
	0.417435	0.291023		0.575664	0.107672
	0.418266	0.291635		0.576495	0.107627
	0.419098	0.290923		0.577326	0.10625
	0.419929	0.290121		0.578157	0.104884
	0.420761	0.289371		0.578987	0.103957
	0.421592	0.289971		0.579818	0.103183
	0.422424	0.290599		0.580649	0.102961
	0.423255	0.290981		0.58148	0.103067
	0.424087	0.291102		0.582311	0.103036
	0.424919	0.290827		0.583142	0.101877
	0.42575	0.290715		0.583972	0.100166
	0.426582	0.291027		0.584803	0.099036
	0.427413	0.291434		0.585634	0.098804
	0.428245	0.291514		0.586465	0.098154
	0.429076	0.291935		0.587296	0.097182
	0.429908	0.292269		0.588127	0.096094
	0.430739	0.292413		0.588958	0.095689
	0.431571	0.291816		0.589788	0.095031
	0.432402	0.291276		0.590619	0.094683
	0.433234	0.291062		0.59145	0.094017
	0.434066	0.290629		0.592281	0.09367
	0.434897	0.290295		0.593112	0.092475
	0.435729	0.291075		0.593943	0.091736
	0.43656	0.292089		0.594774	0.091468
	0.437392	0.292392		0.595604	0.090429
	0.438223	0.292737		0.596435	0.089159
	0.439055	0.292928		0.597266	0.085536
	0.439886	0.293256		0.598097	0.084723
	0.440718	0.293853		0.598928	0.083827
	0.44155	0.294819		0.599759	0.082519
	0.442381	0.29518		0.60059	0.082327
	0.443213	0.295868		0.60142	0.085904
	0.444044	0.296578		0.602251	0.087856
	0.444876	0.296314		0.603082	0.088953
	0.445707	0.296413		0.603913	0.090133
	0.446539	0.296714		0.604744	0.090506
	0.44737	0.297117		0.605575	0.090494
	0.448202	0.297415		0.606405	0.089454
	0.449033	0.297257		0.607236	0.089802
	0.449865	0.297123		0.608067	0.089197
	0.450697	0.29793		0.608898	0.088552
	0.451528	0.298512		0.609729	0.08859
	0.45236	0.298917		0.61056	0.08798
	0.453191	0.300646		0.611391	0.088024
	0.454023	0.301597		0.612221	0.088398
	0.454854	0.302534		0.613052	0.089351
	0.455686	0.303431		0.613883	0.08988
	0.456517	0.303818		0.614714	0.089936
	0.457349	0.304757		0.615545	0.08978
	0.45818	0.305674		0.616376	0.089883
	0.459012	0.305824		0.617207	0.090143
	0.459844	0.305357		0.618037	0.090403
	0.460675	0.305951		0.618868	0.0903
	0.461507	0.306434		0.619699	0.090082
	0.462338	0.307859		0.62053	0.09016
	0.46317	0.308434		0.621361	0.089812
	0.464001	0.308748		0.622192	0.08938
	0.464833	0.310225		0.623023	0.089182
	0.465664	0.311305		0.623853	0.089302
	0.466496	0.311865		0.624684	0.089204
	0.467327	0.313246		0.625515	0.088992
	0.468159	0.313377		0.626346	0.089018
	0.468991	0.314019		0.627177	0.088833
	0.469822	0.314696		0.628008	0.08865
	0.470654	0.315272		0.628839	0.088225
	0.471485	0.315631		0.629669	0.087745
	0.472317	0.315301		0.6305	0.087706
	0.473148	0.315562		0.631331	0.087393
	0.47398	0.316625		0.632162	0.086334
	0.474811	0.316986		0.632993	0.085593
[truncated: 28,480 more rows]

## Sheet: Fig EV1(D)
		Fluorescence intensity (A.U.)
	Elution Volume (ml)	D411N	D411N-A4	D411N-A4-B7
	0	187	22	1097
	0.003332	187	22	1097
	0.006668	-141	-2	446
	0.01	-241	-12	-40
	0.013332	-321	-37	-282
	0.016668	-397	-88	-939
	0.02	-469	-151	-2080
	0.023332	-497	-214	-3479
	0.026668	-437	-243	-4775
	0.03	-335	-215	-5660
	0.033332	-269	-158	-5979
	0.036668	-276	-121	-5766
	0.04	-338	-126	-5197
	0.043332	-394	-149	-4512
	0.046668	-417	-171	-3878
	0.05	-401	-185	-3328
	0.053332	-375	-178	-2812
	0.056668	-406	-158	-2289
	0.06	-483	-138	-1718
	0.063332	-544	-122	-1026
	0.066668	-538	-120	-213
	0.07	-482	-135	585
	0.073332	-440	-141	1282
	0.076668	-423	-128	1981
	0.08	-405	-104	2782
	0.083332	-370	-92	3719
	0.086668	-353	-113	4800
	0.09	-396	-151	5924
	0.093332	-450	-178	6946
	0.096668	-472	-185	7797
	0.1	-475	-173	8455
	0.103332	-489	-163	8903
	0.106668	-561	-186	9105
	0.11	-630	-246	9070
	0.113332	-640	-325	8902
	0.116668	-656	-380	8676
	0.12	-697	-381	8398
	0.123332	-730	-341	8078
	0.126668	-740	-283	7698
	0.13	-724	-235	7274
	0.133332	-705	-196	6893
	0.136668	-697	-164	6551
	0.14	-683	-172	6204
	0.143332	-666	-203	5856
	0.146668	-665	-235	5540
	0.15	-681	-278	5274
	0.153332	-696	-303	5032
	0.156668	-689	-303	4794
	0.16	-664	-317	4553
	0.163332	-654	-350	4314
	0.166668	-670	-367	4092
	0.17	-705	-344	3887
	0.173332	-739	-293	3669
	0.176668	-755	-259	3457
	0.18	-754	-275	3274
	0.183332	-740	-309	3073
	0.186668	-740	-315	2860
	0.19	-765	-302	2702
	0.193332	-794	-315	2603
	0.196668	-801	-361	2506
	0.2	-773	-413	2435
	0.203332	-740	-458	2419
	0.206668	-745	-486	2422
	0.21	-780	-495	2431
	0.213332	-803	-487	2418
	0.216668	-838	-459	2341
	0.22	-893	-423	2234
	0.223332	-905	-386	2158
	0.226668	-889	-356	2127
	0.23	-923	-343	2104
	0.233332	-1007	-353	2075
	0.236668	-1073	-393	2067
	0.24	-1071	-465	2025
	0.243332	-1025	-549	1928
	0.246668	-1011	-613	1858
	0.25	-1042	-652	1827
	0.253332	-1087	-665	1787
	0.256668	-1100	-687	1740
	0.26	-1091	-751	1707
	0.263332	-1102	-784	1702
	0.266668	-1109	-737	1682
	0.27	-1106	-680	1603
	0.273332	-1092	-648	1535
	0.276668	-1056	-604	1535
	0.28	-1015	-552	1579
	0.283332	-991	-554	1619
	0.286668	-981	-599	1614
	0.29	-1013	-637	1570
	0.293332	-1075	-681	1522
	0.296668	-1119	-735	1472
	0.3	-1133	-771	1419
	0.303332	-1139	-790	1385
	0.306668	-1164	-782	1371
	0.31	-1169	-730	1361
	0.313332	-1145	-643	1347
	0.316668	-1126	-563	1358
	0.32	-1147	-524	1420
	0.323332	-1218	-538	1480
	0.326668	-1302	-591	1481
	0.33	-1358	-638	1459
	0.333332	-1381	-638	1464
	0.336668	-1388	-587	1472
	0.34	-1397	-552	1457
	0.343332	-1395	-594	1436
	0.346668	-1344	-673	1428
	0.35	-1299	-740	1426
	0.353332	-1332	-785	1428
	0.356668	-1351	-779	1447
	0.36	-1302	-754	1458
	0.363332	-1238	-755	1438
	0.366668	-1191	-737	1406
	0.37	-1186	-697	1395
	0.373332	-1223	-688	1405
	0.376668	-1275	-707	1430
	0.38	-1314	-723	1461
	0.383332	-1324	-717	1463
	0.386668	-1284	-700	1453
	0.39	-1254	-680	1447
	0.393332	-1269	-652	1427
	0.396668	-1291	-644	1396
	0.4	-1312	-673	1366
	0.403332	-1324	-709	1354
	0.406668	-1339	-721	1354
	0.41	-1362	-711	1371
	0.413332	-1409	-693	1412
	0.416668	-1475	-706	1435
	0.42	-1494	-758	1425
	0.423332	-1440	-793	1396
	0.426668	-1384	-807	1366
	0.43	-1358	-799	1365
	0.433332	-1315	-738	1374
	0.436668	-1281	-684	1324
	0.44	-1289	-694	1230
	0.443332	-1329	-711	1162
	0.446668	-1391	-707	1131
	0.45	-1429	-715	1099
	0.453332	-1441	-756	1084
	0.456668	-1459	-826	1119
	0.46	-1451	-909	1155
	0.463332	-1414	-965	1159
	0.466668	-1391	-961	1171
	0.47	-1408	-920	1205
	0.473332	-1466	-890	1243
	0.476668	-1547	-875	1280
	0.48	-1623	-869	1301
	0.483332	-1656	-894	1300
	0.486668	-1636	-937	1290
	0.49	-1594	-972	1265
	0.493332	-1580	-1026	1197
	0.496668	-1578	-1068	1131
	0.5	-1568	-1035	1140
	0.503332	-1570	-964	1194
	0.506668	-1569	-922	1240
	0.51	-1555	-919	1278
	0.513332	-1558	-918	1288
	0.516668	-1589	-934	1263
	0.52	-1630	-980	1223
	0.523332	-1654	-1001	1193
	0.526668	-1701	-1021	1186
	0.53	-1776	-1050	1196
	0.533332	-1818	-1036	1234
	0.536668	-1831	-997	1290
	0.54	-1818	-965	1315
	0.543332	-1788	-936	1294
	0.546668	-1749	-906	1268
	0.55	-1710	-870	1263
	0.553332	-1713	-831	1281
	0.556668	-1748	-782	1317
	0.56	-1771	-739	1321
	0.563332	-1790	-747	1278
	0.566668	-1774	-779	1237
	0.57	-1741	-793	1215
	0.573332	-1746	-796	1197
	0.576668	-1771	-809	1169
	0.58	-1807	-842	1117
	0.583332	-1840	-847	1061
	0.586668	-1850	-787	1023
	0.59	-1843	-723	988
	0.593332	-1841	-711	967
	0.596668	-1856	-735	968
	0.6	-1879	-783	983
	0.603332	-1899	-844	1000
	0.606668	-1906	-894	1009
	0.61	-1932	-928	1019
	0.613332	-1977	-955	1051
	0.616668	-2008	-1010	1100
	0.62	-2061	-1079	1133
	0.623332	-2124	-1083	1141
	0.626668	-2148	-1021	1113
	0.63	-2139	-921	1063
	0.633332	-2116	-813	1010
	0.636668	-2124	-752	939
	0.64	-2184	-737	869
	0.643332	-2246	-771	831
	0.646668	-2254	-869	830
	0.65	-2237	-1000	834
	0.653332	-2241	-1101	801
	0.656668	-2242	-1158	774
	0.66	-2204	-1168	786
	0.663332	-2140	-1147	806
	0.666668	-2089	-1177	849
	0.67	-2052	-1244	868
	0.673332	-2025	-1271	823
	0.676668	-2023	-1279	797
	0.68	-2064	-1274	815
	0.683332	-2115	-1257	860
	0.686668	-2119	-1263	901
	0.69	-2120	-1262	885
	0.693332	-2156	-1228	827
	0.696668	-2167	-1173	782
	0.7	-2140	-1100	748
	0.703332	-2116	-1056	725
	0.706668	-2102	-1062	722
	0.71	-2102	-1078	721
	0.713332	-2120	-1097	712
	0.716668	-2123	-1132	713
	0.72	-2107	-1134	738
	0.723332	-2095	-1082	748
	0.726668	-2098	-1015	734
	0.73	-2134	-964	721
	0.733332	-2171	-956	701
	0.736668	-2153	-1011	692
	0.74	-2153	-1090	687
	0.743332	-2229	-1141	681
	0.746668	-2335	-1167	696
	0.75	-2433	-1196	727
	0.753332	-2488	-1233	757
	0.756668	-2470	-1240	769
	0.76	-2408	-1218	758
	0.763332	-2366	-1204	723
	0.766668	-2353	-1198	669
	0.77	-2325	-1194	616
	0.773332	-2315	-1186	608
	0.776668	-2355	-1154	630
	0.78	-2395	-1101	620
	0.783332	-2420	-1048	599
	0.786668	-2428	-1009	586
	0.79	-2419	-1004	573
	0.793332	-2421	-1028	540
	0.796668	-2451	-1057	508
	0.8	-2495	-1082	513
	0.803332	-2534	-1078	506
	0.806668	-2558	-1031	458
	0.81	-2586	-977	398
	0.813332	-2614	-941	334
	0.816668	-2618	-946	293
	0.82	-2617	-992	301
	0.823332	-2643	-1051	291
	0.826668	-2694	-1102	251
	0.83	-2745	-1113	228
	0.833332	-2763	-1119	203
	0.836668	-2746	-1159	171
	0.84	-2735	-1198	155
	0.843332	-2744	-1210	173
	0.846668	-2768	-1216	204
	0.85	-2798	-1240	206
	0.853332	-2781	-1259	177
	0.856668	-2716	-1266	137
	0.86	-2664	-1296	116
	0.863332	-2651	-1303	119
	0.866668	-2668	-1247	131
	0.87	-2695	-1173	158
	0.873332	-2727	-1133	209
	0.876668	-2772	-1143	251
	0.88	-2827	-1178	259
	0.883332	-2881	-1216	263
	0.886668	-2914	-1257	282
	0.89	-2919	-1302	288
	0.893332	-2933	-1345	237
	0.896668	-2968	-1353	166
	0.9	-2943	-1328	120
	0.903332	-2862	-1339	84
	0.906668	-2839	-1370	61
	0.91	-2882	-1387	39
	0.913332	-2899	-1424	1
	0.916668	-2907	-1450	-18
	0.92	-2932	-1434	-20
	0.923332	-2932	-1405	-27
	0.926668	-2945	-1389	-27
	0.93	-3006	-1421	-25
	0.933332	-3080	-1489	-35
	0.936668	-3148	-1518	-56
	0.94	-3188	-1486	-60
	0.943332	-3200	-1445	-53
	0.946668	-3228	-1423	-35
	0.95	-3272	-1388	5
	0.953332	-3299	-1319	39
	0.956668	-3301	-1253	41
	0.96	-3277	-1223	27
	0.963332	-3270	-1255	38
	0.966668	-3323	-1317	68
	0.97	-3368	-1355	79
	0.973332	-3361	-1386	56
	0.976668	-3323	-1425	26
	0.98	-3285	-1457	7
	0.983332	-3268	-1487	-36
	0.986668	-3272	-1521	-90
	0.99	-3315	-1543	-131
	0.993332	-3385	-1565	-161
	0.996668	-3457	-1584	-160
	1	-3525	-1576	-131
	1.00333	-3583	-1542	-129
	1.00667	-3600	-1487	-166
	1.01	-3610	-1439	-220
	1.01333	-3647	-1417	-285
	1.01667	-3664	-1407	-343
	1.02	-3642	-1421	-386
	1.02333	-3603	-1444	-412
	1.02667	-3565	-1449	-407
	1.03	-3541	-1453	-403
	1.03333	-3555	-1472	-425
	1.03667	-3606	-1467	-423
	1.04	-3673	-1424	-373
	1.04333	-3749	-1390	-292
	1.04667	-3805	-1403	-228
	1.05	-3839	-1438	-210
	1.05333	-3861	-1452	-208
	1.05667	-3868	-1452	-212
	1.06	-3873	-1473	-247
	1.06333	-3880	-1516	-310
	1.06667	-3891	-1553	-362
	1.07	-3886	-1555	-362
	1.07333	-3871	-1512	-317
	1.07667	-3906	-1448	-284
	1.08	-3978	-1413	-290
	1.08333	-4010	-1446	-311
	1.08667	-3988	-1510	-333
	1.09	-3959	-1548	-372
	1.09333	-3966	-1546	-424
	1.09667	-3965	-1514	-460
	1.1	-3915	-1484	-458
	1.10333	-3853	-1479	-445
	1.10667	-3802	-1486	-457
	1.11	-3781	-1484	-495
	1.11333	-3820	-1461	-526
	1.11667	-3924	-1409	-528
	1.12	-4040	-1350	-504
	1.12333	-4128	-1332	-450
	1.12667	-4177	-1373	-386
	1.13	-4188	-1426	-375
	1.13333	-4197	-1450	-416
	1.13667	-4198	-1462	-457
	1.14	-4191	-1462	-492
	1.14333	-4215	-1445	-534
	1.14667	-4226	-1449	-580
	1.15	-4174	-1488	-601
	1.15333	-4110	-1517	-594
	1.15667	-4057	-1508	-590
	1.16	-4010	-1483	-583
	1.16333	-3988	-1465	-574
	1.16667	-3977	-1460	-589
	1.17	-4006	-1465	-637
	1.17333	-4092	-1473	-689
	1.17667	-4158	-1469	-697
	1.18	-4173	-1422	-664
	1.18333	-4177	-1363	-648
	1.18667	-4165	-1348	-665
	1.19	-4115	-1363	-671
	1.19333	-4043	-1383	-678
	1.19667	-4011	-1414	-712
	1.2	-4042	-1437	-741
	1.20333	-4098	-1462	-754
	1.20667	-4159	-1503	-764
	1.21	-4223	-1534	-747
	1.21333	-4261	-1551	-691
	1.21667	-4266	-1536	-657
	1.22	-4288	-1492	-658
	1.22333	-4309	-1465	-647
	1.22667	-4292	-1468	-640
	1.23	-4263	-1476	-651
	1.23333	-4224	-1477	-660
	1.23667	-4189	-1461	-681
	1.24	-4183	-1426	-686
	1.24333	-4221	-1388	-659
	1.24667	-4292	-1364	-649
	1.25	-4364	-1375	-639
	1.25333	-4420	-1421	-614
	1.25667	-4434	-1454	-629
	1.26	-4402	-1467	-685
	1.26333	-4367	-1481	-734
	1.26667	-4368	-1497	-752
	1.27	-4380	-1499	-750
	1.27333	-4388	-1486	-758
	1.27667	-4395	-1473	-786
	1.28	-4411	-1465	-800
	1.28333	-4460	-1467	-804
	1.28667	-4519	-1507	-842
	1.29	-4522	-1570	-877
	1.29333	-4469	-1592	-895
	1.29667	-4413	-1571	-915
	1.3	-4379	-1545	-917
	1.30333	-4339	-1529	-887
	1.30667	-4328	-1514	-823
	1.31	-4342	-1487	-767
	1.31333	-4339	-1472	-759
	1.31667	-4348	-1460	-779
	1.32	-4377	-1430	-799
	1.32333	-4411	-1416	-823
	1.32667	-4413	-1438	-831
	1.33	-4410	-1477	-819
	1.33333	-4458	-1518	-794
	1.33667	-4526	-1579	-761
	1.34	-4601	-1659	-747
	1.34333	-4685	-1705	-762
	1.34667	-4726	-1686	-791
	1.35	-4743	-1614	-814
	1.35333	-4770	-1518	-821
	1.35667	-4765	-1436	-830
	1.36	-4747	-1399	-853
	1.36333	-4739	-1414	-861
	1.36667	-4744	-1435	-865
	1.37	-4792	-1463	-884
	1.37333	-4858	-1550	-875
	1.37667	-4856	-1662	-837
	1.38	-4784	-1727	-815
	1.38333	-4723	-1736	-811
	1.38667	-4713	-1728	-838
	1.39	-4727	-1723	-891
	1.39333	-4747	-1695	-941
	1.39667	-4746	-1658	-971
	1.4	-4698	-1668	-971
	1.40333	-4654	-1695	-966
	1.40667	-4668	-1699	-972
	1.41	-4726	-1700	-980
	1.41333	-4764	-1693	-983
	1.41667	-4774	-1664	-968
	1.42	-4756	-1634	-929
	1.42333	-4724	-1625	-885
	1.42667	-4724	-1628	-862
	1.43	-4778	-1633	-853
	1.43333	-4879	-1629	-832
	1.43667	-4975	-1620	-794
	1.44	-5009	-1639	-757
	1.44333	-5010	-1666	-739
	1.44667	-5003	-1668	-726
	1.45	-4924	-1658	-702
	1.45333	-4788	-1645	-667
	1.45667	-4681	-1620	-634
	1.46	-4629	-1599	-641
	1.46333	-4654	-1598	-682
	1.46667	-4721	-1596	-734
	1.47	-4803	-1604	-800
	1.47333	-4890	-1648	-892
	1.47667	-4969	-1720	-965
	1.48	-5038	-1774	-961
	1.48333	-5075	-1782	-916
	1.48667	-5079	-1756	-875
	1.49	-5069	-1734	-846
	1.49333	-5058	-1720	-835
	1.49667	-5058	-1690	-834
	1.5	-5082	-1640	-859
	1.50333	-5100	-1576	-883
	1.50667	-5105	-1511	-872
	1.51	-5106	-1459	-862
	1.51333	-5097	-1426	-870
	1.51667	-5074	-1413	-899
	1.52	-5056	-1427	-954
	1.52333	-5061	-1458	-1006
	1.52667	-5064	-1475	-988
	1.53	-5074	-1468	-923
	1.53333	-5086	-1474	-891
	1.53667	-5096	-1486	-885
	1.54	-5139	-1458	-884
	1.54333	-5185	-1407	-918
	1.54667	-5205	-1383	-962
	1.55	-5192	-1388	-979
	1.55333	-5156	-1402	-985
	1.55667	-5132	-1434	-966
	1.56	-5149	-1478	-906
	1.56333	-5220	-1511	-858
	1.56667	-5323	-1546	-848
	1.57	-5408	-1582	-864
	1.57333	-5443	-1610	-890
	1.57667	-5426	-1636	-897
	1.58	-5394	-1671	-886
	1.58333	-5396	-1715	-891
	1.58667	-5419	-1737	-920
	1.59	-5455	-1734	-947
	1.59333	-5529	-1723	-963
	1.59667	-5581	-1720	-985
	1.6	-5556	-1729	-1002
	1.60333	-5503	-1722	-1006
	1.60667	-5474	-1668	-1009
	1.61	-5473	-1614	-1025
	1.61333	-5479	-1615	-1054
	1.61667	-5442	-1625	-1077
	1.62	-5373	-1603	-1087
	1.62333	-5357	-1587	-1090
	1.62667	-5402	-1588	-1084
	1.63	-5457	-1576	-1089
	1.63333	-5501	-1531	-1114
	1.63667	-5513	-1470	-1130
	1.64	-5497	-1454	-1125
	1.64333	-5445	-1503	-1108
	1.64667	-5360	-1572	-1089
	1.65	-5307	-1621	-1079
	1.65333	-5318	-1640	-1065
	1.65667	-5362	-1634	-1022
	1.66	-5364	-1642	-965
	1.66333	-5306	-1675	-931
	1.66667	-5261	-1694	-940
	1.67	-5254	-1675	-967
	1.67333	-5277	-1651	-982
	1.67667	-5346	-1659	-977
	1.68	-5429	-1681	-946
	1.68333	-5488	-1700	-896
	1.68667	-5522	-1734	-875
	1.69	-5525	-1774	-917
	1.69333	-5514	-1772	-969
	1.69667	-5527	-1707	-984
	1.7	-5543	-1622	-1002
	1.70333	-5571	-1560	-1052
	1.70667	-5625	-1542	-1095
	1.71	-5665	-1583	-1078
	1.71333	-5681	-1654	-1027
	1.71667	-5669	-1711	-973
	1.72	-5651	-1731	-923
	1.72333	-5636	-1724	-941
	1.72667	-5582	-1726	-1005
	1.73	-5520	-1762	-1040
	1.73333	-5499	-1813	-1048
	1.73667	-5514	-1825	-1035
	1.74	-5576	-1786	-1005
	1.74333	-5646	-1747	-962
	1.74667	-5687	-1733	-914
	1.75	-5732	-1744	-887
	1.75333	-5777	-1766	-891
	1.75667	-5806	-1752	-909
	1.76	-5819	-1703	-943
	1.76333	-5830	-1676	-972
	1.76667	-5851	-1683	-949
	1.77	-5864	-1689	-888
	1.77333	-5886	-1690	-856
	1.77667	-5945	-1706	-883
	1.78	-6004	-1717	-928
	1.78333	-6058	-1721	-944
	1.78667	-6095	-1717	-941
	1.79	-6093	-1707	-932
	1.79333	-6075	-1713	-924
	1.79667	-6060	-1706	-944
	1.8	-6077	-1680	-971
	1.80333	-6134	-1684	-971
	1.80667	-6189	-1713	-970
	1.81	-6235	-1715	-978
	1.81333	-6260	-1688	-979
	1.81667	-6256	-1669	-967
	1.82	-6284	-1675	-974
	1.82333	-6322	-1700	-1018
	1.82667	-6325	-1734	-1093
	1.83	-6310	-1746	-1190
	1.83333	-6281	-1708	-1270
	1.83667	-6274	-1669	-1288
	1.84	-6293	-1676	-1258
	1.84333	-6287	-1713	-1222
	1.84667	-6259	-1770	-1191
	1.85	-6235	-1806	-1183
	1.85333	-6238	-1790	-1211
	1.85667	-6266	-1761	-1254
	1.86	-6304	-1766	-1290
	1.86333	-6312	-1800	-1317
	1.86667	-6326	-1823	-1328
	1.87	-6387	-1808	-1325
	1.87333	-6432	-1762	-1315
	1.87667	-6458	-1746	-1319
	1.88	-6493	-1762	-1332
	1.88333	-6547	-1724	-1330
	1.88667	-6588	-1659	-1332
	1.89	-6578	-1660	-1347
	1.89333	-6558	-1706	-1377
	1.89667	-6553	-1754	-1415
	1.9	-6535	-1821	-1414
	1.90333	-6509	-1925	-1381
	1.90667	-6504	-2007	-1370
	1.91	-6532	-2028	-1382
	1.91333	-6600	-2042	-1381
	1.91667	-6679	-2056	-1381
	1.92	-6737	-2020	-1432
	1.92333	-6800	-1953	-1501
	1.92667	-6860	-1891	-1508
	1.93	-6899	-1827	-1476
	1.93333	-6964	-1759	-1462
	1.93667	-7026	-1716	-1476
	1.94	-7014	-1713	-1496
	1.94333	-6976	-1736	-1497
	1.94667	-6912	-1792	-1479
	1.95	-6833	-1878	-1461
	1.95333	-6797	-1958	-1468
	1.95667	-6752	-1985	-1489
	1.96	-6696	-1966	-1502
	1.96333	-6682	-1941	-1516
	1.96667	-6708	-1932	-1533
	1.97	-6753	-1947	-1531
	1.97333	-6776	-1976	-1508
	1.97667	-6746	-2009	-1492
	1.98	-6715	-2044	-1521
	1.98333	-6762	-2082	-1571
	1.98667	-6855	-2117	-1587
	1.99	-6899	-2147	-1590
	1.99333	-6865	-2163	-1603
	1.99667	-6827	-2115	-1614
	2	-6823	-2008	-1636
	2.00333	-6831	-1937	-1671
	2.00667	-6854	-1939	-1704
	2.01	-6892	-1997	-1721
	2.01333	-6927	-2092	-1754
	2.01667	-6935	-2176	-1812
	2.02	-6933	-2223	-1840
	2.02333	-6941	-2252	-1818
	2.02667	-6983	-2287	-1787
	2.03	-7055	-2312	-1761
	2.03333	-7112	-2301	-1716
	2.03667	-7137	-2298	-1682
	2.04	-7141	-2333	-1696
	2.04333	-7125	-2378	-1734
	2.04667	-7111	-2380	-1773
	2.05	-7101	-2322	-1795
	2.05333	-7083	-2259	-1791
	2.05667	-7069	-2224	-1770
	2.06	-7067	-2199	-1742
	2.06333	-7093	-2188	-1701
	2.06667	-7162	-2204	-1651
	2.07	-7225	-2238	-1618
	2.07333	-7257	-2294	-1611
	2.07667	-7253	-2359	-1615
	2.08	-7252	-2398	-1643
	2.08333	-7272	-2435	-1688
	2.08667	-7316	-2504	-1690
	2.09	-7410	-2557	-1645
	2.09333	-7482	-2564	-1602
	2.09667	-7513	-2546	-1574
	2.1	-7525	-2503	-1563
	2.10333	-7509	-2459	-1566
	2.10667	-7455	-2446	-1570
	2.11	-7408	-2469	-1566
	2.11333	-7417	-2525	-1554
	2.11667	-7447	-2569	-1547
	2.12	-7453	-2576	-1562
	2.12333	-7422	-2576	-1584
	2.12667	-7380	-2568	-1585
	2.13	-7377	-2571	-1596
	2.13333	-7362	-2573	-1639
	2.13667	-7287	-2554	-1693
	2.14	-7216	-2551	-1737
	2.14333	-7185	-2572	-1764
	2.14667	-7176	-2602	-1778
	2.15	-7184	-2626	-1795
	2.15333	-7237	-2635	-1832
	2.15667	-7289	-2610	-1872
	2.16	-7289	-2590	-1890
	2.16333	-7267	-2607	-1891
	2.16667	-7250	-2604	-1903
	2.17	-7245	-2580	-1933
	2.17333	-7233	-2559	-1970
	2.17667	-7214	-2559	-1996
	2.18	-7205	-2580	-1999
	2.18333	-7214	-2594	-1974
	2.18667	-7247	-2609	-1928
	2.19	-7268	-2628	-1891
	2.19333	-7273	-2630	-1885
	2.19667	-7283	-2627	-1903
	2.2	-7291	-2632	-1930
	2.20333	-7258	-2629	-1968
	2.20667	-7220	-2644	-1994
	2.21	-7248	-2712	-2008
	2.21333	-7315	-2803	-2032
	2.21667	-7356	-2871	-2064
	2.22	-7360	-2898	-2077
	2.22333	-7364	-2901	-2070
	2.22667	-7383	-2902	-2076
	2.23	-7405	-2896	-2079
	2.23333	-7416	-2882	-2088
	2.23667	-7430	-2866	-2117
	2.24	-7448	-2847	-2154
	2.24333	-7464	-2802	-2203
	2.24667	-7464	-2772	-2248
	2.25	-7441	-2795	-2252
	2.25333	-7438	-2806	-2212
	2.25667	-7460	-2769	-2190
	2.26	-7484	-2757	-2237
	2.26333	-7514	-2803	-2299
	2.26667	-7555	-2864	-2317
	2.27	-7579	-2901	-2326
	2.27333	-7570	-2906	-2346
	2.27667	-7535	-2915	-2380
	2.28	-7521	-2952	-2431
	2.28333	-7533	-2968	-2490
	2.28667	-7499	-2963	-2539
	2.29	-7442	-3006	-2552
	2.29333	-7401	-3101	-2539
	2.29667	-7374	-3191	-2525
	2.3	-7391	-3244	-2505
	2.30333	-7438	-3241	-2454
	2.30667	-7477	-3206	-2375
	2.31	-7506	-3197	-2309
	2.31333	-7534	-3218	-2278
	2.31667	-7553	-3237	-2261
	2.32	-7578	-3226	-2261
	2.32333	-7593	-3200	-2296
	2.32667	-7573	-3206	-2336
	2.33	-7548	-3234	-2347
	2.33333	-7557	-3238	-2323
	2.33667	-7621	-3251	-2298
	2.34	-7712	-3280	-2304
	2.34333	-7797	-3256	-2333
	2.34667	-7868	-3191	-2346
	2.35	-7934	-3124	-2333
	2.35333	-7978	-3075	-2350
	2.35667	-7974	-3063	-2377
	2.36	-7943	-3065	-2365
	2.36333	-7943	-3082	-2333
	2.36667	-7993	-3121	-2322
	2.37	-8012	-3167	-2326
	2.37333	-7964	-3231	-2316
	2.37667	-7912	-3273	-2305
	2.38	-7878	-3240	-2330
	2.38333	-7881	-3156	-2420
	2.38667	-7879	-3076	-2531
	2.39	-7845	-3062	-2554
	2.39333	-7811	-3103	-2527
	2.39667	-7786	-3154	-2544
	2.4	-7781	-3211	-2568
	2.40333	-7808	-3265	-2562
	2.40667	-7860	-3303	-2550
	2.41	-7899	-3327	-2557
	2.41333	-7906	-3338	-2575
	2.41667	-7893	-3330	-2556
	2.42	-7890	-3285	-2477
	2.42333	-7901	-3221	-2374
	2.42667	-7902	-3208	-2324
	2.43	-7887	-3235	-2371
	2.43333	-7895	-3262	-2462
	2.43667	-7916	-3296	-2529
	2.44	-7903	-3330	-2571
	2.44333	-7900	-3345	-2602
	2.44667	-7920	-3343	-2625
	2.45	-7931	-3336	-2641
	2.45333	-7931	-3355	-2675
	2.45667	-7925	-3417	-2726
	2.46	-7935	-3499	-2769
	2.46333	-7960	-3570	-2793
	2.46667	-7973	-3614	-2797
	2.47	-7977	-3613	-2787
	2.47333	-7993	-3589	-2755
	2.47667	-8016	-3587	-2714
	2.48	-8039	-3606	-2696
	2.48333	-8056	-3637	-2705
	2.48667	-8071	-3691	-2724
	2.49	-8097	-3749	-2719
	2.49333	-8115	-3803	-2706
	2.49667	-8108	-3861	-2718
	2.5	-8076	-3890	-2736
	2.50333	-8034	-3887	-2735
	2.50667	-8037	-3888	-2729
	2.51	-8091	-3886	-2713
	2.51333	-8149	-3871	-2678
	2.51667	-8176	-3841	-2664
	2.52	-8159	-3798	-2693
	2.52333	-8143	-3781	-2757
	2.52667	-8171	-3786	-2806
	2.53	-8241	-3794	-2811
	2.53333	-8316	-3778	-2830
	2.53667	-8351	-3736	-2878
	2.54	-8330	-3716	-2934
	2.54333	-8301	-3727	-2980
	2.54667	-8298	-3761	-3006
	2.55	-8337	-3781	-2992
	2.55333	-8396	-3752	-2943
	2.55667	-8433	-3709	-2911
	2.56	-8472	-3683	-2903
	2.56333	-8511	-3680	-2902
	2.56667	-8511	-3700	-2902
	2.57	-8509	-3725	-2884
	2.57333	-8521	-3728	-2852
	2.57667	-8538	-3727	-2825
	2.58	-8553	-3740	-2850
	2.58333	-8512	-3734	-2926
	2.58667	-8460	-3705	-2977
	2.59	-8466	-3699	-2998
	2.59333	-8479	-3730	-3024
	2.59667	-8481	-3782	-3061
	2.6	-8463	-3839	-3087
	2.60333	-8422	-3882	-3068
	2.60667	-8410	-3895	-3024
	2.61	-8390	-3896	-3016
	2.61333	-8360	-3904	-3031
	2.61667	-8347	-3901	-3024
	2.62	-8327	-3892	-2992
	2.62333	-8334	-3900	-2949
	2.62667	-8395	-3927	-2922
	2.63	-8479	-3955	-2939
	2.63333	-8529	-3977	-2994
	2.63667	-8560	-4005	-3067
	2.64	-8627	-4021	-3128
	2.64333	-8677	-4024	-3140
	2.64667	-8678	-4038	-3127
	2.65	-8668	-4040	-3108
	2.65333	-8639	-4017	-3097
	2.65667	-8579	-4014	-3103
	2.66	-8516	-4026	-3095
	2.66333	-8501	-4009	-3073
	2.66667	-8541	-3971	-3048
	2.67	-8598	-3959	-3022
	2.67333	-8656	-3964	-3020
	2.67667	-8659	-3956	-3019
	2.68	-8618	-3957	-3002
	2.68333	-8643	-3978	-2995
	2.68667	-8723	-4002	-2976
	2.69	-8774	-4016	-2965
	2.69333	-8804	-4018	-3019
	2.69667	-8823	-4014	-3104
	2.7	-8849	-4011	-3151
	2.70333	-8911	-4030	-3145
	2.70667	-8978	-4059	-3134
	2.71	-9013	-4065	-3142
	2.71333	-9013	-4049	-3163
	2.71667	-8981	-4021	-3201
	2.72	-8904	-4006	-3231
	2.72333	-8821	-4048	-3207
	2.72667	-8797	-4123	-3141
	2.73	-8783	-4155	-3075
	2.73333	-8744	-4131	-3033
	2.73667	-8739	-4131	-3026
	2.74	-8773	-4184	-3063
	2.74333	-8803	-4202	-3138
	2.74667	-8856	-4162	-3219
	2.75	-8916	-4109	-3281
	2.75333	-8960	-4072	-3309
	2.75667	-8986	-4079	-3308
	2.76	-8941	-4130	-3306
	2.76333	-8884	-4198	-3298
	2.76667	-8896	-4255	-3282
	2.77	-8939	-4299	-3270
	2.77333	-8993	-4341	-3284
	2.77667	-9032	-4385	-3311
	2.78	-9009	-4432	-3331
	2.78333	-8982	-4452	-3341
	2.78667	-8988	-4444	-3304
	2.79	-8991	-4437	-3244
	2.79333	-8992	-4438	-3222
	2.79667	-9016	-4416	-3233
	2.8	-9031	-4364	-3259
	2.80333	-9016	-4344	-3293
	2.80667	-9001	-4359	-3318
	2.81	-8990	-4370	-3309
	2.81333	-8996	-4371	-3286
	2.81667	-9018	-4351	-3265
	2.82	-9027	-4325	-3235
	2.82333	-9004	-4298	-3237
	2.82667	-8973	-4273	-3287
	2.83	-8965	-4272	-3343
	2.83333	-8968	-4294	-3384
	2.83667	-8976	-4338	-3435
	2.84	-8991	-4356	-3493
	2.84333	-9025	-4324	-3503
	2.84667	-9059	-4292	-3460
	2.85	-9071	-4302	-3397
	2.85333	-9070	-4372	-3342
	2.85667	-9092	-4455	-3308
	2.86	-9170	-4486	-3304
	2.86333	-9257	-4465	-3329
	2.86667	-9283	-4427	-3362
	2.87	-9289	-4425	-3383
	2.87333	-9332	-4470	-3396
	2.87667	-9354	-4506	-3412
	2.88	-9339	-4537	-3422
	2.88333	-9330	-4581	-3423
	2.88667	-9324	-4594	-3432
	2.89	-9287	-4573	-3450
	2.89333	-9216	-4562	-3446
	2.89667	-9171	-4565	-3395
	2.9	-9173	-4573	-3339
	2.90333	-9170	-4573	-3332
	2.90667	-9130	-4569	-3363
	2.91	-9102	-4569	-3413
	2.91333	-9137	-4584	-3423
	2.91667	-9227	-4630	-3360
	2.92	-9299	-4656	-3295
	2.92333	-9333	-4640	-3288
	2.92667	-9375	-4618	-3300
	2.93	-9441	-4581	-3332
	2.93333	-9515	-4532	-3404
	2.93667	-9563	-4513	-3450
	2.94	-9569	-4524	-3452
	2.94333	-9527	-4523	-3448
	2.94667	-9459	-4501	-3449
	2.95	-9426	-4497	-3455
	2.95333	-9427	-4520	-3468
	2.95667	-9456	-4553	-3484
	2.96	-9504	-4558	-3494
	2.96333	-9527	-4542	-3492
	2.96667	-9521	-4538	-3472
	2.97	-9493	-4555	-3436
	2.97333	-9468	-4564	-3414
	2.97667	-9468	-4561	-3399
	2.98	-9475	-4598	-3384
	2.98333	-9460	-4659	-3387
	2.98667	-9445	-4686	-3415
	2.99	-9442	-4699	-3432
	2.99333	-9421	-4710	-3410
	2.99667	-9378	-4684	-3373
	3	-9344	-4641	-3362
	3.00333	-9333	-4624	-3361
	3.00667	-9332	-4630	-3358
	3.01	-9367	-4649	-3372
	3.01333	-9444	-4661	-3369
	3.01667	-9508	-4662	-3349
	3.02	-9553	-4655	-3363
	3.02333	-9615	-4627	-3411
	3.02667	-9679	-4629	-3467
	3.03	-9702	-4692	-3518
	3.03333	-9675	-4734	-3543
	3.03667	-9619	-4750	-3515
	3.04	-9553	-4804	-3468
	3.04333	-9508	-4853	-3450
	3.04667	-9518	-4851	-3452
	3.05	-9565	-4819	-3465
	3.05333	-9615	-4753	-3478
	3.05667	-9623	-4694	-3476
	3.06	-9599	-4684	-3470
	3.06333	-9600	-4666	-3485
	3.06667	-9614	-4613	-3509
	3.07	-9624	-4570	-3501
	3.07333	-9627	-4579	-3468
	3.07667	-9616	-4649	-3444
	3.08	-9599	-4761	-3432
	3.08333	-9609	-4860	-3417
	3.08667	-9650	-4908	-3389
	3.09	-9717	-4940	-3372
	3.09333	-9772	-4972	-3367
	3.09667	-9768	-4993	-3344
	3.1	-9734	-5018	-3331
	3.10333	-9704	-5046	-3355
	3.10667	-9707	-5065	-3390
	3.11	-9745	-5069	-3426
	3.11333	-9786	-5073	-3454
	3.11667	-9796	-5070	-3446
	3.12	-9774	-5039	-3414
	3.12333	-9736	-5011	-3397
	3.12667	-9739	-5002	-3392
	3.13	-9809	-4986	-3374
	3.13333	-9865	-4967	-3362
	3.13667	-9886	-4952	-3383
	3.14	-9908	-4944	-3415
	3.14333	-9903	-4971	-3427
	3.14667	-9849	-5028	-3437
	3.15	-9780	-5072	-3445
	3.15333	-9758	-5085	-3435
	3.15667	-9807	-5092	-3430
	3.16	-9875	-5103	-3440
	3.16333	-9943	-5096	-3445
	3.16667	-10022	-5074	-3440
	3.17	-10118	-5046	-3397
	3.17333	-10173	-4992	-3327
	3.17667	-10140	-4937	-3286
	3.18	-10058	-4926	-3277
	3.18333	-9993	-4953	-3300
	3.18667	-9960	-4980	-3340
	3.19	-9920	-4968	-3339
	3.19333	-9892	-4940	-3327
	3.19667	-9890	-4950	-3352
	3.2	-9900	-4984	-3385
	3.20333	-9911	-5025	-3407
	3.20667	-9932	-5046	-3447
	3.21	-9975	-5025	-3504
	3.21333	-10023	-5003	-3542
	3.21667	-10032	-5014	-3562
	3.22	-9994	-5035	-3568
	3.22333	-9954	-5045	-3552
	3.22667	-9913	-5033	-3513
	3.23	-9881	-4978	-3457
	3.23333	-9902	-4915	-3388
	3.23667	-9924	-4908	-3340
	3.24	-9922	-4951	-3319
	3.24333	-9957	-5016	-3304
	3.24667	-10017	-5063	-3292
	3.25	-10047	-5088	-3288
	3.25333	-10032	-5119	-3310
	3.25667	-9978	-5136	-3329
	3.26	-9915	-5104	-3324
	3.26333	-9857	-5039	-3314
	3.26667	-9800	-5002	-3288
	3.27	-9777	-5012	-3252
	3.27333	-9776	-5004	-3244
	3.27667	-9790	-4959	-3262
	3.28	-9859	-4919	-3278
	3.28333	-9914	-4907	-3301
	3.28667	-9917	-4909	-3350
	3.29	-9897	-4910	-3384
	3.29333	-9870	-4916	-3384
	3.29667	-9854	-4932	-3400
	3.3	-9854	-4956	-3458
	3.30333	-9886	-4984	-3529
	3.30667	-9895	-5024	-3573
	3.31	-9842	-5089	-3594
	3.31333	-9798	-5180	-3591
	3.31667	-9790	-5262	-3571
	3.32	-9778	-5296	-3549
	3.32333	-9779	-5294	-3519
	3.32667	-9815	-5286	-3503
	3.33	-9852	-5257	-3518
	3.33333	-9870	-5206	-3530
	3.33667	-9868	-5165	-3521
	3.34	-9837	-5145	-3496
	3.34333	-9807	-5139	-3475
	3.34667	-9835	-5146	-3467
	3.35	-9923	-5158	-3475
	3.35333	-10035	-5168	-3490
	3.35667	-10109	-5171	-3501
	3.36	-10130	-5171	-3526
	3.36333	-10128	-5201	-3546
	3.36667	-10110	-5249	-3554
	3.37	-10103	-5256	-3589
	3.37333	-10143	-5247	-3634
	3.37667	-10193	-5275	-3669
	3.38	-10214	-5294	-3718
	3.38333	-10225	-5272	-3758
	3.38667	-10221	-5278	-3772
	3.39	-10215	-5322	-3769
	3.39333	-10188	-5335	-3750
	3.39667	-10095	-5294	-3732
	3.4	-10018	-5239	-3725
	3.40333	-9972	-5221	-3717
	3.40667	-9952	-5238	-3712
	3.41	-10014	-5226	-3721
	3.41333	-10110	-5186	-3729
	3.41667	-10166	-5168	-3731
	3.42	-10194	-5165	-3731
	3.42333	-10199	-5178	-3734
	3.42667	-10168	-5207	-3777
	3.43	-10140	-5228	-3867
	3.43333	-10152	-5260	-3918
	3.43667	-10175	-5304	-3914
	3.44	-10198	-5342	-3927
	3.44333	-10226	-5383	-3945
	3.44667	-10297	-5415	-3936
	3.45	-10351	-5421	-3912
	3.45333	-10340	-5410	-3864
	3.45667	-10334	-5384	-3804
	3.46	-10353	-5358	-3767
	3.46333	-10414	-5370	-3760
	3.46667	-10508	-5386	-3773
	3.47	-10552	-5365	-3798
	3.47333	-10493	-5332	-3833
	3.47667	-10401	-5294	-3882
	3.48	-10337	-5246	-3924
	3.48333	-10293	-5226	-3955
	3.48667	-10264	-5243	-3968
	3.49	-10261	-5265	-3950
	3.49333	-10263	-5279	-3933
	3.49667	-10224	-5267	-3921
	3.5	-10206	-5235	-3897
	3.50333	-10249	-5212	-3868
	3.50667	-10306	-5204	-3816
	3.51	-10393	-5208	-3743
	3.51333	-10488	-5217	-3695
	3.51667	-10539	-5254	-3671
	3.52	-10563	-5310	-3659
	3.52333	-10585	-5335	-3681
	3.52667	-10588	-5337	-3739
	3.53	-10543	-5344	-3797
	3.53333	-10476	-5352	-3839
	3.53667	-10400	-5355	-3844
	3.54	-10339	-5368	-3806
	3.54333	-10300	-5419	-3771
	3.54667	-10293	-5482	-3751
	3.55	-10343	-5515	-3732
	3.55333	-10404	-5522	-3709
	3.55667	-10485	-5497	-3664
	3.56	-10573	-5457	-3608
	3.56333	-10594	-5428	-3565
	3.56667	-10569	-5399	-3551
	3.57	-10565	-5374	-3609
	3.57333	-10596	-5342	-3720
	3.57667	-10673	-5296	-3812
	3.58	-10766	-5259	-3850
	3.58333	-10811	-5248	-3836
	3.58667	-10764	-5263	-3813
	3.59	-10696	-5271	-3810
	3.59333	-10692	-5264	-3790
	3.59667	-10733	-5257	-3747
	3.6	-10782	-5238	-3710
	3.60333	-10838	-5219	-3718
	3.60667	-10895	-5213	-3758
	3.61	-10928	-5194	-3743
	3.61333	-10931	-5174	-3684
	3.61667	-10927	-5174	-3657
	3.62	-10922	-5187	-3665
	3.62333	-10897	-5188	-3686
	3.62667	-10855	-5184	-3701
	3.63	-10820	-5226	-3722
	3.63333	-10785	-5319	-3756
	3.63667	-10726	-5407	-3781
	3.64	-10678	-5453	-3790
	3.64333	-10674	-5465	-3778
	3.64667	-10662	-5471	-3753
	3.65	-10643	-5487	-3721
	3.65333	-10651	-5492	-3702
	3.65667	-10673	-5491	-3695
	3.66	-10722	-5507	-3699
	3.66333	-10773	-5529	-3748
	3.66667	-10798	-5526	-3820
	3.67	-10820	-5504	-3896
	3.67333	-10834	-5489	-3963
	3.67667	-10847	-5463	-3988
	3.68	-10881	-5439	-3985
	3.68333	-10942	-5462	-3972
	3.68667	-11032	-5524	-3958
	3.69	-11117	-5572	-3951
	3.69333	-11140	-5571	-3960
	3.69667	-11121	-5527	-3989
	3.7	-11094	-5507	-4013
	3.70333	-11071	-5541	-3998
	3.70667	-11069	-5578	-3953
	3.71	-11059	-5590	-3910
	3.71333	-11039	-5600	-3882
	3.71667	-11066	-5622	-3865
	3.72	-11117	-5632	-3884
	3.72333	-11131	-5624	-3931
	3.72667	-11126	-5619	-3957
	3.73	-11103	-5613	-3952
	3.73333	-11050	-5611	-3938
	3.73667	-10971	-5631	-3924
	3.74	-10920	-5663	-3893
	3.74333	-10968	-5673	-3832
	3.74667	-11038	-5685	-3762
	3.75	-11063	-5720	-3724
	3.75333	-11028	-5749	-3752
	3.75667	-10960	-5774	-3829
	3.76	-10937	-5806	-3897
	3.76333	-10981	-5843	-3942
	3.76667	-11035	-5850	-3970
	3.77	-11066	-5793	-3959
	3.77333	-11104	-5742	-3920
	3.77667	-11150	-5777	-3923
	3.78	-11231	-5840	-3970
	3.78333	-11316	-5839	-3993
	3.78667	-11318	-5790	-3988
	3.79	-11254	-5757	-3986
	3.79333	-11213	-5776	-3987
	3.79667	-11215	-5823	-3997
	3.8	-11252	-5848	-4013
	3.80333	-11303	-5852	-4028
	3.80667	-11333	-5847	-4049
	3.81	-11369	-5827	-4071
	3.81333	-11415	-5801	-4061
	3.81667	-11442	-5754	-4015
	3.82	-11433	-5704	-3968
	3.82333	-11425	-5695	-3936
	3.82667	-11431	-5705	-3917
	3.83	-11460	-5730	-3922
	3.83333	-11534	-5777	-3956
	3.83667	-11617	-5810	-3969
	3.84	-11660	-5811	-3947
	3.84333	-11645	-5806	-3937
	3.84667	-11601	-5822	-3944
	3.85	-11571	-5826	-3942
	3.85333	-11567	-5808	-3909
	3.85667	-11576	-5816	-3871
	3.86	-11576	-5843	-3877
	3.86333	-11563	-5880	-3935
	3.86667	-11554	-5937	-3997
	3.87	-11528	-5976	-4054
	3.87333	-11482	-5982	-4104
	3.87667	-11466	-5963	-4103
	3.88	-11465	-5928	-4043
	3.88333	-11510	-5882	-3960
	3.88667	-11604	-5826	-3882
	3.89	-11657	-5788	-3854
	3.89333	-11628	-5794	-3901
	3.89667	-11544	-5837	-3979
	3.9	-11472	-5900	-4060
	3.90333	-11455	-5951	-4113
	3.90667	-11482	-5976	-4143
	3.91	-11522	-5973	-4197
	3.91333	-11579	-5929	-4217
	3.91667	-11638	-5867	-4173
	3.92	-11678	-5797	-4125
	3.92333	-11730	-5714	-4078
	3.92667	-11809	-5646	-4052
	3.93	-11903	-5621	-4052
	3.93333	-11968	-5602	-4046
	3.93667	-11989	-5575	-4039
	3.94	-12006	-5577	-4021
	3.94333	-12044	-5614	-3997
	3.94667	-12082	-5665	-3990
	3.95	-12072	-5731	-3988
	3.95333	-12039	-5783	-3988
	3.95667	-12017	-5788	-4012
	3.96	-11998	-5755	-4036
	3.96333	-11995	-5729	-4050
	3.96667	-12007	-5743	-4056
	3.97	-12003	-5749	-4018
	3.97333	-11951	-5707	-3964
	3.97667	-11900	-5657	-3949
	3.98	-11904	-5642	-3982
	3.98333	-11912	-5642	-4016
	3.98667	-11906	-5644	-4013
	3.99	-11889	-5652	-4001
	3.99333	-11866	-5657	-4006
	3.99667	-11876	-5669	-4024
	4	-11904	-5713	-4025
	4.00333	-11946	-5764	-4013
	4.00667	-11991	-5766	-4009
	4.01	-12025	-5736	-4017
	4.01333	-12047	-5723	-4051
	4.01667	-12064	-5731	-4075
	4.02	-12109	-5755	-4059
	4.02333	-12170	-5796	-4030
	4.02667	-12191	-5831	-4018
	4.03	-12180	-5826	-4020
	4.03333	-12166	-5801	-4015
	4.03667	-12148	-5816	-3989
	4.04	-12144	-5857	-3941
	4.04333	-12155	-5901	-3915
	4.04667	-12175	-5948	-3932
	4.05	-12204	-5966	-3960
	4.05333	-12224	-5937	-3989
	4.05667	-12219	-5870	-4015
	4.06	-12195	-5810	-4019
	4.06333	-12162	-5802	-4002
	4.06667	-12142	-5836	-3981
	4.07	-12138	-5902	-3974
	4.07333	-12108	-5948	-3982
	4.07667	-12049	-5919	-3991
	4.08	-11974	-5878	-3990
	4.08333	-11932	-5864	-3967
	4.08667	-11990	-5852	-3939
	4.09	-12069	-5854	-3917
	4.09333	-12096	-5886	-3899
	4.09667	-12090	-5938	-3902
	4.1	-12101	-5989	-3907
	4.10333	-12138	-6015	-3888
	4.10667	-12154	-6027	-3869
	4.11	-12164	-6036	-3856
	4.11333	-12214	-6055	-3835
	4.11667	-12272	-6082	-3798
	4.12	-12305	-6089	-3755
	4.12333	-12312	-6093	-3722
	4.12667	-12279	-6121	-3713
	4.13	-12243	-6135	-3754
	4.13333	-12264	-6126	-3824
	4.13667	-12310	-6128	-3877
	4.14	-12294	-6138	-3908
	4.14333	-12260	-6136	-3908
	4.14667	-12291	-6119	-3893
	4.15	-12341	-6101	-3882
	4.15333	-12386	-6079	-3872
	4.15667	-12437	-6046	-3887
	4.16	-12462	-6012	-3934
	4.16333	-12477	-5990	-3992
	4.16667	-12504	-5993	-4030
	4.17	-12528	-6007	-4035
	4.17333	-12526	-5993	-4044
	4.17667	-12513	-5972	-4056
	4.18	-12509	-5969	-4021
	4.18333	-12493	-5962	-3974
	4.18667	-12476	-5954	-3970
	4.19	-12463	-5949	-3999
	4.19333	-12432	-5943	-4019
	4.19667	-12406	-5955	-4006
	4.2	-12390	-5961	-3974
	4.20333	-12359	-5957	-3940
	4.20667	-12348	-5956	-3926
	4.21	-12382	-5921	-3944
	4.21333	-12418	-5862	-3965
	4.21667	-12427	-5840	-3986
	4.22	-12398	-5863	-4033
	4.22333	-12362	-5911	-4075
	4.22667	-12394	-5955	-4075
	4.23	-12462	-5981	-4068
	4.23333	-12494	-5997	-4058
	4.23667	-12479	-6021	-4021
	4.24	-12428	-6063	-3968
	4.24333	-12389	-6082	-3931
	4.24667	-12358	-6066	-3920
	4.25	-12327	-6045	-3937
	4.25333	-12314	-6019	-3979
	4.25667	-12330	-5978	-4021
	4.26	-12369	-5944	-4044
	4.26333	-12436	-5934	-4068
	4.26667	-12540	-5925	-4090
	4.27	-12630	-5924	-4092
	4.27333	-12676	-5931	-4068
	4.27667	-12707	-5907	-4058
	4.28	-12740	-5881	-4101
	4.28333	-12768	-5903	-4146
	4.28667	-12757	-5940	-4146
	4.29	-12731	-5959	-4116
	4.29333	-12734	-5956	-4078
	4.29667	-12713	-5947	-4023
	4.3	-12686	-5969	-3974
	4.30333	-12693	-6024	-3976
	4.30667	-12711	-6065	-4001
	4.31	-12729	-6059	-4009
	4.31333	-12721	-6061	-4032
	4.31667	-12685	-6109	-4065
	4.32	-12670	-6134	-4067
	4.32333	-12687	-6110	-4039
	4.32667	-12719	-6107	-4000
	4.33	-12738	-6141	-3986
	4.33333	-12718	-6163	-3985
	4.33667	-12685	-6141	-3979
	4.34	-12676	-6096	-4001
	4.34333	-12676	-6070	-4035
	4.34667	-12673	-6070	-4057
	4.35	-12663	-6082	-4094
	4.35333	-12662	-6114	-4119
	4.35667	-12693	-6172	-4103
	4.36	-12746	-6219	-4062
	4.36333	-12786	-6224	-4032
	4.36667	-12813	-6210	-4049
	4.37	-12845	-6224	-4073
	4.37333	-12868	-6251	-4060
	4.37667	-12868	-6254	-4038
	4.38	-12860	-6234	-4028
	4.38333	-12843	-6201	-4033
	4.38667	-12868	-6176	-4053
	4.39	-12944	-6178	-4077
	4.39333	-12984	-6211	-4089
	4.39667	-12995	-6244	-4092
	4.4	-12995	-6258	-4103
	4.40333	-12974	-6260	-4120
	4.40667	-12945	-6240	-4145
	4.41	-12915	-6200	-4174
	4.41333	-12903	-6186	-4180
	4.41667	-12916	-6206	-4141
	4.42	-12962	-6217	-4055
	4.42333	-13000	-6230	-3941
	4.42667	-12998	-6274	-3867
	4.43	-12987	-6330	-3900
	4.43333	-12997	-6374	-3994
	4.43667	-13041	-6379	-4081
	4.44	-13079	-6357	-4163
	4.44333	-13087	-6346	-4219
	4.44667	-13070	-6351	-4209
	4.45	-13025	-6354	-4151
	4.45333	-12991	-6358	-4075
	4.45667	-12984	-6377	-4020
	4.46	-12999	-6397	-4021
	4.46333	-13052	-6395	-4047
	4.46667	-13095	-6381	-4067
	4.47	-13095	-6374	-4067
	4.47333	-13088	-6383	-4041
	4.47667	-13079	-6413	-4013
	4.48	-13070	-6434	-4029
	4.48333	-13115	-6433	-4086
	4.48667	-13201	-6447	-4142
	4.49	-13244	-6468	-4165
	4.49333	-13234	-6490	-4150
	4.49667	-13240	-6515	-4120
	4.5	-13282	-6510	-4085
	4.50333	-13294	-6498	-4045
	4.50667	-13263	-6516	-4016
	4.51	-13224	-6529	-4007
	4.51333	-13166	-6530	-3999
	4.51667	-13125	-6535	-4001
	4.52	-13150	-6556	-4022
	4.52333	-13212	-6613	-4060
	4.52667	-13266	-6677	-4102
	4.53	-13287	-6727	-4131
	4.53333	-13278	-6737	-4147
	4.53667	-13256	-6691	-4146
	4.54	-13238	-6640	-4135
	4.54333	-13243	-6590	-4130
	4.54667	-13248	-6542	-4142
	4.55	-13232	-6522	-4160
	4.55333	-13202	-6523	-4165
	4.55667	-13195	-6527	-4175
	4.56	-13274	-6518	-4180
	4.56333	-13367	-6511	-4152
	4.56667	-13380	-6518	-4121
	4.57	-13348	-6510	-4116
	4.57333	-13321	-6487	-4149
	4.57667	-13325	-6475	-4202
	4.58	-13337	-6500	-4226
	4.58333	-13334	-6554	-4218
	4.58667	-13343	-6592	-4212
	4.59	-13348	-6584	-4223
	4.59333	-13337	-6530	-4229
	4.59667	-13352	-6482	-4230
	4.6	-13396	-6507	-4235
	4.60333	-13413	-6580	-4242
	4.60667	-13414	-6653	-4262
	4.61	-13440	-6734	-4268
	4.61333	-13445	-6804	-4237
	4.61667	-13432	-6826	-4206
	4.62	-13448	-6805	-4203
	4.62333	-13464	-6776	-4208
	4.62667	-13444	-6733	-4206
	4.63	-13362	-6655	-4206
	4.63333	-13292	-6603	-4218
	4.63667	-13296	-6613	-4235
	4.64	-13312	-6643	-4252
	4.64333	-13333	-6661	-4275
	4.64667	-13379	-6667	-4313
	4.65	-13433	-6658	-4339
	4.65333	-13475	-6629	-4345
	4.65667	-13489	-6575	-4349
	4.66	-13463	-6519	-4334
	4.66333	-13413	-6511	-4316
	4.66667	-13395	-6539	-4324
	4.67	-13425	-6570	-4328
	4.67333	-13465	-6591	-4324
	4.67667	-13459	-6584	-4333
	4.68	-13448	-6558	-4342
	4.68333	-13480	-6541	-4342
	4.68667	-13506	-6538	-4333
	4.69	-13522	-6557	-4311
	4.69333	-13531	-6589	-4267
	4.69667	-13524	-6605	-4204
	4.7	-13480	-6587	-4168
	4.70333	-13397	-6560	-4189
	4.70667	-13346	-6544	-4253
	4.71	-13370	-6547	-4322
	4.71333	-13420	-6591	-4347
	4.71667	-13437	-6646	-4340
	4.72	-13427	-6671	-4342
	4.72333	-13431	-6679	-4354
	4.72667	-13472	-6696	-4349
	4.73	-13522	-6729	-4311
	4.73333	-13544	-6758	-4273
	4.73667	-13589	-6793	-4246
	4.74	-13631	-6843	-4246
	4.74333	-13626	-6855	-4290
	4.74667	-13628	-6834	-4301
	4.75	-13651	-6826	-4251
	4.75333	-13680	-6817	-4206
	4.75667	-13650	-6805	-4195
	4.76	-13558	-6805	-4193
	4.76333	-13480	-6837	-4179
	4.76667	-13419	-6878	-4179
	4.77	-13394	-6890	-4197
	4.77333	-13417	-6903	-4210
	4.77667	-13434	-6917	-4206
	4.78	-13449	-6886	-4173
	4.78333	-13444	-6826	-4131
	4.78667	-13403	-6783	-4082
	4.79	-13381	-6763	-4019
	4.79333	-13383	-6758	-3965
	4.79667	-13439	-6783	-3940
	4.8	-13568	-6825	-3952
	4.80333	-13686	-6831	-3979
	4.80667	-13756	-6789	-3980
	4.81	-13791	-6712	-3978
	4.81333	-13782	-6631	-4016
	4.81667	-13758	-6596	-4070
	4.82	-13717	-6622	-4095
	4.82333	-13662	-6673	-4099
	4.82667	-13626	-6712	-4117
	4.83	-13644	-6738	-4144
	4.83333	-13732	-6762	-4159
	4.83667	-13798	-6795	-4179
	4.84	-13816	-6825	-4176
	4.84333	-13819	-6837	-4132
	4.84667	-13779	-6840	-4090
	4.85	-13737	-6821	-4076
	4.85333	-13745	-6770	-4081
	4.85667	-13743	-6721	-4076
	4.86	-13721	-6684	-4063
	4.86333	-13717	-6648	-4085
	4.86667	-13729	-6618	-4121
	4.87	-13754	-6599	-4135
	4.87333	-13787	-6599	-4145
	4.87667	-13793	-6610	-4149
	4.88	-13764	-6617	-4153
	4.88333	-13733	-6643	-4170
	4.88667	-13682	-6677	-4181
	4.89	-13605	-6684	-4173
	4.89333	-13552	-6668	-4150
	4.89667	-13549	-6651	-4094
	4.9	-13610	-6656	-4033
	4.90333	-13728	-6672	-4012
	4.90667	-13863	-6679	-4019
	4.91	-13948	-6721	-4019
	4.91333	-13994	-6783	-3996
	4.91667	-14038	-6814	-3958
	4.92	-14050	-6837	-3951
	4.92333	-14033	-6853	-3970
	4.92667	-14044	-6841	-4003
	4.93	-14086	-6810	-4048
	4.93333	-14102	-6777	-4059
	4.93667	-14058	-6763	-4035
	4.94	-13986	-6760	-4004
	4.94333	-13979	-6743	-4012
	4.94667	-14041	-6743	-4054
	4.95	-14087	-6803	-4083
	4.95333	-14077	-6853	-4112
	4.95667	-14055	-6849	-4146
	4.96	-14062	-6857	-4168
	4.96333	-14081	-6894	-4191
	4.96667	-14088	-6937	-4235
	4.97	-14098	-6965	-4293
	4.97333	-14121	-6980	-4324
	4.97667	-14124	-6994	-4316
	4.98	-14104	-7004	-4285
	4.98333	-14063	-7030	-4236
	4.98667	-14013	-7066	-4195
	4.99	-13980	-7099	-4177
	4.99333	-13944	-7108	-4175
	4.99667	-13933	-7073	-4219
	5	-14003	-7036	-4301
	5.00333	-14096	-7026	-4350
	5.00667	-14122	-7044	-4370
	5.01	-14074	-7085	-4400
	5.01333	-13990	-7132	-4420
	5.01667	-13948	-7153	-4420
	5.02	-13991	-7117	-4398
	5.02333	-14068	-7041	-4381
	5.02667	-14132	-6988	-4380
	5.03	-14130	-6970	-4359
	5.03333	-14059	-6974	-4337
	5.03667	-13990	-6993	-4333
	5.04	-13979	-7003	-4343
	5.04333	-13998	-6997	-4372
	5.04667	-13996	-6985	-4392
	5.05	-14009	-6966	-4382
	5.05333	-14084	-6941	-4382
	5.05667	-14169	-6923	-4418
	5.06	-14201	-6913	-4446
	5.06333	-14204	-6896	-4421
	5.06667	-14223	-6883	-4354
	5.07	-14222	-6873	-4319
	5.07333	-14166	-6874	-4328
	5.07667	-14118	-6912	-4323
	5.08	-14103	-6970	-4299
	5.08333	-14108	-7011	-4308
	5.08667	-14109	-7023	-4351
	5.09	-14080	-7003	-4387
	5.09333	-14047	-6974	-4416
	5.09667	-14041	-6971	-4458
	5.1	-14055	-6983	-4486
	5.10333	-14085	-7005	-4490
	5.10667	-14117	-7029	-4491
	5.11	-14123	-7025	-4482
	5.11333	-14096	-7026	-4465
	5.11667	-14055	-7049	-4444
	5.12	-14031	-7057	-4418
	5.12333	-14049	-7051	-4382
	5.12667	-14084	-7047	-4360
	5.13	-14082	-7067	-4381
	5.13333	-14074	-7095	-4411
	5.13667	-14101	-7090	-4439
	5.14	-14116	-7055	-4468
	5.14333	-14147	-7007	-4473
	5.14667	-14224	-6987	-4468
	5.15	-14279	-7020	-4495
	5.15333	-14293	-7054	-4533
	5.15667	-14308	-7086	-4525
	5.16	-14308	-7132	-4486
	5.16333	-14275	-7171	-4456
	5.16667	-14250	-7195	-4473
	5.17	-14273	-7200	-4523
	5.17333	-14315	-7186	-4550
	5.17667	-14333	-7170	-4533
	5.18	-14308	-7166	-4498
	5.18333	-14254	-7161	-4475
	5.18667	-14212	-7119	-4455
	5.19	-14209	-7071	-4437
	5.19333	-14243	-7060	-4430
	5.19667	-14288	-7062	-4429
	5.2	-14331	-7092	-4439
	5.20333	-14350	-7154	-4471
	5.20667	-14362	-7178	-4519
	5.21	-14414	-7169	-4556
	5.21333	-14512	-7175	-4581
	5.21667	-14621	-7178	-4612
	5.22	-14689	-7153	-4649
	5.22333	-14733	-7127	-4659
	5.22667	-14774	-7125	-4657
	5.23	-14808	-7128	-4691
	5.23333	-14809	-7131	-4734
	5.23667	-14775	-7140	-4748
	5.24	-14723	-7157	-4699
	5.24333	-14661	-7179	-4608
	5.24667	-14634	-7199	-4546
	5.25	-14665	-7233	-4515
	5.25333	-14704	-7283	-4475
	5.25667	-14752	-7307	-4419
	5.26	-14819	-7298	-4357
	5.26333	-14834	-7314	-4324
	5.26667	-14796	-7370	-4351
	5.27	-14802	-7413	-4380
	5.27333	-14835	-7406	-4367
	5.27667	-14843	-7361	-4347
	5.28	-14870	-7309	-4353
	5.28333	-14926	-7257	-4366
	5.28667	-14983	-7208	-4361
	5.29	-15029	-7178	-4357
	5.29333	-15061	-7179	-4369
	5.29667	-15067	-7197	-4369
	5.3	-15028	-7218	-4346
	5.30333	-14961	-7253	-4319
	5.30667	-14939	-7275	-4305
	5.31	-15009	-7241	-4310
	5.31333	-15105	-7196	-4335
	5.31667	-15073	-7171	-4358
	5.32	-14940	-7133	-4354
	5.32333	-14857	-7091	-4352
	5.32667	-14874	-7089	-4375
	5.33	-14993	-7122	-4373
	5.33333	-15130	-7160	-4348
	5.33667	-15219	-7205	-4352
	5.34	-15252	-7264	-4377
	5.34333	-15243	-7316	-4400
	5.34667	-15208	-7357	-4385
	5.35	-15157	-7406	-4336
	5.35333	-15127	-7445	-4295
	5.35667	-15135	-7462	-4279
	5.36	-15164	-7481	-4291
	5.36333	-15202	-7503	-4283
	5.36667	-15238	-7537	-4223
	5.37	-15221	-7564	-4177
	5.37333	-15159	-7575	-4177
	5.37667	-15136	-7587	-4206
	5.38	-15113	-7614	-4258
	5.38333	-15044	-7643	-4307
	5.38667	-14985	-7622	-4333
	5.39	-14981	-7584	-4337
	5.39333	-15045	-7589	-4321
	5.39667	-15162	-7605	-4309
	5.4	-15258	-7618	-4317
	5.40333	-15299	-7652	-4315
	5.40667	-15305	-7686	-4293
	5.41	-15310	-7704	-4282
	5.41333	-15374	-7698	-4316
	5.41667	-15438	-7661	-4383
	5.42	-15457	-7627	-4417
	5.42333	-15456	-7608	-4381
	5.42667	-15459	-7574	-4340
	5.43	-15489	-7534	-4328
	5.43333	-15526	-7482	-4317
	5.43667	-15555	-7399	-4308
	5.44	-15570	-7354	-4304
	5.44333	-15586	-7391	-4289
	5.44667	-15576	-7440	-4253
	5.45	-15499	-7458	-4205
	5.45333	-15417	-7434	-4185
	5.45667	-15409	-7402	-4216
	5.46	-15442	-7420	-4284
	5.46333	-15440	-7457	-4357
	5.46667	-15407	-7481	-4409
	5.47	-15378	-7498	-4439
	5.47333	-15394	-7493	-4457
	5.47667	-15453	-7467	-4447
	5.48	-15507	-7431	-4395
	5.48333	-15533	-7398	-4326
	5.48667	-15543	-7384	-4264
	5.49	-15554	-7392	-4220
	5.49333	-15591	-7382	-4183
	5.49667	-15614	-7335	-4157
	5.5	-15603	-7312	-4134
	5.50333	-15602	-7339	-4090
	5.50667	-15624	-7392	-4075
	5.51	-15656	-7456	-4115
	5.51333	-15673	-7502	-4165
	5.51667	-15666	-7516	-4189
	5.52	-15656	-7511	-4181
	5.52333	-15655	-7507	-4162
	5.52667	-15684	-7505	-4147
	5.53	-15727	-7489	-4168
	5.53333	-15750	-7473	-4199
	5.53667	-15780	-7473	-4203
	5.54	-15815	-7494	-4183
	5.54333	-15802	-7527	-4146
	5.54667	-15759	-7582	-4137
	5.55	-15728	-7651	-4143
	5.55333	-15741	-7681	-4138
	5.55667	-15793	-7672	-4159
	5.56	-15845	-7648	-4198
	5.56333	-15867	-7629	-4201
	5.56667	-15878	-7631	-4183
	5.57	-15913	-7627	-4157
	5.57333	-15956	-7609	-4126
	5.57667	-15981	-7595	-4125
	5.58	-15982	-7555	-4163
	5.58333	-15965	-7500	-4222
	5.58667	-15918	-7464	-4274
	5.59	-15844	-7454	-4291
	5.59333	-15802	-7459	-4268
	5.59667	-15826	-7439	-4243
	5.6	-15889	-7413	-4225
	5.60333	-15947	-7441	-4188
	5.60667	-15992	-7495	-4137
	5.61	-16023	-7529	-4087
	5.61333	-16023	-7554	-4041
	5.61667	-16021	-7589	-4029
	5.62	-16032	-7633	-4070
	5.62333	-16034	-7685	-4122
	5.62667	-15997	-7734	-4130
	5.63	-15965	-7754	-4117
	5.63333	-15982	-7752	-4133
	5.63667	-16009	-7778	-4184
	5.64	-16032	-7811	-4237
	5.64333	-16052	-7808	-4234
	5.64667	-16056	-7811	-4186
	5.65	-16060	-7817	-4130
	5.65333	-16088	-7791	-4093
	5.65667	-16120	-7761	-4095
	5.66	-16103	-7754	-4103
	5.66333	-16039	-7764	-4085
	5.66667	-15994	-7786	-4054
	5.67	-15984	-7808	-4028
	5.67333	-15984	-7805	-3994
	5.67667	-15993	-7792	-3960
	5.68	-16024	-7782	-3965
	5.68333	-16076	-7760	-3987
	5.68667	-16127	-7752	-3977
	5.69	-16165	-7784	-3940
	5.69333	-16194	-7824	-3900
	5.69667	-16210	-7857	-3865
	5.7	-16213	-7922	-3867
	5.70333	-16212	-8012	-3914
	5.70667	-16201	-8065	-3967
	5.71	-16179	-8076	-3985
	5.71333	-16169	-8081	-3985
	5.71667	-16177	-8069	-4015
	5.72	-16199	-8017	-4034
	5.72333	-16239	-7929	-4022
	5.72667	-16327	-7827	-3996
	5.73	-16427	-7773	-3950
	5.73333	-16481	-7791	-3902
	5.73667	-16514	-7818	-3873
	5.74	-16532	-7828	-3866
	5.74333	-16521	-7845	-3858
	5.74667	-16514	-7846	-3849
	5.75	-16525	-7815	-3852
	5.75333	-16519	-7767	-3845
	5.75667	-16518	-7740	-3816
	5.76	-16552	-7738	-3798
	5.76333	-16581	-7733	-3805
	5.76667	-16595	-7754	-3829
	5.77	-16584	-7810	-3870
	5.77333	-16556	-7851	-3903
	5.77667	-16557	-7863	-3915
	5.78	-16587	-7866	-3915
	5.78333	-16592	-7873	-3912
	5.78667	-16552	-7898	-3913
	5.79	-16546	-7929	-3896
	5.79333	-16576	-7942	-3872
	5.79667	-16592	-7930	-3852
	5.8	-16597	-7903	-3817
	5.80333	-16586	-7880	-3784
	5.80667	-16595	-7892	-3745
	5.81	-16632	-7909	-3696
	5.81333	-16663	-7865	-3650
	5.81667	-16653	-7786	-3606
	5.82	-16579	-7751	-3610
	5.82333	-16502	-7778	-3670
	5.82667	-16480	-7825	-3726
	5.83	-16493	-7867	-3753
	5.83333	-16503	-7885	-3736
	5.83667	-16474	-7876	-3678
	5.84	-16422	-7883	-3627
	5.84333	-16434	-7891	-3616
	5.84667	-16508	-7872	-3638
	5.85	-16575	-7845	-3663
	5.85333	-16638	-7824	-3671
	5.85667	-16683	-7802	-3657
	5.86	-16683	-7781	-3614
	5.86333	-16648	-7777	-3555
	5.86667	-16613	-7798	-3520
	5.87	-16625	-7830	-3514
	5.87333	-16666	-7848	-3500
	5.87667	-16719	-7846	-3473
	5.88	-16768	-7845	-3428
	5.88333	-16768	-7860	-3350
	5.88667	-16704	-7865	-3287
	5.89	-16630	-7844	-3273
	5.89333	-16637	-7826	-3271
	5.89667	-16682	-7818	-3256
	5.9	-16667	-7803	-3234
	5.90333	-16643	-7802	-3238
	5.90667	-16674	-7814	-3260
	5.91	-16724	-7825	-3279
	5.91333	-16762	-7844	-3318
	5.91667	-16780	-7861	-3376
	5.92	-16765	-7872	-3417
	5.92333	-16732	-7877	-3433
	5.92667	-16707	-7857	-3432
	5.93	-16710	-7837	-3431
	5.93333	-16732	-7813	-3454
	5.93667	-16770	-7775	-3468
	5.94	-16808	-7776	-3450
	5.94333	-16835	-7805	-3438
	5.94667	-16854	-7811	-3434
	5.95	-16851	-7816	-3423
	5.95333	-16818	-7827	-3418
	5.95667	-16777	-7838	-3433
	5.96	-16759	-7843	-3461
	5.96333	-16755	-7834	-3481
	5.96667	-16752	-7860	-3478
	5.97	-16762	-7933	-3452
	5.97333	-16779	-7985	-3406
	5.97667	-16799	-7987	-3362
	5.98	-16849	-7959	-3334
	5.98333	-16900	-7934	-3310
	5.98667	-16927	-7924	-3299
	5.99	-16976	-7911	-3297
	5.99333	-17036	-7880	-3290
	5.99667	-17068	-7847	-3299
	6	-17072	-7852	-3350
	6.00333	-17079	-7894	-3437
	6.00667	-17118	-7940	-3492
	6.01	-17159	-7998	-3472
	6.01333	-17139	-8068	-3415
	6.01667	-17068	-8104	-3372
	6.02	-17029	-8092	-3361
	6.02333	-17062	-8076	-3366
	6.02667	-17129	-8081	-3361
	6.03	-17179	-8062	-3307
	6.03333	-17195	-8004	-3201
	6.03667	-17169	-7967	-3082
	6.04	-17135	-7949	-2992
	6.04333	-17121	-7930	-2958
	6.04667	-17114	-7921	-2982
	6.05	-17105	-7914	-3028
	6.05333	-17099	-7920	-3046
	6.05667	-17106	-7910	-3035
	6.06	-17111	-7862	-3007
	6.06333	-17101	-7830	-2958
	6.06667	-17087	-7818	-2893
	6.07	-17097	-7797	-2849
	6.07333	-17122	-7780	-2833
	6.07667	-17127	-7786	-2805
	6.08	-17088	-7812	-2752
	6.08333	-17054	-7861	-2717
	6.08667	-17066	-7927	-2720
	6.09	-17071	-7981	-2731
	6.09333	-17071	-8023	-2727
	6.09667	-17080	-8030	-2701
	6.1	-17083	-7993	-2676
	6.10333	-17101	-7943	-2673
	6.10667	-17156	-7898	-2676
	6.11	-17199	-7906	-2671
	6.11333	-17184	-7971	-2653
	6.11667	-17152	-8038	-2606
	6.12	-17166	-8072	-2542
	6.12333	-17215	-8061	-2492
	6.12667	-17238	-8011	-2473
	6.13	-17227	-7976	-2473
	6.13333	-17241	-7994	-2446
	6.13667	-17308	-8060	-2404
	6.14	-17390	-8114	-2365
	6.14333	-17482	-8123	-2320
	6.14667	-17546	-8131	-2289
	6.15	-17544	-8168	-2266
	6.15333	-17519	-8216	-2253
	6.15667	-17522	-8245	-2249
	6.16	-17523	-8262	-2221
	6.16333	-17472	-8263	-2161
	6.16667	-17429	-8207	-2103
	6.17	-17440	-8125	-2079
	6.17333	-17465	-8090	-2096
	6.17667	-17486	-8123	-2115
	6.18	-17513	-8225	-2112
	6.18333	-17535	-8359	-2092
	6.18667	-17524	-8432	-2055
	6.19	-17489	-8447	-2000
	6.19333	-17488	-8458	-1934
	6.19667	-17553	-8439	-1865
	6.2	-17633	-8402	-1806
	6.20333	-17680	-8372	-1750
	6.20667	-17701	-8331	-1693
	6.21	-17698	-8303	-1666
	6.21333	-17696	-8321	-1652
	6.21667	-17687	-8363	-1637
	6.22	-17647	-8413	-1650
	6.22333	-17593	-8486	-1670
	6.22667	-17575	-8558	-1650
	6.23	-17618	-8595	-1598
	6.23333	-17661	-8597	-1543
	6.23667	-17645	-8584	-1475
	6.24	-17627	-8603	-1389
	6.24333	-17626	-8668	-1297
	6.24667	-17624	-8713	-1224
	6.25	-17667	-8699	-1188
	6.25333	-17713	-8644	-1158
	6.25667	-17707	-8566	-1102
	6.26	-17697	-8504	-1041
	6.26333	-17718	-8503	-998
	6.26667	-17775	-8529	-948
	6.27	-17838	-8521	-894
	6.27333	-17865	-8499	-882
	6.27667	-17841	-8489	-903
	6.28	-17785	-8460	-901
	6.28333	-17771	-8432	-850
	6.28667	-17805	-8442	-780
	6.29	-17849	-8476	-740
	6.29333	-17904	-8526	-741
	6.29667	-17952	-8600	-739
	6.3	-17944	-8676	-705
	6.30333	-17885	-8716	-649
	6.30667	-17828	-8711	-566
	6.31	-17809	-8678	-460
	6.31333	-17798	-8627	-363
	6.31667	-17750	-8574	-301
	6.32	-17712	-8545	-252
	6.32333	-17727	-8512	-184
	6.32667	-17778	-8447	-97
	6.33	-17844	-8387	-29
	6.33333	-17910	-8379	14
	6.33667	-17952	-8419	42
	6.34	-17937	-8459	47
	6.34333	-17904	-8474	49
	6.34667	-17921	-8483	61
	6.35	-17947	-8497	82
	6.35333	-17923	-8527	104
	6.35667	-17901	-8603	130
	6.36	-17923	-8704	183
	6.36333	-17955	-8768	238
	6.36667	-17978	-8775	278
	6.37	-17986	-8758	337
	6.37333	-17959	-8749	443
	6.37667	-17935	-8757	578
	6.38	-17953	-8754	682
	6.38333	-17962	-8716	717
	6.38667	-17928	-8669	715
	6.39	-17881	-8646	734
	6.39333	-17852	-8637	781
	6.39667	-17874	-8636	826
	6.4	-17948	-8633	846
	6.40333	-18006	-8610	862
	6.40667	-18012	-8567	914
	6.41	-17996	-8549	1003
	6.41333	-17978	-8601	1085
	6.41667	-17948	-8668	1153
	6.42	-17917	-8704	1224
	6.42333	-17910	-8712	1285
	6.42667	-17921	-8660	1318
	6.43	-17936	-8538	1343
	6.43333	-17958	-8409	1396
	6.43667	-17973	-8330	1460
	6.44	-17953	-8314	1516
	6.44333	-17913	-8351	1571
	6.44667	-17872	-8399	1601
	6.45	-17819	-8417	1631
	6.45333	-17766	-8424	1685
	6.45667	-17771	-8419	1747
	6.46	-17838	-8401	1823
	6.46333	-17881	-8388	1884
	6.46667	-17880	-8370	1919
	6.47	-17906	-8334	1983
	6.47333	-17985	-8295	2075
	6.47667	-18065	-8274	2139
	6.48	-18139	-8268	2178
	6.48333	-18175	-8269	2228
	6.48667	-18124	-8273	2272
	6.49	-18055	-8280	2276
	6.49333	-18002	-8276	2278
	6.49667	-17948	-8238	2323
	6.5	-17907	-8179	2396
	6.50333	-17840	-8125	2487
	6.50667	-17748	-8077	2580
	6.51	-17703	-8051	2671
	6.51333	-17731	-8077	2773
	6.51667	-17788	-8122	2871
	6.52	-17819	-8134	2927
	6.52333	-17828	-8121	2949
	6.52667	-17818	-8103	2985
	6.53	-17771	-8090	3039
	6.53333	-17717	-8079	3115
	6.53667	-17659	-8054	3194
	6.54	-17619	-8041	3221
	6.54333	-17614	-8060	3202
	6.54667	-17622	-8079	3188
	6.55	-17622	-8080	3227
	6.55333	-17580	-8071	3326
	6.55667	-17507	-8050	3418
	6.56	-17454	-8026	3462
	6.56333	-17459	-7996	3477
	6.56667	-17506	-7960	3493
	6.57	-17536	-7926	3520
	6.57333	-17567	-7900	3572
	6.57667	-17635	-7901	3653
	6.58	-17711	-7925	3754
	6.58333	-17775	-7937	3895
	6.58667	-17829	-7938	4058
	6.59	-17850	-7945	4190
	6.59333	-17850	-7972	4273
	6.59667	-17833	-8011	4321
	6.6	-17782	-8027	4388
	6.60333	-17717	-8005	4482
	6.60667	-17667	-7964	4534
	6.61	-17656	-7910	4536
	6.61333	-17672	-7865	4554
	6.61667	-17715	-7859	4603
	6.62	-17768	-7876	4650
	6.62333	-17778	-7905	4688
	6.62667	-17770	-7943	4713
	6.63	-17802	-7976	4719
	6.63333	-17851	-7986	4713
	6.63667	-17880	-7964	4708
	6.64	-17877	-7950	4742
	6.64333	-17821	-7970	4822
	6.64667	-17734	-7992	4895
	6.65	-17650	-7987	4933
	6.65333	-17560	-7955	4948
	6.65667	-17493	-7909	4962
[truncated: 5,203 more rows]
