# Supplementary material for: Cryo‐EM structure of antibacterial efflux transporter QacA from Staphylococcus aureus reveals a novel extracellular loop with allosteric role
Source: EMBO J. 2023 Jul 17;42(16):e113418. doi: 10.15252/embj.2023113418 (PMC10425836; doi:10.15252/embj.2023113418)
Supplement: Supplementary file 4 — Source Data for Expanded View [file EMBJ-42-e113418-s008.zip › Expanded view source data/Figure EV2/AF2 models/AF-A0A0E1XAK3-NorC.pdb]

HEADER                                            01-JUN-22                     
TITLE     ALPHAFOLD MONOMER V2.0 PREDICTION FOR QUINOLONE RESISTANCE PROTEIN    
TITLE    2 NORB (A0A0E1XAK3)                                                    
COMPND    MOL_ID: 1;                                                            
COMPND   2 MOLECULE: QUINOLONE RESISTANCE PROTEIN NORB;                         
COMPND   3 CHAIN: A                                                             
SOURCE    MOL_ID: 1;                                                            
SOURCE   2 ORGANISM_SCIENTIFIC: STAPHYLOCOCCUS AUREUS SUBSP. AUREUS MN8;        
SOURCE   3 ORGANISM_TAXID: 548470                                               
REMARK   1                                                                      
REMARK   1 REFERENCE 1                                                          
REMARK   1  AUTH   JOHN JUMPER, RICHARD EVANS, ALEXANDER PRITZEL, TIM GREEN,    
REMARK   1  AUTH 2 MICHAEL FIGURNOV, OLAF RONNEBERGER, KATHRYN TUNYASUVUNAKOOL, 
REMARK   1  AUTH 3 RUSS BATES, AUGUSTIN ZIDEK, ANNA POTAPENKO, ALEX BRIDGLAND,  
REMARK   1  AUTH 4 CLEMENS MEYER, SIMON A A KOHL, ANDREW J BALLARD,             
REMARK   1  AUTH 5 ANDREW COWIE, BERNARDINO ROMERA-PAREDES, STANISLAV NIKOLOV,  
REMARK   1  AUTH 6 RISHUB JAIN, JONAS ADLER, TREVOR BACK, STIG PETERSEN,        
REMARK   1  AUTH 7 DAVID REIMAN, ELLEN CLANCY, MICHAL ZIELINSKI,                
REMARK   1  AUTH 8 MARTIN STEINEGGER, MICHALINA PACHOLSKA, TAMAS BERGHAMMER,    
REMARK   1  AUTH 9 DAVID SILVER, ORIOL VINYALS, ANDREW W SENIOR,                
REMARK   1  AUTH10 KORAY KAVUKCUOGLU, PUSHMEET KOHLI, DEMIS HASSABIS            
REMARK   1  TITL   HIGHLY ACCURATE PROTEIN STRUCTURE PREDICTION WITH ALPHAFOLD  
REMARK   1  REF    NATURE                        V. 596   583 2021              
REMARK   1  REFN                   ISSN 0028-0836                               
REMARK   1  PMID   34265844                                                     
REMARK   1  DOI    10.1038/s41586-021-03819-2                                   
REMARK   1                                                                      
REMARK   1 DISCLAIMERS                                                          
REMARK   1 ALPHAFOLD DATA, COPYRIGHT (2021) DEEPMIND TECHNOLOGIES LIMITED. THE  
REMARK   1 INFORMATION PROVIDED IS THEORETICAL MODELLING ONLY AND CAUTION SHOULD
REMARK   1 BE EXERCISED IN ITS USE. IT IS PROVIDED "AS-IS" WITHOUT ANY WARRANTY 
REMARK   1 OF ANY KIND, WHETHER EXPRESSED OR IMPLIED. NO WARRANTY IS GIVEN THAT 
REMARK   1 USE OF THE INFORMATION SHALL NOT INFRINGE THE RIGHTS OF ANY THIRD    
REMARK   1 PARTY. THE INFORMATION IS NOT INTENDED TO BE A SUBSTITUTE FOR        
REMARK   1 PROFESSIONAL MEDICAL ADVICE, DIAGNOSIS, OR TREATMENT, AND DOES NOT   
REMARK   1 CONSTITUTE MEDICAL OR OTHER PROFESSIONAL ADVICE. IT IS AVAILABLE FOR 
REMARK   1 ACADEMIC AND COMMERCIAL PURPOSES, UNDER CC-BY 4.0 LICENCE.           
DBREF  XXXX A    1   462  UNP    A0A0E1XAK3 A0A0E1XAK3_STAAU     1    462       
SEQRES   1 A  462  MET ASN GLU THR TYR ARG GLY GLY ASN LYS LEU ILE LEU          
SEQRES   2 A  462  GLY ILE VAL LEU GLY VAL ILE THR PHE TRP LEU PHE ALA          
SEQRES   3 A  462  GLN SER LEU VAL ASN VAL VAL PRO ASN LEU GLN GLN SER          
SEQRES   4 A  462  PHE GLY ALA ASP MET GLY THR ILE SER ILE ALA VAL SER          
SEQRES   5 A  462  LEU THR ALA LEU PHE SER GLY MET PHE VAL VAL GLY ALA          
SEQRES   6 A  462  GLY GLY LEU ALA ASP LYS ILE GLY ARG VAL LYS MET THR          
SEQRES   7 A  462  ASN ILE GLY LEU LEU LEU SER ILE ILE GLY SER ALA LEU          
SEQRES   8 A  462  ILE ILE ILE THR ASN LEU PRO ALA LEU LEU ILE LEU GLY          
SEQRES   9 A  462  ARG ILE ILE GLN GLY VAL SER ALA ALA CYS ILE MET PRO          
SEQRES  10 A  462  SER THR LEU ALA ILE MET LYS THR TYR TYR GLU GLY ALA          
SEQRES  11 A  462  GLU ARG GLN ARG ALA LEU SER TYR TRP SER ILE GLY SER          
SEQRES  12 A  462  TRP GLY GLY SER GLY ILE CYS SER LEU PHE GLY GLY ALA          
SEQRES  13 A  462  VAL ALA THR THR MET GLY TRP ARG TRP ILE PHE ILE PHE          
SEQRES  14 A  462  SER ILE ILE VAL ALA VAL LEU SER MET LEU LEU ILE LYS          
SEQRES  15 A  462  GLY THR PRO GLU THR LYS SER GLU VAL THR ASN THR HIS          
SEQRES  16 A  462  LYS PHE ASP VAL ALA GLY LEU ILE VAL LEU VAL VAL MET          
SEQRES  17 A  462  LEU LEU SER LEU ASN VAL VAL ILE THR LYS GLY ALA ALA          
SEQRES  18 A  462  LEU GLY TYR THR SER LEU TRP PHE PHE GLY LEU ILE ALA          
SEQRES  19 A  462  ILE VAL ILE VAL ALA PHE PHE ILE PHE LEU ASN VAL GLU          
SEQRES  20 A  462  LYS LYS VAL ASP ASN PRO LEU ILE ASP PHE LYS LEU PHE          
SEQRES  21 A  462  GLU ASN LYS PRO TYR THR GLY ALA THR ILE SER ASN PHE          
SEQRES  22 A  462  LEU LEU ASN GLY VAL ALA GLY THR LEU ILE VAL ALA ASN          
SEQRES  23 A  462  THR PHE VAL GLN GLN GLY LEU GLY TYR THR ALA LEU GLN          
SEQRES  24 A  462  ALA GLY TYR LEU SER ILE THR TYR LEU ILE MET VAL LEU          
SEQRES  25 A  462  LEU MET ILE ARG VAL GLY GLU LYS LEU LEU GLN LYS MET          
SEQRES  26 A  462  GLY SER LYS ARG PRO MET LEU LEU GLY THR PHE ILE VAL          
SEQRES  27 A  462  ILE ILE GLY ILE ALA LEU ILE SER LEU VAL PHE LEU PRO          
SEQRES  28 A  462  GLY ILE PHE TYR VAL ILE SER CYS VAL VAL GLY TYR LEU          
SEQRES  29 A  462  CYS PHE GLY LEU GLY LEU GLY ILE TYR ALA THR PRO SER          
SEQRES  30 A  462  THR ASP THR ALA ILE SER ASN ALA PRO LEU ASP LYS VAL          
SEQRES  31 A  462  GLY VAL ALA SER GLY ILE TYR LYS MET ALA SER SER LEU          
SEQRES  32 A  462  GLY GLY ALA PHE GLY VAL ALA ILE SER GLY ALA VAL TYR          
SEQRES  33 A  462  ALA GLY ALA VAL ALA ALA THR SER ILE HIS THR GLY ALA          
SEQRES  34 A  462  MET ILE ALA LEU TRP VAL ASN VAL LEU MET GLY ILE MET          
SEQRES  35 A  462  ALA PHE ILE ALA ILE LEU PHE ALA ILE PRO ASN ASP ASP          
SEQRES  36 A  462  LYS ARG VAL LYS ASP ALA LYS                                  
CRYST1    1.000    1.000    1.000  90.00  90.00  90.00 P 1           1          
ORIGX1      1.000000  0.000000  0.000000        0.00000                         
ORIGX2      0.000000  1.000000  0.000000        0.00000                         
ORIGX3      0.000000  0.000000  1.000000        0.00000                         
SCALE1      1.000000  0.000000  0.000000        0.00000                         
SCALE2      0.000000  1.000000  0.000000        0.00000                         
SCALE3      0.000000  0.000000  1.000000        0.00000                         
MODEL        1                                                                  
ATOM      1  N   MET A   1     -20.698  -6.386  35.988  1.00 34.38           N  
ATOM      2  CA  MET A   1     -19.295  -6.587  35.567  1.00 34.38           C  
ATOM      3  C   MET A   1     -19.318  -7.430  34.304  1.00 34.38           C  
ATOM      4  CB  MET A   1     -18.479  -7.281  36.678  1.00 34.38           C  
ATOM      5  O   MET A   1     -19.379  -8.644  34.407  1.00 34.38           O  
ATOM      6  CG  MET A   1     -18.005  -6.305  37.759  1.00 34.38           C  
ATOM      7  SD  MET A   1     -17.418  -7.093  39.283  1.00 34.38           S  
ATOM      8  CE  MET A   1     -15.782  -7.712  38.795  1.00 34.38           C  
ATOM      9  N   ASN A   2     -19.390  -6.803  33.126  1.00 35.84           N  
ATOM     10  CA  ASN A   2     -19.245  -7.536  31.867  1.00 35.84           C  
ATOM     11  C   ASN A   2     -17.751  -7.778  31.664  1.00 35.84           C  
ATOM     12  CB  ASN A   2     -19.858  -6.737  30.697  1.00 35.84           C  
ATOM     13  O   ASN A   2     -16.995  -6.809  31.626  1.00 35.84           O  
ATOM     14  CG  ASN A   2     -21.367  -6.871  30.590  1.00 35.84           C  
ATOM     15  ND2 ASN A   2     -22.000  -6.089  29.749  1.00 35.84           N  
ATOM     16  OD1 ASN A   2     -22.000  -7.664  31.263  1.00 35.84           O  
ATOM     17  N   GLU A   3     -17.328  -9.037  31.575  1.00 42.88           N  
ATOM     18  CA  GLU A   3     -15.973  -9.375  31.146  1.00 42.88           C  
ATOM     19  C   GLU A   3     -15.703  -8.682  29.804  1.00 42.88           C  
ATOM     20  CB  GLU A   3     -15.813 -10.896  31.009  1.00 42.88           C  
ATOM     21  O   GLU A   3     -16.342  -8.967  28.788  1.00 42.88           O  
ATOM     22  CG  GLU A   3     -15.780 -11.622  32.362  1.00 42.88           C  
ATOM     23  CD  GLU A   3     -15.503 -13.127  32.209  1.00 42.88           C  
ATOM     24  OE1 GLU A   3     -14.986 -13.713  33.185  1.00 42.88           O  
ATOM     25  OE2 GLU A   3     -15.800 -13.674  31.122  1.00 42.88           O  
ATOM     26  N   THR A   4     -14.800  -7.704  29.804  1.00 69.00           N  
ATOM     27  CA  THR A   4     -14.354  -7.017  28.595  1.00 69.00           C  
ATOM     28  C   THR A   4     -13.609  -8.033  27.740  1.00 69.00           C  
ATOM     29  CB  THR A   4     -13.471  -5.792  28.922  1.00 69.00           C  
ATOM     30  O   THR A   4     -12.469  -8.388  28.034  1.00 69.00           O  
ATOM     31  CG2 THR A   4     -14.261  -4.493  28.783  1.00 69.00           C  
ATOM     32  OG1 THR A   4     -12.986  -5.813  30.251  1.00 69.00           O  
ATOM     33  N   TYR A   5     -14.279  -8.543  26.702  1.00 80.31           N  
ATOM     34  CA  TYR A   5     -13.694  -9.466  25.732  1.00 80.31           C  
ATOM     35  C   TYR A   5     -12.320  -8.955  25.283  1.00 80.31           C  
ATOM     36  CB  TYR A   5     -14.644  -9.607  24.534  1.00 80.31           C  
ATOM     37  O   TYR A   5     -12.202  -7.843  24.766  1.00 80.31           O  
ATOM     38  CG  TYR A   5     -14.115 -10.447  23.381  1.00 80.31           C  
ATOM     39  CD1 TYR A   5     -13.307  -9.856  22.393  1.00 80.31           C  
ATOM     40  CD2 TYR A   5     -14.450 -11.809  23.273  1.00 80.31           C  
ATOM     41  CE1 TYR A   5     -12.861 -10.594  21.283  1.00 80.31           C  
ATOM     42  CE2 TYR A   5     -14.001 -12.562  22.168  1.00 80.31           C  
ATOM     43  OH  TYR A   5     -12.824 -12.666  20.075  1.00 80.31           O  
ATOM     44  CZ  TYR A   5     -13.215 -11.951  21.165  1.00 80.31           C  
ATOM     45  N   ARG A   6     -11.283  -9.777  25.469  1.00 79.44           N  
ATOM     46  CA  ARG A   6      -9.931  -9.516  24.966  1.00 79.44           C  
ATOM     47  C   ARG A   6      -9.679 -10.365  23.731  1.00 79.44           C  
ATOM     48  CB  ARG A   6      -8.878  -9.743  26.059  1.00 79.44           C  
ATOM     49  O   ARG A   6      -9.996 -11.554  23.706  1.00 79.44           O  
ATOM     50  CG  ARG A   6      -8.958  -8.656  27.142  1.00 79.44           C  
ATOM     51  CD  ARG A   6      -7.782  -8.765  28.118  1.00 79.44           C  
ATOM     52  NE  ARG A   6      -7.760  -7.628  29.056  1.00 79.44           N  
ATOM     53  NH1 ARG A   6      -5.779  -8.127  30.108  1.00 79.44           N  
ATOM     54  NH2 ARG A   6      -6.878  -6.266  30.656  1.00 79.44           N  
ATOM     55  CZ  ARG A   6      -6.811  -7.348  29.934  1.00 79.44           C  
ATOM     56  N   GLY A   7      -9.113  -9.750  22.699  1.00 80.25           N  
ATOM     57  CA  GLY A   7      -8.834 -10.443  21.449  1.00 80.25           C  
ATOM     58  C   GLY A   7      -7.789 -11.546  21.640  1.00 80.25           C  
ATOM     59  O   GLY A   7      -6.717 -11.314  22.190  1.00 80.25           O  
ATOM     60  N   GLY A   8      -8.079 -12.759  21.166  1.00 91.62           N  
ATOM     61  CA  GLY A   8      -7.125 -13.876  21.176  1.00 91.62           C  
ATOM     62  C   GLY A   8      -6.306 -13.987  19.884  1.00 91.62           C  
ATOM     63  O   GLY A   8      -6.587 -13.315  18.891  1.00 91.62           O  
ATOM     64  N   ASN A   9      -5.341 -14.914  19.840  1.00 93.69           N  
ATOM     65  CA  ASN A   9      -4.563 -15.210  18.622  1.00 93.69           C  
ATOM     66  C   ASN A   9      -5.452 -15.636  17.436  1.00 93.69           C  
ATOM     67  CB  ASN A   9      -3.544 -16.327  18.919  1.00 93.69           C  
ATOM     68  O   ASN A   9      -5.119 -15.367  16.284  1.00 93.69           O  
ATOM     69  CG  ASN A   9      -2.444 -15.929  19.888  1.00 93.69           C  
ATOM     70  ND2 ASN A   9      -1.918 -16.875  20.629  1.00 93.69           N  
ATOM     71  OD1 ASN A   9      -2.031 -14.788  19.989  1.00 93.69           O  
ATOM     72  N   LYS A  10      -6.602 -16.265  17.721  1.00 95.00           N  
ATOM     73  CA  LYS A  10      -7.605 -16.655  16.719  1.00 95.00           C  
ATOM     74  C   LYS A  10      -8.112 -15.446  15.920  1.00 95.00           C  
ATOM     75  CB  LYS A  10      -8.760 -17.385  17.430  1.00 95.00           C  
ATOM     76  O   LYS A  10      -8.188 -15.518  14.697  1.00 95.00           O  
ATOM     77  CG  LYS A  10      -9.758 -18.000  16.436  1.00 95.00           C  
ATOM     78  CD  LYS A  10     -11.025 -18.525  17.128  1.00 95.00           C  
ATOM     79  CE  LYS A  10     -12.015 -18.983  16.050  1.00 95.00           C  
ATOM     80  NZ  LYS A  10     -13.388 -19.193  16.569  1.00 95.00           N  
ATOM     81  N   LEU A  11      -8.406 -14.336  16.603  1.00 95.75           N  
ATOM     82  CA  LEU A  11      -8.881 -13.103  15.973  1.00 95.75           C  
ATOM     83  C   LEU A  11      -7.771 -12.435  15.151  1.00 95.75           C  
ATOM     84  CB  LEU A  11      -9.465 -12.181  17.060  1.00 95.75           C  
ATOM     85  O   LEU A  11      -8.026 -12.029  14.020  1.00 95.75           O  
ATOM     86  CG  LEU A  11      -9.884 -10.782  16.564  1.00 95.75           C  
ATOM     87  CD1 LEU A  11     -10.942 -10.865  15.462  1.00 95.75           C  
ATOM     88  CD2 LEU A  11     -10.442  -9.971  17.732  1.00 95.75           C  
ATOM     89  N   ILE A  12      -6.531 -12.402  15.662  1.00 95.94           N  
ATOM     90  CA  ILE A  12      -5.370 -11.913  14.897  1.00 95.94           C  
ATOM     91  C   ILE A  12      -5.239 -12.693  13.588  1.00 95.94           C  
ATOM     92  CB  ILE A  12      -4.050 -11.995  15.704  1.00 95.94           C  
ATOM     93  O   ILE A  12      -5.164 -12.086  12.523  1.00 95.94           O  
ATOM     94  CG1 ILE A  12      -4.138 -11.132  16.978  1.00 95.94           C  
ATOM     95  CG2 ILE A  12      -2.851 -11.564  14.838  1.00 95.94           C  
ATOM     96  CD1 ILE A  12      -2.899 -11.155  17.883  1.00 95.94           C  
ATOM     97  N   LEU A  13      -5.249 -14.028  13.653  1.00 96.31           N  
ATOM     98  CA  LEU A  13      -5.131 -14.873  12.467  1.00 96.31           C  
ATOM     99  C   LEU A  13      -6.281 -14.625  11.484  1.00 96.31           C  
ATOM    100  CB  LEU A  13      -5.057 -16.346  12.901  1.00 96.31           C  
ATOM    101  O   LEU A  13      -6.032 -14.445  10.296  1.00 96.31           O  
ATOM    102  CG  LEU A  13      -4.861 -17.327  11.728  1.00 96.31           C  
ATOM    103  CD1 LEU A  13      -3.532 -17.111  11.003  1.00 96.31           C  
ATOM    104  CD2 LEU A  13      -4.902 -18.761  12.257  1.00 96.31           C  
ATOM    105  N   GLY A  14      -7.522 -14.555  11.975  1.00 96.50           N  
ATOM    106  CA  GLY A  14      -8.688 -14.249  11.146  1.00 96.50           C  
ATOM    107  C   GLY A  14      -8.549 -12.916  10.413  1.00 96.50           C  
ATOM    108  O   GLY A  14      -8.736 -12.861   9.198  1.00 96.50           O  
ATOM    109  N   ILE A  15      -8.135 -11.862  11.117  1.00 96.00           N  
ATOM    110  CA  ILE A  15      -7.879 -10.541  10.532  1.00 96.00           C  
ATOM    111  C   ILE A  15      -6.759 -10.598   9.485  1.00 96.00           C  
ATOM    112  CB  ILE A  15      -7.571  -9.533  11.661  1.00 96.00           C  
ATOM    113  O   ILE A  15      -6.919 -10.057   8.394  1.00 96.00           O  
ATOM    114  CG1 ILE A  15      -8.870  -9.175  12.415  1.00 96.00           C  
ATOM    115  CG2 ILE A  15      -6.879  -8.285  11.095  1.00 96.00           C  
ATOM    116  CD1 ILE A  15      -8.644  -8.383  13.709  1.00 96.00           C  
ATOM    117  N   VAL A  16      -5.642 -11.266   9.783  1.00 95.44           N  
ATOM    118  CA  VAL A  16      -4.506 -11.390   8.855  1.00 95.44           C  
ATOM    119  C   VAL A  16      -4.917 -12.107   7.574  1.00 95.44           C  
ATOM    120  CB  VAL A  16      -3.333 -12.120   9.523  1.00 95.44           C  
ATOM    121  O   VAL A  16      -4.593 -11.625   6.492  1.00 95.44           O  
ATOM    122  CG1 VAL A  16      -2.198 -12.466   8.550  1.00 95.44           C  
ATOM    123  CG2 VAL A  16      -2.715 -11.252  10.615  1.00 95.44           C  
ATOM    124  N   LEU A  17      -5.669 -13.208   7.672  1.00 95.88           N  
ATOM    125  CA  LEU A  17      -6.211 -13.895   6.496  1.00 95.88           C  
ATOM    126  C   LEU A  17      -7.145 -12.982   5.691  1.00 95.88           C  
ATOM    127  CB  LEU A  17      -6.943 -15.178   6.926  1.00 95.88           C  
ATOM    128  O   LEU A  17      -7.079 -12.960   4.462  1.00 95.88           O  
ATOM    129  CG  LEU A  17      -6.053 -16.309   7.478  1.00 95.88           C  
ATOM    130  CD1 LEU A  17      -6.916 -17.552   7.685  1.00 95.88           C  
ATOM    131  CD2 LEU A  17      -4.885 -16.692   6.568  1.00 95.88           C  
ATOM    132  N   GLY A  18      -7.956 -12.165   6.366  1.00 94.50           N  
ATOM    133  CA  GLY A  18      -8.813 -11.186   5.699  1.00 94.50           C  
ATOM    134  C   GLY A  18      -8.016 -10.133   4.926  1.00 94.50           C  
ATOM    135  O   GLY A  18      -8.316  -9.854   3.768  1.00 94.50           O  
ATOM    136  N   VAL A  19      -6.939  -9.609   5.513  1.00 93.44           N  
ATOM    137  CA  VAL A  19      -6.025  -8.670   4.838  1.00 93.44           C  
ATOM    138  C   VAL A  19      -5.286  -9.339   3.674  1.00 93.44           C  
ATOM    139  CB  VAL A  19      -5.024  -8.080   5.845  1.00 93.44           C  
ATOM    140  O   VAL A  19      -5.150  -8.740   2.611  1.00 93.44           O  
ATOM    141  CG1 VAL A  19      -3.974  -7.172   5.190  1.00 93.44           C  
ATOM    142  CG2 VAL A  19      -5.741  -7.232   6.897  1.00 93.44           C  
ATOM    143  N   ILE A  20      -4.834 -10.585   3.837  1.00 92.81           N  
ATOM    144  CA  ILE A  20      -4.161 -11.356   2.777  1.00 92.81           C  
ATOM    145  C   ILE A  20      -5.103 -11.620   1.602  1.00 92.81           C  
ATOM    146  CB  ILE A  20      -3.583 -12.667   3.358  1.00 92.81           C  
ATOM    147  O   ILE A  20      -4.658 -11.605   0.457  1.00 92.81           O  
ATOM    148  CG1 ILE A  20      -2.335 -12.334   4.205  1.00 92.81           C  
ATOM    149  CG2 ILE A  20      -3.222 -13.691   2.264  1.00 92.81           C  
ATOM    150  CD1 ILE A  20      -1.806 -13.523   5.017  1.00 92.81           C  
ATOM    151  N   THR A  21      -6.401 -11.799   1.860  1.00 91.69           N  
ATOM    152  CA  THR A  21      -7.408 -11.996   0.809  1.00 91.69           C  
ATOM    153  C   THR A  21      -7.341 -10.880  -0.236  1.00 91.69           C  
ATOM    154  CB  THR A  21      -8.822 -12.076   1.398  1.00 91.69           C  
ATOM    155  O   THR A  21      -7.361 -11.178  -1.429  1.00 91.69           O  
ATOM    156  CG2 THR A  21      -9.845 -12.461   0.341  1.00 91.69           C  
ATOM    157  OG1 THR A  21      -8.909 -13.080   2.384  1.00 91.69           O  
ATOM    158  N   PHE A  22      -7.165  -9.621   0.192  1.00 87.56           N  
ATOM    159  CA  PHE A  22      -6.973  -8.487  -0.716  1.00 87.56           C  
ATOM    160  C   PHE A  22      -5.780  -8.681  -1.652  1.00 87.56           C  
ATOM    161  CB  PHE A  22      -6.830  -7.181   0.075  1.00 87.56           C  
ATOM    162  O   PHE A  22      -5.912  -8.559  -2.867  1.00 87.56           O  
ATOM    163  CG  PHE A  22      -6.392  -5.999  -0.770  1.00 87.56           C  
ATOM    164  CD1 PHE A  22      -5.107  -5.447  -0.622  1.00 87.56           C  
ATOM    165  CD2 PHE A  22      -7.257  -5.476  -1.741  1.00 87.56           C  
ATOM    166  CE1 PHE A  22      -4.723  -4.335  -1.392  1.00 87.56           C  
ATOM    167  CE2 PHE A  22      -6.889  -4.350  -2.497  1.00 87.56           C  
ATOM    168  CZ  PHE A  22      -5.621  -3.773  -2.316  1.00 87.56           C  
ATOM    169  N   TRP A  23      -4.616  -9.016  -1.101  1.00 88.12           N  
ATOM    170  CA  TRP A  23      -3.399  -9.168  -1.894  1.00 88.12           C  
ATOM    171  C   TRP A  23      -3.422 -10.401  -2.796  1.00 88.12           C  
ATOM    172  CB  TRP A  23      -2.191  -9.158  -0.964  1.00 88.12           C  
ATOM    173  O   TRP A  23      -2.867 -10.341  -3.894  1.00 88.12           O  
ATOM    174  CG  TRP A  23      -1.981  -7.836  -0.304  1.00 88.12           C  
ATOM    175  CD1 TRP A  23      -2.147  -7.571   1.009  1.00 88.12           C  
ATOM    176  CD2 TRP A  23      -1.592  -6.573  -0.925  1.00 88.12           C  
ATOM    177  CE2 TRP A  23      -1.496  -5.582   0.092  1.00 88.12           C  
ATOM    178  CE3 TRP A  23      -1.307  -6.163  -2.244  1.00 88.12           C  
ATOM    179  NE1 TRP A  23      -1.853  -6.245   1.243  1.00 88.12           N  
ATOM    180  CH2 TRP A  23      -0.802  -3.893  -1.495  1.00 88.12           C  
ATOM    181  CZ2 TRP A  23      -1.101  -4.263  -0.173  1.00 88.12           C  
ATOM    182  CZ3 TRP A  23      -0.914  -4.841  -2.528  1.00 88.12           C  
ATOM    183  N   LEU A  24      -4.117 -11.469  -2.388  1.00 88.31           N  
ATOM    184  CA  LEU A  24      -4.300 -12.677  -3.195  1.00 88.31           C  
ATOM    185  C   LEU A  24      -5.013 -12.384  -4.512  1.00 88.31           C  
ATOM    186  CB  LEU A  24      -5.089 -13.739  -2.407  1.00 88.31           C  
ATOM    187  O   LEU A  24      -4.608 -12.905  -5.541  1.00 88.31           O  
ATOM    188  CG  LEU A  24      -4.258 -14.537  -1.393  1.00 88.31           C  
ATOM    189  CD1 LEU A  24      -5.187 -15.424  -0.563  1.00 88.31           C  
ATOM    190  CD2 LEU A  24      -3.244 -15.455  -2.080  1.00 88.31           C  
ATOM    191  N   PHE A  25      -6.051 -11.546  -4.530  1.00 84.88           N  
ATOM    192  CA  PHE A  25      -6.678 -11.180  -5.803  1.00 84.88           C  
ATOM    193  C   PHE A  25      -6.056  -9.938  -6.446  1.00 84.88           C  
ATOM    194  CB  PHE A  25      -8.192 -11.051  -5.646  1.00 84.88           C  
ATOM    195  O   PHE A  25      -6.092  -9.798  -7.669  1.00 84.88           O  
ATOM    196  CG  PHE A  25      -8.678  -9.985  -4.683  1.00 84.88           C  
ATOM    197  CD1 PHE A  25      -9.315 -10.364  -3.488  1.00 84.88           C  
ATOM    198  CD2 PHE A  25      -8.544  -8.616  -4.985  1.00 84.88           C  
ATOM    199  CE1 PHE A  25      -9.820  -9.392  -2.609  1.00 84.88           C  
ATOM    200  CE2 PHE A  25      -8.998  -7.649  -4.073  1.00 84.88           C  
ATOM    201  CZ  PHE A  25      -9.679  -8.033  -2.913  1.00 84.88           C  
ATOM    202  N   ALA A  26      -5.518  -8.997  -5.667  1.00 85.00           N  
ATOM    203  CA  ALA A  26      -5.001  -7.747  -6.212  1.00 85.00           C  
ATOM    204  C   ALA A  26      -3.648  -7.961  -6.896  1.00 85.00           C  
ATOM    205  CB  ALA A  26      -4.944  -6.678  -5.114  1.00 85.00           C  
ATOM    206  O   ALA A  26      -3.503  -7.609  -8.066  1.00 85.00           O  
ATOM    207  N   GLN A  27      -2.690  -8.575  -6.192  1.00 85.44           N  
ATOM    208  CA  GLN A  27      -1.317  -8.696  -6.672  1.00 85.44           C  
ATOM    209  C   GLN A  27      -1.123  -9.895  -7.597  1.00 85.44           C  
ATOM    210  CB  GLN A  27      -0.344  -8.761  -5.486  1.00 85.44           C  
ATOM    211  O   GLN A  27      -0.473  -9.767  -8.630  1.00 85.44           O  
ATOM    212  CG  GLN A  27       1.100  -8.538  -5.957  1.00 85.44           C  
ATOM    213  CD  GLN A  27       1.363  -7.148  -6.511  1.00 85.44           C  
ATOM    214  NE2 GLN A  27       2.395  -6.982  -7.305  1.00 85.44           N  
ATOM    215  OE1 GLN A  27       0.677  -6.186  -6.210  1.00 85.44           O  
ATOM    216  N   SER A  28      -1.705 -11.050  -7.272  1.00 83.38           N  
ATOM    217  CA  SER A  28      -1.544 -12.256  -8.092  1.00 83.38           C  
ATOM    218  C   SER A  28      -2.117 -12.093  -9.504  1.00 83.38           C  
ATOM    219  CB  SER A  28      -2.236 -13.433  -7.417  1.00 83.38           C  
ATOM    220  O   SER A  28      -1.624 -12.727 -10.433  1.00 83.38           O  
ATOM    221  OG  SER A  28      -1.827 -13.579  -6.070  1.00 83.38           O  
ATOM    222  N   LEU A  29      -3.116 -11.217  -9.688  1.00 82.81           N  
ATOM    223  CA  LEU A  29      -3.725 -10.955 -10.994  1.00 82.81           C  
ATOM    224  C   LEU A  29      -2.726 -10.343 -11.987  1.00 82.81           C  
ATOM    225  CB  LEU A  29      -4.991 -10.100 -10.803  1.00 82.81           C  
ATOM    226  O   LEU A  29      -2.737 -10.695 -13.165  1.00 82.81           O  
ATOM    227  CG  LEU A  29      -5.894 -10.102 -12.052  1.00 82.81           C  
ATOM    228  CD1 LEU A  29      -7.374  -9.903 -11.724  1.00 82.81           C  
ATOM    229  CD2 LEU A  29      -5.558  -8.995 -13.053  1.00 82.81           C  
ATOM    230  N   VAL A  30      -1.819  -9.488 -11.506  1.00 80.56           N  
ATOM    231  CA  VAL A  30      -0.779  -8.852 -12.333  1.00 80.56           C  
ATOM    232  C   VAL A  30       0.096  -9.901 -13.030  1.00 80.56           C  
ATOM    233  CB  VAL A  30       0.085  -7.901 -11.478  1.00 80.56           C  
ATOM    234  O   VAL A  30       0.508  -9.701 -14.169  1.00 80.56           O  
ATOM    235  CG1 VAL A  30       1.139  -7.171 -12.319  1.00 80.56           C  
ATOM    236  CG2 VAL A  30      -0.778  -6.830 -10.791  1.00 80.56           C  
ATOM    237  N   ASN A  31       0.302 -11.057 -12.396  1.00 79.31           N  
ATOM    238  CA  ASN A  31       1.154 -12.127 -12.918  1.00 79.31           C  
ATOM    239  C   ASN A  31       0.470 -12.999 -13.978  1.00 79.31           C  
ATOM    240  CB  ASN A  31       1.655 -12.969 -11.735  1.00 79.31           C  
ATOM    241  O   ASN A  31       1.139 -13.786 -14.638  1.00 79.31           O  
ATOM    242  CG  ASN A  31       2.499 -12.155 -10.775  1.00 79.31           C  
ATOM    243  ND2 ASN A  31       2.670 -12.609  -9.565  1.00 79.31           N  
ATOM    244  OD1 ASN A  31       3.021 -11.097 -11.076  1.00 79.31           O  
ATOM    245  N   VAL A  32      -0.849 -12.874 -14.148  1.00 84.62           N  
ATOM    246  CA  VAL A  32      -1.650 -13.710 -15.059  1.00 84.62           C  
ATOM    247  C   VAL A  32      -2.332 -12.897 -16.157  1.00 84.62           C  
ATOM    248  CB  VAL A  32      -2.639 -14.606 -14.291  1.00 84.62           C  
ATOM    249  O   VAL A  32      -3.234 -13.396 -16.827  1.00 84.62           O  
ATOM    250  CG1 VAL A  32      -1.886 -15.531 -13.336  1.00 84.62           C  
ATOM    251  CG2 VAL A  32      -3.662 -13.819 -13.471  1.00 84.62           C  
ATOM    252  N   VAL A  33      -1.901 -11.650 -16.373  1.00 85.19           N  
ATOM    253  CA  VAL A  33      -2.427 -10.755 -17.419  1.00 85.19           C  
ATOM    254  C   VAL A  33      -2.473 -11.426 -18.803  1.00 85.19           C  
ATOM    255  CB  VAL A  33      -1.652  -9.419 -17.428  1.00 85.19           C  
ATOM    256  O   VAL A  33      -3.545 -11.393 -19.412  1.00 85.19           O  
ATOM    257  CG1 VAL A  33      -1.856  -8.585 -18.699  1.00 85.19           C  
ATOM    258  CG2 VAL A  33      -2.072  -8.573 -16.221  1.00 85.19           C  
ATOM    259  N   PRO A  34      -1.413 -12.109 -19.289  1.00 83.00           N  
ATOM    260  CA  PRO A  34      -1.474 -12.807 -20.576  1.00 83.00           C  
ATOM    261  C   PRO A  34      -2.529 -13.923 -20.601  1.00 83.00           C  
ATOM    262  CB  PRO A  34      -0.064 -13.363 -20.812  1.00 83.00           C  
ATOM    263  O   PRO A  34      -3.275 -14.061 -21.570  1.00 83.00           O  
ATOM    264  CG  PRO A  34       0.831 -12.466 -19.961  1.00 83.00           C  
ATOM    265  CD  PRO A  34      -0.055 -12.171 -18.757  1.00 83.00           C  
ATOM    266  N   ASN A  35      -2.651 -14.692 -19.511  1.00 84.62           N  
ATOM    267  CA  ASN A  35      -3.653 -15.755 -19.407  1.00 84.62           C  
ATOM    268  C   ASN A  35      -5.081 -15.198 -19.411  1.00 84.62           C  
ATOM    269  CB  ASN A  35      -3.436 -16.570 -18.123  1.00 84.62           C  
ATOM    270  O   ASN A  35      -5.979 -15.822 -19.980  1.00 84.62           O  
ATOM    271  CG  ASN A  35      -2.059 -17.183 -18.023  1.00 84.62           C  
ATOM    272  ND2 ASN A  35      -1.824 -18.302 -18.666  1.00 84.62           N  
ATOM    273  OD1 ASN A  35      -1.185 -16.655 -17.361  1.00 84.62           O  
ATOM    274  N   LEU A  36      -5.301 -14.040 -18.782  1.00 85.62           N  
ATOM    275  CA  LEU A  36      -6.589 -13.351 -18.793  1.00 85.62           C  
ATOM    276  C   LEU A  36      -6.929 -12.850 -20.194  1.00 85.62           C  
ATOM    277  CB  LEU A  36      -6.578 -12.177 -17.806  1.00 85.62           C  
ATOM    278  O   LEU A  36      -8.040 -13.085 -20.658  1.00 85.62           O  
ATOM    279  CG  LEU A  36      -6.517 -12.586 -16.331  1.00 85.62           C  
ATOM    280  CD1 LEU A  36      -6.316 -11.331 -15.494  1.00 85.62           C  
ATOM    281  CD2 LEU A  36      -7.806 -13.256 -15.860  1.00 85.62           C  
ATOM    282  N   GLN A  37      -5.973 -12.230 -20.887  1.00 86.25           N  
ATOM    283  CA  GLN A  37      -6.167 -11.763 -22.258  1.00 86.25           C  
ATOM    284  C   GLN A  37      -6.623 -12.910 -23.172  1.00 86.25           C  
ATOM    285  CB  GLN A  37      -4.857 -11.135 -22.752  1.00 86.25           C  
ATOM    286  O   GLN A  37      -7.634 -12.791 -23.862  1.00 86.25           O  
ATOM    287  CG  GLN A  37      -5.102 -10.293 -24.007  1.00 86.25           C  
ATOM    288  CD  GLN A  37      -3.823  -9.801 -24.666  1.00 86.25           C  
ATOM    289  NE2 GLN A  37      -3.923  -9.256 -25.858  1.00 86.25           N  
ATOM    290  OE1 GLN A  37      -2.725  -9.905 -24.149  1.00 86.25           O  
ATOM    291  N   GLN A  38      -5.939 -14.056 -23.099  1.00 87.50           N  
ATOM    292  CA  GLN A  38      -6.292 -15.249 -23.868  1.00 87.50           C  
ATOM    293  C   GLN A  38      -7.647 -15.843 -23.450  1.00 87.50           C  
ATOM    294  CB  GLN A  38      -5.168 -16.280 -23.703  1.00 87.50           C  
ATOM    295  O   GLN A  38      -8.449 -16.200 -24.306  1.00 87.50           O  
ATOM    296  CG  GLN A  38      -5.340 -17.483 -24.643  1.00 87.50           C  
ATOM    297  CD  GLN A  38      -4.276 -18.555 -24.433  1.00 87.50           C  
ATOM    298  NE2 GLN A  38      -4.173 -19.511 -25.329  1.00 87.50           N  
ATOM    299  OE1 GLN A  38      -3.542 -18.576 -23.458  1.00 87.50           O  
ATOM    300  N   SER A  39      -7.917 -15.952 -22.143  1.00 88.00           N  
ATOM    301  CA  SER A  39      -9.139 -16.597 -21.635  1.00 88.00           C  
ATOM    302  C   SER A  39     -10.401 -15.797 -21.953  1.00 88.00           C  
ATOM    303  CB  SER A  39      -9.079 -16.795 -20.115  1.00 88.00           C  
ATOM    304  O   SER A  39     -11.436 -16.387 -22.241  1.00 88.00           O  
ATOM    305  OG  SER A  39      -7.996 -17.624 -19.732  1.00 88.00           O  
ATOM    306  N   PHE A  40     -10.321 -14.468 -21.877  1.00 88.00           N  
ATOM    307  CA  PHE A  40     -11.456 -13.567 -22.075  1.00 88.00           C  
ATOM    308  C   PHE A  40     -11.575 -13.044 -23.513  1.00 88.00           C  
ATOM    309  CB  PHE A  40     -11.361 -12.427 -21.049  1.00 88.00           C  
ATOM    310  O   PHE A  40     -12.555 -12.366 -23.815  1.00 88.00           O  
ATOM    311  CG  PHE A  40     -11.739 -12.840 -19.639  1.00 88.00           C  
ATOM    312  CD1 PHE A  40     -13.087 -12.801 -19.244  1.00 88.00           C  
ATOM    313  CD2 PHE A  40     -10.765 -13.272 -18.721  1.00 88.00           C  
ATOM    314  CE1 PHE A  40     -13.459 -13.184 -17.942  1.00 88.00           C  
ATOM    315  CE2 PHE A  40     -11.137 -13.673 -17.427  1.00 88.00           C  
ATOM    316  CZ  PHE A  40     -12.485 -13.632 -17.037  1.00 88.00           C  
ATOM    317  N   GLY A  41     -10.591 -13.313 -24.383  1.00 85.94           N  
ATOM    318  CA  GLY A  41     -10.547 -12.762 -25.743  1.00 85.94           C  
ATOM    319  C   GLY A  41     -10.586 -11.229 -25.773  1.00 85.94           C  
ATOM    320  O   GLY A  41     -11.056 -10.644 -26.744  1.00 85.94           O  
ATOM    321  N   ALA A  42     -10.159 -10.586 -24.685  1.00 86.56           N  
ATOM    322  CA  ALA A  42     -10.241  -9.145 -24.498  1.00 86.56           C  
ATOM    323  C   ALA A  42      -8.935  -8.471 -24.929  1.00 86.56           C  
ATOM    324  CB  ALA A  42     -10.607  -8.851 -23.039  1.00 86.56           C  
ATOM    325  O   ALA A  42      -7.858  -9.066 -24.871  1.00 86.56           O  
ATOM    326  N   ASP A  43      -9.015  -7.211 -25.338  1.00 87.62           N  
ATOM    327  CA  ASP A  43      -7.840  -6.412 -25.654  1.00 87.62           C  
ATOM    328  C   ASP A  43      -7.048  -6.043 -24.384  1.00 87.62           C  
ATOM    329  CB  ASP A  43      -8.273  -5.171 -26.447  1.00 87.62           C  
ATOM    330  O   ASP A  43      -7.559  -6.055 -23.257  1.00 87.62           O  
ATOM    331  CG  ASP A  43      -8.961  -4.154 -25.541  1.00 87.62           C  
ATOM    332  OD1 ASP A  43      -9.985  -4.511 -24.919  1.00 87.62           O  
ATOM    333  OD2 ASP A  43      -8.383  -3.064 -25.351  1.00 87.62           O  
ATOM    334  N   MET A  44      -5.780  -5.665 -24.565  1.00 79.75           N  
ATOM    335  CA  MET A  44      -4.918  -5.241 -23.456  1.00 79.75           C  
ATOM    336  C   MET A  44      -5.486  -4.040 -22.693  1.00 79.75           C  
ATOM    337  CB  MET A  44      -3.510  -4.908 -23.977  1.00 79.75           C  
ATOM    338  O   MET A  44      -5.290  -3.953 -21.482  1.00 79.75           O  
ATOM    339  CG  MET A  44      -2.680  -6.175 -24.189  1.00 79.75           C  
ATOM    340  SD  MET A  44      -2.305  -7.086 -22.662  1.00 79.75           S  
ATOM    341  CE  MET A  44      -0.995  -6.053 -21.958  1.00 79.75           C  
ATOM    342  N   GLY A  45      -6.221  -3.145 -23.361  1.00 80.44           N  
ATOM    343  CA  GLY A  45      -6.872  -2.007 -22.721  1.00 80.44           C  
ATOM    344  C   GLY A  45      -7.893  -2.450 -21.677  1.00 80.44           C  
ATOM    345  O   GLY A  45      -7.817  -2.007 -20.528  1.00 80.44           O  
ATOM    346  N   THR A  46      -8.786  -3.376 -22.038  1.00 84.31           N  
ATOM    347  CA  THR A  46      -9.776  -3.952 -21.114  1.00 84.31           C  
ATOM    348  C   THR A  46      -9.113  -4.663 -19.932  1.00 84.31           C  
ATOM    349  CB  THR A  46     -10.711  -4.919 -21.857  1.00 84.31           C  
ATOM    350  O   THR A  46      -9.514  -4.452 -18.784  1.00 84.31           O  
ATOM    351  CG2 THR A  46     -11.752  -5.564 -20.939  1.00 84.31           C  
ATOM    352  OG1 THR A  46     -11.444  -4.210 -22.819  1.00 84.31           O  
ATOM    353  N   ILE A  47      -8.062  -5.458 -20.170  1.00 85.12           N  
ATOM    354  CA  ILE A  47      -7.350  -6.158 -19.087  1.00 85.12           C  
ATOM    355  C   ILE A  47      -6.631  -5.173 -18.159  1.00 85.12           C  
ATOM    356  CB  ILE A  47      -6.385  -7.228 -19.645  1.00 85.12           C  
ATOM    357  O   ILE A  47      -6.730  -5.299 -16.938  1.00 85.12           O  
ATOM    358  CG1 ILE A  47      -7.104  -8.303 -20.493  1.00 85.12           C  
ATOM    359  CG2 ILE A  47      -5.614  -7.908 -18.497  1.00 85.12           C  
ATOM    360  CD1 ILE A  47      -8.193  -9.101 -19.762  1.00 85.12           C  
ATOM    361  N   SER A  48      -5.955  -4.154 -18.698  1.00 80.62           N  
ATOM    362  CA  SER A  48      -5.311  -3.115 -17.885  1.00 80.62           C  
ATOM    363  C   SER A  48      -6.312  -2.344 -17.022  1.00 80.62           C  
ATOM    364  CB  SER A  48      -4.560  -2.120 -18.772  1.00 80.62           C  
ATOM    365  O   SER A  48      -6.011  -2.046 -15.866  1.00 80.62           O  
ATOM    366  OG  SER A  48      -3.438  -2.715 -19.389  1.00 80.62           O  
ATOM    367  N   ILE A  49      -7.511  -2.059 -17.546  1.00 84.88           N  
ATOM    368  CA  ILE A  49      -8.601  -1.458 -16.765  1.00 84.88           C  
ATOM    369  C   ILE A  49      -9.020  -2.410 -15.640  1.00 84.88           C  
ATOM    370  CB  ILE A  49      -9.782  -1.067 -17.685  1.00 84.88           C  
ATOM    371  O   ILE A  49      -9.061  -2.012 -14.479  1.00 84.88           O  
ATOM    372  CG1 ILE A  49      -9.383   0.128 -18.581  1.00 84.88           C  
ATOM    373  CG2 ILE A  49     -11.036  -0.711 -16.862  1.00 84.88           C  
ATOM    374  CD1 ILE A  49     -10.341   0.362 -19.757  1.00 84.88           C  
ATOM    375  N   ALA A  50      -9.265  -3.686 -15.940  1.00 86.31           N  
ATOM    376  CA  ALA A  50      -9.638  -4.667 -14.923  1.00 86.31           C  
ATOM    377  C   ALA A  50      -8.592  -4.777 -13.796  1.00 86.31           C  
ATOM    378  CB  ALA A  50      -9.876  -6.012 -15.614  1.00 86.31           C  
ATOM    379  O   ALA A  50      -8.950  -4.844 -12.617  1.00 86.31           O  
ATOM    380  N   VAL A  51      -7.297  -4.749 -14.129  1.00 83.44           N  
ATOM    381  CA  VAL A  51      -6.204  -4.779 -13.144  1.00 83.44           C  
ATOM    382  C   VAL A  51      -6.286  -3.575 -12.199  1.00 83.44           C  
ATOM    383  CB  VAL A  51      -4.828  -4.832 -13.840  1.00 83.44           C  
ATOM    384  O   VAL A  51      -6.204  -3.768 -10.984  1.00 83.44           O  
ATOM    385  CG1 VAL A  51      -3.666  -4.727 -12.841  1.00 83.44           C  
ATOM    386  CG2 VAL A  51      -4.614  -6.132 -14.627  1.00 83.44           C  
ATOM    387  N   SER A  52      -6.489  -2.364 -12.729  1.00 83.12           N  
ATOM    388  CA  SER A  52      -6.451  -1.116 -11.954  1.00 83.12           C  
ATOM    389  C   SER A  52      -7.717  -0.844 -11.131  1.00 83.12           C  
ATOM    390  CB  SER A  52      -6.157   0.064 -12.886  1.00 83.12           C  
ATOM    391  O   SER A  52      -7.628  -0.230 -10.064  1.00 83.12           O  
ATOM    392  OG  SER A  52      -7.243   0.312 -13.753  1.00 83.12           O  
ATOM    393  N   LEU A  53      -8.883  -1.336 -11.573  1.00 87.50           N  
ATOM    394  CA  LEU A  53     -10.186  -1.067 -10.947  1.00 87.50           C  
ATOM    395  C   LEU A  53     -10.236  -1.416  -9.458  1.00 87.50           C  
ATOM    396  CB  LEU A  53     -11.281  -1.853 -11.692  1.00 87.50           C  
ATOM    397  O   LEU A  53     -10.787  -0.658  -8.664  1.00 87.50           O  
ATOM    398  CG  LEU A  53     -11.803  -1.162 -12.963  1.00 87.50           C  
ATOM    399  CD1 LEU A  53     -12.775  -2.098 -13.673  1.00 87.50           C  
ATOM    400  CD2 LEU A  53     -12.549   0.133 -12.659  1.00 87.50           C  
ATOM    401  N   THR A  54      -9.634  -2.532  -9.054  1.00 88.56           N  
ATOM    402  CA  THR A  54      -9.624  -2.952  -7.649  1.00 88.56           C  
ATOM    403  C   THR A  54      -8.928  -1.935  -6.746  1.00 88.56           C  
ATOM    404  CB  THR A  54      -8.951  -4.317  -7.543  1.00 88.56           C  
ATOM    405  O   THR A  54      -9.467  -1.575  -5.701  1.00 88.56           O  
ATOM    406  CG2 THR A  54      -8.793  -4.831  -6.124  1.00 88.56           C  
ATOM    407  OG1 THR A  54      -9.739  -5.254  -8.230  1.00 88.56           O  
ATOM    408  N   ALA A  55      -7.761  -1.428  -7.152  1.00 84.56           N  
ATOM    409  CA  ALA A  55      -7.048  -0.408  -6.387  1.00 84.56           C  
ATOM    410  C   ALA A  55      -7.816   0.925  -6.379  1.00 84.56           C  
ATOM    411  CB  ALA A  55      -5.639  -0.257  -6.971  1.00 84.56           C  
ATOM    412  O   ALA A  55      -7.913   1.569  -5.334  1.00 84.56           O  
ATOM    413  N   LEU A  56      -8.416   1.300  -7.517  1.00 86.31           N  
ATOM    414  CA  LEU A  56      -9.221   2.514  -7.654  1.00 86.31           C  
ATOM    415  C   LEU A  56     -10.436   2.501  -6.713  1.00 86.31           C  
ATOM    416  CB  LEU A  56      -9.622   2.674  -9.134  1.00 86.31           C  
ATOM    417  O   LEU A  56     -10.590   3.400  -5.891  1.00 86.31           O  
ATOM    418  CG  LEU A  56     -10.516   3.892  -9.430  1.00 86.31           C  
ATOM    419  CD1 LEU A  56      -9.846   5.211  -9.049  1.00 86.31           C  
ATOM    420  CD2 LEU A  56     -10.877   3.927 -10.912  1.00 86.31           C  
ATOM    421  N   PHE A  57     -11.269   1.461  -6.779  1.00 90.06           N  
ATOM    422  CA  PHE A  57     -12.454   1.333  -5.924  1.00 90.06           C  
ATOM    423  C   PHE A  57     -12.087   1.156  -4.449  1.00 90.06           C  
ATOM    424  CB  PHE A  57     -13.358   0.210  -6.448  1.00 90.06           C  
ATOM    425  O   PHE A  57     -12.748   1.733  -3.589  1.00 90.06           O  
ATOM    426  CG  PHE A  57     -14.288   0.674  -7.554  1.00 90.06           C  
ATOM    427  CD1 PHE A  57     -15.627   0.978  -7.251  1.00 90.06           C  
ATOM    428  CD2 PHE A  57     -13.816   0.858  -8.868  1.00 90.06           C  
ATOM    429  CE1 PHE A  57     -16.493   1.449  -8.254  1.00 90.06           C  
ATOM    430  CE2 PHE A  57     -14.680   1.342  -9.866  1.00 90.06           C  
ATOM    431  CZ  PHE A  57     -16.021   1.622  -9.565  1.00 90.06           C  
ATOM    432  N   SER A  58     -10.990   0.460  -4.139  1.00 89.75           N  
ATOM    433  CA  SER A  58     -10.472   0.432  -2.770  1.00 89.75           C  
ATOM    434  C   SER A  58     -10.159   1.843  -2.269  1.00 89.75           C  
ATOM    435  CB  SER A  58      -9.233  -0.458  -2.680  1.00 89.75           C  
ATOM    436  O   SER A  58     -10.626   2.229  -1.202  1.00 89.75           O  
ATOM    437  OG  SER A  58      -8.780  -0.539  -1.341  1.00 89.75           O  
ATOM    438  N   GLY A  59      -9.400   2.636  -3.031  1.00 84.69           N  
ATOM    439  CA  GLY A  59      -9.011   3.992  -2.635  1.00 84.69           C  
ATOM    440  C   GLY A  59     -10.195   4.952  -2.489  1.00 84.69           C  
ATOM    441  O   GLY A  59     -10.235   5.720  -1.533  1.00 84.69           O  
ATOM    442  N   MET A  60     -11.177   4.873  -3.392  1.00 86.75           N  
ATOM    443  CA  MET A  60     -12.355   5.750  -3.387  1.00 86.75           C  
ATOM    444  C   MET A  60     -13.272   5.530  -2.182  1.00 86.75           C  
ATOM    445  CB  MET A  60     -13.156   5.547  -4.679  1.00 86.75           C  
ATOM    446  O   MET A  60     -13.843   6.484  -1.658  1.00 86.75           O  
ATOM    447  CG  MET A  60     -12.446   6.142  -5.899  1.00 86.75           C  
ATOM    448  SD  MET A  60     -13.384   6.125  -7.454  1.00 86.75           S  
ATOM    449  CE  MET A  60     -13.890   4.391  -7.592  1.00 86.75           C  
ATOM    450  N   PHE A  61     -13.415   4.281  -1.734  1.00 91.19           N  
ATOM    451  CA  PHE A  61     -14.391   3.930  -0.705  1.00 91.19           C  
ATOM    452  C   PHE A  61     -13.778   3.690   0.679  1.00 91.19           C  
ATOM    453  CB  PHE A  61     -15.250   2.758  -1.204  1.00 91.19           C  
ATOM    454  O   PHE A  61     -14.535   3.595   1.639  1.00 91.19           O  
ATOM    455  CG  PHE A  61     -16.189   3.150  -2.334  1.00 91.19           C  
ATOM    456  CD1 PHE A  61     -17.380   3.842  -2.045  1.00 91.19           C  
ATOM    457  CD2 PHE A  61     -15.871   2.862  -3.675  1.00 91.19           C  
ATOM    458  CE1 PHE A  61     -18.238   4.241  -3.086  1.00 91.19           C  
ATOM    459  CE2 PHE A  61     -16.716   3.279  -4.716  1.00 91.19           C  
ATOM    460  CZ  PHE A  61     -17.904   3.965  -4.422  1.00 91.19           C  
ATOM    461  N   VAL A  62     -12.447   3.618   0.834  1.00 91.06           N  
ATOM    462  CA  VAL A  62     -11.811   3.223   2.111  1.00 91.06           C  
ATOM    463  C   VAL A  62     -12.167   4.138   3.288  1.00 91.06           C  
ATOM    464  CB  VAL A  62     -10.283   3.083   1.953  1.00 91.06           C  
ATOM    465  O   VAL A  62     -12.419   3.651   4.388  1.00 91.06           O  
ATOM    466  CG1 VAL A  62      -9.547   4.413   1.763  1.00 91.06           C  
ATOM    467  CG2 VAL A  62      -9.659   2.325   3.123  1.00 91.06           C  
ATOM    468  N   VAL A  63     -12.241   5.455   3.077  1.00 87.00           N  
ATOM    469  CA  VAL A  63     -12.582   6.404   4.151  1.00 87.00           C  
ATOM    470  C   VAL A  63     -14.062   6.297   4.515  1.00 87.00           C  
ATOM    471  CB  VAL A  63     -12.207   7.848   3.776  1.00 87.00           C  
ATOM    472  O   VAL A  63     -14.399   6.133   5.688  1.00 87.00           O  
ATOM    473  CG1 VAL A  63     -12.486   8.795   4.944  1.00 87.00           C  
ATOM    474  CG2 VAL A  63     -10.721   7.969   3.430  1.00 87.00           C  
ATOM    475  N   GLY A  64     -14.941   6.290   3.508  1.00 88.94           N  
ATOM    476  CA  GLY A  64     -16.381   6.124   3.711  1.00 88.94           C  
ATOM    477  C   GLY A  64     -16.728   4.787   4.371  1.00 88.94           C  
ATOM    478  O   GLY A  64     -17.526   4.738   5.303  1.00 88.94           O  
ATOM    479  N   ALA A  65     -16.073   3.703   3.959  1.00 91.94           N  
ATOM    480  CA  ALA A  65     -16.219   2.390   4.570  1.00 91.94           C  
ATOM    481  C   ALA A  65     -15.725   2.372   6.025  1.00 91.94           C  
ATOM    482  CB  ALA A  65     -15.467   1.377   3.704  1.00 91.94           C  
ATOM    483  O   ALA A  65     -16.365   1.748   6.868  1.00 91.94           O  
ATOM    484  N   GLY A  66     -14.645   3.093   6.343  1.00 89.88           N  
ATOM    485  CA  GLY A  66     -14.175   3.293   7.715  1.00 89.88           C  
ATOM    486  C   GLY A  66     -15.199   4.012   8.599  1.00 89.88           C  
ATOM    487  O   GLY A  66     -15.515   3.528   9.685  1.00 89.88           O  
ATOM    488  N   GLY A  67     -15.778   5.115   8.117  1.00 88.44           N  
ATOM    489  CA  GLY A  67     -16.836   5.833   8.840  1.00 88.44           C  
ATOM    490  C   GLY A  67     -18.119   5.019   8.992  1.00 88.44           C  
ATOM    491  O   GLY A  67     -18.739   5.007  10.056  1.00 88.44           O  
ATOM    492  N   LEU A  68     -18.491   4.260   7.959  1.00 89.81           N  
ATOM    493  CA  LEU A  68     -19.621   3.346   8.043  1.00 89.81           C  
ATOM    494  C   LEU A  68     -19.338   2.218   9.049  1.00 89.81           C  
ATOM    495  CB  LEU A  68     -19.990   2.871   6.625  1.00 89.81           C  
ATOM    496  O   LEU A  68     -20.219   1.910   9.845  1.00 89.81           O  
ATOM    497  CG  LEU A  68     -21.268   2.015   6.545  1.00 89.81           C  
ATOM    498  CD1 LEU A  68     -22.495   2.761   7.077  1.00 89.81           C  
ATOM    499  CD2 LEU A  68     -21.576   1.634   5.097  1.00 89.81           C  
ATOM    500  N   ALA A  69     -18.118   1.669   9.095  1.00 90.69           N  
ATOM    501  CA  ALA A  69     -17.712   0.663  10.081  1.00 90.69           C  
ATOM    502  C   ALA A  69     -17.869   1.162  11.524  1.00 90.69           C  
ATOM    503  CB  ALA A  69     -16.253   0.251   9.831  1.00 90.69           C  
ATOM    504  O   ALA A  69     -18.376   0.427  12.369  1.00 90.69           O  
ATOM    505  N   ASP A  70     -17.486   2.413  11.799  1.00 89.06           N  
ATOM    506  CA  ASP A  70     -17.682   3.018  13.120  1.00 89.06           C  
ATOM    507  C   ASP A  70     -19.171   3.090  13.501  1.00 89.06           C  
ATOM    508  CB  ASP A  70     -17.006   4.402  13.187  1.00 89.06           C  
ATOM    509  O   ASP A  70     -19.502   2.874  14.664  1.00 89.06           O  
ATOM    510  CG  ASP A  70     -15.484   4.329  13.370  1.00 89.06           C  
ATOM    511  OD1 ASP A  70     -14.992   3.370  14.022  1.00 89.06           O  
ATOM    512  OD2 ASP A  70     -14.766   5.248  12.916  1.00 89.06           O  
ATOM    513  N   LYS A  71     -20.074   3.295  12.533  1.00 87.56           N  
ATOM    514  CA  LYS A  71     -21.521   3.403  12.771  1.00 87.56           C  
ATOM    515  C   LYS A  71     -22.246   2.055  12.867  1.00 87.56           C  
ATOM    516  CB  LYS A  71     -22.119   4.310  11.686  1.00 87.56           C  
ATOM    517  O   LYS A  71     -23.010   1.825  13.802  1.00 87.56           O  
ATOM    518  CG  LYS A  71     -23.604   4.588  11.942  1.00 87.56           C  
ATOM    519  CD  LYS A  71     -24.146   5.621  10.953  1.00 87.56           C  
ATOM    520  CE  LYS A  71     -25.609   5.889  11.302  1.00 87.56           C  
ATOM    521  NZ  LYS A  71     -26.157   7.015  10.518  1.00 87.56           N  
ATOM    522  N   ILE A  72     -22.071   1.174  11.878  1.00 88.69           N  
ATOM    523  CA  ILE A  72     -22.850  -0.077  11.770  1.00 88.69           C  
ATOM    524  C   ILE A  72     -22.196  -1.277  12.460  1.00 88.69           C  
ATOM    525  CB  ILE A  72     -23.233  -0.423  10.312  1.00 88.69           C  
ATOM    526  O   ILE A  72     -22.862  -2.301  12.619  1.00 88.69           O  
ATOM    527  CG1 ILE A  72     -22.014  -0.742   9.419  1.00 88.69           C  
ATOM    528  CG2 ILE A  72     -24.105   0.697   9.716  1.00 88.69           C  
ATOM    529  CD1 ILE A  72     -22.346  -1.530   8.150  1.00 88.69           C  
ATOM    530  N   GLY A  73     -20.922  -1.165  12.847  1.00 92.31           N  
ATOM    531  CA  GLY A  73     -20.137  -2.246  13.437  1.00 92.31           C  
ATOM    532  C   GLY A  73     -18.904  -2.610  12.607  1.00 92.31           C  
ATOM    533  O   GLY A  73     -18.990  -2.853  11.399  1.00 92.31           O  
ATOM    534  N   ARG A  74     -17.743  -2.672  13.265  1.00 93.56           N  
ATOM    535  CA  ARG A  74     -16.438  -2.954  12.656  1.00 93.56           C  
ATOM    536  C   ARG A  74     -16.292  -4.437  12.297  1.00 93.56           C  
ATOM    537  CB  ARG A  74     -15.318  -2.477  13.602  1.00 93.56           C  
ATOM    538  O   ARG A  74     -15.754  -4.751  11.232  1.00 93.56           O  
ATOM    539  CG  ARG A  74     -15.365  -0.974  13.951  1.00 93.56           C  
ATOM    540  CD  ARG A  74     -14.529  -0.637  15.197  1.00 93.56           C  
ATOM    541  NE  ARG A  74     -14.497   0.821  15.435  1.00 93.56           N  
ATOM    542  NH1 ARG A  74     -13.510   0.888  17.521  1.00 93.56           N  
ATOM    543  NH2 ARG A  74     -14.291   2.740  16.604  1.00 93.56           N  
ATOM    544  CZ  ARG A  74     -14.101   1.458  16.520  1.00 93.56           C  
ATOM    545  N   VAL A  75     -16.821  -5.356  13.112  1.00 95.56           N  
ATOM    546  CA  VAL A  75     -16.808  -6.803  12.817  1.00 95.56           C  
ATOM    547  C   VAL A  75     -17.761  -7.113  11.667  1.00 95.56           C  
ATOM    548  CB  VAL A  75     -17.138  -7.647  14.064  1.00 95.56           C  
ATOM    549  O   VAL A  75     -17.378  -7.785  10.707  1.00 95.56           O  
ATOM    550  CG1 VAL A  75     -17.181  -9.147  13.739  1.00 95.56           C  
ATOM    551  CG2 VAL A  75     -16.072  -7.434  15.143  1.00 95.56           C  
ATOM    552  N   LYS A  76     -18.976  -6.554  11.698  1.00 95.75           N  
ATOM    553  CA  LYS A  76     -19.938  -6.643  10.596  1.00 95.75           C  
ATOM    554  C   LYS A  76     -19.357  -6.115   9.290  1.00 95.75           C  
ATOM    555  CB  LYS A  76     -21.219  -5.901  10.994  1.00 95.75           C  
ATOM    556  O   LYS A  76     -19.464  -6.798   8.274  1.00 95.75           O  
ATOM    557  CG  LYS A  76     -22.321  -6.023   9.938  1.00 95.75           C  
ATOM    558  CD  LYS A  76     -23.598  -5.355  10.453  1.00 95.75           C  
ATOM    559  CE  LYS A  76     -24.733  -5.554   9.446  1.00 95.75           C  
ATOM    560  NZ  LYS A  76     -25.988  -4.934   9.934  1.00 95.75           N  
ATOM    561  N   MET A  77     -18.703  -4.953   9.307  1.00 96.25           N  
ATOM    562  CA  MET A  77     -18.078  -4.399   8.105  1.00 96.25           C  
ATOM    563  C   MET A  77     -16.942  -5.281   7.570  1.00 96.25           C  
ATOM    564  CB  MET A  77     -17.593  -2.972   8.383  1.00 96.25           C  
ATOM    565  O   MET A  77     -16.834  -5.465   6.358  1.00 96.25           O  
ATOM    566  CG  MET A  77     -17.172  -2.280   7.085  1.00 96.25           C  
ATOM    567  SD  MET A  77     -18.516  -2.118   5.880  1.00 96.25           S  
ATOM    568  CE  MET A  77     -18.379  -0.350   5.570  1.00 96.25           C  
ATOM    569  N   THR A  78     -16.145  -5.891   8.455  1.00 97.12           N  
ATOM    570  CA  THR A  78     -15.120  -6.867   8.049  1.00 97.12           C  
ATOM    571  C   THR A  78     -15.757  -8.056   7.322  1.00 97.12           C  
ATOM    572  CB  THR A  78     -14.304  -7.370   9.251  1.00 97.12           C  
ATOM    573  O   THR A  78     -15.323  -8.414   6.230  1.00 97.12           O  
ATOM    574  CG2 THR A  78     -13.165  -8.289   8.812  1.00 97.12           C  
ATOM    575  OG1 THR A  78     -13.695  -6.305   9.940  1.00 97.12           O  
ATOM    576  N   ASN A  79     -16.834  -8.625   7.873  1.00 97.69           N  
ATOM    577  CA  ASN A  79     -17.553  -9.745   7.256  1.00 97.69           C  
ATOM    578  C   ASN A  79     -18.235  -9.371   5.931  1.00 97.69           C  
ATOM    579  CB  ASN A  79     -18.576 -10.302   8.257  1.00 97.69           C  
ATOM    580  O   ASN A  79     -18.217 -10.174   5.002  1.00 97.69           O  
ATOM    581  CG  ASN A  79     -17.931 -11.135   9.348  1.00 97.69           C  
ATOM    582  ND2 ASN A  79     -18.412 -11.046  10.564  1.00 97.69           N  
ATOM    583  OD1 ASN A  79     -17.008 -11.898   9.122  1.00 97.69           O  
ATOM    584  N   ILE A  80     -18.799  -8.161   5.814  1.00 97.81           N  
ATOM    585  CA  ILE A  80     -19.328  -7.646   4.539  1.00 97.81           C  
ATOM    586  C   ILE A  80     -18.205  -7.599   3.503  1.00 97.81           C  
ATOM    587  CB  ILE A  80     -19.985  -6.257   4.723  1.00 97.81           C  
ATOM    588  O   ILE A  80     -18.371  -8.101   2.395  1.00 97.81           O  
ATOM    589  CG1 ILE A  80     -21.305  -6.400   5.513  1.00 97.81           C  
ATOM    590  CG2 ILE A  80     -20.259  -5.576   3.365  1.00 97.81           C  
ATOM    591  CD1 ILE A  80     -21.873  -5.066   6.017  1.00 97.81           C  
ATOM    592  N   GLY A  81     -17.045  -7.057   3.875  1.00 97.31           N  
ATOM    593  CA  GLY A  81     -15.873  -7.026   3.010  1.00 97.31           C  
ATOM    594  C   GLY A  81     -15.442  -8.421   2.550  1.00 97.31           C  
ATOM    595  O   GLY A  81     -15.246  -8.631   1.356  1.00 97.31           O  
ATOM    596  N   LEU A  82     -15.363  -9.400   3.454  1.00 98.12           N  
ATOM    597  CA  LEU A  82     -15.026 -10.790   3.112  1.00 98.12           C  
ATOM    598  C   LEU A  82     -16.062 -11.435   2.180  1.00 98.12           C  
ATOM    599  CB  LEU A  82     -14.874 -11.607   4.406  1.00 98.12           C  
ATOM    600  O   LEU A  82     -15.684 -12.075   1.200  1.00 98.12           O  
ATOM    601  CG  LEU A  82     -13.666 -11.187   5.260  1.00 98.12           C  
ATOM    602  CD1 LEU A  82     -13.730 -11.816   6.650  1.00 98.12           C  
ATOM    603  CD2 LEU A  82     -12.347 -11.600   4.615  1.00 98.12           C  
ATOM    604  N   LEU A  83     -17.356 -11.207   2.415  1.00 98.19           N  
ATOM    605  CA  LEU A  83     -18.421 -11.684   1.531  1.00 98.19           C  
ATOM    606  C   LEU A  83     -18.312 -11.069   0.129  1.00 98.19           C  
ATOM    607  CB  LEU A  83     -19.779 -11.375   2.181  1.00 98.19           C  
ATOM    608  O   LEU A  83     -18.408 -11.783  -0.867  1.00 98.19           O  
ATOM    609  CG  LEU A  83     -20.983 -11.881   1.367  1.00 98.19           C  
ATOM    610  CD1 LEU A  83     -21.005 -13.408   1.265  1.00 98.19           C  
ATOM    611  CD2 LEU A  83     -22.278 -11.415   2.031  1.00 98.19           C  
ATOM    612  N   LEU A  84     -18.055  -9.761   0.039  1.00 98.06           N  
ATOM    613  CA  LEU A  84     -17.805  -9.091  -1.237  1.00 98.06           C  
ATOM    614  C   LEU A  84     -16.566  -9.668  -1.935  1.00 98.06           C  
ATOM    615  CB  LEU A  84     -17.659  -7.573  -1.024  1.00 98.06           C  
ATOM    616  O   LEU A  84     -16.593  -9.848  -3.147  1.00 98.06           O  
ATOM    617  CG  LEU A  84     -18.943  -6.830  -0.614  1.00 98.06           C  
ATOM    618  CD1 LEU A  84     -18.595  -5.365  -0.348  1.00 98.06           C  
ATOM    619  CD2 LEU A  84     -20.038  -6.871  -1.682  1.00 98.06           C  
ATOM    620  N   SER A  85     -15.508 -10.030  -1.200  1.00 97.31           N  
ATOM    621  CA  SER A  85     -14.346 -10.696  -1.801  1.00 97.31           C  
ATOM    622  C   SER A  85     -14.735 -12.025  -2.445  1.00 97.31           C  
ATOM    623  CB  SER A  85     -13.244 -10.963  -0.777  1.00 97.31           C  
ATOM    624  O   SER A  85     -14.350 -12.280  -3.585  1.00 97.31           O  
ATOM    625  OG  SER A  85     -12.147 -11.535  -1.450  1.00 97.31           O  
ATOM    626  N   ILE A  86     -15.539 -12.834  -1.750  1.00 97.94           N  
ATOM    627  CA  ILE A  86     -16.021 -14.123  -2.255  1.00 97.94           C  
ATOM    628  C   ILE A  86     -16.846 -13.922  -3.528  1.00 97.94           C  
ATOM    629  CB  ILE A  86     -16.814 -14.876  -1.162  1.00 97.94           C  
ATOM    630  O   ILE A  86     -16.573 -14.567  -4.538  1.00 97.94           O  
ATOM    631  CG1 ILE A  86     -15.879 -15.266   0.005  1.00 97.94           C  
ATOM    632  CG2 ILE A  86     -17.506 -16.126  -1.741  1.00 97.94           C  
ATOM    633  CD1 ILE A  86     -16.619 -15.697   1.278  1.00 97.94           C  
ATOM    634  N   ILE A  87     -17.807 -12.994  -3.503  1.00 97.88           N  
ATOM    635  CA  ILE A  87     -18.660 -12.678  -4.657  1.00 97.88           C  
ATOM    636  C   ILE A  87     -17.810 -12.185  -5.832  1.00 97.88           C  
ATOM    637  CB  ILE A  87     -19.745 -11.649  -4.260  1.00 97.88           C  
ATOM    638  O   ILE A  87     -17.938 -12.697  -6.941  1.00 97.88           O  
ATOM    639  CG1 ILE A  87     -20.729 -12.268  -3.239  1.00 97.88           C  
ATOM    640  CG2 ILE A  87     -20.518 -11.155  -5.499  1.00 97.88           C  
ATOM    641  CD1 ILE A  87     -21.635 -11.238  -2.551  1.00 97.88           C  
ATOM    642  N   GLY A  88     -16.909 -11.228  -5.599  1.00 96.38           N  
ATOM    643  CA  GLY A  88     -16.052 -10.671  -6.644  1.00 96.38           C  
ATOM    644  C   GLY A  88     -15.136 -11.723  -7.271  1.00 96.38           C  
ATOM    645  O   GLY A  88     -15.039 -11.805  -8.492  1.00 96.38           O  
ATOM    646  N   SER A  89     -14.526 -12.581  -6.450  1.00 96.00           N  
ATOM    647  CA  SER A  89     -13.702 -13.701  -6.916  1.00 96.00           C  
ATOM    648  C   SER A  89     -14.517 -14.748  -7.683  1.00 96.00           C  
ATOM    649  CB  SER A  89     -12.991 -14.339  -5.719  1.00 96.00           C  
ATOM    650  O   SER A  89     -14.046 -15.239  -8.706  1.00 96.00           O  
ATOM    651  OG  SER A  89     -12.005 -13.449  -5.221  1.00 96.00           O  
ATOM    652  N   ALA A  90     -15.745 -15.053  -7.249  1.00 96.44           N  
ATOM    653  CA  ALA A  90     -16.636 -15.987  -7.936  1.00 96.44           C  
ATOM    654  C   ALA A  90     -17.054 -15.472  -9.324  1.00 96.44           C  
ATOM    655  CB  ALA A  90     -17.850 -16.266  -7.043  1.00 96.44           C  
ATOM    656  O   ALA A  90     -16.999 -16.224 -10.297  1.00 96.44           O  
ATOM    657  N   LEU A  91     -17.394 -14.182  -9.440  1.00 95.31           N  
ATOM    658  CA  LEU A  91     -17.748 -13.555 -10.720  1.00 95.31           C  
ATOM    659  C   LEU A  91     -16.607 -13.635 -11.742  1.00 95.31           C  
ATOM    660  CB  LEU A  91     -18.139 -12.085 -10.487  1.00 95.31           C  
ATOM    661  O   LEU A  91     -16.865 -13.823 -12.927  1.00 95.31           O  
ATOM    662  CG  LEU A  91     -19.474 -11.891  -9.748  1.00 95.31           C  
ATOM    663  CD1 LEU A  91     -19.602 -10.426  -9.347  1.00 95.31           C  
ATOM    664  CD2 LEU A  91     -20.690 -12.255 -10.596  1.00 95.31           C  
ATOM    665  N   ILE A  92     -15.352 -13.541 -11.293  1.00 92.62           N  
ATOM    666  CA  ILE A  92     -14.180 -13.611 -12.177  1.00 92.62           C  
ATOM    667  C   ILE A  92     -13.965 -15.025 -12.738  1.00 92.62           C  
ATOM    668  CB  ILE A  92     -12.930 -13.079 -11.436  1.00 92.62           C  
ATOM    669  O   ILE A  92     -13.518 -15.167 -13.876  1.00 92.62           O  
ATOM    670  CG1 ILE A  92     -13.076 -11.563 -11.175  1.00 92.62           C  
ATOM    671  CG2 ILE A  92     -11.648 -13.351 -12.239  1.00 92.62           C  
ATOM    672  CD1 ILE A  92     -12.030 -10.982 -10.218  1.00 92.62           C  
ATOM    673  N   ILE A  93     -14.252 -16.078 -11.966  1.00 93.31           N  
ATOM    674  CA  ILE A  93     -13.939 -17.459 -12.376  1.00 93.31           C  
ATOM    675  C   ILE A  93     -15.087 -18.196 -13.063  1.00 93.31           C  
ATOM    676  CB  ILE A  93     -13.371 -18.290 -11.211  1.00 93.31           C  
ATOM    677  O   ILE A  93     -14.810 -19.183 -13.748  1.00 93.31           O  
ATOM    678  CG1 ILE A  93     -14.378 -18.452 -10.052  1.00 93.31           C  
ATOM    679  CG2 ILE A  93     -12.040 -17.676 -10.763  1.00 93.31           C  
ATOM    680  CD1 ILE A  93     -13.871 -19.313  -8.889  1.00 93.31           C  
ATOM    681  N   ILE A  94     -16.336 -17.742 -12.893  1.00 89.94           N  
ATOM    682  CA  ILE A  94     -17.529 -18.479 -13.340  1.00 89.94           C  
ATOM    683  C   ILE A  94     -17.608 -18.605 -14.865  1.00 89.94           C  
ATOM    684  CB  ILE A  94     -18.807 -17.863 -12.717  1.00 89.94           C  
ATOM    685  O   ILE A  94     -17.839 -19.694 -15.381  1.00 89.94           O  
ATOM    686  CG1 ILE A  94     -19.957 -18.888 -12.708  1.00 89.94           C  
ATOM    687  CG2 ILE A  94     -19.242 -16.541 -13.381  1.00 89.94           C  
ATOM    688  CD1 ILE A  94     -21.133 -18.466 -11.817  1.00 89.94           C  
ATOM    689  N   THR A  95     -17.340 -17.512 -15.584  1.00 85.88           N  
ATOM    690  CA  THR A  95     -17.442 -17.450 -17.046  1.00 85.88           C  
ATOM    691  C   THR A  95     -16.399 -16.487 -17.598  1.00 85.88           C  
ATOM    692  CB  THR A  95     -18.850 -17.008 -17.495  1.00 85.88           C  
ATOM    693  O   THR A  95     -16.111 -15.456 -16.993  1.00 85.88           O  
ATOM    694  CG2 THR A  95     -19.057 -17.112 -19.007  1.00 85.88           C  
ATOM    695  OG1 THR A  95     -19.839 -17.824 -16.919  1.00 85.88           O  
ATOM    696  N   ASN A  96     -15.879 -16.782 -18.791  1.00 86.00           N  
ATOM    697  CA  ASN A  96     -14.967 -15.916 -19.549  1.00 86.00           C  
ATOM    698  C   ASN A  96     -15.675 -14.687 -20.161  1.00 86.00           C  
ATOM    699  CB  ASN A  96     -14.266 -16.757 -20.629  1.00 86.00           C  
ATOM    700  O   ASN A  96     -15.500 -14.385 -21.337  1.00 86.00           O  
ATOM    701  CG  ASN A  96     -13.218 -17.707 -20.104  1.00 86.00           C  
ATOM    702  ND2 ASN A  96     -13.002 -18.807 -20.786  1.00 86.00           N  
ATOM    703  OD1 ASN A  96     -12.575 -17.489 -19.089  1.00 86.00           O  
ATOM    704  N   LEU A  97     -16.505 -13.983 -19.389  1.00 90.69           N  
ATOM    705  CA  LEU A  97     -17.189 -12.772 -19.837  1.00 90.69           C  
ATOM    706  C   LEU A  97     -16.440 -11.534 -19.304  1.00 90.69           C  
ATOM    707  CB  LEU A  97     -18.664 -12.838 -19.397  1.00 90.69           C  
ATOM    708  O   LEU A  97     -16.428 -11.334 -18.086  1.00 90.69           O  
ATOM    709  CG  LEU A  97     -19.518 -11.662 -19.905  1.00 90.69           C  
ATOM    710  CD1 LEU A  97     -19.636 -11.628 -21.430  1.00 90.69           C  
ATOM    711  CD2 LEU A  97     -20.948 -11.735 -19.365  1.00 90.69           C  
ATOM    712  N   PRO A  98     -15.855 -10.670 -20.162  1.00 88.75           N  
ATOM    713  CA  PRO A  98     -15.101  -9.492 -19.713  1.00 88.75           C  
ATOM    714  C   PRO A  98     -15.895  -8.567 -18.779  1.00 88.75           C  
ATOM    715  CB  PRO A  98     -14.695  -8.754 -20.994  1.00 88.75           C  
ATOM    716  O   PRO A  98     -15.336  -7.988 -17.849  1.00 88.75           O  
ATOM    717  CG  PRO A  98     -14.627  -9.858 -22.045  1.00 88.75           C  
ATOM    718  CD  PRO A  98     -15.718 -10.831 -21.608  1.00 88.75           C  
ATOM    719  N   ALA A  99     -17.215  -8.476 -18.966  1.00 90.75           N  
ATOM    720  CA  ALA A  99     -18.089  -7.712 -18.079  1.00 90.75           C  
ATOM    721  C   ALA A  99     -18.082  -8.250 -16.634  1.00 90.75           C  
ATOM    722  CB  ALA A  99     -19.502  -7.708 -18.672  1.00 90.75           C  
ATOM    723  O   ALA A  99     -18.045  -7.462 -15.691  1.00 90.75           O  
ATOM    724  N   LEU A 100     -18.057  -9.576 -16.442  1.00 93.69           N  
ATOM    725  CA  LEU A 100     -17.976 -10.181 -15.106  1.00 93.69           C  
ATOM    726  C   LEU A 100     -16.595 -10.006 -14.481  1.00 93.69           C  
ATOM    727  CB  LEU A 100     -18.328 -11.674 -15.147  1.00 93.69           C  
ATOM    728  O   LEU A 100     -16.507  -9.797 -13.274  1.00 93.69           O  
ATOM    729  CG  LEU A 100     -19.764 -11.992 -15.571  1.00 93.69           C  
ATOM    730  CD1 LEU A 100     -19.960 -13.507 -15.592  1.00 93.69           C  
ATOM    731  CD2 LEU A 100     -20.813 -11.389 -14.639  1.00 93.69           C  
ATOM    732  N   LEU A 101     -15.531 -10.016 -15.293  1.00 91.69           N  
ATOM    733  CA  LEU A 101     -14.193  -9.649 -14.833  1.00 91.69           C  
ATOM    734  C   LEU A 101     -14.201  -8.219 -14.274  1.00 91.69           C  
ATOM    735  CB  LEU A 101     -13.181  -9.843 -15.979  1.00 91.69           C  
ATOM    736  O   LEU A 101     -13.796  -8.004 -13.136  1.00 91.69           O  
ATOM    737  CG  LEU A 101     -11.753  -9.360 -15.669  1.00 91.69           C  
ATOM    738  CD1 LEU A 101     -11.089 -10.178 -14.560  1.00 91.69           C  
ATOM    739  CD2 LEU A 101     -10.886  -9.452 -16.924  1.00 91.69           C  
ATOM    740  N   ILE A 102     -14.719  -7.249 -15.032  1.00 92.50           N  
ATOM    741  CA  ILE A 102     -14.810  -5.844 -14.605  1.00 92.50           C  
ATOM    742  C   ILE A 102     -15.643  -5.705 -13.322  1.00 92.50           C  
ATOM    743  CB  ILE A 102     -15.361  -4.986 -15.768  1.00 92.50           C  
ATOM    744  O   ILE A 102     -15.170  -5.119 -12.346  1.00 92.50           O  
ATOM    745  CG1 ILE A 102     -14.290  -4.882 -16.880  1.00 92.50           C  
ATOM    746  CG2 ILE A 102     -15.795  -3.583 -15.302  1.00 92.50           C  
ATOM    747  CD1 ILE A 102     -14.805  -4.242 -18.174  1.00 92.50           C  
ATOM    748  N   LEU A 103     -16.851  -6.278 -13.289  1.00 95.00           N  
ATOM    749  CA  LEU A 103     -17.732  -6.223 -12.117  1.00 95.00           C  
ATOM    750  C   LEU A 103     -17.096  -6.883 -10.889  1.00 95.00           C  
ATOM    751  CB  LEU A 103     -19.075  -6.898 -12.447  1.00 95.00           C  
ATOM    752  O   LEU A 103     -17.120  -6.314  -9.797  1.00 95.00           O  
ATOM    753  CG  LEU A 103     -19.986  -6.090 -13.388  1.00 95.00           C  
ATOM    754  CD1 LEU A 103     -21.194  -6.945 -13.773  1.00 95.00           C  
ATOM    755  CD2 LEU A 103     -20.498  -4.805 -12.731  1.00 95.00           C  
ATOM    756  N   GLY A 104     -16.471  -8.048 -11.063  1.00 95.31           N  
ATOM    757  CA  GLY A 104     -15.761  -8.741  -9.995  1.00 95.31           C  
ATOM    758  C   GLY A 104     -14.618  -7.904  -9.420  1.00 95.31           C  
ATOM    759  O   GLY A 104     -14.461  -7.834  -8.201  1.00 95.31           O  
ATOM    760  N   ARG A 105     -13.871  -7.185 -10.270  1.00 94.00           N  
ATOM    761  CA  ARG A 105     -12.775  -6.295  -9.846  1.00 94.00           C  
ATOM    762  C   ARG A 105     -13.259  -5.059  -9.099  1.00 94.00           C  
ATOM    763  CB  ARG A 105     -11.913  -5.899 -11.059  1.00 94.00           C  
ATOM    764  O   ARG A 105     -12.611  -4.663  -8.126  1.00 94.00           O  
ATOM    765  CG  ARG A 105     -11.151  -7.091 -11.658  1.00 94.00           C  
ATOM    766  CD  ARG A 105     -10.098  -7.689 -10.732  1.00 94.00           C  
ATOM    767  NE  ARG A 105      -8.887  -6.860 -10.624  1.00 94.00           N  
ATOM    768  NH1 ARG A 105      -7.950  -8.100  -8.953  1.00 94.00           N  
ATOM    769  NH2 ARG A 105      -6.735  -6.499  -9.941  1.00 94.00           N  
ATOM    770  CZ  ARG A 105      -7.865  -7.143  -9.837  1.00 94.00           C  
ATOM    771  N   ILE A 106     -14.397  -4.493  -9.502  1.00 94.75           N  
ATOM    772  CA  ILE A 106     -15.075  -3.409  -8.777  1.00 94.75           C  
ATOM    773  C   ILE A 106     -15.469  -3.886  -7.375  1.00 94.75           C  
ATOM    774  CB  ILE A 106     -16.295  -2.907  -9.588  1.00 94.75           C  
ATOM    775  O   ILE A 106     -15.101  -3.260  -6.380  1.00 94.75           O  
ATOM    776  CG1 ILE A 106     -15.801  -2.156 -10.843  1.00 94.75           C  
ATOM    777  CG2 ILE A 106     -17.205  -2.013  -8.730  1.00 94.75           C  
ATOM    778  CD1 ILE A 106     -16.902  -1.821 -11.858  1.00 94.75           C  
ATOM    779  N   ILE A 107     -16.147  -5.034  -7.286  1.00 96.88           N  
ATOM    780  CA  ILE A 107     -16.599  -5.614  -6.015  1.00 96.88           C  
ATOM    781  C   ILE A 107     -15.407  -5.950  -5.102  1.00 96.88           C  
ATOM    782  CB  ILE A 107     -17.508  -6.831  -6.303  1.00 96.88           C  
ATOM    783  O   ILE A 107     -15.446  -5.656  -3.908  1.00 96.88           O  
ATOM    784  CG1 ILE A 107     -18.841  -6.351  -6.923  1.00 96.88           C  
ATOM    785  CG2 ILE A 107     -17.793  -7.622  -5.019  1.00 96.88           C  
ATOM    786  CD1 ILE A 107     -19.715  -7.484  -7.462  1.00 96.88           C  
ATOM    787  N   GLN A 108     -14.317  -6.490  -5.653  1.00 95.69           N  
ATOM    788  CA  GLN A 108     -13.062  -6.728  -4.929  1.00 95.69           C  
ATOM    789  C   GLN A 108     -12.424  -5.436  -4.391  1.00 95.69           C  
ATOM    790  CB  GLN A 108     -12.078  -7.441  -5.867  1.00 95.69           C  
ATOM    791  O   GLN A 108     -11.864  -5.432  -3.294  1.00 95.69           O  
ATOM    792  CG  GLN A 108     -12.312  -8.956  -5.912  1.00 95.69           C  
ATOM    793  CD  GLN A 108     -11.342  -9.688  -6.836  1.00 95.69           C  
ATOM    794  NE2 GLN A 108     -11.275 -10.996  -6.736  1.00 95.69           N  
ATOM    795  OE1 GLN A 108     -10.624  -9.124  -7.658  1.00 95.69           O  
ATOM    796  N   GLY A 109     -12.529  -4.323  -5.121  1.00 94.06           N  
ATOM    797  CA  GLY A 109     -12.084  -3.020  -4.625  1.00 94.06           C  
ATOM    798  C   GLY A 109     -12.907  -2.542  -3.428  1.00 94.06           C  
ATOM    799  O   GLY A 109     -12.345  -2.155  -2.406  1.00 94.06           O  
ATOM    800  N   VAL A 110     -14.238  -2.646  -3.502  1.00 95.88           N  
ATOM    801  CA  VAL A 110     -15.130  -2.295  -2.378  1.00 95.88           C  
ATOM    802  C   VAL A 110     -14.893  -3.218  -1.178  1.00 95.88           C  
ATOM    803  CB  VAL A 110     -16.608  -2.335  -2.809  1.00 95.88           C  
ATOM    804  O   VAL A 110     -14.851  -2.762  -0.038  1.00 95.88           O  
ATOM    805  CG1 VAL A 110     -17.550  -1.950  -1.660  1.00 95.88           C  
ATOM    806  CG2 VAL A 110     -16.873  -1.353  -3.958  1.00 95.88           C  
ATOM    807  N   SER A 111     -14.656  -4.506  -1.426  1.00 96.94           N  
ATOM    808  CA  SER A 111     -14.259  -5.474  -0.401  1.00 96.94           C  
ATOM    809  C   SER A 111     -13.032  -5.003   0.390  1.00 96.94           C  
ATOM    810  CB  SER A 111     -13.971  -6.816  -1.072  1.00 96.94           C  
ATOM    811  O   SER A 111     -13.063  -4.955   1.622  1.00 96.94           O  
ATOM    812  OG  SER A 111     -13.380  -7.705  -0.160  1.00 96.94           O  
ATOM    813  N   ALA A 112     -11.977  -4.579  -0.309  1.00 93.69           N  
ATOM    814  CA  ALA A 112     -10.755  -4.066   0.303  1.00 93.69           C  
ATOM    815  C   ALA A 112     -10.999  -2.806   1.146  1.00 93.69           C  
ATOM    816  CB  ALA A 112      -9.783  -3.755  -0.828  1.00 93.69           C  
ATOM    817  O   ALA A 112     -10.484  -2.698   2.265  1.00 93.69           O  
ATOM    818  N   ALA A 113     -11.827  -1.889   0.631  1.00 94.31           N  
ATOM    819  CA  ALA A 113     -12.243  -0.682   1.337  1.00 94.31           C  
ATOM    820  C   ALA A 113     -12.958  -1.003   2.657  1.00 94.31           C  
ATOM    821  CB  ALA A 113     -13.145   0.151   0.421  1.00 94.31           C  
ATOM    822  O   ALA A 113     -12.760  -0.295   3.640  1.00 94.31           O  
ATOM    823  N   CYS A 114     -13.741  -2.083   2.710  1.00 96.38           N  
ATOM    824  CA  CYS A 114     -14.381  -2.550   3.936  1.00 96.38           C  
ATOM    825  C   CYS A 114     -13.382  -3.192   4.907  1.00 96.38           C  
ATOM    826  CB  CYS A 114     -15.511  -3.522   3.574  1.00 96.38           C  
ATOM    827  O   CYS A 114     -13.388  -2.844   6.086  1.00 96.38           O  
ATOM    828  SG  CYS A 114     -16.857  -2.654   2.723  1.00 96.38           S  
ATOM    829  N   ILE A 115     -12.522  -4.108   4.444  1.00 95.88           N  
ATOM    830  CA  ILE A 115     -11.645  -4.930   5.305  1.00 95.88           C  
ATOM    831  C   ILE A 115     -10.548  -4.093   5.975  1.00 95.88           C  
ATOM    832  CB  ILE A 115     -11.027  -6.094   4.485  1.00 95.88           C  
ATOM    833  O   ILE A 115     -10.314  -4.208   7.178  1.00 95.88           O  
ATOM    834  CG1 ILE A 115     -12.124  -7.083   4.028  1.00 95.88           C  
ATOM    835  CG2 ILE A 115      -9.955  -6.859   5.290  1.00 95.88           C  
ATOM    836  CD1 ILE A 115     -11.663  -8.088   2.964  1.00 95.88           C  
ATOM    837  N   MET A 116      -9.850  -3.253   5.212  1.00 92.62           N  
ATOM    838  CA  MET A 116      -8.626  -2.590   5.678  1.00 92.62           C  
ATOM    839  C   MET A 116      -8.832  -1.669   6.900  1.00 92.62           C  
ATOM    840  CB  MET A 116      -7.966  -1.847   4.508  1.00 92.62           C  
ATOM    841  O   MET A 116      -8.131  -1.854   7.897  1.00 92.62           O  
ATOM    842  CG  MET A 116      -7.380  -2.786   3.455  1.00 92.62           C  
ATOM    843  SD  MET A 116      -5.879  -3.650   3.988  1.00 92.62           S  
ATOM    844  CE  MET A 116      -5.532  -4.538   2.449  1.00 92.62           C  
ATOM    845  N   PRO A 117      -9.768  -0.699   6.886  1.00 93.50           N  
ATOM    846  CA  PRO A 117      -9.976   0.195   8.022  1.00 93.50           C  
ATOM    847  C   PRO A 117     -10.699  -0.490   9.184  1.00 93.50           C  
ATOM    848  CB  PRO A 117     -10.788   1.364   7.463  1.00 93.50           C  
ATOM    849  O   PRO A 117     -10.381  -0.225  10.342  1.00 93.50           O  
ATOM    850  CG  PRO A 117     -11.590   0.736   6.329  1.00 93.50           C  
ATOM    851  CD  PRO A 117     -10.620  -0.302   5.775  1.00 93.50           C  
ATOM    852  N   SER A 118     -11.648  -1.389   8.901  1.00 95.06           N  
ATOM    853  CA  SER A 118     -12.429  -2.059   9.946  1.00 95.06           C  
ATOM    854  C   SER A 118     -11.571  -3.009  10.780  1.00 95.06           C  
ATOM    855  CB  SER A 118     -13.624  -2.792   9.343  1.00 95.06           C  
ATOM    856  O   SER A 118     -11.654  -2.985  12.005  1.00 95.06           O  
ATOM    857  OG  SER A 118     -13.196  -3.793   8.450  1.00 95.06           O  
ATOM    858  N   THR A 119     -10.670  -3.767  10.151  1.00 95.62           N  
ATOM    859  CA  THR A 119      -9.749  -4.658  10.868  1.00 95.62           C  
ATOM    860  C   THR A 119      -8.758  -3.902  11.751  1.00 95.62           C  
ATOM    861  CB  THR A 119      -8.980  -5.582   9.924  1.00 95.62           C  
ATOM    862  O   THR A 119      -8.540  -4.310  12.890  1.00 95.62           O  
ATOM    863  CG2 THR A 119      -9.885  -6.626   9.272  1.00 95.62           C  
ATOM    864  OG1 THR A 119      -8.303  -4.875   8.909  1.00 95.62           O  
ATOM    865  N   LEU A 120      -8.210  -2.771  11.289  1.00 94.38           N  
ATOM    866  CA  LEU A 120      -7.386  -1.885  12.125  1.00 94.38           C  
ATOM    867  C   LEU A 120      -8.170  -1.349  13.327  1.00 94.38           C  
ATOM    868  CB  LEU A 120      -6.885  -0.701  11.283  1.00 94.38           C  
ATOM    869  O   LEU A 120      -7.647  -1.297  14.443  1.00 94.38           O  
ATOM    870  CG  LEU A 120      -5.711  -1.029  10.354  1.00 94.38           C  
ATOM    871  CD1 LEU A 120      -5.459   0.164   9.426  1.00 94.38           C  
ATOM    872  CD2 LEU A 120      -4.434  -1.328  11.144  1.00 94.38           C  
ATOM    873  N   ALA A 121      -9.439  -1.001  13.116  1.00 92.38           N  
ATOM    874  CA  ALA A 121     -10.294  -0.516  14.182  1.00 92.38           C  
ATOM    875  C   ALA A 121     -10.618  -1.599  15.225  1.00 92.38           C  
ATOM    876  CB  ALA A 121     -11.526   0.140  13.555  1.00 92.38           C  
ATOM    877  O   ALA A 121     -10.578  -1.314  16.421  1.00 92.38           O  
ATOM    878  N   ILE A 122     -10.843  -2.847  14.795  1.00 93.75           N  
ATOM    879  CA  ILE A 122     -10.986  -4.011  15.687  1.00 93.75           C  
ATOM    880  C   ILE A 122      -9.704  -4.222  16.504  1.00 93.75           C  
ATOM    881  CB  ILE A 122     -11.343  -5.277  14.870  1.00 93.75           C  
ATOM    882  O   ILE A 122      -9.779  -4.405  17.720  1.00 93.75           O  
ATOM    883  CG1 ILE A 122     -12.740  -5.153  14.229  1.00 93.75           C  
ATOM    884  CG2 ILE A 122     -11.346  -6.550  15.732  1.00 93.75           C  
ATOM    885  CD1 ILE A 122     -12.997  -6.209  13.148  1.00 93.75           C  
ATOM    886  N   MET A 123      -8.527  -4.148  15.864  1.00 93.12           N  
ATOM    887  CA  MET A 123      -7.238  -4.301  16.552  1.00 93.12           C  
ATOM    888  C   MET A 123      -7.053  -3.259  17.656  1.00 93.12           C  
ATOM    889  CB  MET A 123      -6.055  -4.197  15.576  1.00 93.12           C  
ATOM    890  O   MET A 123      -6.548  -3.578  18.728  1.00 93.12           O  
ATOM    891  CG  MET A 123      -5.921  -5.381  14.616  1.00 93.12           C  
ATOM    892  SD  MET A 123      -5.666  -6.980  15.419  1.00 93.12           S  
ATOM    893  CE  MET A 123      -5.008  -7.945  14.037  1.00 93.12           C  
ATOM    894  N   LYS A 124      -7.485  -2.017  17.425  1.00 91.44           N  
ATOM    895  CA  LYS A 124      -7.416  -0.975  18.452  1.00 91.44           C  
ATOM    896  C   LYS A 124      -8.353  -1.230  19.628  1.00 91.44           C  
ATOM    897  CB  LYS A 124      -7.760   0.367  17.826  1.00 91.44           C  
ATOM    898  O   LYS A 124      -8.006  -0.884  20.750  1.00 91.44           O  
ATOM    899  CG  LYS A 124      -7.370   1.493  18.790  1.00 91.44           C  
ATOM    900  CD  LYS A 124      -7.856   2.799  18.218  1.00 91.44           C  
ATOM    901  CE  LYS A 124      -7.629   3.924  19.206  1.00 91.44           C  
ATOM    902  NZ  LYS A 124      -7.853   5.191  18.515  1.00 91.44           N  
ATOM    903  N   THR A 125      -9.547  -1.758  19.371  1.00 90.56           N  
ATOM    904  CA  THR A 125     -10.558  -1.949  20.417  1.00 90.56           C  
ATOM    905  C   THR A 125     -10.241  -3.120  21.331  1.00 90.56           C  
ATOM    906  CB  THR A 125     -11.949  -2.134  19.801  1.00 90.56           C  
ATOM    907  O   THR A 125     -10.500  -3.030  22.524  1.00 90.56           O  
ATOM    908  CG2 THR A 125     -13.053  -2.246  20.849  1.00 90.56           C  
ATOM    909  OG1 THR A 125     -12.250  -0.971  19.083  1.00 90.56           O  
ATOM    910  N   TYR A 126      -9.698  -4.211  20.790  1.00 91.81           N  
ATOM    911  CA  TYR A 126      -9.541  -5.457  21.547  1.00 91.81           C  
ATOM    912  C   TYR A 126      -8.137  -5.754  22.052  1.00 91.81           C  
ATOM    913  CB  TYR A 126     -10.072  -6.615  20.704  1.00 91.81           C  
ATOM    914  O   TYR A 126      -7.962  -6.720  22.800  1.00 91.81           O  
ATOM    915  CG  TYR A 126     -11.573  -6.605  20.569  1.00 91.81           C  
ATOM    916  CD1 TYR A 126     -12.373  -6.506  21.722  1.00 91.81           C  
ATOM    917  CD2 TYR A 126     -12.168  -6.733  19.305  1.00 91.81           C  
ATOM    918  CE1 TYR A 126     -13.766  -6.572  21.621  1.00 91.81           C  
ATOM    919  CE2 TYR A 126     -13.568  -6.820  19.195  1.00 91.81           C  
ATOM    920  OH  TYR A 126     -15.692  -6.918  20.310  1.00 91.81           O  
ATOM    921  CZ  TYR A 126     -14.356  -6.769  20.364  1.00 91.81           C  
ATOM    922  N   TYR A 127      -7.153  -4.954  21.651  1.00 92.44           N  
ATOM    923  CA  TYR A 127      -5.770  -5.118  22.066  1.00 92.44           C  
ATOM    924  C   TYR A 127      -5.220  -3.789  22.577  1.00 92.44           C  
ATOM    925  CB  TYR A 127      -4.924  -5.676  20.916  1.00 92.44           C  
ATOM    926  O   TYR A 127      -5.402  -2.737  21.962  1.00 92.44           O  
ATOM    927  CG  TYR A 127      -5.414  -6.976  20.310  1.00 92.44           C  
ATOM    928  CD1 TYR A 127      -4.902  -8.207  20.758  1.00 92.44           C  
ATOM    929  CD2 TYR A 127      -6.388  -6.953  19.296  1.00 92.44           C  
ATOM    930  CE1 TYR A 127      -5.370  -9.410  20.202  1.00 92.44           C  
ATOM    931  CE2 TYR A 127      -6.861  -8.151  18.734  1.00 92.44           C  
ATOM    932  OH  TYR A 127      -6.881 -10.528  18.698  1.00 92.44           O  
ATOM    933  CZ  TYR A 127      -6.359  -9.380  19.197  1.00 92.44           C  
ATOM    934  N   GLU A 128      -4.484  -3.854  23.683  1.00 89.38           N  
ATOM    935  CA  GLU A 128      -3.875  -2.700  24.342  1.00 89.38           C  
ATOM    936  C   GLU A 128      -2.362  -2.894  24.486  1.00 89.38           C  
ATOM    937  CB  GLU A 128      -4.533  -2.455  25.706  1.00 89.38           C  
ATOM    938  O   GLU A 128      -1.857  -4.020  24.469  1.00 89.38           O  
ATOM    939  CG  GLU A 128      -6.007  -2.037  25.577  1.00 89.38           C  
ATOM    940  CD  GLU A 128      -6.653  -1.708  26.930  1.00 89.38           C  
ATOM    941  OE1 GLU A 128      -7.751  -1.112  26.904  1.00 89.38           O  
ATOM    942  OE2 GLU A 128      -6.056  -2.064  27.972  1.00 89.38           O  
ATOM    943  N   GLY A 129      -1.628  -1.783  24.599  1.00 89.75           N  
ATOM    944  CA  GLY A 129      -0.182  -1.787  24.835  1.00 89.75           C  
ATOM    945  C   GLY A 129       0.601  -2.708  23.890  1.00 89.75           C  
ATOM    946  O   GLY A 129       0.450  -2.645  22.667  1.00 89.75           O  
ATOM    947  N   ALA A 130       1.435  -3.575  24.470  1.00 90.75           N  
ATOM    948  CA  ALA A 130       2.296  -4.500  23.733  1.00 90.75           C  
ATOM    949  C   ALA A 130       1.516  -5.525  22.887  1.00 90.75           C  
ATOM    950  CB  ALA A 130       3.213  -5.201  24.742  1.00 90.75           C  
ATOM    951  O   ALA A 130       1.947  -5.848  21.779  1.00 90.75           O  
ATOM    952  N   GLU A 131       0.349  -5.991  23.348  1.00 91.75           N  
ATOM    953  CA  GLU A 131      -0.484  -6.926  22.578  1.00 91.75           C  
ATOM    954  C   GLU A 131      -1.068  -6.256  21.328  1.00 91.75           C  
ATOM    955  CB  GLU A 131      -1.603  -7.517  23.452  1.00 91.75           C  
ATOM    956  O   GLU A 131      -1.122  -6.878  20.267  1.00 91.75           O  
ATOM    957  CG  GLU A 131      -1.110  -8.563  24.468  1.00 91.75           C  
ATOM    958  CD  GLU A 131      -0.455  -9.804  23.821  1.00 91.75           C  
ATOM    959  OE1 GLU A 131       0.499 -10.353  24.408  1.00 91.75           O  
ATOM    960  OE2 GLU A 131      -0.852 -10.218  22.705  1.00 91.75           O  
ATOM    961  N   ARG A 132      -1.416  -4.959  21.392  1.00 94.12           N  
ATOM    962  CA  ARG A 132      -1.832  -4.202  20.196  1.00 94.12           C  
ATOM    963  C   ARG A 132      -0.705  -4.104  19.185  1.00 94.12           C  
ATOM    964  CB  ARG A 132      -2.310  -2.794  20.569  1.00 94.12           C  
ATOM    965  O   ARG A 132      -0.917  -4.338  18.000  1.00 94.12           O  
ATOM    966  CG  ARG A 132      -3.027  -2.130  19.378  1.00 94.12           C  
ATOM    967  CD  ARG A 132      -3.497  -0.713  19.704  1.00 94.12           C  
ATOM    968  NE  ARG A 132      -2.353   0.178  19.960  1.00 94.12           N  
ATOM    969  NH1 ARG A 132      -3.316   1.587  21.486  1.00 94.12           N  
ATOM    970  NH2 ARG A 132      -1.095   1.647  21.088  1.00 94.12           N  
ATOM    971  CZ  ARG A 132      -2.268   1.137  20.850  1.00 94.12           C  
ATOM    972  N   GLN A 133       0.496  -3.782  19.654  1.00 94.56           N  
ATOM    973  CA  GLN A 133       1.682  -3.662  18.806  1.00 94.56           C  
ATOM    974  C   GLN A 133       2.003  -4.994  18.118  1.00 94.56           C  
ATOM    975  CB  GLN A 133       2.849  -3.165  19.665  1.00 94.56           C  
ATOM    976  O   GLN A 133       2.270  -5.025  16.916  1.00 94.56           O  
ATOM    977  CG  GLN A 133       2.576  -1.726  20.132  1.00 94.56           C  
ATOM    978  CD  GLN A 133       3.613  -1.188  21.101  1.00 94.56           C  
ATOM    979  NE2 GLN A 133       3.640   0.108  21.309  1.00 94.56           N  
ATOM    980  OE1 GLN A 133       4.404  -1.907  21.682  1.00 94.56           O  
ATOM    981  N   ARG A 134       1.865  -6.106  18.847  1.00 95.31           N  
ATOM    982  CA  ARG A 134       1.985  -7.466  18.313  1.00 95.31           C  
ATOM    983  C   ARG A 134       0.910  -7.803  17.289  1.00 95.31           C  
ATOM    984  CB  ARG A 134       1.970  -8.433  19.501  1.00 95.31           C  
ATOM    985  O   ARG A 134       1.212  -8.409  16.260  1.00 95.31           O  
ATOM    986  CG  ARG A 134       2.185  -9.884  19.072  1.00 95.31           C  
ATOM    987  CD  ARG A 134       2.077 -10.780  20.301  1.00 95.31           C  
ATOM    988  NE  ARG A 134       2.034 -12.203  19.923  1.00 95.31           N  
ATOM    989  NH1 ARG A 134       0.802 -12.883  21.740  1.00 95.31           N  
ATOM    990  NH2 ARG A 134       1.297 -14.345  20.120  1.00 95.31           N  
ATOM    991  CZ  ARG A 134       1.384 -13.133  20.598  1.00 95.31           C  
ATOM    992  N   ALA A 135      -0.337  -7.433  17.547  1.00 95.19           N  
ATOM    993  CA  ALA A 135      -1.440  -7.676  16.629  1.00 95.19           C  
ATOM    994  C   ALA A 135      -1.295  -6.848  15.336  1.00 95.19           C  
ATOM    995  CB  ALA A 135      -2.737  -7.398  17.392  1.00 95.19           C  
ATOM    996  O   ALA A 135      -1.449  -7.376  14.231  1.00 95.19           O  
ATOM    997  N   LEU A 136      -0.896  -5.578  15.458  1.00 94.69           N  
ATOM    998  CA  LEU A 136      -0.621  -4.682  14.333  1.00 94.69           C  
ATOM    999  C   LEU A 136       0.605  -5.098  13.519  1.00 94.69           C  
ATOM   1000  CB  LEU A 136      -0.443  -3.243  14.840  1.00 94.69           C  
ATOM   1001  O   LEU A 136       0.632  -4.846  12.314  1.00 94.69           O  
ATOM   1002  CG  LEU A 136      -1.738  -2.564  15.318  1.00 94.69           C  
ATOM   1003  CD1 LEU A 136      -1.393  -1.167  15.823  1.00 94.69           C  
ATOM   1004  CD2 LEU A 136      -2.775  -2.421  14.200  1.00 94.69           C  
ATOM   1005  N   SER A 137       1.594  -5.762  14.119  1.00 95.25           N  
ATOM   1006  CA  SER A 137       2.726  -6.302  13.362  1.00 95.25           C  
ATOM   1007  C   SER A 137       2.309  -7.498  12.508  1.00 95.25           C  
ATOM   1008  CB  SER A 137       3.893  -6.645  14.279  1.00 95.25           C  
ATOM   1009  O   SER A 137       2.657  -7.546  11.332  1.00 95.25           O  
ATOM   1010  OG  SER A 137       3.674  -7.855  14.951  1.00 95.25           O  
ATOM   1011  N   TYR A 138       1.481  -8.414  13.029  1.00 95.62           N  
ATOM   1012  CA  TYR A 138       0.875  -9.485  12.224  1.00 95.62           C  
ATOM   1013  C   TYR A 138       0.034  -8.911  11.078  1.00 95.62           C  
ATOM   1014  CB  TYR A 138       0.001 -10.396  13.100  1.00 95.62           C  
ATOM   1015  O   TYR A 138       0.173  -9.337   9.931  1.00 95.62           O  
ATOM   1016  CG  TYR A 138       0.730 -11.486  13.856  1.00 95.62           C  
ATOM   1017  CD1 TYR A 138       1.308 -12.569  13.160  1.00 95.62           C  
ATOM   1018  CD2 TYR A 138       0.828 -11.420  15.260  1.00 95.62           C  
ATOM   1019  CE1 TYR A 138       2.047 -13.546  13.865  1.00 95.62           C  
ATOM   1020  CE2 TYR A 138       1.573 -12.385  15.966  1.00 95.62           C  
ATOM   1021  OH  TYR A 138       3.070 -14.268  15.906  1.00 95.62           O  
ATOM   1022  CZ  TYR A 138       2.212 -13.434  15.265  1.00 95.62           C  
ATOM   1023  N   TRP A 139      -0.793  -7.905  11.368  1.00 95.19           N  
ATOM   1024  CA  TRP A 139      -1.557  -7.196  10.343  1.00 95.19           C  
ATOM   1025  C   TRP A 139      -0.636  -6.534   9.303  1.00 95.19           C  
ATOM   1026  CB  TRP A 139      -2.475  -6.188  11.039  1.00 95.19           C  
ATOM   1027  O   TRP A 139      -0.893  -6.623   8.104  1.00 95.19           O  
ATOM   1028  CG  TRP A 139      -3.373  -5.426  10.122  1.00 95.19           C  
ATOM   1029  CD1 TRP A 139      -4.691  -5.641   9.926  1.00 95.19           C  
ATOM   1030  CD2 TRP A 139      -3.036  -4.274   9.302  1.00 95.19           C  
ATOM   1031  CE2 TRP A 139      -4.207  -3.860   8.601  1.00 95.19           C  
ATOM   1032  CE3 TRP A 139      -1.865  -3.502   9.144  1.00 95.19           C  
ATOM   1033  NE1 TRP A 139      -5.192  -4.727   9.021  1.00 95.19           N  
ATOM   1034  CH2 TRP A 139      -3.054  -1.923   7.750  1.00 95.19           C  
ATOM   1035  CZ2 TRP A 139      -4.220  -2.711   7.802  1.00 95.19           C  
ATOM   1036  CZ3 TRP A 139      -1.869  -2.337   8.369  1.00 95.19           C  
ATOM   1037  N   SER A 140       0.483  -5.942   9.735  1.00 92.88           N  
ATOM   1038  CA  SER A 140       1.476  -5.318   8.851  1.00 92.88           C  
ATOM   1039  C   SER A 140       2.184  -6.336   7.961  1.00 92.88           C  
ATOM   1040  CB  SER A 140       2.514  -4.522   9.645  1.00 92.88           C  
ATOM   1041  O   SER A 140       2.411  -6.033   6.795  1.00 92.88           O  
ATOM   1042  OG  SER A 140       1.866  -3.448  10.294  1.00 92.88           O  
ATOM   1043  N   ILE A 141       2.462  -7.552   8.448  1.00 91.94           N  
ATOM   1044  CA  ILE A 141       2.972  -8.656   7.613  1.00 91.94           C  
ATOM   1045  C   ILE A 141       1.982  -8.941   6.481  1.00 91.94           C  
ATOM   1046  CB  ILE A 141       3.253  -9.930   8.452  1.00 91.94           C  
ATOM   1047  O   ILE A 141       2.376  -8.975   5.317  1.00 91.94           O  
ATOM   1048  CG1 ILE A 141       4.418  -9.700   9.440  1.00 91.94           C  
ATOM   1049  CG2 ILE A 141       3.589 -11.131   7.548  1.00 91.94           C  
ATOM   1050  CD1 ILE A 141       4.593 -10.807  10.487  1.00 91.94           C  
ATOM   1051  N   GLY A 142       0.693  -9.072   6.810  1.00 90.38           N  
ATOM   1052  CA  GLY A 142      -0.359  -9.272   5.814  1.00 90.38           C  
ATOM   1053  C   GLY A 142      -0.500  -8.094   4.849  1.00 90.38           C  
ATOM   1054  O   GLY A 142      -0.711  -8.302   3.661  1.00 90.38           O  
ATOM   1055  N   SER A 143      -0.356  -6.854   5.324  1.00 89.06           N  
ATOM   1056  CA  SER A 143      -0.579  -5.669   4.493  1.00 89.06           C  
ATOM   1057  C   SER A 143       0.623  -5.249   3.645  1.00 89.06           C  
ATOM   1058  CB  SER A 143      -1.031  -4.477   5.332  1.00 89.06           C  
ATOM   1059  O   SER A 143       0.419  -4.856   2.506  1.00 89.06           O  
ATOM   1060  OG  SER A 143      -1.301  -3.407   4.440  1.00 89.06           O  
ATOM   1061  N   TRP A 144       1.832  -5.214   4.196  1.00 84.62           N  
ATOM   1062  CA  TRP A 144       3.033  -4.729   3.503  1.00 84.62           C  
ATOM   1063  C   TRP A 144       3.779  -5.874   2.823  1.00 84.62           C  
ATOM   1064  CB  TRP A 144       3.948  -4.008   4.502  1.00 84.62           C  
ATOM   1065  O   TRP A 144       4.276  -5.723   1.714  1.00 84.62           O  
ATOM   1066  CG  TRP A 144       3.447  -2.689   5.009  1.00 84.62           C  
ATOM   1067  CD1 TRP A 144       2.543  -2.501   5.998  1.00 84.62           C  
ATOM   1068  CD2 TRP A 144       3.866  -1.353   4.592  1.00 84.62           C  
ATOM   1069  CE2 TRP A 144       3.160  -0.393   5.378  1.00 84.62           C  
ATOM   1070  CE3 TRP A 144       4.789  -0.858   3.645  1.00 84.62           C  
ATOM   1071  NE1 TRP A 144       2.368  -1.147   6.219  1.00 84.62           N  
ATOM   1072  CH2 TRP A 144       4.289   1.446   4.287  1.00 84.62           C  
ATOM   1073  CZ2 TRP A 144       3.359   0.988   5.235  1.00 84.62           C  
ATOM   1074  CZ3 TRP A 144       4.996   0.526   3.492  1.00 84.62           C  
ATOM   1075  N   GLY A 145       3.821  -7.036   3.476  1.00 81.38           N  
ATOM   1076  CA  GLY A 145       4.453  -8.237   2.942  1.00 81.38           C  
ATOM   1077  C   GLY A 145       3.532  -9.106   2.083  1.00 81.38           C  
ATOM   1078  O   GLY A 145       4.012  -9.885   1.257  1.00 81.38           O  
ATOM   1079  N   GLY A 146       2.212  -8.960   2.246  1.00 84.69           N  
ATOM   1080  CA  GLY A 146       1.220  -9.753   1.522  1.00 84.69           C  
ATOM   1081  C   GLY A 146       1.324  -9.614   0.010  1.00 84.69           C  
ATOM   1082  O   GLY A 146       1.158 -10.611  -0.683  1.00 84.69           O  
ATOM   1083  N   SER A 147       1.673  -8.432  -0.508  1.00 81.75           N  
ATOM   1084  CA  SER A 147       1.861  -8.215  -1.947  1.00 81.75           C  
ATOM   1085  C   SER A 147       2.910  -9.173  -2.525  1.00 81.75           C  
ATOM   1086  CB  SER A 147       2.224  -6.748  -2.216  1.00 81.75           C  
ATOM   1087  O   SER A 147       2.604  -9.963  -3.415  1.00 81.75           O  
ATOM   1088  OG  SER A 147       3.443  -6.420  -1.577  1.00 81.75           O  
ATOM   1089  N   GLY A 148       4.126  -9.199  -1.980  1.00 81.50           N  
ATOM   1090  CA  GLY A 148       5.187 -10.063  -2.495  1.00 81.50           C  
ATOM   1091  C   GLY A 148       4.893 -11.556  -2.327  1.00 81.50           C  
ATOM   1092  O   GLY A 148       5.091 -12.318  -3.273  1.00 81.50           O  
ATOM   1093  N   ILE A 149       4.341 -11.968  -1.178  1.00 84.69           N  
ATOM   1094  CA  ILE A 149       3.928 -13.366  -0.948  1.00 84.69           C  
ATOM   1095  C   ILE A 149       2.864 -13.785  -1.969  1.00 84.69           C  
ATOM   1096  CB  ILE A 149       3.421 -13.568   0.502  1.00 84.69           C  
ATOM   1097  O   ILE A 149       2.986 -14.835  -2.598  1.00 84.69           O  
ATOM   1098  CG1 ILE A 149       4.567 -13.331   1.511  1.00 84.69           C  
ATOM   1099  CG2 ILE A 149       2.832 -14.983   0.688  1.00 84.69           C  
ATOM   1100  CD1 ILE A 149       4.120 -13.323   2.979  1.00 84.69           C  
ATOM   1101  N   CYS A 150       1.841 -12.952  -2.174  1.00 88.56           N  
ATOM   1102  CA  CYS A 150       0.756 -13.243  -3.107  1.00 88.56           C  
ATOM   1103  C   CYS A 150       1.222 -13.190  -4.565  1.00 88.56           C  
ATOM   1104  CB  CYS A 150      -0.414 -12.286  -2.867  1.00 88.56           C  
ATOM   1105  O   CYS A 150       0.693 -13.921  -5.398  1.00 88.56           O  
ATOM   1106  SG  CYS A 150      -1.102 -12.580  -1.214  1.00 88.56           S  
ATOM   1107  N   SER A 151       2.227 -12.376  -4.892  1.00 84.44           N  
ATOM   1108  CA  SER A 151       2.843 -12.379  -6.220  1.00 84.44           C  
ATOM   1109  C   SER A 151       3.485 -13.741  -6.521  1.00 84.44           C  
ATOM   1110  CB  SER A 151       3.875 -11.253  -6.326  1.00 84.44           C  
ATOM   1111  O   SER A 151       3.117 -14.398  -7.498  1.00 84.44           O  
ATOM   1112  OG  SER A 151       4.281 -11.120  -7.671  1.00 84.44           O  
ATOM   1113  N   LEU A 152       4.365 -14.221  -5.633  1.00 83.81           N  
ATOM   1114  CA  LEU A 152       5.011 -15.532  -5.775  1.00 83.81           C  
ATOM   1115  C   LEU A 152       3.983 -16.667  -5.825  1.00 83.81           C  
ATOM   1116  CB  LEU A 152       5.989 -15.754  -4.606  1.00 83.81           C  
ATOM   1117  O   LEU A 152       4.027 -17.509  -6.722  1.00 83.81           O  
ATOM   1118  CG  LEU A 152       7.237 -14.855  -4.629  1.00 83.81           C  
ATOM   1119  CD1 LEU A 152       8.044 -15.080  -3.350  1.00 83.81           C  
ATOM   1120  CD2 LEU A 152       8.141 -15.154  -5.827  1.00 83.81           C  
ATOM   1121  N   PHE A 153       3.015 -16.643  -4.907  1.00 88.12           N  
ATOM   1122  CA  PHE A 153       1.902 -17.588  -4.884  1.00 88.12           C  
ATOM   1123  C   PHE A 153       1.109 -17.572  -6.197  1.00 88.12           C  
ATOM   1124  CB  PHE A 153       0.999 -17.229  -3.702  1.00 88.12           C  
ATOM   1125  O   PHE A 153       0.847 -18.622  -6.776  1.00 88.12           O  
ATOM   1126  CG  PHE A 153      -0.247 -18.076  -3.615  1.00 88.12           C  
ATOM   1127  CD1 PHE A 153      -1.461 -17.612  -4.158  1.00 88.12           C  
ATOM   1128  CD2 PHE A 153      -0.182 -19.343  -3.009  1.00 88.12           C  
ATOM   1129  CE1 PHE A 153      -2.616 -18.407  -4.070  1.00 88.12           C  
ATOM   1130  CE2 PHE A 153      -1.337 -20.134  -2.918  1.00 88.12           C  
ATOM   1131  CZ  PHE A 153      -2.552 -19.657  -3.433  1.00 88.12           C  
ATOM   1132  N   GLY A 154       0.774 -16.382  -6.698  1.00 84.75           N  
ATOM   1133  CA  GLY A 154       0.027 -16.191  -7.935  1.00 84.75           C  
ATOM   1134  C   GLY A 154       0.730 -16.801  -9.140  1.00 84.75           C  
ATOM   1135  O   GLY A 154       0.105 -17.537  -9.897  1.00 84.75           O  
ATOM   1136  N   GLY A 155       2.035 -16.555  -9.283  1.00 83.25           N  
ATOM   1137  CA  GLY A 155       2.835 -17.138 -10.362  1.00 83.25           C  
ATOM   1138  C   GLY A 155       2.920 -18.665 -10.273  1.00 83.25           C  
ATOM   1139  O   GLY A 155       2.696 -19.358 -11.267  1.00 83.25           O  
ATOM   1140  N   ALA A 156       3.174 -19.205  -9.076  1.00 86.31           N  
ATOM   1141  CA  ALA A 156       3.270 -20.648  -8.856  1.00 86.31           C  
ATOM   1142  C   ALA A 156       1.944 -21.373  -9.150  1.00 86.31           C  
ATOM   1143  CB  ALA A 156       3.734 -20.890  -7.415  1.00 86.31           C  
ATOM   1144  O   ALA A 156       1.922 -22.363  -9.886  1.00 86.31           O  
ATOM   1145  N   VAL A 157       0.828 -20.861  -8.624  1.00 89.50           N  
ATOM   1146  CA  VAL A 157      -0.509 -21.439  -8.833  1.00 89.50           C  
ATOM   1147  C   VAL A 157      -0.940 -21.320 -10.291  1.00 89.50           C  
ATOM   1148  CB  VAL A 157      -1.537 -20.780  -7.895  1.00 89.50           C  
ATOM   1149  O   VAL A 157      -1.445 -22.289 -10.855  1.00 89.50           O  
ATOM   1150  CG1 VAL A 157      -2.979 -21.207  -8.193  1.00 89.50           C  
ATOM   1151  CG2 VAL A 157      -1.252 -21.174  -6.443  1.00 89.50           C  
ATOM   1152  N   ALA A 158      -0.700 -20.172 -10.931  1.00 86.75           N  
ATOM   1153  CA  ALA A 158      -1.034 -19.983 -12.339  1.00 86.75           C  
ATOM   1154  C   ALA A 158      -0.320 -20.980 -13.256  1.00 86.75           C  
ATOM   1155  CB  ALA A 158      -0.676 -18.559 -12.745  1.00 86.75           C  
ATOM   1156  O   ALA A 158      -0.934 -21.476 -14.197  1.00 86.75           O  
ATOM   1157  N   THR A 159       0.943 -21.289 -12.952  1.00 85.12           N  
ATOM   1158  CA  THR A 159       1.779 -22.196 -13.751  1.00 85.12           C  
ATOM   1159  C   THR A 159       1.417 -23.669 -13.539  1.00 85.12           C  
ATOM   1160  CB  THR A 159       3.267 -21.969 -13.428  1.00 85.12           C  
ATOM   1161  O   THR A 159       1.507 -24.457 -14.472  1.00 85.12           O  
ATOM   1162  CG2 THR A 159       4.202 -22.716 -14.378  1.00 85.12           C  
ATOM   1163  OG1 THR A 159       3.591 -20.600 -13.543  1.00 85.12           O  
ATOM   1164  N   THR A 160       1.008 -24.057 -12.326  1.00 89.94           N  
ATOM   1165  CA  THR A 160       0.806 -25.474 -11.953  1.00 89.94           C  
ATOM   1166  C   THR A 160      -0.650 -25.930 -11.998  1.00 89.94           C  
ATOM   1167  CB  THR A 160       1.368 -25.764 -10.554  1.00 89.94           C  
ATOM   1168  O   THR A 160      -0.932 -27.027 -12.470  1.00 89.94           O  
ATOM   1169  CG2 THR A 160       2.890 -25.646 -10.505  1.00 89.94           C  
ATOM   1170  OG1 THR A 160       0.847 -24.858  -9.607  1.00 89.94           O  
ATOM   1171  N   MET A 161      -1.579 -25.109 -11.503  1.00 91.88           N  
ATOM   1172  CA  MET A 161      -3.003 -25.455 -11.368  1.00 91.88           C  
ATOM   1173  C   MET A 161      -3.895 -24.631 -12.305  1.00 91.88           C  
ATOM   1174  CB  MET A 161      -3.437 -25.269  -9.905  1.00 91.88           C  
ATOM   1175  O   MET A 161      -5.028 -25.016 -12.588  1.00 91.88           O  
ATOM   1176  CG  MET A 161      -2.637 -26.123  -8.916  1.00 91.88           C  
ATOM   1177  SD  MET A 161      -3.184 -25.937  -7.196  1.00 91.88           S  
ATOM   1178  CE  MET A 161      -2.031 -27.087  -6.399  1.00 91.88           C  
ATOM   1179  N   GLY A 162      -3.393 -23.495 -12.796  1.00 90.25           N  
ATOM   1180  CA  GLY A 162      -4.120 -22.544 -13.630  1.00 90.25           C  
ATOM   1181  C   GLY A 162      -4.596 -21.316 -12.851  1.00 90.25           C  
ATOM   1182  O   GLY A 162      -4.891 -21.366 -11.657  1.00 90.25           O  
ATOM   1183  N   TRP A 163      -4.702 -20.182 -13.546  1.00 91.31           N  
ATOM   1184  CA  TRP A 163      -4.928 -18.865 -12.933  1.00 91.31           C  
ATOM   1185  C   TRP A 163      -6.229 -18.751 -12.118  1.00 91.31           C  
ATOM   1186  CB  TRP A 163      -4.881 -17.804 -14.040  1.00 91.31           C  
ATOM   1187  O   TRP A 163      -6.290 -17.984 -11.159  1.00 91.31           O  
ATOM   1188  CG  TRP A 163      -6.030 -17.813 -15.008  1.00 91.31           C  
ATOM   1189  CD1 TRP A 163      -6.058 -18.390 -16.231  1.00 91.31           C  
ATOM   1190  CD2 TRP A 163      -7.332 -17.178 -14.848  1.00 91.31           C  
ATOM   1191  CE2 TRP A 163      -8.106 -17.400 -16.023  1.00 91.31           C  
ATOM   1192  CE3 TRP A 163      -7.932 -16.438 -13.813  1.00 91.31           C  
ATOM   1193  NE1 TRP A 163      -7.270 -18.125 -16.845  1.00 91.31           N  
ATOM   1194  CH2 TRP A 163      -9.990 -16.191 -15.104  1.00 91.31           C  
ATOM   1195  CZ2 TRP A 163      -9.412 -16.910 -16.164  1.00 91.31           C  
ATOM   1196  CZ3 TRP A 163      -9.246 -15.951 -13.936  1.00 91.31           C  
ATOM   1197  N   ARG A 164      -7.268 -19.531 -12.447  1.00 93.88           N  
ATOM   1198  CA  ARG A 164      -8.548 -19.533 -11.712  1.00 93.88           C  
ATOM   1199  C   ARG A 164      -8.390 -19.956 -10.253  1.00 93.88           C  
ATOM   1200  CB  ARG A 164      -9.552 -20.467 -12.391  1.00 93.88           C  
ATOM   1201  O   ARG A 164      -9.098 -19.436  -9.392  1.00 93.88           O  
ATOM   1202  CG  ARG A 164     -10.102 -19.886 -13.695  1.00 93.88           C  
ATOM   1203  CD  ARG A 164     -11.067 -20.906 -14.305  1.00 93.88           C  
ATOM   1204  NE  ARG A 164     -11.905 -20.304 -15.342  1.00 93.88           N  
ATOM   1205  NH1 ARG A 164     -10.346 -20.103 -17.044  1.00 93.88           N  
ATOM   1206  NH2 ARG A 164     -12.462 -19.431 -17.304  1.00 93.88           N  
ATOM   1207  CZ  ARG A 164     -11.550 -19.955 -16.560  1.00 93.88           C  
ATOM   1208  N   TRP A 165      -7.444 -20.850  -9.961  1.00 94.88           N  
ATOM   1209  CA  TRP A 165      -7.207 -21.336  -8.602  1.00 94.88           C  
ATOM   1210  C   TRP A 165      -6.771 -20.234  -7.644  1.00 94.88           C  
ATOM   1211  CB  TRP A 165      -6.199 -22.481  -8.619  1.00 94.88           C  
ATOM   1212  O   TRP A 165      -7.080 -20.319  -6.462  1.00 94.88           O  
ATOM   1213  CG  TRP A 165      -6.807 -23.782  -9.007  1.00 94.88           C  
ATOM   1214  CD1 TRP A 165      -6.838 -24.303 -10.249  1.00 94.88           C  
ATOM   1215  CD2 TRP A 165      -7.520 -24.725  -8.157  1.00 94.88           C  
ATOM   1216  CE2 TRP A 165      -7.915 -25.839  -8.956  1.00 94.88           C  
ATOM   1217  CE3 TRP A 165      -7.880 -24.740  -6.792  1.00 94.88           C  
ATOM   1218  NE1 TRP A 165      -7.447 -25.540 -10.218  1.00 94.88           N  
ATOM   1219  CH2 TRP A 165      -8.971 -26.910  -7.061  1.00 94.88           C  
ATOM   1220  CZ2 TRP A 165      -8.623 -26.925  -8.424  1.00 94.88           C  
ATOM   1221  CZ3 TRP A 165      -8.602 -25.820  -6.251  1.00 94.88           C  
ATOM   1222  N   ILE A 166      -6.158 -19.155  -8.138  1.00 92.62           N  
ATOM   1223  CA  ILE A 166      -5.821 -17.973  -7.332  1.00 92.62           C  
ATOM   1224  C   ILE A 166      -7.077 -17.416  -6.644  1.00 92.62           C  
ATOM   1225  CB  ILE A 166      -5.170 -16.906  -8.238  1.00 92.62           C  
ATOM   1226  O   ILE A 166      -7.076 -17.147  -5.443  1.00 92.62           O  
ATOM   1227  CG1 ILE A 166      -3.865 -17.442  -8.877  1.00 92.62           C  
ATOM   1228  CG2 ILE A 166      -4.895 -15.607  -7.465  1.00 92.62           C  
ATOM   1229  CD1 ILE A 166      -3.287 -16.523  -9.959  1.00 92.62           C  
ATOM   1230  N   PHE A 167      -8.175 -17.294  -7.391  1.00 94.31           N  
ATOM   1231  CA  PHE A 167      -9.445 -16.782  -6.878  1.00 94.31           C  
ATOM   1232  C   PHE A 167     -10.178 -17.814  -6.019  1.00 94.31           C  
ATOM   1233  CB  PHE A 167     -10.313 -16.340  -8.053  1.00 94.31           C  
ATOM   1234  O   PHE A 167     -10.811 -17.435  -5.038  1.00 94.31           O  
ATOM   1235  CG  PHE A 167      -9.711 -15.218  -8.867  1.00 94.31           C  
ATOM   1236  CD1 PHE A 167      -9.815 -13.889  -8.415  1.00 94.31           C  
ATOM   1237  CD2 PHE A 167      -9.004 -15.507 -10.049  1.00 94.31           C  
ATOM   1238  CE1 PHE A 167      -9.209 -12.849  -9.143  1.00 94.31           C  
ATOM   1239  CE2 PHE A 167      -8.393 -14.466 -10.766  1.00 94.31           C  
ATOM   1240  CZ  PHE A 167      -8.498 -13.146 -10.316  1.00 94.31           C  
ATOM   1241  N   ILE A 168     -10.047 -19.109  -6.323  1.00 96.31           N  
ATOM   1242  CA  ILE A 168     -10.573 -20.187  -5.468  1.00 96.31           C  
ATOM   1243  C   ILE A 168      -9.878 -20.163  -4.101  1.00 96.31           C  
ATOM   1244  CB  ILE A 168     -10.440 -21.564  -6.159  1.00 96.31           C  
ATOM   1245  O   ILE A 168     -10.545 -20.161  -3.070  1.00 96.31           O  
ATOM   1246  CG1 ILE A 168     -11.268 -21.591  -7.466  1.00 96.31           C  
ATOM   1247  CG2 ILE A 168     -10.889 -22.693  -5.213  1.00 96.31           C  
ATOM   1248  CD1 ILE A 168     -11.070 -22.850  -8.320  1.00 96.31           C  
ATOM   1249  N   PHE A 169      -8.547 -20.061  -4.065  1.00 95.81           N  
ATOM   1250  CA  PHE A 169      -7.799 -19.915  -2.818  1.00 95.81           C  
ATOM   1251  C   PHE A 169      -8.147 -18.618  -2.089  1.00 95.81           C  
ATOM   1252  CB  PHE A 169      -6.293 -19.999  -3.087  1.00 95.81           C  
ATOM   1253  O   PHE A 169      -8.309 -18.639  -0.873  1.00 95.81           O  
ATOM   1254  CG  PHE A 169      -5.793 -21.411  -3.325  1.00 95.81           C  
ATOM   1255  CD1 PHE A 169      -5.901 -22.370  -2.300  1.00 95.81           C  
ATOM   1256  CD2 PHE A 169      -5.171 -21.758  -4.539  1.00 95.81           C  
ATOM   1257  CE1 PHE A 169      -5.413 -23.673  -2.500  1.00 95.81           C  
ATOM   1258  CE2 PHE A 169      -4.684 -23.060  -4.739  1.00 95.81           C  
ATOM   1259  CZ  PHE A 169      -4.809 -24.019  -3.721  1.00 95.81           C  
ATOM   1260  N   SER A 170      -8.333 -17.511  -2.811  1.00 95.38           N  
ATOM   1261  CA  SER A 170      -8.831 -16.261  -2.227  1.00 95.38           C  
ATOM   1262  C   SER A 170     -10.191 -16.458  -1.538  1.00 95.38           C  
ATOM   1263  CB  SER A 170      -8.897 -15.183  -3.313  1.00 95.38           C  
ATOM   1264  O   SER A 170     -10.352 -16.040  -0.394  1.00 95.38           O  
ATOM   1265  OG  SER A 170      -9.350 -13.950  -2.798  1.00 95.38           O  
ATOM   1266  N   ILE A 171     -11.130 -17.179  -2.166  1.00 97.38           N  
ATOM   1267  CA  ILE A 171     -12.428 -17.539  -1.567  1.00 97.38           C  
ATOM   1268  C   ILE A 171     -12.237 -18.399  -0.312  1.00 97.38           C  
ATOM   1269  CB  ILE A 171     -13.335 -18.243  -2.609  1.00 97.38           C  
ATOM   1270  O   ILE A 171     -12.827 -18.100   0.725  1.00 97.38           O  
ATOM   1271  CG1 ILE A 171     -13.787 -17.246  -3.696  1.00 97.38           C  
ATOM   1272  CG2 ILE A 171     -14.567 -18.891  -1.946  1.00 97.38           C  
ATOM   1273  CD1 ILE A 171     -14.317 -17.911  -4.974  1.00 97.38           C  
ATOM   1274  N   ILE A 172     -11.397 -19.437  -0.371  1.00 97.69           N  
ATOM   1275  CA  ILE A 172     -11.119 -20.317   0.776  1.00 97.69           C  
ATOM   1276  C   ILE A 172     -10.562 -19.505   1.951  1.00 97.69           C  
ATOM   1277  CB  ILE A 172     -10.161 -21.462   0.365  1.00 97.69           C  
ATOM   1278  O   ILE A 172     -11.046 -19.626   3.075  1.00 97.69           O  
ATOM   1279  CG1 ILE A 172     -10.864 -22.430  -0.615  1.00 97.69           C  
ATOM   1280  CG2 ILE A 172      -9.658 -22.242   1.597  1.00 97.69           C  
ATOM   1281  CD1 ILE A 172      -9.906 -23.386  -1.338  1.00 97.69           C  
ATOM   1282  N   VAL A 173      -9.579 -18.639   1.697  1.00 97.12           N  
ATOM   1283  CA  VAL A 173      -8.961 -17.787   2.721  1.00 97.12           C  
ATOM   1284  C   VAL A 173      -9.973 -16.798   3.307  1.00 97.12           C  
ATOM   1285  CB  VAL A 173      -7.718 -17.080   2.146  1.00 97.12           C  
ATOM   1286  O   VAL A 173      -9.993 -16.611   4.525  1.00 97.12           O  
ATOM   1287  CG1 VAL A 173      -7.123 -16.058   3.118  1.00 97.12           C  
ATOM   1288  CG2 VAL A 173      -6.606 -18.106   1.871  1.00 97.12           C  
ATOM   1289  N   ALA A 174     -10.860 -16.228   2.486  1.00 97.62           N  
ATOM   1290  CA  ALA A 174     -11.933 -15.354   2.954  1.00 97.62           C  
ATOM   1291  C   ALA A 174     -12.912 -16.093   3.883  1.00 97.62           C  
ATOM   1292  CB  ALA A 174     -12.660 -14.762   1.742  1.00 97.62           C  
ATOM   1293  O   ALA A 174     -13.240 -15.595   4.960  1.00 97.62           O  
ATOM   1294  N   VAL A 175     -13.329 -17.311   3.517  1.00 98.12           N  
ATOM   1295  CA  VAL A 175     -14.205 -18.153   4.351  1.00 98.12           C  
ATOM   1296  C   VAL A 175     -13.518 -18.523   5.667  1.00 98.12           C  
ATOM   1297  CB  VAL A 175     -14.655 -19.412   3.581  1.00 98.12           C  
ATOM   1298  O   VAL A 175     -14.120 -18.393   6.732  1.00 98.12           O  
ATOM   1299  CG1 VAL A 175     -15.416 -20.402   4.475  1.00 98.12           C  
ATOM   1300  CG2 VAL A 175     -15.591 -19.037   2.425  1.00 98.12           C  
ATOM   1301  N   LEU A 176     -12.243 -18.924   5.627  1.00 97.94           N  
ATOM   1302  CA  LEU A 176     -11.462 -19.213   6.834  1.00 97.94           C  
ATOM   1303  C   LEU A 176     -11.345 -17.982   7.743  1.00 97.94           C  
ATOM   1304  CB  LEU A 176     -10.066 -19.727   6.444  1.00 97.94           C  
ATOM   1305  O   LEU A 176     -11.512 -18.100   8.956  1.00 97.94           O  
ATOM   1306  CG  LEU A 176     -10.040 -21.144   5.843  1.00 97.94           C  
ATOM   1307  CD1 LEU A 176      -8.618 -21.460   5.379  1.00 97.94           C  
ATOM   1308  CD2 LEU A 176     -10.465 -22.211   6.855  1.00 97.94           C  
ATOM   1309  N   SER A 177     -11.121 -16.797   7.170  1.00 97.62           N  
ATOM   1310  CA  SER A 177     -11.122 -15.530   7.907  1.00 97.62           C  
ATOM   1311  C   SER A 177     -12.460 -15.295   8.620  1.00 97.62           C  
ATOM   1312  CB  SER A 177     -10.793 -14.379   6.953  1.00 97.62           C  
ATOM   1313  O   SER A 177     -12.468 -15.068   9.833  1.00 97.62           O  
ATOM   1314  OG  SER A 177     -10.816 -13.144   7.635  1.00 97.62           O  
ATOM   1315  N   MET A 178     -13.593 -15.456   7.921  1.00 97.31           N  
ATOM   1316  CA  MET A 178     -14.933 -15.322   8.512  1.00 97.31           C  
ATOM   1317  C   MET A 178     -15.158 -16.313   9.664  1.00 97.31           C  
ATOM   1318  CB  MET A 178     -16.025 -15.535   7.449  1.00 97.31           C  
ATOM   1319  O   MET A 178     -15.687 -15.941  10.711  1.00 97.31           O  
ATOM   1320  CG  MET A 178     -16.083 -14.419   6.402  1.00 97.31           C  
ATOM   1321  SD  MET A 178     -17.333 -14.654   5.108  1.00 97.31           S  
ATOM   1322  CE  MET A 178     -18.846 -14.328   6.048  1.00 97.31           C  
ATOM   1323  N   LEU A 179     -14.727 -17.570   9.509  1.00 97.50           N  
ATOM   1324  CA  LEU A 179     -14.841 -18.599  10.550  1.00 97.50           C  
ATOM   1325  C   LEU A 179     -13.983 -18.288  11.784  1.00 97.50           C  
ATOM   1326  CB  LEU A 179     -14.437 -19.963   9.963  1.00 97.50           C  
ATOM   1327  O   LEU A 179     -14.395 -18.561  12.915  1.00 97.50           O  
ATOM   1328  CG  LEU A 179     -15.419 -20.547   8.932  1.00 97.50           C  
ATOM   1329  CD1 LEU A 179     -14.813 -21.810   8.322  1.00 97.50           C  
ATOM   1330  CD2 LEU A 179     -16.767 -20.910   9.562  1.00 97.50           C  
ATOM   1331  N   LEU A 180     -12.798 -17.711  11.585  1.00 96.81           N  
ATOM   1332  CA  LEU A 180     -11.896 -17.343  12.675  1.00 96.81           C  
ATOM   1333  C   LEU A 180     -12.367 -16.096  13.433  1.00 96.81           C  
ATOM   1334  CB  LEU A 180     -10.479 -17.154  12.124  1.00 96.81           C  
ATOM   1335  O   LEU A 180     -12.218 -16.048  14.653  1.00 96.81           O  
ATOM   1336  CG  LEU A 180      -9.779 -18.465  11.724  1.00 96.81           C  
ATOM   1337  CD1 LEU A 180      -8.471 -18.106  11.034  1.00 96.81           C  
ATOM   1338  CD2 LEU A 180      -9.441 -19.350  12.926  1.00 96.81           C  
ATOM   1339  N   ILE A 181     -12.969 -15.132  12.732  1.00 95.44           N  
ATOM   1340  CA  ILE A 181     -13.560 -13.916  13.317  1.00 95.44           C  
ATOM   1341  C   ILE A 181     -14.920 -14.217  13.977  1.00 95.44           C  
ATOM   1342  CB  ILE A 181     -13.638 -12.819  12.225  1.00 95.44           C  
ATOM   1343  O   ILE A 181     -15.382 -13.477  14.847  1.00 95.44           O  
ATOM   1344  CG1 ILE A 181     -12.212 -12.406  11.781  1.00 95.44           C  
ATOM   1345  CG2 ILE A 181     -14.406 -11.574  12.710  1.00 95.44           C  
ATOM   1346  CD1 ILE A 181     -12.174 -11.573  10.495  1.00 95.44           C  
ATOM   1347  N   LYS A 182     -15.573 -15.329  13.613  1.00 93.25           N  
ATOM   1348  CA  LYS A 182     -16.852 -15.739  14.203  1.00 93.25           C  
ATOM   1349  C   LYS A 182     -16.754 -15.851  15.730  1.00 93.25           C  
ATOM   1350  CB  LYS A 182     -17.324 -17.057  13.571  1.00 93.25           C  
ATOM   1351  O   LYS A 182     -15.906 -16.568  16.267  1.00 93.25           O  
ATOM   1352  CG  LYS A 182     -18.787 -17.368  13.919  1.00 93.25           C  
ATOM   1353  CD  LYS A 182     -19.227 -18.698  13.295  1.00 93.25           C  
ATOM   1354  CE  LYS A 182     -20.726 -18.923  13.535  1.00 93.25           C  
ATOM   1355  NZ  LYS A 182     -21.180 -20.241  13.022  1.00 93.25           N  
ATOM   1356  N   GLY A 183     -17.687 -15.185  16.410  1.00 88.75           N  
ATOM   1357  CA  GLY A 183     -17.772 -15.133  17.872  1.00 88.75           C  
ATOM   1358  C   GLY A 183     -17.062 -13.933  18.501  1.00 88.75           C  
ATOM   1359  O   GLY A 183     -17.185 -13.735  19.705  1.00 88.75           O  
ATOM   1360  N   THR A 184     -16.354 -13.112  17.719  1.00 93.06           N  
ATOM   1361  CA  THR A 184     -15.890 -11.802  18.189  1.00 93.06           C  
ATOM   1362  C   THR A 184     -17.097 -10.876  18.379  1.00 93.06           C  
ATOM   1363  CB  THR A 184     -14.868 -11.204  17.219  1.00 93.06           C  
ATOM   1364  O   THR A 184     -17.902 -10.758  17.449  1.00 93.06           O  
ATOM   1365  CG2 THR A 184     -14.303  -9.865  17.685  1.00 93.06           C  
ATOM   1366  OG1 THR A 184     -13.767 -12.083  17.163  1.00 93.06           O  
ATOM   1367  N   PRO A 185     -17.262 -10.242  19.558  1.00 92.56           N  
ATOM   1368  CA  PRO A 185     -18.361  -9.313  19.791  1.00 92.56           C  
ATOM   1369  C   PRO A 185     -18.317  -8.133  18.814  1.00 92.56           C  
ATOM   1370  CB  PRO A 185     -18.267  -8.879  21.259  1.00 92.56           C  
ATOM   1371  O   PRO A 185     -17.278  -7.803  18.247  1.00 92.56           O  
ATOM   1372  CG  PRO A 185     -17.415  -9.968  21.908  1.00 92.56           C  
ATOM   1373  CD  PRO A 185     -16.494 -10.422  20.781  1.00 92.56           C  
ATOM   1374  N   GLU A 186     -19.460  -7.494  18.585  1.00 91.38           N  
ATOM   1375  CA  GLU A 186     -19.489  -6.327  17.706  1.00 91.38           C  
ATOM   1376  C   GLU A 186     -18.883  -5.100  18.403  1.00 91.38           C  
ATOM   1377  CB  GLU A 186     -20.916  -6.077  17.194  1.00 91.38           C  
ATOM   1378  O   GLU A 186     -19.082  -4.888  19.599  1.00 91.38           O  
ATOM   1379  CG  GLU A 186     -20.993  -4.970  16.133  1.00 91.38           C  
ATOM   1380  CD  GLU A 186     -20.052  -5.252  14.955  1.00 91.38           C  
ATOM   1381  OE1 GLU A 186     -18.911  -4.738  14.959  1.00 91.38           O  
ATOM   1382  OE2 GLU A 186     -20.438  -6.003  14.041  1.00 91.38           O  
ATOM   1383  N   THR A 187     -18.180  -4.265  17.636  1.00 85.38           N  
ATOM   1384  CA  THR A 187     -17.616  -2.993  18.102  1.00 85.38           C  
ATOM   1385  C   THR A 187     -18.091  -1.866  17.204  1.00 85.38           C  
ATOM   1386  CB  THR A 187     -16.083  -3.009  18.174  1.00 85.38           C  
ATOM   1387  O   THR A 187     -17.898  -1.888  15.992  1.00 85.38           O  
ATOM   1388  CG2 THR A 187     -15.599  -4.019  19.191  1.00 85.38           C  
ATOM   1389  OG1 THR A 187     -15.499  -3.421  16.966  1.00 85.38           O  
ATOM   1390  N   LYS A 188     -18.719  -0.860  17.803  1.00 83.94           N  
ATOM   1391  CA  LYS A 188     -19.212   0.343  17.128  1.00 83.94           C  
ATOM   1392  C   LYS A 188     -18.913   1.558  17.995  1.00 83.94           C  
ATOM   1393  CB  LYS A 188     -20.708   0.204  16.794  1.00 83.94           C  
ATOM   1394  O   LYS A 188     -18.702   1.423  19.197  1.00 83.94           O  
ATOM   1395  CG  LYS A 188     -21.590  -0.038  18.029  1.00 83.94           C  
ATOM   1396  CD  LYS A 188     -23.060  -0.175  17.629  1.00 83.94           C  
ATOM   1397  CE  LYS A 188     -23.890  -0.441  18.888  1.00 83.94           C  
ATOM   1398  NZ  LYS A 188     -25.325  -0.611  18.563  1.00 83.94           N  
ATOM   1399  N   SER A 189     -18.873   2.729  17.384  1.00 76.19           N  
ATOM   1400  CA  SER A 189     -18.732   3.992  18.095  1.00 76.19           C  
ATOM   1401  C   SER A 189     -20.055   4.330  18.790  1.00 76.19           C  
ATOM   1402  CB  SER A 189     -18.230   5.041  17.100  1.00 76.19           C  
ATOM   1403  O   SER A 189     -21.120   4.305  18.175  1.00 76.19           O  
ATOM   1404  OG  SER A 189     -18.484   6.369  17.509  1.00 76.19           O  
ATOM   1405  N   GLU A 190     -20.004   4.612  20.093  1.00 66.38           N  
ATOM   1406  CA  GLU A 190     -21.201   4.916  20.895  1.00 66.38           C  
ATOM   1407  C   GLU A 190     -21.826   6.271  20.523  1.00 66.38           C  
ATOM   1408  CB  GLU A 190     -20.857   4.868  22.393  1.00 66.38           C  
ATOM   1409  O   GLU A 190     -23.030   6.467  20.673  1.00 66.38           O  
ATOM   1410  CG  GLU A 190     -20.435   3.459  22.843  1.00 66.38           C  
ATOM   1411  CD  GLU A 190     -20.346   3.307  24.370  1.00 66.38           C  
ATOM   1412  OE1 GLU A 190     -20.384   2.139  24.819  1.00 66.38           O  
ATOM   1413  OE2 GLU A 190     -20.234   4.341  25.063  1.00 66.38           O  
ATOM   1414  N   VAL A 191     -21.021   7.181  19.966  1.00 62.22           N  
ATOM   1415  CA  VAL A 191     -21.392   8.574  19.668  1.00 62.22           C  
ATOM   1416  C   VAL A 191     -21.990   8.733  18.258  1.00 62.22           C  
ATOM   1417  CB  VAL A 191     -20.158   9.485  19.879  1.00 62.22           C  
ATOM   1418  O   VAL A 191     -22.736   9.668  17.993  1.00 62.22           O  
ATOM   1419  CG1 VAL A 191     -20.500  10.975  19.777  1.00 62.22           C  
ATOM   1420  CG2 VAL A 191     -19.513   9.267  21.260  1.00 62.22           C  
ATOM   1421  N   THR A 192     -21.727   7.806  17.330  1.00 59.25           N  
ATOM   1422  CA  THR A 192     -22.080   7.957  15.896  1.00 59.25           C  
ATOM   1423  C   THR A 192     -23.518   7.570  15.526  1.00 59.25           C  
ATOM   1424  CB  THR A 192     -21.091   7.218  14.978  1.00 59.25           C  
ATOM   1425  O   THR A 192     -23.908   7.687  14.361  1.00 59.25           O  
ATOM   1426  CG2 THR A 192     -19.833   8.030  14.696  1.00 59.25           C  
ATOM   1427  OG1 THR A 192     -20.698   6.005  15.553  1.00 59.25           O  
ATOM   1428  N   ASN A 193     -24.349   7.152  16.485  1.00 54.12           N  
ATOM   1429  CA  ASN A 193     -25.735   6.747  16.211  1.00 54.12           C  
ATOM   1430  C   ASN A 193     -26.665   7.907  15.797  1.00 54.12           C  
ATOM   1431  CB  ASN A 193     -26.287   5.969  17.422  1.00 54.12           C  
ATOM   1432  O   ASN A 193     -27.723   7.651  15.225  1.00 54.12           O  
ATOM   1433  CG  ASN A 193     -26.290   4.460  17.240  1.00 54.12           C  
ATOM   1434  ND2 ASN A 193     -26.422   3.733  18.323  1.00 54.12           N  
ATOM   1435  OD1 ASN A 193     -26.236   3.900  16.155  1.00 54.12           O  
ATOM   1436  N   THR A 194     -26.285   9.165  16.032  1.00 55.97           N  
ATOM   1437  CA  THR A 194     -27.152  10.340  15.819  1.00 55.97           C  
ATOM   1438  C   THR A 194     -26.970  11.043  14.470  1.00 55.97           C  
ATOM   1439  CB  THR A 194     -26.946  11.351  16.957  1.00 55.97           C  
ATOM   1440  O   THR A 194     -27.861  11.782  14.058  1.00 55.97           O  
ATOM   1441  CG2 THR A 194     -27.482  10.807  18.283  1.00 55.97           C  
ATOM   1442  OG1 THR A 194     -25.565  11.569  17.114  1.00 55.97           O  
ATOM   1443  N   HIS A 195     -25.872  10.809  13.739  1.00 63.31           N  
ATOM   1444  CA  HIS A 195     -25.540  11.598  12.542  1.00 63.31           C  
ATOM   1445  C   HIS A 195     -25.683  10.816  11.225  1.00 63.31           C  
ATOM   1446  CB  HIS A 195     -24.171  12.267  12.714  1.00 63.31           C  
ATOM   1447  O   HIS A 195     -25.436   9.605  11.142  1.00 63.31           O  
ATOM   1448  CG  HIS A 195     -24.154  13.234  13.876  1.00 63.31           C  
ATOM   1449  CD2 HIS A 195     -23.666  12.990  15.133  1.00 63.31           C  
ATOM   1450  ND1 HIS A 195     -24.708  14.498  13.900  1.00 63.31           N  
ATOM   1451  CE1 HIS A 195     -24.561  14.996  15.139  1.00 63.31           C  
ATOM   1452  NE2 HIS A 195     -23.951  14.101  15.931  1.00 63.31           N  
ATOM   1453  N   LYS A 196     -26.120  11.507  10.163  1.00 72.69           N  
ATOM   1454  CA  LYS A 196     -26.244  10.944   8.806  1.00 72.69           C  
ATOM   1455  C   LYS A 196     -24.852  10.741   8.184  1.00 72.69           C  
ATOM   1456  CB  LYS A 196     -27.170  11.813   7.931  1.00 72.69           C  
ATOM   1457  O   LYS A 196     -23.896  11.413   8.553  1.00 72.69           O  
ATOM   1458  CG  LYS A 196     -28.625  11.823   8.441  1.00 72.69           C  
ATOM   1459  CD  LYS A 196     -29.560  12.603   7.502  1.00 72.69           C  
ATOM   1460  CE  LYS A 196     -30.990  12.640   8.067  1.00 72.69           C  
ATOM   1461  NZ  LYS A 196     -31.909  13.429   7.204  1.00 72.69           N  
ATOM   1462  N   PHE A 197     -24.738   9.763   7.286  1.00 78.44           N  
ATOM   1463  CA  PHE A 197     -23.501   9.503   6.543  1.00 78.44           C  
ATOM   1464  C   PHE A 197     -23.311  10.575   5.463  1.00 78.44           C  
ATOM   1465  CB  PHE A 197     -23.575   8.092   5.939  1.00 78.44           C  
ATOM   1466  O   PHE A 197     -24.283  10.912   4.782  1.00 78.44           O  
ATOM   1467  CG  PHE A 197     -22.355   7.700   5.132  1.00 78.44           C  
ATOM   1468  CD1 PHE A 197     -22.349   7.868   3.735  1.00 78.44           C  
ATOM   1469  CD2 PHE A 197     -21.209   7.207   5.780  1.00 78.44           C  
ATOM   1470  CE1 PHE A 197     -21.204   7.546   2.988  1.00 78.44           C  
ATOM   1471  CE2 PHE A 197     -20.063   6.888   5.034  1.00 78.44           C  
ATOM   1472  CZ  PHE A 197     -20.060   7.054   3.638  1.00 78.44           C  
ATOM   1473  N   ASP A 198     -22.090  11.086   5.294  1.00 82.25           N  
ATOM   1474  CA  ASP A 198     -21.792  12.124   4.305  1.00 82.25           C  
ATOM   1475  C   ASP A 198     -21.693  11.551   2.880  1.00 82.25           C  
ATOM   1476  CB  ASP A 198     -20.554  12.939   4.701  1.00 82.25           C  
ATOM   1477  O   ASP A 198     -20.624  11.248   2.348  1.00 82.25           O  
ATOM   1478  CG  ASP A 198     -20.403  14.174   3.801  1.00 82.25           C  
ATOM   1479  OD1 ASP A 198     -21.287  14.392   2.930  1.00 82.25           O  
ATOM   1480  OD2 ASP A 198     -19.426  14.915   3.995  1.00 82.25           O  
ATOM   1481  N   VAL A 199     -22.858  11.373   2.256  1.00 85.00           N  
ATOM   1482  CA  VAL A 199     -22.970  10.913   0.865  1.00 85.00           C  
ATOM   1483  C   VAL A 199     -22.430  11.965  -0.107  1.00 85.00           C  
ATOM   1484  CB  VAL A 199     -24.434  10.567   0.521  1.00 85.00           C  
ATOM   1485  O   VAL A 199     -21.830  11.605  -1.117  1.00 85.00           O  
ATOM   1486  CG1 VAL A 199     -24.587  10.057  -0.917  1.00 85.00           C  
ATOM   1487  CG2 VAL A 199     -24.999   9.476   1.441  1.00 85.00           C  
ATOM   1488  N   ALA A 200     -22.624  13.255   0.185  1.00 85.88           N  
ATOM   1489  CA  ALA A 200     -22.186  14.336  -0.691  1.00 85.88           C  
ATOM   1490  C   ALA A 200     -20.654  14.417  -0.734  1.00 85.88           C  
ATOM   1491  CB  ALA A 200     -22.828  15.647  -0.224  1.00 85.88           C  
ATOM   1492  O   ALA A 200     -20.079  14.395  -1.824  1.00 85.88           O  
ATOM   1493  N   GLY A 201     -19.997  14.415   0.430  1.00 85.75           N  
ATOM   1494  CA  GLY A 201     -18.540  14.357   0.553  1.00 85.75           C  
ATOM   1495  C   GLY A 201     -17.955  13.129  -0.145  1.00 85.75           C  
ATOM   1496  O   GLY A 201     -17.001  13.254  -0.915  1.00 85.75           O  
ATOM   1497  N   LEU A 202     -18.589  11.956   0.004  1.00 87.69           N  
ATOM   1498  CA  LEU A 202     -18.170  10.740  -0.701  1.00 87.69           C  
ATOM   1499  C   LEU A 202     -18.258  10.882  -2.228  1.00 87.69           C  
ATOM   1500  CB  LEU A 202     -18.995   9.534  -0.214  1.00 87.69           C  
ATOM   1501  O   LEU A 202     -17.318  10.499  -2.919  1.00 87.69           O  
ATOM   1502  CG  LEU A 202     -18.562   8.196  -0.849  1.00 87.69           C  
ATOM   1503  CD1 LEU A 202     -17.124   7.807  -0.495  1.00 87.69           C  
ATOM   1504  CD2 LEU A 202     -19.480   7.072  -0.369  1.00 87.69           C  
ATOM   1505  N   ILE A 203     -19.354  11.428  -2.769  1.00 89.38           N  
ATOM   1506  CA  ILE A 203     -19.506  11.626  -4.222  1.00 89.38           C  
ATOM   1507  C   ILE A 203     -18.412  12.558  -4.749  1.00 89.38           C  
ATOM   1508  CB  ILE A 203     -20.921  12.150  -4.569  1.00 89.38           C  
ATOM   1509  O   ILE A 203     -17.775  12.250  -5.756  1.00 89.38           O  
ATOM   1510  CG1 ILE A 203     -21.962  11.026  -4.361  1.00 89.38           C  
ATOM   1511  CG2 ILE A 203     -20.997  12.663  -6.023  1.00 89.38           C  
ATOM   1512  CD1 ILE A 203     -23.415  11.520  -4.376  1.00 89.38           C  
ATOM   1513  N   VAL A 204     -18.155  13.673  -4.061  1.00 89.75           N  
ATOM   1514  CA  VAL A 204     -17.119  14.628  -4.478  1.00 89.75           C  
ATOM   1515  C   VAL A 204     -15.727  13.990  -4.408  1.00 89.75           C  
ATOM   1516  CB  VAL A 204     -17.193  15.921  -3.649  1.00 89.75           C  
ATOM   1517  O   VAL A 204     -14.940  14.141  -5.344  1.00 89.75           O  
ATOM   1518  CG1 VAL A 204     -16.139  16.923  -4.121  1.00 89.75           C  
ATOM   1519  CG2 VAL A 204     -18.547  16.630  -3.804  1.00 89.75           C  
ATOM   1520  N   LEU A 205     -15.438  13.215  -3.356  1.00 87.69           N  
ATOM   1521  CA  LEU A 205     -14.187  12.465  -3.218  1.00 87.69           C  
ATOM   1522  C   LEU A 205     -14.007  11.444  -4.352  1.00 87.69           C  
ATOM   1523  CB  LEU A 205     -14.167  11.782  -1.836  1.00 87.69           C  
ATOM   1524  O   LEU A 205     -12.928  11.361  -4.936  1.00 87.69           O  
ATOM   1525  CG  LEU A 205     -12.887  10.975  -1.542  1.00 87.69           C  
ATOM   1526  CD1 LEU A 205     -11.645  11.862  -1.504  1.00 87.69           C  
ATOM   1527  CD2 LEU A 205     -12.995  10.264  -0.197  1.00 87.69           C  
ATOM   1528  N   VAL A 206     -15.059  10.697  -4.698  1.00 88.88           N  
ATOM   1529  CA  VAL A 206     -15.059   9.732  -5.810  1.00 88.88           C  
ATOM   1530  C   VAL A 206     -14.745  10.434  -7.131  1.00 88.88           C  
ATOM   1531  CB  VAL A 206     -16.413   8.991  -5.875  1.00 88.88           C  
ATOM   1532  O   VAL A 206     -13.846   9.999  -7.849  1.00 88.88           O  
ATOM   1533  CG1 VAL A 206     -16.627   8.217  -7.183  1.00 88.88           C  
ATOM   1534  CG2 VAL A 206     -16.554   7.983  -4.726  1.00 88.88           C  
ATOM   1535  N   VAL A 207     -15.427  11.543  -7.436  1.00 90.00           N  
ATOM   1536  CA  VAL A 207     -15.194  12.323  -8.666  1.00 90.00           C  
ATOM   1537  C   VAL A 207     -13.759  12.849  -8.722  1.00 90.00           C  
ATOM   1538  CB  VAL A 207     -16.210  13.477  -8.781  1.00 90.00           C  
ATOM   1539  O   VAL A 207     -13.103  12.732  -9.761  1.00 90.00           O  
ATOM   1540  CG1 VAL A 207     -15.873  14.439  -9.931  1.00 90.00           C  
ATOM   1541  CG2 VAL A 207     -17.621  12.933  -9.042  1.00 90.00           C  
ATOM   1542  N   MET A 208     -13.247  13.379  -7.608  1.00 89.31           N  
ATOM   1543  CA  MET A 208     -11.872  13.867  -7.506  1.00 89.31           C  
ATOM   1544  C   MET A 208     -10.858  12.747  -7.771  1.00 89.31           C  
ATOM   1545  CB  MET A 208     -11.658  14.482  -6.114  1.00 89.31           C  
ATOM   1546  O   MET A 208      -9.977  12.896  -8.617  1.00 89.31           O  
ATOM   1547  CG  MET A 208     -10.259  15.093  -5.978  1.00 89.31           C  
ATOM   1548  SD  MET A 208      -9.901  15.857  -4.375  1.00 89.31           S  
ATOM   1549  CE  MET A 208     -10.082  14.449  -3.257  1.00 89.31           C  
ATOM   1550  N   LEU A 209     -10.982  11.615  -7.071  1.00 85.12           N  
ATOM   1551  CA  LEU A 209     -10.028  10.509  -7.156  1.00 85.12           C  
ATOM   1552  C   LEU A 209     -10.074   9.789  -8.505  1.00 85.12           C  
ATOM   1553  CB  LEU A 209     -10.291   9.521  -6.008  1.00 85.12           C  
ATOM   1554  O   LEU A 209      -9.026   9.395  -9.017  1.00 85.12           O  
ATOM   1555  CG  LEU A 209      -9.918  10.052  -4.612  1.00 85.12           C  
ATOM   1556  CD1 LEU A 209     -10.216   8.971  -3.575  1.00 85.12           C  
ATOM   1557  CD2 LEU A 209      -8.443  10.437  -4.526  1.00 85.12           C  
ATOM   1558  N   LEU A 210     -11.257   9.650  -9.103  1.00 86.94           N  
ATOM   1559  CA  LEU A 210     -11.414   9.069 -10.433  1.00 86.94           C  
ATOM   1560  C   LEU A 210     -10.787   9.968 -11.502  1.00 86.94           C  
ATOM   1561  CB  LEU A 210     -12.905   8.788 -10.669  1.00 86.94           C  
ATOM   1562  O   LEU A 210     -10.004   9.485 -12.319  1.00 86.94           O  
ATOM   1563  CG  LEU A 210     -13.179   7.972 -11.947  1.00 86.94           C  
ATOM   1564  CD1 LEU A 210     -14.316   6.981 -11.697  1.00 86.94           C  
ATOM   1565  CD2 LEU A 210     -13.573   8.865 -13.126  1.00 86.94           C  
ATOM   1566  N   SER A 211     -11.053  11.276 -11.453  1.00 87.75           N  
ATOM   1567  CA  SER A 211     -10.453  12.238 -12.389  1.00 87.75           C  
ATOM   1568  C   SER A 211      -8.928  12.243 -12.270  1.00 87.75           C  
ATOM   1569  CB  SER A 211     -11.000  13.648 -12.151  1.00 87.75           C  
ATOM   1570  O   SER A 211      -8.220  12.156 -13.272  1.00 87.75           O  
ATOM   1571  OG  SER A 211     -12.408  13.633 -12.236  1.00 87.75           O  
ATOM   1572  N   LEU A 212      -8.417  12.242 -11.036  1.00 84.81           N  
ATOM   1573  CA  LEU A 212      -6.988  12.163 -10.747  1.00 84.81           C  
ATOM   1574  C   LEU A 212      -6.363  10.859 -11.261  1.00 84.81           C  
ATOM   1575  CB  LEU A 212      -6.823  12.310  -9.227  1.00 84.81           C  
ATOM   1576  O   LEU A 212      -5.279  10.879 -11.842  1.00 84.81           O  
ATOM   1577  CG  LEU A 212      -5.378  12.189  -8.731  1.00 84.81           C  
ATOM   1578  CD1 LEU A 212      -4.489  13.316  -9.260  1.00 84.81           C  
ATOM   1579  CD2 LEU A 212      -5.390  12.201  -7.204  1.00 84.81           C  
ATOM   1580  N   ASN A 213      -7.043   9.723 -11.087  1.00 82.50           N  
ATOM   1581  CA  ASN A 213      -6.569   8.440 -11.594  1.00 82.50           C  
ATOM   1582  C   ASN A 213      -6.439   8.446 -13.123  1.00 82.50           C  
ATOM   1583  CB  ASN A 213      -7.513   7.328 -11.120  1.00 82.50           C  
ATOM   1584  O   ASN A 213      -5.434   7.962 -13.643  1.00 82.50           O  
ATOM   1585  CG  ASN A 213      -7.011   5.964 -11.551  1.00 82.50           C  
ATOM   1586  ND2 ASN A 213      -6.168   5.341 -10.763  1.00 82.50           N  
ATOM   1587  OD1 ASN A 213      -7.343   5.448 -12.602  1.00 82.50           O  
ATOM   1588  N   VAL A 214      -7.402   9.030 -13.841  1.00 81.75           N  
ATOM   1589  CA  VAL A 214      -7.340   9.149 -15.307  1.00 81.75           C  
ATOM   1590  C   VAL A 214      -6.180  10.050 -15.733  1.00 81.75           C  
ATOM   1591  CB  VAL A 214      -8.677   9.646 -15.891  1.00 81.75           C  
ATOM   1592  O   VAL A 214      -5.427   9.670 -16.627  1.00 81.75           O  
ATOM   1593  CG1 VAL A 214      -8.605   9.810 -17.416  1.00 81.75           C  
ATOM   1594  CG2 VAL A 214      -9.805   8.641 -15.620  1.00 81.75           C  
ATOM   1595  N   VAL A 215      -5.967  11.190 -15.066  1.00 82.50           N  
ATOM   1596  CA  VAL A 215      -4.811  12.074 -15.327  1.00 82.50           C  
ATOM   1597  C   VAL A 215      -3.497  11.309 -15.180  1.00 82.50           C  
ATOM   1598  CB  VAL A 215      -4.828  13.296 -14.384  1.00 82.50           C  
ATOM   1599  O   VAL A 215      -2.646  11.367 -16.064  1.00 82.50           O  
ATOM   1600  CG1 VAL A 215      -3.555  14.145 -14.434  1.00 82.50           C  
ATOM   1601  CG2 VAL A 215      -5.983  14.224 -14.753  1.00 82.50           C  
ATOM   1602  N   ILE A 216      -3.351  10.548 -14.095  1.00 74.62           N  
ATOM   1603  CA  ILE A 216      -2.132   9.790 -13.798  1.00 74.62           C  
ATOM   1604  C   ILE A 216      -1.913   8.645 -14.795  1.00 74.62           C  
ATOM   1605  CB  ILE A 216      -2.195   9.291 -12.335  1.00 74.62           C  
ATOM   1606  O   ILE A 216      -0.802   8.440 -15.275  1.00 74.62           O  
ATOM   1607  CG1 ILE A 216      -1.969  10.481 -11.373  1.00 74.62           C  
ATOM   1608  CG2 ILE A 216      -1.179   8.162 -12.094  1.00 74.62           C  
ATOM   1609  CD1 ILE A 216      -2.235  10.155  -9.897  1.00 74.62           C  
ATOM   1610  N   THR A 217      -2.956   7.874 -15.097  1.00 71.62           N  
ATOM   1611  CA  THR A 217      -2.820   6.617 -15.855  1.00 71.62           C  
ATOM   1612  C   THR A 217      -2.927   6.800 -17.365  1.00 71.62           C  
ATOM   1613  CB  THR A 217      -3.855   5.579 -15.407  1.00 71.62           C  
ATOM   1614  O   THR A 217      -2.366   6.008 -18.121  1.00 71.62           O  
ATOM   1615  CG2 THR A 217      -3.679   5.157 -13.948  1.00 71.62           C  
ATOM   1616  OG1 THR A 217      -5.164   6.070 -15.569  1.00 71.62           O  
ATOM   1617  N   LYS A 218      -3.652   7.824 -17.822  1.00 73.56           N  
ATOM   1618  CA  LYS A 218      -3.918   8.095 -19.241  1.00 73.56           C  
ATOM   1619  C   LYS A 218      -3.365   9.436 -19.712  1.00 73.56           C  
ATOM   1620  CB  LYS A 218      -5.429   7.982 -19.531  1.00 73.56           C  
ATOM   1621  O   LYS A 218      -3.444   9.695 -20.906  1.00 73.56           O  
ATOM   1622  CG  LYS A 218      -6.039   6.594 -19.276  1.00 73.56           C  
ATOM   1623  CD  LYS A 218      -5.525   5.535 -20.262  1.00 73.56           C  
ATOM   1624  CE  LYS A 218      -6.258   4.207 -20.038  1.00 73.56           C  
ATOM   1625  NZ  LYS A 218      -5.825   3.174 -21.012  1.00 73.56           N  
ATOM   1626  N   GLY A 219      -2.765  10.255 -18.844  1.00 73.31           N  
ATOM   1627  CA  GLY A 219      -2.247  11.580 -19.210  1.00 73.31           C  
ATOM   1628  C   GLY A 219      -1.301  11.563 -20.414  1.00 73.31           C  
ATOM   1629  O   GLY A 219      -1.486  12.343 -21.343  1.00 73.31           O  
ATOM   1630  N   ALA A 220      -0.365  10.608 -20.460  1.00 69.69           N  
ATOM   1631  CA  ALA A 220       0.538  10.442 -21.601  1.00 69.69           C  
ATOM   1632  C   ALA A 220      -0.206  10.112 -22.909  1.00 69.69           C  
ATOM   1633  CB  ALA A 220       1.557   9.346 -21.265  1.00 69.69           C  
ATOM   1634  O   ALA A 220       0.100  10.684 -23.950  1.00 69.69           O  
ATOM   1635  N   ALA A 221      -1.203   9.222 -22.852  1.00 72.44           N  
ATOM   1636  CA  ALA A 221      -1.993   8.816 -24.016  1.00 72.44           C  
ATOM   1637  C   ALA A 221      -2.966   9.910 -24.486  1.00 72.44           C  
ATOM   1638  CB  ALA A 221      -2.743   7.525 -23.662  1.00 72.44           C  
ATOM   1639  O   ALA A 221      -3.238  10.023 -25.676  1.00 72.44           O  
ATOM   1640  N   LEU A 222      -3.481  10.720 -23.557  1.00 75.25           N  
ATOM   1641  CA  LEU A 222      -4.332  11.876 -23.849  1.00 75.25           C  
ATOM   1642  C   LEU A 222      -3.538  13.050 -24.439  1.00 75.25           C  
ATOM   1643  CB  LEU A 222      -5.051  12.303 -22.554  1.00 75.25           C  
ATOM   1644  O   LEU A 222      -4.140  13.934 -25.044  1.00 75.25           O  
ATOM   1645  CG  LEU A 222      -6.136  11.320 -22.079  1.00 75.25           C  
ATOM   1646  CD1 LEU A 222      -6.595  11.692 -20.668  1.00 75.25           C  
ATOM   1647  CD2 LEU A 222      -7.359  11.332 -22.998  1.00 75.25           C  
ATOM   1648  N   GLY A 223      -2.214  13.051 -24.265  1.00 74.06           N  
ATOM   1649  CA  GLY A 223      -1.336  14.172 -24.565  1.00 74.06           C  
ATOM   1650  C   GLY A 223      -1.397  15.226 -23.461  1.00 74.06           C  
ATOM   1651  O   GLY A 223      -2.455  15.779 -23.163  1.00 74.06           O  
ATOM   1652  N   TYR A 224      -0.247  15.555 -22.873  1.00 74.75           N  
ATOM   1653  CA  TYR A 224      -0.159  16.515 -21.764  1.00 74.75           C  
ATOM   1654  C   TYR A 224      -0.587  17.948 -22.132  1.00 74.75           C  
ATOM   1655  CB  TYR A 224       1.271  16.498 -21.209  1.00 74.75           C  
ATOM   1656  O   TYR A 224      -0.834  18.762 -21.249  1.00 74.75           O  
ATOM   1657  CG  TYR A 224       1.677  15.173 -20.592  1.00 74.75           C  
ATOM   1658  CD1 TYR A 224       1.028  14.733 -19.423  1.00 74.75           C  
ATOM   1659  CD2 TYR A 224       2.701  14.391 -21.161  1.00 74.75           C  
ATOM   1660  CE1 TYR A 224       1.402  13.522 -18.813  1.00 74.75           C  
ATOM   1661  CE2 TYR A 224       3.085  13.179 -20.552  1.00 74.75           C  
ATOM   1662  OH  TYR A 224       2.815  11.594 -18.766  1.00 74.75           O  
ATOM   1663  CZ  TYR A 224       2.438  12.749 -19.372  1.00 74.75           C  
ATOM   1664  N   THR A 225      -0.698  18.261 -23.425  1.00 79.44           N  
ATOM   1665  CA  THR A 225      -1.159  19.556 -23.952  1.00 79.44           C  
ATOM   1666  C   THR A 225      -2.622  19.546 -24.402  1.00 79.44           C  
ATOM   1667  CB  THR A 225      -0.267  19.995 -25.119  1.00 79.44           C  
ATOM   1668  O   THR A 225      -3.128  20.554 -24.890  1.00 79.44           O  
ATOM   1669  CG2 THR A 225       1.167  20.266 -24.665  1.00 79.44           C  
ATOM   1670  OG1 THR A 225      -0.212  18.967 -26.085  1.00 79.44           O  
ATOM   1671  N   SER A 226      -3.318  18.417 -24.261  1.00 83.44           N  
ATOM   1672  CA  SER A 226      -4.705  18.268 -24.694  1.00 83.44           C  
ATOM   1673  C   SER A 226      -5.677  19.001 -23.772  1.00 83.44           C  
ATOM   1674  CB  SER A 226      -5.035  16.783 -24.764  1.00 83.44           C  
ATOM   1675  O   SER A 226      -5.527  18.994 -22.548  1.00 83.44           O  
ATOM   1676  OG  SER A 226      -6.378  16.537 -25.130  1.00 83.44           O  
ATOM   1677  N   LEU A 227      -6.744  19.560 -24.353  1.00 87.31           N  
ATOM   1678  CA  LEU A 227      -7.841  20.180 -23.604  1.00 87.31           C  
ATOM   1679  C   LEU A 227      -8.460  19.203 -22.587  1.00 87.31           C  
ATOM   1680  CB  LEU A 227      -8.895  20.678 -24.611  1.00 87.31           C  
ATOM   1681  O   LEU A 227      -8.858  19.612 -21.500  1.00 87.31           O  
ATOM   1682  CG  LEU A 227      -9.952  21.620 -24.001  1.00 87.31           C  
ATOM   1683  CD1 LEU A 227      -9.354  22.986 -23.653  1.00 87.31           C  
ATOM   1684  CD2 LEU A 227     -11.087  21.837 -25.001  1.00 87.31           C  
ATOM   1685  N   TRP A 228      -8.476  17.904 -22.904  1.00 84.44           N  
ATOM   1686  CA  TRP A 228      -8.958  16.849 -22.009  1.00 84.44           C  
ATOM   1687  C   TRP A 228      -8.102  16.703 -20.748  1.00 84.44           C  
ATOM   1688  CB  TRP A 228      -8.995  15.523 -22.776  1.00 84.44           C  
ATOM   1689  O   TRP A 228      -8.642  16.519 -19.659  1.00 84.44           O  
ATOM   1690  CG  TRP A 228     -10.011  15.478 -23.872  1.00 84.44           C  
ATOM   1691  CD1 TRP A 228      -9.766  15.559 -25.201  1.00 84.44           C  
ATOM   1692  CD2 TRP A 228     -11.459  15.362 -23.739  1.00 84.44           C  
ATOM   1693  CE2 TRP A 228     -12.035  15.371 -25.043  1.00 84.44           C  
ATOM   1694  CE3 TRP A 228     -12.342  15.255 -22.642  1.00 84.44           C  
ATOM   1695  NE1 TRP A 228     -10.958  15.492 -25.895  1.00 84.44           N  
ATOM   1696  CH2 TRP A 228     -14.269  15.166 -24.142  1.00 84.44           C  
ATOM   1697  CZ2 TRP A 228     -13.417  15.273 -25.254  1.00 84.44           C  
ATOM   1698  CZ3 TRP A 228     -13.732  15.159 -22.841  1.00 84.44           C  
ATOM   1699  N   PHE A 229      -6.777  16.820 -20.874  1.00 83.62           N  
ATOM   1700  CA  PHE A 229      -5.860  16.752 -19.737  1.00 83.62           C  
ATOM   1701  C   PHE A 229      -6.072  17.942 -18.793  1.00 83.62           C  
ATOM   1702  CB  PHE A 229      -4.420  16.679 -20.262  1.00 83.62           C  
ATOM   1703  O   PHE A 229      -6.264  17.754 -17.591  1.00 83.62           O  
ATOM   1704  CG  PHE A 229      -3.373  16.602 -19.173  1.00 83.62           C  
ATOM   1705  CD1 PHE A 229      -2.680  17.759 -18.775  1.00 83.62           C  
ATOM   1706  CD2 PHE A 229      -3.076  15.365 -18.572  1.00 83.62           C  
ATOM   1707  CE1 PHE A 229      -1.681  17.675 -17.791  1.00 83.62           C  
ATOM   1708  CE2 PHE A 229      -2.081  15.283 -17.582  1.00 83.62           C  
ATOM   1709  CZ  PHE A 229      -1.388  16.440 -17.187  1.00 83.62           C  
ATOM   1710  N   PHE A 230      -6.140  19.159 -19.344  1.00 87.12           N  
ATOM   1711  CA  PHE A 230      -6.434  20.364 -18.564  1.00 87.12           C  
ATOM   1712  C   PHE A 230      -7.833  20.336 -17.942  1.00 87.12           C  
ATOM   1713  CB  PHE A 230      -6.263  21.610 -19.437  1.00 87.12           C  
ATOM   1714  O   PHE A 230      -7.984  20.718 -16.784  1.00 87.12           O  
ATOM   1715  CG  PHE A 230      -4.820  21.908 -19.787  1.00 87.12           C  
ATOM   1716  CD1 PHE A 230      -3.918  22.278 -18.771  1.00 87.12           C  
ATOM   1717  CD2 PHE A 230      -4.376  21.823 -21.119  1.00 87.12           C  
ATOM   1718  CE1 PHE A 230      -2.576  22.553 -19.085  1.00 87.12           C  
ATOM   1719  CE2 PHE A 230      -3.037  22.106 -21.434  1.00 87.12           C  
ATOM   1720  CZ  PHE A 230      -2.136  22.467 -20.417  1.00 87.12           C  
ATOM   1721  N   GLY A 231      -8.839  19.837 -18.665  1.00 89.75           N  
ATOM   1722  CA  GLY A 231     -10.196  19.661 -18.150  1.00 89.75           C  
ATOM   1723  C   GLY A 231     -10.244  18.716 -16.949  1.00 89.75           C  
ATOM   1724  O   GLY A 231     -10.841  19.051 -15.929  1.00 89.75           O  
ATOM   1725  N   LEU A 232      -9.559  17.570 -17.016  1.00 87.69           N  
ATOM   1726  CA  LEU A 232      -9.482  16.632 -15.893  1.00 87.69           C  
ATOM   1727  C   LEU A 232      -8.725  17.216 -14.694  1.00 87.69           C  
ATOM   1728  CB  LEU A 232      -8.822  15.327 -16.346  1.00 87.69           C  
ATOM   1729  O   LEU A 232      -9.173  17.049 -13.561  1.00 87.69           O  
ATOM   1730  CG  LEU A 232      -9.675  14.431 -17.254  1.00 87.69           C  
ATOM   1731  CD1 LEU A 232      -8.783  13.332 -17.831  1.00 87.69           C  
ATOM   1732  CD2 LEU A 232     -10.812  13.762 -16.476  1.00 87.69           C  
ATOM   1733  N   ILE A 233      -7.621  17.937 -14.918  1.00 87.88           N  
ATOM   1734  CA  ILE A 233      -6.917  18.654 -13.841  1.00 87.88           C  
ATOM   1735  C   ILE A 233      -7.828  19.707 -13.207  1.00 87.88           C  
ATOM   1736  CB  ILE A 233      -5.595  19.266 -14.357  1.00 87.88           C  
ATOM   1737  O   ILE A 233      -7.900  19.791 -11.981  1.00 87.88           O  
ATOM   1738  CG1 ILE A 233      -4.585  18.121 -14.575  1.00 87.88           C  
ATOM   1739  CG2 ILE A 233      -5.028  20.311 -13.372  1.00 87.88           C  
ATOM   1740  CD1 ILE A 233      -3.224  18.576 -15.101  1.00 87.88           C  
ATOM   1741  N   ALA A 234      -8.559  20.478 -14.013  1.00 90.88           N  
ATOM   1742  CA  ALA A 234      -9.515  21.456 -13.513  1.00 90.88           C  
ATOM   1743  C   ALA A 234     -10.604  20.783 -12.665  1.00 90.88           C  
ATOM   1744  CB  ALA A 234     -10.097  22.243 -14.692  1.00 90.88           C  
ATOM   1745  O   ALA A 234     -10.899  21.272 -11.577  1.00 90.88           O  
ATOM   1746  N   ILE A 235     -11.137  19.630 -13.090  1.00 92.12           N  
ATOM   1747  CA  ILE A 235     -12.097  18.847 -12.296  1.00 92.12           C  
ATOM   1748  C   ILE A 235     -11.481  18.408 -10.967  1.00 92.12           C  
ATOM   1749  CB  ILE A 235     -12.644  17.637 -13.089  1.00 92.12           C  
ATOM   1750  O   ILE A 235     -12.134  18.551  -9.939  1.00 92.12           O  
ATOM   1751  CG1 ILE A 235     -13.533  18.114 -14.259  1.00 92.12           C  
ATOM   1752  CG2 ILE A 235     -13.472  16.709 -12.175  1.00 92.12           C  
ATOM   1753  CD1 ILE A 235     -13.801  17.025 -15.306  1.00 92.12           C  
ATOM   1754  N   VAL A 236     -10.236  17.918 -10.947  1.00 88.31           N  
ATOM   1755  CA  VAL A 236      -9.553  17.539  -9.696  1.00 88.31           C  
ATOM   1756  C   VAL A 236      -9.449  18.735  -8.749  1.00 88.31           C  
ATOM   1757  CB  VAL A 236      -8.157  16.943  -9.973  1.00 88.31           C  
ATOM   1758  O   VAL A 236      -9.807  18.616  -7.579  1.00 88.31           O  
ATOM   1759  CG1 VAL A 236      -7.344  16.713  -8.691  1.00 88.31           C  
ATOM   1760  CG2 VAL A 236      -8.277  15.583 -10.665  1.00 88.31           C  
ATOM   1761  N   ILE A 237      -9.004  19.890  -9.248  1.00 89.69           N  
ATOM   1762  CA  ILE A 237      -8.834  21.110  -8.448  1.00 89.69           C  
ATOM   1763  C   ILE A 237     -10.187  21.605  -7.920  1.00 89.69           C  
ATOM   1764  CB  ILE A 237      -8.099  22.186  -9.283  1.00 89.69           C  
ATOM   1765  O   ILE A 237     -10.332  21.873  -6.728  1.00 89.69           O  
ATOM   1766  CG1 ILE A 237      -6.645  21.744  -9.575  1.00 89.69           C  
ATOM   1767  CG2 ILE A 237      -8.081  23.537  -8.549  1.00 89.69           C  
ATOM   1768  CD1 ILE A 237      -5.914  22.638 -10.586  1.00 89.69           C  
ATOM   1769  N   VAL A 238     -11.199  21.693  -8.785  1.00 92.75           N  
ATOM   1770  CA  VAL A 238     -12.548  22.138  -8.412  1.00 92.75           C  
ATOM   1771  C   VAL A 238     -13.179  21.170  -7.413  1.00 92.75           C  
ATOM   1772  CB  VAL A 238     -13.425  22.320  -9.666  1.00 92.75           C  
ATOM   1773  O   VAL A 238     -13.675  21.610  -6.378  1.00 92.75           O  
ATOM   1774  CG1 VAL A 238     -14.898  22.564  -9.321  1.00 92.75           C  
ATOM   1775  CG2 VAL A 238     -12.949  23.528 -10.486  1.00 92.75           C  
ATOM   1776  N   ALA A 239     -13.117  19.861  -7.666  1.00 90.88           N  
ATOM   1777  CA  ALA A 239     -13.638  18.847  -6.756  1.00 90.88           C  
ATOM   1778  C   ALA A 239     -12.922  18.881  -5.400  1.00 90.88           C  
ATOM   1779  CB  ALA A 239     -13.541  17.467  -7.415  1.00 90.88           C  
ATOM   1780  O   ALA A 239     -13.583  18.751  -4.377  1.00 90.88           O  
ATOM   1781  N   PHE A 240     -11.613  19.147  -5.362  1.00 87.81           N  
ATOM   1782  CA  PHE A 240     -10.875  19.341  -4.114  1.00 87.81           C  
ATOM   1783  C   PHE A 240     -11.406  20.532  -3.303  1.00 87.81           C  
ATOM   1784  CB  PHE A 240      -9.383  19.504  -4.429  1.00 87.81           C  
ATOM   1785  O   PHE A 240     -11.694  20.394  -2.114  1.00 87.81           O  
ATOM   1786  CG  PHE A 240      -8.528  19.755  -3.207  1.00 87.81           C  
ATOM   1787  CD1 PHE A 240      -8.030  21.045  -2.942  1.00 87.81           C  
ATOM   1788  CD2 PHE A 240      -8.239  18.697  -2.328  1.00 87.81           C  
ATOM   1789  CE1 PHE A 240      -7.225  21.266  -1.812  1.00 87.81           C  
ATOM   1790  CE2 PHE A 240      -7.442  18.921  -1.192  1.00 87.81           C  
ATOM   1791  CZ  PHE A 240      -6.929  20.204  -0.939  1.00 87.81           C  
ATOM   1792  N   PHE A 241     -11.604  21.696  -3.931  1.00 89.19           N  
ATOM   1793  CA  PHE A 241     -12.161  22.862  -3.235  1.00 89.19           C  
ATOM   1794  C   PHE A 241     -13.616  22.655  -2.804  1.00 89.19           C  
ATOM   1795  CB  PHE A 241     -12.034  24.113  -4.110  1.00 89.19           C  
ATOM   1796  O   PHE A 241     -13.993  23.064  -1.704  1.00 89.19           O  
ATOM   1797  CG  PHE A 241     -10.623  24.657  -4.203  1.00 89.19           C  
ATOM   1798  CD1 PHE A 241      -9.997  25.178  -3.054  1.00 89.19           C  
ATOM   1799  CD2 PHE A 241      -9.946  24.681  -5.434  1.00 89.19           C  
ATOM   1800  CE1 PHE A 241      -8.692  25.697  -3.133  1.00 89.19           C  
ATOM   1801  CE2 PHE A 241      -8.644  25.206  -5.512  1.00 89.19           C  
ATOM   1802  CZ  PHE A 241      -8.013  25.705  -4.362  1.00 89.19           C  
ATOM   1803  N   ILE A 242     -14.435  21.999  -3.632  1.00 90.12           N  
ATOM   1804  CA  ILE A 242     -15.805  21.622  -3.263  1.00 90.12           C  
ATOM   1805  C   ILE A 242     -15.775  20.667  -2.069  1.00 90.12           C  
ATOM   1806  CB  ILE A 242     -16.568  21.022  -4.465  1.00 90.12           C  
ATOM   1807  O   ILE A 242     -16.502  20.900  -1.109  1.00 90.12           O  
ATOM   1808  CG1 ILE A 242     -16.814  22.116  -5.528  1.00 90.12           C  
ATOM   1809  CG2 ILE A 242     -17.922  20.426  -4.025  1.00 90.12           C  
ATOM   1810  CD1 ILE A 242     -17.387  21.577  -6.844  1.00 90.12           C  
ATOM   1811  N   PHE A 243     -14.908  19.654  -2.089  1.00 86.69           N  
ATOM   1812  CA  PHE A 243     -14.754  18.690  -1.004  1.00 86.69           C  
ATOM   1813  C   PHE A 243     -14.416  19.402   0.307  1.00 86.69           C  
ATOM   1814  CB  PHE A 243     -13.683  17.658  -1.385  1.00 86.69           C  
ATOM   1815  O   PHE A 243     -15.133  19.246   1.288  1.00 86.69           O  
ATOM   1816  CG  PHE A 243     -13.463  16.600  -0.333  1.00 86.69           C  
ATOM   1817  CD1 PHE A 243     -12.348  16.680   0.521  1.00 86.69           C  
ATOM   1818  CD2 PHE A 243     -14.402  15.565  -0.175  1.00 86.69           C  
ATOM   1819  CE1 PHE A 243     -12.180  15.730   1.541  1.00 86.69           C  
ATOM   1820  CE2 PHE A 243     -14.235  14.621   0.849  1.00 86.69           C  
ATOM   1821  CZ  PHE A 243     -13.127  14.704   1.707  1.00 86.69           C  
ATOM   1822  N   LEU A 244     -13.415  20.289   0.306  1.00 85.31           N  
ATOM   1823  CA  LEU A 244     -13.068  21.083   1.488  1.00 85.31           C  
ATOM   1824  C   LEU A 244     -14.234  21.939   2.001  1.00 85.31           C  
ATOM   1825  CB  LEU A 244     -11.879  22.000   1.161  1.00 85.31           C  
ATOM   1826  O   LEU A 244     -14.398  22.093   3.208  1.00 85.31           O  
ATOM   1827  CG  LEU A 244     -10.530  21.293   0.950  1.00 85.31           C  
ATOM   1828  CD1 LEU A 244      -9.483  22.361   0.635  1.00 85.31           C  
ATOM   1829  CD2 LEU A 244     -10.077  20.519   2.189  1.00 85.31           C  
ATOM   1830  N   ASN A 245     -15.032  22.518   1.104  1.00 87.75           N  
ATOM   1831  CA  ASN A 245     -16.180  23.339   1.486  1.00 87.75           C  
ATOM   1832  C   ASN A 245     -17.350  22.512   2.032  1.00 87.75           C  
ATOM   1833  CB  ASN A 245     -16.615  24.177   0.276  1.00 87.75           C  
ATOM   1834  O   ASN A 245     -18.026  22.976   2.947  1.00 87.75           O  
ATOM   1835  CG  ASN A 245     -15.703  25.363   0.026  1.00 87.75           C  
ATOM   1836  ND2 ASN A 245     -15.509  25.735  -1.216  1.00 87.75           N  
ATOM   1837  OD1 ASN A 245     -15.202  26.003   0.937  1.00 87.75           O  
ATOM   1838  N   VAL A 246     -17.598  21.322   1.479  1.00 86.00           N  
ATOM   1839  CA  VAL A 246     -18.630  20.389   1.955  1.00 86.00           C  
ATOM   1840  C   VAL A 246     -18.240  19.851   3.328  1.00 86.00           C  
ATOM   1841  CB  VAL A 246     -18.865  19.256   0.933  1.00 86.00           C  
ATOM   1842  O   VAL A 246     -18.991  20.028   4.282  1.00 86.00           O  
ATOM   1843  CG1 VAL A 246     -19.764  18.139   1.478  1.00 86.00           C  
ATOM   1844  CG2 VAL A 246     -19.551  19.808  -0.327  1.00 86.00           C  
ATOM   1845  N   GLU A 247     -17.026  19.322   3.464  1.00 84.19           N  
ATOM   1846  CA  GLU A 247     -16.519  18.734   4.710  1.00 84.19           C  
ATOM   1847  C   GLU A 247     -16.476  19.747   5.865  1.00 84.19           C  
ATOM   1848  CB  GLU A 247     -15.107  18.194   4.454  1.00 84.19           C  
ATOM   1849  O   GLU A 247     -16.710  19.397   7.016  1.00 84.19           O  
ATOM   1850  CG  GLU A 247     -15.071  16.986   3.504  1.00 84.19           C  
ATOM   1851  CD  GLU A 247     -15.563  15.683   4.133  1.00 84.19           C  
ATOM   1852  OE1 GLU A 247     -16.123  14.839   3.407  1.00 84.19           O  
ATOM   1853  OE2 GLU A 247     -15.287  15.469   5.328  1.00 84.19           O  
ATOM   1854  N   LYS A 248     -16.235  21.035   5.581  1.00 82.19           N  
ATOM   1855  CA  LYS A 248     -16.286  22.096   6.604  1.00 82.19           C  
ATOM   1856  C   LYS A 248     -17.700  22.445   7.077  1.00 82.19           C  
ATOM   1857  CB  LYS A 248     -15.596  23.359   6.077  1.00 82.19           C  
ATOM   1858  O   LYS A 248     -17.831  23.070   8.126  1.00 82.19           O  
ATOM   1859  CG  LYS A 248     -14.070  23.245   6.137  1.00 82.19           C  
ATOM   1860  CD  LYS A 248     -13.448  24.490   5.499  1.00 82.19           C  
ATOM   1861  CE  LYS A 248     -11.925  24.373   5.503  1.00 82.19           C  
ATOM   1862  NZ  LYS A 248     -11.299  25.595   4.942  1.00 82.19           N  
ATOM   1863  N   LYS A 249     -18.736  22.133   6.292  1.00 82.00           N  
ATOM   1864  CA  LYS A 249     -20.132  22.525   6.559  1.00 82.00           C  
ATOM   1865  C   LYS A 249     -20.986  21.394   7.131  1.00 82.00           C  
ATOM   1866  CB  LYS A 249     -20.771  23.058   5.268  1.00 82.00           C  
ATOM   1867  O   LYS A 249     -22.048  21.678   7.673  1.00 82.00           O  
ATOM   1868  CG  LYS A 249     -20.243  24.442   4.870  1.00 82.00           C  
ATOM   1869  CD  LYS A 249     -20.908  24.885   3.561  1.00 82.00           C  
ATOM   1870  CE  LYS A 249     -20.357  26.242   3.119  1.00 82.00           C  
ATOM   1871  NZ  LYS A 249     -21.066  26.742   1.914  1.00 82.00           N  
ATOM   1872  N   VAL A 250     -20.571  20.140   6.967  1.00 80.50           N  
ATOM   1873  CA  VAL A 250     -21.327  18.960   7.409  1.00 80.50           C  
ATOM   1874  C   VAL A 250     -20.989  18.626   8.866  1.00 80.50           C  
ATOM   1875  CB  VAL A 250     -21.073  17.778   6.447  1.00 80.50           C  
ATOM   1876  O   VAL A 250     -19.828  18.655   9.260  1.00 80.50           O  
ATOM   1877  CG1 VAL A 250     -21.758  16.485   6.906  1.00 80.50           C  
ATOM   1878  CG2 VAL A 250     -21.625  18.079   5.045  1.00 80.50           C  
ATOM   1879  N   ASP A 251     -22.000  18.267   9.665  1.00 71.94           N  
ATOM   1880  CA  ASP A 251     -21.834  17.945  11.097  1.00 71.94           C  
ATOM   1881  C   ASP A 251     -20.967  16.698  11.351  1.00 71.94           C  
ATOM   1882  CB  ASP A 251     -23.212  17.694  11.732  1.00 71.94           C  
ATOM   1883  O   ASP A 251     -20.300  16.586  12.380  1.00 71.94           O  
ATOM   1884  CG  ASP A 251     -24.135  18.912  11.737  1.00 71.94           C  
ATOM   1885  OD1 ASP A 251     -23.631  20.033  11.952  1.00 71.94           O  
ATOM   1886  OD2 ASP A 251     -25.349  18.678  11.534  1.00 71.94           O  
ATOM   1887  N   ASN A 252     -20.987  15.742  10.418  1.00 73.38           N  
ATOM   1888  CA  ASN A 252     -20.205  14.509  10.462  1.00 73.38           C  
ATOM   1889  C   ASN A 252     -19.414  14.332   9.151  1.00 73.38           C  
ATOM   1890  CB  ASN A 252     -21.140  13.336  10.780  1.00 73.38           C  
ATOM   1891  O   ASN A 252     -19.868  13.588   8.276  1.00 73.38           O  
ATOM   1892  CG  ASN A 252     -20.365  12.048  10.988  1.00 73.38           C  
ATOM   1893  ND2 ASN A 252     -20.861  10.951  10.468  1.00 73.38           N  
ATOM   1894  OD1 ASN A 252     -19.335  11.994  11.641  1.00 73.38           O  
ATOM   1895  N   PRO A 253     -18.283  15.047   9.002  1.00 78.50           N  
ATOM   1896  CA  PRO A 253     -17.453  15.002   7.801  1.00 78.50           C  
ATOM   1897  C   PRO A 253     -16.915  13.593   7.532  1.00 78.50           C  
ATOM   1898  CB  PRO A 253     -16.323  16.007   8.057  1.00 78.50           C  
ATOM   1899  O   PRO A 253     -16.630  12.834   8.466  1.00 78.50           O  
ATOM   1900  CG  PRO A 253     -16.240  16.134   9.569  1.00 78.50           C  
ATOM   1901  CD  PRO A 253     -17.682  15.927  10.001  1.00 78.50           C  
ATOM   1902  N   LEU A 254     -16.733  13.247   6.256  1.00 78.75           N  
ATOM   1903  CA  LEU A 254     -16.063  12.013   5.851  1.00 78.75           C  
ATOM   1904  C   LEU A 254     -14.596  12.009   6.310  1.00 78.75           C  
ATOM   1905  CB  LEU A 254     -16.150  11.898   4.323  1.00 78.75           C  
ATOM   1906  O   LEU A 254     -14.076  10.970   6.719  1.00 78.75           O  
ATOM   1907  CG  LEU A 254     -15.884  10.480   3.793  1.00 78.75           C  
ATOM   1908  CD1 LEU A 254     -17.127   9.916   3.107  1.00 78.75           C  
ATOM   1909  CD2 LEU A 254     -14.758  10.483   2.762  1.00 78.75           C  
ATOM   1910  N   ILE A 255     -13.938  13.171   6.263  1.00 81.62           N  
ATOM   1911  CA  ILE A 255     -12.591  13.405   6.784  1.00 81.62           C  
ATOM   1912  C   ILE A 255     -12.671  14.430   7.910  1.00 81.62           C  
ATOM   1913  CB  ILE A 255     -11.609  13.826   5.665  1.00 81.62           C  
ATOM   1914  O   ILE A 255     -12.720  15.639   7.692  1.00 81.62           O  
ATOM   1915  CG1 ILE A 255     -11.479  12.668   4.650  1.00 81.62           C  
ATOM   1916  CG2 ILE A 255     -10.223  14.189   6.243  1.00 81.62           C  
ATOM   1917  CD1 ILE A 255     -10.478  12.902   3.514  1.00 81.62           C  
ATOM   1918  N   ASP A 256     -12.594  13.946   9.148  1.00 80.88           N  
ATOM   1919  CA  ASP A 256     -12.459  14.836  10.294  1.00 80.88           C  
ATOM   1920  C   ASP A 256     -11.037  15.409  10.370  1.00 80.88           C  
ATOM   1921  CB  ASP A 256     -12.877  14.134  11.587  1.00 80.88           C  
ATOM   1922  O   ASP A 256     -10.106  14.774  10.876  1.00 80.88           O  
ATOM   1923  CG  ASP A 256     -12.904  15.108  12.770  1.00 80.88           C  
ATOM   1924  OD1 ASP A 256     -12.593  16.308  12.601  1.00 80.88           O  
ATOM   1925  OD2 ASP A 256     -13.275  14.650  13.872  1.00 80.88           O  
ATOM   1926  N   PHE A 257     -10.873  16.638   9.878  1.00 83.12           N  
ATOM   1927  CA  PHE A 257      -9.593  17.340   9.892  1.00 83.12           C  
ATOM   1928  C   PHE A 257      -9.036  17.572  11.304  1.00 83.12           C  
ATOM   1929  CB  PHE A 257      -9.694  18.654   9.110  1.00 83.12           C  
ATOM   1930  O   PHE A 257      -7.823  17.726  11.442  1.00 83.12           O  
ATOM   1931  CG  PHE A 257      -9.850  18.451   7.616  1.00 83.12           C  
ATOM   1932  CD1 PHE A 257      -8.739  18.063   6.841  1.00 83.12           C  
ATOM   1933  CD2 PHE A 257     -11.105  18.616   7.002  1.00 83.12           C  
ATOM   1934  CE1 PHE A 257      -8.884  17.840   5.459  1.00 83.12           C  
ATOM   1935  CE2 PHE A 257     -11.249  18.395   5.621  1.00 83.12           C  
ATOM   1936  CZ  PHE A 257     -10.141  18.004   4.851  1.00 83.12           C  
ATOM   1937  N   LYS A 258      -9.864  17.509  12.359  1.00 86.06           N  
ATOM   1938  CA  LYS A 258      -9.394  17.606  13.752  1.00 86.06           C  
ATOM   1939  C   LYS A 258      -8.466  16.456  14.132  1.00 86.06           C  
ATOM   1940  CB  LYS A 258     -10.576  17.648  14.725  1.00 86.06           C  
ATOM   1941  O   LYS A 258      -7.616  16.616  15.003  1.00 86.06           O  
ATOM   1942  CG  LYS A 258     -11.481  18.863  14.494  1.00 86.06           C  
ATOM   1943  CD  LYS A 258     -12.664  18.820  15.462  1.00 86.06           C  
ATOM   1944  CE  LYS A 258     -13.541  20.051  15.232  1.00 86.06           C  
ATOM   1945  NZ  LYS A 258     -14.727  20.046  16.121  1.00 86.06           N  
ATOM   1946  N   LEU A 259      -8.545  15.312  13.439  1.00 86.69           N  
ATOM   1947  CA  LEU A 259      -7.577  14.223  13.611  1.00 86.69           C  
ATOM   1948  C   LEU A 259      -6.138  14.696  13.362  1.00 86.69           C  
ATOM   1949  CB  LEU A 259      -7.913  13.062  12.658  1.00 86.69           C  
ATOM   1950  O   LEU A 259      -5.215  14.206  14.010  1.00 86.69           O  
ATOM   1951  CG  LEU A 259      -9.232  12.331  12.959  1.00 86.69           C  
ATOM   1952  CD1 LEU A 259      -9.529  11.327  11.846  1.00 86.69           C  
ATOM   1953  CD2 LEU A 259      -9.160  11.556  14.272  1.00 86.69           C  
ATOM   1954  N   PHE A 260      -5.945  15.673  12.470  1.00 90.12           N  
ATOM   1955  CA  PHE A 260      -4.627  16.207  12.140  1.00 90.12           C  
ATOM   1956  C   PHE A 260      -4.096  17.243  13.148  1.00 90.12           C  
ATOM   1957  CB  PHE A 260      -4.611  16.750  10.706  1.00 90.12           C  
ATOM   1958  O   PHE A 260      -2.921  17.618  13.087  1.00 90.12           O  
ATOM   1959  CG  PHE A 260      -4.831  15.693   9.639  1.00 90.12           C  
ATOM   1960  CD1 PHE A 260      -3.743  14.950   9.147  1.00 90.12           C  
ATOM   1961  CD2 PHE A 260      -6.118  15.461   9.128  1.00 90.12           C  
ATOM   1962  CE1 PHE A 260      -3.940  14.000   8.128  1.00 90.12           C  
ATOM   1963  CE2 PHE A 260      -6.321  14.514   8.110  1.00 90.12           C  
ATOM   1964  CZ  PHE A 260      -5.228  13.790   7.603  1.00 90.12           C  
ATOM   1965  N   GLU A 261      -4.906  17.673  14.118  1.00 89.50           N  
ATOM   1966  CA  GLU A 261      -4.421  18.464  15.258  1.00 89.50           C  
ATOM   1967  C   GLU A 261      -3.540  17.607  16.187  1.00 89.50           C  
ATOM   1968  CB  GLU A 261      -5.603  19.061  16.038  1.00 89.50           C  
ATOM   1969  O   GLU A 261      -2.616  18.108  16.836  1.00 89.50           O  
ATOM   1970  CG  GLU A 261      -6.447  20.036  15.196  1.00 89.50           C  
ATOM   1971  CD  GLU A 261      -7.678  20.583  15.939  1.00 89.50           C  
ATOM   1972  OE1 GLU A 261      -8.424  21.365  15.306  1.00 89.50           O  
ATOM   1973  OE2 GLU A 261      -7.892  20.210  17.115  1.00 89.50           O  
ATOM   1974  N   ASN A 262      -3.758  16.284  16.202  1.00 92.06           N  
ATOM   1975  CA  ASN A 262      -2.895  15.340  16.900  1.00 92.06           C  
ATOM   1976  C   ASN A 262      -1.584  15.140  16.117  1.00 92.06           C  
ATOM   1977  CB  ASN A 262      -3.667  14.036  17.159  1.00 92.06           C  
ATOM   1978  O   ASN A 262      -1.520  14.404  15.130  1.00 92.06           O  
ATOM   1979  CG  ASN A 262      -2.873  13.064  18.014  1.00 92.06           C  
ATOM   1980  ND2 ASN A 262      -3.384  12.677  19.158  1.00 92.06           N  
ATOM   1981  OD1 ASN A 262      -1.774  12.649  17.681  1.00 92.06           O  
ATOM   1982  N   LYS A 263      -0.508  15.786  16.584  1.00 93.00           N  
ATOM   1983  CA  LYS A 263       0.812  15.750  15.929  1.00 93.00           C  
ATOM   1984  C   LYS A 263       1.335  14.324  15.649  1.00 93.00           C  
ATOM   1985  CB  LYS A 263       1.846  16.589  16.695  1.00 93.00           C  
ATOM   1986  O   LYS A 263       1.727  14.087  14.505  1.00 93.00           O  
ATOM   1987  CG  LYS A 263       1.487  18.071  16.833  1.00 93.00           C  
ATOM   1988  CD  LYS A 263       2.642  18.808  17.525  1.00 93.00           C  
ATOM   1989  CE  LYS A 263       2.319  20.301  17.634  1.00 93.00           C  
ATOM   1990  NZ  LYS A 263       3.422  21.059  18.275  1.00 93.00           N  
ATOM   1991  N   PRO A 264       1.309  13.358  16.598  1.00 93.69           N  
ATOM   1992  CA  PRO A 264       1.656  11.965  16.305  1.00 93.69           C  
ATOM   1993  C   PRO A 264       0.873  11.352  15.135  1.00 93.69           C  
ATOM   1994  CB  PRO A 264       1.364  11.182  17.586  1.00 93.69           C  
ATOM   1995  O   PRO A 264       1.473  10.723  14.263  1.00 93.69           O  
ATOM   1996  CG  PRO A 264       1.408  12.208  18.710  1.00 93.69           C  
ATOM   1997  CD  PRO A 264       1.154  13.555  18.037  1.00 93.69           C  
ATOM   1998  N   TYR A 265      -0.450  11.547  15.094  1.00 94.31           N  
ATOM   1999  CA  TYR A 265      -1.301  11.032  14.018  1.00 94.31           C  
ATOM   2000  C   TYR A 265      -0.943  11.656  12.662  1.00 94.31           C  
ATOM   2001  CB  TYR A 265      -2.773  11.291  14.361  1.00 94.31           C  
ATOM   2002  O   TYR A 265      -0.784  10.945  11.666  1.00 94.31           O  
ATOM   2003  CG  TYR A 265      -3.714  10.816  13.276  1.00 94.31           C  
ATOM   2004  CD1 TYR A 265      -4.167  11.712  12.289  1.00 94.31           C  
ATOM   2005  CD2 TYR A 265      -4.085   9.463  13.223  1.00 94.31           C  
ATOM   2006  CE1 TYR A 265      -5.006  11.258  11.257  1.00 94.31           C  
ATOM   2007  CE2 TYR A 265      -4.910   8.996  12.185  1.00 94.31           C  
ATOM   2008  OH  TYR A 265      -6.209   9.470  10.232  1.00 94.31           O  
ATOM   2009  CZ  TYR A 265      -5.382   9.900  11.212  1.00 94.31           C  
ATOM   2010  N   THR A 266      -0.743  12.974  12.632  1.00 94.56           N  
ATOM   2011  CA  THR A 266      -0.316  13.715  11.437  1.00 94.56           C  
ATOM   2012  C   THR A 266       1.042  13.244  10.936  1.00 94.56           C  
ATOM   2013  CB  THR A 266      -0.289  15.217  11.740  1.00 94.56           C  
ATOM   2014  O   THR A 266       1.190  12.943   9.753  1.00 94.56           O  
ATOM   2015  CG2 THR A 266       0.157  16.084  10.569  1.00 94.56           C  
ATOM   2016  OG1 THR A 266      -1.612  15.551  12.008  1.00 94.56           O  
ATOM   2017  N   GLY A 267       2.020  13.100  11.834  1.00 95.25           N  
ATOM   2018  CA  GLY A 267       3.353  12.597  11.505  1.00 95.25           C  
ATOM   2019  C   GLY A 267       3.323  11.189  10.919  1.00 95.25           C  
ATOM   2020  O   GLY A 267       3.955  10.929   9.893  1.00 95.25           O  
ATOM   2021  N   ALA A 268       2.549  10.286  11.525  1.00 96.00           N  
ATOM   2022  CA  ALA A 268       2.371   8.929  11.019  1.00 96.00           C  
ATOM   2023  C   ALA A 268       1.692   8.916   9.642  1.00 96.00           C  
ATOM   2024  CB  ALA A 268       1.587   8.119  12.055  1.00 96.00           C  
ATOM   2025  O   ALA A 268       2.162   8.233   8.739  1.00 96.00           O  
ATOM   2026  N   THR A 269       0.642   9.713   9.444  1.00 96.19           N  
ATOM   2027  CA  THR A 269      -0.119   9.747   8.185  1.00 96.19           C  
ATOM   2028  C   THR A 269       0.684  10.357   7.032  1.00 96.19           C  
ATOM   2029  CB  THR A 269      -1.449  10.489   8.384  1.00 96.19           C  
ATOM   2030  O   THR A 269       0.736   9.769   5.951  1.00 96.19           O  
ATOM   2031  CG2 THR A 269      -2.343  10.431   7.146  1.00 96.19           C  
ATOM   2032  OG1 THR A 269      -2.171   9.873   9.426  1.00 96.19           O  
ATOM   2033  N   ILE A 270       1.360  11.492   7.254  1.00 96.69           N  
ATOM   2034  CA  ILE A 270       2.188  12.159   6.233  1.00 96.69           C  
ATOM   2035  C   ILE A 270       3.399  11.300   5.870  1.00 96.69           C  
ATOM   2036  CB  ILE A 270       2.626  13.567   6.705  1.00 96.69           C  
ATOM   2037  O   ILE A 270       3.670  11.081   4.690  1.00 96.69           O  
ATOM   2038  CG1 ILE A 270       1.396  14.499   6.791  1.00 96.69           C  
ATOM   2039  CG2 ILE A 270       3.692  14.171   5.764  1.00 96.69           C  
ATOM   2040  CD1 ILE A 270       1.708  15.884   7.371  1.00 96.69           C  
ATOM   2041  N   SER A 271       4.120  10.776   6.867  1.00 97.44           N  
ATOM   2042  CA  SER A 271       5.266   9.903   6.588  1.00 97.44           C  
ATOM   2043  C   SER A 271       4.845   8.624   5.870  1.00 97.44           C  
ATOM   2044  CB  SER A 271       6.054   9.579   7.854  1.00 97.44           C  
ATOM   2045  O   SER A 271       5.571   8.155   5.000  1.00 97.44           O  
ATOM   2046  OG  SER A 271       5.289   8.862   8.805  1.00 97.44           O  
ATOM   2047  N   ASN A 272       3.653   8.102   6.167  1.00 97.00           N  
ATOM   2048  CA  ASN A 272       3.119   6.925   5.501  1.00 97.00           C  
ATOM   2049  C   ASN A 272       2.757   7.209   4.035  1.00 97.00           C  
ATOM   2050  CB  ASN A 272       1.936   6.421   6.328  1.00 97.00           C  
ATOM   2051  O   ASN A 272       3.068   6.390   3.173  1.00 97.00           O  
ATOM   2052  CG  ASN A 272       1.286   5.236   5.675  1.00 97.00           C  
ATOM   2053  ND2 ASN A 272       0.073   5.396   5.233  1.00 97.00           N  
ATOM   2054  OD1 ASN A 272       1.863   4.174   5.523  1.00 97.00           O  
ATOM   2055  N   PHE A 273       2.173   8.373   3.731  1.00 96.12           N  
ATOM   2056  CA  PHE A 273       1.977   8.824   2.349  1.00 96.12           C  
ATOM   2057  C   PHE A 273       3.313   8.889   1.592  1.00 96.12           C  
ATOM   2058  CB  PHE A 273       1.270  10.190   2.356  1.00 96.12           C  
ATOM   2059  O   PHE A 273       3.463   8.285   0.532  1.00 96.12           O  
ATOM   2060  CG  PHE A 273       1.125  10.832   0.991  1.00 96.12           C  
ATOM   2061  CD1 PHE A 273       2.130  11.688   0.502  1.00 96.12           C  
ATOM   2062  CD2 PHE A 273      -0.015  10.583   0.205  1.00 96.12           C  
ATOM   2063  CE1 PHE A 273       2.012  12.267  -0.773  1.00 96.12           C  
ATOM   2064  CE2 PHE A 273      -0.136  11.169  -1.066  1.00 96.12           C  
ATOM   2065  CZ  PHE A 273       0.880  12.003  -1.561  1.00 96.12           C  
ATOM   2066  N   LEU A 274       4.312   9.560   2.167  1.00 97.62           N  
ATOM   2067  CA  LEU A 274       5.610   9.764   1.524  1.00 97.62           C  
ATOM   2068  C   LEU A 274       6.393   8.455   1.341  1.00 97.62           C  
ATOM   2069  CB  LEU A 274       6.405  10.786   2.348  1.00 97.62           C  
ATOM   2070  O   LEU A 274       6.933   8.217   0.263  1.00 97.62           O  
ATOM   2071  CG  LEU A 274       5.839  12.216   2.292  1.00 97.62           C  
ATOM   2072  CD1 LEU A 274       6.515  13.079   3.349  1.00 97.62           C  
ATOM   2073  CD2 LEU A 274       6.077  12.864   0.927  1.00 97.62           C  
ATOM   2074  N   LEU A 275       6.411   7.573   2.346  1.00 96.44           N  
ATOM   2075  CA  LEU A 275       7.097   6.282   2.244  1.00 96.44           C  
ATOM   2076  C   LEU A 275       6.388   5.275   1.344  1.00 96.44           C  
ATOM   2077  CB  LEU A 275       7.341   5.661   3.630  1.00 96.44           C  
ATOM   2078  O   LEU A 275       7.063   4.447   0.739  1.00 96.44           O  
ATOM   2079  CG  LEU A 275       8.529   6.254   4.405  1.00 96.44           C  
ATOM   2080  CD1 LEU A 275       8.882   5.312   5.549  1.00 96.44           C  
ATOM   2081  CD2 LEU A 275       9.784   6.401   3.542  1.00 96.44           C  
ATOM   2082  N   ASN A 276       5.063   5.344   1.195  1.00 94.06           N  
ATOM   2083  CA  ASN A 276       4.415   4.593   0.122  1.00 94.06           C  
ATOM   2084  C   ASN A 276       4.758   5.193  -1.249  1.00 94.06           C  
ATOM   2085  CB  ASN A 276       2.904   4.487   0.351  1.00 94.06           C  
ATOM   2086  O   ASN A 276       4.915   4.440  -2.204  1.00 94.06           O  
ATOM   2087  CG  ASN A 276       2.549   3.388   1.333  1.00 94.06           C  
ATOM   2088  ND2 ASN A 276       2.489   3.692   2.605  1.00 94.06           N  
ATOM   2089  OD1 ASN A 276       2.313   2.248   0.972  1.00 94.06           O  
ATOM   2090  N   GLY A 277       4.955   6.513  -1.358  1.00 93.31           N  
ATOM   2091  CA  GLY A 277       5.388   7.151  -2.608  1.00 93.31           C  
ATOM   2092  C   GLY A 277       6.767   6.713  -3.094  1.00 93.31           C  
ATOM   2093  O   GLY A 277       6.985   6.532  -4.291  1.00 93.31           O  
ATOM   2094  N   VAL A 278       7.658   6.377  -2.168  1.00 95.56           N  
ATOM   2095  CA  VAL A 278       8.953   5.766  -2.484  1.00 95.56           C  
ATOM   2096  C   VAL A 278       8.828   4.448  -3.276  1.00 95.56           C  
ATOM   2097  CB  VAL A 278       9.730   5.592  -1.172  1.00 95.56           C  
ATOM   2098  O   VAL A 278       9.797   4.031  -3.913  1.00 95.56           O  
ATOM   2099  CG1 VAL A 278      10.968   4.729  -1.310  1.00 95.56           C  
ATOM   2100  CG2 VAL A 278      10.170   6.947  -0.604  1.00 95.56           C  
ATOM   2101  N   ALA A 279       7.653   3.800  -3.323  1.00 89.75           N  
ATOM   2102  CA  ALA A 279       7.407   2.632  -4.178  1.00 89.75           C  
ATOM   2103  C   ALA A 279       7.714   2.883  -5.669  1.00 89.75           C  
ATOM   2104  CB  ALA A 279       5.953   2.181  -4.004  1.00 89.75           C  
ATOM   2105  O   ALA A 279       8.023   1.932  -6.390  1.00 89.75           O  
ATOM   2106  N   GLY A 280       7.718   4.146  -6.120  1.00 89.25           N  
ATOM   2107  CA  GLY A 280       8.208   4.535  -7.446  1.00 89.25           C  
ATOM   2108  C   GLY A 280       9.641   4.069  -7.737  1.00 89.25           C  
ATOM   2109  O   GLY A 280       9.954   3.743  -8.882  1.00 89.25           O  
ATOM   2110  N   THR A 281      10.470   3.908  -6.699  1.00 94.62           N  
ATOM   2111  CA  THR A 281      11.816   3.312  -6.768  1.00 94.62           C  
ATOM   2112  C   THR A 281      11.802   1.949  -7.450  1.00 94.62           C  
ATOM   2113  CB  THR A 281      12.409   3.121  -5.361  1.00 94.62           C  
ATOM   2114  O   THR A 281      12.627   1.703  -8.325  1.00 94.62           O  
ATOM   2115  CG2 THR A 281      13.821   2.535  -5.355  1.00 94.62           C  
ATOM   2116  OG1 THR A 281      12.454   4.354  -4.690  1.00 94.62           O  
ATOM   2117  N   LEU A 282      10.858   1.066  -7.091  1.00 90.50           N  
ATOM   2118  CA  LEU A 282      10.786  -0.283  -7.662  1.00 90.50           C  
ATOM   2119  C   LEU A 282      10.521  -0.228  -9.165  1.00 90.50           C  
ATOM   2120  CB  LEU A 282       9.681  -1.115  -6.978  1.00 90.50           C  
ATOM   2121  O   LEU A 282      11.091  -1.014  -9.914  1.00 90.50           O  
ATOM   2122  CG  LEU A 282       9.871  -1.388  -5.476  1.00 90.50           C  
ATOM   2123  CD1 LEU A 282       8.754  -2.290  -4.956  1.00 90.50           C  
ATOM   2124  CD2 LEU A 282      11.203  -2.065  -5.183  1.00 90.50           C  
ATOM   2125  N   ILE A 283       9.681   0.702  -9.615  1.00 88.19           N  
ATOM   2126  CA  ILE A 283       9.341   0.847 -11.032  1.00 88.19           C  
ATOM   2127  C   ILE A 283      10.525   1.401 -11.811  1.00 88.19           C  
ATOM   2128  CB  ILE A 283       8.070   1.700 -11.182  1.00 88.19           C  
ATOM   2129  O   ILE A 283      10.907   0.811 -12.819  1.00 88.19           O  
ATOM   2130  CG1 ILE A 283       6.898   0.827 -10.687  1.00 88.19           C  
ATOM   2131  CG2 ILE A 283       7.852   2.187 -12.628  1.00 88.19           C  
ATOM   2132  CD1 ILE A 283       5.579   1.575 -10.693  1.00 88.19           C  
ATOM   2133  N   VAL A 284      11.136   2.488 -11.338  1.00 92.75           N  
ATOM   2134  CA  VAL A 284      12.279   3.110 -12.018  1.00 92.75           C  
ATOM   2135  C   VAL A 284      13.465   2.153 -12.067  1.00 92.75           C  
ATOM   2136  CB  VAL A 284      12.677   4.427 -11.336  1.00 92.75           C  
ATOM   2137  O   VAL A 284      14.025   1.938 -13.137  1.00 92.75           O  
ATOM   2138  CG1 VAL A 284      13.934   5.039 -11.962  1.00 92.75           C  
ATOM   2139  CG2 VAL A 284      11.549   5.456 -11.463  1.00 92.75           C  
ATOM   2140  N   ALA A 285      13.815   1.531 -10.939  1.00 93.56           N  
ATOM   2141  CA  ALA A 285      14.950   0.622 -10.866  1.00 93.56           C  
ATOM   2142  C   ALA A 285      14.741  -0.621 -11.744  1.00 93.56           C  
ATOM   2143  CB  ALA A 285      15.198   0.262  -9.400  1.00 93.56           C  
ATOM   2144  O   ALA A 285      15.630  -0.965 -12.519  1.00 93.56           O  
ATOM   2145  N   ASN A 286      13.562  -1.258 -11.701  1.00 89.69           N  
ATOM   2146  CA  ASN A 286      13.277  -2.406 -12.571  1.00 89.69           C  
ATOM   2147  C   ASN A 286      13.258  -2.023 -14.056  1.00 89.69           C  
ATOM   2148  CB  ASN A 286      11.962  -3.090 -12.176  1.00 89.69           C  
ATOM   2149  O   ASN A 286      13.759  -2.781 -14.883  1.00 89.69           O  
ATOM   2150  CG  ASN A 286      12.145  -4.019 -10.993  1.00 89.69           C  
ATOM   2151  ND2 ASN A 286      11.502  -3.766  -9.883  1.00 89.69           N  
ATOM   2152  OD1 ASN A 286      12.872  -4.991 -11.057  1.00 89.69           O  
ATOM   2153  N   THR A 287      12.712  -0.853 -14.395  1.00 88.88           N  
ATOM   2154  CA  THR A 287      12.697  -0.361 -15.780  1.00 88.88           C  
ATOM   2155  C   THR A 287      14.116  -0.099 -16.273  1.00 88.88           C  
ATOM   2156  CB  THR A 287      11.851   0.913 -15.914  1.00 88.88           C  
ATOM   2157  O   THR A 287      14.472  -0.537 -17.362  1.00 88.88           O  
ATOM   2158  CG2 THR A 287      11.722   1.379 -17.360  1.00 88.88           C  
ATOM   2159  OG1 THR A 287      10.543   0.658 -15.458  1.00 88.88           O  
ATOM   2160  N   PHE A 288      14.953   0.540 -15.453  1.00 93.44           N  
ATOM   2161  CA  PHE A 288      16.343   0.822 -15.788  1.00 93.44           C  
ATOM   2162  C   PHE A 288      17.163  -0.453 -16.013  1.00 93.44           C  
ATOM   2163  CB  PHE A 288      16.968   1.690 -14.690  1.00 93.44           C  
ATOM   2164  O   PHE A 288      17.840  -0.558 -17.031  1.00 93.44           O  
ATOM   2165  CG  PHE A 288      18.462   1.869 -14.875  1.00 93.44           C  
ATOM   2166  CD1 PHE A 288      19.365   1.185 -14.041  1.00 93.44           C  
ATOM   2167  CD2 PHE A 288      18.949   2.642 -15.944  1.00 93.44           C  
ATOM   2168  CE1 PHE A 288      20.747   1.275 -14.278  1.00 93.44           C  
ATOM   2169  CE2 PHE A 288      20.330   2.715 -16.192  1.00 93.44           C  
ATOM   2170  CZ  PHE A 288      21.228   2.029 -15.359  1.00 93.44           C  
ATOM   2171  N   VAL A 289      17.088  -1.451 -15.126  1.00 91.75           N  
ATOM   2172  CA  VAL A 289      17.877  -2.681 -15.323  1.00 91.75           C  
ATOM   2173  C   VAL A 289      17.403  -3.489 -16.531  1.00 91.75           C  
ATOM   2174  CB  VAL A 289      17.958  -3.558 -14.061  1.00 91.75           C  
ATOM   2175  O   VAL A 289      18.223  -4.083 -17.222  1.00 91.75           O  
ATOM   2176  CG1 VAL A 289      18.564  -2.768 -12.900  1.00 91.75           C  
ATOM   2177  CG2 VAL A 289      16.610  -4.129 -13.624  1.00 91.75           C  
ATOM   2178  N   GLN A 290      16.104  -3.476 -16.841  1.00 88.00           N  
ATOM   2179  CA  GLN A 290      15.577  -4.206 -17.996  1.00 88.00           C  
ATOM   2180  C   GLN A 290      15.850  -3.483 -19.318  1.00 88.00           C  
ATOM   2181  CB  GLN A 290      14.080  -4.484 -17.810  1.00 88.00           C  
ATOM   2182  O   GLN A 290      16.382  -4.082 -20.246  1.00 88.00           O  
ATOM   2183  CG  GLN A 290      13.832  -5.511 -16.696  1.00 88.00           C  
ATOM   2184  CD  GLN A 290      12.349  -5.765 -16.476  1.00 88.00           C  
ATOM   2185  NE2 GLN A 290      11.855  -5.600 -15.270  1.00 88.00           N  
ATOM   2186  OE1 GLN A 290      11.605  -6.139 -17.367  1.00 88.00           O  
ATOM   2187  N   GLN A 291      15.519  -2.194 -19.413  1.00 89.56           N  
ATOM   2188  CA  GLN A 291      15.644  -1.429 -20.660  1.00 89.56           C  
ATOM   2189  C   GLN A 291      17.041  -0.831 -20.858  1.00 89.56           C  
ATOM   2190  CB  GLN A 291      14.590  -0.313 -20.706  1.00 89.56           C  
ATOM   2191  O   GLN A 291      17.510  -0.731 -21.986  1.00 89.56           O  
ATOM   2192  CG  GLN A 291      13.151  -0.849 -20.668  1.00 89.56           C  
ATOM   2193  CD  GLN A 291      12.102   0.250 -20.818  1.00 89.56           C  
ATOM   2194  NE2 GLN A 291      10.843  -0.060 -20.602  1.00 89.56           N  
ATOM   2195  OE1 GLN A 291      12.368   1.398 -21.127  1.00 89.56           O  
ATOM   2196  N   GLY A 292      17.707  -0.424 -19.777  1.00 88.38           N  
ATOM   2197  CA  GLY A 292      19.031   0.202 -19.810  1.00 88.38           C  
ATOM   2198  C   GLY A 292      20.190  -0.791 -19.763  1.00 88.38           C  
ATOM   2199  O   GLY A 292      21.183  -0.580 -20.452  1.00 88.38           O  
ATOM   2200  N   LEU A 293      20.069  -1.871 -18.981  1.00 91.00           N  
ATOM   2201  CA  LEU A 293      21.120  -2.896 -18.846  1.00 91.00           C  
ATOM   2202  C   LEU A 293      20.807  -4.204 -19.591  1.00 91.00           C  
ATOM   2203  CB  LEU A 293      21.443  -3.158 -17.362  1.00 91.00           C  
ATOM   2204  O   LEU A 293      21.633  -5.115 -19.591  1.00 91.00           O  
ATOM   2205  CG  LEU A 293      21.827  -1.920 -16.535  1.00 91.00           C  
ATOM   2206  CD1 LEU A 293      22.087  -2.351 -15.093  1.00 91.00           C  
ATOM   2207  CD2 LEU A 293      23.090  -1.241 -17.065  1.00 91.00           C  
ATOM   2208  N   GLY A 294      19.630  -4.317 -20.214  1.00 89.06           N  
ATOM   2209  CA  GLY A 294      19.225  -5.506 -20.968  1.00 89.06           C  
ATOM   2210  C   GLY A 294      18.955  -6.737 -20.100  1.00 89.06           C  
ATOM   2211  O   GLY A 294      18.976  -7.859 -20.605  1.00 89.06           O  
ATOM   2212  N   TYR A 295      18.737  -6.564 -18.792  1.00 88.62           N  
ATOM   2213  CA  TYR A 295      18.446  -7.690 -17.911  1.00 88.62           C  
ATOM   2214  C   TYR A 295      17.075  -8.269 -18.238  1.00 88.62           C  
ATOM   2215  CB  TYR A 295      18.553  -7.307 -16.426  1.00 88.62           C  
ATOM   2216  O   TYR A 295      16.105  -7.560 -18.504  1.00 88.62           O  
ATOM   2217  CG  TYR A 295      19.958  -7.139 -15.866  1.00 88.62           C  
ATOM   2218  CD1 TYR A 295      21.089  -7.033 -16.706  1.00 88.62           C  
ATOM   2219  CD2 TYR A 295      20.134  -7.112 -14.467  1.00 88.62           C  
ATOM   2220  CE1 TYR A 295      22.375  -6.896 -16.162  1.00 88.62           C  
ATOM   2221  CE2 TYR A 295      21.425  -6.985 -13.918  1.00 88.62           C  
ATOM   2222  OH  TYR A 295      23.789  -6.741 -14.241  1.00 88.62           O  
ATOM   2223  CZ  TYR A 295      22.545  -6.872 -14.766  1.00 88.62           C  
ATOM   2224  N   THR A 296      16.973  -9.588 -18.150  1.00 85.19           N  
ATOM   2225  CA  THR A 296      15.679 -10.268 -18.191  1.00 85.19           C  
ATOM   2226  C   THR A 296      14.829  -9.868 -16.980  1.00 85.19           C  
ATOM   2227  CB  THR A 296      15.847 -11.792 -18.238  1.00 85.19           C  
ATOM   2228  O   THR A 296      15.350  -9.536 -15.910  1.00 85.19           O  
ATOM   2229  CG2 THR A 296      16.641 -12.270 -19.454  1.00 85.19           C  
ATOM   2230  OG1 THR A 296      16.520 -12.236 -17.085  1.00 85.19           O  
ATOM   2231  N   ALA A 297      13.503  -9.973 -17.103  1.00 76.00           N  
ATOM   2232  CA  ALA A 297      12.589  -9.739 -15.982  1.00 76.00           C  
ATOM   2233  C   ALA A 297      12.922 -10.619 -14.758  1.00 76.00           C  
ATOM   2234  CB  ALA A 297      11.159  -9.989 -16.474  1.00 76.00           C  
ATOM   2235  O   ALA A 297      12.800 -10.172 -13.618  1.00 76.00           O  
ATOM   2236  N   LEU A 298      13.408 -11.846 -14.988  1.00 80.56           N  
ATOM   2237  CA  LEU A 298      13.831 -12.759 -13.926  1.00 80.56           C  
ATOM   2238  C   LEU A 298      15.060 -12.231 -13.168  1.00 80.56           C  
ATOM   2239  CB  LEU A 298      14.095 -14.143 -14.546  1.00 80.56           C  
ATOM   2240  O   LEU A 298      15.072 -12.231 -11.940  1.00 80.56           O  
ATOM   2241  CG  LEU A 298      14.403 -15.237 -13.508  1.00 80.56           C  
ATOM   2242  CD1 LEU A 298      13.200 -15.538 -12.612  1.00 80.56           C  
ATOM   2243  CD2 LEU A 298      14.808 -16.525 -14.225  1.00 80.56           C  
ATOM   2244  N   GLN A 299      16.070 -11.733 -13.885  1.00 84.88           N  
ATOM   2245  CA  GLN A 299      17.263 -11.136 -13.274  1.00 84.88           C  
ATOM   2246  C   GLN A 299      16.921  -9.878 -12.465  1.00 84.88           C  
ATOM   2247  CB  GLN A 299      18.281 -10.803 -14.371  1.00 84.88           C  
ATOM   2248  O   GLN A 299      17.414  -9.715 -11.351  1.00 84.88           O  
ATOM   2249  CG  GLN A 299      18.985 -12.054 -14.922  1.00 84.88           C  
ATOM   2250  CD  GLN A 299      19.680 -11.781 -16.252  1.00 84.88           C  
ATOM   2251  NE2 GLN A 299      20.781 -12.430 -16.549  1.00 84.88           N  
ATOM   2252  OE1 GLN A 299      19.198 -11.027 -17.082  1.00 84.88           O  
ATOM   2253  N   ALA A 300      16.032  -9.023 -12.976  1.00 85.06           N  
ATOM   2254  CA  ALA A 300      15.524  -7.867 -12.235  1.00 85.06           C  
ATOM   2255  C   ALA A 300      14.770  -8.290 -10.952  1.00 85.06           C  
ATOM   2256  CB  ALA A 300      14.637  -7.065 -13.192  1.00 85.06           C  
ATOM   2257  O   ALA A 300      14.942  -7.701  -9.879  1.00 85.06           O  
ATOM   2258  N   GLY A 301      14.002  -9.381 -11.037  1.00 84.00           N  
ATOM   2259  CA  GLY A 301      13.364 -10.026  -9.890  1.00 84.00           C  
ATOM   2260  C   GLY A 301      14.368 -10.486  -8.829  1.00 84.00           C  
ATOM   2261  O   GLY A 301      14.169 -10.216  -7.646  1.00 84.00           O  
ATOM   2262  N   TYR A 302      15.483 -11.106  -9.226  1.00 86.44           N  
ATOM   2263  CA  TYR A 302      16.529 -11.517  -8.282  1.00 86.44           C  
ATOM   2264  C   TYR A 302      17.199 -10.343  -7.564  1.00 86.44           C  
ATOM   2265  CB  TYR A 302      17.594 -12.368  -8.988  1.00 86.44           C  
ATOM   2266  O   TYR A 302      17.552 -10.480  -6.396  1.00 86.44           O  
ATOM   2267  CG  TYR A 302      17.134 -13.721  -9.498  1.00 86.44           C  
ATOM   2268  CD1 TYR A 302      16.246 -14.516  -8.742  1.00 86.44           C  
ATOM   2269  CD2 TYR A 302      17.653 -14.217 -10.711  1.00 86.44           C  
ATOM   2270  CE1 TYR A 302      15.856 -15.782  -9.212  1.00 86.44           C  
ATOM   2271  CE2 TYR A 302      17.278 -15.491 -11.175  1.00 86.44           C  
ATOM   2272  OH  TYR A 302      15.998 -17.502 -10.862  1.00 86.44           O  
ATOM   2273  CZ  TYR A 302      16.370 -16.271 -10.427  1.00 86.44           C  
ATOM   2274  N   LEU A 303      17.333  -9.180  -8.208  1.00 87.88           N  
ATOM   2275  CA  LEU A 303      17.858  -7.985  -7.540  1.00 87.88           C  
ATOM   2276  C   LEU A 303      16.905  -7.481  -6.450  1.00 87.88           C  
ATOM   2277  CB  LEU A 303      18.117  -6.874  -8.570  1.00 87.88           C  
ATOM   2278  O   LEU A 303      17.345  -7.115  -5.364  1.00 87.88           O  
ATOM   2279  CG  LEU A 303      19.221  -7.181  -9.593  1.00 87.88           C  
ATOM   2280  CD1 LEU A 303      19.284  -6.041 -10.608  1.00 87.88           C  
ATOM   2281  CD2 LEU A 303      20.595  -7.315  -8.939  1.00 87.88           C  
ATOM   2282  N   SER A 304      15.602  -7.482  -6.732  1.00 87.94           N  
ATOM   2283  CA  SER A 304      14.575  -6.922  -5.847  1.00 87.94           C  
ATOM   2284  C   SER A 304      14.017  -7.911  -4.816  1.00 87.94           C  
ATOM   2285  CB  SER A 304      13.461  -6.276  -6.675  1.00 87.94           C  
ATOM   2286  O   SER A 304      13.292  -7.508  -3.908  1.00 87.94           O  
ATOM   2287  OG  SER A 304      12.855  -7.204  -7.555  1.00 87.94           O  
ATOM   2288  N   ILE A 305      14.362  -9.201  -4.877  1.00 88.88           N  
ATOM   2289  CA  ILE A 305      13.841 -10.198  -3.927  1.00 88.88           C  
ATOM   2290  C   ILE A 305      14.320  -9.954  -2.488  1.00 88.88           C  
ATOM   2291  CB  ILE A 305      14.169 -11.627  -4.409  1.00 88.88           C  
ATOM   2292  O   ILE A 305      13.584 -10.223  -1.535  1.00 88.88           O  
ATOM   2293  CG1 ILE A 305      13.200 -12.635  -3.757  1.00 88.88           C  
ATOM   2294  CG2 ILE A 305      15.636 -12.013  -4.143  1.00 88.88           C  
ATOM   2295  CD1 ILE A 305      13.293 -14.042  -4.359  1.00 88.88           C  
ATOM   2296  N   THR A 306      15.525  -9.398  -2.312  1.00 90.38           N  
ATOM   2297  CA  THR A 306      16.082  -9.091  -0.985  1.00 90.38           C  
ATOM   2298  C   THR A 306      15.245  -8.049  -0.255  1.00 90.38           C  
ATOM   2299  CB  THR A 306      17.534  -8.600  -1.062  1.00 90.38           C  
ATOM   2300  O   THR A 306      15.072  -8.158   0.958  1.00 90.38           O  
ATOM   2301  CG2 THR A 306      18.462  -9.679  -1.612  1.00 90.38           C  
ATOM   2302  OG1 THR A 306      17.619  -7.476  -1.901  1.00 90.38           O  
ATOM   2303  N   TYR A 307      14.644  -7.107  -0.986  1.00 91.94           N  
ATOM   2304  CA  TYR A 307      13.681  -6.158  -0.438  1.00 91.94           C  
ATOM   2305  C   TYR A 307      12.498  -6.884   0.210  1.00 91.94           C  
ATOM   2306  CB  TYR A 307      13.245  -5.178  -1.538  1.00 91.94           C  
ATOM   2307  O   TYR A 307      12.207  -6.649   1.381  1.00 91.94           O  
ATOM   2308  CG  TYR A 307      11.935  -4.475  -1.282  1.00 91.94           C  
ATOM   2309  CD1 TYR A 307      10.718  -5.028  -1.732  1.00 91.94           C  
ATOM   2310  CD2 TYR A 307      11.945  -3.252  -0.601  1.00 91.94           C  
ATOM   2311  CE1 TYR A 307       9.504  -4.374  -1.449  1.00 91.94           C  
ATOM   2312  CE2 TYR A 307      10.743  -2.577  -0.352  1.00 91.94           C  
ATOM   2313  OH  TYR A 307       8.344  -2.512  -0.487  1.00 91.94           O  
ATOM   2314  CZ  TYR A 307       9.514  -3.149  -0.750  1.00 91.94           C  
ATOM   2315  N   LEU A 308      11.861  -7.822  -0.498  1.00 88.50           N  
ATOM   2316  CA  LEU A 308      10.694  -8.541   0.021  1.00 88.50           C  
ATOM   2317  C   LEU A 308      11.033  -9.347   1.280  1.00 88.50           C  
ATOM   2318  CB  LEU A 308      10.133  -9.449  -1.087  1.00 88.50           C  
ATOM   2319  O   LEU A 308      10.312  -9.281   2.280  1.00 88.50           O  
ATOM   2320  CG  LEU A 308       8.972 -10.349  -0.621  1.00 88.50           C  
ATOM   2321  CD1 LEU A 308       7.798  -9.523  -0.086  1.00 88.50           C  
ATOM   2322  CD2 LEU A 308       8.517 -11.229  -1.784  1.00 88.50           C  
ATOM   2323  N   ILE A 309      12.140 -10.092   1.233  1.00 91.62           N  
ATOM   2324  CA  ILE A 309      12.601 -10.915   2.355  1.00 91.62           C  
ATOM   2325  C   ILE A 309      12.849 -10.028   3.580  1.00 91.62           C  
ATOM   2326  CB  ILE A 309      13.859 -11.716   1.944  1.00 91.62           C  
ATOM   2327  O   ILE A 309      12.365 -10.329   4.672  1.00 91.62           O  
ATOM   2328  CG1 ILE A 309      13.506 -12.740   0.838  1.00 91.62           C  
ATOM   2329  CG2 ILE A 309      14.474 -12.434   3.160  1.00 91.62           C  
ATOM   2330  CD1 ILE A 309      14.728 -13.388   0.174  1.00 91.62           C  
ATOM   2331  N   MET A 310      13.548  -8.903   3.401  1.00 94.62           N  
ATOM   2332  CA  MET A 310      13.877  -8.016   4.513  1.00 94.62           C  
ATOM   2333  C   MET A 310      12.659  -7.296   5.083  1.00 94.62           C  
ATOM   2334  CB  MET A 310      14.967  -7.015   4.117  1.00 94.62           C  
ATOM   2335  O   MET A 310      12.562  -7.211   6.305  1.00 94.62           O  
ATOM   2336  CG  MET A 310      16.316  -7.698   3.902  1.00 94.62           C  
ATOM   2337  SD  MET A 310      16.950  -8.612   5.338  1.00 94.62           S  
ATOM   2338  CE  MET A 310      17.948  -9.863   4.486  1.00 94.62           C  
ATOM   2339  N   VAL A 311      11.700  -6.848   4.259  1.00 93.06           N  
ATOM   2340  CA  VAL A 311      10.442  -6.268   4.771  1.00 93.06           C  
ATOM   2341  C   VAL A 311       9.761  -7.257   5.714  1.00 93.06           C  
ATOM   2342  CB  VAL A 311       9.469  -5.857   3.640  1.00 93.06           C  
ATOM   2343  O   VAL A 311       9.464  -6.917   6.857  1.00 93.06           O  
ATOM   2344  CG1 VAL A 311       8.081  -5.472   4.172  1.00 93.06           C  
ATOM   2345  CG2 VAL A 311       9.964  -4.638   2.864  1.00 93.06           C  
ATOM   2346  N   LEU A 312       9.559  -8.500   5.270  1.00 90.81           N  
ATOM   2347  CA  LEU A 312       8.848  -9.521   6.043  1.00 90.81           C  
ATOM   2348  C   LEU A 312       9.539  -9.852   7.370  1.00 90.81           C  
ATOM   2349  CB  LEU A 312       8.716 -10.782   5.175  1.00 90.81           C  
ATOM   2350  O   LEU A 312       8.878  -9.917   8.409  1.00 90.81           O  
ATOM   2351  CG  LEU A 312       7.645 -10.661   4.082  1.00 90.81           C  
ATOM   2352  CD1 LEU A 312       7.758 -11.838   3.116  1.00 90.81           C  
ATOM   2353  CD2 LEU A 312       6.247 -10.696   4.699  1.00 90.81           C  
ATOM   2354  N   LEU A 313      10.861 -10.030   7.346  1.00 93.31           N  
ATOM   2355  CA  LEU A 313      11.641 -10.344   8.544  1.00 93.31           C  
ATOM   2356  C   LEU A 313      11.665  -9.169   9.533  1.00 93.31           C  
ATOM   2357  CB  LEU A 313      13.067 -10.741   8.122  1.00 93.31           C  
ATOM   2358  O   LEU A 313      11.574  -9.368  10.747  1.00 93.31           O  
ATOM   2359  CG  LEU A 313      13.164 -12.076   7.356  1.00 93.31           C  
ATOM   2360  CD1 LEU A 313      14.607 -12.290   6.899  1.00 93.31           C  
ATOM   2361  CD2 LEU A 313      12.748 -13.273   8.215  1.00 93.31           C  
ATOM   2362  N   MET A 314      11.753  -7.939   9.024  1.00 95.81           N  
ATOM   2363  CA  MET A 314      11.996  -6.759   9.851  1.00 95.81           C  
ATOM   2364  C   MET A 314      10.727  -6.132  10.428  1.00 95.81           C  
ATOM   2365  CB  MET A 314      12.872  -5.749   9.099  1.00 95.81           C  
ATOM   2366  O   MET A 314      10.834  -5.407  11.414  1.00 95.81           O  
ATOM   2367  CG  MET A 314      14.249  -6.359   8.808  1.00 95.81           C  
ATOM   2368  SD  MET A 314      15.263  -6.688  10.273  1.00 95.81           S  
ATOM   2369  CE  MET A 314      16.394  -7.904   9.550  1.00 95.81           C  
ATOM   2370  N   ILE A 315       9.525  -6.475   9.941  1.00 93.50           N  
ATOM   2371  CA  ILE A 315       8.248  -6.030  10.546  1.00 93.50           C  
ATOM   2372  C   ILE A 315       8.155  -6.398  12.037  1.00 93.50           C  
ATOM   2373  CB  ILE A 315       7.049  -6.565   9.727  1.00 93.50           C  
ATOM   2374  O   ILE A 315       7.715  -5.592  12.864  1.00 93.50           O  
ATOM   2375  CG1 ILE A 315       6.908  -5.756   8.420  1.00 93.50           C  
ATOM   2376  CG2 ILE A 315       5.724  -6.432  10.497  1.00 93.50           C  
ATOM   2377  CD1 ILE A 315       6.045  -6.439   7.353  1.00 93.50           C  
ATOM   2378  N   ARG A 316       8.622  -7.598  12.402  1.00 93.75           N  
ATOM   2379  CA  ARG A 316       8.704  -8.061  13.799  1.00 93.75           C  
ATOM   2380  C   ARG A 316       9.782  -7.359  14.606  1.00 93.75           C  
ATOM   2381  CB  ARG A 316       9.012  -9.564  13.805  1.00 93.75           C  
ATOM   2382  O   ARG A 316       9.622  -7.144  15.805  1.00 93.75           O  
ATOM   2383  CG  ARG A 316       7.765 -10.405  13.578  1.00 93.75           C  
ATOM   2384  CD  ARG A 316       6.887 -10.358  14.827  1.00 93.75           C  
ATOM   2385  NE  ARG A 316       5.764 -11.251  14.633  1.00 93.75           N  
ATOM   2386  NH1 ARG A 316       4.250 -10.349  16.144  1.00 93.75           N  
ATOM   2387  NH2 ARG A 316       3.639 -11.207  14.199  1.00 93.75           N  
ATOM   2388  CZ  ARG A 316       4.564 -10.954  15.037  1.00 93.75           C  
ATOM   2389  N   VAL A 317      10.895  -7.029  13.966  1.00 95.31           N  
ATOM   2390  CA  VAL A 317      11.975  -6.286  14.616  1.00 95.31           C  
ATOM   2391  C   VAL A 317      11.505  -4.861  14.914  1.00 95.31           C  
ATOM   2392  CB  VAL A 317      13.256  -6.327  13.766  1.00 95.31           C  
ATOM   2393  O   VAL A 317      11.690  -4.392  16.034  1.00 95.31           O  
ATOM   2394  CG1 VAL A 317      14.396  -5.579  14.462  1.00 95.31           C  
ATOM   2395  CG2 VAL A 317      13.704  -7.780  13.541  1.00 95.31           C  
ATOM   2396  N   GLY A 318      10.799  -4.223  13.975  1.00 93.62           N  
ATOM   2397  CA  GLY A 318      10.150  -2.923  14.161  1.00 93.62           C  
ATOM   2398  C   GLY A 318       9.171  -2.903  15.335  1.00 93.62           C  
ATOM   2399  O   GLY A 318       9.200  -1.973  16.134  1.00 93.62           O  
ATOM   2400  N   GLU A 319       8.368  -3.959  15.508  1.00 94.06           N  
ATOM   2401  CA  GLU A 319       7.506  -4.141  16.690  1.00 94.06           C  
ATOM   2402  C   GLU A 319       8.309  -4.166  18.003  1.00 94.06           C  
ATOM   2403  CB  GLU A 319       6.731  -5.458  16.545  1.00 94.06           C  
ATOM   2404  O   GLU A 319       7.987  -3.448  18.948  1.00 94.06           O  
ATOM   2405  CG  GLU A 319       5.768  -5.759  17.707  1.00 94.06           C  
ATOM   2406  CD  GLU A 319       5.427  -7.253  17.792  1.00 94.06           C  
ATOM   2407  OE1 GLU A 319       5.122  -7.745  18.895  1.00 94.06           O  
ATOM   2408  OE2 GLU A 319       5.446  -7.954  16.750  1.00 94.06           O  
ATOM   2409  N   LYS A 320       9.376  -4.969  18.077  1.00 94.00           N  
ATOM   2410  CA  LYS A 320      10.204  -5.057  19.292  1.00 94.00           C  
ATOM   2411  C   LYS A 320      10.922  -3.740  19.593  1.00 94.00           C  
ATOM   2412  CB  LYS A 320      11.222  -6.196  19.160  1.00 94.00           C  
ATOM   2413  O   LYS A 320      11.087  -3.379  20.757  1.00 94.00           O  
ATOM   2414  CG  LYS A 320      10.562  -7.579  19.218  1.00 94.00           C  
ATOM   2415  CD  LYS A 320      11.633  -8.677  19.171  1.00 94.00           C  
ATOM   2416  CE  LYS A 320      10.972 -10.056  19.246  1.00 94.00           C  
ATOM   2417  NZ  LYS A 320      11.976 -11.152  19.267  1.00 94.00           N  
ATOM   2418  N   LEU A 321      11.361  -3.023  18.559  1.00 93.81           N  
ATOM   2419  CA  LEU A 321      11.973  -1.703  18.703  1.00 93.81           C  
ATOM   2420  C   LEU A 321      10.950  -0.666  19.188  1.00 93.81           C  
ATOM   2421  CB  LEU A 321      12.617  -1.285  17.371  1.00 93.81           C  
ATOM   2422  O   LEU A 321      11.275   0.119  20.076  1.00 93.81           O  
ATOM   2423  CG  LEU A 321      13.891  -2.050  16.981  1.00 93.81           C  
ATOM   2424  CD1 LEU A 321      14.295  -1.649  15.562  1.00 93.81           C  
ATOM   2425  CD2 LEU A 321      15.054  -1.723  17.923  1.00 93.81           C  
ATOM   2426  N   LEU A 322       9.715  -0.717  18.681  1.00 93.50           N  
ATOM   2427  CA  LEU A 322       8.591   0.093  19.159  1.00 93.50           C  
ATOM   2428  C   LEU A 322       8.327  -0.128  20.654  1.00 93.50           C  
ATOM   2429  CB  LEU A 322       7.364  -0.232  18.290  1.00 93.50           C  
ATOM   2430  O   LEU A 322       8.219   0.844  21.398  1.00 93.50           O  
ATOM   2431  CG  LEU A 322       6.021   0.328  18.772  1.00 93.50           C  
ATOM   2432  CD1 LEU A 322       5.971   1.849  18.690  1.00 93.50           C  
ATOM   2433  CD2 LEU A 322       4.912  -0.255  17.900  1.00 93.50           C  
ATOM   2434  N   GLN A 323       8.292  -1.386  21.104  1.00 91.81           N  
ATOM   2435  CA  GLN A 323       8.092  -1.730  22.519  1.00 91.81           C  
ATOM   2436  C   GLN A 323       9.216  -1.202  23.422  1.00 91.81           C  
ATOM   2437  CB  GLN A 323       7.995  -3.258  22.665  1.00 91.81           C  
ATOM   2438  O   GLN A 323       8.960  -0.777  24.545  1.00 91.81           O  
ATOM   2439  CG  GLN A 323       6.643  -3.796  22.184  1.00 91.81           C  
ATOM   2440  CD  GLN A 323       6.564  -5.313  22.095  1.00 91.81           C  
ATOM   2441  NE2 GLN A 323       5.464  -5.837  21.596  1.00 91.81           N  
ATOM   2442  OE1 GLN A 323       7.485  -6.042  22.437  1.00 91.81           O  
ATOM   2443  N   LYS A 324      10.469  -1.226  22.949  1.00 91.00           N  
ATOM   2444  CA  LYS A 324      11.639  -0.850  23.761  1.00 91.00           C  
ATOM   2445  C   LYS A 324      11.955   0.642  23.761  1.00 91.00           C  
ATOM   2446  CB  LYS A 324      12.866  -1.638  23.289  1.00 91.00           C  
ATOM   2447  O   LYS A 324      12.488   1.147  24.742  1.00 91.00           O  
ATOM   2448  CG  LYS A 324      12.798  -3.114  23.698  1.00 91.00           C  
ATOM   2449  CD  LYS A 324      14.099  -3.820  23.304  1.00 91.00           C  
ATOM   2450  CE  LYS A 324      14.065  -5.276  23.772  1.00 91.00           C  
ATOM   2451  NZ  LYS A 324      15.391  -5.925  23.621  1.00 91.00           N  
ATOM   2452  N   MET A 325      11.730   1.328  22.643  1.00 91.38           N  
ATOM   2453  CA  MET A 325      12.276   2.670  22.396  1.00 91.38           C  
ATOM   2454  C   MET A 325      11.206   3.694  21.995  1.00 91.38           C  
ATOM   2455  CB  MET A 325      13.387   2.582  21.335  1.00 91.38           C  
ATOM   2456  O   MET A 325      11.553   4.831  21.664  1.00 91.38           O  
ATOM   2457  CG  MET A 325      14.521   1.620  21.713  1.00 91.38           C  
ATOM   2458  SD  MET A 325      15.828   1.463  20.464  1.00 91.38           S  
ATOM   2459  CE  MET A 325      16.718   3.023  20.674  1.00 91.38           C  
ATOM   2460  N   GLY A 326       9.930   3.299  22.013  1.00 90.81           N  
ATOM   2461  CA  GLY A 326       8.821   4.105  21.518  1.00 90.81           C  
ATOM   2462  C   GLY A 326       8.762   4.164  19.993  1.00 90.81           C  
ATOM   2463  O   GLY A 326       9.569   3.566  19.293  1.00 90.81           O  
ATOM   2464  N   SER A 327       7.785   4.891  19.466  1.00 90.81           N  
ATOM   2465  CA  SER A 327       7.439   4.978  18.043  1.00 90.81           C  
ATOM   2466  C   SER A 327       8.433   5.778  17.202  1.00 90.81           C  
ATOM   2467  CB  SER A 327       6.053   5.612  17.916  1.00 90.81           C  
ATOM   2468  O   SER A 327       8.827   5.348  16.116  1.00 90.81           O  
ATOM   2469  OG  SER A 327       5.989   6.853  18.609  1.00 90.81           O  
ATOM   2470  N   LYS A 328       8.887   6.929  17.709  1.00 94.94           N  
ATOM   2471  CA  LYS A 328       9.689   7.882  16.933  1.00 94.94           C  
ATOM   2472  C   LYS A 328      11.015   7.302  16.444  1.00 94.94           C  
ATOM   2473  CB  LYS A 328       9.932   9.138  17.774  1.00 94.94           C  
ATOM   2474  O   LYS A 328      11.350   7.437  15.270  1.00 94.94           O  
ATOM   2475  CG  LYS A 328      10.555  10.248  16.917  1.00 94.94           C  
ATOM   2476  CD  LYS A 328      10.905  11.435  17.800  1.00 94.94           C  
ATOM   2477  CE  LYS A 328      11.304  12.639  16.947  1.00 94.94           C  
ATOM   2478  NZ  LYS A 328      11.060  13.898  17.676  1.00 94.94           N  
ATOM   2479  N   ARG A 329      11.793   6.680  17.339  1.00 95.38           N  
ATOM   2480  CA  ARG A 329      13.151   6.204  17.014  1.00 95.38           C  
ATOM   2481  C   ARG A 329      13.137   5.108  15.936  1.00 95.38           C  
ATOM   2482  CB  ARG A 329      13.933   5.781  18.270  1.00 95.38           C  
ATOM   2483  O   ARG A 329      13.853   5.281  14.954  1.00 95.38           O  
ATOM   2484  CG  ARG A 329      14.248   6.941  19.223  1.00 95.38           C  
ATOM   2485  CD  ARG A 329      15.057   6.384  20.400  1.00 95.38           C  
ATOM   2486  NE  ARG A 329      15.371   7.400  21.419  1.00 95.38           N  
ATOM   2487  NH1 ARG A 329      16.193   5.959  23.016  1.00 95.38           N  
ATOM   2488  NH2 ARG A 329      16.069   8.137  23.462  1.00 95.38           N  
ATOM   2489  CZ  ARG A 329      15.877   7.162  22.620  1.00 95.38           C  
ATOM   2490  N   PRO A 330      12.318   4.043  16.037  1.00 96.19           N  
ATOM   2491  CA  PRO A 330      12.173   3.054  14.970  1.00 96.19           C  
ATOM   2492  C   PRO A 330      11.712   3.672  13.648  1.00 96.19           C  
ATOM   2493  CB  PRO A 330      11.141   2.041  15.469  1.00 96.19           C  
ATOM   2494  O   PRO A 330      12.254   3.322  12.606  1.00 96.19           O  
ATOM   2495  CG  PRO A 330      11.184   2.183  16.980  1.00 96.19           C  
ATOM   2496  CD  PRO A 330      11.514   3.649  17.179  1.00 96.19           C  
ATOM   2497  N   MET A 331      10.767   4.621  13.668  1.00 97.44           N  
ATOM   2498  CA  MET A 331      10.308   5.282  12.439  1.00 97.44           C  
ATOM   2499  C   MET A 331      11.427   6.078  11.761  1.00 97.44           C  
ATOM   2500  CB  MET A 331       9.103   6.187  12.725  1.00 97.44           C  
ATOM   2501  O   MET A 331      11.594   5.966  10.548  1.00 97.44           O  
ATOM   2502  CG  MET A 331       7.863   5.363  13.061  1.00 97.44           C  
ATOM   2503  SD  MET A 331       6.404   6.326  13.524  1.00 97.44           S  
ATOM   2504  CE  MET A 331       5.964   7.032  11.916  1.00 97.44           C  
ATOM   2505  N   LEU A 332      12.221   6.836  12.527  1.00 97.88           N  
ATOM   2506  CA  LEU A 332      13.384   7.560  12.002  1.00 97.88           C  
ATOM   2507  C   LEU A 332      14.453   6.601  11.469  1.00 97.88           C  
ATOM   2508  CB  LEU A 332      13.985   8.476  13.086  1.00 97.88           C  
ATOM   2509  O   LEU A 332      14.922   6.792  10.352  1.00 97.88           O  
ATOM   2510  CG  LEU A 332      13.132   9.704  13.444  1.00 97.88           C  
ATOM   2511  CD1 LEU A 332      13.774  10.454  14.612  1.00 97.88           C  
ATOM   2512  CD2 LEU A 332      12.988  10.690  12.284  1.00 97.88           C  
ATOM   2513  N   LEU A 333      14.800   5.557  12.230  1.00 97.62           N  
ATOM   2514  CA  LEU A 333      15.778   4.545  11.816  1.00 97.62           C  
ATOM   2515  C   LEU A 333      15.342   3.844  10.529  1.00 97.62           C  
ATOM   2516  CB  LEU A 333      15.973   3.509  12.939  1.00 97.62           C  
ATOM   2517  O   LEU A 333      16.109   3.784   9.575  1.00 97.62           O  
ATOM   2518  CG  LEU A 333      16.781   4.009  14.149  1.00 97.62           C  
ATOM   2519  CD1 LEU A 333      16.707   2.968  15.269  1.00 97.62           C  
ATOM   2520  CD2 LEU A 333      18.252   4.240  13.801  1.00 97.62           C  
ATOM   2521  N   GLY A 334      14.098   3.363  10.476  1.00 97.44           N  
ATOM   2522  CA  GLY A 334      13.553   2.701   9.297  1.00 97.44           C  
ATOM   2523  C   GLY A 334      13.590   3.611   8.071  1.00 97.44           C  
ATOM   2524  O   GLY A 334      14.135   3.238   7.037  1.00 97.44           O  
ATOM   2525  N   THR A 335      13.108   4.847   8.214  1.00 97.94           N  
ATOM   2526  CA  THR A 335      13.099   5.843   7.129  1.00 97.94           C  
ATOM   2527  C   THR A 335      14.509   6.196   6.654  1.00 97.94           C  
ATOM   2528  CB  THR A 335      12.383   7.120   7.583  1.00 97.94           C  
ATOM   2529  O   THR A 335      14.752   6.292   5.455  1.00 97.94           O  
ATOM   2530  CG2 THR A 335      12.197   8.125   6.454  1.00 97.94           C  
ATOM   2531  OG1 THR A 335      11.100   6.812   8.065  1.00 97.94           O  
ATOM   2532  N   PHE A 336      15.465   6.347   7.571  1.00 98.44           N  
ATOM   2533  CA  PHE A 336      16.859   6.625   7.230  1.00 98.44           C  
ATOM   2534  C   PHE A 336      17.499   5.483   6.431  1.00 98.44           C  
ATOM   2535  CB  PHE A 336      17.625   6.898   8.524  1.00 98.44           C  
ATOM   2536  O   PHE A 336      18.171   5.724   5.430  1.00 98.44           O  
ATOM   2537  CG  PHE A 336      19.080   7.244   8.307  1.00 98.44           C  
ATOM   2538  CD1 PHE A 336      20.086   6.333   8.676  1.00 98.44           C  
ATOM   2539  CD2 PHE A 336      19.426   8.481   7.732  1.00 98.44           C  
ATOM   2540  CE1 PHE A 336      21.438   6.671   8.493  1.00 98.44           C  
ATOM   2541  CE2 PHE A 336      20.777   8.808   7.529  1.00 98.44           C  
ATOM   2542  CZ  PHE A 336      21.783   7.905   7.913  1.00 98.44           C  
ATOM   2543  N   ILE A 337      17.239   4.232   6.817  1.00 98.31           N  
ATOM   2544  CA  ILE A 337      17.762   3.069   6.091  1.00 98.31           C  
ATOM   2545  C   ILE A 337      17.095   2.940   4.710  1.00 98.31           C  
ATOM   2546  CB  ILE A 337      17.641   1.787   6.942  1.00 98.31           C  
ATOM   2547  O   ILE A 337      17.774   2.597   3.743  1.00 98.31           O  
ATOM   2548  CG1 ILE A 337      18.391   1.910   8.290  1.00 98.31           C  
ATOM   2549  CG2 ILE A 337      18.264   0.620   6.162  1.00 98.31           C  
ATOM   2550  CD1 ILE A 337      17.986   0.843   9.313  1.00 98.31           C  
ATOM   2551  N   VAL A 338      15.805   3.286   4.582  1.00 98.12           N  
ATOM   2552  CA  VAL A 338      15.126   3.396   3.276  1.00 98.12           C  
ATOM   2553  C   VAL A 338      15.838   4.403   2.370  1.00 98.12           C  
ATOM   2554  CB  VAL A 338      13.633   3.765   3.435  1.00 98.12           C  
ATOM   2555  O   VAL A 338      16.150   4.069   1.229  1.00 98.12           O  
ATOM   2556  CG1 VAL A 338      12.971   4.186   2.120  1.00 98.12           C  
ATOM   2557  CG2 VAL A 338      12.826   2.597   3.998  1.00 98.12           C  
ATOM   2558  N   ILE A 339      16.146   5.600   2.881  1.00 98.44           N  
ATOM   2559  CA  ILE A 339      16.863   6.650   2.138  1.00 98.44           C  
ATOM   2560  C   ILE A 339      18.210   6.131   1.622  1.00 98.44           C  
ATOM   2561  CB  ILE A 339      17.038   7.905   3.026  1.00 98.44           C  
ATOM   2562  O   ILE A 339      18.498   6.267   0.434  1.00 98.44           O  
ATOM   2563  CG1 ILE A 339      15.685   8.614   3.248  1.00 98.44           C  
ATOM   2564  CG2 ILE A 339      18.063   8.886   2.430  1.00 98.44           C  
ATOM   2565  CD1 ILE A 339      15.727   9.593   4.430  1.00 98.44           C  
ATOM   2566  N   ILE A 340      19.006   5.495   2.488  1.00 98.31           N  
ATOM   2567  CA  ILE A 340      20.294   4.899   2.101  1.00 98.31           C  
ATOM   2568  C   ILE A 340      20.091   3.824   1.030  1.00 98.31           C  
ATOM   2569  CB  ILE A 340      21.025   4.323   3.334  1.00 98.31           C  
ATOM   2570  O   ILE A 340      20.825   3.795   0.047  1.00 98.31           O  
ATOM   2571  CG1 ILE A 340      21.466   5.473   4.265  1.00 98.31           C  
ATOM   2572  CG2 ILE A 340      22.259   3.493   2.910  1.00 98.31           C  
ATOM   2573  CD1 ILE A 340      21.908   5.000   5.653  1.00 98.31           C  
ATOM   2574  N   GLY A 341      19.090   2.957   1.196  1.00 98.00           N  
ATOM   2575  CA  GLY A 341      18.802   1.886   0.247  1.00 98.00           C  
ATOM   2576  C   GLY A 341      18.522   2.402  -1.163  1.00 98.00           C  
ATOM   2577  O   GLY A 341      19.118   1.926  -2.127  1.00 98.00           O  
ATOM   2578  N   ILE A 342      17.679   3.429  -1.286  1.00 97.75           N  
ATOM   2579  CA  ILE A 342      17.368   4.053  -2.580  1.00 97.75           C  
ATOM   2580  C   ILE A 342      18.586   4.800  -3.125  1.00 97.75           C  
ATOM   2581  CB  ILE A 342      16.192   5.033  -2.455  1.00 97.75           C  
ATOM   2582  O   ILE A 342      18.860   4.718  -4.320  1.00 97.75           O  
ATOM   2583  CG1 ILE A 342      14.941   4.393  -1.825  1.00 97.75           C  
ATOM   2584  CG2 ILE A 342      15.800   5.630  -3.820  1.00 97.75           C  
ATOM   2585  CD1 ILE A 342      14.149   5.481  -1.108  1.00 97.75           C  
ATOM   2586  N   ALA A 343      19.340   5.498  -2.268  1.00 97.94           N  
ATOM   2587  CA  ALA A 343      20.552   6.200  -2.679  1.00 97.94           C  
ATOM   2588  C   ALA A 343      21.588   5.230  -3.271  1.00 97.94           C  
ATOM   2589  CB  ALA A 343      21.117   6.980  -1.487  1.00 97.94           C  
ATOM   2590  O   ALA A 343      22.184   5.544  -4.297  1.00 97.94           O  
ATOM   2591  N   LEU A 344      21.740   4.030  -2.701  1.00 97.69           N  
ATOM   2592  CA  LEU A 344      22.577   2.968  -3.269  1.00 97.69           C  
ATOM   2593  C   LEU A 344      22.050   2.490  -4.631  1.00 97.69           C  
ATOM   2594  CB  LEU A 344      22.683   1.803  -2.271  1.00 97.69           C  
ATOM   2595  O   LEU A 344      22.803   2.461  -5.599  1.00 97.69           O  
ATOM   2596  CG  LEU A 344      23.512   2.113  -1.011  1.00 97.69           C  
ATOM   2597  CD1 LEU A 344      23.368   0.952  -0.028  1.00 97.69           C  
ATOM   2598  CD2 LEU A 344      24.999   2.299  -1.320  1.00 97.69           C  
ATOM   2599  N   ILE A 345      20.746   2.217  -4.755  1.00 96.88           N  
ATOM   2600  CA  ILE A 345      20.128   1.842  -6.045  1.00 96.88           C  
ATOM   2601  C   ILE A 345      20.317   2.954  -7.099  1.00 96.88           C  
ATOM   2602  CB  ILE A 345      18.632   1.482  -5.843  1.00 96.88           C  
ATOM   2603  O   ILE A 345      20.435   2.666  -8.291  1.00 96.88           O  
ATOM   2604  CG1 ILE A 345      18.465   0.246  -4.927  1.00 96.88           C  
ATOM   2605  CG2 ILE A 345      17.927   1.185  -7.179  1.00 96.88           C  
ATOM   2606  CD1 ILE A 345      17.046   0.059  -4.368  1.00 96.88           C  
ATOM   2607  N   SER A 346      20.393   4.222  -6.673  1.00 96.38           N  
ATOM   2608  CA  SER A 346      20.610   5.382  -7.550  1.00 96.38           C  
ATOM   2609  C   SER A 346      22.025   5.499  -8.123  1.00 96.38           C  
ATOM   2610  CB  SER A 346      20.196   6.686  -6.854  1.00 96.38           C  
ATOM   2611  O   SER A 346      22.237   6.304  -9.031  1.00 96.38           O  
ATOM   2612  OG  SER A 346      21.240   7.227  -6.071  1.00 96.38           O  
ATOM   2613  N   LEU A 347      22.987   4.688  -7.659  1.00 95.50           N  
ATOM   2614  CA  LEU A 347      24.374   4.674  -8.142  1.00 95.50           C  
ATOM   2615  C   LEU A 347      24.509   3.961  -9.501  1.00 95.50           C  
ATOM   2616  CB  LEU A 347      25.317   4.087  -7.074  1.00 95.50           C  
ATOM   2617  O   LEU A 347      25.381   3.122  -9.707  1.00 95.50           O  
ATOM   2618  CG  LEU A 347      25.269   4.752  -5.689  1.00 95.50           C  
ATOM   2619  CD1 LEU A 347      26.288   4.084  -4.765  1.00 95.50           C  
ATOM   2620  CD2 LEU A 347      25.573   6.250  -5.712  1.00 95.50           C  
ATOM   2621  N   VAL A 348      23.642   4.316 -10.449  1.00 92.94           N  
ATOM   2622  CA  VAL A 348      23.534   3.733 -11.798  1.00 92.94           C  
ATOM   2623  C   VAL A 348      24.765   3.961 -12.678  1.00 92.94           C  
ATOM   2624  CB  VAL A 348      22.281   4.267 -12.515  1.00 92.94           C  
ATOM   2625  O   VAL A 348      24.891   3.341 -13.725  1.00 92.94           O  
ATOM   2626  CG1 VAL A 348      20.995   3.905 -11.759  1.00 92.94           C  
ATOM   2627  CG2 VAL A 348      22.321   5.787 -12.694  1.00 92.94           C  
ATOM   2628  N   PHE A 349      25.678   4.840 -12.264  1.00 91.31           N  
ATOM   2629  CA  PHE A 349      26.964   5.061 -12.927  1.00 91.31           C  
ATOM   2630  C   PHE A 349      27.993   3.957 -12.629  1.00 91.31           C  
ATOM   2631  CB  PHE A 349      27.498   6.437 -12.506  1.00 91.31           C  
ATOM   2632  O   PHE A 349      29.046   3.917 -13.264  1.00 91.31           O  
ATOM   2633  CG  PHE A 349      27.765   6.571 -11.017  1.00 91.31           C  
ATOM   2634  CD1 PHE A 349      26.801   7.156 -10.173  1.00 91.31           C  
ATOM   2635  CD2 PHE A 349      28.977   6.104 -10.474  1.00 91.31           C  
ATOM   2636  CE1 PHE A 349      27.056   7.282  -8.797  1.00 91.31           C  
ATOM   2637  CE2 PHE A 349      29.227   6.219  -9.096  1.00 91.31           C  
ATOM   2638  CZ  PHE A 349      28.269   6.814  -8.259  1.00 91.31           C  
ATOM   2639  N   LEU A 350      27.735   3.087 -11.645  1.00 93.25           N  
ATOM   2640  CA  LEU A 350      28.638   1.988 -11.318  1.00 93.25           C  
ATOM   2641  C   LEU A 350      28.657   0.942 -12.448  1.00 93.25           C  
ATOM   2642  CB  LEU A 350      28.243   1.346  -9.978  1.00 93.25           C  
ATOM   2643  O   LEU A 350      27.607   0.586 -12.980  1.00 93.25           O  
ATOM   2644  CG  LEU A 350      28.509   2.221  -8.741  1.00 93.25           C  
ATOM   2645  CD1 LEU A 350      27.928   1.527  -7.507  1.00 93.25           C  
ATOM   2646  CD2 LEU A 350      30.006   2.443  -8.501  1.00 93.25           C  
ATOM   2647  N   PRO A 351      29.829   0.388 -12.801  1.00 90.75           N  
ATOM   2648  CA  PRO A 351      29.919  -0.603 -13.864  1.00 90.75           C  
ATOM   2649  C   PRO A 351      29.562  -2.015 -13.372  1.00 90.75           C  
ATOM   2650  CB  PRO A 351      31.354  -0.494 -14.381  1.00 90.75           C  
ATOM   2651  O   PRO A 351      30.036  -2.470 -12.326  1.00 90.75           O  
ATOM   2652  CG  PRO A 351      32.146  -0.047 -13.152  1.00 90.75           C  
ATOM   2653  CD  PRO A 351      31.154   0.811 -12.371  1.00 90.75           C  
ATOM   2654  N   GLY A 352      28.776  -2.740 -14.176  1.00 87.19           N  
ATOM   2655  CA  GLY A 352      28.579  -4.193 -14.093  1.00 87.19           C  
ATOM   2656  C   GLY A 352      28.305  -4.725 -12.682  1.00 87.19           C  
ATOM   2657  O   GLY A 352      27.283  -4.418 -12.069  1.00 87.19           O  
ATOM   2658  N   ILE A 353      29.231  -5.539 -12.164  1.00 91.44           N  
ATOM   2659  CA  ILE A 353      29.089  -6.218 -10.868  1.00 91.44           C  
ATOM   2660  C   ILE A 353      28.977  -5.250  -9.681  1.00 91.44           C  
ATOM   2661  CB  ILE A 353      30.243  -7.232 -10.676  1.00 91.44           C  
ATOM   2662  O   ILE A 353      28.252  -5.537  -8.731  1.00 91.44           O  
ATOM   2663  CG1 ILE A 353      30.021  -8.200  -9.494  1.00 91.44           C  
ATOM   2664  CG2 ILE A 353      31.608  -6.538 -10.499  1.00 91.44           C  
ATOM   2665  CD1 ILE A 353      28.779  -9.089  -9.643  1.00 91.44           C  
ATOM   2666  N   PHE A 354      29.628  -4.083  -9.733  1.00 94.81           N  
ATOM   2667  CA  PHE A 354      29.563  -3.103  -8.644  1.00 94.81           C  
ATOM   2668  C   PHE A 354      28.164  -2.502  -8.514  1.00 94.81           C  
ATOM   2669  CB  PHE A 354      30.607  -2.002  -8.858  1.00 94.81           C  
ATOM   2670  O   PHE A 354      27.680  -2.310  -7.397  1.00 94.81           O  
ATOM   2671  CG  PHE A 354      32.037  -2.483  -8.729  1.00 94.81           C  
ATOM   2672  CD1 PHE A 354      32.562  -2.780  -7.457  1.00 94.81           C  
ATOM   2673  CD2 PHE A 354      32.845  -2.633  -9.870  1.00 94.81           C  
ATOM   2674  CE1 PHE A 354      33.892  -3.217  -7.326  1.00 94.81           C  
ATOM   2675  CE2 PHE A 354      34.177  -3.062  -9.739  1.00 94.81           C  
ATOM   2676  CZ  PHE A 354      34.701  -3.353  -8.467  1.00 94.81           C  
ATOM   2677  N   TYR A 355      27.481  -2.273  -9.639  1.00 94.62           N  
ATOM   2678  CA  TYR A 355      26.088  -1.839  -9.624  1.00 94.62           C  
ATOM   2679  C   TYR A 355      25.157  -2.926  -9.087  1.00 94.62           C  
ATOM   2680  CB  TYR A 355      25.654  -1.414 -11.025  1.00 94.62           C  
ATOM   2681  O   TYR A 355      24.284  -2.634  -8.274  1.00 94.62           O  
ATOM   2682  CG  TYR A 355      24.219  -0.945 -11.058  1.00 94.62           C  
ATOM   2683  CD1 TYR A 355      23.243  -1.694 -11.738  1.00 94.62           C  
ATOM   2684  CD2 TYR A 355      23.851   0.208 -10.342  1.00 94.62           C  
ATOM   2685  CE1 TYR A 355      21.902  -1.273 -11.708  1.00 94.62           C  
ATOM   2686  CE2 TYR A 355      22.511   0.627 -10.308  1.00 94.62           C  
ATOM   2687  OH  TYR A 355      20.233   0.285 -10.946  1.00 94.62           O  
ATOM   2688  CZ  TYR A 355      21.531  -0.109 -11.003  1.00 94.62           C  
ATOM   2689  N   VAL A 356      25.377  -4.188  -9.470  1.00 93.56           N  
ATOM   2690  CA  VAL A 356      24.610  -5.330  -8.945  1.00 93.56           C  
ATOM   2691  C   VAL A 356      24.745  -5.431  -7.426  1.00 93.56           C  
ATOM   2692  CB  VAL A 356      25.040  -6.642  -9.627  1.00 93.56           C  
ATOM   2693  O   VAL A 356      23.733  -5.525  -6.735  1.00 93.56           O  
ATOM   2694  CG1 VAL A 356      24.447  -7.887  -8.954  1.00 93.56           C  
ATOM   2695  CG2 VAL A 356      24.608  -6.637 -11.096  1.00 93.56           C  
ATOM   2696  N   ILE A 357      25.968  -5.351  -6.890  1.00 95.31           N  
ATOM   2697  CA  ILE A 357      26.210  -5.357  -5.438  1.00 95.31           C  
ATOM   2698  C   ILE A 357      25.493  -4.174  -4.779  1.00 95.31           C  
ATOM   2699  CB  ILE A 357      27.727  -5.346  -5.137  1.00 95.31           C  
ATOM   2700  O   ILE A 357      24.793  -4.360  -3.784  1.00 95.31           O  
ATOM   2701  CG1 ILE A 357      28.372  -6.677  -5.590  1.00 95.31           C  
ATOM   2702  CG2 ILE A 357      27.995  -5.124  -3.634  1.00 95.31           C  
ATOM   2703  CD1 ILE A 357      29.905  -6.637  -5.634  1.00 95.31           C  
ATOM   2704  N   SER A 358      25.615  -2.975  -5.355  1.00 96.38           N  
ATOM   2705  CA  SER A 358      24.945  -1.778  -4.844  1.00 96.38           C  
ATOM   2706  C   SER A 358      23.421  -1.925  -4.829  1.00 96.38           C  
ATOM   2707  CB  SER A 358      25.346  -0.563  -5.675  1.00 96.38           C  
ATOM   2708  O   SER A 358      22.785  -1.608  -3.827  1.00 96.38           O  
ATOM   2709  OG  SER A 358      24.986   0.586  -4.952  1.00 96.38           O  
ATOM   2710  N   CYS A 359      22.832  -2.503  -5.879  1.00 94.38           N  
ATOM   2711  CA  CYS A 359      21.407  -2.815  -5.939  1.00 94.38           C  
ATOM   2712  C   CYS A 359      20.999  -3.830  -4.878  1.00 94.38           C  
ATOM   2713  CB  CYS A 359      21.045  -3.363  -7.322  1.00 94.38           C  
ATOM   2714  O   CYS A 359      20.017  -3.605  -4.181  1.00 94.38           O  
ATOM   2715  SG  CYS A 359      20.940  -1.996  -8.488  1.00 94.38           S  
ATOM   2716  N   VAL A 360      21.736  -4.932  -4.724  1.00 95.06           N  
ATOM   2717  CA  VAL A 360      21.409  -5.979  -3.744  1.00 95.06           C  
ATOM   2718  C   VAL A 360      21.432  -5.415  -2.323  1.00 95.06           C  
ATOM   2719  CB  VAL A 360      22.367  -7.176  -3.895  1.00 95.06           C  
ATOM   2720  O   VAL A 360      20.479  -5.628  -1.570  1.00 95.06           O  
ATOM   2721  CG1 VAL A 360      22.256  -8.177  -2.738  1.00 95.06           C  
ATOM   2722  CG2 VAL A 360      22.053  -7.944  -5.185  1.00 95.06           C  
ATOM   2723  N   VAL A 361      22.477  -4.658  -1.971  1.00 96.75           N  
ATOM   2724  CA  VAL A 361      22.584  -3.979  -0.669  1.00 96.75           C  
ATOM   2725  C   VAL A 361      21.510  -2.898  -0.536  1.00 96.75           C  
ATOM   2726  CB  VAL A 361      23.992  -3.379  -0.473  1.00 96.75           C  
ATOM   2727  O   VAL A 361      20.886  -2.770   0.514  1.00 96.75           O  
ATOM   2728  CG1 VAL A 361      24.119  -2.640   0.867  1.00 96.75           C  
ATOM   2729  CG2 VAL A 361      25.068  -4.475  -0.468  1.00 96.75           C  
ATOM   2730  N   GLY A 362      21.240  -2.155  -1.605  1.00 97.38           N  
ATOM   2731  CA  GLY A 362      20.230  -1.109  -1.645  1.00 97.38           C  
ATOM   2732  C   GLY A 362      18.814  -1.637  -1.416  1.00 97.38           C  
ATOM   2733  O   GLY A 362      18.102  -1.120  -0.558  1.00 97.38           O  
ATOM   2734  N   TYR A 363      18.422  -2.719  -2.094  1.00 96.06           N  
ATOM   2735  CA  TYR A 363      17.145  -3.405  -1.887  1.00 96.06           C  
ATOM   2736  C   TYR A 363      17.052  -4.040  -0.497  1.00 96.06           C  
ATOM   2737  CB  TYR A 363      16.930  -4.465  -2.977  1.00 96.06           C  
ATOM   2738  O   TYR A 363      15.998  -3.957   0.134  1.00 96.06           O  
ATOM   2739  CG  TYR A 363      16.440  -3.921  -4.304  1.00 96.06           C  
ATOM   2740  CD1 TYR A 363      15.186  -3.287  -4.378  1.00 96.06           C  
ATOM   2741  CD2 TYR A 363      17.202  -4.095  -5.475  1.00 96.06           C  
ATOM   2742  CE1 TYR A 363      14.708  -2.835  -5.619  1.00 96.06           C  
ATOM   2743  CE2 TYR A 363      16.724  -3.642  -6.718  1.00 96.06           C  
ATOM   2744  OH  TYR A 363      14.954  -2.620  -7.980  1.00 96.06           O  
ATOM   2745  CZ  TYR A 363      15.465  -3.016  -6.789  1.00 96.06           C  
ATOM   2746  N   LEU A 364      18.151  -4.603   0.020  1.00 96.69           N  
ATOM   2747  CA  LEU A 364      18.227  -5.120   1.388  1.00 96.69           C  
ATOM   2748  C   LEU A 364      17.933  -4.004   2.401  1.00 96.69           C  
ATOM   2749  CB  LEU A 364      19.604  -5.787   1.580  1.00 96.69           C  
ATOM   2750  O   LEU A 364      17.031  -4.154   3.225  1.00 96.69           O  
ATOM   2751  CG  LEU A 364      19.813  -6.587   2.878  1.00 96.69           C  
ATOM   2752  CD1 LEU A 364      21.073  -7.441   2.742  1.00 96.69           C  
ATOM   2753  CD2 LEU A 364      19.973  -5.723   4.134  1.00 96.69           C  
ATOM   2754  N   CYS A 365      18.625  -2.866   2.299  1.00 97.75           N  
ATOM   2755  CA  CYS A 365      18.385  -1.684   3.129  1.00 97.75           C  
ATOM   2756  C   CYS A 365      16.956  -1.155   2.957  1.00 97.75           C  
ATOM   2757  CB  CYS A 365      19.409  -0.603   2.759  1.00 97.75           C  
ATOM   2758  O   CYS A 365      16.268  -0.892   3.942  1.00 97.75           O  
ATOM   2759  SG  CYS A 365      21.041  -1.050   3.413  1.00 97.75           S  
ATOM   2760  N   PHE A 366      16.471  -1.055   1.720  1.00 96.38           N  
ATOM   2761  CA  PHE A 366      15.130  -0.559   1.438  1.00 96.38           C  
ATOM   2762  C   PHE A 366      14.059  -1.415   2.129  1.00 96.38           C  
ATOM   2763  CB  PHE A 366      14.932  -0.482  -0.085  1.00 96.38           C  
ATOM   2764  O   PHE A 366      13.174  -0.884   2.805  1.00 96.38           O  
ATOM   2765  CG  PHE A 366      13.607   0.086  -0.562  1.00 96.38           C  
ATOM   2766  CD1 PHE A 366      13.153  -0.213  -1.860  1.00 96.38           C  
ATOM   2767  CD2 PHE A 366      12.838   0.937   0.255  1.00 96.38           C  
ATOM   2768  CE1 PHE A 366      11.932   0.309  -2.319  1.00 96.38           C  
ATOM   2769  CE2 PHE A 366      11.617   1.454  -0.200  1.00 96.38           C  
ATOM   2770  CZ  PHE A 366      11.156   1.128  -1.485  1.00 96.38           C  
ATOM   2771  N   GLY A 367      14.174  -2.742   2.037  1.00 95.19           N  
ATOM   2772  CA  GLY A 367      13.240  -3.645   2.694  1.00 95.19           C  
ATOM   2773  C   GLY A 367      13.370  -3.637   4.216  1.00 95.19           C  
ATOM   2774  O   GLY A 367      12.368  -3.580   4.929  1.00 95.19           O  
ATOM   2775  N   LEU A 368      14.605  -3.618   4.723  1.00 96.88           N  
ATOM   2776  CA  LEU A 368      14.895  -3.546   6.154  1.00 96.88           C  
ATOM   2777  C   LEU A 368      14.263  -2.293   6.768  1.00 96.88           C  
ATOM   2778  CB  LEU A 368      16.429  -3.624   6.327  1.00 96.88           C  
ATOM   2779  O   LEU A 368      13.544  -2.380   7.767  1.00 96.88           O  
ATOM   2780  CG  LEU A 368      16.987  -3.679   7.762  1.00 96.88           C  
ATOM   2781  CD1 LEU A 368      18.483  -3.983   7.711  1.00 96.88           C  
ATOM   2782  CD2 LEU A 368      16.794  -2.379   8.537  1.00 96.88           C  
ATOM   2783  N   GLY A 369      14.479  -1.137   6.142  1.00 97.06           N  
ATOM   2784  CA  GLY A 369      13.975   0.140   6.620  1.00 97.06           C  
ATOM   2785  C   GLY A 369      12.445   0.213   6.643  1.00 97.06           C  
ATOM   2786  O   GLY A 369      11.868   0.595   7.664  1.00 97.06           O  
ATOM   2787  N   LEU A 370      11.772  -0.224   5.569  1.00 95.06           N  
ATOM   2788  CA  LEU A 370      10.305  -0.282   5.537  1.00 95.06           C  
ATOM   2789  C   LEU A 370       9.741  -1.258   6.573  1.00 95.06           C  
ATOM   2790  CB  LEU A 370       9.798  -0.689   4.145  1.00 95.06           C  
ATOM   2791  O   LEU A 370       8.744  -0.943   7.223  1.00 95.06           O  
ATOM   2792  CG  LEU A 370       9.807   0.399   3.059  1.00 95.06           C  
ATOM   2793  CD1 LEU A 370       9.108  -0.182   1.831  1.00 95.06           C  
ATOM   2794  CD2 LEU A 370       9.044   1.666   3.453  1.00 95.06           C  
ATOM   2795  N   GLY A 371      10.380  -2.416   6.766  1.00 95.12           N  
ATOM   2796  CA  GLY A 371       9.960  -3.383   7.776  1.00 95.12           C  
ATOM   2797  C   GLY A 371      10.035  -2.805   9.191  1.00 95.12           C  
ATOM   2798  O   GLY A 371       9.064  -2.894   9.942  1.00 95.12           O  
ATOM   2799  N   ILE A 372      11.135  -2.125   9.538  1.00 97.06           N  
ATOM   2800  CA  ILE A 372      11.257  -1.437  10.832  1.00 97.06           C  
ATOM   2801  C   ILE A 372      10.194  -0.338  10.981  1.00 97.06           C  
ATOM   2802  CB  ILE A 372      12.691  -0.893  11.050  1.00 97.06           C  
ATOM   2803  O   ILE A 372       9.665  -0.166  12.075  1.00 97.06           O  
ATOM   2804  CG1 ILE A 372      13.672  -2.076  11.210  1.00 97.06           C  
ATOM   2805  CG2 ILE A 372      12.772   0.021  12.290  1.00 97.06           C  
ATOM   2806  CD1 ILE A 372      15.128  -1.661  11.453  1.00 97.06           C  
ATOM   2807  N   TYR A 373       9.862   0.385   9.909  1.00 97.06           N  
ATOM   2808  CA  TYR A 373       8.920   1.510   9.923  1.00 97.06           C  
ATOM   2809  C   TYR A 373       7.435   1.103  10.032  1.00 97.06           C  
ATOM   2810  CB  TYR A 373       9.167   2.339   8.653  1.00 97.06           C  
ATOM   2811  O   TYR A 373       6.663   1.781  10.718  1.00 97.06           O  
ATOM   2812  CG  TYR A 373       8.127   3.412   8.414  1.00 97.06           C  
ATOM   2813  CD1 TYR A 373       6.982   3.114   7.646  1.00 97.06           C  
ATOM   2814  CD2 TYR A 373       8.280   4.685   8.994  1.00 97.06           C  
ATOM   2815  CE1 TYR A 373       5.976   4.083   7.480  1.00 97.06           C  
ATOM   2816  CE2 TYR A 373       7.280   5.660   8.821  1.00 97.06           C  
ATOM   2817  OH  TYR A 373       5.124   6.254   7.958  1.00 97.06           O  
ATOM   2818  CZ  TYR A 373       6.130   5.355   8.066  1.00 97.06           C  
ATOM   2819  N   ALA A 374       7.021   0.018   9.367  1.00 94.12           N  
ATOM   2820  CA  ALA A 374       5.611  -0.300   9.111  1.00 94.12           C  
ATOM   2821  C   ALA A 374       4.748  -0.426  10.383  1.00 94.12           C  
ATOM   2822  CB  ALA A 374       5.560  -1.584   8.271  1.00 94.12           C  
ATOM   2823  O   ALA A 374       3.713   0.241  10.505  1.00 94.12           O  
ATOM   2824  N   THR A 375       5.178  -1.250  11.346  1.00 94.31           N  
ATOM   2825  CA  THR A 375       4.435  -1.459  12.603  1.00 94.31           C  
ATOM   2826  C   THR A 375       4.406  -0.199  13.480  1.00 94.31           C  
ATOM   2827  CB  THR A 375       4.951  -2.665  13.409  1.00 94.31           C  
ATOM   2828  O   THR A 375       3.308   0.201  13.869  1.00 94.31           O  
ATOM   2829  CG2 THR A 375       4.070  -2.959  14.624  1.00 94.31           C  
ATOM   2830  OG1 THR A 375       4.981  -3.822  12.610  1.00 94.31           O  
ATOM   2831  N   PRO A 376       5.544   0.472  13.777  1.00 95.62           N  
ATOM   2832  CA  PRO A 376       5.539   1.730  14.530  1.00 95.62           C  
ATOM   2833  C   PRO A 376       4.647   2.820  13.932  1.00 95.62           C  
ATOM   2834  CB  PRO A 376       6.988   2.210  14.536  1.00 95.62           C  
ATOM   2835  O   PRO A 376       3.926   3.485  14.674  1.00 95.62           O  
ATOM   2836  CG  PRO A 376       7.820   0.958  14.344  1.00 95.62           C  
ATOM   2837  CD  PRO A 376       6.921   0.051  13.517  1.00 95.62           C  
ATOM   2838  N   SER A 377       4.662   2.993  12.606  1.00 96.31           N  
ATOM   2839  CA  SER A 377       3.819   3.980  11.921  1.00 96.31           C  
ATOM   2840  C   SER A 377       2.336   3.668  12.103  1.00 96.31           C  
ATOM   2841  CB  SER A 377       4.184   4.020  10.437  1.00 96.31           C  
ATOM   2842  O   SER A 377       1.559   4.532  12.519  1.00 96.31           O  
ATOM   2843  OG  SER A 377       3.396   4.994   9.775  1.00 96.31           O  
ATOM   2844  N   THR A 378       1.959   2.406  11.877  1.00 94.62           N  
ATOM   2845  CA  THR A 378       0.571   1.955  12.019  1.00 94.62           C  
ATOM   2846  C   THR A 378       0.098   2.095  13.470  1.00 94.62           C  
ATOM   2847  CB  THR A 378       0.403   0.510  11.521  1.00 94.62           C  
ATOM   2848  O   THR A 378      -0.955   2.679  13.713  1.00 94.62           O  
ATOM   2849  CG2 THR A 378      -1.069   0.100  11.478  1.00 94.62           C  
ATOM   2850  OG1 THR A 378       0.890   0.357  10.204  1.00 94.62           O  
ATOM   2851  N   ASP A 379       0.879   1.643  14.460  1.00 94.88           N  
ATOM   2852  CA  ASP A 379       0.525   1.801  15.881  1.00 94.88           C  
ATOM   2853  C   ASP A 379       0.414   3.275  16.279  1.00 94.88           C  
ATOM   2854  CB  ASP A 379       1.533   1.072  16.786  1.00 94.88           C  
ATOM   2855  O   ASP A 379      -0.516   3.648  16.993  1.00 94.88           O  
ATOM   2856  CG  ASP A 379       1.121   1.114  18.272  1.00 94.88           C  
ATOM   2857  OD1 ASP A 379       0.060   0.549  18.628  1.00 94.88           O  
ATOM   2858  OD2 ASP A 379       1.857   1.688  19.106  1.00 94.88           O  
ATOM   2859  N   THR A 380       1.295   4.142  15.778  1.00 94.62           N  
ATOM   2860  CA  THR A 380       1.241   5.581  16.076  1.00 94.62           C  
ATOM   2861  C   THR A 380      -0.046   6.211  15.557  1.00 94.62           C  
ATOM   2862  CB  THR A 380       2.450   6.329  15.512  1.00 94.62           C  
ATOM   2863  O   THR A 380      -0.708   6.920  16.313  1.00 94.62           O  
ATOM   2864  CG2 THR A 380       2.471   7.795  15.946  1.00 94.62           C  
ATOM   2865  OG1 THR A 380       3.609   5.744  16.031  1.00 94.62           O  
ATOM   2866  N   ALA A 381      -0.450   5.925  14.317  1.00 93.56           N  
ATOM   2867  CA  ALA A 381      -1.705   6.440  13.774  1.00 93.56           C  
ATOM   2868  C   ALA A 381      -2.916   5.901  14.553  1.00 93.56           C  
ATOM   2869  CB  ALA A 381      -1.781   6.077  12.287  1.00 93.56           C  
ATOM   2870  O   ALA A 381      -3.764   6.656  15.029  1.00 93.56           O  
ATOM   2871  N   ILE A 382      -2.979   4.585  14.748  1.00 91.25           N  
ATOM   2872  CA  ILE A 382      -4.146   3.938  15.346  1.00 91.25           C  
ATOM   2873  C   ILE A 382      -4.295   4.293  16.827  1.00 91.25           C  
ATOM   2874  CB  ILE A 382      -4.061   2.422  15.080  1.00 91.25           C  
ATOM   2875  O   ILE A 382      -5.395   4.625  17.273  1.00 91.25           O  
ATOM   2876  CG1 ILE A 382      -4.112   2.099  13.569  1.00 91.25           C  
ATOM   2877  CG2 ILE A 382      -5.176   1.657  15.801  1.00 91.25           C  
ATOM   2878  CD1 ILE A 382      -5.341   2.629  12.830  1.00 91.25           C  
ATOM   2879  N   SER A 383      -3.202   4.286  17.590  1.00 90.94           N  
ATOM   2880  CA  SER A 383      -3.220   4.569  19.029  1.00 90.94           C  
ATOM   2881  C   SER A 383      -3.605   6.004  19.376  1.00 90.94           C  
ATOM   2882  CB  SER A 383      -1.862   4.246  19.648  1.00 90.94           C  
ATOM   2883  O   SER A 383      -4.191   6.219  20.431  1.00 90.94           O  
ATOM   2884  OG  SER A 383      -0.825   5.103  19.224  1.00 90.94           O  
ATOM   2885  N   ASN A 384      -3.316   6.961  18.491  1.00 90.62           N  
ATOM   2886  CA  ASN A 384      -3.595   8.381  18.707  1.00 90.62           C  
ATOM   2887  C   ASN A 384      -4.928   8.847  18.106  1.00 90.62           C  
ATOM   2888  CB  ASN A 384      -2.412   9.202  18.185  1.00 90.62           C  
ATOM   2889  O   ASN A 384      -5.320   9.992  18.320  1.00 90.62           O  
ATOM   2890  CG  ASN A 384      -1.191   9.083  19.077  1.00 90.62           C  
ATOM   2891  ND2 ASN A 384      -0.212   8.304  18.688  1.00 90.62           N  
ATOM   2892  OD1 ASN A 384      -1.091   9.681  20.134  1.00 90.62           O  
ATOM   2893  N   ALA A 385      -5.644   7.985  17.381  1.00 87.75           N  
ATOM   2894  CA  ALA A 385      -7.001   8.307  16.955  1.00 87.75           C  
ATOM   2895  C   ALA A 385      -7.966   8.366  18.170  1.00 87.75           C  
ATOM   2896  CB  ALA A 385      -7.428   7.318  15.861  1.00 87.75           C  
ATOM   2897  O   ALA A 385      -7.747   7.677  19.169  1.00 87.75           O  
ATOM   2898  N   PRO A 386      -9.074   9.109  18.108  1.00 85.50           N  
ATOM   2899  CA  PRO A 386     -10.182   8.979  19.056  1.00 85.50           C  
ATOM   2900  C   PRO A 386     -10.833   7.583  18.980  1.00 85.50           C  
ATOM   2901  CB  PRO A 386     -11.146  10.108  18.683  1.00 85.50           C  
ATOM   2902  O   PRO A 386     -10.759   6.918  17.942  1.00 85.50           O  
ATOM   2903  CG  PRO A 386     -10.271  11.124  17.952  1.00 85.50           C  
ATOM   2904  CD  PRO A 386      -9.295  10.221  17.212  1.00 85.50           C  
ATOM   2905  N   LEU A 387     -11.432   7.088  20.071  1.00 80.00           N  
ATOM   2906  CA  LEU A 387     -12.086   5.761  20.109  1.00 80.00           C  
ATOM   2907  C   LEU A 387     -13.388   5.710  19.290  1.00 80.00           C  
ATOM   2908  CB  LEU A 387     -12.377   5.361  21.569  1.00 80.00           C  
ATOM   2909  O   LEU A 387     -13.762   4.656  18.764  1.00 80.00           O  
ATOM   2910  CG  LEU A 387     -11.158   4.859  22.362  1.00 80.00           C  
ATOM   2911  CD1 LEU A 387     -11.536   4.696  23.833  1.00 80.00           C  
ATOM   2912  CD2 LEU A 387     -10.661   3.501  21.851  1.00 80.00           C  
ATOM   2913  N   ASP A 388     -14.043   6.854  19.145  1.00 81.06           N  
ATOM   2914  CA  ASP A 388     -15.280   7.066  18.402  1.00 81.06           C  
ATOM   2915  C   ASP A 388     -15.067   7.220  16.886  1.00 81.06           C  
ATOM   2916  CB  ASP A 388     -16.011   8.286  19.002  1.00 81.06           C  
ATOM   2917  O   ASP A 388     -16.039   7.103  16.141  1.00 81.06           O  
ATOM   2918  CG  ASP A 388     -15.198   9.585  18.914  1.00 81.06           C  
ATOM   2919  OD1 ASP A 388     -14.021   9.548  19.344  1.00 81.06           O  
ATOM   2920  OD2 ASP A 388     -15.727  10.578  18.372  1.00 81.06           O  
ATOM   2921  N   LYS A 389     -13.819   7.423  16.428  1.00 84.50           N  
ATOM   2922  CA  LYS A 389     -13.460   7.684  15.013  1.00 84.50           C  
ATOM   2923  C   LYS A 389     -12.324   6.807  14.485  1.00 84.50           C  
ATOM   2924  CB  LYS A 389     -13.152   9.178  14.801  1.00 84.50           C  
ATOM   2925  O   LYS A 389     -11.559   7.206  13.605  1.00 84.50           O  
ATOM   2926  CG  LYS A 389     -14.327  10.055  15.231  1.00 84.50           C  
ATOM   2927  CD  LYS A 389     -14.163  11.514  14.811  1.00 84.50           C  
ATOM   2928  CE  LYS A 389     -15.344  12.276  15.416  1.00 84.50           C  
ATOM   2929  NZ  LYS A 389     -15.463  13.633  14.848  1.00 84.50           N  
ATOM   2930  N   VAL A 390     -12.149   5.618  15.057  1.00 87.44           N  
ATOM   2931  CA  VAL A 390     -11.025   4.734  14.713  1.00 87.44           C  
ATOM   2932  C   VAL A 390     -11.122   4.237  13.277  1.00 87.44           C  
ATOM   2933  CB  VAL A 390     -10.944   3.508  15.629  1.00 87.44           C  
ATOM   2934  O   VAL A 390     -10.101   4.168  12.597  1.00 87.44           O  
ATOM   2935  CG1 VAL A 390      -9.638   2.749  15.379  1.00 87.44           C  
ATOM   2936  CG2 VAL A 390     -10.988   3.898  17.102  1.00 87.44           C  
ATOM   2937  N   GLY A 391     -12.318   3.884  12.813  1.00 88.94           N  
ATOM   2938  CA  GLY A 391     -12.563   3.449  11.445  1.00 88.94           C  
ATOM   2939  C   GLY A 391     -12.247   4.555  10.443  1.00 88.94           C  
ATOM   2940  O   GLY A 391     -11.497   4.304   9.501  1.00 88.94           O  
ATOM   2941  N   VAL A 392     -12.721   5.784  10.681  1.00 88.38           N  
ATOM   2942  CA  VAL A 392     -12.382   6.959   9.849  1.00 88.38           C  
ATOM   2943  C   VAL A 392     -10.872   7.203   9.822  1.00 88.38           C  
ATOM   2944  CB  VAL A 392     -13.107   8.234  10.327  1.00 88.38           C  
ATOM   2945  O   VAL A 392     -10.281   7.290   8.747  1.00 88.38           O  
ATOM   2946  CG1 VAL A 392     -12.720   9.460   9.488  1.00 88.38           C  
ATOM   2947  CG2 VAL A 392     -14.625   8.071  10.238  1.00 88.38           C  
ATOM   2948  N   ALA A 393     -10.220   7.242  10.987  1.00 91.25           N  
ATOM   2949  CA  ALA A 393      -8.779   7.470  11.091  1.00 91.25           C  
ATOM   2950  C   ALA A 393      -7.957   6.367  10.392  1.00 91.25           C  
ATOM   2951  CB  ALA A 393      -8.437   7.583  12.579  1.00 91.25           C  
ATOM   2952  O   ALA A 393      -7.020   6.643   9.643  1.00 91.25           O  
ATOM   2953  N   SER A 394      -8.350   5.102  10.562  1.00 91.81           N  
ATOM   2954  CA  SER A 394      -7.743   3.967   9.853  1.00 91.81           C  
ATOM   2955  C   SER A 394      -7.950   4.074   8.340  1.00 91.81           C  
ATOM   2956  CB  SER A 394      -8.349   2.643  10.325  1.00 91.81           C  
ATOM   2957  O   SER A 394      -7.046   3.763   7.563  1.00 91.81           O  
ATOM   2958  OG  SER A 394      -8.227   2.493  11.721  1.00 91.81           O  
ATOM   2959  N   GLY A 395      -9.130   4.540   7.921  1.00 91.75           N  
ATOM   2960  CA  GLY A 395      -9.477   4.795   6.528  1.00 91.75           C  
ATOM   2961  C   GLY A 395      -8.599   5.874   5.908  1.00 91.75           C  
ATOM   2962  O   GLY A 395      -8.012   5.640   4.856  1.00 91.75           O  
ATOM   2963  N   ILE A 396      -8.427   7.011   6.585  1.00 91.50           N  
ATOM   2964  CA  ILE A 396      -7.540   8.100   6.152  1.00 91.50           C  
ATOM   2965  C   ILE A 396      -6.090   7.615   6.071  1.00 91.50           C  
ATOM   2966  CB  ILE A 396      -7.677   9.308   7.103  1.00 91.50           C  
ATOM   2967  O   ILE A 396      -5.426   7.847   5.063  1.00 91.50           O  
ATOM   2968  CG1 ILE A 396      -9.070   9.959   6.968  1.00 91.50           C  
ATOM   2969  CG2 ILE A 396      -6.581  10.362   6.841  1.00 91.50           C  
ATOM   2970  CD1 ILE A 396      -9.405  10.890   8.139  1.00 91.50           C  
ATOM   2971  N   TYR A 397      -5.602   6.890   7.081  1.00 92.88           N  
ATOM   2972  CA  TYR A 397      -4.250   6.325   7.070  1.00 92.88           C  
ATOM   2973  C   TYR A 397      -4.030   5.385   5.869  1.00 92.88           C  
ATOM   2974  CB  TYR A 397      -4.012   5.598   8.399  1.00 92.88           C  
ATOM   2975  O   TYR A 397      -3.003   5.439   5.180  1.00 92.88           O  
ATOM   2976  CG  TYR A 397      -2.619   5.017   8.523  1.00 92.88           C  
ATOM   2977  CD1 TYR A 397      -2.386   3.661   8.218  1.00 92.88           C  
ATOM   2978  CD2 TYR A 397      -1.554   5.845   8.928  1.00 92.88           C  
ATOM   2979  CE1 TYR A 397      -1.083   3.134   8.322  1.00 92.88           C  
ATOM   2980  CE2 TYR A 397      -0.253   5.317   9.039  1.00 92.88           C  
ATOM   2981  OH  TYR A 397       1.233   3.442   8.838  1.00 92.88           O  
ATOM   2982  CZ  TYR A 397      -0.017   3.961   8.733  1.00 92.88           C  
ATOM   2983  N   LYS A 398      -5.019   4.544   5.547  1.00 90.31           N  
ATOM   2984  CA  LYS A 398      -4.953   3.659   4.376  1.00 90.31           C  
ATOM   2985  C   LYS A 398      -5.120   4.371   3.042  1.00 90.31           C  
ATOM   2986  CB  LYS A 398      -5.965   2.514   4.523  1.00 90.31           C  
ATOM   2987  O   LYS A 398      -4.432   4.015   2.082  1.00 90.31           O  
ATOM   2988  CG  LYS A 398      -5.438   1.395   5.428  1.00 90.31           C  
ATOM   2989  CD  LYS A 398      -4.071   0.890   4.932  1.00 90.31           C  
ATOM   2990  CE  LYS A 398      -3.920  -0.620   5.000  1.00 90.31           C  
ATOM   2991  NZ  LYS A 398      -2.489  -0.980   4.863  1.00 90.31           N  
ATOM   2992  N   MET A 399      -5.959   5.397   2.987  1.00 89.06           N  
ATOM   2993  CA  MET A 399      -6.068   6.275   1.829  1.00 89.06           C  
ATOM   2994  C   MET A 399      -4.728   6.963   1.559  1.00 89.06           C  
ATOM   2995  CB  MET A 399      -7.183   7.299   2.066  1.00 89.06           C  
ATOM   2996  O   MET A 399      -4.244   6.913   0.433  1.00 89.06           O  
ATOM   2997  CG  MET A 399      -7.450   8.112   0.798  1.00 89.06           C  
ATOM   2998  SD  MET A 399      -8.704   9.403   0.978  1.00 89.06           S  
ATOM   2999  CE  MET A 399      -7.877  10.521   2.143  1.00 89.06           C  
ATOM   3000  N   ALA A 400      -4.076   7.504   2.593  1.00 91.06           N  
ATOM   3001  CA  ALA A 400      -2.748   8.106   2.498  1.00 91.06           C  
ATOM   3002  C   ALA A 400      -1.706   7.115   1.954  1.00 91.06           C  
ATOM   3003  CB  ALA A 400      -2.364   8.641   3.884  1.00 91.06           C  
ATOM   3004  O   ALA A 400      -0.931   7.476   1.074  1.00 91.06           O  
ATOM   3005  N   SER A 401      -1.739   5.851   2.397  1.00 90.62           N  
ATOM   3006  CA  SER A 401      -0.870   4.789   1.852  1.00 90.62           C  
ATOM   3007  C   SER A 401      -1.078   4.613   0.341  1.00 90.62           C  
ATOM   3008  CB  SER A 401      -1.140   3.416   2.497  1.00 90.62           C  
ATOM   3009  O   SER A 401      -0.130   4.604  -0.439  1.00 90.62           O  
ATOM   3010  OG  SER A 401      -1.341   3.440   3.898  1.00 90.62           O  
ATOM   3011  N   SER A 402      -2.342   4.489  -0.071  1.00 86.25           N  
ATOM   3012  CA  SER A 402      -2.721   4.173  -1.453  1.00 86.25           C  
ATOM   3013  C   SER A 402      -2.429   5.336  -2.401  1.00 86.25           C  
ATOM   3014  CB  SER A 402      -4.208   3.810  -1.528  1.00 86.25           C  
ATOM   3015  O   SER A 402      -1.856   5.137  -3.471  1.00 86.25           O  
ATOM   3016  OG  SER A 402      -4.526   2.780  -0.607  1.00 86.25           O  
ATOM   3017  N   LEU A 403      -2.779   6.559  -1.988  1.00 85.44           N  
ATOM   3018  CA  LEU A 403      -2.466   7.775  -2.732  1.00 85.44           C  
ATOM   3019  C   LEU A 403      -0.960   7.982  -2.816  1.00 85.44           C  
ATOM   3020  CB  LEU A 403      -3.138   8.995  -2.081  1.00 85.44           C  
ATOM   3021  O   LEU A 403      -0.461   8.230  -3.907  1.00 85.44           O  
ATOM   3022  CG  LEU A 403      -4.669   9.020  -2.184  1.00 85.44           C  
ATOM   3023  CD1 LEU A 403      -5.203  10.264  -1.473  1.00 85.44           C  
ATOM   3024  CD2 LEU A 403      -5.146   9.054  -3.634  1.00 85.44           C  
ATOM   3025  N   GLY A 404      -0.244   7.813  -1.702  1.00 89.88           N  
ATOM   3026  CA  GLY A 404       1.211   7.891  -1.657  1.00 89.88           C  
ATOM   3027  C   GLY A 404       1.842   7.023  -2.736  1.00 89.88           C  
ATOM   3028  O   GLY A 404       2.528   7.544  -3.609  1.00 89.88           O  
ATOM   3029  N   GLY A 405       1.510   5.728  -2.750  1.00 88.56           N  
ATOM   3030  CA  GLY A 405       1.984   4.788  -3.768  1.00 88.56           C  
ATOM   3031  C   GLY A 405       1.640   5.211  -5.197  1.00 88.56           C  
ATOM   3032  O   GLY A 405       2.522   5.242  -6.052  1.00 88.56           O  
ATOM   3033  N   ALA A 406       0.388   5.593  -5.461  1.00 83.12           N  
ATOM   3034  CA  ALA A 406      -0.044   6.009  -6.796  1.00 83.12           C  
ATOM   3035  C   ALA A 406       0.699   7.262  -7.294  1.00 83.12           C  
ATOM   3036  CB  ALA A 406      -1.562   6.223  -6.774  1.00 83.12           C  
ATOM   3037  O   ALA A 406       1.227   7.264  -8.407  1.00 83.12           O  
ATOM   3038  N   PHE A 407       0.782   8.308  -6.466  1.00 84.56           N  
ATOM   3039  CA  PHE A 407       1.506   9.537  -6.790  1.00 84.56           C  
ATOM   3040  C   PHE A 407       2.999   9.285  -6.955  1.00 84.56           C  
ATOM   3041  CB  PHE A 407       1.290  10.590  -5.695  1.00 84.56           C  
ATOM   3042  O   PHE A 407       3.600   9.771  -7.906  1.00 84.56           O  
ATOM   3043  CG  PHE A 407       0.017  11.388  -5.857  1.00 84.56           C  
ATOM   3044  CD1 PHE A 407      -0.061  12.361  -6.870  1.00 84.56           C  
ATOM   3045  CD2 PHE A 407      -1.068  11.207  -4.981  1.00 84.56           C  
ATOM   3046  CE1 PHE A 407      -1.209  13.160  -6.990  1.00 84.56           C  
ATOM   3047  CE2 PHE A 407      -2.223  11.994  -5.109  1.00 84.56           C  
ATOM   3048  CZ  PHE A 407      -2.280  12.987  -6.101  1.00 84.56           C  
ATOM   3049  N   GLY A 408       3.598   8.506  -6.060  1.00 89.75           N  
ATOM   3050  CA  GLY A 408       5.017   8.195  -6.106  1.00 89.75           C  
ATOM   3051  C   GLY A 408       5.429   7.454  -7.370  1.00 89.75           C  
ATOM   3052  O   GLY A 408       6.394   7.842  -8.027  1.00 89.75           O  
ATOM   3053  N   VAL A 409       4.651   6.444  -7.768  1.00 86.38           N  
ATOM   3054  CA  VAL A 409       4.821   5.737  -9.044  1.00 86.38           C  
ATOM   3055  C   VAL A 409       4.680   6.689 -10.231  1.00 86.38           C  
ATOM   3056  CB  VAL A 409       3.806   4.582  -9.135  1.00 86.38           C  
ATOM   3057  O   VAL A 409       5.542   6.699 -11.108  1.00 86.38           O  
ATOM   3058  CG1 VAL A 409       3.613   4.081 -10.575  1.00 86.38           C  
ATOM   3059  CG2 VAL A 409       4.227   3.453  -8.178  1.00 86.38           C  
ATOM   3060  N   ALA A 410       3.626   7.505 -10.246  1.00 82.94           N  
ATOM   3061  CA  ALA A 410       3.341   8.428 -11.339  1.00 82.94           C  
ATOM   3062  C   ALA A 410       4.440   9.482 -11.512  1.00 82.94           C  
ATOM   3063  CB  ALA A 410       1.993   9.087 -11.051  1.00 82.94           C  
ATOM   3064  O   ALA A 410       4.966   9.654 -12.609  1.00 82.94           O  
ATOM   3065  N   ILE A 411       4.818  10.152 -10.420  1.00 87.44           N  
ATOM   3066  CA  ILE A 411       5.865  11.178 -10.398  1.00 87.44           C  
ATOM   3067  C   ILE A 411       7.199  10.559 -10.811  1.00 87.44           C  
ATOM   3068  CB  ILE A 411       5.942  11.843  -9.002  1.00 87.44           C  
ATOM   3069  O   ILE A 411       7.875  11.101 -11.681  1.00 87.44           O  
ATOM   3070  CG1 ILE A 411       4.667  12.674  -8.724  1.00 87.44           C  
ATOM   3071  CG2 ILE A 411       7.184  12.747  -8.886  1.00 87.44           C  
ATOM   3072  CD1 ILE A 411       4.508  13.093  -7.256  1.00 87.44           C  
ATOM   3073  N   SER A 412       7.562   9.405 -10.247  1.00 90.19           N  
ATOM   3074  CA  SER A 412       8.825   8.736 -10.576  1.00 90.19           C  
ATOM   3075  C   SER A 412       8.885   8.322 -12.045  1.00 90.19           C  
ATOM   3076  CB  SER A 412       9.031   7.501  -9.702  1.00 90.19           C  
ATOM   3077  O   SER A 412       9.897   8.552 -12.699  1.00 90.19           O  
ATOM   3078  OG  SER A 412       9.061   7.863  -8.342  1.00 90.19           O  
ATOM   3079  N   GLY A 413       7.799   7.762 -12.586  1.00 86.56           N  
ATOM   3080  CA  GLY A 413       7.703   7.383 -13.995  1.00 86.56           C  
ATOM   3081  C   GLY A 413       7.736   8.585 -14.942  1.00 86.56           C  
ATOM   3082  O   GLY A 413       8.438   8.543 -15.949  1.00 86.56           O  
ATOM   3083  N   ALA A 414       7.034   9.672 -14.609  1.00 84.69           N  
ATOM   3084  CA  ALA A 414       7.024  10.899 -15.405  1.00 84.69           C  
ATOM   3085  C   ALA A 414       8.397  11.586 -15.418  1.00 84.69           C  
ATOM   3086  CB  ALA A 414       5.938  11.834 -14.861  1.00 84.69           C  
ATOM   3087  O   ALA A 414       8.885  11.960 -16.483  1.00 84.69           O  
ATOM   3088  N   VAL A 415       9.044  11.701 -14.253  1.00 90.31           N  
ATOM   3089  CA  VAL A 415      10.405  12.243 -14.137  1.00 90.31           C  
ATOM   3090  C   VAL A 415      11.394  11.360 -14.889  1.00 90.31           C  
ATOM   3091  CB  VAL A 415      10.818  12.403 -12.662  1.00 90.31           C  
ATOM   3092  O   VAL A 415      12.222  11.888 -15.624  1.00 90.31           O  
ATOM   3093  CG1 VAL A 415      12.297  12.781 -12.514  1.00 90.31           C  
ATOM   3094  CG2 VAL A 415       9.997  13.513 -11.991  1.00 90.31           C  
ATOM   3095  N   TYR A 416      11.281  10.033 -14.762  1.00 91.25           N  
ATOM   3096  CA  TYR A 416      12.111   9.092 -15.509  1.00 91.25           C  
ATOM   3097  C   TYR A 416      11.954   9.303 -17.016  1.00 91.25           C  
ATOM   3098  CB  TYR A 416      11.768   7.651 -15.105  1.00 91.25           C  
ATOM   3099  O   TYR A 416      12.928   9.626 -17.686  1.00 91.25           O  
ATOM   3100  CG  TYR A 416      12.554   6.608 -15.866  1.00 91.25           C  
ATOM   3101  CD1 TYR A 416      11.948   5.845 -16.883  1.00 91.25           C  
ATOM   3102  CD2 TYR A 416      13.915   6.430 -15.571  1.00 91.25           C  
ATOM   3103  CE1 TYR A 416      12.703   4.885 -17.585  1.00 91.25           C  
ATOM   3104  CE2 TYR A 416      14.673   5.478 -16.275  1.00 91.25           C  
ATOM   3105  OH  TYR A 416      14.785   3.753 -17.931  1.00 91.25           O  
ATOM   3106  CZ  TYR A 416      14.063   4.692 -17.273  1.00 91.25           C  
ATOM   3107  N   ALA A 417      10.733   9.208 -17.547  1.00 87.25           N  
ATOM   3108  CA  ALA A 417      10.472   9.351 -18.977  1.00 87.25           C  
ATOM   3109  C   ALA A 417      10.914  10.719 -19.525  1.00 87.25           C  
ATOM   3110  CB  ALA A 417       8.978   9.106 -19.216  1.00 87.25           C  
ATOM   3111  O   ALA A 417      11.575  10.781 -20.561  1.00 87.25           O  
ATOM   3112  N   GLY A 418      10.598  11.808 -18.816  1.00 86.75           N  
ATOM   3113  CA  GLY A 418      10.995  13.161 -19.209  1.00 86.75           C  
ATOM   3114  C   GLY A 418      12.512  13.354 -19.210  1.00 86.75           C  
ATOM   3115  O   GLY A 418      13.066  13.907 -20.157  1.00 86.75           O  
ATOM   3116  N   ALA A 419      13.204  12.846 -18.188  1.00 91.56           N  
ATOM   3117  CA  ALA A 419      14.656  12.939 -18.105  1.00 91.56           C  
ATOM   3118  C   ALA A 419      15.359  12.044 -19.137  1.00 91.56           C  
ATOM   3119  CB  ALA A 419      15.083  12.617 -16.674  1.00 91.56           C  
ATOM   3120  O   ALA A 419      16.355  12.473 -19.717  1.00 91.56           O  
ATOM   3121  N   VAL A 420      14.836  10.844 -19.419  1.00 91.94           N  
ATOM   3122  CA  VAL A 420      15.351   9.977 -20.491  1.00 91.94           C  
ATOM   3123  C   VAL A 420      15.214  10.654 -21.853  1.00 91.94           C  
ATOM   3124  CB  VAL A 420      14.671   8.589 -20.488  1.00 91.94           C  
ATOM   3125  O   VAL A 420      16.178  10.655 -22.611  1.00 91.94           O  
ATOM   3126  CG1 VAL A 420      15.048   7.758 -21.724  1.00 91.94           C  
ATOM   3127  CG2 VAL A 420      15.112   7.789 -19.253  1.00 91.94           C  
ATOM   3128  N   ALA A 421      14.068  11.278 -22.143  1.00 90.12           N  
ATOM   3129  CA  ALA A 421      13.850  11.994 -23.400  1.00 90.12           C  
ATOM   3130  C   ALA A 421      14.800  13.191 -23.586  1.00 90.12           C  
ATOM   3131  CB  ALA A 421      12.384  12.442 -23.445  1.00 90.12           C  
ATOM   3132  O   ALA A 421      15.180  13.503 -24.711  1.00 90.12           O  
ATOM   3133  N   ALA A 422      15.187  13.856 -22.493  1.00 90.31           N  
ATOM   3134  CA  ALA A 422      16.089  15.006 -22.524  1.00 90.31           C  
ATOM   3135  C   ALA A 422      17.583  14.637 -22.472  1.00 90.31           C  
ATOM   3136  CB  ALA A 422      15.709  15.919 -21.352  1.00 90.31           C  
ATOM   3137  O   ALA A 422      18.422  15.452 -22.850  1.00 90.31           O  
ATOM   3138  N   THR A 423      17.935  13.457 -21.948  1.00 92.50           N  
ATOM   3139  CA  THR A 423      19.328  13.084 -21.650  1.00 92.50           C  
ATOM   3140  C   THR A 423      19.647  11.639 -22.056  1.00 92.50           C  
ATOM   3141  CB  THR A 423      19.720  13.402 -20.188  1.00 92.50           C  
ATOM   3142  O   THR A 423      19.822  11.350 -23.234  1.00 92.50           O  
ATOM   3143  CG2 THR A 423      19.558  14.868 -19.798  1.00 92.50           C  
ATOM   3144  OG1 THR A 423      18.968  12.660 -19.250  1.00 92.50           O  
ATOM   3145  N   SER A 424      19.772  10.725 -21.091  1.00 93.31           N  
ATOM   3146  CA  SER A 424      20.063   9.307 -21.288  1.00 93.31           C  
ATOM   3147  C   SER A 424      19.271   8.455 -20.298  1.00 93.31           C  
ATOM   3148  CB  SER A 424      21.569   9.037 -21.136  1.00 93.31           C  
ATOM   3149  O   SER A 424      18.818   8.942 -19.260  1.00 93.31           O  
ATOM   3150  OG  SER A 424      21.963   8.994 -19.770  1.00 93.31           O  
ATOM   3151  N   ILE A 425      19.165   7.152 -20.574  1.00 93.19           N  
ATOM   3152  CA  ILE A 425      18.517   6.187 -19.672  1.00 93.19           C  
ATOM   3153  C   ILE A 425      19.163   6.172 -18.274  1.00 93.19           C  
ATOM   3154  CB  ILE A 425      18.468   4.795 -20.343  1.00 93.19           C  
ATOM   3155  O   ILE A 425      18.451   6.098 -17.272  1.00 93.19           O  
ATOM   3156  CG1 ILE A 425      17.443   4.823 -21.500  1.00 93.19           C  
ATOM   3157  CG2 ILE A 425      18.108   3.707 -19.323  1.00 93.19           C  
ATOM   3158  CD1 ILE A 425      17.394   3.539 -22.338  1.00 93.19           C  
ATOM   3159  N   HIS A 426      20.491   6.298 -18.195  1.00 93.62           N  
ATOM   3160  CA  HIS A 426      21.230   6.304 -16.929  1.00 93.62           C  
ATOM   3161  C   HIS A 426      20.925   7.565 -16.118  1.00 93.62           C  
ATOM   3162  CB  HIS A 426      22.736   6.181 -17.209  1.00 93.62           C  
ATOM   3163  O   HIS A 426      20.513   7.486 -14.962  1.00 93.62           O  
ATOM   3164  CG  HIS A 426      23.137   4.835 -17.755  1.00 93.62           C  
ATOM   3165  CD2 HIS A 426      23.722   3.819 -17.048  1.00 93.62           C  
ATOM   3166  ND1 HIS A 426      22.973   4.383 -19.048  1.00 93.62           N  
ATOM   3167  CE1 HIS A 426      23.425   3.119 -19.109  1.00 93.62           C  
ATOM   3168  NE2 HIS A 426      23.886   2.735 -17.912  1.00 93.62           N  
ATOM   3169  N   THR A 427      21.056   8.738 -16.736  1.00 93.06           N  
ATOM   3170  CA  THR A 427      20.779  10.018 -16.074  1.00 93.06           C  
ATOM   3171  C   THR A 427      19.309  10.123 -15.666  1.00 93.06           C  
ATOM   3172  CB  THR A 427      21.153  11.186 -16.994  1.00 93.06           C  
ATOM   3173  O   THR A 427      19.010  10.555 -14.554  1.00 93.06           O  
ATOM   3174  CG2 THR A 427      21.176  12.522 -16.257  1.00 93.06           C  
ATOM   3175  OG1 THR A 427      22.437  10.992 -17.548  1.00 93.06           O  
ATOM   3176  N   GLY A 428      18.386   9.659 -16.515  1.00 93.62           N  
ATOM   3177  CA  GLY A 428      16.960   9.635 -16.199  1.00 93.62           C  
ATOM   3178  C   GLY A 428      16.618   8.726 -15.020  1.00 93.62           C  
ATOM   3179  O   GLY A 428      15.863   9.135 -14.135  1.00 93.62           O  
ATOM   3180  N   ALA A 429      17.223   7.533 -14.948  1.00 93.81           N  
ATOM   3181  CA  ALA A 429      17.096   6.643 -13.793  1.00 93.81           C  
ATOM   3182  C   ALA A 429      17.609   7.310 -12.515  1.00 93.81           C  
ATOM   3183  CB  ALA A 429      17.851   5.336 -14.060  1.00 93.81           C  
ATOM   3184  O   ALA A 429      16.910   7.321 -11.503  1.00 93.81           O  
ATOM   3185  N   MET A 430      18.800   7.912 -12.576  1.00 95.81           N  
ATOM   3186  CA  MET A 430      19.409   8.604 -11.444  1.00 95.81           C  
ATOM   3187  C   MET A 430      18.494   9.716 -10.914  1.00 95.81           C  
ATOM   3188  CB  MET A 430      20.783   9.146 -11.865  1.00 95.81           C  
ATOM   3189  O   MET A 430      18.156   9.710  -9.733  1.00 95.81           O  
ATOM   3190  CG  MET A 430      21.561   9.728 -10.685  1.00 95.81           C  
ATOM   3191  SD  MET A 430      23.223  10.287 -11.132  1.00 95.81           S  
ATOM   3192  CE  MET A 430      23.765  10.940  -9.531  1.00 95.81           C  
ATOM   3193  N   ILE A 431      18.039  10.632 -11.777  1.00 95.94           N  
ATOM   3194  CA  ILE A 431      17.183  11.763 -11.381  1.00 95.94           C  
ATOM   3195  C   ILE A 431      15.884  11.265 -10.735  1.00 95.94           C  
ATOM   3196  CB  ILE A 431      16.906  12.683 -12.597  1.00 95.94           C  
ATOM   3197  O   ILE A 431      15.512  11.727  -9.655  1.00 95.94           O  
ATOM   3198  CG1 ILE A 431      18.210  13.385 -13.047  1.00 95.94           C  
ATOM   3199  CG2 ILE A 431      15.852  13.757 -12.259  1.00 95.94           C  
ATOM   3200  CD1 ILE A 431      18.104  14.079 -14.411  1.00 95.94           C  
ATOM   3201  N   ALA A 432      15.210  10.291 -11.348  1.00 94.44           N  
ATOM   3202  CA  ALA A 432      13.957   9.761 -10.819  1.00 94.44           C  
ATOM   3203  C   ALA A 432      14.141   9.018  -9.479  1.00 94.44           C  
ATOM   3204  CB  ALA A 432      13.333   8.884 -11.902  1.00 94.44           C  
ATOM   3205  O   ALA A 432      13.300   9.128  -8.585  1.00 94.44           O  
ATOM   3206  N   LEU A 433      15.256   8.308  -9.282  1.00 96.81           N  
ATOM   3207  CA  LEU A 433      15.580   7.682  -7.996  1.00 96.81           C  
ATOM   3208  C   LEU A 433      15.894   8.727  -6.914  1.00 96.81           C  
ATOM   3209  CB  LEU A 433      16.730   6.677  -8.186  1.00 96.81           C  
ATOM   3210  O   LEU A 433      15.445   8.576  -5.779  1.00 96.81           O  
ATOM   3211  CG  LEU A 433      16.315   5.424  -8.982  1.00 96.81           C  
ATOM   3212  CD1 LEU A 433      17.539   4.608  -9.384  1.00 96.81           C  
ATOM   3213  CD2 LEU A 433      15.403   4.506  -8.170  1.00 96.81           C  
ATOM   3214  N   TRP A 434      16.558   9.834  -7.256  1.00 97.50           N  
ATOM   3215  CA  TRP A 434      16.776  10.943  -6.319  1.00 97.50           C  
ATOM   3216  C   TRP A 434      15.482  11.657  -5.912  1.00 97.50           C  
ATOM   3217  CB  TRP A 434      17.813  11.922  -6.877  1.00 97.50           C  
ATOM   3218  O   TRP A 434      15.369  12.092  -4.767  1.00 97.50           O  
ATOM   3219  CG  TRP A 434      19.220  11.489  -6.616  1.00 97.50           C  
ATOM   3220  CD1 TRP A 434      20.067  10.945  -7.514  1.00 97.50           C  
ATOM   3221  CD2 TRP A 434      19.953  11.518  -5.354  1.00 97.50           C  
ATOM   3222  CE2 TRP A 434      21.243  10.948  -5.569  1.00 97.50           C  
ATOM   3223  CE3 TRP A 434      19.654  11.967  -4.050  1.00 97.50           C  
ATOM   3224  NE1 TRP A 434      21.248  10.593  -6.898  1.00 97.50           N  
ATOM   3225  CH2 TRP A 434      21.868  11.292  -3.261  1.00 97.50           C  
ATOM   3226  CZ2 TRP A 434      22.191  10.826  -4.546  1.00 97.50           C  
ATOM   3227  CZ3 TRP A 434      20.606  11.863  -3.016  1.00 97.50           C  
ATOM   3228  N   VAL A 435      14.459  11.702  -6.771  1.00 96.56           N  
ATOM   3229  CA  VAL A 435      13.117  12.163  -6.362  1.00 96.56           C  
ATOM   3230  C   VAL A 435      12.540  11.276  -5.252  1.00 96.56           C  
ATOM   3231  CB  VAL A 435      12.161  12.254  -7.568  1.00 96.56           C  
ATOM   3232  O   VAL A 435      11.977  11.789  -4.285  1.00 96.56           O  
ATOM   3233  CG1 VAL A 435      10.717  12.555  -7.149  1.00 96.56           C  
ATOM   3234  CG2 VAL A 435      12.609  13.378  -8.508  1.00 96.56           C  
ATOM   3235  N   ASN A 436      12.737   9.957  -5.327  1.00 96.75           N  
ATOM   3236  CA  ASN A 436      12.319   9.037  -4.265  1.00 96.75           C  
ATOM   3237  C   ASN A 436      13.147   9.225  -2.981  1.00 96.75           C  
ATOM   3238  CB  ASN A 436      12.382   7.589  -4.772  1.00 96.75           C  
ATOM   3239  O   ASN A 436      12.593   9.189  -1.882  1.00 96.75           O  
ATOM   3240  CG  ASN A 436      11.312   7.286  -5.798  1.00 96.75           C  
ATOM   3241  ND2 ASN A 436      11.592   7.388  -7.073  1.00 96.75           N  
ATOM   3242  OD1 ASN A 436      10.186   6.971  -5.461  1.00 96.75           O  
ATOM   3243  N   VAL A 437      14.451   9.505  -3.098  1.00 97.94           N  
ATOM   3244  CA  VAL A 437      15.293   9.893  -1.951  1.00 97.94           C  
ATOM   3245  C   VAL A 437      14.742  11.149  -1.268  1.00 97.94           C  
ATOM   3246  CB  VAL A 437      16.765  10.094  -2.370  1.00 97.94           C  
ATOM   3247  O   VAL A 437      14.593  11.160  -0.046  1.00 97.94           O  
ATOM   3248  CG1 VAL A 437      17.601  10.701  -1.241  1.00 97.94           C  
ATOM   3249  CG2 VAL A 437      17.406   8.768  -2.786  1.00 97.94           C  
ATOM   3250  N   LEU A 438      14.364  12.178  -2.034  1.00 97.81           N  
ATOM   3251  CA  LEU A 438      13.755  13.400  -1.499  1.00 97.81           C  
ATOM   3252  C   LEU A 438      12.424  13.118  -0.790  1.00 97.81           C  
ATOM   3253  CB  LEU A 438      13.564  14.432  -2.625  1.00 97.81           C  
ATOM   3254  O   LEU A 438      12.194  13.656   0.291  1.00 97.81           O  
ATOM   3255  CG  LEU A 438      14.865  15.043  -3.178  1.00 97.81           C  
ATOM   3256  CD1 LEU A 438      14.540  15.897  -4.404  1.00 97.81           C  
ATOM   3257  CD2 LEU A 438      15.567  15.931  -2.149  1.00 97.81           C  
ATOM   3258  N   MET A 439      11.572  12.239  -1.334  1.00 97.31           N  
ATOM   3259  CA  MET A 439      10.352  11.790  -0.643  1.00 97.31           C  
ATOM   3260  C   MET A 439      10.668  11.116   0.698  1.00 97.31           C  
ATOM   3261  CB  MET A 439       9.524  10.845  -1.527  1.00 97.31           C  
ATOM   3262  O   MET A 439      10.022  11.419   1.702  1.00 97.31           O  
ATOM   3263  CG  MET A 439       8.880  11.557  -2.718  1.00 97.31           C  
ATOM   3264  SD  MET A 439       7.853  10.453  -3.725  1.00 97.31           S  
ATOM   3265  CE  MET A 439       7.284  11.625  -4.984  1.00 97.31           C  
ATOM   3266  N   GLY A 440      11.698  10.265   0.742  1.00 97.56           N  
ATOM   3267  CA  GLY A 440      12.192   9.660   1.979  1.00 97.56           C  
ATOM   3268  C   GLY A 440      12.689  10.699   2.992  1.00 97.56           C  
ATOM   3269  O   GLY A 440      12.324  10.635   4.165  1.00 97.56           O  
ATOM   3270  N   ILE A 441      13.460  11.698   2.550  1.00 98.19           N  
ATOM   3271  CA  ILE A 441      13.947  12.798   3.403  1.00 98.19           C  
ATOM   3272  C   ILE A 441      12.776  13.618   3.955  1.00 98.19           C  
ATOM   3273  CB  ILE A 441      14.955  13.684   2.633  1.00 98.19           C  
ATOM   3274  O   ILE A 441      12.737  13.905   5.151  1.00 98.19           O  
ATOM   3275  CG1 ILE A 441      16.255  12.896   2.349  1.00 98.19           C  
ATOM   3276  CG2 ILE A 441      15.287  14.967   3.423  1.00 98.19           C  
ATOM   3277  CD1 ILE A 441      17.178  13.568   1.324  1.00 98.19           C  
ATOM   3278  N   MET A 442      11.782  13.947   3.126  1.00 97.94           N  
ATOM   3279  CA  MET A 442      10.570  14.630   3.585  1.00 97.94           C  
ATOM   3280  C   MET A 442       9.806  13.791   4.619  1.00 97.94           C  
ATOM   3281  CB  MET A 442       9.661  14.968   2.396  1.00 97.94           C  
ATOM   3282  O   MET A 442       9.324  14.341   5.609  1.00 97.94           O  
ATOM   3283  CG  MET A 442      10.229  16.089   1.523  1.00 97.94           C  
ATOM   3284  SD  MET A 442       9.094  16.670   0.231  1.00 97.94           S  
ATOM   3285  CE  MET A 442       9.016  15.220  -0.853  1.00 97.94           C  
ATOM   3286  N   ALA A 443       9.740  12.465   4.443  1.00 97.62           N  
ATOM   3287  CA  ALA A 443       9.134  11.570   5.426  1.00 97.62           C  
ATOM   3288  C   ALA A 443       9.905  11.605   6.752  1.00 97.62           C  
ATOM   3289  CB  ALA A 443       9.065  10.144   4.863  1.00 97.62           C  
ATOM   3290  O   ALA A 443       9.297  11.714   7.815  1.00 97.62           O  
ATOM   3291  N   PHE A 444      11.239  11.579   6.691  1.00 97.94           N  
ATOM   3292  CA  PHE A 444      12.111  11.661   7.862  1.00 97.94           C  
ATOM   3293  C   PHE A 444      11.897  12.971   8.629  1.00 97.94           C  
ATOM   3294  CB  PHE A 444      13.571  11.513   7.412  1.00 97.94           C  
ATOM   3295  O   PHE A 444      11.714  12.957   9.846  1.00 97.94           O  
ATOM   3296  CG  PHE A 444      14.552  11.435   8.560  1.00 97.94           C  
ATOM   3297  CD1 PHE A 444      15.074  12.615   9.124  1.00 97.94           C  
ATOM   3298  CD2 PHE A 444      14.944  10.183   9.068  1.00 97.94           C  
ATOM   3299  CE1 PHE A 444      15.985  12.543  10.191  1.00 97.94           C  
ATOM   3300  CE2 PHE A 444      15.859  10.113  10.133  1.00 97.94           C  
ATOM   3301  CZ  PHE A 444      16.382  11.292  10.692  1.00 97.94           C  
ATOM   3302  N   ILE A 445      11.850  14.097   7.914  1.00 97.56           N  
ATOM   3303  CA  ILE A 445      11.575  15.426   8.471  1.00 97.56           C  
ATOM   3304  C   ILE A 445      10.186  15.460   9.122  1.00 97.56           C  
ATOM   3305  CB  ILE A 445      11.744  16.484   7.355  1.00 97.56           C  
ATOM   3306  O   ILE A 445      10.055  15.895  10.268  1.00 97.56           O  
ATOM   3307  CG1 ILE A 445      13.244  16.625   6.998  1.00 97.56           C  
ATOM   3308  CG2 ILE A 445      11.172  17.855   7.753  1.00 97.56           C  
ATOM   3309  CD1 ILE A 445      13.507  17.468   5.744  1.00 97.56           C  
ATOM   3310  N   ALA A 446       9.155  14.944   8.445  1.00 95.62           N  
ATOM   3311  CA  ALA A 446       7.801  14.881   8.992  1.00 95.62           C  
ATOM   3312  C   ALA A 446       7.757  14.097  10.315  1.00 95.62           C  
ATOM   3313  CB  ALA A 446       6.863  14.276   7.939  1.00 95.62           C  
ATOM   3314  O   ALA A 446       7.153  14.552  11.286  1.00 95.62           O  
ATOM   3315  N   ILE A 447       8.451  12.957  10.392  1.00 96.44           N  
ATOM   3316  CA  ILE A 447       8.565  12.150  11.617  1.00 96.44           C  
ATOM   3317  C   ILE A 447       9.292  12.929  12.716  1.00 96.44           C  
ATOM   3318  CB  ILE A 447       9.301  10.827  11.312  1.00 96.44           C  
ATOM   3319  O   ILE A 447       8.847  12.943  13.866  1.00 96.44           O  
ATOM   3320  CG1 ILE A 447       8.467   9.955  10.356  1.00 96.44           C  
ATOM   3321  CG2 ILE A 447       9.609  10.016  12.584  1.00 96.44           C  
ATOM   3322  CD1 ILE A 447       9.306   8.894   9.637  1.00 96.44           C  
ATOM   3323  N   LEU A 448      10.406  13.578  12.373  1.00 95.62           N  
ATOM   3324  CA  LEU A 448      11.269  14.274  13.322  1.00 95.62           C  
ATOM   3325  C   LEU A 448      10.522  15.381  14.076  1.00 95.62           C  
ATOM   3326  CB  LEU A 448      12.481  14.828  12.551  1.00 95.62           C  
ATOM   3327  O   LEU A 448      10.678  15.492  15.298  1.00 95.62           O  
ATOM   3328  CG  LEU A 448      13.543  15.502  13.436  1.00 95.62           C  
ATOM   3329  CD1 LEU A 448      14.200  14.501  14.392  1.00 95.62           C  
ATOM   3330  CD2 LEU A 448      14.625  16.118  12.553  1.00 95.62           C  
ATOM   3331  N   PHE A 449       9.704  16.157  13.358  1.00 94.12           N  
ATOM   3332  CA  PHE A 449       8.983  17.310  13.902  1.00 94.12           C  
ATOM   3333  C   PHE A 449       7.599  16.975  14.468  1.00 94.12           C  
ATOM   3334  CB  PHE A 449       8.881  18.393  12.819  1.00 94.12           C  
ATOM   3335  O   PHE A 449       7.184  17.591  15.450  1.00 94.12           O  
ATOM   3336  CG  PHE A 449      10.199  19.087  12.534  1.00 94.12           C  
ATOM   3337  CD1 PHE A 449      10.759  19.938  13.506  1.00 94.12           C  
ATOM   3338  CD2 PHE A 449      10.870  18.896  11.312  1.00 94.12           C  
ATOM   3339  CE1 PHE A 449      11.984  20.581  13.263  1.00 94.12           C  
ATOM   3340  CE2 PHE A 449      12.103  19.533  11.076  1.00 94.12           C  
ATOM   3341  CZ  PHE A 449      12.659  20.375  12.049  1.00 94.12           C  
ATOM   3342  N   ALA A 450       6.875  16.019  13.880  1.00 93.25           N  
ATOM   3343  CA  ALA A 450       5.498  15.736  14.284  1.00 93.25           C  
ATOM   3344  C   ALA A 450       5.393  14.666  15.384  1.00 93.25           C  
ATOM   3345  CB  ALA A 450       4.698  15.368  13.036  1.00 93.25           C  
ATOM   3346  O   ALA A 450       4.472  14.720  16.200  1.00 93.25           O  
ATOM   3347  N   ILE A 451       6.326  13.708  15.448  1.00 91.62           N  
ATOM   3348  CA  ILE A 451       6.258  12.620  16.431  1.00 91.62           C  
ATOM   3349  C   ILE A 451       7.062  13.004  17.686  1.00 91.62           C  
ATOM   3350  CB  ILE A 451       6.651  11.256  15.829  1.00 91.62           C  
ATOM   3351  O   ILE A 451       8.264  13.288  17.594  1.00 91.62           O  
ATOM   3352  CG1 ILE A 451       5.844  11.035  14.527  1.00 91.62           C  
ATOM   3353  CG2 ILE A 451       6.381  10.132  16.849  1.00 91.62           C  
ATOM   3354  CD1 ILE A 451       5.931   9.630  13.940  1.00 91.62           C  
ATOM   3355  N   PRO A 452       6.433  13.042  18.875  1.00 87.12           N  
ATOM   3356  CA  PRO A 452       7.115  13.372  20.121  1.00 87.12           C  
ATOM   3357  C   PRO A 452       8.097  12.267  20.539  1.00 87.12           C  
ATOM   3358  CB  PRO A 452       6.001  13.594  21.148  1.00 87.12           C  
ATOM   3359  O   PRO A 452       7.972  11.110  20.142  1.00 87.12           O  
ATOM   3360  CG  PRO A 452       4.868  12.706  20.639  1.00 87.12           C  
ATOM   3361  CD  PRO A 452       5.027  12.764  19.124  1.00 87.12           C  
ATOM   3362  N   ASN A 453       9.096  12.623  21.350  1.00 80.56           N  
ATOM   3363  CA  ASN A 453       9.971  11.629  21.971  1.00 80.56           C  
ATOM   3364  C   ASN A 453       9.170  10.893  23.058  1.00 80.56           C  
ATOM   3365  CB  ASN A 453      11.239  12.302  22.533  1.00 80.56           C  
ATOM   3366  O   ASN A 453       8.653  11.524  23.977  1.00 80.56           O  
ATOM   3367  CG  ASN A 453      12.196  12.843  21.481  1.00 80.56           C  
ATOM   3368  ND2 ASN A 453      13.213  13.555  21.896  1.00 80.56           N  
ATOM   3369  OD1 ASN A 453      12.055  12.655  20.284  1.00 80.56           O  
ATOM   3370  N   ASP A 454       9.076   9.569  22.955  1.00 65.56           N  
ATOM   3371  CA  ASP A 454       8.255   8.703  23.819  1.00 65.56           C  
ATOM   3372  C   ASP A 454       8.806   8.518  25.258  1.00 65.56           C  
ATOM   3373  CB  ASP A 454       8.001   7.364  23.080  1.00 65.56           C  
ATOM   3374  O   ASP A 454       8.480   7.537  25.925  1.00 65.56           O  
ATOM   3375  CG  ASP A 454       6.676   7.291  22.305  1.00 65.56           C  
ATOM   3376  OD1 ASP A 454       5.683   7.910  22.739  1.00 65.56           O  
ATOM   3377  OD2 ASP A 454       6.633   6.554  21.290  1.00 65.56           O  
ATOM   3378  N   ASP A 455       9.577   9.476  25.797  1.00 47.69           N  
ATOM   3379  CA  ASP A 455      10.203   9.422  27.140  1.00 47.69           C  
ATOM   3380  C   ASP A 455       9.204   9.245  28.306  1.00 47.69           C  
ATOM   3381  CB  ASP A 455      11.068  10.686  27.376  1.00 47.69           C  
ATOM   3382  O   ASP A 455       9.605   8.997  29.444  1.00 47.69           O  
ATOM   3383  CG  ASP A 455      12.568  10.493  27.110  1.00 47.69           C  
ATOM   3384  OD1 ASP A 455      13.058   9.345  27.194  1.00 47.69           O  
ATOM   3385  OD2 ASP A 455      13.220  11.512  26.792  1.00 47.69           O  
ATOM   3386  N   LYS A 456       7.894   9.341  28.041  1.00 43.03           N  
ATOM   3387  CA  LYS A 456       6.831   9.129  29.034  1.00 43.03           C  
ATOM   3388  C   LYS A 456       6.177   7.740  28.990  1.00 43.03           C  
ATOM   3389  CB  LYS A 456       5.803  10.270  28.959  1.00 43.03           C  
ATOM   3390  O   LYS A 456       5.780   7.261  30.041  1.00 43.03           O  
ATOM   3391  CG  LYS A 456       6.419  11.611  29.398  1.00 43.03           C  
ATOM   3392  CD  LYS A 456       5.352  12.707  29.517  1.00 43.03           C  
ATOM   3393  CE  LYS A 456       5.979  14.013  30.022  1.00 43.03           C  
ATOM   3394  NZ  LYS A 456       4.952  15.059  30.258  1.00 43.03           N  
ATOM   3395  N   ARG A 457       6.118   7.040  27.846  1.00 47.66           N  
ATOM   3396  CA  ARG A 457       5.381   5.753  27.746  1.00 47.66           C  
ATOM   3397  C   ARG A 457       6.104   4.565  28.390  1.00 47.66           C  
ATOM   3398  CB  ARG A 457       5.011   5.438  26.285  1.00 47.66           C  
ATOM   3399  O   ARG A 457       5.459   3.597  28.769  1.00 47.66           O  
ATOM   3400  CG  ARG A 457       3.871   6.323  25.757  1.00 47.66           C  
ATOM   3401  CD  ARG A 457       3.456   5.885  24.344  1.00 47.66           C  
ATOM   3402  NE  ARG A 457       2.402   6.756  23.783  1.00 47.66           N  
ATOM   3403  NH1 ARG A 457       2.028   5.579  21.843  1.00 47.66           N  
ATOM   3404  NH2 ARG A 457       0.833   7.414  22.254  1.00 47.66           N  
ATOM   3405  CZ  ARG A 457       1.767   6.584  22.634  1.00 47.66           C  
ATOM   3406  N   VAL A 458       7.429   4.635  28.535  1.00 43.19           N  
ATOM   3407  CA  VAL A 458       8.238   3.563  29.153  1.00 43.19           C  
ATOM   3408  C   VAL A 458       8.170   3.599  30.688  1.00 43.19           C  
ATOM   3409  CB  VAL A 458       9.692   3.614  28.626  1.00 43.19           C  
ATOM   3410  O   VAL A 458       8.481   2.601  31.334  1.00 43.19           O  
ATOM   3411  CG1 VAL A 458      10.592   2.503  29.185  1.00 43.19           C  
ATOM   3412  CG2 VAL A 458       9.722   3.480  27.094  1.00 43.19           C  
ATOM   3413  N   LYS A 459       7.748   4.720  31.292  1.00 36.25           N  
ATOM   3414  CA  LYS A 459       7.653   4.842  32.756  1.00 36.25           C  
ATOM   3415  C   LYS A 459       6.380   4.226  33.339  1.00 36.25           C  
ATOM   3416  CB  LYS A 459       7.833   6.300  33.199  1.00 36.25           C  
ATOM   3417  O   LYS A 459       6.452   3.714  34.446  1.00 36.25           O  
ATOM   3418  CG  LYS A 459       9.300   6.739  33.068  1.00 36.25           C  
ATOM   3419  CD  LYS A 459       9.519   8.113  33.710  1.00 36.25           C  
ATOM   3420  CE  LYS A 459      10.997   8.503  33.620  1.00 36.25           C  
ATOM   3421  NZ  LYS A 459      11.260   9.795  34.299  1.00 36.25           N  
ATOM   3422  N   ASP A 460       5.286   4.186  32.581  1.00 38.50           N  
ATOM   3423  CA  ASP A 460       3.996   3.654  33.058  1.00 38.50           C  
ATOM   3424  C   ASP A 460       3.832   2.137  32.817  1.00 38.50           C  
ATOM   3425  CB  ASP A 460       2.846   4.458  32.424  1.00 38.50           C  
ATOM   3426  O   ASP A 460       2.805   1.555  33.153  1.00 38.50           O  
ATOM   3427  CG  ASP A 460       2.899   5.966  32.712  1.00 38.50           C  
ATOM   3428  OD1 ASP A 460       3.475   6.367  33.749  1.00 38.50           O  
ATOM   3429  OD2 ASP A 460       2.401   6.725  31.849  1.00 38.50           O  
ATOM   3430  N   ALA A 461       4.838   1.489  32.216  1.00 42.91           N  
ATOM   3431  CA  ALA A 461       4.875   0.048  31.945  1.00 42.91           C  
ATOM   3432  C   ALA A 461       5.826  -0.725  32.884  1.00 42.91           C  
ATOM   3433  CB  ALA A 461       5.207  -0.156  30.459  1.00 42.91           C  
ATOM   3434  O   ALA A 461       6.183  -1.867  32.581  1.00 42.91           O  
ATOM   3435  N   LYS A 462       6.272  -0.098  33.980  1.00 35.28           N  
ATOM   3436  CA  LYS A 462       7.073  -0.727  35.036  1.00 35.28           C  
ATOM   3437  C   LYS A 462       6.286  -0.877  36.322  1.00 35.28           C  
ATOM   3438  CB  LYS A 462       8.367   0.047  35.302  1.00 35.28           C  
ATOM   3439  O   LYS A 462       5.613   0.105  36.699  1.00 35.28           O  
ATOM   3440  CG  LYS A 462       9.509  -0.495  34.444  1.00 35.28           C  
ATOM   3441  CD  LYS A 462      10.831   0.092  34.938  1.00 35.28           C  
ATOM   3442  CE  LYS A 462      11.991  -0.547  34.180  1.00 35.28           C  
ATOM   3443  NZ  LYS A 462      13.288  -0.112  34.748  1.00 35.28           N  
ATOM   3444  OXT LYS A 462       6.475  -1.966  36.902  1.00 35.28           O  
TER    3445      LYS A 462                                                      
ENDMDL                                                                          
END                                                                             
