# Supplementary material for: Cryo‐EM structure of antibacterial efflux transporter QacA from Staphylococcus aureus reveals a novel extracellular loop with allosteric role
Source: EMBO J. 2023 Jul 17;42(16):e113418. doi: 10.15252/embj.2023113418 (PMC10425836; doi:10.15252/embj.2023113418)
Supplement: Supplementary file 4 — Source Data for Expanded View [file EMBJ-42-e113418-s008.zip › Expanded view source data/Figure EV2/AF2 models/AF-A0A0H3JTG2-MdeA.pdb]

HEADER                                            01-JUN-22                     
TITLE     ALPHAFOLD MONOMER V2.0 PREDICTION FOR SIMILAR TO MULTIDRUG RESISTANCE 
TITLE    2 PROTEIN HOMOLOG YCNB (A0A0H3JTG2)                                    
COMPND    MOL_ID: 1;                                                            
COMPND   2 MOLECULE: SIMILAR TO MULTIDRUG RESISTANCE PROTEIN HOMOLOG YCNB;      
COMPND   3 CHAIN: A                                                             
SOURCE    MOL_ID: 1;                                                            
SOURCE   2 ORGANISM_SCIENTIFIC: STAPHYLOCOCCUS AUREUS (STRAIN MU50 / ATCC       
SOURCE   3 700699);                                                             
SOURCE   4 ORGANISM_TAXID: 158878                                               
REMARK   1                                                                      
REMARK   1 REFERENCE 1                                                          
REMARK   1  AUTH   JOHN JUMPER, RICHARD EVANS, ALEXANDER PRITZEL, TIM GREEN,    
REMARK   1  AUTH 2 MICHAEL FIGURNOV, OLAF RONNEBERGER, KATHRYN TUNYASUVUNAKOOL, 
REMARK   1  AUTH 3 RUSS BATES, AUGUSTIN ZIDEK, ANNA POTAPENKO, ALEX BRIDGLAND,  
REMARK   1  AUTH 4 CLEMENS MEYER, SIMON A A KOHL, ANDREW J BALLARD,             
REMARK   1  AUTH 5 ANDREW COWIE, BERNARDINO ROMERA-PAREDES, STANISLAV NIKOLOV,  
REMARK   1  AUTH 6 RISHUB JAIN, JONAS ADLER, TREVOR BACK, STIG PETERSEN,        
REMARK   1  AUTH 7 DAVID REIMAN, ELLEN CLANCY, MICHAL ZIELINSKI,                
REMARK   1  AUTH 8 MARTIN STEINEGGER, MICHALINA PACHOLSKA, TAMAS BERGHAMMER,    
REMARK   1  AUTH 9 DAVID SILVER, ORIOL VINYALS, ANDREW W SENIOR,                
REMARK   1  AUTH10 KORAY KAVUKCUOGLU, PUSHMEET KOHLI, DEMIS HASSABIS            
REMARK   1  TITL   HIGHLY ACCURATE PROTEIN STRUCTURE PREDICTION WITH ALPHAFOLD  
REMARK   1  REF    NATURE                        V. 596   583 2021              
REMARK   1  REFN                   ISSN 0028-0836                               
REMARK   1  PMID   34265844                                                     
REMARK   1  DOI    10.1038/s41586-021-03819-2                                   
REMARK   1                                                                      
REMARK   1 DISCLAIMERS                                                          
REMARK   1 ALPHAFOLD DATA, COPYRIGHT (2021) DEEPMIND TECHNOLOGIES LIMITED. THE  
REMARK   1 INFORMATION PROVIDED IS THEORETICAL MODELLING ONLY AND CAUTION SHOULD
REMARK   1 BE EXERCISED IN ITS USE. IT IS PROVIDED "AS-IS" WITHOUT ANY WARRANTY 
REMARK   1 OF ANY KIND, WHETHER EXPRESSED OR IMPLIED. NO WARRANTY IS GIVEN THAT 
REMARK   1 USE OF THE INFORMATION SHALL NOT INFRINGE THE RIGHTS OF ANY THIRD    
REMARK   1 PARTY. THE INFORMATION IS NOT INTENDED TO BE A SUBSTITUTE FOR        
REMARK   1 PROFESSIONAL MEDICAL ADVICE, DIAGNOSIS, OR TREATMENT, AND DOES NOT   
REMARK   1 CONSTITUTE MEDICAL OR OTHER PROFESSIONAL ADVICE. IT IS AVAILABLE FOR 
REMARK   1 ACADEMIC AND COMMERCIAL PURPOSES, UNDER CC-BY 4.0 LICENCE.           
DBREF  XXXX A    1   479  UNP    A0A0H3JTG2 A0A0H3JTG2_STAAM     1    479       
SEQRES   1 A  479  MET SER LYS LYS GLN LYS LEU THR MET ILE ILE THR MET          
SEQRES   2 A  479  LEU MET GLY GLY PHE PHE GLY LEU LEU ASN GLU THR LEU          
SEQRES   3 A  479  LEU VAL THR ALA LEU PRO SER ILE MET LYS ASP PHE GLU          
SEQRES   4 A  479  ILE SER TYR THR GLN VAL GLN TRP LEU THR THR ALA PHE          
SEQRES   5 A  479  LEU LEU THR ASN GLY ILE VAL ILE PRO LEU SER ALA LEU          
SEQRES   6 A  479  VAL ILE GLN ARG TYR THR THR ARG GLN VAL PHE LEU VAL          
SEQRES   7 A  479  GLY ILE SER ILE PHE PHE LEU GLY THR LEU LEU GLY GLY          
SEQRES   8 A  479  LEU SER PRO HIS PHE ALA THR LEU LEU VAL ALA ARG ILE          
SEQRES   9 A  479  ILE GLN ALA LEU GLY ALA GLY ILE MET MET PRO LEU MET          
SEQRES  10 A  479  MET THR THR ILE LEU ASP VAL PHE GLN PRO HIS GLU ARG          
SEQRES  11 A  479  GLY LYS TYR MET GLY ILE PHE GLY LEU VAL ILE GLY LEU          
SEQRES  12 A  479  ALA PRO ALA ILE GLY PRO THR LEU SER GLY TYR LEU VAL          
SEQRES  13 A  479  GLU TYR LEU ASN TRP ARG SER LEU PHE HIS VAL VAL ALA          
SEQRES  14 A  479  PRO ILE ALA ALA VAL THR PHE LEU ILE GLY PHE LYS THR          
SEQRES  15 A  479  ILE LYS ASN VAL GLY THR THR ILE LYS VAL PRO ILE ASP          
SEQRES  16 A  479  PHE ILE SER VAL ILE PHE SER VAL LEU GLY PHE GLY GLY          
SEQRES  17 A  479  LEU LEU TYR GLY THR SER SER ILE SER GLU LYS GLY PHE          
SEQRES  18 A  479  ASP ASN PRO ILE VAL LEU VAL SER MET ILE GLY GLY VAL          
SEQRES  19 A  479  VAL LEU VAL ALA LEU PHE VAL LEU ARG GLN TYR ARG LEU          
SEQRES  20 A  479  SER THR PRO LEU LEU ASN PHE ALA VAL PHE LYS ASN LYS          
SEQRES  21 A  479  GLN PHE THR VAL GLY ILE ILE ILE MET GLY VAL THR MET          
SEQRES  22 A  479  VAL SER MET ILE GLY SER GLU THR ILE LEU PRO ILE PHE          
SEQRES  23 A  479  VAL GLN ASN LEU LEU HIS ARG SER ALA LEU ASP SER GLY          
SEQRES  24 A  479  LEU THR LEU LEU PRO GLY ALA ILE VAL MET ALA PHE MET          
SEQRES  25 A  479  SER MET THR SER GLY ALA LEU TYR GLU LYS PHE GLY PRO          
SEQRES  26 A  479  ARG LYS LEU ALA LEU VAL GLY MET ALA ILE VAL VAL ILE          
SEQRES  27 A  479  THR THR ALA TYR PHE VAL VAL MET ASP GLU GLN THR SER          
SEQRES  28 A  479  THR ILE MET LEU ALA THR VAL TYR ALA ILE ARG MET VAL          
SEQRES  29 A  479  GLY ILE ALA LEU GLY LEU ILE PRO VAL MET THR HIS THR          
SEQRES  30 A  479  MET ASN GLN LEU LYS PRO GLU MET ASN ALA HIS GLY SER          
SEQRES  31 A  479  SER MET THR ASN THR VAL GLN GLN ILE ALA GLY SER ILE          
SEQRES  32 A  479  GLY THR ALA ALA LEU ILE THR ILE LEU SER HIS ALA SER          
SEQRES  33 A  479  LYS ASN PHE SER PRO THR MET SER ASP TYR ASN GLY MET          
SEQRES  34 A  479  ASN LYS ILE ASP MET MET ASN GLN ILE LYS VAL ASP THR          
SEQRES  35 A  479  MET LEU HIS GLY TYR HIS ALA GLY PHE LEU PHE ALA LEU          
SEQRES  36 A  479  LEU ILE THR VAL VAL SER PHE PHE CYS SER PHE MET LEU          
SEQRES  37 A  479  GLN GLY LYS LYS LYS GLU VAL ASP SER ARG GLN                  
CRYST1    1.000    1.000    1.000  90.00  90.00  90.00 P 1           1          
ORIGX1      1.000000  0.000000  0.000000        0.00000                         
ORIGX2      0.000000  1.000000  0.000000        0.00000                         
ORIGX3      0.000000  0.000000  1.000000        0.00000                         
SCALE1      1.000000  0.000000  0.000000        0.00000                         
SCALE2      0.000000  1.000000  0.000000        0.00000                         
SCALE3      0.000000  0.000000  1.000000        0.00000                         
MODEL        1                                                                  
ATOM      1  N   MET A   1     -11.635 -11.077  26.740  1.00 81.88           N  
ATOM      2  CA  MET A   1     -11.108 -12.099  25.795  1.00 81.88           C  
ATOM      3  C   MET A   1      -9.790 -12.644  26.313  1.00 81.88           C  
ATOM      4  CB  MET A   1     -10.863 -11.521  24.391  1.00 81.88           C  
ATOM      5  O   MET A   1      -8.971 -11.846  26.755  1.00 81.88           O  
ATOM      6  CG  MET A   1     -12.118 -11.570  23.521  1.00 81.88           C  
ATOM      7  SD  MET A   1     -11.961 -10.677  21.954  1.00 81.88           S  
ATOM      8  CE  MET A   1     -10.715 -11.637  21.050  1.00 81.88           C  
ATOM      9  N   SER A   2      -9.563 -13.959  26.231  1.00 90.62           N  
ATOM     10  CA  SER A   2      -8.248 -14.536  26.558  1.00 90.62           C  
ATOM     11  C   SER A   2      -7.196 -14.146  25.511  1.00 90.62           C  
ATOM     12  CB  SER A   2      -8.332 -16.060  26.720  1.00 90.62           C  
ATOM     13  O   SER A   2      -7.532 -13.872  24.356  1.00 90.62           O  
ATOM     14  OG  SER A   2      -8.463 -16.718  25.472  1.00 90.62           O  
ATOM     15  N   LYS A   3      -5.908 -14.150  25.880  1.00 88.31           N  
ATOM     16  CA  LYS A   3      -4.798 -13.832  24.959  1.00 88.31           C  
ATOM     17  C   LYS A   3      -4.809 -14.713  23.702  1.00 88.31           C  
ATOM     18  CB  LYS A   3      -3.475 -13.951  25.731  1.00 88.31           C  
ATOM     19  O   LYS A   3      -4.633 -14.205  22.600  1.00 88.31           O  
ATOM     20  CG  LYS A   3      -2.251 -13.478  24.928  1.00 88.31           C  
ATOM     21  CD  LYS A   3      -1.002 -13.553  25.818  1.00 88.31           C  
ATOM     22  CE  LYS A   3       0.258 -13.076  25.090  1.00 88.31           C  
ATOM     23  NZ  LYS A   3       1.432 -13.120  26.004  1.00 88.31           N  
ATOM     24  N   LYS A   4      -5.109 -16.009  23.858  1.00 90.94           N  
ATOM     25  CA  LYS A   4      -5.256 -16.964  22.745  1.00 90.94           C  
ATOM     26  C   LYS A   4      -6.370 -16.547  21.778  1.00 90.94           C  
ATOM     27  CB  LYS A   4      -5.476 -18.381  23.312  1.00 90.94           C  
ATOM     28  O   LYS A   4      -6.166 -16.586  20.569  1.00 90.94           O  
ATOM     29  CG  LYS A   4      -5.452 -19.473  22.225  1.00 90.94           C  
ATOM     30  CD  LYS A   4      -5.592 -20.885  22.824  1.00 90.94           C  
ATOM     31  CE  LYS A   4      -5.552 -21.952  21.716  1.00 90.94           C  
ATOM     32  NZ  LYS A   4      -5.645 -23.340  22.248  1.00 90.94           N  
ATOM     33  N   GLN A   5      -7.517 -16.095  22.294  1.00 91.50           N  
ATOM     34  CA  GLN A   5      -8.622 -15.604  21.460  1.00 91.50           C  
ATOM     35  C   GLN A   5      -8.235 -14.336  20.693  1.00 91.50           C  
ATOM     36  CB  GLN A   5      -9.867 -15.330  22.318  1.00 91.50           C  
ATOM     37  O   GLN A   5      -8.492 -14.263  19.497  1.00 91.50           O  
ATOM     38  CG  GLN A   5     -10.549 -16.611  22.815  1.00 91.50           C  
ATOM     39  CD  GLN A   5     -11.677 -16.334  23.809  1.00 91.50           C  
ATOM     40  NE2 GLN A   5     -12.537 -17.299  24.057  1.00 91.50           N  
ATOM     41  OE1 GLN A   5     -11.843 -15.249  24.359  1.00 91.50           O  
ATOM     42  N   LYS A   6      -7.584 -13.368  21.357  1.00 92.44           N  
ATOM     43  CA  LYS A   6      -7.102 -12.137  20.706  1.00 92.44           C  
ATOM     44  C   LYS A   6      -6.136 -12.461  19.564  1.00 92.44           C  
ATOM     45  CB  LYS A   6      -6.421 -11.200  21.719  1.00 92.44           C  
ATOM     46  O   LYS A   6      -6.323 -11.984  18.453  1.00 92.44           O  
ATOM     47  CG  LYS A   6      -7.328 -10.644  22.831  1.00 92.44           C  
ATOM     48  CD  LYS A   6      -6.520  -9.669  23.707  1.00 92.44           C  
ATOM     49  CE  LYS A   6      -7.362  -8.943  24.765  1.00 92.44           C  
ATOM     50  NZ  LYS A   6      -6.640  -7.758  25.308  1.00 92.44           N  
ATOM     51  N   LEU A   7      -5.149 -13.320  19.822  1.00 91.38           N  
ATOM     52  CA  LEU A   7      -4.141 -13.692  18.830  1.00 91.38           C  
ATOM     53  C   LEU A   7      -4.751 -14.441  17.638  1.00 91.38           C  
ATOM     54  CB  LEU A   7      -3.050 -14.522  19.526  1.00 91.38           C  
ATOM     55  O   LEU A   7      -4.450 -14.110  16.499  1.00 91.38           O  
ATOM     56  CG  LEU A   7      -1.860 -14.862  18.609  1.00 91.38           C  
ATOM     57  CD1 LEU A   7      -1.098 -13.611  18.166  1.00 91.38           C  
ATOM     58  CD2 LEU A   7      -0.895 -15.780  19.357  1.00 91.38           C  
ATOM     59  N   THR A   8      -5.645 -15.399  17.894  1.00 92.94           N  
ATOM     60  CA  THR A   8      -6.333 -16.141  16.823  1.00 92.94           C  
ATOM     61  C   THR A   8      -7.135 -15.191  15.932  1.00 92.94           C  
ATOM     62  CB  THR A   8      -7.278 -17.209  17.395  1.00 92.94           C  
ATOM     63  O   THR A   8      -7.110 -15.319  14.710  1.00 92.94           O  
ATOM     64  CG2 THR A   8      -7.812 -18.133  16.307  1.00 92.94           C  
ATOM     65  OG1 THR A   8      -6.620 -18.033  18.333  1.00 92.94           O  
ATOM     66  N   MET A   9      -7.808 -14.207  16.537  1.00 94.06           N  
ATOM     67  CA  MET A   9      -8.559 -13.188  15.810  1.00 94.06           C  
ATOM     68  C   MET A   9      -7.645 -12.359  14.899  1.00 94.06           C  
ATOM     69  CB  MET A   9      -9.307 -12.310  16.822  1.00 94.06           C  
ATOM     70  O   MET A   9      -7.905 -12.278  13.704  1.00 94.06           O  
ATOM     71  CG  MET A   9     -10.374 -11.471  16.132  1.00 94.06           C  
ATOM     72  SD  MET A   9     -11.381 -10.475  17.251  1.00 94.06           S  
ATOM     73  CE  MET A   9     -10.194  -9.154  17.551  1.00 94.06           C  
ATOM     74  N   ILE A  10      -6.541 -11.822  15.430  1.00 93.25           N  
ATOM     75  CA  ILE A  10      -5.588 -11.032  14.636  1.00 93.25           C  
ATOM     76  C   ILE A  10      -4.946 -11.852  13.523  1.00 93.25           C  
ATOM     77  CB  ILE A  10      -4.502 -10.400  15.528  1.00 93.25           C  
ATOM     78  O   ILE A  10      -4.862 -11.357  12.411  1.00 93.25           O  
ATOM     79  CG1 ILE A  10      -5.081  -9.383  16.524  1.00 93.25           C  
ATOM     80  CG2 ILE A  10      -3.396  -9.707  14.704  1.00 93.25           C  
ATOM     81  CD1 ILE A  10      -5.995  -8.295  15.938  1.00 93.25           C  
ATOM     82  N   ILE A  11      -4.535 -13.097  13.778  1.00 92.94           N  
ATOM     83  CA  ILE A  11      -3.955 -13.959  12.735  1.00 92.94           C  
ATOM     84  C   ILE A  11      -4.973 -14.210  11.617  1.00 92.94           C  
ATOM     85  CB  ILE A  11      -3.432 -15.278  13.349  1.00 92.94           C  
ATOM     86  O   ILE A  11      -4.625 -14.151  10.444  1.00 92.94           O  
ATOM     87  CG1 ILE A  11      -2.192 -14.987  14.226  1.00 92.94           C  
ATOM     88  CG2 ILE A  11      -3.076 -16.305  12.255  1.00 92.94           C  
ATOM     89  CD1 ILE A  11      -1.728 -16.187  15.061  1.00 92.94           C  
ATOM     90  N   THR A  12      -6.243 -14.426  11.965  1.00 94.94           N  
ATOM     91  CA  THR A  12      -7.304 -14.610  10.963  1.00 94.94           C  
ATOM     92  C   THR A  12      -7.503 -13.344  10.124  1.00 94.94           C  
ATOM     93  CB  THR A  12      -8.637 -14.991  11.623  1.00 94.94           C  
ATOM     94  O   THR A  12      -7.626 -13.415   8.903  1.00 94.94           O  
ATOM     95  CG2 THR A  12      -9.654 -15.421  10.575  1.00 94.94           C  
ATOM     96  OG1 THR A  12      -8.507 -16.069  12.531  1.00 94.94           O  
ATOM     97  N   MET A  13      -7.491 -12.171  10.764  1.00 94.94           N  
ATOM     98  CA  MET A  13      -7.585 -10.888  10.064  1.00 94.94           C  
ATOM     99  C   MET A  13      -6.357 -10.602   9.202  1.00 94.94           C  
ATOM    100  CB  MET A  13      -7.798  -9.752  11.061  1.00 94.94           C  
ATOM    101  O   MET A  13      -6.493 -10.083   8.096  1.00 94.94           O  
ATOM    102  CG  MET A  13      -9.150  -9.878  11.764  1.00 94.94           C  
ATOM    103  SD  MET A  13      -9.438  -8.556  12.952  1.00 94.94           S  
ATOM    104  CE  MET A  13      -9.987  -7.304  11.770  1.00 94.94           C  
ATOM    105  N   LEU A  14      -5.181 -11.002   9.683  1.00 92.81           N  
ATOM    106  CA  LEU A  14      -3.923 -10.916   8.962  1.00 92.81           C  
ATOM    107  C   LEU A  14      -3.957 -11.755   7.694  1.00 92.81           C  
ATOM    108  CB  LEU A  14      -2.775 -11.314   9.900  1.00 92.81           C  
ATOM    109  O   LEU A  14      -3.516 -11.265   6.667  1.00 92.81           O  
ATOM    110  CG  LEU A  14      -1.408 -11.240   9.201  1.00 92.81           C  
ATOM    111  CD1 LEU A  14      -0.365 -10.735  10.177  1.00 92.81           C  
ATOM    112  CD2 LEU A  14      -0.913 -12.582   8.662  1.00 92.81           C  
ATOM    113  N   MET A  15      -4.515 -12.969   7.727  1.00 93.50           N  
ATOM    114  CA  MET A  15      -4.702 -13.763   6.509  1.00 93.50           C  
ATOM    115  C   MET A  15      -5.570 -13.009   5.493  1.00 93.50           C  
ATOM    116  CB  MET A  15      -5.318 -15.131   6.834  1.00 93.50           C  
ATOM    117  O   MET A  15      -5.179 -12.881   4.337  1.00 93.50           O  
ATOM    118  CG  MET A  15      -4.353 -16.042   7.600  1.00 93.50           C  
ATOM    119  SD  MET A  15      -5.059 -17.649   8.067  1.00 93.50           S  
ATOM    120  CE  MET A  15      -5.174 -18.429   6.431  1.00 93.50           C  
ATOM    121  N   GLY A  16      -6.697 -12.433   5.925  1.00 91.88           N  
ATOM    122  CA  GLY A  16      -7.561 -11.637   5.046  1.00 91.88           C  
ATOM    123  C   GLY A  16      -6.847 -10.427   4.430  1.00 91.88           C  
ATOM    124  O   GLY A  16      -6.896 -10.236   3.218  1.00 91.88           O  
ATOM    125  N   GLY A  17      -6.139  -9.640   5.247  1.00 91.56           N  
ATOM    126  CA  GLY A  17      -5.366  -8.485   4.780  1.00 91.56           C  
ATOM    127  C   GLY A  17      -4.185  -8.869   3.885  1.00 91.56           C  
ATOM    128  O   GLY A  17      -3.971  -8.237   2.856  1.00 91.56           O  
ATOM    129  N   PHE A  18      -3.463  -9.938   4.232  1.00 93.12           N  
ATOM    130  CA  PHE A  18      -2.335 -10.461   3.464  1.00 93.12           C  
ATOM    131  C   PHE A  18      -2.753 -10.887   2.067  1.00 93.12           C  
ATOM    132  CB  PHE A  18      -1.669 -11.621   4.217  1.00 93.12           C  
ATOM    133  O   PHE A  18      -2.153 -10.436   1.100  1.00 93.12           O  
ATOM    134  CG  PHE A  18      -0.497 -12.230   3.477  1.00 93.12           C  
ATOM    135  CD1 PHE A  18      -0.709 -13.292   2.579  1.00 93.12           C  
ATOM    136  CD2 PHE A  18       0.802 -11.722   3.663  1.00 93.12           C  
ATOM    137  CE1 PHE A  18       0.368 -13.842   1.868  1.00 93.12           C  
ATOM    138  CE2 PHE A  18       1.877 -12.266   2.940  1.00 93.12           C  
ATOM    139  CZ  PHE A  18       1.658 -13.322   2.041  1.00 93.12           C  
ATOM    140  N   PHE A  19      -3.801 -11.704   1.939  1.00 91.00           N  
ATOM    141  CA  PHE A  19      -4.270 -12.127   0.621  1.00 91.00           C  
ATOM    142  C   PHE A  19      -4.952 -10.997  -0.147  1.00 91.00           C  
ATOM    143  CB  PHE A  19      -5.134 -13.387   0.727  1.00 91.00           C  
ATOM    144  O   PHE A  19      -4.866 -10.989  -1.369  1.00 91.00           O  
ATOM    145  CG  PHE A  19      -4.273 -14.615   0.940  1.00 91.00           C  
ATOM    146  CD1 PHE A  19      -3.580 -15.174  -0.149  1.00 91.00           C  
ATOM    147  CD2 PHE A  19      -4.070 -15.134   2.230  1.00 91.00           C  
ATOM    148  CE1 PHE A  19      -2.660 -16.215   0.059  1.00 91.00           C  
ATOM    149  CE2 PHE A  19      -3.121 -16.144   2.447  1.00 91.00           C  
ATOM    150  CZ  PHE A  19      -2.414 -16.684   1.360  1.00 91.00           C  
ATOM    151  N   GLY A  20      -5.549 -10.017   0.538  1.00 89.94           N  
ATOM    152  CA  GLY A  20      -6.009  -8.778  -0.089  1.00 89.94           C  
ATOM    153  C   GLY A  20      -4.867  -8.007  -0.758  1.00 89.94           C  
ATOM    154  O   GLY A  20      -4.948  -7.720  -1.950  1.00 89.94           O  
ATOM    155  N   LEU A  21      -3.787  -7.740  -0.014  1.00 89.12           N  
ATOM    156  CA  LEU A  21      -2.625  -6.988  -0.504  1.00 89.12           C  
ATOM    157  C   LEU A  21      -1.787  -7.789  -1.512  1.00 89.12           C  
ATOM    158  CB  LEU A  21      -1.779  -6.542   0.707  1.00 89.12           C  
ATOM    159  O   LEU A  21      -1.323  -7.249  -2.506  1.00 89.12           O  
ATOM    160  CG  LEU A  21      -0.736  -5.455   0.378  1.00 89.12           C  
ATOM    161  CD1 LEU A  21      -1.399  -4.131  -0.005  1.00 89.12           C  
ATOM    162  CD2 LEU A  21       0.128  -5.169   1.607  1.00 89.12           C  
ATOM    163  N   LEU A  22      -1.636  -9.098  -1.304  1.00 89.88           N  
ATOM    164  CA  LEU A  22      -0.965  -9.996  -2.246  1.00 89.88           C  
ATOM    165  C   LEU A  22      -1.692  -9.993  -3.598  1.00 89.88           C  
ATOM    166  CB  LEU A  22      -0.941 -11.407  -1.624  1.00 89.88           C  
ATOM    167  O   LEU A  22      -1.067  -9.998  -4.652  1.00 89.88           O  
ATOM    168  CG  LEU A  22      -0.305 -12.491  -2.505  1.00 89.88           C  
ATOM    169  CD1 LEU A  22       1.194 -12.306  -2.681  1.00 89.88           C  
ATOM    170  CD2 LEU A  22      -0.551 -13.881  -1.925  1.00 89.88           C  
ATOM    171  N   ASN A  23      -3.025  -9.982  -3.588  1.00 89.12           N  
ATOM    172  CA  ASN A  23      -3.823 -10.026  -4.809  1.00 89.12           C  
ATOM    173  C   ASN A  23      -3.727  -8.743  -5.652  1.00 89.12           C  
ATOM    174  CB  ASN A  23      -5.254 -10.367  -4.401  1.00 89.12           C  
ATOM    175  O   ASN A  23      -3.849  -8.811  -6.881  1.00 89.12           O  
ATOM    176  CG  ASN A  23      -6.063 -10.819  -5.577  1.00 89.12           C  
ATOM    177  ND2 ASN A  23      -6.319 -12.097  -5.700  1.00 89.12           N  
ATOM    178  OD1 ASN A  23      -6.448 -10.044  -6.419  1.00 89.12           O  
ATOM    179  N   GLU A  24      -3.453  -7.611  -5.002  1.00 87.00           N  
ATOM    180  CA  GLU A  24      -3.120  -6.343  -5.655  1.00 87.00           C  
ATOM    181  C   GLU A  24      -1.924  -6.503  -6.601  1.00 87.00           C  
ATOM    182  CB  GLU A  24      -2.828  -5.295  -4.568  1.00 87.00           C  
ATOM    183  O   GLU A  24      -1.987  -6.062  -7.745  1.00 87.00           O  
ATOM    184  CG  GLU A  24      -2.754  -3.856  -5.099  1.00 87.00           C  
ATOM    185  CD  GLU A  24      -2.775  -2.808  -3.969  1.00 87.00           C  
ATOM    186  OE1 GLU A  24      -2.158  -1.736  -4.146  1.00 87.00           O  
ATOM    187  OE2 GLU A  24      -3.492  -3.032  -2.964  1.00 87.00           O  
ATOM    188  N   THR A  25      -0.875  -7.211  -6.169  1.00 85.56           N  
ATOM    189  CA  THR A  25       0.371  -7.365  -6.938  1.00 85.56           C  
ATOM    190  C   THR A  25       0.423  -8.637  -7.788  1.00 85.56           C  
ATOM    191  CB  THR A  25       1.597  -7.293  -6.018  1.00 85.56           C  
ATOM    192  O   THR A  25       1.084  -8.646  -8.826  1.00 85.56           O  
ATOM    193  CG2 THR A  25       1.639  -5.987  -5.225  1.00 85.56           C  
ATOM    194  OG1 THR A  25       1.590  -8.351  -5.089  1.00 85.56           O  
ATOM    195  N   LEU A  26      -0.302  -9.700  -7.412  1.00 86.69           N  
ATOM    196  CA  LEU A  26      -0.279 -11.002  -8.099  1.00 86.69           C  
ATOM    197  C   LEU A  26      -0.579 -10.909  -9.599  1.00 86.69           C  
ATOM    198  CB  LEU A  26      -1.311 -11.958  -7.463  1.00 86.69           C  
ATOM    199  O   LEU A  26       0.044 -11.611 -10.390  1.00 86.69           O  
ATOM    200  CG  LEU A  26      -0.796 -12.784  -6.275  1.00 86.69           C  
ATOM    201  CD1 LEU A  26      -1.974 -13.491  -5.590  1.00 86.69           C  
ATOM    202  CD2 LEU A  26       0.179 -13.880  -6.691  1.00 86.69           C  
ATOM    203  N   LEU A  27      -1.545 -10.086 -10.014  1.00 89.50           N  
ATOM    204  CA  LEU A  27      -1.961 -10.065 -11.419  1.00 89.50           C  
ATOM    205  C   LEU A  27      -0.985  -9.342 -12.344  1.00 89.50           C  
ATOM    206  CB  LEU A  27      -3.365  -9.464 -11.572  1.00 89.50           C  
ATOM    207  O   LEU A  27      -1.017  -9.606 -13.543  1.00 89.50           O  
ATOM    208  CG  LEU A  27      -4.482 -10.492 -11.807  1.00 89.50           C  
ATOM    209  CD1 LEU A  27      -5.733  -9.713 -12.208  1.00 89.50           C  
ATOM    210  CD2 LEU A  27      -4.241 -11.476 -12.934  1.00 89.50           C  
ATOM    211  N   VAL A  28      -0.126  -8.466 -11.817  1.00 86.19           N  
ATOM    212  CA  VAL A  28       0.758  -7.612 -12.628  1.00 86.19           C  
ATOM    213  C   VAL A  28       1.678  -8.461 -13.511  1.00 86.19           C  
ATOM    214  CB  VAL A  28       1.561  -6.654 -11.728  1.00 86.19           C  
ATOM    215  O   VAL A  28       1.798  -8.210 -14.708  1.00 86.19           O  
ATOM    216  CG1 VAL A  28       2.499  -5.764 -12.550  1.00 86.19           C  
ATOM    217  CG2 VAL A  28       0.621  -5.736 -10.930  1.00 86.19           C  
ATOM    218  N   THR A  29       2.253  -9.528 -12.955  1.00 83.81           N  
ATOM    219  CA  THR A  29       3.118 -10.472 -13.684  1.00 83.81           C  
ATOM    220  C   THR A  29       2.344 -11.361 -14.668  1.00 83.81           C  
ATOM    221  CB  THR A  29       3.890 -11.332 -12.672  1.00 83.81           C  
ATOM    222  O   THR A  29       2.925 -11.896 -15.607  1.00 83.81           O  
ATOM    223  CG2 THR A  29       4.990 -12.202 -13.275  1.00 83.81           C  
ATOM    224  OG1 THR A  29       4.518 -10.493 -11.728  1.00 83.81           O  
ATOM    225  N   ALA A  30       1.026 -11.490 -14.506  1.00 89.00           N  
ATOM    226  CA  ALA A  30       0.172 -12.315 -15.358  1.00 89.00           C  
ATOM    227  C   ALA A  30      -0.482 -11.547 -16.517  1.00 89.00           C  
ATOM    228  CB  ALA A  30      -0.872 -12.978 -14.467  1.00 89.00           C  
ATOM    229  O   ALA A  30      -1.061 -12.177 -17.406  1.00 89.00           O  
ATOM    230  N   LEU A  31      -0.386 -10.210 -16.538  1.00 91.12           N  
ATOM    231  CA  LEU A  31      -1.000  -9.372 -17.573  1.00 91.12           C  
ATOM    232  C   LEU A  31      -0.640  -9.816 -19.005  1.00 91.12           C  
ATOM    233  CB  LEU A  31      -0.674  -7.879 -17.354  1.00 91.12           C  
ATOM    234  O   LEU A  31      -1.569  -9.930 -19.804  1.00 91.12           O  
ATOM    235  CG  LEU A  31      -1.161  -7.264 -16.032  1.00 91.12           C  
ATOM    236  CD1 LEU A  31      -0.733  -5.801 -15.963  1.00 91.12           C  
ATOM    237  CD2 LEU A  31      -2.675  -7.304 -15.828  1.00 91.12           C  
ATOM    238  N   PRO A  32       0.621 -10.163 -19.351  1.00 88.81           N  
ATOM    239  CA  PRO A  32       0.949 -10.624 -20.705  1.00 88.81           C  
ATOM    240  C   PRO A  32       0.239 -11.929 -21.095  1.00 88.81           C  
ATOM    241  CB  PRO A  32       2.473 -10.802 -20.725  1.00 88.81           C  
ATOM    242  O   PRO A  32      -0.188 -12.092 -22.237  1.00 88.81           O  
ATOM    243  CG  PRO A  32       2.963  -9.895 -19.599  1.00 88.81           C  
ATOM    244  CD  PRO A  32       1.848 -10.026 -18.569  1.00 88.81           C  
ATOM    245  N   SER A  33       0.073 -12.854 -20.143  1.00 89.69           N  
ATOM    246  CA  SER A  33      -0.648 -14.114 -20.363  1.00 89.69           C  
ATOM    247  C   SER A  33      -2.140 -13.862 -20.602  1.00 89.69           C  
ATOM    248  CB  SER A  33      -0.428 -15.047 -19.165  1.00 89.69           C  
ATOM    249  O   SER A  33      -2.713 -14.417 -21.535  1.00 89.69           O  
ATOM    250  OG  SER A  33      -1.004 -16.319 -19.382  1.00 89.69           O  
ATOM    251  N   ILE A  34      -2.748 -12.953 -19.832  1.00 95.00           N  
ATOM    252  CA  ILE A  34      -4.159 -12.558 -19.980  1.00 95.00           C  
ATOM    253  C   ILE A  34      -4.400 -11.821 -21.300  1.00 95.00           C  
ATOM    254  CB  ILE A  34      -4.585 -11.688 -18.779  1.00 95.00           C  
ATOM    255  O   ILE A  34      -5.413 -12.057 -21.955  1.00 95.00           O  
ATOM    256  CG1 ILE A  34      -4.539 -12.539 -17.500  1.00 95.00           C  
ATOM    257  CG2 ILE A  34      -6.009 -11.126 -18.951  1.00 95.00           C  
ATOM    258  CD1 ILE A  34      -4.611 -11.729 -16.213  1.00 95.00           C  
ATOM    259  N   MET A  35      -3.473 -10.948 -21.709  1.00 95.06           N  
ATOM    260  CA  MET A  35      -3.534 -10.274 -23.011  1.00 95.06           C  
ATOM    261  C   MET A  35      -3.591 -11.274 -24.155  1.00 95.06           C  
ATOM    262  CB  MET A  35      -2.304  -9.393 -23.238  1.00 95.06           C  
ATOM    263  O   MET A  35      -4.395 -11.106 -25.065  1.00 95.06           O  
ATOM    264  CG  MET A  35      -2.360  -8.110 -22.426  1.00 95.06           C  
ATOM    265  SD  MET A  35      -0.811  -7.163 -22.438  1.00 95.06           S  
ATOM    266  CE  MET A  35      -0.672  -6.849 -24.216  1.00 95.06           C  
ATOM    267  N   LYS A  36      -2.750 -12.312 -24.092  1.00 93.88           N  
ATOM    268  CA  LYS A  36      -2.712 -13.370 -25.099  1.00 93.88           C  
ATOM    269  C   LYS A  36      -3.988 -14.217 -25.084  1.00 93.88           C  
ATOM    270  CB  LYS A  36      -1.446 -14.210 -24.883  1.00 93.88           C  
ATOM    271  O   LYS A  36      -4.496 -14.524 -26.150  1.00 93.88           O  
ATOM    272  CG  LYS A  36      -1.263 -15.246 -25.999  1.00 93.88           C  
ATOM    273  CD  LYS A  36       0.004 -16.075 -25.774  1.00 93.88           C  
ATOM    274  CE  LYS A  36       0.099 -17.136 -26.873  1.00 93.88           C  
ATOM    275  NZ  LYS A  36       1.273 -18.022 -26.681  1.00 93.88           N  
ATOM    276  N   ASP A  37      -4.493 -14.575 -23.904  1.00 94.75           N  
ATOM    277  CA  ASP A  37      -5.671 -15.445 -23.747  1.00 94.75           C  
ATOM    278  C   ASP A  37      -6.980 -14.769 -24.190  1.00 94.75           C  
ATOM    279  CB  ASP A  37      -5.746 -15.883 -22.274  1.00 94.75           C  
ATOM    280  O   ASP A  37      -7.860 -15.418 -24.744  1.00 94.75           O  
ATOM    281  CG  ASP A  37      -6.660 -17.088 -22.010  1.00 94.75           C  
ATOM    282  OD1 ASP A  37      -6.560 -18.075 -22.766  1.00 94.75           O  
ATOM    283  OD2 ASP A  37      -7.322 -17.087 -20.940  1.00 94.75           O  
ATOM    284  N   PHE A  38      -7.112 -13.456 -23.974  1.00 96.56           N  
ATOM    285  CA  PHE A  38      -8.294 -12.688 -24.388  1.00 96.56           C  
ATOM    286  C   PHE A  38      -8.100 -11.853 -25.658  1.00 96.56           C  
ATOM    287  CB  PHE A  38      -8.791 -11.827 -23.215  1.00 96.56           C  
ATOM    288  O   PHE A  38      -9.029 -11.147 -26.042  1.00 96.56           O  
ATOM    289  CG  PHE A  38      -9.336 -12.583 -22.018  1.00 96.56           C  
ATOM    290  CD1 PHE A  38     -10.194 -13.689 -22.185  1.00 96.56           C  
ATOM    291  CD2 PHE A  38      -9.027 -12.141 -20.722  1.00 96.56           C  
ATOM    292  CE1 PHE A  38     -10.731 -14.347 -21.067  1.00 96.56           C  
ATOM    293  CE2 PHE A  38      -9.568 -12.797 -19.604  1.00 96.56           C  
ATOM    294  CZ  PHE A  38     -10.428 -13.894 -19.773  1.00 96.56           C  
ATOM    295  N   GLU A  39      -6.922 -11.906 -26.283  1.00 96.12           N  
ATOM    296  CA  GLU A  39      -6.566 -11.129 -27.482  1.00 96.12           C  
ATOM    297  C   GLU A  39      -6.831  -9.617 -27.332  1.00 96.12           C  
ATOM    298  CB  GLU A  39      -7.205 -11.738 -28.740  1.00 96.12           C  
ATOM    299  O   GLU A  39      -7.357  -8.946 -28.219  1.00 96.12           O  
ATOM    300  CG  GLU A  39      -6.785 -13.200 -28.967  1.00 96.12           C  
ATOM    301  CD  GLU A  39      -7.369 -13.797 -30.257  1.00 96.12           C  
ATOM    302  OE1 GLU A  39      -7.002 -14.954 -30.563  1.00 96.12           O  
ATOM    303  OE2 GLU A  39      -8.153 -13.104 -30.947  1.00 96.12           O  
ATOM    304  N   ILE A  40      -6.465  -9.063 -26.173  1.00 96.25           N  
ATOM    305  CA  ILE A  40      -6.681  -7.650 -25.830  1.00 96.25           C  
ATOM    306  C   ILE A  40      -5.379  -6.852 -25.820  1.00 96.25           C  
ATOM    307  CB  ILE A  40      -7.449  -7.488 -24.503  1.00 96.25           C  
ATOM    308  O   ILE A  40      -4.282  -7.381 -25.628  1.00 96.25           O  
ATOM    309  CG1 ILE A  40      -6.693  -8.145 -23.333  1.00 96.25           C  
ATOM    310  CG2 ILE A  40      -8.893  -7.994 -24.641  1.00 96.25           C  
ATOM    311  CD1 ILE A  40      -7.360  -7.928 -21.977  1.00 96.25           C  
ATOM    312  N   SER A  41      -5.506  -5.536 -25.973  1.00 93.19           N  
ATOM    313  CA  SER A  41      -4.364  -4.629 -25.914  1.00 93.19           C  
ATOM    314  C   SER A  41      -3.807  -4.479 -24.494  1.00 93.19           C  
ATOM    315  CB  SER A  41      -4.732  -3.272 -26.520  1.00 93.19           C  
ATOM    316  O   SER A  41      -4.472  -4.754 -23.490  1.00 93.19           O  
ATOM    317  OG  SER A  41      -5.530  -2.504 -25.639  1.00 93.19           O  
ATOM    318  N   TYR A  42      -2.579  -3.966 -24.404  1.00 85.19           N  
ATOM    319  CA  TYR A  42      -1.950  -3.633 -23.126  1.00 85.19           C  
ATOM    320  C   TYR A  42      -2.781  -2.619 -22.326  1.00 85.19           C  
ATOM    321  CB  TYR A  42      -0.543  -3.098 -23.399  1.00 85.19           C  
ATOM    322  O   TYR A  42      -3.042  -2.822 -21.141  1.00 85.19           O  
ATOM    323  CG  TYR A  42       0.190  -2.677 -22.146  1.00 85.19           C  
ATOM    324  CD1 TYR A  42       0.233  -1.316 -21.785  1.00 85.19           C  
ATOM    325  CD2 TYR A  42       0.827  -3.644 -21.345  1.00 85.19           C  
ATOM    326  CE1 TYR A  42       0.942  -0.914 -20.639  1.00 85.19           C  
ATOM    327  CE2 TYR A  42       1.541  -3.245 -20.201  1.00 85.19           C  
ATOM    328  OH  TYR A  42       2.304  -1.499 -18.755  1.00 85.19           O  
ATOM    329  CZ  TYR A  42       1.611  -1.878 -19.857  1.00 85.19           C  
ATOM    330  N   THR A  43      -3.275  -1.566 -22.984  1.00 86.19           N  
ATOM    331  CA  THR A  43      -4.146  -0.559 -22.361  1.00 86.19           C  
ATOM    332  C   THR A  43      -5.410  -1.188 -21.779  1.00 86.19           C  
ATOM    333  CB  THR A  43      -4.541   0.507 -23.391  1.00 86.19           C  
ATOM    334  O   THR A  43      -5.845  -0.807 -20.695  1.00 86.19           O  
ATOM    335  CG2 THR A  43      -5.450   1.592 -22.818  1.00 86.19           C  
ATOM    336  OG1 THR A  43      -3.385   1.114 -23.913  1.00 86.19           O  
ATOM    337  N   GLN A  44      -5.999  -2.176 -22.462  1.00 90.62           N  
ATOM    338  CA  GLN A  44      -7.166  -2.884 -21.942  1.00 90.62           C  
ATOM    339  C   GLN A  44      -6.807  -3.701 -20.701  1.00 90.62           C  
ATOM    340  CB  GLN A  44      -7.792  -3.765 -23.028  1.00 90.62           C  
ATOM    341  O   GLN A  44      -7.442  -3.517 -19.669  1.00 90.62           O  
ATOM    342  CG  GLN A  44      -8.545  -2.933 -24.074  1.00 90.62           C  
ATOM    343  CD  GLN A  44      -9.025  -3.797 -25.234  1.00 90.62           C  
ATOM    344  NE2 GLN A  44     -10.297  -3.782 -25.563  1.00 90.62           N  
ATOM    345  OE1 GLN A  44      -8.261  -4.498 -25.873  1.00 90.62           O  
ATOM    346  N   VAL A  45      -5.774  -4.550 -20.749  1.00 92.81           N  
ATOM    347  CA  VAL A  45      -5.448  -5.421 -19.605  1.00 92.81           C  
ATOM    348  C   VAL A  45      -5.014  -4.635 -18.360  1.00 92.81           C  
ATOM    349  CB  VAL A  45      -4.416  -6.496 -19.991  1.00 92.81           C  
ATOM    350  O   VAL A  45      -5.303  -5.056 -17.240  1.00 92.81           O  
ATOM    351  CG1 VAL A  45      -2.970  -5.996 -19.898  1.00 92.81           C  
ATOM    352  CG2 VAL A  45      -4.579  -7.739 -19.113  1.00 92.81           C  
ATOM    353  N   GLN A  46      -4.371  -3.473 -18.534  1.00 87.94           N  
ATOM    354  CA  GLN A  46      -3.927  -2.609 -17.432  1.00 87.94           C  
ATOM    355  C   GLN A  46      -5.079  -2.141 -16.537  1.00 87.94           C  
ATOM    356  CB  GLN A  46      -3.173  -1.393 -17.997  1.00 87.94           C  
ATOM    357  O   GLN A  46      -4.882  -1.931 -15.337  1.00 87.94           O  
ATOM    358  CG  GLN A  46      -1.715  -1.726 -18.343  1.00 87.94           C  
ATOM    359  CD  GLN A  46      -0.884  -2.111 -17.123  1.00 87.94           C  
ATOM    360  NE2 GLN A  46       0.119  -2.936 -17.290  1.00 87.94           N  
ATOM    361  OE1 GLN A  46      -1.118  -1.705 -15.997  1.00 87.94           O  
ATOM    362  N   TRP A  47      -6.307  -2.082 -17.065  1.00 92.06           N  
ATOM    363  CA  TRP A  47      -7.487  -1.782 -16.257  1.00 92.06           C  
ATOM    364  C   TRP A  47      -7.709  -2.768 -15.107  1.00 92.06           C  
ATOM    365  CB  TRP A  47      -8.740  -1.688 -17.132  1.00 92.06           C  
ATOM    366  O   TRP A  47      -8.336  -2.381 -14.125  1.00 92.06           O  
ATOM    367  CG  TRP A  47      -8.935  -0.352 -17.762  1.00 92.06           C  
ATOM    368  CD1 TRP A  47      -8.590   0.006 -19.017  1.00 92.06           C  
ATOM    369  CD2 TRP A  47      -9.487   0.841 -17.138  1.00 92.06           C  
ATOM    370  CE2 TRP A  47      -9.481   1.896 -18.096  1.00 92.06           C  
ATOM    371  CE3 TRP A  47      -9.981   1.132 -15.848  1.00 92.06           C  
ATOM    372  NE1 TRP A  47      -8.911   1.334 -19.222  1.00 92.06           N  
ATOM    373  CH2 TRP A  47     -10.472   3.431 -16.506  1.00 92.06           C  
ATOM    374  CZ2 TRP A  47      -9.972   3.176 -17.796  1.00 92.06           C  
ATOM    375  CZ3 TRP A  47     -10.467   2.414 -15.533  1.00 92.06           C  
ATOM    376  N   LEU A  48      -7.174  -3.995 -15.155  1.00 94.25           N  
ATOM    377  CA  LEU A  48      -7.236  -4.922 -14.017  1.00 94.25           C  
ATOM    378  C   LEU A  48      -6.484  -4.388 -12.793  1.00 94.25           C  
ATOM    379  CB  LEU A  48      -6.671  -6.296 -14.418  1.00 94.25           C  
ATOM    380  O   LEU A  48      -6.952  -4.564 -11.668  1.00 94.25           O  
ATOM    381  CG  LEU A  48      -7.437  -6.979 -15.560  1.00 94.25           C  
ATOM    382  CD1 LEU A  48      -6.763  -8.297 -15.933  1.00 94.25           C  
ATOM    383  CD2 LEU A  48      -8.896  -7.274 -15.205  1.00 94.25           C  
ATOM    384  N   THR A  49      -5.357  -3.709 -13.013  1.00 89.69           N  
ATOM    385  CA  THR A  49      -4.566  -3.058 -11.961  1.00 89.69           C  
ATOM    386  C   THR A  49      -5.200  -1.722 -11.581  1.00 89.69           C  
ATOM    387  CB  THR A  49      -3.115  -2.841 -12.422  1.00 89.69           C  
ATOM    388  O   THR A  49      -5.469  -1.467 -10.407  1.00 89.69           O  
ATOM    389  CG2 THR A  49      -2.208  -2.414 -11.271  1.00 89.69           C  
ATOM    390  OG1 THR A  49      -2.584  -4.034 -12.950  1.00 89.69           O  
ATOM    391  N   THR A  50      -5.518  -0.884 -12.574  1.00 89.12           N  
ATOM    392  CA  THR A  50      -6.085   0.451 -12.341  1.00 89.12           C  
ATOM    393  C   THR A  50      -7.428   0.383 -11.619  1.00 89.12           C  
ATOM    394  CB  THR A  50      -6.238   1.218 -13.661  1.00 89.12           C  
ATOM    395  O   THR A  50      -7.609   1.065 -10.615  1.00 89.12           O  
ATOM    396  CG2 THR A  50      -6.670   2.669 -13.469  1.00 89.12           C  
ATOM    397  OG1 THR A  50      -5.017   1.238 -14.356  1.00 89.12           O  
ATOM    398  N   ALA A  51      -8.367  -0.461 -12.058  1.00 92.31           N  
ATOM    399  CA  ALA A  51      -9.679  -0.576 -11.418  1.00 92.31           C  
ATOM    400  C   ALA A  51      -9.584  -1.101  -9.979  1.00 92.31           C  
ATOM    401  CB  ALA A  51     -10.588  -1.472 -12.264  1.00 92.31           C  
ATOM    402  O   ALA A  51     -10.354  -0.666  -9.121  1.00 92.31           O  
ATOM    403  N   PHE A  52      -8.628  -1.991  -9.693  1.00 92.19           N  
ATOM    404  CA  PHE A  52      -8.387  -2.489  -8.340  1.00 92.19           C  
ATOM    405  C   PHE A  52      -7.897  -1.364  -7.415  1.00 92.19           C  
ATOM    406  CB  PHE A  52      -7.408  -3.669  -8.406  1.00 92.19           C  
ATOM    407  O   PHE A  52      -8.494  -1.127  -6.363  1.00 92.19           O  
ATOM    408  CG  PHE A  52      -7.252  -4.419  -7.100  1.00 92.19           C  
ATOM    409  CD1 PHE A  52      -6.393  -3.933  -6.098  1.00 92.19           C  
ATOM    410  CD2 PHE A  52      -7.968  -5.612  -6.882  1.00 92.19           C  
ATOM    411  CE1 PHE A  52      -6.254  -4.634  -4.889  1.00 92.19           C  
ATOM    412  CE2 PHE A  52      -7.824  -6.315  -5.673  1.00 92.19           C  
ATOM    413  CZ  PHE A  52      -6.963  -5.827  -4.675  1.00 92.19           C  
ATOM    414  N   LEU A  53      -6.879  -0.607  -7.842  1.00 88.94           N  
ATOM    415  CA  LEU A  53      -6.342   0.535  -7.092  1.00 88.94           C  
ATOM    416  C   LEU A  53      -7.379   1.647  -6.897  1.00 88.94           C  
ATOM    417  CB  LEU A  53      -5.114   1.099  -7.828  1.00 88.94           C  
ATOM    418  O   LEU A  53      -7.507   2.182  -5.795  1.00 88.94           O  
ATOM    419  CG  LEU A  53      -3.883   0.178  -7.835  1.00 88.94           C  
ATOM    420  CD1 LEU A  53      -2.780   0.822  -8.675  1.00 88.94           C  
ATOM    421  CD2 LEU A  53      -3.338  -0.045  -6.430  1.00 88.94           C  
ATOM    422  N   LEU A  54      -8.150   1.969  -7.941  1.00 90.00           N  
ATOM    423  CA  LEU A  54      -9.239   2.946  -7.870  1.00 90.00           C  
ATOM    424  C   LEU A  54     -10.288   2.530  -6.844  1.00 90.00           C  
ATOM    425  CB  LEU A  54      -9.909   3.092  -9.249  1.00 90.00           C  
ATOM    426  O   LEU A  54     -10.690   3.334  -6.005  1.00 90.00           O  
ATOM    427  CG  LEU A  54      -9.092   3.868 -10.288  1.00 90.00           C  
ATOM    428  CD1 LEU A  54      -9.804   3.830 -11.640  1.00 90.00           C  
ATOM    429  CD2 LEU A  54      -8.943   5.323  -9.888  1.00 90.00           C  
ATOM    430  N   THR A  55     -10.698   1.264  -6.879  1.00 93.62           N  
ATOM    431  CA  THR A  55     -11.684   0.735  -5.939  1.00 93.62           C  
ATOM    432  C   THR A  55     -11.154   0.794  -4.505  1.00 93.62           C  
ATOM    433  CB  THR A  55     -12.094  -0.687  -6.324  1.00 93.62           C  
ATOM    434  O   THR A  55     -11.855   1.300  -3.630  1.00 93.62           O  
ATOM    435  CG2 THR A  55     -13.204  -1.214  -5.420  1.00 93.62           C  
ATOM    436  OG1 THR A  55     -12.597  -0.718  -7.639  1.00 93.62           O  
ATOM    437  N   ASN A  56      -9.904   0.389  -4.253  1.00 91.50           N  
ATOM    438  CA  ASN A  56      -9.277   0.521  -2.932  1.00 91.50           C  
ATOM    439  C   ASN A  56      -9.210   1.981  -2.468  1.00 91.50           C  
ATOM    440  CB  ASN A  56      -7.873  -0.114  -2.953  1.00 91.50           C  
ATOM    441  O   ASN A  56      -9.570   2.287  -1.332  1.00 91.50           O  
ATOM    442  CG  ASN A  56      -7.888  -1.618  -2.749  1.00 91.50           C  
ATOM    443  ND2 ASN A  56      -6.739  -2.250  -2.746  1.00 91.50           N  
ATOM    444  OD1 ASN A  56      -8.919  -2.236  -2.537  1.00 91.50           O  
ATOM    445  N   GLY A  57      -8.830   2.900  -3.354  1.00 86.94           N  
ATOM    446  CA  GLY A  57      -8.781   4.331  -3.065  1.00 86.94           C  
ATOM    447  C   GLY A  57     -10.114   4.962  -2.682  1.00 86.94           C  
ATOM    448  O   GLY A  57     -10.137   5.962  -1.970  1.00 86.94           O  
ATOM    449  N   ILE A  58     -11.221   4.366  -3.124  1.00 89.00           N  
ATOM    450  CA  ILE A  58     -12.583   4.768  -2.766  1.00 89.00           C  
ATOM    451  C   ILE A  58     -13.021   4.090  -1.461  1.00 89.00           C  
ATOM    452  CB  ILE A  58     -13.517   4.417  -3.943  1.00 89.00           C  
ATOM    453  O   ILE A  58     -13.595   4.725  -0.576  1.00 89.00           O  
ATOM    454  CG1 ILE A  58     -13.175   5.264  -5.193  1.00 89.00           C  
ATOM    455  CG2 ILE A  58     -14.986   4.609  -3.535  1.00 89.00           C  
ATOM    456  CD1 ILE A  58     -13.777   4.718  -6.493  1.00 89.00           C  
ATOM    457  N   VAL A  59     -12.753   2.792  -1.326  1.00 93.19           N  
ATOM    458  CA  VAL A  59     -13.211   1.970  -0.197  1.00 93.19           C  
ATOM    459  C   VAL A  59     -12.484   2.328   1.094  1.00 93.19           C  
ATOM    460  CB  VAL A  59     -13.026   0.480  -0.531  1.00 93.19           C  
ATOM    461  O   VAL A  59     -13.118   2.395   2.146  1.00 93.19           O  
ATOM    462  CG1 VAL A  59     -13.289  -0.457   0.656  1.00 93.19           C  
ATOM    463  CG2 VAL A  59     -13.984   0.069  -1.650  1.00 93.19           C  
ATOM    464  N   ILE A  60     -11.177   2.590   1.038  1.00 93.06           N  
ATOM    465  CA  ILE A  60     -10.354   2.866   2.220  1.00 93.06           C  
ATOM    466  C   ILE A  60     -10.852   4.109   2.990  1.00 93.06           C  
ATOM    467  CB  ILE A  60      -8.854   2.921   1.837  1.00 93.06           C  
ATOM    468  O   ILE A  60     -11.102   3.980   4.190  1.00 93.06           O  
ATOM    469  CG1 ILE A  60      -8.311   1.521   1.484  1.00 93.06           C  
ATOM    470  CG2 ILE A  60      -8.024   3.514   2.985  1.00 93.06           C  
ATOM    471  CD1 ILE A  60      -6.959   1.551   0.756  1.00 93.06           C  
ATOM    472  N   PRO A  61     -11.078   5.288   2.374  1.00 88.12           N  
ATOM    473  CA  PRO A  61     -11.639   6.447   3.077  1.00 88.12           C  
ATOM    474  C   PRO A  61     -13.037   6.191   3.654  1.00 88.12           C  
ATOM    475  CB  PRO A  61     -11.703   7.576   2.044  1.00 88.12           C  
ATOM    476  O   PRO A  61     -13.354   6.662   4.747  1.00 88.12           O  
ATOM    477  CG  PRO A  61     -10.691   7.179   0.978  1.00 88.12           C  
ATOM    478  CD  PRO A  61     -10.675   5.659   1.027  1.00 88.12           C  
ATOM    479  N   LEU A  62     -13.870   5.433   2.933  1.00 91.38           N  
ATOM    480  CA  LEU A  62     -15.236   5.097   3.348  1.00 91.38           C  
ATOM    481  C   LEU A  62     -15.284   3.997   4.415  1.00 91.38           C  
ATOM    482  CB  LEU A  62     -16.059   4.702   2.110  1.00 91.38           C  
ATOM    483  O   LEU A  62     -16.306   3.834   5.088  1.00 91.38           O  
ATOM    484  CG  LEU A  62     -16.248   5.831   1.078  1.00 91.38           C  
ATOM    485  CD1 LEU A  62     -17.033   5.293  -0.119  1.00 91.38           C  
ATOM    486  CD2 LEU A  62     -17.013   7.022   1.661  1.00 91.38           C  
ATOM    487  N   SER A  63     -14.183   3.268   4.614  1.00 93.81           N  
ATOM    488  CA  SER A  63     -14.114   2.179   5.583  1.00 93.81           C  
ATOM    489  C   SER A  63     -14.380   2.652   7.012  1.00 93.81           C  
ATOM    490  CB  SER A  63     -12.782   1.433   5.495  1.00 93.81           C  
ATOM    491  O   SER A  63     -15.000   1.911   7.768  1.00 93.81           O  
ATOM    492  OG  SER A  63     -11.708   2.193   5.988  1.00 93.81           O  
ATOM    493  N   ALA A  64     -14.041   3.900   7.364  1.00 92.69           N  
ATOM    494  CA  ALA A  64     -14.351   4.482   8.671  1.00 92.69           C  
ATOM    495  C   ALA A  64     -15.850   4.409   8.998  1.00 92.69           C  
ATOM    496  CB  ALA A  64     -13.884   5.941   8.711  1.00 92.69           C  
ATOM    497  O   ALA A  64     -16.212   3.967  10.090  1.00 92.69           O  
ATOM    498  N   LEU A  65     -16.717   4.773   8.042  1.00 92.88           N  
ATOM    499  CA  LEU A  65     -18.169   4.677   8.209  1.00 92.88           C  
ATOM    500  C   LEU A  65     -18.592   3.223   8.417  1.00 92.88           C  
ATOM    501  CB  LEU A  65     -18.900   5.324   7.008  1.00 92.88           C  
ATOM    502  O   LEU A  65     -19.393   2.936   9.302  1.00 92.88           O  
ATOM    503  CG  LEU A  65     -20.420   5.009   6.985  1.00 92.88           C  
ATOM    504  CD1 LEU A  65     -21.277   6.167   6.501  1.00 92.88           C  
ATOM    505  CD2 LEU A  65     -20.778   3.842   6.056  1.00 92.88           C  
ATOM    506  N   VAL A  66     -18.070   2.303   7.606  1.00 94.69           N  
ATOM    507  CA  VAL A  66     -18.482   0.893   7.650  1.00 94.69           C  
ATOM    508  C   VAL A  66     -18.047   0.246   8.968  1.00 94.69           C  
ATOM    509  CB  VAL A  66     -17.938   0.133   6.427  1.00 94.69           C  
ATOM    510  O   VAL A  66     -18.848  -0.440   9.600  1.00 94.69           O  
ATOM    511  CG1 VAL A  66     -18.377  -1.336   6.432  1.00 94.69           C  
ATOM    512  CG2 VAL A  66     -18.432   0.748   5.110  1.00 94.69           C  
ATOM    513  N   ILE A  67     -16.818   0.522   9.411  1.00 95.50           N  
ATOM    514  CA  ILE A  67     -16.229   0.023  10.661  1.00 95.50           C  
ATOM    515  C   ILE A  67     -16.970   0.570  11.886  1.00 95.50           C  
ATOM    516  CB  ILE A  67     -14.717   0.364  10.699  1.00 95.50           C  
ATOM    517  O   ILE A  67     -17.163  -0.160  12.851  1.00 95.50           O  
ATOM    518  CG1 ILE A  67     -13.952  -0.436   9.617  1.00 95.50           C  
ATOM    519  CG2 ILE A  67     -14.097   0.061  12.077  1.00 95.50           C  
ATOM    520  CD1 ILE A  67     -12.529   0.068   9.345  1.00 95.50           C  
ATOM    521  N   GLN A  68     -17.409   1.832  11.862  1.00 93.38           N  
ATOM    522  CA  GLN A  68     -18.178   2.414  12.967  1.00 93.38           C  
ATOM    523  C   GLN A  68     -19.642   1.975  12.973  1.00 93.38           C  
ATOM    524  CB  GLN A  68     -18.114   3.940  12.883  1.00 93.38           C  
ATOM    525  O   GLN A  68     -20.248   1.868  14.037  1.00 93.38           O  
ATOM    526  CG  GLN A  68     -16.757   4.465  13.357  1.00 93.38           C  
ATOM    527  CD  GLN A  68     -16.667   5.981  13.271  1.00 93.38           C  
ATOM    528  NE2 GLN A  68     -15.775   6.596  14.014  1.00 93.38           N  
ATOM    529  OE1 GLN A  68     -17.384   6.642  12.538  1.00 93.38           O  
ATOM    530  N   ARG A  69     -20.243   1.756  11.801  1.00 93.69           N  
ATOM    531  CA  ARG A  69     -21.676   1.464  11.684  1.00 93.69           C  
ATOM    532  C   ARG A  69     -22.015  -0.001  11.928  1.00 93.69           C  
ATOM    533  CB  ARG A  69     -22.168   1.968  10.324  1.00 93.69           C  
ATOM    534  O   ARG A  69     -23.088  -0.290  12.454  1.00 93.69           O  
ATOM    535  CG  ARG A  69     -23.684   1.823  10.177  1.00 93.69           C  
ATOM    536  CD  ARG A  69     -24.162   2.568   8.931  1.00 93.69           C  
ATOM    537  NE  ARG A  69     -25.606   2.360   8.723  1.00 93.69           N  
ATOM    538  NH1 ARG A  69     -26.126   4.386   7.760  1.00 93.69           N  
ATOM    539  NH2 ARG A  69     -27.676   2.824   7.897  1.00 93.69           N  
ATOM    540  CZ  ARG A  69     -26.450   3.188   8.133  1.00 93.69           C  
ATOM    541  N   TYR A  70     -21.131  -0.912  11.537  1.00 96.06           N  
ATOM    542  CA  TYR A  70     -21.348  -2.350  11.646  1.00 96.06           C  
ATOM    543  C   TYR A  70     -20.357  -2.987  12.608  1.00 96.06           C  
ATOM    544  CB  TYR A  70     -21.281  -2.997  10.262  1.00 96.06           C  
ATOM    545  O   TYR A  70     -19.279  -2.469  12.872  1.00 96.06           O  
ATOM    546  CG  TYR A  70     -22.313  -2.462   9.294  1.00 96.06           C  
ATOM    547  CD1 TYR A  70     -23.665  -2.826   9.432  1.00 96.06           C  
ATOM    548  CD2 TYR A  70     -21.919  -1.582   8.270  1.00 96.06           C  
ATOM    549  CE1 TYR A  70     -24.624  -2.311   8.539  1.00 96.06           C  
ATOM    550  CE2 TYR A  70     -22.869  -1.080   7.362  1.00 96.06           C  
ATOM    551  OH  TYR A  70     -25.154  -0.950   6.640  1.00 96.06           O  
ATOM    552  CZ  TYR A  70     -24.226  -1.446   7.498  1.00 96.06           C  
ATOM    553  N   THR A  71     -20.723  -4.147  13.141  1.00 96.62           N  
ATOM    554  CA  THR A  71     -19.853  -4.862  14.077  1.00 96.62           C  
ATOM    555  C   THR A  71     -18.601  -5.398  13.378  1.00 96.62           C  
ATOM    556  CB  THR A  71     -20.600  -6.003  14.766  1.00 96.62           C  
ATOM    557  O   THR A  71     -18.667  -5.808  12.218  1.00 96.62           O  
ATOM    558  CG2 THR A  71     -21.854  -5.553  15.512  1.00 96.62           C  
ATOM    559  OG1 THR A  71     -21.002  -6.983  13.839  1.00 96.62           O  
ATOM    560  N   THR A  72     -17.469  -5.490  14.088  1.00 96.56           N  
ATOM    561  CA  THR A  72     -16.194  -6.010  13.546  1.00 96.56           C  
ATOM    562  C   THR A  72     -16.367  -7.335  12.805  1.00 96.56           C  
ATOM    563  CB  THR A  72     -15.190  -6.283  14.677  1.00 96.56           C  
ATOM    564  O   THR A  72     -15.807  -7.536  11.728  1.00 96.56           O  
ATOM    565  CG2 THR A  72     -13.749  -6.381  14.191  1.00 96.56           C  
ATOM    566  OG1 THR A  72     -15.279  -5.296  15.670  1.00 96.56           O  
ATOM    567  N   ARG A  73     -17.185  -8.238  13.363  1.00 97.12           N  
ATOM    568  CA  ARG A  73     -17.480  -9.544  12.773  1.00 97.12           C  
ATOM    569  C   ARG A  73     -18.243  -9.423  11.460  1.00 97.12           C  
ATOM    570  CB  ARG A  73     -18.253 -10.363  13.807  1.00 97.12           C  
ATOM    571  O   ARG A  73     -17.903 -10.126  10.517  1.00 97.12           O  
ATOM    572  CG  ARG A  73     -18.523 -11.808  13.389  1.00 97.12           C  
ATOM    573  CD  ARG A  73     -19.319 -12.474  14.514  1.00 97.12           C  
ATOM    574  NE  ARG A  73     -19.805 -13.804  14.122  1.00 97.12           N  
ATOM    575  NH1 ARG A  73     -18.359 -15.093  15.367  1.00 97.12           N  
ATOM    576  NH2 ARG A  73     -19.927 -16.056  14.116  1.00 97.12           N  
ATOM    577  CZ  ARG A  73     -19.364 -14.968  14.547  1.00 97.12           C  
ATOM    578  N   GLN A  74     -19.245  -8.545  11.385  1.00 97.31           N  
ATOM    579  CA  GLN A  74     -19.978  -8.299  10.141  1.00 97.31           C  
ATOM    580  C   GLN A  74     -19.048  -7.742   9.066  1.00 97.31           C  
ATOM    581  CB  GLN A  74     -21.137  -7.324  10.379  1.00 97.31           C  
ATOM    582  O   GLN A  74     -19.014  -8.286   7.968  1.00 97.31           O  
ATOM    583  CG  GLN A  74     -22.322  -7.987  11.093  1.00 97.31           C  
ATOM    584  CD  GLN A  74     -23.321  -6.958  11.614  1.00 97.31           C  
ATOM    585  NE2 GLN A  74     -24.599  -7.257  11.609  1.00 97.31           N  
ATOM    586  OE1 GLN A  74     -22.958  -5.889  12.089  1.00 97.31           O  
ATOM    587  N   VAL A  75     -18.258  -6.714   9.390  1.00 97.62           N  
ATOM    588  CA  VAL A  75     -17.357  -6.076   8.419  1.00 97.62           C  
ATOM    589  C   VAL A  75     -16.327  -7.073   7.890  1.00 97.62           C  
ATOM    590  CB  VAL A  75     -16.664  -4.841   9.020  1.00 97.62           C  
ATOM    591  O   VAL A  75     -16.145  -7.175   6.679  1.00 97.62           O  
ATOM    592  CG1 VAL A  75     -15.841  -4.113   7.954  1.00 97.62           C  
ATOM    593  CG2 VAL A  75     -17.688  -3.829   9.541  1.00 97.62           C  
ATOM    594  N   PHE A  76     -15.710  -7.863   8.774  1.00 98.00           N  
ATOM    595  CA  PHE A  76     -14.738  -8.876   8.367  1.00 98.00           C  
ATOM    596  C   PHE A  76     -15.364  -9.954   7.476  1.00 98.00           C  
ATOM    597  CB  PHE A  76     -14.097  -9.523   9.602  1.00 98.00           C  
ATOM    598  O   PHE A  76     -14.861 -10.223   6.388  1.00 98.00           O  
ATOM    599  CG  PHE A  76     -13.028 -10.523   9.219  1.00 98.00           C  
ATOM    600  CD1 PHE A  76     -13.316 -11.901   9.171  1.00 98.00           C  
ATOM    601  CD2 PHE A  76     -11.770 -10.058   8.798  1.00 98.00           C  
ATOM    602  CE1 PHE A  76     -12.328 -12.813   8.758  1.00 98.00           C  
ATOM    603  CE2 PHE A  76     -10.799 -10.967   8.352  1.00 98.00           C  
ATOM    604  CZ  PHE A  76     -11.063 -12.345   8.365  1.00 98.00           C  
ATOM    605  N   LEU A  77     -16.468 -10.570   7.921  1.00 98.25           N  
ATOM    606  CA  LEU A  77     -17.088 -11.686   7.203  1.00 98.25           C  
ATOM    607  C   LEU A  77     -17.667 -11.257   5.858  1.00 98.25           C  
ATOM    608  CB  LEU A  77     -18.178 -12.340   8.064  1.00 98.25           C  
ATOM    609  O   LEU A  77     -17.514 -11.983   4.878  1.00 98.25           O  
ATOM    610  CG  LEU A  77     -17.649 -13.099   9.291  1.00 98.25           C  
ATOM    611  CD1 LEU A  77     -18.836 -13.627  10.099  1.00 98.25           C  
ATOM    612  CD2 LEU A  77     -16.761 -14.284   8.916  1.00 98.25           C  
ATOM    613  N   VAL A  78     -18.296 -10.083   5.788  1.00 98.19           N  
ATOM    614  CA  VAL A  78     -18.807  -9.537   4.526  1.00 98.19           C  
ATOM    615  C   VAL A  78     -17.648  -9.200   3.595  1.00 98.19           C  
ATOM    616  CB  VAL A  78     -19.715  -8.319   4.774  1.00 98.19           C  
ATOM    617  O   VAL A  78     -17.665  -9.625   2.445  1.00 98.19           O  
ATOM    618  CG1 VAL A  78     -20.108  -7.611   3.473  1.00 98.19           C  
ATOM    619  CG2 VAL A  78     -21.013  -8.757   5.470  1.00 98.19           C  
ATOM    620  N   GLY A  79     -16.609  -8.517   4.086  1.00 97.50           N  
ATOM    621  CA  GLY A  79     -15.459  -8.150   3.263  1.00 97.50           C  
ATOM    622  C   GLY A  79     -14.729  -9.365   2.682  1.00 97.50           C  
ATOM    623  O   GLY A  79     -14.462  -9.398   1.483  1.00 97.50           O  
ATOM    624  N   ILE A  80     -14.465 -10.405   3.486  1.00 97.88           N  
ATOM    625  CA  ILE A  80     -13.775 -11.607   2.990  1.00 97.88           C  
ATOM    626  C   ILE A  80     -14.679 -12.436   2.067  1.00 97.88           C  
ATOM    627  CB  ILE A  80     -13.166 -12.432   4.149  1.00 97.88           C  
ATOM    628  O   ILE A  80     -14.181 -13.055   1.131  1.00 97.88           O  
ATOM    629  CG1 ILE A  80     -12.117 -13.469   3.692  1.00 97.88           C  
ATOM    630  CG2 ILE A  80     -14.242 -13.191   4.928  1.00 97.88           C  
ATOM    631  CD1 ILE A  80     -10.854 -12.845   3.089  1.00 97.88           C  
ATOM    632  N   SER A  81     -16.003 -12.403   2.267  1.00 98.25           N  
ATOM    633  CA  SER A  81     -16.962 -13.030   1.344  1.00 98.25           C  
ATOM    634  C   SER A  81     -16.978 -12.321  -0.006  1.00 98.25           C  
ATOM    635  CB  SER A  81     -18.387 -13.018   1.899  1.00 98.25           C  
ATOM    636  O   SER A  81     -16.915 -12.978  -1.037  1.00 98.25           O  
ATOM    637  OG  SER A  81     -18.451 -13.707   3.124  1.00 98.25           O  
ATOM    638  N   ILE A  82     -17.011 -10.985  -0.011  1.00 98.31           N  
ATOM    639  CA  ILE A  82     -16.926 -10.171  -1.230  1.00 98.31           C  
ATOM    640  C   ILE A  82     -15.609 -10.461  -1.962  1.00 98.31           C  
ATOM    641  CB  ILE A  82     -17.096  -8.678  -0.863  1.00 98.31           C  
ATOM    642  O   ILE A  82     -15.620 -10.747  -3.159  1.00 98.31           O  
ATOM    643  CG1 ILE A  82     -18.565  -8.380  -0.491  1.00 98.31           C  
ATOM    644  CG2 ILE A  82     -16.655  -7.763  -2.009  1.00 98.31           C  
ATOM    645  CD1 ILE A  82     -18.782  -6.973   0.084  1.00 98.31           C  
ATOM    646  N   PHE A  83     -14.487 -10.478  -1.235  1.00 97.88           N  
ATOM    647  CA  PHE A  83     -13.182 -10.832  -1.792  1.00 97.88           C  
ATOM    648  C   PHE A  83     -13.180 -12.243  -2.401  1.00 97.88           C  
ATOM    649  CB  PHE A  83     -12.114 -10.703  -0.699  1.00 97.88           C  
ATOM    650  O   PHE A  83     -12.721 -12.433  -3.527  1.00 97.88           O  
ATOM    651  CG  PHE A  83     -10.725 -11.067  -1.178  1.00 97.88           C  
ATOM    652  CD1 PHE A  83     -10.230 -12.372  -0.994  1.00 97.88           C  
ATOM    653  CD2 PHE A  83      -9.936 -10.108  -1.835  1.00 97.88           C  
ATOM    654  CE1 PHE A  83      -8.948 -12.710  -1.459  1.00 97.88           C  
ATOM    655  CE2 PHE A  83      -8.655 -10.447  -2.304  1.00 97.88           C  
ATOM    656  CZ  PHE A  83      -8.160 -11.747  -2.112  1.00 97.88           C  
ATOM    657  N   PHE A  84     -13.726 -13.234  -1.692  1.00 98.06           N  
ATOM    658  CA  PHE A  84     -13.833 -14.614  -2.167  1.00 98.06           C  
ATOM    659  C   PHE A  84     -14.700 -14.732  -3.426  1.00 98.06           C  
ATOM    660  CB  PHE A  84     -14.388 -15.489  -1.037  1.00 98.06           C  
ATOM    661  O   PHE A  84     -14.271 -15.348  -4.398  1.00 98.06           O  
ATOM    662  CG  PHE A  84     -14.706 -16.911  -1.453  1.00 98.06           C  
ATOM    663  CD1 PHE A  84     -16.042 -17.352  -1.500  1.00 98.06           C  
ATOM    664  CD2 PHE A  84     -13.669 -17.793  -1.807  1.00 98.06           C  
ATOM    665  CE1 PHE A  84     -16.332 -18.681  -1.853  1.00 98.06           C  
ATOM    666  CE2 PHE A  84     -13.960 -19.118  -2.166  1.00 98.06           C  
ATOM    667  CZ  PHE A  84     -15.289 -19.569  -2.166  1.00 98.06           C  
ATOM    668  N   LEU A  85     -15.876 -14.099  -3.450  1.00 98.25           N  
ATOM    669  CA  LEU A  85     -16.774 -14.105  -4.608  1.00 98.25           C  
ATOM    670  C   LEU A  85     -16.126 -13.441  -5.826  1.00 98.25           C  
ATOM    671  CB  LEU A  85     -18.094 -13.403  -4.249  1.00 98.25           C  
ATOM    672  O   LEU A  85     -16.163 -14.010  -6.914  1.00 98.25           O  
ATOM    673  CG  LEU A  85     -18.990 -14.180  -3.268  1.00 98.25           C  
ATOM    674  CD1 LEU A  85     -20.181 -13.303  -2.880  1.00 98.25           C  
ATOM    675  CD2 LEU A  85     -19.521 -15.485  -3.864  1.00 98.25           C  
ATOM    676  N   GLY A  86     -15.466 -12.293  -5.643  1.00 97.94           N  
ATOM    677  CA  GLY A  86     -14.668 -11.668  -6.700  1.00 97.94           C  
ATOM    678  C   GLY A  86     -13.546 -12.588  -7.191  1.00 97.94           C  
ATOM    679  O   GLY A  86     -13.327 -12.721  -8.390  1.00 97.94           O  
ATOM    680  N   THR A  87     -12.888 -13.310  -6.281  1.00 97.31           N  
ATOM    681  CA  THR A  87     -11.840 -14.279  -6.638  1.00 97.31           C  
ATOM    682  C   THR A  87     -12.392 -15.440  -7.473  1.00 97.31           C  
ATOM    683  CB  THR A  87     -11.121 -14.830  -5.394  1.00 97.31           C  
ATOM    684  O   THR A  87     -11.800 -15.792  -8.491  1.00 97.31           O  
ATOM    685  CG2 THR A  87      -9.870 -15.625  -5.762  1.00 97.31           C  
ATOM    686  OG1 THR A  87     -10.666 -13.790  -4.557  1.00 97.31           O  
ATOM    687  N   LEU A  88     -13.537 -16.013  -7.089  1.00 97.62           N  
ATOM    688  CA  LEU A  88     -14.191 -17.085  -7.846  1.00 97.62           C  
ATOM    689  C   LEU A  88     -14.631 -16.618  -9.235  1.00 97.62           C  
ATOM    690  CB  LEU A  88     -15.415 -17.606  -7.076  1.00 97.62           C  
ATOM    691  O   LEU A  88     -14.338 -17.287 -10.225  1.00 97.62           O  
ATOM    692  CG  LEU A  88     -15.126 -18.471  -5.840  1.00 97.62           C  
ATOM    693  CD1 LEU A  88     -16.479 -18.899  -5.268  1.00 97.62           C  
ATOM    694  CD2 LEU A  88     -14.321 -19.729  -6.177  1.00 97.62           C  
ATOM    695  N   LEU A  89     -15.286 -15.455  -9.315  1.00 97.81           N  
ATOM    696  CA  LEU A  89     -15.705 -14.864 -10.587  1.00 97.81           C  
ATOM    697  C   LEU A  89     -14.507 -14.594 -11.505  1.00 97.81           C  
ATOM    698  CB  LEU A  89     -16.483 -13.562 -10.322  1.00 97.81           C  
ATOM    699  O   LEU A  89     -14.599 -14.813 -12.709  1.00 97.81           O  
ATOM    700  CG  LEU A  89     -17.886 -13.749  -9.719  1.00 97.81           C  
ATOM    701  CD1 LEU A  89     -18.462 -12.377  -9.360  1.00 97.81           C  
ATOM    702  CD2 LEU A  89     -18.845 -14.436 -10.692  1.00 97.81           C  
ATOM    703  N   GLY A  90     -13.371 -14.168 -10.943  1.00 96.75           N  
ATOM    704  CA  GLY A  90     -12.139 -13.933 -11.693  1.00 96.75           C  
ATOM    705  C   GLY A  90     -11.558 -15.223 -12.267  1.00 96.75           C  
ATOM    706  O   GLY A  90     -11.274 -15.284 -13.462  1.00 96.75           O  
ATOM    707  N   GLY A  91     -11.468 -16.283 -11.458  1.00 95.88           N  
ATOM    708  CA  GLY A  91     -10.973 -17.588 -11.912  1.00 95.88           C  
ATOM    709  C   GLY A  91     -11.843 -18.221 -13.001  1.00 95.88           C  
ATOM    710  O   GLY A  91     -11.318 -18.816 -13.940  1.00 95.88           O  
ATOM    711  N   LEU A  92     -13.161 -18.021 -12.923  1.00 96.50           N  
ATOM    712  CA  LEU A  92     -14.153 -18.560 -13.863  1.00 96.50           C  
ATOM    713  C   LEU A  92     -14.505 -17.603 -15.015  1.00 96.50           C  
ATOM    714  CB  LEU A  92     -15.411 -18.963 -13.073  1.00 96.50           C  
ATOM    715  O   LEU A  92     -15.408 -17.889 -15.797  1.00 96.50           O  
ATOM    716  CG  LEU A  92     -15.180 -20.027 -11.985  1.00 96.50           C  
ATOM    717  CD1 LEU A  92     -16.475 -20.233 -11.198  1.00 96.50           C  
ATOM    718  CD2 LEU A  92     -14.739 -21.369 -12.573  1.00 96.50           C  
ATOM    719  N   SER A  93     -13.836 -16.454 -15.117  1.00 96.75           N  
ATOM    720  CA  SER A  93     -14.206 -15.398 -16.066  1.00 96.75           C  
ATOM    721  C   SER A  93     -14.058 -15.850 -17.531  1.00 96.75           C  
ATOM    722  CB  SER A  93     -13.371 -14.138 -15.814  1.00 96.75           C  
ATOM    723  O   SER A  93     -12.948 -16.175 -17.941  1.00 96.75           O  
ATOM    724  OG  SER A  93     -11.984 -14.408 -15.870  1.00 96.75           O  
ATOM    725  N   PRO A  94     -15.116 -15.847 -18.360  1.00 94.88           N  
ATOM    726  CA  PRO A  94     -15.018 -16.308 -19.750  1.00 94.88           C  
ATOM    727  C   PRO A  94     -14.422 -15.260 -20.700  1.00 94.88           C  
ATOM    728  CB  PRO A  94     -16.452 -16.672 -20.141  1.00 94.88           C  
ATOM    729  O   PRO A  94     -13.902 -15.608 -21.751  1.00 94.88           O  
ATOM    730  CG  PRO A  94     -17.304 -15.731 -19.289  1.00 94.88           C  
ATOM    731  CD  PRO A  94     -16.503 -15.599 -17.998  1.00 94.88           C  
ATOM    732  N   HIS A  95     -14.496 -13.978 -20.341  1.00 95.44           N  
ATOM    733  CA  HIS A  95     -13.988 -12.861 -21.133  1.00 95.44           C  
ATOM    734  C   HIS A  95     -13.505 -11.728 -20.221  1.00 95.44           C  
ATOM    735  CB  HIS A  95     -15.080 -12.377 -22.105  1.00 95.44           C  
ATOM    736  O   HIS A  95     -13.885 -11.642 -19.046  1.00 95.44           O  
ATOM    737  CG  HIS A  95     -16.387 -12.014 -21.443  1.00 95.44           C  
ATOM    738  CD2 HIS A  95     -17.553 -12.727 -21.506  1.00 95.44           C  
ATOM    739  ND1 HIS A  95     -16.632 -10.909 -20.661  1.00 95.44           N  
ATOM    740  CE1 HIS A  95     -17.915 -10.955 -20.265  1.00 95.44           C  
ATOM    741  NE2 HIS A  95     -18.504 -12.066 -20.724  1.00 95.44           N  
ATOM    742  N   PHE A  96     -12.723 -10.806 -20.789  1.00 96.19           N  
ATOM    743  CA  PHE A  96     -12.085  -9.705 -20.066  1.00 96.19           C  
ATOM    744  C   PHE A  96     -13.047  -8.874 -19.201  1.00 96.19           C  
ATOM    745  CB  PHE A  96     -11.376  -8.805 -21.084  1.00 96.19           C  
ATOM    746  O   PHE A  96     -12.747  -8.595 -18.044  1.00 96.19           O  
ATOM    747  CG  PHE A  96     -10.734  -7.608 -20.424  1.00 96.19           C  
ATOM    748  CD1 PHE A  96     -11.313  -6.329 -20.533  1.00 96.19           C  
ATOM    749  CD2 PHE A  96      -9.593  -7.798 -19.626  1.00 96.19           C  
ATOM    750  CE1 PHE A  96     -10.762  -5.247 -19.825  1.00 96.19           C  
ATOM    751  CE2 PHE A  96      -9.034  -6.714 -18.938  1.00 96.19           C  
ATOM    752  CZ  PHE A  96      -9.634  -5.448 -19.013  1.00 96.19           C  
ATOM    753  N   ALA A  97     -14.231  -8.515 -19.715  1.00 96.62           N  
ATOM    754  CA  ALA A  97     -15.180  -7.694 -18.955  1.00 96.62           C  
ATOM    755  C   ALA A  97     -15.617  -8.355 -17.629  1.00 96.62           C  
ATOM    756  CB  ALA A  97     -16.380  -7.355 -19.847  1.00 96.62           C  
ATOM    757  O   ALA A  97     -15.688  -7.682 -16.601  1.00 96.62           O  
ATOM    758  N   THR A  98     -15.834  -9.677 -17.617  1.00 97.69           N  
ATOM    759  CA  THR A  98     -16.165 -10.419 -16.390  1.00 97.69           C  
ATOM    760  C   THR A  98     -14.984 -10.443 -15.430  1.00 97.69           C  
ATOM    761  CB  THR A  98     -16.612 -11.854 -16.706  1.00 97.69           C  
ATOM    762  O   THR A  98     -15.178 -10.268 -14.230  1.00 97.69           O  
ATOM    763  CG2 THR A  98     -17.039 -12.638 -15.464  1.00 97.69           C  
ATOM    764  OG1 THR A  98     -17.741 -11.775 -17.533  1.00 97.69           O  
ATOM    765  N   LEU A  99     -13.758 -10.594 -15.943  1.00 97.69           N  
ATOM    766  CA  LEU A  99     -12.545 -10.517 -15.128  1.00 97.69           C  
ATOM    767  C   LEU A  99     -12.376  -9.129 -14.485  1.00 97.69           C  
ATOM    768  CB  LEU A  99     -11.332 -10.890 -16.000  1.00 97.69           C  
ATOM    769  O   LEU A  99     -12.022  -9.031 -13.310  1.00 97.69           O  
ATOM    770  CG  LEU A  99     -10.003 -10.904 -15.228  1.00 97.69           C  
ATOM    771  CD1 LEU A  99      -9.996 -11.914 -14.083  1.00 97.69           C  
ATOM    772  CD2 LEU A  99      -8.851 -11.247 -16.163  1.00 97.69           C  
ATOM    773  N   LEU A 100     -12.675  -8.058 -15.223  1.00 97.25           N  
ATOM    774  CA  LEU A 100     -12.608  -6.687 -14.720  1.00 97.25           C  
ATOM    775  C   LEU A 100     -13.653  -6.427 -13.624  1.00 97.25           C  
ATOM    776  CB  LEU A 100     -12.753  -5.721 -15.908  1.00 97.25           C  
ATOM    777  O   LEU A 100     -13.320  -5.882 -12.571  1.00 97.25           O  
ATOM    778  CG  LEU A 100     -12.610  -4.237 -15.523  1.00 97.25           C  
ATOM    779  CD1 LEU A 100     -11.220  -3.921 -14.970  1.00 97.25           C  
ATOM    780  CD2 LEU A 100     -12.843  -3.362 -16.753  1.00 97.25           C  
ATOM    781  N   VAL A 101     -14.899  -6.868 -13.821  1.00 98.06           N  
ATOM    782  CA  VAL A 101     -15.948  -6.784 -12.788  1.00 98.06           C  
ATOM    783  C   VAL A 101     -15.564  -7.599 -11.553  1.00 98.06           C  
ATOM    784  CB  VAL A 101     -17.308  -7.243 -13.347  1.00 98.06           C  
ATOM    785  O   VAL A 101     -15.675  -7.109 -10.429  1.00 98.06           O  
ATOM    786  CG1 VAL A 101     -18.379  -7.369 -12.254  1.00 98.06           C  
ATOM    787  CG2 VAL A 101     -17.828  -6.235 -14.380  1.00 98.06           C  
ATOM    788  N   ALA A 102     -15.051  -8.815 -11.749  1.00 97.62           N  
ATOM    789  CA  ALA A 102     -14.547  -9.653 -10.670  1.00 97.62           C  
ATOM    790  C   ALA A 102     -13.441  -8.951  -9.868  1.00 97.62           C  
ATOM    791  CB  ALA A 102     -14.044 -10.958 -11.284  1.00 97.62           C  
ATOM    792  O   ALA A 102     -13.442  -9.016  -8.639  1.00 97.62           O  
ATOM    793  N   ARG A 103     -12.551  -8.215 -10.547  1.00 96.00           N  
ATOM    794  CA  ARG A 103     -11.496  -7.409  -9.923  1.00 96.00           C  
ATOM    795  C   ARG A 103     -12.029  -6.263  -9.077  1.00 96.00           C  
ATOM    796  CB  ARG A 103     -10.530  -6.887 -11.006  1.00 96.00           C  
ATOM    797  O   ARG A 103     -11.536  -6.064  -7.970  1.00 96.00           O  
ATOM    798  CG  ARG A 103      -9.371  -7.863 -11.214  1.00 96.00           C  
ATOM    799  CD  ARG A 103      -8.416  -7.754 -10.025  1.00 96.00           C  
ATOM    800  NE  ARG A 103      -7.563  -8.932  -9.883  1.00 96.00           N  
ATOM    801  NH1 ARG A 103      -5.879  -7.895  -8.693  1.00 96.00           N  
ATOM    802  NH2 ARG A 103      -5.759 -10.048  -9.063  1.00 96.00           N  
ATOM    803  CZ  ARG A 103      -6.421  -8.950  -9.222  1.00 96.00           C  
ATOM    804  N   ILE A 104     -13.052  -5.556  -9.551  1.00 97.00           N  
ATOM    805  CA  ILE A 104     -13.715  -4.498  -8.774  1.00 97.00           C  
ATOM    806  C   ILE A 104     -14.359  -5.098  -7.520  1.00 97.00           C  
ATOM    807  CB  ILE A 104     -14.733  -3.739  -9.655  1.00 97.00           C  
ATOM    808  O   ILE A 104     -14.123  -4.616  -6.416  1.00 97.00           O  
ATOM    809  CG1 ILE A 104     -13.989  -2.965 -10.768  1.00 97.00           C  
ATOM    810  CG2 ILE A 104     -15.582  -2.771  -8.808  1.00 97.00           C  
ATOM    811  CD1 ILE A 104     -14.905  -2.452 -11.886  1.00 97.00           C  
ATOM    812  N   ILE A 105     -15.107  -6.199  -7.660  1.00 97.88           N  
ATOM    813  CA  ILE A 105     -15.722  -6.898  -6.520  1.00 97.88           C  
ATOM    814  C   ILE A 105     -14.646  -7.343  -5.523  1.00 97.88           C  
ATOM    815  CB  ILE A 105     -16.584  -8.084  -7.013  1.00 97.88           C  
ATOM    816  O   ILE A 105     -14.778  -7.116  -4.325  1.00 97.88           O  
ATOM    817  CG1 ILE A 105     -17.794  -7.567  -7.825  1.00 97.88           C  
ATOM    818  CG2 ILE A 105     -17.086  -8.943  -5.835  1.00 97.88           C  
ATOM    819  CD1 ILE A 105     -18.561  -8.672  -8.561  1.00 97.88           C  
ATOM    820  N   GLN A 106     -13.549  -7.923  -6.004  1.00 96.12           N  
ATOM    821  CA  GLN A 106     -12.437  -8.366  -5.167  1.00 96.12           C  
ATOM    822  C   GLN A 106     -11.806  -7.202  -4.385  1.00 96.12           C  
ATOM    823  CB  GLN A 106     -11.434  -9.076  -6.080  1.00 96.12           C  
ATOM    824  O   GLN A 106     -11.591  -7.321  -3.177  1.00 96.12           O  
ATOM    825  CG  GLN A 106     -10.320  -9.827  -5.351  1.00 96.12           C  
ATOM    826  CD  GLN A 106      -9.521 -10.640  -6.365  1.00 96.12           C  
ATOM    827  NE2 GLN A 106      -9.300 -11.913  -6.137  1.00 96.12           N  
ATOM    828  OE1 GLN A 106      -9.166 -10.191  -7.442  1.00 96.12           O  
ATOM    829  N   ALA A 107     -11.585  -6.060  -5.041  1.00 95.81           N  
ATOM    830  CA  ALA A 107     -11.044  -4.853  -4.421  1.00 95.81           C  
ATOM    831  C   ALA A 107     -11.976  -4.262  -3.347  1.00 95.81           C  
ATOM    832  CB  ALA A 107     -10.756  -3.841  -5.526  1.00 95.81           C  
ATOM    833  O   ALA A 107     -11.501  -3.841  -2.294  1.00 95.81           O  
ATOM    834  N   LEU A 108     -13.305  -4.309  -3.538  1.00 96.00           N  
ATOM    835  CA  LEU A 108     -14.269  -3.885  -2.508  1.00 96.00           C  
ATOM    836  C   LEU A 108     -14.065  -4.636  -1.183  1.00 96.00           C  
ATOM    837  CB  LEU A 108     -15.720  -4.089  -2.988  1.00 96.00           C  
ATOM    838  O   LEU A 108     -14.152  -4.044  -0.106  1.00 96.00           O  
ATOM    839  CG  LEU A 108     -16.209  -3.177  -4.126  1.00 96.00           C  
ATOM    840  CD1 LEU A 108     -17.607  -3.618  -4.562  1.00 96.00           C  
ATOM    841  CD2 LEU A 108     -16.300  -1.713  -3.704  1.00 96.00           C  
ATOM    842  N   GLY A 109     -13.780  -5.938  -1.261  1.00 95.50           N  
ATOM    843  CA  GLY A 109     -13.490  -6.767  -0.094  1.00 95.50           C  
ATOM    844  C   GLY A 109     -12.098  -6.518   0.489  1.00 95.50           C  
ATOM    845  O   GLY A 109     -11.949  -6.451   1.708  1.00 95.50           O  
ATOM    846  N   ALA A 110     -11.085  -6.354  -0.366  1.00 94.19           N  
ATOM    847  CA  ALA A 110      -9.698  -6.146   0.051  1.00 94.19           C  
ATOM    848  C   ALA A 110      -9.486  -4.790   0.751  1.00 94.19           C  
ATOM    849  CB  ALA A 110      -8.790  -6.286  -1.177  1.00 94.19           C  
ATOM    850  O   ALA A 110      -8.863  -4.740   1.815  1.00 94.19           O  
ATOM    851  N   GLY A 111     -10.050  -3.707   0.206  1.00 93.12           N  
ATOM    852  CA  GLY A 111      -9.789  -2.336   0.656  1.00 93.12           C  
ATOM    853  C   GLY A 111     -10.186  -2.044   2.107  1.00 93.12           C  
ATOM    854  O   GLY A 111      -9.603  -1.169   2.743  1.00 93.12           O  
ATOM    855  N   ILE A 112     -11.138  -2.790   2.681  1.00 94.62           N  
ATOM    856  CA  ILE A 112     -11.559  -2.605   4.080  1.00 94.62           C  
ATOM    857  C   ILE A 112     -10.725  -3.411   5.088  1.00 94.62           C  
ATOM    858  CB  ILE A 112     -13.075  -2.852   4.219  1.00 94.62           C  
ATOM    859  O   ILE A 112     -10.731  -3.093   6.279  1.00 94.62           O  
ATOM    860  CG1 ILE A 112     -13.593  -2.349   5.581  1.00 94.62           C  
ATOM    861  CG2 ILE A 112     -13.456  -4.331   4.028  1.00 94.62           C  
ATOM    862  CD1 ILE A 112     -15.050  -1.892   5.518  1.00 94.62           C  
ATOM    863  N   MET A 113      -9.984  -4.433   4.642  1.00 94.19           N  
ATOM    864  CA  MET A 113      -9.289  -5.366   5.541  1.00 94.19           C  
ATOM    865  C   MET A 113      -8.194  -4.688   6.357  1.00 94.19           C  
ATOM    866  CB  MET A 113      -8.681  -6.539   4.753  1.00 94.19           C  
ATOM    867  O   MET A 113      -8.114  -4.899   7.569  1.00 94.19           O  
ATOM    868  CG  MET A 113      -9.757  -7.464   4.195  1.00 94.19           C  
ATOM    869  SD  MET A 113     -10.739  -8.282   5.482  1.00 94.19           S  
ATOM    870  CE  MET A 113     -12.279  -8.399   4.562  1.00 94.19           C  
ATOM    871  N   MET A 114      -7.373  -3.851   5.716  1.00 92.38           N  
ATOM    872  CA  MET A 114      -6.252  -3.181   6.380  1.00 92.38           C  
ATOM    873  C   MET A 114      -6.735  -2.153   7.417  1.00 92.38           C  
ATOM    874  CB  MET A 114      -5.260  -2.604   5.351  1.00 92.38           C  
ATOM    875  O   MET A 114      -6.317  -2.261   8.577  1.00 92.38           O  
ATOM    876  CG  MET A 114      -4.547  -3.711   4.569  1.00 92.38           C  
ATOM    877  SD  MET A 114      -3.467  -4.755   5.586  1.00 92.38           S  
ATOM    878  CE  MET A 114      -1.954  -3.760   5.512  1.00 92.38           C  
ATOM    879  N   PRO A 115      -7.677  -1.239   7.093  1.00 95.06           N  
ATOM    880  CA  PRO A 115      -8.240  -0.345   8.096  1.00 95.06           C  
ATOM    881  C   PRO A 115      -8.919  -1.085   9.255  1.00 95.06           C  
ATOM    882  CB  PRO A 115      -9.226   0.564   7.356  1.00 95.06           C  
ATOM    883  O   PRO A 115      -8.704  -0.733  10.417  1.00 95.06           O  
ATOM    884  CG  PRO A 115      -8.687   0.579   5.932  1.00 95.06           C  
ATOM    885  CD  PRO A 115      -8.136  -0.832   5.767  1.00 95.06           C  
ATOM    886  N   LEU A 116      -9.687  -2.142   8.961  1.00 96.06           N  
ATOM    887  CA  LEU A 116     -10.388  -2.939   9.968  1.00 96.06           C  
ATOM    888  C   LEU A 116      -9.416  -3.664  10.907  1.00 96.06           C  
ATOM    889  CB  LEU A 116     -11.313  -3.934   9.247  1.00 96.06           C  
ATOM    890  O   LEU A 116      -9.619  -3.650  12.122  1.00 96.06           O  
ATOM    891  CG  LEU A 116     -12.112  -4.848  10.190  1.00 96.06           C  
ATOM    892  CD1 LEU A 116     -13.186  -4.104  10.977  1.00 96.06           C  
ATOM    893  CD2 LEU A 116     -12.772  -5.965   9.391  1.00 96.06           C  
ATOM    894  N   MET A 117      -8.364  -4.288  10.367  1.00 94.44           N  
ATOM    895  CA  MET A 117      -7.328  -4.963  11.155  1.00 94.44           C  
ATOM    896  C   MET A 117      -6.626  -3.979  12.087  1.00 94.44           C  
ATOM    897  CB  MET A 117      -6.326  -5.652  10.212  1.00 94.44           C  
ATOM    898  O   MET A 117      -6.504  -4.238  13.285  1.00 94.44           O  
ATOM    899  CG  MET A 117      -5.184  -6.319  10.992  1.00 94.44           C  
ATOM    900  SD  MET A 117      -4.154  -7.472  10.045  1.00 94.44           S  
ATOM    901  CE  MET A 117      -3.357  -6.435   8.789  1.00 94.44           C  
ATOM    902  N   MET A 118      -6.224  -2.829  11.552  1.00 95.06           N  
ATOM    903  CA  MET A 118      -5.562  -1.778  12.311  1.00 95.06           C  
ATOM    904  C   MET A 118      -6.461  -1.238  13.433  1.00 95.06           C  
ATOM    905  CB  MET A 118      -5.135  -0.716  11.301  1.00 95.06           C  
ATOM    906  O   MET A 118      -6.027  -1.192  14.582  1.00 95.06           O  
ATOM    907  CG  MET A 118      -4.410   0.475  11.909  1.00 95.06           C  
ATOM    908  SD  MET A 118      -3.989   1.667  10.621  1.00 95.06           S  
ATOM    909  CE  MET A 118      -3.271   2.935  11.659  1.00 95.06           C  
ATOM    910  N   THR A 119      -7.730  -0.917  13.156  1.00 95.56           N  
ATOM    911  CA  THR A 119      -8.698  -0.489  14.186  1.00 95.56           C  
ATOM    912  C   THR A 119      -8.923  -1.572  15.240  1.00 95.56           C  
ATOM    913  CB  THR A 119     -10.032  -0.090  13.538  1.00 95.56           C  
ATOM    914  O   THR A 119      -8.890  -1.293  16.434  1.00 95.56           O  
ATOM    915  CG2 THR A 119     -11.088   0.352  14.550  1.00 95.56           C  
ATOM    916  OG1 THR A 119      -9.807   1.007  12.685  1.00 95.56           O  
ATOM    917  N   THR A 120      -9.041  -2.829  14.819  1.00 95.25           N  
ATOM    918  CA  THR A 120      -9.245  -3.961  15.729  1.00 95.25           C  
ATOM    919  C   THR A 120      -8.063  -4.168  16.677  1.00 95.25           C  
ATOM    920  CB  THR A 120      -9.516  -5.226  14.914  1.00 95.25           C  
ATOM    921  O   THR A 120      -8.269  -4.445  17.858  1.00 95.25           O  
ATOM    922  CG2 THR A 120      -9.651  -6.473  15.776  1.00 95.25           C  
ATOM    923  OG1 THR A 120     -10.718  -5.055  14.208  1.00 95.25           O  
ATOM    924  N   ILE A 121      -6.822  -3.988  16.210  1.00 94.62           N  
ATOM    925  CA  ILE A 121      -5.640  -4.015  17.086  1.00 94.62           C  
ATOM    926  C   ILE A 121      -5.747  -2.920  18.158  1.00 94.62           C  
ATOM    927  CB  ILE A 121      -4.335  -3.896  16.257  1.00 94.62           C  
ATOM    928  O   ILE A 121      -5.481  -3.184  19.332  1.00 94.62           O  
ATOM    929  CG1 ILE A 121      -4.102  -5.200  15.460  1.00 94.62           C  
ATOM    930  CG2 ILE A 121      -3.109  -3.607  17.150  1.00 94.62           C  
ATOM    931  CD1 ILE A 121      -3.029  -5.085  14.369  1.00 94.62           C  
ATOM    932  N   LEU A 122      -6.172  -1.712  17.781  1.00 93.31           N  
ATOM    933  CA  LEU A 122      -6.306  -0.587  18.710  1.00 93.31           C  
ATOM    934  C   LEU A 122      -7.419  -0.797  19.744  1.00 93.31           C  
ATOM    935  CB  LEU A 122      -6.548   0.709  17.925  1.00 93.31           C  
ATOM    936  O   LEU A 122      -7.252  -0.387  20.894  1.00 93.31           O  
ATOM    937  CG  LEU A 122      -5.418   1.081  16.958  1.00 93.31           C  
ATOM    938  CD1 LEU A 122      -5.852   2.250  16.090  1.00 93.31           C  
ATOM    939  CD2 LEU A 122      -4.133   1.446  17.693  1.00 93.31           C  
ATOM    940  N   ASP A 123      -8.511  -1.455  19.360  1.00 92.94           N  
ATOM    941  CA  ASP A 123      -9.656  -1.711  20.240  1.00 92.94           C  
ATOM    942  C   ASP A 123      -9.429  -2.903  21.186  1.00 92.94           C  
ATOM    943  CB  ASP A 123     -10.908  -1.938  19.379  1.00 92.94           C  
ATOM    944  O   ASP A 123     -10.017  -2.979  22.265  1.00 92.94           O  
ATOM    945  CG  ASP A 123     -11.359  -0.695  18.601  1.00 92.94           C  
ATOM    946  OD1 ASP A 123     -10.920   0.431  18.944  1.00 92.94           O  
ATOM    947  OD2 ASP A 123     -12.173  -0.886  17.674  1.00 92.94           O  
ATOM    948  N   VAL A 124      -8.571  -3.853  20.802  1.00 93.12           N  
ATOM    949  CA  VAL A 124      -8.338  -5.099  21.551  1.00 93.12           C  
ATOM    950  C   VAL A 124      -7.158  -5.009  22.512  1.00 93.12           C  
ATOM    951  CB  VAL A 124      -8.122  -6.249  20.555  1.00 93.12           C  
ATOM    952  O   VAL A 124      -7.171  -5.662  23.567  1.00 93.12           O  
ATOM    953  CG1 VAL A 124      -7.663  -7.558  21.204  1.00 93.12           C  
ATOM    954  CG2 VAL A 124      -9.430  -6.570  19.847  1.00 93.12           C  
ATOM    955  N   PHE A 125      -6.115  -4.274  22.133  1.00 92.62           N  
ATOM    956  CA  PHE A 125      -4.839  -4.245  22.839  1.00 92.62           C  
ATOM    957  C   PHE A 125      -4.596  -2.902  23.512  1.00 92.62           C  
ATOM    958  CB  PHE A 125      -3.708  -4.620  21.882  1.00 92.62           C  
ATOM    959  O   PHE A 125      -4.901  -1.834  22.972  1.00 92.62           O  
ATOM    960  CG  PHE A 125      -3.805  -6.040  21.379  1.00 92.62           C  
ATOM    961  CD1 PHE A 125      -3.520  -7.133  22.217  1.00 92.62           C  
ATOM    962  CD2 PHE A 125      -4.214  -6.271  20.063  1.00 92.62           C  
ATOM    963  CE1 PHE A 125      -3.587  -8.448  21.722  1.00 92.62           C  
ATOM    964  CE2 PHE A 125      -4.311  -7.578  19.578  1.00 92.62           C  
ATOM    965  CZ  PHE A 125      -3.966  -8.671  20.388  1.00 92.62           C  
ATOM    966  N   GLN A 126      -4.018  -2.969  24.709  1.00 90.31           N  
ATOM    967  CA  GLN A 126      -3.691  -1.773  25.473  1.00 90.31           C  
ATOM    968  C   GLN A 126      -2.528  -1.001  24.827  1.00 90.31           C  
ATOM    969  CB  GLN A 126      -3.368  -2.145  26.922  1.00 90.31           C  
ATOM    970  O   GLN A 126      -1.692  -1.613  24.156  1.00 90.31           O  
ATOM    971  CG  GLN A 126      -4.579  -2.753  27.645  1.00 90.31           C  
ATOM    972  CD  GLN A 126      -4.355  -2.879  29.148  1.00 90.31           C  
ATOM    973  NE2 GLN A 126      -5.297  -3.413  29.890  1.00 90.31           N  
ATOM    974  OE1 GLN A 126      -3.350  -2.476  29.699  1.00 90.31           O  
ATOM    975  N   PRO A 127      -2.424   0.325  25.049  1.00 87.50           N  
ATOM    976  CA  PRO A 127      -1.399   1.170  24.434  1.00 87.50           C  
ATOM    977  C   PRO A 127       0.032   0.614  24.458  1.00 87.50           C  
ATOM    978  CB  PRO A 127      -1.517   2.521  25.139  1.00 87.50           C  
ATOM    979  O   PRO A 127       0.718   0.708  23.443  1.00 87.50           O  
ATOM    980  CG  PRO A 127      -3.012   2.603  25.435  1.00 87.50           C  
ATOM    981  CD  PRO A 127      -3.367   1.160  25.789  1.00 87.50           C  
ATOM    982  N   HIS A 128       0.436  -0.020  25.566  1.00 84.38           N  
ATOM    983  CA  HIS A 128       1.784  -0.557  25.800  1.00 84.38           C  
ATOM    984  C   HIS A 128       2.086  -1.898  25.099  1.00 84.38           C  
ATOM    985  CB  HIS A 128       1.973  -0.711  27.317  1.00 84.38           C  
ATOM    986  O   HIS A 128       3.217  -2.373  25.116  1.00 84.38           O  
ATOM    987  CG  HIS A 128       1.162  -1.842  27.909  1.00 84.38           C  
ATOM    988  CD2 HIS A 128       1.515  -3.166  27.912  1.00 84.38           C  
ATOM    989  ND1 HIS A 128      -0.051  -1.748  28.557  1.00 84.38           N  
ATOM    990  CE1 HIS A 128      -0.400  -2.987  28.945  1.00 84.38           C  
ATOM    991  NE2 HIS A 128       0.510  -3.888  28.556  1.00 84.38           N  
ATOM    992  N   GLU A 129       1.080  -2.578  24.543  1.00 88.56           N  
ATOM    993  CA  GLU A 129       1.274  -3.827  23.792  1.00 88.56           C  
ATOM    994  C   GLU A 129       0.941  -3.666  22.300  1.00 88.56           C  
ATOM    995  CB  GLU A 129       0.556  -5.013  24.474  1.00 88.56           C  
ATOM    996  O   GLU A 129       1.281  -4.537  21.498  1.00 88.56           O  
ATOM    997  CG  GLU A 129      -0.931  -4.757  24.762  1.00 88.56           C  
ATOM    998  CD  GLU A 129      -1.779  -5.997  25.114  1.00 88.56           C  
ATOM    999  OE1 GLU A 129      -2.957  -5.785  25.503  1.00 88.56           O  
ATOM   1000  OE2 GLU A 129      -1.348  -7.158  24.877  1.00 88.56           O  
ATOM   1001  N   ARG A 130       0.349  -2.530  21.894  1.00 91.88           N  
ATOM   1002  CA  ARG A 130      -0.019  -2.239  20.497  1.00 91.88           C  
ATOM   1003  C   ARG A 130       1.165  -2.301  19.541  1.00 91.88           C  
ATOM   1004  CB  ARG A 130      -0.687  -0.863  20.392  1.00 91.88           C  
ATOM   1005  O   ARG A 130       0.991  -2.834  18.452  1.00 91.88           O  
ATOM   1006  CG  ARG A 130      -2.153  -0.896  20.841  1.00 91.88           C  
ATOM   1007  CD  ARG A 130      -2.660   0.539  20.914  1.00 91.88           C  
ATOM   1008  NE  ARG A 130      -4.015   0.649  21.480  1.00 91.88           N  
ATOM   1009  NH1 ARG A 130      -4.144   2.946  21.397  1.00 91.88           N  
ATOM   1010  NH2 ARG A 130      -5.913   1.757  22.040  1.00 91.88           N  
ATOM   1011  CZ  ARG A 130      -4.678   1.781  21.641  1.00 91.88           C  
ATOM   1012  N   GLY A 131       2.352  -1.837  19.944  1.00 90.12           N  
ATOM   1013  CA  GLY A 131       3.548  -1.879  19.094  1.00 90.12           C  
ATOM   1014  C   GLY A 131       3.856  -3.289  18.598  1.00 90.12           C  
ATOM   1015  O   GLY A 131       4.016  -3.507  17.400  1.00 90.12           O  
ATOM   1016  N   LYS A 132       3.811  -4.282  19.492  1.00 89.44           N  
ATOM   1017  CA  LYS A 132       4.046  -5.689  19.148  1.00 89.44           C  
ATOM   1018  C   LYS A 132       3.072  -6.210  18.085  1.00 89.44           C  
ATOM   1019  CB  LYS A 132       3.967  -6.517  20.436  1.00 89.44           C  
ATOM   1020  O   LYS A 132       3.490  -6.907  17.166  1.00 89.44           O  
ATOM   1021  CG  LYS A 132       4.243  -7.997  20.162  1.00 89.44           C  
ATOM   1022  CD  LYS A 132       4.194  -8.804  21.456  1.00 89.44           C  
ATOM   1023  CE  LYS A 132       4.449 -10.266  21.093  1.00 89.44           C  
ATOM   1024  NZ  LYS A 132       4.609 -11.096  22.305  1.00 89.44           N  
ATOM   1025  N   TYR A 133       1.782  -5.896  18.207  1.00 91.19           N  
ATOM   1026  CA  TYR A 133       0.763  -6.393  17.274  1.00 91.19           C  
ATOM   1027  C   TYR A 133       0.682  -5.562  15.986  1.00 91.19           C  
ATOM   1028  CB  TYR A 133      -0.591  -6.510  17.981  1.00 91.19           C  
ATOM   1029  O   TYR A 133       0.397  -6.119  14.931  1.00 91.19           O  
ATOM   1030  CG  TYR A 133      -0.568  -7.431  19.189  1.00 91.19           C  
ATOM   1031  CD1 TYR A 133      -0.564  -8.833  19.040  1.00 91.19           C  
ATOM   1032  CD2 TYR A 133      -0.540  -6.873  20.476  1.00 91.19           C  
ATOM   1033  CE1 TYR A 133      -0.530  -9.672  20.177  1.00 91.19           C  
ATOM   1034  CE2 TYR A 133      -0.491  -7.699  21.608  1.00 91.19           C  
ATOM   1035  OH  TYR A 133      -0.526  -9.858  22.598  1.00 91.19           O  
ATOM   1036  CZ  TYR A 133      -0.502  -9.098  21.468  1.00 91.19           C  
ATOM   1037  N   MET A 134       1.026  -4.272  16.027  1.00 92.12           N  
ATOM   1038  CA  MET A 134       1.281  -3.477  14.819  1.00 92.12           C  
ATOM   1039  C   MET A 134       2.527  -3.976  14.069  1.00 92.12           C  
ATOM   1040  CB  MET A 134       1.438  -1.993  15.180  1.00 92.12           C  
ATOM   1041  O   MET A 134       2.578  -3.918  12.847  1.00 92.12           O  
ATOM   1042  CG  MET A 134       0.123  -1.325  15.600  1.00 92.12           C  
ATOM   1043  SD  MET A 134      -1.148  -1.261  14.305  1.00 92.12           S  
ATOM   1044  CE  MET A 134      -2.392  -0.250  15.144  1.00 92.12           C  
ATOM   1045  N   GLY A 135       3.505  -4.562  14.763  1.00 90.31           N  
ATOM   1046  CA  GLY A 135       4.616  -5.264  14.116  1.00 90.31           C  
ATOM   1047  C   GLY A 135       4.179  -6.467  13.280  1.00 90.31           C  
ATOM   1048  O   GLY A 135       4.714  -6.699  12.199  1.00 90.31           O  
ATOM   1049  N   ILE A 136       3.148  -7.185  13.733  1.00 89.31           N  
ATOM   1050  CA  ILE A 136       2.510  -8.266  12.968  1.00 89.31           C  
ATOM   1051  C   ILE A 136       1.756  -7.697  11.751  1.00 89.31           C  
ATOM   1052  CB  ILE A 136       1.606  -9.105  13.904  1.00 89.31           C  
ATOM   1053  O   ILE A 136       1.773  -8.302  10.687  1.00 89.31           O  
ATOM   1054  CG1 ILE A 136       2.430  -9.791  15.016  1.00 89.31           C  
ATOM   1055  CG2 ILE A 136       0.802 -10.141  13.117  1.00 89.31           C  
ATOM   1056  CD1 ILE A 136       1.570 -10.502  16.070  1.00 89.31           C  
ATOM   1057  N   PHE A 137       1.157  -6.507  11.863  1.00 89.25           N  
ATOM   1058  CA  PHE A 137       0.588  -5.790  10.713  1.00 89.25           C  
ATOM   1059  C   PHE A 137       1.663  -5.447   9.663  1.00 89.25           C  
ATOM   1060  CB  PHE A 137      -0.160  -4.547  11.227  1.00 89.25           C  
ATOM   1061  O   PHE A 137       1.434  -5.619   8.468  1.00 89.25           O  
ATOM   1062  CG  PHE A 137      -0.836  -3.705  10.170  1.00 89.25           C  
ATOM   1063  CD1 PHE A 137      -0.108  -2.753   9.436  1.00 89.25           C  
ATOM   1064  CD2 PHE A 137      -2.218  -3.826   9.964  1.00 89.25           C  
ATOM   1065  CE1 PHE A 137      -0.759  -1.972   8.466  1.00 89.25           C  
ATOM   1066  CE2 PHE A 137      -2.863  -3.063   8.977  1.00 89.25           C  
ATOM   1067  CZ  PHE A 137      -2.134  -2.124   8.236  1.00 89.25           C  
ATOM   1068  N   GLY A 138       2.866  -5.047  10.090  1.00 87.38           N  
ATOM   1069  CA  GLY A 138       3.989  -4.768   9.186  1.00 87.38           C  
ATOM   1070  C   GLY A 138       4.483  -5.975   8.380  1.00 87.38           C  
ATOM   1071  O   GLY A 138       4.972  -5.799   7.267  1.00 87.38           O  
ATOM   1072  N   LEU A 139       4.276  -7.202   8.879  1.00 87.81           N  
ATOM   1073  CA  LEU A 139       4.536  -8.428   8.115  1.00 87.81           C  
ATOM   1074  C   LEU A 139       3.709  -8.472   6.826  1.00 87.81           C  
ATOM   1075  CB  LEU A 139       4.285  -9.646   9.025  1.00 87.81           C  
ATOM   1076  O   LEU A 139       4.227  -8.878   5.790  1.00 87.81           O  
ATOM   1077  CG  LEU A 139       4.525 -11.022   8.375  1.00 87.81           C  
ATOM   1078  CD1 LEU A 139       4.902 -12.035   9.459  1.00 87.81           C  
ATOM   1079  CD2 LEU A 139       3.287 -11.579   7.657  1.00 87.81           C  
ATOM   1080  N   VAL A 140       2.450  -8.025   6.879  1.00 88.62           N  
ATOM   1081  CA  VAL A 140       1.572  -7.968   5.702  1.00 88.62           C  
ATOM   1082  C   VAL A 140       2.099  -6.974   4.681  1.00 88.62           C  
ATOM   1083  CB  VAL A 140       0.125  -7.616   6.088  1.00 88.62           C  
ATOM   1084  O   VAL A 140       2.233  -7.334   3.516  1.00 88.62           O  
ATOM   1085  CG1 VAL A 140      -0.765  -7.461   4.854  1.00 88.62           C  
ATOM   1086  CG2 VAL A 140      -0.439  -8.708   6.992  1.00 88.62           C  
ATOM   1087  N   ILE A 141       2.439  -5.762   5.134  1.00 85.81           N  
ATOM   1088  CA  ILE A 141       2.946  -4.693   4.264  1.00 85.81           C  
ATOM   1089  C   ILE A 141       4.226  -5.136   3.547  1.00 85.81           C  
ATOM   1090  CB  ILE A 141       3.186  -3.385   5.057  1.00 85.81           C  
ATOM   1091  O   ILE A 141       4.362  -4.878   2.360  1.00 85.81           O  
ATOM   1092  CG1 ILE A 141       1.886  -2.856   5.702  1.00 85.81           C  
ATOM   1093  CG2 ILE A 141       3.755  -2.298   4.117  1.00 85.81           C  
ATOM   1094  CD1 ILE A 141       2.139  -1.723   6.709  1.00 85.81           C  
ATOM   1095  N   GLY A 142       5.146  -5.808   4.248  1.00 83.69           N  
ATOM   1096  CA  GLY A 142       6.435  -6.195   3.671  1.00 83.69           C  
ATOM   1097  C   GLY A 142       6.409  -7.463   2.817  1.00 83.69           C  
ATOM   1098  O   GLY A 142       7.015  -7.496   1.751  1.00 83.69           O  
ATOM   1099  N   LEU A 143       5.729  -8.528   3.264  1.00 85.25           N  
ATOM   1100  CA  LEU A 143       5.780  -9.819   2.564  1.00 85.25           C  
ATOM   1101  C   LEU A 143       4.826  -9.918   1.384  1.00 85.25           C  
ATOM   1102  CB  LEU A 143       5.481 -10.988   3.515  1.00 85.25           C  
ATOM   1103  O   LEU A 143       5.175 -10.547   0.386  1.00 85.25           O  
ATOM   1104  CG  LEU A 143       6.591 -11.310   4.506  1.00 85.25           C  
ATOM   1105  CD1 LEU A 143       6.185 -12.507   5.366  1.00 85.25           C  
ATOM   1106  CD2 LEU A 143       7.905 -11.685   3.817  1.00 85.25           C  
ATOM   1107  N   ALA A 144       3.615  -9.368   1.502  1.00 87.81           N  
ATOM   1108  CA  ALA A 144       2.589  -9.601   0.492  1.00 87.81           C  
ATOM   1109  C   ALA A 144       3.002  -9.064  -0.894  1.00 87.81           C  
ATOM   1110  CB  ALA A 144       1.235  -9.081   0.983  1.00 87.81           C  
ATOM   1111  O   ALA A 144       2.915  -9.831  -1.855  1.00 87.81           O  
ATOM   1112  N   PRO A 145       3.544  -7.834  -1.032  1.00 80.50           N  
ATOM   1113  CA  PRO A 145       3.974  -7.329  -2.335  1.00 80.50           C  
ATOM   1114  C   PRO A 145       5.109  -8.148  -2.955  1.00 80.50           C  
ATOM   1115  CB  PRO A 145       4.389  -5.870  -2.110  1.00 80.50           C  
ATOM   1116  O   PRO A 145       5.089  -8.392  -4.156  1.00 80.50           O  
ATOM   1117  CG  PRO A 145       3.622  -5.475  -0.853  1.00 80.50           C  
ATOM   1118  CD  PRO A 145       3.661  -6.767  -0.045  1.00 80.50           C  
ATOM   1119  N   ALA A 146       6.061  -8.629  -2.152  1.00 79.12           N  
ATOM   1120  CA  ALA A 146       7.238  -9.343  -2.649  1.00 79.12           C  
ATOM   1121  C   ALA A 146       6.971 -10.801  -3.041  1.00 79.12           C  
ATOM   1122  CB  ALA A 146       8.282  -9.283  -1.554  1.00 79.12           C  
ATOM   1123  O   ALA A 146       7.584 -11.328  -3.971  1.00 79.12           O  
ATOM   1124  N   ILE A 147       6.042 -11.461  -2.345  1.00 82.69           N  
ATOM   1125  CA  ILE A 147       5.613 -12.815  -2.710  1.00 82.69           C  
ATOM   1126  C   ILE A 147       4.809 -12.782  -4.016  1.00 82.69           C  
ATOM   1127  CB  ILE A 147       4.859 -13.473  -1.531  1.00 82.69           C  
ATOM   1128  O   ILE A 147       4.890 -13.737  -4.785  1.00 82.69           O  
ATOM   1129  CG1 ILE A 147       5.869 -13.754  -0.390  1.00 82.69           C  
ATOM   1130  CG2 ILE A 147       4.171 -14.788  -1.952  1.00 82.69           C  
ATOM   1131  CD1 ILE A 147       5.230 -14.150   0.944  1.00 82.69           C  
ATOM   1132  N   GLY A 148       4.091 -11.687  -4.297  1.00 83.06           N  
ATOM   1133  CA  GLY A 148       3.222 -11.531  -5.468  1.00 83.06           C  
ATOM   1134  C   GLY A 148       3.883 -11.918  -6.796  1.00 83.06           C  
ATOM   1135  O   GLY A 148       3.469 -12.920  -7.378  1.00 83.06           O  
ATOM   1136  N   PRO A 149       4.916 -11.198  -7.274  1.00 77.88           N  
ATOM   1137  CA  PRO A 149       5.562 -11.491  -8.555  1.00 77.88           C  
ATOM   1138  C   PRO A 149       6.195 -12.882  -8.624  1.00 77.88           C  
ATOM   1139  CB  PRO A 149       6.618 -10.397  -8.746  1.00 77.88           C  
ATOM   1140  O   PRO A 149       6.089 -13.548  -9.648  1.00 77.88           O  
ATOM   1141  CG  PRO A 149       6.064  -9.229  -7.937  1.00 77.88           C  
ATOM   1142  CD  PRO A 149       5.387  -9.923  -6.758  1.00 77.88           C  
ATOM   1143  N   THR A 150       6.806 -13.346  -7.530  1.00 80.62           N  
ATOM   1144  CA  THR A 150       7.470 -14.660  -7.477  1.00 80.62           C  
ATOM   1145  C   THR A 150       6.455 -15.798  -7.595  1.00 80.62           C  
ATOM   1146  CB  THR A 150       8.279 -14.815  -6.177  1.00 80.62           C  
ATOM   1147  O   THR A 150       6.604 -16.688  -8.430  1.00 80.62           O  
ATOM   1148  CG2 THR A 150       9.159 -16.064  -6.200  1.00 80.62           C  
ATOM   1149  OG1 THR A 150       9.136 -13.709  -5.983  1.00 80.62           O  
ATOM   1150  N   LEU A 151       5.388 -15.748  -6.789  1.00 85.44           N  
ATOM   1151  CA  LEU A 151       4.307 -16.732  -6.833  1.00 85.44           C  
ATOM   1152  C   LEU A 151       3.555 -16.659  -8.166  1.00 85.44           C  
ATOM   1153  CB  LEU A 151       3.372 -16.490  -5.632  1.00 85.44           C  
ATOM   1154  O   LEU A 151       3.212 -17.693  -8.732  1.00 85.44           O  
ATOM   1155  CG  LEU A 151       2.167 -17.446  -5.554  1.00 85.44           C  
ATOM   1156  CD1 LEU A 151       2.589 -18.914  -5.456  1.00 85.44           C  
ATOM   1157  CD2 LEU A 151       1.318 -17.119  -4.324  1.00 85.44           C  
ATOM   1158  N   SER A 152       3.317 -15.448  -8.673  1.00 85.69           N  
ATOM   1159  CA  SER A 152       2.621 -15.243  -9.940  1.00 85.69           C  
ATOM   1160  C   SER A 152       3.410 -15.776 -11.128  1.00 85.69           C  
ATOM   1161  CB  SER A 152       2.292 -13.769 -10.143  1.00 85.69           C  
ATOM   1162  O   SER A 152       2.862 -16.543 -11.913  1.00 85.69           O  
ATOM   1163  OG  SER A 152       1.477 -13.608 -11.282  1.00 85.69           O  
ATOM   1164  N   GLY A 153       4.702 -15.446 -11.220  1.00 80.50           N  
ATOM   1165  CA  GLY A 153       5.590 -15.938 -12.271  1.00 80.50           C  
ATOM   1166  C   GLY A 153       5.615 -17.463 -12.323  1.00 80.50           C  
ATOM   1167  O   GLY A 153       5.339 -18.032 -13.373  1.00 80.50           O  
ATOM   1168  N   TYR A 154       5.811 -18.118 -11.174  1.00 86.44           N  
ATOM   1169  CA  TYR A 154       5.790 -19.581 -11.081  1.00 86.44           C  
ATOM   1170  C   TYR A 154       4.450 -20.181 -11.541  1.00 86.44           C  
ATOM   1171  CB  TYR A 154       6.096 -19.980  -9.630  1.00 86.44           C  
ATOM   1172  O   TYR A 154       4.407 -21.101 -12.354  1.00 86.44           O  
ATOM   1173  CG  TYR A 154       6.152 -21.479  -9.414  1.00 86.44           C  
ATOM   1174  CD1 TYR A 154       5.018 -22.177  -8.951  1.00 86.44           C  
ATOM   1175  CD2 TYR A 154       7.331 -22.179  -9.727  1.00 86.44           C  
ATOM   1176  CE1 TYR A 154       5.069 -23.576  -8.798  1.00 86.44           C  
ATOM   1177  CE2 TYR A 154       7.384 -23.577  -9.581  1.00 86.44           C  
ATOM   1178  OH  TYR A 154       6.294 -25.629  -8.983  1.00 86.44           O  
ATOM   1179  CZ  TYR A 154       6.251 -24.278  -9.117  1.00 86.44           C  
ATOM   1180  N   LEU A 155       3.329 -19.653 -11.048  1.00 90.56           N  
ATOM   1181  CA  LEU A 155       2.004 -20.170 -11.390  1.00 90.56           C  
ATOM   1182  C   LEU A 155       1.637 -19.943 -12.866  1.00 90.56           C  
ATOM   1183  CB  LEU A 155       0.982 -19.518 -10.446  1.00 90.56           C  
ATOM   1184  O   LEU A 155       1.007 -20.800 -13.481  1.00 90.56           O  
ATOM   1185  CG  LEU A 155       0.998 -20.063  -9.007  1.00 90.56           C  
ATOM   1186  CD1 LEU A 155       0.001 -19.277  -8.155  1.00 90.56           C  
ATOM   1187  CD2 LEU A 155       0.602 -21.537  -8.911  1.00 90.56           C  
ATOM   1188  N   VAL A 156       2.033 -18.811 -13.448  1.00 88.12           N  
ATOM   1189  CA  VAL A 156       1.783 -18.499 -14.863  1.00 88.12           C  
ATOM   1190  C   VAL A 156       2.676 -19.332 -15.784  1.00 88.12           C  
ATOM   1191  CB  VAL A 156       1.968 -16.991 -15.118  1.00 88.12           C  
ATOM   1192  O   VAL A 156       2.199 -19.765 -16.829  1.00 88.12           O  
ATOM   1193  CG1 VAL A 156       1.877 -16.615 -16.604  1.00 88.12           C  
ATOM   1194  CG2 VAL A 156       0.882 -16.173 -14.404  1.00 88.12           C  
ATOM   1195  N   GLU A 157       3.934 -19.568 -15.405  1.00 84.06           N  
ATOM   1196  CA  GLU A 157       4.905 -20.338 -16.194  1.00 84.06           C  
ATOM   1197  C   GLU A 157       4.532 -21.823 -16.295  1.00 84.06           C  
ATOM   1198  CB  GLU A 157       6.300 -20.147 -15.571  1.00 84.06           C  
ATOM   1199  O   GLU A 157       4.555 -22.386 -17.387  1.00 84.06           O  
ATOM   1200  CG  GLU A 157       7.436 -20.820 -16.359  1.00 84.06           C  
ATOM   1201  CD  GLU A 157       8.821 -20.615 -15.716  1.00 84.06           C  
ATOM   1202  OE1 GLU A 157       9.772 -21.293 -16.164  1.00 84.06           O  
ATOM   1203  OE2 GLU A 157       8.940 -19.803 -14.768  1.00 84.06           O  
ATOM   1204  N   TYR A 158       4.160 -22.455 -15.175  1.00 89.25           N  
ATOM   1205  CA  TYR A 158       3.923 -23.906 -15.121  1.00 89.25           C  
ATOM   1206  C   TYR A 158       2.453 -24.318 -15.242  1.00 89.25           C  
ATOM   1207  CB  TYR A 158       4.534 -24.473 -13.833  1.00 89.25           C  
ATOM   1208  O   TYR A 158       2.165 -25.486 -15.502  1.00 89.25           O  
ATOM   1209  CG  TYR A 158       6.046 -24.420 -13.820  1.00 89.25           C  
ATOM   1210  CD1 TYR A 158       6.787 -25.399 -14.509  1.00 89.25           C  
ATOM   1211  CD2 TYR A 158       6.714 -23.365 -13.172  1.00 89.25           C  
ATOM   1212  CE1 TYR A 158       8.192 -25.313 -14.556  1.00 89.25           C  
ATOM   1213  CE2 TYR A 158       8.110 -23.244 -13.261  1.00 89.25           C  
ATOM   1214  OH  TYR A 158      10.194 -24.084 -14.082  1.00 89.25           O  
ATOM   1215  CZ  TYR A 158       8.851 -24.220 -13.956  1.00 89.25           C  
ATOM   1216  N   LEU A 159       1.515 -23.396 -15.018  1.00 90.19           N  
ATOM   1217  CA  LEU A 159       0.080 -23.659 -15.119  1.00 90.19           C  
ATOM   1218  C   LEU A 159      -0.556 -22.683 -16.117  1.00 90.19           C  
ATOM   1219  CB  LEU A 159      -0.584 -23.666 -13.718  1.00 90.19           C  
ATOM   1220  O   LEU A 159      -0.396 -22.808 -17.326  1.00 90.19           O  
ATOM   1221  CG  LEU A 159      -0.002 -24.656 -12.695  1.00 90.19           C  
ATOM   1222  CD1 LEU A 159      -0.604 -24.369 -11.318  1.00 90.19           C  
ATOM   1223  CD2 LEU A 159      -0.330 -26.104 -13.058  1.00 90.19           C  
ATOM   1224  N   ASN A 160      -1.334 -21.731 -15.614  1.00 91.19           N  
ATOM   1225  CA  ASN A 160      -1.971 -20.664 -16.373  1.00 91.19           C  
ATOM   1226  C   ASN A 160      -2.307 -19.512 -15.420  1.00 91.19           C  
ATOM   1227  CB  ASN A 160      -3.221 -21.204 -17.103  1.00 91.19           C  
ATOM   1228  O   ASN A 160      -2.323 -19.681 -14.199  1.00 91.19           O  
ATOM   1229  CG  ASN A 160      -4.292 -21.770 -16.184  1.00 91.19           C  
ATOM   1230  ND2 ASN A 160      -4.873 -22.894 -16.525  1.00 91.19           N  
ATOM   1231  OD1 ASN A 160      -4.647 -21.202 -15.163  1.00 91.19           O  
ATOM   1232  N   TRP A 161      -2.648 -18.341 -15.953  1.00 94.44           N  
ATOM   1233  CA  TRP A 161      -2.977 -17.174 -15.129  1.00 94.44           C  
ATOM   1234  C   TRP A 161      -4.218 -17.373 -14.235  1.00 94.44           C  
ATOM   1235  CB  TRP A 161      -3.144 -15.965 -16.051  1.00 94.44           C  
ATOM   1236  O   TRP A 161      -4.331 -16.732 -13.189  1.00 94.44           O  
ATOM   1237  CG  TRP A 161      -4.330 -16.035 -16.962  1.00 94.44           C  
ATOM   1238  CD1 TRP A 161      -4.333 -16.433 -18.257  1.00 94.44           C  
ATOM   1239  CD2 TRP A 161      -5.709 -15.674 -16.649  1.00 94.44           C  
ATOM   1240  CE2 TRP A 161      -6.492 -15.859 -17.823  1.00 94.44           C  
ATOM   1241  CE3 TRP A 161      -6.373 -15.174 -15.504  1.00 94.44           C  
ATOM   1242  NE1 TRP A 161      -5.620 -16.359 -18.755  1.00 94.44           N  
ATOM   1243  CH2 TRP A 161      -8.488 -15.065 -16.722  1.00 94.44           C  
ATOM   1244  CZ2 TRP A 161      -7.852 -15.549 -17.875  1.00 94.44           C  
ATOM   1245  CZ3 TRP A 161      -7.752 -14.886 -15.537  1.00 94.44           C  
ATOM   1246  N   ARG A 162      -5.141 -18.281 -14.586  1.00 95.75           N  
ATOM   1247  CA  ARG A 162      -6.336 -18.569 -13.767  1.00 95.75           C  
ATOM   1248  C   ARG A 162      -5.985 -19.260 -12.458  1.00 95.75           C  
ATOM   1249  CB  ARG A 162      -7.360 -19.417 -14.529  1.00 95.75           C  
ATOM   1250  O   ARG A 162      -6.674 -19.060 -11.457  1.00 95.75           O  
ATOM   1251  CG  ARG A 162      -7.847 -18.706 -15.786  1.00 95.75           C  
ATOM   1252  CD  ARG A 162      -8.868 -19.579 -16.511  1.00 95.75           C  
ATOM   1253  NE  ARG A 162      -9.402 -18.849 -17.662  1.00 95.75           N  
ATOM   1254  NH1 ARG A 162     -10.924 -17.538 -16.525  1.00 95.75           N  
ATOM   1255  NH2 ARG A 162     -10.606 -17.273 -18.712  1.00 95.75           N  
ATOM   1256  CZ  ARG A 162     -10.303 -17.895 -17.616  1.00 95.75           C  
ATOM   1257  N   SER A 163      -4.887 -20.014 -12.432  1.00 95.31           N  
ATOM   1258  CA  SER A 163      -4.386 -20.676 -11.224  1.00 95.31           C  
ATOM   1259  C   SER A 163      -4.161 -19.704 -10.057  1.00 95.31           C  
ATOM   1260  CB  SER A 163      -3.112 -21.457 -11.537  1.00 95.31           C  
ATOM   1261  O   SER A 163      -4.391 -20.083  -8.911  1.00 95.31           O  
ATOM   1262  OG  SER A 163      -2.056 -20.565 -11.775  1.00 95.31           O  
ATOM   1263  N   LEU A 164      -3.856 -18.426 -10.327  1.00 94.38           N  
ATOM   1264  CA  LEU A 164      -3.760 -17.371  -9.307  1.00 94.38           C  
ATOM   1265  C   LEU A 164      -5.050 -17.251  -8.488  1.00 94.38           C  
ATOM   1266  CB  LEU A 164      -3.463 -16.016  -9.981  1.00 94.38           C  
ATOM   1267  O   LEU A 164      -5.020 -17.167  -7.261  1.00 94.38           O  
ATOM   1268  CG  LEU A 164      -2.184 -15.982 -10.829  1.00 94.38           C  
ATOM   1269  CD1 LEU A 164      -2.067 -14.644 -11.544  1.00 94.38           C  
ATOM   1270  CD2 LEU A 164      -0.926 -16.160  -9.998  1.00 94.38           C  
ATOM   1271  N   PHE A 165      -6.200 -17.290  -9.159  1.00 96.00           N  
ATOM   1272  CA  PHE A 165      -7.505 -17.242  -8.506  1.00 96.00           C  
ATOM   1273  C   PHE A 165      -7.823 -18.559  -7.799  1.00 96.00           C  
ATOM   1274  CB  PHE A 165      -8.576 -16.904  -9.544  1.00 96.00           C  
ATOM   1275  O   PHE A 165      -8.328 -18.544  -6.677  1.00 96.00           O  
ATOM   1276  CG  PHE A 165      -8.421 -15.522 -10.145  1.00 96.00           C  
ATOM   1277  CD1 PHE A 165      -8.975 -14.409  -9.488  1.00 96.00           C  
ATOM   1278  CD2 PHE A 165      -7.711 -15.343 -11.346  1.00 96.00           C  
ATOM   1279  CE1 PHE A 165      -8.832 -13.120 -10.028  1.00 96.00           C  
ATOM   1280  CE2 PHE A 165      -7.558 -14.054 -11.882  1.00 96.00           C  
ATOM   1281  CZ  PHE A 165      -8.123 -12.947 -11.227  1.00 96.00           C  
ATOM   1282  N   HIS A 166      -7.488 -19.693  -8.418  1.00 95.06           N  
ATOM   1283  CA  HIS A 166      -7.716 -21.017  -7.837  1.00 95.06           C  
ATOM   1284  C   HIS A 166      -6.876 -21.286  -6.584  1.00 95.06           C  
ATOM   1285  CB  HIS A 166      -7.469 -22.100  -8.893  1.00 95.06           C  
ATOM   1286  O   HIS A 166      -7.322 -22.036  -5.725  1.00 95.06           O  
ATOM   1287  CG  HIS A 166      -8.389 -21.990 -10.081  1.00 95.06           C  
ATOM   1288  CD2 HIS A 166      -8.029 -21.978 -11.402  1.00 95.06           C  
ATOM   1289  ND1 HIS A 166      -9.763 -21.895 -10.037  1.00 95.06           N  
ATOM   1290  CE1 HIS A 166     -10.216 -21.818 -11.300  1.00 95.06           C  
ATOM   1291  NE2 HIS A 166      -9.193 -21.858 -12.164  1.00 95.06           N  
ATOM   1292  N   VAL A 167      -5.707 -20.658  -6.439  1.00 94.44           N  
ATOM   1293  CA  VAL A 167      -4.887 -20.730  -5.218  1.00 94.44           C  
ATOM   1294  C   VAL A 167      -5.440 -19.810  -4.128  1.00 94.44           C  
ATOM   1295  CB  VAL A 167      -3.415 -20.408  -5.546  1.00 94.44           C  
ATOM   1296  O   VAL A 167      -5.533 -20.203  -2.967  1.00 94.44           O  
ATOM   1297  CG1 VAL A 167      -2.549 -20.234  -4.290  1.00 94.44           C  
ATOM   1298  CG2 VAL A 167      -2.799 -21.545  -6.372  1.00 94.44           C  
ATOM   1299  N   VAL A 168      -5.852 -18.590  -4.484  1.00 94.94           N  
ATOM   1300  CA  VAL A 168      -6.339 -17.602  -3.507  1.00 94.94           C  
ATOM   1301  C   VAL A 168      -7.740 -17.945  -2.982  1.00 94.94           C  
ATOM   1302  CB  VAL A 168      -6.271 -16.186  -4.113  1.00 94.94           C  
ATOM   1303  O   VAL A 168      -8.023 -17.720  -1.803  1.00 94.94           O  
ATOM   1304  CG1 VAL A 168      -6.892 -15.119  -3.202  1.00 94.94           C  
ATOM   1305  CG2 VAL A 168      -4.812 -15.764  -4.345  1.00 94.94           C  
ATOM   1306  N   ALA A 169      -8.620 -18.518  -3.808  1.00 96.69           N  
ATOM   1307  CA  ALA A 169     -10.007 -18.794  -3.429  1.00 96.69           C  
ATOM   1308  C   ALA A 169     -10.146 -19.772  -2.238  1.00 96.69           C  
ATOM   1309  CB  ALA A 169     -10.814 -19.214  -4.667  1.00 96.69           C  
ATOM   1310  O   ALA A 169     -10.837 -19.416  -1.279  1.00 96.69           O  
ATOM   1311  N   PRO A 170      -9.478 -20.945  -2.203  1.00 96.75           N  
ATOM   1312  CA  PRO A 170      -9.498 -21.835  -1.043  1.00 96.75           C  
ATOM   1313  C   PRO A 170      -9.010 -21.148   0.231  1.00 96.75           C  
ATOM   1314  CB  PRO A 170      -8.583 -23.014  -1.396  1.00 96.75           C  
ATOM   1315  O   PRO A 170      -9.573 -21.354   1.303  1.00 96.75           O  
ATOM   1316  CG  PRO A 170      -8.617 -23.048  -2.918  1.00 96.75           C  
ATOM   1317  CD  PRO A 170      -8.740 -21.573  -3.282  1.00 96.75           C  
ATOM   1318  N   ILE A 171      -8.001 -20.284   0.123  1.00 95.38           N  
ATOM   1319  CA  ILE A 171      -7.439 -19.586   1.278  1.00 95.38           C  
ATOM   1320  C   ILE A 171      -8.420 -18.541   1.816  1.00 95.38           C  
ATOM   1321  CB  ILE A 171      -6.072 -18.968   0.935  1.00 95.38           C  
ATOM   1322  O   ILE A 171      -8.613 -18.444   3.030  1.00 95.38           O  
ATOM   1323  CG1 ILE A 171      -5.090 -20.041   0.409  1.00 95.38           C  
ATOM   1324  CG2 ILE A 171      -5.536 -18.315   2.217  1.00 95.38           C  
ATOM   1325  CD1 ILE A 171      -3.799 -19.468  -0.188  1.00 95.38           C  
ATOM   1326  N   ALA A 172      -9.100 -17.805   0.935  1.00 96.81           N  
ATOM   1327  CA  ALA A 172     -10.169 -16.891   1.325  1.00 96.81           C  
ATOM   1328  C   ALA A 172     -11.356 -17.641   1.963  1.00 96.81           C  
ATOM   1329  CB  ALA A 172     -10.580 -16.075   0.098  1.00 96.81           C  
ATOM   1330  O   ALA A 172     -11.868 -17.201   2.993  1.00 96.81           O  
ATOM   1331  N   ALA A 173     -11.734 -18.809   1.430  1.00 97.81           N  
ATOM   1332  CA  ALA A 173     -12.769 -19.662   2.016  1.00 97.81           C  
ATOM   1333  C   ALA A 173     -12.380 -20.160   3.419  1.00 97.81           C  
ATOM   1334  CB  ALA A 173     -13.050 -20.835   1.070  1.00 97.81           C  
ATOM   1335  O   ALA A 173     -13.157 -20.032   4.365  1.00 97.81           O  
ATOM   1336  N   VAL A 174     -11.155 -20.665   3.593  1.00 97.38           N  
ATOM   1337  CA  VAL A 174     -10.631 -21.083   4.903  1.00 97.38           C  
ATOM   1338  C   VAL A 174     -10.583 -19.900   5.873  1.00 97.38           C  
ATOM   1339  CB  VAL A 174      -9.249 -21.748   4.743  1.00 97.38           C  
ATOM   1340  O   VAL A 174     -11.007 -20.030   7.021  1.00 97.38           O  
ATOM   1341  CG1 VAL A 174      -8.546 -21.975   6.087  1.00 97.38           C  
ATOM   1342  CG2 VAL A 174      -9.386 -23.119   4.068  1.00 97.38           C  
ATOM   1343  N   THR A 175     -10.148 -18.726   5.413  1.00 97.06           N  
ATOM   1344  CA  THR A 175     -10.130 -17.491   6.214  1.00 97.06           C  
ATOM   1345  C   THR A 175     -11.537 -17.102   6.673  1.00 97.06           C  
ATOM   1346  CB  THR A 175      -9.486 -16.338   5.429  1.00 97.06           C  
ATOM   1347  O   THR A 175     -11.725 -16.762   7.843  1.00 97.06           O  
ATOM   1348  CG2 THR A 175      -9.385 -15.057   6.252  1.00 97.06           C  
ATOM   1349  OG1 THR A 175      -8.173 -16.691   5.069  1.00 97.06           O  
ATOM   1350  N   PHE A 176     -12.544 -17.216   5.800  1.00 97.69           N  
ATOM   1351  CA  PHE A 176     -13.949 -17.012   6.160  1.00 97.69           C  
ATOM   1352  C   PHE A 176     -14.419 -18.023   7.213  1.00 97.69           C  
ATOM   1353  CB  PHE A 176     -14.830 -17.077   4.904  1.00 97.69           C  
ATOM   1354  O   PHE A 176     -14.981 -17.623   8.231  1.00 97.69           O  
ATOM   1355  CG  PHE A 176     -16.316 -16.975   5.202  1.00 97.69           C  
ATOM   1356  CD1 PHE A 176     -17.076 -18.144   5.406  1.00 97.69           C  
ATOM   1357  CD2 PHE A 176     -16.945 -15.720   5.297  1.00 97.69           C  
ATOM   1358  CE1 PHE A 176     -18.447 -18.054   5.706  1.00 97.69           C  
ATOM   1359  CE2 PHE A 176     -18.315 -15.630   5.587  1.00 97.69           C  
ATOM   1360  CZ  PHE A 176     -19.068 -16.797   5.792  1.00 97.69           C  
ATOM   1361  N   LEU A 177     -14.160 -19.321   7.018  1.00 97.81           N  
ATOM   1362  CA  LEU A 177     -14.590 -20.381   7.940  1.00 97.81           C  
ATOM   1363  C   LEU A 177     -13.960 -20.238   9.331  1.00 97.81           C  
ATOM   1364  CB  LEU A 177     -14.231 -21.755   7.347  1.00 97.81           C  
ATOM   1365  O   LEU A 177     -14.648 -20.374  10.348  1.00 97.81           O  
ATOM   1366  CG  LEU A 177     -15.042 -22.169   6.106  1.00 97.81           C  
ATOM   1367  CD1 LEU A 177     -14.483 -23.486   5.569  1.00 97.81           C  
ATOM   1368  CD2 LEU A 177     -16.526 -22.360   6.421  1.00 97.81           C  
ATOM   1369  N   ILE A 178     -12.659 -19.939   9.387  1.00 96.94           N  
ATOM   1370  CA  ILE A 178     -11.960 -19.659  10.644  1.00 96.94           C  
ATOM   1371  C   ILE A 178     -12.538 -18.384  11.259  1.00 96.94           C  
ATOM   1372  CB  ILE A 178     -10.431 -19.576  10.429  1.00 96.94           C  
ATOM   1373  O   ILE A 178     -12.940 -18.398  12.422  1.00 96.94           O  
ATOM   1374  CG1 ILE A 178      -9.874 -20.948   9.983  1.00 96.94           C  
ATOM   1375  CG2 ILE A 178      -9.726 -19.136  11.727  1.00 96.94           C  
ATOM   1376  CD1 ILE A 178      -8.396 -20.910   9.574  1.00 96.94           C  
ATOM   1377  N   GLY A 179     -12.668 -17.311  10.476  1.00 96.38           N  
ATOM   1378  CA  GLY A 179     -13.173 -16.027  10.949  1.00 96.38           C  
ATOM   1379  C   GLY A 179     -14.596 -16.090  11.485  1.00 96.38           C  
ATOM   1380  O   GLY A 179     -14.911 -15.461  12.496  1.00 96.38           O  
ATOM   1381  N   PHE A 180     -15.439 -16.930  10.890  1.00 96.50           N  
ATOM   1382  CA  PHE A 180     -16.795 -17.175  11.360  1.00 96.50           C  
ATOM   1383  C   PHE A 180     -16.802 -17.721  12.793  1.00 96.50           C  
ATOM   1384  CB  PHE A 180     -17.485 -18.137  10.389  1.00 96.50           C  
ATOM   1385  O   PHE A 180     -17.691 -17.407  13.583  1.00 96.50           O  
ATOM   1386  CG  PHE A 180     -18.950 -18.332  10.709  1.00 96.50           C  
ATOM   1387  CD1 PHE A 180     -19.369 -19.412  11.508  1.00 96.50           C  
ATOM   1388  CD2 PHE A 180     -19.894 -17.410  10.223  1.00 96.50           C  
ATOM   1389  CE1 PHE A 180     -20.731 -19.567  11.820  1.00 96.50           C  
ATOM   1390  CE2 PHE A 180     -21.255 -17.563  10.538  1.00 96.50           C  
ATOM   1391  CZ  PHE A 180     -21.673 -18.642  11.335  1.00 96.50           C  
ATOM   1392  N   LYS A 181     -15.791 -18.496  13.186  1.00 94.50           N  
ATOM   1393  CA  LYS A 181     -15.672 -19.020  14.554  1.00 94.50           C  
ATOM   1394  C   LYS A 181     -14.875 -18.095  15.476  1.00 94.50           C  
ATOM   1395  CB  LYS A 181     -15.083 -20.436  14.500  1.00 94.50           C  
ATOM   1396  O   LYS A 181     -15.184 -18.019  16.664  1.00 94.50           O  
ATOM   1397  CG  LYS A 181     -16.031 -21.416  13.785  1.00 94.50           C  
ATOM   1398  CD  LYS A 181     -15.469 -22.843  13.789  1.00 94.50           C  
ATOM   1399  CE  LYS A 181     -16.432 -23.785  13.055  1.00 94.50           C  
ATOM   1400  NZ  LYS A 181     -15.925 -25.181  13.000  1.00 94.50           N  
ATOM   1401  N   THR A 182     -13.859 -17.402  14.963  1.00 94.38           N  
ATOM   1402  CA  THR A 182     -12.843 -16.728  15.789  1.00 94.38           C  
ATOM   1403  C   THR A 182     -13.063 -15.226  15.954  1.00 94.38           C  
ATOM   1404  CB  THR A 182     -11.429 -16.989  15.246  1.00 94.38           C  
ATOM   1405  O   THR A 182     -12.705 -14.695  17.009  1.00 94.38           O  
ATOM   1406  CG2 THR A 182     -11.103 -18.485  15.190  1.00 94.38           C  
ATOM   1407  OG1 THR A 182     -11.299 -16.429  13.963  1.00 94.38           O  
ATOM   1408  N   ILE A 183     -13.668 -14.538  14.973  1.00 95.81           N  
ATOM   1409  CA  ILE A 183     -13.882 -13.087  15.041  1.00 95.81           C  
ATOM   1410  C   ILE A 183     -15.013 -12.758  16.014  1.00 95.81           C  
ATOM   1411  CB  ILE A 183     -14.099 -12.423  13.663  1.00 95.81           C  
ATOM   1412  O   ILE A 183     -16.155 -13.218  15.879  1.00 95.81           O  
ATOM   1413  CG1 ILE A 183     -12.985 -12.703  12.635  1.00 95.81           C  
ATOM   1414  CG2 ILE A 183     -14.243 -10.896  13.820  1.00 95.81           C  
ATOM   1415  CD1 ILE A 183     -11.541 -12.384  13.025  1.00 95.81           C  
ATOM   1416  N   LYS A 184     -14.676 -11.921  16.997  1.00 94.44           N  
ATOM   1417  CA  LYS A 184     -15.598 -11.365  17.987  1.00 94.44           C  
ATOM   1418  C   LYS A 184     -15.796  -9.876  17.729  1.00 94.44           C  
ATOM   1419  CB  LYS A 184     -15.081 -11.634  19.408  1.00 94.44           C  
ATOM   1420  O   LYS A 184     -14.924  -9.215  17.176  1.00 94.44           O  
ATOM   1421  CG  LYS A 184     -15.065 -13.138  19.717  1.00 94.44           C  
ATOM   1422  CD  LYS A 184     -14.755 -13.403  21.193  1.00 94.44           C  
ATOM   1423  CE  LYS A 184     -14.846 -14.908  21.457  1.00 94.44           C  
ATOM   1424  NZ  LYS A 184     -14.750 -15.228  22.903  1.00 94.44           N  
ATOM   1425  N   ASN A 185     -16.946  -9.363  18.149  1.00 95.25           N  
ATOM   1426  CA  ASN A 185     -17.231  -7.936  18.076  1.00 95.25           C  
ATOM   1427  C   ASN A 185     -16.375  -7.195  19.101  1.00 95.25           C  
ATOM   1428  CB  ASN A 185     -18.734  -7.707  18.290  1.00 95.25           C  
ATOM   1429  O   ASN A 185     -16.347  -7.576  20.273  1.00 95.25           O  
ATOM   1430  CG  ASN A 185     -19.558  -8.340  17.189  1.00 95.25           C  
ATOM   1431  ND2 ASN A 185     -20.808  -8.643  17.437  1.00 95.25           N  
ATOM   1432  OD1 ASN A 185     -19.084  -8.578  16.092  1.00 95.25           O  
ATOM   1433  N   VAL A 186     -15.675  -6.167  18.638  1.00 91.75           N  
ATOM   1434  CA  VAL A 186     -14.826  -5.293  19.447  1.00 91.75           C  
ATOM   1435  C   VAL A 186     -15.071  -3.843  19.036  1.00 91.75           C  
ATOM   1436  CB  VAL A 186     -13.340  -5.677  19.330  1.00 91.75           C  
ATOM   1437  O   VAL A 186     -15.644  -3.587  17.978  1.00 91.75           O  
ATOM   1438  CG1 VAL A 186     -13.104  -7.115  19.820  1.00 91.75           C  
ATOM   1439  CG2 VAL A 186     -12.798  -5.558  17.906  1.00 91.75           C  
ATOM   1440  N   GLY A 187     -14.670  -2.900  19.885  1.00 87.19           N  
ATOM   1441  CA  GLY A 187     -15.011  -1.492  19.691  1.00 87.19           C  
ATOM   1442  C   GLY A 187     -16.499  -1.206  19.931  1.00 87.19           C  
ATOM   1443  O   GLY A 187     -17.260  -2.064  20.389  1.00 87.19           O  
ATOM   1444  N   THR A 188     -16.906   0.030  19.655  1.00 84.50           N  
ATOM   1445  CA  THR A 188     -18.285   0.502  19.813  1.00 84.50           C  
ATOM   1446  C   THR A 188     -18.877   0.857  18.456  1.00 84.50           C  
ATOM   1447  CB  THR A 188     -18.372   1.697  20.777  1.00 84.50           C  
ATOM   1448  O   THR A 188     -18.285   1.601  17.677  1.00 84.50           O  
ATOM   1449  CG2 THR A 188     -18.089   1.275  22.218  1.00 84.50           C  
ATOM   1450  OG1 THR A 188     -17.424   2.688  20.455  1.00 84.50           O  
ATOM   1451  N   THR A 189     -20.066   0.328  18.167  1.00 89.88           N  
ATOM   1452  CA  THR A 189     -20.807   0.687  16.954  1.00 89.88           C  
ATOM   1453  C   THR A 189     -21.694   1.896  17.208  1.00 89.88           C  
ATOM   1454  CB  THR A 189     -21.670  -0.463  16.427  1.00 89.88           C  
ATOM   1455  O   THR A 189     -22.384   1.950  18.228  1.00 89.88           O  
ATOM   1456  CG2 THR A 189     -20.828  -1.652  15.971  1.00 89.88           C  
ATOM   1457  OG1 THR A 189     -22.543  -0.909  17.444  1.00 89.88           O  
ATOM   1458  N   ILE A 190     -21.750   2.819  16.256  1.00 88.56           N  
ATOM   1459  CA  ILE A 190     -22.612   4.002  16.295  1.00 88.56           C  
ATOM   1460  C   ILE A 190     -23.461   4.093  15.025  1.00 88.56           C  
ATOM   1461  CB  ILE A 190     -21.795   5.290  16.549  1.00 88.56           C  
ATOM   1462  O   ILE A 190     -23.082   3.622  13.953  1.00 88.56           O  
ATOM   1463  CG1 ILE A 190     -20.680   5.491  15.503  1.00 88.56           C  
ATOM   1464  CG2 ILE A 190     -21.209   5.271  17.972  1.00 88.56           C  
ATOM   1465  CD1 ILE A 190     -20.088   6.905  15.491  1.00 88.56           C  
ATOM   1466  N   LYS A 191     -24.636   4.722  15.119  1.00 84.44           N  
ATOM   1467  CA  LYS A 191     -25.459   4.999  13.936  1.00 84.44           C  
ATOM   1468  C   LYS A 191     -24.852   6.170  13.160  1.00 84.44           C  
ATOM   1469  CB  LYS A 191     -26.920   5.271  14.328  1.00 84.44           C  
ATOM   1470  O   LYS A 191     -25.119   7.322  13.479  1.00 84.44           O  
ATOM   1471  CG  LYS A 191     -27.652   4.009  14.811  1.00 84.44           C  
ATOM   1472  CD  LYS A 191     -29.139   4.316  15.047  1.00 84.44           C  
ATOM   1473  CE  LYS A 191     -29.887   3.070  15.535  1.00 84.44           C  
ATOM   1474  NZ  LYS A 191     -31.327   3.351  15.777  1.00 84.44           N  
ATOM   1475  N   VAL A 192     -24.059   5.869  12.134  1.00 82.75           N  
ATOM   1476  CA  VAL A 192     -23.520   6.878  11.209  1.00 82.75           C  
ATOM   1477  C   VAL A 192     -24.482   7.043  10.026  1.00 82.75           C  
ATOM   1478  CB  VAL A 192     -22.107   6.507  10.716  1.00 82.75           C  
ATOM   1479  O   VAL A 192     -24.644   6.079   9.269  1.00 82.75           O  
ATOM   1480  CG1 VAL A 192     -21.494   7.651   9.903  1.00 82.75           C  
ATOM   1481  CG2 VAL A 192     -21.169   6.196  11.884  1.00 82.75           C  
ATOM   1482  N   PRO A 193     -25.152   8.196   9.839  1.00 84.81           N  
ATOM   1483  CA  PRO A 193     -25.973   8.433   8.654  1.00 84.81           C  
ATOM   1484  C   PRO A 193     -25.099   8.430   7.392  1.00 84.81           C  
ATOM   1485  CB  PRO A 193     -26.669   9.777   8.890  1.00 84.81           C  
ATOM   1486  O   PRO A 193     -23.971   8.916   7.404  1.00 84.81           O  
ATOM   1487  CG  PRO A 193     -25.704  10.517   9.816  1.00 84.81           C  
ATOM   1488  CD  PRO A 193     -25.080   9.403  10.654  1.00 84.81           C  
ATOM   1489  N   ILE A 194     -25.612   7.861   6.297  1.00 85.88           N  
ATOM   1490  CA  ILE A 194     -24.896   7.884   5.016  1.00 85.88           C  
ATOM   1491  C   ILE A 194     -25.186   9.226   4.358  1.00 85.88           C  
ATOM   1492  CB  ILE A 194     -25.265   6.688   4.108  1.00 85.88           C  
ATOM   1493  O   ILE A 194     -26.303   9.475   3.910  1.00 85.88           O  
ATOM   1494  CG1 ILE A 194     -24.756   5.372   4.734  1.00 85.88           C  
ATOM   1495  CG2 ILE A 194     -24.639   6.845   2.708  1.00 85.88           C  
ATOM   1496  CD1 ILE A 194     -25.409   4.112   4.152  1.00 85.88           C  
ATOM   1497  N   ASP A 195     -24.173  10.083   4.294  1.00 89.19           N  
ATOM   1498  CA  ASP A 195     -24.231  11.302   3.499  1.00 89.19           C  
ATOM   1499  C   ASP A 195     -23.790  11.006   2.061  1.00 89.19           C  
ATOM   1500  CB  ASP A 195     -23.404  12.404   4.162  1.00 89.19           C  
ATOM   1501  O   ASP A 195     -22.599  11.017   1.741  1.00 89.19           O  
ATOM   1502  CG  ASP A 195     -23.485  13.676   3.325  1.00 89.19           C  
ATOM   1503  OD1 ASP A 195     -24.585  14.157   2.995  1.00 89.19           O  
ATOM   1504  OD2 ASP A 195     -22.434  14.214   2.938  1.00 89.19           O  
ATOM   1505  N   PHE A 196     -24.763  10.731   1.188  1.00 90.25           N  
ATOM   1506  CA  PHE A 196     -24.523  10.369  -0.214  1.00 90.25           C  
ATOM   1507  C   PHE A 196     -23.675  11.404  -0.966  1.00 90.25           C  
ATOM   1508  CB  PHE A 196     -25.868  10.175  -0.926  1.00 90.25           C  
ATOM   1509  O   PHE A 196     -22.844  11.032  -1.788  1.00 90.25           O  
ATOM   1510  CG  PHE A 196     -26.624   8.938  -0.485  1.00 90.25           C  
ATOM   1511  CD1 PHE A 196     -26.271   7.683  -1.015  1.00 90.25           C  
ATOM   1512  CD2 PHE A 196     -27.679   9.033   0.443  1.00 90.25           C  
ATOM   1513  CE1 PHE A 196     -26.971   6.528  -0.625  1.00 90.25           C  
ATOM   1514  CE2 PHE A 196     -28.379   7.877   0.833  1.00 90.25           C  
ATOM   1515  CZ  PHE A 196     -28.027   6.626   0.298  1.00 90.25           C  
ATOM   1516  N   ILE A 197     -23.820  12.693  -0.644  1.00 92.62           N  
ATOM   1517  CA  ILE A 197     -23.029  13.766  -1.263  1.00 92.62           C  
ATOM   1518  C   ILE A 197     -21.544  13.617  -0.908  1.00 92.62           C  
ATOM   1519  CB  ILE A 197     -23.591  15.148  -0.859  1.00 92.62           C  
ATOM   1520  O   ILE A 197     -20.689  13.692  -1.788  1.00 92.62           O  
ATOM   1521  CG1 ILE A 197     -25.041  15.304  -1.379  1.00 92.62           C  
ATOM   1522  CG2 ILE A 197     -22.694  16.280  -1.399  1.00 92.62           C  
ATOM   1523  CD1 ILE A 197     -25.759  16.579  -0.916  1.00 92.62           C  
ATOM   1524  N   SER A 198     -21.217  13.350   0.361  1.00 91.88           N  
ATOM   1525  CA  SER A 198     -19.833  13.089   0.770  1.00 91.88           C  
ATOM   1526  C   SER A 198     -19.273  11.816   0.146  1.00 91.88           C  
ATOM   1527  CB  SER A 198     -19.719  12.962   2.284  1.00 91.88           C  
ATOM   1528  O   SER A 198     -18.095  11.791  -0.200  1.00 91.88           O  
ATOM   1529  OG  SER A 198     -19.963  14.196   2.905  1.00 91.88           O  
ATOM   1530  N   VAL A 199     -20.097  10.778  -0.036  1.00 91.38           N  
ATOM   1531  CA  VAL A 199     -19.678   9.569  -0.758  1.00 91.38           C  
ATOM   1532  C   VAL A 199     -19.308   9.920  -2.198  1.00 91.38           C  
ATOM   1533  CB  VAL A 199     -20.747   8.460  -0.704  1.00 91.38           C  
ATOM   1534  O   VAL A 199     -18.228   9.548  -2.637  1.00 91.38           O  
ATOM   1535  CG1 VAL A 199     -20.344   7.236  -1.535  1.00 91.38           C  
ATOM   1536  CG2 VAL A 199     -20.972   7.987   0.738  1.00 91.38           C  
ATOM   1537  N   ILE A 200     -20.131  10.699  -2.907  1.00 93.25           N  
ATOM   1538  CA  ILE A 200     -19.847  11.124  -4.287  1.00 93.25           C  
ATOM   1539  C   ILE A 200     -18.553  11.945  -4.360  1.00 93.25           C  
ATOM   1540  CB  ILE A 200     -21.057  11.886  -4.877  1.00 93.25           C  
ATOM   1541  O   ILE A 200     -17.693  11.645  -5.185  1.00 93.25           O  
ATOM   1542  CG1 ILE A 200     -22.243  10.916  -5.083  1.00 93.25           C  
ATOM   1543  CG2 ILE A 200     -20.698  12.559  -6.216  1.00 93.25           C  
ATOM   1544  CD1 ILE A 200     -23.582  11.623  -5.330  1.00 93.25           C  
ATOM   1545  N   PHE A 201     -18.370  12.940  -3.484  1.00 93.94           N  
ATOM   1546  CA  PHE A 201     -17.134  13.733  -3.467  1.00 93.94           C  
ATOM   1547  C   PHE A 201     -15.900  12.889  -3.139  1.00 93.94           C  
ATOM   1548  CB  PHE A 201     -17.242  14.889  -2.466  1.00 93.94           C  
ATOM   1549  O   PHE A 201     -14.849  13.097  -3.735  1.00 93.94           O  
ATOM   1550  CG  PHE A 201     -18.231  15.998  -2.763  1.00 93.94           C  
ATOM   1551  CD1 PHE A 201     -18.722  16.224  -4.065  1.00 93.94           C  
ATOM   1552  CD2 PHE A 201     -18.590  16.880  -1.726  1.00 93.94           C  
ATOM   1553  CE1 PHE A 201     -19.567  17.314  -4.323  1.00 93.94           C  
ATOM   1554  CE2 PHE A 201     -19.432  17.975  -1.985  1.00 93.94           C  
ATOM   1555  CZ  PHE A 201     -19.922  18.191  -3.284  1.00 93.94           C  
ATOM   1556  N   SER A 202     -16.022  11.919  -2.229  1.00 92.00           N  
ATOM   1557  CA  SER A 202     -14.936  10.997  -1.895  1.00 92.00           C  
ATOM   1558  C   SER A 202     -14.595  10.084  -3.075  1.00 92.00           C  
ATOM   1559  CB  SER A 202     -15.332  10.183  -0.661  1.00 92.00           C  
ATOM   1560  O   SER A 202     -13.428   9.989  -3.448  1.00 92.00           O  
ATOM   1561  OG  SER A 202     -14.300   9.313  -0.252  1.00 92.00           O  
ATOM   1562  N   VAL A 203     -15.609   9.476  -3.698  1.00 91.31           N  
ATOM   1563  CA  VAL A 203     -15.464   8.567  -4.842  1.00 91.31           C  
ATOM   1564  C   VAL A 203     -14.792   9.276  -6.013  1.00 91.31           C  
ATOM   1565  CB  VAL A 203     -16.838   8.009  -5.272  1.00 91.31           C  
ATOM   1566  O   VAL A 203     -13.768   8.817  -6.511  1.00 91.31           O  
ATOM   1567  CG1 VAL A 203     -16.797   7.275  -6.619  1.00 91.31           C  
ATOM   1568  CG2 VAL A 203     -17.425   7.036  -4.240  1.00 91.31           C  
ATOM   1569  N   LEU A 204     -15.348  10.412  -6.434  1.00 93.12           N  
ATOM   1570  CA  LEU A 204     -14.845  11.160  -7.582  1.00 93.12           C  
ATOM   1571  C   LEU A 204     -13.527  11.877  -7.264  1.00 93.12           C  
ATOM   1572  CB  LEU A 204     -15.921  12.153  -8.044  1.00 93.12           C  
ATOM   1573  O   LEU A 204     -12.665  11.979  -8.130  1.00 93.12           O  
ATOM   1574  CG  LEU A 204     -17.239  11.546  -8.550  1.00 93.12           C  
ATOM   1575  CD1 LEU A 204     -18.181  12.686  -8.941  1.00 93.12           C  
ATOM   1576  CD2 LEU A 204     -17.032  10.646  -9.768  1.00 93.12           C  
ATOM   1577  N   GLY A 205     -13.345  12.333  -6.024  1.00 94.06           N  
ATOM   1578  CA  GLY A 205     -12.125  12.992  -5.569  1.00 94.06           C  
ATOM   1579  C   GLY A 205     -10.929  12.046  -5.532  1.00 94.06           C  
ATOM   1580  O   GLY A 205      -9.974  12.219  -6.286  1.00 94.06           O  
ATOM   1581  N   PHE A 206     -10.983  11.017  -4.681  1.00 91.31           N  
ATOM   1582  CA  PHE A 206      -9.883  10.058  -4.551  1.00 91.31           C  
ATOM   1583  C   PHE A 206      -9.732   9.184  -5.799  1.00 91.31           C  
ATOM   1584  CB  PHE A 206     -10.064   9.201  -3.291  1.00 91.31           C  
ATOM   1585  O   PHE A 206      -8.607   8.944  -6.233  1.00 91.31           O  
ATOM   1586  CG  PHE A 206     -10.007   9.983  -1.992  1.00 91.31           C  
ATOM   1587  CD1 PHE A 206      -8.829  10.654  -1.623  1.00 91.31           C  
ATOM   1588  CD2 PHE A 206     -11.127  10.040  -1.145  1.00 91.31           C  
ATOM   1589  CE1 PHE A 206      -8.773  11.376  -0.416  1.00 91.31           C  
ATOM   1590  CE2 PHE A 206     -11.077  10.765   0.061  1.00 91.31           C  
ATOM   1591  CZ  PHE A 206      -9.895  11.429   0.427  1.00 91.31           C  
ATOM   1592  N   GLY A 207     -10.843   8.772  -6.422  1.00 90.69           N  
ATOM   1593  CA  GLY A 207     -10.820   8.052  -7.694  1.00 90.69           C  
ATOM   1594  C   GLY A 207     -10.210   8.885  -8.822  1.00 90.69           C  
ATOM   1595  O   GLY A 207      -9.354   8.387  -9.543  1.00 90.69           O  
ATOM   1596  N   GLY A 208     -10.566  10.168  -8.941  1.00 91.44           N  
ATOM   1597  CA  GLY A 208      -9.984  11.078  -9.933  1.00 91.44           C  
ATOM   1598  C   GLY A 208      -8.483  11.291  -9.735  1.00 91.44           C  
ATOM   1599  O   GLY A 208      -7.723  11.202 -10.699  1.00 91.44           O  
ATOM   1600  N   LEU A 209      -8.038  11.479  -8.485  1.00 91.12           N  
ATOM   1601  CA  LEU A 209      -6.612  11.591  -8.157  1.00 91.12           C  
ATOM   1602  C   LEU A 209      -5.832  10.344  -8.578  1.00 91.12           C  
ATOM   1603  CB  LEU A 209      -6.426  11.832  -6.647  1.00 91.12           C  
ATOM   1604  O   LEU A 209      -4.834  10.464  -9.282  1.00 91.12           O  
ATOM   1605  CG  LEU A 209      -6.787  13.244  -6.169  1.00 91.12           C  
ATOM   1606  CD1 LEU A 209      -6.657  13.319  -4.647  1.00 91.12           C  
ATOM   1607  CD2 LEU A 209      -5.867  14.301  -6.770  1.00 91.12           C  
ATOM   1608  N   LEU A 210      -6.306   9.162  -8.178  1.00 88.56           N  
ATOM   1609  CA  LEU A 210      -5.652   7.889  -8.485  1.00 88.56           C  
ATOM   1610  C   LEU A 210      -5.721   7.533  -9.973  1.00 88.56           C  
ATOM   1611  CB  LEU A 210      -6.310   6.790  -7.646  1.00 88.56           C  
ATOM   1612  O   LEU A 210      -4.798   6.917 -10.506  1.00 88.56           O  
ATOM   1613  CG  LEU A 210      -6.012   6.872  -6.145  1.00 88.56           C  
ATOM   1614  CD1 LEU A 210      -6.820   5.794  -5.448  1.00 88.56           C  
ATOM   1615  CD2 LEU A 210      -4.544   6.645  -5.803  1.00 88.56           C  
ATOM   1616  N   TYR A 211      -6.799   7.914 -10.661  1.00 89.19           N  
ATOM   1617  CA  TYR A 211      -6.930   7.708 -12.101  1.00 89.19           C  
ATOM   1618  C   TYR A 211      -5.964   8.611 -12.863  1.00 89.19           C  
ATOM   1619  CB  TYR A 211      -8.372   7.973 -12.556  1.00 89.19           C  
ATOM   1620  O   TYR A 211      -5.274   8.147 -13.772  1.00 89.19           O  
ATOM   1621  CG  TYR A 211      -8.538   7.796 -14.050  1.00 89.19           C  
ATOM   1622  CD1 TYR A 211      -8.757   8.915 -14.874  1.00 89.19           C  
ATOM   1623  CD2 TYR A 211      -8.403   6.518 -14.623  1.00 89.19           C  
ATOM   1624  CE1 TYR A 211      -8.833   8.760 -16.270  1.00 89.19           C  
ATOM   1625  CE2 TYR A 211      -8.470   6.359 -16.019  1.00 89.19           C  
ATOM   1626  OH  TYR A 211      -8.705   7.320 -18.200  1.00 89.19           O  
ATOM   1627  CZ  TYR A 211      -8.675   7.483 -16.848  1.00 89.19           C  
ATOM   1628  N   GLY A 212      -5.883   9.882 -12.462  1.00 89.00           N  
ATOM   1629  CA  GLY A 212      -4.956  10.854 -13.023  1.00 89.00           C  
ATOM   1630  C   GLY A 212      -3.513  10.382 -12.895  1.00 89.00           C  
ATOM   1631  O   GLY A 212      -2.825  10.276 -13.905  1.00 89.00           O  
ATOM   1632  N   THR A 213      -3.083   9.999 -11.690  1.00 84.75           N  
ATOM   1633  CA  THR A 213      -1.720   9.496 -11.453  1.00 84.75           C  
ATOM   1634  C   THR A 213      -1.422   8.206 -12.211  1.00 84.75           C  
ATOM   1635  CB  THR A 213      -1.445   9.260  -9.966  1.00 84.75           C  
ATOM   1636  O   THR A 213      -0.350   8.084 -12.797  1.00 84.75           O  
ATOM   1637  CG2 THR A 213      -1.371  10.557  -9.165  1.00 84.75           C  
ATOM   1638  OG1 THR A 213      -2.490   8.493  -9.440  1.00 84.75           O  
ATOM   1639  N   SER A 214      -2.375   7.270 -12.266  1.00 81.81           N  
ATOM   1640  CA  SER A 214      -2.218   6.021 -13.027  1.00 81.81           C  
ATOM   1641  C   SER A 214      -2.136   6.258 -14.538  1.00 81.81           C  
ATOM   1642  CB  SER A 214      -3.376   5.058 -12.751  1.00 81.81           C  
ATOM   1643  O   SER A 214      -1.495   5.489 -15.243  1.00 81.81           O  
ATOM   1644  OG  SER A 214      -3.475   4.757 -11.373  1.00 81.81           O  
ATOM   1645  N   SER A 215      -2.762   7.327 -15.039  1.00 84.38           N  
ATOM   1646  CA  SER A 215      -2.788   7.667 -16.466  1.00 84.38           C  
ATOM   1647  C   SER A 215      -1.550   8.441 -16.935  1.00 84.38           C  
ATOM   1648  CB  SER A 215      -4.046   8.477 -16.789  1.00 84.38           C  
ATOM   1649  O   SER A 215      -1.351   8.569 -18.143  1.00 84.38           O  
ATOM   1650  OG  SER A 215      -5.226   7.746 -16.522  1.00 84.38           O  
ATOM   1651  N   ILE A 216      -0.713   8.954 -16.021  1.00 83.19           N  
ATOM   1652  CA  ILE A 216       0.495   9.729 -16.368  1.00 83.19           C  
ATOM   1653  C   ILE A 216       1.470   8.898 -17.203  1.00 83.19           C  
ATOM   1654  CB  ILE A 216       1.189  10.274 -15.092  1.00 83.19           C  
ATOM   1655  O   ILE A 216       2.026   9.407 -18.174  1.00 83.19           O  
ATOM   1656  CG1 ILE A 216       0.390  11.476 -14.554  1.00 83.19           C  
ATOM   1657  CG2 ILE A 216       2.636  10.733 -15.356  1.00 83.19           C  
ATOM   1658  CD1 ILE A 216       0.783  11.964 -13.157  1.00 83.19           C  
ATOM   1659  N   SER A 217       1.668   7.629 -16.842  1.00 69.69           N  
ATOM   1660  CA  SER A 217       2.621   6.746 -17.521  1.00 69.69           C  
ATOM   1661  C   SER A 217       2.238   6.464 -18.976  1.00 69.69           C  
ATOM   1662  CB  SER A 217       2.744   5.430 -16.748  1.00 69.69           C  
ATOM   1663  O   SER A 217       3.120   6.315 -19.816  1.00 69.69           O  
ATOM   1664  OG  SER A 217       1.462   4.861 -16.568  1.00 69.69           O  
ATOM   1665  N   GLU A 218       0.940   6.422 -19.286  1.00 73.38           N  
ATOM   1666  CA  GLU A 218       0.429   6.159 -20.634  1.00 73.38           C  
ATOM   1667  C   GLU A 218       0.261   7.444 -21.455  1.00 73.38           C  
ATOM   1668  CB  GLU A 218      -0.903   5.399 -20.513  1.00 73.38           C  
ATOM   1669  O   GLU A 218       0.674   7.510 -22.611  1.00 73.38           O  
ATOM   1670  CG  GLU A 218      -1.488   5.019 -21.883  1.00 73.38           C  
ATOM   1671  CD  GLU A 218      -2.830   4.279 -21.791  1.00 73.38           C  
ATOM   1672  OE1 GLU A 218      -3.132   3.515 -22.736  1.00 73.38           O  
ATOM   1673  OE2 GLU A 218      -3.592   4.523 -20.828  1.00 73.38           O  
ATOM   1674  N   LYS A 219      -0.371   8.468 -20.874  1.00 79.88           N  
ATOM   1675  CA  LYS A 219      -0.845   9.649 -21.613  1.00 79.88           C  
ATOM   1676  C   LYS A 219       0.084  10.855 -21.507  1.00 79.88           C  
ATOM   1677  CB  LYS A 219      -2.267   9.995 -21.155  1.00 79.88           C  
ATOM   1678  O   LYS A 219      -0.077  11.804 -22.273  1.00 79.88           O  
ATOM   1679  CG  LYS A 219      -3.258   8.869 -21.474  1.00 79.88           C  
ATOM   1680  CD  LYS A 219      -4.684   9.260 -21.080  1.00 79.88           C  
ATOM   1681  CE  LYS A 219      -5.603   8.075 -21.386  1.00 79.88           C  
ATOM   1682  NZ  LYS A 219      -6.985   8.319 -20.910  1.00 79.88           N  
ATOM   1683  N   GLY A 220       1.038  10.822 -20.580  1.00 79.06           N  
ATOM   1684  CA  GLY A 220       1.879  11.960 -20.234  1.00 79.06           C  
ATOM   1685  C   GLY A 220       1.179  12.955 -19.306  1.00 79.06           C  
ATOM   1686  O   GLY A 220      -0.045  12.985 -19.182  1.00 79.06           O  
ATOM   1687  N   PHE A 221       1.985  13.778 -18.639  1.00 78.62           N  
ATOM   1688  CA  PHE A 221       1.516  14.727 -17.628  1.00 78.62           C  
ATOM   1689  C   PHE A 221       0.660  15.863 -18.215  1.00 78.62           C  
ATOM   1690  CB  PHE A 221       2.745  15.268 -16.890  1.00 78.62           C  
ATOM   1691  O   PHE A 221      -0.328  16.263 -17.606  1.00 78.62           O  
ATOM   1692  CG  PHE A 221       2.393  16.083 -15.668  1.00 78.62           C  
ATOM   1693  CD1 PHE A 221       2.313  17.485 -15.751  1.00 78.62           C  
ATOM   1694  CD2 PHE A 221       2.117  15.433 -14.452  1.00 78.62           C  
ATOM   1695  CE1 PHE A 221       1.965  18.234 -14.614  1.00 78.62           C  
ATOM   1696  CE2 PHE A 221       1.765  16.182 -13.315  1.00 78.62           C  
ATOM   1697  CZ  PHE A 221       1.692  17.584 -13.397  1.00 78.62           C  
ATOM   1698  N   ASP A 222       0.985  16.320 -19.428  1.00 83.94           N  
ATOM   1699  CA  ASP A 222       0.303  17.439 -20.097  1.00 83.94           C  
ATOM   1700  C   ASP A 222      -1.043  17.046 -20.725  1.00 83.94           C  
ATOM   1701  CB  ASP A 222       1.236  18.046 -21.155  1.00 83.94           C  
ATOM   1702  O   ASP A 222      -1.732  17.868 -21.332  1.00 83.94           O  
ATOM   1703  CG  ASP A 222       2.574  18.486 -20.561  1.00 83.94           C  
ATOM   1704  OD1 ASP A 222       2.560  19.048 -19.444  1.00 83.94           O  
ATOM   1705  OD2 ASP A 222       3.603  18.186 -21.204  1.00 83.94           O  
ATOM   1706  N   ASN A 223      -1.438  15.776 -20.608  1.00 88.94           N  
ATOM   1707  CA  ASN A 223      -2.684  15.311 -21.186  1.00 88.94           C  
ATOM   1708  C   ASN A 223      -3.890  15.941 -20.461  1.00 88.94           C  
ATOM   1709  CB  ASN A 223      -2.732  13.784 -21.149  1.00 88.94           C  
ATOM   1710  O   ASN A 223      -3.990  15.825 -19.234  1.00 88.94           O  
ATOM   1711  CG  ASN A 223      -3.879  13.270 -21.990  1.00 88.94           C  
ATOM   1712  ND2 ASN A 223      -3.607  12.836 -23.197  1.00 88.94           N  
ATOM   1713  OD1 ASN A 223      -5.034  13.292 -21.594  1.00 88.94           O  
ATOM   1714  N   PRO A 224      -4.871  16.512 -21.187  1.00 92.38           N  
ATOM   1715  CA  PRO A 224      -6.055  17.109 -20.573  1.00 92.38           C  
ATOM   1716  C   PRO A 224      -6.812  16.161 -19.637  1.00 92.38           C  
ATOM   1717  CB  PRO A 224      -6.938  17.552 -21.743  1.00 92.38           C  
ATOM   1718  O   PRO A 224      -7.313  16.596 -18.607  1.00 92.38           O  
ATOM   1719  CG  PRO A 224      -5.931  17.833 -22.855  1.00 92.38           C  
ATOM   1720  CD  PRO A 224      -4.855  16.777 -22.620  1.00 92.38           C  
ATOM   1721  N   ILE A 225      -6.863  14.858 -19.941  1.00 90.56           N  
ATOM   1722  CA  ILE A 225      -7.538  13.865 -19.092  1.00 90.56           C  
ATOM   1723  C   ILE A 225      -6.812  13.719 -17.753  1.00 90.56           C  
ATOM   1724  CB  ILE A 225      -7.655  12.500 -19.813  1.00 90.56           C  
ATOM   1725  O   ILE A 225      -7.465  13.651 -16.712  1.00 90.56           O  
ATOM   1726  CG1 ILE A 225      -8.492  12.647 -21.106  1.00 90.56           C  
ATOM   1727  CG2 ILE A 225      -8.268  11.439 -18.879  1.00 90.56           C  
ATOM   1728  CD1 ILE A 225      -8.509  11.394 -21.992  1.00 90.56           C  
ATOM   1729  N   VAL A 226      -5.477  13.693 -17.767  1.00 90.00           N  
ATOM   1730  CA  VAL A 226      -4.655  13.607 -16.553  1.00 90.00           C  
ATOM   1731  C   VAL A 226      -4.863  14.857 -15.703  1.00 90.00           C  
ATOM   1732  CB  VAL A 226      -3.170  13.404 -16.915  1.00 90.00           C  
ATOM   1733  O   VAL A 226      -5.230  14.743 -14.534  1.00 90.00           O  
ATOM   1734  CG1 VAL A 226      -2.255  13.513 -15.695  1.00 90.00           C  
ATOM   1735  CG2 VAL A 226      -2.969  12.017 -17.538  1.00 90.00           C  
ATOM   1736  N   LEU A 227      -4.734  16.043 -16.304  1.00 91.12           N  
ATOM   1737  CA  LEU A 227      -4.884  17.321 -15.607  1.00 91.12           C  
ATOM   1738  C   LEU A 227      -6.291  17.510 -15.032  1.00 91.12           C  
ATOM   1739  CB  LEU A 227      -4.531  18.471 -16.566  1.00 91.12           C  
ATOM   1740  O   LEU A 227      -6.425  17.852 -13.859  1.00 91.12           O  
ATOM   1741  CG  LEU A 227      -3.049  18.523 -16.984  1.00 91.12           C  
ATOM   1742  CD1 LEU A 227      -2.865  19.635 -18.015  1.00 91.12           C  
ATOM   1743  CD2 LEU A 227      -2.126  18.806 -15.795  1.00 91.12           C  
ATOM   1744  N   VAL A 228      -7.343  17.240 -15.810  1.00 94.38           N  
ATOM   1745  CA  VAL A 228      -8.736  17.347 -15.343  1.00 94.38           C  
ATOM   1746  C   VAL A 228      -9.008  16.361 -14.209  1.00 94.38           C  
ATOM   1747  CB  VAL A 228      -9.729  17.145 -16.506  1.00 94.38           C  
ATOM   1748  O   VAL A 228      -9.625  16.740 -13.215  1.00 94.38           O  
ATOM   1749  CG1 VAL A 228     -11.184  16.992 -16.038  1.00 94.38           C  
ATOM   1750  CG2 VAL A 228      -9.692  18.351 -17.456  1.00 94.38           C  
ATOM   1751  N   SER A 229      -8.517  15.123 -14.312  1.00 92.31           N  
ATOM   1752  CA  SER A 229      -8.716  14.110 -13.267  1.00 92.31           C  
ATOM   1753  C   SER A 229      -7.977  14.471 -11.978  1.00 92.31           C  
ATOM   1754  CB  SER A 229      -8.273  12.726 -13.746  1.00 92.31           C  
ATOM   1755  O   SER A 229      -8.544  14.355 -10.893  1.00 92.31           O  
ATOM   1756  OG  SER A 229      -8.955  12.380 -14.934  1.00 92.31           O  
ATOM   1757  N   MET A 230      -6.741  14.973 -12.080  1.00 91.25           N  
ATOM   1758  CA  MET A 230      -5.952  15.393 -10.922  1.00 91.25           C  
ATOM   1759  C   MET A 230      -6.501  16.671 -10.282  1.00 91.25           C  
ATOM   1760  CB  MET A 230      -4.478  15.583 -11.303  1.00 91.25           C  
ATOM   1761  O   MET A 230      -6.789  16.674  -9.088  1.00 91.25           O  
ATOM   1762  CG  MET A 230      -3.774  14.253 -11.582  1.00 91.25           C  
ATOM   1763  SD  MET A 230      -1.997  14.413 -11.887  1.00 91.25           S  
ATOM   1764  CE  MET A 230      -1.385  14.760 -10.217  1.00 91.25           C  
ATOM   1765  N   ILE A 231      -6.687  17.747 -11.052  1.00 93.38           N  
ATOM   1766  CA  ILE A 231      -7.183  19.036 -10.541  1.00 93.38           C  
ATOM   1767  C   ILE A 231      -8.614  18.878 -10.023  1.00 93.38           C  
ATOM   1768  CB  ILE A 231      -7.086  20.138 -11.624  1.00 93.38           C  
ATOM   1769  O   ILE A 231      -8.911  19.285  -8.899  1.00 93.38           O  
ATOM   1770  CG1 ILE A 231      -5.609  20.397 -12.008  1.00 93.38           C  
ATOM   1771  CG2 ILE A 231      -7.741  21.447 -11.135  1.00 93.38           C  
ATOM   1772  CD1 ILE A 231      -5.434  21.273 -13.255  1.00 93.38           C  
ATOM   1773  N   GLY A 232      -9.490  18.231 -10.798  1.00 95.12           N  
ATOM   1774  CA  GLY A 232     -10.852  17.911 -10.374  1.00 95.12           C  
ATOM   1775  C   GLY A 232     -10.866  17.039  -9.119  1.00 95.12           C  
ATOM   1776  O   GLY A 232     -11.616  17.323  -8.187  1.00 95.12           O  
ATOM   1777  N   GLY A 233      -9.974  16.047  -9.045  1.00 94.19           N  
ATOM   1778  CA  GLY A 233      -9.765  15.216  -7.865  1.00 94.19           C  
ATOM   1779  C   GLY A 233      -9.390  16.029  -6.621  1.00 94.19           C  
ATOM   1780  O   GLY A 233     -10.041  15.897  -5.585  1.00 94.19           O  
ATOM   1781  N   VAL A 234      -8.405  16.932  -6.726  1.00 94.12           N  
ATOM   1782  CA  VAL A 234      -8.003  17.843  -5.635  1.00 94.12           C  
ATOM   1783  C   VAL A 234      -9.176  18.714  -5.186  1.00 94.12           C  
ATOM   1784  CB  VAL A 234      -6.809  18.742  -6.041  1.00 94.12           C  
ATOM   1785  O   VAL A 234      -9.444  18.809  -3.987  1.00 94.12           O  
ATOM   1786  CG1 VAL A 234      -6.506  19.819  -4.986  1.00 94.12           C  
ATOM   1787  CG2 VAL A 234      -5.512  17.944  -6.210  1.00 94.12           C  
ATOM   1788  N   VAL A 235      -9.900  19.326  -6.128  1.00 96.62           N  
ATOM   1789  CA  VAL A 235     -11.054  20.187  -5.827  1.00 96.62           C  
ATOM   1790  C   VAL A 235     -12.149  19.399  -5.107  1.00 96.62           C  
ATOM   1791  CB  VAL A 235     -11.589  20.848  -7.115  1.00 96.62           C  
ATOM   1792  O   VAL A 235     -12.660  19.847  -4.083  1.00 96.62           O  
ATOM   1793  CG1 VAL A 235     -12.923  21.575  -6.896  1.00 96.62           C  
ATOM   1794  CG2 VAL A 235     -10.589  21.887  -7.642  1.00 96.62           C  
ATOM   1795  N   LEU A 236     -12.482  18.200  -5.584  1.00 96.19           N  
ATOM   1796  CA  LEU A 236     -13.509  17.350  -4.981  1.00 96.19           C  
ATOM   1797  C   LEU A 236     -13.105  16.829  -3.600  1.00 96.19           C  
ATOM   1798  CB  LEU A 236     -13.806  16.191  -5.937  1.00 96.19           C  
ATOM   1799  O   LEU A 236     -13.940  16.811  -2.695  1.00 96.19           O  
ATOM   1800  CG  LEU A 236     -14.631  16.613  -7.163  1.00 96.19           C  
ATOM   1801  CD1 LEU A 236     -14.569  15.495  -8.194  1.00 96.19           C  
ATOM   1802  CD2 LEU A 236     -16.101  16.842  -6.799  1.00 96.19           C  
ATOM   1803  N   VAL A 237     -11.831  16.480  -3.392  1.00 93.19           N  
ATOM   1804  CA  VAL A 237     -11.313  16.147  -2.057  1.00 93.19           C  
ATOM   1805  C   VAL A 237     -11.393  17.363  -1.131  1.00 93.19           C  
ATOM   1806  CB  VAL A 237      -9.883  15.574  -2.124  1.00 93.19           C  
ATOM   1807  O   VAL A 237     -11.828  17.223   0.011  1.00 93.19           O  
ATOM   1808  CG1 VAL A 237      -9.247  15.429  -0.734  1.00 93.19           C  
ATOM   1809  CG2 VAL A 237      -9.898  14.173  -2.747  1.00 93.19           C  
ATOM   1810  N   ALA A 238     -11.053  18.565  -1.601  1.00 93.94           N  
ATOM   1811  CA  ALA A 238     -11.186  19.784  -0.804  1.00 93.94           C  
ATOM   1812  C   ALA A 238     -12.651  20.048  -0.407  1.00 93.94           C  
ATOM   1813  CB  ALA A 238     -10.571  20.960  -1.573  1.00 93.94           C  
ATOM   1814  O   ALA A 238     -12.939  20.302   0.765  1.00 93.94           O  
ATOM   1815  N   LEU A 239     -13.593  19.904  -1.345  1.00 95.38           N  
ATOM   1816  CA  LEU A 239     -15.032  20.002  -1.074  1.00 95.38           C  
ATOM   1817  C   LEU A 239     -15.509  18.926  -0.090  1.00 95.38           C  
ATOM   1818  CB  LEU A 239     -15.814  19.905  -2.396  1.00 95.38           C  
ATOM   1819  O   LEU A 239     -16.281  19.228   0.824  1.00 95.38           O  
ATOM   1820  CG  LEU A 239     -15.657  21.115  -3.335  1.00 95.38           C  
ATOM   1821  CD1 LEU A 239     -16.370  20.825  -4.655  1.00 95.38           C  
ATOM   1822  CD2 LEU A 239     -16.249  22.392  -2.734  1.00 95.38           C  
ATOM   1823  N   PHE A 240     -15.017  17.691  -0.226  1.00 94.06           N  
ATOM   1824  CA  PHE A 240     -15.276  16.605   0.717  1.00 94.06           C  
ATOM   1825  C   PHE A 240     -14.823  16.975   2.133  1.00 94.06           C  
ATOM   1826  CB  PHE A 240     -14.589  15.320   0.235  1.00 94.06           C  
ATOM   1827  O   PHE A 240     -15.616  16.862   3.070  1.00 94.06           O  
ATOM   1828  CG  PHE A 240     -14.637  14.184   1.231  1.00 94.06           C  
ATOM   1829  CD1 PHE A 240     -13.487  13.836   1.964  1.00 94.06           C  
ATOM   1830  CD2 PHE A 240     -15.831  13.469   1.419  1.00 94.06           C  
ATOM   1831  CE1 PHE A 240     -13.532  12.770   2.879  1.00 94.06           C  
ATOM   1832  CE2 PHE A 240     -15.870  12.401   2.331  1.00 94.06           C  
ATOM   1833  CZ  PHE A 240     -14.725  12.053   3.065  1.00 94.06           C  
ATOM   1834  N   VAL A 241     -13.590  17.472   2.291  1.00 92.81           N  
ATOM   1835  CA  VAL A 241     -13.029  17.889   3.587  1.00 92.81           C  
ATOM   1836  C   VAL A 241     -13.847  19.024   4.204  1.00 92.81           C  
ATOM   1837  CB  VAL A 241     -11.548  18.306   3.441  1.00 92.81           C  
ATOM   1838  O   VAL A 241     -14.247  18.934   5.366  1.00 92.81           O  
ATOM   1839  CG1 VAL A 241     -10.980  18.826   4.767  1.00 92.81           C  
ATOM   1840  CG2 VAL A 241     -10.662  17.148   2.953  1.00 92.81           C  
ATOM   1841  N   LEU A 242     -14.147  20.076   3.434  1.00 94.19           N  
ATOM   1842  CA  LEU A 242     -14.955  21.210   3.898  1.00 94.19           C  
ATOM   1843  C   LEU A 242     -16.343  20.764   4.365  1.00 94.19           C  
ATOM   1844  CB  LEU A 242     -15.095  22.241   2.765  1.00 94.19           C  
ATOM   1845  O   LEU A 242     -16.849  21.257   5.375  1.00 94.19           O  
ATOM   1846  CG  LEU A 242     -13.813  23.025   2.438  1.00 94.19           C  
ATOM   1847  CD1 LEU A 242     -14.058  23.884   1.197  1.00 94.19           C  
ATOM   1848  CD2 LEU A 242     -13.393  23.944   3.587  1.00 94.19           C  
ATOM   1849  N   ARG A 243     -16.950  19.807   3.656  1.00 94.19           N  
ATOM   1850  CA  ARG A 243     -18.233  19.220   4.039  1.00 94.19           C  
ATOM   1851  C   ARG A 243     -18.122  18.396   5.321  1.00 94.19           C  
ATOM   1852  CB  ARG A 243     -18.788  18.417   2.856  1.00 94.19           C  
ATOM   1853  O   ARG A 243     -18.978  18.554   6.187  1.00 94.19           O  
ATOM   1854  CG  ARG A 243     -20.208  17.919   3.135  1.00 94.19           C  
ATOM   1855  CD  ARG A 243     -20.817  17.298   1.876  1.00 94.19           C  
ATOM   1856  NE  ARG A 243     -22.174  16.804   2.149  1.00 94.19           N  
ATOM   1857  NH1 ARG A 243     -23.375  18.727   1.824  1.00 94.19           N  
ATOM   1858  NH2 ARG A 243     -24.412  16.865   2.490  1.00 94.19           N  
ATOM   1859  CZ  ARG A 243     -23.310  17.467   2.154  1.00 94.19           C  
ATOM   1860  N   GLN A 244     -17.065  17.595   5.492  1.00 92.62           N  
ATOM   1861  CA  GLN A 244     -16.870  16.802   6.714  1.00 92.62           C  
ATOM   1862  C   GLN A 244     -16.801  17.677   7.970  1.00 92.62           C  
ATOM   1863  CB  GLN A 244     -15.603  15.924   6.651  1.00 92.62           C  
ATOM   1864  O   GLN A 244     -17.347  17.297   8.999  1.00 92.62           O  
ATOM   1865  CG  GLN A 244     -15.599  14.764   5.644  1.00 92.62           C  
ATOM   1866  CD  GLN A 244     -16.959  14.126   5.457  1.00 92.62           C  
ATOM   1867  NE2 GLN A 244     -17.617  14.457   4.377  1.00 92.62           N  
ATOM   1868  OE1 GLN A 244     -17.444  13.377   6.290  1.00 92.62           O  
ATOM   1869  N   TYR A 245     -16.202  18.868   7.895  1.00 92.31           N  
ATOM   1870  CA  TYR A 245     -16.158  19.786   9.039  1.00 92.31           C  
ATOM   1871  C   TYR A 245     -17.515  20.396   9.419  1.00 92.31           C  
ATOM   1872  CB  TYR A 245     -15.140  20.896   8.764  1.00 92.31           C  
ATOM   1873  O   TYR A 245     -17.658  20.887  10.536  1.00 92.31           O  
ATOM   1874  CG  TYR A 245     -13.700  20.464   8.936  1.00 92.31           C  
ATOM   1875  CD1 TYR A 245     -13.242  20.066  10.207  1.00 92.31           C  
ATOM   1876  CD2 TYR A 245     -12.813  20.496   7.844  1.00 92.31           C  
ATOM   1877  CE1 TYR A 245     -11.892  19.712  10.391  1.00 92.31           C  
ATOM   1878  CE2 TYR A 245     -11.460  20.157   8.027  1.00 92.31           C  
ATOM   1879  OH  TYR A 245      -9.690  19.469   9.495  1.00 92.31           O  
ATOM   1880  CZ  TYR A 245     -10.999  19.773   9.303  1.00 92.31           C  
ATOM   1881  N   ARG A 246     -18.499  20.386   8.512  1.00 90.94           N  
ATOM   1882  CA  ARG A 246     -19.845  20.938   8.748  1.00 90.94           C  
ATOM   1883  C   ARG A 246     -20.850  19.892   9.232  1.00 90.94           C  
ATOM   1884  CB  ARG A 246     -20.358  21.617   7.469  1.00 90.94           C  
ATOM   1885  O   ARG A 246     -21.901  20.265   9.742  1.00 90.94           O  
ATOM   1886  CG  ARG A 246     -19.533  22.850   7.076  1.00 90.94           C  
ATOM   1887  CD  ARG A 246     -20.111  23.473   5.800  1.00 90.94           C  
ATOM   1888  NE  ARG A 246     -19.309  24.621   5.339  1.00 90.94           N  
ATOM   1889  NH1 ARG A 246     -20.606  25.187   3.528  1.00 90.94           N  
ATOM   1890  NH2 ARG A 246     -18.762  26.357   3.966  1.00 90.94           N  
ATOM   1891  CZ  ARG A 246     -19.561  25.379   4.285  1.00 90.94           C  
ATOM   1892  N   LEU A 247     -20.563  18.604   9.046  1.00 89.88           N  
ATOM   1893  CA  LEU A 247     -21.455  17.517   9.446  1.00 89.88           C  
ATOM   1894  C   LEU A 247     -21.298  17.213  10.941  1.00 89.88           C  
ATOM   1895  CB  LEU A 247     -21.187  16.272   8.578  1.00 89.88           C  
ATOM   1896  O   LEU A 247     -20.185  17.128  11.455  1.00 89.88           O  
ATOM   1897  CG  LEU A 247     -21.583  16.428   7.097  1.00 89.88           C  
ATOM   1898  CD1 LEU A 247     -21.045  15.246   6.291  1.00 89.88           C  
ATOM   1899  CD2 LEU A 247     -23.100  16.489   6.905  1.00 89.88           C  
ATOM   1900  N   SER A 248     -22.418  16.982  11.628  1.00 85.69           N  
ATOM   1901  CA  SER A 248     -22.431  16.548  13.033  1.00 85.69           C  
ATOM   1902  C   SER A 248     -21.856  15.142  13.217  1.00 85.69           C  
ATOM   1903  CB  SER A 248     -23.867  16.580  13.566  1.00 85.69           C  
ATOM   1904  O   SER A 248     -21.224  14.850  14.230  1.00 85.69           O  
ATOM   1905  OG  SER A 248     -24.724  15.847  12.706  1.00 85.69           O  
ATOM   1906  N   THR A 249     -22.053  14.266  12.231  1.00 85.62           N  
ATOM   1907  CA  THR A 249     -21.493  12.911  12.193  1.00 85.62           C  
ATOM   1908  C   THR A 249     -20.805  12.701  10.841  1.00 85.62           C  
ATOM   1909  CB  THR A 249     -22.572  11.850  12.465  1.00 85.62           C  
ATOM   1910  O   THR A 249     -21.451  12.252   9.893  1.00 85.62           O  
ATOM   1911  CG2 THR A 249     -21.939  10.504  12.814  1.00 85.62           C  
ATOM   1912  OG1 THR A 249     -23.362  12.219  13.573  1.00 85.62           O  
ATOM   1913  N   PRO A 250     -19.524  13.094  10.703  1.00 88.06           N  
ATOM   1914  CA  PRO A 250     -18.802  12.983   9.439  1.00 88.06           C  
ATOM   1915  C   PRO A 250     -18.489  11.524   9.083  1.00 88.06           C  
ATOM   1916  CB  PRO A 250     -17.529  13.811   9.629  1.00 88.06           C  
ATOM   1917  O   PRO A 250     -18.251  10.698   9.962  1.00 88.06           O  
ATOM   1918  CG  PRO A 250     -17.265  13.719  11.131  1.00 88.06           C  
ATOM   1919  CD  PRO A 250     -18.672  13.697  11.724  1.00 88.06           C  
ATOM   1920  N   LEU A 251     -18.402  11.232   7.781  1.00 87.88           N  
ATOM   1921  CA  LEU A 251     -17.904   9.951   7.262  1.00 87.88           C  
ATOM   1922  C   LEU A 251     -16.455   9.716   7.694  1.00 87.88           C  
ATOM   1923  CB  LEU A 251     -17.953   9.951   5.718  1.00 87.88           C  
ATOM   1924  O   LEU A 251     -16.073   8.625   8.118  1.00 87.88           O  
ATOM   1925  CG  LEU A 251     -19.337  10.102   5.070  1.00 87.88           C  
ATOM   1926  CD1 LEU A 251     -19.227   9.875   3.563  1.00 87.88           C  
ATOM   1927  CD2 LEU A 251     -20.295   9.047   5.583  1.00 87.88           C  
ATOM   1928  N   LEU A 252     -15.648  10.770   7.590  1.00 88.81           N  
ATOM   1929  CA  LEU A 252     -14.238  10.756   7.930  1.00 88.81           C  
ATOM   1930  C   LEU A 252     -13.920  11.995   8.761  1.00 88.81           C  
ATOM   1931  CB  LEU A 252     -13.425  10.659   6.629  1.00 88.81           C  
ATOM   1932  O   LEU A 252     -13.974  13.122   8.272  1.00 88.81           O  
ATOM   1933  CG  LEU A 252     -11.954  10.292   6.860  1.00 88.81           C  
ATOM   1934  CD1 LEU A 252     -11.786   8.872   7.406  1.00 88.81           C  
ATOM   1935  CD2 LEU A 252     -11.186  10.418   5.545  1.00 88.81           C  
ATOM   1936  N   ASN A 253     -13.617  11.799  10.042  1.00 92.12           N  
ATOM   1937  CA  ASN A 253     -13.420  12.915  10.953  1.00 92.12           C  
ATOM   1938  C   ASN A 253     -11.996  13.488  10.850  1.00 92.12           C  
ATOM   1939  CB  ASN A 253     -13.812  12.475  12.367  1.00 92.12           C  
ATOM   1940  O   ASN A 253     -11.052  12.957  11.437  1.00 92.12           O  
ATOM   1941  CG  ASN A 253     -13.932  13.654  13.308  1.00 92.12           C  
ATOM   1942  ND2 ASN A 253     -14.623  13.484  14.407  1.00 92.12           N  
ATOM   1943  OD1 ASN A 253     -13.393  14.727  13.079  1.00 92.12           O  
ATOM   1944  N   PHE A 254     -11.853  14.617  10.150  1.00 91.19           N  
ATOM   1945  CA  PHE A 254     -10.581  15.333   9.987  1.00 91.19           C  
ATOM   1946  C   PHE A 254     -10.055  15.991  11.270  1.00 91.19           C  
ATOM   1947  CB  PHE A 254     -10.678  16.333   8.820  1.00 91.19           C  
ATOM   1948  O   PHE A 254      -8.906  16.434  11.303  1.00 91.19           O  
ATOM   1949  CG  PHE A 254     -10.701  15.705   7.438  1.00 91.19           C  
ATOM   1950  CD1 PHE A 254      -9.514  15.619   6.682  1.00 91.19           C  
ATOM   1951  CD2 PHE A 254     -11.896  15.182   6.910  1.00 91.19           C  
ATOM   1952  CE1 PHE A 254      -9.509  14.956   5.443  1.00 91.19           C  
ATOM   1953  CE2 PHE A 254     -11.893  14.537   5.661  1.00 91.19           C  
ATOM   1954  CZ  PHE A 254     -10.698  14.408   4.936  1.00 91.19           C  
ATOM   1955  N   ALA A 255     -10.818  15.982  12.370  1.00 90.75           N  
ATOM   1956  CA  ALA A 255     -10.330  16.464  13.658  1.00 90.75           C  
ATOM   1957  C   ALA A 255      -9.143  15.651  14.208  1.00 90.75           C  
ATOM   1958  CB  ALA A 255     -11.481  16.517  14.667  1.00 90.75           C  
ATOM   1959  O   ALA A 255      -8.445  16.162  15.083  1.00 90.75           O  
ATOM   1960  N   VAL A 256      -8.854  14.447  13.685  1.00 92.25           N  
ATOM   1961  CA  VAL A 256      -7.618  13.714  14.033  1.00 92.25           C  
ATOM   1962  C   VAL A 256      -6.358  14.543  13.760  1.00 92.25           C  
ATOM   1963  CB  VAL A 256      -7.492  12.361  13.310  1.00 92.25           C  
ATOM   1964  O   VAL A 256      -5.413  14.488  14.543  1.00 92.25           O  
ATOM   1965  CG1 VAL A 256      -8.623  11.396  13.658  1.00 92.25           C  
ATOM   1966  CG2 VAL A 256      -7.464  12.490  11.795  1.00 92.25           C  
ATOM   1967  N   PHE A 257      -6.373  15.396  12.727  1.00 93.69           N  
ATOM   1968  CA  PHE A 257      -5.245  16.259  12.366  1.00 93.69           C  
ATOM   1969  C   PHE A 257      -5.048  17.448  13.319  1.00 93.69           C  
ATOM   1970  CB  PHE A 257      -5.406  16.744  10.920  1.00 93.69           C  
ATOM   1971  O   PHE A 257      -4.013  18.116  13.272  1.00 93.69           O  
ATOM   1972  CG  PHE A 257      -5.296  15.648   9.881  1.00 93.69           C  
ATOM   1973  CD1 PHE A 257      -4.057  15.016   9.668  1.00 93.69           C  
ATOM   1974  CD2 PHE A 257      -6.407  15.284   9.099  1.00 93.69           C  
ATOM   1975  CE1 PHE A 257      -3.928  14.021   8.686  1.00 93.69           C  
ATOM   1976  CE2 PHE A 257      -6.271  14.301   8.103  1.00 93.69           C  
ATOM   1977  CZ  PHE A 257      -5.037  13.660   7.903  1.00 93.69           C  
ATOM   1978  N   LYS A 258      -5.998  17.708  14.231  1.00 92.25           N  
ATOM   1979  CA  LYS A 258      -5.789  18.674  15.322  1.00 92.25           C  
ATOM   1980  C   LYS A 258      -4.728  18.177  16.308  1.00 92.25           C  
ATOM   1981  CB  LYS A 258      -7.101  18.984  16.059  1.00 92.25           C  
ATOM   1982  O   LYS A 258      -4.071  18.989  16.958  1.00 92.25           O  
ATOM   1983  CG  LYS A 258      -8.154  19.656  15.165  1.00 92.25           C  
ATOM   1984  CD  LYS A 258      -9.400  20.032  15.981  1.00 92.25           C  
ATOM   1985  CE  LYS A 258     -10.432  20.735  15.088  1.00 92.25           C  
ATOM   1986  NZ  LYS A 258     -11.636  21.163  15.849  1.00 92.25           N  
ATOM   1987  N   ASN A 259      -4.533  16.858  16.421  1.00 94.44           N  
ATOM   1988  CA  ASN A 259      -3.431  16.311  17.199  1.00 94.44           C  
ATOM   1989  C   ASN A 259      -2.124  16.432  16.398  1.00 94.44           C  
ATOM   1990  CB  ASN A 259      -3.751  14.874  17.645  1.00 94.44           C  
ATOM   1991  O   ASN A 259      -1.905  15.720  15.420  1.00 94.44           O  
ATOM   1992  CG  ASN A 259      -2.685  14.363  18.597  1.00 94.44           C  
ATOM   1993  ND2 ASN A 259      -3.054  13.919  19.773  1.00 94.44           N  
ATOM   1994  OD1 ASN A 259      -1.498  14.416  18.316  1.00 94.44           O  
ATOM   1995  N   LYS A 260      -1.225  17.314  16.850  1.00 93.38           N  
ATOM   1996  CA  LYS A 260       0.056  17.580  16.176  1.00 93.38           C  
ATOM   1997  C   LYS A 260       0.901  16.317  15.972  1.00 93.38           C  
ATOM   1998  CB  LYS A 260       0.866  18.630  16.958  1.00 93.38           C  
ATOM   1999  O   LYS A 260       1.538  16.183  14.934  1.00 93.38           O  
ATOM   2000  CG  LYS A 260       0.195  20.014  16.998  1.00 93.38           C  
ATOM   2001  CD  LYS A 260       1.108  21.054  17.668  1.00 93.38           C  
ATOM   2002  CE  LYS A 260       0.427  22.431  17.691  1.00 93.38           C  
ATOM   2003  NZ  LYS A 260       1.304  23.489  18.261  1.00 93.38           N  
ATOM   2004  N   GLN A 261       0.914  15.397  16.939  1.00 93.69           N  
ATOM   2005  CA  GLN A 261       1.699  14.162  16.853  1.00 93.69           C  
ATOM   2006  C   GLN A 261       1.091  13.162  15.864  1.00 93.69           C  
ATOM   2007  CB  GLN A 261       1.841  13.543  18.254  1.00 93.69           C  
ATOM   2008  O   GLN A 261       1.837  12.484  15.158  1.00 93.69           O  
ATOM   2009  CG  GLN A 261       2.775  14.331  19.179  1.00 93.69           C  
ATOM   2010  CD  GLN A 261       4.195  14.366  18.632  1.00 93.69           C  
ATOM   2011  NE2 GLN A 261       4.740  15.528  18.342  1.00 93.69           N  
ATOM   2012  OE1 GLN A 261       4.830  13.341  18.433  1.00 93.69           O  
ATOM   2013  N   PHE A 262      -0.241  13.123  15.750  1.00 94.75           N  
ATOM   2014  CA  PHE A 262      -0.905  12.369  14.688  1.00 94.75           C  
ATOM   2015  C   PHE A 262      -0.498  12.910  13.309  1.00 94.75           C  
ATOM   2016  CB  PHE A 262      -2.428  12.392  14.884  1.00 94.75           C  
ATOM   2017  O   PHE A 262       0.009  12.156  12.482  1.00 94.75           O  
ATOM   2018  CG  PHE A 262      -3.178  11.598  13.834  1.00 94.75           C  
ATOM   2019  CD1 PHE A 262      -3.652  12.230  12.668  1.00 94.75           C  
ATOM   2020  CD2 PHE A 262      -3.367  10.215  13.999  1.00 94.75           C  
ATOM   2021  CE1 PHE A 262      -4.300  11.476  11.674  1.00 94.75           C  
ATOM   2022  CE2 PHE A 262      -3.993   9.459  12.993  1.00 94.75           C  
ATOM   2023  CZ  PHE A 262      -4.469  10.091  11.834  1.00 94.75           C  
ATOM   2024  N   THR A 263      -0.625  14.223  13.093  1.00 94.69           N  
ATOM   2025  CA  THR A 263      -0.296  14.881  11.816  1.00 94.69           C  
ATOM   2026  C   THR A 263       1.157  14.674  11.403  1.00 94.69           C  
ATOM   2027  CB  THR A 263      -0.610  16.381  11.897  1.00 94.69           C  
ATOM   2028  O   THR A 263       1.414  14.266  10.274  1.00 94.69           O  
ATOM   2029  CG2 THR A 263      -0.401  17.117  10.576  1.00 94.69           C  
ATOM   2030  OG1 THR A 263      -1.967  16.498  12.237  1.00 94.69           O  
ATOM   2031  N   VAL A 264       2.110  14.891  12.317  1.00 92.94           N  
ATOM   2032  CA  VAL A 264       3.540  14.661  12.053  1.00 92.94           C  
ATOM   2033  C   VAL A 264       3.794  13.215  11.633  1.00 92.94           C  
ATOM   2034  CB  VAL A 264       4.384  15.028  13.289  1.00 92.94           C  
ATOM   2035  O   VAL A 264       4.484  12.978  10.646  1.00 92.94           O  
ATOM   2036  CG1 VAL A 264       5.829  14.518  13.225  1.00 92.94           C  
ATOM   2037  CG2 VAL A 264       4.450  16.552  13.453  1.00 92.94           C  
ATOM   2038  N   GLY A 265       3.222  12.242  12.344  1.00 94.06           N  
ATOM   2039  CA  GLY A 265       3.438  10.843  11.997  1.00 94.06           C  
ATOM   2040  C   GLY A 265       2.788  10.435  10.671  1.00 94.06           C  
ATOM   2041  O   GLY A 265       3.411   9.707   9.909  1.00 94.06           O  
ATOM   2042  N   ILE A 266       1.608  10.968  10.328  1.00 94.81           N  
ATOM   2043  CA  ILE A 266       1.000  10.771   8.999  1.00 94.81           C  
ATOM   2044  C   ILE A 266       1.892  11.326   7.882  1.00 94.81           C  
ATOM   2045  CB  ILE A 266      -0.406  11.409   8.945  1.00 94.81           C  
ATOM   2046  O   ILE A 266       2.063  10.658   6.863  1.00 94.81           O  
ATOM   2047  CG1 ILE A 266      -1.423  10.672   9.836  1.00 94.81           C  
ATOM   2048  CG2 ILE A 266      -0.955  11.484   7.511  1.00 94.81           C  
ATOM   2049  CD1 ILE A 266      -1.809   9.261   9.388  1.00 94.81           C  
ATOM   2050  N   ILE A 267       2.490  12.508   8.073  1.00 93.19           N  
ATOM   2051  CA  ILE A 267       3.435  13.093   7.109  1.00 93.19           C  
ATOM   2052  C   ILE A 267       4.647  12.173   6.936  1.00 93.19           C  
ATOM   2053  CB  ILE A 267       3.844  14.525   7.529  1.00 93.19           C  
ATOM   2054  O   ILE A 267       4.978  11.817   5.809  1.00 93.19           O  
ATOM   2055  CG1 ILE A 267       2.636  15.482   7.392  1.00 93.19           C  
ATOM   2056  CG2 ILE A 267       5.025  15.045   6.684  1.00 93.19           C  
ATOM   2057  CD1 ILE A 267       2.840  16.839   8.078  1.00 93.19           C  
ATOM   2058  N   ILE A 268       5.267  11.726   8.036  1.00 92.31           N  
ATOM   2059  CA  ILE A 268       6.413  10.803   7.987  1.00 92.31           C  
ATOM   2060  C   ILE A 268       6.039   9.513   7.251  1.00 92.31           C  
ATOM   2061  CB  ILE A 268       6.934  10.499   9.409  1.00 92.31           C  
ATOM   2062  O   ILE A 268       6.792   9.065   6.389  1.00 92.31           O  
ATOM   2063  CG1 ILE A 268       7.541  11.767  10.045  1.00 92.31           C  
ATOM   2064  CG2 ILE A 268       7.993   9.377   9.398  1.00 92.31           C  
ATOM   2065  CD1 ILE A 268       7.714  11.641  11.560  1.00 92.31           C  
ATOM   2066  N   MET A 269       4.876   8.924   7.544  1.00 92.56           N  
ATOM   2067  CA  MET A 269       4.404   7.711   6.869  1.00 92.56           C  
ATOM   2068  C   MET A 269       4.182   7.935   5.369  1.00 92.56           C  
ATOM   2069  CB  MET A 269       3.106   7.206   7.509  1.00 92.56           C  
ATOM   2070  O   MET A 269       4.610   7.106   4.573  1.00 92.56           O  
ATOM   2071  CG  MET A 269       3.323   6.614   8.905  1.00 92.56           C  
ATOM   2072  SD  MET A 269       1.811   5.974   9.673  1.00 92.56           S  
ATOM   2073  CE  MET A 269       1.580   4.505   8.631  1.00 92.56           C  
ATOM   2074  N   GLY A 270       3.564   9.052   4.973  1.00 92.56           N  
ATOM   2075  CA  GLY A 270       3.353   9.391   3.563  1.00 92.56           C  
ATOM   2076  C   GLY A 270       4.669   9.574   2.803  1.00 92.56           C  
ATOM   2077  O   GLY A 270       4.871   8.966   1.756  1.00 92.56           O  
ATOM   2078  N   VAL A 271       5.606  10.343   3.359  1.00 90.25           N  
ATOM   2079  CA  VAL A 271       6.932  10.569   2.757  1.00 90.25           C  
ATOM   2080  C   VAL A 271       7.743   9.264   2.697  1.00 90.25           C  
ATOM   2081  CB  VAL A 271       7.673  11.668   3.543  1.00 90.25           C  
ATOM   2082  O   VAL A 271       8.380   8.968   1.686  1.00 90.25           O  
ATOM   2083  CG1 VAL A 271       9.065  11.956   2.990  1.00 90.25           C  
ATOM   2084  CG2 VAL A 271       6.939  13.018   3.477  1.00 90.25           C  
ATOM   2085  N   THR A 272       7.670   8.436   3.744  1.00 89.38           N  
ATOM   2086  CA  THR A 272       8.296   7.103   3.765  1.00 89.38           C  
ATOM   2087  C   THR A 272       7.704   6.188   2.692  1.00 89.38           C  
ATOM   2088  CB  THR A 272       8.165   6.446   5.147  1.00 89.38           C  
ATOM   2089  O   THR A 272       8.460   5.484   2.029  1.00 89.38           O  
ATOM   2090  CG2 THR A 272       8.847   5.080   5.231  1.00 89.38           C  
ATOM   2091  OG1 THR A 272       8.771   7.269   6.120  1.00 89.38           O  
ATOM   2092  N   MET A 273       6.387   6.232   2.461  1.00 88.75           N  
ATOM   2093  CA  MET A 273       5.739   5.460   1.393  1.00 88.75           C  
ATOM   2094  C   MET A 273       6.221   5.861   0.001  1.00 88.75           C  
ATOM   2095  CB  MET A 273       4.213   5.601   1.459  1.00 88.75           C  
ATOM   2096  O   MET A 273       6.522   4.985  -0.804  1.00 88.75           O  
ATOM   2097  CG  MET A 273       3.619   4.660   2.496  1.00 88.75           C  
ATOM   2098  SD  MET A 273       3.784   2.908   2.078  1.00 88.75           S  
ATOM   2099  CE  MET A 273       3.974   2.186   3.720  1.00 88.75           C  
ATOM   2100  N   VAL A 274       6.367   7.162  -0.276  1.00 88.81           N  
ATOM   2101  CA  VAL A 274       6.936   7.636  -1.553  1.00 88.81           C  
ATOM   2102  C   VAL A 274       8.352   7.080  -1.757  1.00 88.81           C  
ATOM   2103  CB  VAL A 274       6.953   9.177  -1.616  1.00 88.81           C  
ATOM   2104  O   VAL A 274       8.678   6.596  -2.838  1.00 88.81           O  
ATOM   2105  CG1 VAL A 274       7.648   9.700  -2.883  1.00 88.81           C  
ATOM   2106  CG2 VAL A 274       5.545   9.775  -1.602  1.00 88.81           C  
ATOM   2107  N   SER A 275       9.184   7.101  -0.709  1.00 85.81           N  
ATOM   2108  CA  SER A 275      10.546   6.547  -0.753  1.00 85.81           C  
ATOM   2109  C   SER A 275      10.568   5.025  -0.963  1.00 85.81           C  
ATOM   2110  CB  SER A 275      11.279   6.914   0.541  1.00 85.81           C  
ATOM   2111  O   SER A 275      11.394   4.513  -1.723  1.00 85.81           O  
ATOM   2112  OG  SER A 275      12.596   6.396   0.544  1.00 85.81           O  
ATOM   2113  N   MET A 276       9.662   4.291  -0.311  1.00 85.75           N  
ATOM   2114  CA  MET A 276       9.549   2.833  -0.424  1.00 85.75           C  
ATOM   2115  C   MET A 276       9.188   2.411  -1.852  1.00 85.75           C  
ATOM   2116  CB  MET A 276       8.501   2.340   0.585  1.00 85.75           C  
ATOM   2117  O   MET A 276       9.915   1.630  -2.472  1.00 85.75           O  
ATOM   2118  CG  MET A 276       8.425   0.813   0.677  1.00 85.75           C  
ATOM   2119  SD  MET A 276       7.200   0.263   1.895  1.00 85.75           S  
ATOM   2120  CE  MET A 276       5.791   0.051   0.769  1.00 85.75           C  
ATOM   2121  N   ILE A 277       8.129   3.009  -2.400  1.00 79.69           N  
ATOM   2122  CA  ILE A 277       7.626   2.693  -3.738  1.00 79.69           C  
ATOM   2123  C   ILE A 277       8.645   3.016  -4.833  1.00 79.69           C  
ATOM   2124  CB  ILE A 277       6.278   3.405  -3.944  1.00 79.69           C  
ATOM   2125  O   ILE A 277       8.723   2.288  -5.821  1.00 79.69           O  
ATOM   2126  CG1 ILE A 277       5.217   2.674  -3.080  1.00 79.69           C  
ATOM   2127  CG2 ILE A 277       5.885   3.487  -5.423  1.00 79.69           C  
ATOM   2128  CD1 ILE A 277       3.762   2.906  -3.480  1.00 79.69           C  
ATOM   2129  N   GLY A 278       9.472   4.052  -4.660  1.00 76.69           N  
ATOM   2130  CA  GLY A 278      10.550   4.355  -5.605  1.00 76.69           C  
ATOM   2131  C   GLY A 278      11.531   3.214  -5.786  1.00 76.69           C  
ATOM   2132  O   GLY A 278      11.782   2.795  -6.913  1.00 76.69           O  
ATOM   2133  N   SER A 279      12.029   2.657  -4.683  1.00 81.12           N  
ATOM   2134  CA  SER A 279      12.908   1.489  -4.750  1.00 81.12           C  
ATOM   2135  C   SER A 279      12.195   0.244  -5.279  1.00 81.12           C  
ATOM   2136  CB  SER A 279      13.567   1.209  -3.396  1.00 81.12           C  
ATOM   2137  O   SER A 279      12.768  -0.467  -6.096  1.00 81.12           O  
ATOM   2138  OG  SER A 279      12.694   1.357  -2.281  1.00 81.12           O  
ATOM   2139  N   GLU A 280      10.950  -0.002  -4.868  1.00 81.50           N  
ATOM   2140  CA  GLU A 280      10.186  -1.178  -5.309  1.00 81.50           C  
ATOM   2141  C   GLU A 280       9.812  -1.131  -6.791  1.00 81.50           C  
ATOM   2142  CB  GLU A 280       8.913  -1.314  -4.466  1.00 81.50           C  
ATOM   2143  O   GLU A 280       9.702  -2.176  -7.421  1.00 81.50           O  
ATOM   2144  CG  GLU A 280       9.236  -1.876  -3.078  1.00 81.50           C  
ATOM   2145  CD  GLU A 280       8.014  -1.992  -2.159  1.00 81.50           C  
ATOM   2146  OE1 GLU A 280       8.239  -2.295  -0.966  1.00 81.50           O  
ATOM   2147  OE2 GLU A 280       6.877  -1.757  -2.626  1.00 81.50           O  
ATOM   2148  N   THR A 281       9.653   0.064  -7.363  1.00 80.31           N  
ATOM   2149  CA  THR A 281       9.345   0.236  -8.787  1.00 80.31           C  
ATOM   2150  C   THR A 281      10.613   0.213  -9.634  1.00 80.31           C  
ATOM   2151  CB  THR A 281       8.577   1.542  -9.033  1.00 80.31           C  
ATOM   2152  O   THR A 281      10.655  -0.462 -10.657  1.00 80.31           O  
ATOM   2153  CG2 THR A 281       8.097   1.680 -10.478  1.00 80.31           C  
ATOM   2154  OG1 THR A 281       7.432   1.604  -8.216  1.00 80.31           O  
ATOM   2155  N   ILE A 282      11.659   0.940  -9.226  1.00 85.94           N  
ATOM   2156  CA  ILE A 282      12.854   1.133 -10.058  1.00 85.94           C  
ATOM   2157  C   ILE A 282      13.768  -0.096 -10.041  1.00 85.94           C  
ATOM   2158  CB  ILE A 282      13.598   2.431  -9.661  1.00 85.94           C  
ATOM   2159  O   ILE A 282      14.268  -0.483 -11.095  1.00 85.94           O  
ATOM   2160  CG1 ILE A 282      12.721   3.667  -9.979  1.00 85.94           C  
ATOM   2161  CG2 ILE A 282      14.925   2.510 -10.430  1.00 85.94           C  
ATOM   2162  CD1 ILE A 282      13.299   5.003  -9.490  1.00 85.94           C  
ATOM   2163  N   LEU A 283      13.986  -0.736  -8.886  1.00 88.81           N  
ATOM   2164  CA  LEU A 283      14.945  -1.844  -8.784  1.00 88.81           C  
ATOM   2165  C   LEU A 283      14.589  -3.049  -9.669  1.00 88.81           C  
ATOM   2166  CB  LEU A 283      15.133  -2.288  -7.326  1.00 88.81           C  
ATOM   2167  O   LEU A 283      15.499  -3.571 -10.316  1.00 88.81           O  
ATOM   2168  CG  LEU A 283      15.839  -1.265  -6.425  1.00 88.81           C  
ATOM   2169  CD1 LEU A 283      15.785  -1.769  -4.985  1.00 88.81           C  
ATOM   2170  CD2 LEU A 283      17.305  -1.074  -6.807  1.00 88.81           C  
ATOM   2171  N   PRO A 284      13.318  -3.499  -9.772  1.00 84.38           N  
ATOM   2172  CA  PRO A 284      12.982  -4.559 -10.711  1.00 84.38           C  
ATOM   2173  C   PRO A 284      13.303  -4.203 -12.158  1.00 84.38           C  
ATOM   2174  CB  PRO A 284      11.483  -4.829 -10.560  1.00 84.38           C  
ATOM   2175  O   PRO A 284      13.865  -5.022 -12.881  1.00 84.38           O  
ATOM   2176  CG  PRO A 284      11.150  -4.310  -9.174  1.00 84.38           C  
ATOM   2177  CD  PRO A 284      12.157  -3.177  -8.953  1.00 84.38           C  
ATOM   2178  N   ILE A 285      12.973  -2.973 -12.558  1.00 84.06           N  
ATOM   2179  CA  ILE A 285      13.191  -2.470 -13.915  1.00 84.06           C  
ATOM   2180  C   ILE A 285      14.697  -2.375 -14.192  1.00 84.06           C  
ATOM   2181  CB  ILE A 285      12.459  -1.120 -14.109  1.00 84.06           C  
ATOM   2182  O   ILE A 285      15.144  -2.794 -15.254  1.00 84.06           O  
ATOM   2183  CG1 ILE A 285      10.946  -1.241 -13.807  1.00 84.06           C  
ATOM   2184  CG2 ILE A 285      12.601  -0.610 -15.551  1.00 84.06           C  
ATOM   2185  CD1 ILE A 285      10.202   0.101 -13.835  1.00 84.06           C  
ATOM   2186  N   PHE A 286      15.493  -1.926 -13.219  1.00 88.31           N  
ATOM   2187  CA  PHE A 286      16.954  -1.897 -13.299  1.00 88.31           C  
ATOM   2188  C   PHE A 286      17.543  -3.299 -13.522  1.00 88.31           C  
ATOM   2189  CB  PHE A 286      17.494  -1.254 -12.015  1.00 88.31           C  
ATOM   2190  O   PHE A 286      18.304  -3.513 -14.463  1.00 88.31           O  
ATOM   2191  CG  PHE A 286      18.994  -1.063 -11.999  1.00 88.31           C  
ATOM   2192  CD1 PHE A 286      19.849  -2.103 -11.581  1.00 88.31           C  
ATOM   2193  CD2 PHE A 286      19.536   0.175 -12.385  1.00 88.31           C  
ATOM   2194  CE1 PHE A 286      21.240  -1.900 -11.556  1.00 88.31           C  
ATOM   2195  CE2 PHE A 286      20.923   0.381 -12.344  1.00 88.31           C  
ATOM   2196  CZ  PHE A 286      21.771  -0.656 -11.930  1.00 88.31           C  
ATOM   2197  N   VAL A 287      17.144  -4.283 -12.708  1.00 89.06           N  
ATOM   2198  CA  VAL A 287      17.638  -5.667 -12.823  1.00 89.06           C  
ATOM   2199  C   VAL A 287      17.232  -6.308 -14.157  1.00 89.06           C  
ATOM   2200  CB  VAL A 287      17.160  -6.510 -11.621  1.00 89.06           C  
ATOM   2201  O   VAL A 287      18.028  -7.020 -14.765  1.00 89.06           O  
ATOM   2202  CG1 VAL A 287      17.502  -7.998 -11.763  1.00 89.06           C  
ATOM   2203  CG2 VAL A 287      17.814  -6.032 -10.319  1.00 89.06           C  
ATOM   2204  N   GLN A 288      16.016  -6.050 -14.635  1.00 83.75           N  
ATOM   2205  CA  GLN A 288      15.516  -6.651 -15.874  1.00 83.75           C  
ATOM   2206  C   GLN A 288      16.083  -5.971 -17.125  1.00 83.75           C  
ATOM   2207  CB  GLN A 288      13.981  -6.629 -15.875  1.00 83.75           C  
ATOM   2208  O   GLN A 288      16.596  -6.644 -18.017  1.00 83.75           O  
ATOM   2209  CG  GLN A 288      13.414  -7.603 -14.833  1.00 83.75           C  
ATOM   2210  CD  GLN A 288      11.904  -7.480 -14.686  1.00 83.75           C  
ATOM   2211  NE2 GLN A 288      11.402  -7.265 -13.489  1.00 83.75           N  
ATOM   2212  OE1 GLN A 288      11.138  -7.604 -15.627  1.00 83.75           O  
ATOM   2213  N   ASN A 289      16.023  -4.641 -17.190  1.00 86.00           N  
ATOM   2214  CA  ASN A 289      16.352  -3.899 -18.405  1.00 86.00           C  
ATOM   2215  C   ASN A 289      17.843  -3.589 -18.527  1.00 86.00           C  
ATOM   2216  CB  ASN A 289      15.529  -2.603 -18.470  1.00 86.00           C  
ATOM   2217  O   ASN A 289      18.363  -3.650 -19.636  1.00 86.00           O  
ATOM   2218  CG  ASN A 289      14.038  -2.827 -18.633  1.00 86.00           C  
ATOM   2219  ND2 ASN A 289      13.256  -1.781 -18.525  1.00 86.00           N  
ATOM   2220  OD1 ASN A 289      13.543  -3.910 -18.890  1.00 86.00           O  
ATOM   2221  N   LEU A 290      18.512  -3.249 -17.418  1.00 86.75           N  
ATOM   2222  CA  LEU A 290      19.919  -2.842 -17.436  1.00 86.75           C  
ATOM   2223  C   LEU A 290      20.861  -4.025 -17.204  1.00 86.75           C  
ATOM   2224  CB  LEU A 290      20.155  -1.742 -16.390  1.00 86.75           C  
ATOM   2225  O   LEU A 290      21.826  -4.194 -17.935  1.00 86.75           O  
ATOM   2226  CG  LEU A 290      21.448  -0.968 -16.682  1.00 86.75           C  
ATOM   2227  CD1 LEU A 290      21.220   0.084 -17.768  1.00 86.75           C  
ATOM   2228  CD2 LEU A 290      21.922  -0.263 -15.426  1.00 86.75           C  
ATOM   2229  N   LEU A 291      20.562  -4.876 -16.216  1.00 87.75           N  
ATOM   2230  CA  LEU A 291      21.377  -6.070 -15.945  1.00 87.75           C  
ATOM   2231  C   LEU A 291      20.994  -7.273 -16.824  1.00 87.75           C  
ATOM   2232  CB  LEU A 291      21.357  -6.433 -14.448  1.00 87.75           C  
ATOM   2233  O   LEU A 291      21.579  -8.348 -16.675  1.00 87.75           O  
ATOM   2234  CG  LEU A 291      21.698  -5.297 -13.471  1.00 87.75           C  
ATOM   2235  CD1 LEU A 291      21.692  -5.864 -12.049  1.00 87.75           C  
ATOM   2236  CD2 LEU A 291      23.070  -4.686 -13.742  1.00 87.75           C  
ATOM   2237  N   HIS A 292      20.000  -7.107 -17.705  1.00 86.62           N  
ATOM   2238  CA  HIS A 292      19.502  -8.128 -18.632  1.00 86.62           C  
ATOM   2239  C   HIS A 292      19.135  -9.459 -17.948  1.00 86.62           C  
ATOM   2240  CB  HIS A 292      20.477  -8.271 -19.811  1.00 86.62           C  
ATOM   2241  O   HIS A 292      19.397 -10.542 -18.476  1.00 86.62           O  
ATOM   2242  CG  HIS A 292      20.732  -6.974 -20.538  1.00 86.62           C  
ATOM   2243  CD2 HIS A 292      21.945  -6.375 -20.749  1.00 86.62           C  
ATOM   2244  ND1 HIS A 292      19.775  -6.154 -21.094  1.00 86.62           N  
ATOM   2245  CE1 HIS A 292      20.399  -5.091 -21.624  1.00 86.62           C  
ATOM   2246  NE2 HIS A 292      21.724  -5.197 -21.468  1.00 86.62           N  
ATOM   2247  N   ARG A 293      18.549  -9.392 -16.745  1.00 86.12           N  
ATOM   2248  CA  ARG A 293      18.116 -10.567 -15.970  1.00 86.12           C  
ATOM   2249  C   ARG A 293      16.632 -10.865 -16.151  1.00 86.12           C  
ATOM   2250  CB  ARG A 293      18.466 -10.390 -14.487  1.00 86.12           C  
ATOM   2251  O   ARG A 293      15.851 -10.022 -16.585  1.00 86.12           O  
ATOM   2252  CG  ARG A 293      19.959 -10.216 -14.186  1.00 86.12           C  
ATOM   2253  CD  ARG A 293      20.761 -11.439 -14.636  1.00 86.12           C  
ATOM   2254  NE  ARG A 293      22.182 -11.304 -14.279  1.00 86.12           N  
ATOM   2255  NH1 ARG A 293      22.727 -13.521 -14.484  1.00 86.12           N  
ATOM   2256  NH2 ARG A 293      24.313 -12.033 -13.962  1.00 86.12           N  
ATOM   2257  CZ  ARG A 293      23.065 -12.284 -14.241  1.00 86.12           C  
ATOM   2258  N   SER A 294      16.232 -12.081 -15.791  1.00 81.56           N  
ATOM   2259  CA  SER A 294      14.831 -12.493 -15.870  1.00 81.56           C  
ATOM   2260  C   SER A 294      13.963 -11.807 -14.800  1.00 81.56           C  
ATOM   2261  CB  SER A 294      14.735 -14.019 -15.781  1.00 81.56           C  
ATOM   2262  O   SER A 294      14.452 -11.327 -13.773  1.00 81.56           O  
ATOM   2263  OG  SER A 294      15.040 -14.460 -14.475  1.00 81.56           O  
ATOM   2264  N   ALA A 295      12.640 -11.802 -15.000  1.00 71.69           N  
ATOM   2265  CA  ALA A 295      11.690 -11.337 -13.984  1.00 71.69           C  
ATOM   2266  C   ALA A 295      11.771 -12.164 -12.682  1.00 71.69           C  
ATOM   2267  CB  ALA A 295      10.281 -11.381 -14.585  1.00 71.69           C  
ATOM   2268  O   ALA A 295      11.595 -11.616 -11.592  1.00 71.69           O  
ATOM   2269  N   LEU A 296      12.090 -13.461 -12.785  1.00 77.50           N  
ATOM   2270  CA  LEU A 296      12.312 -14.333 -11.631  1.00 77.50           C  
ATOM   2271  C   LEU A 296      13.546 -13.893 -10.832  1.00 77.50           C  
ATOM   2272  CB  LEU A 296      12.431 -15.790 -12.117  1.00 77.50           C  
ATOM   2273  O   LEU A 296      13.449 -13.726  -9.619  1.00 77.50           O  
ATOM   2274  CG  LEU A 296      12.691 -16.810 -10.991  1.00 77.50           C  
ATOM   2275  CD1 LEU A 296      11.548 -16.855  -9.972  1.00 77.50           C  
ATOM   2276  CD2 LEU A 296      12.860 -18.205 -11.590  1.00 77.50           C  
ATOM   2277  N   ASP A 297      14.672 -13.631 -11.500  1.00 81.50           N  
ATOM   2278  CA  ASP A 297      15.898 -13.145 -10.847  1.00 81.50           C  
ATOM   2279  C   ASP A 297      15.668 -11.807 -10.139  1.00 81.50           C  
ATOM   2280  CB  ASP A 297      17.008 -12.926 -11.880  1.00 81.50           C  
ATOM   2281  O   ASP A 297      16.154 -11.575  -9.030  1.00 81.50           O  
ATOM   2282  CG  ASP A 297      17.461 -14.199 -12.580  1.00 81.50           C  
ATOM   2283  OD1 ASP A 297      17.586 -15.232 -11.895  1.00 81.50           O  
ATOM   2284  OD2 ASP A 297      17.660 -14.112 -13.817  1.00 81.50           O  
ATOM   2285  N   SER A 298      14.893 -10.925 -10.769  1.00 82.56           N  
ATOM   2286  CA  SER A 298      14.480  -9.649 -10.192  1.00 82.56           C  
ATOM   2287  C   SER A 298      13.658  -9.839  -8.912  1.00 82.56           C  
ATOM   2288  CB  SER A 298      13.710  -8.883 -11.262  1.00 82.56           C  
ATOM   2289  O   SER A 298      13.979  -9.238  -7.884  1.00 82.56           O  
ATOM   2290  OG  SER A 298      13.181  -7.696 -10.735  1.00 82.56           O  
ATOM   2291  N   GLY A 299      12.659 -10.727  -8.933  1.00 79.50           N  
ATOM   2292  CA  GLY A 299      11.875 -11.084  -7.748  1.00 79.50           C  
ATOM   2293  C   GLY A 299      12.736 -11.689  -6.634  1.00 79.50           C  
ATOM   2294  O   GLY A 299      12.654 -11.257  -5.483  1.00 79.50           O  
ATOM   2295  N   LEU A 300      13.629 -12.622  -6.978  1.00 83.81           N  
ATOM   2296  CA  LEU A 300      14.557 -13.257  -6.036  1.00 83.81           C  
ATOM   2297  C   LEU A 300      15.571 -12.273  -5.438  1.00 83.81           C  
ATOM   2298  CB  LEU A 300      15.295 -14.409  -6.740  1.00 83.81           C  
ATOM   2299  O   LEU A 300      15.949 -12.429  -4.282  1.00 83.81           O  
ATOM   2300  CG  LEU A 300      14.431 -15.643  -7.054  1.00 83.81           C  
ATOM   2301  CD1 LEU A 300      15.268 -16.651  -7.842  1.00 83.81           C  
ATOM   2302  CD2 LEU A 300      13.920 -16.334  -5.786  1.00 83.81           C  
ATOM   2303  N   THR A 301      15.975 -11.241  -6.181  1.00 88.69           N  
ATOM   2304  CA  THR A 301      16.867 -10.179  -5.682  1.00 88.69           C  
ATOM   2305  C   THR A 301      16.196  -9.360  -4.573  1.00 88.69           C  
ATOM   2306  CB  THR A 301      17.310  -9.264  -6.838  1.00 88.69           C  
ATOM   2307  O   THR A 301      16.845  -8.970  -3.604  1.00 88.69           O  
ATOM   2308  CG2 THR A 301      18.256  -8.143  -6.405  1.00 88.69           C  
ATOM   2309  OG1 THR A 301      18.013 -10.016  -7.802  1.00 88.69           O  
ATOM   2310  N   LEU A 302      14.886  -9.121  -4.676  1.00 87.94           N  
ATOM   2311  CA  LEU A 302      14.132  -8.315  -3.708  1.00 87.94           C  
ATOM   2312  C   LEU A 302      13.540  -9.138  -2.555  1.00 87.94           C  
ATOM   2313  CB  LEU A 302      13.043  -7.533  -4.455  1.00 87.94           C  
ATOM   2314  O   LEU A 302      13.308  -8.603  -1.467  1.00 87.94           O  
ATOM   2315  CG  LEU A 302      13.582  -6.580  -5.536  1.00 87.94           C  
ATOM   2316  CD1 LEU A 302      12.411  -5.857  -6.181  1.00 87.94           C  
ATOM   2317  CD2 LEU A 302      14.537  -5.511  -5.002  1.00 87.94           C  
ATOM   2318  N   LEU A 303      13.327 -10.440  -2.757  1.00 88.00           N  
ATOM   2319  CA  LEU A 303      12.726 -11.340  -1.772  1.00 88.00           C  
ATOM   2320  C   LEU A 303      13.429 -11.325  -0.394  1.00 88.00           C  
ATOM   2321  CB  LEU A 303      12.632 -12.747  -2.394  1.00 88.00           C  
ATOM   2322  O   LEU A 303      12.717 -11.236   0.613  1.00 88.00           O  
ATOM   2323  CG  LEU A 303      11.969 -13.799  -1.491  1.00 88.00           C  
ATOM   2324  CD1 LEU A 303      10.491 -13.482  -1.245  1.00 88.00           C  
ATOM   2325  CD2 LEU A 303      12.071 -15.176  -2.145  1.00 88.00           C  
ATOM   2326  N   PRO A 304      14.777 -11.332  -0.285  1.00 91.31           N  
ATOM   2327  CA  PRO A 304      15.458 -11.211   1.002  1.00 91.31           C  
ATOM   2328  C   PRO A 304      15.050  -9.958   1.776  1.00 91.31           C  
ATOM   2329  CB  PRO A 304      16.957 -11.182   0.682  1.00 91.31           C  
ATOM   2330  O   PRO A 304      14.840 -10.024   2.987  1.00 91.31           O  
ATOM   2331  CG  PRO A 304      17.051 -11.968  -0.620  1.00 91.31           C  
ATOM   2332  CD  PRO A 304      15.758 -11.590  -1.331  1.00 91.31           C  
ATOM   2333  N   GLY A 305      14.881  -8.823   1.090  1.00 92.44           N  
ATOM   2334  CA  GLY A 305      14.479  -7.582   1.741  1.00 92.44           C  
ATOM   2335  C   GLY A 305      13.069  -7.639   2.306  1.00 92.44           C  
ATOM   2336  O   GLY A 305      12.846  -7.190   3.427  1.00 92.44           O  
ATOM   2337  N   ALA A 306      12.139  -8.279   1.603  1.00 90.00           N  
ATOM   2338  CA  ALA A 306      10.788  -8.485   2.109  1.00 90.00           C  
ATOM   2339  C   ALA A 306      10.754  -9.384   3.350  1.00 90.00           C  
ATOM   2340  CB  ALA A 306       9.983  -9.092   0.980  1.00 90.00           C  
ATOM   2341  O   ALA A 306      10.069  -9.078   4.327  1.00 90.00           O  
ATOM   2342  N   ILE A 307      11.542 -10.465   3.343  1.00 92.12           N  
ATOM   2343  CA  ILE A 307      11.705 -11.356   4.499  1.00 92.12           C  
ATOM   2344  C   ILE A 307      12.256 -10.566   5.690  1.00 92.12           C  
ATOM   2345  CB  ILE A 307      12.597 -12.561   4.121  1.00 92.12           C  
ATOM   2346  O   ILE A 307      11.695 -10.617   6.787  1.00 92.12           O  
ATOM   2347  CG1 ILE A 307      11.884 -13.447   3.073  1.00 92.12           C  
ATOM   2348  CG2 ILE A 307      12.926 -13.401   5.365  1.00 92.12           C  
ATOM   2349  CD1 ILE A 307      12.781 -14.534   2.466  1.00 92.12           C  
ATOM   2350  N   VAL A 308      13.310  -9.778   5.469  1.00 95.06           N  
ATOM   2351  CA  VAL A 308      13.890  -8.911   6.498  1.00 95.06           C  
ATOM   2352  C   VAL A 308      12.864  -7.906   7.016  1.00 95.06           C  
ATOM   2353  CB  VAL A 308      15.157  -8.218   5.969  1.00 95.06           C  
ATOM   2354  O   VAL A 308      12.726  -7.779   8.230  1.00 95.06           O  
ATOM   2355  CG1 VAL A 308      15.644  -7.118   6.911  1.00 95.06           C  
ATOM   2356  CG2 VAL A 308      16.299  -9.234   5.842  1.00 95.06           C  
ATOM   2357  N   MET A 309      12.094  -7.248   6.143  1.00 93.44           N  
ATOM   2358  CA  MET A 309      11.032  -6.319   6.542  1.00 93.44           C  
ATOM   2359  C   MET A 309      10.000  -6.999   7.443  1.00 93.44           C  
ATOM   2360  CB  MET A 309      10.313  -5.752   5.307  1.00 93.44           C  
ATOM   2361  O   MET A 309       9.583  -6.423   8.447  1.00 93.44           O  
ATOM   2362  CG  MET A 309       9.380  -4.602   5.695  1.00 93.44           C  
ATOM   2363  SD  MET A 309       8.697  -3.744   4.264  1.00 93.44           S  
ATOM   2364  CE  MET A 309       7.436  -2.717   5.053  1.00 93.44           C  
ATOM   2365  N   ALA A 310       9.609  -8.230   7.118  1.00 90.88           N  
ATOM   2366  CA  ALA A 310       8.632  -9.003   7.874  1.00 90.88           C  
ATOM   2367  C   ALA A 310       9.078  -9.250   9.317  1.00 90.88           C  
ATOM   2368  CB  ALA A 310       8.447 -10.338   7.159  1.00 90.88           C  
ATOM   2369  O   ALA A 310       8.364  -8.937  10.274  1.00 90.88           O  
ATOM   2370  N   PHE A 311      10.290  -9.787   9.470  1.00 93.12           N  
ATOM   2371  CA  PHE A 311      10.866 -10.080  10.776  1.00 93.12           C  
ATOM   2372  C   PHE A 311      11.178  -8.795  11.538  1.00 93.12           C  
ATOM   2373  CB  PHE A 311      12.102 -10.972  10.611  1.00 93.12           C  
ATOM   2374  O   PHE A 311      10.827  -8.678  12.716  1.00 93.12           O  
ATOM   2375  CG  PHE A 311      11.763 -12.411  10.266  1.00 93.12           C  
ATOM   2376  CD1 PHE A 311      11.193 -13.246  11.245  1.00 93.12           C  
ATOM   2377  CD2 PHE A 311      12.030 -12.932   8.987  1.00 93.12           C  
ATOM   2378  CE1 PHE A 311      10.868 -14.580  10.941  1.00 93.12           C  
ATOM   2379  CE2 PHE A 311      11.701 -14.265   8.683  1.00 93.12           C  
ATOM   2380  CZ  PHE A 311      11.114 -15.087   9.655  1.00 93.12           C  
ATOM   2381  N   MET A 312      11.757  -7.801  10.862  1.00 95.31           N  
ATOM   2382  CA  MET A 312      12.085  -6.520  11.475  1.00 95.31           C  
ATOM   2383  C   MET A 312      10.855  -5.708  11.866  1.00 95.31           C  
ATOM   2384  CB  MET A 312      13.040  -5.693  10.607  1.00 95.31           C  
ATOM   2385  O   MET A 312      10.934  -4.948  12.821  1.00 95.31           O  
ATOM   2386  CG  MET A 312      14.466  -6.255  10.638  1.00 95.31           C  
ATOM   2387  SD  MET A 312      15.227  -6.466  12.284  1.00 95.31           S  
ATOM   2388  CE  MET A 312      14.945  -4.840  13.046  1.00 95.31           C  
ATOM   2389  N   SER A 313       9.709  -5.885  11.207  1.00 92.75           N  
ATOM   2390  CA  SER A 313       8.457  -5.231  11.607  1.00 92.75           C  
ATOM   2391  C   SER A 313       7.967  -5.756  12.954  1.00 92.75           C  
ATOM   2392  CB  SER A 313       7.375  -5.439  10.548  1.00 92.75           C  
ATOM   2393  O   SER A 313       7.581  -4.986  13.835  1.00 92.75           O  
ATOM   2394  OG  SER A 313       7.712  -4.735   9.374  1.00 92.75           O  
ATOM   2395  N   MET A 314       8.046  -7.072  13.167  1.00 89.88           N  
ATOM   2396  CA  MET A 314       7.698  -7.678  14.454  1.00 89.88           C  
ATOM   2397  C   MET A 314       8.654  -7.238  15.568  1.00 89.88           C  
ATOM   2398  CB  MET A 314       7.689  -9.205  14.336  1.00 89.88           C  
ATOM   2399  O   MET A 314       8.209  -6.933  16.679  1.00 89.88           O  
ATOM   2400  CG  MET A 314       6.581  -9.718  13.412  1.00 89.88           C  
ATOM   2401  SD  MET A 314       6.464 -11.528  13.359  1.00 89.88           S  
ATOM   2402  CE  MET A 314       7.943 -11.916  12.381  1.00 89.88           C  
ATOM   2403  N   THR A 315       9.961  -7.176  15.289  1.00 92.88           N  
ATOM   2404  CA  THR A 315      10.949  -6.741  16.285  1.00 92.88           C  
ATOM   2405  C   THR A 315      10.866  -5.237  16.542  1.00 92.88           C  
ATOM   2406  CB  THR A 315      12.382  -7.149  15.917  1.00 92.88           C  
ATOM   2407  O   THR A 315      10.902  -4.834  17.704  1.00 92.88           O  
ATOM   2408  CG2 THR A 315      12.553  -8.659  15.756  1.00 92.88           C  
ATOM   2409  OG1 THR A 315      12.760  -6.536  14.722  1.00 92.88           O  
ATOM   2410  N   SER A 316      10.665  -4.397  15.521  1.00 92.50           N  
ATOM   2411  CA  SER A 316      10.536  -2.940  15.670  1.00 92.50           C  
ATOM   2412  C   SER A 316       9.321  -2.564  16.514  1.00 92.50           C  
ATOM   2413  CB  SER A 316      10.495  -2.227  14.313  1.00 92.50           C  
ATOM   2414  O   SER A 316       9.419  -1.697  17.385  1.00 92.50           O  
ATOM   2415  OG  SER A 316       9.272  -2.410  13.641  1.00 92.50           O  
ATOM   2416  N   GLY A 317       8.214  -3.294  16.356  1.00 86.00           N  
ATOM   2417  CA  GLY A 317       7.037  -3.187  17.210  1.00 86.00           C  
ATOM   2418  C   GLY A 317       7.316  -3.485  18.688  1.00 86.00           C  
ATOM   2419  O   GLY A 317       6.769  -2.823  19.566  1.00 86.00           O  
ATOM   2420  N   ALA A 318       8.195  -4.444  18.990  1.00 85.38           N  
ATOM   2421  CA  ALA A 318       8.628  -4.717  20.364  1.00 85.38           C  
ATOM   2422  C   ALA A 318       9.642  -3.675  20.878  1.00 85.38           C  
ATOM   2423  CB  ALA A 318       9.192  -6.141  20.429  1.00 85.38           C  
ATOM   2424  O   ALA A 318       9.590  -3.271  22.041  1.00 85.38           O  
ATOM   2425  N   LEU A 319      10.543  -3.203  20.011  1.00 91.25           N  
ATOM   2426  CA  LEU A 319      11.525  -2.163  20.329  1.00 91.25           C  
ATOM   2427  C   LEU A 319      10.871  -0.809  20.613  1.00 91.25           C  
ATOM   2428  CB  LEU A 319      12.531  -2.027  19.170  1.00 91.25           C  
ATOM   2429  O   LEU A 319      11.430  -0.024  21.386  1.00 91.25           O  
ATOM   2430  CG  LEU A 319      13.496  -3.213  19.009  1.00 91.25           C  
ATOM   2431  CD1 LEU A 319      14.290  -3.043  17.713  1.00 91.25           C  
ATOM   2432  CD2 LEU A 319      14.474  -3.354  20.183  1.00 91.25           C  
ATOM   2433  N   TYR A 320       9.693  -0.550  20.034  1.00 89.00           N  
ATOM   2434  CA  TYR A 320       8.895   0.653  20.274  1.00 89.00           C  
ATOM   2435  C   TYR A 320       8.712   0.929  21.768  1.00 89.00           C  
ATOM   2436  CB  TYR A 320       7.536   0.494  19.582  1.00 89.00           C  
ATOM   2437  O   TYR A 320       8.908   2.060  22.215  1.00 89.00           O  
ATOM   2438  CG  TYR A 320       6.557   1.595  19.923  1.00 89.00           C  
ATOM   2439  CD1 TYR A 320       5.600   1.401  20.936  1.00 89.00           C  
ATOM   2440  CD2 TYR A 320       6.646   2.837  19.277  1.00 89.00           C  
ATOM   2441  CE1 TYR A 320       4.741   2.448  21.312  1.00 89.00           C  
ATOM   2442  CE2 TYR A 320       5.776   3.875  19.634  1.00 89.00           C  
ATOM   2443  OH  TYR A 320       4.027   4.721  21.035  1.00 89.00           O  
ATOM   2444  CZ  TYR A 320       4.825   3.692  20.654  1.00 89.00           C  
ATOM   2445  N   GLU A 321       8.440  -0.105  22.567  1.00 81.88           N  
ATOM   2446  CA  GLU A 321       8.231   0.065  24.004  1.00 81.88           C  
ATOM   2447  C   GLU A 321       9.494   0.496  24.751  1.00 81.88           C  
ATOM   2448  CB  GLU A 321       7.676  -1.231  24.616  1.00 81.88           C  
ATOM   2449  O   GLU A 321       9.412   1.270  25.711  1.00 81.88           O  
ATOM   2450  CG  GLU A 321       6.215  -1.490  24.224  1.00 81.88           C  
ATOM   2451  CD  GLU A 321       5.311  -0.287  24.554  1.00 81.88           C  
ATOM   2452  OE1 GLU A 321       4.418   0.010  23.732  1.00 81.88           O  
ATOM   2453  OE2 GLU A 321       5.605   0.437  25.546  1.00 81.88           O  
ATOM   2454  N   LYS A 322      10.663   0.034  24.296  1.00 86.62           N  
ATOM   2455  CA  LYS A 322      11.955   0.290  24.941  1.00 86.62           C  
ATOM   2456  C   LYS A 322      12.570   1.622  24.517  1.00 86.62           C  
ATOM   2457  CB  LYS A 322      12.884  -0.901  24.655  1.00 86.62           C  
ATOM   2458  O   LYS A 322      13.107   2.345  25.353  1.00 86.62           O  
ATOM   2459  CG  LYS A 322      14.217  -0.792  25.412  1.00 86.62           C  
ATOM   2460  CD  LYS A 322      15.063  -2.059  25.229  1.00 86.62           C  
ATOM   2461  CE  LYS A 322      16.395  -1.912  25.977  1.00 86.62           C  
ATOM   2462  NZ  LYS A 322      17.251  -3.119  25.834  1.00 86.62           N  
ATOM   2463  N   PHE A 323      12.520   1.945  23.228  1.00 89.75           N  
ATOM   2464  CA  PHE A 323      13.250   3.082  22.656  1.00 89.75           C  
ATOM   2465  C   PHE A 323      12.356   4.262  22.264  1.00 89.75           C  
ATOM   2466  CB  PHE A 323      14.098   2.576  21.484  1.00 89.75           C  
ATOM   2467  O   PHE A 323      12.857   5.376  22.085  1.00 89.75           O  
ATOM   2468  CG  PHE A 323      15.185   1.605  21.911  1.00 89.75           C  
ATOM   2469  CD1 PHE A 323      16.299   2.073  22.634  1.00 89.75           C  
ATOM   2470  CD2 PHE A 323      15.092   0.239  21.589  1.00 89.75           C  
ATOM   2471  CE1 PHE A 323      17.323   1.188  23.015  1.00 89.75           C  
ATOM   2472  CE2 PHE A 323      16.123  -0.644  21.962  1.00 89.75           C  
ATOM   2473  CZ  PHE A 323      17.239  -0.170  22.669  1.00 89.75           C  
ATOM   2474  N   GLY A 324      11.042   4.045  22.186  1.00 89.94           N  
ATOM   2475  CA  GLY A 324      10.079   5.029  21.714  1.00 89.94           C  
ATOM   2476  C   GLY A 324      10.162   5.280  20.200  1.00 89.94           C  
ATOM   2477  O   GLY A 324      11.101   4.847  19.529  1.00 89.94           O  
ATOM   2478  N   PRO A 325       9.193   6.025  19.647  1.00 91.69           N  
ATOM   2479  CA  PRO A 325       9.064   6.228  18.204  1.00 91.69           C  
ATOM   2480  C   PRO A 325      10.198   7.057  17.610  1.00 91.69           C  
ATOM   2481  CB  PRO A 325       7.723   6.931  18.011  1.00 91.69           C  
ATOM   2482  O   PRO A 325      10.747   6.683  16.583  1.00 91.69           O  
ATOM   2483  CG  PRO A 325       7.492   7.626  19.356  1.00 91.69           C  
ATOM   2484  CD  PRO A 325       8.115   6.680  20.368  1.00 91.69           C  
ATOM   2485  N   ARG A 326      10.593   8.160  18.264  1.00 94.00           N  
ATOM   2486  CA  ARG A 326      11.578   9.106  17.715  1.00 94.00           C  
ATOM   2487  C   ARG A 326      12.928   8.450  17.423  1.00 94.00           C  
ATOM   2488  CB  ARG A 326      11.728  10.308  18.663  1.00 94.00           C  
ATOM   2489  O   ARG A 326      13.476   8.642  16.347  1.00 94.00           O  
ATOM   2490  CG  ARG A 326      12.688  11.368  18.096  1.00 94.00           C  
ATOM   2491  CD  ARG A 326      12.890  12.504  19.099  1.00 94.00           C  
ATOM   2492  NE  ARG A 326      13.868  13.490  18.609  1.00 94.00           N  
ATOM   2493  NH1 ARG A 326      13.294  15.191  20.036  1.00 94.00           N  
ATOM   2494  NH2 ARG A 326      15.038  15.443  18.672  1.00 94.00           N  
ATOM   2495  CZ  ARG A 326      14.059  14.701  19.103  1.00 94.00           C  
ATOM   2496  N   LYS A 327      13.480   7.689  18.376  1.00 94.81           N  
ATOM   2497  CA  LYS A 327      14.806   7.066  18.212  1.00 94.81           C  
ATOM   2498  C   LYS A 327      14.794   6.026  17.094  1.00 94.81           C  
ATOM   2499  CB  LYS A 327      15.285   6.431  19.525  1.00 94.81           C  
ATOM   2500  O   LYS A 327      15.704   6.014  16.275  1.00 94.81           O  
ATOM   2501  CG  LYS A 327      15.605   7.475  20.603  1.00 94.81           C  
ATOM   2502  CD  LYS A 327      16.188   6.795  21.847  1.00 94.81           C  
ATOM   2503  CE  LYS A 327      16.514   7.838  22.921  1.00 94.81           C  
ATOM   2504  NZ  LYS A 327      17.118   7.212  24.124  1.00 94.81           N  
ATOM   2505  N   LEU A 328      13.753   5.196  17.049  1.00 94.81           N  
ATOM   2506  CA  LEU A 328      13.601   4.173  16.016  1.00 94.81           C  
ATOM   2507  C   LEU A 328      13.377   4.794  14.636  1.00 94.81           C  
ATOM   2508  CB  LEU A 328      12.454   3.228  16.396  1.00 94.81           C  
ATOM   2509  O   LEU A 328      14.019   4.367  13.683  1.00 94.81           O  
ATOM   2510  CG  LEU A 328      12.704   2.437  17.686  1.00 94.81           C  
ATOM   2511  CD1 LEU A 328      11.450   1.659  18.054  1.00 94.81           C  
ATOM   2512  CD2 LEU A 328      13.853   1.436  17.560  1.00 94.81           C  
ATOM   2513  N   ALA A 329      12.569   5.854  14.550  1.00 94.56           N  
ATOM   2514  CA  ALA A 329      12.363   6.610  13.320  1.00 94.56           C  
ATOM   2515  C   ALA A 329      13.662   7.228  12.795  1.00 94.56           C  
ATOM   2516  CB  ALA A 329      11.281   7.668  13.554  1.00 94.56           C  
ATOM   2517  O   ALA A 329      13.968   7.073  11.620  1.00 94.56           O  
ATOM   2518  N   LEU A 330      14.465   7.860  13.657  1.00 95.44           N  
ATOM   2519  CA  LEU A 330      15.744   8.452  13.251  1.00 95.44           C  
ATOM   2520  C   LEU A 330      16.738   7.401  12.749  1.00 95.44           C  
ATOM   2521  CB  LEU A 330      16.343   9.245  14.422  1.00 95.44           C  
ATOM   2522  O   LEU A 330      17.325   7.585  11.688  1.00 95.44           O  
ATOM   2523  CG  LEU A 330      15.604  10.558  14.729  1.00 95.44           C  
ATOM   2524  CD1 LEU A 330      16.152  11.161  16.025  1.00 95.44           C  
ATOM   2525  CD2 LEU A 330      15.773  11.587  13.616  1.00 95.44           C  
ATOM   2526  N   VAL A 331      16.903   6.292  13.477  1.00 96.38           N  
ATOM   2527  CA  VAL A 331      17.791   5.196  13.054  1.00 96.38           C  
ATOM   2528  C   VAL A 331      17.289   4.572  11.754  1.00 96.38           C  
ATOM   2529  CB  VAL A 331      17.918   4.132  14.161  1.00 96.38           C  
ATOM   2530  O   VAL A 331      18.063   4.392  10.819  1.00 96.38           O  
ATOM   2531  CG1 VAL A 331      18.691   2.888  13.701  1.00 96.38           C  
ATOM   2532  CG2 VAL A 331      18.659   4.706  15.377  1.00 96.38           C  
ATOM   2533  N   GLY A 332      15.988   4.288  11.675  1.00 95.75           N  
ATOM   2534  CA  GLY A 332      15.366   3.703  10.496  1.00 95.75           C  
ATOM   2535  C   GLY A 332      15.539   4.586   9.266  1.00 95.75           C  
ATOM   2536  O   GLY A 332      16.094   4.145   8.265  1.00 95.75           O  
ATOM   2537  N   MET A 333      15.157   5.860   9.361  1.00 94.81           N  
ATOM   2538  CA  MET A 333      15.275   6.810   8.254  1.00 94.81           C  
ATOM   2539  C   MET A 333      16.731   7.093   7.871  1.00 94.81           C  
ATOM   2540  CB  MET A 333      14.523   8.112   8.575  1.00 94.81           C  
ATOM   2541  O   MET A 333      17.000   7.255   6.688  1.00 94.81           O  
ATOM   2542  CG  MET A 333      13.004   7.931   8.653  1.00 94.81           C  
ATOM   2543  SD  MET A 333      12.245   7.270   7.146  1.00 94.81           S  
ATOM   2544  CE  MET A 333      11.356   5.872   7.867  1.00 94.81           C  
ATOM   2545  N   ALA A 334      17.685   7.082   8.810  1.00 96.44           N  
ATOM   2546  CA  ALA A 334      19.108   7.197   8.477  1.00 96.44           C  
ATOM   2547  C   ALA A 334      19.590   6.025   7.607  1.00 96.44           C  
ATOM   2548  CB  ALA A 334      19.929   7.286   9.768  1.00 96.44           C  
ATOM   2549  O   ALA A 334      20.263   6.241   6.601  1.00 96.44           O  
ATOM   2550  N   ILE A 335      19.192   4.793   7.946  1.00 97.19           N  
ATOM   2551  CA  ILE A 335      19.485   3.607   7.127  1.00 97.19           C  
ATOM   2552  C   ILE A 335      18.864   3.760   5.732  1.00 97.19           C  
ATOM   2553  CB  ILE A 335      18.987   2.323   7.831  1.00 97.19           C  
ATOM   2554  O   ILE A 335      19.525   3.492   4.728  1.00 97.19           O  
ATOM   2555  CG1 ILE A 335      19.769   2.057   9.137  1.00 97.19           C  
ATOM   2556  CG2 ILE A 335      19.116   1.108   6.897  1.00 97.19           C  
ATOM   2557  CD1 ILE A 335      19.085   1.038  10.060  1.00 97.19           C  
ATOM   2558  N   VAL A 336      17.614   4.227   5.648  1.00 95.62           N  
ATOM   2559  CA  VAL A 336      16.946   4.460   4.358  1.00 95.62           C  
ATOM   2560  C   VAL A 336      17.687   5.533   3.549  1.00 95.62           C  
ATOM   2561  CB  VAL A 336      15.447   4.784   4.530  1.00 95.62           C  
ATOM   2562  O   VAL A 336      17.915   5.312   2.369  1.00 95.62           O  
ATOM   2563  CG1 VAL A 336      14.697   4.916   3.199  1.00 95.62           C  
ATOM   2564  CG2 VAL A 336      14.704   3.651   5.253  1.00 95.62           C  
ATOM   2565  N   VAL A 337      18.146   6.638   4.152  1.00 95.81           N  
ATOM   2566  CA  VAL A 337      18.941   7.677   3.460  1.00 95.81           C  
ATOM   2567  C   VAL A 337      20.241   7.100   2.899  1.00 95.81           C  
ATOM   2568  CB  VAL A 337      19.236   8.882   4.385  1.00 95.81           C  
ATOM   2569  O   VAL A 337      20.517   7.280   1.716  1.00 95.81           O  
ATOM   2570  CG1 VAL A 337      20.265   9.858   3.798  1.00 95.81           C  
ATOM   2571  CG2 VAL A 337      17.971   9.709   4.644  1.00 95.81           C  
ATOM   2572  N   ILE A 338      21.015   6.379   3.716  1.00 96.69           N  
ATOM   2573  CA  ILE A 338      22.309   5.807   3.306  1.00 96.69           C  
ATOM   2574  C   ILE A 338      22.119   4.802   2.164  1.00 96.69           C  
ATOM   2575  CB  ILE A 338      23.010   5.159   4.525  1.00 96.69           C  
ATOM   2576  O   ILE A 338      22.835   4.840   1.167  1.00 96.69           O  
ATOM   2577  CG1 ILE A 338      23.409   6.240   5.557  1.00 96.69           C  
ATOM   2578  CG2 ILE A 338      24.259   4.361   4.099  1.00 96.69           C  
ATOM   2579  CD1 ILE A 338      23.764   5.670   6.937  1.00 96.69           C  
ATOM   2580  N   THR A 339      21.123   3.924   2.283  1.00 96.06           N  
ATOM   2581  CA  THR A 339      20.838   2.920   1.248  1.00 96.06           C  
ATOM   2582  C   THR A 339      20.262   3.536  -0.028  1.00 96.06           C  
ATOM   2583  CB  THR A 339      19.926   1.802   1.765  1.00 96.06           C  
ATOM   2584  O   THR A 339      20.643   3.107  -1.112  1.00 96.06           O  
ATOM   2585  CG2 THR A 339      20.604   0.972   2.858  1.00 96.06           C  
ATOM   2586  OG1 THR A 339      18.735   2.327   2.312  1.00 96.06           O  
ATOM   2587  N   THR A 340      19.414   4.576   0.053  1.00 93.56           N  
ATOM   2588  CA  THR A 340      18.975   5.312  -1.149  1.00 93.56           C  
ATOM   2589  C   THR A 340      20.151   6.016  -1.822  1.00 93.56           C  
ATOM   2590  CB  THR A 340      17.907   6.392  -0.882  1.00 93.56           C  
ATOM   2591  O   THR A 340      20.221   6.026  -3.043  1.00 93.56           O  
ATOM   2592  CG2 THR A 340      17.264   6.866  -2.182  1.00 93.56           C  
ATOM   2593  OG1 THR A 340      16.800   5.979  -0.122  1.00 93.56           O  
ATOM   2594  N   ALA A 341      21.085   6.589  -1.054  1.00 94.69           N  
ATOM   2595  CA  ALA A 341      22.261   7.255  -1.614  1.00 94.69           C  
ATOM   2596  C   ALA A 341      23.149   6.280  -2.399  1.00 94.69           C  
ATOM   2597  CB  ALA A 341      23.031   7.944  -0.483  1.00 94.69           C  
ATOM   2598  O   ALA A 341      23.646   6.638  -3.462  1.00 94.69           O  
ATOM   2599  N   TYR A 342      23.277   5.032  -1.934  1.00 94.81           N  
ATOM   2600  CA  TYR A 342      23.930   3.979  -2.713  1.00 94.81           C  
ATOM   2601  C   TYR A 342      23.211   3.717  -4.047  1.00 94.81           C  
ATOM   2602  CB  TYR A 342      24.028   2.699  -1.875  1.00 94.81           C  
ATOM   2603  O   TYR A 342      23.866   3.581  -5.073  1.00 94.81           O  
ATOM   2604  CG  TYR A 342      24.692   1.563  -2.623  1.00 94.81           C  
ATOM   2605  CD1 TYR A 342      23.907   0.597  -3.282  1.00 94.81           C  
ATOM   2606  CD2 TYR A 342      26.094   1.525  -2.737  1.00 94.81           C  
ATOM   2607  CE1 TYR A 342      24.519  -0.417  -4.040  1.00 94.81           C  
ATOM   2608  CE2 TYR A 342      26.711   0.529  -3.518  1.00 94.81           C  
ATOM   2609  OH  TYR A 342      26.503  -1.378  -4.960  1.00 94.81           O  
ATOM   2610  CZ  TYR A 342      25.921  -0.439  -4.174  1.00 94.81           C  
ATOM   2611  N   PHE A 343      21.873   3.718  -4.064  1.00 92.00           N  
ATOM   2612  CA  PHE A 343      21.106   3.518  -5.299  1.00 92.00           C  
ATOM   2613  C   PHE A 343      21.297   4.627  -6.349  1.00 92.00           C  
ATOM   2614  CB  PHE A 343      19.628   3.270  -4.989  1.00 92.00           C  
ATOM   2615  O   PHE A 343      21.142   4.372  -7.540  1.00 92.00           O  
ATOM   2616  CG  PHE A 343      19.285   2.023  -4.186  1.00 92.00           C  
ATOM   2617  CD1 PHE A 343      20.126   0.892  -4.166  1.00 92.00           C  
ATOM   2618  CD2 PHE A 343      18.052   1.964  -3.514  1.00 92.00           C  
ATOM   2619  CE1 PHE A 343      19.739  -0.284  -3.507  1.00 92.00           C  
ATOM   2620  CE2 PHE A 343      17.665   0.790  -2.842  1.00 92.00           C  
ATOM   2621  CZ  PHE A 343      18.507  -0.336  -2.840  1.00 92.00           C  
ATOM   2622  N   VAL A 344      21.684   5.838  -5.933  1.00 92.19           N  
ATOM   2623  CA  VAL A 344      21.984   6.952  -6.853  1.00 92.19           C  
ATOM   2624  C   VAL A 344      23.253   6.706  -7.671  1.00 92.19           C  
ATOM   2625  CB  VAL A 344      22.100   8.287  -6.085  1.00 92.19           C  
ATOM   2626  O   VAL A 344      23.354   7.224  -8.773  1.00 92.19           O  
ATOM   2627  CG1 VAL A 344      22.442   9.486  -6.980  1.00 92.19           C  
ATOM   2628  CG2 VAL A 344      20.777   8.639  -5.396  1.00 92.19           C  
ATOM   2629  N   VAL A 345      24.210   5.928  -7.158  1.00 90.81           N  
ATOM   2630  CA  VAL A 345      25.529   5.725  -7.790  1.00 90.81           C  
ATOM   2631  C   VAL A 345      25.677   4.356  -8.455  1.00 90.81           C  
ATOM   2632  CB  VAL A 345      26.679   6.014  -6.804  1.00 90.81           C  
ATOM   2633  O   VAL A 345      26.786   3.937  -8.764  1.00 90.81           O  
ATOM   2634  CG1 VAL A 345      26.633   7.470  -6.321  1.00 90.81           C  
ATOM   2635  CG2 VAL A 345      26.665   5.099  -5.572  1.00 90.81           C  
ATOM   2636  N   MET A 346      24.573   3.635  -8.641  1.00 90.75           N  
ATOM   2637  CA  MET A 346      24.583   2.301  -9.240  1.00 90.75           C  
ATOM   2638  C   MET A 346      24.813   2.334 -10.744  1.00 90.75           C  
ATOM   2639  CB  MET A 346      23.256   1.599  -8.985  1.00 90.75           C  
ATOM   2640  O   MET A 346      24.364   3.252 -11.423  1.00 90.75           O  
ATOM   2641  CG  MET A 346      23.047   1.386  -7.494  1.00 90.75           C  
ATOM   2642  SD  MET A 346      21.614   0.336  -7.166  1.00 90.75           S  
ATOM   2643  CE  MET A 346      22.440  -1.197  -7.600  1.00 90.75           C  
ATOM   2644  N   ASP A 347      25.419   1.279 -11.269  1.00 90.62           N  
ATOM   2645  CA  ASP A 347      25.756   1.124 -12.683  1.00 90.62           C  
ATOM   2646  C   ASP A 347      25.485  -0.308 -13.187  1.00 90.62           C  
ATOM   2647  CB  ASP A 347      27.217   1.552 -12.889  1.00 90.62           C  
ATOM   2648  O   ASP A 347      25.073  -1.194 -12.430  1.00 90.62           O  
ATOM   2649  CG  ASP A 347      28.216   0.732 -12.066  1.00 90.62           C  
ATOM   2650  OD1 ASP A 347      27.882  -0.420 -11.687  1.00 90.62           O  
ATOM   2651  OD2 ASP A 347      29.312   1.265 -11.802  1.00 90.62           O  
ATOM   2652  N   GLU A 348      25.730  -0.558 -14.475  1.00 86.38           N  
ATOM   2653  CA  GLU A 348      25.596  -1.889 -15.088  1.00 86.38           C  
ATOM   2654  C   GLU A 348      26.517  -2.966 -14.487  1.00 86.38           C  
ATOM   2655  CB  GLU A 348      25.849  -1.773 -16.598  1.00 86.38           C  
ATOM   2656  O   GLU A 348      26.254  -4.159 -14.643  1.00 86.38           O  
ATOM   2657  CG  GLU A 348      27.309  -1.385 -16.938  1.00 86.38           C  
ATOM   2658  CD  GLU A 348      27.418  -0.253 -17.962  1.00 86.38           C  
ATOM   2659  OE1 GLU A 348      28.328  -0.312 -18.818  1.00 86.38           O  
ATOM   2660  OE2 GLU A 348      26.619   0.694 -17.828  1.00 86.38           O  
ATOM   2661  N   GLN A 349      27.581  -2.573 -13.778  1.00 88.44           N  
ATOM   2662  CA  GLN A 349      28.519  -3.498 -13.137  1.00 88.44           C  
ATOM   2663  C   GLN A 349      28.043  -3.931 -11.749  1.00 88.44           C  
ATOM   2664  CB  GLN A 349      29.920  -2.875 -13.061  1.00 88.44           C  
ATOM   2665  O   GLN A 349      28.639  -4.813 -11.118  1.00 88.44           O  
ATOM   2666  CG  GLN A 349      30.447  -2.474 -14.445  1.00 88.44           C  
ATOM   2667  CD  GLN A 349      31.915  -2.064 -14.440  1.00 88.44           C  
ATOM   2668  NE2 GLN A 349      32.418  -1.596 -15.560  1.00 88.44           N  
ATOM   2669  OE1 GLN A 349      32.648  -2.184 -13.470  1.00 88.44           O  
ATOM   2670  N   THR A 350      26.956  -3.341 -11.249  1.00 89.81           N  
ATOM   2671  CA  THR A 350      26.491  -3.628  -9.902  1.00 89.81           C  
ATOM   2672  C   THR A 350      25.944  -5.053  -9.783  1.00 89.81           C  
ATOM   2673  CB  THR A 350      25.487  -2.594  -9.400  1.00 89.81           C  
ATOM   2674  O   THR A 350      24.978  -5.453 -10.432  1.00 89.81           O  
ATOM   2675  CG2 THR A 350      25.191  -2.902  -7.922  1.00 89.81           C  
ATOM   2676  OG1 THR A 350      26.031  -1.293  -9.459  1.00 89.81           O  
ATOM   2677  N   SER A 351      26.545  -5.828  -8.878  1.00 91.31           N  
ATOM   2678  CA  SER A 351      26.140  -7.207  -8.596  1.00 91.31           C  
ATOM   2679  C   SER A 351      24.729  -7.298  -8.003  1.00 91.31           C  
ATOM   2680  CB  SER A 351      27.160  -7.856  -7.657  1.00 91.31           C  
ATOM   2681  O   SER A 351      24.369  -6.558  -7.082  1.00 91.31           O  
ATOM   2682  OG  SER A 351      26.749  -9.157  -7.272  1.00 91.31           O  
ATOM   2683  N   THR A 352      23.957  -8.295  -8.446  1.00 87.69           N  
ATOM   2684  CA  THR A 352      22.632  -8.625  -7.893  1.00 87.69           C  
ATOM   2685  C   THR A 352      22.690  -8.985  -6.405  1.00 87.69           C  
ATOM   2686  CB  THR A 352      21.981  -9.786  -8.658  1.00 87.69           C  
ATOM   2687  O   THR A 352      21.757  -8.685  -5.663  1.00 87.69           O  
ATOM   2688  CG2 THR A 352      21.610  -9.398 -10.089  1.00 87.69           C  
ATOM   2689  OG1 THR A 352      22.874 -10.875  -8.735  1.00 87.69           O  
ATOM   2690  N   ILE A 353      23.802  -9.556  -5.926  1.00 92.00           N  
ATOM   2691  CA  ILE A 353      24.001  -9.874  -4.501  1.00 92.00           C  
ATOM   2692  C   ILE A 353      24.154  -8.593  -3.675  1.00 92.00           C  
ATOM   2693  CB  ILE A 353      25.226 -10.799  -4.314  1.00 92.00           C  
ATOM   2694  O   ILE A 353      23.594  -8.481  -2.582  1.00 92.00           O  
ATOM   2695  CG1 ILE A 353      25.005 -12.139  -5.056  1.00 92.00           C  
ATOM   2696  CG2 ILE A 353      25.504 -11.049  -2.818  1.00 92.00           C  
ATOM   2697  CD1 ILE A 353      26.223 -13.072  -5.050  1.00 92.00           C  
ATOM   2698  N   MET A 354      24.893  -7.613  -4.198  1.00 93.38           N  
ATOM   2699  CA  MET A 354      25.063  -6.316  -3.545  1.00 93.38           C  
ATOM   2700  C   MET A 354      23.726  -5.572  -3.490  1.00 93.38           C  
ATOM   2701  CB  MET A 354      26.144  -5.518  -4.286  1.00 93.38           C  
ATOM   2702  O   MET A 354      23.316  -5.111  -2.426  1.00 93.38           O  
ATOM   2703  CG  MET A 354      26.450  -4.180  -3.614  1.00 93.38           C  
ATOM   2704  SD  MET A 354      27.031  -4.289  -1.901  1.00 93.38           S  
ATOM   2705  CE  MET A 354      27.279  -2.524  -1.577  1.00 93.38           C  
ATOM   2706  N   LEU A 355      22.996  -5.565  -4.608  1.00 92.44           N  
ATOM   2707  CA  LEU A 355      21.619  -5.083  -4.702  1.00 92.44           C  
ATOM   2708  C   LEU A 355      20.701  -5.698  -3.643  1.00 92.44           C  
ATOM   2709  CB  LEU A 355      21.102  -5.416  -6.111  1.00 92.44           C  
ATOM   2710  O   LEU A 355      20.080  -4.969  -2.869  1.00 92.44           O  
ATOM   2711  CG  LEU A 355      21.270  -4.257  -7.090  1.00 92.44           C  
ATOM   2712  CD1 LEU A 355      21.006  -4.731  -8.514  1.00 92.44           C  
ATOM   2713  CD2 LEU A 355      20.268  -3.167  -6.711  1.00 92.44           C  
ATOM   2714  N   ALA A 356      20.659  -7.030  -3.569  1.00 93.19           N  
ATOM   2715  CA  ALA A 356      19.843  -7.759  -2.603  1.00 93.19           C  
ATOM   2716  C   ALA A 356      20.221  -7.408  -1.156  1.00 93.19           C  
ATOM   2717  CB  ALA A 356      20.013  -9.260  -2.862  1.00 93.19           C  
ATOM   2718  O   ALA A 356      19.349  -7.215  -0.309  1.00 93.19           O  
ATOM   2719  N   THR A 357      21.520  -7.273  -0.877  1.00 95.75           N  
ATOM   2720  CA  THR A 357      22.042  -6.951   0.457  1.00 95.75           C  
ATOM   2721  C   THR A 357      21.662  -5.532   0.875  1.00 95.75           C  
ATOM   2722  CB  THR A 357      23.567  -7.129   0.505  1.00 95.75           C  
ATOM   2723  O   THR A 357      21.109  -5.332   1.957  1.00 95.75           O  
ATOM   2724  CG2 THR A 357      24.134  -6.889   1.904  1.00 95.75           C  
ATOM   2725  OG1 THR A 357      23.912  -8.447   0.152  1.00 95.75           O  
ATOM   2726  N   VAL A 358      21.900  -4.537   0.016  1.00 95.94           N  
ATOM   2727  CA  VAL A 358      21.552  -3.136   0.297  1.00 95.94           C  
ATOM   2728  C   VAL A 358      20.041  -2.974   0.423  1.00 95.94           C  
ATOM   2729  CB  VAL A 358      22.120  -2.196  -0.782  1.00 95.94           C  
ATOM   2730  O   VAL A 358      19.572  -2.293   1.336  1.00 95.94           O  
ATOM   2731  CG1 VAL A 358      21.663  -0.748  -0.556  1.00 95.94           C  
ATOM   2732  CG2 VAL A 358      23.653  -2.200  -0.735  1.00 95.94           C  
ATOM   2733  N   TYR A 359      19.266  -3.644  -0.430  1.00 94.12           N  
ATOM   2734  CA  TYR A 359      17.810  -3.650  -0.340  1.00 94.12           C  
ATOM   2735  C   TYR A 359      17.309  -4.303   0.957  1.00 94.12           C  
ATOM   2736  CB  TYR A 359      17.237  -4.346  -1.574  1.00 94.12           C  
ATOM   2737  O   TYR A 359      16.410  -3.777   1.612  1.00 94.12           O  
ATOM   2738  CG  TYR A 359      15.732  -4.258  -1.638  1.00 94.12           C  
ATOM   2739  CD1 TYR A 359      14.942  -5.392  -1.372  1.00 94.12           C  
ATOM   2740  CD2 TYR A 359      15.128  -3.029  -1.961  1.00 94.12           C  
ATOM   2741  CE1 TYR A 359      13.540  -5.303  -1.453  1.00 94.12           C  
ATOM   2742  CE2 TYR A 359      13.730  -2.945  -2.073  1.00 94.12           C  
ATOM   2743  OH  TYR A 359      11.599  -4.000  -1.988  1.00 94.12           O  
ATOM   2744  CZ  TYR A 359      12.940  -4.087  -1.833  1.00 94.12           C  
ATOM   2745  N   ALA A 360      17.931  -5.396   1.404  1.00 95.31           N  
ATOM   2746  CA  ALA A 360      17.625  -5.991   2.700  1.00 95.31           C  
ATOM   2747  C   ALA A 360      17.931  -5.052   3.872  1.00 95.31           C  
ATOM   2748  CB  ALA A 360      18.337  -7.342   2.820  1.00 95.31           C  
ATOM   2749  O   ALA A 360      17.081  -4.870   4.745  1.00 95.31           O  
ATOM   2750  N   ILE A 361      19.092  -4.392   3.869  1.00 97.19           N  
ATOM   2751  CA  ILE A 361      19.448  -3.391   4.886  1.00 97.19           C  
ATOM   2752  C   ILE A 361      18.450  -2.226   4.865  1.00 97.19           C  
ATOM   2753  CB  ILE A 361      20.903  -2.916   4.677  1.00 97.19           C  
ATOM   2754  O   ILE A 361      17.971  -1.797   5.915  1.00 97.19           O  
ATOM   2755  CG1 ILE A 361      21.891  -4.071   4.956  1.00 97.19           C  
ATOM   2756  CG2 ILE A 361      21.226  -1.723   5.596  1.00 97.19           C  
ATOM   2757  CD1 ILE A 361      23.318  -3.786   4.470  1.00 97.19           C  
ATOM   2758  N   ARG A 362      18.067  -1.746   3.678  1.00 95.25           N  
ATOM   2759  CA  ARG A 362      17.043  -0.707   3.509  1.00 95.25           C  
ATOM   2760  C   ARG A 362      15.733  -1.097   4.186  1.00 95.25           C  
ATOM   2761  CB  ARG A 362      16.838  -0.466   2.009  1.00 95.25           C  
ATOM   2762  O   ARG A 362      15.148  -0.282   4.897  1.00 95.25           O  
ATOM   2763  CG  ARG A 362      15.716   0.533   1.729  1.00 95.25           C  
ATOM   2764  CD  ARG A 362      15.597   0.721   0.216  1.00 95.25           C  
ATOM   2765  NE  ARG A 362      14.619   1.764  -0.129  1.00 95.25           N  
ATOM   2766  NH1 ARG A 362      15.891   3.510   0.574  1.00 95.25           N  
ATOM   2767  NH2 ARG A 362      13.852   3.892  -0.290  1.00 95.25           N  
ATOM   2768  CZ  ARG A 362      14.787   3.056   0.053  1.00 95.25           C  
ATOM   2769  N   MET A 363      15.301  -2.341   4.009  1.00 94.69           N  
ATOM   2770  CA  MET A 363      14.063  -2.857   4.589  1.00 94.69           C  
ATOM   2771  C   MET A 363      14.096  -2.967   6.118  1.00 94.69           C  
ATOM   2772  CB  MET A 363      13.727  -4.192   3.913  1.00 94.69           C  
ATOM   2773  O   MET A 363      13.063  -2.770   6.763  1.00 94.69           O  
ATOM   2774  CG  MET A 363      13.179  -3.967   2.496  1.00 94.69           C  
ATOM   2775  SD  MET A 363      11.715  -2.901   2.456  1.00 94.69           S  
ATOM   2776  CE  MET A 363      11.651  -2.441   0.712  1.00 94.69           C  
ATOM   2777  N   VAL A 364      15.275  -3.151   6.727  1.00 96.12           N  
ATOM   2778  CA  VAL A 364      15.463  -2.940   8.178  1.00 96.12           C  
ATOM   2779  C   VAL A 364      15.113  -1.498   8.549  1.00 96.12           C  
ATOM   2780  CB  VAL A 364      16.913  -3.223   8.635  1.00 96.12           C  
ATOM   2781  O   VAL A 364      14.360  -1.261   9.495  1.00 96.12           O  
ATOM   2782  CG1 VAL A 364      17.075  -3.083  10.150  1.00 96.12           C  
ATOM   2783  CG2 VAL A 364      17.402  -4.623   8.268  1.00 96.12           C  
ATOM   2784  N   GLY A 365      15.638  -0.532   7.790  1.00 95.38           N  
ATOM   2785  CA  GLY A 365      15.397   0.893   8.002  1.00 95.38           C  
ATOM   2786  C   GLY A 365      13.917   1.267   7.907  1.00 95.38           C  
ATOM   2787  O   GLY A 365      13.382   1.916   8.810  1.00 95.38           O  
ATOM   2788  N   ILE A 366      13.230   0.789   6.864  1.00 94.06           N  
ATOM   2789  CA  ILE A 366      11.787   1.008   6.682  1.00 94.06           C  
ATOM   2790  C   ILE A 366      10.997   0.384   7.836  1.00 94.06           C  
ATOM   2791  CB  ILE A 366      11.299   0.507   5.300  1.00 94.06           C  
ATOM   2792  O   ILE A 366      10.154   1.061   8.422  1.00 94.06           O  
ATOM   2793  CG1 ILE A 366      12.011   1.319   4.192  1.00 94.06           C  
ATOM   2794  CG2 ILE A 366       9.766   0.640   5.184  1.00 94.06           C  
ATOM   2795  CD1 ILE A 366      11.522   1.069   2.763  1.00 94.06           C  
ATOM   2796  N   ALA A 367      11.292  -0.856   8.233  1.00 94.31           N  
ATOM   2797  CA  ALA A 367      10.586  -1.521   9.329  1.00 94.31           C  
ATOM   2798  C   ALA A 367      10.782  -0.825  10.691  1.00 94.31           C  
ATOM   2799  CB  ALA A 367      11.057  -2.973   9.385  1.00 94.31           C  
ATOM   2800  O   ALA A 367       9.839  -0.742  11.485  1.00 94.31           O  
ATOM   2801  N   LEU A 368      11.987  -0.307  10.966  1.00 94.56           N  
ATOM   2802  CA  LEU A 368      12.298   0.464  12.177  1.00 94.56           C  
ATOM   2803  C   LEU A 368      11.656   1.855  12.180  1.00 94.56           C  
ATOM   2804  CB  LEU A 368      13.824   0.603  12.324  1.00 94.56           C  
ATOM   2805  O   LEU A 368      11.347   2.377  13.249  1.00 94.56           O  
ATOM   2806  CG  LEU A 368      14.568  -0.671  12.760  1.00 94.56           C  
ATOM   2807  CD1 LEU A 368      16.071  -0.392  12.741  1.00 94.56           C  
ATOM   2808  CD2 LEU A 368      14.208  -1.111  14.182  1.00 94.56           C  
ATOM   2809  N   GLY A 369      11.445   2.457  11.010  1.00 92.00           N  
ATOM   2810  CA  GLY A 369      10.810   3.764  10.900  1.00 92.00           C  
ATOM   2811  C   GLY A 369       9.288   3.700  10.871  1.00 92.00           C  
ATOM   2812  O   GLY A 369       8.621   4.353  11.668  1.00 92.00           O  
ATOM   2813  N   LEU A 370       8.727   2.893   9.976  1.00 92.19           N  
ATOM   2814  CA  LEU A 370       7.308   2.919   9.643  1.00 92.19           C  
ATOM   2815  C   LEU A 370       6.424   2.405  10.787  1.00 92.19           C  
ATOM   2816  CB  LEU A 370       7.113   2.115   8.344  1.00 92.19           C  
ATOM   2817  O   LEU A 370       5.492   3.093  11.198  1.00 92.19           O  
ATOM   2818  CG  LEU A 370       5.690   2.184   7.765  1.00 92.19           C  
ATOM   2819  CD1 LEU A 370       5.365   3.575   7.215  1.00 92.19           C  
ATOM   2820  CD2 LEU A 370       5.556   1.164   6.639  1.00 92.19           C  
ATOM   2821  N   ILE A 371       6.717   1.221  11.334  1.00 93.38           N  
ATOM   2822  CA  ILE A 371       5.846   0.560  12.322  1.00 93.38           C  
ATOM   2823  C   ILE A 371       5.816   1.296  13.674  1.00 93.38           C  
ATOM   2824  CB  ILE A 371       6.211  -0.936  12.464  1.00 93.38           C  
ATOM   2825  O   ILE A 371       4.720   1.517  14.208  1.00 93.38           O  
ATOM   2826  CG1 ILE A 371       6.166  -1.706  11.127  1.00 93.38           C  
ATOM   2827  CG2 ILE A 371       5.364  -1.627  13.543  1.00 93.38           C  
ATOM   2828  CD1 ILE A 371       4.833  -1.636  10.372  1.00 93.38           C  
ATOM   2829  N   PRO A 372       6.956   1.730  14.250  1.00 93.56           N  
ATOM   2830  CA  PRO A 372       6.956   2.532  15.474  1.00 93.56           C  
ATOM   2831  C   PRO A 372       6.239   3.874  15.309  1.00 93.56           C  
ATOM   2832  CB  PRO A 372       8.439   2.722  15.819  1.00 93.56           C  
ATOM   2833  O   PRO A 372       5.502   4.284  16.207  1.00 93.56           O  
ATOM   2834  CG  PRO A 372       9.052   1.441  15.276  1.00 93.56           C  
ATOM   2835  CD  PRO A 372       8.331   1.350  13.940  1.00 93.56           C  
ATOM   2836  N   VAL A 373       6.413   4.542  14.162  1.00 94.69           N  
ATOM   2837  CA  VAL A 373       5.716   5.800  13.854  1.00 94.69           C  
ATOM   2838  C   VAL A 373       4.218   5.560  13.740  1.00 94.69           C  
ATOM   2839  CB  VAL A 373       6.281   6.458  12.582  1.00 94.69           C  
ATOM   2840  O   VAL A 373       3.454   6.235  14.422  1.00 94.69           O  
ATOM   2841  CG1 VAL A 373       5.450   7.662  12.120  1.00 94.69           C  
ATOM   2842  CG2 VAL A 373       7.689   6.975  12.889  1.00 94.69           C  
ATOM   2843  N   MET A 374       3.800   4.547  12.982  1.00 94.44           N  
ATOM   2844  CA  MET A 374       2.397   4.162  12.839  1.00 94.44           C  
ATOM   2845  C   MET A 374       1.742   3.864  14.194  1.00 94.44           C  
ATOM   2846  CB  MET A 374       2.345   2.940  11.916  1.00 94.44           C  
ATOM   2847  O   MET A 374       0.652   4.358  14.490  1.00 94.44           O  
ATOM   2848  CG  MET A 374       0.921   2.473  11.640  1.00 94.44           C  
ATOM   2849  SD  MET A 374       0.883   1.040  10.543  1.00 94.44           S  
ATOM   2850  CE  MET A 374      -0.904   0.865  10.451  1.00 94.44           C  
ATOM   2851  N   THR A 375       2.426   3.103  15.052  1.00 93.56           N  
ATOM   2852  CA  THR A 375       1.951   2.788  16.406  1.00 93.56           C  
ATOM   2853  C   THR A 375       1.794   4.055  17.246  1.00 93.56           C  
ATOM   2854  CB  THR A 375       2.912   1.825  17.116  1.00 93.56           C  
ATOM   2855  O   THR A 375       0.749   4.260  17.866  1.00 93.56           O  
ATOM   2856  CG2 THR A 375       2.398   1.415  18.498  1.00 93.56           C  
ATOM   2857  OG1 THR A 375       3.057   0.646  16.360  1.00 93.56           O  
ATOM   2858  N   HIS A 376       2.809   4.926  17.255  1.00 94.00           N  
ATOM   2859  CA  HIS A 376       2.766   6.194  17.988  1.00 94.00           C  
ATOM   2860  C   HIS A 376       1.626   7.082  17.524  1.00 94.00           C  
ATOM   2861  CB  HIS A 376       4.073   6.956  17.811  1.00 94.00           C  
ATOM   2862  O   HIS A 376       0.865   7.553  18.363  1.00 94.00           O  
ATOM   2863  CG  HIS A 376       4.090   8.284  18.519  1.00 94.00           C  
ATOM   2864  CD2 HIS A 376       4.188   9.501  17.913  1.00 94.00           C  
ATOM   2865  ND1 HIS A 376       4.086   8.465  19.904  1.00 94.00           N  
ATOM   2866  CE1 HIS A 376       4.229   9.785  20.097  1.00 94.00           C  
ATOM   2867  NE2 HIS A 376       4.283  10.433  18.921  1.00 94.00           N  
ATOM   2868  N   THR A 377       1.499   7.272  16.208  1.00 94.00           N  
ATOM   2869  CA  THR A 377       0.456   8.068  15.554  1.00 94.00           C  
ATOM   2870  C   THR A 377      -0.921   7.641  16.020  1.00 94.00           C  
ATOM   2871  CB  THR A 377       0.574   7.905  14.032  1.00 94.00           C  
ATOM   2872  O   THR A 377      -1.698   8.475  16.480  1.00 94.00           O  
ATOM   2873  CG2 THR A 377      -0.532   8.549  13.204  1.00 94.00           C  
ATOM   2874  OG1 THR A 377       1.742   8.552  13.635  1.00 94.00           O  
ATOM   2875  N   MET A 378      -1.210   6.341  15.993  1.00 93.44           N  
ATOM   2876  CA  MET A 378      -2.517   5.842  16.415  1.00 93.44           C  
ATOM   2877  C   MET A 378      -2.744   5.918  17.918  1.00 93.44           C  
ATOM   2878  CB  MET A 378      -2.693   4.409  15.934  1.00 93.44           C  
ATOM   2879  O   MET A 378      -3.868   6.149  18.356  1.00 93.44           O  
ATOM   2880  CG  MET A 378      -2.749   4.343  14.413  1.00 93.44           C  
ATOM   2881  SD  MET A 378      -3.912   5.497  13.609  1.00 93.44           S  
ATOM   2882  CE  MET A 378      -5.503   4.838  14.168  1.00 93.44           C  
ATOM   2883  N   ASN A 379      -1.688   5.797  18.719  1.00 93.06           N  
ATOM   2884  CA  ASN A 379      -1.772   5.976  20.166  1.00 93.06           C  
ATOM   2885  C   ASN A 379      -2.085   7.420  20.589  1.00 93.06           C  
ATOM   2886  CB  ASN A 379      -0.478   5.447  20.805  1.00 93.06           C  
ATOM   2887  O   ASN A 379      -2.446   7.637  21.743  1.00 93.06           O  
ATOM   2888  CG  ASN A 379      -0.436   3.933  20.884  1.00 93.06           C  
ATOM   2889  ND2 ASN A 379       0.701   3.374  21.222  1.00 93.06           N  
ATOM   2890  OD1 ASN A 379      -1.432   3.244  20.721  1.00 93.06           O  
ATOM   2891  N   GLN A 380      -1.998   8.396  19.679  1.00 92.56           N  
ATOM   2892  CA  GLN A 380      -2.390   9.783  19.950  1.00 92.56           C  
ATOM   2893  C   GLN A 380      -3.903  10.017  19.915  1.00 92.56           C  
ATOM   2894  CB  GLN A 380      -1.732  10.720  18.929  1.00 92.56           C  
ATOM   2895  O   GLN A 380      -4.372  11.093  20.301  1.00 92.56           O  
ATOM   2896  CG  GLN A 380      -0.212  10.641  18.873  1.00 92.56           C  
ATOM   2897  CD  GLN A 380       0.421  10.710  20.257  1.00 92.56           C  
ATOM   2898  NE2 GLN A 380       1.156   9.700  20.659  1.00 92.56           N  
ATOM   2899  OE1 GLN A 380       0.235  11.660  21.003  1.00 92.56           O  
ATOM   2900  N   LEU A 381      -4.666   9.053  19.401  1.00 92.38           N  
ATOM   2901  CA  LEU A 381      -6.098   9.185  19.198  1.00 92.38           C  
ATOM   2902  C   LEU A 381      -6.892   8.548  20.338  1.00 92.38           C  
ATOM   2903  CB  LEU A 381      -6.481   8.608  17.829  1.00 92.38           C  
ATOM   2904  O   LEU A 381      -6.509   7.531  20.917  1.00 92.38           O  
ATOM   2905  CG  LEU A 381      -5.837   9.315  16.621  1.00 92.38           C  
ATOM   2906  CD1 LEU A 381      -6.439   8.711  15.356  1.00 92.38           C  
ATOM   2907  CD2 LEU A 381      -6.082  10.829  16.599  1.00 92.38           C  
ATOM   2908  N   LYS A 382      -8.046   9.152  20.635  1.00 91.69           N  
ATOM   2909  CA  LYS A 382      -9.057   8.538  21.499  1.00 91.69           C  
ATOM   2910  C   LYS A 382      -9.661   7.313  20.793  1.00 91.69           C  
ATOM   2911  CB  LYS A 382     -10.159   9.546  21.849  1.00 91.69           C  
ATOM   2912  O   LYS A 382      -9.770   7.351  19.567  1.00 91.69           O  
ATOM   2913  CG  LYS A 382      -9.644  10.723  22.689  1.00 91.69           C  
ATOM   2914  CD  LYS A 382     -10.823  11.625  23.070  1.00 91.69           C  
ATOM   2915  CE  LYS A 382     -10.372  12.811  23.927  1.00 91.69           C  
ATOM   2916  NZ  LYS A 382     -11.544  13.619  24.347  1.00 91.69           N  
ATOM   2917  N   PRO A 383     -10.133   6.290  21.531  1.00 89.38           N  
ATOM   2918  CA  PRO A 383     -10.700   5.075  20.937  1.00 89.38           C  
ATOM   2919  C   PRO A 383     -11.796   5.328  19.889  1.00 89.38           C  
ATOM   2920  CB  PRO A 383     -11.225   4.257  22.120  1.00 89.38           C  
ATOM   2921  O   PRO A 383     -11.792   4.718  18.827  1.00 89.38           O  
ATOM   2922  CG  PRO A 383     -10.307   4.675  23.267  1.00 89.38           C  
ATOM   2923  CD  PRO A 383     -10.052   6.152  22.981  1.00 89.38           C  
ATOM   2924  N   GLU A 384     -12.670   6.309  20.129  1.00 90.50           N  
ATOM   2925  CA  GLU A 384     -13.743   6.735  19.209  1.00 90.50           C  
ATOM   2926  C   GLU A 384     -13.229   7.153  17.817  1.00 90.50           C  
ATOM   2927  CB  GLU A 384     -14.440   7.947  19.847  1.00 90.50           C  
ATOM   2928  O   GLU A 384     -13.934   7.050  16.814  1.00 90.50           O  
ATOM   2929  CG  GLU A 384     -15.152   7.626  21.176  1.00 90.50           C  
ATOM   2930  CD  GLU A 384     -15.318   8.854  22.088  1.00 90.50           C  
ATOM   2931  OE1 GLU A 384     -15.641   8.632  23.274  1.00 90.50           O  
ATOM   2932  OE2 GLU A 384     -15.017   9.989  21.649  1.00 90.50           O  
ATOM   2933  N   MET A 385     -11.975   7.608  17.746  1.00 92.56           N  
ATOM   2934  CA  MET A 385     -11.328   8.101  16.533  1.00 92.56           C  
ATOM   2935  C   MET A 385     -10.480   7.028  15.835  1.00 92.56           C  
ATOM   2936  CB  MET A 385     -10.489   9.341  16.873  1.00 92.56           C  
ATOM   2937  O   MET A 385      -9.936   7.310  14.767  1.00 92.56           O  
ATOM   2938  CG  MET A 385     -11.297  10.483  17.506  1.00 92.56           C  
ATOM   2939  SD  MET A 385     -12.560  11.255  16.457  1.00 92.56           S  
ATOM   2940  CE  MET A 385     -11.495  11.998  15.204  1.00 92.56           C  
ATOM   2941  N   ASN A 386     -10.368   5.810  16.385  1.00 93.56           N  
ATOM   2942  CA  ASN A 386      -9.520   4.741  15.838  1.00 93.56           C  
ATOM   2943  C   ASN A 386      -9.881   4.391  14.387  1.00 93.56           C  
ATOM   2944  CB  ASN A 386      -9.638   3.477  16.713  1.00 93.56           C  
ATOM   2945  O   ASN A 386      -8.987   4.236  13.557  1.00 93.56           O  
ATOM   2946  CG  ASN A 386      -8.904   3.545  18.037  1.00 93.56           C  
ATOM   2947  ND2 ASN A 386      -9.143   2.595  18.910  1.00 93.56           N  
ATOM   2948  OD1 ASN A 386      -8.070   4.401  18.286  1.00 93.56           O  
ATOM   2949  N   ALA A 387     -11.176   4.289  14.067  1.00 93.94           N  
ATOM   2950  CA  ALA A 387     -11.652   3.993  12.713  1.00 93.94           C  
ATOM   2951  C   ALA A 387     -11.300   5.110  11.715  1.00 93.94           C  
ATOM   2952  CB  ALA A 387     -13.162   3.747  12.773  1.00 93.94           C  
ATOM   2953  O   ALA A 387     -10.806   4.835  10.620  1.00 93.94           O  
ATOM   2954  N   HIS A 388     -11.485   6.375  12.109  1.00 94.31           N  
ATOM   2955  CA  HIS A 388     -11.129   7.524  11.275  1.00 94.31           C  
ATOM   2956  C   HIS A 388      -9.616   7.636  11.079  1.00 94.31           C  
ATOM   2957  CB  HIS A 388     -11.670   8.820  11.886  1.00 94.31           C  
ATOM   2958  O   HIS A 388      -9.163   7.785   9.949  1.00 94.31           O  
ATOM   2959  CG  HIS A 388     -13.167   8.865  12.037  1.00 94.31           C  
ATOM   2960  CD2 HIS A 388     -13.838   9.155  13.193  1.00 94.31           C  
ATOM   2961  ND1 HIS A 388     -14.115   8.720  11.042  1.00 94.31           N  
ATOM   2962  CE1 HIS A 388     -15.327   8.922  11.589  1.00 94.31           C  
ATOM   2963  NE2 HIS A 388     -15.196   9.221  12.892  1.00 94.31           N  
ATOM   2964  N   GLY A 389      -8.835   7.515  12.157  1.00 94.69           N  
ATOM   2965  CA  GLY A 389      -7.377   7.565  12.094  1.00 94.69           C  
ATOM   2966  C   GLY A 389      -6.808   6.452  11.220  1.00 94.69           C  
ATOM   2967  O   GLY A 389      -6.021   6.733  10.330  1.00 94.69           O  
ATOM   2968  N   SER A 390      -7.287   5.217  11.398  1.00 94.31           N  
ATOM   2969  CA  SER A 390      -6.887   4.058  10.594  1.00 94.31           C  
ATOM   2970  C   SER A 390      -7.181   4.261   9.105  1.00 94.31           C  
ATOM   2971  CB  SER A 390      -7.632   2.832  11.122  1.00 94.31           C  
ATOM   2972  O   SER A 390      -6.296   4.112   8.257  1.00 94.31           O  
ATOM   2973  OG  SER A 390      -7.341   1.711  10.339  1.00 94.31           O  
ATOM   2974  N   SER A 391      -8.404   4.685   8.780  1.00 93.75           N  
ATOM   2975  CA  SER A 391      -8.812   4.953   7.396  1.00 93.75           C  
ATOM   2976  C   SER A 391      -7.987   6.078   6.777  1.00 93.75           C  
ATOM   2977  CB  SER A 391     -10.293   5.318   7.336  1.00 93.75           C  
ATOM   2978  O   SER A 391      -7.546   5.958   5.637  1.00 93.75           O  
ATOM   2979  OG  SER A 391     -11.056   4.301   7.944  1.00 93.75           O  
ATOM   2980  N   MET A 392      -7.703   7.146   7.529  1.00 93.75           N  
ATOM   2981  CA  MET A 392      -6.846   8.242   7.072  1.00 93.75           C  
ATOM   2982  C   MET A 392      -5.397   7.816   6.867  1.00 93.75           C  
ATOM   2983  CB  MET A 392      -6.880   9.400   8.068  1.00 93.75           C  
ATOM   2984  O   MET A 392      -4.810   8.166   5.849  1.00 93.75           O  
ATOM   2985  CG  MET A 392      -8.170  10.185   7.906  1.00 93.75           C  
ATOM   2986  SD  MET A 392      -8.133  11.698   8.856  1.00 93.75           S  
ATOM   2987  CE  MET A 392      -9.541  12.550   8.149  1.00 93.75           C  
ATOM   2988  N   THR A 393      -4.828   7.041   7.790  1.00 93.88           N  
ATOM   2989  CA  THR A 393      -3.475   6.498   7.657  1.00 93.88           C  
ATOM   2990  C   THR A 393      -3.338   5.660   6.391  1.00 93.88           C  
ATOM   2991  CB  THR A 393      -3.107   5.659   8.891  1.00 93.88           C  
ATOM   2992  O   THR A 393      -2.361   5.820   5.667  1.00 93.88           O  
ATOM   2993  CG2 THR A 393      -1.713   5.055   8.805  1.00 93.88           C  
ATOM   2994  OG1 THR A 393      -3.105   6.440  10.057  1.00 93.88           O  
ATOM   2995  N   ASN A 394      -4.313   4.803   6.083  1.00 92.25           N  
ATOM   2996  CA  ASN A 394      -4.297   4.010   4.852  1.00 92.25           C  
ATOM   2997  C   ASN A 394      -4.553   4.881   3.608  1.00 92.25           C  
ATOM   2998  CB  ASN A 394      -5.301   2.856   4.983  1.00 92.25           C  
ATOM   2999  O   ASN A 394      -3.854   4.738   2.612  1.00 92.25           O  
ATOM   3000  CG  ASN A 394      -4.803   1.752   5.897  1.00 92.25           C  
ATOM   3001  ND2 ASN A 394      -5.116   1.791   7.170  1.00 92.25           N  
ATOM   3002  OD1 ASN A 394      -4.107   0.843   5.491  1.00 92.25           O  
ATOM   3003  N   THR A 395      -5.482   5.840   3.681  1.00 91.56           N  
ATOM   3004  CA  THR A 395      -5.777   6.769   2.573  1.00 91.56           C  
ATOM   3005  C   THR A 395      -4.540   7.575   2.179  1.00 91.56           C  
ATOM   3006  CB  THR A 395      -6.899   7.751   2.946  1.00 91.56           C  
ATOM   3007  O   THR A 395      -4.201   7.656   1.002  1.00 91.56           O  
ATOM   3008  CG2 THR A 395      -7.242   8.721   1.818  1.00 91.56           C  
ATOM   3009  OG1 THR A 395      -8.086   7.072   3.272  1.00 91.56           O  
ATOM   3010  N   VAL A 396      -3.834   8.150   3.159  1.00 91.25           N  
ATOM   3011  CA  VAL A 396      -2.615   8.925   2.901  1.00 91.25           C  
ATOM   3012  C   VAL A 396      -1.522   8.040   2.320  1.00 91.25           C  
ATOM   3013  CB  VAL A 396      -2.125   9.665   4.159  1.00 91.25           C  
ATOM   3014  O   VAL A 396      -0.866   8.472   1.382  1.00 91.25           O  
ATOM   3015  CG1 VAL A 396      -0.740  10.298   3.952  1.00 91.25           C  
ATOM   3016  CG2 VAL A 396      -3.113  10.789   4.504  1.00 91.25           C  
ATOM   3017  N   GLN A 397      -1.346   6.810   2.811  1.00 90.06           N  
ATOM   3018  CA  GLN A 397      -0.377   5.878   2.225  1.00 90.06           C  
ATOM   3019  C   GLN A 397      -0.718   5.539   0.768  1.00 90.06           C  
ATOM   3020  CB  GLN A 397      -0.286   4.599   3.062  1.00 90.06           C  
ATOM   3021  O   GLN A 397       0.171   5.588  -0.074  1.00 90.06           O  
ATOM   3022  CG  GLN A 397       0.445   4.807   4.395  1.00 90.06           C  
ATOM   3023  CD  GLN A 397       0.417   3.524   5.205  1.00 90.06           C  
ATOM   3024  NE2 GLN A 397      -0.472   3.420   6.156  1.00 90.06           N  
ATOM   3025  OE1 GLN A 397       1.157   2.585   5.001  1.00 90.06           O  
ATOM   3026  N   GLN A 398      -1.990   5.278   0.447  1.00 87.88           N  
ATOM   3027  CA  GLN A 398      -2.421   4.969  -0.921  1.00 87.88           C  
ATOM   3028  C   GLN A 398      -2.188   6.149  -1.875  1.00 87.88           C  
ATOM   3029  CB  GLN A 398      -3.911   4.582  -0.911  1.00 87.88           C  
ATOM   3030  O   GLN A 398      -1.651   5.978  -2.969  1.00 87.88           O  
ATOM   3031  CG  GLN A 398      -4.344   3.888  -2.215  1.00 87.88           C  
ATOM   3032  CD  GLN A 398      -3.852   2.444  -2.280  1.00 87.88           C  
ATOM   3033  NE2 GLN A 398      -3.142   2.038  -3.311  1.00 87.88           N  
ATOM   3034  OE1 GLN A 398      -4.111   1.663  -1.384  1.00 87.88           O  
ATOM   3035  N   ILE A 399      -2.563   7.362  -1.455  1.00 88.00           N  
ATOM   3036  CA  ILE A 399      -2.377   8.580  -2.254  1.00 88.00           C  
ATOM   3037  C   ILE A 399      -0.889   8.889  -2.410  1.00 88.00           C  
ATOM   3038  CB  ILE A 399      -3.129   9.768  -1.621  1.00 88.00           C  
ATOM   3039  O   ILE A 399      -0.432   9.138  -3.522  1.00 88.00           O  
ATOM   3040  CG1 ILE A 399      -4.650   9.526  -1.682  1.00 88.00           C  
ATOM   3041  CG2 ILE A 399      -2.790  11.095  -2.324  1.00 88.00           C  
ATOM   3042  CD1 ILE A 399      -5.431  10.521  -0.824  1.00 88.00           C  
ATOM   3043  N   ALA A 400      -0.128   8.848  -1.313  1.00 90.44           N  
ATOM   3044  CA  ALA A 400       1.309   9.091  -1.330  1.00 90.44           C  
ATOM   3045  C   ALA A 400       2.024   8.076  -2.222  1.00 90.44           C  
ATOM   3046  CB  ALA A 400       1.846   9.048   0.104  1.00 90.44           C  
ATOM   3047  O   ALA A 400       2.868   8.461  -3.023  1.00 90.44           O  
ATOM   3048  N   GLY A 401       1.641   6.803  -2.150  1.00 88.31           N  
ATOM   3049  CA  GLY A 401       2.207   5.774  -3.002  1.00 88.31           C  
ATOM   3050  C   GLY A 401       1.918   5.999  -4.489  1.00 88.31           C  
ATOM   3051  O   GLY A 401       2.818   5.922  -5.326  1.00 88.31           O  
ATOM   3052  N   SER A 402       0.681   6.369  -4.820  1.00 85.69           N  
ATOM   3053  CA  SER A 402       0.283   6.643  -6.201  1.00 85.69           C  
ATOM   3054  C   SER A 402       0.968   7.888  -6.783  1.00 85.69           C  
ATOM   3055  CB  SER A 402      -1.232   6.782  -6.246  1.00 85.69           C  
ATOM   3056  O   SER A 402       1.548   7.824  -7.868  1.00 85.69           O  
ATOM   3057  OG  SER A 402      -1.653   6.832  -7.586  1.00 85.69           O  
ATOM   3058  N   ILE A 403       0.974   9.002  -6.042  1.00 86.19           N  
ATOM   3059  CA  ILE A 403       1.675  10.235  -6.437  1.00 86.19           C  
ATOM   3060  C   ILE A 403       3.183   9.985  -6.526  1.00 86.19           C  
ATOM   3061  CB  ILE A 403       1.354  11.386  -5.453  1.00 86.19           C  
ATOM   3062  O   ILE A 403       3.823  10.439  -7.471  1.00 86.19           O  
ATOM   3063  CG1 ILE A 403      -0.137  11.781  -5.570  1.00 86.19           C  
ATOM   3064  CG2 ILE A 403       2.252  12.614  -5.710  1.00 86.19           C  
ATOM   3065  CD1 ILE A 403      -0.588  12.828  -4.545  1.00 86.19           C  
ATOM   3066  N   GLY A 404       3.743   9.240  -5.570  1.00 88.25           N  
ATOM   3067  CA  GLY A 404       5.151   8.868  -5.547  1.00 88.25           C  
ATOM   3068  C   GLY A 404       5.557   8.117  -6.807  1.00 88.25           C  
ATOM   3069  O   GLY A 404       6.465   8.561  -7.504  1.00 88.25           O  
ATOM   3070  N   THR A 405       4.837   7.043  -7.145  1.00 84.44           N  
ATOM   3071  CA  THR A 405       5.070   6.258  -8.371  1.00 84.44           C  
ATOM   3072  C   THR A 405       5.056   7.149  -9.610  1.00 84.44           C  
ATOM   3073  CB  THR A 405       3.990   5.183  -8.590  1.00 84.44           C  
ATOM   3074  O   THR A 405       5.981   7.111 -10.419  1.00 84.44           O  
ATOM   3075  CG2 THR A 405       4.399   4.192  -9.675  1.00 84.44           C  
ATOM   3076  OG1 THR A 405       3.745   4.417  -7.446  1.00 84.44           O  
ATOM   3077  N   ALA A 406       4.022   7.984  -9.747  1.00 84.69           N  
ATOM   3078  CA  ALA A 406       3.870   8.854 -10.903  1.00 84.69           C  
ATOM   3079  C   ALA A 406       5.009   9.878 -11.019  1.00 84.69           C  
ATOM   3080  CB  ALA A 406       2.510   9.543 -10.810  1.00 84.69           C  
ATOM   3081  O   ALA A 406       5.568  10.050 -12.103  1.00 84.69           O  
ATOM   3082  N   ALA A 407       5.387  10.525  -9.912  1.00 86.50           N  
ATOM   3083  CA  ALA A 407       6.498  11.474  -9.881  1.00 86.50           C  
ATOM   3084  C   ALA A 407       7.825  10.797 -10.253  1.00 86.50           C  
ATOM   3085  CB  ALA A 407       6.562  12.114  -8.488  1.00 86.50           C  
ATOM   3086  O   ALA A 407       8.561  11.308 -11.095  1.00 86.50           O  
ATOM   3087  N   LEU A 408       8.092   9.617  -9.690  1.00 87.06           N  
ATOM   3088  CA  LEU A 408       9.295   8.828  -9.960  1.00 87.06           C  
ATOM   3089  C   LEU A 408       9.412   8.433 -11.434  1.00 87.06           C  
ATOM   3090  CB  LEU A 408       9.266   7.586  -9.053  1.00 87.06           C  
ATOM   3091  O   LEU A 408      10.439   8.701 -12.053  1.00 87.06           O  
ATOM   3092  CG  LEU A 408       9.744   7.919  -7.631  1.00 87.06           C  
ATOM   3093  CD1 LEU A 408       9.111   6.998  -6.593  1.00 87.06           C  
ATOM   3094  CD2 LEU A 408      11.264   7.794  -7.546  1.00 87.06           C  
ATOM   3095  N   ILE A 409       8.356   7.854 -12.014  1.00 83.19           N  
ATOM   3096  CA  ILE A 409       8.342   7.452 -13.430  1.00 83.19           C  
ATOM   3097  C   ILE A 409       8.488   8.670 -14.344  1.00 83.19           C  
ATOM   3098  CB  ILE A 409       7.060   6.650 -13.755  1.00 83.19           C  
ATOM   3099  O   ILE A 409       9.195   8.598 -15.350  1.00 83.19           O  
ATOM   3100  CG1 ILE A 409       7.101   5.287 -13.025  1.00 83.19           C  
ATOM   3101  CG2 ILE A 409       6.893   6.434 -15.275  1.00 83.19           C  
ATOM   3102  CD1 ILE A 409       5.817   4.462 -13.172  1.00 83.19           C  
ATOM   3103  N   THR A 410       7.851   9.791 -13.999  1.00 84.44           N  
ATOM   3104  CA  THR A 410       7.936  11.031 -14.784  1.00 84.44           C  
ATOM   3105  C   THR A 410       9.358  11.579 -14.789  1.00 84.44           C  
ATOM   3106  CB  THR A 410       6.970  12.099 -14.256  1.00 84.44           C  
ATOM   3107  O   THR A 410       9.888  11.863 -15.860  1.00 84.44           O  
ATOM   3108  CG2 THR A 410       6.979  13.373 -15.099  1.00 84.44           C  
ATOM   3109  OG1 THR A 410       5.656  11.601 -14.296  1.00 84.44           O  
ATOM   3110  N   ILE A 411       9.995  11.682 -13.619  1.00 88.69           N  
ATOM   3111  CA  ILE A 411      11.373  12.174 -13.485  1.00 88.69           C  
ATOM   3112  C   ILE A 411      12.340  11.260 -14.233  1.00 88.69           C  
ATOM   3113  CB  ILE A 411      11.744  12.316 -11.992  1.00 88.69           C  
ATOM   3114  O   ILE A 411      13.135  11.751 -15.029  1.00 88.69           O  
ATOM   3115  CG1 ILE A 411      10.953  13.501 -11.393  1.00 88.69           C  
ATOM   3116  CG2 ILE A 411      13.258  12.528 -11.793  1.00 88.69           C  
ATOM   3117  CD1 ILE A 411      10.990  13.549  -9.864  1.00 88.69           C  
ATOM   3118  N   LEU A 412      12.222   9.944 -14.040  1.00 88.44           N  
ATOM   3119  CA  LEU A 412      13.036   8.949 -14.737  1.00 88.44           C  
ATOM   3120  C   LEU A 412      12.888   9.084 -16.256  1.00 88.44           C  
ATOM   3121  CB  LEU A 412      12.635   7.563 -14.201  1.00 88.44           C  
ATOM   3122  O   LEU A 412      13.880   9.210 -16.969  1.00 88.44           O  
ATOM   3123  CG  LEU A 412      13.395   6.364 -14.800  1.00 88.44           C  
ATOM   3124  CD1 LEU A 412      13.310   5.194 -13.818  1.00 88.44           C  
ATOM   3125  CD2 LEU A 412      12.817   5.876 -16.133  1.00 88.44           C  
ATOM   3126  N   SER A 413      11.650   9.124 -16.755  1.00 85.31           N  
ATOM   3127  CA  SER A 413      11.372   9.205 -18.194  1.00 85.31           C  
ATOM   3128  C   SER A 413      11.846  10.523 -18.804  1.00 85.31           C  
ATOM   3129  CB  SER A 413       9.872   9.072 -18.465  1.00 85.31           C  
ATOM   3130  O   SER A 413      12.350  10.538 -19.925  1.00 85.31           O  
ATOM   3131  OG  SER A 413       9.367   7.847 -17.983  1.00 85.31           O  
ATOM   3132  N   HIS A 414      11.670  11.637 -18.092  1.00 87.69           N  
ATOM   3133  CA  HIS A 414      12.095  12.954 -18.553  1.00 87.69           C  
ATOM   3134  C   HIS A 414      13.623  13.069 -18.580  1.00 87.69           C  
ATOM   3135  CB  HIS A 414      11.454  14.023 -17.661  1.00 87.69           C  
ATOM   3136  O   HIS A 414      14.178  13.540 -19.569  1.00 87.69           O  
ATOM   3137  CG  HIS A 414      11.617  15.418 -18.200  1.00 87.69           C  
ATOM   3138  CD2 HIS A 414      12.445  16.395 -17.716  1.00 87.69           C  
ATOM   3139  ND1 HIS A 414      10.910  15.968 -19.245  1.00 87.69           N  
ATOM   3140  CE1 HIS A 414      11.289  17.248 -19.381  1.00 87.69           C  
ATOM   3141  NE2 HIS A 414      12.223  17.553 -18.469  1.00 87.69           N  
ATOM   3142  N   ALA A 415      14.303  12.573 -17.543  1.00 89.44           N  
ATOM   3143  CA  ALA A 415      15.760  12.533 -17.487  1.00 89.44           C  
ATOM   3144  C   ALA A 415      16.347  11.650 -18.597  1.00 89.44           C  
ATOM   3145  CB  ALA A 415      16.181  12.065 -16.092  1.00 89.44           C  
ATOM   3146  O   ALA A 415      17.239  12.098 -19.310  1.00 89.44           O  
ATOM   3147  N   SER A 416      15.796  10.452 -18.826  1.00 86.94           N  
ATOM   3148  CA  SER A 416      16.220   9.610 -19.951  1.00 86.94           C  
ATOM   3149  C   SER A 416      15.986  10.283 -21.309  1.00 86.94           C  
ATOM   3150  CB  SER A 416      15.498   8.261 -19.923  1.00 86.94           C  
ATOM   3151  O   SER A 416      16.847  10.226 -22.174  1.00 86.94           O  
ATOM   3152  OG  SER A 416      15.977   7.466 -18.862  1.00 86.94           O  
ATOM   3153  N   LYS A 417      14.853  10.963 -21.528  1.00 87.00           N  
ATOM   3154  CA  LYS A 417      14.577  11.630 -22.819  1.00 87.00           C  
ATOM   3155  C   LYS A 417      15.488  12.824 -23.104  1.00 87.00           C  
ATOM   3156  CB  LYS A 417      13.117  12.083 -22.880  1.00 87.00           C  
ATOM   3157  O   LYS A 417      15.779  13.083 -24.266  1.00 87.00           O  
ATOM   3158  CG  LYS A 417      12.181  10.913 -23.193  1.00 87.00           C  
ATOM   3159  CD  LYS A 417      10.731  11.403 -23.180  1.00 87.00           C  
ATOM   3160  CE  LYS A 417       9.790  10.235 -23.477  1.00 87.00           C  
ATOM   3161  NZ  LYS A 417       8.375  10.678 -23.511  1.00 87.00           N  
ATOM   3162  N   ASN A 418      15.901  13.548 -22.068  1.00 88.88           N  
ATOM   3163  CA  ASN A 418      16.740  14.739 -22.204  1.00 88.88           C  
ATOM   3164  C   ASN A 418      18.242  14.431 -22.126  1.00 88.88           C  
ATOM   3165  CB  ASN A 418      16.328  15.758 -21.139  1.00 88.88           C  
ATOM   3166  O   ASN A 418      19.056  15.352 -22.218  1.00 88.88           O  
ATOM   3167  CG  ASN A 418      14.931  16.312 -21.322  1.00 88.88           C  
ATOM   3168  ND2 ASN A 418      14.434  16.929 -20.282  1.00 88.88           N  
ATOM   3169  OD1 ASN A 418      14.288  16.228 -22.357  1.00 88.88           O  
ATOM   3170  N   PHE A 419      18.619  13.163 -21.945  1.00 87.88           N  
ATOM   3171  CA  PHE A 419      20.017  12.766 -21.952  1.00 87.88           C  
ATOM   3172  C   PHE A 419      20.642  13.080 -23.316  1.00 87.88           C  
ATOM   3173  CB  PHE A 419      20.151  11.287 -21.593  1.00 87.88           C  
ATOM   3174  O   PHE A 419      20.169  12.630 -24.359  1.00 87.88           O  
ATOM   3175  CG  PHE A 419      21.593  10.828 -21.574  1.00 87.88           C  
ATOM   3176  CD1 PHE A 419      22.103  10.054 -22.633  1.00 87.88           C  
ATOM   3177  CD2 PHE A 419      22.441  11.207 -20.516  1.00 87.88           C  
ATOM   3178  CE1 PHE A 419      23.442   9.627 -22.616  1.00 87.88           C  
ATOM   3179  CE2 PHE A 419      23.785  10.792 -20.508  1.00 87.88           C  
ATOM   3180  CZ  PHE A 419      24.283   9.997 -21.554  1.00 87.88           C  
ATOM   3181  N   SER A 420      21.706  13.878 -23.295  1.00 85.69           N  
ATOM   3182  CA  SER A 420      22.466  14.255 -24.484  1.00 85.69           C  
ATOM   3183  C   SER A 420      23.849  13.609 -24.389  1.00 85.69           C  
ATOM   3184  CB  SER A 420      22.560  15.777 -24.592  1.00 85.69           C  
ATOM   3185  O   SER A 420      24.647  14.058 -23.567  1.00 85.69           O  
ATOM   3186  OG  SER A 420      21.263  16.318 -24.767  1.00 85.69           O  
ATOM   3187  N   PRO A 421      24.136  12.552 -25.172  1.00 83.06           N  
ATOM   3188  CA  PRO A 421      25.415  11.858 -25.098  1.00 83.06           C  
ATOM   3189  C   PRO A 421      26.550  12.772 -25.563  1.00 83.06           C  
ATOM   3190  CB  PRO A 421      25.268  10.617 -25.987  1.00 83.06           C  
ATOM   3191  O   PRO A 421      26.489  13.363 -26.646  1.00 83.06           O  
ATOM   3192  CG  PRO A 421      24.172  11.001 -26.978  1.00 83.06           C  
ATOM   3193  CD  PRO A 421      23.274  11.931 -26.169  1.00 83.06           C  
ATOM   3194  N   THR A 422      27.619  12.859 -24.775  1.00 85.94           N  
ATOM   3195  CA  THR A 422      28.848  13.524 -25.212  1.00 85.94           C  
ATOM   3196  C   THR A 422      29.595  12.569 -26.138  1.00 85.94           C  
ATOM   3197  CB  THR A 422      29.745  13.943 -24.038  1.00 85.94           C  
ATOM   3198  O   THR A 422      30.173  11.585 -25.693  1.00 85.94           O  
ATOM   3199  CG2 THR A 422      30.738  15.014 -24.483  1.00 85.94           C  
ATOM   3200  OG1 THR A 422      28.992  14.517 -22.997  1.00 85.94           O  
ATOM   3201  N   MET A 423      29.592  12.837 -27.448  1.00 83.75           N  
ATOM   3202  CA  MET A 423      30.147  11.902 -28.445  1.00 83.75           C  
ATOM   3203  C   MET A 423      31.636  11.566 -28.229  1.00 83.75           C  
ATOM   3204  CB  MET A 423      29.917  12.428 -29.870  1.00 83.75           C  
ATOM   3205  O   MET A 423      32.097  10.534 -28.710  1.00 83.75           O  
ATOM   3206  CG  MET A 423      28.427  12.507 -30.238  1.00 83.75           C  
ATOM   3207  SD  MET A 423      27.515  10.934 -30.242  1.00 83.75           S  
ATOM   3208  CE  MET A 423      28.093  10.199 -31.793  1.00 83.75           C  
ATOM   3209  N   SER A 424      32.377  12.396 -27.483  1.00 84.25           N  
ATOM   3210  CA  SER A 424      33.762  12.115 -27.087  1.00 84.25           C  
ATOM   3211  C   SER A 424      33.919  10.836 -26.270  1.00 84.25           C  
ATOM   3212  CB  SER A 424      34.331  13.270 -26.257  1.00 84.25           C  
ATOM   3213  O   SER A 424      34.946  10.171 -26.395  1.00 84.25           O  
ATOM   3214  OG  SER A 424      33.498  13.593 -25.159  1.00 84.25           O  
ATOM   3215  N   ASP A 425      32.910  10.489 -25.471  1.00 81.88           N  
ATOM   3216  CA  ASP A 425      32.956   9.381 -24.511  1.00 81.88           C  
ATOM   3217  C   ASP A 425      32.820   8.018 -25.213  1.00 81.88           C  
ATOM   3218  CB  ASP A 425      31.872   9.602 -23.435  1.00 81.88           C  
ATOM   3219  O   ASP A 425      33.162   6.978 -24.657  1.00 81.88           O  
ATOM   3220  CG  ASP A 425      31.999  10.947 -22.693  1.00 81.88           C  
ATOM   3221  OD1 ASP A 425      33.060  11.612 -22.822  1.00 81.88           O  
ATOM   3222  OD2 ASP A 425      31.009  11.358 -22.047  1.00 81.88           O  
ATOM   3223  N   TYR A 426      32.398   8.035 -26.482  1.00 85.94           N  
ATOM   3224  CA  TYR A 426      32.196   6.854 -27.324  1.00 85.94           C  
ATOM   3225  C   TYR A 426      33.237   6.734 -28.447  1.00 85.94           C  
ATOM   3226  CB  TYR A 426      30.769   6.865 -27.876  1.00 85.94           C  
ATOM   3227  O   TYR A 426      33.101   5.910 -29.358  1.00 85.94           O  
ATOM   3228  CG  TYR A 426      29.704   7.131 -26.831  1.00 85.94           C  
ATOM   3229  CD1 TYR A 426      29.222   6.084 -26.025  1.00 85.94           C  
ATOM   3230  CD2 TYR A 426      29.256   8.447 -26.612  1.00 85.94           C  
ATOM   3231  CE1 TYR A 426      28.287   6.359 -25.010  1.00 85.94           C  
ATOM   3232  CE2 TYR A 426      28.321   8.721 -25.600  1.00 85.94           C  
ATOM   3233  OH  TYR A 426      26.933   7.945 -23.816  1.00 85.94           O  
ATOM   3234  CZ  TYR A 426      27.831   7.675 -24.796  1.00 85.94           C  
ATOM   3235  N   ASN A 427      34.281   7.567 -28.415  1.00 81.81           N  
ATOM   3236  CA  ASN A 427      35.333   7.550 -29.423  1.00 81.81           C  
ATOM   3237  C   ASN A 427      36.034   6.184 -29.474  1.00 81.81           C  
ATOM   3238  CB  ASN A 427      36.336   8.680 -29.146  1.00 81.81           C  
ATOM   3239  O   ASN A 427      36.449   5.636 -28.457  1.00 81.81           O  
ATOM   3240  CG  ASN A 427      35.906  10.025 -29.700  1.00 81.81           C  
ATOM   3241  ND2 ASN A 427      36.442  11.093 -29.164  1.00 81.81           N  
ATOM   3242  OD1 ASN A 427      35.166  10.145 -30.662  1.00 81.81           O  
ATOM   3243  N   GLY A 428      36.204   5.648 -30.685  1.00 82.38           N  
ATOM   3244  CA  GLY A 428      36.856   4.354 -30.911  1.00 82.38           C  
ATOM   3245  C   GLY A 428      35.925   3.138 -30.847  1.00 82.38           C  
ATOM   3246  O   GLY A 428      36.366   2.039 -31.179  1.00 82.38           O  
ATOM   3247  N   MET A 429      34.645   3.312 -30.497  1.00 88.19           N  
ATOM   3248  CA  MET A 429      33.644   2.243 -30.579  1.00 88.19           C  
ATOM   3249  C   MET A 429      33.116   2.082 -32.009  1.00 88.19           C  
ATOM   3250  CB  MET A 429      32.488   2.502 -29.604  1.00 88.19           C  
ATOM   3251  O   MET A 429      33.002   3.046 -32.771  1.00 88.19           O  
ATOM   3252  CG  MET A 429      32.953   2.546 -28.147  1.00 88.19           C  
ATOM   3253  SD  MET A 429      31.586   2.745 -26.979  1.00 88.19           S  
ATOM   3254  CE  MET A 429      32.528   3.057 -25.459  1.00 88.19           C  
ATOM   3255  N   ASN A 430      32.738   0.857 -32.384  1.00 90.81           N  
ATOM   3256  CA  ASN A 430      31.968   0.659 -33.609  1.00 90.81           C  
ATOM   3257  C   ASN A 430      30.530   1.196 -33.427  1.00 90.81           C  
ATOM   3258  CB  ASN A 430      32.074  -0.810 -34.073  1.00 90.81           C  
ATOM   3259  O   ASN A 430      30.060   1.435 -32.314  1.00 90.81           O  
ATOM   3260  CG  ASN A 430      31.261  -1.777 -33.233  1.00 90.81           C  
ATOM   3261  ND2 ASN A 430      31.782  -2.936 -32.936  1.00 90.81           N  
ATOM   3262  OD1 ASN A 430      30.125  -1.506 -32.892  1.00 90.81           O  
ATOM   3263  N   LYS A 431      29.796   1.371 -34.532  1.00 86.75           N  
ATOM   3264  CA  LYS A 431      28.451   1.974 -34.509  1.00 86.75           C  
ATOM   3265  C   LYS A 431      27.440   1.195 -33.653  1.00 86.75           C  
ATOM   3266  CB  LYS A 431      27.964   2.137 -35.959  1.00 86.75           C  
ATOM   3267  O   LYS A 431      26.535   1.808 -33.097  1.00 86.75           O  
ATOM   3268  CG  LYS A 431      26.679   2.973 -36.070  1.00 86.75           C  
ATOM   3269  CD  LYS A 431      26.283   3.170 -37.538  1.00 86.75           C  
ATOM   3270  CE  LYS A 431      25.004   4.010 -37.622  1.00 86.75           C  
ATOM   3271  NZ  LYS A 431      24.593   4.240 -39.029  1.00 86.75           N  
ATOM   3272  N   ILE A 432      27.557  -0.132 -33.578  1.00 87.25           N  
ATOM   3273  CA  ILE A 432      26.620  -0.988 -32.835  1.00 87.25           C  
ATOM   3274  C   ILE A 432      26.876  -0.851 -31.333  1.00 87.25           C  
ATOM   3275  CB  ILE A 432      26.716  -2.455 -33.321  1.00 87.25           C  
ATOM   3276  O   ILE A 432      25.940  -0.580 -30.583  1.00 87.25           O  
ATOM   3277  CG1 ILE A 432      26.287  -2.546 -34.807  1.00 87.25           C  
ATOM   3278  CG2 ILE A 432      25.849  -3.379 -32.446  1.00 87.25           C  
ATOM   3279  CD1 ILE A 432      26.494  -3.926 -35.443  1.00 87.25           C  
ATOM   3280  N   ASP A 433      28.137  -0.955 -30.921  1.00 86.62           N  
ATOM   3281  CA  ASP A 433      28.557  -0.846 -29.524  1.00 86.62           C  
ATOM   3282  C   ASP A 433      28.290   0.559 -28.982  1.00 86.62           C  
ATOM   3283  CB  ASP A 433      30.039  -1.230 -29.398  1.00 86.62           C  
ATOM   3284  O   ASP A 433      27.716   0.701 -27.907  1.00 86.62           O  
ATOM   3285  CG  ASP A 433      30.312  -2.685 -29.798  1.00 86.62           C  
ATOM   3286  OD1 ASP A 433      29.376  -3.514 -29.734  1.00 86.62           O  
ATOM   3287  OD2 ASP A 433      31.449  -2.953 -30.248  1.00 86.62           O  
ATOM   3288  N   MET A 434      28.561   1.596 -29.782  1.00 86.12           N  
ATOM   3289  CA  MET A 434      28.212   2.979 -29.447  1.00 86.12           C  
ATOM   3290  C   MET A 434      26.705   3.146 -29.207  1.00 86.12           C  
ATOM   3291  CB  MET A 434      28.692   3.898 -30.578  1.00 86.12           C  
ATOM   3292  O   MET A 434      26.296   3.726 -28.207  1.00 86.12           O  
ATOM   3293  CG  MET A 434      28.335   5.369 -30.332  1.00 86.12           C  
ATOM   3294  SD  MET A 434      28.875   6.495 -31.645  1.00 86.12           S  
ATOM   3295  CE  MET A 434      27.618   6.125 -32.891  1.00 86.12           C  
ATOM   3296  N   MET A 435      25.850   2.635 -30.102  1.00 86.00           N  
ATOM   3297  CA  MET A 435      24.394   2.744 -29.928  1.00 86.00           C  
ATOM   3298  C   MET A 435      23.888   1.970 -28.706  1.00 86.00           C  
ATOM   3299  CB  MET A 435      23.657   2.230 -31.171  1.00 86.00           C  
ATOM   3300  O   MET A 435      22.916   2.398 -28.082  1.00 86.00           O  
ATOM   3301  CG  MET A 435      23.693   3.217 -32.341  1.00 86.00           C  
ATOM   3302  SD  MET A 435      22.659   2.747 -33.766  1.00 86.00           S  
ATOM   3303  CE  MET A 435      23.280   1.080 -34.127  1.00 86.00           C  
ATOM   3304  N   ASN A 436      24.506   0.835 -28.378  1.00 85.81           N  
ATOM   3305  CA  ASN A 436      24.161   0.070 -27.185  1.00 85.81           C  
ATOM   3306  C   ASN A 436      24.592   0.811 -25.915  1.00 85.81           C  
ATOM   3307  CB  ASN A 436      24.766  -1.336 -27.285  1.00 85.81           C  
ATOM   3308  O   ASN A 436      23.762   0.971 -25.023  1.00 85.81           O  
ATOM   3309  CG  ASN A 436      24.061  -2.220 -28.301  1.00 85.81           C  
ATOM   3310  ND2 ASN A 436      24.732  -3.249 -28.761  1.00 85.81           N  
ATOM   3311  OD1 ASN A 436      22.905  -2.023 -28.673  1.00 85.81           O  
ATOM   3312  N   GLN A 437      25.815   1.345 -25.868  1.00 86.38           N  
ATOM   3313  CA  GLN A 437      26.301   2.100 -24.713  1.00 86.38           C  
ATOM   3314  C   GLN A 437      25.476   3.370 -24.480  1.00 86.38           C  
ATOM   3315  CB  GLN A 437      27.791   2.432 -24.880  1.00 86.38           C  
ATOM   3316  O   GLN A 437      25.029   3.610 -23.366  1.00 86.38           O  
ATOM   3317  CG  GLN A 437      28.405   2.889 -23.541  1.00 86.38           C  
ATOM   3318  CD  GLN A 437      28.417   1.786 -22.484  1.00 86.38           C  
ATOM   3319  NE2 GLN A 437      28.194   2.105 -21.226  1.00 86.38           N  
ATOM   3320  OE1 GLN A 437      28.603   0.621 -22.804  1.00 86.38           O  
ATOM   3321  N   ILE A 438      25.144   4.124 -25.537  1.00 87.38           N  
ATOM   3322  CA  ILE A 438      24.270   5.304 -25.418  1.00 87.38           C  
ATOM   3323  C   ILE A 438      22.920   4.928 -24.790  1.00 87.38           C  
ATOM   3324  CB  ILE A 438      24.086   5.992 -26.792  1.00 87.38           C  
ATOM   3325  O   ILE A 438      22.401   5.676 -23.961  1.00 87.38           O  
ATOM   3326  CG1 ILE A 438      25.402   6.678 -27.225  1.00 87.38           C  
ATOM   3327  CG2 ILE A 438      22.950   7.038 -26.762  1.00 87.38           C  
ATOM   3328  CD1 ILE A 438      25.420   7.144 -28.687  1.00 87.38           C  
ATOM   3329  N   LYS A 439      22.329   3.777 -25.147  1.00 86.81           N  
ATOM   3330  CA  LYS A 439      21.071   3.314 -24.530  1.00 86.81           C  
ATOM   3331  C   LYS A 439      21.244   3.007 -23.045  1.00 86.81           C  
ATOM   3332  CB  LYS A 439      20.536   2.062 -25.229  1.00 86.81           C  
ATOM   3333  O   LYS A 439      20.372   3.379 -22.262  1.00 86.81           O  
ATOM   3334  CG  LYS A 439      19.903   2.350 -26.591  1.00 86.81           C  
ATOM   3335  CD  LYS A 439      19.574   1.007 -27.246  1.00 86.81           C  
ATOM   3336  CE  LYS A 439      18.981   1.205 -28.636  1.00 86.81           C  
ATOM   3337  NZ  LYS A 439      18.779  -0.112 -29.285  1.00 86.81           N  
ATOM   3338  N   VAL A 440      22.331   2.335 -22.678  1.00 87.00           N  
ATOM   3339  CA  VAL A 440      22.664   2.000 -21.287  1.00 87.00           C  
ATOM   3340  C   VAL A 440      22.842   3.279 -20.465  1.00 87.00           C  
ATOM   3341  CB  VAL A 440      23.909   1.093 -21.261  1.00 87.00           C  
ATOM   3342  O   VAL A 440      22.136   3.458 -19.472  1.00 87.00           O  
ATOM   3343  CG1 VAL A 440      24.449   0.850 -19.862  1.00 87.00           C  
ATOM   3344  CG2 VAL A 440      23.580  -0.288 -21.848  1.00 87.00           C  
ATOM   3345  N   ASP A 441      23.649   4.227 -20.943  1.00 88.44           N  
ATOM   3346  CA  ASP A 441      23.893   5.510 -20.273  1.00 88.44           C  
ATOM   3347  C   ASP A 441      22.605   6.343 -20.144  1.00 88.44           C  
ATOM   3348  CB  ASP A 441      24.945   6.313 -21.051  1.00 88.44           C  
ATOM   3349  O   ASP A 441      22.331   6.938 -19.100  1.00 88.44           O  
ATOM   3350  CG  ASP A 441      26.320   5.645 -21.159  1.00 88.44           C  
ATOM   3351  OD1 ASP A 441      26.625   4.712 -20.389  1.00 88.44           O  
ATOM   3352  OD2 ASP A 441      27.066   6.087 -22.058  1.00 88.44           O  
ATOM   3353  N   THR A 442      21.749   6.322 -21.172  1.00 88.62           N  
ATOM   3354  CA  THR A 442      20.429   6.977 -21.156  1.00 88.62           C  
ATOM   3355  C   THR A 442      19.513   6.399 -20.071  1.00 88.62           C  
ATOM   3356  CB  THR A 442      19.729   6.816 -22.517  1.00 88.62           C  
ATOM   3357  O   THR A 442      18.799   7.135 -19.376  1.00 88.62           O  
ATOM   3358  CG2 THR A 442      18.364   7.490 -22.542  1.00 88.62           C  
ATOM   3359  OG1 THR A 442      20.461   7.410 -23.557  1.00 88.62           O  
ATOM   3360  N   MET A 443      19.496   5.070 -19.928  1.00 87.44           N  
ATOM   3361  CA  MET A 443      18.723   4.394 -18.884  1.00 87.44           C  
ATOM   3362  C   MET A 443      19.296   4.699 -17.498  1.00 87.44           C  
ATOM   3363  CB  MET A 443      18.687   2.878 -19.124  1.00 87.44           C  
ATOM   3364  O   MET A 443      18.534   5.044 -16.594  1.00 87.44           O  
ATOM   3365  CG  MET A 443      17.801   2.486 -20.307  1.00 87.44           C  
ATOM   3366  SD  MET A 443      17.640   0.689 -20.505  1.00 87.44           S  
ATOM   3367  CE  MET A 443      16.750   0.632 -22.079  1.00 87.44           C  
ATOM   3368  N   LEU A 444      20.621   4.636 -17.343  1.00 90.25           N  
ATOM   3369  CA  LEU A 444      21.317   4.962 -16.099  1.00 90.25           C  
ATOM   3370  C   LEU A 444      21.033   6.386 -15.635  1.00 90.25           C  
ATOM   3371  CB  LEU A 444      22.830   4.743 -16.274  1.00 90.25           C  
ATOM   3372  O   LEU A 444      20.658   6.578 -14.480  1.00 90.25           O  
ATOM   3373  CG  LEU A 444      23.261   3.281 -16.096  1.00 90.25           C  
ATOM   3374  CD1 LEU A 444      24.741   3.132 -16.424  1.00 90.25           C  
ATOM   3375  CD2 LEU A 444      23.045   2.840 -14.645  1.00 90.25           C  
ATOM   3376  N   HIS A 445      21.101   7.365 -16.537  1.00 91.06           N  
ATOM   3377  CA  HIS A 445      20.790   8.753 -16.209  1.00 91.06           C  
ATOM   3378  C   HIS A 445      19.353   8.917 -15.682  1.00 91.06           C  
ATOM   3379  CB  HIS A 445      21.034   9.621 -17.450  1.00 91.06           C  
ATOM   3380  O   HIS A 445      19.113   9.627 -14.701  1.00 91.06           O  
ATOM   3381  CG  HIS A 445      21.126  11.077 -17.093  1.00 91.06           C  
ATOM   3382  CD2 HIS A 445      20.260  12.079 -17.440  1.00 91.06           C  
ATOM   3383  ND1 HIS A 445      22.119  11.641 -16.330  1.00 91.06           N  
ATOM   3384  CE1 HIS A 445      21.860  12.952 -16.215  1.00 91.06           C  
ATOM   3385  NE2 HIS A 445      20.732  13.268 -16.872  1.00 91.06           N  
ATOM   3386  N   GLY A 446      18.397   8.197 -16.278  1.00 90.44           N  
ATOM   3387  CA  GLY A 446      17.020   8.130 -15.787  1.00 90.44           C  
ATOM   3388  C   GLY A 446      16.910   7.522 -14.388  1.00 90.44           C  
ATOM   3389  O   GLY A 446      16.240   8.083 -13.516  1.00 90.44           O  
ATOM   3390  N   TYR A 447      17.578   6.389 -14.150  1.00 91.12           N  
ATOM   3391  CA  TYR A 447      17.584   5.728 -12.844  1.00 91.12           C  
ATOM   3392  C   TYR A 447      18.218   6.597 -11.756  1.00 91.12           C  
ATOM   3393  CB  TYR A 447      18.302   4.374 -12.928  1.00 91.12           C  
ATOM   3394  O   TYR A 447      17.637   6.730 -10.677  1.00 91.12           O  
ATOM   3395  CG  TYR A 447      17.609   3.317 -13.767  1.00 91.12           C  
ATOM   3396  CD1 TYR A 447      16.238   3.052 -13.587  1.00 91.12           C  
ATOM   3397  CD2 TYR A 447      18.346   2.564 -14.699  1.00 91.12           C  
ATOM   3398  CE1 TYR A 447      15.604   2.032 -14.322  1.00 91.12           C  
ATOM   3399  CE2 TYR A 447      17.719   1.553 -15.446  1.00 91.12           C  
ATOM   3400  OH  TYR A 447      15.761   0.322 -15.998  1.00 91.12           O  
ATOM   3401  CZ  TYR A 447      16.350   1.290 -15.259  1.00 91.12           C  
ATOM   3402  N   HIS A 448      19.354   7.238 -12.041  1.00 92.81           N  
ATOM   3403  CA  HIS A 448      20.024   8.156 -11.117  1.00 92.81           C  
ATOM   3404  C   HIS A 448      19.119   9.326 -10.743  1.00 92.81           C  
ATOM   3405  CB  HIS A 448      21.322   8.683 -11.741  1.00 92.81           C  
ATOM   3406  O   HIS A 448      18.980   9.629  -9.559  1.00 92.81           O  
ATOM   3407  CG  HIS A 448      22.415   7.665 -11.939  1.00 92.81           C  
ATOM   3408  CD2 HIS A 448      22.427   6.369 -11.511  1.00 92.81           C  
ATOM   3409  ND1 HIS A 448      23.617   7.943 -12.586  1.00 92.81           N  
ATOM   3410  CE1 HIS A 448      24.331   6.810 -12.532  1.00 92.81           C  
ATOM   3411  NE2 HIS A 448      23.641   5.854 -11.895  1.00 92.81           N  
ATOM   3412  N   ALA A 449      18.435   9.938 -11.715  1.00 92.12           N  
ATOM   3413  CA  ALA A 449      17.478  11.012 -11.452  1.00 92.12           C  
ATOM   3414  C   ALA A 449      16.301  10.541 -10.577  1.00 92.12           C  
ATOM   3415  CB  ALA A 449      16.996  11.569 -12.794  1.00 92.12           C  
ATOM   3416  O   ALA A 449      15.915  11.224  -9.622  1.00 92.12           O  
ATOM   3417  N   GLY A 450      15.759   9.350 -10.854  1.00 90.94           N  
ATOM   3418  CA  GLY A 450      14.699   8.738 -10.051  1.00 90.94           C  
ATOM   3419  C   GLY A 450      15.128   8.468  -8.603  1.00 90.94           C  
ATOM   3420  O   GLY A 450      14.420   8.837  -7.661  1.00 90.94           O  
ATOM   3421  N   PHE A 451      16.311   7.884  -8.395  1.00 91.69           N  
ATOM   3422  CA  PHE A 451      16.842   7.640  -7.052  1.00 91.69           C  
ATOM   3423  C   PHE A 451      17.263   8.920  -6.331  1.00 91.69           C  
ATOM   3424  CB  PHE A 451      17.997   6.633  -7.095  1.00 91.69           C  
ATOM   3425  O   PHE A 451      17.098   8.998  -5.115  1.00 91.69           O  
ATOM   3426  CG  PHE A 451      17.543   5.200  -7.262  1.00 91.69           C  
ATOM   3427  CD1 PHE A 451      16.670   4.625  -6.317  1.00 91.69           C  
ATOM   3428  CD2 PHE A 451      18.024   4.424  -8.331  1.00 91.69           C  
ATOM   3429  CE1 PHE A 451      16.260   3.288  -6.455  1.00 91.69           C  
ATOM   3430  CE2 PHE A 451      17.627   3.082  -8.460  1.00 91.69           C  
ATOM   3431  CZ  PHE A 451      16.738   2.519  -7.529  1.00 91.69           C  
ATOM   3432  N   LEU A 452      17.731   9.945  -7.047  1.00 93.31           N  
ATOM   3433  CA  LEU A 452      18.024  11.253  -6.464  1.00 93.31           C  
ATOM   3434  C   LEU A 452      16.746  11.901  -5.924  1.00 93.31           C  
ATOM   3435  CB  LEU A 452      18.706  12.137  -7.522  1.00 93.31           C  
ATOM   3436  O   LEU A 452      16.730  12.396  -4.796  1.00 93.31           O  
ATOM   3437  CG  LEU A 452      19.130  13.518  -6.993  1.00 93.31           C  
ATOM   3438  CD1 LEU A 452      20.239  13.408  -5.943  1.00 93.31           C  
ATOM   3439  CD2 LEU A 452      19.633  14.381  -8.147  1.00 93.31           C  
ATOM   3440  N   PHE A 453      15.646  11.831  -6.677  1.00 92.00           N  
ATOM   3441  CA  PHE A 453      14.339  12.254  -6.181  1.00 92.00           C  
ATOM   3442  C   PHE A 453      13.929  11.460  -4.932  1.00 92.00           C  
ATOM   3443  CB  PHE A 453      13.302  12.130  -7.298  1.00 92.00           C  
ATOM   3444  O   PHE A 453      13.571  12.055  -3.912  1.00 92.00           O  
ATOM   3445  CG  PHE A 453      11.886  12.380  -6.820  1.00 92.00           C  
ATOM   3446  CD1 PHE A 453      11.025  11.296  -6.573  1.00 92.00           C  
ATOM   3447  CD2 PHE A 453      11.435  13.691  -6.589  1.00 92.00           C  
ATOM   3448  CE1 PHE A 453       9.713  11.515  -6.119  1.00 92.00           C  
ATOM   3449  CE2 PHE A 453      10.122  13.914  -6.139  1.00 92.00           C  
ATOM   3450  CZ  PHE A 453       9.259  12.828  -5.908  1.00 92.00           C  
ATOM   3451  N   ALA A 454      14.050  10.128  -4.956  1.00 91.06           N  
ATOM   3452  CA  ALA A 454      13.767   9.299  -3.784  1.00 91.06           C  
ATOM   3453  C   ALA A 454      14.653   9.671  -2.577  1.00 91.06           C  
ATOM   3454  CB  ALA A 454      13.928   7.822  -4.160  1.00 91.06           C  
ATOM   3455  O   ALA A 454      14.178   9.665  -1.436  1.00 91.06           O  
ATOM   3456  N   LEU A 455      15.921  10.031  -2.803  1.00 93.38           N  
ATOM   3457  CA  LEU A 455      16.856  10.460  -1.765  1.00 93.38           C  
ATOM   3458  C   LEU A 455      16.390  11.766  -1.118  1.00 93.38           C  
ATOM   3459  CB  LEU A 455      18.275  10.579  -2.357  1.00 93.38           C  
ATOM   3460  O   LEU A 455      16.287  11.818   0.107  1.00 93.38           O  
ATOM   3461  CG  LEU A 455      19.352  11.013  -1.347  1.00 93.38           C  
ATOM   3462  CD1 LEU A 455      19.513  10.012  -0.201  1.00 93.38           C  
ATOM   3463  CD2 LEU A 455      20.698  11.148  -2.056  1.00 93.38           C  
ATOM   3464  N   LEU A 456      16.027  12.775  -1.917  1.00 93.69           N  
ATOM   3465  CA  LEU A 456      15.505  14.053  -1.419  1.00 93.69           C  
ATOM   3466  C   LEU A 456      14.265  13.850  -0.540  1.00 93.69           C  
ATOM   3467  CB  LEU A 456      15.174  14.979  -2.605  1.00 93.69           C  
ATOM   3468  O   LEU A 456      14.198  14.362   0.578  1.00 93.69           O  
ATOM   3469  CG  LEU A 456      16.392  15.504  -3.386  1.00 93.69           C  
ATOM   3470  CD1 LEU A 456      15.909  16.304  -4.595  1.00 93.69           C  
ATOM   3471  CD2 LEU A 456      17.280  16.418  -2.538  1.00 93.69           C  
ATOM   3472  N   ILE A 457      13.316  13.033  -1.001  1.00 91.75           N  
ATOM   3473  CA  ILE A 457      12.109  12.690  -0.238  1.00 91.75           C  
ATOM   3474  C   ILE A 457      12.468  11.968   1.070  1.00 91.75           C  
ATOM   3475  CB  ILE A 457      11.179  11.851  -1.142  1.00 91.75           C  
ATOM   3476  O   ILE A 457      11.932  12.281   2.133  1.00 91.75           O  
ATOM   3477  CG1 ILE A 457      10.652  12.647  -2.362  1.00 91.75           C  
ATOM   3478  CG2 ILE A 457       9.997  11.247  -0.374  1.00 91.75           C  
ATOM   3479  CD1 ILE A 457       9.833  13.910  -2.056  1.00 91.75           C  
ATOM   3480  N   THR A 458      13.418  11.034   1.034  1.00 90.62           N  
ATOM   3481  CA  THR A 458      13.850  10.306   2.237  1.00 90.62           C  
ATOM   3482  C   THR A 458      14.507  11.233   3.261  1.00 90.62           C  
ATOM   3483  CB  THR A 458      14.834   9.187   1.889  1.00 90.62           C  
ATOM   3484  O   THR A 458      14.242  11.117   4.457  1.00 90.62           O  
ATOM   3485  CG2 THR A 458      15.044   8.263   3.082  1.00 90.62           C  
ATOM   3486  OG1 THR A 458      14.333   8.369   0.857  1.00 90.62           O  
ATOM   3487  N   VAL A 459      15.325  12.185   2.805  1.00 94.00           N  
ATOM   3488  CA  VAL A 459      15.960  13.192   3.665  1.00 94.00           C  
ATOM   3489  C   VAL A 459      14.901  14.053   4.359  1.00 94.00           C  
ATOM   3490  CB  VAL A 459      16.956  14.034   2.843  1.00 94.00           C  
ATOM   3491  O   VAL A 459      15.000  14.290   5.563  1.00 94.00           O  
ATOM   3492  CG1 VAL A 459      17.460  15.256   3.611  1.00 94.00           C  
ATOM   3493  CG2 VAL A 459      18.189  13.198   2.476  1.00 94.00           C  
ATOM   3494  N   VAL A 460      13.831  14.438   3.654  1.00 92.06           N  
ATOM   3495  CA  VAL A 460      12.680  15.118   4.274  1.00 92.06           C  
ATOM   3496  C   VAL A 460      12.058  14.250   5.375  1.00 92.06           C  
ATOM   3497  CB  VAL A 460      11.640  15.537   3.215  1.00 92.06           C  
ATOM   3498  O   VAL A 460      11.838  14.744   6.480  1.00 92.06           O  
ATOM   3499  CG1 VAL A 460      10.370  16.122   3.846  1.00 92.06           C  
ATOM   3500  CG2 VAL A 460      12.217  16.607   2.281  1.00 92.06           C  
ATOM   3501  N   SER A 461      11.850  12.949   5.135  1.00 88.44           N  
ATOM   3502  CA  SER A 461      11.321  12.019   6.154  1.00 88.44           C  
ATOM   3503  C   SER A 461      12.216  11.939   7.398  1.00 88.44           C  
ATOM   3504  CB  SER A 461      11.174  10.604   5.583  1.00 88.44           C  
ATOM   3505  O   SER A 461      11.736  11.960   8.540  1.00 88.44           O  
ATOM   3506  OG  SER A 461      10.333   9.856   6.436  1.00 88.44           O  
ATOM   3507  N   PHE A 462      13.535  11.901   7.190  1.00 93.19           N  
ATOM   3508  CA  PHE A 462      14.524  11.910   8.264  1.00 93.19           C  
ATOM   3509  C   PHE A 462      14.414  13.180   9.119  1.00 93.19           C  
ATOM   3510  CB  PHE A 462      15.927  11.739   7.667  1.00 93.19           C  
ATOM   3511  O   PHE A 462      14.324  13.088  10.345  1.00 93.19           O  
ATOM   3512  CG  PHE A 462      17.030  11.793   8.703  1.00 93.19           C  
ATOM   3513  CD1 PHE A 462      17.789  12.967   8.870  1.00 93.19           C  
ATOM   3514  CD2 PHE A 462      17.280  10.678   9.523  1.00 93.19           C  
ATOM   3515  CE1 PHE A 462      18.801  13.016   9.845  1.00 93.19           C  
ATOM   3516  CE2 PHE A 462      18.271  10.738  10.516  1.00 93.19           C  
ATOM   3517  CZ  PHE A 462      19.037  11.905  10.673  1.00 93.19           C  
ATOM   3518  N   PHE A 463      14.317  14.360   8.499  1.00 93.69           N  
ATOM   3519  CA  PHE A 463      14.136  15.614   9.233  1.00 93.69           C  
ATOM   3520  C   PHE A 463      12.780  15.694   9.946  1.00 93.69           C  
ATOM   3521  CB  PHE A 463      14.372  16.811   8.310  1.00 93.69           C  
ATOM   3522  O   PHE A 463      12.722  16.077  11.118  1.00 93.69           O  
ATOM   3523  CG  PHE A 463      15.842  17.056   8.031  1.00 93.69           C  
ATOM   3524  CD1 PHE A 463      16.700  17.444   9.079  1.00 93.69           C  
ATOM   3525  CD2 PHE A 463      16.357  16.914   6.730  1.00 93.69           C  
ATOM   3526  CE1 PHE A 463      18.066  17.666   8.831  1.00 93.69           C  
ATOM   3527  CE2 PHE A 463      17.721  17.144   6.483  1.00 93.69           C  
ATOM   3528  CZ  PHE A 463      18.578  17.511   7.533  1.00 93.69           C  
ATOM   3529  N   CYS A 464      11.693  15.250   9.309  1.00 90.25           N  
ATOM   3530  CA  CYS A 464      10.376  15.175   9.946  1.00 90.25           C  
ATOM   3531  C   CYS A 464      10.384  14.268  11.189  1.00 90.25           C  
ATOM   3532  CB  CYS A 464       9.341  14.688   8.925  1.00 90.25           C  
ATOM   3533  O   CYS A 464       9.684  14.550  12.164  1.00 90.25           O  
ATOM   3534  SG  CYS A 464       9.028  15.959   7.669  1.00 90.25           S  
ATOM   3535  N   SER A 465      11.222  13.228  11.216  1.00 91.00           N  
ATOM   3536  CA  SER A 465      11.343  12.315  12.361  1.00 91.00           C  
ATOM   3537  C   SER A 465      11.845  12.997  13.643  1.00 91.00           C  
ATOM   3538  CB  SER A 465      12.231  11.122  11.998  1.00 91.00           C  
ATOM   3539  O   SER A 465      11.539  12.529  14.743  1.00 91.00           O  
ATOM   3540  OG  SER A 465      11.651  10.392  10.935  1.00 91.00           O  
ATOM   3541  N   PHE A 466      12.532  14.144  13.553  1.00 91.81           N  
ATOM   3542  CA  PHE A 466      12.900  14.945  14.730  1.00 91.81           C  
ATOM   3543  C   PHE A 466      11.697  15.597  15.424  1.00 91.81           C  
ATOM   3544  CB  PHE A 466      13.921  16.025  14.351  1.00 91.81           C  
ATOM   3545  O   PHE A 466      11.779  15.899  16.617  1.00 91.81           O  
ATOM   3546  CG  PHE A 466      15.312  15.490  14.094  1.00 91.81           C  
ATOM   3547  CD1 PHE A 466      16.250  15.424  15.141  1.00 91.81           C  
ATOM   3548  CD2 PHE A 466      15.676  15.060  12.809  1.00 91.81           C  
ATOM   3549  CE1 PHE A 466      17.539  14.913  14.906  1.00 91.81           C  
ATOM   3550  CE2 PHE A 466      16.968  14.573  12.566  1.00 91.81           C  
ATOM   3551  CZ  PHE A 466      17.900  14.492  13.614  1.00 91.81           C  
ATOM   3552  N   MET A 467      10.583  15.788  14.710  1.00 91.44           N  
ATOM   3553  CA  MET A 467       9.363  16.426  15.221  1.00 91.44           C  
ATOM   3554  C   MET A 467       8.505  15.481  16.083  1.00 91.44           C  
ATOM   3555  CB  MET A 467       8.533  16.966  14.047  1.00 91.44           C  
ATOM   3556  O   MET A 467       7.550  15.915  16.739  1.00 91.44           O  
ATOM   3557  CG  MET A 467       9.296  17.931  13.132  1.00 91.44           C  
ATOM   3558  SD  MET A 467       8.352  18.438  11.669  1.00 91.44           S  
ATOM   3559  CE  MET A 467       7.095  19.507  12.416  1.00 91.44           C  
ATOM   3560  N   LEU A 468       8.835  14.186  16.101  1.00 89.75           N  
ATOM   3561  CA  LEU A 468       8.192  13.212  16.976  1.00 89.75           C  
ATOM   3562  C   LEU A 468       8.565  13.482  18.434  1.00 89.75           C  
ATOM   3563  CB  LEU A 468       8.590  11.787  16.567  1.00 89.75           C  
ATOM   3564  O   LEU A 468       9.734  13.651  18.789  1.00 89.75           O  
ATOM   3565  CG  LEU A 468       8.029  11.358  15.202  1.00 89.75           C  
ATOM   3566  CD1 LEU A 468       8.695  10.049  14.792  1.00 89.75           C  
ATOM   3567  CD2 LEU A 468       6.513  11.142  15.251  1.00 89.75           C  
ATOM   3568  N   GLN A 469       7.568  13.471  19.313  1.00 85.06           N  
ATOM   3569  CA  GLN A 469       7.817  13.504  20.747  1.00 85.06           C  
ATOM   3570  C   GLN A 469       8.406  12.164  21.203  1.00 85.06           C  
ATOM   3571  CB  GLN A 469       6.542  13.890  21.507  1.00 85.06           C  
ATOM   3572  O   GLN A 469       7.968  11.088  20.792  1.00 85.06           O  
ATOM   3573  CG  GLN A 469       6.286  15.402  21.386  1.00 85.06           C  
ATOM   3574  CD  GLN A 469       4.936  15.838  21.946  1.00 85.06           C  
ATOM   3575  NE2 GLN A 469       4.533  17.069  21.718  1.00 85.06           N  
ATOM   3576  OE1 GLN A 469       4.226  15.110  22.614  1.00 85.06           O  
ATOM   3577  N   GLY A 470       9.428  12.227  22.060  1.00 69.19           N  
ATOM   3578  CA  GLY A 470       9.930  11.041  22.751  1.00 69.19           C  
ATOM   3579  C   GLY A 470       8.879  10.481  23.716  1.00 69.19           C  
ATOM   3580  O   GLY A 470       7.985  11.206  24.153  1.00 69.19           O  
ATOM   3581  N   LYS A 471       8.998   9.197  24.076  1.00 60.62           N  
ATOM   3582  CA  LYS A 471       8.159   8.578  25.113  1.00 60.62           C  
ATOM   3583  C   LYS A 471       8.336   9.380  26.412  1.00 60.62           C  
ATOM   3584  CB  LYS A 471       8.538   7.079  25.246  1.00 60.62           C  
ATOM   3585  O   LYS A 471       9.444   9.422  26.948  1.00 60.62           O  
ATOM   3586  CG  LYS A 471       7.583   6.237  26.121  1.00 60.62           C  
ATOM   3587  CD  LYS A 471       7.880   4.719  26.040  1.00 60.62           C  
ATOM   3588  CE  LYS A 471       6.944   3.900  26.954  1.00 60.62           C  
ATOM   3589  NZ  LYS A 471       7.080   2.422  26.787  1.00 60.62           N  
ATOM   3590  N   LYS A 472       7.279  10.043  26.907  1.00 51.53           N  
ATOM   3591  CA  LYS A 472       7.275  10.566  28.282  1.00 51.53           C  
ATOM   3592  C   LYS A 472       7.425   9.351  29.197  1.00 51.53           C  
ATOM   3593  CB  LYS A 472       5.987  11.357  28.606  1.00 51.53           C  
ATOM   3594  O   LYS A 472       6.642   8.413  29.079  1.00 51.53           O  
ATOM   3595  CG  LYS A 472       6.081  12.848  28.233  1.00 51.53           C  
ATOM   3596  CD  LYS A 472       4.807  13.609  28.641  1.00 51.53           C  
ATOM   3597  CE  LYS A 472       4.951  15.117  28.389  1.00 51.53           C  
ATOM   3598  NZ  LYS A 472       3.736  15.862  28.812  1.00 51.53           N  
ATOM   3599  N   LYS A 473       8.444   9.341  30.063  1.00 40.94           N  
ATOM   3600  CA  LYS A 473       8.460   8.417  31.201  1.00 40.94           C  
ATOM   3601  C   LYS A 473       7.182   8.716  31.981  1.00 40.94           C  
ATOM   3602  CB  LYS A 473       9.704   8.634  32.087  1.00 40.94           C  
ATOM   3603  O   LYS A 473       7.017   9.852  32.422  1.00 40.94           O  
ATOM   3604  CG  LYS A 473      10.993   8.010  31.524  1.00 40.94           C  
ATOM   3605  CD  LYS A 473      12.162   8.239  32.498  1.00 40.94           C  
ATOM   3606  CE  LYS A 473      13.443   7.518  32.053  1.00 40.94           C  
ATOM   3607  NZ  LYS A 473      14.537   7.708  33.043  1.00 40.94           N  
ATOM   3608  N   GLU A 474       6.266   7.758  32.071  1.00 40.94           N  
ATOM   3609  CA  GLU A 474       5.227   7.827  33.093  1.00 40.94           C  
ATOM   3610  C   GLU A 474       5.973   7.945  34.421  1.00 40.94           C  
ATOM   3611  CB  GLU A 474       4.302   6.597  33.042  1.00 40.94           C  
ATOM   3612  O   GLU A 474       6.760   7.072  34.784  1.00 40.94           O  
ATOM   3613  CG  GLU A 474       3.245   6.750  31.934  1.00 40.94           C  
ATOM   3614  CD  GLU A 474       2.320   5.530  31.778  1.00 40.94           C  
ATOM   3615  OE1 GLU A 474       1.207   5.726  31.239  1.00 40.94           O  
ATOM   3616  OE2 GLU A 474       2.764   4.404  32.094  1.00 40.94           O  
ATOM   3617  N   VAL A 475       5.842   9.106  35.061  1.00 37.00           N  
ATOM   3618  CA  VAL A 475       6.249   9.270  36.449  1.00 37.00           C  
ATOM   3619  C   VAL A 475       5.343   8.324  37.215  1.00 37.00           C  
ATOM   3620  CB  VAL A 475       6.103  10.730  36.915  1.00 37.00           C  
ATOM   3621  O   VAL A 475       4.119   8.437  37.128  1.00 37.00           O  
ATOM   3622  CG1 VAL A 475       6.435  10.895  38.402  1.00 37.00           C  
ATOM   3623  CG2 VAL A 475       7.047  11.639  36.113  1.00 37.00           C  
ATOM   3624  N   ASP A 476       5.967   7.348  37.861  1.00 37.97           N  
ATOM   3625  CA  ASP A 476       5.333   6.355  38.711  1.00 37.97           C  
ATOM   3626  C   ASP A 476       4.477   7.101  39.746  1.00 37.97           C  
ATOM   3627  CB  ASP A 476       6.466   5.504  39.328  1.00 37.97           C  
ATOM   3628  O   ASP A 476       4.982   7.646  40.723  1.00 37.97           O  
ATOM   3629  CG  ASP A 476       6.076   4.067  39.686  1.00 37.97           C  
ATOM   3630  OD1 ASP A 476       4.873   3.729  39.596  1.00 37.97           O  
ATOM   3631  OD2 ASP A 476       7.013   3.292  39.977  1.00 37.97           O  
ATOM   3632  N   SER A 477       3.172   7.209  39.491  1.00 36.12           N  
ATOM   3633  CA  SER A 477       2.190   7.762  40.434  1.00 36.12           C  
ATOM   3634  C   SER A 477       1.772   6.658  41.403  1.00 36.12           C  
ATOM   3635  CB  SER A 477       1.027   8.481  39.734  1.00 36.12           C  
ATOM   3636  O   SER A 477       0.600   6.328  41.571  1.00 36.12           O  
ATOM   3637  OG  SER A 477       0.705   7.891  38.488  1.00 36.12           O  
ATOM   3638  N   ARG A 478       2.793   6.056  42.011  1.00 43.53           N  
ATOM   3639  CA  ARG A 478       2.727   5.234  43.212  1.00 43.53           C  
ATOM   3640  C   ARG A 478       3.708   5.816  44.224  1.00 43.53           C  
ATOM   3641  CB  ARG A 478       3.023   3.762  42.898  1.00 43.53           C  
ATOM   3642  O   ARG A 478       4.750   5.230  44.501  1.00 43.53           O  
ATOM   3643  CG  ARG A 478       1.868   3.071  42.171  1.00 43.53           C  
ATOM   3644  CD  ARG A 478       2.208   1.585  42.041  1.00 43.53           C  
ATOM   3645  NE  ARG A 478       1.104   0.829  41.427  1.00 43.53           N  
ATOM   3646  NH1 ARG A 478       2.007  -1.251  41.747  1.00 43.53           N  
ATOM   3647  NH2 ARG A 478       0.018  -1.051  40.744  1.00 43.53           N  
ATOM   3648  CZ  ARG A 478       1.048  -0.483  41.308  1.00 43.53           C  
ATOM   3649  N   GLN A 479       3.359   6.988  44.741  1.00 34.00           N  
ATOM   3650  CA  GLN A 479       3.704   7.410  46.094  1.00 34.00           C  
ATOM   3651  C   GLN A 479       2.453   7.975  46.744  1.00 34.00           C  
ATOM   3652  CB  GLN A 479       4.882   8.391  46.128  1.00 34.00           C  
ATOM   3653  O   GLN A 479       1.749   8.747  46.052  1.00 34.00           O  
ATOM   3654  CG  GLN A 479       6.206   7.646  45.907  1.00 34.00           C  
ATOM   3655  CD  GLN A 479       7.438   8.461  46.284  1.00 34.00           C  
ATOM   3656  NE2 GLN A 479       8.544   7.811  46.580  1.00 34.00           N  
ATOM   3657  OE1 GLN A 479       7.464   9.680  46.313  1.00 34.00           O  
ATOM   3658  OXT GLN A 479       2.204   7.514  47.875  1.00 34.00           O  
TER    3659      GLN A 479                                                      
ENDMDL                                                                          
END                                                                             
