# Supplementary material for: Cryo‐EM structure of antibacterial efflux transporter QacA from Staphylococcus aureus reveals a novel extracellular loop with allosteric role
Source: EMBO J. 2023 Jul 17;42(16):e113418. doi: 10.15252/embj.2023113418 (PMC10425836; doi:10.15252/embj.2023113418)
Supplement: Supplementary file 4 — Source Data for Expanded View [file EMBJ-42-e113418-s008.zip › Expanded view source data/Figure EV2/AF2 models/AF-A0A0H4UZ44-AedC.pdb]

HEADER                                            01-JUN-22                     
TITLE     ALPHAFOLD MONOMER V2.0 PREDICTION FOR DHA2 FAMILY EFFLUX MFS          
TITLE    2 TRANSPORTER PERMEASE SUBUNIT (A0A0H4UZ44)                            
COMPND    MOL_ID: 1;                                                            
COMPND   2 MOLECULE: DHA2 FAMILY EFFLUX MFS TRANSPORTER PERMEASE SUBUNIT;       
COMPND   3 CHAIN: A                                                             
SOURCE    MOL_ID: 1;                                                            
SOURCE   2 ORGANISM_SCIENTIFIC: ACINETOBACTER BAUMANNII;                        
SOURCE   3 ORGANISM_TAXID: 470                                                  
REMARK   1                                                                      
REMARK   1 REFERENCE 1                                                          
REMARK   1  AUTH   JOHN JUMPER, RICHARD EVANS, ALEXANDER PRITZEL, TIM GREEN,    
REMARK   1  AUTH 2 MICHAEL FIGURNOV, OLAF RONNEBERGER, KATHRYN TUNYASUVUNAKOOL, 
REMARK   1  AUTH 3 RUSS BATES, AUGUSTIN ZIDEK, ANNA POTAPENKO, ALEX BRIDGLAND,  
REMARK   1  AUTH 4 CLEMENS MEYER, SIMON A A KOHL, ANDREW J BALLARD,             
REMARK   1  AUTH 5 ANDREW COWIE, BERNARDINO ROMERA-PAREDES, STANISLAV NIKOLOV,  
REMARK   1  AUTH 6 RISHUB JAIN, JONAS ADLER, TREVOR BACK, STIG PETERSEN,        
REMARK   1  AUTH 7 DAVID REIMAN, ELLEN CLANCY, MICHAL ZIELINSKI,                
REMARK   1  AUTH 8 MARTIN STEINEGGER, MICHALINA PACHOLSKA, TAMAS BERGHAMMER,    
REMARK   1  AUTH 9 DAVID SILVER, ORIOL VINYALS, ANDREW W SENIOR,                
REMARK   1  AUTH10 KORAY KAVUKCUOGLU, PUSHMEET KOHLI, DEMIS HASSABIS            
REMARK   1  TITL   HIGHLY ACCURATE PROTEIN STRUCTURE PREDICTION WITH ALPHAFOLD  
REMARK   1  REF    NATURE                        V. 596   583 2021              
REMARK   1  REFN                   ISSN 0028-0836                               
REMARK   1  PMID   34265844                                                     
REMARK   1  DOI    10.1038/s41586-021-03819-2                                   
REMARK   1                                                                      
REMARK   1 DISCLAIMERS                                                          
REMARK   1 ALPHAFOLD DATA, COPYRIGHT (2021) DEEPMIND TECHNOLOGIES LIMITED. THE  
REMARK   1 INFORMATION PROVIDED IS THEORETICAL MODELLING ONLY AND CAUTION SHOULD
REMARK   1 BE EXERCISED IN ITS USE. IT IS PROVIDED "AS-IS" WITHOUT ANY WARRANTY 
REMARK   1 OF ANY KIND, WHETHER EXPRESSED OR IMPLIED. NO WARRANTY IS GIVEN THAT 
REMARK   1 USE OF THE INFORMATION SHALL NOT INFRINGE THE RIGHTS OF ANY THIRD    
REMARK   1 PARTY. THE INFORMATION IS NOT INTENDED TO BE A SUBSTITUTE FOR        
REMARK   1 PROFESSIONAL MEDICAL ADVICE, DIAGNOSIS, OR TREATMENT, AND DOES NOT   
REMARK   1 CONSTITUTE MEDICAL OR OTHER PROFESSIONAL ADVICE. IT IS AVAILABLE FOR 
REMARK   1 ACADEMIC AND COMMERCIAL PURPOSES, UNDER CC-BY 4.0 LICENCE.           
DBREF  XXXX A    1   507  UNP    A0A0H4UZ44 A0A0H4UZ44_ACIBA     1    507       
SEQRES   1 A  507  MET LYS THR GLN THR PRO PHE ALA GLU LEU SER GLY GLY          
SEQRES   2 A  507  ARG LEU LEU LEU ALA ALA PHE VAL ILE ALA LEU SER ASN          
SEQRES   3 A  507  PHE MET VAL VAL LEU ASP THR THR ILE ALA ASN VAL SER          
SEQRES   4 A  507  VAL PRO HIS ILE THR GLY ASN LEU ALA VAL SER SER THR          
SEQRES   5 A  507  GLN GLY THR TRP VAL VAL THR SER TYR ALA VAL ALA GLU          
SEQRES   6 A  507  ALA ILE CYS VAL PRO LEU THR GLY TRP LEU ALA GLY ARG          
SEQRES   7 A  507  PHE GLY THR VAL ARG VAL PHE ILE PHE GLY LEU ILE GLY          
SEQRES   8 A  507  PHE THR VAL PHE SER PHE LEU CYS GLY LEU ALA THR SER          
SEQRES   9 A  507  LEU GLU MET LEU VAL PHE PHE ARG ILE GLY GLN GLY LEU          
SEQRES  10 A  507  CYS GLY GLY PRO LEU MET PRO LEU SER GLN THR LEU LEU          
SEQRES  11 A  507  MET ARG ILE PHE PRO GLN GLU LYS HIS ALA GLN ALA MET          
SEQRES  12 A  507  GLY LEU TRP ALA MET THR THR VAL VAL GLY PRO ILE LEU          
SEQRES  13 A  507  GLY PRO ILE LEU GLY GLY LEU ILE SER ASP ASN LEU SER          
SEQRES  14 A  507  TRP HIS TRP ILE PHE PHE ILE ASN LEU PRO VAL GLY ILE          
SEQRES  15 A  507  VAL CYS VAL LEU ALA ALA MET ARG LEU LEU ARG VAL ALA          
SEQRES  16 A  507  GLU THR GLU THR ILE SER LEU ARG ILE ASP THR VAL GLY          
SEQRES  17 A  507  LEU GLY LEU LEU ILE LEU TRP ILE GLY ALA LEU GLN LEU          
SEQRES  18 A  507  MET LEU ASP LEU GLY HIS GLU ARG ASP TRP PHE ASN SER          
SEQRES  19 A  507  THR SER ILE VAL ILE LEU ALA LEU THR ALA ALA ILE GLY          
SEQRES  20 A  507  PHE VAL VAL PHE LEU ILE TRP GLU LEU THR ASP LYS HIS          
SEQRES  21 A  507  PRO VAL VAL ASP VAL LYS VAL PHE ARG HIS ARG GLY PHE          
SEQRES  22 A  507  ALA ILE SER VAL LEU ALA LEU SER LEU GLY PHE GLY ALA          
SEQRES  23 A  507  PHE PHE GLY SER ILE VAL LEU ILE PRO GLN TRP LEU GLN          
SEQRES  24 A  507  MET ASN LEU SER TYR THR ALA THR TRP ALA GLY TYR LEU          
SEQRES  25 A  507  THR ALA THR MET GLY PHE GLY SER LEU THR MET SER PRO          
SEQRES  26 A  507  ILE VAL ALA LYS LEU SER THR LYS HIS ASP PRO ARG ALA          
SEQRES  27 A  507  LEU ALA SER PHE GLY LEU ILE LEU LEU GLY ILE VAL THR          
SEQRES  28 A  507  LEU MET ARG ALA PHE TRP THR THR ASP ALA ASP PHE MET          
SEQRES  29 A  507  ALA LEU ALA TRP PRO GLN ILE LEU GLN GLY PHE ALA VAL          
SEQRES  30 A  507  PRO PHE PHE PHE ILE PRO LEU SER ASN ILE ALA LEU GLY          
SEQRES  31 A  507  SER VAL LEU GLN GLN GLU ILE ALA SER ALA ALA GLY LEU          
SEQRES  32 A  507  MET ASN PHE LEU ARG THR MET ALA GLY ALA ILE GLY ALA          
SEQRES  33 A  507  SER ILE ALA VAL THR VAL TRP ASP ASP HIS ALA LYS VAL          
SEQRES  34 A  507  ALA ARG SER GLU MET VAL SER ASN LEU HIS THR THR GLU          
SEQRES  35 A  507  VAL GLN ASN THR LEU LEU GLN ASN GLY PHE THR ALA ASP          
SEQRES  36 A  507  SER THR LEU GLY ILE ILE SER ASN LEU VAL ASP LYS GLU          
SEQRES  37 A  507  ALA ILE THR MET SER ALA ASN HIS VAL PHE LEU LEU PHE          
SEQRES  38 A  507  ALA ILE VAL PHE VAL PHE ALA GLY LEU VAL ILE TRP LEU          
SEQRES  39 A  507  CYS PRO LYS PRO LYS GLN VAL SER GLY MET PRO SER HIS          
CRYST1    1.000    1.000    1.000  90.00  90.00  90.00 P 1           1          
ORIGX1      1.000000  0.000000  0.000000        0.00000                         
ORIGX2      0.000000  1.000000  0.000000        0.00000                         
ORIGX3      0.000000  0.000000  1.000000        0.00000                         
SCALE1      1.000000  0.000000  0.000000        0.00000                         
SCALE2      0.000000  1.000000  0.000000        0.00000                         
SCALE3      0.000000  0.000000  1.000000        0.00000                         
MODEL        1                                                                  
ATOM      1  N   MET A   1     -28.431  21.627  28.919  1.00 40.12           N  
ATOM      2  CA  MET A   1     -27.730  20.360  29.216  1.00 40.12           C  
ATOM      3  C   MET A   1     -26.240  20.674  29.146  1.00 40.12           C  
ATOM      4  CB  MET A   1     -28.201  19.310  28.193  1.00 40.12           C  
ATOM      5  O   MET A   1     -25.794  21.089  28.088  1.00 40.12           O  
ATOM      6  CG  MET A   1     -28.081  17.854  28.640  1.00 40.12           C  
ATOM      7  SD  MET A   1     -29.040  16.778  27.541  1.00 40.12           S  
ATOM      8  CE  MET A   1     -28.340  15.158  27.946  1.00 40.12           C  
ATOM      9  N   LYS A   2     -25.516  20.698  30.277  1.00 35.50           N  
ATOM     10  CA  LYS A   2     -24.100  21.113  30.300  1.00 35.50           C  
ATOM     11  C   LYS A   2     -23.279  20.098  29.502  1.00 35.50           C  
ATOM     12  CB  LYS A   2     -23.563  21.223  31.744  1.00 35.50           C  
ATOM     13  O   LYS A   2     -23.279  18.924  29.854  1.00 35.50           O  
ATOM     14  CG  LYS A   2     -23.977  22.517  32.468  1.00 35.50           C  
ATOM     15  CD  LYS A   2     -23.416  22.557  33.902  1.00 35.50           C  
ATOM     16  CE  LYS A   2     -23.757  23.884  34.598  1.00 35.50           C  
ATOM     17  NZ  LYS A   2     -23.265  23.923  36.001  1.00 35.50           N  
ATOM     18  N   THR A   3     -22.614  20.563  28.453  1.00 43.59           N  
ATOM     19  CA  THR A   3     -21.599  19.842  27.685  1.00 43.59           C  
ATOM     20  C   THR A   3     -20.474  19.430  28.628  1.00 43.59           C  
ATOM     21  CB  THR A   3     -21.072  20.750  26.552  1.00 43.59           C  
ATOM     22  O   THR A   3     -19.602  20.225  28.969  1.00 43.59           O  
ATOM     23  CG2 THR A   3     -21.876  20.527  25.287  1.00 43.59           C  
ATOM     24  OG1 THR A   3     -21.243  22.127  26.846  1.00 43.59           O  
ATOM     25  N   GLN A   4     -20.543  18.203  29.145  1.00 45.66           N  
ATOM     26  CA  GLN A   4     -19.447  17.620  29.906  1.00 45.66           C  
ATOM     27  C   GLN A   4     -18.286  17.433  28.935  1.00 45.66           C  
ATOM     28  CB  GLN A   4     -19.867  16.285  30.544  1.00 45.66           C  
ATOM     29  O   GLN A   4     -18.370  16.619  28.020  1.00 45.66           O  
ATOM     30  CG  GLN A   4     -20.743  16.475  31.793  1.00 45.66           C  
ATOM     31  CD  GLN A   4     -21.155  15.151  32.438  1.00 45.66           C  
ATOM     32  NE2 GLN A   4     -21.709  15.171  33.631  1.00 45.66           N  
ATOM     33  OE1 GLN A   4     -21.006  14.073  31.897  1.00 45.66           O  
ATOM     34  N   THR A   5     -17.217  18.206  29.108  1.00 51.38           N  
ATOM     35  CA  THR A   5     -15.931  17.904  28.488  1.00 51.38           C  
ATOM     36  C   THR A   5     -15.525  16.506  28.951  1.00 51.38           C  
ATOM     37  CB  THR A   5     -14.841  18.918  28.894  1.00 51.38           C  
ATOM     38  O   THR A   5     -15.331  16.318  30.159  1.00 51.38           O  
ATOM     39  CG2 THR A   5     -14.524  19.869  27.743  1.00 51.38           C  
ATOM     40  OG1 THR A   5     -15.234  19.729  29.988  1.00 51.38           O  
ATOM     41  N   PRO A   6     -15.420  15.512  28.051  1.00 53.94           N  
ATOM     42  CA  PRO A   6     -14.843  14.236  28.430  1.00 53.94           C  
ATOM     43  C   PRO A   6     -13.401  14.540  28.860  1.00 53.94           C  
ATOM     44  CB  PRO A   6     -14.988  13.334  27.198  1.00 53.94           C  
ATOM     45  O   PRO A   6     -12.616  15.070  28.082  1.00 53.94           O  
ATOM     46  CG  PRO A   6     -15.055  14.304  26.019  1.00 53.94           C  
ATOM     47  CD  PRO A   6     -15.662  15.572  26.613  1.00 53.94           C  
ATOM     48  N   PHE A   7     -13.085  14.295  30.134  1.00 66.19           N  
ATOM     49  CA  PHE A   7     -11.785  14.553  30.774  1.00 66.19           C  
ATOM     50  C   PHE A   7     -11.426  16.045  30.966  1.00 66.19           C  
ATOM     51  CB  PHE A   7     -10.681  13.751  30.055  1.00 66.19           C  
ATOM     52  O   PHE A   7     -10.722  16.654  30.165  1.00 66.19           O  
ATOM     53  CG  PHE A   7     -11.127  12.383  29.569  1.00 66.19           C  
ATOM     54  CD1 PHE A   7     -11.403  11.356  30.488  1.00 66.19           C  
ATOM     55  CD2 PHE A   7     -11.376  12.173  28.199  1.00 66.19           C  
ATOM     56  CE1 PHE A   7     -11.899  10.120  30.041  1.00 66.19           C  
ATOM     57  CE2 PHE A   7     -11.909  10.952  27.759  1.00 66.19           C  
ATOM     58  CZ  PHE A   7     -12.167   9.921  28.677  1.00 66.19           C  
ATOM     59  N   ALA A   8     -11.819  16.634  32.106  1.00 58.16           N  
ATOM     60  CA  ALA A   8     -11.475  18.018  32.483  1.00 58.16           C  
ATOM     61  C   ALA A   8      -9.955  18.323  32.462  1.00 58.16           C  
ATOM     62  CB  ALA A   8     -12.066  18.287  33.875  1.00 58.16           C  
ATOM     63  O   ALA A   8      -9.545  19.466  32.243  1.00 58.16           O  
ATOM     64  N   GLU A   9      -9.120  17.295  32.646  1.00 62.81           N  
ATOM     65  CA  GLU A   9      -7.654  17.372  32.620  1.00 62.81           C  
ATOM     66  C   GLU A   9      -7.061  17.548  31.206  1.00 62.81           C  
ATOM     67  CB  GLU A   9      -7.078  16.104  33.267  1.00 62.81           C  
ATOM     68  O   GLU A   9      -5.949  18.069  31.062  1.00 62.81           O  
ATOM     69  CG  GLU A   9      -7.505  15.936  34.736  1.00 62.81           C  
ATOM     70  CD  GLU A   9      -6.841  14.733  35.425  1.00 62.81           C  
ATOM     71  OE1 GLU A   9      -7.045  14.603  36.650  1.00 62.81           O  
ATOM     72  OE2 GLU A   9      -6.128  13.972  34.734  1.00 62.81           O  
ATOM     73  N   LEU A  10      -7.805  17.161  30.161  1.00 74.75           N  
ATOM     74  CA  LEU A  10      -7.461  17.349  28.749  1.00 74.75           C  
ATOM     75  C   LEU A  10      -8.193  18.579  28.204  1.00 74.75           C  
ATOM     76  CB  LEU A  10      -7.772  16.066  27.953  1.00 74.75           C  
ATOM     77  O   LEU A  10      -9.124  18.493  27.408  1.00 74.75           O  
ATOM     78  CG  LEU A  10      -6.747  14.937  28.153  1.00 74.75           C  
ATOM     79  CD1 LEU A  10      -7.316  13.620  27.624  1.00 74.75           C  
ATOM     80  CD2 LEU A  10      -5.448  15.240  27.395  1.00 74.75           C  
ATOM     81  N   SER A  11      -7.755  19.759  28.635  1.00 78.50           N  
ATOM     82  CA  SER A  11      -8.286  21.040  28.163  1.00 78.50           C  
ATOM     83  C   SER A  11      -7.188  21.942  27.587  1.00 78.50           C  
ATOM     84  CB  SER A  11      -9.114  21.708  29.268  1.00 78.50           C  
ATOM     85  O   SER A  11      -5.993  21.774  27.855  1.00 78.50           O  
ATOM     86  OG  SER A  11      -8.351  21.915  30.437  1.00 78.50           O  
ATOM     87  N   GLY A  12      -7.588  22.882  26.724  1.00 85.50           N  
ATOM     88  CA  GLY A  12      -6.689  23.867  26.112  1.00 85.50           C  
ATOM     89  C   GLY A  12      -5.518  23.238  25.348  1.00 85.50           C  
ATOM     90  O   GLY A  12      -5.708  22.376  24.490  1.00 85.50           O  
ATOM     91  N   GLY A  13      -4.293  23.666  25.664  1.00 87.44           N  
ATOM     92  CA  GLY A  13      -3.078  23.211  24.980  1.00 87.44           C  
ATOM     93  C   GLY A  13      -2.773  21.718  25.149  1.00 87.44           C  
ATOM     94  O   GLY A  13      -2.235  21.107  24.230  1.00 87.44           O  
ATOM     95  N   ARG A  14      -3.162  21.096  26.274  1.00 88.44           N  
ATOM     96  CA  ARG A  14      -2.957  19.650  26.490  1.00 88.44           C  
ATOM     97  C   ARG A  14      -3.811  18.807  25.549  1.00 88.44           C  
ATOM     98  CB  ARG A  14      -3.253  19.258  27.945  1.00 88.44           C  
ATOM     99  O   ARG A  14      -3.320  17.811  25.025  1.00 88.44           O  
ATOM    100  CG  ARG A  14      -2.199  19.784  28.925  1.00 88.44           C  
ATOM    101  CD  ARG A  14      -2.527  19.280  30.333  1.00 88.44           C  
ATOM    102  NE  ARG A  14      -1.534  19.732  31.326  1.00 88.44           N  
ATOM    103  NH1 ARG A  14      -2.531  18.738  33.139  1.00 88.44           N  
ATOM    104  NH2 ARG A  14      -0.640  19.900  33.416  1.00 88.44           N  
ATOM    105  CZ  ARG A  14      -1.572  19.455  32.618  1.00 88.44           C  
ATOM    106  N   LEU A  15      -5.051  19.234  25.300  1.00 89.75           N  
ATOM    107  CA  LEU A  15      -5.941  18.588  24.335  1.00 89.75           C  
ATOM    108  C   LEU A  15      -5.375  18.684  22.916  1.00 89.75           C  
ATOM    109  CB  LEU A  15      -7.335  19.234  24.416  1.00 89.75           C  
ATOM    110  O   LEU A  15      -5.327  17.684  22.210  1.00 89.75           O  
ATOM    111  CG  LEU A  15      -8.362  18.651  23.426  1.00 89.75           C  
ATOM    112  CD1 LEU A  15      -8.619  17.166  23.661  1.00 89.75           C  
ATOM    113  CD2 LEU A  15      -9.686  19.403  23.560  1.00 89.75           C  
ATOM    114  N   LEU A  16      -4.905  19.870  22.516  1.00 90.38           N  
ATOM    115  CA  LEU A  16      -4.303  20.073  21.195  1.00 90.38           C  
ATOM    116  C   LEU A  16      -3.031  19.241  21.012  1.00 90.38           C  
ATOM    117  CB  LEU A  16      -4.003  21.564  20.976  1.00 90.38           C  
ATOM    118  O   LEU A  16      -2.844  18.642  19.957  1.00 90.38           O  
ATOM    119  CG  LEU A  16      -5.249  22.458  20.859  1.00 90.38           C  
ATOM    120  CD1 LEU A  16      -4.811  23.917  20.735  1.00 90.38           C  
ATOM    121  CD2 LEU A  16      -6.108  22.106  19.641  1.00 90.38           C  
ATOM    122  N   LEU A  17      -2.189  19.148  22.044  1.00 92.88           N  
ATOM    123  CA  LEU A  17      -0.995  18.308  22.010  1.00 92.88           C  
ATOM    124  C   LEU A  17      -1.352  16.819  21.909  1.00 92.88           C  
ATOM    125  CB  LEU A  17      -0.138  18.617  23.247  1.00 92.88           C  
ATOM    126  O   LEU A  17      -0.761  16.108  21.104  1.00 92.88           O  
ATOM    127  CG  LEU A  17       1.206  17.867  23.273  1.00 92.88           C  
ATOM    128  CD1 LEU A  17       2.116  18.251  22.105  1.00 92.88           C  
ATOM    129  CD2 LEU A  17       1.934  18.193  24.578  1.00 92.88           C  
ATOM    130  N   ALA A  18      -2.343  16.348  22.673  1.00 93.19           N  
ATOM    131  CA  ALA A  18      -2.836  14.974  22.578  1.00 93.19           C  
ATOM    132  C   ALA A  18      -3.397  14.672  21.177  1.00 93.19           C  
ATOM    133  CB  ALA A  18      -3.894  14.764  23.668  1.00 93.19           C  
ATOM    134  O   ALA A  18      -3.070  13.644  20.587  1.00 93.19           O  
ATOM    135  N   ALA A  19      -4.177  15.600  20.617  1.00 92.69           N  
ATOM    136  CA  ALA A  19      -4.709  15.506  19.264  1.00 92.69           C  
ATOM    137  C   ALA A  19      -3.595  15.416  18.217  1.00 92.69           C  
ATOM    138  CB  ALA A  19      -5.583  16.735  18.998  1.00 92.69           C  
ATOM    139  O   ALA A  19      -3.642  14.564  17.335  1.00 92.69           O  
ATOM    140  N   PHE A  20      -2.576  16.269  18.346  1.00 94.06           N  
ATOM    141  CA  PHE A  20      -1.416  16.281  17.465  1.00 94.06           C  
ATOM    142  C   PHE A  20      -0.635  14.970  17.541  1.00 94.06           C  
ATOM    143  CB  PHE A  20      -0.526  17.478  17.813  1.00 94.06           C  
ATOM    144  O   PHE A  20      -0.300  14.419  16.504  1.00 94.06           O  
ATOM    145  CG  PHE A  20       0.699  17.575  16.929  1.00 94.06           C  
ATOM    146  CD1 PHE A  20       1.951  17.135  17.398  1.00 94.06           C  
ATOM    147  CD2 PHE A  20       0.576  18.073  15.618  1.00 94.06           C  
ATOM    148  CE1 PHE A  20       3.078  17.206  16.562  1.00 94.06           C  
ATOM    149  CE2 PHE A  20       1.703  18.136  14.781  1.00 94.06           C  
ATOM    150  CZ  PHE A  20       2.954  17.703  15.252  1.00 94.06           C  
ATOM    151  N   VAL A  21      -0.407  14.423  18.737  1.00 94.56           N  
ATOM    152  CA  VAL A  21       0.273  13.129  18.924  1.00 94.56           C  
ATOM    153  C   VAL A  21      -0.500  11.992  18.259  1.00 94.56           C  
ATOM    154  CB  VAL A  21       0.466  12.852  20.425  1.00 94.56           C  
ATOM    155  O   VAL A  21       0.089  11.174  17.551  1.00 94.56           O  
ATOM    156  CG1 VAL A  21       0.908  11.414  20.727  1.00 94.56           C  
ATOM    157  CG2 VAL A  21       1.518  13.804  21.002  1.00 94.56           C  
ATOM    158  N   ILE A  22      -1.823  11.951  18.439  1.00 95.12           N  
ATOM    159  CA  ILE A  22      -2.669  10.935  17.804  1.00 95.12           C  
ATOM    160  C   ILE A  22      -2.651  11.091  16.275  1.00 95.12           C  
ATOM    161  CB  ILE A  22      -4.103  10.993  18.370  1.00 95.12           C  
ATOM    162  O   ILE A  22      -2.501  10.109  15.549  1.00 95.12           O  
ATOM    163  CG1 ILE A  22      -4.160  10.619  19.867  1.00 95.12           C  
ATOM    164  CG2 ILE A  22      -4.968   9.994  17.597  1.00 95.12           C  
ATOM    165  CD1 ILE A  22      -5.469  11.080  20.521  1.00 95.12           C  
ATOM    166  N   ALA A  23      -2.752  12.323  15.775  1.00 94.06           N  
ATOM    167  CA  ALA A  23      -2.714  12.605  14.346  1.00 94.06           C  
ATOM    168  C   ALA A  23      -1.341  12.303  13.724  1.00 94.06           C  
ATOM    169  CB  ALA A  23      -3.128  14.063  14.138  1.00 94.06           C  
ATOM    170  O   ALA A  23      -1.284  11.759  12.624  1.00 94.06           O  
ATOM    171  N   LEU A  24      -0.247  12.604  14.428  1.00 95.19           N  
ATOM    172  CA  LEU A  24       1.128  12.327  14.011  1.00 95.19           C  
ATOM    173  C   LEU A  24       1.415  10.821  13.981  1.00 95.19           C  
ATOM    174  CB  LEU A  24       2.083  13.071  14.962  1.00 95.19           C  
ATOM    175  O   LEU A  24       2.106  10.342  13.089  1.00 95.19           O  
ATOM    176  CG  LEU A  24       3.573  12.970  14.591  1.00 95.19           C  
ATOM    177  CD1 LEU A  24       3.865  13.581  13.219  1.00 95.19           C  
ATOM    178  CD2 LEU A  24       4.400  13.734  15.628  1.00 95.19           C  
ATOM    179  N   SER A  25       0.817  10.063  14.900  1.00 95.25           N  
ATOM    180  CA  SER A  25       0.855   8.597  14.877  1.00 95.25           C  
ATOM    181  C   SER A  25       0.186   8.040  13.616  1.00 95.25           C  
ATOM    182  CB  SER A  25       0.150   8.044  16.113  1.00 95.25           C  
ATOM    183  O   SER A  25       0.746   7.172  12.955  1.00 95.25           O  
ATOM    184  OG  SER A  25       0.769   8.516  17.298  1.00 95.25           O  
ATOM    185  N   ASN A  26      -0.979   8.583  13.237  1.00 93.75           N  
ATOM    186  CA  ASN A  26      -1.645   8.240  11.977  1.00 93.75           C  
ATOM    187  C   ASN A  26      -0.798   8.634  10.756  1.00 93.75           C  
ATOM    188  CB  ASN A  26      -3.025   8.916  11.947  1.00 93.75           C  
ATOM    189  O   ASN A  26      -0.624   7.836   9.840  1.00 93.75           O  
ATOM    190  CG  ASN A  26      -3.787   8.558  10.687  1.00 93.75           C  
ATOM    191  ND2 ASN A  26      -3.983   9.474   9.769  1.00 93.75           N  
ATOM    192  OD1 ASN A  26      -4.243   7.443  10.543  1.00 93.75           O  
ATOM    193  N   PHE A  27      -0.231   9.846  10.765  1.00 94.12           N  
ATOM    194  CA  PHE A  27       0.672  10.317   9.714  1.00 94.12           C  
ATOM    195  C   PHE A  27       1.831   9.343   9.488  1.00 94.12           C  
ATOM    196  CB  PHE A  27       1.241  11.695  10.086  1.00 94.12           C  
ATOM    197  O   PHE A  27       2.102   8.992   8.348  1.00 94.12           O  
ATOM    198  CG  PHE A  27       2.264  12.200   9.098  1.00 94.12           C  
ATOM    199  CD1 PHE A  27       3.626  12.194   9.451  1.00 94.12           C  
ATOM    200  CD2 PHE A  27       1.872  12.604   7.809  1.00 94.12           C  
ATOM    201  CE1 PHE A  27       4.595  12.607   8.525  1.00 94.12           C  
ATOM    202  CE2 PHE A  27       2.847  13.002   6.878  1.00 94.12           C  
ATOM    203  CZ  PHE A  27       4.206  13.006   7.237  1.00 94.12           C  
ATOM    204  N   MET A  28       2.479   8.889  10.565  1.00 93.94           N  
ATOM    205  CA  MET A  28       3.621   7.976  10.510  1.00 93.94           C  
ATOM    206  C   MET A  28       3.272   6.656   9.804  1.00 93.94           C  
ATOM    207  CB  MET A  28       4.110   7.747  11.948  1.00 93.94           C  
ATOM    208  O   MET A  28       3.997   6.236   8.911  1.00 93.94           O  
ATOM    209  CG  MET A  28       5.406   6.937  12.021  1.00 93.94           C  
ATOM    210  SD  MET A  28       5.986   6.608  13.713  1.00 93.94           S  
ATOM    211  CE  MET A  28       4.634   5.565  14.328  1.00 93.94           C  
ATOM    212  N   VAL A  29       2.134   6.040  10.139  1.00 92.12           N  
ATOM    213  CA  VAL A  29       1.676   4.776   9.522  1.00 92.12           C  
ATOM    214  C   VAL A  29       1.365   4.952   8.030  1.00 92.12           C  
ATOM    215  CB  VAL A  29       0.442   4.252  10.284  1.00 92.12           C  
ATOM    216  O   VAL A  29       1.761   4.138   7.194  1.00 92.12           O  
ATOM    217  CG1 VAL A  29      -0.179   2.993   9.673  1.00 92.12           C  
ATOM    218  CG2 VAL A  29       0.817   3.901  11.729  1.00 92.12           C  
ATOM    219  N   VAL A  30       0.686   6.044   7.670  1.00 90.38           N  
ATOM    220  CA  VAL A  30       0.331   6.330   6.271  1.00 90.38           C  
ATOM    221  C   VAL A  30       1.569   6.694   5.442  1.00 90.38           C  
ATOM    222  CB  VAL A  30      -0.733   7.441   6.207  1.00 90.38           C  
ATOM    223  O   VAL A  30       1.702   6.262   4.294  1.00 90.38           O  
ATOM    224  CG1 VAL A  30      -1.096   7.781   4.760  1.00 90.38           C  
ATOM    225  CG2 VAL A  30      -2.038   7.017   6.897  1.00 90.38           C  
ATOM    226  N   LEU A  31       2.492   7.470   6.016  1.00 92.19           N  
ATOM    227  CA  LEU A  31       3.772   7.812   5.400  1.00 92.19           C  
ATOM    228  C   LEU A  31       4.560   6.542   5.065  1.00 92.19           C  
ATOM    229  CB  LEU A  31       4.564   8.711   6.371  1.00 92.19           C  
ATOM    230  O   LEU A  31       5.013   6.378   3.936  1.00 92.19           O  
ATOM    231  CG  LEU A  31       5.925   9.174   5.822  1.00 92.19           C  
ATOM    232  CD1 LEU A  31       5.726  10.272   4.780  1.00 92.19           C  
ATOM    233  CD2 LEU A  31       6.794   9.736   6.945  1.00 92.19           C  
ATOM    234  N   ASP A  32       4.660   5.622   6.020  1.00 92.00           N  
ATOM    235  CA  ASP A  32       5.445   4.394   5.906  1.00 92.00           C  
ATOM    236  C   ASP A  32       4.952   3.448   4.792  1.00 92.00           C  
ATOM    237  CB  ASP A  32       5.415   3.739   7.280  1.00 92.00           C  
ATOM    238  O   ASP A  32       5.743   2.811   4.096  1.00 92.00           O  
ATOM    239  CG  ASP A  32       6.415   2.607   7.365  1.00 92.00           C  
ATOM    240  OD1 ASP A  32       7.584   2.867   7.725  1.00 92.00           O  
ATOM    241  OD2 ASP A  32       5.989   1.463   7.127  1.00 92.00           O  
ATOM    242  N   THR A  33       3.643   3.453   4.527  1.00 83.62           N  
ATOM    243  CA  THR A  33       3.040   2.703   3.411  1.00 83.62           C  
ATOM    244  C   THR A  33       3.525   3.201   2.042  1.00 83.62           C  
ATOM    245  CB  THR A  33       1.508   2.816   3.472  1.00 83.62           C  
ATOM    246  O   THR A  33       3.583   2.442   1.078  1.00 83.62           O  
ATOM    247  CG2 THR A  33       0.799   1.918   2.455  1.00 83.62           C  
ATOM    248  OG1 THR A  33       1.027   2.439   4.742  1.00 83.62           O  
ATOM    249  N   THR A  34       3.867   4.487   1.933  1.00 88.44           N  
ATOM    250  CA  THR A  34       4.149   5.151   0.647  1.00 88.44           C  
ATOM    251  C   THR A  34       5.630   5.456   0.441  1.00 88.44           C  
ATOM    252  CB  THR A  34       3.304   6.424   0.492  1.00 88.44           C  
ATOM    253  O   THR A  34       6.099   5.435  -0.695  1.00 88.44           O  
ATOM    254  CG2 THR A  34       1.807   6.109   0.402  1.00 88.44           C  
ATOM    255  OG1 THR A  34       3.487   7.313   1.569  1.00 88.44           O  
ATOM    256  N   ILE A  35       6.383   5.684   1.521  1.00 93.81           N  
ATOM    257  CA  ILE A  35       7.818   5.990   1.476  1.00 93.81           C  
ATOM    258  C   ILE A  35       8.634   4.816   0.922  1.00 93.81           C  
ATOM    259  CB  ILE A  35       8.296   6.449   2.874  1.00 93.81           C  
ATOM    260  O   ILE A  35       9.488   5.018   0.062  1.00 93.81           O  
ATOM    261  CG1 ILE A  35       9.632   7.200   2.763  1.00 93.81           C  
ATOM    262  CG2 ILE A  35       8.402   5.295   3.885  1.00 93.81           C  
ATOM    263  CD1 ILE A  35      10.091   7.865   4.066  1.00 93.81           C  
ATOM    264  N   ALA A  36       8.312   3.586   1.342  1.00 93.00           N  
ATOM    265  CA  ALA A  36       9.018   2.379   0.921  1.00 93.00           C  
ATOM    266  C   ALA A  36       8.859   2.103  -0.579  1.00 93.00           C  
ATOM    267  CB  ALA A  36       8.513   1.204   1.768  1.00 93.00           C  
ATOM    268  O   ALA A  36       9.784   1.600  -1.207  1.00 93.00           O  
ATOM    269  N   ASN A  37       7.716   2.479  -1.160  1.00 91.19           N  
ATOM    270  CA  ASN A  37       7.388   2.203  -2.555  1.00 91.19           C  
ATOM    271  C   ASN A  37       8.360   2.876  -3.543  1.00 91.19           C  
ATOM    272  CB  ASN A  37       5.937   2.645  -2.789  1.00 91.19           C  
ATOM    273  O   ASN A  37       8.805   2.254  -4.502  1.00 91.19           O  
ATOM    274  CG  ASN A  37       5.455   2.222  -4.160  1.00 91.19           C  
ATOM    275  ND2 ASN A  37       4.852   3.125  -4.900  1.00 91.19           N  
ATOM    276  OD1 ASN A  37       5.604   1.083  -4.553  1.00 91.19           O  
ATOM    277  N   VAL A  38       8.746   4.132  -3.292  1.00 93.19           N  
ATOM    278  CA  VAL A  38       9.717   4.845  -4.147  1.00 93.19           C  
ATOM    279  C   VAL A  38      11.140   4.321  -3.944  1.00 93.19           C  
ATOM    280  CB  VAL A  38       9.627   6.367  -3.929  1.00 93.19           C  
ATOM    281  O   VAL A  38      11.948   4.376  -4.867  1.00 93.19           O  
ATOM    282  CG1 VAL A  38      10.657   7.166  -4.737  1.00 93.19           C  
ATOM    283  CG2 VAL A  38       8.239   6.856  -4.357  1.00 93.19           C  
ATOM    284  N   SER A  39      11.431   3.761  -2.770  1.00 94.19           N  
ATOM    285  CA  SER A  39      12.737   3.200  -2.421  1.00 94.19           C  
ATOM    286  C   SER A  39      12.958   1.769  -2.909  1.00 94.19           C  
ATOM    287  CB  SER A  39      12.916   3.244  -0.904  1.00 94.19           C  
ATOM    288  O   SER A  39      14.082   1.283  -2.797  1.00 94.19           O  
ATOM    289  OG  SER A  39      12.824   4.578  -0.460  1.00 94.19           O  
ATOM    290  N   VAL A  40      11.939   1.087  -3.451  1.00 93.06           N  
ATOM    291  CA  VAL A  40      12.053  -0.323  -3.872  1.00 93.06           C  
ATOM    292  C   VAL A  40      13.263  -0.567  -4.788  1.00 93.06           C  
ATOM    293  CB  VAL A  40      10.747  -0.880  -4.486  1.00 93.06           C  
ATOM    294  O   VAL A  40      14.035  -1.462  -4.455  1.00 93.06           O  
ATOM    295  CG1 VAL A  40      10.945  -2.301  -5.026  1.00 93.06           C  
ATOM    296  CG2 VAL A  40       9.632  -0.955  -3.440  1.00 93.06           C  
ATOM    297  N   PRO A  41      13.520   0.222  -5.855  1.00 92.44           N  
ATOM    298  CA  PRO A  41      14.680  -0.012  -6.724  1.00 92.44           C  
ATOM    299  C   PRO A  41      16.035   0.086  -6.004  1.00 92.44           C  
ATOM    300  CB  PRO A  41      14.564   1.030  -7.844  1.00 92.44           C  
ATOM    301  O   PRO A  41      16.969  -0.653  -6.312  1.00 92.44           O  
ATOM    302  CG  PRO A  41      13.064   1.307  -7.904  1.00 92.44           C  
ATOM    303  CD  PRO A  41      12.686   1.273  -6.428  1.00 92.44           C  
ATOM    304  N   HIS A  42      16.143   0.970  -5.006  1.00 93.50           N  
ATOM    305  CA  HIS A  42      17.341   1.093  -4.170  1.00 93.50           C  
ATOM    306  C   HIS A  42      17.510  -0.109  -3.233  1.00 93.50           C  
ATOM    307  CB  HIS A  42      17.277   2.400  -3.369  1.00 93.50           C  
ATOM    308  O   HIS A  42      18.624  -0.601  -3.061  1.00 93.50           O  
ATOM    309  CG  HIS A  42      17.701   3.620  -4.145  1.00 93.50           C  
ATOM    310  CD2 HIS A  42      16.905   4.471  -4.860  1.00 93.50           C  
ATOM    311  ND1 HIS A  42      18.998   4.121  -4.131  1.00 93.50           N  
ATOM    312  CE1 HIS A  42      18.962   5.269  -4.822  1.00 93.50           C  
ATOM    313  NE2 HIS A  42      17.720   5.510  -5.269  1.00 93.50           N  
ATOM    314  N   ILE A  43      16.411  -0.608  -2.657  1.00 94.62           N  
ATOM    315  CA  ILE A  43      16.409  -1.809  -1.808  1.00 94.62           C  
ATOM    316  C   ILE A  43      16.848  -3.027  -2.627  1.00 94.62           C  
ATOM    317  CB  ILE A  43      15.015  -2.031  -1.171  1.00 94.62           C  
ATOM    318  O   ILE A  43      17.741  -3.762  -2.208  1.00 94.62           O  
ATOM    319  CG1 ILE A  43      14.661  -0.872  -0.213  1.00 94.62           C  
ATOM    320  CG2 ILE A  43      14.973  -3.367  -0.406  1.00 94.62           C  
ATOM    321  CD1 ILE A  43      13.197  -0.844   0.244  1.00 94.62           C  
ATOM    322  N   THR A  44      16.263  -3.226  -3.810  1.00 92.06           N  
ATOM    323  CA  THR A  44      16.552  -4.390  -4.660  1.00 92.06           C  
ATOM    324  C   THR A  44      17.977  -4.367  -5.190  1.00 92.06           C  
ATOM    325  CB  THR A  44      15.566  -4.504  -5.832  1.00 92.06           C  
ATOM    326  O   THR A  44      18.658  -5.390  -5.155  1.00 92.06           O  
ATOM    327  CG2 THR A  44      14.141  -4.720  -5.346  1.00 92.06           C  
ATOM    328  OG1 THR A  44      15.549  -3.331  -6.608  1.00 92.06           O  
ATOM    329  N   GLY A  45      18.460  -3.191  -5.606  1.00 91.81           N  
ATOM    330  CA  GLY A  45      19.840  -3.005  -6.049  1.00 91.81           C  
ATOM    331  C   GLY A  45      20.861  -3.248  -4.936  1.00 91.81           C  
ATOM    332  O   GLY A  45      21.909  -3.838  -5.185  1.00 91.81           O  
ATOM    333  N   ASN A  46      20.558  -2.841  -3.698  1.00 93.31           N  
ATOM    334  CA  ASN A  46      21.464  -3.025  -2.565  1.00 93.31           C  
ATOM    335  C   ASN A  46      21.473  -4.461  -2.015  1.00 93.31           C  
ATOM    336  CB  ASN A  46      21.097  -1.998  -1.486  1.00 93.31           C  
ATOM    337  O   ASN A  46      22.531  -4.945  -1.625  1.00 93.31           O  
ATOM    338  CG  ASN A  46      22.065  -2.014  -0.321  1.00 93.31           C  
ATOM    339  ND2 ASN A  46      23.305  -1.644  -0.532  1.00 93.31           N  
ATOM    340  OD1 ASN A  46      21.708  -2.290   0.809  1.00 93.31           O  
ATOM    341  N   LEU A  47      20.320  -5.136  -2.000  1.00 94.06           N  
ATOM    342  CA  LEU A  47      20.176  -6.509  -1.502  1.00 94.06           C  
ATOM    343  C   LEU A  47      20.393  -7.582  -2.584  1.00 94.06           C  
ATOM    344  CB  LEU A  47      18.807  -6.657  -0.809  1.00 94.06           C  
ATOM    345  O   LEU A  47      20.331  -8.767  -2.273  1.00 94.06           O  
ATOM    346  CG  LEU A  47      18.609  -5.769   0.434  1.00 94.06           C  
ATOM    347  CD1 LEU A  47      17.208  -6.000   1.001  1.00 94.06           C  
ATOM    348  CD2 LEU A  47      19.623  -6.078   1.537  1.00 94.06           C  
ATOM    349  N   ALA A  48      20.658  -7.175  -3.830  1.00 92.12           N  
ATOM    350  CA  ALA A  48      20.859  -8.054  -4.985  1.00 92.12           C  
ATOM    351  C   ALA A  48      19.686  -9.027  -5.231  1.00 92.12           C  
ATOM    352  CB  ALA A  48      22.239  -8.722  -4.889  1.00 92.12           C  
ATOM    353  O   ALA A  48      19.882 -10.211  -5.502  1.00 92.12           O  
ATOM    354  N   VAL A  49      18.461  -8.505  -5.144  1.00 90.62           N  
ATOM    355  CA  VAL A  49      17.208  -9.247  -5.365  1.00 90.62           C  
ATOM    356  C   VAL A  49      16.461  -8.709  -6.583  1.00 90.62           C  
ATOM    357  CB  VAL A  49      16.320  -9.255  -4.106  1.00 90.62           C  
ATOM    358  O   VAL A  49      16.729  -7.599  -7.048  1.00 90.62           O  
ATOM    359  CG1 VAL A  49      16.979 -10.061  -2.984  1.00 90.62           C  
ATOM    360  CG2 VAL A  49      15.982  -7.855  -3.597  1.00 90.62           C  
ATOM    361  N   SER A  50      15.524  -9.491  -7.122  1.00 85.88           N  
ATOM    362  CA  SER A  50      14.743  -9.064  -8.290  1.00 85.88           C  
ATOM    363  C   SER A  50      13.767  -7.926  -7.946  1.00 85.88           C  
ATOM    364  CB  SER A  50      14.026 -10.259  -8.934  1.00 85.88           C  
ATOM    365  O   SER A  50      13.396  -7.715  -6.788  1.00 85.88           O  
ATOM    366  OG  SER A  50      12.825 -10.544  -8.250  1.00 85.88           O  
ATOM    367  N   SER A  51      13.297  -7.193  -8.959  1.00 78.19           N  
ATOM    368  CA  SER A  51      12.291  -6.137  -8.764  1.00 78.19           C  
ATOM    369  C   SER A  51      10.959  -6.680  -8.243  1.00 78.19           C  
ATOM    370  CB  SER A  51      12.066  -5.367 -10.063  1.00 78.19           C  
ATOM    371  O   SER A  51      10.311  -6.029  -7.420  1.00 78.19           O  
ATOM    372  OG  SER A  51      13.286  -4.764 -10.438  1.00 78.19           O  
ATOM    373  N   THR A  52      10.584  -7.893  -8.663  1.00 79.62           N  
ATOM    374  CA  THR A  52       9.407  -8.613  -8.161  1.00 79.62           C  
ATOM    375  C   THR A  52       9.538  -8.873  -6.665  1.00 79.62           C  
ATOM    376  CB  THR A  52       9.202  -9.926  -8.934  1.00 79.62           C  
ATOM    377  O   THR A  52       8.647  -8.501  -5.902  1.00 79.62           O  
ATOM    378  CG2 THR A  52       7.866 -10.593  -8.615  1.00 79.62           C  
ATOM    379  OG1 THR A  52       9.213  -9.624 -10.311  1.00 79.62           O  
ATOM    380  N   GLN A  53      10.697  -9.365  -6.224  1.00 86.00           N  
ATOM    381  CA  GLN A  53      11.011  -9.581  -4.810  1.00 86.00           C  
ATOM    382  C   GLN A  53      10.992  -8.286  -3.990  1.00 86.00           C  
ATOM    383  CB  GLN A  53      12.394 -10.236  -4.717  1.00 86.00           C  
ATOM    384  O   GLN A  53      10.526  -8.261  -2.853  1.00 86.00           O  
ATOM    385  CG  GLN A  53      12.349 -11.685  -5.170  1.00 86.00           C  
ATOM    386  CD  GLN A  53      13.644 -12.458  -5.039  1.00 86.00           C  
ATOM    387  NE2 GLN A  53      13.558 -13.759  -4.894  1.00 86.00           N  
ATOM    388  OE1 GLN A  53      14.744 -11.934  -5.144  1.00 86.00           O  
ATOM    389  N   GLY A  54      11.445  -7.173  -4.571  1.00 87.12           N  
ATOM    390  CA  GLY A  54      11.410  -5.863  -3.920  1.00 87.12           C  
ATOM    391  C   GLY A  54      10.013  -5.407  -3.505  1.00 87.12           C  
ATOM    392  O   GLY A  54       9.851  -4.737  -2.484  1.00 87.12           O  
ATOM    393  N   THR A  55       8.985  -5.798  -4.262  1.00 87.38           N  
ATOM    394  CA  THR A  55       7.596  -5.412  -3.967  1.00 87.38           C  
ATOM    395  C   THR A  55       7.066  -6.061  -2.692  1.00 87.38           C  
ATOM    396  CB  THR A  55       6.656  -5.695  -5.143  1.00 87.38           C  
ATOM    397  O   THR A  55       6.183  -5.494  -2.043  1.00 87.38           O  
ATOM    398  CG2 THR A  55       7.141  -5.016  -6.427  1.00 87.38           C  
ATOM    399  OG1 THR A  55       6.474  -7.075  -5.353  1.00 87.38           O  
ATOM    400  N   TRP A  56       7.686  -7.161  -2.247  1.00 90.44           N  
ATOM    401  CA  TRP A  56       7.330  -7.850  -1.008  1.00 90.44           C  
ATOM    402  C   TRP A  56       7.498  -6.952   0.216  1.00 90.44           C  
ATOM    403  CB  TRP A  56       8.161  -9.122  -0.849  1.00 90.44           C  
ATOM    404  O   TRP A  56       6.770  -7.099   1.194  1.00 90.44           O  
ATOM    405  CG  TRP A  56       8.080 -10.133  -1.954  1.00 90.44           C  
ATOM    406  CD1 TRP A  56       7.305 -10.085  -3.068  1.00 90.44           C  
ATOM    407  CD2 TRP A  56       8.827 -11.381  -2.052  1.00 90.44           C  
ATOM    408  CE2 TRP A  56       8.465 -12.033  -3.266  1.00 90.44           C  
ATOM    409  CE3 TRP A  56       9.787 -12.020  -1.236  1.00 90.44           C  
ATOM    410  NE1 TRP A  56       7.572 -11.179  -3.866  1.00 90.44           N  
ATOM    411  CH2 TRP A  56       9.991 -13.852  -2.838  1.00 90.44           C  
ATOM    412  CZ2 TRP A  56       9.022 -13.253  -3.658  1.00 90.44           C  
ATOM    413  CZ3 TRP A  56      10.365 -13.244  -1.626  1.00 90.44           C  
ATOM    414  N   VAL A  57       8.399  -5.967   0.167  1.00 92.00           N  
ATOM    415  CA  VAL A  57       8.580  -4.971   1.238  1.00 92.00           C  
ATOM    416  C   VAL A  57       7.309  -4.141   1.459  1.00 92.00           C  
ATOM    417  CB  VAL A  57       9.769  -4.047   0.902  1.00 92.00           C  
ATOM    418  O   VAL A  57       7.006  -3.746   2.589  1.00 92.00           O  
ATOM    419  CG1 VAL A  57      10.029  -2.994   1.991  1.00 92.00           C  
ATOM    420  CG2 VAL A  57      11.056  -4.864   0.724  1.00 92.00           C  
ATOM    421  N   VAL A  58       6.544  -3.890   0.394  1.00 90.75           N  
ATOM    422  CA  VAL A  58       5.295  -3.120   0.434  1.00 90.75           C  
ATOM    423  C   VAL A  58       4.100  -4.043   0.681  1.00 90.75           C  
ATOM    424  CB  VAL A  58       5.117  -2.295  -0.858  1.00 90.75           C  
ATOM    425  O   VAL A  58       3.291  -3.766   1.569  1.00 90.75           O  
ATOM    426  CG1 VAL A  58       3.850  -1.431  -0.803  1.00 90.75           C  
ATOM    427  CG2 VAL A  58       6.303  -1.348  -1.100  1.00 90.75           C  
ATOM    428  N   THR A  59       3.991  -5.151  -0.058  1.00 90.00           N  
ATOM    429  CA  THR A  59       2.825  -6.047   0.014  1.00 90.00           C  
ATOM    430  C   THR A  59       2.735  -6.780   1.352  1.00 90.00           C  
ATOM    431  CB  THR A  59       2.800  -7.069  -1.135  1.00 90.00           C  
ATOM    432  O   THR A  59       1.655  -6.824   1.940  1.00 90.00           O  
ATOM    433  CG2 THR A  59       2.717  -6.397  -2.505  1.00 90.00           C  
ATOM    434  OG1 THR A  59       3.959  -7.861  -1.091  1.00 90.00           O  
ATOM    435  N   SER A  60       3.852  -7.277   1.897  1.00 91.88           N  
ATOM    436  CA  SER A  60       3.863  -7.995   3.182  1.00 91.88           C  
ATOM    437  C   SER A  60       3.410  -7.117   4.350  1.00 91.88           C  
ATOM    438  CB  SER A  60       5.249  -8.572   3.480  1.00 91.88           C  
ATOM    439  O   SER A  60       2.625  -7.559   5.189  1.00 91.88           O  
ATOM    440  OG  SER A  60       6.211  -7.550   3.674  1.00 91.88           O  
ATOM    441  N   TYR A  61       3.842  -5.853   4.362  1.00 92.62           N  
ATOM    442  CA  TYR A  61       3.389  -4.853   5.324  1.00 92.62           C  
ATOM    443  C   TYR A  61       1.883  -4.614   5.196  1.00 92.62           C  
ATOM    444  CB  TYR A  61       4.170  -3.552   5.116  1.00 92.62           C  
ATOM    445  O   TYR A  61       1.169  -4.700   6.192  1.00 92.62           O  
ATOM    446  CG  TYR A  61       3.618  -2.381   5.907  1.00 92.62           C  
ATOM    447  CD1 TYR A  61       2.624  -1.558   5.339  1.00 92.62           C  
ATOM    448  CD2 TYR A  61       4.067  -2.138   7.219  1.00 92.62           C  
ATOM    449  CE1 TYR A  61       2.047  -0.525   6.095  1.00 92.62           C  
ATOM    450  CE2 TYR A  61       3.515  -1.079   7.966  1.00 92.62           C  
ATOM    451  OH  TYR A  61       1.920   0.707   8.138  1.00 92.62           O  
ATOM    452  CZ  TYR A  61       2.495  -0.281   7.408  1.00 92.62           C  
ATOM    453  N   ALA A  62       1.390  -4.369   3.976  1.00 89.56           N  
ATOM    454  CA  ALA A  62      -0.022  -4.081   3.735  1.00 89.56           C  
ATOM    455  C   ALA A  62      -0.926  -5.265   4.120  1.00 89.56           C  
ATOM    456  CB  ALA A  62      -0.189  -3.703   2.258  1.00 89.56           C  
ATOM    457  O   ALA A  62      -1.987  -5.075   4.712  1.00 89.56           O  
ATOM    458  N   VAL A  63      -0.503  -6.499   3.835  1.00 90.56           N  
ATOM    459  CA  VAL A  63      -1.241  -7.708   4.227  1.00 90.56           C  
ATOM    460  C   VAL A  63      -1.259  -7.890   5.740  1.00 90.56           C  
ATOM    461  CB  VAL A  63      -0.665  -8.942   3.514  1.00 90.56           C  
ATOM    462  O   VAL A  63      -2.319  -8.144   6.315  1.00 90.56           O  
ATOM    463  CG1 VAL A  63      -1.197 -10.255   4.095  1.00 90.56           C  
ATOM    464  CG2 VAL A  63      -1.071  -8.876   2.042  1.00 90.56           C  
ATOM    465  N   ALA A  64      -0.114  -7.720   6.400  1.00 93.06           N  
ATOM    466  CA  ALA A  64      -0.023  -7.783   7.853  1.00 93.06           C  
ATOM    467  C   ALA A  64      -0.898  -6.713   8.530  1.00 93.06           C  
ATOM    468  CB  ALA A  64       1.452  -7.630   8.221  1.00 93.06           C  
ATOM    469  O   ALA A  64      -1.644  -7.010   9.464  1.00 93.06           O  
ATOM    470  N   GLU A  65      -0.865  -5.485   8.010  1.00 90.75           N  
ATOM    471  CA  GLU A  65      -1.739  -4.392   8.428  1.00 90.75           C  
ATOM    472  C   GLU A  65      -3.217  -4.778   8.265  1.00 90.75           C  
ATOM    473  CB  GLU A  65      -1.389  -3.134   7.611  1.00 90.75           C  
ATOM    474  O   GLU A  65      -3.991  -4.674   9.220  1.00 90.75           O  
ATOM    475  CG  GLU A  65      -2.076  -1.876   8.156  1.00 90.75           C  
ATOM    476  CD  GLU A  65      -2.039  -0.670   7.205  1.00 90.75           C  
ATOM    477  OE1 GLU A  65      -2.725   0.325   7.537  1.00 90.75           O  
ATOM    478  OE2 GLU A  65      -1.383  -0.744   6.144  1.00 90.75           O  
ATOM    479  N   ALA A  66      -3.603  -5.296   7.092  1.00 86.75           N  
ATOM    480  CA  ALA A  66      -4.975  -5.692   6.785  1.00 86.75           C  
ATOM    481  C   ALA A  66      -5.515  -6.736   7.771  1.00 86.75           C  
ATOM    482  CB  ALA A  66      -5.046  -6.226   5.348  1.00 86.75           C  
ATOM    483  O   ALA A  66      -6.622  -6.571   8.282  1.00 86.75           O  
ATOM    484  N   ILE A  67      -4.734  -7.777   8.073  1.00 88.38           N  
ATOM    485  CA  ILE A  67      -5.110  -8.843   9.016  1.00 88.38           C  
ATOM    486  C   ILE A  67      -5.366  -8.277  10.420  1.00 88.38           C  
ATOM    487  CB  ILE A  67      -4.001  -9.921   9.034  1.00 88.38           C  
ATOM    488  O   ILE A  67      -6.273  -8.727  11.123  1.00 88.38           O  
ATOM    489  CG1 ILE A  67      -3.997 -10.700   7.698  1.00 88.38           C  
ATOM    490  CG2 ILE A  67      -4.171 -10.910  10.202  1.00 88.38           C  
ATOM    491  CD1 ILE A  67      -2.752 -11.571   7.479  1.00 88.38           C  
ATOM    492  N   CYS A  68      -4.592  -7.274  10.835  1.00 88.94           N  
ATOM    493  CA  CYS A  68      -4.696  -6.702  12.173  1.00 88.94           C  
ATOM    494  C   CYS A  68      -5.832  -5.679  12.332  1.00 88.94           C  
ATOM    495  CB  CYS A  68      -3.328  -6.131  12.568  1.00 88.94           C  
ATOM    496  O   CYS A  68      -6.301  -5.469  13.454  1.00 88.94           O  
ATOM    497  SG  CYS A  68      -2.600  -7.190  13.850  1.00 88.94           S  
ATOM    498  N   VAL A  69      -6.317  -5.063  11.248  1.00 86.69           N  
ATOM    499  CA  VAL A  69      -7.383  -4.044  11.309  1.00 86.69           C  
ATOM    500  C   VAL A  69      -8.674  -4.574  11.965  1.00 86.69           C  
ATOM    501  CB  VAL A  69      -7.627  -3.393   9.929  1.00 86.69           C  
ATOM    502  O   VAL A  69      -9.127  -3.936  12.922  1.00 86.69           O  
ATOM    503  CG1 VAL A  69      -8.941  -2.600   9.867  1.00 86.69           C  
ATOM    504  CG2 VAL A  69      -6.504  -2.411   9.588  1.00 86.69           C  
ATOM    505  N   PRO A  70      -9.258  -5.724  11.561  1.00 82.00           N  
ATOM    506  CA  PRO A  70     -10.460  -6.273  12.203  1.00 82.00           C  
ATOM    507  C   PRO A  70     -10.282  -6.579  13.697  1.00 82.00           C  
ATOM    508  CB  PRO A  70     -10.801  -7.549  11.423  1.00 82.00           C  
ATOM    509  O   PRO A  70     -11.211  -6.409  14.485  1.00 82.00           O  
ATOM    510  CG  PRO A  70     -10.197  -7.300  10.046  1.00 82.00           C  
ATOM    511  CD  PRO A  70      -8.939  -6.506  10.373  1.00 82.00           C  
ATOM    512  N   LEU A  71      -9.068  -6.952  14.119  1.00 85.38           N  
ATOM    513  CA  LEU A  71      -8.760  -7.269  15.518  1.00 85.38           C  
ATOM    514  C   LEU A  71      -8.759  -6.051  16.440  1.00 85.38           C  
ATOM    515  CB  LEU A  71      -7.394  -7.963  15.603  1.00 85.38           C  
ATOM    516  O   LEU A  71      -8.814  -6.212  17.661  1.00 85.38           O  
ATOM    517  CG  LEU A  71      -7.332  -9.343  14.938  1.00 85.38           C  
ATOM    518  CD1 LEU A  71      -5.888  -9.826  15.053  1.00 85.38           C  
ATOM    519  CD2 LEU A  71      -8.262 -10.335  15.645  1.00 85.38           C  
ATOM    520  N   THR A  72      -8.718  -4.839  15.886  1.00 87.88           N  
ATOM    521  CA  THR A  72      -8.626  -3.597  16.661  1.00 87.88           C  
ATOM    522  C   THR A  72      -9.705  -3.500  17.733  1.00 87.88           C  
ATOM    523  CB  THR A  72      -8.761  -2.372  15.753  1.00 87.88           C  
ATOM    524  O   THR A  72      -9.398  -3.190  18.884  1.00 87.88           O  
ATOM    525  CG2 THR A  72      -8.542  -1.093  16.557  1.00 87.88           C  
ATOM    526  OG1 THR A  72      -7.793  -2.412  14.741  1.00 87.88           O  
ATOM    527  N   GLY A  73     -10.965  -3.770  17.376  1.00 83.69           N  
ATOM    528  CA  GLY A  73     -12.089  -3.647  18.307  1.00 83.69           C  
ATOM    529  C   GLY A  73     -11.970  -4.615  19.484  1.00 83.69           C  
ATOM    530  O   GLY A  73     -12.164  -4.223  20.636  1.00 83.69           O  
ATOM    531  N   TRP A  74     -11.572  -5.860  19.205  1.00 86.25           N  
ATOM    532  CA  TRP A  74     -11.339  -6.863  20.239  1.00 86.25           C  
ATOM    533  C   TRP A  74     -10.145  -6.499  21.128  1.00 86.25           C  
ATOM    534  CB  TRP A  74     -11.153  -8.246  19.606  1.00 86.25           C  
ATOM    535  O   TRP A  74     -10.273  -6.516  22.353  1.00 86.25           O  
ATOM    536  CG  TRP A  74     -10.859  -9.289  20.635  1.00 86.25           C  
ATOM    537  CD1 TRP A  74     -11.779  -9.988  21.334  1.00 86.25           C  
ATOM    538  CD2 TRP A  74      -9.559  -9.710  21.148  1.00 86.25           C  
ATOM    539  CE2 TRP A  74      -9.777 -10.607  22.233  1.00 86.25           C  
ATOM    540  CE3 TRP A  74      -8.220  -9.444  20.794  1.00 86.25           C  
ATOM    541  NE1 TRP A  74     -11.147 -10.745  22.301  1.00 86.25           N  
ATOM    542  CH2 TRP A  74      -7.404 -10.976  22.515  1.00 86.25           C  
ATOM    543  CZ2 TRP A  74      -8.725 -11.233  22.917  1.00 86.25           C  
ATOM    544  CZ3 TRP A  74      -7.155 -10.083  21.458  1.00 86.25           C  
ATOM    545  N   LEU A  75      -9.009  -6.114  20.532  1.00 88.75           N  
ATOM    546  CA  LEU A  75      -7.810  -5.704  21.265  1.00 88.75           C  
ATOM    547  C   LEU A  75      -8.131  -4.538  22.207  1.00 88.75           C  
ATOM    548  CB  LEU A  75      -6.695  -5.306  20.273  1.00 88.75           C  
ATOM    549  O   LEU A  75      -7.829  -4.605  23.400  1.00 88.75           O  
ATOM    550  CG  LEU A  75      -6.015  -6.471  19.534  1.00 88.75           C  
ATOM    551  CD1 LEU A  75      -5.142  -5.937  18.398  1.00 88.75           C  
ATOM    552  CD2 LEU A  75      -5.117  -7.273  20.478  1.00 88.75           C  
ATOM    553  N   ALA A  76      -8.787  -3.497  21.688  1.00 88.12           N  
ATOM    554  CA  ALA A  76      -9.176  -2.316  22.449  1.00 88.12           C  
ATOM    555  C   ALA A  76     -10.125  -2.660  23.603  1.00 88.12           C  
ATOM    556  CB  ALA A  76      -9.833  -1.325  21.487  1.00 88.12           C  
ATOM    557  O   ALA A  76      -9.900  -2.229  24.732  1.00 88.12           O  
ATOM    558  N   GLY A  77     -11.147  -3.484  23.352  1.00 86.44           N  
ATOM    559  CA  GLY A  77     -12.087  -3.914  24.387  1.00 86.44           C  
ATOM    560  C   GLY A  77     -11.443  -4.799  25.458  1.00 86.44           C  
ATOM    561  O   GLY A  77     -11.768  -4.676  26.638  1.00 86.44           O  
ATOM    562  N   ARG A  78     -10.499  -5.670  25.078  1.00 88.44           N  
ATOM    563  CA  ARG A  78      -9.856  -6.626  25.992  1.00 88.44           C  
ATOM    564  C   ARG A  78      -8.750  -6.007  26.842  1.00 88.44           C  
ATOM    565  CB  ARG A  78      -9.319  -7.812  25.169  1.00 88.44           C  
ATOM    566  O   ARG A  78      -8.629  -6.360  28.019  1.00 88.44           O  
ATOM    567  CG  ARG A  78      -8.664  -8.919  26.012  1.00 88.44           C  
ATOM    568  CD  ARG A  78      -9.678  -9.587  26.948  1.00 88.44           C  
ATOM    569  NE  ARG A  78      -9.046 -10.622  27.787  1.00 88.44           N  
ATOM    570  NH1 ARG A  78      -8.656  -9.323  29.642  1.00 88.44           N  
ATOM    571  NH2 ARG A  78      -8.109 -11.493  29.669  1.00 88.44           N  
ATOM    572  CZ  ARG A  78      -8.609 -10.473  29.025  1.00 88.44           C  
ATOM    573  N   PHE A  79      -7.925  -5.150  26.242  1.00 91.50           N  
ATOM    574  CA  PHE A  79      -6.698  -4.625  26.850  1.00 91.50           C  
ATOM    575  C   PHE A  79      -6.750  -3.127  27.161  1.00 91.50           C  
ATOM    576  CB  PHE A  79      -5.503  -4.947  25.944  1.00 91.50           C  
ATOM    577  O   PHE A  79      -5.940  -2.670  27.968  1.00 91.50           O  
ATOM    578  CG  PHE A  79      -5.254  -6.426  25.739  1.00 91.50           C  
ATOM    579  CD1 PHE A  79      -4.760  -7.210  26.798  1.00 91.50           C  
ATOM    580  CD2 PHE A  79      -5.505  -7.021  24.489  1.00 91.50           C  
ATOM    581  CE1 PHE A  79      -4.516  -8.581  26.609  1.00 91.50           C  
ATOM    582  CE2 PHE A  79      -5.262  -8.392  24.301  1.00 91.50           C  
ATOM    583  CZ  PHE A  79      -4.766  -9.172  25.359  1.00 91.50           C  
ATOM    584  N   GLY A  80      -7.702  -2.393  26.582  1.00 91.50           N  
ATOM    585  CA  GLY A  80      -7.839  -0.942  26.694  1.00 91.50           C  
ATOM    586  C   GLY A  80      -7.365  -0.227  25.427  1.00 91.50           C  
ATOM    587  O   GLY A  80      -6.292  -0.527  24.901  1.00 91.50           O  
ATOM    588  N   THR A  81      -8.148   0.729  24.928  1.00 91.50           N  
ATOM    589  CA  THR A  81      -7.860   1.489  23.701  1.00 91.50           C  
ATOM    590  C   THR A  81      -6.515   2.216  23.772  1.00 91.50           C  
ATOM    591  CB  THR A  81      -8.982   2.512  23.458  1.00 91.50           C  
ATOM    592  O   THR A  81      -5.760   2.196  22.802  1.00 91.50           O  
ATOM    593  CG2 THR A  81      -8.880   3.307  22.157  1.00 91.50           C  
ATOM    594  OG1 THR A  81     -10.211   1.836  23.371  1.00 91.50           O  
ATOM    595  N   VAL A  82      -6.183   2.844  24.908  1.00 94.25           N  
ATOM    596  CA  VAL A  82      -4.948   3.638  25.043  1.00 94.25           C  
ATOM    597  C   VAL A  82      -3.734   2.724  25.167  1.00 94.25           C  
ATOM    598  CB  VAL A  82      -5.039   4.625  26.222  1.00 94.25           C  
ATOM    599  O   VAL A  82      -2.730   2.952  24.493  1.00 94.25           O  
ATOM    600  CG1 VAL A  82      -3.718   5.355  26.483  1.00 94.25           C  
ATOM    601  CG2 VAL A  82      -6.131   5.667  25.970  1.00 94.25           C  
ATOM    602  N   ARG A  83      -3.824   1.654  25.966  1.00 95.00           N  
ATOM    603  CA  ARG A  83      -2.775   0.625  26.052  1.00 95.00           C  
ATOM    604  C   ARG A  83      -2.462   0.007  24.699  1.00 95.00           C  
ATOM    605  CB  ARG A  83      -3.199  -0.469  27.030  1.00 95.00           C  
ATOM    606  O   ARG A  83      -1.295  -0.034  24.332  1.00 95.00           O  
ATOM    607  CG  ARG A  83      -2.962  -0.046  28.482  1.00 95.00           C  
ATOM    608  CD  ARG A  83      -3.872  -0.891  29.367  1.00 95.00           C  
ATOM    609  NE  ARG A  83      -3.869  -0.449  30.766  1.00 95.00           N  
ATOM    610  NH1 ARG A  83      -4.603  -2.436  31.644  1.00 95.00           N  
ATOM    611  NH2 ARG A  83      -4.435  -0.641  32.962  1.00 95.00           N  
ATOM    612  CZ  ARG A  83      -4.292  -1.176  31.783  1.00 95.00           C  
ATOM    613  N   VAL A  84      -3.470  -0.443  23.949  1.00 95.50           N  
ATOM    614  CA  VAL A  84      -3.248  -1.057  22.628  1.00 95.50           C  
ATOM    615  C   VAL A  84      -2.629  -0.054  21.663  1.00 95.50           C  
ATOM    616  CB  VAL A  84      -4.548  -1.628  22.045  1.00 95.50           C  
ATOM    617  O   VAL A  84      -1.697  -0.406  20.949  1.00 95.50           O  
ATOM    618  CG1 VAL A  84      -4.366  -2.223  20.642  1.00 95.50           C  
ATOM    619  CG2 VAL A  84      -5.051  -2.769  22.928  1.00 95.50           C  
ATOM    620  N   PHE A  85      -3.076   1.203  21.686  1.00 96.31           N  
ATOM    621  CA  PHE A  85      -2.480   2.263  20.876  1.00 96.31           C  
ATOM    622  C   PHE A  85      -0.995   2.488  21.214  1.00 96.31           C  
ATOM    623  CB  PHE A  85      -3.312   3.533  21.071  1.00 96.31           C  
ATOM    624  O   PHE A  85      -0.157   2.542  20.318  1.00 96.31           O  
ATOM    625  CG  PHE A  85      -2.809   4.722  20.288  1.00 96.31           C  
ATOM    626  CD1 PHE A  85      -2.028   5.706  20.922  1.00 96.31           C  
ATOM    627  CD2 PHE A  85      -3.119   4.838  18.921  1.00 96.31           C  
ATOM    628  CE1 PHE A  85      -1.576   6.817  20.191  1.00 96.31           C  
ATOM    629  CE2 PHE A  85      -2.663   5.946  18.189  1.00 96.31           C  
ATOM    630  CZ  PHE A  85      -1.897   6.936  18.828  1.00 96.31           C  
ATOM    631  N   ILE A  86      -0.641   2.554  22.502  1.00 97.06           N  
ATOM    632  CA  ILE A  86       0.751   2.721  22.948  1.00 97.06           C  
ATOM    633  C   ILE A  86       1.598   1.488  22.601  1.00 97.06           C  
ATOM    634  CB  ILE A  86       0.797   3.053  24.456  1.00 97.06           C  
ATOM    635  O   ILE A  86       2.710   1.644  22.103  1.00 97.06           O  
ATOM    636  CG1 ILE A  86       0.218   4.465  24.704  1.00 97.06           C  
ATOM    637  CG2 ILE A  86       2.234   2.980  25.011  1.00 97.06           C  
ATOM    638  CD1 ILE A  86      -0.128   4.730  26.173  1.00 97.06           C  
ATOM    639  N   PHE A  87       1.092   0.272  22.825  1.00 97.25           N  
ATOM    640  CA  PHE A  87       1.803  -0.957  22.461  1.00 97.25           C  
ATOM    641  C   PHE A  87       2.007  -1.072  20.950  1.00 97.25           C  
ATOM    642  CB  PHE A  87       1.066  -2.194  22.996  1.00 97.25           C  
ATOM    643  O   PHE A  87       3.101  -1.430  20.523  1.00 97.25           O  
ATOM    644  CG  PHE A  87       1.236  -2.440  24.483  1.00 97.25           C  
ATOM    645  CD1 PHE A  87       2.525  -2.614  25.022  1.00 97.25           C  
ATOM    646  CD2 PHE A  87       0.114  -2.544  25.325  1.00 97.25           C  
ATOM    647  CE1 PHE A  87       2.692  -2.858  26.396  1.00 97.25           C  
ATOM    648  CE2 PHE A  87       0.278  -2.779  26.702  1.00 97.25           C  
ATOM    649  CZ  PHE A  87       1.569  -2.933  27.238  1.00 97.25           C  
ATOM    650  N   GLY A  88       1.000  -0.708  20.151  1.00 96.75           N  
ATOM    651  CA  GLY A  88       1.114  -0.622  18.698  1.00 96.75           C  
ATOM    652  C   GLY A  88       2.194   0.372  18.272  1.00 96.75           C  
ATOM    653  O   GLY A  88       3.034   0.035  17.449  1.00 96.75           O  
ATOM    654  N   LEU A  89       2.256   1.556  18.893  1.00 97.00           N  
ATOM    655  CA  LEU A  89       3.292   2.555  18.606  1.00 97.00           C  
ATOM    656  C   LEU A  89       4.700   2.078  18.970  1.00 97.00           C  
ATOM    657  CB  LEU A  89       2.990   3.849  19.376  1.00 97.00           C  
ATOM    658  O   LEU A  89       5.636   2.276  18.195  1.00 97.00           O  
ATOM    659  CG  LEU A  89       1.966   4.779  18.722  1.00 97.00           C  
ATOM    660  CD1 LEU A  89       1.686   5.935  19.684  1.00 97.00           C  
ATOM    661  CD2 LEU A  89       2.528   5.351  17.420  1.00 97.00           C  
ATOM    662  N   ILE A  90       4.856   1.450  20.139  1.00 98.12           N  
ATOM    663  CA  ILE A  90       6.133   0.869  20.566  1.00 98.12           C  
ATOM    664  C   ILE A  90       6.558  -0.207  19.568  1.00 98.12           C  
ATOM    665  CB  ILE A  90       6.033   0.307  22.003  1.00 98.12           C  
ATOM    666  O   ILE A  90       7.670  -0.147  19.052  1.00 98.12           O  
ATOM    667  CG1 ILE A  90       5.885   1.462  23.017  1.00 98.12           C  
ATOM    668  CG2 ILE A  90       7.275  -0.536  22.359  1.00 98.12           C  
ATOM    669  CD1 ILE A  90       5.460   1.010  24.419  1.00 98.12           C  
ATOM    670  N   GLY A  91       5.664  -1.150  19.263  1.00 97.94           N  
ATOM    671  CA  GLY A  91       5.925  -2.231  18.319  1.00 97.94           C  
ATOM    672  C   GLY A  91       6.281  -1.708  16.931  1.00 97.94           C  
ATOM    673  O   GLY A  91       7.315  -2.085  16.391  1.00 97.94           O  
ATOM    674  N   PHE A  92       5.505  -0.764  16.398  1.00 97.69           N  
ATOM    675  CA  PHE A  92       5.773  -0.128  15.108  1.00 97.69           C  
ATOM    676  C   PHE A  92       7.159   0.528  15.085  1.00 97.69           C  
ATOM    677  CB  PHE A  92       4.670   0.899  14.816  1.00 97.69           C  
ATOM    678  O   PHE A  92       7.925   0.320  14.150  1.00 97.69           O  
ATOM    679  CG  PHE A  92       4.770   1.524  13.439  1.00 97.69           C  
ATOM    680  CD1 PHE A  92       5.665   2.585  13.196  1.00 97.69           C  
ATOM    681  CD2 PHE A  92       3.981   1.024  12.387  1.00 97.69           C  
ATOM    682  CE1 PHE A  92       5.755   3.151  11.913  1.00 97.69           C  
ATOM    683  CE2 PHE A  92       4.059   1.603  11.109  1.00 97.69           C  
ATOM    684  CZ  PHE A  92       4.939   2.672  10.877  1.00 97.69           C  
ATOM    685  N   THR A  93       7.519   1.268  16.138  1.00 97.81           N  
ATOM    686  CA  THR A  93       8.825   1.942  16.239  1.00 97.81           C  
ATOM    687  C   THR A  93       9.977   0.936  16.309  1.00 97.81           C  
ATOM    688  CB  THR A  93       8.876   2.864  17.468  1.00 97.81           C  
ATOM    689  O   THR A  93      10.993   1.113  15.637  1.00 97.81           O  
ATOM    690  CG2 THR A  93      10.130   3.735  17.486  1.00 97.81           C  
ATOM    691  OG1 THR A  93       7.785   3.756  17.477  1.00 97.81           O  
ATOM    692  N   VAL A  94       9.819  -0.138  17.091  1.00 98.50           N  
ATOM    693  CA  VAL A  94      10.820  -1.208  17.219  1.00 98.50           C  
ATOM    694  C   VAL A  94      10.990  -1.952  15.898  1.00 98.50           C  
ATOM    695  CB  VAL A  94      10.448  -2.178  18.359  1.00 98.50           C  
ATOM    696  O   VAL A  94      12.116  -2.121  15.444  1.00 98.50           O  
ATOM    697  CG1 VAL A  94      11.314  -3.446  18.369  1.00 98.50           C  
ATOM    698  CG2 VAL A  94      10.629  -1.496  19.723  1.00 98.50           C  
ATOM    699  N   PHE A  95       9.903  -2.357  15.242  1.00 98.31           N  
ATOM    700  CA  PHE A  95       9.996  -3.040  13.954  1.00 98.31           C  
ATOM    701  C   PHE A  95      10.519  -2.130  12.842  1.00 98.31           C  
ATOM    702  CB  PHE A  95       8.656  -3.673  13.580  1.00 98.31           C  
ATOM    703  O   PHE A  95      11.272  -2.605  12.000  1.00 98.31           O  
ATOM    704  CG  PHE A  95       8.385  -4.983  14.288  1.00 98.31           C  
ATOM    705  CD1 PHE A  95       9.162  -6.112  13.969  1.00 98.31           C  
ATOM    706  CD2 PHE A  95       7.345  -5.098  15.228  1.00 98.31           C  
ATOM    707  CE1 PHE A  95       8.916  -7.343  14.602  1.00 98.31           C  
ATOM    708  CE2 PHE A  95       7.102  -6.325  15.866  1.00 98.31           C  
ATOM    709  CZ  PHE A  95       7.889  -7.447  15.556  1.00 98.31           C  
ATOM    710  N   SER A  96      10.227  -0.826  12.876  1.00 97.75           N  
ATOM    711  CA  SER A  96      10.852   0.143  11.969  1.00 97.75           C  
ATOM    712  C   SER A  96      12.368   0.215  12.194  1.00 97.75           C  
ATOM    713  CB  SER A  96      10.209   1.517  12.154  1.00 97.75           C  
ATOM    714  O   SER A  96      13.140   0.178  11.242  1.00 97.75           O  
ATOM    715  OG  SER A  96      10.510   2.356  11.061  1.00 97.75           O  
ATOM    716  N   PHE A  97      12.833   0.230  13.447  1.00 98.31           N  
ATOM    717  CA  PHE A  97      14.268   0.134  13.737  1.00 98.31           C  
ATOM    718  C   PHE A  97      14.882  -1.156  13.180  1.00 98.31           C  
ATOM    719  CB  PHE A  97      14.504   0.241  15.249  1.00 98.31           C  
ATOM    720  O   PHE A  97      15.930  -1.105  12.543  1.00 98.31           O  
ATOM    721  CG  PHE A  97      15.945   0.026  15.663  1.00 98.31           C  
ATOM    722  CD1 PHE A  97      16.297  -1.098  16.433  1.00 98.31           C  
ATOM    723  CD2 PHE A  97      16.941   0.935  15.260  1.00 98.31           C  
ATOM    724  CE1 PHE A  97      17.629  -1.278  16.843  1.00 98.31           C  
ATOM    725  CE2 PHE A  97      18.269   0.762  15.680  1.00 98.31           C  
ATOM    726  CZ  PHE A  97      18.610  -0.336  16.485  1.00 98.31           C  
ATOM    727  N   LEU A  98      14.207  -2.293  13.369  1.00 98.25           N  
ATOM    728  CA  LEU A  98      14.662  -3.585  12.859  1.00 98.25           C  
ATOM    729  C   LEU A  98      14.688  -3.633  11.320  1.00 98.25           C  
ATOM    730  CB  LEU A  98      13.789  -4.704  13.452  1.00 98.25           C  
ATOM    731  O   LEU A  98      15.643  -4.164  10.761  1.00 98.25           O  
ATOM    732  CG  LEU A  98      13.913  -4.902  14.974  1.00 98.25           C  
ATOM    733  CD1 LEU A  98      12.879  -5.925  15.448  1.00 98.25           C  
ATOM    734  CD2 LEU A  98      15.302  -5.395  15.383  1.00 98.25           C  
ATOM    735  N   CYS A  99      13.718  -3.020  10.631  1.00 97.38           N  
ATOM    736  CA  CYS A  99      13.740  -2.867   9.170  1.00 97.38           C  
ATOM    737  C   CYS A  99      14.962  -2.065   8.705  1.00 97.38           C  
ATOM    738  CB  CYS A  99      12.462  -2.169   8.679  1.00 97.38           C  
ATOM    739  O   CYS A  99      15.621  -2.450   7.746  1.00 97.38           O  
ATOM    740  SG  CYS A  99      10.999  -3.215   8.893  1.00 97.38           S  
ATOM    741  N   GLY A 100      15.309  -0.986   9.414  1.00 96.44           N  
ATOM    742  CA  GLY A 100      16.510  -0.198   9.125  1.00 96.44           C  
ATOM    743  C   GLY A 100      17.830  -0.934   9.397  1.00 96.44           C  
ATOM    744  O   GLY A 100      18.874  -0.487   8.933  1.00 96.44           O  
ATOM    745  N   LEU A 101      17.810  -2.055  10.124  1.00 97.38           N  
ATOM    746  CA  LEU A 101      18.971  -2.928  10.343  1.00 97.38           C  
ATOM    747  C   LEU A 101      19.004  -4.146   9.409  1.00 97.38           C  
ATOM    748  CB  LEU A 101      18.994  -3.393  11.810  1.00 97.38           C  
ATOM    749  O   LEU A 101      19.911  -4.971   9.526  1.00 97.38           O  
ATOM    750  CG  LEU A 101      19.241  -2.303  12.862  1.00 97.38           C  
ATOM    751  CD1 LEU A 101      19.279  -2.983  14.233  1.00 97.38           C  
ATOM    752  CD2 LEU A 101      20.567  -1.566  12.659  1.00 97.38           C  
ATOM    753  N   ALA A 102      18.009  -4.310   8.537  1.00 96.75           N  
ATOM    754  CA  ALA A 102      17.894  -5.498   7.708  1.00 96.75           C  
ATOM    755  C   ALA A 102      19.011  -5.564   6.657  1.00 96.75           C  
ATOM    756  CB  ALA A 102      16.504  -5.541   7.072  1.00 96.75           C  
ATOM    757  O   ALA A 102      19.231  -4.616   5.911  1.00 96.75           O  
ATOM    758  N   THR A 103      19.679  -6.715   6.573  1.00 95.06           N  
ATOM    759  CA  THR A 103      20.769  -6.977   5.615  1.00 95.06           C  
ATOM    760  C   THR A 103      20.395  -7.984   4.529  1.00 95.06           C  
ATOM    761  CB  THR A 103      22.018  -7.479   6.346  1.00 95.06           C  
ATOM    762  O   THR A 103      21.196  -8.249   3.636  1.00 95.06           O  
ATOM    763  CG2 THR A 103      22.587  -6.441   7.311  1.00 95.06           C  
ATOM    764  OG1 THR A 103      21.701  -8.629   7.100  1.00 95.06           O  
ATOM    765  N   SER A 104      19.191  -8.555   4.599  1.00 95.94           N  
ATOM    766  CA  SER A 104      18.622  -9.436   3.580  1.00 95.94           C  
ATOM    767  C   SER A 104      17.146  -9.112   3.370  1.00 95.94           C  
ATOM    768  CB  SER A 104      18.837 -10.918   3.930  1.00 95.94           C  
ATOM    769  O   SER A 104      16.496  -8.513   4.236  1.00 95.94           O  
ATOM    770  OG  SER A 104      17.744 -11.498   4.622  1.00 95.94           O  
ATOM    771  N   LEU A 105      16.603  -9.523   2.224  1.00 93.31           N  
ATOM    772  CA  LEU A 105      15.198  -9.295   1.910  1.00 93.31           C  
ATOM    773  C   LEU A 105      14.279 -10.052   2.870  1.00 93.31           C  
ATOM    774  CB  LEU A 105      14.944  -9.716   0.462  1.00 93.31           C  
ATOM    775  O   LEU A 105      13.282  -9.501   3.317  1.00 93.31           O  
ATOM    776  CG  LEU A 105      13.472  -9.544   0.050  1.00 93.31           C  
ATOM    777  CD1 LEU A 105      13.074  -8.071  -0.078  1.00 93.31           C  
ATOM    778  CD2 LEU A 105      13.271 -10.229  -1.279  1.00 93.31           C  
ATOM    779  N   GLU A 106      14.609 -11.289   3.225  1.00 93.69           N  
ATOM    780  CA  GLU A 106      13.803 -12.117   4.126  1.00 93.69           C  
ATOM    781  C   GLU A 106      13.731 -11.498   5.522  1.00 93.69           C  
ATOM    782  CB  GLU A 106      14.376 -13.540   4.246  1.00 93.69           C  
ATOM    783  O   GLU A 106      12.661 -11.449   6.130  1.00 93.69           O  
ATOM    784  CG  GLU A 106      14.578 -14.269   2.908  1.00 93.69           C  
ATOM    785  CD  GLU A 106      15.886 -13.910   2.180  1.00 93.69           C  
ATOM    786  OE1 GLU A 106      16.124 -14.533   1.128  1.00 93.69           O  
ATOM    787  OE2 GLU A 106      16.638 -13.027   2.675  1.00 93.69           O  
ATOM    788  N   MET A 107      14.862 -10.974   6.007  1.00 96.75           N  
ATOM    789  CA  MET A 107      14.932 -10.235   7.265  1.00 96.75           C  
ATOM    790  C   MET A 107      14.069  -8.972   7.202  1.00 96.75           C  
ATOM    791  CB  MET A 107      16.404  -9.915   7.559  1.00 96.75           C  
ATOM    792  O   MET A 107      13.280  -8.719   8.114  1.00 96.75           O  
ATOM    793  CG  MET A 107      16.614  -9.204   8.897  1.00 96.75           C  
ATOM    794  SD  MET A 107      18.376  -8.997   9.284  1.00 96.75           S  
ATOM    795  CE  MET A 107      18.362  -8.424  11.003  1.00 96.75           C  
ATOM    796  N   LEU A 108      14.169  -8.211   6.107  1.00 96.75           N  
ATOM    797  CA  LEU A 108      13.364  -7.012   5.893  1.00 96.75           C  
ATOM    798  C   LEU A 108      11.869  -7.348   5.865  1.00 96.75           C  
ATOM    799  CB  LEU A 108      13.837  -6.309   4.606  1.00 96.75           C  
ATOM    800  O   LEU A 108      11.104  -6.765   6.624  1.00 96.75           O  
ATOM    801  CG  LEU A 108      13.080  -5.013   4.269  1.00 96.75           C  
ATOM    802  CD1 LEU A 108      13.130  -3.985   5.400  1.00 96.75           C  
ATOM    803  CD2 LEU A 108      13.697  -4.384   3.021  1.00 96.75           C  
ATOM    804  N   VAL A 109      11.453  -8.324   5.059  1.00 95.38           N  
ATOM    805  CA  VAL A 109      10.057  -8.773   4.940  1.00 95.38           C  
ATOM    806  C   VAL A 109       9.513  -9.249   6.288  1.00 95.38           C  
ATOM    807  CB  VAL A 109       9.940  -9.867   3.859  1.00 95.38           C  
ATOM    808  O   VAL A 109       8.413  -8.858   6.676  1.00 95.38           O  
ATOM    809  CG1 VAL A 109       8.576 -10.569   3.865  1.00 95.38           C  
ATOM    810  CG2 VAL A 109      10.129  -9.256   2.463  1.00 95.38           C  
ATOM    811  N   PHE A 110      10.282 -10.024   7.056  1.00 96.69           N  
ATOM    812  CA  PHE A 110       9.868 -10.464   8.389  1.00 96.69           C  
ATOM    813  C   PHE A 110       9.590  -9.281   9.330  1.00 96.69           C  
ATOM    814  CB  PHE A 110      10.941 -11.393   8.966  1.00 96.69           C  
ATOM    815  O   PHE A 110       8.560  -9.245  10.010  1.00 96.69           O  
ATOM    816  CG  PHE A 110      10.618 -11.877  10.364  1.00 96.69           C  
ATOM    817  CD1 PHE A 110      11.223 -11.269  11.479  1.00 96.69           C  
ATOM    818  CD2 PHE A 110       9.681 -12.909  10.551  1.00 96.69           C  
ATOM    819  CE1 PHE A 110      10.891 -11.689  12.779  1.00 96.69           C  
ATOM    820  CE2 PHE A 110       9.353 -13.334  11.851  1.00 96.69           C  
ATOM    821  CZ  PHE A 110       9.955 -12.723  12.964  1.00 96.69           C  
ATOM    822  N   PHE A 111      10.467  -8.275   9.344  1.00 97.75           N  
ATOM    823  CA  PHE A 111      10.250  -7.081  10.158  1.00 97.75           C  
ATOM    824  C   PHE A 111       9.130  -6.187   9.625  1.00 97.75           C  
ATOM    825  CB  PHE A 111      11.556  -6.306  10.306  1.00 97.75           C  
ATOM    826  O   PHE A 111       8.398  -5.617  10.433  1.00 97.75           O  
ATOM    827  CG  PHE A 111      12.681  -7.059  10.982  1.00 97.75           C  
ATOM    828  CD1 PHE A 111      12.449  -7.912  12.082  1.00 97.75           C  
ATOM    829  CD2 PHE A 111      13.992  -6.852  10.533  1.00 97.75           C  
ATOM    830  CE1 PHE A 111      13.523  -8.567  12.710  1.00 97.75           C  
ATOM    831  CE2 PHE A 111      15.063  -7.464  11.193  1.00 97.75           C  
ATOM    832  CZ  PHE A 111      14.836  -8.338  12.269  1.00 97.75           C  
ATOM    833  N   ARG A 112       8.923  -6.123   8.304  1.00 96.12           N  
ATOM    834  CA  ARG A 112       7.787  -5.424   7.681  1.00 96.12           C  
ATOM    835  C   ARG A 112       6.452  -6.036   8.084  1.00 96.12           C  
ATOM    836  CB  ARG A 112       7.922  -5.439   6.149  1.00 96.12           C  
ATOM    837  O   ARG A 112       5.524  -5.289   8.388  1.00 96.12           O  
ATOM    838  CG  ARG A 112       9.027  -4.525   5.603  1.00 96.12           C  
ATOM    839  CD  ARG A 112       8.788  -3.041   5.850  1.00 96.12           C  
ATOM    840  NE  ARG A 112       7.637  -2.521   5.094  1.00 96.12           N  
ATOM    841  NH1 ARG A 112       7.296  -0.734   6.452  1.00 96.12           N  
ATOM    842  NH2 ARG A 112       6.100  -0.908   4.591  1.00 96.12           N  
ATOM    843  CZ  ARG A 112       7.012  -1.398   5.376  1.00 96.12           C  
ATOM    844  N   ILE A 113       6.369  -7.365   8.170  1.00 96.00           N  
ATOM    845  CA  ILE A 113       5.189  -8.061   8.702  1.00 96.00           C  
ATOM    846  C   ILE A 113       4.941  -7.627  10.150  1.00 96.00           C  
ATOM    847  CB  ILE A 113       5.349  -9.594   8.575  1.00 96.00           C  
ATOM    848  O   ILE A 113       3.837  -7.204  10.485  1.00 96.00           O  
ATOM    849  CG1 ILE A 113       5.314 -10.010   7.089  1.00 96.00           C  
ATOM    850  CG2 ILE A 113       4.252 -10.347   9.357  1.00 96.00           C  
ATOM    851  CD1 ILE A 113       5.819 -11.436   6.834  1.00 96.00           C  
ATOM    852  N   GLY A 114       5.970  -7.662  11.003  1.00 97.00           N  
ATOM    853  CA  GLY A 114       5.855  -7.198  12.390  1.00 97.00           C  
ATOM    854  C   GLY A 114       5.410  -5.734  12.495  1.00 97.00           C  
ATOM    855  O   GLY A 114       4.514  -5.406  13.276  1.00 97.00           O  
ATOM    856  N   GLN A 115       5.972  -4.863  11.656  1.00 96.81           N  
ATOM    857  CA  GLN A 115       5.620  -3.446  11.591  1.00 96.81           C  
ATOM    858  C   GLN A 115       4.157  -3.244  11.168  1.00 96.81           C  
ATOM    859  CB  GLN A 115       6.590  -2.725  10.639  1.00 96.81           C  
ATOM    860  O   GLN A 115       3.451  -2.462  11.805  1.00 96.81           O  
ATOM    861  CG  GLN A 115       6.587  -1.206  10.860  1.00 96.81           C  
ATOM    862  CD  GLN A 115       7.537  -0.461   9.924  1.00 96.81           C  
ATOM    863  NE2 GLN A 115       7.380   0.837   9.818  1.00 96.81           N  
ATOM    864  OE1 GLN A 115       8.403  -1.028   9.273  1.00 96.81           O  
ATOM    865  N   GLY A 116       3.681  -3.981  10.158  1.00 94.88           N  
ATOM    866  CA  GLY A 116       2.293  -3.945   9.690  1.00 94.88           C  
ATOM    867  C   GLY A 116       1.301  -4.436  10.746  1.00 94.88           C  
ATOM    868  O   GLY A 116       0.304  -3.764  11.008  1.00 94.88           O  
ATOM    869  N   LEU A 117       1.610  -5.537  11.444  1.00 94.94           N  
ATOM    870  CA  LEU A 117       0.786  -6.046  12.552  1.00 94.94           C  
ATOM    871  C   LEU A 117       0.633  -5.007  13.675  1.00 94.94           C  
ATOM    872  CB  LEU A 117       1.406  -7.337  13.127  1.00 94.94           C  
ATOM    873  O   LEU A 117      -0.456  -4.814  14.215  1.00 94.94           O  
ATOM    874  CG  LEU A 117       1.340  -8.581  12.223  1.00 94.94           C  
ATOM    875  CD1 LEU A 117       2.132  -9.724  12.861  1.00 94.94           C  
ATOM    876  CD2 LEU A 117      -0.088  -9.067  11.981  1.00 94.94           C  
ATOM    877  N   CYS A 118       1.712  -4.304  14.026  1.00 95.81           N  
ATOM    878  CA  CYS A 118       1.664  -3.244  15.033  1.00 95.81           C  
ATOM    879  C   CYS A 118       0.996  -1.955  14.525  1.00 95.81           C  
ATOM    880  CB  CYS A 118       3.085  -2.970  15.533  1.00 95.81           C  
ATOM    881  O   CYS A 118       0.387  -1.237  15.319  1.00 95.81           O  
ATOM    882  SG  CYS A 118       3.745  -4.425  16.395  1.00 95.81           S  
ATOM    883  N   GLY A 119       1.104  -1.665  13.225  1.00 92.94           N  
ATOM    884  CA  GLY A 119       0.540  -0.483  12.572  1.00 92.94           C  
ATOM    885  C   GLY A 119      -0.967  -0.562  12.330  1.00 92.94           C  
ATOM    886  O   GLY A 119      -1.661   0.438  12.512  1.00 92.94           O  
ATOM    887  N   GLY A 120      -1.492  -1.748  12.005  1.00 90.69           N  
ATOM    888  CA  GLY A 120      -2.899  -1.955  11.637  1.00 90.69           C  
ATOM    889  C   GLY A 120      -3.913  -1.364  12.624  1.00 90.69           C  
ATOM    890  O   GLY A 120      -4.811  -0.635  12.197  1.00 90.69           O  
ATOM    891  N   PRO A 121      -3.772  -1.577  13.947  1.00 91.88           N  
ATOM    892  CA  PRO A 121      -4.693  -0.998  14.919  1.00 91.88           C  
ATOM    893  C   PRO A 121      -4.555   0.520  15.091  1.00 91.88           C  
ATOM    894  CB  PRO A 121      -4.429  -1.752  16.230  1.00 91.88           C  
ATOM    895  O   PRO A 121      -5.492   1.170  15.552  1.00 91.88           O  
ATOM    896  CG  PRO A 121      -3.782  -3.060  15.775  1.00 91.88           C  
ATOM    897  CD  PRO A 121      -2.952  -2.594  14.585  1.00 91.88           C  
ATOM    898  N   LEU A 122      -3.415   1.124  14.741  1.00 93.75           N  
ATOM    899  CA  LEU A 122      -3.141   2.530  15.054  1.00 93.75           C  
ATOM    900  C   LEU A 122      -4.088   3.487  14.335  1.00 93.75           C  
ATOM    901  CB  LEU A 122      -1.683   2.885  14.721  1.00 93.75           C  
ATOM    902  O   LEU A 122      -4.573   4.430  14.959  1.00 93.75           O  
ATOM    903  CG  LEU A 122      -0.632   2.155  15.571  1.00 93.75           C  
ATOM    904  CD1 LEU A 122       0.771   2.611  15.172  1.00 93.75           C  
ATOM    905  CD2 LEU A 122      -0.830   2.455  17.058  1.00 93.75           C  
ATOM    906  N   MET A 123      -4.402   3.241  13.062  1.00 89.69           N  
ATOM    907  CA  MET A 123      -5.311   4.096  12.295  1.00 89.69           C  
ATOM    908  C   MET A 123      -6.738   4.123  12.894  1.00 89.69           C  
ATOM    909  CB  MET A 123      -5.246   3.730  10.802  1.00 89.69           C  
ATOM    910  O   MET A 123      -7.187   5.207  13.280  1.00 89.69           O  
ATOM    911  CG  MET A 123      -6.095   4.690   9.966  1.00 89.69           C  
ATOM    912  SD  MET A 123      -5.955   4.506   8.168  1.00 89.69           S  
ATOM    913  CE  MET A 123      -6.951   3.014   7.939  1.00 89.69           C  
ATOM    914  N   PRO A 124      -7.452   2.996  13.078  1.00 88.12           N  
ATOM    915  CA  PRO A 124      -8.777   2.996  13.712  1.00 88.12           C  
ATOM    916  C   PRO A 124      -8.765   3.442  15.187  1.00 88.12           C  
ATOM    917  CB  PRO A 124      -9.304   1.565  13.543  1.00 88.12           C  
ATOM    918  O   PRO A 124      -9.687   4.137  15.634  1.00 88.12           O  
ATOM    919  CG  PRO A 124      -8.050   0.716  13.323  1.00 88.12           C  
ATOM    920  CD  PRO A 124      -7.111   1.664  12.601  1.00 88.12           C  
ATOM    921  N   LEU A 125      -7.718   3.115  15.957  1.00 91.94           N  
ATOM    922  CA  LEU A 125      -7.583   3.603  17.336  1.00 91.94           C  
ATOM    923  C   LEU A 125      -7.364   5.112  17.383  1.00 91.94           C  
ATOM    924  CB  LEU A 125      -6.433   2.897  18.069  1.00 91.94           C  
ATOM    925  O   LEU A 125      -7.918   5.766  18.262  1.00 91.94           O  
ATOM    926  CG  LEU A 125      -6.703   1.415  18.342  1.00 91.94           C  
ATOM    927  CD1 LEU A 125      -5.445   0.729  18.866  1.00 91.94           C  
ATOM    928  CD2 LEU A 125      -7.801   1.175  19.370  1.00 91.94           C  
ATOM    929  N   SER A 126      -6.618   5.681  16.434  1.00 92.69           N  
ATOM    930  CA  SER A 126      -6.386   7.126  16.369  1.00 92.69           C  
ATOM    931  C   SER A 126      -7.694   7.900  16.168  1.00 92.69           C  
ATOM    932  CB  SER A 126      -5.341   7.474  15.295  1.00 92.69           C  
ATOM    933  O   SER A 126      -7.955   8.865  16.886  1.00 92.69           O  
ATOM    934  OG  SER A 126      -5.834   7.344  13.981  1.00 92.69           O  
ATOM    935  N   GLN A 127      -8.575   7.422  15.283  1.00 89.94           N  
ATOM    936  CA  GLN A 127      -9.913   7.991  15.095  1.00 89.94           C  
ATOM    937  C   GLN A 127     -10.752   7.872  16.372  1.00 89.94           C  
ATOM    938  CB  GLN A 127     -10.635   7.261  13.957  1.00 89.94           C  
ATOM    939  O   GLN A 127     -11.357   8.846  16.823  1.00 89.94           O  
ATOM    940  CG  GLN A 127      -9.968   7.446  12.591  1.00 89.94           C  
ATOM    941  CD  GLN A 127     -10.765   6.747  11.498  1.00 89.94           C  
ATOM    942  NE2 GLN A 127     -10.921   7.338  10.338  1.00 89.94           N  
ATOM    943  OE1 GLN A 127     -11.288   5.659  11.663  1.00 89.94           O  
ATOM    944  N   THR A 128     -10.751   6.684  16.982  1.00 87.88           N  
ATOM    945  CA  THR A 128     -11.502   6.400  18.212  1.00 87.88           C  
ATOM    946  C   THR A 128     -11.052   7.298  19.366  1.00 87.88           C  
ATOM    947  CB  THR A 128     -11.350   4.922  18.601  1.00 87.88           C  
ATOM    948  O   THR A 128     -11.881   7.881  20.060  1.00 87.88           O  
ATOM    949  CG2 THR A 128     -12.167   4.559  19.843  1.00 87.88           C  
ATOM    950  OG1 THR A 128     -11.815   4.102  17.554  1.00 87.88           O  
ATOM    951  N   LEU A 129      -9.740   7.451  19.560  1.00 91.56           N  
ATOM    952  CA  LEU A 129      -9.164   8.282  20.614  1.00 91.56           C  
ATOM    953  C   LEU A 129      -9.441   9.768  20.383  1.00 91.56           C  
ATOM    954  CB  LEU A 129      -7.654   8.007  20.718  1.00 91.56           C  
ATOM    955  O   LEU A 129      -9.801  10.456  21.334  1.00 91.56           O  
ATOM    956  CG  LEU A 129      -7.315   6.649  21.357  1.00 91.56           C  
ATOM    957  CD1 LEU A 129      -5.833   6.338  21.162  1.00 91.56           C  
ATOM    958  CD2 LEU A 129      -7.611   6.648  22.860  1.00 91.56           C  
ATOM    959  N   LEU A 130      -9.350  10.258  19.142  1.00 90.88           N  
ATOM    960  CA  LEU A 130      -9.692  11.646  18.811  1.00 90.88           C  
ATOM    961  C   LEU A 130     -11.155  11.966  19.125  1.00 90.88           C  
ATOM    962  CB  LEU A 130      -9.389  11.921  17.329  1.00 90.88           C  
ATOM    963  O   LEU A 130     -11.430  12.970  19.777  1.00 90.88           O  
ATOM    964  CG  LEU A 130      -7.906  12.209  17.057  1.00 90.88           C  
ATOM    965  CD1 LEU A 130      -7.662  12.228  15.554  1.00 90.88           C  
ATOM    966  CD2 LEU A 130      -7.448  13.560  17.615  1.00 90.88           C  
ATOM    967  N   MET A 131     -12.084  11.095  18.731  1.00 87.25           N  
ATOM    968  CA  MET A 131     -13.505  11.254  19.067  1.00 87.25           C  
ATOM    969  C   MET A 131     -13.784  11.112  20.568  1.00 87.25           C  
ATOM    970  CB  MET A 131     -14.336  10.227  18.289  1.00 87.25           C  
ATOM    971  O   MET A 131     -14.808  11.575  21.049  1.00 87.25           O  
ATOM    972  CG  MET A 131     -14.370  10.531  16.789  1.00 87.25           C  
ATOM    973  SD  MET A 131     -15.464   9.436  15.844  1.00 87.25           S  
ATOM    974  CE  MET A 131     -14.451   7.933  15.788  1.00 87.25           C  
ATOM    975  N   ARG A 132     -12.896  10.468  21.329  1.00 86.75           N  
ATOM    976  CA  ARG A 132     -13.067  10.277  22.774  1.00 86.75           C  
ATOM    977  C   ARG A 132     -12.568  11.468  23.591  1.00 86.75           C  
ATOM    978  CB  ARG A 132     -12.393   8.956  23.156  1.00 86.75           C  
ATOM    979  O   ARG A 132     -13.178  11.795  24.603  1.00 86.75           O  
ATOM    980  CG  ARG A 132     -12.647   8.528  24.604  1.00 86.75           C  
ATOM    981  CD  ARG A 132     -12.029   7.143  24.817  1.00 86.75           C  
ATOM    982  NE  ARG A 132     -12.145   6.680  26.210  1.00 86.75           N  
ATOM    983  NH1 ARG A 132     -14.044   5.441  26.007  1.00 86.75           N  
ATOM    984  NH2 ARG A 132     -12.991   5.502  27.971  1.00 86.75           N  
ATOM    985  CZ  ARG A 132     -13.055   5.883  26.726  1.00 86.75           C  
ATOM    986  N   ILE A 133     -11.458  12.089  23.189  1.00 89.31           N  
ATOM    987  CA  ILE A 133     -10.859  13.213  23.931  1.00 89.31           C  
ATOM    988  C   ILE A 133     -11.473  14.569  23.568  1.00 89.31           C  
ATOM    989  CB  ILE A 133      -9.321  13.242  23.789  1.00 89.31           C  
ATOM    990  O   ILE A 133     -11.358  15.515  24.345  1.00 89.31           O  
ATOM    991  CG1 ILE A 133      -8.878  13.592  22.352  1.00 89.31           C  
ATOM    992  CG2 ILE A 133      -8.712  11.929  24.313  1.00 89.31           C  
ATOM    993  CD1 ILE A 133      -7.364  13.669  22.152  1.00 89.31           C  
ATOM    994  N   PHE A 134     -12.103  14.694  22.396  1.00 87.75           N  
ATOM    995  CA  PHE A 134     -12.798  15.920  22.008  1.00 87.75           C  
ATOM    996  C   PHE A 134     -14.261  15.904  22.460  1.00 87.75           C  
ATOM    997  CB  PHE A 134     -12.682  16.181  20.501  1.00 87.75           C  
ATOM    998  O   PHE A 134     -14.896  14.855  22.465  1.00 87.75           O  
ATOM    999  CG  PHE A 134     -11.383  16.862  20.128  1.00 87.75           C  
ATOM   1000  CD1 PHE A 134     -11.336  18.250  19.906  1.00 87.75           C  
ATOM   1001  CD2 PHE A 134     -10.208  16.107  20.018  1.00 87.75           C  
ATOM   1002  CE1 PHE A 134     -10.123  18.878  19.568  1.00 87.75           C  
ATOM   1003  CE2 PHE A 134      -8.997  16.728  19.697  1.00 87.75           C  
ATOM   1004  CZ  PHE A 134      -8.947  18.115  19.470  1.00 87.75           C  
ATOM   1005  N   PRO A 135     -14.832  17.073  22.800  1.00 85.94           N  
ATOM   1006  CA  PRO A 135     -16.272  17.195  22.973  1.00 85.94           C  
ATOM   1007  C   PRO A 135     -16.985  17.057  21.618  1.00 85.94           C  
ATOM   1008  CB  PRO A 135     -16.464  18.565  23.622  1.00 85.94           C  
ATOM   1009  O   PRO A 135     -16.416  17.392  20.570  1.00 85.94           O  
ATOM   1010  CG  PRO A 135     -15.323  19.390  23.029  1.00 85.94           C  
ATOM   1011  CD  PRO A 135     -14.187  18.373  22.919  1.00 85.94           C  
ATOM   1012  N   GLN A 136     -18.241  16.606  21.646  1.00 81.19           N  
ATOM   1013  CA  GLN A 136     -19.020  16.242  20.457  1.00 81.19           C  
ATOM   1014  C   GLN A 136     -19.084  17.364  19.407  1.00 81.19           C  
ATOM   1015  CB  GLN A 136     -20.419  15.803  20.915  1.00 81.19           C  
ATOM   1016  O   GLN A 136     -18.976  17.101  18.210  1.00 81.19           O  
ATOM   1017  CG  GLN A 136     -21.245  15.192  19.772  1.00 81.19           C  
ATOM   1018  CD  GLN A 136     -22.596  14.644  20.228  1.00 81.19           C  
ATOM   1019  NE2 GLN A 136     -23.444  14.237  19.310  1.00 81.19           N  
ATOM   1020  OE1 GLN A 136     -22.922  14.551  21.399  1.00 81.19           O  
ATOM   1021  N   GLU A 137     -19.161  18.626  19.836  1.00 85.50           N  
ATOM   1022  CA  GLU A 137     -19.235  19.796  18.947  1.00 85.50           C  
ATOM   1023  C   GLU A 137     -17.943  20.014  18.147  1.00 85.50           C  
ATOM   1024  CB  GLU A 137     -19.527  21.080  19.748  1.00 85.50           C  
ATOM   1025  O   GLU A 137     -17.943  20.678  17.111  1.00 85.50           O  
ATOM   1026  CG  GLU A 137     -20.761  21.024  20.664  1.00 85.50           C  
ATOM   1027  CD  GLU A 137     -20.553  20.178  21.927  1.00 85.50           C  
ATOM   1028  OE1 GLU A 137     -21.558  19.663  22.450  1.00 85.50           O  
ATOM   1029  OE2 GLU A 137     -19.383  20.010  22.346  1.00 85.50           O  
ATOM   1030  N   LYS A 138     -16.821  19.459  18.621  1.00 85.88           N  
ATOM   1031  CA  LYS A 138     -15.498  19.586  18.001  1.00 85.88           C  
ATOM   1032  C   LYS A 138     -15.032  18.311  17.298  1.00 85.88           C  
ATOM   1033  CB  LYS A 138     -14.477  20.071  19.035  1.00 85.88           C  
ATOM   1034  O   LYS A 138     -13.926  18.307  16.760  1.00 85.88           O  
ATOM   1035  CG  LYS A 138     -14.802  21.465  19.586  1.00 85.88           C  
ATOM   1036  CD  LYS A 138     -13.653  21.950  20.475  1.00 85.88           C  
ATOM   1037  CE  LYS A 138     -13.986  23.336  21.029  1.00 85.88           C  
ATOM   1038  NZ  LYS A 138     -12.870  23.870  21.844  1.00 85.88           N  
ATOM   1039  N   HIS A 139     -15.856  17.261  17.223  1.00 83.06           N  
ATOM   1040  CA  HIS A 139     -15.505  16.030  16.499  1.00 83.06           C  
ATOM   1041  C   HIS A 139     -15.126  16.307  15.042  1.00 83.06           C  
ATOM   1042  CB  HIS A 139     -16.672  15.036  16.533  1.00 83.06           C  
ATOM   1043  O   HIS A 139     -14.148  15.756  14.547  1.00 83.06           O  
ATOM   1044  CG  HIS A 139     -16.826  14.286  17.826  1.00 83.06           C  
ATOM   1045  CD2 HIS A 139     -16.229  14.557  19.029  1.00 83.06           C  
ATOM   1046  ND1 HIS A 139     -17.596  13.158  18.002  1.00 83.06           N  
ATOM   1047  CE1 HIS A 139     -17.476  12.767  19.280  1.00 83.06           C  
ATOM   1048  NE2 HIS A 139     -16.675  13.607  19.940  1.00 83.06           N  
ATOM   1049  N   ALA A 140     -15.838  17.216  14.369  1.00 78.44           N  
ATOM   1050  CA  ALA A 140     -15.516  17.600  12.997  1.00 78.44           C  
ATOM   1051  C   ALA A 140     -14.108  18.215  12.871  1.00 78.44           C  
ATOM   1052  CB  ALA A 140     -16.597  18.567  12.503  1.00 78.44           C  
ATOM   1053  O   ALA A 140     -13.394  17.925  11.915  1.00 78.44           O  
ATOM   1054  N   GLN A 141     -13.679  19.019  13.852  1.00 82.38           N  
ATOM   1055  CA  GLN A 141     -12.334  19.605  13.876  1.00 82.38           C  
ATOM   1056  C   GLN A 141     -11.266  18.527  14.099  1.00 82.38           C  
ATOM   1057  CB  GLN A 141     -12.235  20.687  14.966  1.00 82.38           C  
ATOM   1058  O   GLN A 141     -10.258  18.502  13.393  1.00 82.38           O  
ATOM   1059  CG  GLN A 141     -13.177  21.877  14.724  1.00 82.38           C  
ATOM   1060  CD  GLN A 141     -13.128  22.931  15.830  1.00 82.38           C  
ATOM   1061  NE2 GLN A 141     -13.886  23.996  15.690  1.00 82.38           N  
ATOM   1062  OE1 GLN A 141     -12.448  22.827  16.842  1.00 82.38           O  
ATOM   1063  N   ALA A 142     -11.509  17.604  15.035  1.00 85.50           N  
ATOM   1064  CA  ALA A 142     -10.604  16.494  15.325  1.00 85.50           C  
ATOM   1065  C   ALA A 142     -10.444  15.551  14.119  1.00 85.50           C  
ATOM   1066  CB  ALA A 142     -11.140  15.760  16.558  1.00 85.50           C  
ATOM   1067  O   ALA A 142      -9.327  15.205  13.736  1.00 85.50           O  
ATOM   1068  N   MET A 143     -11.554  15.200  13.465  1.00 85.50           N  
ATOM   1069  CA  MET A 143     -11.538  14.378  12.254  1.00 85.50           C  
ATOM   1070  C   MET A 143     -10.937  15.116  11.054  1.00 85.50           C  
ATOM   1071  CB  MET A 143     -12.950  13.868  11.936  1.00 85.50           C  
ATOM   1072  O   MET A 143     -10.326  14.477  10.203  1.00 85.50           O  
ATOM   1073  CG  MET A 143     -13.471  12.879  12.991  1.00 85.50           C  
ATOM   1074  SD  MET A 143     -12.391  11.468  13.378  1.00 85.50           S  
ATOM   1075  CE  MET A 143     -12.269  10.680  11.750  1.00 85.50           C  
ATOM   1076  N   GLY A 144     -11.038  16.448  11.001  1.00 83.50           N  
ATOM   1077  CA  GLY A 144     -10.334  17.270  10.015  1.00 83.50           C  
ATOM   1078  C   GLY A 144      -8.811  17.173  10.149  1.00 83.50           C  
ATOM   1079  O   GLY A 144      -8.123  16.980   9.147  1.00 83.50           O  
ATOM   1080  N   LEU A 145      -8.283  17.229  11.379  1.00 87.81           N  
ATOM   1081  CA  LEU A 145      -6.855  17.019  11.651  1.00 87.81           C  
ATOM   1082  C   LEU A 145      -6.405  15.605  11.248  1.00 87.81           C  
ATOM   1083  CB  LEU A 145      -6.585  17.300  13.144  1.00 87.81           C  
ATOM   1084  O   LEU A 145      -5.366  15.442  10.613  1.00 87.81           O  
ATOM   1085  CG  LEU A 145      -5.122  17.080  13.575  1.00 87.81           C  
ATOM   1086  CD1 LEU A 145      -4.162  18.063  12.905  1.00 87.81           C  
ATOM   1087  CD2 LEU A 145      -4.995  17.225  15.093  1.00 87.81           C  
ATOM   1088  N   TRP A 146      -7.203  14.587  11.575  1.00 88.81           N  
ATOM   1089  CA  TRP A 146      -6.932  13.199  11.190  1.00 88.81           C  
ATOM   1090  C   TRP A 146      -6.951  12.983   9.666  1.00 88.81           C  
ATOM   1091  CB  TRP A 146      -7.969  12.308  11.877  1.00 88.81           C  
ATOM   1092  O   TRP A 146      -6.080  12.321   9.098  1.00 88.81           O  
ATOM   1093  CG  TRP A 146      -7.812  10.861  11.566  1.00 88.81           C  
ATOM   1094  CD1 TRP A 146      -7.020   9.987  12.227  1.00 88.81           C  
ATOM   1095  CD2 TRP A 146      -8.365  10.129  10.434  1.00 88.81           C  
ATOM   1096  CE2 TRP A 146      -7.793   8.825  10.425  1.00 88.81           C  
ATOM   1097  CE3 TRP A 146      -9.259  10.456   9.389  1.00 88.81           C  
ATOM   1098  NE1 TRP A 146      -7.014   8.780  11.561  1.00 88.81           N  
ATOM   1099  CH2 TRP A 146      -8.912   8.275   8.350  1.00 88.81           C  
ATOM   1100  CZ2 TRP A 146      -8.056   7.907   9.402  1.00 88.81           C  
ATOM   1101  CZ3 TRP A 146      -9.530   9.538   8.357  1.00 88.81           C  
ATOM   1102  N   ALA A 147      -7.931  13.569   8.976  1.00 83.38           N  
ATOM   1103  CA  ALA A 147      -8.032  13.477   7.525  1.00 83.38           C  
ATOM   1104  C   ALA A 147      -6.839  14.163   6.847  1.00 83.38           C  
ATOM   1105  CB  ALA A 147      -9.365  14.088   7.083  1.00 83.38           C  
ATOM   1106  O   ALA A 147      -6.285  13.621   5.893  1.00 83.38           O  
ATOM   1107  N   MET A 148      -6.393  15.308   7.377  1.00 86.38           N  
ATOM   1108  CA  MET A 148      -5.209  16.008   6.880  1.00 86.38           C  
ATOM   1109  C   MET A 148      -3.971  15.108   6.918  1.00 86.38           C  
ATOM   1110  CB  MET A 148      -4.982  17.289   7.693  1.00 86.38           C  
ATOM   1111  O   MET A 148      -3.266  15.020   5.917  1.00 86.38           O  
ATOM   1112  CG  MET A 148      -3.822  18.130   7.145  1.00 86.38           C  
ATOM   1113  SD  MET A 148      -3.349  19.526   8.203  1.00 86.38           S  
ATOM   1114  CE  MET A 148      -4.810  20.585   8.045  1.00 86.38           C  
ATOM   1115  N   THR A 149      -3.717  14.395   8.018  1.00 88.50           N  
ATOM   1116  CA  THR A 149      -2.536  13.520   8.094  1.00 88.50           C  
ATOM   1117  C   THR A 149      -2.610  12.340   7.132  1.00 88.50           C  
ATOM   1118  CB  THR A 149      -2.257  13.038   9.519  1.00 88.50           C  
ATOM   1119  O   THR A 149      -1.600  11.978   6.532  1.00 88.50           O  
ATOM   1120  CG2 THR A 149      -1.925  14.230  10.418  1.00 88.50           C  
ATOM   1121  OG1 THR A 149      -3.312  12.338  10.126  1.00 88.50           O  
ATOM   1122  N   THR A 150      -3.812  11.814   6.901  1.00 85.44           N  
ATOM   1123  CA  THR A 150      -4.063  10.747   5.921  1.00 85.44           C  
ATOM   1124  C   THR A 150      -3.858  11.216   4.476  1.00 85.44           C  
ATOM   1125  CB  THR A 150      -5.485  10.195   6.095  1.00 85.44           C  
ATOM   1126  O   THR A 150      -3.399  10.446   3.640  1.00 85.44           O  
ATOM   1127  CG2 THR A 150      -5.734   8.939   5.262  1.00 85.44           C  
ATOM   1128  OG1 THR A 150      -5.707   9.843   7.444  1.00 85.44           O  
ATOM   1129  N   VAL A 151      -4.166  12.481   4.169  1.00 84.38           N  
ATOM   1130  CA  VAL A 151      -3.964  13.060   2.829  1.00 84.38           C  
ATOM   1131  C   VAL A 151      -2.515  13.475   2.605  1.00 84.38           C  
ATOM   1132  CB  VAL A 151      -4.917  14.249   2.593  1.00 84.38           C  
ATOM   1133  O   VAL A 151      -2.008  13.299   1.505  1.00 84.38           O  
ATOM   1134  CG1 VAL A 151      -4.631  15.003   1.285  1.00 84.38           C  
ATOM   1135  CG2 VAL A 151      -6.370  13.762   2.514  1.00 84.38           C  
ATOM   1136  N   VAL A 152      -1.841  14.017   3.621  1.00 88.38           N  
ATOM   1137  CA  VAL A 152      -0.463  14.522   3.503  1.00 88.38           C  
ATOM   1138  C   VAL A 152       0.560  13.382   3.448  1.00 88.38           C  
ATOM   1139  CB  VAL A 152      -0.167  15.520   4.641  1.00 88.38           C  
ATOM   1140  O   VAL A 152       1.560  13.511   2.742  1.00 88.38           O  
ATOM   1141  CG1 VAL A 152       1.293  15.980   4.676  1.00 88.38           C  
ATOM   1142  CG2 VAL A 152      -1.004  16.799   4.481  1.00 88.38           C  
ATOM   1143  N   GLY A 153       0.309  12.260   4.133  1.00 89.75           N  
ATOM   1144  CA  GLY A 153       1.193  11.085   4.138  1.00 89.75           C  
ATOM   1145  C   GLY A 153       1.605  10.623   2.731  1.00 89.75           C  
ATOM   1146  O   GLY A 153       2.797  10.653   2.435  1.00 89.75           O  
ATOM   1147  N   PRO A 154       0.663  10.311   1.820  1.00 86.38           N  
ATOM   1148  CA  PRO A 154       0.972   9.863   0.458  1.00 86.38           C  
ATOM   1149  C   PRO A 154       1.615  10.917  -0.453  1.00 86.38           C  
ATOM   1150  CB  PRO A 154      -0.360   9.365  -0.122  1.00 86.38           C  
ATOM   1151  O   PRO A 154       2.051  10.584  -1.550  1.00 86.38           O  
ATOM   1152  CG  PRO A 154      -1.202   9.043   1.112  1.00 86.38           C  
ATOM   1153  CD  PRO A 154      -0.755  10.133   2.076  1.00 86.38           C  
ATOM   1154  N   ILE A 155       1.669  12.181  -0.025  1.00 90.69           N  
ATOM   1155  CA  ILE A 155       2.362  13.268  -0.735  1.00 90.69           C  
ATOM   1156  C   ILE A 155       3.810  13.329  -0.269  1.00 90.69           C  
ATOM   1157  CB  ILE A 155       1.673  14.633  -0.498  1.00 90.69           C  
ATOM   1158  O   ILE A 155       4.734  13.342  -1.077  1.00 90.69           O  
ATOM   1159  CG1 ILE A 155       0.155  14.505  -0.702  1.00 90.69           C  
ATOM   1160  CG2 ILE A 155       2.297  15.707  -1.407  1.00 90.69           C  
ATOM   1161  CD1 ILE A 155      -0.651  15.805  -0.556  1.00 90.69           C  
ATOM   1162  N   LEU A 156       4.006  13.354   1.052  1.00 93.88           N  
ATOM   1163  CA  LEU A 156       5.332  13.448   1.650  1.00 93.88           C  
ATOM   1164  C   LEU A 156       6.112  12.139   1.546  1.00 93.88           C  
ATOM   1165  CB  LEU A 156       5.222  13.918   3.109  1.00 93.88           C  
ATOM   1166  O   LEU A 156       7.329  12.198   1.445  1.00 93.88           O  
ATOM   1167  CG  LEU A 156       4.738  15.370   3.278  1.00 93.88           C  
ATOM   1168  CD1 LEU A 156       4.794  15.758   4.756  1.00 93.88           C  
ATOM   1169  CD2 LEU A 156       5.595  16.383   2.515  1.00 93.88           C  
ATOM   1170  N   GLY A 157       5.445  10.984   1.528  1.00 93.69           N  
ATOM   1171  CA  GLY A 157       6.086   9.673   1.425  1.00 93.69           C  
ATOM   1172  C   GLY A 157       6.994   9.565   0.205  1.00 93.69           C  
ATOM   1173  O   GLY A 157       8.198   9.413   0.386  1.00 93.69           O  
ATOM   1174  N   PRO A 158       6.477   9.731  -1.024  1.00 94.19           N  
ATOM   1175  CA  PRO A 158       7.298   9.711  -2.231  1.00 94.19           C  
ATOM   1176  C   PRO A 158       8.412  10.768  -2.244  1.00 94.19           C  
ATOM   1177  CB  PRO A 158       6.304   9.917  -3.380  1.00 94.19           C  
ATOM   1178  O   PRO A 158       9.528  10.470  -2.660  1.00 94.19           O  
ATOM   1179  CG  PRO A 158       5.008   9.327  -2.835  1.00 94.19           C  
ATOM   1180  CD  PRO A 158       5.064   9.744  -1.369  1.00 94.19           C  
ATOM   1181  N   ILE A 159       8.138  11.983  -1.752  1.00 95.38           N  
ATOM   1182  CA  ILE A 159       9.124  13.076  -1.688  1.00 95.38           C  
ATOM   1183  C   ILE A 159      10.288  12.709  -0.762  1.00 95.38           C  
ATOM   1184  CB  ILE A 159       8.452  14.395  -1.229  1.00 95.38           C  
ATOM   1185  O   ILE A 159      11.450  12.782  -1.158  1.00 95.38           O  
ATOM   1186  CG1 ILE A 159       7.445  14.875  -2.292  1.00 95.38           C  
ATOM   1187  CG2 ILE A 159       9.506  15.479  -0.934  1.00 95.38           C  
ATOM   1188  CD1 ILE A 159       6.583  16.074  -1.873  1.00 95.38           C  
ATOM   1189  N   LEU A 160       9.977  12.325   0.477  1.00 96.06           N  
ATOM   1190  CA  LEU A 160      10.973  11.981   1.485  1.00 96.06           C  
ATOM   1191  C   LEU A 160      11.693  10.686   1.117  1.00 96.06           C  
ATOM   1192  CB  LEU A 160      10.308  11.871   2.869  1.00 96.06           C  
ATOM   1193  O   LEU A 160      12.910  10.628   1.231  1.00 96.06           O  
ATOM   1194  CG  LEU A 160       9.772  13.200   3.434  1.00 96.06           C  
ATOM   1195  CD1 LEU A 160       9.054  12.941   4.760  1.00 96.06           C  
ATOM   1196  CD2 LEU A 160      10.886  14.218   3.690  1.00 96.06           C  
ATOM   1197  N   GLY A 161      10.970   9.680   0.623  1.00 94.88           N  
ATOM   1198  CA  GLY A 161      11.538   8.408   0.182  1.00 94.88           C  
ATOM   1199  C   GLY A 161      12.543   8.602  -0.945  1.00 94.88           C  
ATOM   1200  O   GLY A 161      13.659   8.095  -0.856  1.00 94.88           O  
ATOM   1201  N   GLY A 162      12.199   9.412  -1.948  1.00 95.19           N  
ATOM   1202  CA  GLY A 162      13.105   9.757  -3.040  1.00 95.19           C  
ATOM   1203  C   GLY A 162      14.361  10.489  -2.566  1.00 95.19           C  
ATOM   1204  O   GLY A 162      15.475  10.042  -2.838  1.00 95.19           O  
ATOM   1205  N   LEU A 163      14.188  11.563  -1.785  1.00 96.56           N  
ATOM   1206  CA  LEU A 163      15.304  12.353  -1.255  1.00 96.56           C  
ATOM   1207  C   LEU A 163      16.232  11.527  -0.358  1.00 96.56           C  
ATOM   1208  CB  LEU A 163      14.755  13.552  -0.459  1.00 96.56           C  
ATOM   1209  O   LEU A 163      17.451  11.636  -0.472  1.00 96.56           O  
ATOM   1210  CG  LEU A 163      14.178  14.685  -1.324  1.00 96.56           C  
ATOM   1211  CD1 LEU A 163      13.461  15.693  -0.421  1.00 96.56           C  
ATOM   1212  CD2 LEU A 163      15.276  15.428  -2.086  1.00 96.56           C  
ATOM   1213  N   ILE A 164      15.675  10.704   0.530  1.00 96.69           N  
ATOM   1214  CA  ILE A 164      16.456   9.862   1.440  1.00 96.69           C  
ATOM   1215  C   ILE A 164      17.203   8.778   0.662  1.00 96.69           C  
ATOM   1216  CB  ILE A 164      15.543   9.261   2.531  1.00 96.69           C  
ATOM   1217  O   ILE A 164      18.368   8.524   0.954  1.00 96.69           O  
ATOM   1218  CG1 ILE A 164      15.065  10.371   3.495  1.00 96.69           C  
ATOM   1219  CG2 ILE A 164      16.275   8.174   3.333  1.00 96.69           C  
ATOM   1220  CD1 ILE A 164      13.912   9.933   4.407  1.00 96.69           C  
ATOM   1221  N   SER A 165      16.562   8.154  -0.327  1.00 94.75           N  
ATOM   1222  CA  SER A 165      17.183   7.055  -1.074  1.00 94.75           C  
ATOM   1223  C   SER A 165      18.332   7.541  -1.956  1.00 94.75           C  
ATOM   1224  CB  SER A 165      16.161   6.296  -1.919  1.00 94.75           C  
ATOM   1225  O   SER A 165      19.378   6.906  -1.970  1.00 94.75           O  
ATOM   1226  OG  SER A 165      15.067   5.900  -1.116  1.00 94.75           O  
ATOM   1227  N   ASP A 166      18.178   8.686  -2.631  1.00 93.94           N  
ATOM   1228  CA  ASP A 166      19.234   9.227  -3.499  1.00 93.94           C  
ATOM   1229  C   ASP A 166      20.410   9.844  -2.719  1.00 93.94           C  
ATOM   1230  CB  ASP A 166      18.654  10.304  -4.428  1.00 93.94           C  
ATOM   1231  O   ASP A 166      21.546   9.779  -3.182  1.00 93.94           O  
ATOM   1232  CG  ASP A 166      17.813   9.798  -5.603  1.00 93.94           C  
ATOM   1233  OD1 ASP A 166      17.800   8.589  -5.927  1.00 93.94           O  
ATOM   1234  OD2 ASP A 166      17.150  10.672  -6.221  1.00 93.94           O  
ATOM   1235  N   ASN A 167      20.155  10.486  -1.569  1.00 93.94           N  
ATOM   1236  CA  ASN A 167      21.174  11.283  -0.863  1.00 93.94           C  
ATOM   1237  C   ASN A 167      21.767  10.595   0.375  1.00 93.94           C  
ATOM   1238  CB  ASN A 167      20.593  12.654  -0.475  1.00 93.94           C  
ATOM   1239  O   ASN A 167      22.805  11.025   0.879  1.00 93.94           O  
ATOM   1240  CG  ASN A 167      20.169  13.483  -1.671  1.00 93.94           C  
ATOM   1241  ND2 ASN A 167      18.908  13.460  -2.027  1.00 93.94           N  
ATOM   1242  OD1 ASN A 167      20.958  14.175  -2.287  1.00 93.94           O  
ATOM   1243  N   LEU A 168      21.093   9.580   0.913  1.00 92.75           N  
ATOM   1244  CA  LEU A 168      21.527   8.831   2.091  1.00 92.75           C  
ATOM   1245  C   LEU A 168      21.552   7.336   1.745  1.00 92.75           C  
ATOM   1246  CB  LEU A 168      20.634   9.190   3.307  1.00 92.75           C  
ATOM   1247  O   LEU A 168      22.201   6.912   0.798  1.00 92.75           O  
ATOM   1248  CG  LEU A 168      20.716  10.647   3.787  1.00 92.75           C  
ATOM   1249  CD1 LEU A 168      19.562  10.920   4.755  1.00 92.75           C  
ATOM   1250  CD2 LEU A 168      22.030  10.913   4.525  1.00 92.75           C  
ATOM   1251  N   SER A 169      20.875   6.521   2.545  1.00 92.81           N  
ATOM   1252  CA  SER A 169      20.702   5.092   2.324  1.00 92.81           C  
ATOM   1253  C   SER A 169      19.233   4.760   2.532  1.00 92.81           C  
ATOM   1254  CB  SER A 169      21.583   4.307   3.297  1.00 92.81           C  
ATOM   1255  O   SER A 169      18.597   5.347   3.412  1.00 92.81           O  
ATOM   1256  OG  SER A 169      21.433   2.922   3.079  1.00 92.81           O  
ATOM   1257  N   TRP A 170      18.709   3.791   1.780  1.00 94.81           N  
ATOM   1258  CA  TRP A 170      17.317   3.352   1.898  1.00 94.81           C  
ATOM   1259  C   TRP A 170      16.944   2.953   3.336  1.00 94.81           C  
ATOM   1260  CB  TRP A 170      17.056   2.209   0.910  1.00 94.81           C  
ATOM   1261  O   TRP A 170      15.815   3.182   3.744  1.00 94.81           O  
ATOM   1262  CG  TRP A 170      17.782   0.931   1.208  1.00 94.81           C  
ATOM   1263  CD1 TRP A 170      18.938   0.518   0.638  1.00 94.81           C  
ATOM   1264  CD2 TRP A 170      17.394  -0.127   2.141  1.00 94.81           C  
ATOM   1265  CE2 TRP A 170      18.368  -1.163   2.070  1.00 94.81           C  
ATOM   1266  CE3 TRP A 170      16.316  -0.323   3.036  1.00 94.81           C  
ATOM   1267  NE1 TRP A 170      19.301  -0.703   1.174  1.00 94.81           N  
ATOM   1268  CH2 TRP A 170      17.210  -2.497   3.712  1.00 94.81           C  
ATOM   1269  CZ2 TRP A 170      18.282  -2.335   2.825  1.00 94.81           C  
ATOM   1270  CZ3 TRP A 170      16.232  -1.495   3.817  1.00 94.81           C  
ATOM   1271  N   HIS A 171      17.885   2.471   4.158  1.00 96.06           N  
ATOM   1272  CA  HIS A 171      17.650   2.157   5.576  1.00 96.06           C  
ATOM   1273  C   HIS A 171      17.058   3.341   6.374  1.00 96.06           C  
ATOM   1274  CB  HIS A 171      18.978   1.729   6.217  1.00 96.06           C  
ATOM   1275  O   HIS A 171      16.257   3.154   7.293  1.00 96.06           O  
ATOM   1276  CG  HIS A 171      19.657   0.556   5.552  1.00 96.06           C  
ATOM   1277  CD2 HIS A 171      19.564  -0.767   5.899  1.00 96.06           C  
ATOM   1278  ND1 HIS A 171      20.534   0.625   4.493  1.00 96.06           N  
ATOM   1279  CE1 HIS A 171      20.955  -0.618   4.210  1.00 96.06           C  
ATOM   1280  NE2 HIS A 171      20.417  -1.491   5.065  1.00 96.06           N  
ATOM   1281  N   TRP A 172      17.399   4.583   6.005  1.00 97.00           N  
ATOM   1282  CA  TRP A 172      16.926   5.791   6.688  1.00 97.00           C  
ATOM   1283  C   TRP A 172      15.434   6.067   6.505  1.00 97.00           C  
ATOM   1284  CB  TRP A 172      17.759   6.999   6.260  1.00 97.00           C  
ATOM   1285  O   TRP A 172      14.858   6.773   7.336  1.00 97.00           O  
ATOM   1286  CG  TRP A 172      19.102   7.072   6.901  1.00 97.00           C  
ATOM   1287  CD1 TRP A 172      20.265   6.662   6.353  1.00 97.00           C  
ATOM   1288  CD2 TRP A 172      19.431   7.563   8.232  1.00 97.00           C  
ATOM   1289  CE2 TRP A 172      20.836   7.417   8.428  1.00 97.00           C  
ATOM   1290  CE3 TRP A 172      18.679   8.108   9.294  1.00 97.00           C  
ATOM   1291  NE1 TRP A 172      21.296   6.870   7.248  1.00 97.00           N  
ATOM   1292  CH2 TRP A 172      20.689   8.324  10.666  1.00 97.00           C  
ATOM   1293  CZ2 TRP A 172      21.466   7.791   9.622  1.00 97.00           C  
ATOM   1294  CZ3 TRP A 172      19.300   8.480  10.501  1.00 97.00           C  
ATOM   1295  N   ILE A 173      14.786   5.472   5.496  1.00 96.12           N  
ATOM   1296  CA  ILE A 173      13.325   5.560   5.355  1.00 96.12           C  
ATOM   1297  C   ILE A 173      12.608   4.880   6.524  1.00 96.12           C  
ATOM   1298  CB  ILE A 173      12.828   5.000   4.007  1.00 96.12           C  
ATOM   1299  O   ILE A 173      11.484   5.247   6.842  1.00 96.12           O  
ATOM   1300  CG1 ILE A 173      12.740   3.454   4.002  1.00 96.12           C  
ATOM   1301  CG2 ILE A 173      13.611   5.640   2.845  1.00 96.12           C  
ATOM   1302  CD1 ILE A 173      12.605   2.814   2.621  1.00 96.12           C  
ATOM   1303  N   PHE A 174      13.272   3.935   7.196  1.00 97.00           N  
ATOM   1304  CA  PHE A 174      12.769   3.298   8.406  1.00 97.00           C  
ATOM   1305  C   PHE A 174      13.252   4.010   9.674  1.00 97.00           C  
ATOM   1306  CB  PHE A 174      13.188   1.828   8.406  1.00 97.00           C  
ATOM   1307  O   PHE A 174      12.513   4.112  10.656  1.00 97.00           O  
ATOM   1308  CG  PHE A 174      12.693   1.032   7.222  1.00 97.00           C  
ATOM   1309  CD1 PHE A 174      11.325   0.720   7.132  1.00 97.00           C  
ATOM   1310  CD2 PHE A 174      13.576   0.620   6.206  1.00 97.00           C  
ATOM   1311  CE1 PHE A 174      10.839   0.011   6.023  1.00 97.00           C  
ATOM   1312  CE2 PHE A 174      13.079  -0.084   5.095  1.00 97.00           C  
ATOM   1313  CZ  PHE A 174      11.714  -0.394   5.005  1.00 97.00           C  
ATOM   1314  N   PHE A 175      14.472   4.556   9.676  1.00 97.12           N  
ATOM   1315  CA  PHE A 175      14.980   5.293  10.838  1.00 97.12           C  
ATOM   1316  C   PHE A 175      14.269   6.628  11.081  1.00 97.12           C  
ATOM   1317  CB  PHE A 175      16.496   5.484  10.757  1.00 97.12           C  
ATOM   1318  O   PHE A 175      14.207   7.068  12.228  1.00 97.12           O  
ATOM   1319  CG  PHE A 175      17.313   4.205  10.788  1.00 97.12           C  
ATOM   1320  CD1 PHE A 175      17.010   3.174  11.704  1.00 97.12           C  
ATOM   1321  CD2 PHE A 175      18.412   4.063   9.920  1.00 97.12           C  
ATOM   1322  CE1 PHE A 175      17.798   2.012  11.747  1.00 97.12           C  
ATOM   1323  CE2 PHE A 175      19.199   2.901   9.967  1.00 97.12           C  
ATOM   1324  CZ  PHE A 175      18.899   1.884  10.887  1.00 97.12           C  
ATOM   1325  N   ILE A 176      13.670   7.250  10.059  1.00 94.94           N  
ATOM   1326  CA  ILE A 176      12.898   8.494  10.227  1.00 94.94           C  
ATOM   1327  C   ILE A 176      11.711   8.335  11.194  1.00 94.94           C  
ATOM   1328  CB  ILE A 176      12.446   9.026   8.849  1.00 94.94           C  
ATOM   1329  O   ILE A 176      11.333   9.288  11.879  1.00 94.94           O  
ATOM   1330  CG1 ILE A 176      12.053  10.514   8.959  1.00 94.94           C  
ATOM   1331  CG2 ILE A 176      11.298   8.188   8.262  1.00 94.94           C  
ATOM   1332  CD1 ILE A 176      11.793  11.181   7.605  1.00 94.94           C  
ATOM   1333  N   ASN A 177      11.168   7.120  11.317  1.00 94.50           N  
ATOM   1334  CA  ASN A 177      10.071   6.821  12.231  1.00 94.50           C  
ATOM   1335  C   ASN A 177      10.514   6.793  13.700  1.00 94.50           C  
ATOM   1336  CB  ASN A 177       9.450   5.473  11.842  1.00 94.50           C  
ATOM   1337  O   ASN A 177       9.685   7.010  14.576  1.00 94.50           O  
ATOM   1338  CG  ASN A 177       8.750   5.482  10.493  1.00 94.50           C  
ATOM   1339  ND2 ASN A 177       8.810   4.374   9.794  1.00 94.50           N  
ATOM   1340  OD1 ASN A 177       8.133   6.462  10.108  1.00 94.50           O  
ATOM   1341  N   LEU A 178      11.794   6.556  14.010  1.00 96.38           N  
ATOM   1342  CA  LEU A 178      12.276   6.441  15.395  1.00 96.38           C  
ATOM   1343  C   LEU A 178      12.060   7.707  16.230  1.00 96.38           C  
ATOM   1344  CB  LEU A 178      13.755   6.026  15.449  1.00 96.38           C  
ATOM   1345  O   LEU A 178      11.426   7.605  17.283  1.00 96.38           O  
ATOM   1346  CG  LEU A 178      13.971   4.511  15.470  1.00 96.38           C  
ATOM   1347  CD1 LEU A 178      13.341   3.816  14.264  1.00 96.38           C  
ATOM   1348  CD2 LEU A 178      15.473   4.251  15.517  1.00 96.38           C  
ATOM   1349  N   PRO A 179      12.553   8.895  15.821  1.00 96.00           N  
ATOM   1350  CA  PRO A 179      12.364  10.103  16.619  1.00 96.00           C  
ATOM   1351  C   PRO A 179      10.878  10.439  16.785  1.00 96.00           C  
ATOM   1352  CB  PRO A 179      13.141  11.203  15.886  1.00 96.00           C  
ATOM   1353  O   PRO A 179      10.444  10.790  17.882  1.00 96.00           O  
ATOM   1354  CG  PRO A 179      13.239  10.703  14.445  1.00 96.00           C  
ATOM   1355  CD  PRO A 179      13.332   9.193  14.624  1.00 96.00           C  
ATOM   1356  N   VAL A 180      10.084  10.272  15.724  1.00 95.38           N  
ATOM   1357  CA  VAL A 180       8.637  10.527  15.741  1.00 95.38           C  
ATOM   1358  C   VAL A 180       7.918   9.543  16.665  1.00 95.38           C  
ATOM   1359  CB  VAL A 180       8.065  10.465  14.310  1.00 95.38           C  
ATOM   1360  O   VAL A 180       7.142   9.960  17.525  1.00 95.38           O  
ATOM   1361  CG1 VAL A 180       6.554  10.716  14.304  1.00 95.38           C  
ATOM   1362  CG2 VAL A 180       8.724  11.523  13.414  1.00 95.38           C  
ATOM   1363  N   GLY A 181       8.213   8.252  16.535  1.00 96.06           N  
ATOM   1364  CA  GLY A 181       7.640   7.168  17.322  1.00 96.06           C  
ATOM   1365  C   GLY A 181       7.954   7.303  18.807  1.00 96.06           C  
ATOM   1366  O   GLY A 181       7.040   7.259  19.627  1.00 96.06           O  
ATOM   1367  N   ILE A 182       9.211   7.583  19.172  1.00 97.25           N  
ATOM   1368  CA  ILE A 182       9.617   7.814  20.569  1.00 97.25           C  
ATOM   1369  C   ILE A 182       8.851   8.999  21.167  1.00 97.25           C  
ATOM   1370  CB  ILE A 182      11.148   8.020  20.665  1.00 97.25           C  
ATOM   1371  O   ILE A 182       8.293   8.884  22.262  1.00 97.25           O  
ATOM   1372  CG1 ILE A 182      11.886   6.694  20.371  1.00 97.25           C  
ATOM   1373  CG2 ILE A 182      11.562   8.546  22.056  1.00 97.25           C  
ATOM   1374  CD1 ILE A 182      13.369   6.886  20.024  1.00 97.25           C  
ATOM   1375  N   VAL A 183       8.776  10.126  20.451  1.00 96.62           N  
ATOM   1376  CA  VAL A 183       8.024  11.303  20.911  1.00 96.62           C  
ATOM   1377  C   VAL A 183       6.541  10.969  21.080  1.00 96.62           C  
ATOM   1378  CB  VAL A 183       8.237  12.497  19.960  1.00 96.62           C  
ATOM   1379  O   VAL A 183       5.960  11.300  22.117  1.00 96.62           O  
ATOM   1380  CG1 VAL A 183       7.281  13.663  20.253  1.00 96.62           C  
ATOM   1381  CG2 VAL A 183       9.666  13.039  20.108  1.00 96.62           C  
ATOM   1382  N   CYS A 184       5.937  10.271  20.115  1.00 96.31           N  
ATOM   1383  CA  CYS A 184       4.532   9.874  20.181  1.00 96.31           C  
ATOM   1384  C   CYS A 184       4.259   8.925  21.351  1.00 96.31           C  
ATOM   1385  CB  CYS A 184       4.086   9.252  18.851  1.00 96.31           C  
ATOM   1386  O   CYS A 184       3.302   9.145  22.086  1.00 96.31           O  
ATOM   1387  SG  CYS A 184       4.025  10.529  17.565  1.00 96.31           S  
ATOM   1388  N   VAL A 185       5.115   7.926  21.585  1.00 97.00           N  
ATOM   1389  CA  VAL A 185       4.999   6.981  22.707  1.00 97.00           C  
ATOM   1390  C   VAL A 185       5.077   7.713  24.046  1.00 97.00           C  
ATOM   1391  CB  VAL A 185       6.086   5.888  22.600  1.00 97.00           C  
ATOM   1392  O   VAL A 185       4.187   7.566  24.888  1.00 97.00           O  
ATOM   1393  CG1 VAL A 185       6.234   5.057  23.880  1.00 97.00           C  
ATOM   1394  CG2 VAL A 185       5.759   4.910  21.470  1.00 97.00           C  
ATOM   1395  N   LEU A 186       6.108   8.540  24.249  1.00 96.62           N  
ATOM   1396  CA  LEU A 186       6.303   9.281  25.499  1.00 96.62           C  
ATOM   1397  C   LEU A 186       5.146  10.249  25.774  1.00 96.62           C  
ATOM   1398  CB  LEU A 186       7.639  10.044  25.443  1.00 96.62           C  
ATOM   1399  O   LEU A 186       4.672  10.345  26.911  1.00 96.62           O  
ATOM   1400  CG  LEU A 186       8.903   9.163  25.461  1.00 96.62           C  
ATOM   1401  CD1 LEU A 186      10.133  10.057  25.306  1.00 96.62           C  
ATOM   1402  CD2 LEU A 186       9.051   8.378  26.765  1.00 96.62           C  
ATOM   1403  N   ALA A 187       4.675  10.952  24.744  1.00 95.00           N  
ATOM   1404  CA  ALA A 187       3.564  11.882  24.873  1.00 95.00           C  
ATOM   1405  C   ALA A 187       2.227  11.154  25.088  1.00 95.00           C  
ATOM   1406  CB  ALA A 187       3.551  12.797  23.650  1.00 95.00           C  
ATOM   1407  O   ALA A 187       1.461  11.549  25.968  1.00 95.00           O  
ATOM   1408  N   ALA A 188       1.967  10.058  24.370  1.00 94.50           N  
ATOM   1409  CA  ALA A 188       0.760   9.250  24.523  1.00 94.50           C  
ATOM   1410  C   ALA A 188       0.649   8.654  25.935  1.00 94.50           C  
ATOM   1411  CB  ALA A 188       0.743   8.156  23.449  1.00 94.50           C  
ATOM   1412  O   ALA A 188      -0.403   8.776  26.563  1.00 94.50           O  
ATOM   1413  N   MET A 189       1.742   8.106  26.484  1.00 93.94           N  
ATOM   1414  CA  MET A 189       1.772   7.570  27.854  1.00 93.94           C  
ATOM   1415  C   MET A 189       1.408   8.613  28.917  1.00 93.94           C  
ATOM   1416  CB  MET A 189       3.168   7.019  28.179  1.00 93.94           C  
ATOM   1417  O   MET A 189       0.790   8.277  29.927  1.00 93.94           O  
ATOM   1418  CG  MET A 189       3.436   5.659  27.532  1.00 93.94           C  
ATOM   1419  SD  MET A 189       4.958   4.846  28.085  1.00 93.94           S  
ATOM   1420  CE  MET A 189       6.191   6.067  27.587  1.00 93.94           C  
ATOM   1421  N   ARG A 190       1.795   9.877  28.706  1.00 92.12           N  
ATOM   1422  CA  ARG A 190       1.536  10.968  29.657  1.00 92.12           C  
ATOM   1423  C   ARG A 190       0.158  11.595  29.481  1.00 92.12           C  
ATOM   1424  CB  ARG A 190       2.634  12.033  29.539  1.00 92.12           C  
ATOM   1425  O   ARG A 190      -0.482  11.914  30.476  1.00 92.12           O  
ATOM   1426  CG  ARG A 190       3.979  11.536  30.084  1.00 92.12           C  
ATOM   1427  CD  ARG A 190       5.025  12.647  29.962  1.00 92.12           C  
ATOM   1428  NE  ARG A 190       6.341  12.216  30.469  1.00 92.12           N  
ATOM   1429  NH1 ARG A 190       7.506  14.112  29.896  1.00 92.12           N  
ATOM   1430  NH2 ARG A 190       8.579  12.412  30.861  1.00 92.12           N  
ATOM   1431  CZ  ARG A 190       7.463  12.913  30.408  1.00 92.12           C  
ATOM   1432  N   LEU A 191      -0.280  11.801  28.240  1.00 92.06           N  
ATOM   1433  CA  LEU A 191      -1.477  12.586  27.929  1.00 92.06           C  
ATOM   1434  C   LEU A 191      -2.741  11.732  27.820  1.00 92.06           C  
ATOM   1435  CB  LEU A 191      -1.247  13.366  26.623  1.00 92.06           C  
ATOM   1436  O   LEU A 191      -3.809  12.175  28.226  1.00 92.06           O  
ATOM   1437  CG  LEU A 191      -0.103  14.395  26.679  1.00 92.06           C  
ATOM   1438  CD1 LEU A 191       0.148  14.954  25.282  1.00 92.06           C  
ATOM   1439  CD2 LEU A 191      -0.417  15.564  27.617  1.00 92.06           C  
ATOM   1440  N   LEU A 192      -2.643  10.515  27.280  1.00 91.44           N  
ATOM   1441  CA  LEU A 192      -3.824   9.723  26.925  1.00 91.44           C  
ATOM   1442  C   LEU A 192      -4.291   8.792  28.040  1.00 91.44           C  
ATOM   1443  CB  LEU A 192      -3.582   8.958  25.614  1.00 91.44           C  
ATOM   1444  O   LEU A 192      -5.393   8.267  27.952  1.00 91.44           O  
ATOM   1445  CG  LEU A 192      -3.225   9.849  24.413  1.00 91.44           C  
ATOM   1446  CD1 LEU A 192      -3.054   8.981  23.170  1.00 91.44           C  
ATOM   1447  CD2 LEU A 192      -4.301  10.896  24.123  1.00 91.44           C  
ATOM   1448  N   ARG A 193      -3.511   8.609  29.112  1.00 87.75           N  
ATOM   1449  CA  ARG A 193      -3.849   7.687  30.212  1.00 87.75           C  
ATOM   1450  C   ARG A 193      -5.222   7.964  30.835  1.00 87.75           C  
ATOM   1451  CB  ARG A 193      -2.734   7.754  31.264  1.00 87.75           C  
ATOM   1452  O   ARG A 193      -5.903   7.032  31.245  1.00 87.75           O  
ATOM   1453  CG  ARG A 193      -2.866   6.642  32.312  1.00 87.75           C  
ATOM   1454  CD  ARG A 193      -1.671   6.682  33.266  1.00 87.75           C  
ATOM   1455  NE  ARG A 193      -1.734   5.584  34.248  1.00 87.75           N  
ATOM   1456  NH1 ARG A 193       0.325   5.934  35.196  1.00 87.75           N  
ATOM   1457  NH2 ARG A 193      -0.951   4.255  35.927  1.00 87.75           N  
ATOM   1458  CZ  ARG A 193      -0.791   5.263  35.115  1.00 87.75           C  
ATOM   1459  N   VAL A 194      -5.627   9.232  30.875  1.00 85.88           N  
ATOM   1460  CA  VAL A 194      -6.928   9.674  31.403  1.00 85.88           C  
ATOM   1461  C   VAL A 194      -8.087   9.214  30.507  1.00 85.88           C  
ATOM   1462  CB  VAL A 194      -6.935  11.209  31.562  1.00 85.88           C  
ATOM   1463  O   VAL A 194      -9.187   8.981  30.993  1.00 85.88           O  
ATOM   1464  CG1 VAL A 194      -8.177  11.701  32.307  1.00 85.88           C  
ATOM   1465  CG2 VAL A 194      -5.715  11.710  32.347  1.00 85.88           C  
ATOM   1466  N   ALA A 195      -7.829   9.024  29.211  1.00 85.31           N  
ATOM   1467  CA  ALA A 195      -8.805   8.600  28.215  1.00 85.31           C  
ATOM   1468  C   ALA A 195      -8.911   7.071  28.062  1.00 85.31           C  
ATOM   1469  CB  ALA A 195      -8.482   9.306  26.891  1.00 85.31           C  
ATOM   1470  O   ALA A 195      -9.542   6.603  27.114  1.00 85.31           O  
ATOM   1471  N   GLU A 196      -8.312   6.284  28.959  1.00 88.94           N  
ATOM   1472  CA  GLU A 196      -8.347   4.819  28.887  1.00 88.94           C  
ATOM   1473  C   GLU A 196      -9.785   4.269  28.956  1.00 88.94           C  
ATOM   1474  CB  GLU A 196      -7.426   4.229  29.970  1.00 88.94           C  
ATOM   1475  O   GLU A 196     -10.684   4.873  29.552  1.00 88.94           O  
ATOM   1476  CG  GLU A 196      -7.215   2.709  29.885  1.00 88.94           C  
ATOM   1477  CD  GLU A 196      -6.559   2.287  28.566  1.00 88.94           C  
ATOM   1478  OE1 GLU A 196      -7.271   2.178  27.540  1.00 88.94           O  
ATOM   1479  OE2 GLU A 196      -5.321   2.114  28.562  1.00 88.94           O  
ATOM   1480  N   THR A 197     -10.026   3.135  28.296  1.00 86.25           N  
ATOM   1481  CA  THR A 197     -11.312   2.424  28.346  1.00 86.25           C  
ATOM   1482  C   THR A 197     -11.321   1.355  29.425  1.00 86.25           C  
ATOM   1483  CB  THR A 197     -11.681   1.773  27.007  1.00 86.25           C  
ATOM   1484  O   THR A 197     -10.316   0.684  29.656  1.00 86.25           O  
ATOM   1485  CG2 THR A 197     -12.092   2.791  25.957  1.00 86.25           C  
ATOM   1486  OG1 THR A 197     -10.610   1.045  26.481  1.00 86.25           O  
ATOM   1487  N   GLU A 198     -12.489   1.140  30.033  1.00 84.25           N  
ATOM   1488  CA  GLU A 198     -12.717  -0.063  30.830  1.00 84.25           C  
ATOM   1489  C   GLU A 198     -12.529  -1.304  29.960  1.00 84.25           C  
ATOM   1490  CB  GLU A 198     -14.112  -0.065  31.462  1.00 84.25           C  
ATOM   1491  O   GLU A 198     -12.934  -1.338  28.795  1.00 84.25           O  
ATOM   1492  CG  GLU A 198     -14.253   1.050  32.507  1.00 84.25           C  
ATOM   1493  CD  GLU A 198     -15.558   0.960  33.311  1.00 84.25           C  
ATOM   1494  OE1 GLU A 198     -15.645   1.700  34.315  1.00 84.25           O  
ATOM   1495  OE2 GLU A 198     -16.453   0.182  32.912  1.00 84.25           O  
ATOM   1496  N   THR A 199     -11.874  -2.313  30.527  1.00 88.50           N  
ATOM   1497  CA  THR A 199     -11.637  -3.575  29.843  1.00 88.50           C  
ATOM   1498  C   THR A 199     -12.787  -4.530  30.110  1.00 88.50           C  
ATOM   1499  CB  THR A 199     -10.296  -4.204  30.230  1.00 88.50           C  
ATOM   1500  O   THR A 199     -13.259  -4.678  31.237  1.00 88.50           O  
ATOM   1501  CG2 THR A 199      -9.124  -3.340  29.771  1.00 88.50           C  
ATOM   1502  OG1 THR A 199     -10.163  -4.353  31.625  1.00 88.50           O  
ATOM   1503  N   ILE A 200     -13.216  -5.224  29.065  1.00 84.38           N  
ATOM   1504  CA  ILE A 200     -14.225  -6.273  29.146  1.00 84.38           C  
ATOM   1505  C   ILE A 200     -13.613  -7.614  28.746  1.00 84.38           C  
ATOM   1506  CB  ILE A 200     -15.496  -5.899  28.355  1.00 84.38           C  
ATOM   1507  O   ILE A 200     -12.709  -7.702  27.910  1.00 84.38           O  
ATOM   1508  CG1 ILE A 200     -15.191  -5.427  26.918  1.00 84.38           C  
ATOM   1509  CG2 ILE A 200     -16.269  -4.810  29.121  1.00 84.38           C  
ATOM   1510  CD1 ILE A 200     -16.437  -5.425  26.025  1.00 84.38           C  
ATOM   1511  N   SER A 201     -14.092  -8.688  29.372  1.00 76.88           N  
ATOM   1512  CA  SER A 201     -13.680 -10.045  29.016  1.00 76.88           C  
ATOM   1513  C   SER A 201     -14.353 -10.448  27.705  1.00 76.88           C  
ATOM   1514  CB  SER A 201     -14.002 -11.027  30.142  1.00 76.88           C  
ATOM   1515  O   SER A 201     -15.473 -10.956  27.695  1.00 76.88           O  
ATOM   1516  OG  SER A 201     -13.443 -12.291  29.838  1.00 76.88           O  
ATOM   1517  N   LEU A 202     -13.680 -10.176  26.590  1.00 75.31           N  
ATOM   1518  CA  LEU A 202     -14.106 -10.608  25.264  1.00 75.31           C  
ATOM   1519  C   LEU A 202     -13.418 -11.924  24.907  1.00 75.31           C  
ATOM   1520  CB  LEU A 202     -13.799  -9.513  24.232  1.00 75.31           C  
ATOM   1521  O   LEU A 202     -12.187 -12.019  24.939  1.00 75.31           O  
ATOM   1522  CG  LEU A 202     -14.657  -8.249  24.391  1.00 75.31           C  
ATOM   1523  CD1 LEU A 202     -14.073  -7.139  23.519  1.00 75.31           C  
ATOM   1524  CD2 LEU A 202     -16.112  -8.492  23.983  1.00 75.31           C  
ATOM   1525  N   ARG A 203     -14.207 -12.931  24.524  1.00 78.81           N  
ATOM   1526  CA  ARG A 203     -13.674 -14.126  23.862  1.00 78.81           C  
ATOM   1527  C   ARG A 203     -13.189 -13.729  22.469  1.00 78.81           C  
ATOM   1528  CB  ARG A 203     -14.729 -15.241  23.803  1.00 78.81           C  
ATOM   1529  O   ARG A 203     -13.867 -12.966  21.790  1.00 78.81           O  
ATOM   1530  CG  ARG A 203     -14.976 -15.839  25.195  1.00 78.81           C  
ATOM   1531  CD  ARG A 203     -15.956 -17.014  25.121  1.00 78.81           C  
ATOM   1532  NE  ARG A 203     -16.049 -17.715  26.418  1.00 78.81           N  
ATOM   1533  NH1 ARG A 203     -17.647 -19.240  25.805  1.00 78.81           N  
ATOM   1534  NH2 ARG A 203     -16.774 -19.326  27.858  1.00 78.81           N  
ATOM   1535  CZ  ARG A 203     -16.821 -18.752  26.688  1.00 78.81           C  
ATOM   1536  N   ILE A 204     -12.003 -14.200  22.096  1.00 80.94           N  
ATOM   1537  CA  ILE A 204     -11.480 -14.078  20.735  1.00 80.94           C  
ATOM   1538  C   ILE A 204     -11.773 -15.364  19.989  1.00 80.94           C  
ATOM   1539  CB  ILE A 204      -9.976 -13.727  20.708  1.00 80.94           C  
ATOM   1540  O   ILE A 204     -11.562 -16.453  20.528  1.00 80.94           O  
ATOM   1541  CG1 ILE A 204      -9.428 -13.646  19.270  1.00 80.94           C  
ATOM   1542  CG2 ILE A 204      -9.122 -14.613  21.634  1.00 80.94           C  
ATOM   1543  CD1 ILE A 204      -8.126 -12.846  19.152  1.00 80.94           C  
ATOM   1544  N   ASP A 205     -12.215 -15.228  18.749  1.00 84.69           N  
ATOM   1545  CA  ASP A 205     -12.236 -16.338  17.818  1.00 84.69           C  
ATOM   1546  C   ASP A 205     -10.813 -16.602  17.290  1.00 84.69           C  
ATOM   1547  CB  ASP A 205     -13.313 -16.088  16.765  1.00 84.69           C  
ATOM   1548  O   ASP A 205     -10.364 -16.094  16.262  1.00 84.69           O  
ATOM   1549  CG  ASP A 205     -13.313 -17.189  15.715  1.00 84.69           C  
ATOM   1550  OD1 ASP A 205     -12.721 -18.268  15.982  1.00 84.69           O  
ATOM   1551  OD2 ASP A 205     -13.903 -16.988  14.642  1.00 84.69           O  
ATOM   1552  N   THR A 206     -10.049 -17.375  18.068  1.00 86.62           N  
ATOM   1553  CA  THR A 206      -8.671 -17.754  17.722  1.00 86.62           C  
ATOM   1554  C   THR A 206      -8.601 -18.641  16.487  1.00 86.62           C  
ATOM   1555  CB  THR A 206      -7.986 -18.517  18.866  1.00 86.62           C  
ATOM   1556  O   THR A 206      -7.579 -18.649  15.806  1.00 86.62           O  
ATOM   1557  CG2 THR A 206      -7.788 -17.648  20.101  1.00 86.62           C  
ATOM   1558  OG1 THR A 206      -8.762 -19.623  19.283  1.00 86.62           O  
ATOM   1559  N   VAL A 207      -9.658 -19.414  16.221  1.00 90.44           N  
ATOM   1560  CA  VAL A 207      -9.711 -20.333  15.080  1.00 90.44           C  
ATOM   1561  C   VAL A 207      -9.968 -19.539  13.807  1.00 90.44           C  
ATOM   1562  CB  VAL A 207     -10.776 -21.420  15.290  1.00 90.44           C  
ATOM   1563  O   VAL A 207      -9.193 -19.676  12.864  1.00 90.44           O  
ATOM   1564  CG1 VAL A 207     -10.882 -22.353  14.077  1.00 90.44           C  
ATOM   1565  CG2 VAL A 207     -10.459 -22.278  16.524  1.00 90.44           C  
ATOM   1566  N   GLY A 208     -10.965 -18.651  13.808  1.00 89.31           N  
ATOM   1567  CA  GLY A 208     -11.237 -17.721  12.713  1.00 89.31           C  
ATOM   1568  C   GLY A 208     -10.027 -16.850  12.396  1.00 89.31           C  
ATOM   1569  O   GLY A 208      -9.618 -16.764  11.239  1.00 89.31           O  
ATOM   1570  N   LEU A 209      -9.343 -16.322  13.420  1.00 90.12           N  
ATOM   1571  CA  LEU A 209      -8.097 -15.577  13.225  1.00 90.12           C  
ATOM   1572  C   LEU A 209      -6.976 -16.441  12.623  1.00 90.12           C  
ATOM   1573  CB  LEU A 209      -7.648 -14.947  14.556  1.00 90.12           C  
ATOM   1574  O   LEU A 209      -6.285 -16.004  11.705  1.00 90.12           O  
ATOM   1575  CG  LEU A 209      -6.319 -14.178  14.439  1.00 90.12           C  
ATOM   1576  CD1 LEU A 209      -6.367 -13.085  13.367  1.00 90.12           C  
ATOM   1577  CD2 LEU A 209      -5.952 -13.562  15.789  1.00 90.12           C  
ATOM   1578  N   GLY A 210      -6.776 -17.660  13.129  1.00 92.25           N  
ATOM   1579  CA  GLY A 210      -5.767 -18.575  12.592  1.00 92.25           C  
ATOM   1580  C   GLY A 210      -6.032 -18.927  11.128  1.00 92.25           C  
ATOM   1581  O   GLY A 210      -5.112 -18.909  10.313  1.00 92.25           O  
ATOM   1582  N   LEU A 211      -7.297 -19.173  10.780  1.00 93.06           N  
ATOM   1583  CA  LEU A 211      -7.735 -19.410   9.408  1.00 93.06           C  
ATOM   1584  C   LEU A 211      -7.503 -18.176   8.532  1.00 93.06           C  
ATOM   1585  CB  LEU A 211      -9.217 -19.824   9.410  1.00 93.06           C  
ATOM   1586  O   LEU A 211      -6.937 -18.321   7.452  1.00 93.06           O  
ATOM   1587  CG  LEU A 211      -9.488 -21.235   9.958  1.00 93.06           C  
ATOM   1588  CD1 LEU A 211     -10.989 -21.421  10.180  1.00 93.06           C  
ATOM   1589  CD2 LEU A 211      -9.006 -22.316   8.986  1.00 93.06           C  
ATOM   1590  N   LEU A 212      -7.869 -16.980   9.011  1.00 91.38           N  
ATOM   1591  CA  LEU A 212      -7.654 -15.701   8.329  1.00 91.38           C  
ATOM   1592  C   LEU A 212      -6.177 -15.501   7.971  1.00 91.38           C  
ATOM   1593  CB  LEU A 212      -8.181 -14.558   9.222  1.00 91.38           C  
ATOM   1594  O   LEU A 212      -5.849 -15.248   6.815  1.00 91.38           O  
ATOM   1595  CG  LEU A 212      -8.147 -13.165   8.570  1.00 91.38           C  
ATOM   1596  CD1 LEU A 212      -9.242 -13.014   7.515  1.00 91.38           C  
ATOM   1597  CD2 LEU A 212      -8.375 -12.078   9.621  1.00 91.38           C  
ATOM   1598  N   ILE A 213      -5.282 -15.670   8.947  1.00 92.19           N  
ATOM   1599  CA  ILE A 213      -3.832 -15.564   8.740  1.00 92.19           C  
ATOM   1600  C   ILE A 213      -3.356 -16.606   7.723  1.00 92.19           C  
ATOM   1601  CB  ILE A 213      -3.088 -15.715  10.088  1.00 92.19           C  
ATOM   1602  O   ILE A 213      -2.583 -16.278   6.824  1.00 92.19           O  
ATOM   1603  CG1 ILE A 213      -3.374 -14.504  11.002  1.00 92.19           C  
ATOM   1604  CG2 ILE A 213      -1.565 -15.843   9.877  1.00 92.19           C  
ATOM   1605  CD1 ILE A 213      -3.010 -14.736  12.473  1.00 92.19           C  
ATOM   1606  N   LEU A 214      -3.820 -17.852   7.852  1.00 94.56           N  
ATOM   1607  CA  LEU A 214      -3.378 -18.961   7.014  1.00 94.56           C  
ATOM   1608  C   LEU A 214      -3.749 -18.755   5.544  1.00 94.56           C  
ATOM   1609  CB  LEU A 214      -3.969 -20.270   7.567  1.00 94.56           C  
ATOM   1610  O   LEU A 214      -2.875 -18.848   4.683  1.00 94.56           O  
ATOM   1611  CG  LEU A 214      -3.557 -21.527   6.779  1.00 94.56           C  
ATOM   1612  CD1 LEU A 214      -2.063 -21.824   6.922  1.00 94.56           C  
ATOM   1613  CD2 LEU A 214      -4.344 -22.732   7.290  1.00 94.56           C  
ATOM   1614  N   TRP A 215      -5.022 -18.489   5.239  1.00 94.56           N  
ATOM   1615  CA  TRP A 215      -5.463 -18.424   3.845  1.00 94.56           C  
ATOM   1616  C   TRP A 215      -4.957 -17.163   3.145  1.00 94.56           C  
ATOM   1617  CB  TRP A 215      -6.983 -18.596   3.731  1.00 94.56           C  
ATOM   1618  O   TRP A 215      -4.581 -17.236   1.978  1.00 94.56           O  
ATOM   1619  CG  TRP A 215      -7.837 -17.407   4.048  1.00 94.56           C  
ATOM   1620  CD1 TRP A 215      -8.578 -17.244   5.164  1.00 94.56           C  
ATOM   1621  CD2 TRP A 215      -8.139 -16.249   3.211  1.00 94.56           C  
ATOM   1622  CE2 TRP A 215      -9.011 -15.383   3.939  1.00 94.56           C  
ATOM   1623  CE3 TRP A 215      -7.784 -15.852   1.904  1.00 94.56           C  
ATOM   1624  NE1 TRP A 215      -9.246 -16.040   5.122  1.00 94.56           N  
ATOM   1625  CH2 TRP A 215      -9.109 -13.808   2.115  1.00 94.56           C  
ATOM   1626  CZ2 TRP A 215      -9.483 -14.173   3.417  1.00 94.56           C  
ATOM   1627  CZ3 TRP A 215      -8.267 -14.646   1.362  1.00 94.56           C  
ATOM   1628  N   ILE A 216      -4.879 -16.031   3.853  1.00 91.88           N  
ATOM   1629  CA  ILE A 216      -4.350 -14.780   3.293  1.00 91.88           C  
ATOM   1630  C   ILE A 216      -2.844 -14.869   3.118  1.00 91.88           C  
ATOM   1631  CB  ILE A 216      -4.692 -13.575   4.180  1.00 91.88           C  
ATOM   1632  O   ILE A 216      -2.338 -14.492   2.066  1.00 91.88           O  
ATOM   1633  CG1 ILE A 216      -6.215 -13.431   4.258  1.00 91.88           C  
ATOM   1634  CG2 ILE A 216      -4.069 -12.277   3.631  1.00 91.88           C  
ATOM   1635  CD1 ILE A 216      -6.606 -12.373   5.268  1.00 91.88           C  
ATOM   1636  N   GLY A 217      -2.126 -15.382   4.120  1.00 92.00           N  
ATOM   1637  CA  GLY A 217      -0.687 -15.596   4.019  1.00 92.00           C  
ATOM   1638  C   GLY A 217      -0.353 -16.524   2.853  1.00 92.00           C  
ATOM   1639  O   GLY A 217       0.521 -16.210   2.052  1.00 92.00           O  
ATOM   1640  N   ALA A 218      -1.104 -17.619   2.697  1.00 94.50           N  
ATOM   1641  CA  ALA A 218      -0.948 -18.527   1.567  1.00 94.50           C  
ATOM   1642  C   ALA A 218      -1.273 -17.855   0.223  1.00 94.50           C  
ATOM   1643  CB  ALA A 218      -1.808 -19.772   1.801  1.00 94.50           C  
ATOM   1644  O   ALA A 218      -0.509 -18.019  -0.724  1.00 94.50           O  
ATOM   1645  N   LEU A 219      -2.360 -17.077   0.139  1.00 93.44           N  
ATOM   1646  CA  LEU A 219      -2.744 -16.356  -1.078  1.00 93.44           C  
ATOM   1647  C   LEU A 219      -1.685 -15.324  -1.475  1.00 93.44           C  
ATOM   1648  CB  LEU A 219      -4.113 -15.680  -0.870  1.00 93.44           C  
ATOM   1649  O   LEU A 219      -1.283 -15.281  -2.633  1.00 93.44           O  
ATOM   1650  CG  LEU A 219      -4.604 -14.861  -2.082  1.00 93.44           C  
ATOM   1651  CD1 LEU A 219      -4.815 -15.733  -3.322  1.00 93.44           C  
ATOM   1652  CD2 LEU A 219      -5.934 -14.188  -1.745  1.00 93.44           C  
ATOM   1653  N   GLN A 220      -1.220 -14.516  -0.523  1.00 90.56           N  
ATOM   1654  CA  GLN A 220      -0.220 -13.490  -0.788  1.00 90.56           C  
ATOM   1655  C   GLN A 220       1.100 -14.123  -1.229  1.00 90.56           C  
ATOM   1656  CB  GLN A 220      -0.035 -12.593   0.446  1.00 90.56           C  
ATOM   1657  O   GLN A 220       1.636 -13.735  -2.258  1.00 90.56           O  
ATOM   1658  CG  GLN A 220       0.893 -11.407   0.129  1.00 90.56           C  
ATOM   1659  CD  GLN A 220       0.325 -10.482  -0.951  1.00 90.56           C  
ATOM   1660  NE2 GLN A 220       1.148 -10.007  -1.851  1.00 90.56           N  
ATOM   1661  OE1 GLN A 220      -0.863 -10.192  -1.001  1.00 90.56           O  
ATOM   1662  N   LEU A 221       1.581 -15.150  -0.518  1.00 90.25           N  
ATOM   1663  CA  LEU A 221       2.794 -15.873  -0.907  1.00 90.25           C  
ATOM   1664  C   LEU A 221       2.648 -16.547  -2.275  1.00 90.25           C  
ATOM   1665  CB  LEU A 221       3.143 -16.921   0.162  1.00 90.25           C  
ATOM   1666  O   LEU A 221       3.605 -16.563  -3.040  1.00 90.25           O  
ATOM   1667  CG  LEU A 221       3.690 -16.341   1.478  1.00 90.25           C  
ATOM   1668  CD1 LEU A 221       3.848 -17.480   2.489  1.00 90.25           C  
ATOM   1669  CD2 LEU A 221       5.052 -15.670   1.298  1.00 90.25           C  
ATOM   1670  N   MET A 222       1.471 -17.090  -2.603  1.00 92.75           N  
ATOM   1671  CA  MET A 222       1.200 -17.663  -3.924  1.00 92.75           C  
ATOM   1672  C   MET A 222       1.329 -16.610  -5.029  1.00 92.75           C  
ATOM   1673  CB  MET A 222      -0.216 -18.257  -3.949  1.00 92.75           C  
ATOM   1674  O   MET A 222       1.908 -16.905  -6.068  1.00 92.75           O  
ATOM   1675  CG  MET A 222      -0.548 -19.000  -5.247  1.00 92.75           C  
ATOM   1676  SD  MET A 222      -2.327 -19.173  -5.544  1.00 92.75           S  
ATOM   1677  CE  MET A 222      -2.719 -17.511  -6.143  1.00 92.75           C  
ATOM   1678  N   LEU A 223       0.791 -15.406  -4.816  1.00 89.56           N  
ATOM   1679  CA  LEU A 223       0.855 -14.314  -5.790  1.00 89.56           C  
ATOM   1680  C   LEU A 223       2.270 -13.743  -5.913  1.00 89.56           C  
ATOM   1681  CB  LEU A 223      -0.139 -13.212  -5.384  1.00 89.56           C  
ATOM   1682  O   LEU A 223       2.728 -13.487  -7.019  1.00 89.56           O  
ATOM   1683  CG  LEU A 223      -1.618 -13.615  -5.498  1.00 89.56           C  
ATOM   1684  CD1 LEU A 223      -2.485 -12.520  -4.884  1.00 89.56           C  
ATOM   1685  CD2 LEU A 223      -2.059 -13.819  -6.950  1.00 89.56           C  
ATOM   1686  N   ASP A 224       2.964 -13.591  -4.789  1.00 84.62           N  
ATOM   1687  CA  ASP A 224       4.299 -12.997  -4.718  1.00 84.62           C  
ATOM   1688  C   ASP A 224       5.394 -13.930  -5.261  1.00 84.62           C  
ATOM   1689  CB  ASP A 224       4.557 -12.591  -3.253  1.00 84.62           C  
ATOM   1690  O   ASP A 224       6.295 -13.474  -5.960  1.00 84.62           O  
ATOM   1691  CG  ASP A 224       3.898 -11.259  -2.858  1.00 84.62           C  
ATOM   1692  OD1 ASP A 224       3.391 -10.525  -3.735  1.00 84.62           O  
ATOM   1693  OD2 ASP A 224       3.829 -10.937  -1.650  1.00 84.62           O  
ATOM   1694  N   LEU A 225       5.305 -15.238  -4.989  1.00 86.44           N  
ATOM   1695  CA  LEU A 225       6.252 -16.252  -5.482  1.00 86.44           C  
ATOM   1696  C   LEU A 225       5.818 -16.888  -6.806  1.00 86.44           C  
ATOM   1697  CB  LEU A 225       6.418 -17.358  -4.425  1.00 86.44           C  
ATOM   1698  O   LEU A 225       6.594 -17.642  -7.396  1.00 86.44           O  
ATOM   1699  CG  LEU A 225       7.144 -16.902  -3.151  1.00 86.44           C  
ATOM   1700  CD1 LEU A 225       6.788 -17.833  -1.989  1.00 86.44           C  
ATOM   1701  CD2 LEU A 225       8.658 -16.977  -3.352  1.00 86.44           C  
ATOM   1702  N   GLY A 226       4.580 -16.644  -7.245  1.00 85.81           N  
ATOM   1703  CA  GLY A 226       3.975 -17.299  -8.402  1.00 85.81           C  
ATOM   1704  C   GLY A 226       4.833 -17.129  -9.643  1.00 85.81           C  
ATOM   1705  O   GLY A 226       5.249 -18.118 -10.236  1.00 85.81           O  
ATOM   1706  N   HIS A 227       5.191 -15.889  -9.964  1.00 81.56           N  
ATOM   1707  CA  HIS A 227       6.035 -15.584 -11.115  1.00 81.56           C  
ATOM   1708  C   HIS A 227       7.426 -16.242 -11.033  1.00 81.56           C  
ATOM   1709  CB  HIS A 227       6.135 -14.062 -11.220  1.00 81.56           C  
ATOM   1710  O   HIS A 227       7.868 -16.893 -11.975  1.00 81.56           O  
ATOM   1711  CG  HIS A 227       6.946 -13.639 -12.405  1.00 81.56           C  
ATOM   1712  CD2 HIS A 227       8.285 -13.363 -12.383  1.00 81.56           C  
ATOM   1713  ND1 HIS A 227       6.526 -13.531 -13.712  1.00 81.56           N  
ATOM   1714  CE1 HIS A 227       7.583 -13.152 -14.438  1.00 81.56           C  
ATOM   1715  NE2 HIS A 227       8.690 -13.087 -13.684  1.00 81.56           N  
ATOM   1716  N   GLU A 228       8.109 -16.138  -9.890  1.00 81.69           N  
ATOM   1717  CA  GLU A 228       9.466 -16.683  -9.709  1.00 81.69           C  
ATOM   1718  C   GLU A 228       9.534 -18.204  -9.781  1.00 81.69           C  
ATOM   1719  CB  GLU A 228       9.992 -16.270  -8.334  1.00 81.69           C  
ATOM   1720  O   GLU A 228      10.556 -18.772 -10.167  1.00 81.69           O  
ATOM   1721  CG  GLU A 228      10.459 -14.823  -8.368  1.00 81.69           C  
ATOM   1722  CD  GLU A 228      10.756 -14.301  -6.968  1.00 81.69           C  
ATOM   1723  OE1 GLU A 228      10.442 -13.115  -6.780  1.00 81.69           O  
ATOM   1724  OE2 GLU A 228      11.305 -15.042  -6.113  1.00 81.69           O  
ATOM   1725  N   ARG A 229       8.458 -18.875  -9.369  1.00 86.25           N  
ATOM   1726  CA  ARG A 229       8.387 -20.334  -9.313  1.00 86.25           C  
ATOM   1727  C   ARG A 229       7.580 -20.928 -10.460  1.00 86.25           C  
ATOM   1728  CB  ARG A 229       7.916 -20.786  -7.928  1.00 86.25           C  
ATOM   1729  O   ARG A 229       7.113 -22.051 -10.322  1.00 86.25           O  
ATOM   1730  CG  ARG A 229       8.888 -20.339  -6.832  1.00 86.25           C  
ATOM   1731  CD  ARG A 229       8.600 -21.116  -5.550  1.00 86.25           C  
ATOM   1732  NE  ARG A 229       9.562 -20.766  -4.497  1.00 86.25           N  
ATOM   1733  NH1 ARG A 229       8.817 -22.263  -2.925  1.00 86.25           N  
ATOM   1734  NH2 ARG A 229      10.497 -20.869  -2.432  1.00 86.25           N  
ATOM   1735  CZ  ARG A 229       9.621 -21.302  -3.295  1.00 86.25           C  
ATOM   1736  N   ASP A 230       7.430 -20.215 -11.572  1.00 86.38           N  
ATOM   1737  CA  ASP A 230       6.735 -20.717 -12.765  1.00 86.38           C  
ATOM   1738  C   ASP A 230       5.281 -21.160 -12.477  1.00 86.38           C  
ATOM   1739  CB  ASP A 230       7.613 -21.779 -13.450  1.00 86.38           C  
ATOM   1740  O   ASP A 230       4.760 -22.155 -12.983  1.00 86.38           O  
ATOM   1741  CG  ASP A 230       7.177 -22.081 -14.883  1.00 86.38           C  
ATOM   1742  OD1 ASP A 230       6.692 -21.155 -15.565  1.00 86.38           O  
ATOM   1743  OD2 ASP A 230       7.342 -23.251 -15.303  1.00 86.38           O  
ATOM   1744  N   TRP A 231       4.612 -20.414 -11.596  1.00 90.69           N  
ATOM   1745  CA  TRP A 231       3.204 -20.557 -11.247  1.00 90.69           C  
ATOM   1746  C   TRP A 231       2.818 -22.004 -10.899  1.00 90.69           C  
ATOM   1747  CB  TRP A 231       2.371 -19.907 -12.365  1.00 90.69           C  
ATOM   1748  O   TRP A 231       3.434 -22.645 -10.048  1.00 90.69           O  
ATOM   1749  CG  TRP A 231       2.409 -18.417 -12.392  1.00 90.69           C  
ATOM   1750  CD1 TRP A 231       3.155 -17.631 -13.203  1.00 90.69           C  
ATOM   1751  CD2 TRP A 231       1.599 -17.516 -11.589  1.00 90.69           C  
ATOM   1752  CE2 TRP A 231       1.843 -16.181 -12.022  1.00 90.69           C  
ATOM   1753  CE3 TRP A 231       0.647 -17.712 -10.563  1.00 90.69           C  
ATOM   1754  NE1 TRP A 231       2.815 -16.305 -12.997  1.00 90.69           N  
ATOM   1755  CH2 TRP A 231       0.203 -15.319 -10.453  1.00 90.69           C  
ATOM   1756  CZ2 TRP A 231       1.121 -15.101 -11.490  1.00 90.69           C  
ATOM   1757  CZ3 TRP A 231      -0.031 -16.623  -9.987  1.00 90.69           C  
ATOM   1758  N   PHE A 232       1.768 -22.535 -11.527  1.00 91.38           N  
ATOM   1759  CA  PHE A 232       1.219 -23.855 -11.230  1.00 91.38           C  
ATOM   1760  C   PHE A 232       2.106 -25.016 -11.700  1.00 91.38           C  
ATOM   1761  CB  PHE A 232      -0.205 -23.947 -11.791  1.00 91.38           C  
ATOM   1762  O   PHE A 232       1.802 -26.161 -11.362  1.00 91.38           O  
ATOM   1763  CG  PHE A 232      -1.181 -22.990 -11.133  1.00 91.38           C  
ATOM   1764  CD1 PHE A 232      -1.585 -23.211  -9.803  1.00 91.38           C  
ATOM   1765  CD2 PHE A 232      -1.678 -21.875 -11.834  1.00 91.38           C  
ATOM   1766  CE1 PHE A 232      -2.484 -22.330  -9.180  1.00 91.38           C  
ATOM   1767  CE2 PHE A 232      -2.575 -20.991 -11.209  1.00 91.38           C  
ATOM   1768  CZ  PHE A 232      -2.980 -21.218  -9.882  1.00 91.38           C  
ATOM   1769  N   ASN A 233       3.218 -24.750 -12.400  1.00 92.25           N  
ATOM   1770  CA  ASN A 233       4.234 -25.773 -12.652  1.00 92.25           C  
ATOM   1771  C   ASN A 233       5.040 -26.097 -11.383  1.00 92.25           C  
ATOM   1772  CB  ASN A 233       5.148 -25.340 -13.808  1.00 92.25           C  
ATOM   1773  O   ASN A 233       5.600 -27.189 -11.271  1.00 92.25           O  
ATOM   1774  CG  ASN A 233       4.444 -25.275 -15.150  1.00 92.25           C  
ATOM   1775  ND2 ASN A 233       4.974 -24.514 -16.073  1.00 92.25           N  
ATOM   1776  OD1 ASN A 233       3.441 -25.932 -15.394  1.00 92.25           O  
ATOM   1777  N   SER A 234       5.065 -25.206 -10.385  1.00 93.56           N  
ATOM   1778  CA  SER A 234       5.684 -25.488  -9.091  1.00 93.56           C  
ATOM   1779  C   SER A 234       4.710 -26.108  -8.105  1.00 93.56           C  
ATOM   1780  CB  SER A 234       6.315 -24.235  -8.505  1.00 93.56           C  
ATOM   1781  O   SER A 234       3.715 -25.507  -7.693  1.00 93.56           O  
ATOM   1782  OG  SER A 234       6.862 -24.457  -7.210  1.00 93.56           O  
ATOM   1783  N   THR A 235       5.080 -27.283  -7.593  1.00 94.75           N  
ATOM   1784  CA  THR A 235       4.352 -27.962  -6.513  1.00 94.75           C  
ATOM   1785  C   THR A 235       4.162 -27.060  -5.291  1.00 94.75           C  
ATOM   1786  CB  THR A 235       5.105 -29.228  -6.081  1.00 94.75           C  
ATOM   1787  O   THR A 235       3.120 -27.118  -4.646  1.00 94.75           O  
ATOM   1788  CG2 THR A 235       4.266 -30.144  -5.195  1.00 94.75           C  
ATOM   1789  OG1 THR A 235       5.500 -29.976  -7.206  1.00 94.75           O  
ATOM   1790  N   SER A 236       5.130 -26.188  -4.982  1.00 93.94           N  
ATOM   1791  CA  SER A 236       5.018 -25.275  -3.837  1.00 93.94           C  
ATOM   1792  C   SER A 236       3.912 -24.230  -4.018  1.00 93.94           C  
ATOM   1793  CB  SER A 236       6.367 -24.624  -3.522  1.00 93.94           C  
ATOM   1794  O   SER A 236       3.170 -23.967  -3.075  1.00 93.94           O  
ATOM   1795  OG  SER A 236       6.822 -23.722  -4.519  1.00 93.94           O  
ATOM   1796  N   ILE A 237       3.742 -23.699  -5.232  1.00 94.69           N  
ATOM   1797  CA  ILE A 237       2.673 -22.749  -5.559  1.00 94.69           C  
ATOM   1798  C   ILE A 237       1.320 -23.454  -5.572  1.00 94.69           C  
ATOM   1799  CB  ILE A 237       2.961 -22.069  -6.911  1.00 94.69           C  
ATOM   1800  O   ILE A 237       0.359 -22.921  -5.028  1.00 94.69           O  
ATOM   1801  CG1 ILE A 237       4.292 -21.284  -6.912  1.00 94.69           C  
ATOM   1802  CG2 ILE A 237       1.809 -21.149  -7.350  1.00 94.69           C  
ATOM   1803  CD1 ILE A 237       4.408 -20.175  -5.857  1.00 94.69           C  
ATOM   1804  N   VAL A 238       1.244 -24.680  -6.100  1.00 95.81           N  
ATOM   1805  CA  VAL A 238       0.016 -25.492  -6.044  1.00 95.81           C  
ATOM   1806  C   VAL A 238      -0.411 -25.739  -4.593  1.00 95.81           C  
ATOM   1807  CB  VAL A 238       0.197 -26.821  -6.802  1.00 95.81           C  
ATOM   1808  O   VAL A 238      -1.588 -25.591  -4.270  1.00 95.81           O  
ATOM   1809  CG1 VAL A 238      -1.042 -27.720  -6.691  1.00 95.81           C  
ATOM   1810  CG2 VAL A 238       0.452 -26.585  -8.295  1.00 95.81           C  
ATOM   1811  N   ILE A 239       0.528 -26.054  -3.693  1.00 96.88           N  
ATOM   1812  CA  ILE A 239       0.238 -26.216  -2.259  1.00 96.88           C  
ATOM   1813  C   ILE A 239      -0.280 -24.907  -1.652  1.00 96.88           C  
ATOM   1814  CB  ILE A 239       1.475 -26.748  -1.500  1.00 96.88           C  
ATOM   1815  O   ILE A 239      -1.273 -24.935  -0.924  1.00 96.88           O  
ATOM   1816  CG1 ILE A 239       1.762 -28.213  -1.902  1.00 96.88           C  
ATOM   1817  CG2 ILE A 239       1.278 -26.668   0.029  1.00 96.88           C  
ATOM   1818  CD1 ILE A 239       3.164 -28.692  -1.501  1.00 96.88           C  
ATOM   1819  N   LEU A 240       0.347 -23.764  -1.953  1.00 96.12           N  
ATOM   1820  CA  LEU A 240      -0.115 -22.455  -1.476  1.00 96.12           C  
ATOM   1821  C   LEU A 240      -1.514 -22.120  -2.011  1.00 96.12           C  
ATOM   1822  CB  LEU A 240       0.894 -21.361  -1.867  1.00 96.12           C  
ATOM   1823  O   LEU A 240      -2.371 -21.702  -1.238  1.00 96.12           O  
ATOM   1824  CG  LEU A 240       2.229 -21.403  -1.105  1.00 96.12           C  
ATOM   1825  CD1 LEU A 240       3.231 -20.461  -1.772  1.00 96.12           C  
ATOM   1826  CD2 LEU A 240       2.066 -20.963   0.351  1.00 96.12           C  
ATOM   1827  N   ALA A 241      -1.782 -22.391  -3.289  1.00 95.31           N  
ATOM   1828  CA  ALA A 241      -3.083 -22.187  -3.920  1.00 95.31           C  
ATOM   1829  C   ALA A 241      -4.179 -23.042  -3.274  1.00 95.31           C  
ATOM   1830  CB  ALA A 241      -2.956 -22.515  -5.412  1.00 95.31           C  
ATOM   1831  O   ALA A 241      -5.252 -22.538  -2.944  1.00 95.31           O  
ATOM   1832  N   LEU A 242      -3.901 -24.328  -3.040  1.00 97.06           N  
ATOM   1833  CA  LEU A 242      -4.822 -25.230  -2.349  1.00 97.06           C  
ATOM   1834  C   LEU A 242      -5.040 -24.799  -0.897  1.00 97.06           C  
ATOM   1835  CB  LEU A 242      -4.288 -26.671  -2.412  1.00 97.06           C  
ATOM   1836  O   LEU A 242      -6.175 -24.801  -0.429  1.00 97.06           O  
ATOM   1837  CG  LEU A 242      -4.364 -27.322  -3.804  1.00 97.06           C  
ATOM   1838  CD1 LEU A 242      -3.672 -28.685  -3.753  1.00 97.06           C  
ATOM   1839  CD2 LEU A 242      -5.807 -27.534  -4.270  1.00 97.06           C  
ATOM   1840  N   THR A 243      -3.983 -24.380  -0.200  1.00 97.50           N  
ATOM   1841  CA  THR A 243      -4.072 -23.880   1.180  1.00 97.50           C  
ATOM   1842  C   THR A 243      -4.914 -22.609   1.250  1.00 97.50           C  
ATOM   1843  CB  THR A 243      -2.678 -23.619   1.769  1.00 97.50           C  
ATOM   1844  O   THR A 243      -5.776 -22.500   2.118  1.00 97.50           O  
ATOM   1845  CG2 THR A 243      -2.735 -23.204   3.240  1.00 97.50           C  
ATOM   1846  OG1 THR A 243      -1.911 -24.798   1.708  1.00 97.50           O  
ATOM   1847  N   ALA A 244      -4.728 -21.679   0.312  1.00 95.94           N  
ATOM   1848  CA  ALA A 244      -5.529 -20.467   0.203  1.00 95.94           C  
ATOM   1849  C   ALA A 244      -6.997 -20.788  -0.108  1.00 95.94           C  
ATOM   1850  CB  ALA A 244      -4.908 -19.566  -0.869  1.00 95.94           C  
ATOM   1851  O   ALA A 244      -7.888 -20.308   0.585  1.00 95.94           O  
ATOM   1852  N   ALA A 245      -7.263 -21.643  -1.100  1.00 96.25           N  
ATOM   1853  CA  ALA A 245      -8.619 -21.995  -1.511  1.00 96.25           C  
ATOM   1854  C   ALA A 245      -9.380 -22.758  -0.416  1.00 96.25           C  
ATOM   1855  CB  ALA A 245      -8.540 -22.800  -2.814  1.00 96.25           C  
ATOM   1856  O   ALA A 245     -10.486 -22.372  -0.039  1.00 96.25           O  
ATOM   1857  N   ILE A 246      -8.780 -23.818   0.132  1.00 97.19           N  
ATOM   1858  CA  ILE A 246      -9.383 -24.620   1.203  1.00 97.19           C  
ATOM   1859  C   ILE A 246      -9.505 -23.774   2.471  1.00 97.19           C  
ATOM   1860  CB  ILE A 246      -8.573 -25.915   1.451  1.00 97.19           C  
ATOM   1861  O   ILE A 246     -10.572 -23.742   3.079  1.00 97.19           O  
ATOM   1862  CG1 ILE A 246      -8.602 -26.822   0.197  1.00 97.19           C  
ATOM   1863  CG2 ILE A 246      -9.128 -26.682   2.668  1.00 97.19           C  
ATOM   1864  CD1 ILE A 246      -7.601 -27.984   0.248  1.00 97.19           C  
ATOM   1865  N   GLY A 247      -8.449 -23.049   2.847  1.00 96.25           N  
ATOM   1866  CA  GLY A 247      -8.445 -22.174   4.015  1.00 96.25           C  
ATOM   1867  C   GLY A 247      -9.519 -21.093   3.938  1.00 96.25           C  
ATOM   1868  O   GLY A 247     -10.213 -20.873   4.925  1.00 96.25           O  
ATOM   1869  N   PHE A 248      -9.730 -20.487   2.767  1.00 94.56           N  
ATOM   1870  CA  PHE A 248     -10.797 -19.512   2.539  1.00 94.56           C  
ATOM   1871  C   PHE A 248     -12.191 -20.132   2.690  1.00 94.56           C  
ATOM   1872  CB  PHE A 248     -10.627 -18.899   1.145  1.00 94.56           C  
ATOM   1873  O   PHE A 248     -13.046 -19.565   3.366  1.00 94.56           O  
ATOM   1874  CG  PHE A 248     -11.729 -17.934   0.765  1.00 94.56           C  
ATOM   1875  CD1 PHE A 248     -12.677 -18.283  -0.216  1.00 94.56           C  
ATOM   1876  CD2 PHE A 248     -11.807 -16.683   1.401  1.00 94.56           C  
ATOM   1877  CE1 PHE A 248     -13.680 -17.368  -0.581  1.00 94.56           C  
ATOM   1878  CE2 PHE A 248     -12.816 -15.773   1.046  1.00 94.56           C  
ATOM   1879  CZ  PHE A 248     -13.742 -16.109   0.044  1.00 94.56           C  
ATOM   1880  N   VAL A 249     -12.429 -21.316   2.113  1.00 95.25           N  
ATOM   1881  CA  VAL A 249     -13.717 -22.019   2.253  1.00 95.25           C  
ATOM   1882  C   VAL A 249     -13.987 -22.380   3.715  1.00 95.25           C  
ATOM   1883  CB  VAL A 249     -13.764 -23.267   1.351  1.00 95.25           C  
ATOM   1884  O   VAL A 249     -15.083 -22.133   4.216  1.00 95.25           O  
ATOM   1885  CG1 VAL A 249     -14.999 -24.141   1.612  1.00 95.25           C  
ATOM   1886  CG2 VAL A 249     -13.809 -22.859  -0.127  1.00 95.25           C  
ATOM   1887  N   VAL A 250     -12.989 -22.917   4.420  1.00 95.00           N  
ATOM   1888  CA  VAL A 250     -13.107 -23.272   5.842  1.00 95.00           C  
ATOM   1889  C   VAL A 250     -13.322 -22.022   6.697  1.00 95.00           C  
ATOM   1890  CB  VAL A 250     -11.878 -24.076   6.309  1.00 95.00           C  
ATOM   1891  O   VAL A 250     -14.198 -22.030   7.558  1.00 95.00           O  
ATOM   1892  CG1 VAL A 250     -11.926 -24.386   7.811  1.00 95.00           C  
ATOM   1893  CG2 VAL A 250     -11.803 -25.434   5.595  1.00 95.00           C  
ATOM   1894  N   PHE A 251     -12.592 -20.938   6.425  1.00 93.38           N  
ATOM   1895  CA  PHE A 251     -12.772 -19.634   7.065  1.00 93.38           C  
ATOM   1896  C   PHE A 251     -14.198 -19.108   6.893  1.00 93.38           C  
ATOM   1897  CB  PHE A 251     -11.753 -18.648   6.479  1.00 93.38           C  
ATOM   1898  O   PHE A 251     -14.835 -18.743   7.875  1.00 93.38           O  
ATOM   1899  CG  PHE A 251     -11.963 -17.216   6.911  1.00 93.38           C  
ATOM   1900  CD1 PHE A 251     -12.552 -16.298   6.020  1.00 93.38           C  
ATOM   1901  CD2 PHE A 251     -11.612 -16.811   8.210  1.00 93.38           C  
ATOM   1902  CE1 PHE A 251     -12.787 -14.975   6.430  1.00 93.38           C  
ATOM   1903  CE2 PHE A 251     -11.846 -15.489   8.618  1.00 93.38           C  
ATOM   1904  CZ  PHE A 251     -12.434 -14.573   7.729  1.00 93.38           C  
ATOM   1905  N   LEU A 252     -14.740 -19.129   5.671  1.00 91.25           N  
ATOM   1906  CA  LEU A 252     -16.111 -18.688   5.420  1.00 91.25           C  
ATOM   1907  C   LEU A 252     -17.138 -19.528   6.181  1.00 91.25           C  
ATOM   1908  CB  LEU A 252     -16.420 -18.747   3.917  1.00 91.25           C  
ATOM   1909  O   LEU A 252     -18.057 -18.971   6.778  1.00 91.25           O  
ATOM   1910  CG  LEU A 252     -15.807 -17.629   3.060  1.00 91.25           C  
ATOM   1911  CD1 LEU A 252     -16.275 -17.861   1.621  1.00 91.25           C  
ATOM   1912  CD2 LEU A 252     -16.263 -16.234   3.496  1.00 91.25           C  
ATOM   1913  N   ILE A 253     -16.998 -20.856   6.174  1.00 92.19           N  
ATOM   1914  CA  ILE A 253     -17.903 -21.745   6.917  1.00 92.19           C  
ATOM   1915  C   ILE A 253     -17.821 -21.443   8.420  1.00 92.19           C  
ATOM   1916  CB  ILE A 253     -17.588 -23.225   6.600  1.00 92.19           C  
ATOM   1917  O   ILE A 253     -18.857 -21.358   9.084  1.00 92.19           O  
ATOM   1918  CG1 ILE A 253     -17.922 -23.543   5.123  1.00 92.19           C  
ATOM   1919  CG2 ILE A 253     -18.383 -24.173   7.522  1.00 92.19           C  
ATOM   1920  CD1 ILE A 253     -17.328 -24.869   4.630  1.00 92.19           C  
ATOM   1921  N   TRP A 254     -16.611 -21.245   8.946  1.00 93.12           N  
ATOM   1922  CA  TRP A 254     -16.371 -20.939  10.352  1.00 93.12           C  
ATOM   1923  C   TRP A 254     -16.991 -19.599  10.767  1.00 93.12           C  
ATOM   1924  CB  TRP A 254     -14.865 -20.981  10.627  1.00 93.12           C  
ATOM   1925  O   TRP A 254     -17.862 -19.574  11.630  1.00 93.12           O  
ATOM   1926  CG  TRP A 254     -14.537 -20.775  12.065  1.00 93.12           C  
ATOM   1927  CD1 TRP A 254     -14.296 -19.582  12.649  1.00 93.12           C  
ATOM   1928  CD2 TRP A 254     -14.502 -21.764  13.139  1.00 93.12           C  
ATOM   1929  CE2 TRP A 254     -14.267 -21.082  14.367  1.00 93.12           C  
ATOM   1930  CE3 TRP A 254     -14.666 -23.166  13.200  1.00 93.12           C  
ATOM   1931  NE1 TRP A 254     -14.128 -19.764  14.001  1.00 93.12           N  
ATOM   1932  CH2 TRP A 254     -14.362 -23.147  15.626  1.00 93.12           C  
ATOM   1933  CZ2 TRP A 254     -14.211 -21.750  15.598  1.00 93.12           C  
ATOM   1934  CZ3 TRP A 254     -14.588 -23.852  14.429  1.00 93.12           C  
ATOM   1935  N   GLU A 255     -16.646 -18.499  10.099  1.00 88.50           N  
ATOM   1936  CA  GLU A 255     -17.139 -17.154  10.441  1.00 88.50           C  
ATOM   1937  C   GLU A 255     -18.664 -17.015  10.269  1.00 88.50           C  
ATOM   1938  CB  GLU A 255     -16.435 -16.123   9.551  1.00 88.50           C  
ATOM   1939  O   GLU A 255     -19.321 -16.241  10.968  1.00 88.50           O  
ATOM   1940  CG  GLU A 255     -14.926 -15.984   9.813  1.00 88.50           C  
ATOM   1941  CD  GLU A 255     -14.545 -15.244  11.103  1.00 88.50           C  
ATOM   1942  OE1 GLU A 255     -13.394 -15.386  11.564  1.00 88.50           O  
ATOM   1943  OE2 GLU A 255     -15.357 -14.440  11.597  1.00 88.50           O  
ATOM   1944  N   LEU A 256     -19.275 -17.785   9.360  1.00 87.88           N  
ATOM   1945  CA  LEU A 256     -20.734 -17.815   9.217  1.00 87.88           C  
ATOM   1946  C   LEU A 256     -21.435 -18.569  10.359  1.00 87.88           C  
ATOM   1947  CB  LEU A 256     -21.106 -18.418   7.851  1.00 87.88           C  
ATOM   1948  O   LEU A 256     -22.592 -18.255  10.665  1.00 87.88           O  
ATOM   1949  CG  LEU A 256     -20.820 -17.492   6.652  1.00 87.88           C  
ATOM   1950  CD1 LEU A 256     -21.055 -18.263   5.351  1.00 87.88           C  
ATOM   1951  CD2 LEU A 256     -21.733 -16.260   6.637  1.00 87.88           C  
ATOM   1952  N   THR A 257     -20.765 -19.546  10.975  1.00 86.69           N  
ATOM   1953  CA  THR A 257     -21.342 -20.433  12.000  1.00 86.69           C  
ATOM   1954  C   THR A 257     -20.961 -20.058  13.430  1.00 86.69           C  
ATOM   1955  CB  THR A 257     -21.007 -21.909  11.736  1.00 86.69           C  
ATOM   1956  O   THR A 257     -21.729 -20.364  14.348  1.00 86.69           O  
ATOM   1957  CG2 THR A 257     -21.697 -22.440  10.480  1.00 86.69           C  
ATOM   1958  OG1 THR A 257     -19.630 -22.141  11.582  1.00 86.69           O  
ATOM   1959  N   ASP A 258     -19.840 -19.366  13.634  1.00 85.06           N  
ATOM   1960  CA  ASP A 258     -19.386 -18.965  14.961  1.00 85.06           C  
ATOM   1961  C   ASP A 258     -20.298 -17.899  15.600  1.00 85.06           C  
ATOM   1962  CB  ASP A 258     -17.898 -18.566  14.966  1.00 85.06           C  
ATOM   1963  O   ASP A 258     -21.005 -17.125  14.939  1.00 85.06           O  
ATOM   1964  CG  ASP A 258     -17.423 -18.465  16.420  1.00 85.06           C  
ATOM   1965  OD1 ASP A 258     -17.548 -19.484  17.139  1.00 85.06           O  
ATOM   1966  OD2 ASP A 258     -17.272 -17.336  16.930  1.00 85.06           O  
ATOM   1967  N   LYS A 259     -20.323 -17.885  16.938  1.00 80.00           N  
ATOM   1968  CA  LYS A 259     -21.143 -16.950  17.727  1.00 80.00           C  
ATOM   1969  C   LYS A 259     -20.478 -15.584  17.900  1.00 80.00           C  
ATOM   1970  CB  LYS A 259     -21.473 -17.561  19.095  1.00 80.00           C  
ATOM   1971  O   LYS A 259     -21.188 -14.603  18.124  1.00 80.00           O  
ATOM   1972  CG  LYS A 259     -22.399 -18.778  18.972  1.00 80.00           C  
ATOM   1973  CD  LYS A 259     -22.756 -19.324  20.358  1.00 80.00           C  
ATOM   1974  CE  LYS A 259     -23.655 -20.552  20.193  1.00 80.00           C  
ATOM   1975  NZ  LYS A 259     -23.997 -21.160  21.501  1.00 80.00           N  
ATOM   1976  N   HIS A 260     -19.152 -15.525  17.828  1.00 80.19           N  
ATOM   1977  CA  HIS A 260     -18.329 -14.334  18.010  1.00 80.19           C  
ATOM   1978  C   HIS A 260     -17.255 -14.238  16.906  1.00 80.19           C  
ATOM   1979  CB  HIS A 260     -17.726 -14.358  19.424  1.00 80.19           C  
ATOM   1980  O   HIS A 260     -16.068 -14.198  17.236  1.00 80.19           O  
ATOM   1981  CG  HIS A 260     -18.761 -14.388  20.517  1.00 80.19           C  
ATOM   1982  CD2 HIS A 260     -19.002 -15.417  21.384  1.00 80.19           C  
ATOM   1983  ND1 HIS A 260     -19.684 -13.407  20.784  1.00 80.19           N  
ATOM   1984  CE1 HIS A 260     -20.460 -13.832  21.793  1.00 80.19           C  
ATOM   1985  NE2 HIS A 260     -20.077 -15.053  22.208  1.00 80.19           N  
ATOM   1986  N   PRO A 261     -17.673 -14.175  15.622  1.00 80.38           N  
ATOM   1987  CA  PRO A 261     -16.765 -14.159  14.476  1.00 80.38           C  
ATOM   1988  C   PRO A 261     -15.749 -13.013  14.559  1.00 80.38           C  
ATOM   1989  CB  PRO A 261     -17.676 -14.021  13.247  1.00 80.38           C  
ATOM   1990  O   PRO A 261     -16.096 -11.904  14.986  1.00 80.38           O  
ATOM   1991  CG  PRO A 261     -18.967 -13.416  13.771  1.00 80.38           C  
ATOM   1992  CD  PRO A 261     -19.051 -14.012  15.167  1.00 80.38           C  
ATOM   1993  N   VAL A 262     -14.508 -13.255  14.117  1.00 77.44           N  
ATOM   1994  CA  VAL A 262     -13.501 -12.188  13.951  1.00 77.44           C  
ATOM   1995  C   VAL A 262     -13.945 -11.208  12.870  1.00 77.44           C  
ATOM   1996  CB  VAL A 262     -12.118 -12.752  13.559  1.00 77.44           C  
ATOM   1997  O   VAL A 262     -13.715 -10.001  12.979  1.00 77.44           O  
ATOM   1998  CG1 VAL A 262     -11.052 -11.648  13.464  1.00 77.44           C  
ATOM   1999  CG2 VAL A 262     -11.617 -13.770  14.579  1.00 77.44           C  
ATOM   2000  N   VAL A 263     -14.593 -11.724  11.827  1.00 81.25           N  
ATOM   2001  CA  VAL A 263     -15.074 -10.971  10.678  1.00 81.25           C  
ATOM   2002  C   VAL A 263     -16.552 -11.272  10.475  1.00 81.25           C  
ATOM   2003  CB  VAL A 263     -14.251 -11.321   9.426  1.00 81.25           C  
ATOM   2004  O   VAL A 263     -16.929 -12.340  10.004  1.00 81.25           O  
ATOM   2005  CG1 VAL A 263     -14.775 -10.532   8.223  1.00 81.25           C  
ATOM   2006  CG2 VAL A 263     -12.766 -10.968   9.604  1.00 81.25           C  
ATOM   2007  N   ASP A 264     -17.422 -10.298  10.757  1.00 83.62           N  
ATOM   2008  CA  ASP A 264     -18.858 -10.490  10.543  1.00 83.62           C  
ATOM   2009  C   ASP A 264     -19.217 -10.445   9.046  1.00 83.62           C  
ATOM   2010  CB  ASP A 264     -19.692  -9.513  11.379  1.00 83.62           C  
ATOM   2011  O   ASP A 264     -19.611  -9.417   8.485  1.00 83.62           O  
ATOM   2012  CG  ASP A 264     -21.175  -9.894  11.419  1.00 83.62           C  
ATOM   2013  OD1 ASP A 264     -21.577 -10.861  10.726  1.00 83.62           O  
ATOM   2014  OD2 ASP A 264     -21.921  -9.191  12.133  1.00 83.62           O  
ATOM   2015  N   VAL A 265     -19.106 -11.595   8.379  1.00 85.88           N  
ATOM   2016  CA  VAL A 265     -19.442 -11.758   6.957  1.00 85.88           C  
ATOM   2017  C   VAL A 265     -20.938 -11.510   6.705  1.00 85.88           C  
ATOM   2018  CB  VAL A 265     -19.009 -13.152   6.445  1.00 85.88           C  
ATOM   2019  O   VAL A 265     -21.336 -11.182   5.585  1.00 85.88           O  
ATOM   2020  CG1 VAL A 265     -19.111 -13.272   4.917  1.00 85.88           C  
ATOM   2021  CG2 VAL A 265     -17.552 -13.478   6.801  1.00 85.88           C  
ATOM   2022  N   LYS A 266     -21.801 -11.570   7.734  1.00 86.75           N  
ATOM   2023  CA  LYS A 266     -23.253 -11.358   7.586  1.00 86.75           C  
ATOM   2024  C   LYS A 266     -23.589  -9.928   7.176  1.00 86.75           C  
ATOM   2025  CB  LYS A 266     -24.011 -11.726   8.874  1.00 86.75           C  
ATOM   2026  O   LYS A 266     -24.713  -9.691   6.730  1.00 86.75           O  
ATOM   2027  CG  LYS A 266     -23.763 -13.175   9.316  1.00 86.75           C  
ATOM   2028  CD  LYS A 266     -24.260 -13.440  10.742  1.00 86.75           C  
ATOM   2029  CE  LYS A 266     -23.931 -14.903  11.078  1.00 86.75           C  
ATOM   2030  NZ  LYS A 266     -23.862 -15.167  12.534  1.00 86.75           N  
ATOM   2031  N   VAL A 267     -22.651  -8.985   7.283  1.00 89.62           N  
ATOM   2032  CA  VAL A 267     -22.801  -7.610   6.783  1.00 89.62           C  
ATOM   2033  C   VAL A 267     -23.009  -7.587   5.258  1.00 89.62           C  
ATOM   2034  CB  VAL A 267     -21.584  -6.764   7.207  1.00 89.62           C  
ATOM   2035  O   VAL A 267     -23.754  -6.746   4.751  1.00 89.62           O  
ATOM   2036  CG1 VAL A 267     -21.732  -5.311   6.762  1.00 89.62           C  
ATOM   2037  CG2 VAL A 267     -21.436  -6.709   8.736  1.00 89.62           C  
ATOM   2038  N   PHE A 268     -22.477  -8.569   4.518  1.00 92.75           N  
ATOM   2039  CA  PHE A 268     -22.665  -8.690   3.064  1.00 92.75           C  
ATOM   2040  C   PHE A 268     -24.107  -8.942   2.617  1.00 92.75           C  
ATOM   2041  CB  PHE A 268     -21.746  -9.782   2.505  1.00 92.75           C  
ATOM   2042  O   PHE A 268     -24.417  -8.774   1.437  1.00 92.75           O  
ATOM   2043  CG  PHE A 268     -20.337  -9.290   2.311  1.00 92.75           C  
ATOM   2044  CD1 PHE A 268     -20.096  -8.369   1.280  1.00 92.75           C  
ATOM   2045  CD2 PHE A 268     -19.288  -9.729   3.136  1.00 92.75           C  
ATOM   2046  CE1 PHE A 268     -18.815  -7.846   1.086  1.00 92.75           C  
ATOM   2047  CE2 PHE A 268     -17.990  -9.243   2.911  1.00 92.75           C  
ATOM   2048  CZ  PHE A 268     -17.775  -8.284   1.908  1.00 92.75           C  
ATOM   2049  N   ARG A 269     -25.023  -9.274   3.538  1.00 93.50           N  
ATOM   2050  CA  ARG A 269     -26.458  -9.355   3.220  1.00 93.50           C  
ATOM   2051  C   ARG A 269     -27.031  -8.010   2.767  1.00 93.50           C  
ATOM   2052  CB  ARG A 269     -27.223  -9.934   4.417  1.00 93.50           C  
ATOM   2053  O   ARG A 269     -28.016  -7.966   2.029  1.00 93.50           O  
ATOM   2054  CG  ARG A 269     -27.493  -8.921   5.543  1.00 93.50           C  
ATOM   2055  CD  ARG A 269     -28.015  -9.682   6.762  1.00 93.50           C  
ATOM   2056  NE  ARG A 269     -28.343  -8.782   7.875  1.00 93.50           N  
ATOM   2057  NH1 ARG A 269     -26.386  -8.973   9.090  1.00 93.50           N  
ATOM   2058  NH2 ARG A 269     -28.060  -7.763   9.863  1.00 93.50           N  
ATOM   2059  CZ  ARG A 269     -27.594  -8.526   8.929  1.00 93.50           C  
ATOM   2060  N   HIS A 270     -26.416  -6.907   3.195  1.00 94.12           N  
ATOM   2061  CA  HIS A 270     -26.785  -5.568   2.760  1.00 94.12           C  
ATOM   2062  C   HIS A 270     -26.211  -5.320   1.367  1.00 94.12           C  
ATOM   2063  CB  HIS A 270     -26.305  -4.539   3.786  1.00 94.12           C  
ATOM   2064  O   HIS A 270     -25.020  -5.060   1.204  1.00 94.12           O  
ATOM   2065  CG  HIS A 270     -26.918  -4.741   5.146  1.00 94.12           C  
ATOM   2066  CD2 HIS A 270     -26.230  -5.052   6.278  1.00 94.12           C  
ATOM   2067  ND1 HIS A 270     -28.270  -4.581   5.463  1.00 94.12           N  
ATOM   2068  CE1 HIS A 270     -28.344  -4.736   6.794  1.00 94.12           C  
ATOM   2069  NE2 HIS A 270     -27.137  -5.035   7.308  1.00 94.12           N  
ATOM   2070  N   ARG A 271     -27.070  -5.370   0.341  1.00 93.25           N  
ATOM   2071  CA  ARG A 271     -26.651  -5.227  -1.069  1.00 93.25           C  
ATOM   2072  C   ARG A 271     -25.841  -3.955  -1.332  1.00 93.25           C  
ATOM   2073  CB  ARG A 271     -27.866  -5.274  -2.012  1.00 93.25           C  
ATOM   2074  O   ARG A 271     -24.898  -4.001  -2.112  1.00 93.25           O  
ATOM   2075  CG  ARG A 271     -28.569  -6.640  -2.003  1.00 93.25           C  
ATOM   2076  CD  ARG A 271     -29.752  -6.692  -2.982  1.00 93.25           C  
ATOM   2077  NE  ARG A 271     -29.323  -6.837  -4.389  1.00 93.25           N  
ATOM   2078  NH1 ARG A 271     -31.415  -7.073  -5.316  1.00 93.25           N  
ATOM   2079  NH2 ARG A 271     -29.610  -7.258  -6.612  1.00 93.25           N  
ATOM   2080  CZ  ARG A 271     -30.114  -7.052  -5.428  1.00 93.25           C  
ATOM   2081  N   GLY A 272     -26.193  -2.840  -0.685  1.00 93.44           N  
ATOM   2082  CA  GLY A 272     -25.446  -1.587  -0.818  1.00 93.44           C  
ATOM   2083  C   GLY A 272     -24.016  -1.695  -0.285  1.00 93.44           C  
ATOM   2084  O   GLY A 272     -23.084  -1.295  -0.973  1.00 93.44           O  
ATOM   2085  N   PHE A 273     -23.825  -2.351   0.865  1.00 94.50           N  
ATOM   2086  CA  PHE A 273     -22.494  -2.640   1.399  1.00 94.50           C  
ATOM   2087  C   PHE A 273     -21.699  -3.551   0.460  1.00 94.50           C  
ATOM   2088  CB  PHE A 273     -22.614  -3.253   2.800  1.00 94.50           C  
ATOM   2089  O   PHE A 273     -20.592  -3.198   0.066  1.00 94.50           O  
ATOM   2090  CG  PHE A 273     -21.276  -3.584   3.428  1.00 94.50           C  
ATOM   2091  CD1 PHE A 273     -20.744  -4.885   3.336  1.00 94.50           C  
ATOM   2092  CD2 PHE A 273     -20.545  -2.581   4.088  1.00 94.50           C  
ATOM   2093  CE1 PHE A 273     -19.507  -5.186   3.933  1.00 94.50           C  
ATOM   2094  CE2 PHE A 273     -19.294  -2.873   4.655  1.00 94.50           C  
ATOM   2095  CZ  PHE A 273     -18.785  -4.181   4.599  1.00 94.50           C  
ATOM   2096  N   ALA A 274     -22.282  -4.677   0.037  1.00 95.69           N  
ATOM   2097  CA  ALA A 274     -21.602  -5.650  -0.817  1.00 95.69           C  
ATOM   2098  C   ALA A 274     -21.084  -5.035  -2.127  1.00 95.69           C  
ATOM   2099  CB  ALA A 274     -22.576  -6.802  -1.096  1.00 95.69           C  
ATOM   2100  O   ALA A 274     -19.933  -5.239  -2.503  1.00 95.69           O  
ATOM   2101  N   ILE A 275     -21.922  -4.247  -2.804  1.00 96.06           N  
ATOM   2102  CA  ILE A 275     -21.592  -3.641  -4.099  1.00 96.06           C  
ATOM   2103  C   ILE A 275     -20.583  -2.503  -3.932  1.00 96.06           C  
ATOM   2104  CB  ILE A 275     -22.891  -3.189  -4.797  1.00 96.06           C  
ATOM   2105  O   ILE A 275     -19.647  -2.401  -4.724  1.00 96.06           O  
ATOM   2106  CG1 ILE A 275     -23.730  -4.444  -5.136  1.00 96.06           C  
ATOM   2107  CG2 ILE A 275     -22.598  -2.375  -6.071  1.00 96.06           C  
ATOM   2108  CD1 ILE A 275     -25.177  -4.130  -5.502  1.00 96.06           C  
ATOM   2109  N   SER A 276     -20.733  -1.670  -2.897  1.00 95.06           N  
ATOM   2110  CA  SER A 276     -19.772  -0.600  -2.619  1.00 95.06           C  
ATOM   2111  C   SER A 276     -18.402  -1.138  -2.238  1.00 95.06           C  
ATOM   2112  CB  SER A 276     -20.277   0.312  -1.506  1.00 95.06           C  
ATOM   2113  O   SER A 276     -17.408  -0.619  -2.732  1.00 95.06           O  
ATOM   2114  OG  SER A 276     -21.371   1.045  -2.000  1.00 95.06           O  
ATOM   2115  N   VAL A 277     -18.337  -2.188  -1.417  1.00 95.44           N  
ATOM   2116  CA  VAL A 277     -17.073  -2.839  -1.053  1.00 95.44           C  
ATOM   2117  C   VAL A 277     -16.448  -3.532  -2.259  1.00 95.44           C  
ATOM   2118  CB  VAL A 277     -17.272  -3.809   0.122  1.00 95.44           C  
ATOM   2119  O   VAL A 277     -15.249  -3.396  -2.458  1.00 95.44           O  
ATOM   2120  CG1 VAL A 277     -16.020  -4.636   0.426  1.00 95.44           C  
ATOM   2121  CG2 VAL A 277     -17.601  -3.023   1.397  1.00 95.44           C  
ATOM   2122  N   LEU A 278     -17.235  -4.189  -3.119  1.00 96.69           N  
ATOM   2123  CA  LEU A 278     -16.724  -4.772  -4.363  1.00 96.69           C  
ATOM   2124  C   LEU A 278     -16.106  -3.704  -5.280  1.00 96.69           C  
ATOM   2125  CB  LEU A 278     -17.862  -5.537  -5.063  1.00 96.69           C  
ATOM   2126  O   LEU A 278     -14.971  -3.859  -5.725  1.00 96.69           O  
ATOM   2127  CG  LEU A 278     -17.471  -6.157  -6.417  1.00 96.69           C  
ATOM   2128  CD1 LEU A 278     -16.361  -7.200  -6.278  1.00 96.69           C  
ATOM   2129  CD2 LEU A 278     -18.694  -6.830  -7.039  1.00 96.69           C  
ATOM   2130  N   ALA A 279     -16.822  -2.604  -5.533  1.00 96.69           N  
ATOM   2131  CA  ALA A 279     -16.312  -1.498  -6.343  1.00 96.69           C  
ATOM   2132  C   ALA A 279     -15.086  -0.827  -5.697  1.00 96.69           C  
ATOM   2133  CB  ALA A 279     -17.446  -0.494  -6.573  1.00 96.69           C  
ATOM   2134  O   ALA A 279     -14.139  -0.471  -6.397  1.00 96.69           O  
ATOM   2135  N   LEU A 280     -15.082  -0.693  -4.364  1.00 95.19           N  
ATOM   2136  CA  LEU A 280     -13.957  -0.159  -3.600  1.00 95.19           C  
ATOM   2137  C   LEU A 280     -12.727  -1.059  -3.719  1.00 95.19           C  
ATOM   2138  CB  LEU A 280     -14.371   0.036  -2.129  1.00 95.19           C  
ATOM   2139  O   LEU A 280     -11.652  -0.550  -4.002  1.00 95.19           O  
ATOM   2140  CG  LEU A 280     -13.287   0.683  -1.248  1.00 95.19           C  
ATOM   2141  CD1 LEU A 280     -13.070   2.156  -1.597  1.00 95.19           C  
ATOM   2142  CD2 LEU A 280     -13.706   0.608   0.218  1.00 95.19           C  
ATOM   2143  N   SER A 281     -12.872  -2.372  -3.540  1.00 96.06           N  
ATOM   2144  CA  SER A 281     -11.778  -3.338  -3.656  1.00 96.06           C  
ATOM   2145  C   SER A 281     -11.211  -3.385  -5.074  1.00 96.06           C  
ATOM   2146  CB  SER A 281     -12.252  -4.729  -3.226  1.00 96.06           C  
ATOM   2147  O   SER A 281     -10.000  -3.272  -5.234  1.00 96.06           O  
ATOM   2148  OG  SER A 281     -12.367  -4.783  -1.818  1.00 96.06           O  
ATOM   2149  N   LEU A 282     -12.057  -3.468  -6.107  1.00 96.69           N  
ATOM   2150  CA  LEU A 282     -11.604  -3.457  -7.505  1.00 96.69           C  
ATOM   2151  C   LEU A 282     -10.876  -2.153  -7.857  1.00 96.69           C  
ATOM   2152  CB  LEU A 282     -12.809  -3.662  -8.440  1.00 96.69           C  
ATOM   2153  O   LEU A 282      -9.766  -2.183  -8.387  1.00 96.69           O  
ATOM   2154  CG  LEU A 282     -13.421  -5.073  -8.409  1.00 96.69           C  
ATOM   2155  CD1 LEU A 282     -14.699  -5.077  -9.250  1.00 96.69           C  
ATOM   2156  CD2 LEU A 282     -12.471  -6.132  -8.969  1.00 96.69           C  
ATOM   2157  N   GLY A 283     -11.476  -1.008  -7.518  1.00 96.38           N  
ATOM   2158  CA  GLY A 283     -10.877   0.300  -7.764  1.00 96.38           C  
ATOM   2159  C   GLY A 283      -9.581   0.507  -6.982  1.00 96.38           C  
ATOM   2160  O   GLY A 283      -8.606   1.006  -7.535  1.00 96.38           O  
ATOM   2161  N   PHE A 284      -9.529   0.089  -5.714  1.00 93.81           N  
ATOM   2162  CA  PHE A 284      -8.334   0.245  -4.887  1.00 93.81           C  
ATOM   2163  C   PHE A 284      -7.205  -0.693  -5.319  1.00 93.81           C  
ATOM   2164  CB  PHE A 284      -8.666   0.066  -3.403  1.00 93.81           C  
ATOM   2165  O   PHE A 284      -6.055  -0.274  -5.301  1.00 93.81           O  
ATOM   2166  CG  PHE A 284      -7.590   0.613  -2.487  1.00 93.81           C  
ATOM   2167  CD1 PHE A 284      -6.598  -0.234  -1.962  1.00 93.81           C  
ATOM   2168  CD2 PHE A 284      -7.580   1.983  -2.164  1.00 93.81           C  
ATOM   2169  CE1 PHE A 284      -5.621   0.279  -1.092  1.00 93.81           C  
ATOM   2170  CE2 PHE A 284      -6.592   2.502  -1.308  1.00 93.81           C  
ATOM   2171  CZ  PHE A 284      -5.618   1.646  -0.765  1.00 93.81           C  
ATOM   2172  N   GLY A 285      -7.514  -1.916  -5.761  1.00 95.19           N  
ATOM   2173  CA  GLY A 285      -6.521  -2.835  -6.319  1.00 95.19           C  
ATOM   2174  C   GLY A 285      -5.861  -2.282  -7.582  1.00 95.19           C  
ATOM   2175  O   GLY A 285      -4.637  -2.198  -7.644  1.00 95.19           O  
ATOM   2176  N   ALA A 286      -6.658  -1.806  -8.545  1.00 96.38           N  
ATOM   2177  CA  ALA A 286      -6.141  -1.160  -9.756  1.00 96.38           C  
ATOM   2178  C   ALA A 286      -5.356   0.131  -9.445  1.00 96.38           C  
ATOM   2179  CB  ALA A 286      -7.331  -0.882 -10.683  1.00 96.38           C  
ATOM   2180  O   ALA A 286      -4.306   0.402 -10.033  1.00 96.38           O  
ATOM   2181  N   PHE A 287      -5.841   0.922  -8.484  1.00 94.06           N  
ATOM   2182  CA  PHE A 287      -5.183   2.144  -8.024  1.00 94.06           C  
ATOM   2183  C   PHE A 287      -3.826   1.865  -7.377  1.00 94.06           C  
ATOM   2184  CB  PHE A 287      -6.122   2.863  -7.049  1.00 94.06           C  
ATOM   2185  O   PHE A 287      -2.830   2.481  -7.753  1.00 94.06           O  
ATOM   2186  CG  PHE A 287      -5.504   4.041  -6.334  1.00 94.06           C  
ATOM   2187  CD1 PHE A 287      -5.119   3.922  -4.985  1.00 94.06           C  
ATOM   2188  CD2 PHE A 287      -5.308   5.251  -7.022  1.00 94.06           C  
ATOM   2189  CE1 PHE A 287      -4.578   5.029  -4.312  1.00 94.06           C  
ATOM   2190  CE2 PHE A 287      -4.756   6.353  -6.351  1.00 94.06           C  
ATOM   2191  CZ  PHE A 287      -4.419   6.249  -4.990  1.00 94.06           C  
ATOM   2192  N   PHE A 288      -3.778   0.931  -6.429  1.00 90.31           N  
ATOM   2193  CA  PHE A 288      -2.560   0.607  -5.699  1.00 90.31           C  
ATOM   2194  C   PHE A 288      -1.540  -0.091  -6.603  1.00 90.31           C  
ATOM   2195  CB  PHE A 288      -2.912  -0.221  -4.460  1.00 90.31           C  
ATOM   2196  O   PHE A 288      -0.375   0.295  -6.596  1.00 90.31           O  
ATOM   2197  CG  PHE A 288      -1.817  -0.213  -3.415  1.00 90.31           C  
ATOM   2198  CD1 PHE A 288      -0.926  -1.294  -3.309  1.00 90.31           C  
ATOM   2199  CD2 PHE A 288      -1.674   0.896  -2.561  1.00 90.31           C  
ATOM   2200  CE1 PHE A 288       0.092  -1.280  -2.341  1.00 90.31           C  
ATOM   2201  CE2 PHE A 288      -0.648   0.916  -1.598  1.00 90.31           C  
ATOM   2202  CZ  PHE A 288       0.232  -0.175  -1.485  1.00 90.31           C  
ATOM   2203  N   GLY A 289      -1.983  -1.010  -7.470  1.00 92.25           N  
ATOM   2204  CA  GLY A 289      -1.127  -1.613  -8.495  1.00 92.25           C  
ATOM   2205  C   GLY A 289      -0.500  -0.572  -9.427  1.00 92.25           C  
ATOM   2206  O   GLY A 289       0.695  -0.628  -9.705  1.00 92.25           O  
ATOM   2207  N   SER A 290      -1.268   0.448  -9.829  1.00 91.62           N  
ATOM   2208  CA  SER A 290      -0.735   1.566 -10.619  1.00 91.62           C  
ATOM   2209  C   SER A 290       0.306   2.388  -9.849  1.00 91.62           C  
ATOM   2210  CB  SER A 290      -1.854   2.513 -11.057  1.00 91.62           C  
ATOM   2211  O   SER A 290       1.315   2.788 -10.422  1.00 91.62           O  
ATOM   2212  OG  SER A 290      -2.829   1.870 -11.847  1.00 91.62           O  
ATOM   2213  N   ILE A 291       0.066   2.664  -8.562  1.00 87.50           N  
ATOM   2214  CA  ILE A 291       0.982   3.449  -7.718  1.00 87.50           C  
ATOM   2215  C   ILE A 291       2.297   2.715  -7.455  1.00 87.50           C  
ATOM   2216  CB  ILE A 291       0.279   3.869  -6.403  1.00 87.50           C  
ATOM   2217  O   ILE A 291       3.330   3.372  -7.351  1.00 87.50           O  
ATOM   2218  CG1 ILE A 291      -0.611   5.088  -6.726  1.00 87.50           C  
ATOM   2219  CG2 ILE A 291       1.260   4.191  -5.254  1.00 87.50           C  
ATOM   2220  CD1 ILE A 291      -1.329   5.689  -5.518  1.00 87.50           C  
ATOM   2221  N   VAL A 292       2.278   1.386  -7.348  1.00 88.38           N  
ATOM   2222  CA  VAL A 292       3.501   0.587  -7.183  1.00 88.38           C  
ATOM   2223  C   VAL A 292       4.342   0.607  -8.459  1.00 88.38           C  
ATOM   2224  CB  VAL A 292       3.165  -0.838  -6.702  1.00 88.38           C  
ATOM   2225  O   VAL A 292       5.543   0.855  -8.398  1.00 88.38           O  
ATOM   2226  CG1 VAL A 292       4.389  -1.759  -6.691  1.00 88.38           C  
ATOM   2227  CG2 VAL A 292       2.612  -0.787  -5.268  1.00 88.38           C  
ATOM   2228  N   LEU A 293       3.705   0.449  -9.622  1.00 90.69           N  
ATOM   2229  CA  LEU A 293       4.401   0.327 -10.904  1.00 90.69           C  
ATOM   2230  C   LEU A 293       5.071   1.633 -11.364  1.00 90.69           C  
ATOM   2231  CB  LEU A 293       3.390  -0.230 -11.922  1.00 90.69           C  
ATOM   2232  O   LEU A 293       6.194   1.602 -11.860  1.00 90.69           O  
ATOM   2233  CG  LEU A 293       4.019  -0.678 -13.256  1.00 90.69           C  
ATOM   2234  CD1 LEU A 293       3.173  -1.797 -13.862  1.00 90.69           C  
ATOM   2235  CD2 LEU A 293       4.069   0.441 -14.300  1.00 90.69           C  
ATOM   2236  N   ILE A 294       4.415   2.789 -11.195  1.00 92.62           N  
ATOM   2237  CA  ILE A 294       4.915   4.082 -11.703  1.00 92.62           C  
ATOM   2238  C   ILE A 294       6.356   4.397 -11.259  1.00 92.62           C  
ATOM   2239  CB  ILE A 294       3.952   5.241 -11.356  1.00 92.62           C  
ATOM   2240  O   ILE A 294       7.204   4.578 -12.132  1.00 92.62           O  
ATOM   2241  CG1 ILE A 294       2.677   5.152 -12.211  1.00 92.62           C  
ATOM   2242  CG2 ILE A 294       4.606   6.619 -11.607  1.00 92.62           C  
ATOM   2243  CD1 ILE A 294       1.533   6.000 -11.642  1.00 92.62           C  
ATOM   2244  N   PRO A 295       6.684   4.488  -9.955  1.00 91.81           N  
ATOM   2245  CA  PRO A 295       8.027   4.869  -9.534  1.00 91.81           C  
ATOM   2246  C   PRO A 295       9.079   3.835  -9.933  1.00 91.81           C  
ATOM   2247  CB  PRO A 295       7.952   5.046  -8.017  1.00 91.81           C  
ATOM   2248  O   PRO A 295      10.225   4.221 -10.156  1.00 91.81           O  
ATOM   2249  CG  PRO A 295       6.793   4.142  -7.608  1.00 91.81           C  
ATOM   2250  CD  PRO A 295       5.842   4.257  -8.795  1.00 91.81           C  
ATOM   2251  N   GLN A 296       8.707   2.557 -10.045  1.00 89.75           N  
ATOM   2252  CA  GLN A 296       9.605   1.516 -10.536  1.00 89.75           C  
ATOM   2253  C   GLN A 296       9.922   1.726 -12.018  1.00 89.75           C  
ATOM   2254  CB  GLN A 296       9.001   0.127 -10.297  1.00 89.75           C  
ATOM   2255  O   GLN A 296      11.094   1.782 -12.376  1.00 89.75           O  
ATOM   2256  CG  GLN A 296       8.854  -0.209  -8.807  1.00 89.75           C  
ATOM   2257  CD  GLN A 296       8.382  -1.647  -8.619  1.00 89.75           C  
ATOM   2258  NE2 GLN A 296       9.075  -2.442  -7.835  1.00 89.75           N  
ATOM   2259  OE1 GLN A 296       7.413  -2.100  -9.202  1.00 89.75           O  
ATOM   2260  N   TRP A 297       8.908   1.933 -12.864  1.00 91.44           N  
ATOM   2261  CA  TRP A 297       9.101   2.193 -14.293  1.00 91.44           C  
ATOM   2262  C   TRP A 297       9.916   3.470 -14.545  1.00 91.44           C  
ATOM   2263  CB  TRP A 297       7.735   2.248 -14.987  1.00 91.44           C  
ATOM   2264  O   TRP A 297      10.865   3.454 -15.324  1.00 91.44           O  
ATOM   2265  CG  TRP A 297       7.793   2.622 -16.437  1.00 91.44           C  
ATOM   2266  CD1 TRP A 297       8.204   1.824 -17.451  1.00 91.44           C  
ATOM   2267  CD2 TRP A 297       7.481   3.910 -17.051  1.00 91.44           C  
ATOM   2268  CE2 TRP A 297       7.726   3.811 -18.454  1.00 91.44           C  
ATOM   2269  CE3 TRP A 297       7.022   5.153 -16.563  1.00 91.44           C  
ATOM   2270  NE1 TRP A 297       8.179   2.526 -18.642  1.00 91.44           N  
ATOM   2271  CH2 TRP A 297       7.018   6.089 -18.823  1.00 91.44           C  
ATOM   2272  CZ2 TRP A 297       7.514   4.879 -19.331  1.00 91.44           C  
ATOM   2273  CZ3 TRP A 297       6.786   6.229 -17.442  1.00 91.44           C  
ATOM   2274  N   LEU A 298       9.632   4.566 -13.834  1.00 92.81           N  
ATOM   2275  CA  LEU A 298      10.402   5.811 -13.972  1.00 92.81           C  
ATOM   2276  C   LEU A 298      11.893   5.605 -13.670  1.00 92.81           C  
ATOM   2277  CB  LEU A 298       9.847   6.874 -13.014  1.00 92.81           C  
ATOM   2278  O   LEU A 298      12.749   6.086 -14.412  1.00 92.81           O  
ATOM   2279  CG  LEU A 298       8.423   7.345 -13.324  1.00 92.81           C  
ATOM   2280  CD1 LEU A 298       7.939   8.201 -12.159  1.00 92.81           C  
ATOM   2281  CD2 LEU A 298       8.326   8.141 -14.618  1.00 92.81           C  
ATOM   2282  N   GLN A 299      12.204   4.893 -12.585  1.00 93.00           N  
ATOM   2283  CA  GLN A 299      13.585   4.694 -12.140  1.00 93.00           C  
ATOM   2284  C   GLN A 299      14.325   3.666 -12.998  1.00 93.00           C  
ATOM   2285  CB  GLN A 299      13.599   4.296 -10.657  1.00 93.00           C  
ATOM   2286  O   GLN A 299      15.456   3.909 -13.412  1.00 93.00           O  
ATOM   2287  CG  GLN A 299      13.208   5.471  -9.750  1.00 93.00           C  
ATOM   2288  CD  GLN A 299      13.112   5.060  -8.288  1.00 93.00           C  
ATOM   2289  NE2 GLN A 299      11.922   4.889  -7.759  1.00 93.00           N  
ATOM   2290  OE1 GLN A 299      14.097   4.874  -7.597  1.00 93.00           O  
ATOM   2291  N   MET A 300      13.687   2.533 -13.300  1.00 85.81           N  
ATOM   2292  CA  MET A 300      14.315   1.436 -14.037  1.00 85.81           C  
ATOM   2293  C   MET A 300      14.414   1.707 -15.544  1.00 85.81           C  
ATOM   2294  CB  MET A 300      13.558   0.125 -13.777  1.00 85.81           C  
ATOM   2295  O   MET A 300      15.399   1.307 -16.159  1.00 85.81           O  
ATOM   2296  CG  MET A 300      13.671  -0.344 -12.317  1.00 85.81           C  
ATOM   2297  SD  MET A 300      12.807  -1.899 -11.939  1.00 85.81           S  
ATOM   2298  CE  MET A 300      13.724  -3.051 -13.006  1.00 85.81           C  
ATOM   2299  N   ASN A 301      13.436   2.400 -16.142  1.00 86.19           N  
ATOM   2300  CA  ASN A 301      13.338   2.550 -17.600  1.00 86.19           C  
ATOM   2301  C   ASN A 301      13.601   3.960 -18.112  1.00 86.19           C  
ATOM   2302  CB  ASN A 301      11.964   2.070 -18.076  1.00 86.19           C  
ATOM   2303  O   ASN A 301      14.206   4.105 -19.172  1.00 86.19           O  
ATOM   2304  CG  ASN A 301      11.900   0.576 -17.975  1.00 86.19           C  
ATOM   2305  ND2 ASN A 301      12.111  -0.084 -19.081  1.00 86.19           N  
ATOM   2306  OD1 ASN A 301      11.729  -0.002 -16.916  1.00 86.19           O  
ATOM   2307  N   LEU A 302      13.159   4.998 -17.398  1.00 88.56           N  
ATOM   2308  CA  LEU A 302      13.412   6.388 -17.801  1.00 88.56           C  
ATOM   2309  C   LEU A 302      14.670   6.982 -17.164  1.00 88.56           C  
ATOM   2310  CB  LEU A 302      12.185   7.273 -17.548  1.00 88.56           C  
ATOM   2311  O   LEU A 302      14.979   8.149 -17.400  1.00 88.56           O  
ATOM   2312  CG  LEU A 302      10.903   6.863 -18.282  1.00 88.56           C  
ATOM   2313  CD1 LEU A 302       9.916   8.015 -18.132  1.00 88.56           C  
ATOM   2314  CD2 LEU A 302      11.104   6.633 -19.777  1.00 88.56           C  
ATOM   2315  N   SER A 303      15.391   6.194 -16.362  1.00 88.31           N  
ATOM   2316  CA  SER A 303      16.591   6.633 -15.643  1.00 88.31           C  
ATOM   2317  C   SER A 303      16.335   7.827 -14.713  1.00 88.31           C  
ATOM   2318  CB  SER A 303      17.752   6.900 -16.614  1.00 88.31           C  
ATOM   2319  O   SER A 303      17.241   8.617 -14.443  1.00 88.31           O  
ATOM   2320  OG  SER A 303      17.936   5.819 -17.514  1.00 88.31           O  
ATOM   2321  N   TYR A 304      15.102   7.980 -14.218  1.00 93.75           N  
ATOM   2322  CA  TYR A 304      14.806   8.986 -13.203  1.00 93.75           C  
ATOM   2323  C   TYR A 304      15.510   8.597 -11.906  1.00 93.75           C  
ATOM   2324  CB  TYR A 304      13.294   9.145 -12.970  1.00 93.75           C  
ATOM   2325  O   TYR A 304      15.543   7.428 -11.526  1.00 93.75           O  
ATOM   2326  CG  TYR A 304      12.533   9.995 -13.979  1.00 93.75           C  
ATOM   2327  CD1 TYR A 304      12.927  10.073 -15.332  1.00 93.75           C  
ATOM   2328  CD2 TYR A 304      11.411  10.730 -13.546  1.00 93.75           C  
ATOM   2329  CE1 TYR A 304      12.222  10.882 -16.240  1.00 93.75           C  
ATOM   2330  CE2 TYR A 304      10.707  11.548 -14.450  1.00 93.75           C  
ATOM   2331  OH  TYR A 304      10.437  12.433 -16.661  1.00 93.75           O  
ATOM   2332  CZ  TYR A 304      11.115  11.632 -15.798  1.00 93.75           C  
ATOM   2333  N   THR A 305      16.026   9.585 -11.181  1.00 95.00           N  
ATOM   2334  CA  THR A 305      16.464   9.345  -9.803  1.00 95.00           C  
ATOM   2335  C   THR A 305      15.242   9.123  -8.901  1.00 95.00           C  
ATOM   2336  CB  THR A 305      17.387  10.453  -9.280  1.00 95.00           C  
ATOM   2337  O   THR A 305      14.118   9.509  -9.260  1.00 95.00           O  
ATOM   2338  CG2 THR A 305      18.412  10.954 -10.299  1.00 95.00           C  
ATOM   2339  OG1 THR A 305      16.656  11.558  -8.801  1.00 95.00           O  
ATOM   2340  N   ALA A 306      15.424   8.539  -7.713  1.00 94.06           N  
ATOM   2341  CA  ALA A 306      14.308   8.297  -6.798  1.00 94.06           C  
ATOM   2342  C   ALA A 306      13.626   9.610  -6.380  1.00 94.06           C  
ATOM   2343  CB  ALA A 306      14.809   7.504  -5.589  1.00 94.06           C  
ATOM   2344  O   ALA A 306      12.408   9.660  -6.222  1.00 94.06           O  
ATOM   2345  N   THR A 307      14.387  10.700  -6.274  1.00 96.12           N  
ATOM   2346  CA  THR A 307      13.892  12.058  -6.011  1.00 96.12           C  
ATOM   2347  C   THR A 307      12.916  12.521  -7.091  1.00 96.12           C  
ATOM   2348  CB  THR A 307      15.057  13.054  -5.902  1.00 96.12           C  
ATOM   2349  O   THR A 307      11.815  12.967  -6.768  1.00 96.12           O  
ATOM   2350  CG2 THR A 307      14.584  14.461  -5.548  1.00 96.12           C  
ATOM   2351  OG1 THR A 307      15.945  12.656  -4.887  1.00 96.12           O  
ATOM   2352  N   TRP A 308      13.269  12.378  -8.373  1.00 95.81           N  
ATOM   2353  CA  TRP A 308      12.396  12.787  -9.478  1.00 95.81           C  
ATOM   2354  C   TRP A 308      11.151  11.908  -9.595  1.00 95.81           C  
ATOM   2355  CB  TRP A 308      13.186  12.811 -10.788  1.00 95.81           C  
ATOM   2356  O   TRP A 308      10.050  12.431  -9.783  1.00 95.81           O  
ATOM   2357  CG  TRP A 308      14.042  14.026 -10.944  1.00 95.81           C  
ATOM   2358  CD1 TRP A 308      15.389  14.073 -10.848  1.00 95.81           C  
ATOM   2359  CD2 TRP A 308      13.610  15.396 -11.205  1.00 95.81           C  
ATOM   2360  CE2 TRP A 308      14.765  16.229 -11.272  1.00 95.81           C  
ATOM   2361  CE3 TRP A 308      12.355  16.015 -11.391  1.00 95.81           C  
ATOM   2362  NE1 TRP A 308      15.821  15.370 -11.051  1.00 95.81           N  
ATOM   2363  CH2 TRP A 308      13.417  18.192 -11.704  1.00 95.81           C  
ATOM   2364  CZ2 TRP A 308      14.681  17.607 -11.518  1.00 95.81           C  
ATOM   2365  CZ3 TRP A 308      12.257  17.398 -11.639  1.00 95.81           C  
ATOM   2366  N   ALA A 309      11.291  10.593  -9.408  1.00 95.00           N  
ATOM   2367  CA  ALA A 309      10.147   9.685  -9.332  1.00 95.00           C  
ATOM   2368  C   ALA A 309       9.223  10.024  -8.145  1.00 95.00           C  
ATOM   2369  CB  ALA A 309      10.679   8.251  -9.251  1.00 95.00           C  
ATOM   2370  O   ALA A 309       7.993   9.997  -8.270  1.00 95.00           O  
ATOM   2371  N   GLY A 310       9.811  10.414  -7.012  1.00 94.69           N  
ATOM   2372  CA  GLY A 310       9.120  10.895  -5.822  1.00 94.69           C  
ATOM   2373  C   GLY A 310       8.317  12.169  -6.079  1.00 94.69           C  
ATOM   2374  O   GLY A 310       7.120  12.208  -5.791  1.00 94.69           O  
ATOM   2375  N   TYR A 311       8.940  13.187  -6.681  1.00 95.44           N  
ATOM   2376  CA  TYR A 311       8.266  14.431  -7.066  1.00 95.44           C  
ATOM   2377  C   TYR A 311       7.115  14.188  -8.032  1.00 95.44           C  
ATOM   2378  CB  TYR A 311       9.264  15.421  -7.688  1.00 95.44           C  
ATOM   2379  O   TYR A 311       6.028  14.723  -7.811  1.00 95.44           O  
ATOM   2380  CG  TYR A 311      10.319  16.005  -6.765  1.00 95.44           C  
ATOM   2381  CD1 TYR A 311      10.145  16.023  -5.364  1.00 95.44           C  
ATOM   2382  CD2 TYR A 311      11.475  16.580  -7.327  1.00 95.44           C  
ATOM   2383  CE1 TYR A 311      11.121  16.598  -4.534  1.00 95.44           C  
ATOM   2384  CE2 TYR A 311      12.451  17.164  -6.498  1.00 95.44           C  
ATOM   2385  OH  TYR A 311      13.218  17.720  -4.293  1.00 95.44           O  
ATOM   2386  CZ  TYR A 311      12.278  17.165  -5.100  1.00 95.44           C  
ATOM   2387  N   LEU A 312       7.320  13.350  -9.054  1.00 94.94           N  
ATOM   2388  CA  LEU A 312       6.267  13.006 -10.002  1.00 94.94           C  
ATOM   2389  C   LEU A 312       5.073  12.368  -9.284  1.00 94.94           C  
ATOM   2390  CB  LEU A 312       6.810  12.050 -11.075  1.00 94.94           C  
ATOM   2391  O   LEU A 312       3.947  12.845  -9.409  1.00 94.94           O  
ATOM   2392  CG  LEU A 312       5.839  12.012 -12.269  1.00 94.94           C  
ATOM   2393  CD1 LEU A 312       6.274  13.034 -13.304  1.00 94.94           C  
ATOM   2394  CD2 LEU A 312       5.785  10.650 -12.932  1.00 94.94           C  
ATOM   2395  N   THR A 313       5.323  11.331  -8.484  1.00 92.62           N  
ATOM   2396  CA  THR A 313       4.279  10.574  -7.775  1.00 92.62           C  
ATOM   2397  C   THR A 313       3.503  11.464  -6.798  1.00 92.62           C  
ATOM   2398  CB  THR A 313       4.900   9.380  -7.033  1.00 92.62           C  
ATOM   2399  O   THR A 313       2.274  11.372  -6.709  1.00 92.62           O  
ATOM   2400  CG2 THR A 313       3.844   8.466  -6.413  1.00 92.62           C  
ATOM   2401  OG1 THR A 313       5.640   8.585  -7.930  1.00 92.62           O  
ATOM   2402  N   ALA A 314       4.201  12.381  -6.121  1.00 93.00           N  
ATOM   2403  CA  ALA A 314       3.624  13.308  -5.153  1.00 93.00           C  
ATOM   2404  C   ALA A 314       2.681  14.353  -5.768  1.00 93.00           C  
ATOM   2405  CB  ALA A 314       4.772  13.983  -4.410  1.00 93.00           C  
ATOM   2406  O   ALA A 314       1.832  14.894  -5.054  1.00 93.00           O  
ATOM   2407  N   THR A 315       2.753  14.615  -7.079  1.00 92.56           N  
ATOM   2408  CA  THR A 315       1.845  15.568  -7.746  1.00 92.56           C  
ATOM   2409  C   THR A 315       0.364  15.177  -7.632  1.00 92.56           C  
ATOM   2410  CB  THR A 315       2.188  15.773  -9.224  1.00 92.56           C  
ATOM   2411  O   THR A 315      -0.498  16.057  -7.594  1.00 92.56           O  
ATOM   2412  CG2 THR A 315       3.599  16.286  -9.482  1.00 92.56           C  
ATOM   2413  OG1 THR A 315       2.007  14.574  -9.930  1.00 92.56           O  
ATOM   2414  N   MET A 316       0.051  13.885  -7.447  1.00 91.88           N  
ATOM   2415  CA  MET A 316      -1.309  13.408  -7.139  1.00 91.88           C  
ATOM   2416  C   MET A 316      -1.879  14.052  -5.873  1.00 91.88           C  
ATOM   2417  CB  MET A 316      -1.283  11.883  -6.951  1.00 91.88           C  
ATOM   2418  O   MET A 316      -3.083  14.302  -5.764  1.00 91.88           O  
ATOM   2419  CG  MET A 316      -2.674  11.264  -6.798  1.00 91.88           C  
ATOM   2420  SD  MET A 316      -2.684   9.506  -6.373  1.00 91.88           S  
ATOM   2421  CE  MET A 316      -2.448   9.603  -4.581  1.00 91.88           C  
ATOM   2422  N   GLY A 317      -1.006  14.360  -4.919  1.00 88.56           N  
ATOM   2423  CA  GLY A 317      -1.357  15.025  -3.679  1.00 88.56           C  
ATOM   2424  C   GLY A 317      -2.106  16.333  -3.872  1.00 88.56           C  
ATOM   2425  O   GLY A 317      -3.079  16.598  -3.169  1.00 88.56           O  
ATOM   2426  N   PHE A 318      -1.690  17.122  -4.864  1.00 88.00           N  
ATOM   2427  CA  PHE A 318      -2.293  18.416  -5.164  1.00 88.00           C  
ATOM   2428  C   PHE A 318      -3.776  18.283  -5.539  1.00 88.00           C  
ATOM   2429  CB  PHE A 318      -1.485  19.079  -6.284  1.00 88.00           C  
ATOM   2430  O   PHE A 318      -4.633  18.955  -4.958  1.00 88.00           O  
ATOM   2431  CG  PHE A 318      -2.071  20.399  -6.727  1.00 88.00           C  
ATOM   2432  CD1 PHE A 318      -2.852  20.467  -7.896  1.00 88.00           C  
ATOM   2433  CD2 PHE A 318      -1.872  21.551  -5.946  1.00 88.00           C  
ATOM   2434  CE1 PHE A 318      -3.429  21.687  -8.285  1.00 88.00           C  
ATOM   2435  CE2 PHE A 318      -2.450  22.771  -6.335  1.00 88.00           C  
ATOM   2436  CZ  PHE A 318      -3.228  22.839  -7.504  1.00 88.00           C  
ATOM   2437  N   GLY A 319      -4.101  17.372  -6.461  1.00 87.56           N  
ATOM   2438  CA  GLY A 319      -5.488  17.130  -6.865  1.00 87.56           C  
ATOM   2439  C   GLY A 319      -6.345  16.590  -5.715  1.00 87.56           C  
ATOM   2440  O   GLY A 319      -7.476  17.030  -5.513  1.00 87.56           O  
ATOM   2441  N   SER A 320      -5.789  15.686  -4.902  1.00 88.38           N  
ATOM   2442  CA  SER A 320      -6.533  15.067  -3.796  1.00 88.38           C  
ATOM   2443  C   SER A 320      -6.821  16.061  -2.670  1.00 88.38           C  
ATOM   2444  CB  SER A 320      -5.773  13.845  -3.283  1.00 88.38           C  
ATOM   2445  O   SER A 320      -7.952  16.142  -2.179  1.00 88.38           O  
ATOM   2446  OG  SER A 320      -6.541  13.173  -2.305  1.00 88.38           O  
ATOM   2447  N   LEU A 321      -5.833  16.879  -2.298  1.00 88.00           N  
ATOM   2448  CA  LEU A 321      -5.971  17.884  -1.244  1.00 88.00           C  
ATOM   2449  C   LEU A 321      -6.989  18.969  -1.617  1.00 88.00           C  
ATOM   2450  CB  LEU A 321      -4.578  18.478  -0.964  1.00 88.00           C  
ATOM   2451  O   LEU A 321      -7.783  19.386  -0.774  1.00 88.00           O  
ATOM   2452  CG  LEU A 321      -4.534  19.481   0.203  1.00 88.00           C  
ATOM   2453  CD1 LEU A 321      -4.895  18.827   1.540  1.00 88.00           C  
ATOM   2454  CD2 LEU A 321      -3.127  20.066   0.322  1.00 88.00           C  
ATOM   2455  N   THR A 322      -6.996  19.395  -2.881  1.00 90.38           N  
ATOM   2456  CA  THR A 322      -7.924  20.423  -3.375  1.00 90.38           C  
ATOM   2457  C   THR A 322      -9.354  19.895  -3.509  1.00 90.38           C  
ATOM   2458  CB  THR A 322      -7.447  21.024  -4.706  1.00 90.38           C  
ATOM   2459  O   THR A 322     -10.297  20.582  -3.110  1.00 90.38           O  
ATOM   2460  CG2 THR A 322      -6.163  21.837  -4.549  1.00 90.38           C  
ATOM   2461  OG1 THR A 322      -7.194  20.024  -5.657  1.00 90.38           O  
ATOM   2462  N   MET A 323      -9.541  18.663  -3.998  1.00 91.81           N  
ATOM   2463  CA  MET A 323     -10.880  18.102  -4.216  1.00 91.81           C  
ATOM   2464  C   MET A 323     -11.528  17.483  -2.985  1.00 91.81           C  
ATOM   2465  CB  MET A 323     -10.872  17.085  -5.363  1.00 91.81           C  
ATOM   2466  O   MET A 323     -12.757  17.441  -2.929  1.00 91.81           O  
ATOM   2467  CG  MET A 323     -10.682  17.783  -6.701  1.00 91.81           C  
ATOM   2468  SD  MET A 323     -11.818  19.159  -7.078  1.00 91.81           S  
ATOM   2469  CE  MET A 323     -13.366  18.287  -7.389  1.00 91.81           C  
ATOM   2470  N   SER A 324     -10.769  17.036  -1.983  1.00 88.06           N  
ATOM   2471  CA  SER A 324     -11.340  16.345  -0.814  1.00 88.06           C  
ATOM   2472  C   SER A 324     -12.461  17.132  -0.105  1.00 88.06           C  
ATOM   2473  CB  SER A 324     -10.245  15.917   0.171  1.00 88.06           C  
ATOM   2474  O   SER A 324     -13.547  16.569   0.073  1.00 88.06           O  
ATOM   2475  OG  SER A 324      -9.471  14.883  -0.390  1.00 88.06           O  
ATOM   2476  N   PRO A 325     -12.301  18.432   0.235  1.00 86.94           N  
ATOM   2477  CA  PRO A 325     -13.376  19.210   0.862  1.00 86.94           C  
ATOM   2478  C   PRO A 325     -14.575  19.428  -0.069  1.00 86.94           C  
ATOM   2479  CB  PRO A 325     -12.745  20.555   1.250  1.00 86.94           C  
ATOM   2480  O   PRO A 325     -15.729  19.429   0.368  1.00 86.94           O  
ATOM   2481  CG  PRO A 325     -11.242  20.285   1.254  1.00 86.94           C  
ATOM   2482  CD  PRO A 325     -11.090  19.238   0.159  1.00 86.94           C  
ATOM   2483  N   ILE A 326     -14.300  19.606  -1.364  1.00 92.88           N  
ATOM   2484  CA  ILE A 326     -15.309  19.839  -2.398  1.00 92.88           C  
ATOM   2485  C   ILE A 326     -16.196  18.598  -2.521  1.00 92.88           C  
ATOM   2486  CB  ILE A 326     -14.620  20.245  -3.726  1.00 92.88           C  
ATOM   2487  O   ILE A 326     -17.416  18.698  -2.378  1.00 92.88           O  
ATOM   2488  CG1 ILE A 326     -13.900  21.603  -3.558  1.00 92.88           C  
ATOM   2489  CG2 ILE A 326     -15.629  20.291  -4.883  1.00 92.88           C  
ATOM   2490  CD1 ILE A 326     -13.015  22.000  -4.747  1.00 92.88           C  
ATOM   2491  N   VAL A 327     -15.591  17.421  -2.689  1.00 90.50           N  
ATOM   2492  CA  VAL A 327     -16.298  16.141  -2.808  1.00 90.50           C  
ATOM   2493  C   VAL A 327     -17.061  15.794  -1.534  1.00 90.50           C  
ATOM   2494  CB  VAL A 327     -15.333  15.010  -3.194  1.00 90.50           C  
ATOM   2495  O   VAL A 327     -18.217  15.381  -1.623  1.00 90.50           O  
ATOM   2496  CG1 VAL A 327     -16.063  13.663  -3.229  1.00 90.50           C  
ATOM   2497  CG2 VAL A 327     -14.762  15.267  -4.591  1.00 90.50           C  
ATOM   2498  N   ALA A 328     -16.482  16.028  -0.351  1.00 86.56           N  
ATOM   2499  CA  ALA A 328     -17.184  15.827   0.917  1.00 86.56           C  
ATOM   2500  C   ALA A 328     -18.485  16.649   0.982  1.00 86.56           C  
ATOM   2501  CB  ALA A 328     -16.233  16.180   2.066  1.00 86.56           C  
ATOM   2502  O   ALA A 328     -19.534  16.134   1.371  1.00 86.56           O  
ATOM   2503  N   LYS A 329     -18.455  17.908   0.519  1.00 87.56           N  
ATOM   2504  CA  LYS A 329     -19.644  18.769   0.434  1.00 87.56           C  
ATOM   2505  C   LYS A 329     -20.614  18.338  -0.671  1.00 87.56           C  
ATOM   2506  CB  LYS A 329     -19.183  20.220   0.258  1.00 87.56           C  
ATOM   2507  O   LYS A 329     -21.822  18.409  -0.469  1.00 87.56           O  
ATOM   2508  CG  LYS A 329     -20.335  21.232   0.349  1.00 87.56           C  
ATOM   2509  CD  LYS A 329     -19.781  22.654   0.206  1.00 87.56           C  
ATOM   2510  CE  LYS A 329     -20.889  23.704   0.328  1.00 87.56           C  
ATOM   2511  NZ  LYS A 329     -20.328  25.076   0.209  1.00 87.56           N  
ATOM   2512  N   LEU A 330     -20.122  17.898  -1.829  1.00 90.69           N  
ATOM   2513  CA  LEU A 330     -20.961  17.372  -2.916  1.00 90.69           C  
ATOM   2514  C   LEU A 330     -21.702  16.101  -2.490  1.00 90.69           C  
ATOM   2515  CB  LEU A 330     -20.096  17.102  -4.160  1.00 90.69           C  
ATOM   2516  O   LEU A 330     -22.880  15.964  -2.818  1.00 90.69           O  
ATOM   2517  CG  LEU A 330     -19.916  18.341  -5.058  1.00 90.69           C  
ATOM   2518  CD1 LEU A 330     -18.497  18.433  -5.590  1.00 90.69           C  
ATOM   2519  CD2 LEU A 330     -20.822  18.273  -6.285  1.00 90.69           C  
ATOM   2520  N   SER A 331     -21.050  15.228  -1.716  1.00 85.38           N  
ATOM   2521  CA  SER A 331     -21.602  13.951  -1.251  1.00 85.38           C  
ATOM   2522  C   SER A 331     -22.790  14.093  -0.299  1.00 85.38           C  
ATOM   2523  CB  SER A 331     -20.505  13.109  -0.584  1.00 85.38           C  
ATOM   2524  O   SER A 331     -23.499  13.112  -0.095  1.00 85.38           O  
ATOM   2525  OG  SER A 331     -20.995  11.807  -0.307  1.00 85.38           O  
ATOM   2526  N   THR A 332     -23.031  15.276   0.277  1.00 84.25           N  
ATOM   2527  CA  THR A 332     -24.237  15.538   1.084  1.00 84.25           C  
ATOM   2528  C   THR A 332     -25.421  16.022   0.247  1.00 84.25           C  
ATOM   2529  CB  THR A 332     -23.970  16.546   2.211  1.00 84.25           C  
ATOM   2530  O   THR A 332     -26.559  15.954   0.703  1.00 84.25           O  
ATOM   2531  CG2 THR A 332     -22.832  16.111   3.132  1.00 84.25           C  
ATOM   2532  OG1 THR A 332     -23.614  17.808   1.701  1.00 84.25           O  
ATOM   2533  N   LYS A 333     -25.172  16.511  -0.976  1.00 86.56           N  
ATOM   2534  CA  LYS A 333     -26.188  17.128  -1.845  1.00 86.56           C  
ATOM   2535  C   LYS A 333     -26.565  16.284  -3.060  1.00 86.56           C  
ATOM   2536  CB  LYS A 333     -25.704  18.512  -2.297  1.00 86.56           C  
ATOM   2537  O   LYS A 333     -27.684  16.403  -3.544  1.00 86.56           O  
ATOM   2538  CG  LYS A 333     -25.584  19.506  -1.135  1.00 86.56           C  
ATOM   2539  CD  LYS A 333     -25.334  20.914  -1.682  1.00 86.56           C  
ATOM   2540  CE  LYS A 333     -25.293  21.921  -0.532  1.00 86.56           C  
ATOM   2541  NZ  LYS A 333     -25.399  23.312  -1.041  1.00 86.56           N  
ATOM   2542  N   HIS A 334     -25.641  15.474  -3.570  1.00 90.81           N  
ATOM   2543  CA  HIS A 334     -25.813  14.692  -4.796  1.00 90.81           C  
ATOM   2544  C   HIS A 334     -25.832  13.194  -4.497  1.00 90.81           C  
ATOM   2545  CB  HIS A 334     -24.713  15.050  -5.806  1.00 90.81           C  
ATOM   2546  O   HIS A 334     -25.389  12.762  -3.434  1.00 90.81           O  
ATOM   2547  CG  HIS A 334     -24.757  16.495  -6.226  1.00 90.81           C  
ATOM   2548  CD2 HIS A 334     -25.277  17.007  -7.383  1.00 90.81           C  
ATOM   2549  ND1 HIS A 334     -24.301  17.552  -5.479  1.00 90.81           N  
ATOM   2550  CE1 HIS A 334     -24.533  18.680  -6.172  1.00 90.81           C  
ATOM   2551  NE2 HIS A 334     -25.129  18.397  -7.337  1.00 90.81           N  
ATOM   2552  N   ASP A 335     -26.333  12.398  -5.448  1.00 90.88           N  
ATOM   2553  CA  ASP A 335     -26.329  10.939  -5.332  1.00 90.88           C  
ATOM   2554  C   ASP A 335     -24.876  10.432  -5.222  1.00 90.88           C  
ATOM   2555  CB  ASP A 335     -27.069  10.297  -6.521  1.00 90.88           C  
ATOM   2556  O   ASP A 335     -24.099  10.596  -6.172  1.00 90.88           O  
ATOM   2557  CG  ASP A 335     -27.299   8.780  -6.375  1.00 90.88           C  
ATOM   2558  OD1 ASP A 335     -26.559   8.090  -5.637  1.00 90.88           O  
ATOM   2559  OD2 ASP A 335     -28.240   8.253  -7.012  1.00 90.88           O  
ATOM   2560  N   PRO A 336     -24.484   9.805  -4.097  1.00 90.62           N  
ATOM   2561  CA  PRO A 336     -23.122   9.323  -3.907  1.00 90.62           C  
ATOM   2562  C   PRO A 336     -22.728   8.258  -4.939  1.00 90.62           C  
ATOM   2563  CB  PRO A 336     -23.083   8.799  -2.467  1.00 90.62           C  
ATOM   2564  O   PRO A 336     -21.544   8.118  -5.234  1.00 90.62           O  
ATOM   2565  CG  PRO A 336     -24.531   8.405  -2.189  1.00 90.62           C  
ATOM   2566  CD  PRO A 336     -25.299   9.493  -2.932  1.00 90.62           C  
ATOM   2567  N   ARG A 337     -23.688   7.544  -5.549  1.00 94.00           N  
ATOM   2568  CA  ARG A 337     -23.408   6.562  -6.610  1.00 94.00           C  
ATOM   2569  C   ARG A 337     -22.915   7.240  -7.882  1.00 94.00           C  
ATOM   2570  CB  ARG A 337     -24.663   5.737  -6.915  1.00 94.00           C  
ATOM   2571  O   ARG A 337     -21.963   6.766  -8.492  1.00 94.00           O  
ATOM   2572  CG  ARG A 337     -25.108   4.900  -5.704  1.00 94.00           C  
ATOM   2573  CD  ARG A 337     -26.414   4.160  -5.979  1.00 94.00           C  
ATOM   2574  NE  ARG A 337     -27.492   5.110  -6.292  1.00 94.00           N  
ATOM   2575  NH1 ARG A 337     -28.893   3.584  -7.281  1.00 94.00           N  
ATOM   2576  NH2 ARG A 337     -29.264   5.789  -7.484  1.00 94.00           N  
ATOM   2577  CZ  ARG A 337     -28.550   4.816  -7.007  1.00 94.00           C  
ATOM   2578  N   ALA A 338     -23.521   8.369  -8.247  1.00 94.94           N  
ATOM   2579  CA  ALA A 338     -23.096   9.151  -9.404  1.00 94.94           C  
ATOM   2580  C   ALA A 338     -21.700   9.751  -9.180  1.00 94.94           C  
ATOM   2581  CB  ALA A 338     -24.145  10.231  -9.686  1.00 94.94           C  
ATOM   2582  O   ALA A 338     -20.862   9.693 -10.074  1.00 94.94           O  
ATOM   2583  N   LEU A 339     -21.428  10.257  -7.970  1.00 95.50           N  
ATOM   2584  CA  LEU A 339     -20.106  10.778  -7.608  1.00 95.50           C  
ATOM   2585  C   LEU A 339     -19.026   9.686  -7.645  1.00 95.50           C  
ATOM   2586  CB  LEU A 339     -20.162  11.436  -6.220  1.00 95.50           C  
ATOM   2587  O   LEU A 339     -17.974   9.902  -8.240  1.00 95.50           O  
ATOM   2588  CG  LEU A 339     -21.079  12.665  -6.108  1.00 95.50           C  
ATOM   2589  CD1 LEU A 339     -21.049  13.158  -4.663  1.00 95.50           C  
ATOM   2590  CD2 LEU A 339     -20.644  13.823  -7.006  1.00 95.50           C  
ATOM   2591  N   ALA A 340     -19.299   8.511  -7.070  1.00 95.44           N  
ATOM   2592  CA  ALA A 340     -18.369   7.383  -7.104  1.00 95.44           C  
ATOM   2593  C   ALA A 340     -18.145   6.833  -8.520  1.00 95.44           C  
ATOM   2594  CB  ALA A 340     -18.855   6.302  -6.140  1.00 95.44           C  
ATOM   2595  O   ALA A 340     -17.005   6.568  -8.896  1.00 95.44           O  
ATOM   2596  N   SER A 341     -19.207   6.709  -9.323  1.00 96.50           N  
ATOM   2597  CA  SER A 341     -19.107   6.286 -10.726  1.00 96.50           C  
ATOM   2598  C   SER A 341     -18.273   7.280 -11.540  1.00 96.50           C  
ATOM   2599  CB  SER A 341     -20.512   6.126 -11.316  1.00 96.50           C  
ATOM   2600  O   SER A 341     -17.367   6.867 -12.258  1.00 96.50           O  
ATOM   2601  OG  SER A 341     -20.493   5.461 -12.564  1.00 96.50           O  
ATOM   2602  N   PHE A 342     -18.491   8.587 -11.355  1.00 97.06           N  
ATOM   2603  CA  PHE A 342     -17.675   9.635 -11.969  1.00 97.06           C  
ATOM   2604  C   PHE A 342     -16.198   9.528 -11.570  1.00 97.06           C  
ATOM   2605  CB  PHE A 342     -18.244  11.011 -11.597  1.00 97.06           C  
ATOM   2606  O   PHE A 342     -15.336   9.550 -12.444  1.00 97.06           O  
ATOM   2607  CG  PHE A 342     -17.367  12.166 -12.038  1.00 97.06           C  
ATOM   2608  CD1 PHE A 342     -16.498  12.788 -11.120  1.00 97.06           C  
ATOM   2609  CD2 PHE A 342     -17.378  12.583 -13.382  1.00 97.06           C  
ATOM   2610  CE1 PHE A 342     -15.652  13.828 -11.542  1.00 97.06           C  
ATOM   2611  CE2 PHE A 342     -16.532  13.624 -13.803  1.00 97.06           C  
ATOM   2612  CZ  PHE A 342     -15.670  14.247 -12.884  1.00 97.06           C  
ATOM   2613  N   GLY A 343     -15.901   9.360 -10.277  1.00 96.50           N  
ATOM   2614  CA  GLY A 343     -14.529   9.190  -9.793  1.00 96.50           C  
ATOM   2615  C   GLY A 343     -13.830   7.978 -10.406  1.00 96.50           C  
ATOM   2616  O   GLY A 343     -12.702   8.094 -10.875  1.00 96.50           O  
ATOM   2617  N   LEU A 344     -14.509   6.829 -10.463  1.00 97.00           N  
ATOM   2618  CA  LEU A 344     -13.964   5.609 -11.063  1.00 97.00           C  
ATOM   2619  C   LEU A 344     -13.788   5.719 -12.579  1.00 97.00           C  
ATOM   2620  CB  LEU A 344     -14.867   4.422 -10.713  1.00 97.00           C  
ATOM   2621  O   LEU A 344     -12.750   5.318 -13.091  1.00 97.00           O  
ATOM   2622  CG  LEU A 344     -14.672   3.919  -9.275  1.00 97.00           C  
ATOM   2623  CD1 LEU A 344     -15.731   2.878  -8.969  1.00 97.00           C  
ATOM   2624  CD2 LEU A 344     -13.328   3.219  -9.077  1.00 97.00           C  
ATOM   2625  N   ILE A 345     -14.743   6.303 -13.305  1.00 97.69           N  
ATOM   2626  CA  ILE A 345     -14.596   6.533 -14.749  1.00 97.69           C  
ATOM   2627  C   ILE A 345     -13.443   7.503 -15.016  1.00 97.69           C  
ATOM   2628  CB  ILE A 345     -15.924   7.029 -15.361  1.00 97.69           C  
ATOM   2629  O   ILE A 345     -12.637   7.253 -15.908  1.00 97.69           O  
ATOM   2630  CG1 ILE A 345     -16.956   5.879 -15.382  1.00 97.69           C  
ATOM   2631  CG2 ILE A 345     -15.713   7.563 -16.793  1.00 97.69           C  
ATOM   2632  CD1 ILE A 345     -18.404   6.366 -15.529  1.00 97.69           C  
ATOM   2633  N   LEU A 346     -13.317   8.573 -14.226  1.00 97.12           N  
ATOM   2634  CA  LEU A 346     -12.210   9.516 -14.351  1.00 97.12           C  
ATOM   2635  C   LEU A 346     -10.863   8.838 -14.056  1.00 97.12           C  
ATOM   2636  CB  LEU A 346     -12.476  10.734 -13.451  1.00 97.12           C  
ATOM   2637  O   LEU A 346      -9.916   9.046 -14.807  1.00 97.12           O  
ATOM   2638  CG  LEU A 346     -11.425  11.853 -13.582  1.00 97.12           C  
ATOM   2639  CD1 LEU A 346     -11.336  12.414 -15.003  1.00 97.12           C  
ATOM   2640  CD2 LEU A 346     -11.788  13.002 -12.639  1.00 97.12           C  
ATOM   2641  N   LEU A 347     -10.782   7.974 -13.036  1.00 97.19           N  
ATOM   2642  CA  LEU A 347      -9.604   7.129 -12.797  1.00 97.19           C  
ATOM   2643  C   LEU A 347      -9.316   6.193 -13.977  1.00 97.19           C  
ATOM   2644  CB  LEU A 347      -9.784   6.296 -11.513  1.00 97.19           C  
ATOM   2645  O   LEU A 347      -8.153   6.016 -14.329  1.00 97.19           O  
ATOM   2646  CG  LEU A 347      -9.616   7.076 -10.200  1.00 97.19           C  
ATOM   2647  CD1 LEU A 347     -10.028   6.215  -9.007  1.00 97.19           C  
ATOM   2648  CD2 LEU A 347      -8.168   7.515  -9.981  1.00 97.19           C  
ATOM   2649  N   GLY A 348     -10.345   5.638 -14.618  1.00 97.38           N  
ATOM   2650  CA  GLY A 348     -10.205   4.826 -15.826  1.00 97.38           C  
ATOM   2651  C   GLY A 348      -9.637   5.621 -17.001  1.00 97.38           C  
ATOM   2652  O   GLY A 348      -8.668   5.186 -17.612  1.00 97.38           O  
ATOM   2653  N   ILE A 349     -10.171   6.816 -17.269  1.00 96.81           N  
ATOM   2654  CA  ILE A 349      -9.683   7.721 -18.324  1.00 96.81           C  
ATOM   2655  C   ILE A 349      -8.233   8.123 -18.057  1.00 96.81           C  
ATOM   2656  CB  ILE A 349     -10.590   8.971 -18.428  1.00 96.81           C  
ATOM   2657  O   ILE A 349      -7.392   8.044 -18.945  1.00 96.81           O  
ATOM   2658  CG1 ILE A 349     -11.987   8.576 -18.957  1.00 96.81           C  
ATOM   2659  CG2 ILE A 349      -9.969  10.048 -19.343  1.00 96.81           C  
ATOM   2660  CD1 ILE A 349     -13.047   9.670 -18.770  1.00 96.81           C  
ATOM   2661  N   VAL A 350      -7.922   8.526 -16.827  1.00 95.62           N  
ATOM   2662  CA  VAL A 350      -6.574   8.954 -16.445  1.00 95.62           C  
ATOM   2663  C   VAL A 350      -5.576   7.803 -16.532  1.00 95.62           C  
ATOM   2664  CB  VAL A 350      -6.613   9.551 -15.035  1.00 95.62           C  
ATOM   2665  O   VAL A 350      -4.457   8.004 -16.990  1.00 95.62           O  
ATOM   2666  CG1 VAL A 350      -5.217   9.770 -14.473  1.00 95.62           C  
ATOM   2667  CG2 VAL A 350      -7.316  10.913 -15.052  1.00 95.62           C  
ATOM   2668  N   THR A 351      -5.970   6.596 -16.127  1.00 95.81           N  
ATOM   2669  CA  THR A 351      -5.134   5.399 -16.288  1.00 95.81           C  
ATOM   2670  C   THR A 351      -4.963   5.051 -17.770  1.00 95.81           C  
ATOM   2671  CB  THR A 351      -5.702   4.215 -15.494  1.00 95.81           C  
ATOM   2672  O   THR A 351      -3.857   4.736 -18.191  1.00 95.81           O  
ATOM   2673  CG2 THR A 351      -4.736   3.040 -15.454  1.00 95.81           C  
ATOM   2674  OG1 THR A 351      -5.909   4.596 -14.151  1.00 95.81           O  
ATOM   2675  N   LEU A 352      -6.002   5.214 -18.594  1.00 95.69           N  
ATOM   2676  CA  LEU A 352      -5.917   5.026 -20.044  1.00 95.69           C  
ATOM   2677  C   LEU A 352      -4.961   6.027 -20.707  1.00 95.69           C  
ATOM   2678  CB  LEU A 352      -7.333   5.106 -20.643  1.00 95.69           C  
ATOM   2679  O   LEU A 352      -4.235   5.645 -21.615  1.00 95.69           O  
ATOM   2680  CG  LEU A 352      -7.393   4.902 -22.166  1.00 95.69           C  
ATOM   2681  CD1 LEU A 352      -6.933   3.503 -22.578  1.00 95.69           C  
ATOM   2682  CD2 LEU A 352      -8.828   5.106 -22.652  1.00 95.69           C  
ATOM   2683  N   MET A 353      -4.890   7.278 -20.235  1.00 94.88           N  
ATOM   2684  CA  MET A 353      -3.894   8.245 -20.726  1.00 94.88           C  
ATOM   2685  C   MET A 353      -2.458   7.727 -20.560  1.00 94.88           C  
ATOM   2686  CB  MET A 353      -4.017   9.593 -20.000  1.00 94.88           C  
ATOM   2687  O   MET A 353      -1.609   8.018 -21.396  1.00 94.88           O  
ATOM   2688  CG  MET A 353      -5.317  10.343 -20.305  1.00 94.88           C  
ATOM   2689  SD  MET A 353      -5.617  11.777 -19.233  1.00 94.88           S  
ATOM   2690  CE  MET A 353      -4.286  12.871 -19.791  1.00 94.88           C  
ATOM   2691  N   ARG A 354      -2.191   6.936 -19.511  1.00 93.12           N  
ATOM   2692  CA  ARG A 354      -0.871   6.337 -19.250  1.00 93.12           C  
ATOM   2693  C   ARG A 354      -0.545   5.204 -20.210  1.00 93.12           C  
ATOM   2694  CB  ARG A 354      -0.768   5.802 -17.817  1.00 93.12           C  
ATOM   2695  O   ARG A 354       0.623   4.977 -20.471  1.00 93.12           O  
ATOM   2696  CG  ARG A 354      -1.146   6.845 -16.770  1.00 93.12           C  
ATOM   2697  CD  ARG A 354      -1.145   6.235 -15.372  1.00 93.12           C  
ATOM   2698  NE  ARG A 354      -1.633   7.233 -14.406  1.00 93.12           N  
ATOM   2699  NH1 ARG A 354      -1.475   5.954 -12.516  1.00 93.12           N  
ATOM   2700  NH2 ARG A 354      -1.906   8.139 -12.352  1.00 93.12           N  
ATOM   2701  CZ  ARG A 354      -1.677   7.100 -13.099  1.00 93.12           C  
ATOM   2702  N   ALA A 355      -1.551   4.541 -20.784  1.00 90.00           N  
ATOM   2703  CA  ALA A 355      -1.339   3.513 -21.804  1.00 90.00           C  
ATOM   2704  C   ALA A 355      -0.731   4.070 -23.109  1.00 90.00           C  
ATOM   2705  CB  ALA A 355      -2.659   2.774 -22.053  1.00 90.00           C  
ATOM   2706  O   ALA A 355      -0.350   3.300 -23.987  1.00 90.00           O  
ATOM   2707  N   PHE A 356      -0.628   5.397 -23.231  1.00 89.06           N  
ATOM   2708  CA  PHE A 356       0.026   6.094 -24.337  1.00 89.06           C  
ATOM   2709  C   PHE A 356       1.363   6.733 -23.936  1.00 89.06           C  
ATOM   2710  CB  PHE A 356      -0.943   7.128 -24.921  1.00 89.06           C  
ATOM   2711  O   PHE A 356       1.875   7.578 -24.669  1.00 89.06           O  
ATOM   2712  CG  PHE A 356      -2.262   6.544 -25.378  1.00 89.06           C  
ATOM   2713  CD1 PHE A 356      -2.335   5.839 -26.592  1.00 89.06           C  
ATOM   2714  CD2 PHE A 356      -3.412   6.686 -24.582  1.00 89.06           C  
ATOM   2715  CE1 PHE A 356      -3.556   5.286 -27.014  1.00 89.06           C  
ATOM   2716  CE2 PHE A 356      -4.634   6.136 -25.004  1.00 89.06           C  
ATOM   2717  CZ  PHE A 356      -4.707   5.436 -26.221  1.00 89.06           C  
ATOM   2718  N   TRP A 357       1.925   6.385 -22.775  1.00 91.25           N  
ATOM   2719  CA  TRP A 357       3.245   6.873 -22.392  1.00 91.25           C  
ATOM   2720  C   TRP A 357       4.334   6.304 -23.294  1.00 91.25           C  
ATOM   2721  CB  TRP A 357       3.532   6.594 -20.915  1.00 91.25           C  
ATOM   2722  O   TRP A 357       4.302   5.141 -23.700  1.00 91.25           O  
ATOM   2723  CG  TRP A 357       2.878   7.510 -19.922  1.00 91.25           C  
ATOM   2724  CD1 TRP A 357       2.362   8.739 -20.165  1.00 91.25           C  
ATOM   2725  CD2 TRP A 357       2.752   7.309 -18.485  1.00 91.25           C  
ATOM   2726  CE2 TRP A 357       2.186   8.485 -17.909  1.00 91.25           C  
ATOM   2727  CE3 TRP A 357       3.102   6.264 -17.605  1.00 91.25           C  
ATOM   2728  NE1 TRP A 357       1.962   9.324 -18.981  1.00 91.25           N  
ATOM   2729  CH2 TRP A 357       2.352   7.564 -15.676  1.00 91.25           C  
ATOM   2730  CZ2 TRP A 357       1.999   8.627 -16.526  1.00 91.25           C  
ATOM   2731  CZ3 TRP A 357       2.896   6.384 -16.218  1.00 91.25           C  
ATOM   2732  N   THR A 358       5.306   7.159 -23.590  1.00 87.94           N  
ATOM   2733  CA  THR A 358       6.483   6.846 -24.394  1.00 87.94           C  
ATOM   2734  C   THR A 358       7.743   7.045 -23.562  1.00 87.94           C  
ATOM   2735  CB  THR A 358       6.541   7.699 -25.672  1.00 87.94           C  
ATOM   2736  O   THR A 358       7.734   7.719 -22.528  1.00 87.94           O  
ATOM   2737  CG2 THR A 358       5.282   7.561 -26.529  1.00 87.94           C  
ATOM   2738  OG1 THR A 358       6.690   9.064 -25.353  1.00 87.94           O  
ATOM   2739  N   THR A 359       8.846   6.466 -24.021  1.00 84.62           N  
ATOM   2740  CA  THR A 359      10.159   6.562 -23.370  1.00 84.62           C  
ATOM   2741  C   THR A 359      10.804   7.949 -23.466  1.00 84.62           C  
ATOM   2742  CB  THR A 359      11.101   5.522 -23.976  1.00 84.62           C  
ATOM   2743  O   THR A 359      11.752   8.222 -22.726  1.00 84.62           O  
ATOM   2744  CG2 THR A 359      10.691   4.105 -23.593  1.00 84.62           C  
ATOM   2745  OG1 THR A 359      11.074   5.677 -25.367  1.00 84.62           O  
ATOM   2746  N   ASP A 360      10.274   8.812 -24.336  1.00 85.75           N  
ATOM   2747  CA  ASP A 360      10.712  10.195 -24.567  1.00 85.75           C  
ATOM   2748  C   ASP A 360       9.814  11.235 -23.874  1.00 85.75           C  
ATOM   2749  CB  ASP A 360      10.765  10.461 -26.079  1.00 85.75           C  
ATOM   2750  O   ASP A 360       9.983  12.441 -24.064  1.00 85.75           O  
ATOM   2751  CG  ASP A 360      11.763   9.572 -26.822  1.00 85.75           C  
ATOM   2752  OD1 ASP A 360      12.848   9.298 -26.256  1.00 85.75           O  
ATOM   2753  OD2 ASP A 360      11.433   9.219 -27.975  1.00 85.75           O  
ATOM   2754  N   ALA A 361       8.824  10.787 -23.094  1.00 87.56           N  
ATOM   2755  CA  ALA A 361       7.900  11.676 -22.408  1.00 87.56           C  
ATOM   2756  C   ALA A 361       8.634  12.579 -21.403  1.00 87.56           C  
ATOM   2757  CB  ALA A 361       6.802  10.843 -21.743  1.00 87.56           C  
ATOM   2758  O   ALA A 361       9.434  12.125 -20.579  1.00 87.56           O  
ATOM   2759  N   ASP A 362       8.326  13.874 -21.449  1.00 91.56           N  
ATOM   2760  CA  ASP A 362       8.857  14.833 -20.493  1.00 91.56           C  
ATOM   2761  C   ASP A 362       8.165  14.704 -19.125  1.00 91.56           C  
ATOM   2762  CB  ASP A 362       8.818  16.259 -21.077  1.00 91.56           C  
ATOM   2763  O   ASP A 362       7.116  14.073 -18.961  1.00 91.56           O  
ATOM   2764  CG  ASP A 362       7.438  16.928 -21.068  1.00 91.56           C  
ATOM   2765  OD1 ASP A 362       6.414  16.218 -21.017  1.00 91.56           O  
ATOM   2766  OD2 ASP A 362       7.404  18.175 -21.017  1.00 91.56           O  
ATOM   2767  N   PHE A 363       8.755  15.329 -18.106  1.00 92.38           N  
ATOM   2768  CA  PHE A 363       8.244  15.240 -16.738  1.00 92.38           C  
ATOM   2769  C   PHE A 363       6.775  15.692 -16.633  1.00 92.38           C  
ATOM   2770  CB  PHE A 363       9.160  16.067 -15.824  1.00 92.38           C  
ATOM   2771  O   PHE A 363       5.996  15.094 -15.893  1.00 92.38           O  
ATOM   2772  CG  PHE A 363       8.747  16.060 -14.365  1.00 92.38           C  
ATOM   2773  CD1 PHE A 363       7.844  17.024 -13.893  1.00 92.38           C  
ATOM   2774  CD2 PHE A 363       9.253  15.093 -13.480  1.00 92.38           C  
ATOM   2775  CE1 PHE A 363       7.413  17.007 -12.554  1.00 92.38           C  
ATOM   2776  CE2 PHE A 363       8.834  15.079 -12.137  1.00 92.38           C  
ATOM   2777  CZ  PHE A 363       7.908  16.029 -11.674  1.00 92.38           C  
ATOM   2778  N   MET A 364       6.365  16.724 -17.379  1.00 92.94           N  
ATOM   2779  CA  MET A 364       4.989  17.230 -17.334  1.00 92.94           C  
ATOM   2780  C   MET A 364       3.985  16.303 -18.025  1.00 92.94           C  
ATOM   2781  CB  MET A 364       4.921  18.654 -17.900  1.00 92.94           C  
ATOM   2782  O   MET A 364       2.891  16.118 -17.485  1.00 92.94           O  
ATOM   2783  CG  MET A 364       5.424  19.700 -16.897  1.00 92.94           C  
ATOM   2784  SD  MET A 364       4.358  19.954 -15.440  1.00 92.94           S  
ATOM   2785  CE  MET A 364       5.281  19.086 -14.153  1.00 92.94           C  
ATOM   2786  N   ALA A 365       4.342  15.661 -19.142  1.00 91.94           N  
ATOM   2787  CA  ALA A 365       3.502  14.642 -19.771  1.00 91.94           C  
ATOM   2788  C   ALA A 365       3.231  13.457 -18.829  1.00 91.94           C  
ATOM   2789  CB  ALA A 365       4.176  14.166 -21.062  1.00 91.94           C  
ATOM   2790  O   ALA A 365       2.122  12.916 -18.807  1.00 91.94           O  
ATOM   2791  N   LEU A 366       4.212  13.089 -18.001  1.00 93.38           N  
ATOM   2792  CA  LEU A 366       4.072  12.032 -16.997  1.00 93.38           C  
ATOM   2793  C   LEU A 366       3.339  12.512 -15.729  1.00 93.38           C  
ATOM   2794  CB  LEU A 366       5.469  11.473 -16.681  1.00 93.38           C  
ATOM   2795  O   LEU A 366       2.591  11.751 -15.112  1.00 93.38           O  
ATOM   2796  CG  LEU A 366       6.225  10.897 -17.893  1.00 93.38           C  
ATOM   2797  CD1 LEU A 366       7.600  10.419 -17.449  1.00 93.38           C  
ATOM   2798  CD2 LEU A 366       5.480   9.727 -18.531  1.00 93.38           C  
ATOM   2799  N   ALA A 367       3.500  13.782 -15.343  1.00 92.88           N  
ATOM   2800  CA  ALA A 367       2.889  14.346 -14.138  1.00 92.88           C  
ATOM   2801  C   ALA A 367       1.393  14.628 -14.319  1.00 92.88           C  
ATOM   2802  CB  ALA A 367       3.620  15.637 -13.753  1.00 92.88           C  
ATOM   2803  O   ALA A 367       0.618  14.525 -13.368  1.00 92.88           O  
ATOM   2804  N   TRP A 368       0.959  14.978 -15.531  1.00 93.44           N  
ATOM   2805  CA  TRP A 368      -0.422  15.383 -15.783  1.00 93.44           C  
ATOM   2806  C   TRP A 368      -1.459  14.295 -15.435  1.00 93.44           C  
ATOM   2807  CB  TRP A 368      -0.546  15.925 -17.210  1.00 93.44           C  
ATOM   2808  O   TRP A 368      -2.396  14.593 -14.684  1.00 93.44           O  
ATOM   2809  CG  TRP A 368      -1.858  16.568 -17.484  1.00 93.44           C  
ATOM   2810  CD1 TRP A 368      -2.832  16.102 -18.295  1.00 93.44           C  
ATOM   2811  CD2 TRP A 368      -2.335  17.836 -16.960  1.00 93.44           C  
ATOM   2812  CE2 TRP A 368      -3.628  18.089 -17.502  1.00 93.44           C  
ATOM   2813  CE3 TRP A 368      -1.783  18.809 -16.101  1.00 93.44           C  
ATOM   2814  NE1 TRP A 368      -3.884  16.997 -18.308  1.00 93.44           N  
ATOM   2815  CH2 TRP A 368      -3.767  20.210 -16.347  1.00 93.44           C  
ATOM   2816  CZ2 TRP A 368      -4.344  19.257 -17.205  1.00 93.44           C  
ATOM   2817  CZ3 TRP A 368      -2.492  19.985 -15.796  1.00 93.44           C  
ATOM   2818  N   PRO A 369      -1.288  13.016 -15.837  1.00 94.06           N  
ATOM   2819  CA  PRO A 369      -2.147  11.934 -15.357  1.00 94.06           C  
ATOM   2820  C   PRO A 369      -2.110  11.763 -13.833  1.00 94.06           C  
ATOM   2821  CB  PRO A 369      -1.642  10.663 -16.053  1.00 94.06           C  
ATOM   2822  O   PRO A 369      -3.103  11.377 -13.227  1.00 94.06           O  
ATOM   2823  CG  PRO A 369      -0.969  11.186 -17.315  1.00 94.06           C  
ATOM   2824  CD  PRO A 369      -0.365  12.502 -16.843  1.00 94.06           C  
ATOM   2825  N   GLN A 370      -0.984  12.036 -13.180  1.00 92.81           N  
ATOM   2826  CA  GLN A 370      -0.851  11.884 -11.732  1.00 92.81           C  
ATOM   2827  C   GLN A 370      -1.635  12.977 -10.986  1.00 92.81           C  
ATOM   2828  CB  GLN A 370       0.654  11.841 -11.416  1.00 92.81           C  
ATOM   2829  O   GLN A 370      -2.393  12.682 -10.060  1.00 92.81           O  
ATOM   2830  CG  GLN A 370       1.013  11.268 -10.042  1.00 92.81           C  
ATOM   2831  CD  GLN A 370       0.551   9.827  -9.830  1.00 92.81           C  
ATOM   2832  NE2 GLN A 370       0.477   9.361  -8.605  1.00 92.81           N  
ATOM   2833  OE1 GLN A 370       0.238   9.094 -10.754  1.00 92.81           O  
ATOM   2834  N   ILE A 371      -1.568  14.218 -11.470  1.00 93.81           N  
ATOM   2835  CA  ILE A 371      -2.378  15.344 -10.991  1.00 93.81           C  
ATOM   2836  C   ILE A 371      -3.873  15.034 -11.143  1.00 93.81           C  
ATOM   2837  CB  ILE A 371      -1.966  16.633 -11.739  1.00 93.81           C  
ATOM   2838  O   ILE A 371      -4.610  15.107 -10.157  1.00 93.81           O  
ATOM   2839  CG1 ILE A 371      -0.543  17.053 -11.321  1.00 93.81           C  
ATOM   2840  CG2 ILE A 371      -2.952  17.777 -11.470  1.00 93.81           C  
ATOM   2841  CD1 ILE A 371       0.065  18.166 -12.184  1.00 93.81           C  
ATOM   2842  N   LEU A 372      -4.317  14.638 -12.345  1.00 94.88           N  
ATOM   2843  CA  LEU A 372      -5.719  14.301 -12.632  1.00 94.88           C  
ATOM   2844  C   LEU A 372      -6.226  13.119 -11.795  1.00 94.88           C  
ATOM   2845  CB  LEU A 372      -5.894  13.994 -14.127  1.00 94.88           C  
ATOM   2846  O   LEU A 372      -7.357  13.150 -11.307  1.00 94.88           O  
ATOM   2847  CG  LEU A 372      -5.729  15.181 -15.091  1.00 94.88           C  
ATOM   2848  CD1 LEU A 372      -5.948  14.672 -16.517  1.00 94.88           C  
ATOM   2849  CD2 LEU A 372      -6.731  16.305 -14.817  1.00 94.88           C  
ATOM   2850  N   GLN A 373      -5.381  12.110 -11.564  1.00 94.88           N  
ATOM   2851  CA  GLN A 373      -5.684  11.014 -10.643  1.00 94.88           C  
ATOM   2852  C   GLN A 373      -5.979  11.553  -9.239  1.00 94.88           C  
ATOM   2853  CB  GLN A 373      -4.518  10.010 -10.638  1.00 94.88           C  
ATOM   2854  O   GLN A 373      -6.945  11.125  -8.609  1.00 94.88           O  
ATOM   2855  CG  GLN A 373      -4.686   8.906  -9.591  1.00 94.88           C  
ATOM   2856  CD  GLN A 373      -3.649   7.806  -9.765  1.00 94.88           C  
ATOM   2857  NE2 GLN A 373      -4.013   6.688 -10.353  1.00 94.88           N  
ATOM   2858  OE1 GLN A 373      -2.484   7.944  -9.433  1.00 94.88           O  
ATOM   2859  N   GLY A 374      -5.213  12.546  -8.784  1.00 92.69           N  
ATOM   2860  CA  GLY A 374      -5.448  13.241  -7.523  1.00 92.69           C  
ATOM   2861  C   GLY A 374      -6.856  13.818  -7.412  1.00 92.69           C  
ATOM   2862  O   GLY A 374      -7.510  13.632  -6.390  1.00 92.69           O  
ATOM   2863  N   PHE A 375      -7.359  14.461  -8.470  1.00 94.12           N  
ATOM   2864  CA  PHE A 375      -8.726  14.997  -8.495  1.00 94.12           C  
ATOM   2865  C   PHE A 375      -9.788  13.892  -8.406  1.00 94.12           C  
ATOM   2866  CB  PHE A 375      -8.944  15.845  -9.763  1.00 94.12           C  
ATOM   2867  O   PHE A 375     -10.848  14.106  -7.819  1.00 94.12           O  
ATOM   2868  CG  PHE A 375      -8.212  17.173  -9.755  1.00 94.12           C  
ATOM   2869  CD1 PHE A 375      -8.834  18.322  -9.244  1.00 94.12           C  
ATOM   2870  CD2 PHE A 375      -6.909  17.284 -10.262  1.00 94.12           C  
ATOM   2871  CE1 PHE A 375      -8.126  19.525  -9.098  1.00 94.12           C  
ATOM   2872  CE2 PHE A 375      -6.213  18.501 -10.168  1.00 94.12           C  
ATOM   2873  CZ  PHE A 375      -6.805  19.613  -9.555  1.00 94.12           C  
ATOM   2874  N   ALA A 376      -9.512  12.714  -8.967  1.00 95.44           N  
ATOM   2875  CA  ALA A 376     -10.457  11.605  -9.054  1.00 95.44           C  
ATOM   2876  C   ALA A 376     -10.557  10.771  -7.762  1.00 95.44           C  
ATOM   2877  CB  ALA A 376     -10.034  10.752 -10.251  1.00 95.44           C  
ATOM   2878  O   ALA A 376     -11.644  10.304  -7.411  1.00 95.44           O  
ATOM   2879  N   VAL A 377      -9.452  10.609  -7.022  1.00 92.75           N  
ATOM   2880  CA  VAL A 377      -9.386   9.757  -5.816  1.00 92.75           C  
ATOM   2881  C   VAL A 377     -10.450  10.112  -4.763  1.00 92.75           C  
ATOM   2882  CB  VAL A 377      -7.959   9.737  -5.222  1.00 92.75           C  
ATOM   2883  O   VAL A 377     -11.127   9.192  -4.293  1.00 92.75           O  
ATOM   2884  CG1 VAL A 377      -7.901   9.162  -3.799  1.00 92.75           C  
ATOM   2885  CG2 VAL A 377      -7.032   8.878  -6.085  1.00 92.75           C  
ATOM   2886  N   PRO A 378     -10.692  11.389  -4.400  1.00 92.75           N  
ATOM   2887  CA  PRO A 378     -11.736  11.719  -3.432  1.00 92.75           C  
ATOM   2888  C   PRO A 378     -13.149  11.350  -3.899  1.00 92.75           C  
ATOM   2889  CB  PRO A 378     -11.593  13.219  -3.164  1.00 92.75           C  
ATOM   2890  O   PRO A 378     -13.947  10.893  -3.079  1.00 92.75           O  
ATOM   2891  CG  PRO A 378     -10.124  13.491  -3.468  1.00 92.75           C  
ATOM   2892  CD  PRO A 378      -9.860  12.560  -4.645  1.00 92.75           C  
ATOM   2893  N   PHE A 379     -13.457  11.497  -5.197  1.00 94.62           N  
ATOM   2894  CA  PHE A 379     -14.742  11.069  -5.774  1.00 94.62           C  
ATOM   2895  C   PHE A 379     -14.929   9.559  -5.706  1.00 94.62           C  
ATOM   2896  CB  PHE A 379     -14.871  11.498  -7.237  1.00 94.62           C  
ATOM   2897  O   PHE A 379     -16.050   9.103  -5.532  1.00 94.62           O  
ATOM   2898  CG  PHE A 379     -15.213  12.948  -7.449  1.00 94.62           C  
ATOM   2899  CD1 PHE A 379     -16.553  13.378  -7.445  1.00 94.62           C  
ATOM   2900  CD2 PHE A 379     -14.188  13.853  -7.741  1.00 94.62           C  
ATOM   2901  CE1 PHE A 379     -16.859  14.721  -7.734  1.00 94.62           C  
ATOM   2902  CE2 PHE A 379     -14.492  15.184  -8.041  1.00 94.62           C  
ATOM   2903  CZ  PHE A 379     -15.826  15.628  -8.031  1.00 94.62           C  
ATOM   2904  N   PHE A 380     -13.848   8.792  -5.815  1.00 92.12           N  
ATOM   2905  CA  PHE A 380     -13.868   7.346  -5.638  1.00 92.12           C  
ATOM   2906  C   PHE A 380     -14.067   6.961  -4.163  1.00 92.12           C  
ATOM   2907  CB  PHE A 380     -12.569   6.790  -6.244  1.00 92.12           C  
ATOM   2908  O   PHE A 380     -14.983   6.211  -3.830  1.00 92.12           O  
ATOM   2909  CG  PHE A 380     -12.114   5.463  -5.680  1.00 92.12           C  
ATOM   2910  CD1 PHE A 380     -10.921   5.378  -4.939  1.00 92.12           C  
ATOM   2911  CD2 PHE A 380     -12.886   4.311  -5.899  1.00 92.12           C  
ATOM   2912  CE1 PHE A 380     -10.491   4.135  -4.443  1.00 92.12           C  
ATOM   2913  CE2 PHE A 380     -12.451   3.067  -5.415  1.00 92.12           C  
ATOM   2914  CZ  PHE A 380     -11.252   2.980  -4.689  1.00 92.12           C  
ATOM   2915  N   PHE A 381     -13.241   7.496  -3.262  1.00 89.50           N  
ATOM   2916  CA  PHE A 381     -13.117   6.965  -1.905  1.00 89.50           C  
ATOM   2917  C   PHE A 381     -14.259   7.376  -0.966  1.00 89.50           C  
ATOM   2918  CB  PHE A 381     -11.756   7.394  -1.339  1.00 89.50           C  
ATOM   2919  O   PHE A 381     -14.824   6.541  -0.252  1.00 89.50           O  
ATOM   2920  CG  PHE A 381     -11.312   6.507  -0.203  1.00 89.50           C  
ATOM   2921  CD1 PHE A 381     -11.467   6.890   1.142  1.00 89.50           C  
ATOM   2922  CD2 PHE A 381     -10.795   5.243  -0.516  1.00 89.50           C  
ATOM   2923  CE1 PHE A 381     -11.107   6.003   2.173  1.00 89.50           C  
ATOM   2924  CE2 PHE A 381     -10.452   4.360   0.510  1.00 89.50           C  
ATOM   2925  CZ  PHE A 381     -10.606   4.728   1.858  1.00 89.50           C  
ATOM   2926  N   ILE A 382     -14.606   8.667  -0.958  1.00 90.50           N  
ATOM   2927  CA  ILE A 382     -15.549   9.242   0.013  1.00 90.50           C  
ATOM   2928  C   ILE A 382     -16.971   8.701  -0.208  1.00 90.50           C  
ATOM   2929  CB  ILE A 382     -15.485  10.794   0.027  1.00 90.50           C  
ATOM   2930  O   ILE A 382     -17.558   8.174   0.741  1.00 90.50           O  
ATOM   2931  CG1 ILE A 382     -14.075  11.286   0.424  1.00 90.50           C  
ATOM   2932  CG2 ILE A 382     -16.563  11.374   0.964  1.00 90.50           C  
ATOM   2933  CD1 ILE A 382     -13.872  12.796   0.231  1.00 90.50           C  
ATOM   2934  N   PRO A 383     -17.550   8.766  -1.424  1.00 92.50           N  
ATOM   2935  CA  PRO A 383     -18.930   8.350  -1.624  1.00 92.50           C  
ATOM   2936  C   PRO A 383     -19.103   6.831  -1.505  1.00 92.50           C  
ATOM   2937  CB  PRO A 383     -19.347   8.900  -2.991  1.00 92.50           C  
ATOM   2938  O   PRO A 383     -20.111   6.398  -0.955  1.00 92.50           O  
ATOM   2939  CG  PRO A 383     -18.274   9.924  -3.342  1.00 92.50           C  
ATOM   2940  CD  PRO A 383     -17.048   9.333  -2.663  1.00 92.50           C  
ATOM   2941  N   LEU A 384     -18.124   6.015  -1.929  1.00 92.94           N  
ATOM   2942  CA  LEU A 384     -18.168   4.560  -1.716  1.00 92.94           C  
ATOM   2943  C   LEU A 384     -18.178   4.197  -0.232  1.00 92.94           C  
ATOM   2944  CB  LEU A 384     -16.976   3.866  -2.398  1.00 92.94           C  
ATOM   2945  O   LEU A 384     -18.991   3.372   0.181  1.00 92.94           O  
ATOM   2946  CG  LEU A 384     -17.115   3.713  -3.918  1.00 92.94           C  
ATOM   2947  CD1 LEU A 384     -15.869   3.039  -4.480  1.00 92.94           C  
ATOM   2948  CD2 LEU A 384     -18.319   2.840  -4.289  1.00 92.94           C  
ATOM   2949  N   SER A 385     -17.333   4.852   0.568  1.00 90.62           N  
ATOM   2950  CA  SER A 385     -17.307   4.652   2.021  1.00 90.62           C  
ATOM   2951  C   SER A 385     -18.640   5.054   2.661  1.00 90.62           C  
ATOM   2952  CB  SER A 385     -16.164   5.451   2.654  1.00 90.62           C  
ATOM   2953  O   SER A 385     -19.182   4.319   3.486  1.00 90.62           O  
ATOM   2954  OG  SER A 385     -14.917   5.069   2.106  1.00 90.62           O  
ATOM   2955  N   ASN A 386     -19.217   6.182   2.229  1.00 89.56           N  
ATOM   2956  CA  ASN A 386     -20.515   6.654   2.712  1.00 89.56           C  
ATOM   2957  C   ASN A 386     -21.656   5.691   2.358  1.00 89.56           C  
ATOM   2958  CB  ASN A 386     -20.795   8.058   2.146  1.00 89.56           C  
ATOM   2959  O   ASN A 386     -22.507   5.421   3.203  1.00 89.56           O  
ATOM   2960  CG  ASN A 386     -19.947   9.148   2.774  1.00 89.56           C  
ATOM   2961  ND2 ASN A 386     -19.924  10.327   2.196  1.00 89.56           N  
ATOM   2962  OD1 ASN A 386     -19.323   8.986   3.807  1.00 89.56           O  
ATOM   2963  N   ILE A 387     -21.686   5.156   1.133  1.00 92.25           N  
ATOM   2964  CA  ILE A 387     -22.708   4.182   0.726  1.00 92.25           C  
ATOM   2965  C   ILE A 387     -22.539   2.880   1.509  1.00 92.25           C  
ATOM   2966  CB  ILE A 387     -22.663   3.905  -0.789  1.00 92.25           C  
ATOM   2967  O   ILE A 387     -23.530   2.356   2.017  1.00 92.25           O  
ATOM   2968  CG1 ILE A 387     -22.984   5.158  -1.626  1.00 92.25           C  
ATOM   2969  CG2 ILE A 387     -23.697   2.826  -1.163  1.00 92.25           C  
ATOM   2970  CD1 ILE A 387     -22.445   5.044  -3.058  1.00 92.25           C  
ATOM   2971  N   ALA A 388     -21.309   2.373   1.635  1.00 92.25           N  
ATOM   2972  CA  ALA A 388     -21.037   1.124   2.333  1.00 92.25           C  
ATOM   2973  C   ALA A 388     -21.505   1.199   3.793  1.00 92.25           C  
ATOM   2974  CB  ALA A 388     -19.542   0.795   2.223  1.00 92.25           C  
ATOM   2975  O   ALA A 388     -22.344   0.405   4.217  1.00 92.25           O  
ATOM   2976  N   LEU A 389     -21.032   2.200   4.539  1.00 90.38           N  
ATOM   2977  CA  LEU A 389     -21.363   2.356   5.957  1.00 90.38           C  
ATOM   2978  C   LEU A 389     -22.803   2.832   6.185  1.00 90.38           C  
ATOM   2979  CB  LEU A 389     -20.351   3.308   6.614  1.00 90.38           C  
ATOM   2980  O   LEU A 389     -23.410   2.478   7.189  1.00 90.38           O  
ATOM   2981  CG  LEU A 389     -18.888   2.833   6.540  1.00 90.38           C  
ATOM   2982  CD1 LEU A 389     -17.989   3.850   7.243  1.00 90.38           C  
ATOM   2983  CD2 LEU A 389     -18.679   1.465   7.189  1.00 90.38           C  
ATOM   2984  N   GLY A 390     -23.381   3.582   5.246  1.00 89.31           N  
ATOM   2985  CA  GLY A 390     -24.786   3.991   5.297  1.00 89.31           C  
ATOM   2986  C   GLY A 390     -25.780   2.876   4.950  1.00 89.31           C  
ATOM   2987  O   GLY A 390     -26.978   3.046   5.168  1.00 89.31           O  
ATOM   2988  N   SER A 391     -25.314   1.747   4.404  1.00 91.25           N  
ATOM   2989  CA  SER A 391     -26.167   0.613   4.014  1.00 91.25           C  
ATOM   2990  C   SER A 391     -26.380  -0.417   5.123  1.00 91.25           C  
ATOM   2991  CB  SER A 391     -25.579  -0.104   2.797  1.00 91.25           C  
ATOM   2992  O   SER A 391     -27.206  -1.312   4.950  1.00 91.25           O  
ATOM   2993  OG  SER A 391     -25.595   0.736   1.663  1.00 91.25           O  
ATOM   2994  N   VAL A 392     -25.632  -0.329   6.223  1.00 90.62           N  
ATOM   2995  CA  VAL A 392     -25.645  -1.314   7.315  1.00 90.62           C  
ATOM   2996  C   VAL A 392     -26.387  -0.772   8.537  1.00 90.62           C  
ATOM   2997  CB  VAL A 392     -24.222  -1.798   7.657  1.00 90.62           C  
ATOM   2998  O   VAL A 392     -26.647   0.427   8.643  1.00 90.62           O  
ATOM   2999  CG1 VAL A 392     -23.508  -2.336   6.410  1.00 90.62           C  
ATOM   3000  CG2 VAL A 392     -23.337  -0.711   8.269  1.00 90.62           C  
ATOM   3001  N   LEU A 393     -26.752  -1.646   9.478  1.00 90.19           N  
ATOM   3002  CA  LEU A 393     -27.393  -1.214  10.723  1.00 90.19           C  
ATOM   3003  C   LEU A 393     -26.387  -0.485  11.626  1.00 90.19           C  
ATOM   3004  CB  LEU A 393     -28.007  -2.428  11.440  1.00 90.19           C  
ATOM   3005  O   LEU A 393     -25.202  -0.805  11.617  1.00 90.19           O  
ATOM   3006  CG  LEU A 393     -29.083  -3.176  10.631  1.00 90.19           C  
ATOM   3007  CD1 LEU A 393     -29.487  -4.450  11.373  1.00 90.19           C  
ATOM   3008  CD2 LEU A 393     -30.338  -2.323  10.420  1.00 90.19           C  
ATOM   3009  N   GLN A 394     -26.859   0.433  12.478  1.00 80.56           N  
ATOM   3010  CA  GLN A 394     -26.002   1.225  13.379  1.00 80.56           C  
ATOM   3011  C   GLN A 394     -25.053   0.360  14.230  1.00 80.56           C  
ATOM   3012  CB  GLN A 394     -26.904   2.081  14.288  1.00 80.56           C  
ATOM   3013  O   GLN A 394     -23.892   0.708  14.423  1.00 80.56           O  
ATOM   3014  CG  GLN A 394     -26.123   3.069  15.174  1.00 80.56           C  
ATOM   3015  CD  GLN A 394     -25.391   4.148  14.381  1.00 80.56           C  
ATOM   3016  NE2 GLN A 394     -24.297   4.674  14.883  1.00 80.56           N  
ATOM   3017  OE1 GLN A 394     -25.795   4.550  13.304  1.00 80.56           O  
ATOM   3018  N   GLN A 395     -25.542  -0.787  14.706  1.00 81.12           N  
ATOM   3019  CA  GLN A 395     -24.775  -1.759  15.494  1.00 81.12           C  
ATOM   3020  C   GLN A 395     -23.708  -2.523  14.688  1.00 81.12           C  
ATOM   3021  CB  GLN A 395     -25.776  -2.711  16.168  1.00 81.12           C  
ATOM   3022  O   GLN A 395     -22.809  -3.114  15.272  1.00 81.12           O  
ATOM   3023  CG  GLN A 395     -26.534  -3.610  15.167  1.00 81.12           C  
ATOM   3024  CD  GLN A 395     -27.932  -4.013  15.630  1.00 81.12           C  
ATOM   3025  NE2 GLN A 395     -28.467  -5.099  15.120  1.00 81.12           N  
ATOM   3026  OE1 GLN A 395     -28.595  -3.342  16.401  1.00 81.12           O  
ATOM   3027  N   GLU A 396     -23.793  -2.505  13.356  1.00 83.94           N  
ATOM   3028  CA  GLU A 396     -22.896  -3.221  12.441  1.00 83.94           C  
ATOM   3029  C   GLU A 396     -21.814  -2.312  11.845  1.00 83.94           C  
ATOM   3030  CB  GLU A 396     -23.714  -3.871  11.312  1.00 83.94           C  
ATOM   3031  O   GLU A 396     -20.845  -2.822  11.291  1.00 83.94           O  
ATOM   3032  CG  GLU A 396     -24.724  -4.892  11.845  1.00 83.94           C  
ATOM   3033  CD  GLU A 396     -25.575  -5.515  10.737  1.00 83.94           C  
ATOM   3034  OE1 GLU A 396     -25.846  -6.732  10.824  1.00 83.94           O  
ATOM   3035  OE2 GLU A 396     -26.087  -4.787   9.852  1.00 83.94           O  
ATOM   3036  N   ILE A 397     -21.936  -0.982  11.973  1.00 80.69           N  
ATOM   3037  CA  ILE A 397     -21.034   0.003  11.342  1.00 80.69           C  
ATOM   3038  C   ILE A 397     -19.560  -0.271  11.660  1.00 80.69           C  
ATOM   3039  CB  ILE A 397     -21.428   1.446  11.749  1.00 80.69           C  
ATOM   3040  O   ILE A 397     -18.723  -0.196  10.764  1.00 80.69           O  
ATOM   3041  CG1 ILE A 397     -22.785   1.811  11.109  1.00 80.69           C  
ATOM   3042  CG2 ILE A 397     -20.357   2.479  11.335  1.00 80.69           C  
ATOM   3043  CD1 ILE A 397     -23.322   3.192  11.500  1.00 80.69           C  
ATOM   3044  N   ALA A 398     -19.231  -0.606  12.910  1.00 77.62           N  
ATOM   3045  CA  ALA A 398     -17.849  -0.875  13.307  1.00 77.62           C  
ATOM   3046  C   ALA A 398     -17.274  -2.110  12.591  1.00 77.62           C  
ATOM   3047  CB  ALA A 398     -17.798  -1.026  14.832  1.00 77.62           C  
ATOM   3048  O   ALA A 398     -16.168  -2.054  12.053  1.00 77.62           O  
ATOM   3049  N   SER A 399     -18.051  -3.196  12.527  1.00 81.31           N  
ATOM   3050  CA  SER A 399     -17.657  -4.423  11.826  1.00 81.31           C  
ATOM   3051  C   SER A 399     -17.574  -4.199  10.313  1.00 81.31           C  
ATOM   3052  CB  SER A 399     -18.644  -5.544  12.153  1.00 81.31           C  
ATOM   3053  O   SER A 399     -16.582  -4.547   9.677  1.00 81.31           O  
ATOM   3054  OG  SER A 399     -18.118  -6.742  11.645  1.00 81.31           O  
ATOM   3055  N   ALA A 400     -18.562  -3.501   9.747  1.00 87.25           N  
ATOM   3056  CA  ALA A 400     -18.602  -3.109   8.344  1.00 87.25           C  
ATOM   3057  C   ALA A 400     -17.383  -2.262   7.941  1.00 87.25           C  
ATOM   3058  CB  ALA A 400     -19.911  -2.340   8.127  1.00 87.25           C  
ATOM   3059  O   ALA A 400     -16.776  -2.512   6.903  1.00 87.25           O  
ATOM   3060  N   ALA A 401     -16.988  -1.289   8.768  1.00 84.81           N  
ATOM   3061  CA  ALA A 401     -15.811  -0.457   8.532  1.00 84.81           C  
ATOM   3062  C   ALA A 401     -14.505  -1.259   8.604  1.00 84.81           C  
ATOM   3063  CB  ALA A 401     -15.811   0.695   9.544  1.00 84.81           C  
ATOM   3064  O   ALA A 401     -13.619  -1.051   7.771  1.00 84.81           O  
ATOM   3065  N   GLY A 402     -14.388  -2.184   9.562  1.00 83.25           N  
ATOM   3066  CA  GLY A 402     -13.251  -3.101   9.660  1.00 83.25           C  
ATOM   3067  C   GLY A 402     -13.128  -3.987   8.420  1.00 83.25           C  
ATOM   3068  O   GLY A 402     -12.077  -4.018   7.787  1.00 83.25           O  
ATOM   3069  N   LEU A 403     -14.230  -4.623   8.017  1.00 88.19           N  
ATOM   3070  CA  LEU A 403     -14.311  -5.499   6.848  1.00 88.19           C  
ATOM   3071  C   LEU A 403     -14.057  -4.758   5.525  1.00 88.19           C  
ATOM   3072  CB  LEU A 403     -15.696  -6.162   6.895  1.00 88.19           C  
ATOM   3073  O   LEU A 403     -13.326  -5.248   4.667  1.00 88.19           O  
ATOM   3074  CG  LEU A 403     -16.012  -7.167   5.776  1.00 88.19           C  
ATOM   3075  CD1 LEU A 403     -14.910  -8.208   5.598  1.00 88.19           C  
ATOM   3076  CD2 LEU A 403     -17.327  -7.853   6.143  1.00 88.19           C  
ATOM   3077  N   MET A 404     -14.608  -3.551   5.373  1.00 90.50           N  
ATOM   3078  CA  MET A 404     -14.356  -2.682   4.221  1.00 90.50           C  
ATOM   3079  C   MET A 404     -12.870  -2.321   4.104  1.00 90.50           C  
ATOM   3080  CB  MET A 404     -15.218  -1.418   4.358  1.00 90.50           C  
ATOM   3081  O   MET A 404     -12.305  -2.404   3.016  1.00 90.50           O  
ATOM   3082  CG  MET A 404     -15.000  -0.412   3.221  1.00 90.50           C  
ATOM   3083  SD  MET A 404     -15.965   1.114   3.381  1.00 90.50           S  
ATOM   3084  CE  MET A 404     -15.037   1.943   4.700  1.00 90.50           C  
ATOM   3085  N   ASN A 405     -12.225  -1.935   5.211  1.00 86.00           N  
ATOM   3086  CA  ASN A 405     -10.795  -1.619   5.207  1.00 86.00           C  
ATOM   3087  C   ASN A 405      -9.940  -2.852   4.924  1.00 86.00           C  
ATOM   3088  CB  ASN A 405     -10.388  -0.974   6.535  1.00 86.00           C  
ATOM   3089  O   ASN A 405      -9.034  -2.768   4.100  1.00 86.00           O  
ATOM   3090  CG  ASN A 405     -10.684   0.507   6.543  1.00 86.00           C  
ATOM   3091  ND2 ASN A 405     -11.602   0.949   7.364  1.00 86.00           N  
ATOM   3092  OD1 ASN A 405     -10.104   1.273   5.790  1.00 86.00           O  
ATOM   3093  N   PHE A 406     -10.263  -3.982   5.552  1.00 86.62           N  
ATOM   3094  CA  PHE A 406      -9.602  -5.261   5.328  1.00 86.62           C  
ATOM   3095  C   PHE A 406      -9.597  -5.641   3.838  1.00 86.62           C  
ATOM   3096  CB  PHE A 406     -10.307  -6.315   6.196  1.00 86.62           C  
ATOM   3097  O   PHE A 406      -8.534  -5.823   3.247  1.00 86.62           O  
ATOM   3098  CG  PHE A 406      -9.947  -7.727   5.810  1.00 86.62           C  
ATOM   3099  CD1 PHE A 406     -10.865  -8.536   5.119  1.00 86.62           C  
ATOM   3100  CD2 PHE A 406      -8.649  -8.189   6.050  1.00 86.62           C  
ATOM   3101  CE1 PHE A 406     -10.461  -9.777   4.604  1.00 86.62           C  
ATOM   3102  CE2 PHE A 406      -8.247  -9.433   5.558  1.00 86.62           C  
ATOM   3103  CZ  PHE A 406      -9.143 -10.213   4.802  1.00 86.62           C  
ATOM   3104  N   LEU A 407     -10.770  -5.669   3.196  1.00 91.12           N  
ATOM   3105  CA  LEU A 407     -10.895  -6.048   1.785  1.00 91.12           C  
ATOM   3106  C   LEU A 407     -10.278  -5.035   0.830  1.00 91.12           C  
ATOM   3107  CB  LEU A 407     -12.374  -6.221   1.437  1.00 91.12           C  
ATOM   3108  O   LEU A 407      -9.793  -5.411  -0.235  1.00 91.12           O  
ATOM   3109  CG  LEU A 407     -12.954  -7.485   2.065  1.00 91.12           C  
ATOM   3110  CD1 LEU A 407     -14.453  -7.455   1.918  1.00 91.12           C  
ATOM   3111  CD2 LEU A 407     -12.442  -8.770   1.414  1.00 91.12           C  
ATOM   3112  N   ARG A 408     -10.296  -3.751   1.191  1.00 90.75           N  
ATOM   3113  CA  ARG A 408      -9.607  -2.710   0.435  1.00 90.75           C  
ATOM   3114  C   ARG A 408      -8.095  -2.934   0.458  1.00 90.75           C  
ATOM   3115  CB  ARG A 408      -9.998  -1.349   1.013  1.00 90.75           C  
ATOM   3116  O   ARG A 408      -7.485  -2.984  -0.603  1.00 90.75           O  
ATOM   3117  CG  ARG A 408      -9.250  -0.224   0.299  1.00 90.75           C  
ATOM   3118  CD  ARG A 408      -9.386   1.109   1.013  1.00 90.75           C  
ATOM   3119  NE  ARG A 408      -8.770   1.106   2.353  1.00 90.75           N  
ATOM   3120  NH1 ARG A 408      -7.774   3.185   2.285  1.00 90.75           N  
ATOM   3121  NH2 ARG A 408      -7.529   1.898   4.081  1.00 90.75           N  
ATOM   3122  CZ  ARG A 408      -8.034   2.061   2.895  1.00 90.75           C  
ATOM   3123  N   THR A 409      -7.494  -3.060   1.642  1.00 86.31           N  
ATOM   3124  CA  THR A 409      -6.039  -3.212   1.784  1.00 86.31           C  
ATOM   3125  C   THR A 409      -5.561  -4.524   1.163  1.00 86.31           C  
ATOM   3126  CB  THR A 409      -5.618  -3.110   3.257  1.00 86.31           C  
ATOM   3127  O   THR A 409      -4.576  -4.528   0.429  1.00 86.31           O  
ATOM   3128  CG2 THR A 409      -4.102  -3.105   3.421  1.00 86.31           C  
ATOM   3129  OG1 THR A 409      -6.055  -1.886   3.809  1.00 86.31           O  
ATOM   3130  N   MET A 410      -6.318  -5.611   1.348  1.00 87.00           N  
ATOM   3131  CA  MET A 410      -6.056  -6.892   0.690  1.00 87.00           C  
ATOM   3132  C   MET A 410      -6.109  -6.773  -0.839  1.00 87.00           C  
ATOM   3133  CB  MET A 410      -7.073  -7.921   1.198  1.00 87.00           C  
ATOM   3134  O   MET A 410      -5.204  -7.242  -1.521  1.00 87.00           O  
ATOM   3135  CG  MET A 410      -6.768  -9.332   0.690  1.00 87.00           C  
ATOM   3136  SD  MET A 410      -8.009 -10.551   1.189  1.00 87.00           S  
ATOM   3137  CE  MET A 410      -9.331 -10.170   0.011  1.00 87.00           C  
ATOM   3138  N   ALA A 411      -7.127  -6.105  -1.395  1.00 93.12           N  
ATOM   3139  CA  ALA A 411      -7.203  -5.880  -2.837  1.00 93.12           C  
ATOM   3140  C   ALA A 411      -6.045  -5.017  -3.359  1.00 93.12           C  
ATOM   3141  CB  ALA A 411      -8.556  -5.257  -3.179  1.00 93.12           C  
ATOM   3142  O   ALA A 411      -5.582  -5.243  -4.472  1.00 93.12           O  
ATOM   3143  N   GLY A 412      -5.551  -4.070  -2.553  1.00 91.25           N  
ATOM   3144  CA  GLY A 412      -4.344  -3.299  -2.851  1.00 91.25           C  
ATOM   3145  C   GLY A 412      -3.108  -4.187  -3.000  1.00 91.25           C  
ATOM   3146  O   GLY A 412      -2.436  -4.117  -4.025  1.00 91.25           O  
ATOM   3147  N   ALA A 413      -2.849  -5.062  -2.023  1.00 87.44           N  
ATOM   3148  CA  ALA A 413      -1.719  -5.993  -2.067  1.00 87.44           C  
ATOM   3149  C   ALA A 413      -1.800  -6.953  -3.267  1.00 87.44           C  
ATOM   3150  CB  ALA A 413      -1.652  -6.750  -0.737  1.00 87.44           C  
ATOM   3151  O   ALA A 413      -0.845  -7.055  -4.031  1.00 87.44           O  
ATOM   3152  N   ILE A 414      -2.971  -7.560  -3.502  1.00 90.38           N  
ATOM   3153  CA  ILE A 414      -3.221  -8.423  -4.669  1.00 90.38           C  
ATOM   3154  C   ILE A 414      -3.007  -7.646  -5.977  1.00 90.38           C  
ATOM   3155  CB  ILE A 414      -4.651  -9.013  -4.592  1.00 90.38           C  
ATOM   3156  O   ILE A 414      -2.367  -8.142  -6.903  1.00 90.38           O  
ATOM   3157  CG1 ILE A 414      -4.784  -9.975  -3.387  1.00 90.38           C  
ATOM   3158  CG2 ILE A 414      -5.039  -9.733  -5.899  1.00 90.38           C  
ATOM   3159  CD1 ILE A 414      -6.224 -10.417  -3.089  1.00 90.38           C  
ATOM   3160  N   GLY A 415      -3.527  -6.417  -6.055  1.00 92.81           N  
ATOM   3161  CA  GLY A 415      -3.387  -5.549  -7.222  1.00 92.81           C  
ATOM   3162  C   GLY A 415      -1.933  -5.200  -7.536  1.00 92.81           C  
ATOM   3163  O   GLY A 415      -1.565  -5.180  -8.706  1.00 92.81           O  
ATOM   3164  N   ALA A 416      -1.099  -4.985  -6.515  1.00 89.38           N  
ATOM   3165  CA  ALA A 416       0.336  -4.758  -6.679  1.00 89.38           C  
ATOM   3166  C   ALA A 416       1.068  -5.997  -7.211  1.00 89.38           C  
ATOM   3167  CB  ALA A 416       0.921  -4.279  -5.348  1.00 89.38           C  
ATOM   3168  O   ALA A 416       1.771  -5.889  -8.216  1.00 89.38           O  
ATOM   3169  N   SER A 417       0.860  -7.172  -6.606  1.00 87.94           N  
ATOM   3170  CA  SER A 417       1.514  -8.413  -7.050  1.00 87.94           C  
ATOM   3171  C   SER A 417       1.124  -8.777  -8.490  1.00 87.94           C  
ATOM   3172  CB  SER A 417       1.167  -9.572  -6.106  1.00 87.94           C  
ATOM   3173  O   SER A 417       1.981  -9.131  -9.302  1.00 87.94           O  
ATOM   3174  OG  SER A 417       1.412  -9.228  -4.757  1.00 87.94           O  
ATOM   3175  N   ILE A 418      -0.159  -8.622  -8.848  1.00 89.00           N  
ATOM   3176  CA  ILE A 418      -0.638  -8.848 -10.221  1.00 89.00           C  
ATOM   3177  C   ILE A 418      -0.046  -7.815 -11.186  1.00 89.00           C  
ATOM   3178  CB  ILE A 418      -2.184  -8.871 -10.284  1.00 89.00           C  
ATOM   3179  O   ILE A 418       0.394  -8.204 -12.265  1.00 89.00           O  
ATOM   3180  CG1 ILE A 418      -2.725 -10.113  -9.538  1.00 89.00           C  
ATOM   3181  CG2 ILE A 418      -2.687  -8.878 -11.743  1.00 89.00           C  
ATOM   3182  CD1 ILE A 418      -4.253 -10.135  -9.395  1.00 89.00           C  
ATOM   3183  N   ALA A 419      -0.004  -6.526 -10.818  1.00 91.81           N  
ATOM   3184  CA  ALA A 419       0.549  -5.472 -11.675  1.00 91.81           C  
ATOM   3185  C   ALA A 419       1.978  -5.801 -12.108  1.00 91.81           C  
ATOM   3186  CB  ALA A 419       0.561  -4.123 -10.937  1.00 91.81           C  
ATOM   3187  O   ALA A 419       2.284  -5.768 -13.294  1.00 91.81           O  
ATOM   3188  N   VAL A 420       2.830  -6.141 -11.140  1.00 87.06           N  
ATOM   3189  CA  VAL A 420       4.253  -6.411 -11.370  1.00 87.06           C  
ATOM   3190  C   VAL A 420       4.444  -7.700 -12.155  1.00 87.06           C  
ATOM   3191  CB  VAL A 420       4.998  -6.466 -10.030  1.00 87.06           C  
ATOM   3192  O   VAL A 420       5.258  -7.738 -13.070  1.00 87.06           O  
ATOM   3193  CG1 VAL A 420       6.475  -6.838 -10.204  1.00 87.06           C  
ATOM   3194  CG2 VAL A 420       4.923  -5.099  -9.334  1.00 87.06           C  
ATOM   3195  N   THR A 421       3.654  -8.734 -11.859  1.00 87.75           N  
ATOM   3196  CA  THR A 421       3.745  -9.997 -12.598  1.00 87.75           C  
ATOM   3197  C   THR A 421       3.359  -9.822 -14.064  1.00 87.75           C  
ATOM   3198  CB  THR A 421       2.867 -11.083 -11.977  1.00 87.75           C  
ATOM   3199  O   THR A 421       4.105 -10.227 -14.951  1.00 87.75           O  
ATOM   3200  CG2 THR A 421       3.081 -12.404 -12.716  1.00 87.75           C  
ATOM   3201  OG1 THR A 421       3.189 -11.278 -10.619  1.00 87.75           O  
ATOM   3202  N   VAL A 422       2.224  -9.167 -14.332  1.00 91.38           N  
ATOM   3203  CA  VAL A 422       1.793  -8.881 -15.708  1.00 91.38           C  
ATOM   3204  C   VAL A 422       2.808  -7.979 -16.408  1.00 91.38           C  
ATOM   3205  CB  VAL A 422       0.387  -8.252 -15.728  1.00 91.38           C  
ATOM   3206  O   VAL A 422       3.087  -8.184 -17.587  1.00 91.38           O  
ATOM   3207  CG1 VAL A 422      -0.047  -7.838 -17.142  1.00 91.38           C  
ATOM   3208  CG2 VAL A 422      -0.669  -9.245 -15.220  1.00 91.38           C  
ATOM   3209  N   TRP A 423       3.385  -7.013 -15.687  1.00 91.75           N  
ATOM   3210  CA  TRP A 423       4.411  -6.126 -16.221  1.00 91.75           C  
ATOM   3211  C   TRP A 423       5.677  -6.886 -16.650  1.00 91.75           C  
ATOM   3212  CB  TRP A 423       4.739  -5.039 -15.190  1.00 91.75           C  
ATOM   3213  O   TRP A 423       6.185  -6.648 -17.746  1.00 91.75           O  
ATOM   3214  CG  TRP A 423       5.659  -3.958 -15.651  1.00 91.75           C  
ATOM   3215  CD1 TRP A 423       5.740  -3.471 -16.906  1.00 91.75           C  
ATOM   3216  CD2 TRP A 423       6.634  -3.208 -14.871  1.00 91.75           C  
ATOM   3217  CE2 TRP A 423       7.317  -2.311 -15.746  1.00 91.75           C  
ATOM   3218  CE3 TRP A 423       7.013  -3.205 -13.512  1.00 91.75           C  
ATOM   3219  NE1 TRP A 423       6.721  -2.507 -16.976  1.00 91.75           N  
ATOM   3220  CH2 TRP A 423       8.717  -1.510 -13.940  1.00 91.75           C  
ATOM   3221  CZ2 TRP A 423       8.356  -1.483 -15.297  1.00 91.75           C  
ATOM   3222  CZ3 TRP A 423       8.036  -2.358 -13.048  1.00 91.75           C  
ATOM   3223  N   ASP A 424       6.171  -7.829 -15.851  1.00 87.44           N  
ATOM   3224  CA  ASP A 424       7.356  -8.614 -16.214  1.00 87.44           C  
ATOM   3225  C   ASP A 424       7.067  -9.618 -17.346  1.00 87.44           C  
ATOM   3226  CB  ASP A 424       7.920  -9.311 -14.970  1.00 87.44           C  
ATOM   3227  O   ASP A 424       7.791  -9.674 -18.345  1.00 87.44           O  
ATOM   3228  CG  ASP A 424       9.314  -9.864 -15.275  1.00 87.44           C  
ATOM   3229  OD1 ASP A 424      10.280  -9.075 -15.224  1.00 87.44           O  
ATOM   3230  OD2 ASP A 424       9.425 -11.060 -15.630  1.00 87.44           O  
ATOM   3231  N   ASP A 425       5.957 -10.360 -17.254  1.00 88.50           N  
ATOM   3232  CA  ASP A 425       5.588 -11.374 -18.249  1.00 88.50           C  
ATOM   3233  C   ASP A 425       5.334 -10.757 -19.629  1.00 88.50           C  
ATOM   3234  CB  ASP A 425       4.353 -12.169 -17.776  1.00 88.50           C  
ATOM   3235  O   ASP A 425       5.874 -11.219 -20.640  1.00 88.50           O  
ATOM   3236  CG  ASP A 425       4.683 -13.232 -16.720  1.00 88.50           C  
ATOM   3237  OD1 ASP A 425       5.834 -13.723 -16.725  1.00 88.50           O  
ATOM   3238  OD2 ASP A 425       3.785 -13.601 -15.927  1.00 88.50           O  
ATOM   3239  N   HIS A 426       4.562  -9.670 -19.689  1.00 93.00           N  
ATOM   3240  CA  HIS A 426       4.282  -9.006 -20.957  1.00 93.00           C  
ATOM   3241  C   HIS A 426       5.523  -8.286 -21.515  1.00 93.00           C  
ATOM   3242  CB  HIS A 426       3.044  -8.111 -20.805  1.00 93.00           C  
ATOM   3243  O   HIS A 426       5.644  -8.159 -22.733  1.00 93.00           O  
ATOM   3244  CG  HIS A 426       2.612  -7.430 -22.079  1.00 93.00           C  
ATOM   3245  CD2 HIS A 426       1.494  -7.708 -22.816  1.00 93.00           C  
ATOM   3246  ND1 HIS A 426       3.274  -6.414 -22.726  1.00 93.00           N  
ATOM   3247  CE1 HIS A 426       2.578  -6.090 -23.826  1.00 93.00           C  
ATOM   3248  NE2 HIS A 426       1.474  -6.845 -23.919  1.00 93.00           N  
ATOM   3249  N   ALA A 427       6.498  -7.880 -20.689  1.00 91.44           N  
ATOM   3250  CA  ALA A 427       7.752  -7.314 -21.195  1.00 91.44           C  
ATOM   3251  C   ALA A 427       8.552  -8.349 -22.004  1.00 91.44           C  
ATOM   3252  CB  ALA A 427       8.571  -6.740 -20.033  1.00 91.44           C  
ATOM   3253  O   ALA A 427       9.076  -8.023 -23.071  1.00 91.44           O  
ATOM   3254  N   LYS A 428       8.584  -9.615 -21.563  1.00 90.69           N  
ATOM   3255  CA  LYS A 428       9.236 -10.716 -22.301  1.00 90.69           C  
ATOM   3256  C   LYS A 428       8.558 -10.976 -23.647  1.00 90.69           C  
ATOM   3257  CB  LYS A 428       9.231 -11.998 -21.451  1.00 90.69           C  
ATOM   3258  O   LYS A 428       9.244 -11.134 -24.659  1.00 90.69           O  
ATOM   3259  CG  LYS A 428      10.080 -11.868 -20.178  1.00 90.69           C  
ATOM   3260  CD  LYS A 428       9.835 -13.045 -19.225  1.00 90.69           C  
ATOM   3261  CE  LYS A 428      10.527 -12.749 -17.890  1.00 90.69           C  
ATOM   3262  NZ  LYS A 428       9.889 -13.450 -16.752  1.00 90.69           N  
ATOM   3263  N   VAL A 429       7.223 -10.984 -23.664  1.00 92.38           N  
ATOM   3264  CA  VAL A 429       6.427 -11.158 -24.891  1.00 92.38           C  
ATOM   3265  C   VAL A 429       6.666  -9.998 -25.856  1.00 92.38           C  
ATOM   3266  CB  VAL A 429       4.928 -11.318 -24.568  1.00 92.38           C  
ATOM   3267  O   VAL A 429       7.073 -10.232 -26.994  1.00 92.38           O  
ATOM   3268  CG1 VAL A 429       4.080 -11.439 -25.840  1.00 92.38           C  
ATOM   3269  CG2 VAL A 429       4.686 -12.581 -23.729  1.00 92.38           C  
ATOM   3270  N   ALA A 430       6.524  -8.755 -25.385  1.00 92.31           N  
ATOM   3271  CA  ALA A 430       6.734  -7.554 -26.191  1.00 92.31           C  
ATOM   3272  C   ALA A 430       8.149  -7.506 -26.786  1.00 92.31           C  
ATOM   3273  CB  ALA A 430       6.453  -6.324 -25.318  1.00 92.31           C  
ATOM   3274  O   ALA A 430       8.317  -7.212 -27.968  1.00 92.31           O  
ATOM   3275  N   ARG A 431       9.173  -7.874 -26.004  1.00 93.44           N  
ATOM   3276  CA  ARG A 431      10.555  -7.969 -26.489  1.00 93.44           C  
ATOM   3277  C   ARG A 431      10.689  -8.995 -27.612  1.00 93.44           C  
ATOM   3278  CB  ARG A 431      11.475  -8.320 -25.313  1.00 93.44           C  
ATOM   3279  O   ARG A 431      11.317  -8.705 -28.627  1.00 93.44           O  
ATOM   3280  CG  ARG A 431      12.949  -8.234 -25.712  1.00 93.44           C  
ATOM   3281  CD  ARG A 431      13.833  -8.838 -24.626  1.00 93.44           C  
ATOM   3282  NE  ARG A 431      15.248  -8.617 -24.939  1.00 93.44           N  
ATOM   3283  NH1 ARG A 431      15.588 -10.318 -26.422  1.00 93.44           N  
ATOM   3284  NH2 ARG A 431      17.244  -8.875 -25.982  1.00 93.44           N  
ATOM   3285  CZ  ARG A 431      16.021  -9.269 -25.776  1.00 93.44           C  
ATOM   3286  N   SER A 432      10.122 -10.190 -27.440  1.00 92.31           N  
ATOM   3287  CA  SER A 432      10.174 -11.249 -28.456  1.00 92.31           C  
ATOM   3288  C   SER A 432       9.515 -10.806 -29.765  1.00 92.31           C  
ATOM   3289  CB  SER A 432       9.497 -12.517 -27.927  1.00 92.31           C  
ATOM   3290  O   SER A 432      10.078 -11.006 -30.842  1.00 92.31           O  
ATOM   3291  OG  SER A 432       9.687 -13.582 -28.838  1.00 92.31           O  
ATOM   3292  N   GLU A 433       8.351 -10.160 -29.676  1.00 90.81           N  
ATOM   3293  CA  GLU A 433       7.640  -9.613 -30.833  1.00 90.81           C  
ATOM   3294  C   GLU A 433       8.432  -8.486 -31.511  1.00 90.81           C  
ATOM   3295  CB  GLU A 433       6.257  -9.108 -30.405  1.00 90.81           C  
ATOM   3296  O   GLU A 433       8.566  -8.487 -32.736  1.00 90.81           O  
ATOM   3297  CG  GLU A 433       5.301 -10.258 -30.049  1.00 90.81           C  
ATOM   3298  CD  GLU A 433       3.906  -9.773 -29.623  1.00 90.81           C  
ATOM   3299  OE1 GLU A 433       3.046 -10.654 -29.401  1.00 90.81           O  
ATOM   3300  OE2 GLU A 433       3.696  -8.541 -29.539  1.00 90.81           O  
ATOM   3301  N   MET A 434       9.029  -7.566 -30.747  1.00 88.94           N  
ATOM   3302  CA  MET A 434       9.875  -6.502 -31.297  1.00 88.94           C  
ATOM   3303  C   MET A 434      11.085  -7.065 -32.039  1.00 88.94           C  
ATOM   3304  CB  MET A 434      10.368  -5.566 -30.190  1.00 88.94           C  
ATOM   3305  O   MET A 434      11.309  -6.706 -33.193  1.00 88.94           O  
ATOM   3306  CG  MET A 434       9.291  -4.604 -29.709  1.00 88.94           C  
ATOM   3307  SD  MET A 434       9.916  -3.521 -28.405  1.00 88.94           S  
ATOM   3308  CE  MET A 434       8.372  -2.681 -28.038  1.00 88.94           C  
ATOM   3309  N   VAL A 435      11.844  -7.973 -31.411  1.00 88.94           N  
ATOM   3310  CA  VAL A 435      13.035  -8.595 -32.022  1.00 88.94           C  
ATOM   3311  C   VAL A 435      12.677  -9.305 -33.324  1.00 88.94           C  
ATOM   3312  CB  VAL A 435      13.749  -9.539 -31.038  1.00 88.94           C  
ATOM   3313  O   VAL A 435      13.428  -9.202 -34.290  1.00 88.94           O  
ATOM   3314  CG1 VAL A 435      14.900 -10.312 -31.698  1.00 88.94           C  
ATOM   3315  CG2 VAL A 435      14.374  -8.742 -29.885  1.00 88.94           C  
ATOM   3316  N   SER A 436      11.519  -9.967 -33.385  1.00 86.88           N  
ATOM   3317  CA  SER A 436      11.076 -10.656 -34.602  1.00 86.88           C  
ATOM   3318  C   SER A 436      10.783  -9.719 -35.784  1.00 86.88           C  
ATOM   3319  CB  SER A 436       9.870 -11.545 -34.288  1.00 86.88           C  
ATOM   3320  O   SER A 436      10.891 -10.144 -36.932  1.00 86.88           O  
ATOM   3321  OG  SER A 436       8.673 -10.819 -34.087  1.00 86.88           O  
ATOM   3322  N   ASN A 437      10.466  -8.448 -35.514  1.00 84.56           N  
ATOM   3323  CA  ASN A 437      10.091  -7.446 -36.517  1.00 84.56           C  
ATOM   3324  C   ASN A 437      11.177  -6.377 -36.754  1.00 84.56           C  
ATOM   3325  CB  ASN A 437       8.749  -6.829 -36.091  1.00 84.56           C  
ATOM   3326  O   ASN A 437      10.967  -5.430 -37.512  1.00 84.56           O  
ATOM   3327  CG  ASN A 437       7.612  -7.832 -36.141  1.00 84.56           C  
ATOM   3328  ND2 ASN A 437       6.912  -8.039 -35.053  1.00 84.56           N  
ATOM   3329  OD1 ASN A 437       7.330  -8.442 -37.158  1.00 84.56           O  
ATOM   3330  N   LEU A 438      12.335  -6.494 -36.100  1.00 84.25           N  
ATOM   3331  CA  LEU A 438      13.406  -5.502 -36.152  1.00 84.25           C  
ATOM   3332  C   LEU A 438      14.291  -5.671 -37.393  1.00 84.25           C  
ATOM   3333  CB  LEU A 438      14.208  -5.567 -34.839  1.00 84.25           C  
ATOM   3334  O   LEU A 438      14.934  -6.699 -37.595  1.00 84.25           O  
ATOM   3335  CG  LEU A 438      13.762  -4.479 -33.851  1.00 84.25           C  
ATOM   3336  CD1 LEU A 438      14.003  -4.901 -32.415  1.00 84.25           C  
ATOM   3337  CD2 LEU A 438      14.554  -3.185 -34.063  1.00 84.25           C  
ATOM   3338  N   HIS A 439      14.405  -4.606 -38.186  1.00 83.56           N  
ATOM   3339  CA  HIS A 439      15.360  -4.509 -39.290  1.00 83.56           C  
ATOM   3340  C   HIS A 439      16.597  -3.721 -38.842  1.00 83.56           C  
ATOM   3341  CB  HIS A 439      14.668  -3.900 -40.515  1.00 83.56           C  
ATOM   3342  O   HIS A 439      16.659  -2.501 -38.966  1.00 83.56           O  
ATOM   3343  CG  HIS A 439      13.538  -4.750 -41.039  1.00 83.56           C  
ATOM   3344  CD2 HIS A 439      12.218  -4.394 -41.124  1.00 83.56           C  
ATOM   3345  ND1 HIS A 439      13.638  -6.042 -41.505  1.00 83.56           N  
ATOM   3346  CE1 HIS A 439      12.410  -6.450 -41.864  1.00 83.56           C  
ATOM   3347  NE2 HIS A 439      11.516  -5.472 -41.670  1.00 83.56           N  
ATOM   3348  N   THR A 440      17.592  -4.413 -38.284  1.00 81.50           N  
ATOM   3349  CA  THR A 440      18.746  -3.768 -37.628  1.00 81.50           C  
ATOM   3350  C   THR A 440      19.921  -3.464 -38.555  1.00 81.50           C  
ATOM   3351  CB  THR A 440      19.255  -4.618 -36.459  1.00 81.50           C  
ATOM   3352  O   THR A 440      20.850  -2.780 -38.135  1.00 81.50           O  
ATOM   3353  CG2 THR A 440      18.191  -4.824 -35.385  1.00 81.50           C  
ATOM   3354  OG1 THR A 440      19.642  -5.888 -36.927  1.00 81.50           O  
ATOM   3355  N   THR A 441      19.916  -3.958 -39.795  1.00 82.88           N  
ATOM   3356  CA  THR A 441      21.091  -3.948 -40.685  1.00 82.88           C  
ATOM   3357  C   THR A 441      21.628  -2.543 -40.959  1.00 82.88           C  
ATOM   3358  CB  THR A 441      20.741  -4.626 -42.019  1.00 82.88           C  
ATOM   3359  O   THR A 441      22.835  -2.324 -40.911  1.00 82.88           O  
ATOM   3360  CG2 THR A 441      21.962  -4.896 -42.895  1.00 82.88           C  
ATOM   3361  OG1 THR A 441      20.115  -5.866 -41.776  1.00 82.88           O  
ATOM   3362  N   GLU A 442      20.749  -1.574 -41.214  1.00 82.62           N  
ATOM   3363  CA  GLU A 442      21.151  -0.194 -41.504  1.00 82.62           C  
ATOM   3364  C   GLU A 442      21.747   0.492 -40.266  1.00 82.62           C  
ATOM   3365  CB  GLU A 442      19.938   0.547 -42.078  1.00 82.62           C  
ATOM   3366  O   GLU A 442      22.859   1.011 -40.322  1.00 82.62           O  
ATOM   3367  CG  GLU A 442      20.305   1.915 -42.669  1.00 82.62           C  
ATOM   3368  CD  GLU A 442      19.151   2.548 -43.467  1.00 82.62           C  
ATOM   3369  OE1 GLU A 442      19.404   3.603 -44.088  1.00 82.62           O  
ATOM   3370  OE2 GLU A 442      18.043   1.964 -43.479  1.00 82.62           O  
ATOM   3371  N   VAL A 443      21.071   0.379 -39.117  1.00 83.06           N  
ATOM   3372  CA  VAL A 443      21.530   0.926 -37.828  1.00 83.06           C  
ATOM   3373  C   VAL A 443      22.859   0.301 -37.394  1.00 83.06           C  
ATOM   3374  CB  VAL A 443      20.452   0.712 -36.745  1.00 83.06           C  
ATOM   3375  O   VAL A 443      23.758   1.008 -36.939  1.00 83.06           O  
ATOM   3376  CG1 VAL A 443      20.898   1.216 -35.367  1.00 83.06           C  
ATOM   3377  CG2 VAL A 443      19.152   1.440 -37.113  1.00 83.06           C  
ATOM   3378  N   GLN A 444      23.016  -1.014 -37.572  1.00 87.38           N  
ATOM   3379  CA  GLN A 444      24.268  -1.716 -37.289  1.00 87.38           C  
ATOM   3380  C   GLN A 444      25.412  -1.178 -38.151  1.00 87.38           C  
ATOM   3381  CB  GLN A 444      24.102  -3.226 -37.518  1.00 87.38           C  
ATOM   3382  O   GLN A 444      26.476  -0.861 -37.623  1.00 87.38           O  
ATOM   3383  CG  GLN A 444      23.325  -3.914 -36.387  1.00 87.38           C  
ATOM   3384  CD  GLN A 444      23.049  -5.389 -36.661  1.00 87.38           C  
ATOM   3385  NE2 GLN A 444      22.466  -6.102 -35.721  1.00 87.38           N  
ATOM   3386  OE1 GLN A 444      23.326  -5.943 -37.709  1.00 87.38           O  
ATOM   3387  N   ASN A 445      25.185  -1.014 -39.457  1.00 87.81           N  
ATOM   3388  CA  ASN A 445      26.190  -0.477 -40.372  1.00 87.81           C  
ATOM   3389  C   ASN A 445      26.592   0.957 -40.001  1.00 87.81           C  
ATOM   3390  CB  ASN A 445      25.653  -0.556 -41.810  1.00 87.81           C  
ATOM   3391  O   ASN A 445      27.782   1.269 -39.992  1.00 87.81           O  
ATOM   3392  CG  ASN A 445      25.602  -1.973 -42.353  1.00 87.81           C  
ATOM   3393  ND2 ASN A 445      24.817  -2.204 -43.378  1.00 87.81           N  
ATOM   3394  OD1 ASN A 445      26.295  -2.876 -41.915  1.00 87.81           O  
ATOM   3395  N   THR A 446      25.633   1.815 -39.641  1.00 88.75           N  
ATOM   3396  CA  THR A 446      25.916   3.184 -39.187  1.00 88.75           C  
ATOM   3397  C   THR A 446      26.734   3.203 -37.895  1.00 88.75           C  
ATOM   3398  CB  THR A 446      24.609   3.964 -38.983  1.00 88.75           C  
ATOM   3399  O   THR A 446      27.687   3.973 -37.785  1.00 88.75           O  
ATOM   3400  CG2 THR A 446      24.838   5.429 -38.615  1.00 88.75           C  
ATOM   3401  OG1 THR A 446      23.852   3.965 -40.166  1.00 88.75           O  
ATOM   3402  N   LEU A 447      26.410   2.366 -36.907  1.00 88.50           N  
ATOM   3403  CA  LEU A 447      27.145   2.324 -35.637  1.00 88.50           C  
ATOM   3404  C   LEU A 447      28.570   1.781 -35.816  1.00 88.50           C  
ATOM   3405  CB  LEU A 447      26.334   1.517 -34.609  1.00 88.50           C  
ATOM   3406  O   LEU A 447      29.518   2.371 -35.297  1.00 88.50           O  
ATOM   3407  CG  LEU A 447      25.092   2.268 -34.086  1.00 88.50           C  
ATOM   3408  CD1 LEU A 447      24.206   1.341 -33.256  1.00 88.50           C  
ATOM   3409  CD2 LEU A 447      25.473   3.455 -33.196  1.00 88.50           C  
ATOM   3410  N   LEU A 448      28.748   0.739 -36.629  1.00 90.56           N  
ATOM   3411  CA  LEU A 448      30.071   0.219 -36.984  1.00 90.56           C  
ATOM   3412  C   LEU A 448      30.927   1.274 -37.705  1.00 90.56           C  
ATOM   3413  CB  LEU A 448      29.897  -1.030 -37.863  1.00 90.56           C  
ATOM   3414  O   LEU A 448      32.104   1.437 -37.389  1.00 90.56           O  
ATOM   3415  CG  LEU A 448      29.348  -2.267 -37.128  1.00 90.56           C  
ATOM   3416  CD1 LEU A 448      29.025  -3.360 -38.149  1.00 90.56           C  
ATOM   3417  CD2 LEU A 448      30.349  -2.835 -36.123  1.00 90.56           C  
ATOM   3418  N   GLN A 449      30.337   2.037 -38.633  1.00 92.06           N  
ATOM   3419  CA  GLN A 449      31.027   3.133 -39.330  1.00 92.06           C  
ATOM   3420  C   GLN A 449      31.445   4.271 -38.388  1.00 92.06           C  
ATOM   3421  CB  GLN A 449      30.126   3.692 -40.439  1.00 92.06           C  
ATOM   3422  O   GLN A 449      32.474   4.902 -38.617  1.00 92.06           O  
ATOM   3423  CG  GLN A 449      30.080   2.775 -41.669  1.00 92.06           C  
ATOM   3424  CD  GLN A 449      29.076   3.250 -42.715  1.00 92.06           C  
ATOM   3425  NE2 GLN A 449      28.842   2.475 -43.750  1.00 92.06           N  
ATOM   3426  OE1 GLN A 449      28.493   4.320 -42.652  1.00 92.06           O  
ATOM   3427  N   ASN A 450      30.694   4.502 -37.309  1.00 91.06           N  
ATOM   3428  CA  ASN A 450      31.032   5.474 -36.268  1.00 91.06           C  
ATOM   3429  C   ASN A 450      32.042   4.941 -35.229  1.00 91.06           C  
ATOM   3430  CB  ASN A 450      29.734   6.002 -35.636  1.00 91.06           C  
ATOM   3431  O   ASN A 450      32.293   5.601 -34.223  1.00 91.06           O  
ATOM   3432  CG  ASN A 450      29.001   6.957 -36.559  1.00 91.06           C  
ATOM   3433  ND2 ASN A 450      27.791   6.649 -36.950  1.00 91.06           N  
ATOM   3434  OD1 ASN A 450      29.501   7.996 -36.949  1.00 91.06           O  
ATOM   3435  N   GLY A 451      32.641   3.767 -35.464  1.00 90.00           N  
ATOM   3436  CA  GLY A 451      33.727   3.223 -34.647  1.00 90.00           C  
ATOM   3437  C   GLY A 451      33.286   2.370 -33.455  1.00 90.00           C  
ATOM   3438  O   GLY A 451      34.132   1.994 -32.643  1.00 90.00           O  
ATOM   3439  N   PHE A 452      31.996   2.034 -33.335  1.00 90.94           N  
ATOM   3440  CA  PHE A 452      31.531   1.070 -32.335  1.00 90.94           C  
ATOM   3441  C   PHE A 452      31.915  -0.358 -32.740  1.00 90.94           C  
ATOM   3442  CB  PHE A 452      30.018   1.197 -32.107  1.00 90.94           C  
ATOM   3443  O   PHE A 452      31.941  -0.703 -33.920  1.00 90.94           O  
ATOM   3444  CG  PHE A 452      29.605   2.481 -31.411  1.00 90.94           C  
ATOM   3445  CD1 PHE A 452      29.508   2.518 -30.007  1.00 90.94           C  
ATOM   3446  CD2 PHE A 452      29.336   3.646 -32.155  1.00 90.94           C  
ATOM   3447  CE1 PHE A 452      29.139   3.708 -29.354  1.00 90.94           C  
ATOM   3448  CE2 PHE A 452      28.966   4.835 -31.504  1.00 90.94           C  
ATOM   3449  CZ  PHE A 452      28.867   4.866 -30.103  1.00 90.94           C  
ATOM   3450  N   THR A 453      32.186  -1.222 -31.757  1.00 91.94           N  
ATOM   3451  CA  THR A 453      32.383  -2.656 -32.016  1.00 91.94           C  
ATOM   3452  C   THR A 453      31.043  -3.342 -32.304  1.00 91.94           C  
ATOM   3453  CB  THR A 453      33.130  -3.368 -30.873  1.00 91.94           C  
ATOM   3454  O   THR A 453      29.980  -2.841 -31.922  1.00 91.94           O  
ATOM   3455  CG2 THR A 453      34.471  -2.715 -30.528  1.00 91.94           C  
ATOM   3456  OG1 THR A 453      32.364  -3.406 -29.689  1.00 91.94           O  
ATOM   3457  N   ALA A 454      31.075  -4.511 -32.952  1.00 87.31           N  
ATOM   3458  CA  ALA A 454      29.870  -5.300 -33.224  1.00 87.31           C  
ATOM   3459  C   ALA A 454      29.110  -5.663 -31.934  1.00 87.31           C  
ATOM   3460  CB  ALA A 454      30.280  -6.546 -34.018  1.00 87.31           C  
ATOM   3461  O   ALA A 454      27.897  -5.472 -31.862  1.00 87.31           O  
ATOM   3462  N   ASP A 455      29.829  -6.077 -30.887  1.00 88.00           N  
ATOM   3463  CA  ASP A 455      29.230  -6.427 -29.593  1.00 88.00           C  
ATOM   3464  C   ASP A 455      28.586  -5.212 -28.912  1.00 88.00           C  
ATOM   3465  CB  ASP A 455      30.297  -7.035 -28.671  1.00 88.00           C  
ATOM   3466  O   ASP A 455      27.463  -5.297 -28.416  1.00 88.00           O  
ATOM   3467  CG  ASP A 455      30.897  -8.339 -29.206  1.00 88.00           C  
ATOM   3468  OD1 ASP A 455      30.206  -9.033 -29.981  1.00 88.00           O  
ATOM   3469  OD2 ASP A 455      32.076  -8.587 -28.874  1.00 88.00           O  
ATOM   3470  N   SER A 456      29.252  -4.050 -28.947  1.00 88.69           N  
ATOM   3471  CA  SER A 456      28.702  -2.812 -28.372  1.00 88.69           C  
ATOM   3472  C   SER A 456      27.443  -2.364 -29.118  1.00 88.69           C  
ATOM   3473  CB  SER A 456      29.717  -1.665 -28.407  1.00 88.69           C  
ATOM   3474  O   SER A 456      26.474  -1.928 -28.504  1.00 88.69           O  
ATOM   3475  OG  SER A 456      30.931  -2.016 -27.778  1.00 88.69           O  
ATOM   3476  N   THR A 457      27.439  -2.514 -30.444  1.00 87.88           N  
ATOM   3477  CA  THR A 457      26.303  -2.190 -31.317  1.00 87.88           C  
ATOM   3478  C   THR A 457      25.083  -3.047 -30.980  1.00 87.88           C  
ATOM   3479  CB  THR A 457      26.713  -2.397 -32.783  1.00 87.88           C  
ATOM   3480  O   THR A 457      23.984  -2.520 -30.809  1.00 87.88           O  
ATOM   3481  CG2 THR A 457      25.591  -2.126 -33.774  1.00 87.88           C  
ATOM   3482  OG1 THR A 457      27.775  -1.530 -33.110  1.00 87.88           O  
ATOM   3483  N   LEU A 458      25.269  -4.363 -30.829  1.00 87.06           N  
ATOM   3484  CA  LEU A 458      24.199  -5.275 -30.419  1.00 87.06           C  
ATOM   3485  C   LEU A 458      23.699  -4.976 -29.002  1.00 87.06           C  
ATOM   3486  CB  LEU A 458      24.695  -6.727 -30.526  1.00 87.06           C  
ATOM   3487  O   LEU A 458      22.493  -5.017 -28.772  1.00 87.06           O  
ATOM   3488  CG  LEU A 458      24.890  -7.232 -31.966  1.00 87.06           C  
ATOM   3489  CD1 LEU A 458      25.490  -8.637 -31.937  1.00 87.06           C  
ATOM   3490  CD2 LEU A 458      23.569  -7.297 -32.740  1.00 87.06           C  
ATOM   3491  N   GLY A 459      24.596  -4.618 -28.078  1.00 88.31           N  
ATOM   3492  CA  GLY A 459      24.228  -4.197 -26.726  1.00 88.31           C  
ATOM   3493  C   GLY A 459      23.354  -2.939 -26.708  1.00 88.31           C  
ATOM   3494  O   GLY A 459      22.329  -2.917 -26.031  1.00 88.31           O  
ATOM   3495  N   ILE A 460      23.705  -1.916 -27.497  1.00 88.50           N  
ATOM   3496  CA  ILE A 460      22.903  -0.686 -27.635  1.00 88.50           C  
ATOM   3497  C   ILE A 460      21.506  -1.012 -28.172  1.00 88.50           C  
ATOM   3498  CB  ILE A 460      23.624   0.345 -28.537  1.00 88.50           C  
ATOM   3499  O   ILE A 460      20.513  -0.563 -27.603  1.00 88.50           O  
ATOM   3500  CG1 ILE A 460      24.890   0.888 -27.837  1.00 88.50           C  
ATOM   3501  CG2 ILE A 460      22.697   1.525 -28.899  1.00 88.50           C  
ATOM   3502  CD1 ILE A 460      25.867   1.588 -28.793  1.00 88.50           C  
ATOM   3503  N   ILE A 461      21.425  -1.816 -29.239  1.00 88.62           N  
ATOM   3504  CA  ILE A 461      20.141  -2.215 -29.824  1.00 88.62           C  
ATOM   3505  C   ILE A 461      19.320  -3.010 -28.805  1.00 88.62           C  
ATOM   3506  CB  ILE A 461      20.346  -2.979 -31.152  1.00 88.62           C  
ATOM   3507  O   ILE A 461      18.156  -2.682 -28.607  1.00 88.62           O  
ATOM   3508  CG1 ILE A 461      20.954  -2.032 -32.215  1.00 88.62           C  
ATOM   3509  CG2 ILE A 461      19.013  -3.560 -31.668  1.00 88.62           C  
ATOM   3510  CD1 ILE A 461      21.434  -2.746 -33.484  1.00 88.62           C  
ATOM   3511  N   SER A 462      19.907  -3.994 -28.112  1.00 90.19           N  
ATOM   3512  CA  SER A 462      19.186  -4.764 -27.086  1.00 90.19           C  
ATOM   3513  C   SER A 462      18.616  -3.856 -26.003  1.00 90.19           C  
ATOM   3514  CB  SER A 462      20.069  -5.825 -26.425  1.00 90.19           C  
ATOM   3515  O   SER A 462      17.429  -3.951 -25.718  1.00 90.19           O  
ATOM   3516  OG  SER A 462      19.274  -6.662 -25.591  1.00 90.19           O  
ATOM   3517  N   ASN A 463      19.416  -2.930 -25.465  1.00 88.62           N  
ATOM   3518  CA  ASN A 463      18.965  -2.014 -24.417  1.00 88.62           C  
ATOM   3519  C   ASN A 463      17.795  -1.129 -24.873  1.00 88.62           C  
ATOM   3520  CB  ASN A 463      20.150  -1.140 -23.974  1.00 88.62           C  
ATOM   3521  O   ASN A 463      16.890  -0.861 -24.086  1.00 88.62           O  
ATOM   3522  CG  ASN A 463      21.175  -1.881 -23.135  1.00 88.62           C  
ATOM   3523  ND2 ASN A 463      22.398  -1.407 -23.105  1.00 88.62           N  
ATOM   3524  OD1 ASN A 463      20.908  -2.860 -22.465  1.00 88.62           O  
ATOM   3525  N   LEU A 464      17.789  -0.682 -26.135  1.00 88.56           N  
ATOM   3526  CA  LEU A 464      16.664   0.073 -26.696  1.00 88.56           C  
ATOM   3527  C   LEU A 464      15.399  -0.784 -26.777  1.00 88.56           C  
ATOM   3528  CB  LEU A 464      17.031   0.621 -28.086  1.00 88.56           C  
ATOM   3529  O   LEU A 464      14.335  -0.341 -26.354  1.00 88.56           O  
ATOM   3530  CG  LEU A 464      18.023   1.794 -28.064  1.00 88.56           C  
ATOM   3531  CD1 LEU A 464      18.473   2.105 -29.492  1.00 88.56           C  
ATOM   3532  CD2 LEU A 464      17.398   3.060 -27.470  1.00 88.56           C  
ATOM   3533  N   VAL A 465      15.520  -2.020 -27.264  1.00 91.25           N  
ATOM   3534  CA  VAL A 465      14.387  -2.953 -27.328  1.00 91.25           C  
ATOM   3535  C   VAL A 465      13.856  -3.265 -25.934  1.00 91.25           C  
ATOM   3536  CB  VAL A 465      14.770  -4.252 -28.051  1.00 91.25           C  
ATOM   3537  O   VAL A 465      12.647  -3.261 -25.734  1.00 91.25           O  
ATOM   3538  CG1 VAL A 465      13.575  -5.203 -28.158  1.00 91.25           C  
ATOM   3539  CG2 VAL A 465      15.203  -3.956 -29.486  1.00 91.25           C  
ATOM   3540  N   ASP A 466      14.738  -3.484 -24.961  1.00 90.50           N  
ATOM   3541  CA  ASP A 466      14.359  -3.738 -23.570  1.00 90.50           C  
ATOM   3542  C   ASP A 466      13.611  -2.532 -22.976  1.00 90.50           C  
ATOM   3543  CB  ASP A 466      15.618  -4.103 -22.754  1.00 90.50           C  
ATOM   3544  O   ASP A 466      12.555  -2.692 -22.355  1.00 90.50           O  
ATOM   3545  CG  ASP A 466      16.238  -5.446 -23.177  1.00 90.50           C  
ATOM   3546  OD1 ASP A 466      15.464  -6.359 -23.536  1.00 90.50           O  
ATOM   3547  OD2 ASP A 466      17.481  -5.600 -23.173  1.00 90.50           O  
ATOM   3548  N   LYS A 467      14.096  -1.308 -23.232  1.00 89.25           N  
ATOM   3549  CA  LYS A 467      13.454  -0.066 -22.774  1.00 89.25           C  
ATOM   3550  C   LYS A 467      12.036   0.090 -23.341  1.00 89.25           C  
ATOM   3551  CB  LYS A 467      14.344   1.136 -23.141  1.00 89.25           C  
ATOM   3552  O   LYS A 467      11.113   0.421 -22.588  1.00 89.25           O  
ATOM   3553  CG  LYS A 467      13.959   2.405 -22.363  1.00 89.25           C  
ATOM   3554  CD  LYS A 467      14.657   3.651 -22.932  1.00 89.25           C  
ATOM   3555  CE  LYS A 467      14.276   4.893 -22.113  1.00 89.25           C  
ATOM   3556  NZ  LYS A 467      14.609   6.166 -22.803  1.00 89.25           N  
ATOM   3557  N   GLU A 468      11.857  -0.168 -24.636  1.00 90.50           N  
ATOM   3558  CA  GLU A 468      10.556  -0.080 -25.308  1.00 90.50           C  
ATOM   3559  C   GLU A 468       9.611  -1.214 -24.896  1.00 90.50           C  
ATOM   3560  CB  GLU A 468      10.737  -0.070 -26.837  1.00 90.50           C  
ATOM   3561  O   GLU A 468       8.444  -0.965 -24.595  1.00 90.50           O  
ATOM   3562  CG  GLU A 468      11.385   1.208 -27.385  1.00 90.50           C  
ATOM   3563  CD  GLU A 468      10.656   2.478 -26.935  1.00 90.50           C  
ATOM   3564  OE1 GLU A 468      11.365   3.444 -26.578  1.00 90.50           O  
ATOM   3565  OE2 GLU A 468       9.407   2.470 -26.864  1.00 90.50           O  
ATOM   3566  N   ALA A 469      10.101  -2.451 -24.801  1.00 92.56           N  
ATOM   3567  CA  ALA A 469       9.296  -3.611 -24.426  1.00 92.56           C  
ATOM   3568  C   ALA A 469       8.704  -3.473 -23.016  1.00 92.56           C  
ATOM   3569  CB  ALA A 469      10.174  -4.860 -24.535  1.00 92.56           C  
ATOM   3570  O   ALA A 469       7.515  -3.721 -22.802  1.00 92.56           O  
ATOM   3571  N   ILE A 470       9.507  -3.014 -22.053  1.00 91.44           N  
ATOM   3572  CA  ILE A 470       9.045  -2.774 -20.682  1.00 91.44           C  
ATOM   3573  C   ILE A 470       8.054  -1.597 -20.625  1.00 91.44           C  
ATOM   3574  CB  ILE A 470      10.261  -2.535 -19.775  1.00 91.44           C  
ATOM   3575  O   ILE A 470       7.105  -1.632 -19.839  1.00 91.44           O  
ATOM   3576  CG1 ILE A 470      11.178  -3.771 -19.641  1.00 91.44           C  
ATOM   3577  CG2 ILE A 470       9.796  -2.115 -18.371  1.00 91.44           C  
ATOM   3578  CD1 ILE A 470      12.565  -3.458 -19.052  1.00 91.44           C  
ATOM   3579  N   THR A 471       8.226  -0.575 -21.470  1.00 92.62           N  
ATOM   3580  CA  THR A 471       7.280   0.553 -21.568  1.00 92.62           C  
ATOM   3581  C   THR A 471       5.949   0.115 -22.169  1.00 92.62           C  
ATOM   3582  CB  THR A 471       7.891   1.715 -22.360  1.00 92.62           C  
ATOM   3583  O   THR A 471       4.896   0.394 -21.600  1.00 92.62           O  
ATOM   3584  CG2 THR A 471       6.939   2.906 -22.483  1.00 92.62           C  
ATOM   3585  OG1 THR A 471       9.044   2.129 -21.659  1.00 92.62           O  
ATOM   3586  N   MET A 472       5.973  -0.666 -23.251  1.00 93.06           N  
ATOM   3587  CA  MET A 472       4.768  -1.284 -23.806  1.00 93.06           C  
ATOM   3588  C   MET A 472       4.066  -2.185 -22.790  1.00 93.06           C  
ATOM   3589  CB  MET A 472       5.115  -2.094 -25.060  1.00 93.06           C  
ATOM   3590  O   MET A 472       2.839  -2.195 -22.714  1.00 93.06           O  
ATOM   3591  CG  MET A 472       5.323  -1.166 -26.259  1.00 93.06           C  
ATOM   3592  SD  MET A 472       5.356  -1.971 -27.883  1.00 93.06           S  
ATOM   3593  CE  MET A 472       3.807  -2.903 -27.916  1.00 93.06           C  
ATOM   3594  N   SER A 473       4.834  -2.900 -21.971  1.00 93.75           N  
ATOM   3595  CA  SER A 473       4.284  -3.714 -20.896  1.00 93.75           C  
ATOM   3596  C   SER A 473       3.618  -2.886 -19.791  1.00 93.75           C  
ATOM   3597  CB  SER A 473       5.387  -4.603 -20.343  1.00 93.75           C  
ATOM   3598  O   SER A 473       2.500  -3.192 -19.377  1.00 93.75           O  
ATOM   3599  OG  SER A 473       4.742  -5.531 -19.527  1.00 93.75           O  
ATOM   3600  N   ALA A 474       4.236  -1.780 -19.362  1.00 93.25           N  
ATOM   3601  CA  ALA A 474       3.617  -0.852 -18.413  1.00 93.25           C  
ATOM   3602  C   ALA A 474       2.292  -0.299 -18.970  1.00 93.25           C  
ATOM   3603  CB  ALA A 474       4.608   0.277 -18.102  1.00 93.25           C  
ATOM   3604  O   ALA A 474       1.268  -0.294 -18.282  1.00 93.25           O  
ATOM   3605  N   ASN A 475       2.286   0.081 -20.251  1.00 94.12           N  
ATOM   3606  CA  ASN A 475       1.094   0.551 -20.953  1.00 94.12           C  
ATOM   3607  C   ASN A 475      -0.012  -0.515 -20.992  1.00 94.12           C  
ATOM   3608  CB  ASN A 475       1.497   1.002 -22.369  1.00 94.12           C  
ATOM   3609  O   ASN A 475      -1.185  -0.193 -20.786  1.00 94.12           O  
ATOM   3610  CG  ASN A 475       2.349   2.262 -22.384  1.00 94.12           C  
ATOM   3611  ND2 ASN A 475       2.852   2.650 -23.531  1.00 94.12           N  
ATOM   3612  OD1 ASN A 475       2.551   2.918 -21.378  1.00 94.12           O  
ATOM   3613  N   HIS A 476       0.353  -1.785 -21.195  1.00 95.12           N  
ATOM   3614  CA  HIS A 476      -0.579  -2.909 -21.156  1.00 95.12           C  
ATOM   3615  C   HIS A 476      -1.227  -3.072 -19.773  1.00 95.12           C  
ATOM   3616  CB  HIS A 476       0.144  -4.193 -21.585  1.00 95.12           C  
ATOM   3617  O   HIS A 476      -2.450  -3.194 -19.671  1.00 95.12           O  
ATOM   3618  CG  HIS A 476      -0.809  -5.345 -21.738  1.00 95.12           C  
ATOM   3619  CD2 HIS A 476      -1.076  -6.325 -20.820  1.00 95.12           C  
ATOM   3620  ND1 HIS A 476      -1.585  -5.596 -22.842  1.00 95.12           N  
ATOM   3621  CE1 HIS A 476      -2.304  -6.702 -22.599  1.00 95.12           C  
ATOM   3622  NE2 HIS A 476      -2.042  -7.176 -21.372  1.00 95.12           N  
ATOM   3623  N   VAL A 477      -0.442  -2.992 -18.694  1.00 95.44           N  
ATOM   3624  CA  VAL A 477      -0.972  -3.032 -17.319  1.00 95.44           C  
ATOM   3625  C   VAL A 477      -1.944  -1.876 -17.069  1.00 95.44           C  
ATOM   3626  CB  VAL A 477       0.170  -3.026 -16.286  1.00 95.44           C  
ATOM   3627  O   VAL A 477      -3.036  -2.086 -16.533  1.00 95.44           O  
ATOM   3628  CG1 VAL A 477      -0.362  -2.949 -14.848  1.00 95.44           C  
ATOM   3629  CG2 VAL A 477       0.992  -4.311 -16.394  1.00 95.44           C  
ATOM   3630  N   PHE A 478      -1.605  -0.660 -17.507  1.00 95.88           N  
ATOM   3631  CA  PHE A 478      -2.500   0.490 -17.376  1.00 95.88           C  
ATOM   3632  C   PHE A 478      -3.796   0.323 -18.178  1.00 95.88           C  
ATOM   3633  CB  PHE A 478      -1.767   1.781 -17.765  1.00 95.88           C  
ATOM   3634  O   PHE A 478      -4.865   0.686 -17.684  1.00 95.88           O  
ATOM   3635  CG  PHE A 478      -0.617   2.176 -16.855  1.00 95.88           C  
ATOM   3636  CD1 PHE A 478      -0.746   2.113 -15.450  1.00 95.88           C  
ATOM   3637  CD2 PHE A 478       0.591   2.627 -17.418  1.00 95.88           C  
ATOM   3638  CE1 PHE A 478       0.333   2.471 -14.622  1.00 95.88           C  
ATOM   3639  CE2 PHE A 478       1.665   2.989 -16.590  1.00 95.88           C  
ATOM   3640  CZ  PHE A 478       1.538   2.912 -15.194  1.00 95.88           C  
ATOM   3641  N   LEU A 479      -3.750  -0.283 -19.365  1.00 96.31           N  
ATOM   3642  CA  LEU A 479      -4.954  -0.597 -20.133  1.00 96.31           C  
ATOM   3643  C   LEU A 479      -5.887  -1.547 -19.364  1.00 96.31           C  
ATOM   3644  CB  LEU A 479      -4.538  -1.193 -21.487  1.00 96.31           C  
ATOM   3645  O   LEU A 479      -7.087  -1.283 -19.257  1.00 96.31           O  
ATOM   3646  CG  LEU A 479      -5.721  -1.492 -22.422  1.00 96.31           C  
ATOM   3647  CD1 LEU A 479      -6.459  -0.215 -22.832  1.00 96.31           C  
ATOM   3648  CD2 LEU A 479      -5.211  -2.193 -23.678  1.00 96.31           C  
ATOM   3649  N   LEU A 480      -5.341  -2.618 -18.780  1.00 96.56           N  
ATOM   3650  CA  LEU A 480      -6.113  -3.560 -17.966  1.00 96.56           C  
ATOM   3651  C   LEU A 480      -6.743  -2.865 -16.752  1.00 96.56           C  
ATOM   3652  CB  LEU A 480      -5.211  -4.724 -17.521  1.00 96.56           C  
ATOM   3653  O   LEU A 480      -7.933  -3.034 -16.481  1.00 96.56           O  
ATOM   3654  CG  LEU A 480      -4.718  -5.639 -18.657  1.00 96.56           C  
ATOM   3655  CD1 LEU A 480      -3.760  -6.673 -18.071  1.00 96.56           C  
ATOM   3656  CD2 LEU A 480      -5.868  -6.375 -19.350  1.00 96.56           C  
ATOM   3657  N   PHE A 481      -5.986  -2.021 -16.051  1.00 96.88           N  
ATOM   3658  CA  PHE A 481      -6.508  -1.258 -14.918  1.00 96.88           C  
ATOM   3659  C   PHE A 481      -7.550  -0.214 -15.314  1.00 96.88           C  
ATOM   3660  CB  PHE A 481      -5.341  -0.649 -14.136  1.00 96.88           C  
ATOM   3661  O   PHE A 481      -8.529  -0.043 -14.587  1.00 96.88           O  
ATOM   3662  CG  PHE A 481      -4.511  -1.627 -13.319  1.00 96.88           C  
ATOM   3663  CD1 PHE A 481      -5.005  -2.896 -12.939  1.00 96.88           C  
ATOM   3664  CD2 PHE A 481      -3.220  -1.244 -12.910  1.00 96.88           C  
ATOM   3665  CE1 PHE A 481      -4.229  -3.754 -12.151  1.00 96.88           C  
ATOM   3666  CE2 PHE A 481      -2.444  -2.104 -12.113  1.00 96.88           C  
ATOM   3667  CZ  PHE A 481      -2.957  -3.355 -11.729  1.00 96.88           C  
ATOM   3668  N   ALA A 482      -7.424   0.421 -16.480  1.00 97.31           N  
ATOM   3669  CA  ALA A 482      -8.460   1.303 -17.006  1.00 97.31           C  
ATOM   3670  C   ALA A 482      -9.793   0.556 -17.194  1.00 97.31           C  
ATOM   3671  CB  ALA A 482      -7.967   1.938 -18.309  1.00 97.31           C  
ATOM   3672  O   ALA A 482     -10.845   1.064 -16.798  1.00 97.31           O  
ATOM   3673  N   ILE A 483      -9.751  -0.679 -17.711  1.00 97.25           N  
ATOM   3674  CA  ILE A 483     -10.935  -1.542 -17.842  1.00 97.25           C  
ATOM   3675  C   ILE A 483     -11.521  -1.871 -16.463  1.00 97.25           C  
ATOM   3676  CB  ILE A 483     -10.598  -2.822 -18.645  1.00 97.25           C  
ATOM   3677  O   ILE A 483     -12.733  -1.753 -16.276  1.00 97.25           O  
ATOM   3678  CG1 ILE A 483     -10.205  -2.464 -20.097  1.00 97.25           C  
ATOM   3679  CG2 ILE A 483     -11.791  -3.800 -18.649  1.00 97.25           C  
ATOM   3680  CD1 ILE A 483      -9.527  -3.615 -20.852  1.00 97.25           C  
ATOM   3681  N   VAL A 484     -10.683  -2.224 -15.481  1.00 97.25           N  
ATOM   3682  CA  VAL A 484     -11.130  -2.506 -14.104  1.00 97.25           C  
ATOM   3683  C   VAL A 484     -11.818  -1.290 -13.479  1.00 97.25           C  
ATOM   3684  CB  VAL A 484      -9.962  -2.989 -13.218  1.00 97.25           C  
ATOM   3685  O   VAL A 484     -12.878  -1.438 -12.871  1.00 97.25           O  
ATOM   3686  CG1 VAL A 484     -10.377  -3.153 -11.748  1.00 97.25           C  
ATOM   3687  CG2 VAL A 484      -9.448  -4.354 -13.689  1.00 97.25           C  
ATOM   3688  N   PHE A 485     -11.275  -0.085 -13.662  1.00 97.69           N  
ATOM   3689  CA  PHE A 485     -11.885   1.150 -13.169  1.00 97.69           C  
ATOM   3690  C   PHE A 485     -13.251   1.426 -13.800  1.00 97.69           C  
ATOM   3691  CB  PHE A 485     -10.945   2.329 -13.438  1.00 97.69           C  
ATOM   3692  O   PHE A 485     -14.212   1.709 -13.082  1.00 97.69           O  
ATOM   3693  CG  PHE A 485      -9.809   2.481 -12.455  1.00 97.69           C  
ATOM   3694  CD1 PHE A 485     -10.084   2.607 -11.081  1.00 97.69           C  
ATOM   3695  CD2 PHE A 485      -8.480   2.541 -12.910  1.00 97.69           C  
ATOM   3696  CE1 PHE A 485      -9.035   2.778 -10.165  1.00 97.69           C  
ATOM   3697  CE2 PHE A 485      -7.430   2.702 -11.994  1.00 97.69           C  
ATOM   3698  CZ  PHE A 485      -7.711   2.831 -10.626  1.00 97.69           C  
ATOM   3699  N   VAL A 486     -13.363   1.302 -15.126  1.00 97.00           N  
ATOM   3700  CA  VAL A 486     -14.640   1.478 -15.834  1.00 97.00           C  
ATOM   3701  C   VAL A 486     -15.654   0.437 -15.364  1.00 97.00           C  
ATOM   3702  CB  VAL A 486     -14.437   1.420 -17.361  1.00 97.00           C  
ATOM   3703  O   VAL A 486     -16.783   0.790 -15.024  1.00 97.00           O  
ATOM   3704  CG1 VAL A 486     -15.769   1.411 -18.125  1.00 97.00           C  
ATOM   3705  CG2 VAL A 486     -13.646   2.645 -17.840  1.00 97.00           C  
ATOM   3706  N   PHE A 487     -15.247  -0.829 -15.262  1.00 97.25           N  
ATOM   3707  CA  PHE A 487     -16.096  -1.903 -14.758  1.00 97.25           C  
ATOM   3708  C   PHE A 487     -16.577  -1.630 -13.326  1.00 97.25           C  
ATOM   3709  CB  PHE A 487     -15.342  -3.232 -14.859  1.00 97.25           C  
ATOM   3710  O   PHE A 487     -17.778  -1.686 -13.064  1.00 97.25           O  
ATOM   3711  CG  PHE A 487     -16.135  -4.401 -14.316  1.00 97.25           C  
ATOM   3712  CD1 PHE A 487     -15.812  -4.951 -13.062  1.00 97.25           C  
ATOM   3713  CD2 PHE A 487     -17.220  -4.916 -15.049  1.00 97.25           C  
ATOM   3714  CE1 PHE A 487     -16.567  -6.019 -12.545  1.00 97.25           C  
ATOM   3715  CE2 PHE A 487     -17.976  -5.982 -14.531  1.00 97.25           C  
ATOM   3716  CZ  PHE A 487     -17.649  -6.534 -13.280  1.00 97.25           C  
ATOM   3717  N   ALA A 488     -15.682  -1.243 -12.413  1.00 95.88           N  
ATOM   3718  CA  ALA A 488     -16.047  -0.873 -11.048  1.00 95.88           C  
ATOM   3719  C   ALA A 488     -17.025   0.322 -11.024  1.00 95.88           C  
ATOM   3720  CB  ALA A 488     -14.754  -0.603 -10.266  1.00 95.88           C  
ATOM   3721  O   ALA A 488     -17.988   0.324 -10.254  1.00 95.88           O  
ATOM   3722  N   GLY A 489     -16.832   1.305 -11.914  1.00 95.00           N  
ATOM   3723  CA  GLY A 489     -17.716   2.461 -12.091  1.00 95.00           C  
ATOM   3724  C   GLY A 489     -19.131   2.098 -12.553  1.00 95.00           C  
ATOM   3725  O   GLY A 489     -20.093   2.755 -12.144  1.00 95.00           O  
ATOM   3726  N   LEU A 490     -19.271   1.038 -13.354  1.00 95.00           N  
ATOM   3727  CA  LEU A 490     -20.554   0.475 -13.782  1.00 95.00           C  
ATOM   3728  C   LEU A 490     -21.208  -0.377 -12.685  1.00 95.00           C  
ATOM   3729  CB  LEU A 490     -20.345  -0.351 -15.064  1.00 95.00           C  
ATOM   3730  O   LEU A 490     -22.411  -0.252 -12.451  1.00 95.00           O  
ATOM   3731  CG  LEU A 490     -19.917   0.470 -16.296  1.00 95.00           C  
ATOM   3732  CD1 LEU A 490     -19.607  -0.476 -17.455  1.00 95.00           C  
ATOM   3733  CD2 LEU A 490     -21.001   1.454 -16.742  1.00 95.00           C  
ATOM   3734  N   VAL A 491     -20.425  -1.189 -11.966  1.00 94.00           N  
ATOM   3735  CA  VAL A 491     -20.905  -2.065 -10.879  1.00 94.00           C  
ATOM   3736  C   VAL A 491     -21.644  -1.277  -9.793  1.00 94.00           C  
ATOM   3737  CB  VAL A 491     -19.728  -2.874 -10.290  1.00 94.00           C  
ATOM   3738  O   VAL A 491     -22.642  -1.761  -9.259  1.00 94.00           O  
ATOM   3739  CG1 VAL A 491     -20.036  -3.543  -8.943  1.00 94.00           C  
ATOM   3740  CG2 VAL A 491     -19.318  -3.995 -11.253  1.00 94.00           C  
ATOM   3741  N   ILE A 492     -21.236  -0.034  -9.515  1.00 92.62           N  
ATOM   3742  CA  ILE A 492     -21.898   0.845  -8.533  1.00 92.62           C  
ATOM   3743  C   ILE A 492     -23.392   1.029  -8.812  1.00 92.62           C  
ATOM   3744  CB  ILE A 492     -21.193   2.215  -8.496  1.00 92.62           C  
ATOM   3745  O   ILE A 492     -24.178   1.171  -7.875  1.00 92.62           O  
ATOM   3746  CG1 ILE A 492     -19.816   2.034  -7.839  1.00 92.62           C  
ATOM   3747  CG2 ILE A 492     -22.006   3.280  -7.726  1.00 92.62           C  
ATOM   3748  CD1 ILE A 492     -18.955   3.279  -7.994  1.00 92.62           C  
ATOM   3749  N   TRP A 493     -23.822   1.010 -10.073  1.00 93.88           N  
ATOM   3750  CA  TRP A 493     -25.228   1.222 -10.425  1.00 93.88           C  
ATOM   3751  C   TRP A 493     -26.144   0.068 -10.011  1.00 93.88           C  
ATOM   3752  CB  TRP A 493     -25.331   1.542 -11.913  1.00 93.88           C  
ATOM   3753  O   TRP A 493     -27.357   0.256  -9.921  1.00 93.88           O  
ATOM   3754  CG  TRP A 493     -24.777   2.890 -12.242  1.00 93.88           C  
ATOM   3755  CD1 TRP A 493     -23.535   3.155 -12.703  1.00 93.88           C  
ATOM   3756  CD2 TRP A 493     -25.422   4.184 -12.062  1.00 93.88           C  
ATOM   3757  CE2 TRP A 493     -24.513   5.202 -12.474  1.00 93.88           C  
ATOM   3758  CE3 TRP A 493     -26.686   4.593 -11.579  1.00 93.88           C  
ATOM   3759  NE1 TRP A 493     -23.375   4.519 -12.848  1.00 93.88           N  
ATOM   3760  CH2 TRP A 493     -26.118   6.939 -11.958  1.00 93.88           C  
ATOM   3761  CZ2 TRP A 493     -24.848   6.562 -12.430  1.00 93.88           C  
ATOM   3762  CZ3 TRP A 493     -27.031   5.957 -11.528  1.00 93.88           C  
ATOM   3763  N   LEU A 494     -25.576  -1.091  -9.666  1.00 93.00           N  
ATOM   3764  CA  LEU A 494     -26.306  -2.189  -9.034  1.00 93.00           C  
ATOM   3765  C   LEU A 494     -26.682  -1.868  -7.575  1.00 93.00           C  
ATOM   3766  CB  LEU A 494     -25.454  -3.469  -9.130  1.00 93.00           C  
ATOM   3767  O   LEU A 494     -27.538  -2.542  -6.994  1.00 93.00           O  
ATOM   3768  CG  LEU A 494     -25.071  -3.901 -10.558  1.00 93.00           C  
ATOM   3769  CD1 LEU A 494     -24.149  -5.118 -10.489  1.00 93.00           C  
ATOM   3770  CD2 LEU A 494     -26.305  -4.269 -11.384  1.00 93.00           C  
ATOM   3771  N   CYS A 495     -26.052  -0.857  -6.964  1.00 89.31           N  
ATOM   3772  CA  CYS A 495     -26.341  -0.441  -5.600  1.00 89.31           C  
ATOM   3773  C   CYS A 495     -27.758   0.154  -5.508  1.00 89.31           C  
ATOM   3774  CB  CYS A 495     -25.284   0.558  -5.120  1.00 89.31           C  
ATOM   3775  O   CYS A 495     -28.105   1.042  -6.302  1.00 89.31           O  
ATOM   3776  SG  CYS A 495     -25.583   0.981  -3.383  1.00 89.31           S  
ATOM   3777  N   PRO A 496     -28.571  -0.252  -4.509  1.00 86.38           N  
ATOM   3778  CA  PRO A 496     -29.856   0.384  -4.236  1.00 86.38           C  
ATOM   3779  C   PRO A 496     -29.711   1.903  -4.087  1.00 86.38           C  
ATOM   3780  CB  PRO A 496     -30.372  -0.257  -2.942  1.00 86.38           C  
ATOM   3781  O   PRO A 496     -28.677   2.388  -3.620  1.00 86.38           O  
ATOM   3782  CG  PRO A 496     -29.654  -1.605  -2.888  1.00 86.38           C  
ATOM   3783  CD  PRO A 496     -28.309  -1.308  -3.541  1.00 86.38           C  
ATOM   3784  N   LYS A 497     -30.747   2.666  -4.470  1.00 78.88           N  
ATOM   3785  CA  LYS A 497     -30.746   4.118  -4.238  1.00 78.88           C  
ATOM   3786  C   LYS A 497     -30.595   4.376  -2.731  1.00 78.88           C  
ATOM   3787  CB  LYS A 497     -32.007   4.825  -4.768  1.00 78.88           C  
ATOM   3788  O   LYS A 497     -31.375   3.796  -1.969  1.00 78.88           O  
ATOM   3789  CG  LYS A 497     -32.246   4.673  -6.280  1.00 78.88           C  
ATOM   3790  CD  LYS A 497     -33.017   5.865  -6.871  1.00 78.88           C  
ATOM   3791  CE  LYS A 497     -33.090   5.777  -8.403  1.00 78.88           C  
ATOM   3792  NZ  LYS A 497     -33.946   6.845  -8.981  1.00 78.88           N  
ATOM   3793  N   PRO A 498     -29.648   5.227  -2.294  1.00 69.81           N  
ATOM   3794  CA  PRO A 498     -29.547   5.608  -0.893  1.00 69.81           C  
ATOM   3795  C   PRO A 498     -30.884   6.198  -0.446  1.00 69.81           C  
ATOM   3796  CB  PRO A 498     -28.407   6.632  -0.806  1.00 69.81           C  
ATOM   3797  O   PRO A 498     -31.399   7.122  -1.081  1.00 69.81           O  
ATOM   3798  CG  PRO A 498     -27.594   6.387  -2.073  1.00 69.81           C  
ATOM   3799  CD  PRO A 498     -28.617   5.882  -3.080  1.00 69.81           C  
ATOM   3800  N   LYS A 499     -31.477   5.661   0.624  1.00 62.16           N  
ATOM   3801  CA  LYS A 499     -32.626   6.316   1.253  1.00 62.16           C  
ATOM   3802  C   LYS A 499     -32.091   7.601   1.882  1.00 62.16           C  
ATOM   3803  CB  LYS A 499     -33.299   5.395   2.286  1.00 62.16           C  
ATOM   3804  O   LYS A 499     -31.251   7.525   2.774  1.00 62.16           O  
ATOM   3805  CG  LYS A 499     -34.041   4.215   1.634  1.00 62.16           C  
ATOM   3806  CD  LYS A 499     -34.765   3.374   2.696  1.00 62.16           C  
ATOM   3807  CE  LYS A 499     -35.528   2.210   2.051  1.00 62.16           C  
ATOM   3808  NZ  LYS A 499     -36.242   1.399   3.071  1.00 62.16           N  
ATOM   3809  N   GLN A 500     -32.516   8.768   1.392  1.00 49.88           N  
ATOM   3810  CA  GLN A 500     -32.216  10.031   2.067  1.00 49.88           C  
ATOM   3811  C   GLN A 500     -32.654   9.897   3.526  1.00 49.88           C  
ATOM   3812  CB  GLN A 500     -32.943  11.210   1.397  1.00 49.88           C  
ATOM   3813  O   GLN A 500     -33.787   9.498   3.793  1.00 49.88           O  
ATOM   3814  CG  GLN A 500     -32.159  11.791   0.210  1.00 49.88           C  
ATOM   3815  CD  GLN A 500     -32.903  12.922  -0.500  1.00 49.88           C  
ATOM   3816  NE2 GLN A 500     -32.226  13.732  -1.284  1.00 49.88           N  
ATOM   3817  OE1 GLN A 500     -34.105  13.091  -0.389  1.00 49.88           O  
ATOM   3818  N   VAL A 501     -31.755  10.204   4.461  1.00 45.50           N  
ATOM   3819  CA  VAL A 501     -32.100  10.306   5.879  1.00 45.50           C  
ATOM   3820  C   VAL A 501     -32.998  11.534   6.026  1.00 45.50           C  
ATOM   3821  CB  VAL A 501     -30.846  10.364   6.777  1.00 45.50           C  
ATOM   3822  O   VAL A 501     -32.541  12.652   6.242  1.00 45.50           O  
ATOM   3823  CG1 VAL A 501     -31.226  10.415   8.263  1.00 45.50           C  
ATOM   3824  CG2 VAL A 501     -29.959   9.128   6.568  1.00 45.50           C  
ATOM   3825  N   SER A 502     -34.296  11.340   5.827  1.00 35.03           N  
ATOM   3826  CA  SER A 502     -35.331  12.309   6.152  1.00 35.03           C  
ATOM   3827  C   SER A 502     -35.436  12.389   7.675  1.00 35.03           C  
ATOM   3828  CB  SER A 502     -36.655  11.881   5.500  1.00 35.03           C  
ATOM   3829  O   SER A 502     -36.172  11.612   8.280  1.00 35.03           O  
ATOM   3830  OG  SER A 502     -36.955  10.535   5.817  1.00 35.03           O  
ATOM   3831  N   GLY A 503     -34.664  13.281   8.300  1.00 37.22           N  
ATOM   3832  CA  GLY A 503     -34.817  13.580   9.725  1.00 37.22           C  
ATOM   3833  C   GLY A 503     -33.531  13.920  10.469  1.00 37.22           C  
ATOM   3834  O   GLY A 503     -33.120  13.178  11.351  1.00 37.22           O  
ATOM   3835  N   MET A 504     -32.937  15.077  10.189  1.00 31.08           N  
ATOM   3836  CA  MET A 504     -32.295  15.865  11.245  1.00 31.08           C  
ATOM   3837  C   MET A 504     -32.829  17.293  11.121  1.00 31.08           C  
ATOM   3838  CB  MET A 504     -30.760  15.827  11.172  1.00 31.08           C  
ATOM   3839  O   MET A 504     -32.658  17.892  10.056  1.00 31.08           O  
ATOM   3840  CG  MET A 504     -30.195  14.582  11.863  1.00 31.08           C  
ATOM   3841  SD  MET A 504     -28.385  14.545  11.960  1.00 31.08           S  
ATOM   3842  CE  MET A 504     -28.163  12.897  12.678  1.00 31.08           C  
ATOM   3843  N   PRO A 505     -33.527  17.835  12.136  1.00 31.59           N  
ATOM   3844  CA  PRO A 505     -33.893  19.240  12.126  1.00 31.59           C  
ATOM   3845  C   PRO A 505     -32.607  20.066  12.148  1.00 31.59           C  
ATOM   3846  CB  PRO A 505     -34.780  19.458  13.355  1.00 31.59           C  
ATOM   3847  O   PRO A 505     -31.705  19.817  12.947  1.00 31.59           O  
ATOM   3848  CG  PRO A 505     -34.319  18.369  14.322  1.00 31.59           C  
ATOM   3849  CD  PRO A 505     -33.882  17.225  13.409  1.00 31.59           C  
ATOM   3850  N   SER A 506     -32.520  21.027  11.235  1.00 31.91           N  
ATOM   3851  CA  SER A 506     -31.513  22.079  11.271  1.00 31.91           C  
ATOM   3852  C   SER A 506     -31.609  22.808  12.612  1.00 31.91           C  
ATOM   3853  CB  SER A 506     -31.777  23.053  10.115  1.00 31.91           C  
ATOM   3854  O   SER A 506     -32.618  23.471  12.868  1.00 31.91           O  
ATOM   3855  OG  SER A 506     -33.140  23.443  10.112  1.00 31.91           O  
ATOM   3856  N   HIS A 507     -30.581  22.670  13.444  1.00 35.06           N  
ATOM   3857  CA  HIS A 507     -30.322  23.561  14.569  1.00 35.06           C  
ATOM   3858  C   HIS A 507     -29.129  24.448  14.248  1.00 35.06           C  
ATOM   3859  CB  HIS A 507     -30.149  22.772  15.873  1.00 35.06           C  
ATOM   3860  O   HIS A 507     -28.132  23.909  13.713  1.00 35.06           O  
ATOM   3861  CG  HIS A 507     -31.468  22.400  16.495  1.00 35.06           C  
ATOM   3862  CD2 HIS A 507     -31.937  21.146  16.771  1.00 35.06           C  
ATOM   3863  ND1 HIS A 507     -32.439  23.291  16.881  1.00 35.06           N  
ATOM   3864  CE1 HIS A 507     -33.472  22.593  17.378  1.00 35.06           C  
ATOM   3865  NE2 HIS A 507     -33.210  21.276  17.345  1.00 35.06           N  
ATOM   3866  OXT HIS A 507     -29.291  25.655  14.524  1.00 35.06           O  
TER    3867      HIS A 507                                                      
ENDMDL                                                                          
END                                                                             
