# Supplementary material for: Cryo‐EM structure of antibacterial efflux transporter QacA from Staphylococcus aureus reveals a novel extracellular loop with allosteric role
Source: EMBO J. 2023 Jul 17;42(16):e113418. doi: 10.15252/embj.2023113418 (PMC10425836; doi:10.15252/embj.2023113418)
Supplement: Supplementary file 4 — Source Data for Expanded View [file EMBJ-42-e113418-s008.zip › Expanded view source data/Figure EV2/AF2 models/AF-A0A1E3M353-AedD.pdb]

HEADER                                            01-JUN-22                     
TITLE     ALPHAFOLD MONOMER V2.0 PREDICTION FOR RND TRANSPORTER (A0A1E3M353)    
COMPND    MOL_ID: 1;                                                            
COMPND   2 MOLECULE: RND TRANSPORTER;                                           
COMPND   3 CHAIN: A                                                             
SOURCE    MOL_ID: 1;                                                            
SOURCE   2 ORGANISM_SCIENTIFIC: ACINETOBACTER BAUMANNII;                        
SOURCE   3 ORGANISM_TAXID: 470                                                  
REMARK   1                                                                      
REMARK   1 REFERENCE 1                                                          
REMARK   1  AUTH   JOHN JUMPER, RICHARD EVANS, ALEXANDER PRITZEL, TIM GREEN,    
REMARK   1  AUTH 2 MICHAEL FIGURNOV, OLAF RONNEBERGER, KATHRYN TUNYASUVUNAKOOL, 
REMARK   1  AUTH 3 RUSS BATES, AUGUSTIN ZIDEK, ANNA POTAPENKO, ALEX BRIDGLAND,  
REMARK   1  AUTH 4 CLEMENS MEYER, SIMON A A KOHL, ANDREW J BALLARD,             
REMARK   1  AUTH 5 ANDREW COWIE, BERNARDINO ROMERA-PAREDES, STANISLAV NIKOLOV,  
REMARK   1  AUTH 6 RISHUB JAIN, JONAS ADLER, TREVOR BACK, STIG PETERSEN,        
REMARK   1  AUTH 7 DAVID REIMAN, ELLEN CLANCY, MICHAL ZIELINSKI,                
REMARK   1  AUTH 8 MARTIN STEINEGGER, MICHALINA PACHOLSKA, TAMAS BERGHAMMER,    
REMARK   1  AUTH 9 DAVID SILVER, ORIOL VINYALS, ANDREW W SENIOR,                
REMARK   1  AUTH10 KORAY KAVUKCUOGLU, PUSHMEET KOHLI, DEMIS HASSABIS            
REMARK   1  TITL   HIGHLY ACCURATE PROTEIN STRUCTURE PREDICTION WITH ALPHAFOLD  
REMARK   1  REF    NATURE                        V. 596   583 2021              
REMARK   1  REFN                   ISSN 0028-0836                               
REMARK   1  PMID   34265844                                                     
REMARK   1  DOI    10.1038/s41586-021-03819-2                                   
REMARK   1                                                                      
REMARK   1 DISCLAIMERS                                                          
REMARK   1 ALPHAFOLD DATA, COPYRIGHT (2021) DEEPMIND TECHNOLOGIES LIMITED. THE  
REMARK   1 INFORMATION PROVIDED IS THEORETICAL MODELLING ONLY AND CAUTION SHOULD
REMARK   1 BE EXERCISED IN ITS USE. IT IS PROVIDED "AS-IS" WITHOUT ANY WARRANTY 
REMARK   1 OF ANY KIND, WHETHER EXPRESSED OR IMPLIED. NO WARRANTY IS GIVEN THAT 
REMARK   1 USE OF THE INFORMATION SHALL NOT INFRINGE THE RIGHTS OF ANY THIRD    
REMARK   1 PARTY. THE INFORMATION IS NOT INTENDED TO BE A SUBSTITUTE FOR        
REMARK   1 PROFESSIONAL MEDICAL ADVICE, DIAGNOSIS, OR TREATMENT, AND DOES NOT   
REMARK   1 CONSTITUTE MEDICAL OR OTHER PROFESSIONAL ADVICE. IT IS AVAILABLE FOR 
REMARK   1 ACADEMIC AND COMMERCIAL PURPOSES, UNDER CC-BY 4.0 LICENCE.           
DBREF  XXXX A    1   479  UNP    A0A1E3M353 A0A1E3M353_ACIBA     1    479       
SEQRES   1 A  479  MET GLU ARG SER SER VAL SER ALA ALA GLN PRO HIS GLU          
SEQRES   2 A  479  GLN SER LEU GLN ARG TYR VAL LEU LEU THR VAL MET LEU          
SEQRES   3 A  479  GLY THR GLY THR VAL SER LEU ASN ASN SER SER PHE ASN          
SEQRES   4 A  479  PRO ALA ILE PRO HIS LEU MET SER TYR PHE GLN VAL GLY          
SEQRES   5 A  479  GLU VAL TRP ALA SER TRP VAL VAL VAL ALA PHE LEU LEU          
SEQRES   6 A  479  ALA MET SER ILE SER LEU PRO LEU ALA GLY PHE LEU SER          
SEQRES   7 A  479  GLN ARG PHE GLY LYS ARG SER ILE TYR LEU ILE ALA LEU          
SEQRES   8 A  479  LEU GLY PHE ALA LEU ALA SER THR ALA GLY GLY LEU PHE          
SEQRES   9 A  479  ASN GLN PHE GLU SER VAL LEU ILE ALA ARG ALA LEU GLN          
SEQRES  10 A  479  GLY PHE CYS SER GLY LEU MET ILE PRO LEU SER LEU GLY          
SEQRES  11 A  479  LEU ILE PHE SER VAL THR PRO SER GLU GLN ARG GLY SER          
SEQRES  12 A  479  THR THR GLY LEU TRP GLY ALA MET ILE MET LEU THR LEU          
SEQRES  13 A  479  ALA VAL GLY PRO MET LEU GLY ALA LEU VAL LEU VAL TRP          
SEQRES  14 A  479  LEU ASN TRP LYS ALA LEU PHE PHE ILE ASN LEU PRO VAL          
SEQRES  15 A  479  ALA CYS LEU ALA LEU ILE LEU GLY TYR VAL PHE LEU PRO          
SEQRES  16 A  479  LYS GLU GLN GLY ASP ASN LYS GLN GLU PHE ASP TRP ALA          
SEQRES  17 A  479  GLY PHE PHE PHE LEU GLY SER SER ILE VAL LEU LEU LEU          
SEQRES  18 A  479  GLY THR LEU SER GLN ILE HIS GLN ILE GLN ASP LEU PHE          
SEQRES  19 A  479  GLN PRO LEU TYR GLY ALA LEU LEU VAL LEU SER VAL LEU          
SEQRES  20 A  479  LEU PHE ILE ARG PHE ILE PHE LEU GLN LYS ASN LYS SER          
SEQRES  21 A  479  MET PRO LEU ILE GLU PRO ALA LEU PHE ALA THR LYS GLY          
SEQRES  22 A  479  PHE ARG TYR SER LEU VAL ILE CYS VAL ALA GLN THR VAL          
SEQRES  23 A  479  GLY LEU PHE ILE GLY MET LEU LEU ILE PRO LEU TRP ILE          
SEQRES  24 A  479  GLN HIS LEU LEU LYS LEU SER PRO LEU TRP THR GLY PHE          
SEQRES  25 A  479  ALA LEU MET SER SER ALA VAL VAL THR GLY ILE CYS SER          
SEQRES  26 A  479  GLN PRO ALA GLY LYS TYR LEU ASP HIS TYR GLY ALA ALA          
SEQRES  27 A  479  LYS ILE MET SER LEU GLY LEU MET ILE THR VAL ALA SER          
SEQRES  28 A  479  PHE LEU LEU LEU ALA TRP ALA PRO ILE GLN ASN VAL TRP          
SEQRES  29 A  479  PHE ILE VAL PHE CYS MET ILE LEU HIS GLY LEU GLY MET          
SEQRES  30 A  479  GLY LEU SER TYR MET PRO SER THR THR ALA GLY LEU ASN          
SEQRES  31 A  479  SER LEU ARG GLN GLN GLN GLN HIS LEU VAL THR GLN ALA          
SEQRES  32 A  479  ALA ALA LEU ASN ASN LEU PHE ARG ARG ILE PHE ALA ALA          
SEQRES  33 A  479  VAL ALA VAL VAL ILE ALA ALA LEU TYR LEU GLN LEU ARG          
SEQRES  34 A  479  GLN GLN SER LEU PRO LEU ASN THR GLN ALA ILE PHE THR          
SEQRES  35 A  479  SER PHE HIS THR MET GLN GLU ILE PHE VAL CYS CYS ALA          
SEQRES  36 A  479  ILE LEU ILE LEU CYS THR LEU PRO PHE ALA TRP ARG PHE          
SEQRES  37 A  479  PRO GLU GLN TYR ARG ILE ASP GLN LEU LYS LYS                  
CRYST1    1.000    1.000    1.000  90.00  90.00  90.00 P 1           1          
ORIGX1      1.000000  0.000000  0.000000        0.00000                         
ORIGX2      0.000000  1.000000  0.000000        0.00000                         
ORIGX3      0.000000  0.000000  1.000000        0.00000                         
SCALE1      1.000000  0.000000  0.000000        0.00000                         
SCALE2      0.000000  1.000000  0.000000        0.00000                         
SCALE3      0.000000  0.000000  1.000000        0.00000                         
MODEL        1                                                                  
ATOM      1  N   MET A   1       5.214  -0.703  47.133  1.00 36.44           N  
ATOM      2  CA  MET A   1       5.567  -1.514  45.946  1.00 36.44           C  
ATOM      3  C   MET A   1       4.375  -2.399  45.611  1.00 36.44           C  
ATOM      4  CB  MET A   1       6.825  -2.379  46.185  1.00 36.44           C  
ATOM      5  O   MET A   1       4.357  -3.562  45.984  1.00 36.44           O  
ATOM      6  CG  MET A   1       8.160  -1.643  46.045  1.00 36.44           C  
ATOM      7  SD  MET A   1       9.563  -2.758  46.324  1.00 36.44           S  
ATOM      8  CE  MET A   1      10.962  -1.693  45.882  1.00 36.44           C  
ATOM      9  N   GLU A   2       3.357  -1.854  44.949  1.00 34.00           N  
ATOM     10  CA  GLU A   2       2.275  -2.669  44.388  1.00 34.00           C  
ATOM     11  C   GLU A   2       2.635  -2.970  42.937  1.00 34.00           C  
ATOM     12  CB  GLU A   2       0.921  -1.965  44.522  1.00 34.00           C  
ATOM     13  O   GLU A   2       2.615  -2.096  42.071  1.00 34.00           O  
ATOM     14  CG  GLU A   2       0.367  -2.140  45.943  1.00 34.00           C  
ATOM     15  CD  GLU A   2      -0.981  -1.437  46.129  1.00 34.00           C  
ATOM     16  OE1 GLU A   2      -1.804  -1.978  46.895  1.00 34.00           O  
ATOM     17  OE2 GLU A   2      -1.146  -0.359  45.516  1.00 34.00           O  
ATOM     18  N   ARG A   3       3.055  -4.213  42.684  1.00 34.09           N  
ATOM     19  CA  ARG A   3       3.154  -4.741  41.325  1.00 34.09           C  
ATOM     20  C   ARG A   3       1.736  -4.772  40.770  1.00 34.09           C  
ATOM     21  CB  ARG A   3       3.779  -6.148  41.334  1.00 34.09           C  
ATOM     22  O   ARG A   3       0.921  -5.564  41.229  1.00 34.09           O  
ATOM     23  CG  ARG A   3       5.301  -6.127  41.536  1.00 34.09           C  
ATOM     24  CD  ARG A   3       5.851  -7.560  41.557  1.00 34.09           C  
ATOM     25  NE  ARG A   3       7.325  -7.586  41.646  1.00 34.09           N  
ATOM     26  NH1 ARG A   3       7.580  -9.872  41.676  1.00 34.09           N  
ATOM     27  NH2 ARG A   3       9.384  -8.565  41.745  1.00 34.09           N  
ATOM     28  CZ  ARG A   3       8.086  -8.669  41.688  1.00 34.09           C  
ATOM     29  N   SER A   4       1.456  -3.909  39.799  1.00 37.06           N  
ATOM     30  CA  SER A   4       0.263  -3.987  38.965  1.00 37.06           C  
ATOM     31  C   SER A   4       0.166  -5.395  38.385  1.00 37.06           C  
ATOM     32  CB  SER A   4       0.354  -2.946  37.843  1.00 37.06           C  
ATOM     33  O   SER A   4       0.972  -5.776  37.533  1.00 37.06           O  
ATOM     34  OG  SER A   4       1.601  -3.043  37.179  1.00 37.06           O  
ATOM     35  N   SER A   5      -0.786  -6.174  38.887  1.00 37.50           N  
ATOM     36  CA  SER A   5      -1.162  -7.459  38.326  1.00 37.50           C  
ATOM     37  C   SER A   5      -1.607  -7.225  36.887  1.00 37.50           C  
ATOM     38  CB  SER A   5      -2.263  -8.112  39.175  1.00 37.50           C  
ATOM     39  O   SER A   5      -2.644  -6.626  36.610  1.00 37.50           O  
ATOM     40  OG  SER A   5      -3.216  -7.156  39.605  1.00 37.50           O  
ATOM     41  N   VAL A   6      -0.764  -7.660  35.954  1.00 41.34           N  
ATOM     42  CA  VAL A   6      -1.140  -7.852  34.559  1.00 41.34           C  
ATOM     43  C   VAL A   6      -2.337  -8.793  34.591  1.00 41.34           C  
ATOM     44  CB  VAL A   6       0.043  -8.455  33.772  1.00 41.34           C  
ATOM     45  O   VAL A   6      -2.190  -9.956  34.966  1.00 41.34           O  
ATOM     46  CG1 VAL A   6      -0.319  -8.754  32.313  1.00 41.34           C  
ATOM     47  CG2 VAL A   6       1.244  -7.496  33.780  1.00 41.34           C  
ATOM     48  N   SER A   7      -3.527  -8.280  34.278  1.00 39.12           N  
ATOM     49  CA  SER A   7      -4.698  -9.123  34.063  1.00 39.12           C  
ATOM     50  C   SER A   7      -4.361 -10.030  32.885  1.00 39.12           C  
ATOM     51  CB  SER A   7      -5.943  -8.277  33.781  1.00 39.12           C  
ATOM     52  O   SER A   7      -4.325  -9.589  31.736  1.00 39.12           O  
ATOM     53  OG  SER A   7      -7.073  -9.121  33.724  1.00 39.12           O  
ATOM     54  N   ALA A   8      -3.979 -11.271  33.178  1.00 44.59           N  
ATOM     55  CA  ALA A   8      -3.733 -12.270  32.160  1.00 44.59           C  
ATOM     56  C   ALA A   8      -5.056 -12.478  31.419  1.00 44.59           C  
ATOM     57  CB  ALA A   8      -3.205 -13.546  32.832  1.00 44.59           C  
ATOM     58  O   ALA A   8      -6.015 -12.972  32.013  1.00 44.59           O  
ATOM     59  N   ALA A   9      -5.117 -12.059  30.150  1.00 49.81           N  
ATOM     60  CA  ALA A   9      -6.279 -12.286  29.295  1.00 49.81           C  
ATOM     61  C   ALA A   9      -6.704 -13.751  29.423  1.00 49.81           C  
ATOM     62  CB  ALA A   9      -5.922 -11.921  27.849  1.00 49.81           C  
ATOM     63  O   ALA A   9      -5.851 -14.645  29.315  1.00 49.81           O  
ATOM     64  N   GLN A  10      -7.987 -13.990  29.701  1.00 54.66           N  
ATOM     65  CA  GLN A  10      -8.485 -15.338  29.956  1.00 54.66           C  
ATOM     66  C   GLN A  10      -8.163 -16.242  28.747  1.00 54.66           C  
ATOM     67  CB  GLN A  10      -9.993 -15.317  30.256  1.00 54.66           C  
ATOM     68  O   GLN A  10      -8.170 -15.762  27.609  1.00 54.66           O  
ATOM     69  CG  GLN A  10     -10.333 -14.652  31.602  1.00 54.66           C  
ATOM     70  CD  GLN A  10     -11.815 -14.772  31.962  1.00 54.66           C  
ATOM     71  NE2 GLN A  10     -12.203 -14.420  33.168  1.00 54.66           N  
ATOM     72  OE1 GLN A  10     -12.647 -15.211  31.187  1.00 54.66           O  
ATOM     73  N   PRO A  11      -7.903 -17.552  28.935  1.00 61.88           N  
ATOM     74  CA  PRO A  11      -7.504 -18.454  27.845  1.00 61.88           C  
ATOM     75  C   PRO A  11      -8.438 -18.408  26.622  1.00 61.88           C  
ATOM     76  CB  PRO A  11      -7.493 -19.851  28.478  1.00 61.88           C  
ATOM     77  O   PRO A  11      -7.993 -18.551  25.482  1.00 61.88           O  
ATOM     78  CG  PRO A  11      -7.207 -19.582  29.954  1.00 61.88           C  
ATOM     79  CD  PRO A  11      -7.886 -18.242  30.215  1.00 61.88           C  
ATOM     80  N   HIS A  12      -9.730 -18.149  26.854  1.00 65.56           N  
ATOM     81  CA  HIS A  12     -10.737 -18.001  25.808  1.00 65.56           C  
ATOM     82  C   HIS A  12     -10.519 -16.749  24.935  1.00 65.56           C  
ATOM     83  CB  HIS A  12     -12.122 -18.010  26.469  1.00 65.56           C  
ATOM     84  O   HIS A  12     -10.541 -16.854  23.708  1.00 65.56           O  
ATOM     85  CG  HIS A  12     -13.236 -18.204  25.476  1.00 65.56           C  
ATOM     86  CD2 HIS A  12     -14.302 -17.372  25.261  1.00 65.56           C  
ATOM     87  ND1 HIS A  12     -13.368 -19.267  24.611  1.00 65.56           N  
ATOM     88  CE1 HIS A  12     -14.485 -19.080  23.891  1.00 65.56           C  
ATOM     89  NE2 HIS A  12     -15.086 -17.936  24.249  1.00 65.56           N  
ATOM     90  N   GLU A  13     -10.207 -15.594  25.531  1.00 70.75           N  
ATOM     91  CA  GLU A  13      -9.955 -14.334  24.812  1.00 70.75           C  
ATOM     92  C   GLU A  13      -8.695 -14.413  23.942  1.00 70.75           C  
ATOM     93  CB  GLU A  13      -9.807 -13.178  25.811  1.00 70.75           C  
ATOM     94  O   GLU A  13      -8.700 -13.983  22.787  1.00 70.75           O  
ATOM     95  CG  GLU A  13     -11.110 -12.869  26.561  1.00 70.75           C  
ATOM     96  CD  GLU A  13     -10.960 -11.665  27.504  1.00 70.75           C  
ATOM     97  OE1 GLU A  13     -11.981 -10.979  27.721  1.00 70.75           O  
ATOM     98  OE2 GLU A  13      -9.833 -11.466  28.020  1.00 70.75           O  
ATOM     99  N   GLN A  14      -7.636 -15.055  24.449  1.00 73.31           N  
ATOM    100  CA  GLN A  14      -6.405 -15.270  23.680  1.00 73.31           C  
ATOM    101  C   GLN A  14      -6.631 -16.187  22.473  1.00 73.31           C  
ATOM    102  CB  GLN A  14      -5.322 -15.887  24.569  1.00 73.31           C  
ATOM    103  O   GLN A  14      -6.053 -15.971  21.404  1.00 73.31           O  
ATOM    104  CG  GLN A  14      -4.870 -14.959  25.703  1.00 73.31           C  
ATOM    105  CD  GLN A  14      -3.693 -15.535  26.485  1.00 73.31           C  
ATOM    106  NE2 GLN A  14      -3.373 -14.979  27.628  1.00 73.31           N  
ATOM    107  OE1 GLN A  14      -3.036 -16.488  26.090  1.00 73.31           O  
ATOM    108  N   SER A  15      -7.468 -17.219  22.625  1.00 80.25           N  
ATOM    109  CA  SER A  15      -7.808 -18.116  21.519  1.00 80.25           C  
ATOM    110  C   SER A  15      -8.585 -17.380  20.421  1.00 80.25           C  
ATOM    111  CB  SER A  15      -8.538 -19.362  22.038  1.00 80.25           C  
ATOM    112  O   SER A  15      -8.230 -17.484  19.247  1.00 80.25           O  
ATOM    113  OG  SER A  15      -9.886 -19.126  22.396  1.00 80.25           O  
ATOM    114  N   LEU A  16      -9.557 -16.542  20.800  1.00 87.06           N  
ATOM    115  CA  LEU A  16     -10.348 -15.732  19.877  1.00 87.06           C  
ATOM    116  C   LEU A  16      -9.475 -14.741  19.094  1.00 87.06           C  
ATOM    117  CB  LEU A  16     -11.438 -15.011  20.689  1.00 87.06           C  
ATOM    118  O   LEU A  16      -9.572 -14.679  17.868  1.00 87.06           O  
ATOM    119  CG  LEU A  16     -12.413 -14.182  19.834  1.00 87.06           C  
ATOM    120  CD1 LEU A  16     -13.252 -15.072  18.917  1.00 87.06           C  
ATOM    121  CD2 LEU A  16     -13.355 -13.400  20.745  1.00 87.06           C  
ATOM    122  N   GLN A  17      -8.576 -14.020  19.775  1.00 90.50           N  
ATOM    123  CA  GLN A  17      -7.645 -13.078  19.143  1.00 90.50           C  
ATOM    124  C   GLN A  17      -6.813 -13.752  18.040  1.00 90.50           C  
ATOM    125  CB  GLN A  17      -6.734 -12.490  20.230  1.00 90.50           C  
ATOM    126  O   GLN A  17      -6.667 -13.200  16.947  1.00 90.50           O  
ATOM    127  CG  GLN A  17      -5.776 -11.395  19.721  1.00 90.50           C  
ATOM    128  CD  GLN A  17      -4.735 -11.005  20.767  1.00 90.50           C  
ATOM    129  NE2 GLN A  17      -3.797 -10.142  20.449  1.00 90.50           N  
ATOM    130  OE1 GLN A  17      -4.702 -11.504  21.877  1.00 90.50           O  
ATOM    131  N   ARG A  18      -6.302 -14.967  18.290  1.00 92.06           N  
ATOM    132  CA  ARG A  18      -5.524 -15.734  17.302  1.00 92.06           C  
ATOM    133  C   ARG A  18      -6.354 -16.106  16.077  1.00 92.06           C  
ATOM    134  CB  ARG A  18      -4.941 -17.000  17.941  1.00 92.06           C  
ATOM    135  O   ARG A  18      -5.872 -15.938  14.959  1.00 92.06           O  
ATOM    136  CG  ARG A  18      -3.823 -16.694  18.944  1.00 92.06           C  
ATOM    137  CD  ARG A  18      -3.366 -18.001  19.598  1.00 92.06           C  
ATOM    138  NE  ARG A  18      -2.396 -17.757  20.680  1.00 92.06           N  
ATOM    139  NH1 ARG A  18      -1.762 -19.942  21.007  1.00 92.06           N  
ATOM    140  NH2 ARG A  18      -0.937 -18.343  22.327  1.00 92.06           N  
ATOM    141  CZ  ARG A  18      -1.702 -18.678  21.326  1.00 92.06           C  
ATOM    142  N   TYR A  19      -7.590 -16.570  16.262  1.00 93.75           N  
ATOM    143  CA  TYR A  19      -8.463 -16.925  15.138  1.00 93.75           C  
ATOM    144  C   TYR A  19      -8.901 -15.706  14.323  1.00 93.75           C  
ATOM    145  CB  TYR A  19      -9.688 -17.697  15.629  1.00 93.75           C  
ATOM    146  O   TYR A  19      -8.935 -15.778  13.093  1.00 93.75           O  
ATOM    147  CG  TYR A  19      -9.388 -19.094  16.127  1.00 93.75           C  
ATOM    148  CD1 TYR A  19      -8.886 -20.062  15.235  1.00 93.75           C  
ATOM    149  CD2 TYR A  19      -9.642 -19.440  17.467  1.00 93.75           C  
ATOM    150  CE1 TYR A  19      -8.610 -21.363  15.693  1.00 93.75           C  
ATOM    151  CE2 TYR A  19      -9.360 -20.737  17.932  1.00 93.75           C  
ATOM    152  OH  TYR A  19      -8.573 -22.959  17.473  1.00 93.75           O  
ATOM    153  CZ  TYR A  19      -8.841 -21.701  17.041  1.00 93.75           C  
ATOM    154  N   VAL A  20      -9.181 -14.571  14.973  1.00 94.19           N  
ATOM    155  CA  VAL A  20      -9.468 -13.303  14.281  1.00 94.19           C  
ATOM    156  C   VAL A  20      -8.263 -12.869  13.454  1.00 94.19           C  
ATOM    157  CB  VAL A  20      -9.866 -12.203  15.281  1.00 94.19           C  
ATOM    158  O   VAL A  20      -8.413 -12.556  12.274  1.00 94.19           O  
ATOM    159  CG1 VAL A  20      -9.960 -10.814  14.627  1.00 94.19           C  
ATOM    160  CG2 VAL A  20     -11.230 -12.525  15.900  1.00 94.19           C  
ATOM    161  N   LEU A  21      -7.064 -12.909  14.038  1.00 94.56           N  
ATOM    162  CA  LEU A  21      -5.832 -12.550  13.345  1.00 94.56           C  
ATOM    163  C   LEU A  21      -5.576 -13.456  12.135  1.00 94.56           C  
ATOM    164  CB  LEU A  21      -4.677 -12.602  14.355  1.00 94.56           C  
ATOM    165  O   LEU A  21      -5.353 -12.945  11.041  1.00 94.56           O  
ATOM    166  CG  LEU A  21      -3.349 -12.088  13.786  1.00 94.56           C  
ATOM    167  CD1 LEU A  21      -3.451 -10.611  13.392  1.00 94.56           C  
ATOM    168  CD2 LEU A  21      -2.253 -12.287  14.833  1.00 94.56           C  
ATOM    169  N   LEU A  22      -5.678 -14.777  12.311  1.00 95.50           N  
ATOM    170  CA  LEU A  22      -5.539 -15.767  11.240  1.00 95.50           C  
ATOM    171  C   LEU A  22      -6.538 -15.502  10.105  1.00 95.50           C  
ATOM    172  CB  LEU A  22      -5.760 -17.166  11.844  1.00 95.50           C  
ATOM    173  O   LEU A  22      -6.148 -15.417   8.945  1.00 95.50           O  
ATOM    174  CG  LEU A  22      -5.561 -18.318  10.838  1.00 95.50           C  
ATOM    175  CD1 LEU A  22      -4.084 -18.689  10.710  1.00 95.50           C  
ATOM    176  CD2 LEU A  22      -6.327 -19.556  11.295  1.00 95.50           C  
ATOM    177  N   THR A  23      -7.816 -15.320  10.442  1.00 95.69           N  
ATOM    178  CA  THR A  23      -8.889 -15.019   9.480  1.00 95.69           C  
ATOM    179  C   THR A  23      -8.544 -13.793   8.647  1.00 95.69           C  
ATOM    180  CB  THR A  23     -10.195 -14.717  10.228  1.00 95.69           C  
ATOM    181  O   THR A  23      -8.571 -13.811   7.415  1.00 95.69           O  
ATOM    182  CG2 THR A  23     -11.339 -14.349   9.291  1.00 95.69           C  
ATOM    183  OG1 THR A  23     -10.605 -15.834  10.974  1.00 95.69           O  
ATOM    184  N   VAL A  24      -8.204 -12.712   9.343  1.00 95.62           N  
ATOM    185  CA  VAL A  24      -7.924 -11.420   8.742  1.00 95.62           C  
ATOM    186  C   VAL A  24      -6.664 -11.475   7.877  1.00 95.62           C  
ATOM    187  CB  VAL A  24      -7.838 -10.384   9.868  1.00 95.62           C  
ATOM    188  O   VAL A  24      -6.633 -10.872   6.799  1.00 95.62           O  
ATOM    189  CG1 VAL A  24      -7.222  -9.112   9.347  1.00 95.62           C  
ATOM    190  CG2 VAL A  24      -9.235 -10.027  10.398  1.00 95.62           C  
ATOM    191  N   MET A  25      -5.646 -12.216   8.314  1.00 95.25           N  
ATOM    192  CA  MET A  25      -4.433 -12.464   7.545  1.00 95.25           C  
ATOM    193  C   MET A  25      -4.720 -13.242   6.267  1.00 95.25           C  
ATOM    194  CB  MET A  25      -3.412 -13.238   8.385  1.00 95.25           C  
ATOM    195  O   MET A  25      -4.296 -12.816   5.203  1.00 95.25           O  
ATOM    196  CG  MET A  25      -2.705 -12.331   9.381  1.00 95.25           C  
ATOM    197  SD  MET A  25      -1.687 -13.268  10.533  1.00 95.25           S  
ATOM    198  CE  MET A  25      -0.955 -11.854  11.356  1.00 95.25           C  
ATOM    199  N   LEU A  26      -5.489 -14.328   6.329  1.00 95.81           N  
ATOM    200  CA  LEU A  26      -5.845 -15.094   5.134  1.00 95.81           C  
ATOM    201  C   LEU A  26      -6.624 -14.233   4.127  1.00 95.81           C  
ATOM    202  CB  LEU A  26      -6.644 -16.337   5.552  1.00 95.81           C  
ATOM    203  O   LEU A  26      -6.293 -14.215   2.940  1.00 95.81           O  
ATOM    204  CG  LEU A  26      -5.838 -17.390   6.333  1.00 95.81           C  
ATOM    205  CD1 LEU A  26      -6.810 -18.421   6.902  1.00 95.81           C  
ATOM    206  CD2 LEU A  26      -4.816 -18.120   5.465  1.00 95.81           C  
ATOM    207  N   GLY A  27      -7.603 -13.448   4.589  1.00 95.25           N  
ATOM    208  CA  GLY A  27      -8.380 -12.576   3.704  1.00 95.25           C  
ATOM    209  C   GLY A  27      -7.554 -11.436   3.090  1.00 95.25           C  
ATOM    210  O   GLY A  27      -7.592 -11.218   1.882  1.00 95.25           O  
ATOM    211  N   THR A  28      -6.760 -10.715   3.888  1.00 92.12           N  
ATOM    212  CA  THR A  28      -5.888  -9.632   3.373  1.00 92.12           C  
ATOM    213  C   THR A  28      -4.686 -10.145   2.573  1.00 92.12           C  
ATOM    214  CB  THR A  28      -5.395  -8.696   4.485  1.00 92.12           C  
ATOM    215  O   THR A  28      -4.231  -9.470   1.645  1.00 92.12           O  
ATOM    216  CG2 THR A  28      -6.527  -7.877   5.098  1.00 92.12           C  
ATOM    217  OG1 THR A  28      -4.802  -9.389   5.556  1.00 92.12           O  
ATOM    218  N   GLY A  29      -4.208 -11.352   2.873  1.00 92.75           N  
ATOM    219  CA  GLY A  29      -3.202 -12.069   2.098  1.00 92.75           C  
ATOM    220  C   GLY A  29      -3.733 -12.408   0.712  1.00 92.75           C  
ATOM    221  O   GLY A  29      -3.103 -12.054  -0.276  1.00 92.75           O  
ATOM    222  N   THR A  30      -4.948 -12.955   0.624  1.00 93.38           N  
ATOM    223  CA  THR A  30      -5.652 -13.209  -0.650  1.00 93.38           C  
ATOM    224  C   THR A  30      -5.700 -11.952  -1.526  1.00 93.38           C  
ATOM    225  CB  THR A  30      -7.089 -13.676  -0.368  1.00 93.38           C  
ATOM    226  O   THR A  30      -5.345 -11.988  -2.702  1.00 93.38           O  
ATOM    227  CG2 THR A  30      -7.879 -14.028  -1.616  1.00 93.38           C  
ATOM    228  OG1 THR A  30      -7.089 -14.840   0.423  1.00 93.38           O  
ATOM    229  N   VAL A  31      -6.083 -10.811  -0.945  1.00 93.12           N  
ATOM    230  CA  VAL A  31      -6.116  -9.513  -1.638  1.00 93.12           C  
ATOM    231  C   VAL A  31      -4.736  -9.112  -2.165  1.00 93.12           C  
ATOM    232  CB  VAL A  31      -6.662  -8.438  -0.678  1.00 93.12           C  
ATOM    233  O   VAL A  31      -4.597  -8.726  -3.328  1.00 93.12           O  
ATOM    234  CG1 VAL A  31      -6.383  -7.009  -1.151  1.00 93.12           C  
ATOM    235  CG2 VAL A  31      -8.167  -8.624  -0.472  1.00 93.12           C  
ATOM    236  N   SER A  32      -3.716  -9.198  -1.311  1.00 91.38           N  
ATOM    237  CA  SER A  32      -2.351  -8.776  -1.644  1.00 91.38           C  
ATOM    238  C   SER A  32      -1.735  -9.676  -2.714  1.00 91.38           C  
ATOM    239  CB  SER A  32      -1.479  -8.753  -0.385  1.00 91.38           C  
ATOM    240  O   SER A  32      -1.142  -9.167  -3.665  1.00 91.38           O  
ATOM    241  OG  SER A  32      -2.089  -7.924   0.590  1.00 91.38           O  
ATOM    242  N   LEU A  33      -1.955 -10.990  -2.599  1.00 91.38           N  
ATOM    243  CA  LEU A  33      -1.494 -12.007  -3.539  1.00 91.38           C  
ATOM    244  C   LEU A  33      -2.137 -11.820  -4.908  1.00 91.38           C  
ATOM    245  CB  LEU A  33      -1.852 -13.410  -2.999  1.00 91.38           C  
ATOM    246  O   LEU A  33      -1.448 -11.786  -5.925  1.00 91.38           O  
ATOM    247  CG  LEU A  33      -1.316 -14.579  -3.841  1.00 91.38           C  
ATOM    248  CD1 LEU A  33       0.182 -14.473  -4.105  1.00 91.38           C  
ATOM    249  CD2 LEU A  33      -1.566 -15.906  -3.126  1.00 91.38           C  
ATOM    250  N   ASN A  34      -3.460 -11.665  -4.937  1.00 92.94           N  
ATOM    251  CA  ASN A  34      -4.217 -11.437  -6.162  1.00 92.94           C  
ATOM    252  C   ASN A  34      -3.761 -10.174  -6.889  1.00 92.94           C  
ATOM    253  CB  ASN A  34      -5.691 -11.324  -5.778  1.00 92.94           C  
ATOM    254  O   ASN A  34      -3.677 -10.161  -8.111  1.00 92.94           O  
ATOM    255  CG  ASN A  34      -6.587 -11.114  -6.983  1.00 92.94           C  
ATOM    256  ND2 ASN A  34      -7.232  -9.974  -7.079  1.00 92.94           N  
ATOM    257  OD1 ASN A  34      -6.756 -11.971  -7.826  1.00 92.94           O  
ATOM    258  N   ASN A  35      -3.460  -9.104  -6.152  1.00 90.19           N  
ATOM    259  CA  ASN A  35      -2.982  -7.879  -6.773  1.00 90.19           C  
ATOM    260  C   ASN A  35      -1.582  -8.046  -7.382  1.00 90.19           C  
ATOM    261  CB  ASN A  35      -3.038  -6.744  -5.748  1.00 90.19           C  
ATOM    262  O   ASN A  35      -1.368  -7.647  -8.522  1.00 90.19           O  
ATOM    263  CG  ASN A  35      -2.692  -5.420  -6.403  1.00 90.19           C  
ATOM    264  ND2 ASN A  35      -1.806  -4.650  -5.818  1.00 90.19           N  
ATOM    265  OD1 ASN A  35      -3.211  -5.057  -7.442  1.00 90.19           O  
ATOM    266  N   SER A  36      -0.626  -8.627  -6.652  1.00 87.38           N  
ATOM    267  CA  SER A  36       0.758  -8.704  -7.139  1.00 87.38           C  
ATOM    268  C   SER A  36       1.012  -9.826  -8.146  1.00 87.38           C  
ATOM    269  CB  SER A  36       1.742  -8.790  -5.978  1.00 87.38           C  
ATOM    270  O   SER A  36       1.859  -9.662  -9.021  1.00 87.38           O  
ATOM    271  OG  SER A  36       1.521  -9.934  -5.185  1.00 87.38           O  
ATOM    272  N   SER A  37       0.270 -10.934  -8.078  1.00 90.38           N  
ATOM    273  CA  SER A  37       0.398 -12.058  -9.024  1.00 90.38           C  
ATOM    274  C   SER A  37      -0.125 -11.765 -10.426  1.00 90.38           C  
ATOM    275  CB  SER A  37      -0.288 -13.319  -8.486  1.00 90.38           C  
ATOM    276  O   SER A  37       0.181 -12.510 -11.353  1.00 90.38           O  
ATOM    277  OG  SER A  37      -1.665 -13.087  -8.269  1.00 90.38           O  
ATOM    278  N   PHE A  38      -0.883 -10.682 -10.605  1.00 91.06           N  
ATOM    279  CA  PHE A  38      -1.529 -10.381 -11.878  1.00 91.06           C  
ATOM    280  C   PHE A  38      -0.642  -9.587 -12.850  1.00 91.06           C  
ATOM    281  CB  PHE A  38      -2.865  -9.688 -11.590  1.00 91.06           C  
ATOM    282  O   PHE A  38      -0.844  -9.665 -14.058  1.00 91.06           O  
ATOM    283  CG  PHE A  38      -3.940 -10.115 -12.556  1.00 91.06           C  
ATOM    284  CD1 PHE A  38      -4.024  -9.490 -13.805  1.00 91.06           C  
ATOM    285  CD2 PHE A  38      -4.804 -11.181 -12.239  1.00 91.06           C  
ATOM    286  CE1 PHE A  38      -4.970  -9.930 -14.733  1.00 91.06           C  
ATOM    287  CE2 PHE A  38      -5.755 -11.620 -13.177  1.00 91.06           C  
ATOM    288  CZ  PHE A  38      -5.836 -10.992 -14.433  1.00 91.06           C  
ATOM    289  N   ASN A  39       0.369  -8.858 -12.357  1.00 86.62           N  
ATOM    290  CA  ASN A  39       1.261  -8.055 -13.209  1.00 86.62           C  
ATOM    291  C   ASN A  39       1.942  -8.876 -14.328  1.00 86.62           C  
ATOM    292  CB  ASN A  39       2.302  -7.310 -12.348  1.00 86.62           C  
ATOM    293  O   ASN A  39       1.921  -8.426 -15.474  1.00 86.62           O  
ATOM    294  CG  ASN A  39       1.715  -6.194 -11.511  1.00 86.62           C  
ATOM    295  ND2 ASN A  39       2.258  -5.952 -10.342  1.00 86.62           N  
ATOM    296  OD1 ASN A  39       0.780  -5.514 -11.881  1.00 86.62           O  
ATOM    297  N   PRO A  40       2.479 -10.090 -14.070  1.00 87.12           N  
ATOM    298  CA  PRO A  40       3.068 -10.928 -15.120  1.00 87.12           C  
ATOM    299  C   PRO A  40       2.082 -11.389 -16.205  1.00 87.12           C  
ATOM    300  CB  PRO A  40       3.668 -12.138 -14.393  1.00 87.12           C  
ATOM    301  O   PRO A  40       2.512 -11.849 -17.258  1.00 87.12           O  
ATOM    302  CG  PRO A  40       3.893 -11.643 -12.970  1.00 87.12           C  
ATOM    303  CD  PRO A  40       2.700 -10.720 -12.775  1.00 87.12           C  
ATOM    304  N   ALA A  41       0.769 -11.285 -15.975  1.00 89.88           N  
ATOM    305  CA  ALA A  41      -0.248 -11.745 -16.918  1.00 89.88           C  
ATOM    306  C   ALA A  41      -0.541 -10.745 -18.042  1.00 89.88           C  
ATOM    307  CB  ALA A  41      -1.521 -12.076 -16.138  1.00 89.88           C  
ATOM    308  O   ALA A  41      -1.168 -11.127 -19.027  1.00 89.88           O  
ATOM    309  N   ILE A  42      -0.102  -9.485 -17.924  1.00 91.62           N  
ATOM    310  CA  ILE A  42      -0.409  -8.426 -18.899  1.00 91.62           C  
ATOM    311  C   ILE A  42      -0.043  -8.843 -20.339  1.00 91.62           C  
ATOM    312  CB  ILE A  42       0.211  -7.073 -18.465  1.00 91.62           C  
ATOM    313  O   ILE A  42      -0.929  -8.778 -21.194  1.00 91.62           O  
ATOM    314  CG1 ILE A  42      -0.495  -6.555 -17.192  1.00 91.62           C  
ATOM    315  CG2 ILE A  42       0.129  -6.026 -19.593  1.00 91.62           C  
ATOM    316  CD1 ILE A  42       0.191  -5.336 -16.562  1.00 91.62           C  
ATOM    317  N   PRO A  43       1.166  -9.369 -20.634  1.00 89.88           N  
ATOM    318  CA  PRO A  43       1.504  -9.809 -21.991  1.00 89.88           C  
ATOM    319  C   PRO A  43       0.622 -10.959 -22.505  1.00 89.88           C  
ATOM    320  CB  PRO A  43       2.978 -10.228 -21.933  1.00 89.88           C  
ATOM    321  O   PRO A  43       0.280 -11.000 -23.686  1.00 89.88           O  
ATOM    322  CG  PRO A  43       3.530  -9.458 -20.737  1.00 89.88           C  
ATOM    323  CD  PRO A  43       2.345  -9.461 -19.782  1.00 89.88           C  
ATOM    324  N   HIS A  44       0.207 -11.878 -21.624  1.00 90.25           N  
ATOM    325  CA  HIS A  44      -0.716 -12.962 -21.980  1.00 90.25           C  
ATOM    326  C   HIS A  44      -2.120 -12.440 -22.297  1.00 90.25           C  
ATOM    327  CB  HIS A  44      -0.797 -13.994 -20.847  1.00 90.25           C  
ATOM    328  O   HIS A  44      -2.787 -12.965 -23.183  1.00 90.25           O  
ATOM    329  CG  HIS A  44       0.396 -14.906 -20.770  1.00 90.25           C  
ATOM    330  CD2 HIS A  44       1.563 -14.682 -20.091  1.00 90.25           C  
ATOM    331  ND1 HIS A  44       0.490 -16.155 -21.342  1.00 90.25           N  
ATOM    332  CE1 HIS A  44       1.681 -16.677 -21.005  1.00 90.25           C  
ATOM    333  NE2 HIS A  44       2.370 -15.810 -20.249  1.00 90.25           N  
ATOM    334  N   LEU A  45      -2.579 -11.406 -21.591  1.00 93.81           N  
ATOM    335  CA  LEU A  45      -3.861 -10.770 -21.881  1.00 93.81           C  
ATOM    336  C   LEU A  45      -3.829 -10.019 -23.211  1.00 93.81           C  
ATOM    337  CB  LEU A  45      -4.243  -9.822 -20.740  1.00 93.81           C  
ATOM    338  O   LEU A  45      -4.789 -10.117 -23.971  1.00 93.81           O  
ATOM    339  CG  LEU A  45      -4.550 -10.524 -19.410  1.00 93.81           C  
ATOM    340  CD1 LEU A  45      -4.798  -9.451 -18.357  1.00 93.81           C  
ATOM    341  CD2 LEU A  45      -5.798 -11.399 -19.473  1.00 93.81           C  
ATOM    342  N   MET A  46      -2.727  -9.328 -23.516  1.00 94.88           N  
ATOM    343  CA  MET A  46      -2.539  -8.654 -24.805  1.00 94.88           C  
ATOM    344  C   MET A  46      -2.667  -9.641 -25.966  1.00 94.88           C  
ATOM    345  CB  MET A  46      -1.164  -7.977 -24.866  1.00 94.88           C  
ATOM    346  O   MET A  46      -3.427  -9.391 -26.898  1.00 94.88           O  
ATOM    347  CG  MET A  46      -1.050  -6.782 -23.919  1.00 94.88           C  
ATOM    348  SD  MET A  46       0.638  -6.164 -23.694  1.00 94.88           S  
ATOM    349  CE  MET A  46       1.018  -5.635 -25.387  1.00 94.88           C  
ATOM    350  N   SER A  47      -1.982 -10.787 -25.892  1.00 93.69           N  
ATOM    351  CA  SER A  47      -2.025 -11.799 -26.953  1.00 93.69           C  
ATOM    352  C   SER A  47      -3.358 -12.551 -27.019  1.00 93.69           C  
ATOM    353  CB  SER A  47      -0.856 -12.774 -26.800  1.00 93.69           C  
ATOM    354  O   SER A  47      -3.849 -12.823 -28.112  1.00 93.69           O  
ATOM    355  OG  SER A  47      -0.943 -13.505 -25.592  1.00 93.69           O  
ATOM    356  N   TYR A  48      -3.976 -12.863 -25.876  1.00 94.75           N  
ATOM    357  CA  TYR A  48      -5.250 -13.586 -25.839  1.00 94.75           C  
ATOM    358  C   TYR A  48      -6.422 -12.734 -26.342  1.00 94.75           C  
ATOM    359  CB  TYR A  48      -5.508 -14.090 -24.412  1.00 94.75           C  
ATOM    360  O   TYR A  48      -7.245 -13.215 -27.116  1.00 94.75           O  
ATOM    361  CG  TYR A  48      -6.757 -14.941 -24.274  1.00 94.75           C  
ATOM    362  CD1 TYR A  48      -8.001 -14.335 -24.019  1.00 94.75           C  
ATOM    363  CD2 TYR A  48      -6.682 -16.337 -24.436  1.00 94.75           C  
ATOM    364  CE1 TYR A  48      -9.170 -15.110 -23.929  1.00 94.75           C  
ATOM    365  CE2 TYR A  48      -7.848 -17.122 -24.334  1.00 94.75           C  
ATOM    366  OH  TYR A  48     -10.217 -17.268 -23.984  1.00 94.75           O  
ATOM    367  CZ  TYR A  48      -9.094 -16.509 -24.086  1.00 94.75           C  
ATOM    368  N   PHE A  49      -6.503 -11.474 -25.906  1.00 95.94           N  
ATOM    369  CA  PHE A  49      -7.602 -10.569 -26.253  1.00 95.94           C  
ATOM    370  C   PHE A  49      -7.320  -9.696 -27.479  1.00 95.94           C  
ATOM    371  CB  PHE A  49      -7.976  -9.726 -25.027  1.00 95.94           C  
ATOM    372  O   PHE A  49      -8.227  -9.007 -27.932  1.00 95.94           O  
ATOM    373  CG  PHE A  49      -8.624 -10.527 -23.922  1.00 95.94           C  
ATOM    374  CD1 PHE A  49      -9.958 -10.933 -24.079  1.00 95.94           C  
ATOM    375  CD2 PHE A  49      -7.922 -10.876 -22.752  1.00 95.94           C  
ATOM    376  CE1 PHE A  49     -10.587 -11.657 -23.061  1.00 95.94           C  
ATOM    377  CE2 PHE A  49      -8.560 -11.627 -21.746  1.00 95.94           C  
ATOM    378  CZ  PHE A  49      -9.901 -12.005 -21.893  1.00 95.94           C  
ATOM    379  N   GLN A  50      -6.094  -9.727 -28.016  1.00 95.88           N  
ATOM    380  CA  GLN A  50      -5.657  -8.882 -29.136  1.00 95.88           C  
ATOM    381  C   GLN A  50      -5.851  -7.385 -28.838  1.00 95.88           C  
ATOM    382  CB  GLN A  50      -6.298  -9.353 -30.455  1.00 95.88           C  
ATOM    383  O   GLN A  50      -6.349  -6.618 -29.659  1.00 95.88           O  
ATOM    384  CG  GLN A  50      -5.938 -10.806 -30.804  1.00 95.88           C  
ATOM    385  CD  GLN A  50      -4.460 -10.996 -31.135  1.00 95.88           C  
ATOM    386  NE2 GLN A  50      -3.891 -12.146 -30.864  1.00 95.88           N  
ATOM    387  OE1 GLN A  50      -3.777 -10.128 -31.649  1.00 95.88           O  
ATOM    388  N   VAL A  51      -5.462  -6.974 -27.629  1.00 95.75           N  
ATOM    389  CA  VAL A  51      -5.581  -5.592 -27.141  1.00 95.75           C  
ATOM    390  C   VAL A  51      -4.205  -4.960 -26.946  1.00 95.75           C  
ATOM    391  CB  VAL A  51      -6.433  -5.491 -25.861  1.00 95.75           C  
ATOM    392  O   VAL A  51      -3.232  -5.641 -26.622  1.00 95.75           O  
ATOM    393  CG1 VAL A  51      -7.875  -5.948 -26.109  1.00 95.75           C  
ATOM    394  CG2 VAL A  51      -5.853  -6.276 -24.679  1.00 95.75           C  
ATOM    395  N   GLY A  52      -4.124  -3.640 -27.121  1.00 93.00           N  
ATOM    396  CA  GLY A  52      -2.885  -2.889 -26.908  1.00 93.00           C  
ATOM    397  C   GLY A  52      -2.444  -2.856 -25.440  1.00 93.00           C  
ATOM    398  O   GLY A  52      -3.250  -3.044 -24.529  1.00 93.00           O  
ATOM    399  N   GLU A  53      -1.164  -2.554 -25.212  1.00 86.75           N  
ATOM    400  CA  GLU A  53      -0.537  -2.496 -23.880  1.00 86.75           C  
ATOM    401  C   GLU A  53      -1.279  -1.563 -22.916  1.00 86.75           C  
ATOM    402  CB  GLU A  53       0.913  -2.026 -24.062  1.00 86.75           C  
ATOM    403  O   GLU A  53      -1.593  -1.952 -21.790  1.00 86.75           O  
ATOM    404  CG  GLU A  53       1.698  -1.967 -22.742  1.00 86.75           C  
ATOM    405  CD  GLU A  53       3.145  -1.487 -22.931  1.00 86.75           C  
ATOM    406  OE1 GLU A  53       3.810  -1.281 -21.892  1.00 86.75           O  
ATOM    407  OE2 GLU A  53       3.575  -1.345 -24.098  1.00 86.75           O  
ATOM    408  N   VAL A  54      -1.629  -0.360 -23.388  1.00 86.81           N  
ATOM    409  CA  VAL A  54      -2.388   0.626 -22.608  1.00 86.81           C  
ATOM    410  C   VAL A  54      -3.685   0.006 -22.107  1.00 86.81           C  
ATOM    411  CB  VAL A  54      -2.672   1.897 -23.430  1.00 86.81           C  
ATOM    412  O   VAL A  54      -3.938   0.032 -20.906  1.00 86.81           O  
ATOM    413  CG1 VAL A  54      -3.541   2.895 -22.656  1.00 86.81           C  
ATOM    414  CG2 VAL A  54      -1.366   2.601 -23.818  1.00 86.81           C  
ATOM    415  N   TRP A  55      -4.472  -0.619 -22.987  1.00 90.25           N  
ATOM    416  CA  TRP A  55      -5.735  -1.250 -22.606  1.00 90.25           C  
ATOM    417  C   TRP A  55      -5.525  -2.450 -21.675  1.00 90.25           C  
ATOM    418  CB  TRP A  55      -6.532  -1.616 -23.861  1.00 90.25           C  
ATOM    419  O   TRP A  55      -6.210  -2.556 -20.664  1.00 90.25           O  
ATOM    420  CG  TRP A  55      -7.998  -1.833 -23.635  1.00 90.25           C  
ATOM    421  CD1 TRP A  55      -8.707  -2.926 -23.995  1.00 90.25           C  
ATOM    422  CD2 TRP A  55      -8.972  -0.917 -23.039  1.00 90.25           C  
ATOM    423  CE2 TRP A  55     -10.254  -1.545 -23.061  1.00 90.25           C  
ATOM    424  CE3 TRP A  55      -8.908   0.386 -22.496  1.00 90.25           C  
ATOM    425  NE1 TRP A  55     -10.043  -2.744 -23.700  1.00 90.25           N  
ATOM    426  CH2 TRP A  55     -11.301   0.356 -22.001  1.00 90.25           C  
ATOM    427  CZ2 TRP A  55     -11.404  -0.933 -22.550  1.00 90.25           C  
ATOM    428  CZ3 TRP A  55     -10.058   1.014 -21.980  1.00 90.25           C  
ATOM    429  N   ALA A  56      -4.523  -3.296 -21.926  1.00 91.62           N  
ATOM    430  CA  ALA A  56      -4.201  -4.430 -21.059  1.00 91.62           C  
ATOM    431  C   ALA A  56      -3.805  -3.999 -19.633  1.00 91.62           C  
ATOM    432  CB  ALA A  56      -3.097  -5.252 -21.723  1.00 91.62           C  
ATOM    433  O   ALA A  56      -4.240  -4.614 -18.656  1.00 91.62           O  
ATOM    434  N   SER A  57      -3.037  -2.912 -19.494  1.00 89.25           N  
ATOM    435  CA  SER A  57      -2.602  -2.363 -18.199  1.00 89.25           C  
ATOM    436  C   SER A  57      -3.770  -1.944 -17.295  1.00 89.25           C  
ATOM    437  CB  SER A  57      -1.663  -1.171 -18.418  1.00 89.25           C  
ATOM    438  O   SER A  57      -3.659  -1.999 -16.061  1.00 89.25           O  
ATOM    439  OG  SER A  57      -2.384   0.006 -18.723  1.00 89.25           O  
ATOM    440  N   TRP A  58      -4.932  -1.621 -17.883  1.00 92.94           N  
ATOM    441  CA  TRP A  58      -6.127  -1.251 -17.128  1.00 92.94           C  
ATOM    442  C   TRP A  58      -6.599  -2.360 -16.189  1.00 92.94           C  
ATOM    443  CB  TRP A  58      -7.264  -0.778 -18.040  1.00 92.94           C  
ATOM    444  O   TRP A  58      -7.235  -2.069 -15.180  1.00 92.94           O  
ATOM    445  CG  TRP A  58      -7.193   0.665 -18.408  1.00 92.94           C  
ATOM    446  CD1 TRP A  58      -6.551   1.195 -19.469  1.00 92.94           C  
ATOM    447  CD2 TRP A  58      -7.798   1.790 -17.710  1.00 92.94           C  
ATOM    448  CE2 TRP A  58      -7.455   2.989 -18.402  1.00 92.94           C  
ATOM    449  CE3 TRP A  58      -8.612   1.908 -16.563  1.00 92.94           C  
ATOM    450  NE1 TRP A  58      -6.679   2.569 -19.460  1.00 92.94           N  
ATOM    451  CH2 TRP A  58      -8.706   4.334 -16.831  1.00 92.94           C  
ATOM    452  CZ2 TRP A  58      -7.892   4.248 -17.973  1.00 92.94           C  
ATOM    453  CZ3 TRP A  58      -9.067   3.168 -16.131  1.00 92.94           C  
ATOM    454  N   VAL A  59      -6.214  -3.615 -16.430  1.00 93.81           N  
ATOM    455  CA  VAL A  59      -6.507  -4.741 -15.535  1.00 93.81           C  
ATOM    456  C   VAL A  59      -5.952  -4.533 -14.113  1.00 93.81           C  
ATOM    457  CB  VAL A  59      -5.979  -6.028 -16.196  1.00 93.81           C  
ATOM    458  O   VAL A  59      -6.539  -4.992 -13.127  1.00 93.81           O  
ATOM    459  CG1 VAL A  59      -4.492  -6.303 -15.942  1.00 93.81           C  
ATOM    460  CG2 VAL A  59      -6.790  -7.239 -15.763  1.00 93.81           C  
ATOM    461  N   VAL A  60      -4.835  -3.809 -13.985  1.00 91.44           N  
ATOM    462  CA  VAL A  60      -4.220  -3.429 -12.705  1.00 91.44           C  
ATOM    463  C   VAL A  60      -4.761  -2.079 -12.240  1.00 91.44           C  
ATOM    464  CB  VAL A  60      -2.682  -3.405 -12.820  1.00 91.44           C  
ATOM    465  O   VAL A  60      -5.133  -1.934 -11.073  1.00 91.44           O  
ATOM    466  CG1 VAL A  60      -2.025  -3.056 -11.478  1.00 91.44           C  
ATOM    467  CG2 VAL A  60      -2.143  -4.769 -13.267  1.00 91.44           C  
ATOM    468  N   VAL A  61      -4.878  -1.109 -13.154  1.00 91.44           N  
ATOM    469  CA  VAL A  61      -5.366   0.244 -12.842  1.00 91.44           C  
ATOM    470  C   VAL A  61      -6.797   0.212 -12.302  1.00 91.44           C  
ATOM    471  CB  VAL A  61      -5.263   1.178 -14.064  1.00 91.44           C  
ATOM    472  O   VAL A  61      -7.048   0.769 -11.238  1.00 91.44           O  
ATOM    473  CG1 VAL A  61      -5.777   2.587 -13.758  1.00 91.44           C  
ATOM    474  CG2 VAL A  61      -3.816   1.302 -14.557  1.00 91.44           C  
ATOM    475  N   ALA A  62      -7.726  -0.493 -12.950  1.00 94.69           N  
ATOM    476  CA  ALA A  62      -9.121  -0.586 -12.516  1.00 94.69           C  
ATOM    477  C   ALA A  62      -9.261  -1.211 -11.122  1.00 94.69           C  
ATOM    478  CB  ALA A  62      -9.914  -1.388 -13.548  1.00 94.69           C  
ATOM    479  O   ALA A  62     -10.056  -0.735 -10.310  1.00 94.69           O  
ATOM    480  N   PHE A  63      -8.445  -2.222 -10.808  1.00 95.25           N  
ATOM    481  CA  PHE A  63      -8.386  -2.793  -9.463  1.00 95.25           C  
ATOM    482  C   PHE A  63      -7.941  -1.743  -8.436  1.00 95.25           C  
ATOM    483  CB  PHE A  63      -7.456  -4.011  -9.469  1.00 95.25           C  
ATOM    484  O   PHE A  63      -8.604  -1.552  -7.418  1.00 95.25           O  
ATOM    485  CG  PHE A  63      -7.239  -4.642  -8.104  1.00 95.25           C  
ATOM    486  CD1 PHE A  63      -6.261  -4.130  -7.232  1.00 95.25           C  
ATOM    487  CD2 PHE A  63      -8.011  -5.747  -7.704  1.00 95.25           C  
ATOM    488  CE1 PHE A  63      -6.082  -4.693  -5.957  1.00 95.25           C  
ATOM    489  CE2 PHE A  63      -7.812  -6.329  -6.440  1.00 95.25           C  
ATOM    490  CZ  PHE A  63      -6.854  -5.797  -5.562  1.00 95.25           C  
ATOM    491  N   LEU A  64      -6.845  -1.023  -8.699  1.00 92.56           N  
ATOM    492  CA  LEU A  64      -6.311  -0.017  -7.775  1.00 92.56           C  
ATOM    493  C   LEU A  64      -7.226   1.209  -7.633  1.00 92.56           C  
ATOM    494  CB  LEU A  64      -4.907   0.407  -8.240  1.00 92.56           C  
ATOM    495  O   LEU A  64      -7.339   1.756  -6.531  1.00 92.56           O  
ATOM    496  CG  LEU A  64      -3.833  -0.692  -8.148  1.00 92.56           C  
ATOM    497  CD1 LEU A  64      -2.532  -0.166  -8.752  1.00 92.56           C  
ATOM    498  CD2 LEU A  64      -3.541  -1.111  -6.701  1.00 92.56           C  
ATOM    499  N   LEU A  65      -7.900   1.618  -8.709  1.00 93.88           N  
ATOM    500  CA  LEU A  65      -8.886   2.698  -8.708  1.00 93.88           C  
ATOM    501  C   LEU A  65     -10.097   2.328  -7.856  1.00 93.88           C  
ATOM    502  CB  LEU A  65      -9.327   3.020 -10.149  1.00 93.88           C  
ATOM    503  O   LEU A  65     -10.411   3.036  -6.900  1.00 93.88           O  
ATOM    504  CG  LEU A  65      -8.317   3.818 -10.988  1.00 93.88           C  
ATOM    505  CD1 LEU A  65      -8.885   4.051 -12.387  1.00 93.88           C  
ATOM    506  CD2 LEU A  65      -8.042   5.180 -10.369  1.00 93.88           C  
ATOM    507  N   ALA A  66     -10.730   1.186  -8.134  1.00 96.50           N  
ATOM    508  CA  ALA A  66     -11.888   0.721  -7.375  1.00 96.50           C  
ATOM    509  C   ALA A  66     -11.548   0.481  -5.894  1.00 96.50           C  
ATOM    510  CB  ALA A  66     -12.397  -0.547  -8.053  1.00 96.50           C  
ATOM    511  O   ALA A  66     -12.321   0.809  -4.988  1.00 96.50           O  
ATOM    512  N   MET A  67     -10.338  -0.011  -5.628  1.00 95.19           N  
ATOM    513  CA  MET A  67      -9.794  -0.123  -4.281  1.00 95.19           C  
ATOM    514  C   MET A  67      -9.636   1.233  -3.587  1.00 95.19           C  
ATOM    515  CB  MET A  67      -8.457  -0.856  -4.381  1.00 95.19           C  
ATOM    516  O   MET A  67      -9.917   1.351  -2.399  1.00 95.19           O  
ATOM    517  CG  MET A  67      -7.880  -1.152  -3.011  1.00 95.19           C  
ATOM    518  SD  MET A  67      -6.356  -2.099  -3.108  1.00 95.19           S  
ATOM    519  CE  MET A  67      -6.225  -2.423  -1.348  1.00 95.19           C  
ATOM    520  N   SER A  68      -9.213   2.272  -4.303  1.00 94.25           N  
ATOM    521  CA  SER A  68      -9.033   3.606  -3.718  1.00 94.25           C  
ATOM    522  C   SER A  68     -10.369   4.289  -3.413  1.00 94.25           C  
ATOM    523  CB  SER A  68      -8.156   4.472  -4.622  1.00 94.25           C  
ATOM    524  O   SER A  68     -10.504   4.931  -2.374  1.00 94.25           O  
ATOM    525  OG  SER A  68      -6.904   3.831  -4.808  1.00 94.25           O  
ATOM    526  N   ILE A  69     -11.375   4.095  -4.269  1.00 94.38           N  
ATOM    527  CA  ILE A  69     -12.733   4.636  -4.087  1.00 94.38           C  
ATOM    528  C   ILE A  69     -13.452   3.974  -2.906  1.00 94.38           C  
ATOM    529  CB  ILE A  69     -13.544   4.430  -5.383  1.00 94.38           C  
ATOM    530  O   ILE A  69     -14.204   4.626  -2.187  1.00 94.38           O  
ATOM    531  CG1 ILE A  69     -12.924   5.188  -6.576  1.00 94.38           C  
ATOM    532  CG2 ILE A  69     -15.012   4.861  -5.221  1.00 94.38           C  
ATOM    533  CD1 ILE A  69     -13.454   4.646  -7.909  1.00 94.38           C  
ATOM    534  N   SER A  70     -13.229   2.679  -2.684  1.00 95.94           N  
ATOM    535  CA  SER A  70     -13.885   1.934  -1.602  1.00 95.94           C  
ATOM    536  C   SER A  70     -13.297   2.204  -0.214  1.00 95.94           C  
ATOM    537  CB  SER A  70     -13.870   0.439  -1.903  1.00 95.94           C  
ATOM    538  O   SER A  70     -13.994   2.012   0.780  1.00 95.94           O  
ATOM    539  OG  SER A  70     -12.553   0.017  -2.164  1.00 95.94           O  
ATOM    540  N   LEU A  71     -12.060   2.707  -0.111  1.00 93.81           N  
ATOM    541  CA  LEU A  71     -11.420   3.008   1.178  1.00 93.81           C  
ATOM    542  C   LEU A  71     -12.278   3.942   2.064  1.00 93.81           C  
ATOM    543  CB  LEU A  71      -9.994   3.554   0.950  1.00 93.81           C  
ATOM    544  O   LEU A  71     -12.598   3.537   3.184  1.00 93.81           O  
ATOM    545  CG  LEU A  71      -8.924   2.480   0.709  1.00 93.81           C  
ATOM    546  CD1 LEU A  71      -7.654   3.132   0.159  1.00 93.81           C  
ATOM    547  CD2 LEU A  71      -8.529   1.769   2.001  1.00 93.81           C  
ATOM    548  N   PRO A  72     -12.722   5.134   1.605  1.00 91.00           N  
ATOM    549  CA  PRO A  72     -13.614   5.998   2.387  1.00 91.00           C  
ATOM    550  C   PRO A  72     -14.913   5.325   2.853  1.00 91.00           C  
ATOM    551  CB  PRO A  72     -13.943   7.185   1.475  1.00 91.00           C  
ATOM    552  O   PRO A  72     -15.408   5.641   3.934  1.00 91.00           O  
ATOM    553  CG  PRO A  72     -12.744   7.274   0.543  1.00 91.00           C  
ATOM    554  CD  PRO A  72     -12.298   5.825   0.393  1.00 91.00           C  
ATOM    555  N   LEU A  73     -15.454   4.375   2.078  1.00 94.38           N  
ATOM    556  CA  LEU A  73     -16.696   3.672   2.420  1.00 94.38           C  
ATOM    557  C   LEU A  73     -16.533   2.745   3.621  1.00 94.38           C  
ATOM    558  CB  LEU A  73     -17.191   2.831   1.231  1.00 94.38           C  
ATOM    559  O   LEU A  73     -17.502   2.501   4.338  1.00 94.38           O  
ATOM    560  CG  LEU A  73     -17.564   3.626  -0.023  1.00 94.38           C  
ATOM    561  CD1 LEU A  73     -17.959   2.665  -1.140  1.00 94.38           C  
ATOM    562  CD2 LEU A  73     -18.748   4.541   0.255  1.00 94.38           C  
ATOM    563  N   ALA A  74     -15.326   2.227   3.856  1.00 93.56           N  
ATOM    564  CA  ALA A  74     -15.093   1.246   4.905  1.00 93.56           C  
ATOM    565  C   ALA A  74     -15.454   1.781   6.295  1.00 93.56           C  
ATOM    566  CB  ALA A  74     -13.631   0.815   4.853  1.00 93.56           C  
ATOM    567  O   ALA A  74     -16.060   1.058   7.080  1.00 93.56           O  
ATOM    568  N   GLY A  75     -15.129   3.047   6.586  1.00 90.75           N  
ATOM    569  CA  GLY A  75     -15.483   3.691   7.854  1.00 90.75           C  
ATOM    570  C   GLY A  75     -16.996   3.705   8.068  1.00 90.75           C  
ATOM    571  O   GLY A  75     -17.485   3.089   9.015  1.00 90.75           O  
ATOM    572  N   PHE A  76     -17.725   4.313   7.130  1.00 92.69           N  
ATOM    573  CA  PHE A  76     -19.184   4.414   7.167  1.00 92.69           C  
ATOM    574  C   PHE A  76     -19.872   3.045   7.245  1.00 92.69           C  
ATOM    575  CB  PHE A  76     -19.658   5.171   5.919  1.00 92.69           C  
ATOM    576  O   PHE A  76     -20.665   2.796   8.152  1.00 92.69           O  
ATOM    577  CG  PHE A  76     -21.153   5.051   5.722  1.00 92.69           C  
ATOM    578  CD1 PHE A  76     -21.675   4.155   4.767  1.00 92.69           C  
ATOM    579  CD2 PHE A  76     -22.022   5.788   6.543  1.00 92.69           C  
ATOM    580  CE1 PHE A  76     -23.066   3.998   4.636  1.00 92.69           C  
ATOM    581  CE2 PHE A  76     -23.408   5.623   6.414  1.00 92.69           C  
ATOM    582  CZ  PHE A  76     -23.931   4.725   5.470  1.00 92.69           C  
ATOM    583  N   LEU A  77     -19.550   2.131   6.322  1.00 94.19           N  
ATOM    584  CA  LEU A  77     -20.192   0.818   6.263  1.00 94.19           C  
ATOM    585  C   LEU A  77     -19.936   0.026   7.547  1.00 94.19           C  
ATOM    586  CB  LEU A  77     -19.682   0.045   5.033  1.00 94.19           C  
ATOM    587  O   LEU A  77     -20.844  -0.631   8.054  1.00 94.19           O  
ATOM    588  CG  LEU A  77     -20.152   0.577   3.669  1.00 94.19           C  
ATOM    589  CD1 LEU A  77     -19.468  -0.224   2.561  1.00 94.19           C  
ATOM    590  CD2 LEU A  77     -21.666   0.443   3.493  1.00 94.19           C  
ATOM    591  N   SER A  78     -18.724   0.120   8.101  1.00 93.06           N  
ATOM    592  CA  SER A  78     -18.383  -0.555   9.353  1.00 93.06           C  
ATOM    593  C   SER A  78     -19.150  -0.017  10.555  1.00 93.06           C  
ATOM    594  CB  SER A  78     -16.883  -0.467   9.618  1.00 93.06           C  
ATOM    595  O   SER A  78     -19.543  -0.801  11.414  1.00 93.06           O  
ATOM    596  OG  SER A  78     -16.444   0.787  10.105  1.00 93.06           O  
ATOM    597  N   GLN A  79     -19.392   1.294  10.604  1.00 91.25           N  
ATOM    598  CA  GLN A  79     -20.151   1.921  11.679  1.00 91.25           C  
ATOM    599  C   GLN A  79     -21.637   1.612  11.547  1.00 91.25           C  
ATOM    600  CB  GLN A  79     -19.909   3.433  11.674  1.00 91.25           C  
ATOM    601  O   GLN A  79     -22.266   1.300  12.549  1.00 91.25           O  
ATOM    602  CG  GLN A  79     -18.497   3.775  12.168  1.00 91.25           C  
ATOM    603  CD  GLN A  79     -18.172   5.252  12.014  1.00 91.25           C  
ATOM    604  NE2 GLN A  79     -16.960   5.651  12.320  1.00 91.25           N  
ATOM    605  OE1 GLN A  79     -18.975   6.072  11.621  1.00 91.25           O  
ATOM    606  N   ARG A  80     -22.188   1.625  10.327  1.00 92.75           N  
ATOM    607  CA  ARG A  80     -23.616   1.383  10.091  1.00 92.75           C  
ATOM    608  C   ARG A  80     -24.023  -0.085  10.212  1.00 92.75           C  
ATOM    609  CB  ARG A  80     -24.008   1.978   8.732  1.00 92.75           C  
ATOM    610  O   ARG A  80     -25.067  -0.381  10.776  1.00 92.75           O  
ATOM    611  CG  ARG A  80     -25.524   1.880   8.524  1.00 92.75           C  
ATOM    612  CD  ARG A  80     -25.971   2.672   7.298  1.00 92.75           C  
ATOM    613  NE  ARG A  80     -27.420   2.501   7.084  1.00 92.75           N  
ATOM    614  NH1 ARG A  80     -28.081   4.714   6.970  1.00 92.75           N  
ATOM    615  NH2 ARG A  80     -29.593   3.126   6.837  1.00 92.75           N  
ATOM    616  CZ  ARG A  80     -28.340   3.445   6.967  1.00 92.75           C  
ATOM    617  N   PHE A  81     -23.218  -1.007   9.685  1.00 93.50           N  
ATOM    618  CA  PHE A  81     -23.587  -2.427   9.562  1.00 93.50           C  
ATOM    619  C   PHE A  81     -22.703  -3.382  10.383  1.00 93.50           C  
ATOM    620  CB  PHE A  81     -23.566  -2.805   8.079  1.00 93.50           C  
ATOM    621  O   PHE A  81     -22.943  -4.592  10.393  1.00 93.50           O  
ATOM    622  CG  PHE A  81     -24.504  -2.004   7.193  1.00 93.50           C  
ATOM    623  CD1 PHE A  81     -25.895  -2.199   7.287  1.00 93.50           C  
ATOM    624  CD2 PHE A  81     -23.993  -1.081   6.259  1.00 93.50           C  
ATOM    625  CE1 PHE A  81     -26.768  -1.492   6.441  1.00 93.50           C  
ATOM    626  CE2 PHE A  81     -24.866  -0.378   5.409  1.00 93.50           C  
ATOM    627  CZ  PHE A  81     -26.253  -0.587   5.496  1.00 93.50           C  
ATOM    628  N   GLY A  82     -21.684  -2.856  11.066  1.00 93.88           N  
ATOM    629  CA  GLY A  82     -20.709  -3.633  11.831  1.00 93.88           C  
ATOM    630  C   GLY A  82     -19.525  -4.116  10.984  1.00 93.88           C  
ATOM    631  O   GLY A  82     -19.662  -4.491   9.814  1.00 93.88           O  
ATOM    632  N   LYS A  83     -18.328  -4.153  11.591  1.00 94.25           N  
ATOM    633  CA  LYS A  83     -17.071  -4.512  10.902  1.00 94.25           C  
ATOM    634  C   LYS A  83     -17.105  -5.921  10.305  1.00 94.25           C  
ATOM    635  CB  LYS A  83     -15.871  -4.409  11.861  1.00 94.25           C  
ATOM    636  O   LYS A  83     -16.712  -6.116   9.157  1.00 94.25           O  
ATOM    637  CG  LYS A  83     -15.657  -3.020  12.472  1.00 94.25           C  
ATOM    638  CD  LYS A  83     -14.382  -2.993  13.322  1.00 94.25           C  
ATOM    639  CE  LYS A  83     -14.384  -1.811  14.297  1.00 94.25           C  
ATOM    640  NZ  LYS A  83     -14.916  -2.233  15.618  1.00 94.25           N  
ATOM    641  N   ARG A  84     -17.587  -6.899  11.081  1.00 95.12           N  
ATOM    642  CA  ARG A  84     -17.656  -8.314  10.681  1.00 95.12           C  
ATOM    643  C   ARG A  84     -18.518  -8.513   9.438  1.00 95.12           C  
ATOM    644  CB  ARG A  84     -18.154  -9.153  11.871  1.00 95.12           C  
ATOM    645  O   ARG A  84     -18.071  -9.168   8.501  1.00 95.12           O  
ATOM    646  CG  ARG A  84     -18.582 -10.573  11.468  1.00 95.12           C  
ATOM    647  CD  ARG A  84     -19.032 -11.393  12.676  1.00 95.12           C  
ATOM    648  NE  ARG A  84     -19.768 -12.583  12.226  1.00 95.12           N  
ATOM    649  NH1 ARG A  84     -19.126 -14.177  13.795  1.00 95.12           N  
ATOM    650  NH2 ARG A  84     -20.517 -14.693  12.168  1.00 95.12           N  
ATOM    651  CZ  ARG A  84     -19.777 -13.797  12.739  1.00 95.12           C  
ATOM    652  N   SER A  85     -19.731  -7.963   9.433  1.00 95.44           N  
ATOM    653  CA  SER A  85     -20.692  -8.144   8.340  1.00 95.44           C  
ATOM    654  C   SER A  85     -20.116  -7.632   7.025  1.00 95.44           C  
ATOM    655  CB  SER A  85     -21.996  -7.403   8.655  1.00 95.44           C  
ATOM    656  O   SER A  85     -20.068  -8.366   6.043  1.00 95.44           O  
ATOM    657  OG  SER A  85     -22.485  -7.805   9.919  1.00 95.44           O  
ATOM    658  N   ILE A  86     -19.587  -6.406   7.029  1.00 97.12           N  
ATOM    659  CA  ILE A  86     -19.013  -5.797   5.827  1.00 97.12           C  
ATOM    660  C   ILE A  86     -17.731  -6.506   5.393  1.00 97.12           C  
ATOM    661  CB  ILE A  86     -18.799  -4.288   6.044  1.00 97.12           C  
ATOM    662  O   ILE A  86     -17.527  -6.688   4.196  1.00 97.12           O  
ATOM    663  CG1 ILE A  86     -20.124  -3.586   6.412  1.00 97.12           C  
ATOM    664  CG2 ILE A  86     -18.181  -3.622   4.798  1.00 97.12           C  
ATOM    665  CD1 ILE A  86     -21.230  -3.680   5.344  1.00 97.12           C  
ATOM    666  N   TYR A  87     -16.894  -6.962   6.329  1.00 97.69           N  
ATOM    667  CA  TYR A  87     -15.694  -7.727   5.988  1.00 97.69           C  
ATOM    668  C   TYR A  87     -16.043  -9.038   5.270  1.00 97.69           C  
ATOM    669  CB  TYR A  87     -14.866  -7.990   7.250  1.00 97.69           C  
ATOM    670  O   TYR A  87     -15.452  -9.341   4.237  1.00 97.69           O  
ATOM    671  CG  TYR A  87     -13.559  -8.701   6.965  1.00 97.69           C  
ATOM    672  CD1 TYR A  87     -13.497 -10.109   6.975  1.00 97.69           C  
ATOM    673  CD2 TYR A  87     -12.411  -7.948   6.652  1.00 97.69           C  
ATOM    674  CE1 TYR A  87     -12.289 -10.762   6.665  1.00 97.69           C  
ATOM    675  CE2 TYR A  87     -11.200  -8.594   6.350  1.00 97.69           C  
ATOM    676  OH  TYR A  87      -9.978 -10.627   6.046  1.00 97.69           O  
ATOM    677  CZ  TYR A  87     -11.142 -10.004   6.351  1.00 97.69           C  
ATOM    678  N   LEU A  88     -17.029  -9.790   5.774  1.00 97.88           N  
ATOM    679  CA  LEU A  88     -17.480 -11.041   5.154  1.00 97.88           C  
ATOM    680  C   LEU A  88     -18.168 -10.807   3.807  1.00 97.88           C  
ATOM    681  CB  LEU A  88     -18.418 -11.793   6.114  1.00 97.88           C  
ATOM    682  O   LEU A  88     -17.907 -11.552   2.867  1.00 97.88           O  
ATOM    683  CG  LEU A  88     -17.725 -12.362   7.364  1.00 97.88           C  
ATOM    684  CD1 LEU A  88     -18.769 -12.979   8.299  1.00 97.88           C  
ATOM    685  CD2 LEU A  88     -16.700 -13.439   7.010  1.00 97.88           C  
ATOM    686  N   ILE A  89     -18.991  -9.760   3.687  1.00 97.94           N  
ATOM    687  CA  ILE A  89     -19.616  -9.375   2.412  1.00 97.94           C  
ATOM    688  C   ILE A  89     -18.545  -9.008   1.384  1.00 97.94           C  
ATOM    689  CB  ILE A  89     -20.622  -8.219   2.622  1.00 97.94           C  
ATOM    690  O   ILE A  89     -18.606  -9.478   0.252  1.00 97.94           O  
ATOM    691  CG1 ILE A  89     -21.863  -8.731   3.387  1.00 97.94           C  
ATOM    692  CG2 ILE A  89     -21.062  -7.600   1.279  1.00 97.94           C  
ATOM    693  CD1 ILE A  89     -22.729  -7.607   3.972  1.00 97.94           C  
ATOM    694  N   ALA A  90     -17.544  -8.212   1.768  1.00 98.19           N  
ATOM    695  CA  ALA A  90     -16.448  -7.843   0.881  1.00 98.19           C  
ATOM    696  C   ALA A  90     -15.614  -9.068   0.481  1.00 98.19           C  
ATOM    697  CB  ALA A  90     -15.598  -6.770   1.567  1.00 98.19           C  
ATOM    698  O   ALA A  90     -15.297  -9.235  -0.690  1.00 98.19           O  
ATOM    699  N   LEU A  91     -15.305  -9.965   1.418  1.00 98.19           N  
ATOM    700  CA  LEU A  91     -14.553 -11.183   1.123  1.00 98.19           C  
ATOM    701  C   LEU A  91     -15.336 -12.145   0.207  1.00 98.19           C  
ATOM    702  CB  LEU A  91     -14.147 -11.810   2.464  1.00 98.19           C  
ATOM    703  O   LEU A  91     -14.758 -12.729  -0.709  1.00 98.19           O  
ATOM    704  CG  LEU A  91     -13.330 -13.101   2.327  1.00 98.19           C  
ATOM    705  CD1 LEU A  91     -11.975 -12.930   1.647  1.00 98.19           C  
ATOM    706  CD2 LEU A  91     -13.067 -13.664   3.723  1.00 98.19           C  
ATOM    707  N   LEU A  92     -16.653 -12.267   0.396  1.00 98.38           N  
ATOM    708  CA  LEU A  92     -17.522 -13.049  -0.485  1.00 98.38           C  
ATOM    709  C   LEU A  92     -17.618 -12.404  -1.870  1.00 98.38           C  
ATOM    710  CB  LEU A  92     -18.905 -13.202   0.172  1.00 98.38           C  
ATOM    711  O   LEU A  92     -17.446 -13.084  -2.877  1.00 98.38           O  
ATOM    712  CG  LEU A  92     -19.918 -13.991  -0.680  1.00 98.38           C  
ATOM    713  CD1 LEU A  92     -19.475 -15.436  -0.916  1.00 98.38           C  
ATOM    714  CD2 LEU A  92     -21.274 -14.006   0.022  1.00 98.38           C  
ATOM    715  N   GLY A  93     -17.831 -11.088  -1.926  1.00 98.38           N  
ATOM    716  CA  GLY A  93     -17.841 -10.321  -3.169  1.00 98.38           C  
ATOM    717  C   GLY A  93     -16.525 -10.449  -3.934  1.00 98.38           C  
ATOM    718  O   GLY A  93     -16.540 -10.637  -5.147  1.00 98.38           O  
ATOM    719  N   PHE A  94     -15.392 -10.453  -3.227  1.00 98.31           N  
ATOM    720  CA  PHE A  94     -14.080 -10.707  -3.809  1.00 98.31           C  
ATOM    721  C   PHE A  94     -14.016 -12.100  -4.443  1.00 98.31           C  
ATOM    722  CB  PHE A  94     -12.993 -10.536  -2.738  1.00 98.31           C  
ATOM    723  O   PHE A  94     -13.600 -12.219  -5.593  1.00 98.31           O  
ATOM    724  CG  PHE A  94     -11.593 -10.744  -3.268  1.00 98.31           C  
ATOM    725  CD1 PHE A  94     -11.080 -12.048  -3.401  1.00 98.31           C  
ATOM    726  CD2 PHE A  94     -10.812  -9.638  -3.649  1.00 98.31           C  
ATOM    727  CE1 PHE A  94      -9.800 -12.247  -3.937  1.00 98.31           C  
ATOM    728  CE2 PHE A  94      -9.517  -9.834  -4.155  1.00 98.31           C  
ATOM    729  CZ  PHE A  94      -9.018 -11.140  -4.296  1.00 98.31           C  
ATOM    730  N   ALA A  95     -14.449 -13.146  -3.730  1.00 98.00           N  
ATOM    731  CA  ALA A  95     -14.448 -14.519  -4.236  1.00 98.00           C  
ATOM    732  C   ALA A  95     -15.379 -14.695  -5.452  1.00 98.00           C  
ATOM    733  CB  ALA A  95     -14.829 -15.457  -3.084  1.00 98.00           C  
ATOM    734  O   ALA A  95     -14.999 -15.316  -6.447  1.00 98.00           O  
ATOM    735  N   LEU A  96     -16.571 -14.096  -5.419  1.00 98.25           N  
ATOM    736  CA  LEU A  96     -17.515 -14.120  -6.539  1.00 98.25           C  
ATOM    737  C   LEU A  96     -16.966 -13.371  -7.757  1.00 98.25           C  
ATOM    738  CB  LEU A  96     -18.860 -13.525  -6.092  1.00 98.25           C  
ATOM    739  O   LEU A  96     -16.990 -13.907  -8.863  1.00 98.25           O  
ATOM    740  CG  LEU A  96     -19.633 -14.377  -5.068  1.00 98.25           C  
ATOM    741  CD1 LEU A  96     -20.886 -13.617  -4.634  1.00 98.25           C  
ATOM    742  CD2 LEU A  96     -20.057 -15.732  -5.635  1.00 98.25           C  
ATOM    743  N   ALA A  97     -16.402 -12.176  -7.558  1.00 98.12           N  
ATOM    744  CA  ALA A  97     -15.747 -11.416  -8.619  1.00 98.12           C  
ATOM    745  C   ALA A  97     -14.549 -12.178  -9.203  1.00 98.12           C  
ATOM    746  CB  ALA A  97     -15.319 -10.057  -8.057  1.00 98.12           C  
ATOM    747  O   ALA A  97     -14.359 -12.184 -10.416  1.00 98.12           O  
ATOM    748  N   SER A  98     -13.781 -12.871  -8.355  1.00 97.19           N  
ATOM    749  CA  SER A  98     -12.690 -13.742  -8.794  1.00 97.19           C  
ATOM    750  C   SER A  98     -13.212 -14.860  -9.693  1.00 97.19           C  
ATOM    751  CB  SER A  98     -11.949 -14.343  -7.592  1.00 97.19           C  
ATOM    752  O   SER A  98     -12.755 -15.025 -10.818  1.00 97.19           O  
ATOM    753  OG  SER A  98     -10.562 -14.336  -7.818  1.00 97.19           O  
ATOM    754  N   THR A  99     -14.236 -15.576  -9.232  1.00 97.62           N  
ATOM    755  CA  THR A  99     -14.855 -16.675  -9.981  1.00 97.62           C  
ATOM    756  C   THR A  99     -15.382 -16.191 -11.333  1.00 97.62           C  
ATOM    757  CB  THR A  99     -15.984 -17.315  -9.162  1.00 97.62           C  
ATOM    758  O   THR A  99     -15.073 -16.793 -12.355  1.00 97.62           O  
ATOM    759  CG2 THR A  99     -16.533 -18.576  -9.825  1.00 97.62           C  
ATOM    760  OG1 THR A  99     -15.501 -17.694  -7.892  1.00 97.62           O  
ATOM    761  N   ALA A 100     -16.103 -15.065 -11.362  1.00 97.19           N  
ATOM    762  CA  ALA A 100     -16.600 -14.465 -12.599  1.00 97.19           C  
ATOM    763  C   ALA A 100     -15.458 -14.085 -13.561  1.00 97.19           C  
ATOM    764  CB  ALA A 100     -17.463 -13.251 -12.235  1.00 97.19           C  
ATOM    765  O   ALA A 100     -15.504 -14.434 -14.739  1.00 97.19           O  
ATOM    766  N   GLY A 101     -14.397 -13.445 -13.054  1.00 95.62           N  
ATOM    767  CA  GLY A 101     -13.229 -13.052 -13.847  1.00 95.62           C  
ATOM    768  C   GLY A 101     -12.524 -14.227 -14.526  1.00 95.62           C  
ATOM    769  O   GLY A 101     -12.141 -14.121 -15.689  1.00 95.62           O  
ATOM    770  N   GLY A 102     -12.421 -15.370 -13.842  1.00 94.81           N  
ATOM    771  CA  GLY A 102     -11.848 -16.592 -14.410  1.00 94.81           C  
ATOM    772  C   GLY A 102     -12.731 -17.277 -15.462  1.00 94.81           C  
ATOM    773  O   GLY A 102     -12.229 -18.074 -16.255  1.00 94.81           O  
ATOM    774  N   LEU A 103     -14.031 -16.970 -15.500  1.00 95.75           N  
ATOM    775  CA  LEU A 103     -14.981 -17.519 -16.473  1.00 95.75           C  
ATOM    776  C   LEU A 103     -15.143 -16.633 -17.715  1.00 95.75           C  
ATOM    777  CB  LEU A 103     -16.333 -17.753 -15.778  1.00 95.75           C  
ATOM    778  O   LEU A 103     -15.514 -17.134 -18.777  1.00 95.75           O  
ATOM    779  CG  LEU A 103     -16.305 -18.830 -14.677  1.00 95.75           C  
ATOM    780  CD1 LEU A 103     -17.655 -18.863 -13.962  1.00 95.75           C  
ATOM    781  CD2 LEU A 103     -16.007 -20.226 -15.227  1.00 95.75           C  
ATOM    782  N   PHE A 104     -14.847 -15.337 -17.610  1.00 95.75           N  
ATOM    783  CA  PHE A 104     -15.019 -14.400 -18.714  1.00 95.75           C  
ATOM    784  C   PHE A 104     -14.072 -14.649 -19.897  1.00 95.75           C  
ATOM    785  CB  PHE A 104     -14.938 -12.953 -18.202  1.00 95.75           C  
ATOM    786  O   PHE A 104     -12.935 -15.103 -19.757  1.00 95.75           O  
ATOM    787  CG  PHE A 104     -16.102 -12.486 -17.337  1.00 95.75           C  
ATOM    788  CD1 PHE A 104     -17.430 -12.882 -17.609  1.00 95.75           C  
ATOM    789  CD2 PHE A 104     -15.864 -11.579 -16.287  1.00 95.75           C  
ATOM    790  CE1 PHE A 104     -18.494 -12.396 -16.831  1.00 95.75           C  
ATOM    791  CE2 PHE A 104     -16.933 -11.074 -15.524  1.00 95.75           C  
ATOM    792  CZ  PHE A 104     -18.247 -11.487 -15.791  1.00 95.75           C  
ATOM    793  N   ASN A 105     -14.583 -14.322 -21.089  1.00 94.25           N  
ATOM    794  CA  ASN A 105     -13.894 -14.430 -22.380  1.00 94.25           C  
ATOM    795  C   ASN A 105     -13.832 -13.094 -23.133  1.00 94.25           C  
ATOM    796  CB  ASN A 105     -14.596 -15.490 -23.244  1.00 94.25           C  
ATOM    797  O   ASN A 105     -13.369 -13.067 -24.267  1.00 94.25           O  
ATOM    798  CG  ASN A 105     -14.502 -16.883 -22.670  1.00 94.25           C  
ATOM    799  ND2 ASN A 105     -15.590 -17.615 -22.644  1.00 94.25           N  
ATOM    800  OD1 ASN A 105     -13.451 -17.336 -22.246  1.00 94.25           O  
ATOM    801  N   GLN A 106     -14.285 -12.001 -22.514  1.00 95.69           N  
ATOM    802  CA  GLN A 106     -14.195 -10.636 -23.037  1.00 95.69           C  
ATOM    803  C   GLN A 106     -13.363  -9.790 -22.076  1.00 95.69           C  
ATOM    804  CB  GLN A 106     -15.594 -10.038 -23.207  1.00 95.69           C  
ATOM    805  O   GLN A 106     -13.500  -9.926 -20.854  1.00 95.69           O  
ATOM    806  CG  GLN A 106     -16.383 -10.721 -24.332  1.00 95.69           C  
ATOM    807  CD  GLN A 106     -17.803 -10.178 -24.469  1.00 95.69           C  
ATOM    808  NE2 GLN A 106     -18.516 -10.559 -25.505  1.00 95.69           N  
ATOM    809  OE1 GLN A 106     -18.318  -9.441 -23.647  1.00 95.69           O  
ATOM    810  N   PHE A 107     -12.500  -8.933 -22.617  1.00 94.81           N  
ATOM    811  CA  PHE A 107     -11.553  -8.165 -21.814  1.00 94.81           C  
ATOM    812  C   PHE A 107     -12.271  -7.167 -20.895  1.00 94.81           C  
ATOM    813  CB  PHE A 107     -10.568  -7.458 -22.749  1.00 94.81           C  
ATOM    814  O   PHE A 107     -11.915  -7.016 -19.729  1.00 94.81           O  
ATOM    815  CG  PHE A 107      -9.496  -6.715 -21.987  1.00 94.81           C  
ATOM    816  CD1 PHE A 107      -9.607  -5.328 -21.809  1.00 94.81           C  
ATOM    817  CD2 PHE A 107      -8.435  -7.417 -21.387  1.00 94.81           C  
ATOM    818  CE1 PHE A 107      -8.655  -4.635 -21.044  1.00 94.81           C  
ATOM    819  CE2 PHE A 107      -7.493  -6.729 -20.603  1.00 94.81           C  
ATOM    820  CZ  PHE A 107      -7.612  -5.342 -20.423  1.00 94.81           C  
ATOM    821  N   GLU A 108     -13.350  -6.558 -21.376  1.00 95.81           N  
ATOM    822  CA  GLU A 108     -14.187  -5.612 -20.639  1.00 95.81           C  
ATOM    823  C   GLU A 108     -14.829  -6.281 -19.419  1.00 95.81           C  
ATOM    824  CB  GLU A 108     -15.295  -5.058 -21.555  1.00 95.81           C  
ATOM    825  O   GLU A 108     -14.841  -5.721 -18.323  1.00 95.81           O  
ATOM    826  CG  GLU A 108     -14.807  -4.253 -22.773  1.00 95.81           C  
ATOM    827  CD  GLU A 108     -14.122  -5.086 -23.872  1.00 95.81           C  
ATOM    828  OE1 GLU A 108     -13.327  -4.481 -24.620  1.00 95.81           O  
ATOM    829  OE2 GLU A 108     -14.312  -6.328 -23.904  1.00 95.81           O  
ATOM    830  N   SER A 109     -15.312  -7.518 -19.569  1.00 96.88           N  
ATOM    831  CA  SER A 109     -15.867  -8.283 -18.449  1.00 96.88           C  
ATOM    832  C   SER A 109     -14.786  -8.645 -17.424  1.00 96.88           C  
ATOM    833  CB  SER A 109     -16.564  -9.550 -18.946  1.00 96.88           C  
ATOM    834  O   SER A 109     -15.021  -8.545 -16.218  1.00 96.88           O  
ATOM    835  OG  SER A 109     -17.424  -9.298 -20.036  1.00 96.88           O  
ATOM    836  N   VAL A 110     -13.576  -9.002 -17.878  1.00 96.31           N  
ATOM    837  CA  VAL A 110     -12.410  -9.213 -16.997  1.00 96.31           C  
ATOM    838  C   VAL A 110     -12.073  -7.929 -16.234  1.00 96.31           C  
ATOM    839  CB  VAL A 110     -11.191  -9.719 -17.800  1.00 96.31           C  
ATOM    840  O   VAL A 110     -11.814  -7.977 -15.030  1.00 96.31           O  
ATOM    841  CG1 VAL A 110      -9.913  -9.802 -16.957  1.00 96.31           C  
ATOM    842  CG2 VAL A 110     -11.451 -11.126 -18.347  1.00 96.31           C  
ATOM    843  N   LEU A 111     -12.143  -6.773 -16.894  1.00 96.25           N  
ATOM    844  CA  LEU A 111     -11.904  -5.475 -16.274  1.00 96.25           C  
ATOM    845  C   LEU A 111     -12.938  -5.157 -15.184  1.00 96.25           C  
ATOM    846  CB  LEU A 111     -11.882  -4.405 -17.380  1.00 96.25           C  
ATOM    847  O   LEU A 111     -12.567  -4.709 -14.097  1.00 96.25           O  
ATOM    848  CG  LEU A 111     -11.367  -3.042 -16.905  1.00 96.25           C  
ATOM    849  CD1 LEU A 111      -9.900  -3.136 -16.502  1.00 96.25           C  
ATOM    850  CD2 LEU A 111     -11.490  -2.012 -18.026  1.00 96.25           C  
ATOM    851  N   ILE A 112     -14.218  -5.457 -15.425  1.00 97.56           N  
ATOM    852  CA  ILE A 112     -15.287  -5.321 -14.423  1.00 97.56           C  
ATOM    853  C   ILE A 112     -15.022  -6.240 -13.225  1.00 97.56           C  
ATOM    854  CB  ILE A 112     -16.672  -5.587 -15.058  1.00 97.56           C  
ATOM    855  O   ILE A 112     -15.089  -5.789 -12.081  1.00 97.56           O  
ATOM    856  CG1 ILE A 112     -17.022  -4.469 -16.067  1.00 97.56           C  
ATOM    857  CG2 ILE A 112     -17.773  -5.678 -13.980  1.00 97.56           C  
ATOM    858  CD1 ILE A 112     -18.200  -4.814 -16.987  1.00 97.56           C  
ATOM    859  N   ALA A 113     -14.661  -7.506 -13.458  1.00 97.50           N  
ATOM    860  CA  ALA A 113     -14.305  -8.433 -12.381  1.00 97.50           C  
ATOM    861  C   ALA A 113     -13.128  -7.908 -11.540  1.00 97.50           C  
ATOM    862  CB  ALA A 113     -13.984  -9.801 -12.988  1.00 97.50           C  
ATOM    863  O   ALA A 113     -13.164  -7.958 -10.309  1.00 97.50           O  
ATOM    864  N   ARG A 114     -12.109  -7.332 -12.186  1.00 96.88           N  
ATOM    865  CA  ARG A 114     -10.963  -6.705 -11.513  1.00 96.88           C  
ATOM    866  C   ARG A 114     -11.348  -5.474 -10.709  1.00 96.88           C  
ATOM    867  CB  ARG A 114      -9.907  -6.335 -12.556  1.00 96.88           C  
ATOM    868  O   ARG A 114     -10.884  -5.327  -9.579  1.00 96.88           O  
ATOM    869  CG  ARG A 114      -9.178  -7.571 -13.087  1.00 96.88           C  
ATOM    870  CD  ARG A 114      -8.244  -8.234 -12.073  1.00 96.88           C  
ATOM    871  NE  ARG A 114      -7.222  -7.298 -11.574  1.00 96.88           N  
ATOM    872  NH1 ARG A 114      -6.993  -8.184  -9.481  1.00 96.88           N  
ATOM    873  NH2 ARG A 114      -5.624  -6.544 -10.159  1.00 96.88           N  
ATOM    874  CZ  ARG A 114      -6.619  -7.347 -10.405  1.00 96.88           C  
ATOM    875  N   ALA A 115     -12.214  -4.620 -11.246  1.00 97.69           N  
ATOM    876  CA  ALA A 115     -12.748  -3.479 -10.514  1.00 97.69           C  
ATOM    877  C   ALA A 115     -13.528  -3.942  -9.270  1.00 97.69           C  
ATOM    878  CB  ALA A 115     -13.608  -2.640 -11.464  1.00 97.69           C  
ATOM    879  O   ALA A 115     -13.299  -3.429  -8.177  1.00 97.69           O  
ATOM    880  N   LEU A 116     -14.374  -4.971  -9.388  1.00 98.19           N  
ATOM    881  CA  LEU A 116     -15.114  -5.537  -8.254  1.00 98.19           C  
ATOM    882  C   LEU A 116     -14.187  -6.156  -7.194  1.00 98.19           C  
ATOM    883  CB  LEU A 116     -16.130  -6.571  -8.767  1.00 98.19           C  
ATOM    884  O   LEU A 116     -14.364  -5.894  -6.001  1.00 98.19           O  
ATOM    885  CG  LEU A 116     -17.322  -5.986  -9.546  1.00 98.19           C  
ATOM    886  CD1 LEU A 116     -18.149  -7.135 -10.123  1.00 98.19           C  
ATOM    887  CD2 LEU A 116     -18.229  -5.135  -8.653  1.00 98.19           C  
ATOM    888  N   GLN A 117     -13.158  -6.911  -7.601  1.00 97.88           N  
ATOM    889  CA  GLN A 117     -12.124  -7.406  -6.682  1.00 97.88           C  
ATOM    890  C   GLN A 117     -11.411  -6.249  -5.967  1.00 97.88           C  
ATOM    891  CB  GLN A 117     -11.067  -8.220  -7.439  1.00 97.88           C  
ATOM    892  O   GLN A 117     -11.178  -6.316  -4.757  1.00 97.88           O  
ATOM    893  CG  GLN A 117     -11.464  -9.640  -7.866  1.00 97.88           C  
ATOM    894  CD  GLN A 117     -10.254 -10.330  -8.496  1.00 97.88           C  
ATOM    895  NE2 GLN A 117      -9.993 -11.580  -8.216  1.00 97.88           N  
ATOM    896  OE1 GLN A 117      -9.432  -9.722  -9.172  1.00 97.88           O  
ATOM    897  N   GLY A 118     -11.077  -5.182  -6.696  1.00 97.31           N  
ATOM    898  CA  GLY A 118     -10.449  -3.979  -6.155  1.00 97.31           C  
ATOM    899  C   GLY A 118     -11.331  -3.290  -5.121  1.00 97.31           C  
ATOM    900  O   GLY A 118     -10.889  -3.025  -4.004  1.00 97.31           O  
ATOM    901  N   PHE A 119     -12.605  -3.083  -5.450  1.00 98.00           N  
ATOM    902  CA  PHE A 119     -13.597  -2.507  -4.547  1.00 98.00           C  
ATOM    903  C   PHE A 119     -13.714  -3.303  -3.239  1.00 98.00           C  
ATOM    904  CB  PHE A 119     -14.942  -2.439  -5.279  1.00 98.00           C  
ATOM    905  O   PHE A 119     -13.643  -2.741  -2.149  1.00 98.00           O  
ATOM    906  CG  PHE A 119     -16.001  -1.697  -4.498  1.00 98.00           C  
ATOM    907  CD1 PHE A 119     -16.818  -2.388  -3.584  1.00 98.00           C  
ATOM    908  CD2 PHE A 119     -16.159  -0.310  -4.675  1.00 98.00           C  
ATOM    909  CE1 PHE A 119     -17.793  -1.693  -2.850  1.00 98.00           C  
ATOM    910  CE2 PHE A 119     -17.133   0.385  -3.937  1.00 98.00           C  
ATOM    911  CZ  PHE A 119     -17.953  -0.309  -3.029  1.00 98.00           C  
ATOM    912  N   CYS A 120     -13.805  -4.631  -3.326  1.00 98.19           N  
ATOM    913  CA  CYS A 120     -13.838  -5.491  -2.143  1.00 98.19           C  
ATOM    914  C   CYS A 120     -12.543  -5.389  -1.320  1.00 98.19           C  
ATOM    915  CB  CYS A 120     -14.080  -6.927  -2.604  1.00 98.19           C  
ATOM    916  O   CYS A 120     -12.572  -5.267  -0.094  1.00 98.19           O  
ATOM    917  SG  CYS A 120     -15.726  -7.070  -3.357  1.00 98.19           S  
ATOM    918  N   SER A 121     -11.399  -5.361  -2.003  1.00 96.50           N  
ATOM    919  CA  SER A 121     -10.074  -5.245  -1.388  1.00 96.50           C  
ATOM    920  C   SER A 121      -9.912  -3.959  -0.573  1.00 96.50           C  
ATOM    921  CB  SER A 121      -9.003  -5.274  -2.480  1.00 96.50           C  
ATOM    922  O   SER A 121      -9.326  -3.981   0.512  1.00 96.50           O  
ATOM    923  OG  SER A 121      -9.034  -6.510  -3.164  1.00 96.50           O  
ATOM    924  N   GLY A 122     -10.438  -2.836  -1.069  1.00 95.88           N  
ATOM    925  CA  GLY A 122     -10.342  -1.547  -0.382  1.00 95.88           C  
ATOM    926  C   GLY A 122     -11.242  -1.441   0.847  1.00 95.88           C  
ATOM    927  O   GLY A 122     -10.907  -0.699   1.766  1.00 95.88           O  
ATOM    928  N   LEU A 123     -12.303  -2.252   0.938  1.00 97.38           N  
ATOM    929  CA  LEU A 123     -13.066  -2.431   2.177  1.00 97.38           C  
ATOM    930  C   LEU A 123     -12.306  -3.305   3.182  1.00 97.38           C  
ATOM    931  CB  LEU A 123     -14.447  -3.038   1.862  1.00 97.38           C  
ATOM    932  O   LEU A 123     -12.190  -2.958   4.358  1.00 97.38           O  
ATOM    933  CG  LEU A 123     -15.352  -2.171   0.971  1.00 97.38           C  
ATOM    934  CD1 LEU A 123     -16.653  -2.919   0.684  1.00 97.38           C  
ATOM    935  CD2 LEU A 123     -15.699  -0.839   1.634  1.00 97.38           C  
ATOM    936  N   MET A 124     -11.756  -4.432   2.726  1.00 96.81           N  
ATOM    937  CA  MET A 124     -11.151  -5.445   3.598  1.00 96.81           C  
ATOM    938  C   MET A 124      -9.926  -4.941   4.372  1.00 96.81           C  
ATOM    939  CB  MET A 124     -10.765  -6.670   2.764  1.00 96.81           C  
ATOM    940  O   MET A 124      -9.780  -5.272   5.548  1.00 96.81           O  
ATOM    941  CG  MET A 124     -11.988  -7.462   2.290  1.00 96.81           C  
ATOM    942  SD  MET A 124     -11.605  -8.702   1.028  1.00 96.81           S  
ATOM    943  CE  MET A 124     -10.516  -9.791   1.977  1.00 96.81           C  
ATOM    944  N   ILE A 125      -9.046  -4.140   3.758  1.00 92.56           N  
ATOM    945  CA  ILE A 125      -7.812  -3.662   4.413  1.00 92.56           C  
ATOM    946  C   ILE A 125      -8.084  -2.771   5.639  1.00 92.56           C  
ATOM    947  CB  ILE A 125      -6.846  -2.997   3.407  1.00 92.56           C  
ATOM    948  O   ILE A 125      -7.583  -3.076   6.715  1.00 92.56           O  
ATOM    949  CG1 ILE A 125      -6.358  -4.067   2.407  1.00 92.56           C  
ATOM    950  CG2 ILE A 125      -5.653  -2.333   4.132  1.00 92.56           C  
ATOM    951  CD1 ILE A 125      -5.274  -3.568   1.455  1.00 92.56           C  
ATOM    952  N   PRO A 126      -8.855  -1.681   5.583  1.00 94.69           N  
ATOM    953  CA  PRO A 126      -9.139  -0.899   6.788  1.00 94.69           C  
ATOM    954  C   PRO A 126      -9.991  -1.663   7.814  1.00 94.69           C  
ATOM    955  CB  PRO A 126      -9.832   0.356   6.276  1.00 94.69           C  
ATOM    956  O   PRO A 126      -9.781  -1.513   9.020  1.00 94.69           O  
ATOM    957  CG  PRO A 126     -10.453  -0.086   4.956  1.00 94.69           C  
ATOM    958  CD  PRO A 126      -9.431  -1.065   4.406  1.00 94.69           C  
ATOM    959  N   LEU A 127     -10.916  -2.518   7.361  1.00 96.12           N  
ATOM    960  CA  LEU A 127     -11.717  -3.373   8.245  1.00 96.12           C  
ATOM    961  C   LEU A 127     -10.857  -4.378   9.009  1.00 96.12           C  
ATOM    962  CB  LEU A 127     -12.773  -4.117   7.418  1.00 96.12           C  
ATOM    963  O   LEU A 127     -11.110  -4.610  10.187  1.00 96.12           O  
ATOM    964  CG  LEU A 127     -13.947  -3.225   6.994  1.00 96.12           C  
ATOM    965  CD1 LEU A 127     -14.797  -3.931   5.946  1.00 96.12           C  
ATOM    966  CD2 LEU A 127     -14.868  -2.932   8.175  1.00 96.12           C  
ATOM    967  N   SER A 128      -9.818  -4.921   8.370  1.00 95.69           N  
ATOM    968  CA  SER A 128      -8.866  -5.838   8.997  1.00 95.69           C  
ATOM    969  C   SER A 128      -8.210  -5.237  10.237  1.00 95.69           C  
ATOM    970  CB  SER A 128      -7.798  -6.273   7.990  1.00 95.69           C  
ATOM    971  O   SER A 128      -8.241  -5.840  11.306  1.00 95.69           O  
ATOM    972  OG  SER A 128      -6.883  -5.305   7.580  1.00 95.69           O  
ATOM    973  N   LEU A 129      -7.703  -4.007  10.124  1.00 94.00           N  
ATOM    974  CA  LEU A 129      -7.104  -3.285  11.242  1.00 94.00           C  
ATOM    975  C   LEU A 129      -8.143  -2.968  12.322  1.00 94.00           C  
ATOM    976  CB  LEU A 129      -6.420  -2.013  10.712  1.00 94.00           C  
ATOM    977  O   LEU A 129      -7.856  -3.128  13.504  1.00 94.00           O  
ATOM    978  CG  LEU A 129      -5.106  -2.297   9.959  1.00 94.00           C  
ATOM    979  CD1 LEU A 129      -4.619  -1.023   9.266  1.00 94.00           C  
ATOM    980  CD2 LEU A 129      -4.007  -2.772  10.914  1.00 94.00           C  
ATOM    981  N   GLY A 130      -9.366  -2.596  11.932  1.00 93.44           N  
ATOM    982  CA  GLY A 130     -10.462  -2.385  12.880  1.00 93.44           C  
ATOM    983  C   GLY A 130     -10.840  -3.642  13.675  1.00 93.44           C  
ATOM    984  O   GLY A 130     -11.062  -3.545  14.879  1.00 93.44           O  
ATOM    985  N   LEU A 131     -10.884  -4.808  13.021  1.00 95.12           N  
ATOM    986  CA  LEU A 131     -11.159  -6.109  13.647  1.00 95.12           C  
ATOM    987  C   LEU A 131     -10.004  -6.574  14.541  1.00 95.12           C  
ATOM    988  CB  LEU A 131     -11.423  -7.158  12.549  1.00 95.12           C  
ATOM    989  O   LEU A 131     -10.235  -7.126  15.611  1.00 95.12           O  
ATOM    990  CG  LEU A 131     -12.790  -7.023  11.856  1.00 95.12           C  
ATOM    991  CD1 LEU A 131     -12.815  -7.883  10.591  1.00 95.12           C  
ATOM    992  CD2 LEU A 131     -13.940  -7.460  12.769  1.00 95.12           C  
ATOM    993  N   ILE A 132      -8.756  -6.324  14.136  1.00 94.50           N  
ATOM    994  CA  ILE A 132      -7.585  -6.595  14.977  1.00 94.50           C  
ATOM    995  C   ILE A 132      -7.660  -5.749  16.253  1.00 94.50           C  
ATOM    996  CB  ILE A 132      -6.283  -6.358  14.175  1.00 94.50           C  
ATOM    997  O   ILE A 132      -7.515  -6.279  17.352  1.00 94.50           O  
ATOM    998  CG1 ILE A 132      -6.095  -7.490  13.137  1.00 94.50           C  
ATOM    999  CG2 ILE A 132      -5.060  -6.280  15.108  1.00 94.50           C  
ATOM   1000  CD1 ILE A 132      -5.032  -7.188  12.071  1.00 94.50           C  
ATOM   1001  N   PHE A 133      -7.938  -4.450  16.127  1.00 92.38           N  
ATOM   1002  CA  PHE A 133      -7.993  -3.524  17.262  1.00 92.38           C  
ATOM   1003  C   PHE A 133      -9.167  -3.789  18.210  1.00 92.38           C  
ATOM   1004  CB  PHE A 133      -8.050  -2.078  16.750  1.00 92.38           C  
ATOM   1005  O   PHE A 133      -9.052  -3.452  19.389  1.00 92.38           O  
ATOM   1006  CG  PHE A 133      -6.699  -1.448  16.466  1.00 92.38           C  
ATOM   1007  CD1 PHE A 133      -6.378  -0.199  17.031  1.00 92.38           C  
ATOM   1008  CD2 PHE A 133      -5.769  -2.082  15.624  1.00 92.38           C  
ATOM   1009  CE1 PHE A 133      -5.129   0.393  16.782  1.00 92.38           C  
ATOM   1010  CE2 PHE A 133      -4.538  -1.473  15.353  1.00 92.38           C  
ATOM   1011  CZ  PHE A 133      -4.202  -0.248  15.947  1.00 92.38           C  
ATOM   1012  N   SER A 134     -10.271  -4.377  17.728  1.00 91.19           N  
ATOM   1013  CA  SER A 134     -11.431  -4.703  18.571  1.00 91.19           C  
ATOM   1014  C   SER A 134     -11.197  -5.897  19.494  1.00 91.19           C  
ATOM   1015  CB  SER A 134     -12.692  -4.940  17.729  1.00 91.19           C  
ATOM   1016  O   SER A 134     -11.873  -5.999  20.509  1.00 91.19           O  
ATOM   1017  OG  SER A 134     -12.538  -6.009  16.820  1.00 91.19           O  
ATOM   1018  N   VAL A 135     -10.262  -6.794  19.159  1.00 91.88           N  
ATOM   1019  CA  VAL A 135      -9.959  -7.991  19.973  1.00 91.88           C  
ATOM   1020  C   VAL A 135      -8.560  -7.983  20.583  1.00 91.88           C  
ATOM   1021  CB  VAL A 135     -10.186  -9.292  19.185  1.00 91.88           C  
ATOM   1022  O   VAL A 135      -8.219  -8.886  21.338  1.00 91.88           O  
ATOM   1023  CG1 VAL A 135     -11.615  -9.354  18.632  1.00 91.88           C  
ATOM   1024  CG2 VAL A 135      -9.187  -9.469  18.034  1.00 91.88           C  
ATOM   1025  N   THR A 136      -7.733  -6.994  20.237  1.00 91.25           N  
ATOM   1026  CA  THR A 136      -6.347  -6.904  20.705  1.00 91.25           C  
ATOM   1027  C   THR A 136      -6.210  -5.799  21.756  1.00 91.25           C  
ATOM   1028  CB  THR A 136      -5.369  -6.670  19.552  1.00 91.25           C  
ATOM   1029  O   THR A 136      -6.459  -4.628  21.425  1.00 91.25           O  
ATOM   1030  CG2 THR A 136      -3.916  -6.688  20.011  1.00 91.25           C  
ATOM   1031  OG1 THR A 136      -5.507  -7.685  18.585  1.00 91.25           O  
ATOM   1032  N   PRO A 137      -5.771  -6.140  22.984  1.00 87.94           N  
ATOM   1033  CA  PRO A 137      -5.444  -5.169  24.027  1.00 87.94           C  
ATOM   1034  C   PRO A 137      -4.423  -4.136  23.546  1.00 87.94           C  
ATOM   1035  CB  PRO A 137      -4.881  -5.983  25.197  1.00 87.94           C  
ATOM   1036  O   PRO A 137      -3.565  -4.456  22.719  1.00 87.94           O  
ATOM   1037  CG  PRO A 137      -5.474  -7.373  24.995  1.00 87.94           C  
ATOM   1038  CD  PRO A 137      -5.548  -7.495  23.478  1.00 87.94           C  
ATOM   1039  N   SER A 138      -4.494  -2.904  24.057  1.00 83.81           N  
ATOM   1040  CA  SER A 138      -3.635  -1.781  23.647  1.00 83.81           C  
ATOM   1041  C   SER A 138      -2.144  -2.117  23.655  1.00 83.81           C  
ATOM   1042  CB  SER A 138      -3.866  -0.548  24.542  1.00 83.81           C  
ATOM   1043  O   SER A 138      -1.421  -1.673  22.765  1.00 83.81           O  
ATOM   1044  OG  SER A 138      -4.513  -0.854  25.763  1.00 83.81           O  
ATOM   1045  N   GLU A 139      -1.723  -2.948  24.606  1.00 85.19           N  
ATOM   1046  CA  GLU A 139      -0.344  -3.343  24.904  1.00 85.19           C  
ATOM   1047  C   GLU A 139       0.184  -4.434  23.962  1.00 85.19           C  
ATOM   1048  CB  GLU A 139      -0.241  -3.862  26.357  1.00 85.19           C  
ATOM   1049  O   GLU A 139       1.329  -4.850  24.083  1.00 85.19           O  
ATOM   1050  CG  GLU A 139      -0.868  -2.982  27.456  1.00 85.19           C  
ATOM   1051  CD  GLU A 139      -2.405  -2.934  27.402  1.00 85.19           C  
ATOM   1052  OE1 GLU A 139      -2.972  -1.863  27.701  1.00 85.19           O  
ATOM   1053  OE2 GLU A 139      -3.024  -3.901  26.900  1.00 85.19           O  
ATOM   1054  N   GLN A 140      -0.649  -4.966  23.064  1.00 89.31           N  
ATOM   1055  CA  GLN A 140      -0.261  -6.015  22.110  1.00 89.31           C  
ATOM   1056  C   GLN A 140      -0.578  -5.640  20.660  1.00 89.31           C  
ATOM   1057  CB  GLN A 140      -0.951  -7.332  22.481  1.00 89.31           C  
ATOM   1058  O   GLN A 140      -0.398  -6.452  19.738  1.00 89.31           O  
ATOM   1059  CG  GLN A 140      -0.577  -7.839  23.880  1.00 89.31           C  
ATOM   1060  CD  GLN A 140      -1.235  -9.176  24.191  1.00 89.31           C  
ATOM   1061  NE2 GLN A 140      -1.235  -9.594  25.437  1.00 89.31           N  
ATOM   1062  OE1 GLN A 140      -1.751  -9.873  23.329  1.00 89.31           O  
ATOM   1063  N   ARG A 141      -1.107  -4.430  20.438  1.00 91.25           N  
ATOM   1064  CA  ARG A 141      -1.535  -3.981  19.110  1.00 91.25           C  
ATOM   1065  C   ARG A 141      -0.351  -3.889  18.164  1.00 91.25           C  
ATOM   1066  CB  ARG A 141      -2.308  -2.660  19.203  1.00 91.25           C  
ATOM   1067  O   ARG A 141      -0.493  -4.354  17.041  1.00 91.25           O  
ATOM   1068  CG  ARG A 141      -3.752  -2.908  19.659  1.00 91.25           C  
ATOM   1069  CD  ARG A 141      -4.481  -1.587  19.852  1.00 91.25           C  
ATOM   1070  NE  ARG A 141      -5.868  -1.761  20.318  1.00 91.25           N  
ATOM   1071  NH1 ARG A 141      -6.388   0.479  20.342  1.00 91.25           N  
ATOM   1072  NH2 ARG A 141      -7.981  -1.024  20.738  1.00 91.25           N  
ATOM   1073  CZ  ARG A 141      -6.732  -0.775  20.476  1.00 91.25           C  
ATOM   1074  N   GLY A 142       0.798  -3.382  18.610  1.00 91.31           N  
ATOM   1075  CA  GLY A 142       2.030  -3.285  17.829  1.00 91.31           C  
ATOM   1076  C   GLY A 142       2.509  -4.636  17.321  1.00 91.31           C  
ATOM   1077  O   GLY A 142       2.704  -4.813  16.121  1.00 91.31           O  
ATOM   1078  N   SER A 143       2.670  -5.615  18.207  1.00 91.81           N  
ATOM   1079  CA  SER A 143       3.073  -6.978  17.842  1.00 91.81           C  
ATOM   1080  C   SER A 143       2.092  -7.616  16.851  1.00 91.81           C  
ATOM   1081  CB  SER A 143       3.155  -7.809  19.125  1.00 91.81           C  
ATOM   1082  O   SER A 143       2.503  -8.241  15.870  1.00 91.81           O  
ATOM   1083  OG  SER A 143       3.457  -9.173  18.855  1.00 91.81           O  
ATOM   1084  N   THR A 144       0.789  -7.437  17.082  1.00 93.50           N  
ATOM   1085  CA  THR A 144      -0.272  -8.062  16.280  1.00 93.50           C  
ATOM   1086  C   THR A 144      -0.362  -7.462  14.875  1.00 93.50           C  
ATOM   1087  CB  THR A 144      -1.619  -7.952  17.008  1.00 93.50           C  
ATOM   1088  O   THR A 144      -0.389  -8.196  13.885  1.00 93.50           O  
ATOM   1089  CG2 THR A 144      -2.717  -8.721  16.286  1.00 93.50           C  
ATOM   1090  OG1 THR A 144      -1.509  -8.526  18.290  1.00 93.50           O  
ATOM   1091  N   THR A 145      -0.351  -6.133  14.757  1.00 92.62           N  
ATOM   1092  CA  THR A 145      -0.321  -5.443  13.458  1.00 92.62           C  
ATOM   1093  C   THR A 145       1.012  -5.618  12.744  1.00 92.62           C  
ATOM   1094  CB  THR A 145      -0.529  -3.942  13.607  1.00 92.62           C  
ATOM   1095  O   THR A 145       1.030  -5.684  11.518  1.00 92.62           O  
ATOM   1096  CG2 THR A 145      -1.907  -3.574  14.125  1.00 92.62           C  
ATOM   1097  OG1 THR A 145       0.427  -3.453  14.502  1.00 92.62           O  
ATOM   1098  N   GLY A 146       2.117  -5.730  13.486  1.00 92.75           N  
ATOM   1099  CA  GLY A 146       3.435  -6.045  12.949  1.00 92.75           C  
ATOM   1100  C   GLY A 146       3.447  -7.406  12.258  1.00 92.75           C  
ATOM   1101  O   GLY A 146       3.926  -7.509  11.131  1.00 92.75           O  
ATOM   1102  N   LEU A 147       2.844  -8.430  12.874  1.00 94.00           N  
ATOM   1103  CA  LEU A 147       2.684  -9.747  12.250  1.00 94.00           C  
ATOM   1104  C   LEU A 147       1.738  -9.698  11.039  1.00 94.00           C  
ATOM   1105  CB  LEU A 147       2.209 -10.753  13.315  1.00 94.00           C  
ATOM   1106  O   LEU A 147       2.037 -10.278   9.997  1.00 94.00           O  
ATOM   1107  CG  LEU A 147       2.148 -12.214  12.823  1.00 94.00           C  
ATOM   1108  CD1 LEU A 147       3.499 -12.771  12.390  1.00 94.00           C  
ATOM   1109  CD2 LEU A 147       1.588 -13.110  13.929  1.00 94.00           C  
ATOM   1110  N   TRP A 148       0.614  -8.981  11.145  1.00 94.38           N  
ATOM   1111  CA  TRP A 148      -0.313  -8.780  10.020  1.00 94.38           C  
ATOM   1112  C   TRP A 148       0.375  -8.101   8.829  1.00 94.38           C  
ATOM   1113  CB  TRP A 148      -1.521  -7.978  10.514  1.00 94.38           C  
ATOM   1114  O   TRP A 148       0.251  -8.549   7.690  1.00 94.38           O  
ATOM   1115  CG  TRP A 148      -2.454  -7.519   9.442  1.00 94.38           C  
ATOM   1116  CD1 TRP A 148      -3.402  -8.273   8.842  1.00 94.38           C  
ATOM   1117  CD2 TRP A 148      -2.497  -6.218   8.781  1.00 94.38           C  
ATOM   1118  CE2 TRP A 148      -3.547  -6.238   7.818  1.00 94.38           C  
ATOM   1119  CE3 TRP A 148      -1.745  -5.027   8.888  1.00 94.38           C  
ATOM   1120  NE1 TRP A 148      -4.037  -7.527   7.870  1.00 94.38           N  
ATOM   1121  CH2 TRP A 148      -3.083  -3.957   7.145  1.00 94.38           C  
ATOM   1122  CZ2 TRP A 148      -3.851  -5.125   7.019  1.00 94.38           C  
ATOM   1123  CZ3 TRP A 148      -2.029  -3.912   8.074  1.00 94.38           C  
ATOM   1124  N   GLY A 149       1.169  -7.067   9.097  1.00 89.94           N  
ATOM   1125  CA  GLY A 149       1.955  -6.366   8.095  1.00 89.94           C  
ATOM   1126  C   GLY A 149       3.055  -7.198   7.471  1.00 89.94           C  
ATOM   1127  O   GLY A 149       3.263  -7.117   6.261  1.00 89.94           O  
ATOM   1128  N   ALA A 150       3.712  -8.031   8.277  1.00 89.62           N  
ATOM   1129  CA  ALA A 150       4.714  -8.961   7.794  1.00 89.62           C  
ATOM   1130  C   ALA A 150       4.142  -9.928   6.760  1.00 89.62           C  
ATOM   1131  CB  ALA A 150       5.306  -9.715   8.988  1.00 89.62           C  
ATOM   1132  O   ALA A 150       4.731 -10.112   5.697  1.00 89.62           O  
ATOM   1133  N   MET A 151       2.960 -10.478   7.044  1.00 90.94           N  
ATOM   1134  CA  MET A 151       2.257 -11.358   6.119  1.00 90.94           C  
ATOM   1135  C   MET A 151       1.915 -10.629   4.812  1.00 90.94           C  
ATOM   1136  CB  MET A 151       1.048 -11.958   6.847  1.00 90.94           C  
ATOM   1137  O   MET A 151       2.232 -11.141   3.745  1.00 90.94           O  
ATOM   1138  CG  MET A 151       0.274 -12.993   6.018  1.00 90.94           C  
ATOM   1139  SD  MET A 151      -0.797 -12.365   4.694  1.00 90.94           S  
ATOM   1140  CE  MET A 151      -1.807 -11.211   5.635  1.00 90.94           C  
ATOM   1141  N   ILE A 152       1.390  -9.398   4.868  1.00 89.88           N  
ATOM   1142  CA  ILE A 152       1.085  -8.615   3.655  1.00 89.88           C  
ATOM   1143  C   ILE A 152       2.328  -8.400   2.788  1.00 89.88           C  
ATOM   1144  CB  ILE A 152       0.421  -7.267   4.017  1.00 89.88           C  
ATOM   1145  O   ILE A 152       2.262  -8.597   1.576  1.00 89.88           O  
ATOM   1146  CG1 ILE A 152      -0.990  -7.564   4.550  1.00 89.88           C  
ATOM   1147  CG2 ILE A 152       0.334  -6.306   2.811  1.00 89.88           C  
ATOM   1148  CD1 ILE A 152      -1.758  -6.339   5.027  1.00 89.88           C  
ATOM   1149  N   MET A 153       3.453  -7.996   3.386  1.00 86.44           N  
ATOM   1150  CA  MET A 153       4.698  -7.759   2.643  1.00 86.44           C  
ATOM   1151  C   MET A 153       5.239  -9.047   2.021  1.00 86.44           C  
ATOM   1152  CB  MET A 153       5.755  -7.126   3.557  1.00 86.44           C  
ATOM   1153  O   MET A 153       5.613  -9.047   0.849  1.00 86.44           O  
ATOM   1154  CG  MET A 153       5.394  -5.707   4.010  1.00 86.44           C  
ATOM   1155  SD  MET A 153       5.377  -4.428   2.718  1.00 86.44           S  
ATOM   1156  CE  MET A 153       3.616  -4.360   2.306  1.00 86.44           C  
ATOM   1157  N   LEU A 154       5.216 -10.151   2.772  1.00 84.88           N  
ATOM   1158  CA  LEU A 154       5.639 -11.457   2.278  1.00 84.88           C  
ATOM   1159  C   LEU A 154       4.768 -11.910   1.103  1.00 84.88           C  
ATOM   1160  CB  LEU A 154       5.586 -12.461   3.442  1.00 84.88           C  
ATOM   1161  O   LEU A 154       5.280 -12.284   0.052  1.00 84.88           O  
ATOM   1162  CG  LEU A 154       6.086 -13.867   3.068  1.00 84.88           C  
ATOM   1163  CD1 LEU A 154       7.580 -13.865   2.735  1.00 84.88           C  
ATOM   1164  CD2 LEU A 154       5.846 -14.819   4.238  1.00 84.88           C  
ATOM   1165  N   THR A 155       3.449 -11.829   1.247  1.00 88.88           N  
ATOM   1166  CA  THR A 155       2.513 -12.222   0.196  1.00 88.88           C  
ATOM   1167  C   THR A 155       2.645 -11.345  -1.050  1.00 88.88           C  
ATOM   1168  CB  THR A 155       1.088 -12.172   0.745  1.00 88.88           C  
ATOM   1169  O   THR A 155       2.597 -11.856  -2.170  1.00 88.88           O  
ATOM   1170  CG2 THR A 155       0.102 -12.669  -0.283  1.00 88.88           C  
ATOM   1171  OG1 THR A 155       0.940 -13.036   1.842  1.00 88.88           O  
ATOM   1172  N   LEU A 156       2.872 -10.038  -0.879  1.00 84.12           N  
ATOM   1173  CA  LEU A 156       3.105  -9.127  -1.996  1.00 84.12           C  
ATOM   1174  C   LEU A 156       4.381  -9.498  -2.765  1.00 84.12           C  
ATOM   1175  CB  LEU A 156       3.157  -7.680  -1.474  1.00 84.12           C  
ATOM   1176  O   LEU A 156       4.354  -9.492  -3.993  1.00 84.12           O  
ATOM   1177  CG  LEU A 156       3.001  -6.628  -2.586  1.00 84.12           C  
ATOM   1178  CD1 LEU A 156       1.544  -6.524  -3.051  1.00 84.12           C  
ATOM   1179  CD2 LEU A 156       3.409  -5.249  -2.064  1.00 84.12           C  
ATOM   1180  N   ALA A 157       5.452  -9.867  -2.055  1.00 82.06           N  
ATOM   1181  CA  ALA A 157       6.728 -10.275  -2.642  1.00 82.06           C  
ATOM   1182  C   ALA A 157       6.652 -11.621  -3.374  1.00 82.06           C  
ATOM   1183  CB  ALA A 157       7.762 -10.341  -1.516  1.00 82.06           C  
ATOM   1184  O   ALA A 157       7.220 -11.779  -4.450  1.00 82.06           O  
ATOM   1185  N   VAL A 158       5.925 -12.581  -2.802  1.00 84.56           N  
ATOM   1186  CA  VAL A 158       5.758 -13.921  -3.376  1.00 84.56           C  
ATOM   1187  C   VAL A 158       4.819 -13.904  -4.591  1.00 84.56           C  
ATOM   1188  CB  VAL A 158       5.288 -14.881  -2.264  1.00 84.56           C  
ATOM   1189  O   VAL A 158       4.946 -14.737  -5.488  1.00 84.56           O  
ATOM   1190  CG1 VAL A 158       4.921 -16.265  -2.787  1.00 84.56           C  
ATOM   1191  CG2 VAL A 158       6.388 -15.097  -1.215  1.00 84.56           C  
ATOM   1192  N   GLY A 159       3.891 -12.948  -4.667  1.00 87.00           N  
ATOM   1193  CA  GLY A 159       2.847 -12.961  -5.687  1.00 87.00           C  
ATOM   1194  C   GLY A 159       3.314 -12.925  -7.143  1.00 87.00           C  
ATOM   1195  O   GLY A 159       2.837 -13.774  -7.889  1.00 87.00           O  
ATOM   1196  N   PRO A 160       4.246 -12.056  -7.584  1.00 83.75           N  
ATOM   1197  CA  PRO A 160       4.728 -12.073  -8.967  1.00 83.75           C  
ATOM   1198  C   PRO A 160       5.374 -13.409  -9.350  1.00 83.75           C  
ATOM   1199  CB  PRO A 160       5.732 -10.919  -9.072  1.00 83.75           C  
ATOM   1200  O   PRO A 160       5.170 -13.892 -10.460  1.00 83.75           O  
ATOM   1201  CG  PRO A 160       5.293  -9.965  -7.962  1.00 83.75           C  
ATOM   1202  CD  PRO A 160       4.805 -10.921  -6.875  1.00 83.75           C  
ATOM   1203  N   MET A 161       6.100 -14.037  -8.418  1.00 83.75           N  
ATOM   1204  CA  MET A 161       6.705 -15.354  -8.631  1.00 83.75           C  
ATOM   1205  C   MET A 161       5.634 -16.440  -8.783  1.00 83.75           C  
ATOM   1206  CB  MET A 161       7.666 -15.664  -7.475  1.00 83.75           C  
ATOM   1207  O   MET A 161       5.682 -17.212  -9.738  1.00 83.75           O  
ATOM   1208  CG  MET A 161       8.367 -17.014  -7.651  1.00 83.75           C  
ATOM   1209  SD  MET A 161       9.485 -17.416  -6.286  1.00 83.75           S  
ATOM   1210  CE  MET A 161       9.908 -19.118  -6.742  1.00 83.75           C  
ATOM   1211  N   LEU A 162       4.643 -16.475  -7.885  1.00 87.31           N  
ATOM   1212  CA  LEU A 162       3.513 -17.402  -8.003  1.00 87.31           C  
ATOM   1213  C   LEU A 162       2.710 -17.156  -9.284  1.00 87.31           C  
ATOM   1214  CB  LEU A 162       2.600 -17.296  -6.767  1.00 87.31           C  
ATOM   1215  O   LEU A 162       2.334 -18.110  -9.956  1.00 87.31           O  
ATOM   1216  CG  LEU A 162       3.159 -17.959  -5.498  1.00 87.31           C  
ATOM   1217  CD1 LEU A 162       2.171 -17.757  -4.346  1.00 87.31           C  
ATOM   1218  CD2 LEU A 162       3.361 -19.468  -5.651  1.00 87.31           C  
ATOM   1219  N   GLY A 163       2.491 -15.894  -9.655  1.00 86.94           N  
ATOM   1220  CA  GLY A 163       1.784 -15.515 -10.874  1.00 86.94           C  
ATOM   1221  C   GLY A 163       2.491 -16.003 -12.136  1.00 86.94           C  
ATOM   1222  O   GLY A 163       1.867 -16.631 -12.987  1.00 86.94           O  
ATOM   1223  N   ALA A 164       3.806 -15.793 -12.226  1.00 84.19           N  
ATOM   1224  CA  ALA A 164       4.615 -16.299 -13.331  1.00 84.19           C  
ATOM   1225  C   ALA A 164       4.603 -17.836 -13.401  1.00 84.19           C  
ATOM   1226  CB  ALA A 164       6.038 -15.750 -13.182  1.00 84.19           C  
ATOM   1227  O   ALA A 164       4.431 -18.394 -14.480  1.00 84.19           O  
ATOM   1228  N   LEU A 165       4.725 -18.526 -12.259  1.00 87.81           N  
ATOM   1229  CA  LEU A 165       4.679 -19.991 -12.212  1.00 87.81           C  
ATOM   1230  C   LEU A 165       3.330 -20.534 -12.700  1.00 87.81           C  
ATOM   1231  CB  LEU A 165       4.979 -20.454 -10.775  1.00 87.81           C  
ATOM   1232  O   LEU A 165       3.293 -21.482 -13.481  1.00 87.81           O  
ATOM   1233  CG  LEU A 165       5.106 -21.983 -10.630  1.00 87.81           C  
ATOM   1234  CD1 LEU A 165       6.359 -22.518 -11.328  1.00 87.81           C  
ATOM   1235  CD2 LEU A 165       5.186 -22.351  -9.148  1.00 87.81           C  
ATOM   1236  N   VAL A 166       2.228 -19.903 -12.283  1.00 91.88           N  
ATOM   1237  CA  VAL A 166       0.882 -20.247 -12.753  1.00 91.88           C  
ATOM   1238  C   VAL A 166       0.783 -20.100 -14.267  1.00 91.88           C  
ATOM   1239  CB  VAL A 166      -0.183 -19.394 -12.041  1.00 91.88           C  
ATOM   1240  O   VAL A 166       0.258 -21.000 -14.902  1.00 91.88           O  
ATOM   1241  CG1 VAL A 166      -1.577 -19.505 -12.671  1.00 91.88           C  
ATOM   1242  CG2 VAL A 166      -0.334 -19.836 -10.583  1.00 91.88           C  
ATOM   1243  N   LEU A 167       1.318 -19.029 -14.857  1.00 89.44           N  
ATOM   1244  CA  LEU A 167       1.252 -18.790 -16.306  1.00 89.44           C  
ATOM   1245  C   LEU A 167       2.088 -19.771 -17.145  1.00 89.44           C  
ATOM   1246  CB  LEU A 167       1.700 -17.348 -16.590  1.00 89.44           C  
ATOM   1247  O   LEU A 167       1.811 -19.944 -18.328  1.00 89.44           O  
ATOM   1248  CG  LEU A 167       0.720 -16.279 -16.082  1.00 89.44           C  
ATOM   1249  CD1 LEU A 167       1.397 -14.912 -16.119  1.00 89.44           C  
ATOM   1250  CD2 LEU A 167      -0.555 -16.216 -16.923  1.00 89.44           C  
ATOM   1251  N   VAL A 168       3.102 -20.412 -16.554  1.00 88.94           N  
ATOM   1252  CA  VAL A 168       3.906 -21.439 -17.241  1.00 88.94           C  
ATOM   1253  C   VAL A 168       3.144 -22.764 -17.357  1.00 88.94           C  
ATOM   1254  CB  VAL A 168       5.269 -21.615 -16.536  1.00 88.94           C  
ATOM   1255  O   VAL A 168       3.272 -23.456 -18.362  1.00 88.94           O  
ATOM   1256  CG1 VAL A 168       6.069 -22.827 -17.037  1.00 88.94           C  
ATOM   1257  CG2 VAL A 168       6.156 -20.383 -16.736  1.00 88.94           C  
ATOM   1258  N   TRP A 169       2.363 -23.130 -16.337  1.00 90.25           N  
ATOM   1259  CA  TRP A 169       1.711 -24.448 -16.246  1.00 90.25           C  
ATOM   1260  C   TRP A 169       0.217 -24.397 -16.572  1.00 90.25           C  
ATOM   1261  CB  TRP A 169       1.924 -25.016 -14.834  1.00 90.25           C  
ATOM   1262  O   TRP A 169      -0.378 -25.400 -16.957  1.00 90.25           O  
ATOM   1263  CG  TRP A 169       3.339 -25.346 -14.461  1.00 90.25           C  
ATOM   1264  CD1 TRP A 169       4.367 -24.472 -14.416  1.00 90.25           C  
ATOM   1265  CD2 TRP A 169       3.900 -26.618 -14.014  1.00 90.25           C  
ATOM   1266  CE2 TRP A 169       5.297 -26.438 -13.776  1.00 90.25           C  
ATOM   1267  CE3 TRP A 169       3.366 -27.898 -13.756  1.00 90.25           C  
ATOM   1268  NE1 TRP A 169       5.533 -25.116 -14.069  1.00 90.25           N  
ATOM   1269  CH2 TRP A 169       5.560 -28.732 -13.069  1.00 90.25           C  
ATOM   1270  CZ2 TRP A 169       6.125 -27.471 -13.320  1.00 90.25           C  
ATOM   1271  CZ3 TRP A 169       4.186 -28.942 -13.283  1.00 90.25           C  
ATOM   1272  N   LEU A 170      -0.402 -23.236 -16.376  1.00 92.56           N  
ATOM   1273  CA  LEU A 170      -1.832 -22.985 -16.484  1.00 92.56           C  
ATOM   1274  C   LEU A 170      -2.076 -21.695 -17.284  1.00 92.56           C  
ATOM   1275  CB  LEU A 170      -2.451 -22.881 -15.070  1.00 92.56           C  
ATOM   1276  O   LEU A 170      -1.168 -20.943 -17.622  1.00 92.56           O  
ATOM   1277  CG  LEU A 170      -2.227 -24.085 -14.134  1.00 92.56           C  
ATOM   1278  CD1 LEU A 170      -2.741 -23.755 -12.731  1.00 92.56           C  
ATOM   1279  CD2 LEU A 170      -2.975 -25.327 -14.622  1.00 92.56           C  
ATOM   1280  N   ASN A 171      -3.342 -21.418 -17.583  1.00 89.94           N  
ATOM   1281  CA  ASN A 171      -3.755 -20.198 -18.277  1.00 89.94           C  
ATOM   1282  C   ASN A 171      -3.913 -19.011 -17.293  1.00 89.94           C  
ATOM   1283  CB  ASN A 171      -5.028 -20.554 -19.072  1.00 89.94           C  
ATOM   1284  O   ASN A 171      -4.136 -19.224 -16.102  1.00 89.94           O  
ATOM   1285  CG  ASN A 171      -5.395 -19.545 -20.143  1.00 89.94           C  
ATOM   1286  ND2 ASN A 171      -6.262 -19.893 -21.059  1.00 89.94           N  
ATOM   1287  OD1 ASN A 171      -4.925 -18.429 -20.178  1.00 89.94           O  
ATOM   1288  N   TRP A 172      -3.907 -17.762 -17.781  1.00 93.06           N  
ATOM   1289  CA  TRP A 172      -4.135 -16.530 -17.003  1.00 93.06           C  
ATOM   1290  C   TRP A 172      -5.408 -16.580 -16.150  1.00 93.06           C  
ATOM   1291  CB  TRP A 172      -4.188 -15.316 -17.950  1.00 93.06           C  
ATOM   1292  O   TRP A 172      -5.447 -16.024 -15.055  1.00 93.06           O  
ATOM   1293  CG  TRP A 172      -5.353 -15.248 -18.904  1.00 93.06           C  
ATOM   1294  CD1 TRP A 172      -5.317 -15.586 -20.213  1.00 93.06           C  
ATOM   1295  CD2 TRP A 172      -6.725 -14.791 -18.662  1.00 93.06           C  
ATOM   1296  CE2 TRP A 172      -7.474 -14.956 -19.868  1.00 93.06           C  
ATOM   1297  CE3 TRP A 172      -7.422 -14.268 -17.548  1.00 93.06           C  
ATOM   1298  NE1 TRP A 172      -6.564 -15.428 -20.783  1.00 93.06           N  
ATOM   1299  CH2 TRP A 172      -9.504 -14.157 -18.831  1.00 93.06           C  
ATOM   1300  CZ2 TRP A 172      -8.838 -14.654 -19.961  1.00 93.06           C  
ATOM   1301  CZ3 TRP A 172      -8.797 -13.961 -17.635  1.00 93.06           C  
ATOM   1302  N   LYS A 173      -6.433 -17.311 -16.604  1.00 95.12           N  
ATOM   1303  CA  LYS A 173      -7.668 -17.557 -15.845  1.00 95.12           C  
ATOM   1304  C   LYS A 173      -7.403 -18.190 -14.476  1.00 95.12           C  
ATOM   1305  CB  LYS A 173      -8.605 -18.450 -16.667  1.00 95.12           C  
ATOM   1306  O   LYS A 173      -8.099 -17.876 -13.518  1.00 95.12           O  
ATOM   1307  CG  LYS A 173      -9.139 -17.713 -17.900  1.00 95.12           C  
ATOM   1308  CD  LYS A 173     -10.080 -18.611 -18.705  1.00 95.12           C  
ATOM   1309  CE  LYS A 173     -10.795 -17.762 -19.755  1.00 95.12           C  
ATOM   1310  NZ  LYS A 173     -11.959 -18.480 -20.309  1.00 95.12           N  
ATOM   1311  N   ALA A 174      -6.375 -19.030 -14.346  1.00 95.50           N  
ATOM   1312  CA  ALA A 174      -6.013 -19.671 -13.083  1.00 95.50           C  
ATOM   1313  C   ALA A 174      -5.603 -18.666 -11.990  1.00 95.50           C  
ATOM   1314  CB  ALA A 174      -4.914 -20.700 -13.352  1.00 95.50           C  
ATOM   1315  O   ALA A 174      -5.801 -18.948 -10.809  1.00 95.50           O  
ATOM   1316  N   LEU A 175      -5.130 -17.467 -12.356  1.00 94.25           N  
ATOM   1317  CA  LEU A 175      -4.810 -16.395 -11.402  1.00 94.25           C  
ATOM   1318  C   LEU A 175      -6.047 -15.889 -10.647  1.00 94.25           C  
ATOM   1319  CB  LEU A 175      -4.145 -15.225 -12.145  1.00 94.25           C  
ATOM   1320  O   LEU A 175      -5.945 -15.443  -9.506  1.00 94.25           O  
ATOM   1321  CG  LEU A 175      -2.824 -15.590 -12.839  1.00 94.25           C  
ATOM   1322  CD1 LEU A 175      -2.356 -14.419 -13.689  1.00 94.25           C  
ATOM   1323  CD2 LEU A 175      -1.721 -15.901 -11.831  1.00 94.25           C  
ATOM   1324  N   PHE A 176      -7.231 -16.013 -11.248  1.00 95.38           N  
ATOM   1325  CA  PHE A 176      -8.490 -15.729 -10.569  1.00 95.38           C  
ATOM   1326  C   PHE A 176      -8.891 -16.843  -9.593  1.00 95.38           C  
ATOM   1327  CB  PHE A 176      -9.578 -15.517 -11.618  1.00 95.38           C  
ATOM   1328  O   PHE A 176      -9.496 -16.570  -8.556  1.00 95.38           O  
ATOM   1329  CG  PHE A 176      -9.507 -14.181 -12.325  1.00 95.38           C  
ATOM   1330  CD1 PHE A 176     -10.050 -13.043 -11.705  1.00 95.38           C  
ATOM   1331  CD2 PHE A 176      -8.887 -14.060 -13.580  1.00 95.38           C  
ATOM   1332  CE1 PHE A 176      -9.990 -11.787 -12.330  1.00 95.38           C  
ATOM   1333  CE2 PHE A 176      -8.816 -12.801 -14.202  1.00 95.38           C  
ATOM   1334  CZ  PHE A 176      -9.366 -11.667 -13.581  1.00 95.38           C  
ATOM   1335  N   PHE A 177      -8.546 -18.096  -9.884  1.00 95.56           N  
ATOM   1336  CA  PHE A 177      -8.965 -19.240  -9.074  1.00 95.56           C  
ATOM   1337  C   PHE A 177      -7.997 -19.562  -7.926  1.00 95.56           C  
ATOM   1338  CB  PHE A 177      -9.215 -20.444  -9.990  1.00 95.56           C  
ATOM   1339  O   PHE A 177      -8.446 -20.028  -6.883  1.00 95.56           O  
ATOM   1340  CG  PHE A 177     -10.325 -20.220 -11.007  1.00 95.56           C  
ATOM   1341  CD1 PHE A 177     -11.658 -20.078 -10.580  1.00 95.56           C  
ATOM   1342  CD2 PHE A 177     -10.041 -20.157 -12.383  1.00 95.56           C  
ATOM   1343  CE1 PHE A 177     -12.691 -19.855 -11.506  1.00 95.56           C  
ATOM   1344  CE2 PHE A 177     -11.073 -19.946 -13.315  1.00 95.56           C  
ATOM   1345  CZ  PHE A 177     -12.399 -19.793 -12.876  1.00 95.56           C  
ATOM   1346  N   ILE A 178      -6.698 -19.257  -8.055  1.00 92.00           N  
ATOM   1347  CA  ILE A 178      -5.670 -19.607  -7.051  1.00 92.00           C  
ATOM   1348  C   ILE A 178      -5.940 -19.019  -5.658  1.00 92.00           C  
ATOM   1349  CB  ILE A 178      -4.270 -19.198  -7.567  1.00 92.00           C  
ATOM   1350  O   ILE A 178      -5.576 -19.597  -4.638  1.00 92.00           O  
ATOM   1351  CG1 ILE A 178      -3.173 -19.876  -6.719  1.00 92.00           C  
ATOM   1352  CG2 ILE A 178      -4.071 -17.670  -7.591  1.00 92.00           C  
ATOM   1353  CD1 ILE A 178      -1.784 -19.827  -7.359  1.00 92.00           C  
ATOM   1354  N   ASN A 179      -6.623 -17.878  -5.615  1.00 90.38           N  
ATOM   1355  CA  ASN A 179      -6.947 -17.153  -4.393  1.00 90.38           C  
ATOM   1356  C   ASN A 179      -8.231 -17.669  -3.713  1.00 90.38           C  
ATOM   1357  CB  ASN A 179      -7.008 -15.670  -4.798  1.00 90.38           C  
ATOM   1358  O   ASN A 179      -8.448 -17.411  -2.529  1.00 90.38           O  
ATOM   1359  CG  ASN A 179      -5.621 -15.126  -5.089  1.00 90.38           C  
ATOM   1360  ND2 ASN A 179      -5.375 -14.636  -6.281  1.00 90.38           N  
ATOM   1361  OD1 ASN A 179      -4.729 -15.160  -4.259  1.00 90.38           O  
ATOM   1362  N   LEU A 180      -9.080 -18.418  -4.429  1.00 95.31           N  
ATOM   1363  CA  LEU A 180     -10.376 -18.872  -3.917  1.00 95.31           C  
ATOM   1364  C   LEU A 180     -10.281 -19.831  -2.726  1.00 95.31           C  
ATOM   1365  CB  LEU A 180     -11.227 -19.506  -5.027  1.00 95.31           C  
ATOM   1366  O   LEU A 180     -11.025 -19.610  -1.774  1.00 95.31           O  
ATOM   1367  CG  LEU A 180     -11.730 -18.529  -6.093  1.00 95.31           C  
ATOM   1368  CD1 LEU A 180     -12.566 -19.312  -7.099  1.00 95.31           C  
ATOM   1369  CD2 LEU A 180     -12.616 -17.443  -5.490  1.00 95.31           C  
ATOM   1370  N   PRO A 181      -9.391 -20.845  -2.693  1.00 95.56           N  
ATOM   1371  CA  PRO A 181      -9.298 -21.737  -1.536  1.00 95.56           C  
ATOM   1372  C   PRO A 181      -8.994 -20.978  -0.239  1.00 95.56           C  
ATOM   1373  CB  PRO A 181      -8.193 -22.743  -1.882  1.00 95.56           C  
ATOM   1374  O   PRO A 181      -9.612 -21.227   0.797  1.00 95.56           O  
ATOM   1375  CG  PRO A 181      -8.189 -22.762  -3.408  1.00 95.56           C  
ATOM   1376  CD  PRO A 181      -8.512 -21.315  -3.757  1.00 95.56           C  
ATOM   1377  N   VAL A 182      -8.090 -19.997  -0.313  1.00 95.12           N  
ATOM   1378  CA  VAL A 182      -7.708 -19.148   0.824  1.00 95.12           C  
ATOM   1379  C   VAL A 182      -8.856 -18.215   1.216  1.00 95.12           C  
ATOM   1380  CB  VAL A 182      -6.429 -18.347   0.509  1.00 95.12           C  
ATOM   1381  O   VAL A 182      -9.158 -18.086   2.403  1.00 95.12           O  
ATOM   1382  CG1 VAL A 182      -5.933 -17.593   1.748  1.00 95.12           C  
ATOM   1383  CG2 VAL A 182      -5.286 -19.264   0.047  1.00 95.12           C  
ATOM   1384  N   ALA A 183      -9.547 -17.622   0.236  1.00 96.12           N  
ATOM   1385  CA  ALA A 183     -10.720 -16.784   0.477  1.00 96.12           C  
ATOM   1386  C   ALA A 183     -11.865 -17.565   1.144  1.00 96.12           C  
ATOM   1387  CB  ALA A 183     -11.180 -16.171  -0.850  1.00 96.12           C  
ATOM   1388  O   ALA A 183     -12.456 -17.081   2.107  1.00 96.12           O  
ATOM   1389  N   CYS A 184     -12.150 -18.786   0.683  1.00 96.75           N  
ATOM   1390  CA  CYS A 184     -13.164 -19.668   1.261  1.00 96.75           C  
ATOM   1391  C   CYS A 184     -12.820 -20.051   2.703  1.00 96.75           C  
ATOM   1392  CB  CYS A 184     -13.304 -20.921   0.388  1.00 96.75           C  
ATOM   1393  O   CYS A 184     -13.678 -19.968   3.581  1.00 96.75           O  
ATOM   1394  SG  CYS A 184     -14.131 -20.490  -1.168  1.00 96.75           S  
ATOM   1395  N   LEU A 185     -11.560 -20.402   2.975  1.00 97.44           N  
ATOM   1396  CA  LEU A 185     -11.110 -20.678   4.338  1.00 97.44           C  
ATOM   1397  C   LEU A 185     -11.269 -19.444   5.239  1.00 97.44           C  
ATOM   1398  CB  LEU A 185      -9.658 -21.180   4.287  1.00 97.44           C  
ATOM   1399  O   LEU A 185     -11.803 -19.551   6.342  1.00 97.44           O  
ATOM   1400  CG  LEU A 185      -9.075 -21.532   5.667  1.00 97.44           C  
ATOM   1401  CD1 LEU A 185      -9.851 -22.651   6.364  1.00 97.44           C  
ATOM   1402  CD2 LEU A 185      -7.621 -21.972   5.510  1.00 97.44           C  
ATOM   1403  N   ALA A 186     -10.874 -18.262   4.758  1.00 97.12           N  
ATOM   1404  CA  ALA A 186     -11.059 -17.006   5.479  1.00 97.12           C  
ATOM   1405  C   ALA A 186     -12.546 -16.663   5.701  1.00 97.12           C  
ATOM   1406  CB  ALA A 186     -10.321 -15.900   4.717  1.00 97.12           C  
ATOM   1407  O   ALA A 186     -12.891 -16.135   6.755  1.00 97.12           O  
ATOM   1408  N   LEU A 187     -13.441 -16.993   4.763  1.00 97.50           N  
ATOM   1409  CA  LEU A 187     -14.890 -16.816   4.925  1.00 97.50           C  
ATOM   1410  C   LEU A 187     -15.444 -17.713   6.027  1.00 97.50           C  
ATOM   1411  CB  LEU A 187     -15.631 -17.116   3.606  1.00 97.50           C  
ATOM   1412  O   LEU A 187     -16.173 -17.229   6.892  1.00 97.50           O  
ATOM   1413  CG  LEU A 187     -15.598 -15.960   2.607  1.00 97.50           C  
ATOM   1414  CD1 LEU A 187     -16.051 -16.410   1.221  1.00 97.50           C  
ATOM   1415  CD2 LEU A 187     -16.505 -14.809   3.058  1.00 97.50           C  
ATOM   1416  N   ILE A 188     -15.078 -18.998   6.016  1.00 97.62           N  
ATOM   1417  CA  ILE A 188     -15.517 -19.975   7.018  1.00 97.62           C  
ATOM   1418  C   ILE A 188     -15.029 -19.544   8.401  1.00 97.62           C  
ATOM   1419  CB  ILE A 188     -15.019 -21.391   6.650  1.00 97.62           C  
ATOM   1420  O   ILE A 188     -15.831 -19.370   9.319  1.00 97.62           O  
ATOM   1421  CG1 ILE A 188     -15.711 -21.889   5.360  1.00 97.62           C  
ATOM   1422  CG2 ILE A 188     -15.284 -22.384   7.800  1.00 97.62           C  
ATOM   1423  CD1 ILE A 188     -15.013 -23.096   4.720  1.00 97.62           C  
ATOM   1424  N   LEU A 189     -13.724 -19.300   8.539  1.00 97.06           N  
ATOM   1425  CA  LEU A 189     -13.141 -18.857   9.801  1.00 97.06           C  
ATOM   1426  C   LEU A 189     -13.736 -17.525  10.249  1.00 97.06           C  
ATOM   1427  CB  LEU A 189     -11.620 -18.732   9.654  1.00 97.06           C  
ATOM   1428  O   LEU A 189     -14.047 -17.357  11.424  1.00 97.06           O  
ATOM   1429  CG  LEU A 189     -10.876 -20.060   9.455  1.00 97.06           C  
ATOM   1430  CD1 LEU A 189      -9.408 -19.739   9.191  1.00 97.06           C  
ATOM   1431  CD2 LEU A 189     -10.974 -20.963  10.684  1.00 97.06           C  
ATOM   1432  N   GLY A 190     -13.973 -16.599   9.322  1.00 96.25           N  
ATOM   1433  CA  GLY A 190     -14.524 -15.303   9.671  1.00 96.25           C  
ATOM   1434  C   GLY A 190     -15.979 -15.363  10.116  1.00 96.25           C  
ATOM   1435  O   GLY A 190     -16.377 -14.648  11.037  1.00 96.25           O  
ATOM   1436  N   TYR A 191     -16.769 -16.257   9.527  1.00 96.44           N  
ATOM   1437  CA  TYR A 191     -18.128 -16.521   9.977  1.00 96.44           C  
ATOM   1438  C   TYR A 191     -18.158 -17.163  11.372  1.00 96.44           C  
ATOM   1439  CB  TYR A 191     -18.833 -17.398   8.941  1.00 96.44           C  
ATOM   1440  O   TYR A 191     -19.042 -16.863  12.174  1.00 96.44           O  
ATOM   1441  CG  TYR A 191     -20.285 -17.638   9.289  1.00 96.44           C  
ATOM   1442  CD1 TYR A 191     -20.667 -18.832   9.930  1.00 96.44           C  
ATOM   1443  CD2 TYR A 191     -21.245 -16.649   9.001  1.00 96.44           C  
ATOM   1444  CE1 TYR A 191     -22.015 -19.046  10.274  1.00 96.44           C  
ATOM   1445  CE2 TYR A 191     -22.591 -16.854   9.356  1.00 96.44           C  
ATOM   1446  OH  TYR A 191     -24.280 -18.247  10.317  1.00 96.44           O  
ATOM   1447  CZ  TYR A 191     -22.978 -18.056   9.986  1.00 96.44           C  
ATOM   1448  N   VAL A 192     -17.186 -18.004  11.713  1.00 95.44           N  
ATOM   1449  CA  VAL A 192     -17.145 -18.642  13.035  1.00 95.44           C  
ATOM   1450  C   VAL A 192     -16.578 -17.694  14.098  1.00 95.44           C  
ATOM   1451  CB  VAL A 192     -16.396 -19.983  12.956  1.00 95.44           C  
ATOM   1452  O   VAL A 192     -17.207 -17.497  15.135  1.00 95.44           O  
ATOM   1453  CG1 VAL A 192     -16.293 -20.659  14.327  1.00 95.44           C  
ATOM   1454  CG2 VAL A 192     -17.137 -20.960  12.029  1.00 95.44           C  
ATOM   1455  N   PHE A 193     -15.437 -17.057  13.830  1.00 94.94           N  
ATOM   1456  CA  PHE A 193     -14.597 -16.438  14.860  1.00 94.94           C  
ATOM   1457  C   PHE A 193     -14.598 -14.906  14.895  1.00 94.94           C  
ATOM   1458  CB  PHE A 193     -13.160 -16.953  14.703  1.00 94.94           C  
ATOM   1459  O   PHE A 193     -14.175 -14.346  15.903  1.00 94.94           O  
ATOM   1460  CG  PHE A 193     -13.009 -18.447  14.914  1.00 94.94           C  
ATOM   1461  CD1 PHE A 193     -13.127 -18.982  16.210  1.00 94.94           C  
ATOM   1462  CD2 PHE A 193     -12.720 -19.299  13.831  1.00 94.94           C  
ATOM   1463  CE1 PHE A 193     -12.964 -20.361  16.422  1.00 94.94           C  
ATOM   1464  CE2 PHE A 193     -12.564 -20.680  14.043  1.00 94.94           C  
ATOM   1465  CZ  PHE A 193     -12.683 -21.211  15.338  1.00 94.94           C  
ATOM   1466  N   LEU A 194     -15.042 -14.187  13.853  1.00 95.06           N  
ATOM   1467  CA  LEU A 194     -15.059 -12.720  13.949  1.00 95.06           C  
ATOM   1468  C   LEU A 194     -16.083 -12.256  14.997  1.00 95.06           C  
ATOM   1469  CB  LEU A 194     -15.296 -12.030  12.596  1.00 95.06           C  
ATOM   1470  O   LEU A 194     -17.185 -12.805  15.057  1.00 95.06           O  
ATOM   1471  CG  LEU A 194     -14.132 -12.167  11.604  1.00 95.06           C  
ATOM   1472  CD1 LEU A 194     -14.506 -11.526  10.267  1.00 95.06           C  
ATOM   1473  CD2 LEU A 194     -12.830 -11.549  12.107  1.00 95.06           C  
ATOM   1474  N   PRO A 195     -15.787 -11.221  15.795  1.00 90.50           N  
ATOM   1475  CA  PRO A 195     -16.736 -10.704  16.773  1.00 90.50           C  
ATOM   1476  C   PRO A 195     -17.989 -10.150  16.084  1.00 90.50           C  
ATOM   1477  CB  PRO A 195     -15.971  -9.643  17.567  1.00 90.50           C  
ATOM   1478  O   PRO A 195     -17.912  -9.463  15.062  1.00 90.50           O  
ATOM   1479  CG  PRO A 195     -14.878  -9.191  16.599  1.00 90.50           C  
ATOM   1480  CD  PRO A 195     -14.550 -10.461  15.822  1.00 90.50           C  
ATOM   1481  N   LYS A 196     -19.165 -10.466  16.633  1.00 89.44           N  
ATOM   1482  CA  LYS A 196     -20.436  -9.889  16.182  1.00 89.44           C  
ATOM   1483  C   LYS A 196     -20.605  -8.523  16.843  1.00 89.44           C  
ATOM   1484  CB  LYS A 196     -21.614 -10.825  16.499  1.00 89.44           C  
ATOM   1485  O   LYS A 196     -20.899  -8.445  18.028  1.00 89.44           O  
ATOM   1486  CG  LYS A 196     -21.588 -12.129  15.684  1.00 89.44           C  
ATOM   1487  CD  LYS A 196     -22.820 -12.988  16.010  1.00 89.44           C  
ATOM   1488  CE  LYS A 196     -22.783 -14.320  15.249  1.00 89.44           C  
ATOM   1489  NZ  LYS A 196     -23.951 -15.177  15.587  1.00 89.44           N  
ATOM   1490  N   GLU A 197     -20.424  -7.464  16.067  1.00 83.62           N  
ATOM   1491  CA  GLU A 197     -20.714  -6.092  16.485  1.00 83.62           C  
ATOM   1492  C   GLU A 197     -21.991  -5.622  15.784  1.00 83.62           C  
ATOM   1493  CB  GLU A 197     -19.534  -5.163  16.157  1.00 83.62           C  
ATOM   1494  O   GLU A 197     -22.141  -5.820  14.575  1.00 83.62           O  
ATOM   1495  CG  GLU A 197     -18.256  -5.462  16.967  1.00 83.62           C  
ATOM   1496  CD  GLU A 197     -17.086  -4.525  16.596  1.00 83.62           C  
ATOM   1497  OE1 GLU A 197     -16.011  -4.572  17.234  1.00 83.62           O  
ATOM   1498  OE2 GLU A 197     -17.189  -3.739  15.622  1.00 83.62           O  
ATOM   1499  N   GLN A 198     -22.905  -5.007  16.534  1.00 80.56           N  
ATOM   1500  CA  GLN A 198     -24.045  -4.308  15.948  1.00 80.56           C  
ATOM   1501  C   GLN A 198     -23.582  -2.930  15.476  1.00 80.56           C  
ATOM   1502  CB  GLN A 198     -25.208  -4.208  16.945  1.00 80.56           C  
ATOM   1503  O   GLN A 198     -22.889  -2.221  16.205  1.00 80.56           O  
ATOM   1504  CG  GLN A 198     -25.811  -5.588  17.263  1.00 80.56           C  
ATOM   1505  CD  GLN A 198     -27.021  -5.516  18.191  1.00 80.56           C  
ATOM   1506  NE2 GLN A 198     -27.574  -6.640  18.591  1.00 80.56           N  
ATOM   1507  OE1 GLN A 198     -27.503  -4.468  18.577  1.00 80.56           O  
ATOM   1508  N   GLY A 199     -23.935  -2.576  14.243  1.00 83.81           N  
ATOM   1509  CA  GLY A 199     -23.739  -1.222  13.745  1.00 83.81           C  
ATOM   1510  C   GLY A 199     -24.806  -0.260  14.269  1.00 83.81           C  
ATOM   1511  O   GLY A 199     -25.820  -0.668  14.836  1.00 83.81           O  
ATOM   1512  N   ASP A 200     -24.576   1.028  14.051  1.00 85.56           N  
ATOM   1513  CA  ASP A 200     -25.521   2.097  14.332  1.00 85.56           C  
ATOM   1514  C   ASP A 200     -26.332   2.435  13.073  1.00 85.56           C  
ATOM   1515  CB  ASP A 200     -24.769   3.306  14.900  1.00 85.56           C  
ATOM   1516  O   ASP A 200     -25.861   3.101  12.147  1.00 85.56           O  
ATOM   1517  CG  ASP A 200     -25.705   4.468  15.251  1.00 85.56           C  
ATOM   1518  OD1 ASP A 200     -26.948   4.288  15.183  1.00 85.56           O  
ATOM   1519  OD2 ASP A 200     -25.164   5.548  15.570  1.00 85.56           O  
ATOM   1520  N   ASN A 201     -27.592   1.996  13.054  1.00 78.50           N  
ATOM   1521  CA  ASN A 201     -28.515   2.230  11.942  1.00 78.50           C  
ATOM   1522  C   ASN A 201     -28.831   3.718  11.696  1.00 78.50           C  
ATOM   1523  CB  ASN A 201     -29.807   1.426  12.187  1.00 78.50           C  
ATOM   1524  O   ASN A 201     -29.384   4.039  10.642  1.00 78.50           O  
ATOM   1525  CG  ASN A 201     -29.679  -0.046  11.836  1.00 78.50           C  
ATOM   1526  ND2 ASN A 201     -30.550  -0.876  12.357  1.00 78.50           N  
ATOM   1527  OD1 ASN A 201     -28.845  -0.470  11.055  1.00 78.50           O  
ATOM   1528  N   LYS A 202     -28.490   4.620  12.628  1.00 82.19           N  
ATOM   1529  CA  LYS A 202     -28.709   6.068  12.490  1.00 82.19           C  
ATOM   1530  C   LYS A 202     -27.630   6.775  11.665  1.00 82.19           C  
ATOM   1531  CB  LYS A 202     -28.817   6.714  13.878  1.00 82.19           C  
ATOM   1532  O   LYS A 202     -27.796   7.947  11.351  1.00 82.19           O  
ATOM   1533  CG  LYS A 202     -29.991   6.160  14.695  1.00 82.19           C  
ATOM   1534  CD  LYS A 202     -30.040   6.849  16.060  1.00 82.19           C  
ATOM   1535  CE  LYS A 202     -31.227   6.320  16.867  1.00 82.19           C  
ATOM   1536  NZ  LYS A 202     -31.281   6.950  18.207  1.00 82.19           N  
ATOM   1537  N   GLN A 203     -26.546   6.087  11.304  1.00 82.38           N  
ATOM   1538  CA  GLN A 203     -25.470   6.660  10.493  1.00 82.38           C  
ATOM   1539  C   GLN A 203     -25.951   6.970   9.076  1.00 82.38           C  
ATOM   1540  CB  GLN A 203     -24.291   5.674  10.449  1.00 82.38           C  
ATOM   1541  O   GLN A 203     -26.234   6.051   8.309  1.00 82.38           O  
ATOM   1542  CG  GLN A 203     -23.537   5.631  11.783  1.00 82.38           C  
ATOM   1543  CD  GLN A 203     -22.847   6.953  12.100  1.00 82.38           C  
ATOM   1544  NE2 GLN A 203     -22.793   7.343  13.353  1.00 82.38           N  
ATOM   1545  OE1 GLN A 203     -22.374   7.662  11.229  1.00 82.38           O  
ATOM   1546  N   GLU A 204     -26.022   8.240   8.691  1.00 86.38           N  
ATOM   1547  CA  GLU A 204     -26.381   8.656   7.332  1.00 86.38           C  
ATOM   1548  C   GLU A 204     -25.169   8.645   6.396  1.00 86.38           C  
ATOM   1549  CB  GLU A 204     -27.048  10.033   7.332  1.00 86.38           C  
ATOM   1550  O   GLU A 204     -24.044   8.936   6.801  1.00 86.38           O  
ATOM   1551  CG  GLU A 204     -28.403  10.008   8.055  1.00 86.38           C  
ATOM   1552  CD  GLU A 204     -29.146  11.349   7.971  1.00 86.38           C  
ATOM   1553  OE1 GLU A 204     -30.301  11.380   8.446  1.00 86.38           O  
ATOM   1554  OE2 GLU A 204     -28.577  12.316   7.410  1.00 86.38           O  
ATOM   1555  N   PHE A 205     -25.387   8.301   5.123  1.00 88.88           N  
ATOM   1556  CA  PHE A 205     -24.305   8.295   4.143  1.00 88.88           C  
ATOM   1557  C   PHE A 205     -24.165   9.643   3.442  1.00 88.88           C  
ATOM   1558  CB  PHE A 205     -24.481   7.187   3.105  1.00 88.88           C  
ATOM   1559  O   PHE A 205     -25.123  10.186   2.886  1.00 88.88           O  
ATOM   1560  CG  PHE A 205     -23.259   7.046   2.217  1.00 88.88           C  
ATOM   1561  CD1 PHE A 205     -23.360   7.312   0.848  1.00 88.88           C  
ATOM   1562  CD2 PHE A 205     -22.003   6.732   2.762  1.00 88.88           C  
ATOM   1563  CE1 PHE A 205     -22.239   7.224   0.011  1.00 88.88           C  
ATOM   1564  CE2 PHE A 205     -20.871   6.647   1.937  1.00 88.88           C  
ATOM   1565  CZ  PHE A 205     -20.994   6.889   0.559  1.00 88.88           C  
ATOM   1566  N   ASP A 206     -22.936  10.145   3.373  1.00 91.56           N  
ATOM   1567  CA  ASP A 206     -22.617  11.337   2.604  1.00 91.56           C  
ATOM   1568  C   ASP A 206     -22.400  11.038   1.110  1.00 91.56           C  
ATOM   1569  CB  ASP A 206     -21.439  12.067   3.251  1.00 91.56           C  
ATOM   1570  O   ASP A 206     -21.271  11.004   0.618  1.00 91.56           O  
ATOM   1571  CG  ASP A 206     -21.157  13.390   2.545  1.00 91.56           C  
ATOM   1572  OD1 ASP A 206     -22.009  13.854   1.743  1.00 91.56           O  
ATOM   1573  OD2 ASP A 206     -20.130  14.009   2.863  1.00 91.56           O  
ATOM   1574  N   TRP A 207     -23.504  10.875   0.371  1.00 92.81           N  
ATOM   1575  CA  TRP A 207     -23.485  10.659  -1.083  1.00 92.81           C  
ATOM   1576  C   TRP A 207     -22.761  11.767  -1.852  1.00 92.81           C  
ATOM   1577  CB  TRP A 207     -24.922  10.545  -1.608  1.00 92.81           C  
ATOM   1578  O   TRP A 207     -21.983  11.481  -2.760  1.00 92.81           O  
ATOM   1579  CG  TRP A 207     -25.620   9.277  -1.245  1.00 92.81           C  
ATOM   1580  CD1 TRP A 207     -26.578   9.132  -0.301  1.00 92.81           C  
ATOM   1581  CD2 TRP A 207     -25.387   7.945  -1.794  1.00 92.81           C  
ATOM   1582  CE2 TRP A 207     -26.237   7.024  -1.111  1.00 92.81           C  
ATOM   1583  CE3 TRP A 207     -24.496   7.415  -2.754  1.00 92.81           C  
ATOM   1584  NE1 TRP A 207     -26.961   7.806  -0.236  1.00 92.81           N  
ATOM   1585  CH2 TRP A 207     -25.291   5.148  -2.308  1.00 92.81           C  
ATOM   1586  CZ2 TRP A 207     -26.197   5.644  -1.355  1.00 92.81           C  
ATOM   1587  CZ3 TRP A 207     -24.446   6.031  -3.005  1.00 92.81           C  
ATOM   1588  N   ALA A 208     -22.991  13.029  -1.482  1.00 93.06           N  
ATOM   1589  CA  ALA A 208     -22.370  14.168  -2.149  1.00 93.06           C  
ATOM   1590  C   ALA A 208     -20.853  14.178  -1.917  1.00 93.06           C  
ATOM   1591  CB  ALA A 208     -23.039  15.457  -1.661  1.00 93.06           C  
ATOM   1592  O   ALA A 208     -20.083  14.276  -2.872  1.00 93.06           O  
ATOM   1593  N   GLY A 209     -20.413  14.021  -0.664  1.00 93.31           N  
ATOM   1594  CA  GLY A 209     -18.994  13.930  -0.331  1.00 93.31           C  
ATOM   1595  C   GLY A 209     -18.312  12.757  -1.028  1.00 93.31           C  
ATOM   1596  O   GLY A 209     -17.225  12.920  -1.582  1.00 93.31           O  
ATOM   1597  N   PHE A 210     -18.979  11.603  -1.082  1.00 94.50           N  
ATOM   1598  CA  PHE A 210     -18.473  10.430  -1.784  1.00 94.50           C  
ATOM   1599  C   PHE A 210     -18.336  10.660  -3.288  1.00 94.50           C  
ATOM   1600  CB  PHE A 210     -19.381   9.237  -1.493  1.00 94.50           C  
ATOM   1601  O   PHE A 210     -17.301  10.320  -3.853  1.00 94.50           O  
ATOM   1602  CG  PHE A 210     -18.926   7.979  -2.200  1.00 94.50           C  
ATOM   1603  CD1 PHE A 210     -19.625   7.500  -3.323  1.00 94.50           C  
ATOM   1604  CD2 PHE A 210     -17.769   7.313  -1.756  1.00 94.50           C  
ATOM   1605  CE1 PHE A 210     -19.178   6.346  -3.990  1.00 94.50           C  
ATOM   1606  CE2 PHE A 210     -17.317   6.169  -2.433  1.00 94.50           C  
ATOM   1607  CZ  PHE A 210     -18.028   5.678  -3.541  1.00 94.50           C  
ATOM   1608  N   PHE A 211     -19.326  11.283  -3.930  1.00 95.75           N  
ATOM   1609  CA  PHE A 211     -19.255  11.607  -5.352  1.00 95.75           C  
ATOM   1610  C   PHE A 211     -18.078  12.538  -5.665  1.00 95.75           C  
ATOM   1611  CB  PHE A 211     -20.582  12.221  -5.808  1.00 95.75           C  
ATOM   1612  O   PHE A 211     -17.290  12.240  -6.563  1.00 95.75           O  
ATOM   1613  CG  PHE A 211     -20.551  12.671  -7.255  1.00 95.75           C  
ATOM   1614  CD1 PHE A 211     -20.350  14.028  -7.572  1.00 95.75           C  
ATOM   1615  CD2 PHE A 211     -20.668  11.720  -8.287  1.00 95.75           C  
ATOM   1616  CE1 PHE A 211     -20.274  14.433  -8.917  1.00 95.75           C  
ATOM   1617  CE2 PHE A 211     -20.592  12.127  -9.630  1.00 95.75           C  
ATOM   1618  CZ  PHE A 211     -20.396  13.482  -9.945  1.00 95.75           C  
ATOM   1619  N   PHE A 212     -17.913  13.630  -4.910  1.00 96.38           N  
ATOM   1620  CA  PHE A 212     -16.823  14.583  -5.145  1.00 96.38           C  
ATOM   1621  C   PHE A 212     -15.442  13.970  -4.872  1.00 96.38           C  
ATOM   1622  CB  PHE A 212     -17.040  15.860  -4.316  1.00 96.38           C  
ATOM   1623  O   PHE A 212     -14.538  14.110  -5.697  1.00 96.38           O  
ATOM   1624  CG  PHE A 212     -18.124  16.775  -4.847  1.00 96.38           C  
ATOM   1625  CD1 PHE A 212     -17.942  17.404  -6.090  1.00 96.38           C  
ATOM   1626  CD2 PHE A 212     -19.302  17.016  -4.118  1.00 96.38           C  
ATOM   1627  CE1 PHE A 212     -18.955  18.209  -6.637  1.00 96.38           C  
ATOM   1628  CE2 PHE A 212     -20.321  17.819  -4.661  1.00 96.38           C  
ATOM   1629  CZ  PHE A 212     -20.152  18.406  -5.928  1.00 96.38           C  
ATOM   1630  N   LEU A 213     -15.277  13.254  -3.753  1.00 95.81           N  
ATOM   1631  CA  LEU A 213     -14.009  12.605  -3.413  1.00 95.81           C  
ATOM   1632  C   LEU A 213     -13.684  11.455  -4.374  1.00 95.81           C  
ATOM   1633  CB  LEU A 213     -14.065  12.118  -1.955  1.00 95.81           C  
ATOM   1634  O   LEU A 213     -12.572  11.380  -4.888  1.00 95.81           O  
ATOM   1635  CG  LEU A 213     -12.779  11.420  -1.476  1.00 95.81           C  
ATOM   1636  CD1 LEU A 213     -11.563  12.349  -1.505  1.00 95.81           C  
ATOM   1637  CD2 LEU A 213     -12.964  10.911  -0.049  1.00 95.81           C  
ATOM   1638  N   GLY A 214     -14.651  10.575  -4.637  1.00 95.25           N  
ATOM   1639  CA  GLY A 214     -14.496   9.433  -5.533  1.00 95.25           C  
ATOM   1640  C   GLY A 214     -14.159   9.868  -6.955  1.00 95.25           C  
ATOM   1641  O   GLY A 214     -13.195   9.366  -7.530  1.00 95.25           O  
ATOM   1642  N   SER A 215     -14.876  10.861  -7.488  1.00 96.62           N  
ATOM   1643  CA  SER A 215     -14.599  11.413  -8.820  1.00 96.62           C  
ATOM   1644  C   SER A 215     -13.224  12.077  -8.884  1.00 96.62           C  
ATOM   1645  CB  SER A 215     -15.670  12.422  -9.234  1.00 96.62           C  
ATOM   1646  O   SER A 215     -12.489  11.857  -9.840  1.00 96.62           O  
ATOM   1647  OG  SER A 215     -16.944  11.820  -9.238  1.00 96.62           O  
ATOM   1648  N   SER A 216     -12.825  12.824  -7.848  1.00 97.19           N  
ATOM   1649  CA  SER A 216     -11.471  13.384  -7.767  1.00 97.19           C  
ATOM   1650  C   SER A 216     -10.394  12.292  -7.800  1.00 97.19           C  
ATOM   1651  CB  SER A 216     -11.334  14.230  -6.504  1.00 97.19           C  
ATOM   1652  O   SER A 216      -9.458  12.375  -8.593  1.00 97.19           O  
ATOM   1653  OG  SER A 216     -10.003  14.671  -6.380  1.00 97.19           O  
ATOM   1654  N   ILE A 217     -10.549  11.222  -7.013  1.00 95.12           N  
ATOM   1655  CA  ILE A 217      -9.596  10.101  -6.989  1.00 95.12           C  
ATOM   1656  C   ILE A 217      -9.519   9.414  -8.356  1.00 95.12           C  
ATOM   1657  CB  ILE A 217      -9.972   9.098  -5.876  1.00 95.12           C  
ATOM   1658  O   ILE A 217      -8.416   9.155  -8.833  1.00 95.12           O  
ATOM   1659  CG1 ILE A 217      -9.762   9.730  -4.482  1.00 95.12           C  
ATOM   1660  CG2 ILE A 217      -9.139   7.803  -5.970  1.00 95.12           C  
ATOM   1661  CD1 ILE A 217     -10.520   8.981  -3.378  1.00 95.12           C  
ATOM   1662  N   VAL A 218     -10.664   9.136  -8.991  1.00 94.69           N  
ATOM   1663  CA  VAL A 218     -10.723   8.506 -10.321  1.00 94.69           C  
ATOM   1664  C   VAL A 218     -10.020   9.363 -11.358  1.00 94.69           C  
ATOM   1665  CB  VAL A 218     -12.176   8.242 -10.759  1.00 94.69           C  
ATOM   1666  O   VAL A 218      -9.168   8.857 -12.082  1.00 94.69           O  
ATOM   1667  CG1 VAL A 218     -12.296   7.815 -12.230  1.00 94.69           C  
ATOM   1668  CG2 VAL A 218     -12.757   7.100  -9.934  1.00 94.69           C  
ATOM   1669  N   LEU A 219     -10.336  10.657 -11.408  1.00 96.12           N  
ATOM   1670  CA  LEU A 219      -9.717  11.570 -12.359  1.00 96.12           C  
ATOM   1671  C   LEU A 219      -8.221  11.736 -12.086  1.00 96.12           C  
ATOM   1672  CB  LEU A 219     -10.434  12.924 -12.312  1.00 96.12           C  
ATOM   1673  O   LEU A 219      -7.437  11.713 -13.028  1.00 96.12           O  
ATOM   1674  CG  LEU A 219     -11.871  12.930 -12.859  1.00 96.12           C  
ATOM   1675  CD1 LEU A 219     -12.383  14.365 -12.796  1.00 96.12           C  
ATOM   1676  CD2 LEU A 219     -11.949  12.458 -14.305  1.00 96.12           C  
ATOM   1677  N   LEU A 220      -7.807  11.846 -10.820  1.00 96.19           N  
ATOM   1678  CA  LEU A 220      -6.395  11.976 -10.458  1.00 96.19           C  
ATOM   1679  C   LEU A 220      -5.609  10.728 -10.859  1.00 96.19           C  
ATOM   1680  CB  LEU A 220      -6.250  12.233  -8.945  1.00 96.19           C  
ATOM   1681  O   LEU A 220      -4.696  10.798 -11.671  1.00 96.19           O  
ATOM   1682  CG  LEU A 220      -4.804  12.482  -8.485  1.00 96.19           C  
ATOM   1683  CD1 LEU A 220      -4.178  13.707  -9.154  1.00 96.19           C  
ATOM   1684  CD2 LEU A 220      -4.802  12.708  -6.975  1.00 96.19           C  
ATOM   1685  N   LEU A 221      -5.961   9.582 -10.280  1.00 93.44           N  
ATOM   1686  CA  LEU A 221      -5.201   8.347 -10.440  1.00 93.44           C  
ATOM   1687  C   LEU A 221      -5.358   7.763 -11.847  1.00 93.44           C  
ATOM   1688  CB  LEU A 221      -5.657   7.344  -9.372  1.00 93.44           C  
ATOM   1689  O   LEU A 221      -4.394   7.231 -12.391  1.00 93.44           O  
ATOM   1690  CG  LEU A 221      -5.376   7.722  -7.910  1.00 93.44           C  
ATOM   1691  CD1 LEU A 221      -5.803   6.561  -7.006  1.00 93.44           C  
ATOM   1692  CD2 LEU A 221      -3.899   8.004  -7.655  1.00 93.44           C  
ATOM   1693  N   GLY A 222      -6.543   7.896 -12.449  1.00 91.81           N  
ATOM   1694  CA  GLY A 222      -6.801   7.488 -13.825  1.00 91.81           C  
ATOM   1695  C   GLY A 222      -5.948   8.287 -14.801  1.00 91.81           C  
ATOM   1696  O   GLY A 222      -5.240   7.688 -15.603  1.00 91.81           O  
ATOM   1697  N   THR A 223      -5.914   9.617 -14.675  1.00 93.62           N  
ATOM   1698  CA  THR A 223      -5.078  10.457 -15.551  1.00 93.62           C  
ATOM   1699  C   THR A 223      -3.589  10.214 -15.312  1.00 93.62           C  
ATOM   1700  CB  THR A 223      -5.400  11.949 -15.396  1.00 93.62           C  
ATOM   1701  O   THR A 223      -2.846  10.029 -16.268  1.00 93.62           O  
ATOM   1702  CG2 THR A 223      -4.728  12.796 -16.470  1.00 93.62           C  
ATOM   1703  OG1 THR A 223      -6.784  12.159 -15.526  1.00 93.62           O  
ATOM   1704  N   LEU A 224      -3.146  10.123 -14.050  1.00 92.19           N  
ATOM   1705  CA  LEU A 224      -1.749   9.813 -13.718  1.00 92.19           C  
ATOM   1706  C   LEU A 224      -1.286   8.470 -14.297  1.00 92.19           C  
ATOM   1707  CB  LEU A 224      -1.566   9.815 -12.191  1.00 92.19           C  
ATOM   1708  O   LEU A 224      -0.136   8.362 -14.699  1.00 92.19           O  
ATOM   1709  CG  LEU A 224      -1.544  11.208 -11.539  1.00 92.19           C  
ATOM   1710  CD1 LEU A 224      -1.489  11.026 -10.022  1.00 92.19           C  
ATOM   1711  CD2 LEU A 224      -0.351  12.070 -11.949  1.00 92.19           C  
ATOM   1712  N   SER A 225      -2.169   7.469 -14.385  1.00 87.94           N  
ATOM   1713  CA  SER A 225      -1.839   6.173 -14.999  1.00 87.94           C  
ATOM   1714  C   SER A 225      -1.602   6.234 -16.512  1.00 87.94           C  
ATOM   1715  CB  SER A 225      -2.927   5.137 -14.697  1.00 87.94           C  
ATOM   1716  O   SER A 225      -1.056   5.291 -17.069  1.00 87.94           O  
ATOM   1717  OG  SER A 225      -4.090   5.306 -15.493  1.00 87.94           O  
ATOM   1718  N   GLN A 226      -2.033   7.313 -17.175  1.00 88.12           N  
ATOM   1719  CA  GLN A 226      -1.877   7.509 -18.619  1.00 88.12           C  
ATOM   1720  C   GLN A 226      -0.713   8.443 -18.969  1.00 88.12           C  
ATOM   1721  CB  GLN A 226      -3.191   8.040 -19.218  1.00 88.12           C  
ATOM   1722  O   GLN A 226      -0.311   8.504 -20.130  1.00 88.12           O  
ATOM   1723  CG  GLN A 226      -4.402   7.124 -18.980  1.00 88.12           C  
ATOM   1724  CD  GLN A 226      -4.197   5.709 -19.505  1.00 88.12           C  
ATOM   1725  NE2 GLN A 226      -4.358   4.696 -18.682  1.00 88.12           N  
ATOM   1726  OE1 GLN A 226      -3.894   5.482 -20.662  1.00 88.12           O  
ATOM   1727  N   ILE A 227      -0.163   9.160 -17.984  1.00 89.69           N  
ATOM   1728  CA  ILE A 227       0.979  10.054 -18.174  1.00 89.69           C  
ATOM   1729  C   ILE A 227       2.257   9.218 -18.127  1.00 89.69           C  
ATOM   1730  CB  ILE A 227       0.958  11.197 -17.135  1.00 89.69           C  
ATOM   1731  O   ILE A 227       2.710   8.808 -17.058  1.00 89.69           O  
ATOM   1732  CG1 ILE A 227      -0.256  12.120 -17.391  1.00 89.69           C  
ATOM   1733  CG2 ILE A 227       2.258  12.023 -17.201  1.00 89.69           C  
ATOM   1734  CD1 ILE A 227      -0.527  13.132 -16.271  1.00 89.69           C  
ATOM   1735  N   HIS A 228       2.850   8.997 -19.296  1.00 83.00           N  
ATOM   1736  CA  HIS A 228       4.117   8.281 -19.449  1.00 83.00           C  
ATOM   1737  C   HIS A 228       5.241   9.225 -19.868  1.00 83.00           C  
ATOM   1738  CB  HIS A 228       3.938   7.168 -20.484  1.00 83.00           C  
ATOM   1739  O   HIS A 228       6.417   8.926 -19.654  1.00 83.00           O  
ATOM   1740  CG  HIS A 228       2.855   6.193 -20.112  1.00 83.00           C  
ATOM   1741  CD2 HIS A 228       2.991   5.082 -19.327  1.00 83.00           C  
ATOM   1742  ND1 HIS A 228       1.527   6.286 -20.459  1.00 83.00           N  
ATOM   1743  CE1 HIS A 228       0.883   5.247 -19.905  1.00 83.00           C  
ATOM   1744  NE2 HIS A 228       1.736   4.482 -19.207  1.00 83.00           N  
ATOM   1745  N   GLN A 229       4.877  10.357 -20.475  1.00 86.12           N  
ATOM   1746  CA  GLN A 229       5.804  11.323 -21.022  1.00 86.12           C  
ATOM   1747  C   GLN A 229       5.432  12.765 -20.670  1.00 86.12           C  
ATOM   1748  CB  GLN A 229       5.902  11.150 -22.545  1.00 86.12           C  
ATOM   1749  O   GLN A 229       4.275  13.097 -20.436  1.00 86.12           O  
ATOM   1750  CG  GLN A 229       6.247   9.707 -22.964  1.00 86.12           C  
ATOM   1751  CD  GLN A 229       6.681   9.589 -24.418  1.00 86.12           C  
ATOM   1752  NE2 GLN A 229       6.887   8.391 -24.916  1.00 86.12           N  
ATOM   1753  OE1 GLN A 229       6.916  10.562 -25.112  1.00 86.12           O  
ATOM   1754  N   ILE A 230       6.408  13.669 -20.706  1.00 85.44           N  
ATOM   1755  CA  ILE A 230       6.193  15.109 -20.483  1.00 85.44           C  
ATOM   1756  C   ILE A 230       5.181  15.689 -21.472  1.00 85.44           C  
ATOM   1757  CB  ILE A 230       7.534  15.837 -20.644  1.00 85.44           C  
ATOM   1758  O   ILE A 230       4.393  16.556 -21.115  1.00 85.44           O  
ATOM   1759  CG1 ILE A 230       8.545  15.401 -19.568  1.00 85.44           C  
ATOM   1760  CG2 ILE A 230       7.409  17.364 -20.650  1.00 85.44           C  
ATOM   1761  CD1 ILE A 230       9.882  15.182 -20.275  1.00 85.44           C  
ATOM   1762  N   GLN A 231       5.187  15.205 -22.713  1.00 87.25           N  
ATOM   1763  CA  GLN A 231       4.261  15.648 -23.757  1.00 87.25           C  
ATOM   1764  C   GLN A 231       2.802  15.358 -23.384  1.00 87.25           C  
ATOM   1765  CB  GLN A 231       4.631  14.958 -25.072  1.00 87.25           C  
ATOM   1766  O   GLN A 231       1.921  16.143 -23.727  1.00 87.25           O  
ATOM   1767  CG  GLN A 231       6.020  15.390 -25.575  1.00 87.25           C  
ATOM   1768  CD  GLN A 231       6.495  14.574 -26.771  1.00 87.25           C  
ATOM   1769  NE2 GLN A 231       7.707  14.789 -27.230  1.00 87.25           N  
ATOM   1770  OE1 GLN A 231       5.807  13.734 -27.317  1.00 87.25           O  
ATOM   1771  N   ASP A 232       2.557  14.294 -22.615  1.00 87.44           N  
ATOM   1772  CA  ASP A 232       1.225  13.944 -22.126  1.00 87.44           C  
ATOM   1773  C   ASP A 232       0.669  15.048 -21.213  1.00 87.44           C  
ATOM   1774  CB  ASP A 232       1.262  12.587 -21.402  1.00 87.44           C  
ATOM   1775  O   ASP A 232      -0.504  15.394 -21.310  1.00 87.44           O  
ATOM   1776  CG  ASP A 232       1.727  11.423 -22.282  1.00 87.44           C  
ATOM   1777  OD1 ASP A 232       1.447  11.460 -23.501  1.00 87.44           O  
ATOM   1778  OD2 ASP A 232       2.360  10.502 -21.712  1.00 87.44           O  
ATOM   1779  N   LEU A 233       1.505  15.696 -20.390  1.00 84.94           N  
ATOM   1780  CA  LEU A 233       1.069  16.817 -19.541  1.00 84.94           C  
ATOM   1781  C   LEU A 233       0.567  18.022 -20.342  1.00 84.94           C  
ATOM   1782  CB  LEU A 233       2.224  17.283 -18.644  1.00 84.94           C  
ATOM   1783  O   LEU A 233      -0.258  18.787 -19.842  1.00 84.94           O  
ATOM   1784  CG  LEU A 233       2.486  16.384 -17.433  1.00 84.94           C  
ATOM   1785  CD1 LEU A 233       3.877  16.697 -16.891  1.00 84.94           C  
ATOM   1786  CD2 LEU A 233       1.475  16.665 -16.316  1.00 84.94           C  
ATOM   1787  N   PHE A 234       1.063  18.197 -21.567  1.00 87.88           N  
ATOM   1788  CA  PHE A 234       0.644  19.277 -22.457  1.00 87.88           C  
ATOM   1789  C   PHE A 234      -0.583  18.915 -23.295  1.00 87.88           C  
ATOM   1790  CB  PHE A 234       1.825  19.710 -23.330  1.00 87.88           C  
ATOM   1791  O   PHE A 234      -1.129  19.788 -23.971  1.00 87.88           O  
ATOM   1792  CG  PHE A 234       2.964  20.315 -22.535  1.00 87.88           C  
ATOM   1793  CD1 PHE A 234       2.816  21.592 -21.962  1.00 87.88           C  
ATOM   1794  CD2 PHE A 234       4.167  19.608 -22.358  1.00 87.88           C  
ATOM   1795  CE1 PHE A 234       3.865  22.161 -21.220  1.00 87.88           C  
ATOM   1796  CE2 PHE A 234       5.219  20.186 -21.627  1.00 87.88           C  
ATOM   1797  CZ  PHE A 234       5.069  21.458 -21.055  1.00 87.88           C  
ATOM   1798  N   GLN A 235      -1.058  17.667 -23.240  1.00 92.56           N  
ATOM   1799  CA  GLN A 235      -2.331  17.314 -23.851  1.00 92.56           C  
ATOM   1800  C   GLN A 235      -3.465  18.022 -23.091  1.00 92.56           C  
ATOM   1801  CB  GLN A 235      -2.554  15.800 -23.888  1.00 92.56           C  
ATOM   1802  O   GLN A 235      -3.636  17.788 -21.888  1.00 92.56           O  
ATOM   1803  CG  GLN A 235      -1.527  15.096 -24.788  1.00 92.56           C  
ATOM   1804  CD  GLN A 235      -1.818  13.609 -24.957  1.00 92.56           C  
ATOM   1805  NE2 GLN A 235      -0.911  12.857 -25.534  1.00 92.56           N  
ATOM   1806  OE1 GLN A 235      -2.869  13.102 -24.602  1.00 92.56           O  
ATOM   1807  N   PRO A 236      -4.287  18.851 -23.769  1.00 93.00           N  
ATOM   1808  CA  PRO A 236      -5.339  19.625 -23.109  1.00 93.00           C  
ATOM   1809  C   PRO A 236      -6.303  18.761 -22.292  1.00 93.00           C  
ATOM   1810  CB  PRO A 236      -6.073  20.356 -24.237  1.00 93.00           C  
ATOM   1811  O   PRO A 236      -6.782  19.193 -21.246  1.00 93.00           O  
ATOM   1812  CG  PRO A 236      -5.001  20.517 -25.311  1.00 93.00           C  
ATOM   1813  CD  PRO A 236      -4.186  19.236 -25.173  1.00 93.00           C  
ATOM   1814  N   LEU A 237      -6.549  17.523 -22.739  1.00 94.25           N  
ATOM   1815  CA  LEU A 237      -7.402  16.566 -22.042  1.00 94.25           C  
ATOM   1816  C   LEU A 237      -6.848  16.206 -20.657  1.00 94.25           C  
ATOM   1817  CB  LEU A 237      -7.583  15.322 -22.931  1.00 94.25           C  
ATOM   1818  O   LEU A 237      -7.568  16.338 -19.671  1.00 94.25           O  
ATOM   1819  CG  LEU A 237      -8.484  14.236 -22.311  1.00 94.25           C  
ATOM   1820  CD1 LEU A 237      -9.910  14.734 -22.064  1.00 94.25           C  
ATOM   1821  CD2 LEU A 237      -8.547  13.030 -23.246  1.00 94.25           C  
ATOM   1822  N   TYR A 238      -5.585  15.788 -20.549  1.00 93.56           N  
ATOM   1823  CA  TYR A 238      -5.006  15.382 -19.263  1.00 93.56           C  
ATOM   1824  C   TYR A 238      -4.868  16.570 -18.310  1.00 93.56           C  
ATOM   1825  CB  TYR A 238      -3.661  14.682 -19.485  1.00 93.56           C  
ATOM   1826  O   TYR A 238      -5.211  16.450 -17.133  1.00 93.56           O  
ATOM   1827  CG  TYR A 238      -3.693  13.407 -20.315  1.00 93.56           C  
ATOM   1828  CD1 TYR A 238      -4.882  12.682 -20.553  1.00 93.56           C  
ATOM   1829  CD2 TYR A 238      -2.485  12.929 -20.847  1.00 93.56           C  
ATOM   1830  CE1 TYR A 238      -4.852  11.520 -21.346  1.00 93.56           C  
ATOM   1831  CE2 TYR A 238      -2.450  11.779 -21.654  1.00 93.56           C  
ATOM   1832  OH  TYR A 238      -3.617   9.948 -22.664  1.00 93.56           O  
ATOM   1833  CZ  TYR A 238      -3.640  11.074 -21.908  1.00 93.56           C  
ATOM   1834  N   GLY A 239      -4.477  17.741 -18.826  1.00 92.00           N  
ATOM   1835  CA  GLY A 239      -4.492  18.985 -18.056  1.00 92.00           C  
ATOM   1836  C   GLY A 239      -5.886  19.311 -17.505  1.00 92.00           C  
ATOM   1837  O   GLY A 239      -6.035  19.566 -16.309  1.00 92.00           O  
ATOM   1838  N   ALA A 240      -6.926  19.225 -18.341  1.00 95.06           N  
ATOM   1839  CA  ALA A 240      -8.308  19.463 -17.928  1.00 95.06           C  
ATOM   1840  C   ALA A 240      -8.796  18.449 -16.879  1.00 95.06           C  
ATOM   1841  CB  ALA A 240      -9.209  19.463 -19.168  1.00 95.06           C  
ATOM   1842  O   ALA A 240      -9.428  18.848 -15.901  1.00 95.06           O  
ATOM   1843  N   LEU A 241      -8.477  17.158 -17.033  1.00 96.19           N  
ATOM   1844  CA  LEU A 241      -8.855  16.113 -16.072  1.00 96.19           C  
ATOM   1845  C   LEU A 241      -8.153  16.295 -14.716  1.00 96.19           C  
ATOM   1846  CB  LEU A 241      -8.549  14.721 -16.654  1.00 96.19           C  
ATOM   1847  O   LEU A 241      -8.790  16.127 -13.673  1.00 96.19           O  
ATOM   1848  CG  LEU A 241      -9.377  14.312 -17.887  1.00 96.19           C  
ATOM   1849  CD1 LEU A 241      -8.803  13.027 -18.482  1.00 96.19           C  
ATOM   1850  CD2 LEU A 241     -10.856  14.068 -17.586  1.00 96.19           C  
ATOM   1851  N   LEU A 242      -6.875  16.690 -14.709  1.00 95.25           N  
ATOM   1852  CA  LEU A 242      -6.135  17.001 -13.480  1.00 95.25           C  
ATOM   1853  C   LEU A 242      -6.694  18.245 -12.779  1.00 95.25           C  
ATOM   1854  CB  LEU A 242      -4.640  17.188 -13.795  1.00 95.25           C  
ATOM   1855  O   LEU A 242      -6.924  18.215 -11.570  1.00 95.25           O  
ATOM   1856  CG  LEU A 242      -3.879  15.896 -14.145  1.00 95.25           C  
ATOM   1857  CD1 LEU A 242      -2.447  16.253 -14.547  1.00 95.25           C  
ATOM   1858  CD2 LEU A 242      -3.820  14.909 -12.974  1.00 95.25           C  
ATOM   1859  N   VAL A 243      -6.974  19.320 -13.522  1.00 96.25           N  
ATOM   1860  CA  VAL A 243      -7.600  20.530 -12.963  1.00 96.25           C  
ATOM   1861  C   VAL A 243      -8.984  20.206 -12.403  1.00 96.25           C  
ATOM   1862  CB  VAL A 243      -7.667  21.656 -14.013  1.00 96.25           C  
ATOM   1863  O   VAL A 243      -9.284  20.568 -11.266  1.00 96.25           O  
ATOM   1864  CG1 VAL A 243      -8.523  22.843 -13.547  1.00 96.25           C  
ATOM   1865  CG2 VAL A 243      -6.261  22.197 -14.301  1.00 96.25           C  
ATOM   1866  N   LEU A 244      -9.810  19.466 -13.148  1.00 97.69           N  
ATOM   1867  CA  LEU A 244     -11.129  19.038 -12.690  1.00 97.69           C  
ATOM   1868  C   LEU A 244     -11.030  18.185 -11.420  1.00 97.69           C  
ATOM   1869  CB  LEU A 244     -11.836  18.290 -13.833  1.00 97.69           C  
ATOM   1870  O   LEU A 244     -11.790  18.402 -10.479  1.00 97.69           O  
ATOM   1871  CG  LEU A 244     -13.258  17.811 -13.489  1.00 97.69           C  
ATOM   1872  CD1 LEU A 244     -14.190  18.963 -13.106  1.00 97.69           C  
ATOM   1873  CD2 LEU A 244     -13.861  17.088 -14.693  1.00 97.69           C  
ATOM   1874  N   SER A 245     -10.061  17.271 -11.348  1.00 97.44           N  
ATOM   1875  CA  SER A 245      -9.795  16.484 -10.142  1.00 97.44           C  
ATOM   1876  C   SER A 245      -9.515  17.364  -8.918  1.00 97.44           C  
ATOM   1877  CB  SER A 245      -8.610  15.553 -10.382  1.00 97.44           C  
ATOM   1878  O   SER A 245     -10.109  17.148  -7.855  1.00 97.44           O  
ATOM   1879  OG  SER A 245      -8.346  14.895  -9.169  1.00 97.44           O  
ATOM   1880  N   VAL A 246      -8.663  18.384  -9.069  1.00 96.88           N  
ATOM   1881  CA  VAL A 246      -8.339  19.338  -7.998  1.00 96.88           C  
ATOM   1882  C   VAL A 246      -9.572  20.148  -7.596  1.00 96.88           C  
ATOM   1883  CB  VAL A 246      -7.172  20.255  -8.422  1.00 96.88           C  
ATOM   1884  O   VAL A 246      -9.848  20.289  -6.404  1.00 96.88           O  
ATOM   1885  CG1 VAL A 246      -6.923  21.389  -7.419  1.00 96.88           C  
ATOM   1886  CG2 VAL A 246      -5.869  19.454  -8.534  1.00 96.88           C  
ATOM   1887  N   LEU A 247     -10.361  20.629  -8.560  1.00 98.00           N  
ATOM   1888  CA  LEU A 247     -11.592  21.379  -8.290  1.00 98.00           C  
ATOM   1889  C   LEU A 247     -12.627  20.536  -7.531  1.00 98.00           C  
ATOM   1890  CB  LEU A 247     -12.180  21.902  -9.612  1.00 98.00           C  
ATOM   1891  O   LEU A 247     -13.226  21.022  -6.569  1.00 98.00           O  
ATOM   1892  CG  LEU A 247     -11.353  23.001 -10.306  1.00 98.00           C  
ATOM   1893  CD1 LEU A 247     -11.990  23.330 -11.656  1.00 98.00           C  
ATOM   1894  CD2 LEU A 247     -11.281  24.286  -9.478  1.00 98.00           C  
ATOM   1895  N   LEU A 248     -12.808  19.265  -7.905  1.00 98.00           N  
ATOM   1896  CA  LEU A 248     -13.704  18.339  -7.204  1.00 98.00           C  
ATOM   1897  C   LEU A 248     -13.219  18.051  -5.779  1.00 98.00           C  
ATOM   1898  CB  LEU A 248     -13.837  17.032  -8.002  1.00 98.00           C  
ATOM   1899  O   LEU A 248     -14.033  18.019  -4.855  1.00 98.00           O  
ATOM   1900  CG  LEU A 248     -14.579  17.164  -9.345  1.00 98.00           C  
ATOM   1901  CD1 LEU A 248     -14.446  15.846 -10.098  1.00 98.00           C  
ATOM   1902  CD2 LEU A 248     -16.070  17.459  -9.197  1.00 98.00           C  
ATOM   1903  N   PHE A 249     -11.907  17.912  -5.567  1.00 96.44           N  
ATOM   1904  CA  PHE A 249     -11.341  17.747  -4.227  1.00 96.44           C  
ATOM   1905  C   PHE A 249     -11.540  18.989  -3.350  1.00 96.44           C  
ATOM   1906  CB  PHE A 249      -9.848  17.430  -4.323  1.00 96.44           C  
ATOM   1907  O   PHE A 249     -11.959  18.886  -2.196  1.00 96.44           O  
ATOM   1908  CG  PHE A 249      -9.227  17.092  -2.986  1.00 96.44           C  
ATOM   1909  CD1 PHE A 249      -8.194  17.893  -2.469  1.00 96.44           C  
ATOM   1910  CD2 PHE A 249      -9.689  15.981  -2.255  1.00 96.44           C  
ATOM   1911  CE1 PHE A 249      -7.618  17.577  -1.227  1.00 96.44           C  
ATOM   1912  CE2 PHE A 249      -9.129  15.680  -1.001  1.00 96.44           C  
ATOM   1913  CZ  PHE A 249      -8.093  16.479  -0.488  1.00 96.44           C  
ATOM   1914  N   ILE A 250     -11.297  20.181  -3.899  1.00 96.25           N  
ATOM   1915  CA  ILE A 250     -11.546  21.449  -3.206  1.00 96.25           C  
ATOM   1916  C   ILE A 250     -13.033  21.560  -2.843  1.00 96.25           C  
ATOM   1917  CB  ILE A 250     -11.056  22.626  -4.078  1.00 96.25           C  
ATOM   1918  O   ILE A 250     -13.376  21.897  -1.706  1.00 96.25           O  
ATOM   1919  CG1 ILE A 250      -9.511  22.645  -4.126  1.00 96.25           C  
ATOM   1920  CG2 ILE A 250     -11.574  23.967  -3.537  1.00 96.25           C  
ATOM   1921  CD1 ILE A 250      -8.940  23.616  -5.168  1.00 96.25           C  
ATOM   1922  N   ARG A 251     -13.929  21.214  -3.776  1.00 96.25           N  
ATOM   1923  CA  ARG A 251     -15.375  21.198  -3.530  1.00 96.25           C  
ATOM   1924  C   ARG A 251     -15.758  20.213  -2.427  1.00 96.25           C  
ATOM   1925  CB  ARG A 251     -16.120  20.903  -4.844  1.00 96.25           C  
ATOM   1926  O   ARG A 251     -16.561  20.574  -1.568  1.00 96.25           O  
ATOM   1927  CG  ARG A 251     -17.650  20.912  -4.705  1.00 96.25           C  
ATOM   1928  CD  ARG A 251     -18.171  22.242  -4.146  1.00 96.25           C  
ATOM   1929  NE  ARG A 251     -19.641  22.268  -4.080  1.00 96.25           N  
ATOM   1930  NH1 ARG A 251     -19.835  24.326  -3.076  1.00 96.25           N  
ATOM   1931  NH2 ARG A 251     -21.673  23.161  -3.564  1.00 96.25           N  
ATOM   1932  CZ  ARG A 251     -20.373  23.247  -3.575  1.00 96.25           C  
ATOM   1933  N   PHE A 252     -15.162  19.021  -2.416  1.00 95.56           N  
ATOM   1934  CA  PHE A 252     -15.319  18.049  -1.336  1.00 95.56           C  
ATOM   1935  C   PHE A 252     -14.950  18.665   0.020  1.00 95.56           C  
ATOM   1936  CB  PHE A 252     -14.490  16.790  -1.638  1.00 95.56           C  
ATOM   1937  O   PHE A 252     -15.772  18.631   0.933  1.00 95.56           O  
ATOM   1938  CG  PHE A 252     -14.324  15.871  -0.451  1.00 95.56           C  
ATOM   1939  CD1 PHE A 252     -13.107  15.827   0.255  1.00 95.56           C  
ATOM   1940  CD2 PHE A 252     -15.405  15.080  -0.034  1.00 95.56           C  
ATOM   1941  CE1 PHE A 252     -12.979  14.991   1.377  1.00 95.56           C  
ATOM   1942  CE2 PHE A 252     -15.274  14.232   1.077  1.00 95.56           C  
ATOM   1943  CZ  PHE A 252     -14.063  14.193   1.787  1.00 95.56           C  
ATOM   1944  N   ILE A 253     -13.780  19.306   0.144  1.00 93.25           N  
ATOM   1945  CA  ILE A 253     -13.337  19.935   1.402  1.00 93.25           C  
ATOM   1946  C   ILE A 253     -14.355  20.967   1.903  1.00 93.25           C  
ATOM   1947  CB  ILE A 253     -11.935  20.570   1.241  1.00 93.25           C  
ATOM   1948  O   ILE A 253     -14.694  20.968   3.086  1.00 93.25           O  
ATOM   1949  CG1 ILE A 253     -10.870  19.471   1.037  1.00 93.25           C  
ATOM   1950  CG2 ILE A 253     -11.568  21.437   2.467  1.00 93.25           C  
ATOM   1951  CD1 ILE A 253      -9.494  20.012   0.633  1.00 93.25           C  
ATOM   1952  N   PHE A 254     -14.855  21.845   1.029  1.00 93.44           N  
ATOM   1953  CA  PHE A 254     -15.854  22.844   1.423  1.00 93.44           C  
ATOM   1954  C   PHE A 254     -17.175  22.214   1.868  1.00 93.44           C  
ATOM   1955  CB  PHE A 254     -16.090  23.835   0.278  1.00 93.44           C  
ATOM   1956  O   PHE A 254     -17.775  22.688   2.830  1.00 93.44           O  
ATOM   1957  CG  PHE A 254     -14.968  24.836   0.096  1.00 93.44           C  
ATOM   1958  CD1 PHE A 254     -14.671  25.749   1.127  1.00 93.44           C  
ATOM   1959  CD2 PHE A 254     -14.255  24.898  -1.115  1.00 93.44           C  
ATOM   1960  CE1 PHE A 254     -13.652  26.703   0.958  1.00 93.44           C  
ATOM   1961  CE2 PHE A 254     -13.250  25.866  -1.288  1.00 93.44           C  
ATOM   1962  CZ  PHE A 254     -12.939  26.758  -0.251  1.00 93.44           C  
ATOM   1963  N   LEU A 255     -17.604  21.136   1.208  1.00 92.50           N  
ATOM   1964  CA  LEU A 255     -18.825  20.415   1.561  1.00 92.50           C  
ATOM   1965  C   LEU A 255     -18.704  19.704   2.920  1.00 92.50           C  
ATOM   1966  CB  LEU A 255     -19.157  19.459   0.403  1.00 92.50           C  
ATOM   1967  O   LEU A 255     -19.654  19.722   3.698  1.00 92.50           O  
ATOM   1968  CG  LEU A 255     -20.533  18.776   0.553  1.00 92.50           C  
ATOM   1969  CD1 LEU A 255     -21.334  18.907  -0.743  1.00 92.50           C  
ATOM   1970  CD2 LEU A 255     -20.378  17.290   0.874  1.00 92.50           C  
ATOM   1971  N   GLN A 256     -17.534  19.138   3.236  1.00 90.62           N  
ATOM   1972  CA  GLN A 256     -17.304  18.440   4.508  1.00 90.62           C  
ATOM   1973  C   GLN A 256     -17.340  19.366   5.729  1.00 90.62           C  
ATOM   1974  CB  GLN A 256     -15.947  17.717   4.493  1.00 90.62           C  
ATOM   1975  O   GLN A 256     -17.769  18.939   6.795  1.00 90.62           O  
ATOM   1976  CG  GLN A 256     -15.842  16.526   3.537  1.00 90.62           C  
ATOM   1977  CD  GLN A 256     -16.958  15.523   3.733  1.00 90.62           C  
ATOM   1978  NE2 GLN A 256     -17.859  15.420   2.791  1.00 90.62           N  
ATOM   1979  OE1 GLN A 256     -17.023  14.835   4.729  1.00 90.62           O  
ATOM   1980  N   LYS A 257     -16.909  20.629   5.597  1.00 86.88           N  
ATOM   1981  CA  LYS A 257     -16.790  21.560   6.738  1.00 86.88           C  
ATOM   1982  C   LYS A 257     -18.109  21.837   7.463  1.00 86.88           C  
ATOM   1983  CB  LYS A 257     -16.182  22.889   6.269  1.00 86.88           C  
ATOM   1984  O   LYS A 257     -18.079  22.125   8.652  1.00 86.88           O  
ATOM   1985  CG  LYS A 257     -14.666  22.787   6.067  1.00 86.88           C  
ATOM   1986  CD  LYS A 257     -14.115  24.122   5.556  1.00 86.88           C  
ATOM   1987  CE  LYS A 257     -12.595  24.038   5.398  1.00 86.88           C  
ATOM   1988  NZ  LYS A 257     -12.029  25.340   4.966  1.00 86.88           N  
ATOM   1989  N   ASN A 258     -19.235  21.756   6.754  1.00 83.38           N  
ATOM   1990  CA  ASN A 258     -20.554  22.126   7.274  1.00 83.38           C  
ATOM   1991  C   ASN A 258     -21.485  20.917   7.465  1.00 83.38           C  
ATOM   1992  CB  ASN A 258     -21.164  23.188   6.342  1.00 83.38           C  
ATOM   1993  O   ASN A 258     -22.666  21.100   7.756  1.00 83.38           O  
ATOM   1994  CG  ASN A 258     -20.374  24.485   6.289  1.00 83.38           C  
ATOM   1995  ND2 ASN A 258     -20.554  25.262   5.248  1.00 83.38           N  
ATOM   1996  OD1 ASN A 258     -19.590  24.832   7.153  1.00 83.38           O  
ATOM   1997  N   LYS A 259     -20.991  19.688   7.267  1.00 86.00           N  
ATOM   1998  CA  LYS A 259     -21.793  18.473   7.439  1.00 86.00           C  
ATOM   1999  C   LYS A 259     -21.762  17.980   8.882  1.00 86.00           C  
ATOM   2000  CB  LYS A 259     -21.347  17.371   6.463  1.00 86.00           C  
ATOM   2001  O   LYS A 259     -20.709  17.941   9.505  1.00 86.00           O  
ATOM   2002  CG  LYS A 259     -22.192  17.364   5.178  1.00 86.00           C  
ATOM   2003  CD  LYS A 259     -22.520  15.927   4.761  1.00 86.00           C  
ATOM   2004  CE  LYS A 259     -23.568  15.938   3.649  1.00 86.00           C  
ATOM   2005  NZ  LYS A 259     -24.044  14.569   3.361  1.00 86.00           N  
ATOM   2006  N   SER A 260     -22.921  17.540   9.368  1.00 81.56           N  
ATOM   2007  CA  SER A 260     -23.083  16.893  10.676  1.00 81.56           C  
ATOM   2008  C   SER A 260     -22.441  15.504  10.735  1.00 81.56           C  
ATOM   2009  CB  SER A 260     -24.577  16.769  10.994  1.00 81.56           C  
ATOM   2010  O   SER A 260     -21.873  15.142  11.758  1.00 81.56           O  
ATOM   2011  OG  SER A 260     -25.258  16.196   9.886  1.00 81.56           O  
ATOM   2012  N   MET A 261     -22.519  14.742   9.639  1.00 83.12           N  
ATOM   2013  CA  MET A 261     -21.900  13.422   9.471  1.00 83.12           C  
ATOM   2014  C   MET A 261     -21.001  13.441   8.225  1.00 83.12           C  
ATOM   2015  CB  MET A 261     -22.980  12.331   9.391  1.00 83.12           C  
ATOM   2016  O   MET A 261     -21.449  13.080   7.130  1.00 83.12           O  
ATOM   2017  CG  MET A 261     -23.776  12.200  10.692  1.00 83.12           C  
ATOM   2018  SD  MET A 261     -25.004  10.869  10.638  1.00 83.12           S  
ATOM   2019  CE  MET A 261     -25.793  11.099  12.250  1.00 83.12           C  
ATOM   2020  N   PRO A 262     -19.771  13.972   8.336  1.00 87.38           N  
ATOM   2021  CA  PRO A 262     -18.840  14.036   7.218  1.00 87.38           C  
ATOM   2022  C   PRO A 262     -18.330  12.636   6.832  1.00 87.38           C  
ATOM   2023  CB  PRO A 262     -17.724  14.976   7.689  1.00 87.38           C  
ATOM   2024  O   PRO A 262     -18.121  11.766   7.675  1.00 87.38           O  
ATOM   2025  CG  PRO A 262     -17.705  14.776   9.201  1.00 87.38           C  
ATOM   2026  CD  PRO A 262     -19.168  14.528   9.544  1.00 87.38           C  
ATOM   2027  N   LEU A 263     -18.057  12.424   5.542  1.00 88.31           N  
ATOM   2028  CA  LEU A 263     -17.432  11.198   5.033  1.00 88.31           C  
ATOM   2029  C   LEU A 263     -16.047  10.954   5.655  1.00 88.31           C  
ATOM   2030  CB  LEU A 263     -17.302  11.312   3.503  1.00 88.31           C  
ATOM   2031  O   LEU A 263     -15.644   9.806   5.854  1.00 88.31           O  
ATOM   2032  CG  LEU A 263     -16.765  10.036   2.823  1.00 88.31           C  
ATOM   2033  CD1 LEU A 263     -17.752   8.870   2.917  1.00 88.31           C  
ATOM   2034  CD2 LEU A 263     -16.503  10.321   1.348  1.00 88.31           C  
ATOM   2035  N   ILE A 264     -15.305  12.030   5.933  1.00 90.06           N  
ATOM   2036  CA  ILE A 264     -14.013  11.994   6.624  1.00 90.06           C  
ATOM   2037  C   ILE A 264     -14.108  12.879   7.859  1.00 90.06           C  
ATOM   2038  CB  ILE A 264     -12.849  12.428   5.704  1.00 90.06           C  
ATOM   2039  O   ILE A 264     -14.203  14.097   7.733  1.00 90.06           O  
ATOM   2040  CG1 ILE A 264     -12.735  11.483   4.485  1.00 90.06           C  
ATOM   2041  CG2 ILE A 264     -11.529  12.434   6.505  1.00 90.06           C  
ATOM   2042  CD1 ILE A 264     -11.641  11.876   3.483  1.00 90.06           C  
ATOM   2043  N   GLU A 265     -14.010  12.268   9.037  1.00 88.88           N  
ATOM   2044  CA  GLU A 265     -14.159  12.965  10.311  1.00 88.88           C  
ATOM   2045  C   GLU A 265     -12.966  13.910  10.581  1.00 88.88           C  
ATOM   2046  CB  GLU A 265     -14.340  11.916  11.421  1.00 88.88           C  
ATOM   2047  O   GLU A 265     -11.845  13.437  10.823  1.00 88.88           O  
ATOM   2048  CG  GLU A 265     -14.848  12.525  12.731  1.00 88.88           C  
ATOM   2049  CD  GLU A 265     -16.189  13.241  12.551  1.00 88.88           C  
ATOM   2050  OE1 GLU A 265     -16.270  14.377  13.066  1.00 88.88           O  
ATOM   2051  OE2 GLU A 265     -17.048  12.695  11.831  1.00 88.88           O  
ATOM   2052  N   PRO A 266     -13.149  15.250  10.584  1.00 87.31           N  
ATOM   2053  CA  PRO A 266     -12.045  16.200  10.751  1.00 87.31           C  
ATOM   2054  C   PRO A 266     -11.327  16.056  12.099  1.00 87.31           C  
ATOM   2055  CB  PRO A 266     -12.668  17.593  10.601  1.00 87.31           C  
ATOM   2056  O   PRO A 266     -10.133  16.355  12.210  1.00 87.31           O  
ATOM   2057  CG  PRO A 266     -13.930  17.338   9.781  1.00 87.31           C  
ATOM   2058  CD  PRO A 266     -14.380  15.975  10.291  1.00 87.31           C  
ATOM   2059  N   ALA A 267     -12.027  15.540  13.116  1.00 86.62           N  
ATOM   2060  CA  ALA A 267     -11.478  15.273  14.441  1.00 86.62           C  
ATOM   2061  C   ALA A 267     -10.292  14.290  14.420  1.00 86.62           C  
ATOM   2062  CB  ALA A 267     -12.612  14.758  15.335  1.00 86.62           C  
ATOM   2063  O   ALA A 267      -9.444  14.343  15.316  1.00 86.62           O  
ATOM   2064  N   LEU A 268     -10.176  13.437  13.391  1.00 90.00           N  
ATOM   2065  CA  LEU A 268      -9.003  12.580  13.189  1.00 90.00           C  
ATOM   2066  C   LEU A 268      -7.726  13.412  13.027  1.00 90.00           C  
ATOM   2067  CB  LEU A 268      -9.217  11.693  11.947  1.00 90.00           C  
ATOM   2068  O   LEU A 268      -6.703  13.121  13.649  1.00 90.00           O  
ATOM   2069  CG  LEU A 268     -10.272  10.587  12.124  1.00 90.00           C  
ATOM   2070  CD1 LEU A 268     -10.486   9.857  10.799  1.00 90.00           C  
ATOM   2071  CD2 LEU A 268      -9.807   9.573  13.171  1.00 90.00           C  
ATOM   2072  N   PHE A 269      -7.790  14.498  12.255  1.00 90.94           N  
ATOM   2073  CA  PHE A 269      -6.646  15.377  12.013  1.00 90.94           C  
ATOM   2074  C   PHE A 269      -6.320  16.277  13.211  1.00 90.94           C  
ATOM   2075  CB  PHE A 269      -6.889  16.213  10.755  1.00 90.94           C  
ATOM   2076  O   PHE A 269      -5.205  16.786  13.306  1.00 90.94           O  
ATOM   2077  CG  PHE A 269      -7.085  15.403   9.490  1.00 90.94           C  
ATOM   2078  CD1 PHE A 269      -5.973  14.884   8.798  1.00 90.94           C  
ATOM   2079  CD2 PHE A 269      -8.380  15.202   8.980  1.00 90.94           C  
ATOM   2080  CE1 PHE A 269      -6.154  14.212   7.577  1.00 90.94           C  
ATOM   2081  CE2 PHE A 269      -8.562  14.533   7.760  1.00 90.94           C  
ATOM   2082  CZ  PHE A 269      -7.447  14.065   7.045  1.00 90.94           C  
ATOM   2083  N   ALA A 270      -7.234  16.456  14.167  1.00 88.88           N  
ATOM   2084  CA  ALA A 270      -6.919  17.154  15.414  1.00 88.88           C  
ATOM   2085  C   ALA A 270      -5.933  16.346  16.286  1.00 88.88           C  
ATOM   2086  CB  ALA A 270      -8.228  17.466  16.146  1.00 88.88           C  
ATOM   2087  O   ALA A 270      -5.109  16.917  17.013  1.00 88.88           O  
ATOM   2088  N   THR A 271      -5.949  15.015  16.170  1.00 90.94           N  
ATOM   2089  CA  THR A 271      -5.069  14.115  16.920  1.00 90.94           C  
ATOM   2090  C   THR A 271      -3.640  14.165  16.371  1.00 90.94           C  
ATOM   2091  CB  THR A 271      -5.658  12.696  16.946  1.00 90.94           C  
ATOM   2092  O   THR A 271      -3.344  13.702  15.270  1.00 90.94           O  
ATOM   2093  CG2 THR A 271      -4.789  11.717  17.733  1.00 90.94           C  
ATOM   2094  OG1 THR A 271      -6.890  12.781  17.626  1.00 90.94           O  
ATOM   2095  N   LYS A 272      -2.713  14.730  17.162  1.00 91.12           N  
ATOM   2096  CA  LYS A 272      -1.293  14.907  16.786  1.00 91.12           C  
ATOM   2097  C   LYS A 272      -0.628  13.596  16.349  1.00 91.12           C  
ATOM   2098  CB  LYS A 272      -0.493  15.555  17.933  1.00 91.12           C  
ATOM   2099  O   LYS A 272      -0.033  13.566  15.279  1.00 91.12           O  
ATOM   2100  CG  LYS A 272      -0.848  17.033  18.170  1.00 91.12           C  
ATOM   2101  CD  LYS A 272      -0.014  17.634  19.316  1.00 91.12           C  
ATOM   2102  CE  LYS A 272      -0.381  19.108  19.559  1.00 91.12           C  
ATOM   2103  NZ  LYS A 272       0.398  19.709  20.677  1.00 91.12           N  
ATOM   2104  N   GLY A 273      -0.778  12.522  17.130  1.00 92.50           N  
ATOM   2105  CA  GLY A 273      -0.178  11.221  16.807  1.00 92.50           C  
ATOM   2106  C   GLY A 273      -0.680  10.636  15.483  1.00 92.50           C  
ATOM   2107  O   GLY A 273       0.116  10.129  14.696  1.00 92.50           O  
ATOM   2108  N   PHE A 274      -1.969  10.811  15.165  1.00 93.62           N  
ATOM   2109  CA  PHE A 274      -2.518  10.404  13.870  1.00 93.62           C  
ATOM   2110  C   PHE A 274      -1.881  11.191  12.713  1.00 93.62           C  
ATOM   2111  CB  PHE A 274      -4.047  10.533  13.868  1.00 93.62           C  
ATOM   2112  O   PHE A 274      -1.376  10.585  11.769  1.00 93.62           O  
ATOM   2113  CG  PHE A 274      -4.656  10.095  12.551  1.00 93.62           C  
ATOM   2114  CD1 PHE A 274      -5.167  11.047  11.647  1.00 93.62           C  
ATOM   2115  CD2 PHE A 274      -4.638   8.734  12.195  1.00 93.62           C  
ATOM   2116  CE1 PHE A 274      -5.664  10.639  10.397  1.00 93.62           C  
ATOM   2117  CE2 PHE A 274      -5.114   8.329  10.937  1.00 93.62           C  
ATOM   2118  CZ  PHE A 274      -5.631   9.279  10.041  1.00 93.62           C  
ATOM   2119  N   ARG A 275      -1.792  12.526  12.808  1.00 94.88           N  
ATOM   2120  CA  ARG A 275      -1.122  13.348  11.780  1.00 94.88           C  
ATOM   2121  C   ARG A 275       0.339  12.961  11.565  1.00 94.88           C  
ATOM   2122  CB  ARG A 275      -1.178  14.834  12.139  1.00 94.88           C  
ATOM   2123  O   ARG A 275       0.774  12.847  10.424  1.00 94.88           O  
ATOM   2124  CG  ARG A 275      -2.574  15.433  11.958  1.00 94.88           C  
ATOM   2125  CD  ARG A 275      -2.492  16.950  12.157  1.00 94.88           C  
ATOM   2126  NE  ARG A 275      -2.290  17.293  13.577  1.00 94.88           N  
ATOM   2127  NH1 ARG A 275      -2.435  19.569  13.329  1.00 94.88           N  
ATOM   2128  NH2 ARG A 275      -2.257  18.694  15.369  1.00 94.88           N  
ATOM   2129  CZ  ARG A 275      -2.320  18.511  14.082  1.00 94.88           C  
ATOM   2130  N   TYR A 276       1.089  12.751  12.644  1.00 95.12           N  
ATOM   2131  CA  TYR A 276       2.497  12.358  12.558  1.00 95.12           C  
ATOM   2132  C   TYR A 276       2.654  10.994  11.892  1.00 95.12           C  
ATOM   2133  CB  TYR A 276       3.113  12.364  13.959  1.00 95.12           C  
ATOM   2134  O   TYR A 276       3.486  10.845  11.000  1.00 95.12           O  
ATOM   2135  CG  TYR A 276       3.153  13.706  14.671  1.00 95.12           C  
ATOM   2136  CD1 TYR A 276       2.939  14.932  13.999  1.00 95.12           C  
ATOM   2137  CD2 TYR A 276       3.425  13.713  16.049  1.00 95.12           C  
ATOM   2138  CE1 TYR A 276       3.004  16.149  14.703  1.00 95.12           C  
ATOM   2139  CE2 TYR A 276       3.486  14.926  16.755  1.00 95.12           C  
ATOM   2140  OH  TYR A 276       3.395  17.311  16.771  1.00 95.12           O  
ATOM   2141  CZ  TYR A 276       3.293  16.146  16.081  1.00 95.12           C  
ATOM   2142  N   SER A 277       1.798  10.031  12.253  1.00 95.56           N  
ATOM   2143  CA  SER A 277       1.789   8.726  11.592  1.00 95.56           C  
ATOM   2144  C   SER A 277       1.508   8.837  10.097  1.00 95.56           C  
ATOM   2145  CB  SER A 277       0.781   7.778  12.239  1.00 95.56           C  
ATOM   2146  O   SER A 277       2.173   8.171   9.311  1.00 95.56           O  
ATOM   2147  OG  SER A 277      -0.571   8.070  11.932  1.00 95.56           O  
ATOM   2148  N   LEU A 278       0.579   9.712   9.697  1.00 95.94           N  
ATOM   2149  CA  LEU A 278       0.200   9.901   8.303  1.00 95.94           C  
ATOM   2150  C   LEU A 278       1.384  10.411   7.476  1.00 95.94           C  
ATOM   2151  CB  LEU A 278      -0.998  10.867   8.251  1.00 95.94           C  
ATOM   2152  O   LEU A 278       1.698   9.828   6.443  1.00 95.94           O  
ATOM   2153  CG  LEU A 278      -1.661  10.970   6.868  1.00 95.94           C  
ATOM   2154  CD1 LEU A 278      -2.326   9.650   6.487  1.00 95.94           C  
ATOM   2155  CD2 LEU A 278      -2.735  12.058   6.904  1.00 95.94           C  
ATOM   2156  N   VAL A 279       2.077  11.447   7.962  1.00 97.12           N  
ATOM   2157  CA  VAL A 279       3.253  12.024   7.288  1.00 97.12           C  
ATOM   2158  C   VAL A 279       4.366  10.985   7.135  1.00 97.12           C  
ATOM   2159  CB  VAL A 279       3.758  13.269   8.044  1.00 97.12           C  
ATOM   2160  O   VAL A 279       4.896  10.814   6.038  1.00 97.12           O  
ATOM   2161  CG1 VAL A 279       5.066  13.810   7.456  1.00 97.12           C  
ATOM   2162  CG2 VAL A 279       2.725  14.402   7.985  1.00 97.12           C  
ATOM   2163  N   ILE A 280       4.678  10.247   8.205  1.00 97.25           N  
ATOM   2164  CA  ILE A 280       5.715   9.207   8.178  1.00 97.25           C  
ATOM   2165  C   ILE A 280       5.338   8.081   7.205  1.00 97.25           C  
ATOM   2166  CB  ILE A 280       5.975   8.670   9.604  1.00 97.25           C  
ATOM   2167  O   ILE A 280       6.143   7.699   6.356  1.00 97.25           O  
ATOM   2168  CG1 ILE A 280       6.613   9.759  10.498  1.00 97.25           C  
ATOM   2169  CG2 ILE A 280       6.882   7.431   9.521  1.00 97.25           C  
ATOM   2170  CD1 ILE A 280       6.559   9.422  11.995  1.00 97.25           C  
ATOM   2171  N   CYS A 281       4.108   7.563   7.287  1.00 96.81           N  
ATOM   2172  CA  CYS A 281       3.670   6.456   6.439  1.00 96.81           C  
ATOM   2173  C   CYS A 281       3.622   6.852   4.958  1.00 96.81           C  
ATOM   2174  CB  CYS A 281       2.299   5.938   6.889  1.00 96.81           C  
ATOM   2175  O   CYS A 281       3.965   6.033   4.102  1.00 96.81           O  
ATOM   2176  SG  CYS A 281       2.354   5.218   8.549  1.00 96.81           S  
ATOM   2177  N   VAL A 282       3.216   8.089   4.646  1.00 97.94           N  
ATOM   2178  CA  VAL A 282       3.236   8.634   3.282  1.00 97.94           C  
ATOM   2179  C   VAL A 282       4.667   8.709   2.757  1.00 97.94           C  
ATOM   2180  CB  VAL A 282       2.521   9.999   3.211  1.00 97.94           C  
ATOM   2181  O   VAL A 282       4.926   8.145   1.698  1.00 97.94           O  
ATOM   2182  CG1 VAL A 282       2.811  10.744   1.903  1.00 97.94           C  
ATOM   2183  CG2 VAL A 282       1.001   9.803   3.296  1.00 97.94           C  
ATOM   2184  N   ALA A 283       5.604   9.309   3.497  1.00 98.00           N  
ATOM   2185  CA  ALA A 283       6.997   9.428   3.055  1.00 98.00           C  
ATOM   2186  C   ALA A 283       7.666   8.061   2.830  1.00 98.00           C  
ATOM   2187  CB  ALA A 283       7.766  10.253   4.087  1.00 98.00           C  
ATOM   2188  O   ALA A 283       8.292   7.843   1.796  1.00 98.00           O  
ATOM   2189  N   GLN A 284       7.467   7.114   3.753  1.00 97.81           N  
ATOM   2190  CA  GLN A 284       7.955   5.736   3.615  1.00 97.81           C  
ATOM   2191  C   GLN A 284       7.355   5.037   2.385  1.00 97.81           C  
ATOM   2192  CB  GLN A 284       7.613   4.962   4.900  1.00 97.81           C  
ATOM   2193  O   GLN A 284       8.061   4.367   1.639  1.00 97.81           O  
ATOM   2194  CG  GLN A 284       8.523   5.342   6.082  1.00 97.81           C  
ATOM   2195  CD  GLN A 284       9.929   4.767   5.941  1.00 97.81           C  
ATOM   2196  NE2 GLN A 284      10.979   5.542   6.042  1.00 97.81           N  
ATOM   2197  OE1 GLN A 284      10.124   3.591   5.738  1.00 97.81           O  
ATOM   2198  N   THR A 285       6.059   5.232   2.118  1.00 96.44           N  
ATOM   2199  CA  THR A 285       5.406   4.613   0.951  1.00 96.44           C  
ATOM   2200  C   THR A 285       5.857   5.250  -0.361  1.00 96.44           C  
ATOM   2201  CB  THR A 285       3.881   4.653   1.066  1.00 96.44           C  
ATOM   2202  O   THR A 285       6.059   4.536  -1.336  1.00 96.44           O  
ATOM   2203  CG2 THR A 285       3.188   3.808  -0.000  1.00 96.44           C  
ATOM   2204  OG1 THR A 285       3.515   4.100   2.310  1.00 96.44           O  
ATOM   2205  N   VAL A 286       6.069   6.566  -0.388  1.00 97.69           N  
ATOM   2206  CA  VAL A 286       6.670   7.255  -1.537  1.00 97.69           C  
ATOM   2207  C   VAL A 286       8.059   6.684  -1.832  1.00 97.69           C  
ATOM   2208  CB  VAL A 286       6.707   8.776  -1.294  1.00 97.69           C  
ATOM   2209  O   VAL A 286       8.312   6.285  -2.966  1.00 97.69           O  
ATOM   2210  CG1 VAL A 286       7.621   9.498  -2.285  1.00 97.69           C  
ATOM   2211  CG2 VAL A 286       5.297   9.370  -1.421  1.00 97.69           C  
ATOM   2212  N   GLY A 287       8.918   6.550  -0.814  1.00 96.62           N  
ATOM   2213  CA  GLY A 287      10.232   5.916  -0.959  1.00 96.62           C  
ATOM   2214  C   GLY A 287      10.137   4.482  -1.492  1.00 96.62           C  
ATOM   2215  O   GLY A 287      10.818   4.142  -2.457  1.00 96.62           O  
ATOM   2216  N   LEU A 288       9.241   3.661  -0.932  1.00 95.00           N  
ATOM   2217  CA  LEU A 288       9.005   2.287  -1.386  1.00 95.00           C  
ATOM   2218  C   LEU A 288       8.671   2.217  -2.882  1.00 95.00           C  
ATOM   2219  CB  LEU A 288       7.887   1.655  -0.536  1.00 95.00           C  
ATOM   2220  O   LEU A 288       9.299   1.455  -3.615  1.00 95.00           O  
ATOM   2221  CG  LEU A 288       7.505   0.223  -0.963  1.00 95.00           C  
ATOM   2222  CD1 LEU A 288       8.650  -0.762  -0.723  1.00 95.00           C  
ATOM   2223  CD2 LEU A 288       6.273  -0.238  -0.183  1.00 95.00           C  
ATOM   2224  N   PHE A 289       7.695   3.004  -3.340  1.00 93.38           N  
ATOM   2225  CA  PHE A 289       7.239   2.961  -4.730  1.00 93.38           C  
ATOM   2226  C   PHE A 289       8.242   3.589  -5.706  1.00 93.38           C  
ATOM   2227  CB  PHE A 289       5.853   3.603  -4.844  1.00 93.38           C  
ATOM   2228  O   PHE A 289       8.401   3.077  -6.812  1.00 93.38           O  
ATOM   2229  CG  PHE A 289       4.710   2.647  -4.563  1.00 93.38           C  
ATOM   2230  CD1 PHE A 289       4.156   1.889  -5.611  1.00 93.38           C  
ATOM   2231  CD2 PHE A 289       4.196   2.505  -3.263  1.00 93.38           C  
ATOM   2232  CE1 PHE A 289       3.090   1.008  -5.358  1.00 93.38           C  
ATOM   2233  CE2 PHE A 289       3.126   1.632  -3.007  1.00 93.38           C  
ATOM   2234  CZ  PHE A 289       2.571   0.882  -4.057  1.00 93.38           C  
ATOM   2235  N   ILE A 290       8.981   4.627  -5.298  1.00 95.62           N  
ATOM   2236  CA  ILE A 290      10.112   5.134  -6.087  1.00 95.62           C  
ATOM   2237  C   ILE A 290      11.207   4.064  -6.191  1.00 95.62           C  
ATOM   2238  CB  ILE A 290      10.638   6.466  -5.510  1.00 95.62           C  
ATOM   2239  O   ILE A 290      11.730   3.830  -7.275  1.00 95.62           O  
ATOM   2240  CG1 ILE A 290       9.597   7.586  -5.746  1.00 95.62           C  
ATOM   2241  CG2 ILE A 290      11.975   6.842  -6.174  1.00 95.62           C  
ATOM   2242  CD1 ILE A 290       9.930   8.913  -5.052  1.00 95.62           C  
ATOM   2243  N   GLY A 291      11.513   3.342  -5.109  1.00 94.38           N  
ATOM   2244  CA  GLY A 291      12.426   2.197  -5.151  1.00 94.38           C  
ATOM   2245  C   GLY A 291      11.956   1.107  -6.122  1.00 94.38           C  
ATOM   2246  O   GLY A 291      12.743   0.628  -6.936  1.00 94.38           O  
ATOM   2247  N   MET A 292      10.662   0.768  -6.104  1.00 90.69           N  
ATOM   2248  CA  MET A 292      10.068  -0.182  -7.056  1.00 90.69           C  
ATOM   2249  C   MET A 292      10.159   0.281  -8.515  1.00 90.69           C  
ATOM   2250  CB  MET A 292       8.597  -0.457  -6.713  1.00 90.69           C  
ATOM   2251  O   MET A 292      10.196  -0.571  -9.395  1.00 90.69           O  
ATOM   2252  CG  MET A 292       8.429  -1.341  -5.478  1.00 90.69           C  
ATOM   2253  SD  MET A 292       6.698  -1.779  -5.154  1.00 90.69           S  
ATOM   2254  CE  MET A 292       6.935  -2.927  -3.776  1.00 90.69           C  
ATOM   2255  N   LEU A 293      10.221   1.588  -8.780  1.00 91.62           N  
ATOM   2256  CA  LEU A 293      10.458   2.137 -10.117  1.00 91.62           C  
ATOM   2257  C   LEU A 293      11.949   2.087 -10.495  1.00 91.62           C  
ATOM   2258  CB  LEU A 293       9.897   3.574 -10.161  1.00 91.62           C  
ATOM   2259  O   LEU A 293      12.309   1.586 -11.557  1.00 91.62           O  
ATOM   2260  CG  LEU A 293      10.162   4.323 -11.481  1.00 91.62           C  
ATOM   2261  CD1 LEU A 293       9.370   3.724 -12.642  1.00 91.62           C  
ATOM   2262  CD2 LEU A 293       9.797   5.800 -11.332  1.00 91.62           C  
ATOM   2263  N   LEU A 294      12.825   2.614  -9.636  1.00 94.56           N  
ATOM   2264  CA  LEU A 294      14.229   2.860  -9.981  1.00 94.56           C  
ATOM   2265  C   LEU A 294      15.092   1.595  -9.982  1.00 94.56           C  
ATOM   2266  CB  LEU A 294      14.830   3.904  -9.024  1.00 94.56           C  
ATOM   2267  O   LEU A 294      15.982   1.467 -10.819  1.00 94.56           O  
ATOM   2268  CG  LEU A 294      14.181   5.299  -9.056  1.00 94.56           C  
ATOM   2269  CD1 LEU A 294      15.018   6.259  -8.218  1.00 94.56           C  
ATOM   2270  CD2 LEU A 294      14.059   5.871 -10.461  1.00 94.56           C  
ATOM   2271  N   ILE A 295      14.847   0.653  -9.069  1.00 94.88           N  
ATOM   2272  CA  ILE A 295      15.680  -0.552  -8.927  1.00 94.88           C  
ATOM   2273  C   ILE A 295      15.597  -1.466 -10.166  1.00 94.88           C  
ATOM   2274  CB  ILE A 295      15.365  -1.279  -7.598  1.00 94.88           C  
ATOM   2275  O   ILE A 295      16.655  -1.879 -10.652  1.00 94.88           O  
ATOM   2276  CG1 ILE A 295      15.666  -0.394  -6.366  1.00 94.88           C  
ATOM   2277  CG2 ILE A 295      16.090  -2.633  -7.494  1.00 94.88           C  
ATOM   2278  CD1 ILE A 295      17.142  -0.095  -6.097  1.00 94.88           C  
ATOM   2279  N   PRO A 296      14.409  -1.761 -10.739  1.00 90.62           N  
ATOM   2280  CA  PRO A 296      14.322  -2.456 -12.023  1.00 90.62           C  
ATOM   2281  C   PRO A 296      15.044  -1.719 -13.149  1.00 90.62           C  
ATOM   2282  CB  PRO A 296      12.830  -2.586 -12.342  1.00 90.62           C  
ATOM   2283  O   PRO A 296      15.809  -2.345 -13.879  1.00 90.62           O  
ATOM   2284  CG  PRO A 296      12.147  -2.473 -10.986  1.00 90.62           C  
ATOM   2285  CD  PRO A 296      13.071  -1.549 -10.198  1.00 90.62           C  
ATOM   2286  N   LEU A 297      14.855  -0.398 -13.259  1.00 90.62           N  
ATOM   2287  CA  LEU A 297      15.500   0.408 -14.297  1.00 90.62           C  
ATOM   2288  C   LEU A 297      17.028   0.351 -14.178  1.00 90.62           C  
ATOM   2289  CB  LEU A 297      14.993   1.860 -14.223  1.00 90.62           C  
ATOM   2290  O   LEU A 297      17.715   0.175 -15.181  1.00 90.62           O  
ATOM   2291  CG  LEU A 297      13.520   2.068 -14.616  1.00 90.62           C  
ATOM   2292  CD1 LEU A 297      13.126   3.520 -14.336  1.00 90.62           C  
ATOM   2293  CD2 LEU A 297      13.283   1.791 -16.101  1.00 90.62           C  
ATOM   2294  N   TRP A 298      17.579   0.419 -12.967  1.00 92.19           N  
ATOM   2295  CA  TRP A 298      19.017   0.275 -12.758  1.00 92.19           C  
ATOM   2296  C   TRP A 298      19.501  -1.125 -13.157  1.00 92.19           C  
ATOM   2297  CB  TRP A 298      19.356   0.614 -11.305  1.00 92.19           C  
ATOM   2298  O   TRP A 298      20.372  -1.262 -14.019  1.00 92.19           O  
ATOM   2299  CG  TRP A 298      20.810   0.727 -10.947  1.00 92.19           C  
ATOM   2300  CD1 TRP A 298      21.888   0.306 -11.657  1.00 92.19           C  
ATOM   2301  CD2 TRP A 298      21.359   1.324  -9.740  1.00 92.19           C  
ATOM   2302  CE2 TRP A 298      22.781   1.207  -9.786  1.00 92.19           C  
ATOM   2303  CE3 TRP A 298      20.788   1.952  -8.613  1.00 92.19           C  
ATOM   2304  NE1 TRP A 298      23.051   0.576 -10.972  1.00 92.19           N  
ATOM   2305  CH2 TRP A 298      23.005   2.419  -7.736  1.00 92.19           C  
ATOM   2306  CZ2 TRP A 298      23.605   1.703  -8.777  1.00 92.19           C  
ATOM   2307  CZ3 TRP A 298      21.610   2.513  -7.621  1.00 92.19           C  
ATOM   2308  N   ILE A 299      18.925  -2.181 -12.580  1.00 91.69           N  
ATOM   2309  CA  ILE A 299      19.412  -3.555 -12.775  1.00 91.69           C  
ATOM   2310  C   ILE A 299      19.239  -4.028 -14.227  1.00 91.69           C  
ATOM   2311  CB  ILE A 299      18.746  -4.499 -11.749  1.00 91.69           C  
ATOM   2312  O   ILE A 299      20.131  -4.663 -14.788  1.00 91.69           O  
ATOM   2313  CG1 ILE A 299      19.239  -4.155 -10.321  1.00 91.69           C  
ATOM   2314  CG2 ILE A 299      19.035  -5.980 -12.058  1.00 91.69           C  
ATOM   2315  CD1 ILE A 299      18.533  -4.925  -9.198  1.00 91.69           C  
ATOM   2316  N   GLN A 300      18.115  -3.712 -14.863  1.00 87.00           N  
ATOM   2317  CA  GLN A 300      17.808  -4.235 -16.194  1.00 87.00           C  
ATOM   2318  C   GLN A 300      18.331  -3.320 -17.303  1.00 87.00           C  
ATOM   2319  CB  GLN A 300      16.301  -4.493 -16.326  1.00 87.00           C  
ATOM   2320  O   GLN A 300      18.869  -3.811 -18.294  1.00 87.00           O  
ATOM   2321  CG  GLN A 300      15.815  -5.503 -15.275  1.00 87.00           C  
ATOM   2322  CD  GLN A 300      14.322  -5.779 -15.363  1.00 87.00           C  
ATOM   2323  NE2 GLN A 300      13.682  -6.060 -14.250  1.00 87.00           N  
ATOM   2324  OE1 GLN A 300      13.706  -5.780 -16.412  1.00 87.00           O  
ATOM   2325  N   HIS A 301      18.232  -1.990 -17.161  1.00 86.62           N  
ATOM   2326  CA  HIS A 301      18.655  -1.081 -18.233  1.00 86.62           C  
ATOM   2327  C   HIS A 301      20.118  -0.656 -18.132  1.00 86.62           C  
ATOM   2328  CB  HIS A 301      17.744   0.146 -18.365  1.00 86.62           C  
ATOM   2329  O   HIS A 301      20.762  -0.584 -19.182  1.00 86.62           O  
ATOM   2330  CG  HIS A 301      16.300  -0.144 -18.681  1.00 86.62           C  
ATOM   2331  CD2 HIS A 301      15.746  -1.341 -19.058  1.00 86.62           C  
ATOM   2332  ND1 HIS A 301      15.300   0.799 -18.748  1.00 86.62           N  
ATOM   2333  CE1 HIS A 301      14.175   0.189 -19.155  1.00 86.62           C  
ATOM   2334  NE2 HIS A 301      14.403  -1.115 -19.354  1.00 86.62           N  
ATOM   2335  N   LEU A 302      20.644  -0.391 -16.927  1.00 88.12           N  
ATOM   2336  CA  LEU A 302      22.033   0.058 -16.746  1.00 88.12           C  
ATOM   2337  C   LEU A 302      22.998  -1.122 -16.584  1.00 88.12           C  
ATOM   2338  CB  LEU A 302      22.168   1.046 -15.569  1.00 88.12           C  
ATOM   2339  O   LEU A 302      24.010  -1.172 -17.274  1.00 88.12           O  
ATOM   2340  CG  LEU A 302      21.227   2.263 -15.577  1.00 88.12           C  
ATOM   2341  CD1 LEU A 302      21.490   3.118 -14.337  1.00 88.12           C  
ATOM   2342  CD2 LEU A 302      21.427   3.154 -16.802  1.00 88.12           C  
ATOM   2343  N   LEU A 303      22.672  -2.089 -15.718  1.00 89.75           N  
ATOM   2344  CA  LEU A 303      23.514  -3.273 -15.486  1.00 89.75           C  
ATOM   2345  C   LEU A 303      23.332  -4.376 -16.541  1.00 89.75           C  
ATOM   2346  CB  LEU A 303      23.252  -3.833 -14.076  1.00 89.75           C  
ATOM   2347  O   LEU A 303      24.149  -5.291 -16.598  1.00 89.75           O  
ATOM   2348  CG  LEU A 303      23.748  -2.981 -12.910  1.00 89.75           C  
ATOM   2349  CD1 LEU A 303      23.365  -3.621 -11.573  1.00 89.75           C  
ATOM   2350  CD2 LEU A 303      25.263  -2.916 -12.959  1.00 89.75           C  
ATOM   2351  N   LYS A 304      22.269  -4.308 -17.359  1.00 90.38           N  
ATOM   2352  CA  LYS A 304      21.904  -5.337 -18.355  1.00 90.38           C  
ATOM   2353  C   LYS A 304      21.791  -6.749 -17.760  1.00 90.38           C  
ATOM   2354  CB  LYS A 304      22.851  -5.281 -19.574  1.00 90.38           C  
ATOM   2355  O   LYS A 304      22.032  -7.741 -18.444  1.00 90.38           O  
ATOM   2356  CG  LYS A 304      22.923  -3.923 -20.287  1.00 90.38           C  
ATOM   2357  CD  LYS A 304      21.549  -3.455 -20.778  1.00 90.38           C  
ATOM   2358  CE  LYS A 304      21.709  -2.228 -21.676  1.00 90.38           C  
ATOM   2359  NZ  LYS A 304      20.411  -1.544 -21.865  1.00 90.38           N  
ATOM   2360  N   LEU A 305      21.418  -6.844 -16.483  1.00 91.19           N  
ATOM   2361  CA  LEU A 305      21.224  -8.115 -15.794  1.00 91.19           C  
ATOM   2362  C   LEU A 305      19.801  -8.643 -15.988  1.00 91.19           C  
ATOM   2363  CB  LEU A 305      21.570  -7.963 -14.303  1.00 91.19           C  
ATOM   2364  O   LEU A 305      18.861  -7.901 -16.269  1.00 91.19           O  
ATOM   2365  CG  LEU A 305      23.061  -7.729 -14.007  1.00 91.19           C  
ATOM   2366  CD1 LEU A 305      23.236  -7.490 -12.506  1.00 91.19           C  
ATOM   2367  CD2 LEU A 305      23.944  -8.911 -14.409  1.00 91.19           C  
ATOM   2368  N   SER A 306      19.649  -9.952 -15.785  1.00 87.50           N  
ATOM   2369  CA  SER A 306      18.352 -10.630 -15.831  1.00 87.50           C  
ATOM   2370  C   SER A 306      17.347 -10.035 -14.823  1.00 87.50           C  
ATOM   2371  CB  SER A 306      18.553 -12.126 -15.561  1.00 87.50           C  
ATOM   2372  O   SER A 306      17.744  -9.713 -13.696  1.00 87.50           O  
ATOM   2373  OG  SER A 306      17.317 -12.793 -15.389  1.00 87.50           O  
ATOM   2374  N   PRO A 307      16.037  -9.985 -15.152  1.00 78.69           N  
ATOM   2375  CA  PRO A 307      14.969  -9.602 -14.221  1.00 78.69           C  
ATOM   2376  C   PRO A 307      14.955 -10.383 -12.897  1.00 78.69           C  
ATOM   2377  CB  PRO A 307      13.663  -9.834 -14.991  1.00 78.69           C  
ATOM   2378  O   PRO A 307      14.433  -9.886 -11.897  1.00 78.69           O  
ATOM   2379  CG  PRO A 307      14.069  -9.661 -16.451  1.00 78.69           C  
ATOM   2380  CD  PRO A 307      15.481 -10.235 -16.477  1.00 78.69           C  
ATOM   2381  N   LEU A 308      15.569 -11.573 -12.850  1.00 81.31           N  
ATOM   2382  CA  LEU A 308      15.747 -12.349 -11.616  1.00 81.31           C  
ATOM   2383  C   LEU A 308      16.489 -11.557 -10.529  1.00 81.31           C  
ATOM   2384  CB  LEU A 308      16.517 -13.644 -11.931  1.00 81.31           C  
ATOM   2385  O   LEU A 308      16.119 -11.630  -9.360  1.00 81.31           O  
ATOM   2386  CG  LEU A 308      15.743 -14.667 -12.782  1.00 81.31           C  
ATOM   2387  CD1 LEU A 308      16.664 -15.836 -13.130  1.00 81.31           C  
ATOM   2388  CD2 LEU A 308      14.520 -15.221 -12.048  1.00 81.31           C  
ATOM   2389  N   TRP A 309      17.487 -10.753 -10.905  1.00 88.88           N  
ATOM   2390  CA  TRP A 309      18.228  -9.911  -9.961  1.00 88.88           C  
ATOM   2391  C   TRP A 309      17.369  -8.787  -9.389  1.00 88.88           C  
ATOM   2392  CB  TRP A 309      19.466  -9.339 -10.650  1.00 88.88           C  
ATOM   2393  O   TRP A 309      17.451  -8.492  -8.197  1.00 88.88           O  
ATOM   2394  CG  TRP A 309      20.583 -10.318 -10.771  1.00 88.88           C  
ATOM   2395  CD1 TRP A 309      20.954 -10.976 -11.891  1.00 88.88           C  
ATOM   2396  CD2 TRP A 309      21.465 -10.784  -9.710  1.00 88.88           C  
ATOM   2397  CE2 TRP A 309      22.376 -11.725 -10.273  1.00 88.88           C  
ATOM   2398  CE3 TRP A 309      21.577 -10.509  -8.329  1.00 88.88           C  
ATOM   2399  NE1 TRP A 309      22.027 -11.798 -11.604  1.00 88.88           N  
ATOM   2400  CH2 TRP A 309      23.445 -12.068  -8.136  1.00 88.88           C  
ATOM   2401  CZ2 TRP A 309      23.359 -12.361  -9.506  1.00 88.88           C  
ATOM   2402  CZ3 TRP A 309      22.560 -11.146  -7.547  1.00 88.88           C  
ATOM   2403  N   THR A 310      16.502  -8.192 -10.211  1.00 86.06           N  
ATOM   2404  CA  THR A 310      15.509  -7.219  -9.745  1.00 86.06           C  
ATOM   2405  C   THR A 310      14.553  -7.857  -8.748  1.00 86.06           C  
ATOM   2406  CB  THR A 310      14.694  -6.668 -10.917  1.00 86.06           C  
ATOM   2407  O   THR A 310      14.332  -7.301  -7.673  1.00 86.06           O  
ATOM   2408  CG2 THR A 310      13.709  -5.595 -10.484  1.00 86.06           C  
ATOM   2409  OG1 THR A 310      15.532  -6.093 -11.889  1.00 86.06           O  
ATOM   2410  N   GLY A 311      14.022  -9.036  -9.085  1.00 84.81           N  
ATOM   2411  CA  GLY A 311      13.148  -9.798  -8.200  1.00 84.81           C  
ATOM   2412  C   GLY A 311      13.822 -10.096  -6.864  1.00 84.81           C  
ATOM   2413  O   GLY A 311      13.248  -9.818  -5.817  1.00 84.81           O  
ATOM   2414  N   PHE A 312      15.070 -10.566  -6.890  1.00 88.69           N  
ATOM   2415  CA  PHE A 312      15.843 -10.864  -5.687  1.00 88.69           C  
ATOM   2416  C   PHE A 312      16.085  -9.627  -4.807  1.00 88.69           C  
ATOM   2417  CB  PHE A 312      17.161 -11.526  -6.105  1.00 88.69           C  
ATOM   2418  O   PHE A 312      15.868  -9.690  -3.598  1.00 88.69           O  
ATOM   2419  CG  PHE A 312      18.014 -11.958  -4.932  1.00 88.69           C  
ATOM   2420  CD1 PHE A 312      19.247 -11.329  -4.680  1.00 88.69           C  
ATOM   2421  CD2 PHE A 312      17.573 -12.996  -4.089  1.00 88.69           C  
ATOM   2422  CE1 PHE A 312      20.036 -11.742  -3.593  1.00 88.69           C  
ATOM   2423  CE2 PHE A 312      18.357 -13.398  -2.993  1.00 88.69           C  
ATOM   2424  CZ  PHE A 312      19.589 -12.770  -2.745  1.00 88.69           C  
ATOM   2425  N   ALA A 313      16.468  -8.489  -5.397  1.00 92.81           N  
ATOM   2426  CA  ALA A 313      16.699  -7.246  -4.660  1.00 92.81           C  
ATOM   2427  C   ALA A 313      15.412  -6.680  -4.031  1.00 92.81           C  
ATOM   2428  CB  ALA A 313      17.354  -6.234  -5.609  1.00 92.81           C  
ATOM   2429  O   ALA A 313      15.416  -6.264  -2.877  1.00 92.81           O  
ATOM   2430  N   LEU A 314      14.289  -6.678  -4.754  1.00 91.00           N  
ATOM   2431  CA  LEU A 314      13.015  -6.198  -4.203  1.00 91.00           C  
ATOM   2432  C   LEU A 314      12.446  -7.168  -3.155  1.00 91.00           C  
ATOM   2433  CB  LEU A 314      12.018  -5.965  -5.350  1.00 91.00           C  
ATOM   2434  O   LEU A 314      11.923  -6.739  -2.124  1.00 91.00           O  
ATOM   2435  CG  LEU A 314      12.400  -4.830  -6.320  1.00 91.00           C  
ATOM   2436  CD1 LEU A 314      11.348  -4.746  -7.426  1.00 91.00           C  
ATOM   2437  CD2 LEU A 314      12.476  -3.465  -5.631  1.00 91.00           C  
ATOM   2438  N   MET A 315      12.583  -8.477  -3.388  1.00 89.44           N  
ATOM   2439  CA  MET A 315      12.154  -9.512  -2.449  1.00 89.44           C  
ATOM   2440  C   MET A 315      12.958  -9.460  -1.150  1.00 89.44           C  
ATOM   2441  CB  MET A 315      12.266 -10.893  -3.108  1.00 89.44           C  
ATOM   2442  O   MET A 315      12.366  -9.608  -0.084  1.00 89.44           O  
ATOM   2443  CG  MET A 315      11.729 -12.014  -2.211  1.00 89.44           C  
ATOM   2444  SD  MET A 315      11.767 -13.660  -2.967  1.00 89.44           S  
ATOM   2445  CE  MET A 315      13.545 -14.010  -2.905  1.00 89.44           C  
ATOM   2446  N   SER A 316      14.271  -9.209  -1.207  1.00 93.06           N  
ATOM   2447  CA  SER A 316      15.091  -9.093   0.004  1.00 93.06           C  
ATOM   2448  C   SER A 316      14.590  -7.963   0.907  1.00 93.06           C  
ATOM   2449  CB  SER A 316      16.577  -8.922  -0.336  1.00 93.06           C  
ATOM   2450  O   SER A 316      14.439  -8.170   2.110  1.00 93.06           O  
ATOM   2451  OG  SER A 316      16.859  -7.633  -0.839  1.00 93.06           O  
ATOM   2452  N   SER A 317      14.218  -6.816   0.328  1.00 94.50           N  
ATOM   2453  CA  SER A 317      13.596  -5.714   1.066  1.00 94.50           C  
ATOM   2454  C   SER A 317      12.291  -6.144   1.738  1.00 94.50           C  
ATOM   2455  CB  SER A 317      13.339  -4.529   0.132  1.00 94.50           C  
ATOM   2456  O   SER A 317      12.145  -6.008   2.952  1.00 94.50           O  
ATOM   2457  OG  SER A 317      13.015  -3.387   0.891  1.00 94.50           O  
ATOM   2458  N   ALA A 318      11.369  -6.742   0.978  1.00 90.75           N  
ATOM   2459  CA  ALA A 318      10.061  -7.144   1.490  1.00 90.75           C  
ATOM   2460  C   ALA A 318      10.141  -8.231   2.579  1.00 90.75           C  
ATOM   2461  CB  ALA A 318       9.222  -7.607   0.302  1.00 90.75           C  
ATOM   2462  O   ALA A 318       9.431  -8.152   3.585  1.00 90.75           O  
ATOM   2463  N   VAL A 319      11.029  -9.217   2.414  1.00 92.12           N  
ATOM   2464  CA  VAL A 319      11.275 -10.278   3.404  1.00 92.12           C  
ATOM   2465  C   VAL A 319      11.829  -9.683   4.695  1.00 92.12           C  
ATOM   2466  CB  VAL A 319      12.220 -11.355   2.831  1.00 92.12           C  
ATOM   2467  O   VAL A 319      11.312  -9.978   5.772  1.00 92.12           O  
ATOM   2468  CG1 VAL A 319      12.731 -12.331   3.899  1.00 92.12           C  
ATOM   2469  CG2 VAL A 319      11.495 -12.186   1.765  1.00 92.12           C  
ATOM   2470  N   VAL A 320      12.827  -8.800   4.604  1.00 95.62           N  
ATOM   2471  CA  VAL A 320      13.413  -8.151   5.786  1.00 95.62           C  
ATOM   2472  C   VAL A 320      12.390  -7.244   6.470  1.00 95.62           C  
ATOM   2473  CB  VAL A 320      14.698  -7.393   5.416  1.00 95.62           C  
ATOM   2474  O   VAL A 320      12.256  -7.304   7.691  1.00 95.62           O  
ATOM   2475  CG1 VAL A 320      15.280  -6.638   6.616  1.00 95.62           C  
ATOM   2476  CG2 VAL A 320      15.784  -8.369   4.941  1.00 95.62           C  
ATOM   2477  N   THR A 321      11.590  -6.478   5.716  1.00 95.12           N  
ATOM   2478  CA  THR A 321      10.466  -5.713   6.283  1.00 95.12           C  
ATOM   2479  C   THR A 321       9.530  -6.620   7.064  1.00 95.12           C  
ATOM   2480  CB  THR A 321       9.660  -4.980   5.201  1.00 95.12           C  
ATOM   2481  O   THR A 321       9.166  -6.282   8.191  1.00 95.12           O  
ATOM   2482  CG2 THR A 321       8.481  -4.175   5.751  1.00 95.12           C  
ATOM   2483  OG1 THR A 321      10.470  -4.037   4.565  1.00 95.12           O  
ATOM   2484  N   GLY A 322       9.162  -7.776   6.510  1.00 91.31           N  
ATOM   2485  CA  GLY A 322       8.288  -8.719   7.194  1.00 91.31           C  
ATOM   2486  C   GLY A 322       8.894  -9.266   8.485  1.00 91.31           C  
ATOM   2487  O   GLY A 322       8.274  -9.161   9.544  1.00 91.31           O  
ATOM   2488  N   ILE A 323      10.131  -9.759   8.429  1.00 93.31           N  
ATOM   2489  CA  ILE A 323      10.840 -10.307   9.596  1.00 93.31           C  
ATOM   2490  C   ILE A 323      10.981  -9.255  10.705  1.00 93.31           C  
ATOM   2491  CB  ILE A 323      12.211 -10.873   9.153  1.00 93.31           C  
ATOM   2492  O   ILE A 323      10.791  -9.565  11.880  1.00 93.31           O  
ATOM   2493  CG1 ILE A 323      12.005 -12.115   8.253  1.00 93.31           C  
ATOM   2494  CG2 ILE A 323      13.087 -11.247  10.366  1.00 93.31           C  
ATOM   2495  CD1 ILE A 323      13.281 -12.580   7.539  1.00 93.31           C  
ATOM   2496  N   CYS A 324      11.271  -8.001  10.351  1.00 95.00           N  
ATOM   2497  CA  CYS A 324      11.497  -6.929  11.320  1.00 95.00           C  
ATOM   2498  C   CYS A 324      10.206  -6.286  11.854  1.00 95.00           C  
ATOM   2499  CB  CYS A 324      12.429  -5.892  10.683  1.00 95.00           C  
ATOM   2500  O   CYS A 324      10.228  -5.725  12.952  1.00 95.00           O  
ATOM   2501  SG  CYS A 324      14.046  -6.653  10.365  1.00 95.00           S  
ATOM   2502  N   SER A 325       9.079  -6.387  11.137  1.00 93.19           N  
ATOM   2503  CA  SER A 325       7.823  -5.712  11.508  1.00 93.19           C  
ATOM   2504  C   SER A 325       7.247  -6.193  12.842  1.00 93.19           C  
ATOM   2505  CB  SER A 325       6.756  -5.897  10.422  1.00 93.19           C  
ATOM   2506  O   SER A 325       6.797  -5.379  13.648  1.00 93.19           O  
ATOM   2507  OG  SER A 325       7.071  -5.148   9.268  1.00 93.19           O  
ATOM   2508  N   GLN A 326       7.266  -7.502  13.117  1.00 91.88           N  
ATOM   2509  CA  GLN A 326       6.725  -8.034  14.373  1.00 91.88           C  
ATOM   2510  C   GLN A 326       7.602  -7.687  15.596  1.00 91.88           C  
ATOM   2511  CB  GLN A 326       6.415  -9.532  14.231  1.00 91.88           C  
ATOM   2512  O   GLN A 326       7.047  -7.197  16.584  1.00 91.88           O  
ATOM   2513  CG  GLN A 326       5.764 -10.095  15.504  1.00 91.88           C  
ATOM   2514  CD  GLN A 326       5.620 -11.610  15.485  1.00 91.88           C  
ATOM   2515  NE2 GLN A 326       4.839 -12.168  16.382  1.00 91.88           N  
ATOM   2516  OE1 GLN A 326       6.225 -12.328  14.715  1.00 91.88           O  
ATOM   2517  N   PRO A 327       8.940  -7.874  15.578  1.00 95.38           N  
ATOM   2518  CA  PRO A 327       9.813  -7.394  16.651  1.00 95.38           C  
ATOM   2519  C   PRO A 327       9.686  -5.887  16.901  1.00 95.38           C  
ATOM   2520  CB  PRO A 327      11.240  -7.757  16.228  1.00 95.38           C  
ATOM   2521  O   PRO A 327       9.607  -5.469  18.055  1.00 95.38           O  
ATOM   2522  CG  PRO A 327      11.046  -8.958  15.310  1.00 95.38           C  
ATOM   2523  CD  PRO A 327       9.721  -8.649  14.623  1.00 95.38           C  
ATOM   2524  N   ALA A 328       9.598  -5.074  15.843  1.00 95.62           N  
ATOM   2525  CA  ALA A 328       9.388  -3.633  15.971  1.00 95.62           C  
ATOM   2526  C   ALA A 328       8.042  -3.301  16.627  1.00 95.62           C  
ATOM   2527  CB  ALA A 328       9.471  -3.006  14.582  1.00 95.62           C  
ATOM   2528  O   ALA A 328       7.963  -2.410  17.469  1.00 95.62           O  
ATOM   2529  N   GLY A 329       6.998  -4.056  16.286  1.00 93.25           N  
ATOM   2530  CA  GLY A 329       5.693  -3.989  16.931  1.00 93.25           C  
ATOM   2531  C   GLY A 329       5.746  -4.301  18.428  1.00 93.25           C  
ATOM   2532  O   GLY A 329       5.218  -3.540  19.232  1.00 93.25           O  
ATOM   2533  N   LYS A 330       6.451  -5.368  18.822  1.00 92.75           N  
ATOM   2534  CA  LYS A 330       6.680  -5.692  20.242  1.00 92.75           C  
ATOM   2535  C   LYS A 330       7.459  -4.595  20.965  1.00 92.75           C  
ATOM   2536  CB  LYS A 330       7.444  -7.015  20.379  1.00 92.75           C  
ATOM   2537  O   LYS A 330       7.164  -4.294  22.118  1.00 92.75           O  
ATOM   2538  CG  LYS A 330       6.594  -8.231  20.008  1.00 92.75           C  
ATOM   2539  CD  LYS A 330       7.418  -9.512  20.157  1.00 92.75           C  
ATOM   2540  CE  LYS A 330       6.549 -10.723  19.813  1.00 92.75           C  
ATOM   2541  NZ  LYS A 330       7.310 -11.989  19.960  1.00 92.75           N  
ATOM   2542  N   TYR A 331       8.450  -4.000  20.301  1.00 94.06           N  
ATOM   2543  CA  TYR A 331       9.199  -2.880  20.865  1.00 94.06           C  
ATOM   2544  C   TYR A 331       8.295  -1.661  21.073  1.00 94.06           C  
ATOM   2545  CB  TYR A 331      10.395  -2.541  19.968  1.00 94.06           C  
ATOM   2546  O   TYR A 331       8.338  -1.055  22.140  1.00 94.06           O  
ATOM   2547  CG  TYR A 331      11.330  -1.519  20.585  1.00 94.06           C  
ATOM   2548  CD1 TYR A 331      10.989  -0.152  20.587  1.00 94.06           C  
ATOM   2549  CD2 TYR A 331      12.529  -1.938  21.190  1.00 94.06           C  
ATOM   2550  CE1 TYR A 331      11.853   0.797  21.163  1.00 94.06           C  
ATOM   2551  CE2 TYR A 331      13.391  -0.995  21.782  1.00 94.06           C  
ATOM   2552  OH  TYR A 331      13.887   1.288  22.336  1.00 94.06           O  
ATOM   2553  CZ  TYR A 331      13.055   0.377  21.765  1.00 94.06           C  
ATOM   2554  N   LEU A 332       7.457  -1.329  20.084  1.00 93.12           N  
ATOM   2555  CA  LEU A 332       6.459  -0.262  20.182  1.00 93.12           C  
ATOM   2556  C   LEU A 332       5.561  -0.458  21.410  1.00 93.12           C  
ATOM   2557  CB  LEU A 332       5.640  -0.216  18.872  1.00 93.12           C  
ATOM   2558  O   LEU A 332       5.365   0.491  22.165  1.00 93.12           O  
ATOM   2559  CG  LEU A 332       4.340   0.607  18.954  1.00 93.12           C  
ATOM   2560  CD1 LEU A 332       4.637   2.090  19.129  1.00 93.12           C  
ATOM   2561  CD2 LEU A 332       3.519   0.463  17.676  1.00 93.12           C  
ATOM   2562  N   ASP A 333       5.069  -1.679  21.612  1.00 90.25           N  
ATOM   2563  CA  ASP A 333       4.170  -2.026  22.713  1.00 90.25           C  
ATOM   2564  C   ASP A 333       4.787  -1.775  24.106  1.00 90.25           C  
ATOM   2565  CB  ASP A 333       3.774  -3.504  22.559  1.00 90.25           C  
ATOM   2566  O   ASP A 333       4.087  -1.350  25.021  1.00 90.25           O  
ATOM   2567  CG  ASP A 333       2.761  -3.791  21.434  1.00 90.25           C  
ATOM   2568  OD1 ASP A 333       2.011  -2.875  21.023  1.00 90.25           O  
ATOM   2569  OD2 ASP A 333       2.752  -4.935  20.912  1.00 90.25           O  
ATOM   2570  N   HIS A 334       6.099  -1.993  24.273  1.00 87.94           N  
ATOM   2571  CA  HIS A 334       6.769  -1.912  25.583  1.00 87.94           C  
ATOM   2572  C   HIS A 334       7.513  -0.593  25.823  1.00 87.94           C  
ATOM   2573  CB  HIS A 334       7.745  -3.088  25.728  1.00 87.94           C  
ATOM   2574  O   HIS A 334       7.595  -0.121  26.956  1.00 87.94           O  
ATOM   2575  CG  HIS A 334       7.061  -4.426  25.804  1.00 87.94           C  
ATOM   2576  CD2 HIS A 334       6.856  -5.183  26.926  1.00 87.94           C  
ATOM   2577  ND1 HIS A 334       6.489  -5.098  24.752  1.00 87.94           N  
ATOM   2578  CE1 HIS A 334       5.932  -6.221  25.229  1.00 87.94           C  
ATOM   2579  NE2 HIS A 334       6.155  -6.334  26.547  1.00 87.94           N  
ATOM   2580  N   TYR A 335       8.093  -0.009  24.774  1.00 87.62           N  
ATOM   2581  CA  TYR A 335       9.027   1.118  24.873  1.00 87.62           C  
ATOM   2582  C   TYR A 335       8.544   2.374  24.136  1.00 87.62           C  
ATOM   2583  CB  TYR A 335      10.403   0.670  24.363  1.00 87.62           C  
ATOM   2584  O   TYR A 335       9.215   3.409  24.177  1.00 87.62           O  
ATOM   2585  CG  TYR A 335      10.994  -0.527  25.085  1.00 87.62           C  
ATOM   2586  CD1 TYR A 335      11.509  -0.384  26.388  1.00 87.62           C  
ATOM   2587  CD2 TYR A 335      11.021  -1.785  24.454  1.00 87.62           C  
ATOM   2588  CE1 TYR A 335      12.058  -1.494  27.058  1.00 87.62           C  
ATOM   2589  CE2 TYR A 335      11.566  -2.899  25.120  1.00 87.62           C  
ATOM   2590  OH  TYR A 335      12.613  -3.833  27.058  1.00 87.62           O  
ATOM   2591  CZ  TYR A 335      12.086  -2.755  26.422  1.00 87.62           C  
ATOM   2592  N   GLY A 336       7.388   2.306  23.472  1.00 88.44           N  
ATOM   2593  CA  GLY A 336       6.795   3.416  22.737  1.00 88.44           C  
ATOM   2594  C   GLY A 336       7.358   3.613  21.326  1.00 88.44           C  
ATOM   2595  O   GLY A 336       8.311   2.972  20.879  1.00 88.44           O  
ATOM   2596  N   ALA A 337       6.727   4.529  20.591  1.00 89.81           N  
ATOM   2597  CA  ALA A 337       6.914   4.651  19.148  1.00 89.81           C  
ATOM   2598  C   ALA A 337       8.182   5.422  18.744  1.00 89.81           C  
ATOM   2599  CB  ALA A 337       5.643   5.300  18.584  1.00 89.81           C  
ATOM   2600  O   ALA A 337       8.832   5.081  17.756  1.00 89.81           O  
ATOM   2601  N   ALA A 338       8.540   6.474  19.487  1.00 91.75           N  
ATOM   2602  CA  ALA A 338       9.487   7.487  19.018  1.00 91.75           C  
ATOM   2603  C   ALA A 338      10.859   6.909  18.633  1.00 91.75           C  
ATOM   2604  CB  ALA A 338       9.609   8.572  20.096  1.00 91.75           C  
ATOM   2605  O   ALA A 338      11.356   7.177  17.538  1.00 91.75           O  
ATOM   2606  N   LYS A 339      11.456   6.078  19.497  1.00 93.44           N  
ATOM   2607  CA  LYS A 339      12.802   5.517  19.283  1.00 93.44           C  
ATOM   2608  C   LYS A 339      12.846   4.548  18.102  1.00 93.44           C  
ATOM   2609  CB  LYS A 339      13.315   4.839  20.564  1.00 93.44           C  
ATOM   2610  O   LYS A 339      13.697   4.701  17.229  1.00 93.44           O  
ATOM   2611  CG  LYS A 339      13.576   5.845  21.695  1.00 93.44           C  
ATOM   2612  CD  LYS A 339      14.095   5.131  22.950  1.00 93.44           C  
ATOM   2613  CE  LYS A 339      14.303   6.144  24.083  1.00 93.44           C  
ATOM   2614  NZ  LYS A 339      14.703   5.478  25.349  1.00 93.44           N  
ATOM   2615  N   ILE A 340      11.914   3.592  18.051  1.00 95.19           N  
ATOM   2616  CA  ILE A 340      11.902   2.552  17.012  1.00 95.19           C  
ATOM   2617  C   ILE A 340      11.613   3.136  15.628  1.00 95.19           C  
ATOM   2618  CB  ILE A 340      10.942   1.410  17.406  1.00 95.19           C  
ATOM   2619  O   ILE A 340      12.320   2.823  14.671  1.00 95.19           O  
ATOM   2620  CG1 ILE A 340      11.143   0.122  16.586  1.00 95.19           C  
ATOM   2621  CG2 ILE A 340       9.451   1.790  17.397  1.00 95.19           C  
ATOM   2622  CD1 ILE A 340      12.527  -0.501  16.802  1.00 95.19           C  
ATOM   2623  N   MET A 341      10.666   4.078  15.543  1.00 95.81           N  
ATOM   2624  CA  MET A 341      10.364   4.770  14.291  1.00 95.81           C  
ATOM   2625  C   MET A 341      11.547   5.616  13.829  1.00 95.81           C  
ATOM   2626  CB  MET A 341       9.117   5.650  14.432  1.00 95.81           C  
ATOM   2627  O   MET A 341      11.902   5.559  12.659  1.00 95.81           O  
ATOM   2628  CG  MET A 341       7.853   4.822  14.674  1.00 95.81           C  
ATOM   2629  SD  MET A 341       6.309   5.767  14.780  1.00 95.81           S  
ATOM   2630  CE  MET A 341       6.708   7.078  15.954  1.00 95.81           C  
ATOM   2631  N   SER A 342      12.193   6.358  14.735  1.00 96.69           N  
ATOM   2632  CA  SER A 342      13.355   7.188  14.388  1.00 96.69           C  
ATOM   2633  C   SER A 342      14.516   6.354  13.858  1.00 96.69           C  
ATOM   2634  CB  SER A 342      13.844   7.985  15.594  1.00 96.69           C  
ATOM   2635  O   SER A 342      15.130   6.725  12.863  1.00 96.69           O  
ATOM   2636  OG  SER A 342      12.808   8.808  16.074  1.00 96.69           O  
ATOM   2637  N   LEU A 343      14.786   5.204  14.484  1.00 97.75           N  
ATOM   2638  CA  LEU A 343      15.799   4.267  14.011  1.00 97.75           C  
ATOM   2639  C   LEU A 343      15.465   3.754  12.603  1.00 97.75           C  
ATOM   2640  CB  LEU A 343      15.921   3.124  15.033  1.00 97.75           C  
ATOM   2641  O   LEU A 343      16.311   3.816  11.714  1.00 97.75           O  
ATOM   2642  CG  LEU A 343      16.956   2.052  14.651  1.00 97.75           C  
ATOM   2643  CD1 LEU A 343      18.373   2.621  14.564  1.00 97.75           C  
ATOM   2644  CD2 LEU A 343      16.941   0.935  15.693  1.00 97.75           C  
ATOM   2645  N   GLY A 344      14.226   3.307  12.378  1.00 98.06           N  
ATOM   2646  CA  GLY A 344      13.793   2.837  11.061  1.00 98.06           C  
ATOM   2647  C   GLY A 344      13.856   3.919   9.979  1.00 98.06           C  
ATOM   2648  O   GLY A 344      14.326   3.661   8.870  1.00 98.06           O  
ATOM   2649  N   LEU A 345      13.469   5.154  10.311  1.00 98.44           N  
ATOM   2650  CA  LEU A 345      13.589   6.306   9.416  1.00 98.44           C  
ATOM   2651  C   LEU A 345      15.050   6.568   9.042  1.00 98.44           C  
ATOM   2652  CB  LEU A 345      12.966   7.552  10.074  1.00 98.44           C  
ATOM   2653  O   LEU A 345      15.355   6.660   7.857  1.00 98.44           O  
ATOM   2654  CG  LEU A 345      11.430   7.553  10.152  1.00 98.44           C  
ATOM   2655  CD1 LEU A 345      10.950   8.794  10.900  1.00 98.44           C  
ATOM   2656  CD2 LEU A 345      10.806   7.565   8.767  1.00 98.44           C  
ATOM   2657  N   MET A 346      15.959   6.615  10.020  1.00 98.56           N  
ATOM   2658  CA  MET A 346      17.389   6.845   9.777  1.00 98.56           C  
ATOM   2659  C   MET A 346      18.023   5.738   8.932  1.00 98.56           C  
ATOM   2660  CB  MET A 346      18.135   6.981  11.113  1.00 98.56           C  
ATOM   2661  O   MET A 346      18.801   6.031   8.029  1.00 98.56           O  
ATOM   2662  CG  MET A 346      17.783   8.289  11.828  1.00 98.56           C  
ATOM   2663  SD  MET A 346      18.348   9.794  10.990  1.00 98.56           S  
ATOM   2664  CE  MET A 346      20.034   9.919  11.640  1.00 98.56           C  
ATOM   2665  N   ILE A 347      17.652   4.476   9.164  1.00 98.62           N  
ATOM   2666  CA  ILE A 347      18.110   3.349   8.339  1.00 98.62           C  
ATOM   2667  C   ILE A 347      17.581   3.478   6.905  1.00 98.62           C  
ATOM   2668  CB  ILE A 347      17.699   2.015   8.997  1.00 98.62           C  
ATOM   2669  O   ILE A 347      18.322   3.240   5.953  1.00 98.62           O  
ATOM   2670  CG1 ILE A 347      18.504   1.797  10.297  1.00 98.62           C  
ATOM   2671  CG2 ILE A 347      17.932   0.831   8.046  1.00 98.62           C  
ATOM   2672  CD1 ILE A 347      17.923   0.693  11.183  1.00 98.62           C  
ATOM   2673  N   THR A 348      16.328   3.905   6.730  1.00 98.50           N  
ATOM   2674  CA  THR A 348      15.759   4.123   5.392  1.00 98.50           C  
ATOM   2675  C   THR A 348      16.479   5.261   4.665  1.00 98.50           C  
ATOM   2676  CB  THR A 348      14.258   4.427   5.439  1.00 98.50           C  
ATOM   2677  O   THR A 348      16.853   5.103   3.505  1.00 98.50           O  
ATOM   2678  CG2 THR A 348      13.656   4.318   4.042  1.00 98.50           C  
ATOM   2679  OG1 THR A 348      13.553   3.523   6.253  1.00 98.50           O  
ATOM   2680  N   VAL A 349      16.745   6.378   5.353  1.00 98.69           N  
ATOM   2681  CA  VAL A 349      17.556   7.492   4.831  1.00 98.69           C  
ATOM   2682  C   VAL A 349      18.930   6.984   4.406  1.00 98.69           C  
ATOM   2683  CB  VAL A 349      17.688   8.620   5.877  1.00 98.69           C  
ATOM   2684  O   VAL A 349      19.325   7.195   3.264  1.00 98.69           O  
ATOM   2685  CG1 VAL A 349      18.684   9.715   5.478  1.00 98.69           C  
ATOM   2686  CG2 VAL A 349      16.339   9.308   6.102  1.00 98.69           C  
ATOM   2687  N   ALA A 350      19.624   6.251   5.280  1.00 98.50           N  
ATOM   2688  CA  ALA A 350      20.927   5.671   4.973  1.00 98.50           C  
ATOM   2689  C   ALA A 350      20.870   4.741   3.753  1.00 98.50           C  
ATOM   2690  CB  ALA A 350      21.453   4.943   6.214  1.00 98.50           C  
ATOM   2691  O   ALA A 350      21.753   4.811   2.908  1.00 98.50           O  
ATOM   2692  N   SER A 351      19.822   3.923   3.609  1.00 98.38           N  
ATOM   2693  CA  SER A 351      19.667   3.039   2.447  1.00 98.38           C  
ATOM   2694  C   SER A 351      19.566   3.810   1.126  1.00 98.38           C  
ATOM   2695  CB  SER A 351      18.472   2.098   2.633  1.00 98.38           C  
ATOM   2696  O   SER A 351      20.228   3.448   0.157  1.00 98.38           O  
ATOM   2697  OG  SER A 351      17.219   2.707   2.385  1.00 98.38           O  
ATOM   2698  N   PHE A 352      18.807   4.911   1.095  1.00 98.25           N  
ATOM   2699  CA  PHE A 352      18.673   5.751  -0.094  1.00 98.25           C  
ATOM   2700  C   PHE A 352      19.937   6.549  -0.392  1.00 98.25           C  
ATOM   2701  CB  PHE A 352      17.467   6.683   0.057  1.00 98.25           C  
ATOM   2702  O   PHE A 352      20.336   6.651  -1.546  1.00 98.25           O  
ATOM   2703  CG  PHE A 352      16.151   6.024  -0.278  1.00 98.25           C  
ATOM   2704  CD1 PHE A 352      15.957   5.502  -1.568  1.00 98.25           C  
ATOM   2705  CD2 PHE A 352      15.133   5.912   0.684  1.00 98.25           C  
ATOM   2706  CE1 PHE A 352      14.755   4.859  -1.901  1.00 98.25           C  
ATOM   2707  CE2 PHE A 352      13.935   5.253   0.359  1.00 98.25           C  
ATOM   2708  CZ  PHE A 352      13.754   4.721  -0.928  1.00 98.25           C  
ATOM   2709  N   LEU A 353      20.605   7.060   0.640  1.00 98.12           N  
ATOM   2710  CA  LEU A 353      21.909   7.696   0.499  1.00 98.12           C  
ATOM   2711  C   LEU A 353      22.938   6.704  -0.066  1.00 98.12           C  
ATOM   2712  CB  LEU A 353      22.306   8.266   1.873  1.00 98.12           C  
ATOM   2713  O   LEU A 353      23.590   6.994  -1.061  1.00 98.12           O  
ATOM   2714  CG  LEU A 353      21.509   9.517   2.316  1.00 98.12           C  
ATOM   2715  CD1 LEU A 353      22.093  10.037   3.630  1.00 98.12           C  
ATOM   2716  CD2 LEU A 353      21.409  10.713   1.358  1.00 98.12           C  
ATOM   2717  N   LEU A 354      23.027   5.491   0.481  1.00 97.56           N  
ATOM   2718  CA  LEU A 354      23.920   4.462  -0.053  1.00 97.56           C  
ATOM   2719  C   LEU A 354      23.592   4.123  -1.514  1.00 97.56           C  
ATOM   2720  CB  LEU A 354      23.880   3.212   0.838  1.00 97.56           C  
ATOM   2721  O   LEU A 354      24.517   4.022  -2.308  1.00 97.56           O  
ATOM   2722  CG  LEU A 354      24.549   3.386   2.214  1.00 97.56           C  
ATOM   2723  CD1 LEU A 354      24.210   2.178   3.087  1.00 97.56           C  
ATOM   2724  CD2 LEU A 354      26.072   3.494   2.126  1.00 97.56           C  
ATOM   2725  N   LEU A 355      22.316   4.033  -1.905  1.00 96.38           N  
ATOM   2726  CA  LEU A 355      21.927   3.874  -3.317  1.00 96.38           C  
ATOM   2727  C   LEU A 355      22.332   5.069  -4.184  1.00 96.38           C  
ATOM   2728  CB  LEU A 355      20.410   3.683  -3.434  1.00 96.38           C  
ATOM   2729  O   LEU A 355      22.729   4.881  -5.330  1.00 96.38           O  
ATOM   2730  CG  LEU A 355      19.944   2.314  -2.941  1.00 96.38           C  
ATOM   2731  CD1 LEU A 355      18.451   2.350  -2.634  1.00 96.38           C  
ATOM   2732  CD2 LEU A 355      20.223   1.202  -3.959  1.00 96.38           C  
ATOM   2733  N   ALA A 356      22.263   6.289  -3.652  1.00 95.06           N  
ATOM   2734  CA  ALA A 356      22.705   7.478  -4.366  1.00 95.06           C  
ATOM   2735  C   ALA A 356      24.220   7.486  -4.607  1.00 95.06           C  
ATOM   2736  CB  ALA A 356      22.265   8.728  -3.602  1.00 95.06           C  
ATOM   2737  O   ALA A 356      24.662   7.988  -5.630  1.00 95.06           O  
ATOM   2738  N   TRP A 357      25.028   6.899  -3.722  1.00 93.25           N  
ATOM   2739  CA  TRP A 357      26.489   6.802  -3.892  1.00 93.25           C  
ATOM   2740  C   TRP A 357      26.982   5.408  -4.275  1.00 93.25           C  
ATOM   2741  CB  TRP A 357      27.195   7.373  -2.661  1.00 93.25           C  
ATOM   2742  O   TRP A 357      28.182   5.133  -4.246  1.00 93.25           O  
ATOM   2743  CG  TRP A 357      27.043   8.854  -2.561  1.00 93.25           C  
ATOM   2744  CD1 TRP A 357      27.676   9.759  -3.340  1.00 93.25           C  
ATOM   2745  CD2 TRP A 357      26.152   9.625  -1.709  1.00 93.25           C  
ATOM   2746  CE2 TRP A 357      26.233  10.996  -2.086  1.00 93.25           C  
ATOM   2747  CE3 TRP A 357      25.312   9.316  -0.630  1.00 93.25           C  
ATOM   2748  NE1 TRP A 357      27.212  11.026  -3.052  1.00 93.25           N  
ATOM   2749  CH2 TRP A 357      24.561  11.638  -0.471  1.00 93.25           C  
ATOM   2750  CZ2 TRP A 357      25.443  11.993  -1.499  1.00 93.25           C  
ATOM   2751  CZ3 TRP A 357      24.529  10.309  -0.027  1.00 93.25           C  
ATOM   2752  N   ALA A 358      26.069   4.519  -4.643  1.00 89.81           N  
ATOM   2753  CA  ALA A 358      26.403   3.146  -4.955  1.00 89.81           C  
ATOM   2754  C   ALA A 358      27.243   3.063  -6.243  1.00 89.81           C  
ATOM   2755  CB  ALA A 358      25.111   2.334  -5.031  1.00 89.81           C  
ATOM   2756  O   ALA A 358      26.978   3.776  -7.215  1.00 89.81           O  
ATOM   2757  N   PRO A 359      28.243   2.168  -6.293  1.00 86.12           N  
ATOM   2758  CA  PRO A 359      28.989   1.925  -7.517  1.00 86.12           C  
ATOM   2759  C   PRO A 359      28.067   1.306  -8.574  1.00 86.12           C  
ATOM   2760  CB  PRO A 359      30.153   1.016  -7.112  1.00 86.12           C  
ATOM   2761  O   PRO A 359      27.410   0.295  -8.318  1.00 86.12           O  
ATOM   2762  CG  PRO A 359      29.661   0.318  -5.844  1.00 86.12           C  
ATOM   2763  CD  PRO A 359      28.699   1.313  -5.209  1.00 86.12           C  
ATOM   2764  N   ILE A 360      28.060   1.893  -9.777  1.00 78.94           N  
ATOM   2765  CA  ILE A 360      27.122   1.567 -10.871  1.00 78.94           C  
ATOM   2766  C   ILE A 360      27.024   0.061 -11.124  1.00 78.94           C  
ATOM   2767  CB  ILE A 360      27.539   2.297 -12.175  1.00 78.94           C  
ATOM   2768  O   ILE A 360      25.921  -0.434 -11.331  1.00 78.94           O  
ATOM   2769  CG1 ILE A 360      27.385   3.817 -11.990  1.00 78.94           C  
ATOM   2770  CG2 ILE A 360      26.700   1.856 -13.395  1.00 78.94           C  
ATOM   2771  CD1 ILE A 360      28.013   4.676 -13.095  1.00 78.94           C  
ATOM   2772  N   GLN A 361      28.166  -0.641 -11.109  1.00 85.56           N  
ATOM   2773  CA  GLN A 361      28.316  -2.026 -11.569  1.00 85.56           C  
ATOM   2774  C   GLN A 361      28.118  -3.107 -10.484  1.00 85.56           C  
ATOM   2775  CB  GLN A 361      29.635  -2.190 -12.339  1.00 85.56           C  
ATOM   2776  O   GLN A 361      28.333  -4.286 -10.754  1.00 85.56           O  
ATOM   2777  CG  GLN A 361      29.654  -1.337 -13.621  1.00 85.56           C  
ATOM   2778  CD  GLN A 361      30.881  -1.596 -14.489  1.00 85.56           C  
ATOM   2779  NE2 GLN A 361      31.182  -0.728 -15.429  1.00 85.56           N  
ATOM   2780  OE1 GLN A 361      31.596  -2.571 -14.348  1.00 85.56           O  
ATOM   2781  N   ASN A 362      27.715  -2.754  -9.256  1.00 90.69           N  
ATOM   2782  CA  ASN A 362      27.656  -3.712  -8.144  1.00 90.69           C  
ATOM   2783  C   ASN A 362      26.218  -4.037  -7.704  1.00 90.69           C  
ATOM   2784  CB  ASN A 362      28.536  -3.196  -6.998  1.00 90.69           C  
ATOM   2785  O   ASN A 362      25.661  -3.402  -6.807  1.00 90.69           O  
ATOM   2786  CG  ASN A 362      28.785  -4.251  -5.936  1.00 90.69           C  
ATOM   2787  ND2 ASN A 362      29.818  -4.091  -5.143  1.00 90.69           N  
ATOM   2788  OD1 ASN A 362      28.059  -5.223  -5.792  1.00 90.69           O  
ATOM   2789  N   VAL A 363      25.631  -5.087  -8.286  1.00 93.25           N  
ATOM   2790  CA  VAL A 363      24.275  -5.544  -7.929  1.00 93.25           C  
ATOM   2791  C   VAL A 363      24.154  -5.995  -6.469  1.00 93.25           C  
ATOM   2792  CB  VAL A 363      23.799  -6.646  -8.894  1.00 93.25           C  
ATOM   2793  O   VAL A 363      23.126  -5.761  -5.838  1.00 93.25           O  
ATOM   2794  CG1 VAL A 363      24.557  -7.972  -8.740  1.00 93.25           C  
ATOM   2795  CG2 VAL A 363      22.296  -6.903  -8.756  1.00 93.25           C  
ATOM   2796  N   TRP A 364      25.202  -6.582  -5.886  1.00 95.50           N  
ATOM   2797  CA  TRP A 364      25.187  -7.006  -4.483  1.00 95.50           C  
ATOM   2798  C   TRP A 364      25.097  -5.823  -3.528  1.00 95.50           C  
ATOM   2799  CB  TRP A 364      26.431  -7.840  -4.180  1.00 95.50           C  
ATOM   2800  O   TRP A 364      24.421  -5.908  -2.505  1.00 95.50           O  
ATOM   2801  CG  TRP A 364      26.413  -9.187  -4.816  1.00 95.50           C  
ATOM   2802  CD1 TRP A 364      27.216  -9.614  -5.816  1.00 95.50           C  
ATOM   2803  CD2 TRP A 364      25.544 -10.309  -4.483  1.00 95.50           C  
ATOM   2804  CE2 TRP A 364      25.903 -11.412  -5.310  1.00 95.50           C  
ATOM   2805  CE3 TRP A 364      24.508 -10.508  -3.545  1.00 95.50           C  
ATOM   2806  NE1 TRP A 364      26.913 -10.928  -6.115  1.00 95.50           N  
ATOM   2807  CH2 TRP A 364      24.245 -12.829  -4.262  1.00 95.50           C  
ATOM   2808  CZ2 TRP A 364      25.280 -12.662  -5.197  1.00 95.50           C  
ATOM   2809  CZ3 TRP A 364      23.865 -11.756  -3.436  1.00 95.50           C  
ATOM   2810  N   PHE A 365      25.708  -4.695  -3.891  1.00 96.06           N  
ATOM   2811  CA  PHE A 365      25.559  -3.457  -3.139  1.00 96.06           C  
ATOM   2812  C   PHE A 365      24.115  -2.934  -3.190  1.00 96.06           C  
ATOM   2813  CB  PHE A 365      26.567  -2.432  -3.660  1.00 96.06           C  
ATOM   2814  O   PHE A 365      23.586  -2.501  -2.167  1.00 96.06           O  
ATOM   2815  CG  PHE A 365      26.716  -1.257  -2.728  1.00 96.06           C  
ATOM   2816  CD1 PHE A 365      25.872  -0.146  -2.862  1.00 96.06           C  
ATOM   2817  CD2 PHE A 365      27.662  -1.296  -1.688  1.00 96.06           C  
ATOM   2818  CE1 PHE A 365      26.002   0.938  -1.976  1.00 96.06           C  
ATOM   2819  CE2 PHE A 365      27.793  -0.205  -0.812  1.00 96.06           C  
ATOM   2820  CZ  PHE A 365      26.973   0.922  -0.969  1.00 96.06           C  
ATOM   2821  N   ILE A 366      23.433  -3.053  -4.337  1.00 96.06           N  
ATOM   2822  CA  ILE A 366      22.001  -2.727  -4.459  1.00 96.06           C  
ATOM   2823  C   ILE A 366      21.164  -3.640  -3.554  1.00 96.06           C  
ATOM   2824  CB  ILE A 366      21.515  -2.809  -5.928  1.00 96.06           C  
ATOM   2825  O   ILE A 366      20.318  -3.153  -2.806  1.00 96.06           O  
ATOM   2826  CG1 ILE A 366      22.321  -1.859  -6.842  1.00 96.06           C  
ATOM   2827  CG2 ILE A 366      20.015  -2.477  -6.008  1.00 96.06           C  
ATOM   2828  CD1 ILE A 366      21.991  -2.011  -8.333  1.00 96.06           C  
ATOM   2829  N   VAL A 367      21.419  -4.954  -3.569  1.00 96.44           N  
ATOM   2830  CA  VAL A 367      20.733  -5.925  -2.696  1.00 96.44           C  
ATOM   2831  C   VAL A 367      20.955  -5.588  -1.221  1.00 96.44           C  
ATOM   2832  CB  VAL A 367      21.199  -7.366  -2.986  1.00 96.44           C  
ATOM   2833  O   VAL A 367      20.000  -5.593  -0.447  1.00 96.44           O  
ATOM   2834  CG1 VAL A 367      20.614  -8.379  -1.991  1.00 96.44           C  
ATOM   2835  CG2 VAL A 367      20.778  -7.820  -4.389  1.00 96.44           C  
ATOM   2836  N   PHE A 368      22.186  -5.252  -0.830  1.00 97.81           N  
ATOM   2837  CA  PHE A 368      22.510  -4.816   0.527  1.00 97.81           C  
ATOM   2838  C   PHE A 368      21.730  -3.555   0.923  1.00 97.81           C  
ATOM   2839  CB  PHE A 368      24.023  -4.593   0.629  1.00 97.81           C  
ATOM   2840  O   PHE A 368      21.118  -3.512   1.991  1.00 97.81           O  
ATOM   2841  CG  PHE A 368      24.448  -3.973   1.942  1.00 97.81           C  
ATOM   2842  CD1 PHE A 368      24.784  -2.607   2.004  1.00 97.81           C  
ATOM   2843  CD2 PHE A 368      24.470  -4.755   3.111  1.00 97.81           C  
ATOM   2844  CE1 PHE A 368      25.155  -2.031   3.231  1.00 97.81           C  
ATOM   2845  CE2 PHE A 368      24.835  -4.176   4.338  1.00 97.81           C  
ATOM   2846  CZ  PHE A 368      25.182  -2.815   4.397  1.00 97.81           C  
ATOM   2847  N   CYS A 369      21.663  -2.556   0.040  1.00 97.94           N  
ATOM   2848  CA  CYS A 369      20.858  -1.361   0.280  1.00 97.94           C  
ATOM   2849  C   CYS A 369      19.362  -1.682   0.382  1.00 97.94           C  
ATOM   2850  CB  CYS A 369      21.096  -0.342  -0.830  1.00 97.94           C  
ATOM   2851  O   CYS A 369      18.670  -1.093   1.206  1.00 97.94           O  
ATOM   2852  SG  CYS A 369      22.807   0.247  -0.812  1.00 97.94           S  
ATOM   2853  N   MET A 370      18.852  -2.634  -0.402  1.00 97.19           N  
ATOM   2854  CA  MET A 370      17.461  -3.090  -0.315  1.00 97.19           C  
ATOM   2855  C   MET A 370      17.158  -3.852   0.974  1.00 97.19           C  
ATOM   2856  CB  MET A 370      17.097  -3.923  -1.546  1.00 97.19           C  
ATOM   2857  O   MET A 370      16.077  -3.675   1.535  1.00 97.19           O  
ATOM   2858  CG  MET A 370      16.898  -3.082  -2.811  1.00 97.19           C  
ATOM   2859  SD  MET A 370      15.588  -1.826  -2.706  1.00 97.19           S  
ATOM   2860  CE  MET A 370      16.577  -0.374  -2.280  1.00 97.19           C  
ATOM   2861  N   ILE A 371      18.115  -4.617   1.502  1.00 98.06           N  
ATOM   2862  CA  ILE A 371      18.028  -5.219   2.839  1.00 98.06           C  
ATOM   2863  C   ILE A 371      17.945  -4.121   3.908  1.00 98.06           C  
ATOM   2864  CB  ILE A 371      19.220  -6.180   3.063  1.00 98.06           C  
ATOM   2865  O   ILE A 371      17.061  -4.171   4.762  1.00 98.06           O  
ATOM   2866  CG1 ILE A 371      19.025  -7.452   2.208  1.00 98.06           C  
ATOM   2867  CG2 ILE A 371      19.418  -6.535   4.550  1.00 98.06           C  
ATOM   2868  CD1 ILE A 371      20.280  -8.325   2.095  1.00 98.06           C  
ATOM   2869  N   LEU A 372      18.803  -3.095   3.837  1.00 98.25           N  
ATOM   2870  CA  LEU A 372      18.742  -1.948   4.752  1.00 98.25           C  
ATOM   2871  C   LEU A 372      17.419  -1.188   4.629  1.00 98.25           C  
ATOM   2872  CB  LEU A 372      19.918  -0.990   4.505  1.00 98.25           C  
ATOM   2873  O   LEU A 372      16.796  -0.878   5.640  1.00 98.25           O  
ATOM   2874  CG  LEU A 372      21.298  -1.513   4.932  1.00 98.25           C  
ATOM   2875  CD1 LEU A 372      22.330  -0.427   4.631  1.00 98.25           C  
ATOM   2876  CD2 LEU A 372      21.362  -1.836   6.428  1.00 98.25           C  
ATOM   2877  N   HIS A 373      16.946  -0.940   3.409  1.00 98.06           N  
ATOM   2878  CA  HIS A 373      15.637  -0.339   3.169  1.00 98.06           C  
ATOM   2879  C   HIS A 373      14.528  -1.190   3.803  1.00 98.06           C  
ATOM   2880  CB  HIS A 373      15.437  -0.189   1.656  1.00 98.06           C  
ATOM   2881  O   HIS A 373      13.676  -0.665   4.518  1.00 98.06           O  
ATOM   2882  CG  HIS A 373      14.133   0.434   1.227  1.00 98.06           C  
ATOM   2883  CD2 HIS A 373      13.206   1.091   1.995  1.00 98.06           C  
ATOM   2884  ND1 HIS A 373      13.677   0.473  -0.067  1.00 98.06           N  
ATOM   2885  CE1 HIS A 373      12.513   1.138  -0.080  1.00 98.06           C  
ATOM   2886  NE2 HIS A 373      12.175   1.526   1.157  1.00 98.06           N  
ATOM   2887  N   GLY A 374      14.586  -2.512   3.624  1.00 96.81           N  
ATOM   2888  CA  GLY A 374      13.643  -3.452   4.217  1.00 96.81           C  
ATOM   2889  C   GLY A 374      13.618  -3.375   5.743  1.00 96.81           C  
ATOM   2890  O   GLY A 374      12.541  -3.327   6.342  1.00 96.81           O  
ATOM   2891  N   LEU A 375      14.795  -3.287   6.369  1.00 98.12           N  
ATOM   2892  CA  LEU A 375      14.958  -3.095   7.811  1.00 98.12           C  
ATOM   2893  C   LEU A 375      14.351  -1.757   8.255  1.00 98.12           C  
ATOM   2894  CB  LEU A 375      16.460  -3.206   8.146  1.00 98.12           C  
ATOM   2895  O   LEU A 375      13.538  -1.724   9.176  1.00 98.12           O  
ATOM   2896  CG  LEU A 375      16.823  -2.977   9.624  1.00 98.12           C  
ATOM   2897  CD1 LEU A 375      16.229  -4.047  10.534  1.00 98.12           C  
ATOM   2898  CD2 LEU A 375      18.343  -3.002   9.792  1.00 98.12           C  
ATOM   2899  N   GLY A 376      14.687  -0.661   7.572  1.00 98.00           N  
ATOM   2900  CA  GLY A 376      14.160   0.672   7.864  1.00 98.00           C  
ATOM   2901  C   GLY A 376      12.631   0.746   7.785  1.00 98.00           C  
ATOM   2902  O   GLY A 376      11.981   1.246   8.711  1.00 98.00           O  
ATOM   2903  N   MET A 377      12.054   0.151   6.739  1.00 96.12           N  
ATOM   2904  CA  MET A 377      10.609  -0.007   6.564  1.00 96.12           C  
ATOM   2905  C   MET A 377      10.003  -0.837   7.701  1.00 96.12           C  
ATOM   2906  CB  MET A 377      10.323  -0.669   5.205  1.00 96.12           C  
ATOM   2907  O   MET A 377       9.052  -0.394   8.339  1.00 96.12           O  
ATOM   2908  CG  MET A 377      10.452   0.300   4.025  1.00 96.12           C  
ATOM   2909  SD  MET A 377       9.104   1.500   3.817  1.00 96.12           S  
ATOM   2910  CE  MET A 377       7.697   0.425   3.477  1.00 96.12           C  
ATOM   2911  N   GLY A 378      10.564  -2.005   8.028  1.00 95.69           N  
ATOM   2912  CA  GLY A 378      10.034  -2.869   9.092  1.00 95.69           C  
ATOM   2913  C   GLY A 378      10.004  -2.190  10.467  1.00 95.69           C  
ATOM   2914  O   GLY A 378       9.049  -2.362  11.224  1.00 95.69           O  
ATOM   2915  N   LEU A 379      11.012  -1.366  10.767  1.00 97.25           N  
ATOM   2916  CA  LEU A 379      11.135  -0.660  12.045  1.00 97.25           C  
ATOM   2917  C   LEU A 379      10.302   0.631  12.136  1.00 97.25           C  
ATOM   2918  CB  LEU A 379      12.619  -0.359  12.303  1.00 97.25           C  
ATOM   2919  O   LEU A 379      10.006   1.085  13.240  1.00 97.25           O  
ATOM   2920  CG  LEU A 379      13.552  -1.578  12.445  1.00 97.25           C  
ATOM   2921  CD1 LEU A 379      14.953  -1.076  12.774  1.00 97.25           C  
ATOM   2922  CD2 LEU A 379      13.110  -2.575  13.507  1.00 97.25           C  
ATOM   2923  N   SER A 380       9.917   1.240  11.010  1.00 96.19           N  
ATOM   2924  CA  SER A 380       9.221   2.536  11.015  1.00 96.19           C  
ATOM   2925  C   SER A 380       7.789   2.473  10.494  1.00 96.19           C  
ATOM   2926  CB  SER A 380      10.035   3.590  10.261  1.00 96.19           C  
ATOM   2927  O   SER A 380       6.903   3.081  11.091  1.00 96.19           O  
ATOM   2928  OG  SER A 380      10.149   3.263   8.894  1.00 96.19           O  
ATOM   2929  N   TYR A 381       7.517   1.719   9.433  1.00 93.69           N  
ATOM   2930  CA  TYR A 381       6.266   1.798   8.686  1.00 93.69           C  
ATOM   2931  C   TYR A 381       5.055   1.222   9.456  1.00 93.69           C  
ATOM   2932  CB  TYR A 381       6.505   1.140   7.319  1.00 93.69           C  
ATOM   2933  O   TYR A 381       4.066   1.929   9.697  1.00 93.69           O  
ATOM   2934  CG  TYR A 381       5.247   0.964   6.528  1.00 93.69           C  
ATOM   2935  CD1 TYR A 381       4.691  -0.323   6.435  1.00 93.69           C  
ATOM   2936  CD2 TYR A 381       4.570   2.090   6.035  1.00 93.69           C  
ATOM   2937  CE1 TYR A 381       3.406  -0.486   5.921  1.00 93.69           C  
ATOM   2938  CE2 TYR A 381       3.267   1.933   5.542  1.00 93.69           C  
ATOM   2939  OH  TYR A 381       1.386   0.429   5.225  1.00 93.69           O  
ATOM   2940  CZ  TYR A 381       2.683   0.644   5.522  1.00 93.69           C  
ATOM   2941  N   MET A 382       5.127  -0.036   9.908  1.00 90.38           N  
ATOM   2942  CA  MET A 382       4.045  -0.650  10.697  1.00 90.38           C  
ATOM   2943  C   MET A 382       3.907  -0.070  12.112  1.00 90.38           C  
ATOM   2944  CB  MET A 382       4.163  -2.187  10.730  1.00 90.38           C  
ATOM   2945  O   MET A 382       2.770   0.195  12.534  1.00 90.38           O  
ATOM   2946  CG  MET A 382       3.574  -2.835   9.476  1.00 90.38           C  
ATOM   2947  SD  MET A 382       1.844  -2.354   9.182  1.00 90.38           S  
ATOM   2948  CE  MET A 382       1.394  -3.351   7.755  1.00 90.38           C  
ATOM   2949  N   PRO A 383       5.009   0.213  12.834  1.00 93.50           N  
ATOM   2950  CA  PRO A 383       4.929   0.919  14.106  1.00 93.50           C  
ATOM   2951  C   PRO A 383       4.266   2.294  13.985  1.00 93.50           C  
ATOM   2952  CB  PRO A 383       6.365   0.999  14.628  1.00 93.50           C  
ATOM   2953  O   PRO A 383       3.406   2.612  14.801  1.00 93.50           O  
ATOM   2954  CG  PRO A 383       6.974  -0.276  14.052  1.00 93.50           C  
ATOM   2955  CD  PRO A 383       6.356  -0.323  12.659  1.00 93.50           C  
ATOM   2956  N   SER A 384       4.558   3.062  12.927  1.00 94.88           N  
ATOM   2957  CA  SER A 384       3.901   4.357  12.683  1.00 94.88           C  
ATOM   2958  C   SER A 384       2.398   4.210  12.506  1.00 94.88           C  
ATOM   2959  CB  SER A 384       4.465   5.055  11.444  1.00 94.88           C  
ATOM   2960  O   SER A 384       1.632   4.917  13.160  1.00 94.88           O  
ATOM   2961  OG  SER A 384       5.817   5.375  11.635  1.00 94.88           O  
ATOM   2962  N   THR A 385       1.965   3.262  11.670  1.00 94.06           N  
ATOM   2963  CA  THR A 385       0.537   2.994  11.448  1.00 94.06           C  
ATOM   2964  C   THR A 385      -0.159   2.654  12.765  1.00 94.06           C  
ATOM   2965  CB  THR A 385       0.344   1.854  10.435  1.00 94.06           C  
ATOM   2966  O   THR A 385      -1.190   3.234  13.101  1.00 94.06           O  
ATOM   2967  CG2 THR A 385      -1.133   1.577  10.143  1.00 94.06           C  
ATOM   2968  OG1 THR A 385       0.933   2.202   9.202  1.00 94.06           O  
ATOM   2969  N   THR A 386       0.439   1.765  13.554  1.00 93.62           N  
ATOM   2970  CA  THR A 386      -0.151   1.287  14.810  1.00 93.62           C  
ATOM   2971  C   THR A 386      -0.190   2.370  15.878  1.00 93.62           C  
ATOM   2972  CB  THR A 386       0.616   0.076  15.333  1.00 93.62           C  
ATOM   2973  O   THR A 386      -1.230   2.592  16.496  1.00 93.62           O  
ATOM   2974  CG2 THR A 386      -0.109  -0.560  16.519  1.00 93.62           C  
ATOM   2975  OG1 THR A 386       0.714  -0.857  14.285  1.00 93.62           O  
ATOM   2976  N   ALA A 387       0.909   3.103  16.054  1.00 93.19           N  
ATOM   2977  CA  ALA A 387       0.995   4.204  17.001  1.00 93.19           C  
ATOM   2978  C   ALA A 387       0.014   5.335  16.647  1.00 93.19           C  
ATOM   2979  CB  ALA A 387       2.449   4.679  17.031  1.00 93.19           C  
ATOM   2980  O   ALA A 387      -0.599   5.931  17.536  1.00 93.19           O  
ATOM   2981  N   GLY A 388      -0.189   5.598  15.351  1.00 93.50           N  
ATOM   2982  CA  GLY A 388      -1.168   6.560  14.848  1.00 93.50           C  
ATOM   2983  C   GLY A 388      -2.602   6.201  15.214  1.00 93.50           C  
ATOM   2984  O   GLY A 388      -3.328   7.036  15.752  1.00 93.50           O  
ATOM   2985  N   LEU A 389      -2.989   4.945  14.979  1.00 92.62           N  
ATOM   2986  CA  LEU A 389      -4.319   4.435  15.327  1.00 92.62           C  
ATOM   2987  C   LEU A 389      -4.526   4.352  16.847  1.00 92.62           C  
ATOM   2988  CB  LEU A 389      -4.522   3.064  14.661  1.00 92.62           C  
ATOM   2989  O   LEU A 389      -5.595   4.697  17.342  1.00 92.62           O  
ATOM   2990  CG  LEU A 389      -4.528   3.070  13.121  1.00 92.62           C  
ATOM   2991  CD1 LEU A 389      -4.658   1.638  12.602  1.00 92.62           C  
ATOM   2992  CD2 LEU A 389      -5.664   3.906  12.537  1.00 92.62           C  
ATOM   2993  N   ASN A 390      -3.494   3.977  17.607  1.00 90.94           N  
ATOM   2994  CA  ASN A 390      -3.538   3.971  19.073  1.00 90.94           C  
ATOM   2995  C   ASN A 390      -3.586   5.379  19.685  1.00 90.94           C  
ATOM   2996  CB  ASN A 390      -2.322   3.201  19.611  1.00 90.94           C  
ATOM   2997  O   ASN A 390      -4.008   5.534  20.825  1.00 90.94           O  
ATOM   2998  CG  ASN A 390      -2.481   1.700  19.618  1.00 90.94           C  
ATOM   2999  ND2 ASN A 390      -1.422   0.978  19.908  1.00 90.94           N  
ATOM   3000  OD1 ASN A 390      -3.567   1.176  19.424  1.00 90.94           O  
ATOM   3001  N   SER A 391      -3.174   6.414  18.950  1.00 90.00           N  
ATOM   3002  CA  SER A 391      -3.258   7.801  19.425  1.00 90.00           C  
ATOM   3003  C   SER A 391      -4.689   8.349  19.431  1.00 90.00           C  
ATOM   3004  CB  SER A 391      -2.375   8.712  18.574  1.00 90.00           C  
ATOM   3005  O   SER A 391      -4.921   9.437  19.965  1.00 90.00           O  
ATOM   3006  OG  SER A 391      -1.014   8.351  18.684  1.00 90.00           O  
ATOM   3007  N   LEU A 392      -5.646   7.638  18.824  1.00 88.38           N  
ATOM   3008  CA  LEU A 392      -7.054   8.015  18.853  1.00 88.38           C  
ATOM   3009  C   LEU A 392      -7.597   7.897  20.278  1.00 88.38           C  
ATOM   3010  CB  LEU A 392      -7.860   7.153  17.868  1.00 88.38           C  
ATOM   3011  O   LEU A 392      -7.485   6.854  20.926  1.00 88.38           O  
ATOM   3012  CG  LEU A 392      -7.436   7.302  16.395  1.00 88.38           C  
ATOM   3013  CD1 LEU A 392      -8.294   6.384  15.529  1.00 88.38           C  
ATOM   3014  CD2 LEU A 392      -7.586   8.736  15.883  1.00 88.38           C  
ATOM   3015  N   ARG A 393      -8.215   8.977  20.768  1.00 78.69           N  
ATOM   3016  CA  ARG A 393      -8.796   9.020  22.119  1.00 78.69           C  
ATOM   3017  C   ARG A 393      -9.884   7.954  22.265  1.00 78.69           C  
ATOM   3018  CB  ARG A 393      -9.351  10.423  22.406  1.00 78.69           C  
ATOM   3019  O   ARG A 393     -10.463   7.521  21.275  1.00 78.69           O  
ATOM   3020  CG  ARG A 393      -8.256  11.500  22.404  1.00 78.69           C  
ATOM   3021  CD  ARG A 393      -8.884  12.871  22.670  1.00 78.69           C  
ATOM   3022  NE  ARG A 393      -7.882  13.949  22.601  1.00 78.69           N  
ATOM   3023  NH1 ARG A 393      -9.369  15.698  22.457  1.00 78.69           N  
ATOM   3024  NH2 ARG A 393      -7.178  16.111  22.447  1.00 78.69           N  
ATOM   3025  CZ  ARG A 393      -8.147  15.241  22.499  1.00 78.69           C  
ATOM   3026  N   GLN A 394     -10.231   7.592  23.500  1.00 73.88           N  
ATOM   3027  CA  GLN A 394     -11.293   6.613  23.782  1.00 73.88           C  
ATOM   3028  C   GLN A 394     -12.611   6.954  23.059  1.00 73.88           C  
ATOM   3029  CB  GLN A 394     -11.479   6.536  25.300  1.00 73.88           C  
ATOM   3030  O   GLN A 394     -13.211   6.092  22.429  1.00 73.88           O  
ATOM   3031  CG  GLN A 394     -12.396   5.385  25.746  1.00 73.88           C  
ATOM   3032  CD  GLN A 394     -12.469   5.284  27.268  1.00 73.88           C  
ATOM   3033  NE2 GLN A 394     -13.222   4.352  27.806  1.00 73.88           N  
ATOM   3034  OE1 GLN A 394     -11.843   6.049  27.988  1.00 73.88           O  
ATOM   3035  N   GLN A 395     -12.988   8.237  23.036  1.00 74.56           N  
ATOM   3036  CA  GLN A 395     -14.165   8.743  22.314  1.00 74.56           C  
ATOM   3037  C   GLN A 395     -14.075   8.583  20.782  1.00 74.56           C  
ATOM   3038  CB  GLN A 395     -14.351  10.225  22.676  1.00 74.56           C  
ATOM   3039  O   GLN A 395     -15.095   8.581  20.107  1.00 74.56           O  
ATOM   3040  CG  GLN A 395     -14.759  10.432  24.146  1.00 74.56           C  
ATOM   3041  CD  GLN A 395     -14.783  11.906  24.546  1.00 74.56           C  
ATOM   3042  NE2 GLN A 395     -15.593  12.283  25.510  1.00 74.56           N  
ATOM   3043  OE1 GLN A 395     -14.038  12.726  24.031  1.00 74.56           O  
ATOM   3044  N   GLN A 396     -12.873   8.420  20.224  1.00 83.69           N  
ATOM   3045  CA  GLN A 396     -12.595   8.283  18.789  1.00 83.69           C  
ATOM   3046  C   GLN A 396     -12.302   6.831  18.369  1.00 83.69           C  
ATOM   3047  CB  GLN A 396     -11.412   9.192  18.411  1.00 83.69           C  
ATOM   3048  O   GLN A 396     -11.988   6.592  17.207  1.00 83.69           O  
ATOM   3049  CG  GLN A 396     -11.680  10.686  18.637  1.00 83.69           C  
ATOM   3050  CD  GLN A 396     -10.455  11.527  18.287  1.00 83.69           C  
ATOM   3051  NE2 GLN A 396     -10.631  12.593  17.537  1.00 83.69           N  
ATOM   3052  OE1 GLN A 396      -9.332  11.239  18.691  1.00 83.69           O  
ATOM   3053  N   GLN A 397     -12.389   5.844  19.272  1.00 83.38           N  
ATOM   3054  CA  GLN A 397     -12.072   4.443  18.940  1.00 83.38           C  
ATOM   3055  C   GLN A 397     -12.996   3.867  17.850  1.00 83.38           C  
ATOM   3056  CB  GLN A 397     -12.123   3.573  20.206  1.00 83.38           C  
ATOM   3057  O   GLN A 397     -12.564   3.048  17.041  1.00 83.38           O  
ATOM   3058  CG  GLN A 397     -10.925   3.806  21.142  1.00 83.38           C  
ATOM   3059  CD  GLN A 397      -9.594   3.289  20.588  1.00 83.38           C  
ATOM   3060  NE2 GLN A 397      -8.558   4.100  20.564  1.00 83.38           N  
ATOM   3061  OE1 GLN A 397      -9.442   2.146  20.178  1.00 83.38           O  
ATOM   3062  N   HIS A 398     -14.234   4.358  17.749  1.00 86.06           N  
ATOM   3063  CA  HIS A 398     -15.160   4.010  16.664  1.00 86.06           C  
ATOM   3064  C   HIS A 398     -14.681   4.479  15.269  1.00 86.06           C  
ATOM   3065  CB  HIS A 398     -16.549   4.568  17.007  1.00 86.06           C  
ATOM   3066  O   HIS A 398     -15.193   4.019  14.249  1.00 86.06           O  
ATOM   3067  CG  HIS A 398     -16.641   6.071  16.921  1.00 86.06           C  
ATOM   3068  CD2 HIS A 398     -17.145   6.782  15.864  1.00 86.06           C  
ATOM   3069  ND1 HIS A 398     -16.263   6.991  17.880  1.00 86.06           N  
ATOM   3070  CE1 HIS A 398     -16.531   8.217  17.405  1.00 86.06           C  
ATOM   3071  NE2 HIS A 398     -17.053   8.137  16.179  1.00 86.06           N  
ATOM   3072  N   LEU A 399     -13.672   5.359  15.206  1.00 90.75           N  
ATOM   3073  CA  LEU A 399     -13.085   5.883  13.971  1.00 90.75           C  
ATOM   3074  C   LEU A 399     -11.829   5.120  13.519  1.00 90.75           C  
ATOM   3075  CB  LEU A 399     -12.766   7.385  14.119  1.00 90.75           C  
ATOM   3076  O   LEU A 399     -11.267   5.469  12.486  1.00 90.75           O  
ATOM   3077  CG  LEU A 399     -13.909   8.290  14.606  1.00 90.75           C  
ATOM   3078  CD1 LEU A 399     -13.390   9.714  14.792  1.00 90.75           C  
ATOM   3079  CD2 LEU A 399     -15.057   8.316  13.607  1.00 90.75           C  
ATOM   3080  N   VAL A 400     -11.366   4.083  14.235  1.00 92.88           N  
ATOM   3081  CA  VAL A 400     -10.126   3.347  13.887  1.00 92.88           C  
ATOM   3082  C   VAL A 400     -10.152   2.827  12.445  1.00 92.88           C  
ATOM   3083  CB  VAL A 400      -9.876   2.188  14.877  1.00 92.88           C  
ATOM   3084  O   VAL A 400      -9.174   2.988  11.716  1.00 92.88           O  
ATOM   3085  CG1 VAL A 400      -8.785   1.211  14.411  1.00 92.88           C  
ATOM   3086  CG2 VAL A 400      -9.431   2.727  16.242  1.00 92.88           C  
ATOM   3087  N   THR A 401     -11.276   2.261  11.996  1.00 92.81           N  
ATOM   3088  CA  THR A 401     -11.436   1.788  10.611  1.00 92.81           C  
ATOM   3089  C   THR A 401     -11.354   2.939   9.605  1.00 92.81           C  
ATOM   3090  CB  THR A 401     -12.766   1.035  10.457  1.00 92.81           C  
ATOM   3091  O   THR A 401     -10.670   2.816   8.590  1.00 92.81           O  
ATOM   3092  CG2 THR A 401     -12.994   0.497   9.046  1.00 92.81           C  
ATOM   3093  OG1 THR A 401     -12.752  -0.081  11.318  1.00 92.81           O  
ATOM   3094  N   GLN A 402     -11.990   4.079   9.892  1.00 93.94           N  
ATOM   3095  CA  GLN A 402     -11.933   5.267   9.032  1.00 93.94           C  
ATOM   3096  C   GLN A 402     -10.514   5.860   8.990  1.00 93.94           C  
ATOM   3097  CB  GLN A 402     -12.953   6.295   9.542  1.00 93.94           C  
ATOM   3098  O   GLN A 402     -10.015   6.199   7.921  1.00 93.94           O  
ATOM   3099  CG  GLN A 402     -13.218   7.443   8.547  1.00 93.94           C  
ATOM   3100  CD  GLN A 402     -14.084   8.527   9.183  1.00 93.94           C  
ATOM   3101  NE2 GLN A 402     -14.998   9.159   8.487  1.00 93.94           N  
ATOM   3102  OE1 GLN A 402     -13.922   8.844  10.343  1.00 93.94           O  
ATOM   3103  N   ALA A 403      -9.821   5.915  10.128  1.00 94.50           N  
ATOM   3104  CA  ALA A 403      -8.437   6.363  10.236  1.00 94.50           C  
ATOM   3105  C   ALA A 403      -7.473   5.450   9.458  1.00 94.50           C  
ATOM   3106  CB  ALA A 403      -8.092   6.412  11.726  1.00 94.50           C  
ATOM   3107  O   ALA A 403      -6.593   5.934   8.744  1.00 94.50           O  
ATOM   3108  N   ALA A 404      -7.665   4.130   9.540  1.00 94.56           N  
ATOM   3109  CA  ALA A 404      -6.910   3.155   8.760  1.00 94.56           C  
ATOM   3110  C   ALA A 404      -7.170   3.305   7.252  1.00 94.56           C  
ATOM   3111  CB  ALA A 404      -7.277   1.751   9.253  1.00 94.56           C  
ATOM   3112  O   ALA A 404      -6.231   3.236   6.453  1.00 94.56           O  
ATOM   3113  N   ALA A 405      -8.424   3.546   6.857  1.00 94.81           N  
ATOM   3114  CA  ALA A 405      -8.792   3.793   5.466  1.00 94.81           C  
ATOM   3115  C   ALA A 405      -8.127   5.061   4.927  1.00 94.81           C  
ATOM   3116  CB  ALA A 405     -10.312   3.899   5.359  1.00 94.81           C  
ATOM   3117  O   ALA A 405      -7.518   5.040   3.859  1.00 94.81           O  
ATOM   3118  N   LEU A 406      -8.177   6.138   5.708  1.00 94.81           N  
ATOM   3119  CA  LEU A 406      -7.574   7.419   5.379  1.00 94.81           C  
ATOM   3120  C   LEU A 406      -6.052   7.310   5.231  1.00 94.81           C  
ATOM   3121  CB  LEU A 406      -7.975   8.393   6.492  1.00 94.81           C  
ATOM   3122  O   LEU A 406      -5.493   7.808   4.256  1.00 94.81           O  
ATOM   3123  CG  LEU A 406      -7.630   9.854   6.197  1.00 94.81           C  
ATOM   3124  CD1 LEU A 406      -8.436  10.359   5.002  1.00 94.81           C  
ATOM   3125  CD2 LEU A 406      -7.993  10.690   7.421  1.00 94.81           C  
ATOM   3126  N   ASN A 407      -5.387   6.597   6.145  1.00 94.19           N  
ATOM   3127  CA  ASN A 407      -3.950   6.343   6.054  1.00 94.19           C  
ATOM   3128  C   ASN A 407      -3.602   5.611   4.742  1.00 94.19           C  
ATOM   3129  CB  ASN A 407      -3.503   5.602   7.332  1.00 94.19           C  
ATOM   3130  O   ASN A 407      -2.739   6.053   3.986  1.00 94.19           O  
ATOM   3131  CG  ASN A 407      -1.992   5.532   7.498  1.00 94.19           C  
ATOM   3132  ND2 ASN A 407      -1.510   5.164   8.660  1.00 94.19           N  
ATOM   3133  OD1 ASN A 407      -1.221   5.797   6.596  1.00 94.19           O  
ATOM   3134  N   ASN A 408      -4.337   4.549   4.399  1.00 92.75           N  
ATOM   3135  CA  ASN A 408      -4.142   3.837   3.131  1.00 92.75           C  
ATOM   3136  C   ASN A 408      -4.417   4.709   1.897  1.00 92.75           C  
ATOM   3137  CB  ASN A 408      -5.017   2.576   3.117  1.00 92.75           C  
ATOM   3138  O   ASN A 408      -3.678   4.616   0.916  1.00 92.75           O  
ATOM   3139  CG  ASN A 408      -4.367   1.446   3.881  1.00 92.75           C  
ATOM   3140  ND2 ASN A 408      -4.762   1.211   5.108  1.00 92.75           N  
ATOM   3141  OD1 ASN A 408      -3.461   0.791   3.392  1.00 92.75           O  
ATOM   3142  N   LEU A 409      -5.447   5.554   1.940  1.00 94.44           N  
ATOM   3143  CA  LEU A 409      -5.826   6.415   0.824  1.00 94.44           C  
ATOM   3144  C   LEU A 409      -4.743   7.456   0.526  1.00 94.44           C  
ATOM   3145  CB  LEU A 409      -7.180   7.068   1.145  1.00 94.44           C  
ATOM   3146  O   LEU A 409      -4.286   7.559  -0.610  1.00 94.44           O  
ATOM   3147  CG  LEU A 409      -7.682   8.011   0.039  1.00 94.44           C  
ATOM   3148  CD1 LEU A 409      -7.927   7.262  -1.271  1.00 94.44           C  
ATOM   3149  CD2 LEU A 409      -8.982   8.670   0.490  1.00 94.44           C  
ATOM   3150  N   PHE A 410      -4.287   8.182   1.550  1.00 94.94           N  
ATOM   3151  CA  PHE A 410      -3.229   9.184   1.404  1.00 94.94           C  
ATOM   3152  C   PHE A 410      -1.954   8.557   0.850  1.00 94.94           C  
ATOM   3153  CB  PHE A 410      -2.948   9.842   2.759  1.00 94.94           C  
ATOM   3154  O   PHE A 410      -1.395   9.036  -0.130  1.00 94.94           O  
ATOM   3155  CG  PHE A 410      -3.794  11.068   3.025  1.00 94.94           C  
ATOM   3156  CD1 PHE A 410      -3.204  12.345   2.981  1.00 94.94           C  
ATOM   3157  CD2 PHE A 410      -5.177  10.954   3.254  1.00 94.94           C  
ATOM   3158  CE1 PHE A 410      -3.986  13.496   3.176  1.00 94.94           C  
ATOM   3159  CE2 PHE A 410      -5.957  12.109   3.431  1.00 94.94           C  
ATOM   3160  CZ  PHE A 410      -5.364  13.378   3.408  1.00 94.94           C  
ATOM   3161  N   ARG A 411      -1.522   7.433   1.420  1.00 93.94           N  
ATOM   3162  CA  ARG A 411      -0.321   6.738   0.952  1.00 93.94           C  
ATOM   3163  C   ARG A 411      -0.396   6.359  -0.525  1.00 93.94           C  
ATOM   3164  CB  ARG A 411      -0.128   5.497   1.804  1.00 93.94           C  
ATOM   3165  O   ARG A 411       0.593   6.524  -1.228  1.00 93.94           O  
ATOM   3166  CG  ARG A 411       0.279   5.848   3.243  1.00 93.94           C  
ATOM   3167  CD  ARG A 411       0.153   4.585   4.084  1.00 93.94           C  
ATOM   3168  NE  ARG A 411       1.090   3.588   3.573  1.00 93.94           N  
ATOM   3169  NH1 ARG A 411      -0.286   1.778   3.520  1.00 93.94           N  
ATOM   3170  NH2 ARG A 411       1.806   1.680   2.649  1.00 93.94           N  
ATOM   3171  CZ  ARG A 411       0.858   2.342   3.251  1.00 93.94           C  
ATOM   3172  N   ARG A 412      -1.556   5.897  -1.001  1.00 91.50           N  
ATOM   3173  CA  ARG A 412      -1.775   5.550  -2.416  1.00 91.50           C  
ATOM   3174  C   ARG A 412      -1.721   6.768  -3.325  1.00 91.50           C  
ATOM   3175  CB  ARG A 412      -3.121   4.834  -2.576  1.00 91.50           C  
ATOM   3176  O   ARG A 412      -1.016   6.729  -4.326  1.00 91.50           O  
ATOM   3177  CG  ARG A 412      -3.017   3.391  -2.087  1.00 91.50           C  
ATOM   3178  CD  ARG A 412      -4.398   2.740  -2.036  1.00 91.50           C  
ATOM   3179  NE  ARG A 412      -4.256   1.331  -1.635  1.00 91.50           N  
ATOM   3180  NH1 ARG A 412      -4.194   0.411  -3.740  1.00 91.50           N  
ATOM   3181  NH2 ARG A 412      -3.683  -0.838  -1.965  1.00 91.50           N  
ATOM   3182  CZ  ARG A 412      -4.054   0.312  -2.449  1.00 91.50           C  
ATOM   3183  N   ILE A 413      -2.428   7.837  -2.964  1.00 94.81           N  
ATOM   3184  CA  ILE A 413      -2.471   9.069  -3.761  1.00 94.81           C  
ATOM   3185  C   ILE A 413      -1.072   9.676  -3.884  1.00 94.81           C  
ATOM   3186  CB  ILE A 413      -3.496  10.061  -3.166  1.00 94.81           C  
ATOM   3187  O   ILE A 413      -0.600   9.925  -4.990  1.00 94.81           O  
ATOM   3188  CG1 ILE A 413      -4.930   9.513  -3.355  1.00 94.81           C  
ATOM   3189  CG2 ILE A 413      -3.352  11.445  -3.825  1.00 94.81           C  
ATOM   3190  CD1 ILE A 413      -5.999  10.319  -2.606  1.00 94.81           C  
ATOM   3191  N   PHE A 414      -0.383   9.865  -2.758  1.00 96.56           N  
ATOM   3192  CA  PHE A 414       0.939  10.485  -2.750  1.00 96.56           C  
ATOM   3193  C   PHE A 414       2.000   9.605  -3.421  1.00 96.56           C  
ATOM   3194  CB  PHE A 414       1.326  10.846  -1.314  1.00 96.56           C  
ATOM   3195  O   PHE A 414       2.846  10.137  -4.133  1.00 96.56           O  
ATOM   3196  CG  PHE A 414       0.713  12.143  -0.812  1.00 96.56           C  
ATOM   3197  CD1 PHE A 414       1.463  13.332  -0.863  1.00 96.56           C  
ATOM   3198  CD2 PHE A 414      -0.603  12.187  -0.312  1.00 96.56           C  
ATOM   3199  CE1 PHE A 414       0.910  14.540  -0.402  1.00 96.56           C  
ATOM   3200  CE2 PHE A 414      -1.157  13.390   0.155  1.00 96.56           C  
ATOM   3201  CZ  PHE A 414      -0.397  14.568   0.114  1.00 96.56           C  
ATOM   3202  N   ALA A 415       1.943   8.278  -3.258  1.00 94.69           N  
ATOM   3203  CA  ALA A 415       2.845   7.375  -3.971  1.00 94.69           C  
ATOM   3204  C   ALA A 415       2.627   7.422  -5.490  1.00 94.69           C  
ATOM   3205  CB  ALA A 415       2.684   5.955  -3.426  1.00 94.69           C  
ATOM   3206  O   ALA A 415       3.602   7.513  -6.228  1.00 94.69           O  
ATOM   3207  N   ALA A 416       1.374   7.421  -5.959  1.00 93.31           N  
ATOM   3208  CA  ALA A 416       1.069   7.498  -7.388  1.00 93.31           C  
ATOM   3209  C   ALA A 416       1.586   8.804  -8.013  1.00 93.31           C  
ATOM   3210  CB  ALA A 416      -0.444   7.344  -7.577  1.00 93.31           C  
ATOM   3211  O   ALA A 416       2.270   8.773  -9.033  1.00 93.31           O  
ATOM   3212  N   VAL A 417       1.327   9.942  -7.359  1.00 95.31           N  
ATOM   3213  CA  VAL A 417       1.845  11.253  -7.784  1.00 95.31           C  
ATOM   3214  C   VAL A 417       3.376  11.251  -7.814  1.00 95.31           C  
ATOM   3215  CB  VAL A 417       1.312  12.365  -6.857  1.00 95.31           C  
ATOM   3216  O   VAL A 417       3.972  11.679  -8.799  1.00 95.31           O  
ATOM   3217  CG1 VAL A 417       1.964  13.726  -7.130  1.00 95.31           C  
ATOM   3218  CG2 VAL A 417      -0.201  12.559  -7.013  1.00 95.31           C  
ATOM   3219  N   ALA A 418       4.026  10.742  -6.764  1.00 96.19           N  
ATOM   3220  CA  ALA A 418       5.482  10.741  -6.667  1.00 96.19           C  
ATOM   3221  C   ALA A 418       6.158   9.859  -7.728  1.00 96.19           C  
ATOM   3222  CB  ALA A 418       5.874  10.312  -5.254  1.00 96.19           C  
ATOM   3223  O   ALA A 418       7.185  10.255  -8.275  1.00 96.19           O  
ATOM   3224  N   VAL A 419       5.580   8.697  -8.053  1.00 93.75           N  
ATOM   3225  CA  VAL A 419       6.083   7.812  -9.118  1.00 93.75           C  
ATOM   3226  C   VAL A 419       6.021   8.503 -10.478  1.00 93.75           C  
ATOM   3227  CB  VAL A 419       5.306   6.482  -9.138  1.00 93.75           C  
ATOM   3228  O   VAL A 419       7.012   8.473 -11.204  1.00 93.75           O  
ATOM   3229  CG1 VAL A 419       5.573   5.622 -10.380  1.00 93.75           C  
ATOM   3230  CG2 VAL A 419       5.701   5.630  -7.928  1.00 93.75           C  
ATOM   3231  N   VAL A 420       4.908   9.170 -10.805  1.00 94.00           N  
ATOM   3232  CA  VAL A 420       4.780   9.910 -12.073  1.00 94.00           C  
ATOM   3233  C   VAL A 420       5.775  11.068 -12.132  1.00 94.00           C  
ATOM   3234  CB  VAL A 420       3.335  10.391 -12.300  1.00 94.00           C  
ATOM   3235  O   VAL A 420       6.480  11.210 -13.125  1.00 94.00           O  
ATOM   3236  CG1 VAL A 420       3.202  11.296 -13.532  1.00 94.00           C  
ATOM   3237  CG2 VAL A 420       2.416   9.184 -12.515  1.00 94.00           C  
ATOM   3238  N   ILE A 421       5.913  11.852 -11.057  1.00 94.69           N  
ATOM   3239  CA  ILE A 421       6.908  12.936 -10.996  1.00 94.69           C  
ATOM   3240  C   ILE A 421       8.329  12.390 -11.203  1.00 94.69           C  
ATOM   3241  CB  ILE A 421       6.779  13.724  -9.671  1.00 94.69           C  
ATOM   3242  O   ILE A 421       9.087  12.953 -11.990  1.00 94.69           O  
ATOM   3243  CG1 ILE A 421       5.456  14.524  -9.660  1.00 94.69           C  
ATOM   3244  CG2 ILE A 421       7.971  14.681  -9.463  1.00 94.69           C  
ATOM   3245  CD1 ILE A 421       5.123  15.149  -8.299  1.00 94.69           C  
ATOM   3246  N   ALA A 422       8.690  11.287 -10.539  1.00 93.75           N  
ATOM   3247  CA  ALA A 422      10.005  10.666 -10.684  1.00 93.75           C  
ATOM   3248  C   ALA A 422      10.252  10.147 -12.113  1.00 93.75           C  
ATOM   3249  CB  ALA A 422      10.135   9.546  -9.643  1.00 93.75           C  
ATOM   3250  O   ALA A 422      11.332  10.362 -12.663  1.00 93.75           O  
ATOM   3251  N   ALA A 423       9.253   9.511 -12.732  1.00 91.56           N  
ATOM   3252  CA  ALA A 423       9.336   9.017 -14.106  1.00 91.56           C  
ATOM   3253  C   ALA A 423       9.513  10.158 -15.124  1.00 91.56           C  
ATOM   3254  CB  ALA A 423       8.081   8.188 -14.400  1.00 91.56           C  
ATOM   3255  O   ALA A 423      10.389  10.094 -15.985  1.00 91.56           O  
ATOM   3256  N   LEU A 424       8.741  11.238 -14.984  1.00 91.44           N  
ATOM   3257  CA  LEU A 424       8.860  12.418 -15.841  1.00 91.44           C  
ATOM   3258  C   LEU A 424      10.199  13.134 -15.651  1.00 91.44           C  
ATOM   3259  CB  LEU A 424       7.707  13.375 -15.529  1.00 91.44           C  
ATOM   3260  O   LEU A 424      10.799  13.589 -16.622  1.00 91.44           O  
ATOM   3261  CG  LEU A 424       6.317  12.850 -15.927  1.00 91.44           C  
ATOM   3262  CD1 LEU A 424       5.303  13.867 -15.420  1.00 91.44           C  
ATOM   3263  CD2 LEU A 424       6.167  12.708 -17.437  1.00 91.44           C  
ATOM   3264  N   TYR A 425      10.699  13.205 -14.415  1.00 92.00           N  
ATOM   3265  CA  TYR A 425      12.011  13.779 -14.130  1.00 92.00           C  
ATOM   3266  C   TYR A 425      13.146  12.981 -14.788  1.00 92.00           C  
ATOM   3267  CB  TYR A 425      12.206  13.885 -12.615  1.00 92.00           C  
ATOM   3268  O   TYR A 425      14.028  13.574 -15.414  1.00 92.00           O  
ATOM   3269  CG  TYR A 425      13.495  14.583 -12.246  1.00 92.00           C  
ATOM   3270  CD1 TYR A 425      14.542  13.879 -11.620  1.00 92.00           C  
ATOM   3271  CD2 TYR A 425      13.654  15.943 -12.570  1.00 92.00           C  
ATOM   3272  CE1 TYR A 425      15.751  14.533 -11.313  1.00 92.00           C  
ATOM   3273  CE2 TYR A 425      14.861  16.596 -12.274  1.00 92.00           C  
ATOM   3274  OH  TYR A 425      17.062  16.550 -11.410  1.00 92.00           O  
ATOM   3275  CZ  TYR A 425      15.906  15.892 -11.651  1.00 92.00           C  
ATOM   3276  N   LEU A 426      13.088  11.643 -14.726  1.00 89.00           N  
ATOM   3277  CA  LEU A 426      14.007  10.769 -15.465  1.00 89.00           C  
ATOM   3278  C   LEU A 426      13.970  11.058 -16.967  1.00 89.00           C  
ATOM   3279  CB  LEU A 426      13.661   9.290 -15.220  1.00 89.00           C  
ATOM   3280  O   LEU A 426      15.021  11.211 -17.590  1.00 89.00           O  
ATOM   3281  CG  LEU A 426      14.098   8.736 -13.860  1.00 89.00           C  
ATOM   3282  CD1 LEU A 426      13.437   7.375 -13.666  1.00 89.00           C  
ATOM   3283  CD2 LEU A 426      15.614   8.538 -13.773  1.00 89.00           C  
ATOM   3284  N   GLN A 427      12.773  11.173 -17.542  1.00 87.19           N  
ATOM   3285  CA  GLN A 427      12.614  11.430 -18.969  1.00 87.19           C  
ATOM   3286  C   GLN A 427      13.160  12.810 -19.384  1.00 87.19           C  
ATOM   3287  CB  GLN A 427      11.134  11.299 -19.332  1.00 87.19           C  
ATOM   3288  O   GLN A 427      13.864  12.908 -20.391  1.00 87.19           O  
ATOM   3289  CG  GLN A 427      10.981  11.197 -20.855  1.00 87.19           C  
ATOM   3290  CD  GLN A 427       9.559  11.423 -21.324  1.00 87.19           C  
ATOM   3291  NE2 GLN A 427       9.222  10.952 -22.504  1.00 87.19           N  
ATOM   3292  OE1 GLN A 427       8.762  12.088 -20.686  1.00 87.19           O  
ATOM   3293  N   LEU A 428      12.886  13.867 -18.605  1.00 86.56           N  
ATOM   3294  CA  LEU A 428      13.356  15.237 -18.874  1.00 86.56           C  
ATOM   3295  C   LEU A 428      14.881  15.283 -18.997  1.00 86.56           C  
ATOM   3296  CB  LEU A 428      12.924  16.184 -17.726  1.00 86.56           C  
ATOM   3297  O   LEU A 428      15.437  15.854 -19.939  1.00 86.56           O  
ATOM   3298  CG  LEU A 428      11.492  16.737 -17.799  1.00 86.56           C  
ATOM   3299  CD1 LEU A 428      11.094  17.441 -16.506  1.00 86.56           C  
ATOM   3300  CD2 LEU A 428      11.349  17.763 -18.929  1.00 86.56           C  
ATOM   3301  N   ARG A 429      15.568  14.647 -18.044  1.00 83.88           N  
ATOM   3302  CA  ARG A 429      17.032  14.584 -18.020  1.00 83.88           C  
ATOM   3303  C   ARG A 429      17.600  13.777 -19.187  1.00 83.88           C  
ATOM   3304  CB  ARG A 429      17.486  13.997 -16.677  1.00 83.88           C  
ATOM   3305  O   ARG A 429      18.654  14.139 -19.702  1.00 83.88           O  
ATOM   3306  CG  ARG A 429      17.255  14.918 -15.468  1.00 83.88           C  
ATOM   3307  CD  ARG A 429      18.097  16.198 -15.527  1.00 83.88           C  
ATOM   3308  NE  ARG A 429      18.430  16.673 -14.171  1.00 83.88           N  
ATOM   3309  NH1 ARG A 429      19.677  18.507 -14.747  1.00 83.88           N  
ATOM   3310  NH2 ARG A 429      19.649  17.792 -12.627  1.00 83.88           N  
ATOM   3311  CZ  ARG A 429      19.239  17.662 -13.853  1.00 83.88           C  
ATOM   3312  N   GLN A 430      16.901  12.735 -19.640  1.00 77.50           N  
ATOM   3313  CA  GLN A 430      17.315  11.929 -20.794  1.00 77.50           C  
ATOM   3314  C   GLN A 430      17.201  12.682 -22.126  1.00 77.50           C  
ATOM   3315  CB  GLN A 430      16.490  10.636 -20.842  1.00 77.50           C  
ATOM   3316  O   GLN A 430      18.065  12.517 -22.981  1.00 77.50           O  
ATOM   3317  CG  GLN A 430      16.940   9.636 -19.770  1.00 77.50           C  
ATOM   3318  CD  GLN A 430      16.039   8.409 -19.684  1.00 77.50           C  
ATOM   3319  NE2 GLN A 430      16.423   7.421 -18.906  1.00 77.50           N  
ATOM   3320  OE1 GLN A 430      15.002   8.286 -20.315  1.00 77.50           O  
ATOM   3321  N   GLN A 431      16.180  13.526 -22.307  1.00 70.50           N  
ATOM   3322  CA  GLN A 431      15.977  14.284 -23.554  1.00 70.50           C  
ATOM   3323  C   GLN A 431      16.943  15.468 -23.729  1.00 70.50           C  
ATOM   3324  CB  GLN A 431      14.525  14.780 -23.612  1.00 70.50           C  
ATOM   3325  O   GLN A 431      17.125  15.959 -24.838  1.00 70.50           O  
ATOM   3326  CG  GLN A 431      13.539  13.635 -23.880  1.00 70.50           C  
ATOM   3327  CD  GLN A 431      12.090  14.106 -23.984  1.00 70.50           C  
ATOM   3328  NE2 GLN A 431      11.212  13.299 -24.540  1.00 70.50           N  
ATOM   3329  OE1 GLN A 431      11.705  15.186 -23.570  1.00 70.50           O  
ATOM   3330  N   SER A 432      17.568  15.930 -22.645  1.00 61.53           N  
ATOM   3331  CA  SER A 432      18.373  17.159 -22.622  1.00 61.53           C  
ATOM   3332  C   SER A 432      19.799  17.006 -23.192  1.00 61.53           C  
ATOM   3333  CB  SER A 432      18.429  17.695 -21.186  1.00 61.53           C  
ATOM   3334  O   SER A 432      20.541  17.985 -23.208  1.00 61.53           O  
ATOM   3335  OG  SER A 432      17.138  17.965 -20.658  1.00 61.53           O  
ATOM   3336  N   LEU A 433      20.227  15.808 -23.624  1.00 57.56           N  
ATOM   3337  CA  LEU A 433      21.613  15.524 -24.036  1.00 57.56           C  
ATOM   3338  C   LEU A 433      21.681  14.626 -25.293  1.00 57.56           C  
ATOM   3339  CB  LEU A 433      22.362  14.876 -22.855  1.00 57.56           C  
ATOM   3340  O   LEU A 433      20.840  13.743 -25.454  1.00 57.56           O  
ATOM   3341  CG  LEU A 433      22.745  15.869 -21.739  1.00 57.56           C  
ATOM   3342  CD1 LEU A 433      23.051  15.111 -20.453  1.00 57.56           C  
ATOM   3343  CD2 LEU A 433      23.981  16.693 -22.108  1.00 57.56           C  
ATOM   3344  N   PRO A 434      22.679  14.815 -26.184  1.00 54.47           N  
ATOM   3345  CA  PRO A 434      22.814  14.041 -27.419  1.00 54.47           C  
ATOM   3346  C   PRO A 434      23.051  12.540 -27.166  1.00 54.47           C  
ATOM   3347  CB  PRO A 434      23.947  14.707 -28.213  1.00 54.47           C  
ATOM   3348  O   PRO A 434      23.712  12.142 -26.205  1.00 54.47           O  
ATOM   3349  CG  PRO A 434      24.763  15.443 -27.151  1.00 54.47           C  
ATOM   3350  CD  PRO A 434      23.732  15.814 -26.090  1.00 54.47           C  
ATOM   3351  N   LEU A 435      22.509  11.713 -28.069  1.00 54.22           N  
ATOM   3352  CA  LEU A 435      22.533  10.243 -28.075  1.00 54.22           C  
ATOM   3353  C   LEU A 435      23.971   9.691 -28.151  1.00 54.22           C  
ATOM   3354  CB  LEU A 435      21.709   9.763 -29.295  1.00 54.22           C  
ATOM   3355  O   LEU A 435      24.458   9.375 -29.228  1.00 54.22           O  
ATOM   3356  CG  LEU A 435      20.187   9.975 -29.203  1.00 54.22           C  
ATOM   3357  CD1 LEU A 435      19.573  10.004 -30.603  1.00 54.22           C  
ATOM   3358  CD2 LEU A 435      19.520   8.847 -28.413  1.00 54.22           C  
ATOM   3359  N   ASN A 436      24.661   9.581 -27.017  1.00 53.62           N  
ATOM   3360  CA  ASN A 436      25.973   8.933 -26.888  1.00 53.62           C  
ATOM   3361  C   ASN A 436      26.110   8.252 -25.513  1.00 53.62           C  
ATOM   3362  CB  ASN A 436      27.082   9.981 -27.165  1.00 53.62           C  
ATOM   3363  O   ASN A 436      25.209   8.327 -24.680  1.00 53.62           O  
ATOM   3364  CG  ASN A 436      27.572   9.970 -28.607  1.00 53.62           C  
ATOM   3365  ND2 ASN A 436      28.254  11.005 -29.035  1.00 53.62           N  
ATOM   3366  OD1 ASN A 436      27.442   9.010 -29.341  1.00 53.62           O  
ATOM   3367  N   THR A 437      27.255   7.612 -25.245  1.00 57.00           N  
ATOM   3368  CA  THR A 437      27.655   6.956 -23.975  1.00 57.00           C  
ATOM   3369  C   THR A 437      27.355   7.766 -22.702  1.00 57.00           C  
ATOM   3370  CB  THR A 437      29.170   6.628 -23.995  1.00 57.00           C  
ATOM   3371  O   THR A 437      27.199   7.187 -21.628  1.00 57.00           O  
ATOM   3372  CG2 THR A 437      29.432   5.125 -24.040  1.00 57.00           C  
ATOM   3373  OG1 THR A 437      29.812   7.179 -25.128  1.00 57.00           O  
ATOM   3374  N   GLN A 438      27.203   9.088 -22.812  1.00 61.88           N  
ATOM   3375  CA  GLN A 438      26.748   9.982 -21.743  1.00 61.88           C  
ATOM   3376  C   GLN A 438      25.324   9.674 -21.239  1.00 61.88           C  
ATOM   3377  CB  GLN A 438      26.846  11.430 -22.252  1.00 61.88           C  
ATOM   3378  O   GLN A 438      25.053   9.884 -20.062  1.00 61.88           O  
ATOM   3379  CG  GLN A 438      28.310  11.909 -22.305  1.00 61.88           C  
ATOM   3380  CD  GLN A 438      28.483  13.270 -22.975  1.00 61.88           C  
ATOM   3381  NE2 GLN A 438      29.579  13.955 -22.735  1.00 61.88           N  
ATOM   3382  OE1 GLN A 438      27.666  13.729 -23.752  1.00 61.88           O  
ATOM   3383  N   ALA A 439      24.431   9.104 -22.056  1.00 65.12           N  
ATOM   3384  CA  ALA A 439      23.038   8.836 -21.679  1.00 65.12           C  
ATOM   3385  C   ALA A 439      22.888   7.834 -20.514  1.00 65.12           C  
ATOM   3386  CB  ALA A 439      22.299   8.343 -22.930  1.00 65.12           C  
ATOM   3387  O   ALA A 439      21.984   7.972 -19.682  1.00 65.12           O  
ATOM   3388  N   ILE A 440      23.791   6.848 -20.420  1.00 68.25           N  
ATOM   3389  CA  ILE A 440      23.824   5.872 -19.316  1.00 68.25           C  
ATOM   3390  C   ILE A 440      24.238   6.572 -18.016  1.00 68.25           C  
ATOM   3391  CB  ILE A 440      24.756   4.684 -19.664  1.00 68.25           C  
ATOM   3392  O   ILE A 440      23.565   6.419 -16.997  1.00 68.25           O  
ATOM   3393  CG1 ILE A 440      24.197   3.917 -20.888  1.00 68.25           C  
ATOM   3394  CG2 ILE A 440      24.934   3.717 -18.476  1.00 68.25           C  
ATOM   3395  CD1 ILE A 440      25.076   2.753 -21.365  1.00 68.25           C  
ATOM   3396  N   PHE A 441      25.296   7.388 -18.062  1.00 72.56           N  
ATOM   3397  CA  PHE A 441      25.770   8.153 -16.907  1.00 72.56           C  
ATOM   3398  C   PHE A 441      24.747   9.199 -16.448  1.00 72.56           C  
ATOM   3399  CB  PHE A 441      27.126   8.796 -17.226  1.00 72.56           C  
ATOM   3400  O   PHE A 441      24.518   9.330 -15.251  1.00 72.56           O  
ATOM   3401  CG  PHE A 441      28.262   7.796 -17.326  1.00 72.56           C  
ATOM   3402  CD1 PHE A 441      28.806   7.239 -16.152  1.00 72.56           C  
ATOM   3403  CD2 PHE A 441      28.779   7.418 -18.580  1.00 72.56           C  
ATOM   3404  CE1 PHE A 441      29.857   6.308 -16.232  1.00 72.56           C  
ATOM   3405  CE2 PHE A 441      29.829   6.486 -18.660  1.00 72.56           C  
ATOM   3406  CZ  PHE A 441      30.368   5.931 -17.486  1.00 72.56           C  
ATOM   3407  N   THR A 442      24.059   9.879 -17.368  1.00 76.69           N  
ATOM   3408  CA  THR A 442      22.983  10.828 -17.032  1.00 76.69           C  
ATOM   3409  C   THR A 442      21.793  10.134 -16.383  1.00 76.69           C  
ATOM   3410  CB  THR A 442      22.499  11.569 -18.285  1.00 76.69           C  
ATOM   3411  O   THR A 442      21.267  10.620 -15.381  1.00 76.69           O  
ATOM   3412  CG2 THR A 442      21.443  12.631 -17.977  1.00 76.69           C  
ATOM   3413  OG1 THR A 442      23.589  12.230 -18.872  1.00 76.69           O  
ATOM   3414  N   SER A 443      21.371   8.982 -16.918  1.00 78.69           N  
ATOM   3415  CA  SER A 443      20.281   8.197 -16.324  1.00 78.69           C  
ATOM   3416  C   SER A 443      20.642   7.770 -14.906  1.00 78.69           C  
ATOM   3417  CB  SER A 443      19.979   6.954 -17.161  1.00 78.69           C  
ATOM   3418  O   SER A 443      19.830   7.907 -13.995  1.00 78.69           O  
ATOM   3419  OG  SER A 443      19.504   7.330 -18.438  1.00 78.69           O  
ATOM   3420  N   PHE A 444      21.885   7.329 -14.708  1.00 84.38           N  
ATOM   3421  CA  PHE A 444      22.388   6.980 -13.392  1.00 84.38           C  
ATOM   3422  C   PHE A 444      22.419   8.183 -12.438  1.00 84.38           C  
ATOM   3423  CB  PHE A 444      23.766   6.330 -13.529  1.00 84.38           C  
ATOM   3424  O   PHE A 444      21.821   8.114 -11.370  1.00 84.38           O  
ATOM   3425  CG  PHE A 444      24.258   5.846 -12.192  1.00 84.38           C  
ATOM   3426  CD1 PHE A 444      25.369   6.443 -11.566  1.00 84.38           C  
ATOM   3427  CD2 PHE A 444      23.503   4.880 -11.513  1.00 84.38           C  
ATOM   3428  CE1 PHE A 444      25.748   6.031 -10.276  1.00 84.38           C  
ATOM   3429  CE2 PHE A 444      23.833   4.548 -10.201  1.00 84.38           C  
ATOM   3430  CZ  PHE A 444      24.970   5.089  -9.584  1.00 84.38           C  
ATOM   3431  N   HIS A 445      23.018   9.309 -12.837  1.00 88.06           N  
ATOM   3432  CA  HIS A 445      23.049  10.533 -12.029  1.00 88.06           C  
ATOM   3433  C   HIS A 445      21.652  11.021 -11.644  1.00 88.06           C  
ATOM   3434  CB  HIS A 445      23.803  11.637 -12.782  1.00 88.06           C  
ATOM   3435  O   HIS A 445      21.421  11.412 -10.504  1.00 88.06           O  
ATOM   3436  CG  HIS A 445      25.298  11.534 -12.638  1.00 88.06           C  
ATOM   3437  CD2 HIS A 445      26.228  11.441 -13.637  1.00 88.06           C  
ATOM   3438  ND1 HIS A 445      25.986  11.542 -11.448  1.00 88.06           N  
ATOM   3439  CE1 HIS A 445      27.295  11.456 -11.722  1.00 88.06           C  
ATOM   3440  NE2 HIS A 445      27.495  11.383 -13.046  1.00 88.06           N  
ATOM   3441  N   THR A 446      20.690  10.925 -12.559  1.00 90.44           N  
ATOM   3442  CA  THR A 446      19.303  11.302 -12.271  1.00 90.44           C  
ATOM   3443  C   THR A 446      18.674  10.370 -11.232  1.00 90.44           C  
ATOM   3444  CB  THR A 446      18.461  11.308 -13.550  1.00 90.44           C  
ATOM   3445  O   THR A 446      17.976  10.831 -10.331  1.00 90.44           O  
ATOM   3446  CG2 THR A 446      17.103  11.949 -13.288  1.00 90.44           C  
ATOM   3447  OG1 THR A 446      19.082  12.062 -14.568  1.00 90.44           O  
ATOM   3448  N   MET A 447      18.953   9.061 -11.293  1.00 92.69           N  
ATOM   3449  CA  MET A 447      18.543   8.130 -10.234  1.00 92.69           C  
ATOM   3450  C   MET A 447      19.176   8.495  -8.887  1.00 92.69           C  
ATOM   3451  CB  MET A 447      18.897   6.678 -10.587  1.00 92.69           C  
ATOM   3452  O   MET A 447      18.475   8.477  -7.876  1.00 92.69           O  
ATOM   3453  CG  MET A 447      18.092   6.138 -11.767  1.00 92.69           C  
ATOM   3454  SD  MET A 447      18.544   4.442 -12.216  1.00 92.69           S  
ATOM   3455  CE  MET A 447      17.459   4.230 -13.644  1.00 92.69           C  
ATOM   3456  N   GLN A 448      20.461   8.874  -8.863  1.00 93.69           N  
ATOM   3457  CA  GLN A 448      21.136   9.325  -7.640  1.00 93.69           C  
ATOM   3458  C   GLN A 448      20.437  10.549  -7.035  1.00 93.69           C  
ATOM   3459  CB  GLN A 448      22.617   9.657  -7.892  1.00 93.69           C  
ATOM   3460  O   GLN A 448      20.147  10.553  -5.840  1.00 93.69           O  
ATOM   3461  CG  GLN A 448      23.466   8.493  -8.419  1.00 93.69           C  
ATOM   3462  CD  GLN A 448      24.910   8.929  -8.652  1.00 93.69           C  
ATOM   3463  NE2 GLN A 448      25.883   8.303  -8.038  1.00 93.69           N  
ATOM   3464  OE1 GLN A 448      25.202   9.870  -9.371  1.00 93.69           O  
ATOM   3465  N   GLU A 449      20.102  11.552  -7.852  1.00 95.38           N  
ATOM   3466  CA  GLU A 449      19.352  12.737  -7.416  1.00 95.38           C  
ATOM   3467  C   GLU A 449      17.997  12.352  -6.805  1.00 95.38           C  
ATOM   3468  CB  GLU A 449      19.132  13.696  -8.597  1.00 95.38           C  
ATOM   3469  O   GLU A 449      17.666  12.804  -5.709  1.00 95.38           O  
ATOM   3470  CG  GLU A 449      20.414  14.391  -9.092  1.00 95.38           C  
ATOM   3471  CD  GLU A 449      20.179  15.242 -10.355  1.00 95.38           C  
ATOM   3472  OE1 GLU A 449      21.052  16.047 -10.737  1.00 95.38           O  
ATOM   3473  OE2 GLU A 449      19.091  15.162 -10.971  1.00 95.38           O  
ATOM   3474  N   ILE A 450      17.236  11.462  -7.454  1.00 96.50           N  
ATOM   3475  CA  ILE A 450      15.939  11.007  -6.932  1.00 96.50           C  
ATOM   3476  C   ILE A 450      16.110  10.242  -5.610  1.00 96.50           C  
ATOM   3477  CB  ILE A 450      15.178  10.162  -7.976  1.00 96.50           C  
ATOM   3478  O   ILE A 450      15.313  10.434  -4.686  1.00 96.50           O  
ATOM   3479  CG1 ILE A 450      14.842  10.970  -9.248  1.00 96.50           C  
ATOM   3480  CG2 ILE A 450      13.862   9.643  -7.362  1.00 96.50           C  
ATOM   3481  CD1 ILE A 450      14.433  10.072 -10.424  1.00 96.50           C  
ATOM   3482  N   PHE A 451      17.143   9.405  -5.475  1.00 97.62           N  
ATOM   3483  CA  PHE A 451      17.441   8.726  -4.212  1.00 97.62           C  
ATOM   3484  C   PHE A 451      17.800   9.722  -3.099  1.00 97.62           C  
ATOM   3485  CB  PHE A 451      18.555   7.688  -4.408  1.00 97.62           C  
ATOM   3486  O   PHE A 451      17.289   9.590  -1.986  1.00 97.62           O  
ATOM   3487  CG  PHE A 451      18.204   6.447  -5.213  1.00 97.62           C  
ATOM   3488  CD1 PHE A 451      17.012   5.735  -4.970  1.00 97.62           C  
ATOM   3489  CD2 PHE A 451      19.106   5.962  -6.178  1.00 97.62           C  
ATOM   3490  CE1 PHE A 451      16.746   4.533  -5.648  1.00 97.62           C  
ATOM   3491  CE2 PHE A 451      18.814   4.791  -6.897  1.00 97.62           C  
ATOM   3492  CZ  PHE A 451      17.644   4.064  -6.620  1.00 97.62           C  
ATOM   3493  N   VAL A 452      18.580  10.769  -3.392  1.00 97.94           N  
ATOM   3494  CA  VAL A 452      18.843  11.866  -2.442  1.00 97.94           C  
ATOM   3495  C   VAL A 452      17.546  12.588  -2.069  1.00 97.94           C  
ATOM   3496  CB  VAL A 452      19.891  12.858  -2.990  1.00 97.94           C  
ATOM   3497  O   VAL A 452      17.300  12.820  -0.886  1.00 97.94           O  
ATOM   3498  CG1 VAL A 452      20.056  14.089  -2.088  1.00 97.94           C  
ATOM   3499  CG2 VAL A 452      21.268  12.196  -3.087  1.00 97.94           C  
ATOM   3500  N   CYS A 453      16.667  12.884  -3.030  1.00 97.62           N  
ATOM   3501  CA  CYS A 453      15.359  13.478  -2.749  1.00 97.62           C  
ATOM   3502  C   CYS A 453      14.502  12.587  -1.836  1.00 97.62           C  
ATOM   3503  CB  CYS A 453      14.624  13.769  -4.064  1.00 97.62           C  
ATOM   3504  O   CYS A 453      13.876  13.098  -0.907  1.00 97.62           O  
ATOM   3505  SG  CYS A 453      15.427  15.121  -4.969  1.00 97.62           S  
ATOM   3506  N   CYS A 454      14.504  11.265  -2.040  1.00 97.69           N  
ATOM   3507  CA  CYS A 454      13.819  10.315  -1.156  1.00 97.69           C  
ATOM   3508  C   CYS A 454      14.409  10.331   0.257  1.00 97.69           C  
ATOM   3509  CB  CYS A 454      13.904   8.895  -1.731  1.00 97.69           C  
ATOM   3510  O   CYS A 454      13.665  10.379   1.238  1.00 97.69           O  
ATOM   3511  SG  CYS A 454      12.943   8.791  -3.256  1.00 97.69           S  
ATOM   3512  N   ALA A 455      15.739  10.337   0.369  1.00 98.25           N  
ATOM   3513  CA  ALA A 455      16.428  10.427   1.648  1.00 98.25           C  
ATOM   3514  C   ALA A 455      16.064  11.722   2.392  1.00 98.25           C  
ATOM   3515  CB  ALA A 455      17.934  10.316   1.399  1.00 98.25           C  
ATOM   3516  O   ALA A 455      15.710  11.666   3.567  1.00 98.25           O  
ATOM   3517  N   ILE A 456      16.067  12.871   1.709  1.00 98.19           N  
ATOM   3518  CA  ILE A 456      15.677  14.164   2.287  1.00 98.19           C  
ATOM   3519  C   ILE A 456      14.208  14.145   2.717  1.00 98.19           C  
ATOM   3520  CB  ILE A 456      15.972  15.317   1.300  1.00 98.19           C  
ATOM   3521  O   ILE A 456      13.907  14.511   3.850  1.00 98.19           O  
ATOM   3522  CG1 ILE A 456      17.499  15.480   1.122  1.00 98.19           C  
ATOM   3523  CG2 ILE A 456      15.357  16.644   1.793  1.00 98.19           C  
ATOM   3524  CD1 ILE A 456      17.887  16.401  -0.042  1.00 98.19           C  
ATOM   3525  N   LEU A 457      13.297  13.670   1.860  1.00 97.88           N  
ATOM   3526  CA  LEU A 457      11.868  13.570   2.173  1.00 97.88           C  
ATOM   3527  C   LEU A 457      11.635  12.769   3.460  1.00 97.88           C  
ATOM   3528  CB  LEU A 457      11.145  12.917   0.979  1.00 97.88           C  
ATOM   3529  O   LEU A 457      10.890  13.204   4.338  1.00 97.88           O  
ATOM   3530  CG  LEU A 457       9.637  12.686   1.198  1.00 97.88           C  
ATOM   3531  CD1 LEU A 457       8.860  14.003   1.242  1.00 97.88           C  
ATOM   3532  CD2 LEU A 457       9.070  11.818   0.077  1.00 97.88           C  
ATOM   3533  N   ILE A 458      12.286  11.612   3.586  1.00 98.00           N  
ATOM   3534  CA  ILE A 458      12.159  10.740   4.757  1.00 98.00           C  
ATOM   3535  C   ILE A 458      12.833  11.372   5.979  1.00 98.00           C  
ATOM   3536  CB  ILE A 458      12.697   9.333   4.422  1.00 98.00           C  
ATOM   3537  O   ILE A 458      12.252  11.349   7.067  1.00 98.00           O  
ATOM   3538  CG1 ILE A 458      11.797   8.694   3.336  1.00 98.00           C  
ATOM   3539  CG2 ILE A 458      12.710   8.432   5.668  1.00 98.00           C  
ATOM   3540  CD1 ILE A 458      12.332   7.372   2.792  1.00 98.00           C  
ATOM   3541  N   LEU A 459      13.997  12.004   5.818  1.00 97.88           N  
ATOM   3542  CA  LEU A 459      14.695  12.714   6.890  1.00 97.88           C  
ATOM   3543  C   LEU A 459      13.852  13.870   7.449  1.00 97.88           C  
ATOM   3544  CB  LEU A 459      16.049  13.209   6.352  1.00 97.88           C  
ATOM   3545  O   LEU A 459      13.764  14.037   8.665  1.00 97.88           O  
ATOM   3546  CG  LEU A 459      16.949  13.870   7.410  1.00 97.88           C  
ATOM   3547  CD1 LEU A 459      17.389  12.873   8.485  1.00 97.88           C  
ATOM   3548  CD2 LEU A 459      18.195  14.437   6.732  1.00 97.88           C  
ATOM   3549  N   CYS A 460      13.144  14.608   6.589  1.00 97.69           N  
ATOM   3550  CA  CYS A 460      12.198  15.649   6.995  1.00 97.69           C  
ATOM   3551  C   CYS A 460      11.042  15.110   7.850  1.00 97.69           C  
ATOM   3552  CB  CYS A 460      11.646  16.353   5.748  1.00 97.69           C  
ATOM   3553  O   CYS A 460      10.388  15.892   8.542  1.00 97.69           O  
ATOM   3554  SG  CYS A 460      12.917  17.396   4.980  1.00 97.69           S  
ATOM   3555  N   THR A 461      10.791  13.793   7.848  1.00 96.81           N  
ATOM   3556  CA  THR A 461       9.771  13.194   8.717  1.00 96.81           C  
ATOM   3557  C   THR A 461      10.258  12.849  10.127  1.00 96.81           C  
ATOM   3558  CB  THR A 461       9.038  12.001   8.098  1.00 96.81           C  
ATOM   3559  O   THR A 461       9.442  12.666  11.033  1.00 96.81           O  
ATOM   3560  CG2 THR A 461       8.509  12.303   6.703  1.00 96.81           C  
ATOM   3561  OG1 THR A 461       9.838  10.846   8.048  1.00 96.81           O  
ATOM   3562  N   LEU A 462      11.576  12.826  10.349  1.00 96.00           N  
ATOM   3563  CA  LEU A 462      12.199  12.459  11.622  1.00 96.00           C  
ATOM   3564  C   LEU A 462      11.712  13.302  12.822  1.00 96.00           C  
ATOM   3565  CB  LEU A 462      13.727  12.516  11.434  1.00 96.00           C  
ATOM   3566  O   LEU A 462      11.403  12.717  13.865  1.00 96.00           O  
ATOM   3567  CG  LEU A 462      14.543  11.846  12.546  1.00 96.00           C  
ATOM   3568  CD1 LEU A 462      14.388  10.325  12.516  1.00 96.00           C  
ATOM   3569  CD2 LEU A 462      16.017  12.183  12.338  1.00 96.00           C  
ATOM   3570  N   PRO A 463      11.513  14.635  12.705  1.00 96.06           N  
ATOM   3571  CA  PRO A 463      10.965  15.432  13.803  1.00 96.06           C  
ATOM   3572  C   PRO A 463       9.562  14.994  14.249  1.00 96.06           C  
ATOM   3573  CB  PRO A 463      10.951  16.879  13.294  1.00 96.06           C  
ATOM   3574  O   PRO A 463       9.213  15.161  15.419  1.00 96.06           O  
ATOM   3575  CG  PRO A 463      12.036  16.896  12.219  1.00 96.06           C  
ATOM   3576  CD  PRO A 463      11.885  15.513  11.601  1.00 96.06           C  
ATOM   3577  N   PHE A 464       8.746  14.426  13.353  1.00 94.25           N  
ATOM   3578  CA  PHE A 464       7.422  13.906  13.714  1.00 94.25           C  
ATOM   3579  C   PHE A 464       7.516  12.596  14.502  1.00 94.25           C  
ATOM   3580  CB  PHE A 464       6.547  13.722  12.467  1.00 94.25           C  
ATOM   3581  O   PHE A 464       6.681  12.360  15.375  1.00 94.25           O  
ATOM   3582  CG  PHE A 464       6.371  14.971  11.628  1.00 94.25           C  
ATOM   3583  CD1 PHE A 464       5.590  16.048  12.079  1.00 94.25           C  
ATOM   3584  CD2 PHE A 464       6.998  15.055  10.381  1.00 94.25           C  
ATOM   3585  CE1 PHE A 464       5.431  17.192  11.274  1.00 94.25           C  
ATOM   3586  CE2 PHE A 464       6.894  16.214   9.595  1.00 94.25           C  
ATOM   3587  CZ  PHE A 464       6.093  17.280  10.036  1.00 94.25           C  
ATOM   3588  N   ALA A 465       8.546  11.781  14.253  1.00 93.06           N  
ATOM   3589  CA  ALA A 465       8.817  10.585  15.047  1.00 93.06           C  
ATOM   3590  C   ALA A 465       9.290  10.946  16.464  1.00 93.06           C  
ATOM   3591  CB  ALA A 465       9.828   9.702  14.308  1.00 93.06           C  
ATOM   3592  O   ALA A 465       8.822  10.351  17.431  1.00 93.06           O  
ATOM   3593  N   TRP A 466      10.140  11.966  16.618  1.00 92.06           N  
ATOM   3594  CA  TRP A 466      10.590  12.433  17.939  1.00 92.06           C  
ATOM   3595  C   TRP A 466       9.487  13.085  18.766  1.00 92.06           C  
ATOM   3596  CB  TRP A 466      11.730  13.434  17.762  1.00 92.06           C  
ATOM   3597  O   TRP A 466       9.454  12.942  19.983  1.00 92.06           O  
ATOM   3598  CG  TRP A 466      12.977  12.893  17.152  1.00 92.06           C  
ATOM   3599  CD1 TRP A 466      13.371  11.600  17.157  1.00 92.06           C  
ATOM   3600  CD2 TRP A 466      14.035  13.626  16.471  1.00 92.06           C  
ATOM   3601  CE2 TRP A 466      15.060  12.703  16.110  1.00 92.06           C  
ATOM   3602  CE3 TRP A 466      14.242  14.984  16.146  1.00 92.06           C  
ATOM   3603  NE1 TRP A 466      14.585  11.479  16.519  1.00 92.06           N  
ATOM   3604  CH2 TRP A 466      16.417  14.462  15.161  1.00 92.06           C  
ATOM   3605  CZ2 TRP A 466      16.242  13.105  15.479  1.00 92.06           C  
ATOM   3606  CZ3 TRP A 466      15.418  15.396  15.491  1.00 92.06           C  
ATOM   3607  N   ARG A 467       8.571  13.804  18.111  1.00 89.62           N  
ATOM   3608  CA  ARG A 467       7.440  14.474  18.770  1.00 89.62           C  
ATOM   3609  C   ARG A 467       6.248  13.547  19.004  1.00 89.62           C  
ATOM   3610  CB  ARG A 467       7.051  15.721  17.964  1.00 89.62           C  
ATOM   3611  O   ARG A 467       5.195  14.029  19.429  1.00 89.62           O  
ATOM   3612  CG  ARG A 467       8.138  16.802  18.030  1.00 89.62           C  
ATOM   3613  CD  ARG A 467       7.760  17.963  17.107  1.00 89.62           C  
ATOM   3614  NE  ARG A 467       8.756  19.046  17.169  1.00 89.62           N  
ATOM   3615  NH1 ARG A 467       7.768  20.448  15.642  1.00 89.62           N  
ATOM   3616  NH2 ARG A 467       9.686  21.049  16.607  1.00 89.62           N  
ATOM   3617  CZ  ARG A 467       8.732  20.172  16.477  1.00 89.62           C  
ATOM   3618  N   PHE A 468       6.368  12.257  18.687  1.00 85.69           N  
ATOM   3619  CA  PHE A 468       5.266  11.317  18.834  1.00 85.69           C  
ATOM   3620  C   PHE A 468       4.839  11.231  20.308  1.00 85.69           C  
ATOM   3621  CB  PHE A 468       5.629   9.949  18.249  1.00 85.69           C  
ATOM   3622  O   PHE A 468       5.708  11.112  21.170  1.00 85.69           O  
ATOM   3623  CG  PHE A 468       4.433   9.273  17.623  1.00 85.69           C  
ATOM   3624  CD1 PHE A 468       3.515   8.558  18.413  1.00 85.69           C  
ATOM   3625  CD2 PHE A 468       4.218   9.409  16.238  1.00 85.69           C  
ATOM   3626  CE1 PHE A 468       2.366   8.010  17.820  1.00 85.69           C  
ATOM   3627  CE2 PHE A 468       3.095   8.818  15.641  1.00 85.69           C  
ATOM   3628  CZ  PHE A 468       2.163   8.134  16.435  1.00 85.69           C  
ATOM   3629  N   PRO A 469       3.533  11.312  20.629  1.00 76.31           N  
ATOM   3630  CA  PRO A 469       3.087  11.254  22.017  1.00 76.31           C  
ATOM   3631  C   PRO A 469       3.543   9.947  22.677  1.00 76.31           C  
ATOM   3632  CB  PRO A 469       1.556  11.371  21.971  1.00 76.31           C  
ATOM   3633  O   PRO A 469       3.237   8.867  22.171  1.00 76.31           O  
ATOM   3634  CG  PRO A 469       1.270  12.017  20.617  1.00 76.31           C  
ATOM   3635  CD  PRO A 469       2.406  11.519  19.733  1.00 76.31           C  
ATOM   3636  N   GLU A 470       4.264  10.030  23.797  1.00 64.62           N  
ATOM   3637  CA  GLU A 470       4.598   8.847  24.592  1.00 64.62           C  
ATOM   3638  C   GLU A 470       3.309   8.258  25.177  1.00 64.62           C  
ATOM   3639  CB  GLU A 470       5.603   9.175  25.709  1.00 64.62           C  
ATOM   3640  O   GLU A 470       2.711   8.819  26.097  1.00 64.62           O  
ATOM   3641  CG  GLU A 470       7.032   9.386  25.184  1.00 64.62           C  
ATOM   3642  CD  GLU A 470       8.063   9.545  26.317  1.00 64.62           C  
ATOM   3643  OE1 GLU A 470       9.268   9.385  26.017  1.00 64.62           O  
ATOM   3644  OE2 GLU A 470       7.643   9.841  27.461  1.00 64.62           O  
ATOM   3645  N   GLN A 471       2.871   7.122  24.629  1.00 55.75           N  
ATOM   3646  CA  GLN A 471       1.671   6.403  25.074  1.00 55.75           C  
ATOM   3647  C   GLN A 471       1.727   6.050  26.567  1.00 55.75           C  
ATOM   3648  CB  GLN A 471       1.492   5.153  24.194  1.00 55.75           C  
ATOM   3649  O   GLN A 471       0.720   6.169  27.257  1.00 55.75           O  
ATOM   3650  CG  GLN A 471       0.753   5.537  22.904  1.00 55.75           C  
ATOM   3651  CD  GLN A 471       0.936   4.569  21.743  1.00 55.75           C  
ATOM   3652  NE2 GLN A 471       0.105   4.675  20.737  1.00 55.75           N  
ATOM   3653  OE1 GLN A 471       1.860   3.785  21.636  1.00 55.75           O  
ATOM   3654  N   TYR A 472       2.922   5.760  27.093  1.00 45.25           N  
ATOM   3655  CA  TYR A 472       3.134   5.363  28.488  1.00 45.25           C  
ATOM   3656  C   TYR A 472       2.699   6.419  29.522  1.00 45.25           C  
ATOM   3657  CB  TYR A 472       4.619   5.008  28.654  1.00 45.25           C  
ATOM   3658  O   TYR A 472       2.307   6.080  30.636  1.00 45.25           O  
ATOM   3659  CG  TYR A 472       4.903   4.194  29.898  1.00 45.25           C  
ATOM   3660  CD1 TYR A 472       5.349   4.822  31.077  1.00 45.25           C  
ATOM   3661  CD2 TYR A 472       4.685   2.803  29.877  1.00 45.25           C  
ATOM   3662  CE1 TYR A 472       5.575   4.059  32.239  1.00 45.25           C  
ATOM   3663  CE2 TYR A 472       4.909   2.038  31.036  1.00 45.25           C  
ATOM   3664  OH  TYR A 472       5.566   1.925  33.337  1.00 45.25           O  
ATOM   3665  CZ  TYR A 472       5.353   2.664  32.217  1.00 45.25           C  
ATOM   3666  N   ARG A 473       2.722   7.714  29.172  1.00 40.19           N  
ATOM   3667  CA  ARG A 473       2.338   8.788  30.106  1.00 40.19           C  
ATOM   3668  C   ARG A 473       0.833   9.035  30.173  1.00 40.19           C  
ATOM   3669  CB  ARG A 473       3.114  10.077  29.779  1.00 40.19           C  
ATOM   3670  O   ARG A 473       0.362   9.572  31.168  1.00 40.19           O  
ATOM   3671  CG  ARG A 473       4.087  10.422  30.912  1.00 40.19           C  
ATOM   3672  CD  ARG A 473       4.890  11.677  30.562  1.00 40.19           C  
ATOM   3673  NE  ARG A 473       5.880  11.989  31.608  1.00 40.19           N  
ATOM   3674  NH1 ARG A 473       6.730  13.891  30.648  1.00 40.19           N  
ATOM   3675  NH2 ARG A 473       7.578  13.158  32.577  1.00 40.19           N  
ATOM   3676  CZ  ARG A 473       6.722  13.007  31.607  1.00 40.19           C  
ATOM   3677  N   ILE A 474       0.075   8.667  29.139  1.00 42.44           N  
ATOM   3678  CA  ILE A 474      -1.362   8.972  29.072  1.00 42.44           C  
ATOM   3679  C   ILE A 474      -2.170   8.029  29.971  1.00 42.44           C  
ATOM   3680  CB  ILE A 474      -1.848   8.996  27.603  1.00 42.44           C  
ATOM   3681  O   ILE A 474      -3.144   8.471  30.575  1.00 42.44           O  
ATOM   3682  CG1 ILE A 474      -1.104  10.123  26.841  1.00 42.44           C  
ATOM   3683  CG2 ILE A 474      -3.375   9.201  27.525  1.00 42.44           C  
ATOM   3684  CD1 ILE A 474      -1.481  10.268  25.361  1.00 42.44           C  
ATOM   3685  N   ASP A 475      -1.740   6.775  30.123  1.00 43.59           N  
ATOM   3686  CA  ASP A 475      -2.446   5.801  30.963  1.00 43.59           C  
ATOM   3687  C   ASP A 475      -2.126   5.952  32.459  1.00 43.59           C  
ATOM   3688  CB  ASP A 475      -2.185   4.382  30.437  1.00 43.59           C  
ATOM   3689  O   ASP A 475      -2.967   5.634  33.297  1.00 43.59           O  
ATOM   3690  CG  ASP A 475      -2.773   4.175  29.032  1.00 43.59           C  
ATOM   3691  OD1 ASP A 475      -3.818   4.805  28.724  1.00 43.59           O  
ATOM   3692  OD2 ASP A 475      -2.142   3.431  28.256  1.00 43.59           O  
ATOM   3693  N   GLN A 476      -0.967   6.523  32.819  1.00 38.06           N  
ATOM   3694  CA  GLN A 476      -0.675   6.900  34.210  1.00 38.06           C  
ATOM   3695  C   GLN A 476      -1.357   8.200  34.649  1.00 38.06           C  
ATOM   3696  CB  GLN A 476       0.835   6.999  34.458  1.00 38.06           C  
ATOM   3697  O   GLN A 476      -1.634   8.350  35.828  1.00 38.06           O  
ATOM   3698  CG  GLN A 476       1.506   5.619  34.487  1.00 38.06           C  
ATOM   3699  CD  GLN A 476       2.850   5.628  35.211  1.00 38.06           C  
ATOM   3700  NE2 GLN A 476       3.400   4.474  35.520  1.00 38.06           N  
ATOM   3701  OE1 GLN A 476       3.440   6.649  35.528  1.00 38.06           O  
ATOM   3702  N   LEU A 477      -1.668   9.117  33.726  1.00 38.78           N  
ATOM   3703  CA  LEU A 477      -2.412  10.350  34.035  1.00 38.78           C  
ATOM   3704  C   LEU A 477      -3.937  10.139  34.113  1.00 38.78           C  
ATOM   3705  CB  LEU A 477      -2.033  11.432  33.005  1.00 38.78           C  
ATOM   3706  O   LEU A 477      -4.681  11.097  34.310  1.00 38.78           O  
ATOM   3707  CG  LEU A 477      -0.606  11.986  33.170  1.00 38.78           C  
ATOM   3708  CD1 LEU A 477      -0.246  12.833  31.945  1.00 38.78           C  
ATOM   3709  CD2 LEU A 477      -0.468  12.875  34.408  1.00 38.78           C  
ATOM   3710  N   LYS A 478      -4.402   8.901  33.908  1.00 42.25           N  
ATOM   3711  CA  LYS A 478      -5.808   8.482  34.024  1.00 42.25           C  
ATOM   3712  C   LYS A 478      -6.081   7.563  35.222  1.00 42.25           C  
ATOM   3713  CB  LYS A 478      -6.244   7.804  32.724  1.00 42.25           C  
ATOM   3714  O   LYS A 478      -7.223   7.135  35.386  1.00 42.25           O  
ATOM   3715  CG  LYS A 478      -6.481   8.796  31.584  1.00 42.25           C  
ATOM   3716  CD  LYS A 478      -6.964   7.970  30.395  1.00 42.25           C  
ATOM   3717  CE  LYS A 478      -7.306   8.840  29.196  1.00 42.25           C  
ATOM   3718  NZ  LYS A 478      -7.835   7.960  28.132  1.00 42.25           N  
ATOM   3719  N   LYS A 479      -5.058   7.249  36.017  1.00 36.53           N  
ATOM   3720  CA  LYS A 479      -5.211   6.749  37.388  1.00 36.53           C  
ATOM   3721  C   LYS A 479      -5.044   7.923  38.336  1.00 36.53           C  
ATOM   3722  CB  LYS A 479      -4.169   5.674  37.703  1.00 36.53           C  
ATOM   3723  O   LYS A 479      -5.721   7.892  39.381  1.00 36.53           O  
ATOM   3724  CG  LYS A 479      -4.476   4.349  37.004  1.00 36.53           C  
ATOM   3725  CD  LYS A 479      -3.506   3.279  37.511  1.00 36.53           C  
ATOM   3726  CE  LYS A 479      -3.839   1.935  36.864  1.00 36.53           C  
ATOM   3727  NZ  LYS A 479      -2.998   0.853  37.428  1.00 36.53           N  
ATOM   3728  OXT LYS A 479      -4.227   8.794  37.961  1.00 36.53           O  
TER    3729      LYS A 479                                                      
ENDMDL                                                                          
END                                                                             
