# Supplementary material for: Cryo‐EM structure of antibacterial efflux transporter QacA from Staphylococcus aureus reveals a novel extracellular loop with allosteric role
Source: EMBO J. 2023 Jul 17;42(16):e113418. doi: 10.15252/embj.2023113418 (PMC10425836; doi:10.15252/embj.2023113418)
Supplement: Supplementary file 4 — Source Data for Expanded View [file EMBJ-42-e113418-s008.zip › Expanded view source data/Figure EV2/AF2 models/AF-A0A4Q4NMP3-MFS54.pdb]

HEADER                                            01-JUN-22                     
TITLE     ALPHAFOLD MONOMER V2.0 PREDICTION FOR MFS-TYPE TRANSPORTER MFS54      
TITLE    2 (A0A4Q4NMP3)                                                         
COMPND    MOL_ID: 1;                                                            
COMPND   2 MOLECULE: MFS-TYPE TRANSPORTER MFS54;                                
COMPND   3 CHAIN: A                                                             
SOURCE    MOL_ID: 1;                                                            
SOURCE   2 ORGANISM_SCIENTIFIC: ALTERNARIA ALTERNATA;                           
SOURCE   3 ORGANISM_TAXID: 5599                                                 
REMARK   1                                                                      
REMARK   1 REFERENCE 1                                                          
REMARK   1  AUTH   JOHN JUMPER, RICHARD EVANS, ALEXANDER PRITZEL, TIM GREEN,    
REMARK   1  AUTH 2 MICHAEL FIGURNOV, OLAF RONNEBERGER, KATHRYN TUNYASUVUNAKOOL, 
REMARK   1  AUTH 3 RUSS BATES, AUGUSTIN ZIDEK, ANNA POTAPENKO, ALEX BRIDGLAND,  
REMARK   1  AUTH 4 CLEMENS MEYER, SIMON A A KOHL, ANDREW J BALLARD,             
REMARK   1  AUTH 5 ANDREW COWIE, BERNARDINO ROMERA-PAREDES, STANISLAV NIKOLOV,  
REMARK   1  AUTH 6 RISHUB JAIN, JONAS ADLER, TREVOR BACK, STIG PETERSEN,        
REMARK   1  AUTH 7 DAVID REIMAN, ELLEN CLANCY, MICHAL ZIELINSKI,                
REMARK   1  AUTH 8 MARTIN STEINEGGER, MICHALINA PACHOLSKA, TAMAS BERGHAMMER,    
REMARK   1  AUTH 9 DAVID SILVER, ORIOL VINYALS, ANDREW W SENIOR,                
REMARK   1  AUTH10 KORAY KAVUKCUOGLU, PUSHMEET KOHLI, DEMIS HASSABIS            
REMARK   1  TITL   HIGHLY ACCURATE PROTEIN STRUCTURE PREDICTION WITH ALPHAFOLD  
REMARK   1  REF    NATURE                        V. 596   583 2021              
REMARK   1  REFN                   ISSN 0028-0836                               
REMARK   1  PMID   34265844                                                     
REMARK   1  DOI    10.1038/s41586-021-03819-2                                   
REMARK   1                                                                      
REMARK   1 DISCLAIMERS                                                          
REMARK   1 ALPHAFOLD DATA, COPYRIGHT (2021) DEEPMIND TECHNOLOGIES LIMITED. THE  
REMARK   1 INFORMATION PROVIDED IS THEORETICAL MODELLING ONLY AND CAUTION SHOULD
REMARK   1 BE EXERCISED IN ITS USE. IT IS PROVIDED "AS-IS" WITHOUT ANY WARRANTY 
REMARK   1 OF ANY KIND, WHETHER EXPRESSED OR IMPLIED. NO WARRANTY IS GIVEN THAT 
REMARK   1 USE OF THE INFORMATION SHALL NOT INFRINGE THE RIGHTS OF ANY THIRD    
REMARK   1 PARTY. THE INFORMATION IS NOT INTENDED TO BE A SUBSTITUTE FOR        
REMARK   1 PROFESSIONAL MEDICAL ADVICE, DIAGNOSIS, OR TREATMENT, AND DOES NOT   
REMARK   1 CONSTITUTE MEDICAL OR OTHER PROFESSIONAL ADVICE. IT IS AVAILABLE FOR 
REMARK   1 ACADEMIC AND COMMERCIAL PURPOSES, UNDER CC-BY 4.0 LICENCE.           
DBREF  XXXX A    1   538  UNP    A0A4Q4NMP3 MFS54_ALTAL      1    538           
SEQRES   1 A  538  MET LYS GLU GLY VAL VAL THR PRO PRO ASP SER GLU LYS          
SEQRES   2 A  538  ASP LEU GLN ASN VAL GLU GLY SER LEU ASN THR GLU GLU          
SEQRES   3 A  538  GLU LYS ALA GLU GLU ALA HIS ILE GLN LEU SER LYS GLY          
SEQRES   4 A  538  ARG PHE VAL LEU VAL LEU VAL GLY LEU VAL LEU ALA ILE          
SEQRES   5 A  538  PHE LEU ALA SER LEU ASP PHE THR ILE ILE SER THR ALA          
SEQRES   6 A  538  ILE PRO LYS ILE THR ASP GLU PHE HIS SER LEU GLN ASP          
SEQRES   7 A  538  ILE GLY TRP TYR GLY SER ALA PHE PHE ILE THR THR ALA          
SEQRES   8 A  538  ALA THR THR ALA HIS TRP GLY ARG LEU TYR THR PHE PHE          
SEQRES   9 A  538  PRO LEU LYS TRP THR TYR LEU THR SER ILE PHE PHE PHE          
SEQRES  10 A  538  GLU LEU GLY SER VAL ILE CYS GLY ALA ALA PRO SER SER          
SEQRES  11 A  538  THR ALA LEU ILE ILE GLY ARG ALA ILE CYS GLY ILE GLY          
SEQRES  12 A  538  ALA ALA GLY LEU PHE SER GLY SER TYR THR ILE ILE ALA          
SEQRES  13 A  538  VAL LEU VAL PRO SER ALA ASP ARG PRO LYS TYR SER GLY          
SEQRES  14 A  538  LEU MET GLY ALA SER TYR GLY LEU ALA SER VAL VAL GLY          
SEQRES  15 A  538  PRO LEU ILE GLY GLY ALA PHE THR SER HIS VAL SER TRP          
SEQRES  16 A  538  ARG TRP CYS PHE TYR ILE ASN LEU PRO VAL GLY GLY VAL          
SEQRES  17 A  538  SER CYS LEU PHE ILE LEU LEU PHE PHE ALA ASN GLU PRO          
SEQRES  18 A  538  PRO LYS SER ARG PRO ASP TRP ARG GLY MET LEU ARG GLN          
SEQRES  19 A  538  LEU ASP MET LEU GLY LEU VAL LEU ILE VAL GLY ALA ILE          
SEQRES  20 A  538  THR CYS PHE ILE LEU ALA LEU GLN TRP GLY GLY VAL SER          
SEQRES  21 A  538  LYS ALA TRP ASP SER GLY ALA VAL ILE GLY THR LEU VAL          
SEQRES  22 A  538  ALA PHE VAL VAL CYS MET ILE LEU PHE VAL ILE GLU GLN          
SEQRES  23 A  538  TRP TRP LEU GLY GLU ASN ALA MET VAL HIS SER VAL MET          
SEQRES  24 A  538  ILE LYS ARG ARG THR ILE TRP VAL GLY SER MET PHE SER          
SEQRES  25 A  538  PHE LEU ILE ASN SER ALA PHE LEU VAL THR PHE TYR TYR          
SEQRES  26 A  538  LEU PRO ILE TYR PHE GLN SER VAL GLN GLY VAL SER ALA          
SEQRES  27 A  538  SER THR SER GLY VAL ARG THR VAL PRO PHE ILE LEU ALA          
SEQRES  28 A  538  VAL THR PHE CYS VAL VAL ILE VAL GLY GLN ILE ILE THR          
SEQRES  29 A  538  LYS THR GLY TYR ALA PHE PRO TRP MET ILE VAL GLY ALA          
SEQRES  30 A  538  ALA ILE THR THR ILE GLY SER GLY MET ILE TYR THR PHE          
SEQRES  31 A  538  ASP THR HIS SER PRO ALA GLY LYS TRP ILE GLY TYR GLN          
SEQRES  32 A  538  ILE LEU CYS GLY ILE GLY VAL GLY VAL SER PHE GLN VAL          
SEQRES  33 A  538  PRO VAL MET LEU ILE GLN ALA THR THR LYS ASP ALA ASP          
SEQRES  34 A  538  VAL PRO LEU ALA THR ALA THR LEU LEU PHE ILE GLN THR          
SEQRES  35 A  538  LEU GLY GLY ALA PHE GLY VAL SER SER ALA GLN ALA ALA          
SEQRES  36 A  538  PHE GLN ASN THR LEU LEU LYS GLN LEU ALA ILE THR ALA          
SEQRES  37 A  538  PRO GLY LEU ASN PRO GLN ILE VAL LEU ASP ALA GLY ALA          
SEQRES  38 A  538  SER GLU LEU LYS ARG VAL ILE PRO GLU GLN PHE LEU GLN          
SEQRES  39 A  538  GLY VAL LEU GLU ALA TYR VAL SER GLY PHE ARG GLU CYS          
SEQRES  40 A  538  LEU ILE VAL GLY ILE ALA PHE GLY GLY ALA ALA PHE LEU          
SEQRES  41 A  538  ALA ALA PHE GLY PHE ARG PHE THR ASN ILE LYS ARG THR          
SEQRES  42 A  538  ALA ALA ALA GLU ALA                                          
CRYST1    1.000    1.000    1.000  90.00  90.00  90.00 P 1           1          
ORIGX1      1.000000  0.000000  0.000000        0.00000                         
ORIGX2      0.000000  1.000000  0.000000        0.00000                         
ORIGX3      0.000000  0.000000  1.000000        0.00000                         
SCALE1      1.000000  0.000000  0.000000        0.00000                         
SCALE2      0.000000  1.000000  0.000000        0.00000                         
SCALE3      0.000000  0.000000  1.000000        0.00000                         
MODEL        1                                                                  
ATOM      1  N   MET A   1      55.878 -29.216 -45.394  1.00 39.18           N  
ATOM      2  CA  MET A   1      56.119 -28.183 -44.367  1.00 39.18           C  
ATOM      3  C   MET A   1      56.118 -26.820 -45.037  1.00 39.18           C  
ATOM      4  CB  MET A   1      57.459 -28.426 -43.655  1.00 39.18           C  
ATOM      5  O   MET A   1      57.112 -26.444 -45.641  1.00 39.18           O  
ATOM      6  CG  MET A   1      57.338 -29.431 -42.510  1.00 39.18           C  
ATOM      7  SD  MET A   1      58.956 -29.935 -41.883  1.00 39.18           S  
ATOM      8  CE  MET A   1      58.472 -30.701 -40.312  1.00 39.18           C  
ATOM      9  N   LYS A   2      54.983 -26.121 -45.022  1.00 36.50           N  
ATOM     10  CA  LYS A   2      54.928 -24.676 -45.263  1.00 36.50           C  
ATOM     11  C   LYS A   2      54.170 -24.108 -44.073  1.00 36.50           C  
ATOM     12  CB  LYS A   2      54.270 -24.320 -46.614  1.00 36.50           C  
ATOM     13  O   LYS A   2      52.945 -24.116 -44.065  1.00 36.50           O  
ATOM     14  CG  LYS A   2      55.250 -24.410 -47.797  1.00 36.50           C  
ATOM     15  CD  LYS A   2      54.624 -23.833 -49.078  1.00 36.50           C  
ATOM     16  CE  LYS A   2      55.642 -23.812 -50.226  1.00 36.50           C  
ATOM     17  NZ  LYS A   2      55.080 -23.178 -51.447  1.00 36.50           N  
ATOM     18  N   GLU A   3      54.917 -23.771 -43.030  1.00 37.34           N  
ATOM     19  CA  GLU A   3      54.402 -23.003 -41.903  1.00 37.34           C  
ATOM     20  C   GLU A   3      54.098 -21.599 -42.425  1.00 37.34           C  
ATOM     21  CB  GLU A   3      55.423 -22.991 -40.753  1.00 37.34           C  
ATOM     22  O   GLU A   3      54.991 -20.873 -42.862  1.00 37.34           O  
ATOM     23  CG  GLU A   3      55.456 -24.354 -40.041  1.00 37.34           C  
ATOM     24  CD  GLU A   3      56.499 -24.436 -38.916  1.00 37.34           C  
ATOM     25  OE1 GLU A   3      56.329 -25.339 -38.067  1.00 37.34           O  
ATOM     26  OE2 GLU A   3      57.483 -23.669 -38.969  1.00 37.34           O  
ATOM     27  N   GLY A   4      52.809 -21.266 -42.478  1.00 36.70           N  
ATOM     28  CA  GLY A   4      52.356 -19.907 -42.713  1.00 36.70           C  
ATOM     29  C   GLY A   4      52.702 -19.078 -41.487  1.00 36.70           C  
ATOM     30  O   GLY A   4      52.089 -19.240 -40.436  1.00 36.70           O  
ATOM     31  N   VAL A   5      53.713 -18.227 -41.630  1.00 37.98           N  
ATOM     32  CA  VAL A   5      54.054 -17.180 -40.671  1.00 37.98           C  
ATOM     33  C   VAL A   5      52.841 -16.261 -40.547  1.00 37.98           C  
ATOM     34  CB  VAL A   5      55.311 -16.423 -41.151  1.00 37.98           C  
ATOM     35  O   VAL A   5      52.508 -15.535 -41.481  1.00 37.98           O  
ATOM     36  CG1 VAL A   5      55.660 -15.227 -40.258  1.00 37.98           C  
ATOM     37  CG2 VAL A   5      56.525 -17.364 -41.180  1.00 37.98           C  
ATOM     38  N   VAL A   6      52.161 -16.327 -39.403  1.00 42.55           N  
ATOM     39  CA  VAL A   6      51.176 -15.325 -38.994  1.00 42.55           C  
ATOM     40  C   VAL A   6      51.971 -14.078 -38.623  1.00 42.55           C  
ATOM     41  CB  VAL A   6      50.299 -15.836 -37.831  1.00 42.55           C  
ATOM     42  O   VAL A   6      52.588 -14.011 -37.561  1.00 42.55           O  
ATOM     43  CG1 VAL A   6      49.299 -14.775 -37.354  1.00 42.55           C  
ATOM     44  CG2 VAL A   6      49.496 -17.074 -38.259  1.00 42.55           C  
ATOM     45  N   THR A   7      52.025 -13.119 -39.541  1.00 42.79           N  
ATOM     46  CA  THR A   7      52.496 -11.761 -39.264  1.00 42.79           C  
ATOM     47  C   THR A   7      51.565 -11.111 -38.233  1.00 42.79           C  
ATOM     48  CB  THR A   7      52.522 -10.924 -40.554  1.00 42.79           C  
ATOM     49  O   THR A   7      50.345 -11.234 -38.380  1.00 42.79           O  
ATOM     50  CG2 THR A   7      53.759 -11.249 -41.390  1.00 42.79           C  
ATOM     51  OG1 THR A   7      51.393 -11.215 -41.353  1.00 42.79           O  
ATOM     52  N   PRO A   8      52.090 -10.434 -37.194  1.00 41.77           N  
ATOM     53  CA  PRO A   8      51.255  -9.635 -36.307  1.00 41.77           C  
ATOM     54  C   PRO A   8      50.652  -8.468 -37.109  1.00 41.77           C  
ATOM     55  CB  PRO A   8      52.164  -9.172 -35.166  1.00 41.77           C  
ATOM     56  O   PRO A   8      51.278  -8.041 -38.081  1.00 41.77           O  
ATOM     57  CG  PRO A   8      53.595  -9.326 -35.690  1.00 41.77           C  
ATOM     58  CD  PRO A   8      53.498 -10.150 -36.974  1.00 41.77           C  
ATOM     59  N   PRO A   9      49.456  -7.961 -36.759  1.00 44.10           N  
ATOM     60  CA  PRO A   9      48.863  -6.845 -37.483  1.00 44.10           C  
ATOM     61  C   PRO A   9      49.785  -5.632 -37.359  1.00 44.10           C  
ATOM     62  CB  PRO A   9      47.484  -6.585 -36.866  1.00 44.10           C  
ATOM     63  O   PRO A   9      50.144  -5.225 -36.250  1.00 44.10           O  
ATOM     64  CG  PRO A   9      47.260  -7.749 -35.900  1.00 44.10           C  
ATOM     65  CD  PRO A   9      48.656  -8.285 -35.595  1.00 44.10           C  
ATOM     66  N   ASP A  10      50.184  -5.081 -38.500  1.00 42.66           N  
ATOM     67  CA  ASP A  10      50.960  -3.856 -38.560  1.00 42.66           C  
ATOM     68  C   ASP A  10      50.104  -2.676 -38.093  1.00 42.66           C  
ATOM     69  CB  ASP A  10      51.499  -3.612 -39.985  1.00 42.66           C  
ATOM     70  O   ASP A  10      49.119  -2.305 -38.724  1.00 42.66           O  
ATOM     71  CG  ASP A  10      52.879  -4.228 -40.244  1.00 42.66           C  
ATOM     72  OD1 ASP A  10      53.721  -4.193 -39.316  1.00 42.66           O  
ATOM     73  OD2 ASP A  10      53.112  -4.666 -41.394  1.00 42.66           O  
ATOM     74  N   SER A  11      50.588  -2.023 -37.036  1.00 46.79           N  
ATOM     75  CA  SER A  11      50.393  -0.607 -36.704  1.00 46.79           C  
ATOM     76  C   SER A  11      48.951  -0.124 -36.503  1.00 46.79           C  
ATOM     77  CB  SER A  11      51.134   0.259 -37.739  1.00 46.79           C  
ATOM     78  O   SER A  11      48.232   0.071 -37.469  1.00 46.79           O  
ATOM     79  OG  SER A  11      50.575   0.169 -39.039  1.00 46.79           O  
ATOM     80  N   GLU A  12      48.590   0.166 -35.245  1.00 47.41           N  
ATOM     81  CA  GLU A  12      47.675   1.218 -34.727  1.00 47.41           C  
ATOM     82  C   GLU A  12      46.340   1.524 -35.456  1.00 47.41           C  
ATOM     83  CB  GLU A  12      48.511   2.501 -34.511  1.00 47.41           C  
ATOM     84  O   GLU A  12      45.297   1.598 -34.814  1.00 47.41           O  
ATOM     85  CG  GLU A  12      48.470   3.002 -33.056  1.00 47.41           C  
ATOM     86  CD  GLU A  12      49.454   4.155 -32.778  1.00 47.41           C  
ATOM     87  OE1 GLU A  12      49.405   4.692 -31.649  1.00 47.41           O  
ATOM     88  OE2 GLU A  12      50.262   4.487 -33.677  1.00 47.41           O  
ATOM     89  N   LYS A  13      46.331   1.668 -36.781  1.00 50.09           N  
ATOM     90  CA  LYS A  13      45.163   1.851 -37.649  1.00 50.09           C  
ATOM     91  C   LYS A  13      44.177   0.685 -37.624  1.00 50.09           C  
ATOM     92  CB  LYS A  13      45.640   2.066 -39.090  1.00 50.09           C  
ATOM     93  O   LYS A  13      42.979   0.939 -37.665  1.00 50.09           O  
ATOM     94  CG  LYS A  13      46.187   3.481 -39.285  1.00 50.09           C  
ATOM     95  CD  LYS A  13      46.602   3.676 -40.743  1.00 50.09           C  
ATOM     96  CE  LYS A  13      47.006   5.133 -40.957  1.00 50.09           C  
ATOM     97  NZ  LYS A  13      47.445   5.352 -42.353  1.00 50.09           N  
ATOM     98  N   ASP A  14      44.637  -0.563 -37.541  1.00 47.32           N  
ATOM     99  CA  ASP A  14      43.717  -1.711 -37.493  1.00 47.32           C  
ATOM    100  C   ASP A  14      42.994  -1.809 -36.140  1.00 47.32           C  
ATOM    101  CB  ASP A  14      44.451  -3.012 -37.860  1.00 47.32           C  
ATOM    102  O   ASP A  14      41.816  -2.157 -36.098  1.00 47.32           O  
ATOM    103  CG  ASP A  14      44.679  -3.183 -39.370  1.00 47.32           C  
ATOM    104  OD1 ASP A  14      44.034  -2.454 -40.163  1.00 47.32           O  
ATOM    105  OD2 ASP A  14      45.474  -4.082 -39.722  1.00 47.32           O  
ATOM    106  N   LEU A  15      43.646  -1.399 -35.045  1.00 50.38           N  
ATOM    107  CA  LEU A  15      43.007  -1.270 -33.730  1.00 50.38           C  
ATOM    108  C   LEU A  15      42.032  -0.082 -33.690  1.00 50.38           C  
ATOM    109  CB  LEU A  15      44.090  -1.166 -32.639  1.00 50.38           C  
ATOM    110  O   LEU A  15      40.910  -0.245 -33.219  1.00 50.38           O  
ATOM    111  CG  LEU A  15      44.771  -2.512 -32.328  1.00 50.38           C  
ATOM    112  CD1 LEU A  15      46.078  -2.280 -31.569  1.00 50.38           C  
ATOM    113  CD2 LEU A  15      43.880  -3.417 -31.472  1.00 50.38           C  
ATOM    114  N   GLN A  16      42.399   1.065 -34.273  1.00 53.33           N  
ATOM    115  CA  GLN A  16      41.508   2.230 -34.388  1.00 53.33           C  
ATOM    116  C   GLN A  16      40.283   1.968 -35.275  1.00 53.33           C  
ATOM    117  CB  GLN A  16      42.286   3.431 -34.944  1.00 53.33           C  
ATOM    118  O   GLN A  16      39.204   2.483 -34.994  1.00 53.33           O  
ATOM    119  CG  GLN A  16      43.182   4.078 -33.881  1.00 53.33           C  
ATOM    120  CD  GLN A  16      44.003   5.248 -34.417  1.00 53.33           C  
ATOM    121  NE2 GLN A  16      44.745   5.911 -33.557  1.00 53.33           N  
ATOM    122  OE1 GLN A  16      44.016   5.592 -35.591  1.00 53.33           O  
ATOM    123  N   ASN A  17      40.414   1.159 -36.330  1.00 51.89           N  
ATOM    124  CA  ASN A  17      39.280   0.783 -37.177  1.00 51.89           C  
ATOM    125  C   ASN A  17      38.315  -0.168 -36.454  1.00 51.89           C  
ATOM    126  CB  ASN A  17      39.807   0.166 -38.482  1.00 51.89           C  
ATOM    127  O   ASN A  17      37.102  -0.044 -36.626  1.00 51.89           O  
ATOM    128  CG  ASN A  17      40.332   1.192 -39.473  1.00 51.89           C  
ATOM    129  ND2 ASN A  17      41.167   0.769 -40.394  1.00 51.89           N  
ATOM    130  OD1 ASN A  17      39.974   2.358 -39.488  1.00 51.89           O  
ATOM    131  N   VAL A  18      38.831  -1.079 -35.620  1.00 52.53           N  
ATOM    132  CA  VAL A  18      38.001  -1.967 -34.791  1.00 52.53           C  
ATOM    133  C   VAL A  18      37.311  -1.177 -33.672  1.00 52.53           C  
ATOM    134  CB  VAL A  18      38.820  -3.163 -34.269  1.00 52.53           C  
ATOM    135  O   VAL A  18      36.093  -1.285 -33.542  1.00 52.53           O  
ATOM    136  CG1 VAL A  18      38.029  -4.027 -33.280  1.00 52.53           C  
ATOM    137  CG2 VAL A  18      39.224  -4.084 -35.431  1.00 52.53           C  
ATOM    138  N   GLU A  19      38.026  -0.310 -32.947  1.00 50.09           N  
ATOM    139  CA  GLU A  19      37.439   0.583 -31.929  1.00 50.09           C  
ATOM    140  C   GLU A  19      36.421   1.564 -32.530  1.00 50.09           C  
ATOM    141  CB  GLU A  19      38.545   1.369 -31.202  1.00 50.09           C  
ATOM    142  O   GLU A  19      35.339   1.751 -31.978  1.00 50.09           O  
ATOM    143  CG  GLU A  19      39.274   0.519 -30.149  1.00 50.09           C  
ATOM    144  CD  GLU A  19      40.386   1.286 -29.408  1.00 50.09           C  
ATOM    145  OE1 GLU A  19      40.781   0.809 -28.319  1.00 50.09           O  
ATOM    146  OE2 GLU A  19      40.865   2.316 -29.938  1.00 50.09           O  
ATOM    147  N   GLY A  20      36.709   2.138 -33.702  1.00 50.44           N  
ATOM    148  CA  GLY A  20      35.775   3.005 -34.420  1.00 50.44           C  
ATOM    149  C   GLY A  20      34.507   2.267 -34.858  1.00 50.44           C  
ATOM    150  O   GLY A  20      33.408   2.802 -34.724  1.00 50.44           O  
ATOM    151  N   SER A  21      34.631   1.022 -35.333  1.00 50.10           N  
ATOM    152  CA  SER A  21      33.473   0.206 -35.722  1.00 50.10           C  
ATOM    153  C   SER A  21      32.606  -0.215 -34.530  1.00 50.10           C  
ATOM    154  CB  SER A  21      33.915  -1.000 -36.558  1.00 50.10           C  
ATOM    155  O   SER A  21      31.383  -0.156 -34.637  1.00 50.10           O  
ATOM    156  OG  SER A  21      34.623  -1.975 -35.817  1.00 50.10           O  
ATOM    157  N   LEU A  22      33.221  -0.535 -33.383  1.00 49.66           N  
ATOM    158  CA  LEU A  22      32.521  -0.868 -32.138  1.00 49.66           C  
ATOM    159  C   LEU A  22      31.789   0.348 -31.560  1.00 49.66           C  
ATOM    160  CB  LEU A  22      33.531  -1.445 -31.129  1.00 49.66           C  
ATOM    161  O   LEU A  22      30.608   0.239 -31.244  1.00 49.66           O  
ATOM    162  CG  LEU A  22      33.964  -2.889 -31.445  1.00 49.66           C  
ATOM    163  CD1 LEU A  22      35.221  -3.245 -30.652  1.00 49.66           C  
ATOM    164  CD2 LEU A  22      32.873  -3.901 -31.080  1.00 49.66           C  
ATOM    165  N   ASN A  23      32.430   1.521 -31.539  1.00 48.45           N  
ATOM    166  CA  ASN A  23      31.787   2.763 -31.095  1.00 48.45           C  
ATOM    167  C   ASN A  23      30.605   3.153 -31.998  1.00 48.45           C  
ATOM    168  CB  ASN A  23      32.834   3.890 -31.050  1.00 48.45           C  
ATOM    169  O   ASN A  23      29.593   3.640 -31.509  1.00 48.45           O  
ATOM    170  CG  ASN A  23      33.825   3.758 -29.904  1.00 48.45           C  
ATOM    171  ND2 ASN A  23      34.888   4.527 -29.923  1.00 48.45           N  
ATOM    172  OD1 ASN A  23      33.679   2.994 -28.973  1.00 48.45           O  
ATOM    173  N   THR A  24      30.692   2.892 -33.310  1.00 50.95           N  
ATOM    174  CA  THR A  24      29.592   3.193 -34.245  1.00 50.95           C  
ATOM    175  C   THR A  24      28.424   2.205 -34.104  1.00 50.95           C  
ATOM    176  CB  THR A  24      30.059   3.193 -35.713  1.00 50.95           C  
ATOM    177  O   THR A  24      27.275   2.574 -34.353  1.00 50.95           O  
ATOM    178  CG2 THR A  24      29.100   3.973 -36.617  1.00 50.95           C  
ATOM    179  OG1 THR A  24      31.297   3.825 -35.930  1.00 50.95           O  
ATOM    180  N   GLU A  25      28.683   0.943 -33.743  1.00 45.91           N  
ATOM    181  CA  GLU A  25      27.629  -0.039 -33.451  1.00 45.91           C  
ATOM    182  C   GLU A  25      26.988   0.186 -32.074  1.00 45.91           C  
ATOM    183  CB  GLU A  25      28.137  -1.485 -33.603  1.00 45.91           C  
ATOM    184  O   GLU A  25      25.769   0.052 -31.970  1.00 45.91           O  
ATOM    185  CG  GLU A  25      28.245  -1.903 -35.081  1.00 45.91           C  
ATOM    186  CD  GLU A  25      28.444  -3.416 -35.298  1.00 45.91           C  
ATOM    187  OE1 GLU A  25      28.228  -3.848 -36.458  1.00 45.91           O  
ATOM    188  OE2 GLU A  25      28.766  -4.145 -34.333  1.00 45.91           O  
ATOM    189  N   GLU A  26      27.751   0.604 -31.058  1.00 45.00           N  
ATOM    190  CA  GLU A  26      27.208   1.018 -29.754  1.00 45.00           C  
ATOM    191  C   GLU A  26      26.394   2.320 -29.856  1.00 45.00           C  
ATOM    192  CB  GLU A  26      28.318   1.110 -28.687  1.00 45.00           C  
ATOM    193  O   GLU A  26      25.267   2.352 -29.360  1.00 45.00           O  
ATOM    194  CG  GLU A  26      28.702  -0.281 -28.147  1.00 45.00           C  
ATOM    195  CD  GLU A  26      29.685  -0.251 -26.961  1.00 45.00           C  
ATOM    196  OE1 GLU A  26      29.672  -1.236 -26.181  1.00 45.00           O  
ATOM    197  OE2 GLU A  26      30.448   0.731 -26.831  1.00 45.00           O  
ATOM    198  N   GLU A  27      26.858   3.338 -30.598  1.00 39.60           N  
ATOM    199  CA  GLU A  27      26.062   4.551 -30.876  1.00 39.60           C  
ATOM    200  C   GLU A  27      24.784   4.229 -31.673  1.00 39.60           C  
ATOM    201  CB  GLU A  27      26.887   5.609 -31.643  1.00 39.60           C  
ATOM    202  O   GLU A  27      23.705   4.740 -31.367  1.00 39.60           O  
ATOM    203  CG  GLU A  27      27.703   6.540 -30.729  1.00 39.60           C  
ATOM    204  CD  GLU A  27      28.420   7.669 -31.501  1.00 39.60           C  
ATOM    205  OE1 GLU A  27      28.580   8.773 -30.925  1.00 39.60           O  
ATOM    206  OE2 GLU A  27      28.815   7.444 -32.671  1.00 39.60           O  
ATOM    207  N   LYS A  28      24.850   3.326 -32.665  1.00 39.71           N  
ATOM    208  CA  LYS A  28      23.653   2.893 -33.414  1.00 39.71           C  
ATOM    209  C   LYS A  28      22.698   2.035 -32.585  1.00 39.71           C  
ATOM    210  CB  LYS A  28      24.052   2.140 -34.684  1.00 39.71           C  
ATOM    211  O   LYS A  28      21.495   2.046 -32.857  1.00 39.71           O  
ATOM    212  CG  LYS A  28      24.404   3.110 -35.814  1.00 39.71           C  
ATOM    213  CD  LYS A  28      24.850   2.308 -37.034  1.00 39.71           C  
ATOM    214  CE  LYS A  28      25.158   3.263 -38.182  1.00 39.71           C  
ATOM    215  NZ  LYS A  28      25.732   2.516 -39.323  1.00 39.71           N  
ATOM    216  N   ALA A  29      23.203   1.283 -31.610  1.00 45.10           N  
ATOM    217  CA  ALA A  29      22.377   0.516 -30.685  1.00 45.10           C  
ATOM    218  C   ALA A  29      21.695   1.425 -29.648  1.00 45.10           C  
ATOM    219  CB  ALA A  29      23.235  -0.572 -30.032  1.00 45.10           C  
ATOM    220  O   ALA A  29      20.547   1.160 -29.282  1.00 45.10           O  
ATOM    221  N   GLU A  30      22.342   2.520 -29.234  1.00 43.74           N  
ATOM    222  CA  GLU A  30      21.722   3.544 -28.383  1.00 43.74           C  
ATOM    223  C   GLU A  30      20.611   4.333 -29.101  1.00 43.74           C  
ATOM    224  CB  GLU A  30      22.783   4.493 -27.786  1.00 43.74           C  
ATOM    225  O   GLU A  30      19.667   4.777 -28.448  1.00 43.74           O  
ATOM    226  CG  GLU A  30      23.393   3.929 -26.491  1.00 43.74           C  
ATOM    227  CD  GLU A  30      24.148   4.993 -25.676  1.00 43.74           C  
ATOM    228  OE1 GLU A  30      23.873   5.073 -24.451  1.00 43.74           O  
ATOM    229  OE2 GLU A  30      24.930   5.760 -26.272  1.00 43.74           O  
ATOM    230  N   GLU A  31      20.641   4.451 -30.434  1.00 43.51           N  
ATOM    231  CA  GLU A  31      19.678   5.267 -31.196  1.00 43.51           C  
ATOM    232  C   GLU A  31      18.405   4.552 -31.689  1.00 43.51           C  
ATOM    233  CB  GLU A  31      20.386   5.971 -32.363  1.00 43.51           C  
ATOM    234  O   GLU A  31      17.511   5.206 -32.240  1.00 43.51           O  
ATOM    235  CG  GLU A  31      21.147   7.224 -31.907  1.00 43.51           C  
ATOM    236  CD  GLU A  31      21.563   8.106 -33.095  1.00 43.51           C  
ATOM    237  OE1 GLU A  31      21.633   9.341 -32.893  1.00 43.51           O  
ATOM    238  OE2 GLU A  31      21.692   7.579 -34.228  1.00 43.51           O  
ATOM    239  N   ALA A  32      18.237   3.243 -31.468  1.00 51.86           N  
ATOM    240  CA  ALA A  32      17.041   2.502 -31.899  1.00 51.86           C  
ATOM    241  C   ALA A  32      15.806   2.758 -31.002  1.00 51.86           C  
ATOM    242  CB  ALA A  32      17.387   1.020 -32.077  1.00 51.86           C  
ATOM    243  O   ALA A  32      15.110   1.839 -30.565  1.00 51.86           O  
ATOM    244  N   HIS A  33      15.506   4.023 -30.717  1.00 62.98           N  
ATOM    245  CA  HIS A  33      14.271   4.423 -30.058  1.00 62.98           C  
ATOM    246  C   HIS A  33      13.082   4.260 -31.004  1.00 62.98           C  
ATOM    247  CB  HIS A  33      14.395   5.860 -29.545  1.00 62.98           C  
ATOM    248  O   HIS A  33      13.156   4.582 -32.193  1.00 62.98           O  
ATOM    249  CG  HIS A  33      15.358   5.957 -28.396  1.00 62.98           C  
ATOM    250  CD2 HIS A  33      16.588   6.560 -28.387  1.00 62.98           C  
ATOM    251  ND1 HIS A  33      15.167   5.387 -27.159  1.00 62.98           N  
ATOM    252  CE1 HIS A  33      16.258   5.637 -26.422  1.00 62.98           C  
ATOM    253  NE2 HIS A  33      17.125   6.387 -27.109  1.00 62.98           N  
ATOM    254  N   ILE A  34      11.939   3.818 -30.470  1.00 65.85           N  
ATOM    255  CA  ILE A  34      10.681   3.844 -31.224  1.00 65.85           C  
ATOM    256  C   ILE A  34      10.331   5.317 -31.480  1.00 65.85           C  
ATOM    257  CB  ILE A  34       9.555   3.069 -30.497  1.00 65.85           C  
ATOM    258  O   ILE A  34       9.765   5.997 -30.622  1.00 65.85           O  
ATOM    259  CG1 ILE A  34       9.919   1.574 -30.346  1.00 65.85           C  
ATOM    260  CG2 ILE A  34       8.214   3.214 -31.249  1.00 65.85           C  
ATOM    261  CD1 ILE A  34       8.895   0.755 -29.545  1.00 65.85           C  
ATOM    262  N   GLN A  35      10.670   5.819 -32.669  1.00 69.42           N  
ATOM    263  CA  GLN A  35      10.383   7.194 -33.064  1.00 69.42           C  
ATOM    264  C   GLN A  35       8.892   7.353 -33.381  1.00 69.42           C  
ATOM    265  CB  GLN A  35      11.280   7.652 -34.223  1.00 69.42           C  
ATOM    266  O   GLN A  35       8.418   7.114 -34.494  1.00 69.42           O  
ATOM    267  CG  GLN A  35      12.749   7.842 -33.801  1.00 69.42           C  
ATOM    268  CD  GLN A  35      13.553   8.684 -34.792  1.00 69.42           C  
ATOM    269  NE2 GLN A  35      14.805   8.961 -34.503  1.00 69.42           N  
ATOM    270  OE1 GLN A  35      13.067   9.134 -35.819  1.00 69.42           O  
ATOM    271  N   LEU A  36       8.126   7.765 -32.373  1.00 80.49           N  
ATOM    272  CA  LEU A  36       6.755   8.231 -32.551  1.00 80.49           C  
ATOM    273  C   LEU A  36       6.755   9.673 -33.072  1.00 80.49           C  
ATOM    274  CB  LEU A  36       5.981   8.109 -31.227  1.00 80.49           C  
ATOM    275  O   LEU A  36       7.574  10.500 -32.672  1.00 80.49           O  
ATOM    276  CG  LEU A  36       5.727   6.670 -30.745  1.00 80.49           C  
ATOM    277  CD1 LEU A  36       5.008   6.719 -29.396  1.00 80.49           C  
ATOM    278  CD2 LEU A  36       4.842   5.874 -31.710  1.00 80.49           C  
ATOM    279  N   SER A  37       5.775  10.020 -33.912  1.00 87.41           N  
ATOM    280  CA  SER A  37       5.527  11.430 -34.223  1.00 87.41           C  
ATOM    281  C   SER A  37       5.208  12.199 -32.936  1.00 87.41           C  
ATOM    282  CB  SER A  37       4.419  11.595 -35.269  1.00 87.41           C  
ATOM    283  O   SER A  37       4.584  11.651 -32.024  1.00 87.41           O  
ATOM    284  OG  SER A  37       3.137  11.272 -34.756  1.00 87.41           O  
ATOM    285  N   LYS A  38       5.593  13.481 -32.859  1.00 87.62           N  
ATOM    286  CA  LYS A  38       5.445  14.300 -31.637  1.00 87.62           C  
ATOM    287  C   LYS A  38       4.040  14.215 -31.022  1.00 87.62           C  
ATOM    288  CB  LYS A  38       5.811  15.769 -31.920  1.00 87.62           C  
ATOM    289  O   LYS A  38       3.913  14.057 -29.814  1.00 87.62           O  
ATOM    290  CG  LYS A  38       7.309  15.978 -32.200  1.00 87.62           C  
ATOM    291  CD  LYS A  38       7.641  17.469 -32.385  1.00 87.62           C  
ATOM    292  CE  LYS A  38       9.147  17.648 -32.631  1.00 87.62           C  
ATOM    293  NZ  LYS A  38       9.528  19.072 -32.824  1.00 87.62           N  
ATOM    294  N   GLY A  39       2.991  14.257 -31.850  1.00 90.60           N  
ATOM    295  CA  GLY A  39       1.605  14.129 -31.386  1.00 90.60           C  
ATOM    296  C   GLY A  39       1.289  12.757 -30.781  1.00 90.60           C  
ATOM    297  O   GLY A  39       0.698  12.685 -29.708  1.00 90.60           O  
ATOM    298  N   ARG A  40       1.734  11.665 -31.421  1.00 92.79           N  
ATOM    299  CA  ARG A  40       1.553  10.304 -30.889  1.00 92.79           C  
ATOM    300  C   ARG A  40       2.307  10.111 -29.579  1.00 92.79           C  
ATOM    301  CB  ARG A  40       2.006   9.248 -31.906  1.00 92.79           C  
ATOM    302  O   ARG A  40       1.737   9.568 -28.641  1.00 92.79           O  
ATOM    303  CG  ARG A  40       1.047   9.142 -33.094  1.00 92.79           C  
ATOM    304  CD  ARG A  40       1.473   7.982 -33.997  1.00 92.79           C  
ATOM    305  NE  ARG A  40       0.542   7.800 -35.127  1.00 92.79           N  
ATOM    306  NH1 ARG A  40       1.698   6.118 -36.179  1.00 92.79           N  
ATOM    307  NH2 ARG A  40      -0.215   6.856 -37.058  1.00 92.79           N  
ATOM    308  CZ  ARG A  40       0.679   6.929 -36.111  1.00 92.79           C  
ATOM    309  N   PHE A  41       3.545  10.599 -29.502  1.00 92.73           N  
ATOM    310  CA  PHE A  41       4.344  10.549 -28.279  1.00 92.73           C  
ATOM    311  C   PHE A  41       3.628  11.231 -27.106  1.00 92.73           C  
ATOM    312  CB  PHE A  41       5.711  11.195 -28.530  1.00 92.73           C  
ATOM    313  O   PHE A  41       3.494  10.630 -26.044  1.00 92.73           O  
ATOM    314  CG  PHE A  41       6.538  11.304 -27.266  1.00 92.73           C  
ATOM    315  CD1 PHE A  41       6.614  12.527 -26.571  1.00 92.73           C  
ATOM    316  CD2 PHE A  41       7.178  10.163 -26.748  1.00 92.73           C  
ATOM    317  CE1 PHE A  41       7.333  12.610 -25.366  1.00 92.73           C  
ATOM    318  CE2 PHE A  41       7.887  10.247 -25.538  1.00 92.73           C  
ATOM    319  CZ  PHE A  41       7.968  11.468 -24.848  1.00 92.73           C  
ATOM    320  N   VAL A  42       3.110  12.448 -27.308  1.00 94.05           N  
ATOM    321  CA  VAL A  42       2.381  13.181 -26.259  1.00 94.05           C  
ATOM    322  C   VAL A  42       1.135  12.420 -25.808  1.00 94.05           C  
ATOM    323  CB  VAL A  42       2.022  14.605 -26.727  1.00 94.05           C  
ATOM    324  O   VAL A  42       0.901  12.313 -24.609  1.00 94.05           O  
ATOM    325  CG1 VAL A  42       1.078  15.332 -25.760  1.00 94.05           C  
ATOM    326  CG2 VAL A  42       3.291  15.461 -26.844  1.00 94.05           C  
ATOM    327  N   LEU A  43       0.357  11.853 -26.733  1.00 95.92           N  
ATOM    328  CA  LEU A  43      -0.848  11.094 -26.380  1.00 95.92           C  
ATOM    329  C   LEU A  43      -0.518   9.817 -25.598  1.00 95.92           C  
ATOM    330  CB  LEU A  43      -1.650  10.785 -27.653  1.00 95.92           C  
ATOM    331  O   LEU A  43      -1.173   9.532 -24.599  1.00 95.92           O  
ATOM    332  CG  LEU A  43      -2.271  12.039 -28.296  1.00 95.92           C  
ATOM    333  CD1 LEU A  43      -2.821  11.704 -29.680  1.00 95.92           C  
ATOM    334  CD2 LEU A  43      -3.414  12.612 -27.456  1.00 95.92           C  
ATOM    335  N   VAL A  44       0.534   9.089 -25.988  1.00 95.07           N  
ATOM    336  CA  VAL A  44       1.023   7.935 -25.217  1.00 95.07           C  
ATOM    337  C   VAL A  44       1.471   8.379 -23.827  1.00 95.07           C  
ATOM    338  CB  VAL A  44       2.154   7.199 -25.960  1.00 95.07           C  
ATOM    339  O   VAL A  44       1.043   7.789 -22.839  1.00 95.07           O  
ATOM    340  CG1 VAL A  44       2.807   6.109 -25.102  1.00 95.07           C  
ATOM    341  CG2 VAL A  44       1.599   6.519 -27.217  1.00 95.07           C  
ATOM    342  N   LEU A  45       2.257   9.454 -23.731  1.00 93.96           N  
ATOM    343  CA  LEU A  45       2.722   9.988 -22.454  1.00 93.96           C  
ATOM    344  C   LEU A  45       1.553  10.373 -21.536  1.00 93.96           C  
ATOM    345  CB  LEU A  45       3.653  11.182 -22.725  1.00 93.96           C  
ATOM    346  O   LEU A  45       1.573  10.018 -20.361  1.00 93.96           O  
ATOM    347  CG  LEU A  45       4.256  11.805 -21.453  1.00 93.96           C  
ATOM    348  CD1 LEU A  45       5.205  10.843 -20.734  1.00 93.96           C  
ATOM    349  CD2 LEU A  45       5.032  13.065 -21.836  1.00 93.96           C  
ATOM    350  N   VAL A  46       0.520  11.038 -22.062  1.00 95.46           N  
ATOM    351  CA  VAL A  46      -0.701  11.350 -21.302  1.00 95.46           C  
ATOM    352  C   VAL A  46      -1.384  10.068 -20.829  1.00 95.46           C  
ATOM    353  CB  VAL A  46      -1.669  12.224 -22.124  1.00 95.46           C  
ATOM    354  O   VAL A  46      -1.762   9.991 -19.665  1.00 95.46           O  
ATOM    355  CG1 VAL A  46      -3.030  12.393 -21.433  1.00 95.46           C  
ATOM    356  CG2 VAL A  46      -1.097  13.636 -22.314  1.00 95.46           C  
ATOM    357  N   GLY A  47      -1.487   9.044 -21.681  1.00 95.74           N  
ATOM    358  CA  GLY A  47      -2.039   7.744 -21.290  1.00 95.74           C  
ATOM    359  C   GLY A  47      -1.288   7.117 -20.111  1.00 95.74           C  
ATOM    360  O   GLY A  47      -1.917   6.698 -19.139  1.00 95.74           O  
ATOM    361  N   LEU A  48       0.047   7.123 -20.152  1.00 94.66           N  
ATOM    362  CA  LEU A  48       0.890   6.601 -19.070  1.00 94.66           C  
ATOM    363  C   LEU A  48       0.747   7.414 -17.771  1.00 94.66           C  
ATOM    364  CB  LEU A  48       2.361   6.598 -19.516  1.00 94.66           C  
ATOM    365  O   LEU A  48       0.628   6.837 -16.689  1.00 94.66           O  
ATOM    366  CG  LEU A  48       2.723   5.735 -20.732  1.00 94.66           C  
ATOM    367  CD1 LEU A  48       4.215   5.890 -21.018  1.00 94.66           C  
ATOM    368  CD2 LEU A  48       2.398   4.261 -20.536  1.00 94.66           C  
ATOM    369  N   VAL A  49       0.721   8.748 -17.873  1.00 94.41           N  
ATOM    370  CA  VAL A  49       0.526   9.644 -16.720  1.00 94.41           C  
ATOM    371  C   VAL A  49      -0.840   9.407 -16.079  1.00 94.41           C  
ATOM    372  CB  VAL A  49       0.691  11.126 -17.121  1.00 94.41           C  
ATOM    373  O   VAL A  49      -0.925   9.326 -14.858  1.00 94.41           O  
ATOM    374  CG1 VAL A  49       0.263  12.088 -16.006  1.00 94.41           C  
ATOM    375  CG2 VAL A  49       2.150  11.476 -17.440  1.00 94.41           C  
ATOM    376  N   LEU A  50      -1.900   9.258 -16.879  1.00 95.21           N  
ATOM    377  CA  LEU A  50      -3.245   8.974 -16.374  1.00 95.21           C  
ATOM    378  C   LEU A  50      -3.313   7.625 -15.649  1.00 95.21           C  
ATOM    379  CB  LEU A  50      -4.259   9.013 -17.531  1.00 95.21           C  
ATOM    380  O   LEU A  50      -3.940   7.540 -14.597  1.00 95.21           O  
ATOM    381  CG  LEU A  50      -4.578  10.418 -18.072  1.00 95.21           C  
ATOM    382  CD1 LEU A  50      -5.507  10.283 -19.280  1.00 95.21           C  
ATOM    383  CD2 LEU A  50      -5.250  11.317 -17.032  1.00 95.21           C  
ATOM    384  N   ALA A  51      -2.639   6.596 -16.166  1.00 95.07           N  
ATOM    385  CA  ALA A  51      -2.588   5.286 -15.522  1.00 95.07           C  
ATOM    386  C   ALA A  51      -1.850   5.318 -14.174  1.00 95.07           C  
ATOM    387  CB  ALA A  51      -1.920   4.306 -16.480  1.00 95.07           C  
ATOM    388  O   ALA A  51      -2.351   4.771 -13.192  1.00 95.07           O  
ATOM    389  N   ILE A  52      -0.690   5.986 -14.091  1.00 91.76           N  
ATOM    390  CA  ILE A  52       0.015   6.156 -12.808  1.00 91.76           C  
ATOM    391  C   ILE A  52      -0.810   7.007 -11.848  1.00 91.76           C  
ATOM    392  CB  ILE A  52       1.442   6.720 -13.007  1.00 91.76           C  
ATOM    393  O   ILE A  52      -0.925   6.652 -10.673  1.00 91.76           O  
ATOM    394  CG1 ILE A  52       2.312   5.573 -13.569  1.00 91.76           C  
ATOM    395  CG2 ILE A  52       2.040   7.271 -11.692  1.00 91.76           C  
ATOM    396  CD1 ILE A  52       3.818   5.849 -13.649  1.00 91.76           C  
ATOM    397  N   PHE A  53      -1.398   8.102 -12.331  1.00 94.04           N  
ATOM    398  CA  PHE A  53      -2.274   8.947 -11.529  1.00 94.04           C  
ATOM    399  C   PHE A  53      -3.411   8.124 -10.919  1.00 94.04           C  
ATOM    400  CB  PHE A  53      -2.819  10.094 -12.387  1.00 94.04           C  
ATOM    401  O   PHE A  53      -3.625   8.209  -9.717  1.00 94.04           O  
ATOM    402  CG  PHE A  53      -3.825  10.956 -11.656  1.00 94.04           C  
ATOM    403  CD1 PHE A  53      -5.203  10.700 -11.792  1.00 94.04           C  
ATOM    404  CD2 PHE A  53      -3.384  11.978 -10.797  1.00 94.04           C  
ATOM    405  CE1 PHE A  53      -6.135  11.466 -11.071  1.00 94.04           C  
ATOM    406  CE2 PHE A  53      -4.317  12.738 -10.070  1.00 94.04           C  
ATOM    407  CZ  PHE A  53      -5.692  12.483 -10.207  1.00 94.04           C  
ATOM    408  N   LEU A  54      -4.075   7.280 -11.710  1.00 93.28           N  
ATOM    409  CA  LEU A  54      -5.148   6.402 -11.246  1.00 93.28           C  
ATOM    410  C   LEU A  54      -4.696   5.363 -10.232  1.00 93.28           C  
ATOM    411  CB  LEU A  54      -5.737   5.666 -12.446  1.00 93.28           C  
ATOM    412  O   LEU A  54      -5.300   5.258  -9.169  1.00 93.28           O  
ATOM    413  CG  LEU A  54      -6.823   6.450 -13.172  1.00 93.28           C  
ATOM    414  CD1 LEU A  54      -7.197   5.592 -14.368  1.00 93.28           C  
ATOM    415  CD2 LEU A  54      -8.020   6.678 -12.253  1.00 93.28           C  
ATOM    416  N   ALA A  55      -3.621   4.631 -10.524  1.00 92.81           N  
ATOM    417  CA  ALA A  55      -3.080   3.649  -9.590  1.00 92.81           C  
ATOM    418  C   ALA A  55      -2.717   4.299  -8.244  1.00 92.81           C  
ATOM    419  CB  ALA A  55      -1.875   2.972 -10.251  1.00 92.81           C  
ATOM    420  O   ALA A  55      -2.914   3.709  -7.184  1.00 92.81           O  
ATOM    421  N   SER A  56      -2.234   5.542  -8.287  1.00 91.67           N  
ATOM    422  CA  SER A  56      -1.887   6.325  -7.098  1.00 91.67           C  
ATOM    423  C   SER A  56      -3.115   6.891  -6.381  1.00 91.67           C  
ATOM    424  CB  SER A  56      -0.949   7.469  -7.479  1.00 91.67           C  
ATOM    425  O   SER A  56      -3.168   6.939  -5.151  1.00 91.67           O  
ATOM    426  OG  SER A  56       0.128   7.002  -8.262  1.00 91.67           O  
ATOM    427  N   LEU A  57      -4.120   7.315  -7.145  1.00 93.98           N  
ATOM    428  CA  LEU A  57      -5.390   7.808  -6.631  1.00 93.98           C  
ATOM    429  C   LEU A  57      -6.115   6.687  -5.884  1.00 93.98           C  
ATOM    430  CB  LEU A  57      -6.227   8.341  -7.809  1.00 93.98           C  
ATOM    431  O   LEU A  57      -6.562   6.892  -4.766  1.00 93.98           O  
ATOM    432  CG  LEU A  57      -7.529   9.036  -7.379  1.00 93.98           C  
ATOM    433  CD1 LEU A  57      -7.243  10.431  -6.819  1.00 93.98           C  
ATOM    434  CD2 LEU A  57      -8.460   9.201  -8.579  1.00 93.98           C  
ATOM    435  N   ASP A  58      -6.162   5.488  -6.450  1.00 94.35           N  
ATOM    436  CA  ASP A  58      -6.925   4.347  -5.945  1.00 94.35           C  
ATOM    437  C   ASP A  58      -6.500   3.874  -4.540  1.00 94.35           C  
ATOM    438  CB  ASP A  58      -6.785   3.252  -7.001  1.00 94.35           C  
ATOM    439  O   ASP A  58      -7.347   3.586  -3.693  1.00 94.35           O  
ATOM    440  CG  ASP A  58      -7.431   1.945  -6.584  1.00 94.35           C  
ATOM    441  OD1 ASP A  58      -8.676   1.868  -6.561  1.00 94.35           O  
ATOM    442  OD2 ASP A  58      -6.655   1.023  -6.247  1.00 94.35           O  
ATOM    443  N   PHE A  59      -5.203   3.857  -4.216  1.00 88.87           N  
ATOM    444  CA  PHE A  59      -4.787   3.512  -2.847  1.00 88.87           C  
ATOM    445  C   PHE A  59      -4.861   4.693  -1.861  1.00 88.87           C  
ATOM    446  CB  PHE A  59      -3.419   2.819  -2.844  1.00 88.87           C  
ATOM    447  O   PHE A  59      -4.812   4.470  -0.647  1.00 88.87           O  
ATOM    448  CG  PHE A  59      -2.243   3.771  -2.821  1.00 88.87           C  
ATOM    449  CD1 PHE A  59      -1.592   4.126  -4.014  1.00 88.87           C  
ATOM    450  CD2 PHE A  59      -1.815   4.323  -1.598  1.00 88.87           C  
ATOM    451  CE1 PHE A  59      -0.549   5.066  -3.984  1.00 88.87           C  
ATOM    452  CE2 PHE A  59      -0.787   5.276  -1.572  1.00 88.87           C  
ATOM    453  CZ  PHE A  59      -0.177   5.665  -2.773  1.00 88.87           C  
ATOM    454  N   THR A  60      -4.975   5.935  -2.343  1.00 91.59           N  
ATOM    455  CA  THR A  60      -5.045   7.139  -1.491  1.00 91.59           C  
ATOM    456  C   THR A  60      -6.478   7.594  -1.225  1.00 91.59           C  
ATOM    457  CB  THR A  60      -4.214   8.303  -2.052  1.00 91.59           C  
ATOM    458  O   THR A  60      -6.775   8.059  -0.127  1.00 91.59           O  
ATOM    459  CG2 THR A  60      -2.724   7.977  -2.037  1.00 91.59           C  
ATOM    460  OG1 THR A  60      -4.574   8.614  -3.370  1.00 91.59           O  
ATOM    461  N   ILE A  61      -7.382   7.405  -2.185  1.00 94.41           N  
ATOM    462  CA  ILE A  61      -8.806   7.753  -2.119  1.00 94.41           C  
ATOM    463  C   ILE A  61      -9.558   6.927  -1.074  1.00 94.41           C  
ATOM    464  CB  ILE A  61      -9.419   7.591  -3.533  1.00 94.41           C  
ATOM    465  O   ILE A  61     -10.521   7.400  -0.472  1.00 94.41           O  
ATOM    466  CG1 ILE A  61     -10.747   8.339  -3.650  1.00 94.41           C  
ATOM    467  CG2 ILE A  61      -9.594   6.118  -3.939  1.00 94.41           C  
ATOM    468  CD1 ILE A  61     -11.237   8.532  -5.088  1.00 94.41           C  
ATOM    469  N   ILE A  62      -9.098   5.697  -0.832  1.00 94.39           N  
ATOM    470  CA  ILE A  62      -9.762   4.759   0.068  1.00 94.39           C  
ATOM    471  C   ILE A  62      -9.690   5.210   1.529  1.00 94.39           C  
ATOM    472  CB  ILE A  62      -9.207   3.336  -0.154  1.00 94.39           C  
ATOM    473  O   ILE A  62     -10.626   4.949   2.275  1.00 94.39           O  
ATOM    474  CG1 ILE A  62     -10.182   2.284   0.414  1.00 94.39           C  
ATOM    475  CG2 ILE A  62      -7.790   3.168   0.422  1.00 94.39           C  
ATOM    476  CD1 ILE A  62      -9.799   0.849   0.041  1.00 94.39           C  
ATOM    477  N   SER A  63      -8.645   5.934   1.949  1.00 92.71           N  
ATOM    478  CA  SER A  63      -8.442   6.277   3.366  1.00 92.71           C  
ATOM    479  C   SER A  63      -9.604   7.080   3.962  1.00 92.71           C  
ATOM    480  CB  SER A  63      -7.122   7.027   3.560  1.00 92.71           C  
ATOM    481  O   SER A  63      -9.979   6.863   5.112  1.00 92.71           O  
ATOM    482  OG  SER A  63      -7.160   8.290   2.923  1.00 92.71           O  
ATOM    483  N   THR A  64     -10.235   7.958   3.175  1.00 93.88           N  
ATOM    484  CA  THR A  64     -11.421   8.719   3.599  1.00 93.88           C  
ATOM    485  C   THR A  64     -12.729   7.955   3.418  1.00 93.88           C  
ATOM    486  CB  THR A  64     -11.510  10.071   2.882  1.00 93.88           C  
ATOM    487  O   THR A  64     -13.706   8.286   4.087  1.00 93.88           O  
ATOM    488  CG2 THR A  64     -10.355  10.980   3.281  1.00 93.88           C  
ATOM    489  OG1 THR A  64     -11.448   9.925   1.486  1.00 93.88           O  
ATOM    490  N   ALA A  65     -12.747   6.923   2.576  1.00 95.16           N  
ATOM    491  CA  ALA A  65     -13.899   6.054   2.356  1.00 95.16           C  
ATOM    492  C   ALA A  65     -14.012   4.920   3.391  1.00 95.16           C  
ATOM    493  CB  ALA A  65     -13.800   5.501   0.932  1.00 95.16           C  
ATOM    494  O   ALA A  65     -15.121   4.456   3.652  1.00 95.16           O  
ATOM    495  N   ILE A  66     -12.892   4.492   3.996  1.00 94.28           N  
ATOM    496  CA  ILE A  66     -12.827   3.360   4.938  1.00 94.28           C  
ATOM    497  C   ILE A  66     -13.913   3.425   6.017  1.00 94.28           C  
ATOM    498  CB  ILE A  66     -11.411   3.201   5.548  1.00 94.28           C  
ATOM    499  O   ILE A  66     -14.622   2.429   6.153  1.00 94.28           O  
ATOM    500  CG1 ILE A  66     -10.489   2.515   4.526  1.00 94.28           C  
ATOM    501  CG2 ILE A  66     -11.413   2.373   6.846  1.00 94.28           C  
ATOM    502  CD1 ILE A  66      -9.003   2.554   4.893  1.00 94.28           C  
ATOM    503  N   PRO A  67     -14.119   4.544   6.745  1.00 91.73           N  
ATOM    504  CA  PRO A  67     -15.162   4.590   7.765  1.00 91.73           C  
ATOM    505  C   PRO A  67     -16.541   4.230   7.207  1.00 91.73           C  
ATOM    506  CB  PRO A  67     -15.105   6.007   8.346  1.00 91.73           C  
ATOM    507  O   PRO A  67     -17.215   3.360   7.753  1.00 91.73           O  
ATOM    508  CG  PRO A  67     -13.628   6.356   8.180  1.00 91.73           C  
ATOM    509  CD  PRO A  67     -13.313   5.759   6.812  1.00 91.73           C  
ATOM    510  N   LYS A  68     -16.913   4.784   6.046  1.00 92.85           N  
ATOM    511  CA  LYS A  68     -18.215   4.501   5.433  1.00 92.85           C  
ATOM    512  C   LYS A  68     -18.341   3.073   4.907  1.00 92.85           C  
ATOM    513  CB  LYS A  68     -18.526   5.546   4.345  1.00 92.85           C  
ATOM    514  O   LYS A  68     -19.412   2.481   4.999  1.00 92.85           O  
ATOM    515  CG  LYS A  68     -20.017   5.625   3.954  1.00 92.85           C  
ATOM    516  CD  LYS A  68     -20.875   5.837   5.206  1.00 92.85           C  
ATOM    517  CE  LYS A  68     -22.335   6.221   5.014  1.00 92.85           C  
ATOM    518  NZ  LYS A  68     -22.924   6.401   6.369  1.00 92.85           N  
ATOM    519  N   ILE A  69     -17.248   2.506   4.399  1.00 94.46           N  
ATOM    520  CA  ILE A  69     -17.182   1.095   3.994  1.00 94.46           C  
ATOM    521  C   ILE A  69     -17.416   0.188   5.210  1.00 94.46           C  
ATOM    522  CB  ILE A  69     -15.826   0.812   3.309  1.00 94.46           C  
ATOM    523  O   ILE A  69     -18.182  -0.770   5.125  1.00 94.46           O  
ATOM    524  CG1 ILE A  69     -15.728   1.566   1.964  1.00 94.46           C  
ATOM    525  CG2 ILE A  69     -15.622  -0.691   3.069  1.00 94.46           C  
ATOM    526  CD1 ILE A  69     -14.312   1.631   1.377  1.00 94.46           C  
ATOM    527  N   THR A  70     -16.801   0.504   6.356  1.00 92.11           N  
ATOM    528  CA  THR A  70     -17.011  -0.272   7.588  1.00 92.11           C  
ATOM    529  C   THR A  70     -18.431  -0.148   8.130  1.00 92.11           C  
ATOM    530  CB  THR A  70     -16.009   0.061   8.703  1.00 92.11           C  
ATOM    531  O   THR A  70     -18.911  -1.111   8.718  1.00 92.11           O  
ATOM    532  CG2 THR A  70     -14.568  -0.238   8.292  1.00 92.11           C  
ATOM    533  OG1 THR A  70     -16.060   1.399   9.155  1.00 92.11           O  
ATOM    534  N   ASP A  71     -19.113   0.980   7.899  1.00 90.17           N  
ATOM    535  CA  ASP A  71     -20.534   1.140   8.242  1.00 90.17           C  
ATOM    536  C   ASP A  71     -21.426   0.221   7.415  1.00 90.17           C  
ATOM    537  CB  ASP A  71     -21.022   2.583   8.034  1.00 90.17           C  
ATOM    538  O   ASP A  71     -22.362  -0.360   7.953  1.00 90.17           O  
ATOM    539  CG  ASP A  71     -20.250   3.720   8.706  1.00 90.17           C  
ATOM    540  OD1 ASP A  71     -19.593   3.561   9.750  1.00 90.17           O  
ATOM    541  OD2 ASP A  71     -20.370   4.841   8.168  1.00 90.17           O  
ATOM    542  N   GLU A  72     -21.154   0.099   6.115  1.00 93.14           N  
ATOM    543  CA  GLU A  72     -21.997  -0.692   5.221  1.00 93.14           C  
ATOM    544  C   GLU A  72     -21.779  -2.200   5.390  1.00 93.14           C  
ATOM    545  CB  GLU A  72     -21.758  -0.232   3.775  1.00 93.14           C  
ATOM    546  O   GLU A  72     -22.733  -2.971   5.317  1.00 93.14           O  
ATOM    547  CG  GLU A  72     -22.794  -0.858   2.833  1.00 93.14           C  
ATOM    548  CD  GLU A  72     -22.749  -0.290   1.414  1.00 93.14           C  
ATOM    549  OE1 GLU A  72     -23.099  -1.028   0.469  1.00 93.14           O  
ATOM    550  OE2 GLU A  72     -22.404   0.893   1.191  1.00 93.14           O  
ATOM    551  N   PHE A  73     -20.536  -2.627   5.625  1.00 93.72           N  
ATOM    552  CA  PHE A  73     -20.199  -4.047   5.750  1.00 93.72           C  
ATOM    553  C   PHE A  73     -20.055  -4.544   7.189  1.00 93.72           C  
ATOM    554  CB  PHE A  73     -18.951  -4.358   4.912  1.00 93.72           C  
ATOM    555  O   PHE A  73     -19.774  -5.727   7.370  1.00 93.72           O  
ATOM    556  CG  PHE A  73     -19.087  -4.122   3.419  1.00 93.72           C  
ATOM    557  CD1 PHE A  73     -20.281  -4.430   2.735  1.00 93.72           C  
ATOM    558  CD2 PHE A  73     -17.989  -3.613   2.701  1.00 93.72           C  
ATOM    559  CE1 PHE A  73     -20.382  -4.209   1.353  1.00 93.72           C  
ATOM    560  CE2 PHE A  73     -18.087  -3.404   1.315  1.00 93.72           C  
ATOM    561  CZ  PHE A  73     -19.284  -3.697   0.643  1.00 93.72           C  
ATOM    562  N   HIS A  74     -20.237  -3.681   8.194  1.00 89.47           N  
ATOM    563  CA  HIS A  74     -20.070  -4.026   9.613  1.00 89.47           C  
ATOM    564  C   HIS A  74     -18.711  -4.692   9.891  1.00 89.47           C  
ATOM    565  CB  HIS A  74     -21.281  -4.843  10.088  1.00 89.47           C  
ATOM    566  O   HIS A  74     -18.607  -5.742  10.520  1.00 89.47           O  
ATOM    567  CG  HIS A  74     -22.577  -4.108   9.879  1.00 89.47           C  
ATOM    568  CD2 HIS A  74     -23.568  -4.389   8.977  1.00 89.47           C  
ATOM    569  ND1 HIS A  74     -22.955  -2.977  10.553  1.00 89.47           N  
ATOM    570  CE1 HIS A  74     -24.143  -2.581  10.076  1.00 89.47           C  
ATOM    571  NE2 HIS A  74     -24.575  -3.426   9.126  1.00 89.47           N  
ATOM    572  N   SER A  75     -17.650  -4.112   9.324  1.00 88.15           N  
ATOM    573  CA  SER A  75     -16.376  -4.806   9.105  1.00 88.15           C  
ATOM    574  C   SER A  75     -15.173  -4.017   9.630  1.00 88.15           C  
ATOM    575  CB  SER A  75     -16.251  -5.152   7.622  1.00 88.15           C  
ATOM    576  O   SER A  75     -14.162  -3.854   8.941  1.00 88.15           O  
ATOM    577  OG  SER A  75     -15.966  -3.961   6.922  1.00 88.15           O  
ATOM    578  N   LEU A  76     -15.262  -3.488  10.850  1.00 84.61           N  
ATOM    579  CA  LEU A  76     -14.185  -2.691  11.453  1.00 84.61           C  
ATOM    580  C   LEU A  76     -12.853  -3.468  11.557  1.00 84.61           C  
ATOM    581  CB  LEU A  76     -14.690  -2.236  12.826  1.00 84.61           C  
ATOM    582  O   LEU A  76     -11.769  -2.896  11.476  1.00 84.61           O  
ATOM    583  CG  LEU A  76     -13.851  -1.090  13.418  1.00 84.61           C  
ATOM    584  CD1 LEU A  76     -14.673   0.194  13.471  1.00 84.61           C  
ATOM    585  CD2 LEU A  76     -13.385  -1.468  14.821  1.00 84.61           C  
ATOM    586  N   GLN A  77     -12.938  -4.794  11.662  1.00 86.87           N  
ATOM    587  CA  GLN A  77     -11.802  -5.722  11.658  1.00 86.87           C  
ATOM    588  C   GLN A  77     -11.118  -5.926  10.304  1.00 86.87           C  
ATOM    589  CB  GLN A  77     -12.265  -7.058  12.259  1.00 86.87           C  
ATOM    590  O   GLN A  77     -10.116  -6.632  10.243  1.00 86.87           O  
ATOM    591  CG  GLN A  77     -13.293  -7.777  11.366  1.00 86.87           C  
ATOM    592  CD  GLN A  77     -13.923  -8.988  12.042  1.00 86.87           C  
ATOM    593  NE2 GLN A  77     -14.852  -9.640  11.383  1.00 86.87           N  
ATOM    594  OE1 GLN A  77     -13.606  -9.364  13.159  1.00 86.87           O  
ATOM    595  N   ASP A  78     -11.637  -5.331   9.233  1.00 90.41           N  
ATOM    596  CA  ASP A  78     -11.085  -5.482   7.885  1.00 90.41           C  
ATOM    597  C   ASP A  78     -10.353  -4.225   7.389  1.00 90.41           C  
ATOM    598  CB  ASP A  78     -12.193  -5.932   6.926  1.00 90.41           C  
ATOM    599  O   ASP A  78      -9.812  -4.217   6.284  1.00 90.41           O  
ATOM    600  CG  ASP A  78     -12.731  -7.338   7.223  1.00 90.41           C  
ATOM    601  OD1 ASP A  78     -11.995  -8.174   7.792  1.00 90.41           O  
ATOM    602  OD2 ASP A  78     -13.899  -7.584   6.848  1.00 90.41           O  
ATOM    603  N   ILE A  79     -10.280  -3.166   8.209  1.00 90.01           N  
ATOM    604  CA  ILE A  79      -9.647  -1.880   7.858  1.00 90.01           C  
ATOM    605  C   ILE A  79      -8.236  -2.070   7.285  1.00 90.01           C  
ATOM    606  CB  ILE A  79      -9.627  -0.960   9.105  1.00 90.01           C  
ATOM    607  O   ILE A  79      -7.867  -1.469   6.274  1.00 90.01           O  
ATOM    608  CG1 ILE A  79     -11.065  -0.468   9.385  1.00 90.01           C  
ATOM    609  CG2 ILE A  79      -8.656   0.228   8.939  1.00 90.01           C  
ATOM    610  CD1 ILE A  79     -11.227   0.333  10.683  1.00 90.01           C  
ATOM    611  N   GLY A  80      -7.449  -2.929   7.918  1.00 88.54           N  
ATOM    612  CA  GLY A  80      -6.082  -3.242   7.539  1.00 88.54           C  
ATOM    613  C   GLY A  80      -5.976  -4.019   6.238  1.00 88.54           C  
ATOM    614  O   GLY A  80      -5.009  -3.817   5.502  1.00 88.54           O  
ATOM    615  N   TRP A  81      -6.983  -4.814   5.873  1.00 93.68           N  
ATOM    616  CA  TRP A  81      -7.013  -5.510   4.587  1.00 93.68           C  
ATOM    617  C   TRP A  81      -7.248  -4.574   3.408  1.00 93.68           C  
ATOM    618  CB  TRP A  81      -8.082  -6.596   4.596  1.00 93.68           C  
ATOM    619  O   TRP A  81      -6.665  -4.787   2.344  1.00 93.68           O  
ATOM    620  CG  TRP A  81      -7.694  -7.799   5.368  1.00 93.68           C  
ATOM    621  CD1 TRP A  81      -8.151  -8.150   6.587  1.00 93.68           C  
ATOM    622  CD2 TRP A  81      -6.756  -8.838   4.964  1.00 93.68           C  
ATOM    623  CE2 TRP A  81      -6.693  -9.802   6.006  1.00 93.68           C  
ATOM    624  CE3 TRP A  81      -5.951  -9.061   3.825  1.00 93.68           C  
ATOM    625  NE1 TRP A  81      -7.554  -9.330   6.960  1.00 93.68           N  
ATOM    626  CH2 TRP A  81      -5.064 -11.112   4.810  1.00 93.68           C  
ATOM    627  CZ2 TRP A  81      -5.862 -10.921   5.946  1.00 93.68           C  
ATOM    628  CZ3 TRP A  81      -5.111 -10.191   3.748  1.00 93.68           C  
ATOM    629  N   TYR A  82      -8.046  -3.520   3.589  1.00 92.87           N  
ATOM    630  CA  TYR A  82      -8.395  -2.591   2.510  1.00 92.87           C  
ATOM    631  C   TYR A  82      -7.172  -1.909   1.882  1.00 92.87           C  
ATOM    632  CB  TYR A  82      -9.396  -1.561   3.054  1.00 92.87           C  
ATOM    633  O   TYR A  82      -7.110  -1.748   0.659  1.00 92.87           O  
ATOM    634  CG  TYR A  82     -10.722  -2.120   3.545  1.00 92.87           C  
ATOM    635  CD1 TYR A  82     -11.286  -3.267   2.947  1.00 92.87           C  
ATOM    636  CD2 TYR A  82     -11.417  -1.463   4.581  1.00 92.87           C  
ATOM    637  CE1 TYR A  82     -12.535  -3.740   3.373  1.00 92.87           C  
ATOM    638  CE2 TYR A  82     -12.684  -1.922   4.995  1.00 92.87           C  
ATOM    639  OH  TYR A  82     -14.499  -3.489   4.649  1.00 92.87           O  
ATOM    640  CZ  TYR A  82     -13.247  -3.057   4.371  1.00 92.87           C  
ATOM    641  N   GLY A  83      -6.171  -1.564   2.696  1.00 90.30           N  
ATOM    642  CA  GLY A  83      -4.867  -1.104   2.211  1.00 90.30           C  
ATOM    643  C   GLY A  83      -3.926  -2.261   1.871  1.00 90.30           C  
ATOM    644  O   GLY A  83      -3.351  -2.310   0.782  1.00 90.30           O  
ATOM    645  N   SER A  84      -3.781  -3.222   2.785  1.00 93.21           N  
ATOM    646  CA  SER A  84      -2.726  -4.234   2.691  1.00 93.21           C  
ATOM    647  C   SER A  84      -2.886  -5.185   1.512  1.00 93.21           C  
ATOM    648  CB  SER A  84      -2.639  -5.051   3.972  1.00 93.21           C  
ATOM    649  O   SER A  84      -1.881  -5.532   0.899  1.00 93.21           O  
ATOM    650  OG  SER A  84      -2.409  -4.196   5.068  1.00 93.21           O  
ATOM    651  N   ALA A  85      -4.110  -5.569   1.136  1.00 95.47           N  
ATOM    652  CA  ALA A  85      -4.332  -6.465  -0.003  1.00 95.47           C  
ATOM    653  C   ALA A  85      -3.775  -5.881  -1.312  1.00 95.47           C  
ATOM    654  CB  ALA A  85      -5.832  -6.748  -0.113  1.00 95.47           C  
ATOM    655  O   ALA A  85      -3.141  -6.592  -2.096  1.00 95.47           O  
ATOM    656  N   PHE A  86      -3.940  -4.569  -1.502  1.00 94.80           N  
ATOM    657  CA  PHE A  86      -3.353  -3.843  -2.624  1.00 94.80           C  
ATOM    658  C   PHE A  86      -1.825  -3.825  -2.535  1.00 94.80           C  
ATOM    659  CB  PHE A  86      -3.930  -2.427  -2.643  1.00 94.80           C  
ATOM    660  O   PHE A  86      -1.152  -4.153  -3.508  1.00 94.80           O  
ATOM    661  CG  PHE A  86      -3.407  -1.550  -3.760  1.00 94.80           C  
ATOM    662  CD1 PHE A  86      -2.203  -0.835  -3.604  1.00 94.80           C  
ATOM    663  CD2 PHE A  86      -4.144  -1.425  -4.950  1.00 94.80           C  
ATOM    664  CE1 PHE A  86      -1.732  -0.013  -4.642  1.00 94.80           C  
ATOM    665  CE2 PHE A  86      -3.683  -0.588  -5.979  1.00 94.80           C  
ATOM    666  CZ  PHE A  86      -2.479   0.119  -5.826  1.00 94.80           C  
ATOM    667  N   PHE A  87      -1.256  -3.494  -1.372  1.00 92.02           N  
ATOM    668  CA  PHE A  87       0.200  -3.403  -1.219  1.00 92.02           C  
ATOM    669  C   PHE A  87       0.906  -4.753  -1.377  1.00 92.02           C  
ATOM    670  CB  PHE A  87       0.550  -2.765   0.131  1.00 92.02           C  
ATOM    671  O   PHE A  87       1.925  -4.824  -2.059  1.00 92.02           O  
ATOM    672  CG  PHE A  87       0.154  -1.308   0.257  1.00 92.02           C  
ATOM    673  CD1 PHE A  87       0.565  -0.376  -0.717  1.00 92.02           C  
ATOM    674  CD2 PHE A  87      -0.616  -0.874   1.353  1.00 92.02           C  
ATOM    675  CE1 PHE A  87       0.184   0.973  -0.612  1.00 92.02           C  
ATOM    676  CE2 PHE A  87      -1.002   0.474   1.455  1.00 92.02           C  
ATOM    677  CZ  PHE A  87      -0.604   1.395   0.471  1.00 92.02           C  
ATOM    678  N   ILE A  88       0.358  -5.830  -0.811  1.00 93.39           N  
ATOM    679  CA  ILE A  88       0.938  -7.178  -0.911  1.00 93.39           C  
ATOM    680  C   ILE A  88       1.007  -7.610  -2.363  1.00 93.39           C  
ATOM    681  CB  ILE A  88       0.104  -8.206  -0.123  1.00 93.39           C  
ATOM    682  O   ILE A  88       2.064  -8.015  -2.831  1.00 93.39           O  
ATOM    683  CG1 ILE A  88       0.198  -7.897   1.371  1.00 93.39           C  
ATOM    684  CG2 ILE A  88       0.582  -9.654  -0.368  1.00 93.39           C  
ATOM    685  CD1 ILE A  88      -0.936  -8.557   2.148  1.00 93.39           C  
ATOM    686  N   THR A  89      -0.111  -7.518  -3.078  1.00 94.91           N  
ATOM    687  CA  THR A  89      -0.172  -7.949  -4.476  1.00 94.91           C  
ATOM    688  C   THR A  89       0.643  -7.043  -5.385  1.00 94.91           C  
ATOM    689  CB  THR A  89      -1.608  -8.018  -4.981  1.00 94.91           C  
ATOM    690  O   THR A  89       1.322  -7.549  -6.279  1.00 94.91           O  
ATOM    691  CG2 THR A  89      -2.361  -9.179  -4.342  1.00 94.91           C  
ATOM    692  OG1 THR A  89      -2.282  -6.823  -4.684  1.00 94.91           O  
ATOM    693  N   THR A  90       0.670  -5.735  -5.110  1.00 93.92           N  
ATOM    694  CA  THR A  90       1.539  -4.798  -5.829  1.00 93.92           C  
ATOM    695  C   THR A  90       3.004  -5.198  -5.658  1.00 93.92           C  
ATOM    696  CB  THR A  90       1.343  -3.340  -5.387  1.00 93.92           C  
ATOM    697  O   THR A  90       3.704  -5.438  -6.641  1.00 93.92           O  
ATOM    698  CG2 THR A  90       2.170  -2.361  -6.220  1.00 93.92           C  
ATOM    699  OG1 THR A  90       0.012  -2.928  -5.556  1.00 93.92           O  
ATOM    700  N   ALA A  91       3.471  -5.353  -4.416  1.00 91.53           N  
ATOM    701  CA  ALA A  91       4.846  -5.748  -4.137  1.00 91.53           C  
ATOM    702  C   ALA A  91       5.164  -7.104  -4.777  1.00 91.53           C  
ATOM    703  CB  ALA A  91       5.036  -5.806  -2.618  1.00 91.53           C  
ATOM    704  O   ALA A  91       6.108  -7.234  -5.556  1.00 91.53           O  
ATOM    705  N   ALA A  92       4.331  -8.102  -4.494  1.00 91.71           N  
ATOM    706  CA  ALA A  92       4.595  -9.477  -4.857  1.00 91.71           C  
ATOM    707  C   ALA A  92       4.566  -9.720  -6.368  1.00 91.71           C  
ATOM    708  CB  ALA A  92       3.611 -10.375  -4.112  1.00 91.71           C  
ATOM    709  O   ALA A  92       5.242 -10.628  -6.819  1.00 91.71           O  
ATOM    710  N   THR A  93       3.843  -8.920  -7.157  1.00 93.18           N  
ATOM    711  CA  THR A  93       3.766  -9.115  -8.618  1.00 93.18           C  
ATOM    712  C   THR A  93       4.626  -8.149  -9.431  1.00 93.18           C  
ATOM    713  CB  THR A  93       2.324  -9.119  -9.126  1.00 93.18           C  
ATOM    714  O   THR A  93       4.746  -8.309 -10.645  1.00 93.18           O  
ATOM    715  CG2 THR A  93       1.490 -10.213  -8.459  1.00 93.18           C  
ATOM    716  OG1 THR A  93       1.713  -7.873  -8.905  1.00 93.18           O  
ATOM    717  N   THR A  94       5.277  -7.164  -8.799  1.00 89.86           N  
ATOM    718  CA  THR A  94       6.110  -6.172  -9.508  1.00 89.86           C  
ATOM    719  C   THR A  94       7.238  -6.827 -10.307  1.00 89.86           C  
ATOM    720  CB  THR A  94       6.677  -5.134  -8.526  1.00 89.86           C  
ATOM    721  O   THR A  94       7.435  -6.501 -11.479  1.00 89.86           O  
ATOM    722  CG2 THR A  94       7.652  -4.154  -9.182  1.00 89.86           C  
ATOM    723  OG1 THR A  94       5.643  -4.320  -8.032  1.00 89.86           O  
ATOM    724  N   ALA A  95       7.954  -7.785  -9.710  1.00 85.03           N  
ATOM    725  CA  ALA A  95       9.033  -8.499 -10.394  1.00 85.03           C  
ATOM    726  C   ALA A  95       8.509  -9.317 -11.588  1.00 85.03           C  
ATOM    727  CB  ALA A  95       9.740  -9.389  -9.368  1.00 85.03           C  
ATOM    728  O   ALA A  95       9.117  -9.327 -12.661  1.00 85.03           O  
ATOM    729  N   HIS A  96       7.345  -9.949 -11.430  1.00 89.75           N  
ATOM    730  CA  HIS A  96       6.683 -10.725 -12.478  1.00 89.75           C  
ATOM    731  C   HIS A  96       6.320  -9.851 -13.665  1.00 89.75           C  
ATOM    732  CB  HIS A  96       5.429 -11.399 -11.913  1.00 89.75           C  
ATOM    733  O   HIS A  96       6.634 -10.213 -14.797  1.00 89.75           O  
ATOM    734  CG  HIS A  96       5.738 -12.212 -10.696  1.00 89.75           C  
ATOM    735  CD2 HIS A  96       5.989 -13.542 -10.690  1.00 89.75           C  
ATOM    736  ND1 HIS A  96       6.014 -11.693  -9.439  1.00 89.75           N  
ATOM    737  CE1 HIS A  96       6.396 -12.737  -8.688  1.00 89.75           C  
ATOM    738  NE2 HIS A  96       6.400 -13.863  -9.417  1.00 89.75           N  
ATOM    739  N   TRP A  97       5.739  -8.676 -13.420  1.00 91.09           N  
ATOM    740  CA  TRP A  97       5.446  -7.717 -14.481  1.00 91.09           C  
ATOM    741  C   TRP A  97       6.699  -7.276 -15.228  1.00 91.09           C  
ATOM    742  CB  TRP A  97       4.695  -6.517 -13.916  1.00 91.09           C  
ATOM    743  O   TRP A  97       6.688  -7.283 -16.458  1.00 91.09           O  
ATOM    744  CG  TRP A  97       3.243  -6.785 -13.728  1.00 91.09           C  
ATOM    745  CD1 TRP A  97       2.601  -6.885 -12.546  1.00 91.09           C  
ATOM    746  CD2 TRP A  97       2.227  -6.981 -14.757  1.00 91.09           C  
ATOM    747  CE2 TRP A  97       0.970  -7.175 -14.112  1.00 91.09           C  
ATOM    748  CE3 TRP A  97       2.237  -6.987 -16.170  1.00 91.09           C  
ATOM    749  NE1 TRP A  97       1.261  -7.099 -12.771  1.00 91.09           N  
ATOM    750  CH2 TRP A  97      -0.174  -7.392 -16.227  1.00 91.09           C  
ATOM    751  CZ2 TRP A  97      -0.221  -7.364 -14.824  1.00 91.09           C  
ATOM    752  CZ3 TRP A  97       1.049  -7.200 -16.896  1.00 91.09           C  
ATOM    753  N   GLY A  98       7.798  -6.985 -14.523  1.00 85.14           N  
ATOM    754  CA  GLY A  98       9.076  -6.653 -15.165  1.00 85.14           C  
ATOM    755  C   GLY A  98       9.536  -7.728 -16.161  1.00 85.14           C  
ATOM    756  O   GLY A  98       9.937  -7.426 -17.289  1.00 85.14           O  
ATOM    757  N   ARG A  99       9.386  -9.004 -15.798  1.00 85.15           N  
ATOM    758  CA  ARG A  99       9.725 -10.127 -16.686  1.00 85.15           C  
ATOM    759  C   ARG A  99       8.715 -10.318 -17.813  1.00 85.15           C  
ATOM    760  CB  ARG A  99       9.912 -11.391 -15.851  1.00 85.15           C  
ATOM    761  O   ARG A  99       9.113 -10.546 -18.953  1.00 85.15           O  
ATOM    762  CG  ARG A  99      11.109 -11.205 -14.908  1.00 85.15           C  
ATOM    763  CD  ARG A  99      11.453 -12.542 -14.291  1.00 85.15           C  
ATOM    764  NE  ARG A  99      12.592 -12.462 -13.372  1.00 85.15           N  
ATOM    765  NH1 ARG A  99      12.325 -14.396 -12.097  1.00 85.15           N  
ATOM    766  NH2 ARG A  99      13.900 -12.957 -11.618  1.00 85.15           N  
ATOM    767  CZ  ARG A  99      12.921 -13.282 -12.391  1.00 85.15           C  
ATOM    768  N   LEU A 100       7.423 -10.128 -17.551  1.00 89.74           N  
ATOM    769  CA  LEU A 100       6.395 -10.146 -18.595  1.00 89.74           C  
ATOM    770  C   LEU A 100       6.639  -9.065 -19.660  1.00 89.74           C  
ATOM    771  CB  LEU A 100       4.996 -10.001 -17.971  1.00 89.74           C  
ATOM    772  O   LEU A 100       6.522  -9.360 -20.846  1.00 89.74           O  
ATOM    773  CG  LEU A 100       4.518 -11.212 -17.147  1.00 89.74           C  
ATOM    774  CD1 LEU A 100       3.190 -10.870 -16.473  1.00 89.74           C  
ATOM    775  CD2 LEU A 100       4.315 -12.458 -18.011  1.00 89.74           C  
ATOM    776  N   TYR A 101       7.057  -7.853 -19.281  1.00 89.35           N  
ATOM    777  CA  TYR A 101       7.445  -6.810 -20.244  1.00 89.35           C  
ATOM    778  C   TYR A 101       8.699  -7.165 -21.057  1.00 89.35           C  
ATOM    779  CB  TYR A 101       7.651  -5.475 -19.514  1.00 89.35           C  
ATOM    780  O   TYR A 101       8.888  -6.658 -22.166  1.00 89.35           O  
ATOM    781  CG  TYR A 101       6.361  -4.788 -19.116  1.00 89.35           C  
ATOM    782  CD1 TYR A 101       5.470  -4.348 -20.113  1.00 89.35           C  
ATOM    783  CD2 TYR A 101       6.052  -4.573 -17.762  1.00 89.35           C  
ATOM    784  CE1 TYR A 101       4.261  -3.726 -19.759  1.00 89.35           C  
ATOM    785  CE2 TYR A 101       4.829  -3.981 -17.400  1.00 89.35           C  
ATOM    786  OH  TYR A 101       2.753  -2.982 -18.052  1.00 89.35           O  
ATOM    787  CZ  TYR A 101       3.926  -3.567 -18.399  1.00 89.35           C  
ATOM    788  N   THR A 102       9.540  -8.059 -20.536  1.00 84.85           N  
ATOM    789  CA  THR A 102      10.720  -8.565 -21.245  1.00 84.85           C  
ATOM    790  C   THR A 102      10.337  -9.630 -22.276  1.00 84.85           C  
ATOM    791  CB  THR A 102      11.766  -9.100 -20.255  1.00 84.85           C  
ATOM    792  O   THR A 102      10.837  -9.593 -23.396  1.00 84.85           O  
ATOM    793  CG2 THR A 102      13.080  -9.449 -20.952  1.00 84.85           C  
ATOM    794  OG1 THR A 102      12.067  -8.109 -19.295  1.00 84.85           O  
ATOM    795  N   PHE A 103       9.418 -10.544 -21.947  1.00 84.65           N  
ATOM    796  CA  PHE A 103       9.039 -11.653 -22.839  1.00 84.65           C  
ATOM    797  C   PHE A 103       7.938 -11.313 -23.843  1.00 84.65           C  
ATOM    798  CB  PHE A 103       8.588 -12.856 -22.005  1.00 84.65           C  
ATOM    799  O   PHE A 103       7.863 -11.931 -24.906  1.00 84.65           O  
ATOM    800  CG  PHE A 103       9.568 -13.307 -20.947  1.00 84.65           C  
ATOM    801  CD1 PHE A 103      10.948 -13.389 -21.225  1.00 84.65           C  
ATOM    802  CD2 PHE A 103       9.087 -13.631 -19.665  1.00 84.65           C  
ATOM    803  CE1 PHE A 103      11.843 -13.750 -20.205  1.00 84.65           C  
ATOM    804  CE2 PHE A 103       9.979 -14.015 -18.656  1.00 84.65           C  
ATOM    805  CZ  PHE A 103      11.353 -14.041 -18.921  1.00 84.65           C  
ATOM    806  N   PHE A 104       7.063 -10.365 -23.510  1.00 89.58           N  
ATOM    807  CA  PHE A 104       5.887 -10.032 -24.307  1.00 89.58           C  
ATOM    808  C   PHE A 104       5.960  -8.597 -24.856  1.00 89.58           C  
ATOM    809  CB  PHE A 104       4.619 -10.290 -23.484  1.00 89.58           C  
ATOM    810  O   PHE A 104       6.641  -7.746 -24.275  1.00 89.58           O  
ATOM    811  CG  PHE A 104       4.404 -11.745 -23.117  1.00 89.58           C  
ATOM    812  CD1 PHE A 104       3.865 -12.639 -24.061  1.00 89.58           C  
ATOM    813  CD2 PHE A 104       4.740 -12.207 -21.832  1.00 89.58           C  
ATOM    814  CE1 PHE A 104       3.660 -13.988 -23.719  1.00 89.58           C  
ATOM    815  CE2 PHE A 104       4.546 -13.557 -21.494  1.00 89.58           C  
ATOM    816  CZ  PHE A 104       4.005 -14.447 -22.436  1.00 89.58           C  
ATOM    817  N   PRO A 105       5.268  -8.304 -25.977  1.00 90.74           N  
ATOM    818  CA  PRO A 105       5.226  -6.960 -26.551  1.00 90.74           C  
ATOM    819  C   PRO A 105       4.708  -5.932 -25.542  1.00 90.74           C  
ATOM    820  CB  PRO A 105       4.293  -7.053 -27.765  1.00 90.74           C  
ATOM    821  O   PRO A 105       3.648  -6.143 -24.943  1.00 90.74           O  
ATOM    822  CG  PRO A 105       4.341  -8.530 -28.149  1.00 90.74           C  
ATOM    823  CD  PRO A 105       4.503  -9.229 -26.804  1.00 90.74           C  
ATOM    824  N   LEU A 106       5.406  -4.797 -25.405  1.00 90.88           N  
ATOM    825  CA  LEU A 106       5.110  -3.810 -24.355  1.00 90.88           C  
ATOM    826  C   LEU A 106       3.648  -3.352 -24.359  1.00 90.88           C  
ATOM    827  CB  LEU A 106       6.037  -2.588 -24.506  1.00 90.88           C  
ATOM    828  O   LEU A 106       3.019  -3.276 -23.305  1.00 90.88           O  
ATOM    829  CG  LEU A 106       7.515  -2.798 -24.137  1.00 90.88           C  
ATOM    830  CD1 LEU A 106       8.243  -1.457 -24.173  1.00 90.88           C  
ATOM    831  CD2 LEU A 106       7.701  -3.364 -22.731  1.00 90.88           C  
ATOM    832  N   LYS A 107       3.087  -3.110 -25.548  1.00 93.53           N  
ATOM    833  CA  LYS A 107       1.712  -2.629 -25.713  1.00 93.53           C  
ATOM    834  C   LYS A 107       0.686  -3.553 -25.064  1.00 93.53           C  
ATOM    835  CB  LYS A 107       1.414  -2.478 -27.208  1.00 93.53           C  
ATOM    836  O   LYS A 107      -0.137  -3.106 -24.274  1.00 93.53           O  
ATOM    837  CG  LYS A 107       0.039  -1.836 -27.427  1.00 93.53           C  
ATOM    838  CD  LYS A 107      -0.198  -1.762 -28.922  1.00 93.53           C  
ATOM    839  CE  LYS A 107      -1.488  -1.021 -29.238  1.00 93.53           C  
ATOM    840  NZ  LYS A 107      -1.447  -0.549 -30.634  1.00 93.53           N  
ATOM    841  N   TRP A 108       0.721  -4.837 -25.410  1.00 95.04           N  
ATOM    842  CA  TRP A 108      -0.289  -5.794 -24.961  1.00 95.04           C  
ATOM    843  C   TRP A 108      -0.112  -6.149 -23.488  1.00 95.04           C  
ATOM    844  CB  TRP A 108      -0.264  -7.027 -25.863  1.00 95.04           C  
ATOM    845  O   TRP A 108      -1.105  -6.285 -22.774  1.00 95.04           O  
ATOM    846  CG  TRP A 108      -0.720  -6.751 -27.263  1.00 95.04           C  
ATOM    847  CD1 TRP A 108       0.045  -6.803 -28.377  1.00 95.04           C  
ATOM    848  CD2 TRP A 108      -2.056  -6.366 -27.711  1.00 95.04           C  
ATOM    849  CE2 TRP A 108      -2.026  -6.204 -29.129  1.00 95.04           C  
ATOM    850  CE3 TRP A 108      -3.292  -6.144 -27.065  1.00 95.04           C  
ATOM    851  NE1 TRP A 108      -0.721  -6.479 -29.480  1.00 95.04           N  
ATOM    852  CH2 TRP A 108      -4.375  -5.631 -29.195  1.00 95.04           C  
ATOM    853  CZ2 TRP A 108      -3.161  -5.845 -29.869  1.00 95.04           C  
ATOM    854  CZ3 TRP A 108      -4.437  -5.778 -27.798  1.00 95.04           C  
ATOM    855  N   THR A 109       1.130  -6.208 -23.007  1.00 94.69           N  
ATOM    856  CA  THR A 109       1.414  -6.383 -21.578  1.00 94.69           C  
ATOM    857  C   THR A 109       0.880  -5.203 -20.763  1.00 94.69           C  
ATOM    858  CB  THR A 109       2.921  -6.561 -21.355  1.00 94.69           C  
ATOM    859  O   THR A 109       0.235  -5.410 -19.737  1.00 94.69           O  
ATOM    860  CG2 THR A 109       3.249  -7.015 -19.936  1.00 94.69           C  
ATOM    861  OG1 THR A 109       3.404  -7.562 -22.216  1.00 94.69           O  
ATOM    862  N   TYR A 110       1.046  -3.969 -21.254  1.00 95.14           N  
ATOM    863  CA  TYR A 110       0.523  -2.774 -20.587  1.00 95.14           C  
ATOM    864  C   TYR A 110      -1.007  -2.713 -20.596  1.00 95.14           C  
ATOM    865  CB  TYR A 110       1.126  -1.520 -21.222  1.00 95.14           C  
ATOM    866  O   TYR A 110      -1.629  -2.451 -19.574  1.00 95.14           O  
ATOM    867  CG  TYR A 110       0.959  -0.292 -20.355  1.00 95.14           C  
ATOM    868  CD1 TYR A 110      -0.136   0.576 -20.529  1.00 95.14           C  
ATOM    869  CD2 TYR A 110       1.902  -0.040 -19.343  1.00 95.14           C  
ATOM    870  CE1 TYR A 110      -0.259   1.716 -19.712  1.00 95.14           C  
ATOM    871  CE2 TYR A 110       1.759   1.078 -18.504  1.00 95.14           C  
ATOM    872  OH  TYR A 110       0.593   3.085 -17.949  1.00 95.14           O  
ATOM    873  CZ  TYR A 110       0.685   1.964 -18.700  1.00 95.14           C  
ATOM    874  N   LEU A 111      -1.646  -3.036 -21.722  1.00 96.80           N  
ATOM    875  CA  LEU A 111      -3.109  -3.122 -21.782  1.00 96.80           C  
ATOM    876  C   LEU A 111      -3.662  -4.215 -20.852  1.00 96.80           C  
ATOM    877  CB  LEU A 111      -3.542  -3.366 -23.235  1.00 96.80           C  
ATOM    878  O   LEU A 111      -4.728  -4.044 -20.266  1.00 96.80           O  
ATOM    879  CG  LEU A 111      -3.296  -2.174 -24.180  1.00 96.80           C  
ATOM    880  CD1 LEU A 111      -3.583  -2.609 -25.617  1.00 96.80           C  
ATOM    881  CD2 LEU A 111      -4.184  -0.976 -23.862  1.00 96.80           C  
ATOM    882  N   THR A 112      -2.921  -5.311 -20.667  1.00 97.11           N  
ATOM    883  CA  THR A 112      -3.288  -6.368 -19.715  1.00 97.11           C  
ATOM    884  C   THR A 112      -3.201  -5.871 -18.270  1.00 97.11           C  
ATOM    885  CB  THR A 112      -2.417  -7.619 -19.906  1.00 97.11           C  
ATOM    886  O   THR A 112      -4.082  -6.185 -17.472  1.00 97.11           O  
ATOM    887  CG2 THR A 112      -2.877  -8.793 -19.046  1.00 97.11           C  
ATOM    888  OG1 THR A 112      -2.489  -8.068 -21.241  1.00 97.11           O  
ATOM    889  N   SER A 113      -2.191  -5.067 -17.917  1.00 96.93           N  
ATOM    890  CA  SER A 113      -2.103  -4.490 -16.567  1.00 96.93           C  
ATOM    891  C   SER A 113      -3.211  -3.470 -16.292  1.00 96.93           C  
ATOM    892  CB  SER A 113      -0.716  -3.917 -16.269  1.00 96.93           C  
ATOM    893  O   SER A 113      -3.810  -3.528 -15.216  1.00 96.93           O  
ATOM    894  OG  SER A 113      -0.359  -2.845 -17.106  1.00 96.93           O  
ATOM    895  N   ILE A 114      -3.576  -2.636 -17.279  1.00 96.83           N  
ATOM    896  CA  ILE A 114      -4.784  -1.790 -17.207  1.00 96.83           C  
ATOM    897  C   ILE A 114      -6.021  -2.660 -16.968  1.00 96.83           C  
ATOM    898  CB  ILE A 114      -4.968  -0.918 -18.475  1.00 96.83           C  
ATOM    899  O   ILE A 114      -6.798  -2.376 -16.063  1.00 96.83           O  
ATOM    900  CG1 ILE A 114      -3.847   0.136 -18.608  1.00 96.83           C  
ATOM    901  CG2 ILE A 114      -6.339  -0.206 -18.450  1.00 96.83           C  
ATOM    902  CD1 ILE A 114      -3.883   0.932 -19.917  1.00 96.83           C  
ATOM    903  N   PHE A 115      -6.197  -3.738 -17.736  1.00 97.49           N  
ATOM    904  CA  PHE A 115      -7.359  -4.613 -17.592  1.00 97.49           C  
ATOM    905  C   PHE A 115      -7.489  -5.188 -16.175  1.00 97.49           C  
ATOM    906  CB  PHE A 115      -7.301  -5.731 -18.639  1.00 97.49           C  
ATOM    907  O   PHE A 115      -8.575  -5.134 -15.604  1.00 97.49           O  
ATOM    908  CG  PHE A 115      -8.365  -6.789 -18.430  1.00 97.49           C  
ATOM    909  CD1 PHE A 115      -8.051  -7.987 -17.760  1.00 97.49           C  
ATOM    910  CD2 PHE A 115      -9.686  -6.544 -18.845  1.00 97.49           C  
ATOM    911  CE1 PHE A 115      -9.054  -8.941 -17.517  1.00 97.49           C  
ATOM    912  CE2 PHE A 115     -10.689  -7.499 -18.604  1.00 97.49           C  
ATOM    913  CZ  PHE A 115     -10.373  -8.698 -17.941  1.00 97.49           C  
ATOM    914  N   PHE A 116      -6.402  -5.697 -15.585  1.00 97.98           N  
ATOM    915  CA  PHE A 116      -6.436  -6.190 -14.204  1.00 97.98           C  
ATOM    916  C   PHE A 116      -6.773  -5.077 -13.208  1.00 97.98           C  
ATOM    917  CB  PHE A 116      -5.107  -6.865 -13.835  1.00 97.98           C  
ATOM    918  O   PHE A 116      -7.611  -5.283 -12.334  1.00 97.98           O  
ATOM    919  CG  PHE A 116      -5.023  -8.312 -14.276  1.00 97.98           C  
ATOM    920  CD1 PHE A 116      -5.758  -9.293 -13.584  1.00 97.98           C  
ATOM    921  CD2 PHE A 116      -4.216  -8.690 -15.362  1.00 97.98           C  
ATOM    922  CE1 PHE A 116      -5.695 -10.640 -13.982  1.00 97.98           C  
ATOM    923  CE2 PHE A 116      -4.160 -10.035 -15.770  1.00 97.98           C  
ATOM    924  CZ  PHE A 116      -4.900 -11.010 -15.080  1.00 97.98           C  
ATOM    925  N   PHE A 117      -6.175  -3.894 -13.358  1.00 97.75           N  
ATOM    926  CA  PHE A 117      -6.449  -2.763 -12.474  1.00 97.75           C  
ATOM    927  C   PHE A 117      -7.927  -2.335 -12.522  1.00 97.75           C  
ATOM    928  CB  PHE A 117      -5.513  -1.610 -12.849  1.00 97.75           C  
ATOM    929  O   PHE A 117      -8.575  -2.178 -11.483  1.00 97.75           O  
ATOM    930  CG  PHE A 117      -5.684  -0.410 -11.950  1.00 97.75           C  
ATOM    931  CD1 PHE A 117      -6.464   0.679 -12.377  1.00 97.75           C  
ATOM    932  CD2 PHE A 117      -5.105  -0.404 -10.667  1.00 97.75           C  
ATOM    933  CE1 PHE A 117      -6.657   1.775 -11.524  1.00 97.75           C  
ATOM    934  CE2 PHE A 117      -5.312   0.688  -9.808  1.00 97.75           C  
ATOM    935  CZ  PHE A 117      -6.085   1.778 -10.244  1.00 97.75           C  
ATOM    936  N   GLU A 118      -8.491  -2.219 -13.725  1.00 97.84           N  
ATOM    937  CA  GLU A 118      -9.890  -1.835 -13.921  1.00 97.84           C  
ATOM    938  C   GLU A 118     -10.865  -2.933 -13.490  1.00 97.84           C  
ATOM    939  CB  GLU A 118     -10.132  -1.461 -15.393  1.00 97.84           C  
ATOM    940  O   GLU A 118     -11.884  -2.643 -12.865  1.00 97.84           O  
ATOM    941  CG  GLU A 118      -9.395  -0.186 -15.839  1.00 97.84           C  
ATOM    942  CD  GLU A 118      -9.684   1.032 -14.953  1.00 97.84           C  
ATOM    943  OE1 GLU A 118      -8.796   1.906 -14.882  1.00 97.84           O  
ATOM    944  OE2 GLU A 118     -10.773   1.082 -14.341  1.00 97.84           O  
ATOM    945  N   LEU A 119     -10.543  -4.205 -13.742  1.00 98.13           N  
ATOM    946  CA  LEU A 119     -11.346  -5.331 -13.264  1.00 98.13           C  
ATOM    947  C   LEU A 119     -11.427  -5.340 -11.734  1.00 98.13           C  
ATOM    948  CB  LEU A 119     -10.748  -6.642 -13.803  1.00 98.13           C  
ATOM    949  O   LEU A 119     -12.515  -5.489 -11.177  1.00 98.13           O  
ATOM    950  CG  LEU A 119     -11.479  -7.907 -13.319  1.00 98.13           C  
ATOM    951  CD1 LEU A 119     -12.937  -7.945 -13.784  1.00 98.13           C  
ATOM    952  CD2 LEU A 119     -10.764  -9.146 -13.854  1.00 98.13           C  
ATOM    953  N   GLY A 120     -10.294  -5.143 -11.056  1.00 97.97           N  
ATOM    954  CA  GLY A 120     -10.264  -4.995  -9.602  1.00 97.97           C  
ATOM    955  C   GLY A 120     -11.121  -3.817  -9.138  1.00 97.97           C  
ATOM    956  O   GLY A 120     -11.922  -3.969  -8.217  1.00 97.97           O  
ATOM    957  N   SER A 121     -11.036  -2.682  -9.838  1.00 97.47           N  
ATOM    958  CA  SER A 121     -11.799  -1.469  -9.521  1.00 97.47           C  
ATOM    959  C   SER A 121     -13.309  -1.683  -9.672  1.00 97.47           C  
ATOM    960  CB  SER A 121     -11.340  -0.306 -10.408  1.00 97.47           C  
ATOM    961  O   SER A 121     -14.082  -1.265  -8.809  1.00 97.47           O  
ATOM    962  OG  SER A 121      -9.965  -0.040 -10.200  1.00 97.47           O  
ATOM    963  N   VAL A 122     -13.746  -2.405 -10.710  1.00 98.23           N  
ATOM    964  CA  VAL A 122     -15.151  -2.818 -10.884  1.00 98.23           C  
ATOM    965  C   VAL A 122     -15.599  -3.700  -9.726  1.00 98.23           C  
ATOM    966  CB  VAL A 122     -15.359  -3.574 -12.211  1.00 98.23           C  
ATOM    967  O   VAL A 122     -16.663  -3.459  -9.160  1.00 98.23           O  
ATOM    968  CG1 VAL A 122     -16.767  -4.176 -12.341  1.00 98.23           C  
ATOM    969  CG2 VAL A 122     -15.180  -2.647 -13.408  1.00 98.23           C  
ATOM    970  N   ILE A 123     -14.794  -4.695  -9.346  1.00 98.22           N  
ATOM    971  CA  ILE A 123     -15.118  -5.598  -8.235  1.00 98.22           C  
ATOM    972  C   ILE A 123     -15.221  -4.814  -6.922  1.00 98.22           C  
ATOM    973  CB  ILE A 123     -14.093  -6.753  -8.156  1.00 98.22           C  
ATOM    974  O   ILE A 123     -16.161  -5.039  -6.164  1.00 98.22           O  
ATOM    975  CG1 ILE A 123     -14.234  -7.668  -9.395  1.00 98.22           C  
ATOM    976  CG2 ILE A 123     -14.288  -7.587  -6.874  1.00 98.22           C  
ATOM    977  CD1 ILE A 123     -13.048  -8.617  -9.594  1.00 98.22           C  
ATOM    978  N   CYS A 124     -14.318  -3.863  -6.668  1.00 97.67           N  
ATOM    979  CA  CYS A 124     -14.382  -2.995  -5.495  1.00 97.67           C  
ATOM    980  C   CYS A 124     -15.636  -2.106  -5.493  1.00 97.67           C  
ATOM    981  CB  CYS A 124     -13.122  -2.121  -5.424  1.00 97.67           C  
ATOM    982  O   CYS A 124     -16.339  -2.039  -4.486  1.00 97.67           O  
ATOM    983  SG  CYS A 124     -11.633  -3.080  -5.040  1.00 97.67           S  
ATOM    984  N   GLY A 125     -15.945  -1.448  -6.614  1.00 96.98           N  
ATOM    985  CA  GLY A 125     -17.123  -0.585  -6.739  1.00 96.98           C  
ATOM    986  C   GLY A 125     -18.447  -1.353  -6.656  1.00 96.98           C  
ATOM    987  O   GLY A 125     -19.434  -0.835  -6.133  1.00 96.98           O  
ATOM    988  N   ALA A 126     -18.475  -2.599  -7.128  1.00 97.57           N  
ATOM    989  CA  ALA A 126     -19.651  -3.467  -7.112  1.00 97.57           C  
ATOM    990  C   ALA A 126     -19.694  -4.421  -5.905  1.00 97.57           C  
ATOM    991  CB  ALA A 126     -19.723  -4.214  -8.449  1.00 97.57           C  
ATOM    992  O   ALA A 126     -20.575  -5.280  -5.846  1.00 97.57           O  
ATOM    993  N   ALA A 127     -18.762  -4.298  -4.953  1.00 97.44           N  
ATOM    994  CA  ALA A 127     -18.613  -5.256  -3.866  1.00 97.44           C  
ATOM    995  C   ALA A 127     -19.904  -5.360  -3.021  1.00 97.44           C  
ATOM    996  CB  ALA A 127     -17.406  -4.870  -3.003  1.00 97.44           C  
ATOM    997  O   ALA A 127     -20.391  -4.340  -2.517  1.00 97.44           O  
ATOM    998  N   PRO A 128     -20.454  -6.578  -2.837  1.00 96.11           N  
ATOM    999  CA  PRO A 128     -21.573  -6.818  -1.926  1.00 96.11           C  
ATOM   1000  C   PRO A 128     -21.118  -7.111  -0.488  1.00 96.11           C  
ATOM   1001  CB  PRO A 128     -22.305  -8.017  -2.534  1.00 96.11           C  
ATOM   1002  O   PRO A 128     -21.949  -7.205   0.408  1.00 96.11           O  
ATOM   1003  CG  PRO A 128     -21.167  -8.844  -3.130  1.00 96.11           C  
ATOM   1004  CD  PRO A 128     -20.200  -7.775  -3.636  1.00 96.11           C  
ATOM   1005  N   SER A 129     -19.816  -7.307  -0.262  1.00 96.65           N  
ATOM   1006  CA  SER A 129     -19.246  -7.632   1.045  1.00 96.65           C  
ATOM   1007  C   SER A 129     -17.815  -7.114   1.183  1.00 96.65           C  
ATOM   1008  CB  SER A 129     -19.282  -9.151   1.270  1.00 96.65           C  
ATOM   1009  O   SER A 129     -17.123  -6.899   0.183  1.00 96.65           O  
ATOM   1010  OG  SER A 129     -18.389  -9.844   0.408  1.00 96.65           O  
ATOM   1011  N   SER A 130     -17.344  -6.998   2.429  1.00 95.00           N  
ATOM   1012  CA  SER A 130     -15.950  -6.656   2.743  1.00 95.00           C  
ATOM   1013  C   SER A 130     -14.958  -7.611   2.064  1.00 95.00           C  
ATOM   1014  CB  SER A 130     -15.747  -6.677   4.259  1.00 95.00           C  
ATOM   1015  O   SER A 130     -14.013  -7.176   1.412  1.00 95.00           O  
ATOM   1016  OG  SER A 130     -14.380  -6.529   4.541  1.00 95.00           O  
ATOM   1017  N   THR A 131     -15.212  -8.923   2.096  1.00 96.10           N  
ATOM   1018  CA  THR A 131     -14.338  -9.912   1.443  1.00 96.10           C  
ATOM   1019  C   THR A 131     -14.244  -9.699  -0.068  1.00 96.10           C  
ATOM   1020  CB  THR A 131     -14.831 -11.337   1.715  1.00 96.10           C  
ATOM   1021  O   THR A 131     -13.150  -9.769  -0.626  1.00 96.10           O  
ATOM   1022  CG2 THR A 131     -13.818 -12.400   1.297  1.00 96.10           C  
ATOM   1023  OG1 THR A 131     -15.096 -11.510   3.087  1.00 96.10           O  
ATOM   1024  N   ALA A 132     -15.363  -9.404  -0.739  1.00 97.75           N  
ATOM   1025  CA  ALA A 132     -15.348  -9.103  -2.170  1.00 97.75           C  
ATOM   1026  C   ALA A 132     -14.542  -7.829  -2.467  1.00 97.75           C  
ATOM   1027  CB  ALA A 132     -16.791  -8.985  -2.666  1.00 97.75           C  
ATOM   1028  O   ALA A 132     -13.761  -7.809  -3.419  1.00 97.75           O  
ATOM   1029  N   LEU A 133     -14.665  -6.806  -1.615  1.00 97.60           N  
ATOM   1030  CA  LEU A 133     -13.865  -5.588  -1.713  1.00 97.60           C  
ATOM   1031  C   LEU A 133     -12.366  -5.896  -1.575  1.00 97.60           C  
ATOM   1032  CB  LEU A 133     -14.364  -4.575  -0.665  1.00 97.60           C  
ATOM   1033  O   LEU A 133     -11.583  -5.446  -2.407  1.00 97.60           O  
ATOM   1034  CG  LEU A 133     -13.606  -3.240  -0.671  1.00 97.60           C  
ATOM   1035  CD1 LEU A 133     -13.800  -2.485  -1.979  1.00 97.60           C  
ATOM   1036  CD2 LEU A 133     -14.100  -2.340   0.450  1.00 97.60           C  
ATOM   1037  N   ILE A 134     -11.967  -6.707  -0.589  1.00 96.99           N  
ATOM   1038  CA  ILE A 134     -10.570  -7.123  -0.367  1.00 96.99           C  
ATOM   1039  C   ILE A 134     -10.013  -7.883  -1.581  1.00 96.99           C  
ATOM   1040  CB  ILE A 134     -10.467  -7.969   0.926  1.00 96.99           C  
ATOM   1041  O   ILE A 134      -8.894  -7.606  -2.017  1.00 96.99           O  
ATOM   1042  CG1 ILE A 134     -10.816  -7.115   2.166  1.00 96.99           C  
ATOM   1043  CG2 ILE A 134      -9.055  -8.562   1.098  1.00 96.99           C  
ATOM   1044  CD1 ILE A 134     -11.085  -7.954   3.422  1.00 96.99           C  
ATOM   1045  N   ILE A 135     -10.791  -8.799  -2.168  1.00 97.65           N  
ATOM   1046  CA  ILE A 135     -10.400  -9.518  -3.394  1.00 97.65           C  
ATOM   1047  C   ILE A 135     -10.227  -8.536  -4.558  1.00 97.65           C  
ATOM   1048  CB  ILE A 135     -11.423 -10.628  -3.729  1.00 97.65           C  
ATOM   1049  O   ILE A 135      -9.227  -8.606  -5.273  1.00 97.65           O  
ATOM   1050  CG1 ILE A 135     -11.367 -11.745  -2.661  1.00 97.65           C  
ATOM   1051  CG2 ILE A 135     -11.158 -11.226  -5.126  1.00 97.65           C  
ATOM   1052  CD1 ILE A 135     -12.549 -12.721  -2.727  1.00 97.65           C  
ATOM   1053  N   GLY A 136     -11.150  -7.585  -4.722  1.00 97.94           N  
ATOM   1054  CA  GLY A 136     -11.016  -6.517  -5.713  1.00 97.94           C  
ATOM   1055  C   GLY A 136      -9.726  -5.714  -5.519  1.00 97.94           C  
ATOM   1056  O   GLY A 136      -8.985  -5.516  -6.479  1.00 97.94           O  
ATOM   1057  N   ARG A 137      -9.383  -5.356  -4.271  1.00 96.94           N  
ATOM   1058  CA  ARG A 137      -8.143  -4.629  -3.930  1.00 96.94           C  
ATOM   1059  C   ARG A 137      -6.892  -5.429  -4.278  1.00 96.94           C  
ATOM   1060  CB  ARG A 137      -8.114  -4.270  -2.431  1.00 96.94           C  
ATOM   1061  O   ARG A 137      -5.922  -4.852  -4.766  1.00 96.94           O  
ATOM   1062  CG  ARG A 137      -9.157  -3.236  -1.978  1.00 96.94           C  
ATOM   1063  CD  ARG A 137      -8.956  -1.850  -2.579  1.00 96.94           C  
ATOM   1064  NE  ARG A 137      -7.712  -1.219  -2.096  1.00 96.94           N  
ATOM   1065  NH1 ARG A 137      -7.325  -0.051  -3.989  1.00 96.94           N  
ATOM   1066  NH2 ARG A 137      -5.867   0.109  -2.322  1.00 96.94           N  
ATOM   1067  CZ  ARG A 137      -6.971  -0.386  -2.795  1.00 96.94           C  
ATOM   1068  N   ALA A 138      -6.916  -6.740  -4.052  1.00 97.29           N  
ATOM   1069  CA  ALA A 138      -5.837  -7.632  -4.456  1.00 97.29           C  
ATOM   1070  C   ALA A 138      -5.664  -7.633  -5.987  1.00 97.29           C  
ATOM   1071  CB  ALA A 138      -6.131  -9.029  -3.890  1.00 97.29           C  
ATOM   1072  O   ALA A 138      -4.549  -7.506  -6.484  1.00 97.29           O  
ATOM   1073  N   ILE A 139      -6.759  -7.693  -6.748  1.00 98.11           N  
ATOM   1074  CA  ILE A 139      -6.717  -7.633  -8.217  1.00 98.11           C  
ATOM   1075  C   ILE A 139      -6.223  -6.255  -8.702  1.00 98.11           C  
ATOM   1076  CB  ILE A 139      -8.094  -8.035  -8.794  1.00 98.11           C  
ATOM   1077  O   ILE A 139      -5.370  -6.199  -9.592  1.00 98.11           O  
ATOM   1078  CG1 ILE A 139      -8.429  -9.506  -8.452  1.00 98.11           C  
ATOM   1079  CG2 ILE A 139      -8.113  -7.858 -10.317  1.00 98.11           C  
ATOM   1080  CD1 ILE A 139      -9.893  -9.876  -8.712  1.00 98.11           C  
ATOM   1081  N   CYS A 140      -6.667  -5.157  -8.071  1.00 97.67           N  
ATOM   1082  CA  CYS A 140      -6.145  -3.812  -8.335  1.00 97.67           C  
ATOM   1083  C   CYS A 140      -4.633  -3.751  -8.128  1.00 97.67           C  
ATOM   1084  CB  CYS A 140      -6.786  -2.756  -7.422  1.00 97.67           C  
ATOM   1085  O   CYS A 140      -3.933  -3.225  -8.986  1.00 97.67           O  
ATOM   1086  SG  CYS A 140      -8.510  -2.456  -7.845  1.00 97.67           S  
ATOM   1087  N   GLY A 141      -4.117  -4.300  -7.025  1.00 96.46           N  
ATOM   1088  CA  GLY A 141      -2.683  -4.270  -6.737  1.00 96.46           C  
ATOM   1089  C   GLY A 141      -1.852  -5.054  -7.759  1.00 96.46           C  
ATOM   1090  O   GLY A 141      -0.802  -4.573  -8.186  1.00 96.46           O  
ATOM   1091  N   ILE A 142      -2.357  -6.196  -8.254  1.00 97.08           N  
ATOM   1092  CA  ILE A 142      -1.734  -6.909  -9.386  1.00 97.08           C  
ATOM   1093  C   ILE A 142      -1.655  -5.991 -10.609  1.00 97.08           C  
ATOM   1094  CB  ILE A 142      -2.475  -8.224  -9.740  1.00 97.08           C  
ATOM   1095  O   ILE A 142      -0.590  -5.860 -11.207  1.00 97.08           O  
ATOM   1096  CG1 ILE A 142      -2.458  -9.209  -8.551  1.00 97.08           C  
ATOM   1097  CG2 ILE A 142      -1.842  -8.888 -10.982  1.00 97.08           C  
ATOM   1098  CD1 ILE A 142      -3.311 -10.468  -8.747  1.00 97.08           C  
ATOM   1099  N   GLY A 143      -2.754  -5.331 -10.983  1.00 97.00           N  
ATOM   1100  CA  GLY A 143      -2.760  -4.395 -12.110  1.00 97.00           C  
ATOM   1101  C   GLY A 143      -1.817  -3.206 -11.897  1.00 97.00           C  
ATOM   1102  O   GLY A 143      -1.004  -2.895 -12.767  1.00 97.00           O  
ATOM   1103  N   ALA A 144      -1.855  -2.595 -10.712  1.00 95.80           N  
ATOM   1104  CA  ALA A 144      -1.060  -1.427 -10.349  1.00 95.80           C  
ATOM   1105  C   ALA A 144       0.448  -1.689 -10.459  1.00 95.80           C  
ATOM   1106  CB  ALA A 144      -1.443  -0.995  -8.930  1.00 95.80           C  
ATOM   1107  O   ALA A 144       1.171  -0.858 -11.009  1.00 95.80           O  
ATOM   1108  N   ALA A 145       0.926  -2.863 -10.032  1.00 94.07           N  
ATOM   1109  CA  ALA A 145       2.320  -3.266 -10.225  1.00 94.07           C  
ATOM   1110  C   ALA A 145       2.746  -3.229 -11.702  1.00 94.07           C  
ATOM   1111  CB  ALA A 145       2.479  -4.678  -9.674  1.00 94.07           C  
ATOM   1112  O   ALA A 145       3.830  -2.739 -12.043  1.00 94.07           O  
ATOM   1113  N   GLY A 146       1.873  -3.710 -12.589  1.00 94.68           N  
ATOM   1114  CA  GLY A 146       2.090  -3.689 -14.031  1.00 94.68           C  
ATOM   1115  C   GLY A 146       2.035  -2.284 -14.623  1.00 94.68           C  
ATOM   1116  O   GLY A 146       2.828  -1.985 -15.516  1.00 94.68           O  
ATOM   1117  N   LEU A 147       1.170  -1.410 -14.104  1.00 95.51           N  
ATOM   1118  CA  LEU A 147       1.089  -0.008 -14.524  1.00 95.51           C  
ATOM   1119  C   LEU A 147       2.336   0.774 -14.119  1.00 95.51           C  
ATOM   1120  CB  LEU A 147      -0.165   0.661 -13.931  1.00 95.51           C  
ATOM   1121  O   LEU A 147       2.919   1.466 -14.954  1.00 95.51           O  
ATOM   1122  CG  LEU A 147      -1.500   0.086 -14.424  1.00 95.51           C  
ATOM   1123  CD1 LEU A 147      -2.657   0.825 -13.753  1.00 95.51           C  
ATOM   1124  CD2 LEU A 147      -1.655   0.199 -15.934  1.00 95.51           C  
ATOM   1125  N   PHE A 148       2.782   0.644 -12.866  1.00 90.91           N  
ATOM   1126  CA  PHE A 148       3.981   1.332 -12.391  1.00 90.91           C  
ATOM   1127  C   PHE A 148       5.212   0.875 -13.177  1.00 90.91           C  
ATOM   1128  CB  PHE A 148       4.161   1.132 -10.877  1.00 90.91           C  
ATOM   1129  O   PHE A 148       5.854   1.692 -13.837  1.00 90.91           O  
ATOM   1130  CG  PHE A 148       3.107   1.796 -10.005  1.00 90.91           C  
ATOM   1131  CD1 PHE A 148       2.822   3.170 -10.149  1.00 90.91           C  
ATOM   1132  CD2 PHE A 148       2.430   1.051  -9.020  1.00 90.91           C  
ATOM   1133  CE1 PHE A 148       1.851   3.781  -9.335  1.00 90.91           C  
ATOM   1134  CE2 PHE A 148       1.461   1.663  -8.206  1.00 90.91           C  
ATOM   1135  CZ  PHE A 148       1.169   3.028  -8.365  1.00 90.91           C  
ATOM   1136  N   SER A 149       5.510  -0.428 -13.180  1.00 88.96           N  
ATOM   1137  CA  SER A 149       6.679  -0.970 -13.891  1.00 88.96           C  
ATOM   1138  C   SER A 149       6.615  -0.733 -15.406  1.00 88.96           C  
ATOM   1139  CB  SER A 149       6.839  -2.466 -13.594  1.00 88.96           C  
ATOM   1140  O   SER A 149       7.608  -0.340 -16.027  1.00 88.96           O  
ATOM   1141  OG  SER A 149       5.687  -3.193 -13.974  1.00 88.96           O  
ATOM   1142  N   GLY A 150       5.437  -0.904 -16.004  1.00 90.82           N  
ATOM   1143  CA  GLY A 150       5.216  -0.737 -17.434  1.00 90.82           C  
ATOM   1144  C   GLY A 150       5.394   0.691 -17.915  1.00 90.82           C  
ATOM   1145  O   GLY A 150       6.012   0.907 -18.953  1.00 90.82           O  
ATOM   1146  N   SER A 151       4.923   1.674 -17.146  1.00 91.62           N  
ATOM   1147  CA  SER A 151       5.047   3.085 -17.517  1.00 91.62           C  
ATOM   1148  C   SER A 151       6.508   3.512 -17.594  1.00 91.62           C  
ATOM   1149  CB  SER A 151       4.313   3.953 -16.503  1.00 91.62           C  
ATOM   1150  O   SER A 151       6.911   4.133 -18.577  1.00 91.62           O  
ATOM   1151  OG  SER A 151       2.915   3.797 -16.630  1.00 91.62           O  
ATOM   1152  N   TYR A 152       7.329   3.122 -16.614  1.00 85.27           N  
ATOM   1153  CA  TYR A 152       8.769   3.389 -16.664  1.00 85.27           C  
ATOM   1154  C   TYR A 152       9.452   2.641 -17.815  1.00 85.27           C  
ATOM   1155  CB  TYR A 152       9.416   3.043 -15.317  1.00 85.27           C  
ATOM   1156  O   TYR A 152      10.307   3.211 -18.492  1.00 85.27           O  
ATOM   1157  CG  TYR A 152       8.995   3.964 -14.188  1.00 85.27           C  
ATOM   1158  CD1 TYR A 152       9.383   5.318 -14.202  1.00 85.27           C  
ATOM   1159  CD2 TYR A 152       8.217   3.474 -13.123  1.00 85.27           C  
ATOM   1160  CE1 TYR A 152       8.971   6.183 -13.170  1.00 85.27           C  
ATOM   1161  CE2 TYR A 152       7.778   4.339 -12.104  1.00 85.27           C  
ATOM   1162  OH  TYR A 152       7.747   6.529 -11.134  1.00 85.27           O  
ATOM   1163  CZ  TYR A 152       8.156   5.695 -12.125  1.00 85.27           C  
ATOM   1164  N   THR A 153       9.036   1.401 -18.088  1.00 86.17           N  
ATOM   1165  CA  THR A 153       9.583   0.598 -19.193  1.00 86.17           C  
ATOM   1166  C   THR A 153       9.275   1.220 -20.557  1.00 86.17           C  
ATOM   1167  CB  THR A 153       9.051  -0.842 -19.137  1.00 86.17           C  
ATOM   1168  O   THR A 153      10.168   1.354 -21.391  1.00 86.17           O  
ATOM   1169  CG2 THR A 153       9.708  -1.733 -20.188  1.00 86.17           C  
ATOM   1170  OG1 THR A 153       9.344  -1.421 -17.885  1.00 86.17           O  
ATOM   1171  N   ILE A 154       8.037   1.663 -20.786  1.00 90.38           N  
ATOM   1172  CA  ILE A 154       7.633   2.298 -22.048  1.00 90.38           C  
ATOM   1173  C   ILE A 154       8.367   3.630 -22.243  1.00 90.38           C  
ATOM   1174  CB  ILE A 154       6.094   2.445 -22.110  1.00 90.38           C  
ATOM   1175  O   ILE A 154       8.863   3.894 -23.338  1.00 90.38           O  
ATOM   1176  CG1 ILE A 154       5.435   1.052 -22.233  1.00 90.38           C  
ATOM   1177  CG2 ILE A 154       5.682   3.313 -23.313  1.00 90.38           C  
ATOM   1178  CD1 ILE A 154       3.917   1.059 -22.024  1.00 90.38           C  
ATOM   1179  N   ILE A 155       8.508   4.450 -21.192  1.00 86.39           N  
ATOM   1180  CA  ILE A 155       9.309   5.686 -21.263  1.00 86.39           C  
ATOM   1181  C   ILE A 155      10.750   5.377 -21.669  1.00 86.39           C  
ATOM   1182  CB  ILE A 155       9.288   6.445 -19.919  1.00 86.39           C  
ATOM   1183  O   ILE A 155      11.303   6.082 -22.510  1.00 86.39           O  
ATOM   1184  CG1 ILE A 155       7.891   7.039 -19.654  1.00 86.39           C  
ATOM   1185  CG2 ILE A 155      10.336   7.578 -19.863  1.00 86.39           C  
ATOM   1186  CD1 ILE A 155       7.775   7.570 -18.220  1.00 86.39           C  
ATOM   1187  N   ALA A 156      11.355   4.332 -21.098  1.00 81.03           N  
ATOM   1188  CA  ALA A 156      12.746   3.991 -21.378  1.00 81.03           C  
ATOM   1189  C   ALA A 156      12.994   3.660 -22.861  1.00 81.03           C  
ATOM   1190  CB  ALA A 156      13.169   2.842 -20.456  1.00 81.03           C  
ATOM   1191  O   ALA A 156      14.066   3.976 -23.378  1.00 81.03           O  
ATOM   1192  N   VAL A 157      12.007   3.078 -23.551  1.00 86.07           N  
ATOM   1193  CA  VAL A 157      12.094   2.759 -24.988  1.00 86.07           C  
ATOM   1194  C   VAL A 157      11.775   3.970 -25.870  1.00 86.07           C  
ATOM   1195  CB  VAL A 157      11.177   1.566 -25.325  1.00 86.07           C  
ATOM   1196  O   VAL A 157      12.384   4.141 -26.927  1.00 86.07           O  
ATOM   1197  CG1 VAL A 157      11.218   1.204 -26.813  1.00 86.07           C  
ATOM   1198  CG2 VAL A 157      11.602   0.319 -24.538  1.00 86.07           C  
ATOM   1199  N   LEU A 158      10.844   4.829 -25.446  1.00 87.20           N  
ATOM   1200  CA  LEU A 158      10.412   5.998 -26.221  1.00 87.20           C  
ATOM   1201  C   LEU A 158      11.370   7.189 -26.152  1.00 87.20           C  
ATOM   1202  CB  LEU A 158       9.034   6.450 -25.711  1.00 87.20           C  
ATOM   1203  O   LEU A 158      11.316   8.056 -27.022  1.00 87.20           O  
ATOM   1204  CG  LEU A 158       7.870   5.516 -26.061  1.00 87.20           C  
ATOM   1205  CD1 LEU A 158       6.582   6.091 -25.474  1.00 87.20           C  
ATOM   1206  CD2 LEU A 158       7.701   5.389 -27.574  1.00 87.20           C  
ATOM   1207  N   VAL A 159      12.171   7.278 -25.092  1.00 83.16           N  
ATOM   1208  CA  VAL A 159      12.923   8.487 -24.761  1.00 83.16           C  
ATOM   1209  C   VAL A 159      14.416   8.181 -24.585  1.00 83.16           C  
ATOM   1210  CB  VAL A 159      12.349   9.154 -23.501  1.00 83.16           C  
ATOM   1211  O   VAL A 159      14.752   7.232 -23.860  1.00 83.16           O  
ATOM   1212  CG1 VAL A 159      13.036  10.488 -23.249  1.00 83.16           C  
ATOM   1213  CG2 VAL A 159      10.846   9.449 -23.613  1.00 83.16           C  
ATOM   1214  N   PRO A 160      15.306   9.022 -25.156  1.00 79.68           N  
ATOM   1215  CA  PRO A 160      16.740   8.980 -24.887  1.00 79.68           C  
ATOM   1216  C   PRO A 160      17.062   8.993 -23.395  1.00 79.68           C  
ATOM   1217  CB  PRO A 160      17.344  10.196 -25.596  1.00 79.68           C  
ATOM   1218  O   PRO A 160      16.385   9.653 -22.602  1.00 79.68           O  
ATOM   1219  CG  PRO A 160      16.362  10.460 -26.731  1.00 79.68           C  
ATOM   1220  CD  PRO A 160      15.021  10.090 -26.109  1.00 79.68           C  
ATOM   1221  N   SER A 161      18.124   8.286 -23.010  1.00 70.84           N  
ATOM   1222  CA  SER A 161      18.573   8.135 -21.618  1.00 70.84           C  
ATOM   1223  C   SER A 161      18.653   9.470 -20.861  1.00 70.84           C  
ATOM   1224  CB  SER A 161      19.929   7.415 -21.604  1.00 70.84           C  
ATOM   1225  O   SER A 161      18.128   9.564 -19.749  1.00 70.84           O  
ATOM   1226  OG  SER A 161      20.834   8.126 -22.421  1.00 70.84           O  
ATOM   1227  N   ALA A 162      19.192  10.515 -21.500  1.00 71.98           N  
ATOM   1228  CA  ALA A 162      19.337  11.866 -20.947  1.00 71.98           C  
ATOM   1229  C   ALA A 162      18.007  12.529 -20.537  1.00 71.98           C  
ATOM   1230  CB  ALA A 162      20.053  12.719 -22.003  1.00 71.98           C  
ATOM   1231  O   ALA A 162      17.955  13.295 -19.574  1.00 71.98           O  
ATOM   1232  N   ASP A 163      16.918  12.209 -21.233  1.00 80.60           N  
ATOM   1233  CA  ASP A 163      15.603  12.807 -21.011  1.00 80.60           C  
ATOM   1234  C   ASP A 163      14.718  11.965 -20.068  1.00 80.60           C  
ATOM   1235  CB  ASP A 163      14.934  13.011 -22.377  1.00 80.60           C  
ATOM   1236  O   ASP A 163      13.721  12.466 -19.536  1.00 80.60           O  
ATOM   1237  CG  ASP A 163      15.132  14.370 -23.050  1.00 80.60           C  
ATOM   1238  OD1 ASP A 163      15.636  15.309 -22.396  1.00 80.60           O  
ATOM   1239  OD2 ASP A 163      14.607  14.503 -24.178  1.00 80.60           O  
ATOM   1240  N   ARG A 164      15.064  10.697 -19.795  1.00 75.11           N  
ATOM   1241  CA  ARG A 164      14.280   9.804 -18.913  1.00 75.11           C  
ATOM   1242  C   ARG A 164      14.008  10.398 -17.522  1.00 75.11           C  
ATOM   1243  CB  ARG A 164      14.938   8.420 -18.783  1.00 75.11           C  
ATOM   1244  O   ARG A 164      12.861  10.296 -17.079  1.00 75.11           O  
ATOM   1245  CG  ARG A 164      14.956   7.634 -20.099  1.00 75.11           C  
ATOM   1246  CD  ARG A 164      15.707   6.313 -19.911  1.00 75.11           C  
ATOM   1247  NE  ARG A 164      15.890   5.606 -21.193  1.00 75.11           N  
ATOM   1248  NH1 ARG A 164      17.604   4.200 -20.556  1.00 75.11           N  
ATOM   1249  NH2 ARG A 164      16.752   4.063 -22.608  1.00 75.11           N  
ATOM   1250  CZ  ARG A 164      16.748   4.631 -21.442  1.00 75.11           C  
ATOM   1251  N   PRO A 165      14.961  11.066 -16.832  1.00 69.56           N  
ATOM   1252  CA  PRO A 165      14.691  11.682 -15.531  1.00 69.56           C  
ATOM   1253  C   PRO A 165      13.557  12.713 -15.568  1.00 69.56           C  
ATOM   1254  CB  PRO A 165      16.011  12.330 -15.097  1.00 69.56           C  
ATOM   1255  O   PRO A 165      12.761  12.783 -14.632  1.00 69.56           O  
ATOM   1256  CG  PRO A 165      17.068  11.499 -15.818  1.00 69.56           C  
ATOM   1257  CD  PRO A 165      16.384  11.186 -17.144  1.00 69.56           C  
ATOM   1258  N   LYS A 166      13.429  13.474 -16.662  1.00 81.57           N  
ATOM   1259  CA  LYS A 166      12.366  14.475 -16.841  1.00 81.57           C  
ATOM   1260  C   LYS A 166      10.985  13.821 -16.874  1.00 81.57           C  
ATOM   1261  CB  LYS A 166      12.658  15.258 -18.129  1.00 81.57           C  
ATOM   1262  O   LYS A 166      10.079  14.263 -16.168  1.00 81.57           O  
ATOM   1263  CG  LYS A 166      11.610  16.319 -18.485  1.00 81.57           C  
ATOM   1264  CD  LYS A 166      11.955  16.867 -19.872  1.00 81.57           C  
ATOM   1265  CE  LYS A 166      10.907  17.860 -20.370  1.00 81.57           C  
ATOM   1266  NZ  LYS A 166      11.234  18.262 -21.759  1.00 81.57           N  
ATOM   1267  N   TYR A 167      10.819  12.761 -17.664  1.00 82.74           N  
ATOM   1268  CA  TYR A 167       9.528  12.074 -17.796  1.00 82.74           C  
ATOM   1269  C   TYR A 167       9.209  11.193 -16.585  1.00 82.74           C  
ATOM   1270  CB  TYR A 167       9.480  11.285 -19.104  1.00 82.74           C  
ATOM   1271  O   TYR A 167       8.063  11.166 -16.144  1.00 82.74           O  
ATOM   1272  CG  TYR A 167       9.610  12.162 -20.332  1.00 82.74           C  
ATOM   1273  CD1 TYR A 167       8.518  12.925 -20.787  1.00 82.74           C  
ATOM   1274  CD2 TYR A 167      10.834  12.227 -21.012  1.00 82.74           C  
ATOM   1275  CE1 TYR A 167       8.651  13.737 -21.932  1.00 82.74           C  
ATOM   1276  CE2 TYR A 167      10.960  13.013 -22.173  1.00 82.74           C  
ATOM   1277  OH  TYR A 167      10.021  14.545 -23.741  1.00 82.74           O  
ATOM   1278  CZ  TYR A 167       9.873  13.770 -22.634  1.00 82.74           C  
ATOM   1279  N   SER A 168      10.211  10.563 -15.968  1.00 74.03           N  
ATOM   1280  CA  SER A 168      10.049   9.905 -14.664  1.00 74.03           C  
ATOM   1281  C   SER A 168       9.641  10.901 -13.575  1.00 74.03           C  
ATOM   1282  CB  SER A 168      11.352   9.213 -14.264  1.00 74.03           C  
ATOM   1283  O   SER A 168       8.804  10.581 -12.731  1.00 74.03           O  
ATOM   1284  OG  SER A 168      11.587   8.134 -15.143  1.00 74.03           O  
ATOM   1285  N   GLY A 169      10.168  12.128 -13.625  1.00 72.85           N  
ATOM   1286  CA  GLY A 169       9.742  13.234 -12.769  1.00 72.85           C  
ATOM   1287  C   GLY A 169       8.278  13.617 -12.985  1.00 72.85           C  
ATOM   1288  O   GLY A 169       7.561  13.828 -12.011  1.00 72.85           O  
ATOM   1289  N   LEU A 170       7.800  13.630 -14.236  1.00 85.67           N  
ATOM   1290  CA  LEU A 170       6.382  13.847 -14.545  1.00 85.67           C  
ATOM   1291  C   LEU A 170       5.493  12.734 -13.966  1.00 85.67           C  
ATOM   1292  CB  LEU A 170       6.209  13.984 -16.070  1.00 85.67           C  
ATOM   1293  O   LEU A 170       4.443  13.025 -13.391  1.00 85.67           O  
ATOM   1294  CG  LEU A 170       4.775  14.325 -16.515  1.00 85.67           C  
ATOM   1295  CD1 LEU A 170       4.328  15.699 -16.014  1.00 85.67           C  
ATOM   1296  CD2 LEU A 170       4.707  14.322 -18.043  1.00 85.67           C  
ATOM   1297  N   MET A 171       5.937  11.475 -14.045  1.00 83.01           N  
ATOM   1298  CA  MET A 171       5.242  10.352 -13.406  1.00 83.01           C  
ATOM   1299  C   MET A 171       5.191  10.518 -11.883  1.00 83.01           C  
ATOM   1300  CB  MET A 171       5.890   9.012 -13.794  1.00 83.01           C  
ATOM   1301  O   MET A 171       4.117  10.417 -11.290  1.00 83.01           O  
ATOM   1302  CG  MET A 171       5.786   8.707 -15.293  1.00 83.01           C  
ATOM   1303  SD  MET A 171       4.099   8.792 -15.951  1.00 83.01           S  
ATOM   1304  CE  MET A 171       4.408   8.644 -17.721  1.00 83.01           C  
ATOM   1305  N   GLY A 172       6.312  10.875 -11.249  1.00 76.40           N  
ATOM   1306  CA  GLY A 172       6.354  11.169  -9.812  1.00 76.40           C  
ATOM   1307  C   GLY A 172       5.466  12.354  -9.408  1.00 76.40           C  
ATOM   1308  O   GLY A 172       4.800  12.304  -8.375  1.00 76.40           O  
ATOM   1309  N   ALA A 173       5.383  13.395 -10.241  1.00 82.43           N  
ATOM   1310  CA  ALA A 173       4.496  14.535 -10.012  1.00 82.43           C  
ATOM   1311  C   ALA A 173       3.015  14.126 -10.052  1.00 82.43           C  
ATOM   1312  CB  ALA A 173       4.805  15.624 -11.046  1.00 82.43           C  
ATOM   1313  O   ALA A 173       2.227  14.605  -9.237  1.00 82.43           O  
ATOM   1314  N   SER A 174       2.643  13.210 -10.952  1.00 88.44           N  
ATOM   1315  CA  SER A 174       1.279  12.674 -11.017  1.00 88.44           C  
ATOM   1316  C   SER A 174       0.907  11.874  -9.765  1.00 88.44           C  
ATOM   1317  CB  SER A 174       1.088  11.858 -12.296  1.00 88.44           C  
ATOM   1318  O   SER A 174      -0.186  12.061  -9.235  1.00 88.44           O  
ATOM   1319  OG  SER A 174       1.640  10.561 -12.221  1.00 88.44           O  
ATOM   1320  N   TYR A 175       1.839  11.080  -9.227  1.00 82.99           N  
ATOM   1321  CA  TYR A 175       1.671  10.387  -7.946  1.00 82.99           C  
ATOM   1322  C   TYR A 175       1.481  11.386  -6.794  1.00 82.99           C  
ATOM   1323  CB  TYR A 175       2.888   9.477  -7.713  1.00 82.99           C  
ATOM   1324  O   TYR A 175       0.553  11.255  -5.996  1.00 82.99           O  
ATOM   1325  CG  TYR A 175       2.893   8.760  -6.376  1.00 82.99           C  
ATOM   1326  CD1 TYR A 175       3.316   9.429  -5.209  1.00 82.99           C  
ATOM   1327  CD2 TYR A 175       2.506   7.411  -6.300  1.00 82.99           C  
ATOM   1328  CE1 TYR A 175       3.317   8.763  -3.970  1.00 82.99           C  
ATOM   1329  CE2 TYR A 175       2.497   6.741  -5.064  1.00 82.99           C  
ATOM   1330  OH  TYR A 175       2.958   6.754  -2.713  1.00 82.99           O  
ATOM   1331  CZ  TYR A 175       2.907   7.415  -3.898  1.00 82.99           C  
ATOM   1332  N   GLY A 176       2.321  12.428  -6.732  1.00 80.76           N  
ATOM   1333  CA  GLY A 176       2.206  13.489  -5.727  1.00 80.76           C  
ATOM   1334  C   GLY A 176       0.851  14.196  -5.788  1.00 80.76           C  
ATOM   1335  O   GLY A 176       0.185  14.346  -4.765  1.00 80.76           O  
ATOM   1336  N   LEU A 177       0.394  14.549  -6.992  1.00 88.20           N  
ATOM   1337  CA  LEU A 177      -0.923  15.148  -7.197  1.00 88.20           C  
ATOM   1338  C   LEU A 177      -2.050  14.203  -6.762  1.00 88.20           C  
ATOM   1339  CB  LEU A 177      -1.067  15.548  -8.675  1.00 88.20           C  
ATOM   1340  O   LEU A 177      -2.951  14.627  -6.039  1.00 88.20           O  
ATOM   1341  CG  LEU A 177      -2.410  16.229  -8.999  1.00 88.20           C  
ATOM   1342  CD1 LEU A 177      -2.576  17.564  -8.269  1.00 88.20           C  
ATOM   1343  CD2 LEU A 177      -2.500  16.493 -10.500  1.00 88.20           C  
ATOM   1344  N   ALA A 178      -1.982  12.931  -7.157  1.00 91.14           N  
ATOM   1345  CA  ALA A 178      -2.960  11.921  -6.773  1.00 91.14           C  
ATOM   1346  C   ALA A 178      -3.051  11.766  -5.250  1.00 91.14           C  
ATOM   1347  CB  ALA A 178      -2.583  10.597  -7.431  1.00 91.14           C  
ATOM   1348  O   ALA A 178      -4.152  11.661  -4.722  1.00 91.14           O  
ATOM   1349  N   SER A 179      -1.926  11.852  -4.533  1.00 84.40           N  
ATOM   1350  CA  SER A 179      -1.929  11.766  -3.070  1.00 84.40           C  
ATOM   1351  C   SER A 179      -2.716  12.895  -2.399  1.00 84.40           C  
ATOM   1352  CB  SER A 179      -0.495  11.673  -2.534  1.00 84.40           C  
ATOM   1353  O   SER A 179      -3.419  12.646  -1.422  1.00 84.40           O  
ATOM   1354  OG  SER A 179       0.163  12.926  -2.495  1.00 84.40           O  
ATOM   1355  N   VAL A 180      -2.653  14.119  -2.939  1.00 86.45           N  
ATOM   1356  CA  VAL A 180      -3.388  15.290  -2.423  1.00 86.45           C  
ATOM   1357  C   VAL A 180      -4.861  15.218  -2.815  1.00 86.45           C  
ATOM   1358  CB  VAL A 180      -2.765  16.596  -2.959  1.00 86.45           C  
ATOM   1359  O   VAL A 180      -5.751  15.479  -2.006  1.00 86.45           O  
ATOM   1360  CG1 VAL A 180      -3.526  17.845  -2.488  1.00 86.45           C  
ATOM   1361  CG2 VAL A 180      -1.309  16.762  -2.508  1.00 86.45           C  
ATOM   1362  N   VAL A 181      -5.115  14.872  -4.075  1.00 91.56           N  
ATOM   1363  CA  VAL A 181      -6.454  14.846  -4.663  1.00 91.56           C  
ATOM   1364  C   VAL A 181      -7.270  13.657  -4.147  1.00 91.56           C  
ATOM   1365  CB  VAL A 181      -6.320  14.859  -6.197  1.00 91.56           C  
ATOM   1366  O   VAL A 181      -8.480  13.794  -3.977  1.00 91.56           O  
ATOM   1367  CG1 VAL A 181      -7.651  14.660  -6.906  1.00 91.56           C  
ATOM   1368  CG2 VAL A 181      -5.770  16.209  -6.683  1.00 91.56           C  
ATOM   1369  N   GLY A 182      -6.626  12.529  -3.839  1.00 92.81           N  
ATOM   1370  CA  GLY A 182      -7.257  11.285  -3.395  1.00 92.81           C  
ATOM   1371  C   GLY A 182      -8.218  11.497  -2.232  1.00 92.81           C  
ATOM   1372  O   GLY A 182      -9.421  11.335  -2.423  1.00 92.81           O  
ATOM   1373  N   PRO A 183      -7.757  11.941  -1.053  1.00 91.42           N  
ATOM   1374  CA  PRO A 183      -8.641  12.162   0.090  1.00 91.42           C  
ATOM   1375  C   PRO A 183      -9.751  13.188  -0.161  1.00 91.42           C  
ATOM   1376  CB  PRO A 183      -7.709  12.586   1.228  1.00 91.42           C  
ATOM   1377  O   PRO A 183     -10.844  13.035   0.384  1.00 91.42           O  
ATOM   1378  CG  PRO A 183      -6.459  11.785   0.884  1.00 91.42           C  
ATOM   1379  CD  PRO A 183      -6.370  11.977  -0.625  1.00 91.42           C  
ATOM   1380  N   LEU A 184      -9.505  14.203  -0.997  1.00 93.19           N  
ATOM   1381  CA  LEU A 184     -10.499  15.222  -1.349  1.00 93.19           C  
ATOM   1382  C   LEU A 184     -11.620  14.646  -2.221  1.00 93.19           C  
ATOM   1383  CB  LEU A 184      -9.806  16.400  -2.060  1.00 93.19           C  
ATOM   1384  O   LEU A 184     -12.794  14.773  -1.871  1.00 93.19           O  
ATOM   1385  CG  LEU A 184      -8.837  17.207  -1.180  1.00 93.19           C  
ATOM   1386  CD1 LEU A 184      -8.144  18.273  -2.029  1.00 93.19           C  
ATOM   1387  CD2 LEU A 184      -9.580  17.903  -0.037  1.00 93.19           C  
ATOM   1388  N   ILE A 185     -11.265  13.976  -3.321  1.00 94.37           N  
ATOM   1389  CA  ILE A 185     -12.233  13.325  -4.214  1.00 94.37           C  
ATOM   1390  C   ILE A 185     -12.941  12.185  -3.481  1.00 94.37           C  
ATOM   1391  CB  ILE A 185     -11.549  12.844  -5.516  1.00 94.37           C  
ATOM   1392  O   ILE A 185     -14.164  12.087  -3.540  1.00 94.37           O  
ATOM   1393  CG1 ILE A 185     -11.110  14.066  -6.351  1.00 94.37           C  
ATOM   1394  CG2 ILE A 185     -12.497  11.959  -6.342  1.00 94.37           C  
ATOM   1395  CD1 ILE A 185     -10.587  13.728  -7.757  1.00 94.37           C  
ATOM   1396  N   GLY A 186     -12.198  11.364  -2.738  1.00 93.75           N  
ATOM   1397  CA  GLY A 186     -12.753  10.253  -1.968  1.00 93.75           C  
ATOM   1398  C   GLY A 186     -13.732  10.726  -0.909  1.00 93.75           C  
ATOM   1399  O   GLY A 186     -14.826  10.176  -0.779  1.00 93.75           O  
ATOM   1400  N   GLY A 187     -13.394  11.814  -0.216  1.00 93.48           N  
ATOM   1401  CA  GLY A 187     -14.281  12.443   0.750  1.00 93.48           C  
ATOM   1402  C   GLY A 187     -15.547  13.002   0.098  1.00 93.48           C  
ATOM   1403  O   GLY A 187     -16.646  12.797   0.622  1.00 93.48           O  
ATOM   1404  N   ALA A 188     -15.414  13.658  -1.058  1.00 95.01           N  
ATOM   1405  CA  ALA A 188     -16.540  14.199  -1.815  1.00 95.01           C  
ATOM   1406  C   ALA A 188     -17.479  13.095  -2.328  1.00 95.01           C  
ATOM   1407  CB  ALA A 188     -15.998  15.066  -2.958  1.00 95.01           C  
ATOM   1408  O   ALA A 188     -18.684  13.165  -2.080  1.00 95.01           O  
ATOM   1409  N   PHE A 189     -16.950  12.046  -2.967  1.00 95.86           N  
ATOM   1410  CA  PHE A 189     -17.759  10.914  -3.425  1.00 95.86           C  
ATOM   1411  C   PHE A 189     -18.437  10.193  -2.271  1.00 95.86           C  
ATOM   1412  CB  PHE A 189     -16.905   9.915  -4.214  1.00 95.86           C  
ATOM   1413  O   PHE A 189     -19.643   9.960  -2.329  1.00 95.86           O  
ATOM   1414  CG  PHE A 189     -16.538  10.321  -5.625  1.00 95.86           C  
ATOM   1415  CD1 PHE A 189     -17.448  11.010  -6.455  1.00 95.86           C  
ATOM   1416  CD2 PHE A 189     -15.299   9.915  -6.143  1.00 95.86           C  
ATOM   1417  CE1 PHE A 189     -17.099  11.327  -7.777  1.00 95.86           C  
ATOM   1418  CE2 PHE A 189     -14.961  10.212  -7.472  1.00 95.86           C  
ATOM   1419  CZ  PHE A 189     -15.854  10.929  -8.287  1.00 95.86           C  
ATOM   1420  N   THR A 190     -17.695   9.906  -1.201  1.00 94.18           N  
ATOM   1421  CA  THR A 190     -18.230   9.216  -0.021  1.00 94.18           C  
ATOM   1422  C   THR A 190     -19.345  10.017   0.653  1.00 94.18           C  
ATOM   1423  CB  THR A 190     -17.103   8.914   0.978  1.00 94.18           C  
ATOM   1424  O   THR A 190     -20.308   9.426   1.131  1.00 94.18           O  
ATOM   1425  CG2 THR A 190     -17.580   8.147   2.207  1.00 94.18           C  
ATOM   1426  OG1 THR A 190     -16.132   8.110   0.355  1.00 94.18           O  
ATOM   1427  N   SER A 191     -19.251  11.351   0.668  1.00 91.74           N  
ATOM   1428  CA  SER A 191     -20.241  12.207   1.343  1.00 91.74           C  
ATOM   1429  C   SER A 191     -21.466  12.535   0.491  1.00 91.74           C  
ATOM   1430  CB  SER A 191     -19.614  13.528   1.792  1.00 91.74           C  
ATOM   1431  O   SER A 191     -22.541  12.738   1.048  1.00 91.74           O  
ATOM   1432  OG  SER A 191     -18.473  13.278   2.586  1.00 91.74           O  
ATOM   1433  N   HIS A 192     -21.313  12.647  -0.831  1.00 92.65           N  
ATOM   1434  CA  HIS A 192     -22.350  13.224  -1.697  1.00 92.65           C  
ATOM   1435  C   HIS A 192     -22.927  12.257  -2.732  1.00 92.65           C  
ATOM   1436  CB  HIS A 192     -21.796  14.484  -2.376  1.00 92.65           C  
ATOM   1437  O   HIS A 192     -23.957  12.569  -3.324  1.00 92.65           O  
ATOM   1438  CG  HIS A 192     -21.338  15.533  -1.396  1.00 92.65           C  
ATOM   1439  CD2 HIS A 192     -20.072  16.032  -1.260  1.00 92.65           C  
ATOM   1440  ND1 HIS A 192     -22.118  16.141  -0.440  1.00 92.65           N  
ATOM   1441  CE1 HIS A 192     -21.341  16.988   0.252  1.00 92.65           C  
ATOM   1442  NE2 HIS A 192     -20.077  16.949  -0.202  1.00 92.65           N  
ATOM   1443  N   VAL A 193     -22.287  11.108  -2.972  1.00 92.55           N  
ATOM   1444  CA  VAL A 193     -22.739  10.141  -3.981  1.00 92.55           C  
ATOM   1445  C   VAL A 193     -22.751   8.726  -3.403  1.00 92.55           C  
ATOM   1446  CB  VAL A 193     -21.911  10.241  -5.285  1.00 92.55           C  
ATOM   1447  O   VAL A 193     -23.800   8.196  -3.058  1.00 92.55           O  
ATOM   1448  CG1 VAL A 193     -22.582   9.422  -6.391  1.00 92.55           C  
ATOM   1449  CG2 VAL A 193     -21.759  11.678  -5.802  1.00 92.55           C  
ATOM   1450  N   SER A 194     -21.581   8.100  -3.312  1.00 94.28           N  
ATOM   1451  CA  SER A 194     -21.334   6.799  -2.697  1.00 94.28           C  
ATOM   1452  C   SER A 194     -19.825   6.568  -2.672  1.00 94.28           C  
ATOM   1453  CB  SER A 194     -21.987   5.675  -3.515  1.00 94.28           C  
ATOM   1454  O   SER A 194     -19.131   6.937  -3.622  1.00 94.28           O  
ATOM   1455  OG  SER A 194     -21.744   4.417  -2.912  1.00 94.28           O  
ATOM   1456  N   TRP A 195     -19.315   5.884  -1.645  1.00 95.41           N  
ATOM   1457  CA  TRP A 195     -17.913   5.447  -1.599  1.00 95.41           C  
ATOM   1458  C   TRP A 195     -17.540   4.540  -2.783  1.00 95.41           C  
ATOM   1459  CB  TRP A 195     -17.661   4.716  -0.277  1.00 95.41           C  
ATOM   1460  O   TRP A 195     -16.375   4.468  -3.162  1.00 95.41           O  
ATOM   1461  CG  TRP A 195     -18.421   3.438  -0.106  1.00 95.41           C  
ATOM   1462  CD1 TRP A 195     -19.573   3.283   0.585  1.00 95.41           C  
ATOM   1463  CD2 TRP A 195     -18.092   2.114  -0.637  1.00 95.41           C  
ATOM   1464  CE2 TRP A 195     -19.109   1.203  -0.227  1.00 95.41           C  
ATOM   1465  CE3 TRP A 195     -17.040   1.591  -1.424  1.00 95.41           C  
ATOM   1466  NE1 TRP A 195     -19.986   1.971   0.500  1.00 95.41           N  
ATOM   1467  CH2 TRP A 195     -18.037  -0.640  -1.365  1.00 95.41           C  
ATOM   1468  CZ2 TRP A 195     -19.091  -0.153  -0.574  1.00 95.41           C  
ATOM   1469  CZ3 TRP A 195     -17.018   0.230  -1.790  1.00 95.41           C  
ATOM   1470  N   ARG A 196     -18.519   3.885  -3.424  1.00 97.19           N  
ATOM   1471  CA  ARG A 196     -18.299   3.037  -4.607  1.00 97.19           C  
ATOM   1472  C   ARG A 196     -17.677   3.803  -5.776  1.00 97.19           C  
ATOM   1473  CB  ARG A 196     -19.631   2.411  -5.033  1.00 97.19           C  
ATOM   1474  O   ARG A 196     -16.878   3.249  -6.528  1.00 97.19           O  
ATOM   1475  CG  ARG A 196     -20.141   1.403  -3.996  1.00 97.19           C  
ATOM   1476  CD  ARG A 196     -21.468   0.793  -4.457  1.00 97.19           C  
ATOM   1477  NE  ARG A 196     -21.747  -0.451  -3.731  1.00 97.19           N  
ATOM   1478  NH1 ARG A 196     -22.685   0.448  -1.829  1.00 97.19           N  
ATOM   1479  NH2 ARG A 196     -22.399  -1.743  -1.992  1.00 97.19           N  
ATOM   1480  CZ  ARG A 196     -22.285  -0.572  -2.532  1.00 97.19           C  
ATOM   1481  N   TRP A 197     -17.987   5.097  -5.902  1.00 96.73           N  
ATOM   1482  CA  TRP A 197     -17.411   5.961  -6.937  1.00 96.73           C  
ATOM   1483  C   TRP A 197     -15.921   6.238  -6.749  1.00 96.73           C  
ATOM   1484  CB  TRP A 197     -18.211   7.258  -7.054  1.00 96.73           C  
ATOM   1485  O   TRP A 197     -15.255   6.577  -7.725  1.00 96.73           O  
ATOM   1486  CG  TRP A 197     -19.441   7.108  -7.885  1.00 96.73           C  
ATOM   1487  CD1 TRP A 197     -20.691   6.882  -7.430  1.00 96.73           C  
ATOM   1488  CD2 TRP A 197     -19.537   7.132  -9.340  1.00 96.73           C  
ATOM   1489  CE2 TRP A 197     -20.903   6.942  -9.702  1.00 96.73           C  
ATOM   1490  CE3 TRP A 197     -18.603   7.288 -10.387  1.00 96.73           C  
ATOM   1491  NE1 TRP A 197     -21.562   6.795  -8.500  1.00 96.73           N  
ATOM   1492  CH2 TRP A 197     -20.374   7.080 -12.058  1.00 96.73           C  
ATOM   1493  CZ2 TRP A 197     -21.328   6.922 -11.038  1.00 96.73           C  
ATOM   1494  CZ3 TRP A 197     -19.017   7.257 -11.732  1.00 96.73           C  
ATOM   1495  N   CYS A 198     -15.377   6.001  -5.551  1.00 95.91           N  
ATOM   1496  CA  CYS A 198     -13.934   6.014  -5.333  1.00 95.91           C  
ATOM   1497  C   CYS A 198     -13.207   4.966  -6.190  1.00 95.91           C  
ATOM   1498  CB  CYS A 198     -13.633   5.783  -3.847  1.00 95.91           C  
ATOM   1499  O   CYS A 198     -12.044   5.168  -6.509  1.00 95.91           O  
ATOM   1500  SG  CYS A 198     -14.404   7.073  -2.822  1.00 95.91           S  
ATOM   1501  N   PHE A 199     -13.895   3.891  -6.594  1.00 96.61           N  
ATOM   1502  CA  PHE A 199     -13.358   2.877  -7.502  1.00 96.61           C  
ATOM   1503  C   PHE A 199     -13.864   3.057  -8.936  1.00 96.61           C  
ATOM   1504  CB  PHE A 199     -13.700   1.489  -6.959  1.00 96.61           C  
ATOM   1505  O   PHE A 199     -13.096   2.917  -9.883  1.00 96.61           O  
ATOM   1506  CG  PHE A 199     -13.185   1.241  -5.557  1.00 96.61           C  
ATOM   1507  CD1 PHE A 199     -11.806   1.058  -5.352  1.00 96.61           C  
ATOM   1508  CD2 PHE A 199     -14.068   1.220  -4.459  1.00 96.61           C  
ATOM   1509  CE1 PHE A 199     -11.307   0.850  -4.056  1.00 96.61           C  
ATOM   1510  CE2 PHE A 199     -13.566   1.009  -3.162  1.00 96.61           C  
ATOM   1511  CZ  PHE A 199     -12.188   0.820  -2.962  1.00 96.61           C  
ATOM   1512  N   TYR A 200     -15.135   3.432  -9.134  1.00 97.06           N  
ATOM   1513  CA  TYR A 200     -15.664   3.643 -10.489  1.00 97.06           C  
ATOM   1514  C   TYR A 200     -15.035   4.824 -11.233  1.00 97.06           C  
ATOM   1515  CB  TYR A 200     -17.189   3.804 -10.484  1.00 97.06           C  
ATOM   1516  O   TYR A 200     -15.087   4.829 -12.458  1.00 97.06           O  
ATOM   1517  CG  TYR A 200     -17.979   2.582 -10.064  1.00 97.06           C  
ATOM   1518  CD1 TYR A 200     -17.676   1.319 -10.613  1.00 97.06           C  
ATOM   1519  CD2 TYR A 200     -19.067   2.723  -9.180  1.00 97.06           C  
ATOM   1520  CE1 TYR A 200     -18.460   0.200 -10.286  1.00 97.06           C  
ATOM   1521  CE2 TYR A 200     -19.850   1.602  -8.846  1.00 97.06           C  
ATOM   1522  OH  TYR A 200     -20.311  -0.739  -9.108  1.00 97.06           O  
ATOM   1523  CZ  TYR A 200     -19.551   0.342  -9.409  1.00 97.06           C  
ATOM   1524  N   ILE A 201     -14.422   5.797 -10.545  1.00 95.24           N  
ATOM   1525  CA  ILE A 201     -13.654   6.867 -11.206  1.00 95.24           C  
ATOM   1526  C   ILE A 201     -12.457   6.327 -12.003  1.00 95.24           C  
ATOM   1527  CB  ILE A 201     -13.216   7.948 -10.191  1.00 95.24           C  
ATOM   1528  O   ILE A 201     -12.032   6.972 -12.965  1.00 95.24           O  
ATOM   1529  CG1 ILE A 201     -12.649   9.176 -10.943  1.00 95.24           C  
ATOM   1530  CG2 ILE A 201     -12.198   7.400  -9.173  1.00 95.24           C  
ATOM   1531  CD1 ILE A 201     -12.448  10.438 -10.100  1.00 95.24           C  
ATOM   1532  N   ASN A 202     -11.960   5.135 -11.658  1.00 95.15           N  
ATOM   1533  CA  ASN A 202     -10.868   4.498 -12.381  1.00 95.15           C  
ATOM   1534  C   ASN A 202     -11.289   4.159 -13.816  1.00 95.15           C  
ATOM   1535  CB  ASN A 202     -10.326   3.302 -11.578  1.00 95.15           C  
ATOM   1536  O   ASN A 202     -10.609   4.562 -14.753  1.00 95.15           O  
ATOM   1537  CG  ASN A 202      -9.778   3.667 -10.198  1.00 95.15           C  
ATOM   1538  ND2 ASN A 202      -9.615   2.692  -9.335  1.00 95.15           N  
ATOM   1539  OD1 ASN A 202      -9.502   4.815  -9.881  1.00 95.15           O  
ATOM   1540  N   LEU A 203     -12.494   3.615 -14.004  1.00 96.02           N  
ATOM   1541  CA  LEU A 203     -13.001   3.154 -15.301  1.00 96.02           C  
ATOM   1542  C   LEU A 203     -12.961   4.189 -16.439  1.00 96.02           C  
ATOM   1543  CB  LEU A 203     -14.428   2.612 -15.127  1.00 96.02           C  
ATOM   1544  O   LEU A 203     -12.406   3.877 -17.496  1.00 96.02           O  
ATOM   1545  CG  LEU A 203     -14.519   1.328 -14.295  1.00 96.02           C  
ATOM   1546  CD1 LEU A 203     -16.003   1.018 -14.081  1.00 96.02           C  
ATOM   1547  CD2 LEU A 203     -13.837   0.150 -14.998  1.00 96.02           C  
ATOM   1548  N   PRO A 204     -13.537   5.404 -16.312  1.00 95.75           N  
ATOM   1549  CA  PRO A 204     -13.519   6.372 -17.404  1.00 95.75           C  
ATOM   1550  C   PRO A 204     -12.098   6.844 -17.722  1.00 95.75           C  
ATOM   1551  CB  PRO A 204     -14.424   7.524 -16.950  1.00 95.75           C  
ATOM   1552  O   PRO A 204     -11.734   6.967 -18.891  1.00 95.75           O  
ATOM   1553  CG  PRO A 204     -14.396   7.439 -15.424  1.00 95.75           C  
ATOM   1554  CD  PRO A 204     -14.279   5.940 -15.182  1.00 95.75           C  
ATOM   1555  N   VAL A 205     -11.275   7.086 -16.701  1.00 94.11           N  
ATOM   1556  CA  VAL A 205      -9.915   7.605 -16.887  1.00 94.11           C  
ATOM   1557  C   VAL A 205      -8.979   6.506 -17.412  1.00 94.11           C  
ATOM   1558  CB  VAL A 205      -9.428   8.247 -15.575  1.00 94.11           C  
ATOM   1559  O   VAL A 205      -8.164   6.755 -18.304  1.00 94.11           O  
ATOM   1560  CG1 VAL A 205      -8.000   8.787 -15.710  1.00 94.11           C  
ATOM   1561  CG2 VAL A 205     -10.323   9.409 -15.127  1.00 94.11           C  
ATOM   1562  N   GLY A 206      -9.146   5.271 -16.944  1.00 94.35           N  
ATOM   1563  CA  GLY A 206      -8.423   4.090 -17.393  1.00 94.35           C  
ATOM   1564  C   GLY A 206      -8.831   3.694 -18.801  1.00 94.35           C  
ATOM   1565  O   GLY A 206      -7.980   3.324 -19.604  1.00 94.35           O  
ATOM   1566  N   GLY A 207     -10.101   3.901 -19.159  1.00 95.65           N  
ATOM   1567  CA  GLY A 207     -10.592   3.810 -20.532  1.00 95.65           C  
ATOM   1568  C   GLY A 207      -9.876   4.780 -21.476  1.00 95.65           C  
ATOM   1569  O   GLY A 207      -9.456   4.373 -22.559  1.00 95.65           O  
ATOM   1570  N   VAL A 208      -9.658   6.035 -21.061  1.00 96.47           N  
ATOM   1571  CA  VAL A 208      -8.881   7.014 -21.849  1.00 96.47           C  
ATOM   1572  C   VAL A 208      -7.415   6.595 -21.967  1.00 96.47           C  
ATOM   1573  CB  VAL A 208      -8.995   8.438 -21.266  1.00 96.47           C  
ATOM   1574  O   VAL A 208      -6.859   6.633 -23.066  1.00 96.47           O  
ATOM   1575  CG1 VAL A 208      -8.081   9.441 -21.986  1.00 96.47           C  
ATOM   1576  CG2 VAL A 208     -10.428   8.966 -21.400  1.00 96.47           C  
ATOM   1577  N   SER A 209      -6.796   6.151 -20.870  1.00 94.72           N  
ATOM   1578  CA  SER A 209      -5.423   5.632 -20.898  1.00 94.72           C  
ATOM   1579  C   SER A 209      -5.294   4.440 -21.855  1.00 94.72           C  
ATOM   1580  CB  SER A 209      -4.979   5.240 -19.487  1.00 94.72           C  
ATOM   1581  O   SER A 209      -4.467   4.460 -22.769  1.00 94.72           O  
ATOM   1582  OG  SER A 209      -3.667   4.726 -19.550  1.00 94.72           O  
ATOM   1583  N   CYS A 210      -6.188   3.457 -21.725  1.00 96.01           N  
ATOM   1584  CA  CYS A 210      -6.288   2.289 -22.593  1.00 96.01           C  
ATOM   1585  C   CYS A 210      -6.421   2.698 -24.062  1.00 96.01           C  
ATOM   1586  CB  CYS A 210      -7.498   1.464 -22.135  1.00 96.01           C  
ATOM   1587  O   CYS A 210      -5.655   2.225 -24.900  1.00 96.01           O  
ATOM   1588  SG  CYS A 210      -7.637  -0.065 -23.101  1.00 96.01           S  
ATOM   1589  N   LEU A 211      -7.329   3.629 -24.370  1.00 96.95           N  
ATOM   1590  CA  LEU A 211      -7.544   4.139 -25.722  1.00 96.95           C  
ATOM   1591  C   LEU A 211      -6.271   4.766 -26.300  1.00 96.95           C  
ATOM   1592  CB  LEU A 211      -8.697   5.159 -25.678  1.00 96.95           C  
ATOM   1593  O   LEU A 211      -5.913   4.495 -27.448  1.00 96.95           O  
ATOM   1594  CG  LEU A 211      -9.105   5.709 -27.054  1.00 96.95           C  
ATOM   1595  CD1 LEU A 211      -9.746   4.620 -27.917  1.00 96.95           C  
ATOM   1596  CD2 LEU A 211     -10.109   6.847 -26.880  1.00 96.95           C  
ATOM   1597  N   PHE A 212      -5.565   5.581 -25.517  1.00 96.39           N  
ATOM   1598  CA  PHE A 212      -4.354   6.249 -25.987  1.00 96.39           C  
ATOM   1599  C   PHE A 212      -3.221   5.258 -26.262  1.00 96.39           C  
ATOM   1600  CB  PHE A 212      -3.933   7.339 -24.993  1.00 96.39           C  
ATOM   1601  O   PHE A 212      -2.578   5.339 -27.312  1.00 96.39           O  
ATOM   1602  CG  PHE A 212      -4.759   8.618 -24.996  1.00 96.39           C  
ATOM   1603  CD1 PHE A 212      -5.913   8.776 -25.796  1.00 96.39           C  
ATOM   1604  CD2 PHE A 212      -4.341   9.689 -24.185  1.00 96.39           C  
ATOM   1605  CE1 PHE A 212      -6.622   9.988 -25.793  1.00 96.39           C  
ATOM   1606  CE2 PHE A 212      -5.047  10.904 -24.186  1.00 96.39           C  
ATOM   1607  CZ  PHE A 212      -6.187  11.055 -24.991  1.00 96.39           C  
ATOM   1608  N   ILE A 213      -3.017   4.279 -25.380  1.00 94.69           N  
ATOM   1609  CA  ILE A 213      -2.023   3.222 -25.602  1.00 94.69           C  
ATOM   1610  C   ILE A 213      -2.425   2.336 -26.788  1.00 94.69           C  
ATOM   1611  CB  ILE A 213      -1.806   2.414 -24.302  1.00 94.69           C  
ATOM   1612  O   ILE A 213      -1.597   2.035 -27.649  1.00 94.69           O  
ATOM   1613  CG1 ILE A 213      -1.311   3.296 -23.130  1.00 94.69           C  
ATOM   1614  CG2 ILE A 213      -0.823   1.253 -24.538  1.00 94.69           C  
ATOM   1615  CD1 ILE A 213      -0.035   4.106 -23.386  1.00 94.69           C  
ATOM   1616  N   LEU A 214      -3.700   1.960 -26.895  1.00 95.08           N  
ATOM   1617  CA  LEU A 214      -4.201   1.106 -27.968  1.00 95.08           C  
ATOM   1618  C   LEU A 214      -4.044   1.757 -29.352  1.00 95.08           C  
ATOM   1619  CB  LEU A 214      -5.667   0.748 -27.669  1.00 95.08           C  
ATOM   1620  O   LEU A 214      -3.631   1.078 -30.296  1.00 95.08           O  
ATOM   1621  CG  LEU A 214      -6.296  -0.235 -28.672  1.00 95.08           C  
ATOM   1622  CD1 LEU A 214      -5.659  -1.625 -28.595  1.00 95.08           C  
ATOM   1623  CD2 LEU A 214      -7.788  -0.376 -28.382  1.00 95.08           C  
ATOM   1624  N   LEU A 215      -4.343   3.052 -29.478  1.00 93.99           N  
ATOM   1625  CA  LEU A 215      -4.346   3.753 -30.766  1.00 93.99           C  
ATOM   1626  C   LEU A 215      -2.988   4.343 -31.161  1.00 93.99           C  
ATOM   1627  CB  LEU A 215      -5.414   4.860 -30.743  1.00 93.99           C  
ATOM   1628  O   LEU A 215      -2.670   4.374 -32.352  1.00 93.99           O  
ATOM   1629  CG  LEU A 215      -6.871   4.378 -30.617  1.00 93.99           C  
ATOM   1630  CD1 LEU A 215      -7.788   5.599 -30.695  1.00 93.99           C  
ATOM   1631  CD2 LEU A 215      -7.276   3.406 -31.727  1.00 93.99           C  
ATOM   1632  N   PHE A 216      -2.191   4.824 -30.202  1.00 93.27           N  
ATOM   1633  CA  PHE A 216      -1.007   5.638 -30.510  1.00 93.27           C  
ATOM   1634  C   PHE A 216       0.326   4.977 -30.165  1.00 93.27           C  
ATOM   1635  CB  PHE A 216      -1.140   7.020 -29.860  1.00 93.27           C  
ATOM   1636  O   PHE A 216       1.345   5.392 -30.724  1.00 93.27           O  
ATOM   1637  CG  PHE A 216      -2.414   7.746 -30.245  1.00 93.27           C  
ATOM   1638  CD1 PHE A 216      -2.616   8.175 -31.569  1.00 93.27           C  
ATOM   1639  CD2 PHE A 216      -3.421   7.952 -29.289  1.00 93.27           C  
ATOM   1640  CE1 PHE A 216      -3.813   8.819 -31.930  1.00 93.27           C  
ATOM   1641  CE2 PHE A 216      -4.636   8.557 -29.654  1.00 93.27           C  
ATOM   1642  CZ  PHE A 216      -4.828   8.998 -30.975  1.00 93.27           C  
ATOM   1643  N   PHE A 217       0.341   3.945 -29.315  1.00 90.65           N  
ATOM   1644  CA  PHE A 217       1.558   3.179 -29.062  1.00 90.65           C  
ATOM   1645  C   PHE A 217       1.740   2.090 -30.129  1.00 90.65           C  
ATOM   1646  CB  PHE A 217       1.588   2.647 -27.626  1.00 90.65           C  
ATOM   1647  O   PHE A 217       0.815   1.329 -30.450  1.00 90.65           O  
ATOM   1648  CG  PHE A 217       2.939   2.110 -27.203  1.00 90.65           C  
ATOM   1649  CD1 PHE A 217       3.048   0.783 -26.759  1.00 90.65           C  
ATOM   1650  CD2 PHE A 217       4.089   2.924 -27.247  1.00 90.65           C  
ATOM   1651  CE1 PHE A 217       4.298   0.256 -26.397  1.00 90.65           C  
ATOM   1652  CE2 PHE A 217       5.340   2.391 -26.886  1.00 90.65           C  
ATOM   1653  CZ  PHE A 217       5.447   1.055 -26.471  1.00 90.65           C  
ATOM   1654  N   ALA A 218       2.937   2.059 -30.719  1.00 84.23           N  
ATOM   1655  CA  ALA A 218       3.263   1.159 -31.815  1.00 84.23           C  
ATOM   1656  C   ALA A 218       3.270  -0.304 -31.347  1.00 84.23           C  
ATOM   1657  CB  ALA A 218       4.599   1.583 -32.437  1.00 84.23           C  
ATOM   1658  O   ALA A 218       3.605  -0.612 -30.204  1.00 84.23           O  
ATOM   1659  N   ASN A 219       2.890  -1.215 -32.245  1.00 82.01           N  
ATOM   1660  CA  ASN A 219       3.056  -2.641 -31.993  1.00 82.01           C  
ATOM   1661  C   ASN A 219       4.532  -2.993 -32.184  1.00 82.01           C  
ATOM   1662  CB  ASN A 219       2.168  -3.467 -32.937  1.00 82.01           C  
ATOM   1663  O   ASN A 219       5.092  -2.740 -33.249  1.00 82.01           O  
ATOM   1664  CG  ASN A 219       0.677  -3.306 -32.705  1.00 82.01           C  
ATOM   1665  ND2 ASN A 219      -0.128  -3.649 -33.680  1.00 82.01           N  
ATOM   1666  OD1 ASN A 219       0.191  -2.870 -31.677  1.00 82.01           O  
ATOM   1667  N   GLU A 220       5.135  -3.602 -31.172  1.00 79.88           N  
ATOM   1668  CA  GLU A 220       6.455  -4.209 -31.309  1.00 79.88           C  
ATOM   1669  C   GLU A 220       6.344  -5.560 -32.030  1.00 79.88           C  
ATOM   1670  CB  GLU A 220       7.102  -4.393 -29.933  1.00 79.88           C  
ATOM   1671  O   GLU A 220       5.344  -6.271 -31.848  1.00 79.88           O  
ATOM   1672  CG  GLU A 220       7.475  -3.047 -29.301  1.00 79.88           C  
ATOM   1673  CD  GLU A 220       8.001  -3.191 -27.866  1.00 79.88           C  
ATOM   1674  OE1 GLU A 220       8.421  -2.154 -27.318  1.00 79.88           O  
ATOM   1675  OE2 GLU A 220       7.903  -4.297 -27.272  1.00 79.88           O  
ATOM   1676  N   PRO A 221       7.358  -5.949 -32.824  1.00 72.48           N  
ATOM   1677  CA  PRO A 221       7.460  -7.317 -33.307  1.00 72.48           C  
ATOM   1678  C   PRO A 221       7.526  -8.296 -32.118  1.00 72.48           C  
ATOM   1679  CB  PRO A 221       8.712  -7.362 -34.188  1.00 72.48           C  
ATOM   1680  O   PRO A 221       7.996  -7.928 -31.036  1.00 72.48           O  
ATOM   1681  CG  PRO A 221       9.573  -6.219 -33.654  1.00 72.48           C  
ATOM   1682  CD  PRO A 221       8.555  -5.192 -33.166  1.00 72.48           C  
ATOM   1683  N   PRO A 222       7.055  -9.546 -32.286  1.00 70.34           N  
ATOM   1684  CA  PRO A 222       7.122 -10.549 -31.231  1.00 70.34           C  
ATOM   1685  C   PRO A 222       8.560 -10.705 -30.727  1.00 70.34           C  
ATOM   1686  CB  PRO A 222       6.596 -11.851 -31.848  1.00 70.34           C  
ATOM   1687  O   PRO A 222       9.474 -10.943 -31.516  1.00 70.34           O  
ATOM   1688  CG  PRO A 222       5.761 -11.383 -33.038  1.00 70.34           C  
ATOM   1689  CD  PRO A 222       6.458 -10.104 -33.488  1.00 70.34           C  
ATOM   1690  N   LYS A 223       8.758 -10.577 -29.412  1.00 77.84           N  
ATOM   1691  CA  LYS A 223      10.071 -10.774 -28.793  1.00 77.84           C  
ATOM   1692  C   LYS A 223      10.450 -12.254 -28.826  1.00 77.84           C  
ATOM   1693  CB  LYS A 223      10.101 -10.192 -27.367  1.00 77.84           C  
ATOM   1694  O   LYS A 223       9.587 -13.130 -28.714  1.00 77.84           O  
ATOM   1695  CG  LYS A 223       9.887  -8.667 -27.372  1.00 77.84           C  
ATOM   1696  CD  LYS A 223      10.044  -8.065 -25.971  1.00 77.84           C  
ATOM   1697  CE  LYS A 223       9.789  -6.554 -26.014  1.00 77.84           C  
ATOM   1698  NZ  LYS A 223       9.919  -5.927 -24.678  1.00 77.84           N  
ATOM   1699  N   SER A 224      11.748 -12.530 -28.958  1.00 72.86           N  
ATOM   1700  CA  SER A 224      12.270 -13.882 -28.757  1.00 72.86           C  
ATOM   1701  C   SER A 224      12.022 -14.274 -27.304  1.00 72.86           C  
ATOM   1702  CB  SER A 224      13.759 -13.965 -29.091  1.00 72.86           C  
ATOM   1703  O   SER A 224      12.513 -13.620 -26.384  1.00 72.86           O  
ATOM   1704  OG  SER A 224      14.156 -15.320 -29.036  1.00 72.86           O  
ATOM   1705  N   ARG A 225      11.194 -15.300 -27.101  1.00 73.76           N  
ATOM   1706  CA  ARG A 225      10.761 -15.749 -25.777  1.00 73.76           C  
ATOM   1707  C   ARG A 225      11.351 -17.123 -25.468  1.00 73.76           C  
ATOM   1708  CB  ARG A 225       9.230 -15.698 -25.643  1.00 73.76           C  
ATOM   1709  O   ARG A 225      11.386 -17.968 -26.367  1.00 73.76           O  
ATOM   1710  CG  ARG A 225       8.493 -16.613 -26.633  1.00 73.76           C  
ATOM   1711  CD  ARG A 225       6.980 -16.453 -26.482  1.00 73.76           C  
ATOM   1712  NE  ARG A 225       6.260 -17.294 -27.458  1.00 73.76           N  
ATOM   1713  NH1 ARG A 225       4.141 -16.648 -26.881  1.00 73.76           N  
ATOM   1714  NH2 ARG A 225       4.431 -18.125 -28.534  1.00 73.76           N  
ATOM   1715  CZ  ARG A 225       4.952 -17.353 -27.620  1.00 73.76           C  
ATOM   1716  N   PRO A 226      11.770 -17.374 -24.217  1.00 73.53           N  
ATOM   1717  CA  PRO A 226      12.088 -18.726 -23.784  1.00 73.53           C  
ATOM   1718  C   PRO A 226      10.860 -19.639 -23.928  1.00 73.53           C  
ATOM   1719  CB  PRO A 226      12.588 -18.589 -22.341  1.00 73.53           C  
ATOM   1720  O   PRO A 226       9.718 -19.177 -24.040  1.00 73.53           O  
ATOM   1721  CG  PRO A 226      11.976 -17.279 -21.845  1.00 73.53           C  
ATOM   1722  CD  PRO A 226      11.840 -16.434 -23.107  1.00 73.53           C  
ATOM   1723  N   ASP A 227      11.090 -20.953 -23.925  1.00 84.21           N  
ATOM   1724  CA  ASP A 227       9.997 -21.920 -23.855  1.00 84.21           C  
ATOM   1725  C   ASP A 227       9.166 -21.704 -22.575  1.00 84.21           C  
ATOM   1726  CB  ASP A 227      10.534 -23.358 -23.987  1.00 84.21           C  
ATOM   1727  O   ASP A 227       9.597 -21.050 -21.622  1.00 84.21           O  
ATOM   1728  CG  ASP A 227      11.191 -23.909 -22.714  1.00 84.21           C  
ATOM   1729  OD1 ASP A 227      11.782 -23.120 -21.950  1.00 84.21           O  
ATOM   1730  OD2 ASP A 227      11.022 -25.119 -22.452  1.00 84.21           O  
ATOM   1731  N   TRP A 228       7.946 -22.246 -22.529  1.00 80.37           N  
ATOM   1732  CA  TRP A 228       7.037 -21.993 -21.404  1.00 80.37           C  
ATOM   1733  C   TRP A 228       7.653 -22.386 -20.050  1.00 80.37           C  
ATOM   1734  CB  TRP A 228       5.711 -22.726 -21.641  1.00 80.37           C  
ATOM   1735  O   TRP A 228       7.420 -21.709 -19.049  1.00 80.37           O  
ATOM   1736  CG  TRP A 228       5.748 -24.211 -21.428  1.00 80.37           C  
ATOM   1737  CD1 TRP A 228       6.021 -25.153 -22.358  1.00 80.37           C  
ATOM   1738  CD2 TRP A 228       5.516 -24.944 -20.188  1.00 80.37           C  
ATOM   1739  CE2 TRP A 228       5.624 -26.339 -20.445  1.00 80.37           C  
ATOM   1740  CE3 TRP A 228       5.217 -24.561 -18.870  1.00 80.37           C  
ATOM   1741  NE1 TRP A 228       5.940 -26.410 -21.786  1.00 80.37           N  
ATOM   1742  CH2 TRP A 228       5.150 -26.884 -18.131  1.00 80.37           C  
ATOM   1743  CZ2 TRP A 228       5.432 -27.306 -19.444  1.00 80.37           C  
ATOM   1744  CZ3 TRP A 228       5.047 -25.512 -17.847  1.00 80.37           C  
ATOM   1745  N   ARG A 229       8.482 -23.442 -20.021  1.00 79.11           N  
ATOM   1746  CA  ARG A 229       9.189 -23.894 -18.814  1.00 79.11           C  
ATOM   1747  C   ARG A 229      10.288 -22.922 -18.406  1.00 79.11           C  
ATOM   1748  CB  ARG A 229       9.799 -25.285 -19.024  1.00 79.11           C  
ATOM   1749  O   ARG A 229      10.400 -22.616 -17.220  1.00 79.11           O  
ATOM   1750  CG  ARG A 229       8.728 -26.358 -19.202  1.00 79.11           C  
ATOM   1751  CD  ARG A 229       9.361 -27.746 -19.299  1.00 79.11           C  
ATOM   1752  NE  ARG A 229       8.333 -28.804 -19.270  1.00 79.11           N  
ATOM   1753  NH1 ARG A 229       9.715 -30.561 -19.778  1.00 79.11           N  
ATOM   1754  NH2 ARG A 229       7.555 -30.945 -19.382  1.00 79.11           N  
ATOM   1755  CZ  ARG A 229       8.536 -30.092 -19.476  1.00 79.11           C  
ATOM   1756  N   GLY A 230      11.081 -22.439 -19.358  1.00 80.41           N  
ATOM   1757  CA  GLY A 230      12.096 -21.416 -19.138  1.00 80.41           C  
ATOM   1758  C   GLY A 230      11.478 -20.122 -18.625  1.00 80.41           C  
ATOM   1759  O   GLY A 230      11.972 -19.563 -17.650  1.00 80.41           O  
ATOM   1760  N   MET A 231      10.341 -19.716 -19.193  1.00 80.61           N  
ATOM   1761  CA  MET A 231       9.586 -18.554 -18.728  1.00 80.61           C  
ATOM   1762  C   MET A 231       9.083 -18.736 -17.291  1.00 80.61           C  
ATOM   1763  CB  MET A 231       8.424 -18.281 -19.692  1.00 80.61           C  
ATOM   1764  O   MET A 231       9.293 -17.858 -16.464  1.00 80.61           O  
ATOM   1765  CG  MET A 231       7.845 -16.887 -19.449  1.00 80.61           C  
ATOM   1766  SD  MET A 231       6.471 -16.438 -20.542  1.00 80.61           S  
ATOM   1767  CE  MET A 231       5.127 -17.381 -19.776  1.00 80.61           C  
ATOM   1768  N   LEU A 232       8.469 -19.879 -16.959  1.00 78.05           N  
ATOM   1769  CA  LEU A 232       7.973 -20.151 -15.603  1.00 78.05           C  
ATOM   1770  C   LEU A 232       9.090 -20.239 -14.558  1.00 78.05           C  
ATOM   1771  CB  LEU A 232       7.120 -21.432 -15.603  1.00 78.05           C  
ATOM   1772  O   LEU A 232       8.918 -19.744 -13.447  1.00 78.05           O  
ATOM   1773  CG  LEU A 232       5.611 -21.113 -15.621  1.00 78.05           C  
ATOM   1774  CD1 LEU A 232       4.898 -21.905 -16.700  1.00 78.05           C  
ATOM   1775  CD2 LEU A 232       4.962 -21.473 -14.287  1.00 78.05           C  
ATOM   1776  N   ARG A 233      10.245 -20.816 -14.909  1.00 76.97           N  
ATOM   1777  CA  ARG A 233      11.436 -20.795 -14.041  1.00 76.97           C  
ATOM   1778  C   ARG A 233      11.933 -19.377 -13.813  1.00 76.97           C  
ATOM   1779  CB  ARG A 233      12.560 -21.627 -14.657  1.00 76.97           C  
ATOM   1780  O   ARG A 233      12.275 -19.019 -12.694  1.00 76.97           O  
ATOM   1781  CG  ARG A 233      12.343 -23.119 -14.412  1.00 76.97           C  
ATOM   1782  CD  ARG A 233      13.515 -23.880 -15.027  1.00 76.97           C  
ATOM   1783  NE  ARG A 233      13.432 -25.319 -14.734  1.00 76.97           N  
ATOM   1784  NH1 ARG A 233      15.218 -25.958 -16.022  1.00 76.97           N  
ATOM   1785  NH2 ARG A 233      14.100 -27.489 -14.842  1.00 76.97           N  
ATOM   1786  CZ  ARG A 233      14.247 -26.245 -15.201  1.00 76.97           C  
ATOM   1787  N   GLN A 234      11.914 -18.568 -14.864  1.00 79.16           N  
ATOM   1788  CA  GLN A 234      12.168 -17.145 -14.771  1.00 79.16           C  
ATOM   1789  C   GLN A 234      10.975 -16.387 -14.198  1.00 79.16           C  
ATOM   1790  CB  GLN A 234      12.544 -16.569 -16.146  1.00 79.16           C  
ATOM   1791  O   GLN A 234      11.012 -15.183 -14.238  1.00 79.16           O  
ATOM   1792  CG  GLN A 234      13.896 -17.070 -16.661  1.00 79.16           C  
ATOM   1793  CD  GLN A 234      14.231 -16.473 -18.024  1.00 79.16           C  
ATOM   1794  NE2 GLN A 234      14.737 -17.244 -18.958  1.00 79.16           N  
ATOM   1795  OE1 GLN A 234      14.065 -15.302 -18.289  1.00 79.16           O  
ATOM   1796  N   LEU A 235       9.908 -16.968 -13.661  1.00 78.96           N  
ATOM   1797  CA  LEU A 235       8.806 -16.179 -13.098  1.00 78.96           C  
ATOM   1798  C   LEU A 235       8.661 -16.334 -11.588  1.00 78.96           C  
ATOM   1799  CB  LEU A 235       7.519 -16.404 -13.912  1.00 78.96           C  
ATOM   1800  O   LEU A 235       7.658 -15.876 -11.072  1.00 78.96           O  
ATOM   1801  CG  LEU A 235       7.381 -15.539 -15.179  1.00 78.96           C  
ATOM   1802  CD1 LEU A 235       6.144 -15.997 -15.959  1.00 78.96           C  
ATOM   1803  CD2 LEU A 235       7.191 -14.049 -14.866  1.00 78.96           C  
ATOM   1804  N   ASP A 236       9.639 -16.916 -10.885  1.00 85.65           N  
ATOM   1805  CA  ASP A 236       9.689 -16.976  -9.411  1.00 85.65           C  
ATOM   1806  C   ASP A 236       8.288 -17.119  -8.761  1.00 85.65           C  
ATOM   1807  CB  ASP A 236      10.524 -15.814  -8.856  1.00 85.65           C  
ATOM   1808  O   ASP A 236       7.790 -16.281  -8.002  1.00 85.65           O  
ATOM   1809  CG  ASP A 236      10.885 -16.034  -7.388  1.00 85.65           C  
ATOM   1810  OD1 ASP A 236      10.360 -17.001  -6.810  1.00 85.65           O  
ATOM   1811  OD2 ASP A 236      11.684 -15.216  -6.879  1.00 85.65           O  
ATOM   1812  N   MET A 237       7.562 -18.146  -9.218  1.00 89.11           N  
ATOM   1813  CA  MET A 237       6.178 -18.390  -8.802  1.00 89.11           C  
ATOM   1814  C   MET A 237       6.123 -18.904  -7.367  1.00 89.11           C  
ATOM   1815  CB  MET A 237       5.526 -19.410  -9.747  1.00 89.11           C  
ATOM   1816  O   MET A 237       5.147 -18.670  -6.658  1.00 89.11           O  
ATOM   1817  CG  MET A 237       5.197 -18.789 -11.104  1.00 89.11           C  
ATOM   1818  SD  MET A 237       3.777 -17.667 -11.044  1.00 89.11           S  
ATOM   1819  CE  MET A 237       4.340 -16.414 -12.201  1.00 89.11           C  
ATOM   1820  N   LEU A 238       7.175 -19.605  -6.940  1.00 91.19           N  
ATOM   1821  CA  LEU A 238       7.292 -20.089  -5.577  1.00 91.19           C  
ATOM   1822  C   LEU A 238       7.529 -18.917  -4.621  1.00 91.19           C  
ATOM   1823  CB  LEU A 238       8.385 -21.164  -5.524  1.00 91.19           C  
ATOM   1824  O   LEU A 238       6.788 -18.810  -3.643  1.00 91.19           O  
ATOM   1825  CG  LEU A 238       8.597 -21.760  -4.123  1.00 91.19           C  
ATOM   1826  CD1 LEU A 238       7.325 -22.403  -3.559  1.00 91.19           C  
ATOM   1827  CD2 LEU A 238       9.669 -22.846  -4.191  1.00 91.19           C  
ATOM   1828  N   GLY A 239       8.443 -17.994  -4.940  1.00 91.21           N  
ATOM   1829  CA  GLY A 239       8.621 -16.753  -4.192  1.00 91.21           C  
ATOM   1830  C   GLY A 239       7.329 -15.944  -4.074  1.00 91.21           C  
ATOM   1831  O   GLY A 239       6.977 -15.525  -2.970  1.00 91.21           O  
ATOM   1832  N   LEU A 240       6.555 -15.818  -5.161  1.00 92.11           N  
ATOM   1833  CA  LEU A 240       5.231 -15.173  -5.153  1.00 92.11           C  
ATOM   1834  C   LEU A 240       4.265 -15.823  -4.151  1.00 92.11           C  
ATOM   1835  CB  LEU A 240       4.640 -15.210  -6.574  1.00 92.11           C  
ATOM   1836  O   LEU A 240       3.670 -15.133  -3.321  1.00 92.11           O  
ATOM   1837  CG  LEU A 240       3.199 -14.681  -6.719  1.00 92.11           C  
ATOM   1838  CD1 LEU A 240       3.074 -13.218  -6.316  1.00 92.11           C  
ATOM   1839  CD2 LEU A 240       2.733 -14.804  -8.168  1.00 92.11           C  
ATOM   1840  N   VAL A 241       4.100 -17.145  -4.217  1.00 94.36           N  
ATOM   1841  CA  VAL A 241       3.189 -17.875  -3.321  1.00 94.36           C  
ATOM   1842  C   VAL A 241       3.658 -17.772  -1.870  1.00 94.36           C  
ATOM   1843  CB  VAL A 241       3.051 -19.343  -3.765  1.00 94.36           C  
ATOM   1844  O   VAL A 241       2.836 -17.550  -0.980  1.00 94.36           O  
ATOM   1845  CG1 VAL A 241       2.285 -20.203  -2.749  1.00 94.36           C  
ATOM   1846  CG2 VAL A 241       2.280 -19.426  -5.091  1.00 94.36           C  
ATOM   1847  N   LEU A 242       4.966 -17.881  -1.629  1.00 95.49           N  
ATOM   1848  CA  LEU A 242       5.546 -17.794  -0.293  1.00 95.49           C  
ATOM   1849  C   LEU A 242       5.355 -16.407   0.320  1.00 95.49           C  
ATOM   1850  CB  LEU A 242       7.037 -18.167  -0.342  1.00 95.49           C  
ATOM   1851  O   LEU A 242       4.920 -16.327   1.466  1.00 95.49           O  
ATOM   1852  CG  LEU A 242       7.315 -19.664  -0.556  1.00 95.49           C  
ATOM   1853  CD1 LEU A 242       8.807 -19.870  -0.811  1.00 95.49           C  
ATOM   1854  CD2 LEU A 242       6.926 -20.496   0.669  1.00 95.49           C  
ATOM   1855  N   ILE A 243       5.619 -15.321  -0.416  1.00 93.77           N  
ATOM   1856  CA  ILE A 243       5.486 -13.968   0.139  1.00 93.77           C  
ATOM   1857  C   ILE A 243       4.021 -13.567   0.339  1.00 93.77           C  
ATOM   1858  CB  ILE A 243       6.280 -12.931  -0.687  1.00 93.77           C  
ATOM   1859  O   ILE A 243       3.672 -13.023   1.389  1.00 93.77           O  
ATOM   1860  CG1 ILE A 243       6.439 -11.598   0.073  1.00 93.77           C  
ATOM   1861  CG2 ILE A 243       5.650 -12.616  -2.053  1.00 93.77           C  
ATOM   1862  CD1 ILE A 243       7.300 -11.707   1.337  1.00 93.77           C  
ATOM   1863  N   VAL A 244       3.138 -13.881  -0.617  1.00 94.35           N  
ATOM   1864  CA  VAL A 244       1.699 -13.609  -0.478  1.00 94.35           C  
ATOM   1865  C   VAL A 244       1.127 -14.432   0.673  1.00 94.35           C  
ATOM   1866  CB  VAL A 244       0.942 -13.884  -1.793  1.00 94.35           C  
ATOM   1867  O   VAL A 244       0.418 -13.886   1.520  1.00 94.35           O  
ATOM   1868  CG1 VAL A 244      -0.579 -13.757  -1.624  1.00 94.35           C  
ATOM   1869  CG2 VAL A 244       1.359 -12.881  -2.877  1.00 94.35           C  
ATOM   1870  N   GLY A 245       1.478 -15.719   0.754  1.00 95.82           N  
ATOM   1871  CA  GLY A 245       1.071 -16.606   1.841  1.00 95.82           C  
ATOM   1872  C   GLY A 245       1.582 -16.135   3.202  1.00 95.82           C  
ATOM   1873  O   GLY A 245       0.798 -16.055   4.148  1.00 95.82           O  
ATOM   1874  N   ALA A 246       2.856 -15.743   3.291  1.00 96.35           N  
ATOM   1875  CA  ALA A 246       3.466 -15.227   4.512  1.00 96.35           C  
ATOM   1876  C   ALA A 246       2.705 -14.006   5.037  1.00 96.35           C  
ATOM   1877  CB  ALA A 246       4.936 -14.873   4.238  1.00 96.35           C  
ATOM   1878  O   ALA A 246       2.248 -14.005   6.181  1.00 96.35           O  
ATOM   1879  N   ILE A 247       2.526 -12.980   4.203  1.00 93.99           N  
ATOM   1880  CA  ILE A 247       1.903 -11.736   4.663  1.00 93.99           C  
ATOM   1881  C   ILE A 247       0.416 -11.946   4.932  1.00 93.99           C  
ATOM   1882  CB  ILE A 247       2.159 -10.564   3.704  1.00 93.99           C  
ATOM   1883  O   ILE A 247      -0.094 -11.426   5.916  1.00 93.99           O  
ATOM   1884  CG1 ILE A 247       3.673 -10.400   3.473  1.00 93.99           C  
ATOM   1885  CG2 ILE A 247       1.591  -9.286   4.358  1.00 93.99           C  
ATOM   1886  CD1 ILE A 247       3.978  -9.438   2.338  1.00 93.99           C  
ATOM   1887  N   THR A 248      -0.269 -12.777   4.146  1.00 95.35           N  
ATOM   1888  CA  THR A 248      -1.657 -13.159   4.445  1.00 95.35           C  
ATOM   1889  C   THR A 248      -1.759 -13.787   5.837  1.00 95.35           C  
ATOM   1890  CB  THR A 248      -2.202 -14.124   3.384  1.00 95.35           C  
ATOM   1891  O   THR A 248      -2.613 -13.390   6.626  1.00 95.35           O  
ATOM   1892  CG2 THR A 248      -3.658 -14.536   3.595  1.00 95.35           C  
ATOM   1893  OG1 THR A 248      -2.152 -13.500   2.124  1.00 95.35           O  
ATOM   1894  N   CYS A 249      -0.851 -14.706   6.186  1.00 96.56           N  
ATOM   1895  CA  CYS A 249      -0.809 -15.305   7.520  1.00 96.56           C  
ATOM   1896  C   CYS A 249      -0.515 -14.268   8.615  1.00 96.56           C  
ATOM   1897  CB  CYS A 249       0.236 -16.426   7.549  1.00 96.56           C  
ATOM   1898  O   CYS A 249      -1.155 -14.296   9.664  1.00 96.56           O  
ATOM   1899  SG  CYS A 249      -0.268 -17.823   6.512  1.00 96.56           S  
ATOM   1900  N   PHE A 250       0.406 -13.333   8.368  1.00 95.58           N  
ATOM   1901  CA  PHE A 250       0.705 -12.241   9.296  1.00 95.58           C  
ATOM   1902  C   PHE A 250      -0.530 -11.376   9.574  1.00 95.58           C  
ATOM   1903  CB  PHE A 250       1.856 -11.399   8.731  1.00 95.58           C  
ATOM   1904  O   PHE A 250      -0.866 -11.135  10.732  1.00 95.58           O  
ATOM   1905  CG  PHE A 250       2.195 -10.180   9.561  1.00 95.58           C  
ATOM   1906  CD1 PHE A 250       1.745  -8.905   9.166  1.00 95.58           C  
ATOM   1907  CD2 PHE A 250       2.945 -10.324  10.741  1.00 95.58           C  
ATOM   1908  CE1 PHE A 250       2.060  -7.778   9.943  1.00 95.58           C  
ATOM   1909  CE2 PHE A 250       3.262  -9.195  11.517  1.00 95.58           C  
ATOM   1910  CZ  PHE A 250       2.831  -7.921  11.109  1.00 95.58           C  
ATOM   1911  N   ILE A 251      -1.248 -10.956   8.531  1.00 93.57           N  
ATOM   1912  CA  ILE A 251      -2.435 -10.111   8.692  1.00 93.57           C  
ATOM   1913  C   ILE A 251      -3.567 -10.877   9.372  1.00 93.57           C  
ATOM   1914  CB  ILE A 251      -2.885  -9.503   7.353  1.00 93.57           C  
ATOM   1915  O   ILE A 251      -4.189 -10.330  10.275  1.00 93.57           O  
ATOM   1916  CG1 ILE A 251      -1.729  -8.670   6.772  1.00 93.57           C  
ATOM   1917  CG2 ILE A 251      -4.119  -8.605   7.572  1.00 93.57           C  
ATOM   1918  CD1 ILE A 251      -2.071  -7.986   5.459  1.00 93.57           C  
ATOM   1919  N   LEU A 252      -3.804 -12.146   9.018  1.00 94.57           N  
ATOM   1920  CA  LEU A 252      -4.814 -12.970   9.695  1.00 94.57           C  
ATOM   1921  C   LEU A 252      -4.514 -13.130  11.190  1.00 94.57           C  
ATOM   1922  CB  LEU A 252      -4.903 -14.355   9.032  1.00 94.57           C  
ATOM   1923  O   LEU A 252      -5.421 -13.007  12.012  1.00 94.57           O  
ATOM   1924  CG  LEU A 252      -5.575 -14.372   7.650  1.00 94.57           C  
ATOM   1925  CD1 LEU A 252      -5.457 -15.775   7.054  1.00 94.57           C  
ATOM   1926  CD2 LEU A 252      -7.059 -14.003   7.710  1.00 94.57           C  
ATOM   1927  N   ALA A 253      -3.247 -13.352  11.554  1.00 95.30           N  
ATOM   1928  CA  ALA A 253      -2.842 -13.425  12.954  1.00 95.30           C  
ATOM   1929  C   ALA A 253      -3.163 -12.126  13.704  1.00 95.30           C  
ATOM   1930  CB  ALA A 253      -1.343 -13.711  13.034  1.00 95.30           C  
ATOM   1931  O   ALA A 253      -3.734 -12.168  14.792  1.00 95.30           O  
ATOM   1932  N   LEU A 254      -2.824 -10.983  13.102  1.00 93.66           N  
ATOM   1933  CA  LEU A 254      -3.052  -9.656  13.671  1.00 93.66           C  
ATOM   1934  C   LEU A 254      -4.530  -9.254  13.715  1.00 93.66           C  
ATOM   1935  CB  LEU A 254      -2.245  -8.645  12.844  1.00 93.66           C  
ATOM   1936  O   LEU A 254      -4.949  -8.565  14.640  1.00 93.66           O  
ATOM   1937  CG  LEU A 254      -0.721  -8.668  13.062  1.00 93.66           C  
ATOM   1938  CD1 LEU A 254      -0.166  -7.381  12.463  1.00 93.66           C  
ATOM   1939  CD2 LEU A 254      -0.290  -8.730  14.529  1.00 93.66           C  
ATOM   1940  N   GLN A 255      -5.321  -9.699  12.743  1.00 90.85           N  
ATOM   1941  CA  GLN A 255      -6.761  -9.475  12.709  1.00 90.85           C  
ATOM   1942  C   GLN A 255      -7.483 -10.287  13.790  1.00 90.85           C  
ATOM   1943  CB  GLN A 255      -7.269  -9.851  11.312  1.00 90.85           C  
ATOM   1944  O   GLN A 255      -8.447  -9.811  14.387  1.00 90.85           O  
ATOM   1945  CG  GLN A 255      -8.787  -9.656  11.194  1.00 90.85           C  
ATOM   1946  CD  GLN A 255      -9.335 -10.050   9.836  1.00 90.85           C  
ATOM   1947  NE2 GLN A 255     -10.579  -9.740   9.580  1.00 90.85           N  
ATOM   1948  OE1 GLN A 255      -8.676 -10.672   9.022  1.00 90.85           O  
ATOM   1949  N   TRP A 256      -7.065 -11.534  14.021  1.00 92.78           N  
ATOM   1950  CA  TRP A 256      -7.734 -12.414  14.980  1.00 92.78           C  
ATOM   1951  C   TRP A 256      -7.259 -12.197  16.413  1.00 92.78           C  
ATOM   1952  CB  TRP A 256      -7.548 -13.872  14.557  1.00 92.78           C  
ATOM   1953  O   TRP A 256      -8.083 -12.241  17.330  1.00 92.78           O  
ATOM   1954  CG  TRP A 256      -8.132 -14.269  13.236  1.00 92.78           C  
ATOM   1955  CD1 TRP A 256      -9.100 -13.614  12.552  1.00 92.78           C  
ATOM   1956  CD2 TRP A 256      -7.757 -15.403  12.401  1.00 92.78           C  
ATOM   1957  CE2 TRP A 256      -8.572 -15.391  11.230  1.00 92.78           C  
ATOM   1958  CE3 TRP A 256      -6.806 -16.441  12.517  1.00 92.78           C  
ATOM   1959  NE1 TRP A 256      -9.354 -14.265  11.362  1.00 92.78           N  
ATOM   1960  CH2 TRP A 256      -7.509 -17.392  10.380  1.00 92.78           C  
ATOM   1961  CZ2 TRP A 256      -8.470 -16.377  10.240  1.00 92.78           C  
ATOM   1962  CZ3 TRP A 256      -6.680 -17.423  11.516  1.00 92.78           C  
ATOM   1963  N   GLY A 257      -5.955 -11.978  16.597  1.00 92.85           N  
ATOM   1964  CA  GLY A 257      -5.289 -11.897  17.892  1.00 92.85           C  
ATOM   1965  C   GLY A 257      -5.880 -10.822  18.801  1.00 92.85           C  
ATOM   1966  O   GLY A 257      -5.809  -9.629  18.516  1.00 92.85           O  
ATOM   1967  N   GLY A 258      -6.475 -11.269  19.906  1.00 89.71           N  
ATOM   1968  CA  GLY A 258      -7.089 -10.429  20.935  1.00 89.71           C  
ATOM   1969  C   GLY A 258      -8.389  -9.735  20.521  1.00 89.71           C  
ATOM   1970  O   GLY A 258      -8.899  -8.919  21.285  1.00 89.71           O  
ATOM   1971  N   VAL A 259      -8.939 -10.076  19.350  1.00 88.36           N  
ATOM   1972  CA  VAL A 259     -10.243  -9.590  18.874  1.00 88.36           C  
ATOM   1973  C   VAL A 259     -11.241 -10.745  18.829  1.00 88.36           C  
ATOM   1974  CB  VAL A 259     -10.124  -8.853  17.523  1.00 88.36           C  
ATOM   1975  O   VAL A 259     -12.063 -10.886  19.728  1.00 88.36           O  
ATOM   1976  CG1 VAL A 259     -11.474  -8.275  17.074  1.00 88.36           C  
ATOM   1977  CG2 VAL A 259      -9.117  -7.700  17.593  1.00 88.36           C  
ATOM   1978  N   SER A 260     -11.148 -11.607  17.812  1.00 87.89           N  
ATOM   1979  CA  SER A 260     -12.042 -12.764  17.646  1.00 87.89           C  
ATOM   1980  C   SER A 260     -11.479 -14.048  18.252  1.00 87.89           C  
ATOM   1981  CB  SER A 260     -12.370 -12.979  16.167  1.00 87.89           C  
ATOM   1982  O   SER A 260     -12.228 -14.987  18.524  1.00 87.89           O  
ATOM   1983  OG  SER A 260     -11.192 -13.117  15.391  1.00 87.89           O  
ATOM   1984  N   LYS A 261     -10.160 -14.113  18.462  1.00 92.16           N  
ATOM   1985  CA  LYS A 261      -9.472 -15.252  19.076  1.00 92.16           C  
ATOM   1986  C   LYS A 261      -8.428 -14.751  20.063  1.00 92.16           C  
ATOM   1987  CB  LYS A 261      -8.815 -16.131  18.001  1.00 92.16           C  
ATOM   1988  O   LYS A 261      -7.777 -13.737  19.831  1.00 92.16           O  
ATOM   1989  CG  LYS A 261      -9.806 -16.658  16.952  1.00 92.16           C  
ATOM   1990  CD  LYS A 261      -9.095 -17.555  15.937  1.00 92.16           C  
ATOM   1991  CE  LYS A 261     -10.073 -17.942  14.824  1.00 92.16           C  
ATOM   1992  NZ  LYS A 261      -9.373 -18.537  13.658  1.00 92.16           N  
ATOM   1993  N   ALA A 262      -8.221 -15.482  21.152  1.00 93.48           N  
ATOM   1994  CA  ALA A 262      -7.141 -15.167  22.077  1.00 93.48           C  
ATOM   1995  C   ALA A 262      -5.767 -15.296  21.385  1.00 93.48           C  
ATOM   1996  CB  ALA A 262      -7.284 -16.053  23.314  1.00 93.48           C  
ATOM   1997  O   ALA A 262      -5.593 -16.100  20.461  1.00 93.48           O  
ATOM   1998  N   TRP A 263      -4.792 -14.494  21.823  1.00 93.78           N  
ATOM   1999  CA  TRP A 263      -3.428 -14.497  21.271  1.00 93.78           C  
ATOM   2000  C   TRP A 263      -2.720 -15.850  21.420  1.00 93.78           C  
ATOM   2001  CB  TRP A 263      -2.609 -13.395  21.957  1.00 93.78           C  
ATOM   2002  O   TRP A 263      -1.890 -16.203  20.587  1.00 93.78           O  
ATOM   2003  CG  TRP A 263      -2.856 -12.018  21.426  1.00 93.78           C  
ATOM   2004  CD1 TRP A 263      -3.597 -11.042  22.003  1.00 93.78           C  
ATOM   2005  CD2 TRP A 263      -2.362 -11.456  20.173  1.00 93.78           C  
ATOM   2006  CE2 TRP A 263      -2.846 -10.120  20.057  1.00 93.78           C  
ATOM   2007  CE3 TRP A 263      -1.569 -11.954  19.115  1.00 93.78           C  
ATOM   2008  NE1 TRP A 263      -3.602  -9.922  21.190  1.00 93.78           N  
ATOM   2009  CH2 TRP A 263      -1.779  -9.840  17.908  1.00 93.78           C  
ATOM   2010  CZ2 TRP A 263      -2.566  -9.317  18.946  1.00 93.78           C  
ATOM   2011  CZ3 TRP A 263      -1.281 -11.154  17.992  1.00 93.78           C  
ATOM   2012  N   ASP A 264      -3.081 -16.620  22.446  1.00 95.35           N  
ATOM   2013  CA  ASP A 264      -2.580 -17.968  22.720  1.00 95.35           C  
ATOM   2014  C   ASP A 264      -3.362 -19.075  21.989  1.00 95.35           C  
ATOM   2015  CB  ASP A 264      -2.560 -18.197  24.240  1.00 95.35           C  
ATOM   2016  O   ASP A 264      -3.042 -20.259  22.112  1.00 95.35           O  
ATOM   2017  CG  ASP A 264      -3.951 -18.205  24.889  1.00 95.35           C  
ATOM   2018  OD1 ASP A 264      -4.922 -17.781  24.218  1.00 95.35           O  
ATOM   2019  OD2 ASP A 264      -4.023 -18.585  26.075  1.00 95.35           O  
ATOM   2020  N   SER A 265      -4.376 -18.719  21.195  1.00 96.09           N  
ATOM   2021  CA  SER A 265      -5.129 -19.703  20.424  1.00 96.09           C  
ATOM   2022  C   SER A 265      -4.253 -20.350  19.349  1.00 96.09           C  
ATOM   2023  CB  SER A 265      -6.402 -19.106  19.817  1.00 96.09           C  
ATOM   2024  O   SER A 265      -3.484 -19.688  18.645  1.00 96.09           O  
ATOM   2025  OG  SER A 265      -6.108 -18.226  18.752  1.00 96.09           O  
ATOM   2026  N   GLY A 266      -4.438 -21.659  19.148  1.00 96.17           N  
ATOM   2027  CA  GLY A 266      -3.684 -22.416  18.146  1.00 96.17           C  
ATOM   2028  C   GLY A 266      -3.817 -21.861  16.722  1.00 96.17           C  
ATOM   2029  O   GLY A 266      -2.884 -21.984  15.937  1.00 96.17           O  
ATOM   2030  N   ALA A 267      -4.930 -21.192  16.393  1.00 95.16           N  
ATOM   2031  CA  ALA A 267      -5.102 -20.547  15.094  1.00 95.16           C  
ATOM   2032  C   ALA A 267      -4.187 -19.324  14.919  1.00 95.16           C  
ATOM   2033  CB  ALA A 267      -6.575 -20.172  14.909  1.00 95.16           C  
ATOM   2034  O   ALA A 267      -3.537 -19.222  13.885  1.00 95.16           O  
ATOM   2035  N   VAL A 268      -4.114 -18.432  15.917  1.00 95.73           N  
ATOM   2036  CA  VAL A 268      -3.268 -17.223  15.865  1.00 95.73           C  
ATOM   2037  C   VAL A 268      -1.792 -17.614  15.863  1.00 95.73           C  
ATOM   2038  CB  VAL A 268      -3.588 -16.267  17.035  1.00 95.73           C  
ATOM   2039  O   VAL A 268      -1.041 -17.187  14.981  1.00 95.73           O  
ATOM   2040  CG1 VAL A 268      -2.637 -15.064  17.081  1.00 95.73           C  
ATOM   2041  CG2 VAL A 268      -5.012 -15.712  16.902  1.00 95.73           C  
ATOM   2042  N   ILE A 269      -1.392 -18.500  16.782  1.00 97.17           N  
ATOM   2043  CA  ILE A 269      -0.024 -19.033  16.837  1.00 97.17           C  
ATOM   2044  C   ILE A 269       0.313 -19.757  15.530  1.00 97.17           C  
ATOM   2045  CB  ILE A 269       0.159 -19.960  18.061  1.00 97.17           C  
ATOM   2046  O   ILE A 269       1.367 -19.507  14.950  1.00 97.17           O  
ATOM   2047  CG1 ILE A 269      -0.032 -19.163  19.372  1.00 97.17           C  
ATOM   2048  CG2 ILE A 269       1.551 -20.628  18.029  1.00 97.17           C  
ATOM   2049  CD1 ILE A 269       0.034 -20.030  20.635  1.00 97.17           C  
ATOM   2050  N   GLY A 270      -0.589 -20.602  15.026  1.00 97.41           N  
ATOM   2051  CA  GLY A 270      -0.406 -21.327  13.771  1.00 97.41           C  
ATOM   2052  C   GLY A 270      -0.158 -20.395  12.586  1.00 97.41           C  
ATOM   2053  O   GLY A 270       0.773 -20.628  11.819  1.00 97.41           O  
ATOM   2054  N   THR A 271      -0.917 -19.300  12.468  1.00 96.47           N  
ATOM   2055  CA  THR A 271      -0.695 -18.292  11.419  1.00 96.47           C  
ATOM   2056  C   THR A 271       0.609 -17.510  11.600  1.00 96.47           C  
ATOM   2057  CB  THR A 271      -1.881 -17.325  11.289  1.00 96.47           C  
ATOM   2058  O   THR A 271       1.300 -17.264  10.614  1.00 96.47           O  
ATOM   2059  CG2 THR A 271      -3.064 -17.990  10.587  1.00 96.47           C  
ATOM   2060  OG1 THR A 271      -2.368 -16.871  12.531  1.00 96.47           O  
ATOM   2061  N   LEU A 272       1.022 -17.180  12.829  1.00 96.19           N  
ATOM   2062  CA  LEU A 272       2.324 -16.537  13.067  1.00 96.19           C  
ATOM   2063  C   LEU A 272       3.492 -17.467  12.725  1.00 96.19           C  
ATOM   2064  CB  LEU A 272       2.436 -16.081  14.532  1.00 96.19           C  
ATOM   2065  O   LEU A 272       4.456 -17.045  12.087  1.00 96.19           O  
ATOM   2066  CG  LEU A 272       1.581 -14.855  14.873  1.00 96.19           C  
ATOM   2067  CD1 LEU A 272       1.622 -14.595  16.378  1.00 96.19           C  
ATOM   2068  CD2 LEU A 272       2.064 -13.591  14.152  1.00 96.19           C  
ATOM   2069  N   VAL A 273       3.396 -18.742  13.100  1.00 97.85           N  
ATOM   2070  CA  VAL A 273       4.393 -19.758  12.743  1.00 97.85           C  
ATOM   2071  C   VAL A 273       4.433 -19.944  11.228  1.00 97.85           C  
ATOM   2072  CB  VAL A 273       4.115 -21.083  13.477  1.00 97.85           C  
ATOM   2073  O   VAL A 273       5.518 -19.940  10.652  1.00 97.85           O  
ATOM   2074  CG1 VAL A 273       5.025 -22.217  12.986  1.00 97.85           C  
ATOM   2075  CG2 VAL A 273       4.362 -20.927  14.985  1.00 97.85           C  
ATOM   2076  N   ALA A 274       3.277 -20.031  10.564  1.00 97.60           N  
ATOM   2077  CA  ALA A 274       3.202 -20.121   9.108  1.00 97.60           C  
ATOM   2078  C   ALA A 274       3.842 -18.904   8.423  1.00 97.60           C  
ATOM   2079  CB  ALA A 274       1.739 -20.294   8.688  1.00 97.60           C  
ATOM   2080  O   ALA A 274       4.595 -19.083   7.468  1.00 97.60           O  
ATOM   2081  N   PHE A 275       3.619 -17.691   8.941  1.00 96.96           N  
ATOM   2082  CA  PHE A 275       4.296 -16.480   8.475  1.00 96.96           C  
ATOM   2083  C   PHE A 275       5.822 -16.610   8.574  1.00 96.96           C  
ATOM   2084  CB  PHE A 275       3.787 -15.258   9.258  1.00 96.96           C  
ATOM   2085  O   PHE A 275       6.513 -16.425   7.572  1.00 96.96           O  
ATOM   2086  CG  PHE A 275       4.706 -14.054   9.175  1.00 96.96           C  
ATOM   2087  CD1 PHE A 275       5.383 -13.579  10.313  1.00 96.96           C  
ATOM   2088  CD2 PHE A 275       4.939 -13.446   7.932  1.00 96.96           C  
ATOM   2089  CE1 PHE A 275       6.266 -12.488  10.203  1.00 96.96           C  
ATOM   2090  CE2 PHE A 275       5.810 -12.357   7.817  1.00 96.96           C  
ATOM   2091  CZ  PHE A 275       6.477 -11.874   8.955  1.00 96.96           C  
ATOM   2092  N   VAL A 276       6.349 -16.977   9.747  1.00 97.38           N  
ATOM   2093  CA  VAL A 276       7.799 -17.118   9.962  1.00 97.38           C  
ATOM   2094  C   VAL A 276       8.390 -18.192   9.050  1.00 97.38           C  
ATOM   2095  CB  VAL A 276       8.108 -17.414  11.443  1.00 97.38           C  
ATOM   2096  O   VAL A 276       9.407 -17.953   8.402  1.00 97.38           O  
ATOM   2097  CG1 VAL A 276       9.589 -17.742  11.680  1.00 97.38           C  
ATOM   2098  CG2 VAL A 276       7.768 -16.201  12.318  1.00 97.38           C  
ATOM   2099  N   VAL A 277       7.742 -19.353   8.943  1.00 98.04           N  
ATOM   2100  CA  VAL A 277       8.198 -20.451   8.082  1.00 98.04           C  
ATOM   2101  C   VAL A 277       8.183 -20.034   6.611  1.00 98.04           C  
ATOM   2102  CB  VAL A 277       7.359 -21.721   8.322  1.00 98.04           C  
ATOM   2103  O   VAL A 277       9.186 -20.222   5.927  1.00 98.04           O  
ATOM   2104  CG1 VAL A 277       7.675 -22.830   7.310  1.00 98.04           C  
ATOM   2105  CG2 VAL A 277       7.635 -22.292   9.721  1.00 98.04           C  
ATOM   2106  N   CYS A 278       7.103 -19.416   6.126  1.00 97.16           N  
ATOM   2107  CA  CYS A 278       7.023 -18.950   4.739  1.00 97.16           C  
ATOM   2108  C   CYS A 278       8.064 -17.864   4.442  1.00 97.16           C  
ATOM   2109  CB  CYS A 278       5.610 -18.446   4.423  1.00 97.16           C  
ATOM   2110  O   CYS A 278       8.670 -17.899   3.376  1.00 97.16           O  
ATOM   2111  SG  CYS A 278       4.418 -19.811   4.436  1.00 97.16           S  
ATOM   2112  N   MET A 279       8.335 -16.952   5.384  1.00 95.35           N  
ATOM   2113  CA  MET A 279       9.405 -15.958   5.242  1.00 95.35           C  
ATOM   2114  C   MET A 279      10.795 -16.597   5.195  1.00 95.35           C  
ATOM   2115  CB  MET A 279       9.360 -14.940   6.390  1.00 95.35           C  
ATOM   2116  O   MET A 279      11.618 -16.190   4.379  1.00 95.35           O  
ATOM   2117  CG  MET A 279       8.251 -13.900   6.224  1.00 95.35           C  
ATOM   2118  SD  MET A 279       8.301 -12.898   4.707  1.00 95.35           S  
ATOM   2119  CE  MET A 279       9.869 -12.014   4.919  1.00 95.35           C  
ATOM   2120  N   ILE A 280      11.072 -17.601   6.034  1.00 96.25           N  
ATOM   2121  CA  ILE A 280      12.351 -18.330   6.005  1.00 96.25           C  
ATOM   2122  C   ILE A 280      12.512 -19.054   4.666  1.00 96.25           C  
ATOM   2123  CB  ILE A 280      12.458 -19.300   7.204  1.00 96.25           C  
ATOM   2124  O   ILE A 280      13.554 -18.927   4.026  1.00 96.25           O  
ATOM   2125  CG1 ILE A 280      12.643 -18.502   8.515  1.00 96.25           C  
ATOM   2126  CG2 ILE A 280      13.630 -20.287   7.027  1.00 96.25           C  
ATOM   2127  CD1 ILE A 280      12.443 -19.348   9.780  1.00 96.25           C  
ATOM   2128  N   LEU A 281      11.477 -19.771   4.219  1.00 96.64           N  
ATOM   2129  CA  LEU A 281      11.481 -20.460   2.929  1.00 96.64           C  
ATOM   2130  C   LEU A 281      11.650 -19.479   1.769  1.00 96.64           C  
ATOM   2131  CB  LEU A 281      10.186 -21.269   2.767  1.00 96.64           C  
ATOM   2132  O   LEU A 281      12.433 -19.758   0.868  1.00 96.64           O  
ATOM   2133  CG  LEU A 281      10.074 -22.494   3.691  1.00 96.64           C  
ATOM   2134  CD1 LEU A 281       8.702 -23.139   3.496  1.00 96.64           C  
ATOM   2135  CD2 LEU A 281      11.150 -23.544   3.408  1.00 96.64           C  
ATOM   2136  N   PHE A 282      10.985 -18.321   1.827  1.00 93.19           N  
ATOM   2137  CA  PHE A 282      11.161 -17.247   0.856  1.00 93.19           C  
ATOM   2138  C   PHE A 282      12.624 -16.804   0.826  1.00 93.19           C  
ATOM   2139  CB  PHE A 282      10.208 -16.086   1.183  1.00 93.19           C  
ATOM   2140  O   PHE A 282      13.259 -16.874  -0.214  1.00 93.19           O  
ATOM   2141  CG  PHE A 282      10.327 -14.907   0.242  1.00 93.19           C  
ATOM   2142  CD1 PHE A 282      11.029 -13.749   0.630  1.00 93.19           C  
ATOM   2143  CD2 PHE A 282       9.750 -14.975  -1.037  1.00 93.19           C  
ATOM   2144  CE1 PHE A 282      11.151 -12.667  -0.262  1.00 93.19           C  
ATOM   2145  CE2 PHE A 282       9.879 -13.899  -1.931  1.00 93.19           C  
ATOM   2146  CZ  PHE A 282      10.579 -12.745  -1.545  1.00 93.19           C  
ATOM   2147  N   VAL A 283      13.223 -16.449   1.966  1.00 91.97           N  
ATOM   2148  CA  VAL A 283      14.630 -16.013   2.012  1.00 91.97           C  
ATOM   2149  C   VAL A 283      15.590 -17.076   1.461  1.00 91.97           C  
ATOM   2150  CB  VAL A 283      15.020 -15.598   3.442  1.00 91.97           C  
ATOM   2151  O   VAL A 283      16.502 -16.727   0.710  1.00 91.97           O  
ATOM   2152  CG1 VAL A 283      16.525 -15.329   3.594  1.00 91.97           C  
ATOM   2153  CG2 VAL A 283      14.298 -14.302   3.840  1.00 91.97           C  
ATOM   2154  N   ILE A 284      15.388 -18.355   1.800  1.00 93.02           N  
ATOM   2155  CA  ILE A 284      16.202 -19.471   1.286  1.00 93.02           C  
ATOM   2156  C   ILE A 284      16.079 -19.572  -0.235  1.00 93.02           C  
ATOM   2157  CB  ILE A 284      15.782 -20.799   1.964  1.00 93.02           C  
ATOM   2158  O   ILE A 284      17.083 -19.705  -0.936  1.00 93.02           O  
ATOM   2159  CG1 ILE A 284      16.206 -20.792   3.451  1.00 93.02           C  
ATOM   2160  CG2 ILE A 284      16.397 -22.025   1.256  1.00 93.02           C  
ATOM   2161  CD1 ILE A 284      15.568 -21.916   4.278  1.00 93.02           C  
ATOM   2162  N   GLU A 285      14.857 -19.498  -0.745  1.00 91.51           N  
ATOM   2163  CA  GLU A 285      14.566 -19.644  -2.163  1.00 91.51           C  
ATOM   2164  C   GLU A 285      15.125 -18.473  -2.984  1.00 91.51           C  
ATOM   2165  CB  GLU A 285      13.059 -19.873  -2.281  1.00 91.51           C  
ATOM   2166  O   GLU A 285      15.835 -18.702  -3.967  1.00 91.51           O  
ATOM   2167  CG  GLU A 285      12.617 -20.180  -3.708  1.00 91.51           C  
ATOM   2168  CD  GLU A 285      12.010 -18.992  -4.443  1.00 91.51           C  
ATOM   2169  OE1 GLU A 285      11.411 -19.297  -5.494  1.00 91.51           O  
ATOM   2170  OE2 GLU A 285      12.121 -17.853  -3.933  1.00 91.51           O  
ATOM   2171  N   GLN A 286      14.972 -17.241  -2.493  1.00 89.80           N  
ATOM   2172  CA  GLN A 286      15.579 -16.048  -3.088  1.00 89.80           C  
ATOM   2173  C   GLN A 286      17.117 -16.121  -3.085  1.00 89.80           C  
ATOM   2174  CB  GLN A 286      15.118 -14.800  -2.317  1.00 89.80           C  
ATOM   2175  O   GLN A 286      17.781 -15.697  -4.034  1.00 89.80           O  
ATOM   2176  CG  GLN A 286      13.600 -14.549  -2.337  1.00 89.80           C  
ATOM   2177  CD  GLN A 286      13.036 -14.334  -3.720  1.00 89.80           C  
ATOM   2178  NE2 GLN A 286      12.171 -15.180  -4.207  1.00 89.80           N  
ATOM   2179  OE1 GLN A 286      13.369 -13.360  -4.366  1.00 89.80           O  
ATOM   2180  N   TRP A 287      17.716 -16.688  -2.031  1.00 87.54           N  
ATOM   2181  CA  TRP A 287      19.162 -16.922  -1.984  1.00 87.54           C  
ATOM   2182  C   TRP A 287      19.626 -17.939  -3.023  1.00 87.54           C  
ATOM   2183  CB  TRP A 287      19.594 -17.352  -0.577  1.00 87.54           C  
ATOM   2184  O   TRP A 287      20.690 -17.747  -3.614  1.00 87.54           O  
ATOM   2185  CG  TRP A 287      20.089 -16.236   0.283  1.00 87.54           C  
ATOM   2186  CD1 TRP A 287      19.478 -15.044   0.459  1.00 87.54           C  
ATOM   2187  CD2 TRP A 287      21.290 -16.199   1.108  1.00 87.54           C  
ATOM   2188  CE2 TRP A 287      21.356 -14.925   1.747  1.00 87.54           C  
ATOM   2189  CE3 TRP A 287      22.318 -17.123   1.397  1.00 87.54           C  
ATOM   2190  NE1 TRP A 287      20.230 -14.259   1.311  1.00 87.54           N  
ATOM   2191  CH2 TRP A 287      23.398 -15.529   2.901  1.00 87.54           C  
ATOM   2192  CZ2 TRP A 287      22.395 -14.583   2.626  1.00 87.54           C  
ATOM   2193  CZ3 TRP A 287      23.359 -16.793   2.286  1.00 87.54           C  
ATOM   2194  N   TRP A 288      18.845 -18.994  -3.255  1.00 86.96           N  
ATOM   2195  CA  TRP A 288      19.215 -20.074  -4.164  1.00 86.96           C  
ATOM   2196  C   TRP A 288      19.003 -19.720  -5.642  1.00 86.96           C  
ATOM   2197  CB  TRP A 288      18.455 -21.341  -3.756  1.00 86.96           C  
ATOM   2198  O   TRP A 288      19.840 -20.065  -6.474  1.00 86.96           O  
ATOM   2199  CG  TRP A 288      18.982 -22.624  -4.322  1.00 86.96           C  
ATOM   2200  CD1 TRP A 288      20.284 -22.918  -4.545  1.00 86.96           C  
ATOM   2201  CD2 TRP A 288      18.235 -23.815  -4.717  1.00 86.96           C  
ATOM   2202  CE2 TRP A 288      19.164 -24.803  -5.162  1.00 86.96           C  
ATOM   2203  CE3 TRP A 288      16.867 -24.163  -4.739  1.00 86.96           C  
ATOM   2204  NE1 TRP A 288      20.396 -24.199  -5.045  1.00 86.96           N  
ATOM   2205  CH2 TRP A 288      17.394 -26.390  -5.600  1.00 86.96           C  
ATOM   2206  CZ2 TRP A 288      18.763 -26.073  -5.597  1.00 86.96           C  
ATOM   2207  CZ3 TRP A 288      16.452 -25.436  -5.176  1.00 86.96           C  
ATOM   2208  N   LEU A 289      17.936 -18.980  -5.967  1.00 84.00           N  
ATOM   2209  CA  LEU A 289      17.659 -18.485  -7.324  1.00 84.00           C  
ATOM   2210  C   LEU A 289      18.640 -17.403  -7.794  1.00 84.00           C  
ATOM   2211  CB  LEU A 289      16.225 -17.936  -7.361  1.00 84.00           C  
ATOM   2212  O   LEU A 289      18.820 -17.224  -9.002  1.00 84.00           O  
ATOM   2213  CG  LEU A 289      15.184 -19.016  -7.675  1.00 84.00           C  
ATOM   2214  CD1 LEU A 289      13.836 -18.560  -7.164  1.00 84.00           C  
ATOM   2215  CD2 LEU A 289      15.049 -19.244  -9.184  1.00 84.00           C  
ATOM   2216  N   GLY A 290      19.270 -16.682  -6.863  1.00 78.93           N  
ATOM   2217  CA  GLY A 290      20.302 -15.695  -7.170  1.00 78.93           C  
ATOM   2218  C   GLY A 290      19.769 -14.527  -8.001  1.00 78.93           C  
ATOM   2219  O   GLY A 290      19.005 -13.700  -7.508  1.00 78.93           O  
ATOM   2220  N   GLU A 291      20.199 -14.444  -9.260  1.00 72.71           N  
ATOM   2221  CA  GLU A 291      19.797 -13.387 -10.200  1.00 72.71           C  
ATOM   2222  C   GLU A 291      18.401 -13.606 -10.796  1.00 72.71           C  
ATOM   2223  CB  GLU A 291      20.832 -13.270 -11.325  1.00 72.71           C  
ATOM   2224  O   GLU A 291      17.795 -12.677 -11.314  1.00 72.71           O  
ATOM   2225  CG  GLU A 291      22.189 -12.784 -10.794  1.00 72.71           C  
ATOM   2226  CD  GLU A 291      23.260 -12.659 -11.886  1.00 72.71           C  
ATOM   2227  OE1 GLU A 291      24.371 -12.224 -11.509  1.00 72.71           O  
ATOM   2228  OE2 GLU A 291      22.982 -13.038 -13.044  1.00 72.71           O  
ATOM   2229  N   ASN A 292      17.851 -14.818 -10.692  1.00 71.65           N  
ATOM   2230  CA  ASN A 292      16.488 -15.111 -11.140  1.00 71.65           C  
ATOM   2231  C   ASN A 292      15.445 -14.954 -10.021  1.00 71.65           C  
ATOM   2232  CB  ASN A 292      16.450 -16.499 -11.788  1.00 71.65           C  
ATOM   2233  O   ASN A 292      14.270 -15.261 -10.234  1.00 71.65           O  
ATOM   2234  CG  ASN A 292      17.242 -16.542 -13.078  1.00 71.65           C  
ATOM   2235  ND2 ASN A 292      18.119 -17.504 -13.229  1.00 71.65           N  
ATOM   2236  OD1 ASN A 292      17.070 -15.742 -13.976  1.00 71.65           O  
ATOM   2237  N   ALA A 293      15.831 -14.442  -8.857  1.00 77.41           N  
ATOM   2238  CA  ALA A 293      14.943 -14.202  -7.724  1.00 77.41           C  
ATOM   2239  C   ALA A 293      14.167 -12.873  -7.866  1.00 77.41           C  
ATOM   2240  CB  ALA A 293      15.836 -14.234  -6.481  1.00 77.41           C  
ATOM   2241  O   ALA A 293      14.586 -11.982  -8.607  1.00 77.41           O  
ATOM   2242  N   MET A 294      13.047 -12.706  -7.160  1.00 74.25           N  
ATOM   2243  CA  MET A 294      12.375 -11.402  -7.004  1.00 74.25           C  
ATOM   2244  C   MET A 294      13.285 -10.381  -6.300  1.00 74.25           C  
ATOM   2245  CB  MET A 294      11.089 -11.565  -6.177  1.00 74.25           C  
ATOM   2246  O   MET A 294      13.422  -9.235  -6.733  1.00 74.25           O  
ATOM   2247  CG  MET A 294      10.000 -12.370  -6.886  1.00 74.25           C  
ATOM   2248  SD  MET A 294       8.607 -12.803  -5.816  1.00 74.25           S  
ATOM   2249  CE  MET A 294       7.863 -11.172  -5.646  1.00 74.25           C  
ATOM   2250  N   VAL A 295      13.930 -10.813  -5.218  1.00 77.27           N  
ATOM   2251  CA  VAL A 295      14.913 -10.074  -4.429  1.00 77.27           C  
ATOM   2252  C   VAL A 295      16.288 -10.614  -4.775  1.00 77.27           C  
ATOM   2253  CB  VAL A 295      14.636 -10.195  -2.921  1.00 77.27           C  
ATOM   2254  O   VAL A 295      16.698 -11.685  -4.332  1.00 77.27           O  
ATOM   2255  CG1 VAL A 295      15.702  -9.452  -2.099  1.00 77.27           C  
ATOM   2256  CG2 VAL A 295      13.271  -9.593  -2.573  1.00 77.27           C  
ATOM   2257  N   HIS A 296      17.028  -9.835  -5.554  1.00 75.62           N  
ATOM   2258  CA  HIS A 296      18.316 -10.260  -6.073  1.00 75.62           C  
ATOM   2259  C   HIS A 296      19.318 -10.325  -4.921  1.00 75.62           C  
ATOM   2260  CB  HIS A 296      18.732  -9.332  -7.218  1.00 75.62           C  
ATOM   2261  O   HIS A 296      19.701  -9.304  -4.337  1.00 75.62           O  
ATOM   2262  CG  HIS A 296      17.757  -9.422  -8.367  1.00 75.62           C  
ATOM   2263  CD2 HIS A 296      17.942 -10.097  -9.545  1.00 75.62           C  
ATOM   2264  ND1 HIS A 296      16.464  -8.939  -8.386  1.00 75.62           N  
ATOM   2265  CE1 HIS A 296      15.886  -9.343  -9.525  1.00 75.62           C  
ATOM   2266  NE2 HIS A 296      16.751 -10.032 -10.273  1.00 75.62           N  
ATOM   2267  N   SER A 297      19.742 -11.541  -4.576  1.00 76.39           N  
ATOM   2268  CA  SER A 297      20.553 -11.798  -3.380  1.00 76.39           C  
ATOM   2269  C   SER A 297      21.916 -11.094  -3.422  1.00 76.39           C  
ATOM   2270  CB  SER A 297      20.712 -13.309  -3.192  1.00 76.39           C  
ATOM   2271  O   SER A 297      22.479 -10.750  -2.383  1.00 76.39           O  
ATOM   2272  OG  SER A 297      21.495 -13.862  -4.230  1.00 76.39           O  
ATOM   2273  N   VAL A 298      22.432 -10.808  -4.621  1.00 76.58           N  
ATOM   2274  CA  VAL A 298      23.654 -10.017  -4.832  1.00 76.58           C  
ATOM   2275  C   VAL A 298      23.442  -8.549  -4.448  1.00 76.58           C  
ATOM   2276  CB  VAL A 298      24.123 -10.130  -6.297  1.00 76.58           C  
ATOM   2277  O   VAL A 298      24.319  -7.937  -3.835  1.00 76.58           O  
ATOM   2278  CG1 VAL A 298      25.435  -9.370  -6.529  1.00 76.58           C  
ATOM   2279  CG2 VAL A 298      24.351 -11.596  -6.693  1.00 76.58           C  
ATOM   2280  N   MET A 299      22.266  -7.994  -4.747  1.00 81.60           N  
ATOM   2281  CA  MET A 299      21.946  -6.595  -4.465  1.00 81.60           C  
ATOM   2282  C   MET A 299      21.708  -6.366  -2.978  1.00 81.60           C  
ATOM   2283  CB  MET A 299      20.743  -6.138  -5.309  1.00 81.60           C  
ATOM   2284  O   MET A 299      22.299  -5.458  -2.395  1.00 81.60           O  
ATOM   2285  CG  MET A 299      21.077  -6.131  -6.803  1.00 81.60           C  
ATOM   2286  SD  MET A 299      22.546  -5.145  -7.220  1.00 81.60           S  
ATOM   2287  CE  MET A 299      23.395  -6.265  -8.372  1.00 81.60           C  
ATOM   2288  N   ILE A 300      20.929  -7.231  -2.323  1.00 83.70           N  
ATOM   2289  CA  ILE A 300      20.608  -7.057  -0.898  1.00 83.70           C  
ATOM   2290  C   ILE A 300      21.847  -7.157   0.011  1.00 83.70           C  
ATOM   2291  CB  ILE A 300      19.470  -8.022  -0.494  1.00 83.70           C  
ATOM   2292  O   ILE A 300      21.861  -6.596   1.101  1.00 83.70           O  
ATOM   2293  CG1 ILE A 300      18.625  -7.499   0.685  1.00 83.70           C  
ATOM   2294  CG2 ILE A 300      19.992  -9.430  -0.169  1.00 83.70           C  
ATOM   2295  CD1 ILE A 300      17.803  -6.256   0.316  1.00 83.70           C  
ATOM   2296  N   LYS A 301      22.935  -7.797  -0.443  1.00 84.69           N  
ATOM   2297  CA  LYS A 301      24.217  -7.838   0.287  1.00 84.69           C  
ATOM   2298  C   LYS A 301      24.917  -6.478   0.358  1.00 84.69           C  
ATOM   2299  CB  LYS A 301      25.145  -8.879  -0.357  1.00 84.69           C  
ATOM   2300  O   LYS A 301      25.749  -6.265   1.243  1.00 84.69           O  
ATOM   2301  CG  LYS A 301      24.719 -10.312  -0.012  1.00 84.69           C  
ATOM   2302  CD  LYS A 301      25.525 -11.332  -0.825  1.00 84.69           C  
ATOM   2303  CE  LYS A 301      24.996 -12.743  -0.547  1.00 84.69           C  
ATOM   2304  NZ  LYS A 301      25.729 -13.778  -1.320  1.00 84.69           N  
ATOM   2305  N   ARG A 302      24.612  -5.542  -0.548  1.00 85.64           N  
ATOM   2306  CA  ARG A 302      25.206  -4.200  -0.515  1.00 85.64           C  
ATOM   2307  C   ARG A 302      24.565  -3.393   0.610  1.00 85.64           C  
ATOM   2308  CB  ARG A 302      25.081  -3.493  -1.873  1.00 85.64           C  
ATOM   2309  O   ARG A 302      23.355  -3.180   0.627  1.00 85.64           O  
ATOM   2310  CG  ARG A 302      25.783  -4.256  -3.010  1.00 85.64           C  
ATOM   2311  CD  ARG A 302      25.851  -3.405  -4.285  1.00 85.64           C  
ATOM   2312  NE  ARG A 302      26.468  -4.143  -5.403  1.00 85.64           N  
ATOM   2313  NH1 ARG A 302      26.581  -2.412  -6.931  1.00 85.64           N  
ATOM   2314  NH2 ARG A 302      27.020  -4.469  -7.593  1.00 85.64           N  
ATOM   2315  CZ  ARG A 302      26.698  -3.669  -6.621  1.00 85.64           C  
ATOM   2316  N   ARG A 303      25.400  -2.882   1.523  1.00 87.93           N  
ATOM   2317  CA  ARG A 303      24.969  -2.122   2.713  1.00 87.93           C  
ATOM   2318  C   ARG A 303      23.985  -0.998   2.375  1.00 87.93           C  
ATOM   2319  CB  ARG A 303      26.211  -1.601   3.456  1.00 87.93           C  
ATOM   2320  O   ARG A 303      22.979  -0.868   3.058  1.00 87.93           O  
ATOM   2321  CG  ARG A 303      25.871  -0.824   4.738  1.00 87.93           C  
ATOM   2322  CD  ARG A 303      27.154  -0.457   5.498  1.00 87.93           C  
ATOM   2323  NE  ARG A 303      26.859   0.428   6.636  1.00 87.93           N  
ATOM   2324  NH1 ARG A 303      28.904   0.496   7.669  1.00 87.93           N  
ATOM   2325  NH2 ARG A 303      27.226   1.744   8.449  1.00 87.93           N  
ATOM   2326  CZ  ARG A 303      27.663   0.884   7.577  1.00 87.93           C  
ATOM   2327  N   THR A 304      24.245  -0.222   1.321  1.00 87.09           N  
ATOM   2328  CA  THR A 304      23.352   0.864   0.882  1.00 87.09           C  
ATOM   2329  C   THR A 304      21.957   0.352   0.519  1.00 87.09           C  
ATOM   2330  CB  THR A 304      23.950   1.593  -0.333  1.00 87.09           C  
ATOM   2331  O   THR A 304      20.964   0.972   0.889  1.00 87.09           O  
ATOM   2332  CG2 THR A 304      23.214   2.885  -0.672  1.00 87.09           C  
ATOM   2333  OG1 THR A 304      25.288   1.946  -0.058  1.00 87.09           O  
ATOM   2334  N   ILE A 305      21.872  -0.800  -0.153  1.00 88.96           N  
ATOM   2335  CA  ILE A 305      20.610  -1.370  -0.629  1.00 88.96           C  
ATOM   2336  C   ILE A 305      19.811  -1.944   0.540  1.00 88.96           C  
ATOM   2337  CB  ILE A 305      20.852  -2.402  -1.756  1.00 88.96           C  
ATOM   2338  O   ILE A 305      18.651  -1.575   0.707  1.00 88.96           O  
ATOM   2339  CG1 ILE A 305      21.563  -1.709  -2.945  1.00 88.96           C  
ATOM   2340  CG2 ILE A 305      19.521  -3.043  -2.200  1.00 88.96           C  
ATOM   2341  CD1 ILE A 305      21.902  -2.609  -4.139  1.00 88.96           C  
ATOM   2342  N   TRP A 306      20.411  -2.786   1.389  1.00 91.31           N  
ATOM   2343  CA  TRP A 306      19.697  -3.353   2.541  1.00 91.31           C  
ATOM   2344  C   TRP A 306      19.272  -2.288   3.554  1.00 91.31           C  
ATOM   2345  CB  TRP A 306      20.539  -4.430   3.226  1.00 91.31           C  
ATOM   2346  O   TRP A 306      18.104  -2.247   3.938  1.00 91.31           O  
ATOM   2347  CG  TRP A 306      20.045  -4.837   4.580  1.00 91.31           C  
ATOM   2348  CD1 TRP A 306      20.662  -4.586   5.757  1.00 91.31           C  
ATOM   2349  CD2 TRP A 306      18.808  -5.536   4.921  1.00 91.31           C  
ATOM   2350  CE2 TRP A 306      18.757  -5.702   6.335  1.00 91.31           C  
ATOM   2351  CE3 TRP A 306      17.726  -6.049   4.178  1.00 91.31           C  
ATOM   2352  NE1 TRP A 306      19.905  -5.094   6.795  1.00 91.31           N  
ATOM   2353  CH2 TRP A 306      16.654  -6.891   6.202  1.00 91.31           C  
ATOM   2354  CZ2 TRP A 306      17.707  -6.373   6.977  1.00 91.31           C  
ATOM   2355  CZ3 TRP A 306      16.659  -6.718   4.808  1.00 91.31           C  
ATOM   2356  N   VAL A 307      20.180  -1.388   3.952  1.00 93.15           N  
ATOM   2357  CA  VAL A 307      19.842  -0.326   4.914  1.00 93.15           C  
ATOM   2358  C   VAL A 307      18.803   0.625   4.315  1.00 93.15           C  
ATOM   2359  CB  VAL A 307      21.093   0.437   5.389  1.00 93.15           C  
ATOM   2360  O   VAL A 307      17.870   1.019   5.011  1.00 93.15           O  
ATOM   2361  CG1 VAL A 307      20.734   1.511   6.418  1.00 93.15           C  
ATOM   2362  CG2 VAL A 307      22.097  -0.496   6.089  1.00 93.15           C  
ATOM   2363  N   GLY A 308      18.894   0.941   3.018  1.00 92.92           N  
ATOM   2364  CA  GLY A 308      17.900   1.771   2.335  1.00 92.92           C  
ATOM   2365  C   GLY A 308      16.542   1.127   2.200  1.00 92.92           C  
ATOM   2366  O   GLY A 308      15.530   1.798   2.398  1.00 92.92           O  
ATOM   2367  N   SER A 309      16.515  -0.173   1.940  1.00 93.67           N  
ATOM   2368  CA  SER A 309      15.281  -0.947   1.899  1.00 93.67           C  
ATOM   2369  C   SER A 309      14.630  -1.005   3.278  1.00 93.67           C  
ATOM   2370  CB  SER A 309      15.558  -2.351   1.375  1.00 93.67           C  
ATOM   2371  O   SER A 309      13.447  -0.704   3.402  1.00 93.67           O  
ATOM   2372  OG  SER A 309      16.143  -2.298   0.090  1.00 93.67           O  
ATOM   2373  N   MET A 310      15.409  -1.285   4.329  1.00 95.86           N  
ATOM   2374  CA  MET A 310      14.925  -1.290   5.712  1.00 95.86           C  
ATOM   2375  C   MET A 310      14.393   0.085   6.131  1.00 95.86           C  
ATOM   2376  CB  MET A 310      16.059  -1.753   6.640  1.00 95.86           C  
ATOM   2377  O   MET A 310      13.284   0.192   6.643  1.00 95.86           O  
ATOM   2378  CG  MET A 310      15.603  -1.880   8.099  1.00 95.86           C  
ATOM   2379  SD  MET A 310      14.254  -3.056   8.398  1.00 95.86           S  
ATOM   2380  CE  MET A 310      15.108  -4.618   8.074  1.00 95.86           C  
ATOM   2381  N   PHE A 311      15.139   1.158   5.860  1.00 96.63           N  
ATOM   2382  CA  PHE A 311      14.675   2.516   6.138  1.00 96.63           C  
ATOM   2383  C   PHE A 311      13.370   2.830   5.392  1.00 96.63           C  
ATOM   2384  CB  PHE A 311      15.773   3.517   5.763  1.00 96.63           C  
ATOM   2385  O   PHE A 311      12.434   3.364   5.984  1.00 96.63           O  
ATOM   2386  CG  PHE A 311      15.397   4.941   6.110  1.00 96.63           C  
ATOM   2387  CD1 PHE A 311      14.603   5.705   5.233  1.00 96.63           C  
ATOM   2388  CD2 PHE A 311      15.795   5.487   7.342  1.00 96.63           C  
ATOM   2389  CE1 PHE A 311      14.216   7.009   5.580  1.00 96.63           C  
ATOM   2390  CE2 PHE A 311      15.396   6.786   7.694  1.00 96.63           C  
ATOM   2391  CZ  PHE A 311      14.611   7.546   6.817  1.00 96.63           C  
ATOM   2392  N   SER A 312      13.289   2.462   4.110  1.00 95.12           N  
ATOM   2393  CA  SER A 312      12.105   2.697   3.276  1.00 95.12           C  
ATOM   2394  C   SER A 312      10.887   1.923   3.769  1.00 95.12           C  
ATOM   2395  CB  SER A 312      12.368   2.325   1.819  1.00 95.12           C  
ATOM   2396  O   SER A 312       9.793   2.477   3.805  1.00 95.12           O  
ATOM   2397  OG  SER A 312      13.423   3.110   1.322  1.00 95.12           O  
ATOM   2398  N   PHE A 313      11.070   0.671   4.195  1.00 96.53           N  
ATOM   2399  CA  PHE A 313      10.028  -0.124   4.845  1.00 96.53           C  
ATOM   2400  C   PHE A 313       9.480   0.602   6.075  1.00 96.53           C  
ATOM   2401  CB  PHE A 313      10.614  -1.495   5.221  1.00 96.53           C  
ATOM   2402  O   PHE A 313       8.271   0.792   6.199  1.00 96.53           O  
ATOM   2403  CG  PHE A 313       9.700  -2.396   6.026  1.00 96.53           C  
ATOM   2404  CD1 PHE A 313       9.589  -2.233   7.419  1.00 96.53           C  
ATOM   2405  CD2 PHE A 313       8.976  -3.420   5.390  1.00 96.53           C  
ATOM   2406  CE1 PHE A 313       8.719  -3.048   8.161  1.00 96.53           C  
ATOM   2407  CE2 PHE A 313       8.118  -4.249   6.133  1.00 96.53           C  
ATOM   2408  CZ  PHE A 313       7.980  -4.053   7.516  1.00 96.53           C  
ATOM   2409  N   LEU A 314      10.369   1.053   6.963  1.00 97.80           N  
ATOM   2410  CA  LEU A 314       9.995   1.662   8.239  1.00 97.80           C  
ATOM   2411  C   LEU A 314       9.301   3.017   8.040  1.00 97.80           C  
ATOM   2412  CB  LEU A 314      11.258   1.792   9.107  1.00 97.80           C  
ATOM   2413  O   LEU A 314       8.231   3.248   8.604  1.00 97.80           O  
ATOM   2414  CG  LEU A 314      11.893   0.452   9.526  1.00 97.80           C  
ATOM   2415  CD1 LEU A 314      13.295   0.683  10.082  1.00 97.80           C  
ATOM   2416  CD2 LEU A 314      11.063  -0.265  10.585  1.00 97.80           C  
ATOM   2417  N   ILE A 315       9.851   3.892   7.193  1.00 96.96           N  
ATOM   2418  CA  ILE A 315       9.255   5.212   6.952  1.00 96.96           C  
ATOM   2419  C   ILE A 315       7.913   5.105   6.217  1.00 96.96           C  
ATOM   2420  CB  ILE A 315      10.256   6.154   6.244  1.00 96.96           C  
ATOM   2421  O   ILE A 315       6.977   5.831   6.551  1.00 96.96           O  
ATOM   2422  CG1 ILE A 315       9.915   7.640   6.461  1.00 96.96           C  
ATOM   2423  CG2 ILE A 315      10.353   5.895   4.732  1.00 96.96           C  
ATOM   2424  CD1 ILE A 315      10.096   8.097   7.914  1.00 96.96           C  
ATOM   2425  N   ASN A 316       7.782   4.166   5.271  1.00 94.85           N  
ATOM   2426  CA  ASN A 316       6.522   3.936   4.568  1.00 94.85           C  
ATOM   2427  C   ASN A 316       5.459   3.331   5.496  1.00 94.85           C  
ATOM   2428  CB  ASN A 316       6.775   3.064   3.331  1.00 94.85           C  
ATOM   2429  O   ASN A 316       4.293   3.717   5.423  1.00 94.85           O  
ATOM   2430  CG  ASN A 316       5.549   3.017   2.439  1.00 94.85           C  
ATOM   2431  ND2 ASN A 316       5.115   1.854   2.021  1.00 94.85           N  
ATOM   2432  OD1 ASN A 316       4.973   4.033   2.098  1.00 94.85           O  
ATOM   2433  N   SER A 317       5.866   2.456   6.423  1.00 96.72           N  
ATOM   2434  CA  SER A 317       4.984   1.944   7.479  1.00 96.72           C  
ATOM   2435  C   SER A 317       4.442   3.093   8.338  1.00 96.72           C  
ATOM   2436  CB  SER A 317       5.704   0.936   8.387  1.00 96.72           C  
ATOM   2437  O   SER A 317       3.230   3.228   8.490  1.00 96.72           O  
ATOM   2438  OG  SER A 317       6.253  -0.142   7.663  1.00 96.72           O  
ATOM   2439  N   ALA A 318       5.317   3.971   8.843  1.00 97.08           N  
ATOM   2440  CA  ALA A 318       4.920   5.123   9.661  1.00 97.08           C  
ATOM   2441  C   ALA A 318       4.001   6.104   8.906  1.00 97.08           C  
ATOM   2442  CB  ALA A 318       6.190   5.832  10.147  1.00 97.08           C  
ATOM   2443  O   ALA A 318       3.006   6.588   9.461  1.00 97.08           O  
ATOM   2444  N   PHE A 319       4.310   6.367   7.632  1.00 95.49           N  
ATOM   2445  CA  PHE A 319       3.487   7.191   6.748  1.00 95.49           C  
ATOM   2446  C   PHE A 319       2.075   6.619   6.599  1.00 95.49           C  
ATOM   2447  CB  PHE A 319       4.170   7.321   5.377  1.00 95.49           C  
ATOM   2448  O   PHE A 319       1.104   7.332   6.853  1.00 95.49           O  
ATOM   2449  CG  PHE A 319       3.270   7.887   4.290  1.00 95.49           C  
ATOM   2450  CD1 PHE A 319       2.881   7.079   3.206  1.00 95.49           C  
ATOM   2451  CD2 PHE A 319       2.778   9.203   4.380  1.00 95.49           C  
ATOM   2452  CE1 PHE A 319       1.981   7.568   2.243  1.00 95.49           C  
ATOM   2453  CE2 PHE A 319       1.898   9.703   3.404  1.00 95.49           C  
ATOM   2454  CZ  PHE A 319       1.487   8.880   2.343  1.00 95.49           C  
ATOM   2455  N   LEU A 320       1.950   5.340   6.232  1.00 93.49           N  
ATOM   2456  CA  LEU A 320       0.651   4.733   5.942  1.00 93.49           C  
ATOM   2457  C   LEU A 320      -0.207   4.544   7.191  1.00 93.49           C  
ATOM   2458  CB  LEU A 320       0.848   3.419   5.172  1.00 93.49           C  
ATOM   2459  O   LEU A 320      -1.415   4.761   7.118  1.00 93.49           O  
ATOM   2460  CG  LEU A 320       1.239   3.657   3.703  1.00 93.49           C  
ATOM   2461  CD1 LEU A 320       1.655   2.350   3.053  1.00 93.49           C  
ATOM   2462  CD2 LEU A 320       0.091   4.238   2.874  1.00 93.49           C  
ATOM   2463  N   VAL A 321       0.399   4.242   8.342  1.00 95.37           N  
ATOM   2464  CA  VAL A 321      -0.311   4.241   9.631  1.00 95.37           C  
ATOM   2465  C   VAL A 321      -0.941   5.609   9.894  1.00 95.37           C  
ATOM   2466  CB  VAL A 321       0.640   3.840  10.773  1.00 95.37           C  
ATOM   2467  O   VAL A 321      -2.143   5.709  10.126  1.00 95.37           O  
ATOM   2468  CG1 VAL A 321       0.026   4.076  12.155  1.00 95.37           C  
ATOM   2469  CG2 VAL A 321       0.982   2.351  10.665  1.00 95.37           C  
ATOM   2470  N   THR A 322      -0.159   6.683   9.785  1.00 95.40           N  
ATOM   2471  CA  THR A 322      -0.667   8.041  10.025  1.00 95.40           C  
ATOM   2472  C   THR A 322      -1.734   8.426   8.995  1.00 95.40           C  
ATOM   2473  CB  THR A 322       0.494   9.045  10.020  1.00 95.40           C  
ATOM   2474  O   THR A 322      -2.787   8.956   9.352  1.00 95.40           O  
ATOM   2475  CG2 THR A 322       0.043  10.452  10.407  1.00 95.40           C  
ATOM   2476  OG1 THR A 322       1.475   8.645  10.950  1.00 95.40           O  
ATOM   2477  N   PHE A 323      -1.498   8.106   7.721  1.00 93.25           N  
ATOM   2478  CA  PHE A 323      -2.385   8.438   6.607  1.00 93.25           C  
ATOM   2479  C   PHE A 323      -3.752   7.742   6.688  1.00 93.25           C  
ATOM   2480  CB  PHE A 323      -1.670   8.083   5.296  1.00 93.25           C  
ATOM   2481  O   PHE A 323      -4.767   8.377   6.414  1.00 93.25           O  
ATOM   2482  CG  PHE A 323      -2.450   8.455   4.052  1.00 93.25           C  
ATOM   2483  CD1 PHE A 323      -3.135   7.465   3.325  1.00 93.25           C  
ATOM   2484  CD2 PHE A 323      -2.508   9.792   3.622  1.00 93.25           C  
ATOM   2485  CE1 PHE A 323      -3.890   7.801   2.190  1.00 93.25           C  
ATOM   2486  CE2 PHE A 323      -3.249  10.125   2.473  1.00 93.25           C  
ATOM   2487  CZ  PHE A 323      -3.947   9.136   1.763  1.00 93.25           C  
ATOM   2488  N   TYR A 324      -3.800   6.463   7.074  1.00 92.49           N  
ATOM   2489  CA  TYR A 324      -5.053   5.700   7.157  1.00 92.49           C  
ATOM   2490  C   TYR A 324      -5.859   6.038   8.418  1.00 92.49           C  
ATOM   2491  CB  TYR A 324      -4.766   4.189   7.064  1.00 92.49           C  
ATOM   2492  O   TYR A 324      -7.087   6.072   8.368  1.00 92.49           O  
ATOM   2493  CG  TYR A 324      -4.680   3.656   5.640  1.00 92.49           C  
ATOM   2494  CD1 TYR A 324      -5.589   2.675   5.200  1.00 92.49           C  
ATOM   2495  CD2 TYR A 324      -3.714   4.150   4.743  1.00 92.49           C  
ATOM   2496  CE1 TYR A 324      -5.562   2.228   3.864  1.00 92.49           C  
ATOM   2497  CE2 TYR A 324      -3.716   3.747   3.392  1.00 92.49           C  
ATOM   2498  OH  TYR A 324      -4.681   2.397   1.645  1.00 92.49           O  
ATOM   2499  CZ  TYR A 324      -4.648   2.785   2.948  1.00 92.49           C  
ATOM   2500  N   TYR A 325      -5.193   6.326   9.540  1.00 94.06           N  
ATOM   2501  CA  TYR A 325      -5.879   6.526  10.819  1.00 94.06           C  
ATOM   2502  C   TYR A 325      -6.288   7.975  11.099  1.00 94.06           C  
ATOM   2503  CB  TYR A 325      -5.059   5.896  11.949  1.00 94.06           C  
ATOM   2504  O   TYR A 325      -7.214   8.193  11.883  1.00 94.06           O  
ATOM   2505  CG  TYR A 325      -5.236   4.392  11.991  1.00 94.06           C  
ATOM   2506  CD1 TYR A 325      -6.271   3.845  12.774  1.00 94.06           C  
ATOM   2507  CD2 TYR A 325      -4.441   3.551  11.187  1.00 94.06           C  
ATOM   2508  CE1 TYR A 325      -6.515   2.462  12.750  1.00 94.06           C  
ATOM   2509  CE2 TYR A 325      -4.682   2.168  11.158  1.00 94.06           C  
ATOM   2510  OH  TYR A 325      -6.002   0.313  11.848  1.00 94.06           O  
ATOM   2511  CZ  TYR A 325      -5.722   1.629  11.936  1.00 94.06           C  
ATOM   2512  N   LEU A 326      -5.682   8.971  10.442  1.00 95.10           N  
ATOM   2513  CA  LEU A 326      -6.123  10.369  10.548  1.00 95.10           C  
ATOM   2514  C   LEU A 326      -7.593  10.552  10.119  1.00 95.10           C  
ATOM   2515  CB  LEU A 326      -5.178  11.292   9.753  1.00 95.10           C  
ATOM   2516  O   LEU A 326      -8.369  11.103  10.906  1.00 95.10           O  
ATOM   2517  CG  LEU A 326      -3.994  11.837  10.561  1.00 95.10           C  
ATOM   2518  CD1 LEU A 326      -2.988  12.468   9.598  1.00 95.10           C  
ATOM   2519  CD2 LEU A 326      -4.428  12.912  11.563  1.00 95.10           C  
ATOM   2520  N   PRO A 327      -8.030  10.060   8.940  1.00 94.26           N  
ATOM   2521  CA  PRO A 327      -9.436  10.132   8.560  1.00 94.26           C  
ATOM   2522  C   PRO A 327     -10.372   9.389   9.514  1.00 94.26           C  
ATOM   2523  CB  PRO A 327      -9.521   9.548   7.148  1.00 94.26           C  
ATOM   2524  O   PRO A 327     -11.460   9.884   9.807  1.00 94.26           O  
ATOM   2525  CG  PRO A 327      -8.134   9.810   6.575  1.00 94.26           C  
ATOM   2526  CD  PRO A 327      -7.240   9.619   7.795  1.00 94.26           C  
ATOM   2527  N   ILE A 328      -9.942   8.237  10.039  1.00 93.04           N  
ATOM   2528  CA  ILE A 328     -10.717   7.474  11.026  1.00 93.04           C  
ATOM   2529  C   ILE A 328     -10.933   8.318  12.286  1.00 93.04           C  
ATOM   2530  CB  ILE A 328     -10.042   6.117  11.337  1.00 93.04           C  
ATOM   2531  O   ILE A 328     -12.062   8.408  12.763  1.00 93.04           O  
ATOM   2532  CG1 ILE A 328     -10.012   5.233  10.067  1.00 93.04           C  
ATOM   2533  CG2 ILE A 328     -10.781   5.388  12.478  1.00 93.04           C  
ATOM   2534  CD1 ILE A 328      -9.167   3.960  10.202  1.00 93.04           C  
ATOM   2535  N   TYR A 329      -9.903   9.003  12.790  1.00 95.23           N  
ATOM   2536  CA  TYR A 329     -10.046   9.920  13.922  1.00 95.23           C  
ATOM   2537  C   TYR A 329     -11.030  11.062  13.620  1.00 95.23           C  
ATOM   2538  CB  TYR A 329      -8.662  10.446  14.323  1.00 95.23           C  
ATOM   2539  O   TYR A 329     -11.946  11.318  14.404  1.00 95.23           O  
ATOM   2540  CG  TYR A 329      -8.700  11.607  15.293  1.00 95.23           C  
ATOM   2541  CD1 TYR A 329      -8.626  12.923  14.800  1.00 95.23           C  
ATOM   2542  CD2 TYR A 329      -8.844  11.376  16.675  1.00 95.23           C  
ATOM   2543  CE1 TYR A 329      -8.723  14.010  15.685  1.00 95.23           C  
ATOM   2544  CE2 TYR A 329      -8.944  12.465  17.565  1.00 95.23           C  
ATOM   2545  OH  TYR A 329      -9.038  14.851  17.891  1.00 95.23           O  
ATOM   2546  CZ  TYR A 329      -8.899  13.783  17.064  1.00 95.23           C  
ATOM   2547  N   PHE A 330     -10.902  11.732  12.472  1.00 94.92           N  
ATOM   2548  CA  PHE A 330     -11.785  12.855  12.145  1.00 94.92           C  
ATOM   2549  C   PHE A 330     -13.251  12.427  11.988  1.00 94.92           C  
ATOM   2550  CB  PHE A 330     -11.269  13.576  10.892  1.00 94.92           C  
ATOM   2551  O   PHE A 330     -14.142  13.094  12.520  1.00 94.92           O  
ATOM   2552  CG  PHE A 330      -9.932  14.277  11.059  1.00 94.92           C  
ATOM   2553  CD1 PHE A 330      -9.701  15.109  12.172  1.00 94.92           C  
ATOM   2554  CD2 PHE A 330      -8.919  14.111  10.096  1.00 94.92           C  
ATOM   2555  CE1 PHE A 330      -8.460  15.743  12.342  1.00 94.92           C  
ATOM   2556  CE2 PHE A 330      -7.675  14.744  10.264  1.00 94.92           C  
ATOM   2557  CZ  PHE A 330      -7.445  15.549  11.393  1.00 94.92           C  
ATOM   2558  N   GLN A 331     -13.515  11.314  11.307  1.00 94.40           N  
ATOM   2559  CA  GLN A 331     -14.885  10.852  11.070  1.00 94.40           C  
ATOM   2560  C   GLN A 331     -15.501  10.219  12.318  1.00 94.40           C  
ATOM   2561  CB  GLN A 331     -14.922   9.896   9.871  1.00 94.40           C  
ATOM   2562  O   GLN A 331     -16.615  10.573  12.685  1.00 94.40           O  
ATOM   2563  CG  GLN A 331     -14.535  10.642   8.588  1.00 94.40           C  
ATOM   2564  CD  GLN A 331     -14.625   9.774   7.346  1.00 94.40           C  
ATOM   2565  NE2 GLN A 331     -13.544   9.616   6.617  1.00 94.40           N  
ATOM   2566  OE1 GLN A 331     -15.666   9.259   6.988  1.00 94.40           O  
ATOM   2567  N   SER A 332     -14.764   9.357  13.017  1.00 91.70           N  
ATOM   2568  CA  SER A 332     -15.310   8.575  14.137  1.00 91.70           C  
ATOM   2569  C   SER A 332     -15.340   9.373  15.438  1.00 91.70           C  
ATOM   2570  CB  SER A 332     -14.520   7.276  14.358  1.00 91.70           C  
ATOM   2571  O   SER A 332     -16.345   9.384  16.144  1.00 91.70           O  
ATOM   2572  OG  SER A 332     -14.086   6.715  13.136  1.00 91.70           O  
ATOM   2573  N   VAL A 333     -14.248  10.083  15.755  1.00 92.97           N  
ATOM   2574  CA  VAL A 333     -14.123  10.825  17.019  1.00 92.97           C  
ATOM   2575  C   VAL A 333     -14.753  12.206  16.893  1.00 92.97           C  
ATOM   2576  CB  VAL A 333     -12.665  10.916  17.513  1.00 92.97           C  
ATOM   2577  O   VAL A 333     -15.645  12.574  17.659  1.00 92.97           O  
ATOM   2578  CG1 VAL A 333     -12.579  11.655  18.851  1.00 92.97           C  
ATOM   2579  CG2 VAL A 333     -12.050   9.522  17.690  1.00 92.97           C  
ATOM   2580  N   GLN A 334     -14.318  12.989  15.903  1.00 91.86           N  
ATOM   2581  CA  GLN A 334     -14.826  14.355  15.744  1.00 91.86           C  
ATOM   2582  C   GLN A 334     -16.211  14.389  15.074  1.00 91.86           C  
ATOM   2583  CB  GLN A 334     -13.782  15.262  15.071  1.00 91.86           C  
ATOM   2584  O   GLN A 334     -16.942  15.368  15.235  1.00 91.86           O  
ATOM   2585  CG  GLN A 334     -12.475  15.323  15.888  1.00 91.86           C  
ATOM   2586  CD  GLN A 334     -11.522  16.416  15.419  1.00 91.86           C  
ATOM   2587  NE2 GLN A 334     -10.551  16.802  16.209  1.00 91.86           N  
ATOM   2588  OE1 GLN A 334     -11.622  16.955  14.332  1.00 91.86           O  
ATOM   2589  N   GLY A 335     -16.633  13.308  14.410  1.00 90.31           N  
ATOM   2590  CA  GLY A 335     -17.960  13.197  13.797  1.00 90.31           C  
ATOM   2591  C   GLY A 335     -18.137  14.091  12.577  1.00 90.31           C  
ATOM   2592  O   GLY A 335     -19.232  14.611  12.370  1.00 90.31           O  
ATOM   2593  N   VAL A 336     -17.065  14.353  11.823  1.00 92.76           N  
ATOM   2594  CA  VAL A 336     -17.165  15.138  10.585  1.00 92.76           C  
ATOM   2595  C   VAL A 336     -17.411  14.252   9.371  1.00 92.76           C  
ATOM   2596  CB  VAL A 336     -15.977  16.083  10.368  1.00 92.76           C  
ATOM   2597  O   VAL A 336     -17.063  13.077   9.371  1.00 92.76           O  
ATOM   2598  CG1 VAL A 336     -15.825  17.025  11.561  1.00 92.76           C  
ATOM   2599  CG2 VAL A 336     -14.634  15.409  10.074  1.00 92.76           C  
ATOM   2600  N   SER A 337     -17.978  14.832   8.311  1.00 93.29           N  
ATOM   2601  CA  SER A 337     -18.179  14.127   7.038  1.00 93.29           C  
ATOM   2602  C   SER A 337     -16.858  13.641   6.426  1.00 93.29           C  
ATOM   2603  CB  SER A 337     -18.915  15.025   6.034  1.00 93.29           C  
ATOM   2604  O   SER A 337     -15.796  14.217   6.684  1.00 93.29           O  
ATOM   2605  OG  SER A 337     -18.071  16.058   5.545  1.00 93.29           O  
ATOM   2606  N   ALA A 338     -16.919  12.641   5.541  1.00 93.04           N  
ATOM   2607  CA  ALA A 338     -15.747  12.157   4.810  1.00 93.04           C  
ATOM   2608  C   ALA A 338     -15.083  13.266   3.970  1.00 93.04           C  
ATOM   2609  CB  ALA A 338     -16.166  10.961   3.949  1.00 93.04           C  
ATOM   2610  O   ALA A 338     -13.857  13.334   3.891  1.00 93.04           O  
ATOM   2611  N   SER A 339     -15.872  14.189   3.409  1.00 93.23           N  
ATOM   2612  CA  SER A 339     -15.389  15.368   2.676  1.00 93.23           C  
ATOM   2613  C   SER A 339     -14.574  16.291   3.580  1.00 93.23           C  
ATOM   2614  CB  SER A 339     -16.586  16.109   2.073  1.00 93.23           C  
ATOM   2615  O   SER A 339     -13.415  16.605   3.295  1.00 93.23           O  
ATOM   2616  OG  SER A 339     -16.155  17.282   1.420  1.00 93.23           O  
ATOM   2617  N   THR A 340     -15.131  16.648   4.740  1.00 94.43           N  
ATOM   2618  CA  THR A 340     -14.421  17.459   5.735  1.00 94.43           C  
ATOM   2619  C   THR A 340     -13.183  16.735   6.264  1.00 94.43           C  
ATOM   2620  CB  THR A 340     -15.346  17.808   6.904  1.00 94.43           C  
ATOM   2621  O   THR A 340     -12.147  17.366   6.455  1.00 94.43           O  
ATOM   2622  CG2 THR A 340     -14.711  18.805   7.873  1.00 94.43           C  
ATOM   2623  OG1 THR A 340     -16.552  18.382   6.452  1.00 94.43           O  
ATOM   2624  N   SER A 341     -13.254  15.419   6.468  1.00 94.57           N  
ATOM   2625  CA  SER A 341     -12.112  14.594   6.865  1.00 94.57           C  
ATOM   2626  C   SER A 341     -10.992  14.625   5.824  1.00 94.57           C  
ATOM   2627  CB  SER A 341     -12.580  13.158   7.076  1.00 94.57           C  
ATOM   2628  O   SER A 341      -9.829  14.797   6.186  1.00 94.57           O  
ATOM   2629  OG  SER A 341     -11.498  12.356   7.480  1.00 94.57           O  
ATOM   2630  N   GLY A 342     -11.325  14.508   4.535  1.00 93.40           N  
ATOM   2631  CA  GLY A 342     -10.364  14.648   3.442  1.00 93.40           C  
ATOM   2632  C   GLY A 342      -9.649  15.994   3.497  1.00 93.40           C  
ATOM   2633  O   GLY A 342      -8.420  16.033   3.538  1.00 93.40           O  
ATOM   2634  N   VAL A 343     -10.406  17.088   3.641  1.00 95.08           N  
ATOM   2635  CA  VAL A 343      -9.851  18.445   3.807  1.00 95.08           C  
ATOM   2636  C   VAL A 343      -8.948  18.545   5.042  1.00 95.08           C  
ATOM   2637  CB  VAL A 343     -10.977  19.496   3.862  1.00 95.08           C  
ATOM   2638  O   VAL A 343      -7.874  19.140   4.973  1.00 95.08           O  
ATOM   2639  CG1 VAL A 343     -10.443  20.909   4.132  1.00 95.08           C  
ATOM   2640  CG2 VAL A 343     -11.746  19.553   2.536  1.00 95.08           C  
ATOM   2641  N   ARG A 344      -9.324  17.925   6.166  1.00 95.46           N  
ATOM   2642  CA  ARG A 344      -8.521  17.933   7.404  1.00 95.46           C  
ATOM   2643  C   ARG A 344      -7.217  17.142   7.310  1.00 95.46           C  
ATOM   2644  CB  ARG A 344      -9.360  17.445   8.594  1.00 95.46           C  
ATOM   2645  O   ARG A 344      -6.349  17.363   8.151  1.00 95.46           O  
ATOM   2646  CG  ARG A 344     -10.388  18.498   9.005  1.00 95.46           C  
ATOM   2647  CD  ARG A 344     -11.184  18.072  10.238  1.00 95.46           C  
ATOM   2648  NE  ARG A 344     -12.207  19.091  10.527  1.00 95.46           N  
ATOM   2649  NH1 ARG A 344     -12.922  18.341  12.573  1.00 95.46           N  
ATOM   2650  NH2 ARG A 344     -13.887  20.101  11.685  1.00 95.46           N  
ATOM   2651  CZ  ARG A 344     -12.984  19.168  11.587  1.00 95.46           C  
ATOM   2652  N   THR A 345      -7.065  16.286   6.297  1.00 94.25           N  
ATOM   2653  CA  THR A 345      -5.853  15.478   6.055  1.00 94.25           C  
ATOM   2654  C   THR A 345      -4.878  16.162   5.081  1.00 94.25           C  
ATOM   2655  CB  THR A 345      -6.224  14.065   5.564  1.00 94.25           C  
ATOM   2656  O   THR A 345      -3.698  15.817   5.011  1.00 94.25           O  
ATOM   2657  CG2 THR A 345      -5.131  13.043   5.881  1.00 94.25           C  
ATOM   2658  OG1 THR A 345      -7.379  13.572   6.214  1.00 94.25           O  
ATOM   2659  N   VAL A 346      -5.334  17.193   4.357  1.00 93.42           N  
ATOM   2660  CA  VAL A 346      -4.519  17.984   3.415  1.00 93.42           C  
ATOM   2661  C   VAL A 346      -3.229  18.547   4.032  1.00 93.42           C  
ATOM   2662  CB  VAL A 346      -5.363  19.115   2.791  1.00 93.42           C  
ATOM   2663  O   VAL A 346      -2.201  18.473   3.355  1.00 93.42           O  
ATOM   2664  CG1 VAL A 346      -4.559  20.083   1.923  1.00 93.42           C  
ATOM   2665  CG2 VAL A 346      -6.458  18.542   1.892  1.00 93.42           C  
ATOM   2666  N   PRO A 347      -3.205  19.068   5.282  1.00 95.46           N  
ATOM   2667  CA  PRO A 347      -1.974  19.595   5.872  1.00 95.46           C  
ATOM   2668  C   PRO A 347      -0.837  18.568   5.919  1.00 95.46           C  
ATOM   2669  CB  PRO A 347      -2.357  20.068   7.280  1.00 95.46           C  
ATOM   2670  O   PRO A 347       0.310  18.919   5.650  1.00 95.46           O  
ATOM   2671  CG  PRO A 347      -3.848  20.367   7.169  1.00 95.46           C  
ATOM   2672  CD  PRO A 347      -4.322  19.298   6.193  1.00 95.46           C  
ATOM   2673  N   PHE A 348      -1.154  17.301   6.205  1.00 95.37           N  
ATOM   2674  CA  PHE A 348      -0.174  16.217   6.219  1.00 95.37           C  
ATOM   2675  C   PHE A 348       0.376  15.951   4.815  1.00 95.37           C  
ATOM   2676  CB  PHE A 348      -0.841  14.963   6.806  1.00 95.37           C  
ATOM   2677  O   PHE A 348       1.585  15.957   4.599  1.00 95.37           O  
ATOM   2678  CG  PHE A 348       0.050  13.742   6.852  1.00 95.37           C  
ATOM   2679  CD1 PHE A 348      -0.247  12.614   6.065  1.00 95.37           C  
ATOM   2680  CD2 PHE A 348       1.166  13.724   7.707  1.00 95.37           C  
ATOM   2681  CE1 PHE A 348       0.558  11.465   6.156  1.00 95.37           C  
ATOM   2682  CE2 PHE A 348       1.980  12.583   7.781  1.00 95.37           C  
ATOM   2683  CZ  PHE A 348       1.665  11.448   7.020  1.00 95.37           C  
ATOM   2684  N   ILE A 349      -0.510  15.777   3.836  1.00 91.76           N  
ATOM   2685  CA  ILE A 349      -0.136  15.324   2.491  1.00 91.76           C  
ATOM   2686  C   ILE A 349       0.596  16.413   1.707  1.00 91.76           C  
ATOM   2687  CB  ILE A 349      -1.388  14.879   1.726  1.00 91.76           C  
ATOM   2688  O   ILE A 349       1.569  16.122   1.007  1.00 91.76           O  
ATOM   2689  CG1 ILE A 349      -2.185  13.806   2.499  1.00 91.76           C  
ATOM   2690  CG2 ILE A 349      -0.982  14.326   0.355  1.00 91.76           C  
ATOM   2691  CD1 ILE A 349      -3.641  13.765   2.044  1.00 91.76           C  
ATOM   2692  N   LEU A 350       0.166  17.673   1.834  1.00 92.19           N  
ATOM   2693  CA  LEU A 350       0.877  18.794   1.220  1.00 92.19           C  
ATOM   2694  C   LEU A 350       2.281  18.921   1.802  1.00 92.19           C  
ATOM   2695  CB  LEU A 350       0.108  20.110   1.415  1.00 92.19           C  
ATOM   2696  O   LEU A 350       3.232  19.069   1.038  1.00 92.19           O  
ATOM   2697  CG  LEU A 350      -1.140  20.268   0.535  1.00 92.19           C  
ATOM   2698  CD1 LEU A 350      -1.771  21.631   0.827  1.00 92.19           C  
ATOM   2699  CD2 LEU A 350      -0.830  20.224  -0.963  1.00 92.19           C  
ATOM   2700  N   ALA A 351       2.422  18.812   3.125  1.00 95.12           N  
ATOM   2701  CA  ALA A 351       3.730  18.841   3.766  1.00 95.12           C  
ATOM   2702  C   ALA A 351       4.639  17.716   3.243  1.00 95.12           C  
ATOM   2703  CB  ALA A 351       3.533  18.794   5.282  1.00 95.12           C  
ATOM   2704  O   ALA A 351       5.768  18.001   2.845  1.00 95.12           O  
ATOM   2705  N   VAL A 352       4.130  16.480   3.132  1.00 92.88           N  
ATOM   2706  CA  VAL A 352       4.871  15.364   2.513  1.00 92.88           C  
ATOM   2707  C   VAL A 352       5.290  15.718   1.086  1.00 92.88           C  
ATOM   2708  CB  VAL A 352       4.061  14.047   2.530  1.00 92.88           C  
ATOM   2709  O   VAL A 352       6.475  15.677   0.760  1.00 92.88           O  
ATOM   2710  CG1 VAL A 352       4.777  12.915   1.780  1.00 92.88           C  
ATOM   2711  CG2 VAL A 352       3.843  13.539   3.956  1.00 92.88           C  
ATOM   2712  N   THR A 353       4.335  16.117   0.245  1.00 88.76           N  
ATOM   2713  CA  THR A 353       4.553  16.353  -1.190  1.00 88.76           C  
ATOM   2714  C   THR A 353       5.579  17.457  -1.439  1.00 88.76           C  
ATOM   2715  CB  THR A 353       3.226  16.702  -1.883  1.00 88.76           C  
ATOM   2716  O   THR A 353       6.536  17.258  -2.191  1.00 88.76           O  
ATOM   2717  CG2 THR A 353       3.376  16.863  -3.396  1.00 88.76           C  
ATOM   2718  OG1 THR A 353       2.298  15.664  -1.689  1.00 88.76           O  
ATOM   2719  N   PHE A 354       5.430  18.613  -0.785  1.00 91.40           N  
ATOM   2720  CA  PHE A 354       6.367  19.725  -0.947  1.00 91.40           C  
ATOM   2721  C   PHE A 354       7.762  19.367  -0.432  1.00 91.40           C  
ATOM   2722  CB  PHE A 354       5.832  20.985  -0.251  1.00 91.40           C  
ATOM   2723  O   PHE A 354       8.751  19.659  -1.107  1.00 91.40           O  
ATOM   2724  CG  PHE A 354       4.744  21.707  -1.024  1.00 91.40           C  
ATOM   2725  CD1 PHE A 354       5.045  22.294  -2.268  1.00 91.40           C  
ATOM   2726  CD2 PHE A 354       3.446  21.833  -0.497  1.00 91.40           C  
ATOM   2727  CE1 PHE A 354       4.049  22.975  -2.991  1.00 91.40           C  
ATOM   2728  CE2 PHE A 354       2.448  22.510  -1.220  1.00 91.40           C  
ATOM   2729  CZ  PHE A 354       2.748  23.075  -2.470  1.00 91.40           C  
ATOM   2730  N   CYS A 355       7.866  18.703   0.722  1.00 93.49           N  
ATOM   2731  CA  CYS A 355       9.161  18.336   1.286  1.00 93.49           C  
ATOM   2732  C   CYS A 355       9.905  17.289   0.450  1.00 93.49           C  
ATOM   2733  CB  CYS A 355       8.982  17.890   2.736  1.00 93.49           C  
ATOM   2734  O   CYS A 355      11.116  17.439   0.287  1.00 93.49           O  
ATOM   2735  SG  CYS A 355       8.713  19.366   3.753  1.00 93.49           S  
ATOM   2736  N   VAL A 356       9.209  16.307  -0.141  1.00 88.83           N  
ATOM   2737  CA  VAL A 356       9.826  15.344  -1.076  1.00 88.83           C  
ATOM   2738  C   VAL A 356      10.490  16.077  -2.241  1.00 88.83           C  
ATOM   2739  CB  VAL A 356       8.793  14.323  -1.608  1.00 88.83           C  
ATOM   2740  O   VAL A 356      11.653  15.819  -2.558  1.00 88.83           O  
ATOM   2741  CG1 VAL A 356       9.324  13.509  -2.797  1.00 88.83           C  
ATOM   2742  CG2 VAL A 356       8.410  13.308  -0.530  1.00 88.83           C  
ATOM   2743  N   VAL A 357       9.778  17.028  -2.855  1.00 86.84           N  
ATOM   2744  CA  VAL A 357      10.301  17.797  -3.992  1.00 86.84           C  
ATOM   2745  C   VAL A 357      11.478  18.671  -3.562  1.00 86.84           C  
ATOM   2746  CB  VAL A 357       9.189  18.640  -4.647  1.00 86.84           C  
ATOM   2747  O   VAL A 357      12.537  18.631  -4.192  1.00 86.84           O  
ATOM   2748  CG1 VAL A 357       9.732  19.526  -5.778  1.00 86.84           C  
ATOM   2749  CG2 VAL A 357       8.106  17.738  -5.252  1.00 86.84           C  
ATOM   2750  N   ILE A 358      11.322  19.437  -2.478  1.00 91.52           N  
ATOM   2751  CA  ILE A 358      12.353  20.360  -1.986  1.00 91.52           C  
ATOM   2752  C   ILE A 358      13.639  19.601  -1.648  1.00 91.52           C  
ATOM   2753  CB  ILE A 358      11.814  21.167  -0.781  1.00 91.52           C  
ATOM   2754  O   ILE A 358      14.714  19.976  -2.121  1.00 91.52           O  
ATOM   2755  CG1 ILE A 358      10.742  22.177  -1.254  1.00 91.52           C  
ATOM   2756  CG2 ILE A 358      12.946  21.915  -0.050  1.00 91.52           C  
ATOM   2757  CD1 ILE A 358       9.907  22.769  -0.111  1.00 91.52           C  
ATOM   2758  N   VAL A 359      13.548  18.513  -0.880  1.00 90.44           N  
ATOM   2759  CA  VAL A 359      14.730  17.741  -0.480  1.00 90.44           C  
ATOM   2760  C   VAL A 359      15.363  17.034  -1.669  1.00 90.44           C  
ATOM   2761  CB  VAL A 359      14.409  16.773   0.667  1.00 90.44           C  
ATOM   2762  O   VAL A 359      16.588  17.063  -1.788  1.00 90.44           O  
ATOM   2763  CG1 VAL A 359      15.586  15.838   0.959  1.00 90.44           C  
ATOM   2764  CG2 VAL A 359      14.137  17.599   1.927  1.00 90.44           C  
ATOM   2765  N   GLY A 360      14.574  16.502  -2.606  1.00 85.34           N  
ATOM   2766  CA  GLY A 360      15.116  15.944  -3.846  1.00 85.34           C  
ATOM   2767  C   GLY A 360      15.977  16.956  -4.613  1.00 85.34           C  
ATOM   2768  O   GLY A 360      17.100  16.649  -5.026  1.00 85.34           O  
ATOM   2769  N   GLN A 361      15.519  18.207  -4.724  1.00 87.40           N  
ATOM   2770  CA  GLN A 361      16.294  19.280  -5.359  1.00 87.40           C  
ATOM   2771  C   GLN A 361      17.547  19.659  -4.555  1.00 87.40           C  
ATOM   2772  CB  GLN A 361      15.400  20.513  -5.575  1.00 87.40           C  
ATOM   2773  O   GLN A 361      18.621  19.854  -5.134  1.00 87.40           O  
ATOM   2774  CG  GLN A 361      14.256  20.266  -6.573  1.00 87.40           C  
ATOM   2775  CD  GLN A 361      14.754  19.826  -7.942  1.00 87.40           C  
ATOM   2776  NE2 GLN A 361      14.140  18.834  -8.548  1.00 87.40           N  
ATOM   2777  OE1 GLN A 361      15.715  20.357  -8.474  1.00 87.40           O  
ATOM   2778  N   ILE A 362      17.447  19.734  -3.224  1.00 90.81           N  
ATOM   2779  CA  ILE A 362      18.595  20.044  -2.360  1.00 90.81           C  
ATOM   2780  C   ILE A 362      19.664  18.952  -2.459  1.00 90.81           C  
ATOM   2781  CB  ILE A 362      18.156  20.271  -0.898  1.00 90.81           C  
ATOM   2782  O   ILE A 362      20.844  19.273  -2.621  1.00 90.81           O  
ATOM   2783  CG1 ILE A 362      17.294  21.548  -0.770  1.00 90.81           C  
ATOM   2784  CG2 ILE A 362      19.402  20.406  -0.003  1.00 90.81           C  
ATOM   2785  CD1 ILE A 362      16.553  21.653   0.570  1.00 90.81           C  
ATOM   2786  N   ILE A 363      19.286  17.674  -2.407  1.00 87.16           N  
ATOM   2787  CA  ILE A 363      20.222  16.549  -2.534  1.00 87.16           C  
ATOM   2788  C   ILE A 363      20.878  16.566  -3.913  1.00 87.16           C  
ATOM   2789  CB  ILE A 363      19.511  15.207  -2.255  1.00 87.16           C  
ATOM   2790  O   ILE A 363      22.096  16.443  -4.003  1.00 87.16           O  
ATOM   2791  CG1 ILE A 363      19.093  15.155  -0.770  1.00 87.16           C  
ATOM   2792  CG2 ILE A 363      20.438  14.017  -2.579  1.00 87.16           C  
ATOM   2793  CD1 ILE A 363      18.230  13.943  -0.416  1.00 87.16           C  
ATOM   2794  N   THR A 364      20.116  16.816  -4.978  1.00 83.36           N  
ATOM   2795  CA  THR A 364      20.663  16.919  -6.342  1.00 83.36           C  
ATOM   2796  C   THR A 364      21.723  18.026  -6.450  1.00 83.36           C  
ATOM   2797  CB  THR A 364      19.529  17.165  -7.349  1.00 83.36           C  
ATOM   2798  O   THR A 364      22.764  17.859  -7.092  1.00 83.36           O  
ATOM   2799  CG2 THR A 364      20.025  17.166  -8.793  1.00 83.36           C  
ATOM   2800  OG1 THR A 364      18.579  16.132  -7.252  1.00 83.36           O  
ATOM   2801  N   LYS A 365      21.519  19.163  -5.773  1.00 85.92           N  
ATOM   2802  CA  LYS A 365      22.490  20.270  -5.761  1.00 85.92           C  
ATOM   2803  C   LYS A 365      23.696  19.999  -4.858  1.00 85.92           C  
ATOM   2804  CB  LYS A 365      21.780  21.578  -5.386  1.00 85.92           C  
ATOM   2805  O   LYS A 365      24.828  20.217  -5.288  1.00 85.92           O  
ATOM   2806  CG  LYS A 365      20.875  22.058  -6.533  1.00 85.92           C  
ATOM   2807  CD  LYS A 365      20.207  23.394  -6.192  1.00 85.92           C  
ATOM   2808  CE  LYS A 365      19.332  23.838  -7.370  1.00 85.92           C  
ATOM   2809  NZ  LYS A 365      18.700  25.160  -7.125  1.00 85.92           N  
ATOM   2810  N   THR A 366      23.476  19.503  -3.645  1.00 88.18           N  
ATOM   2811  CA  THR A 366      24.507  19.400  -2.592  1.00 88.18           C  
ATOM   2812  C   THR A 366      25.248  18.059  -2.560  1.00 88.18           C  
ATOM   2813  CB  THR A 366      23.894  19.663  -1.209  1.00 88.18           C  
ATOM   2814  O   THR A 366      26.393  17.995  -2.114  1.00 88.18           O  
ATOM   2815  CG2 THR A 366      23.244  21.041  -1.084  1.00 88.18           C  
ATOM   2816  OG1 THR A 366      22.924  18.685  -0.907  1.00 88.18           O  
ATOM   2817  N   GLY A 367      24.615  16.982  -3.028  1.00 82.53           N  
ATOM   2818  CA  GLY A 367      25.112  15.606  -2.951  1.00 82.53           C  
ATOM   2819  C   GLY A 367      24.982  14.948  -1.570  1.00 82.53           C  
ATOM   2820  O   GLY A 367      25.362  13.787  -1.426  1.00 82.53           O  
ATOM   2821  N   TYR A 368      24.460  15.643  -0.552  1.00 86.45           N  
ATOM   2822  CA  TYR A 368      24.324  15.107   0.807  1.00 86.45           C  
ATOM   2823  C   TYR A 368      22.915  14.569   1.052  1.00 86.45           C  
ATOM   2824  CB  TYR A 368      24.683  16.179   1.846  1.00 86.45           C  
ATOM   2825  O   TYR A 368      22.015  15.330   1.389  1.00 86.45           O  
ATOM   2826  CG  TYR A 368      26.137  16.597   1.835  1.00 86.45           C  
ATOM   2827  CD1 TYR A 368      27.133  15.710   2.288  1.00 86.45           C  
ATOM   2828  CD2 TYR A 368      26.492  17.880   1.383  1.00 86.45           C  
ATOM   2829  CE1 TYR A 368      28.483  16.108   2.279  1.00 86.45           C  
ATOM   2830  CE2 TYR A 368      27.839  18.283   1.371  1.00 86.45           C  
ATOM   2831  OH  TYR A 368      30.141  17.762   1.789  1.00 86.45           O  
ATOM   2832  CZ  TYR A 368      28.836  17.396   1.825  1.00 86.45           C  
ATOM   2833  N   ALA A 369      22.730  13.254   0.923  1.00 84.55           N  
ATOM   2834  CA  ALA A 369      21.458  12.578   1.199  1.00 84.55           C  
ATOM   2835  C   ALA A 369      21.289  12.178   2.673  1.00 84.55           C  
ATOM   2836  CB  ALA A 369      21.383  11.361   0.279  1.00 84.55           C  
ATOM   2837  O   ALA A 369      20.237  12.394   3.267  1.00 84.55           O  
ATOM   2838  N   PHE A 370      22.343  11.632   3.280  1.00 86.95           N  
ATOM   2839  CA  PHE A 370      22.294  11.015   4.608  1.00 86.95           C  
ATOM   2840  C   PHE A 370      21.695  11.892   5.728  1.00 86.95           C  
ATOM   2841  CB  PHE A 370      23.706  10.536   4.958  1.00 86.95           C  
ATOM   2842  O   PHE A 370      20.840  11.386   6.459  1.00 86.95           O  
ATOM   2843  CG  PHE A 370      23.825   9.940   6.339  1.00 86.95           C  
ATOM   2844  CD1 PHE A 370      24.114  10.740   7.455  1.00 86.95           C  
ATOM   2845  CD2 PHE A 370      23.677   8.562   6.496  1.00 86.95           C  
ATOM   2846  CE1 PHE A 370      24.326  10.146   8.710  1.00 86.95           C  
ATOM   2847  CE2 PHE A 370      23.894   7.966   7.750  1.00 86.95           C  
ATOM   2848  CZ  PHE A 370      24.221   8.755   8.857  1.00 86.95           C  
ATOM   2849  N   PRO A 371      22.058  13.186   5.879  1.00 91.88           N  
ATOM   2850  CA  PRO A 371      21.500  14.015   6.951  1.00 91.88           C  
ATOM   2851  C   PRO A 371      19.971  14.118   6.900  1.00 91.88           C  
ATOM   2852  CB  PRO A 371      22.149  15.395   6.791  1.00 91.88           C  
ATOM   2853  O   PRO A 371      19.320  14.129   7.942  1.00 91.88           O  
ATOM   2854  CG  PRO A 371      23.463  15.088   6.080  1.00 91.88           C  
ATOM   2855  CD  PRO A 371      23.074  13.941   5.154  1.00 91.88           C  
ATOM   2856  N   TRP A 372      19.389  14.126   5.698  1.00 92.96           N  
ATOM   2857  CA  TRP A 372      17.941  14.222   5.509  1.00 92.96           C  
ATOM   2858  C   TRP A 372      17.204  12.962   5.961  1.00 92.96           C  
ATOM   2859  CB  TRP A 372      17.642  14.541   4.044  1.00 92.96           C  
ATOM   2860  O   TRP A 372      16.071  13.056   6.420  1.00 92.96           O  
ATOM   2861  CG  TRP A 372      18.270  15.812   3.569  1.00 92.96           C  
ATOM   2862  CD1 TRP A 372      19.329  15.901   2.741  1.00 92.96           C  
ATOM   2863  CD2 TRP A 372      17.919  17.183   3.915  1.00 92.96           C  
ATOM   2864  CE2 TRP A 372      18.831  18.063   3.260  1.00 92.96           C  
ATOM   2865  CE3 TRP A 372      16.940  17.770   4.743  1.00 92.96           C  
ATOM   2866  NE1 TRP A 372      19.673  17.224   2.557  1.00 92.96           N  
ATOM   2867  CH2 TRP A 372      17.748  20.009   4.216  1.00 92.96           C  
ATOM   2868  CZ2 TRP A 372      18.771  19.454   3.426  1.00 92.96           C  
ATOM   2869  CZ3 TRP A 372      16.835  19.166   4.872  1.00 92.96           C  
ATOM   2870  N   MET A 373      17.850  11.795   5.924  1.00 94.02           N  
ATOM   2871  CA  MET A 373      17.261  10.562   6.454  1.00 94.02           C  
ATOM   2872  C   MET A 373      17.113  10.625   7.974  1.00 94.02           C  
ATOM   2873  CB  MET A 373      18.106   9.345   6.070  1.00 94.02           C  
ATOM   2874  O   MET A 373      16.040  10.343   8.500  1.00 94.02           O  
ATOM   2875  CG  MET A 373      18.255   9.229   4.554  1.00 94.02           C  
ATOM   2876  SD  MET A 373      19.052   7.712   3.983  1.00 94.02           S  
ATOM   2877  CE  MET A 373      17.813   6.545   4.585  1.00 94.02           C  
ATOM   2878  N   ILE A 374      18.173  11.050   8.670  1.00 95.36           N  
ATOM   2879  CA  ILE A 374      18.170  11.200  10.132  1.00 95.36           C  
ATOM   2880  C   ILE A 374      17.155  12.263  10.546  1.00 95.36           C  
ATOM   2881  CB  ILE A 374      19.586  11.552  10.643  1.00 95.36           C  
ATOM   2882  O   ILE A 374      16.293  12.004  11.384  1.00 95.36           O  
ATOM   2883  CG1 ILE A 374      20.539  10.367  10.380  1.00 95.36           C  
ATOM   2884  CG2 ILE A 374      19.580  11.892  12.146  1.00 95.36           C  
ATOM   2885  CD1 ILE A 374      21.974  10.612  10.848  1.00 95.36           C  
ATOM   2886  N   VAL A 375      17.244  13.453   9.946  1.00 95.83           N  
ATOM   2887  CA  VAL A 375      16.368  14.580  10.284  1.00 95.83           C  
ATOM   2888  C   VAL A 375      14.911  14.235   9.986  1.00 95.83           C  
ATOM   2889  CB  VAL A 375      16.818  15.854   9.543  1.00 95.83           C  
ATOM   2890  O   VAL A 375      14.054  14.429  10.845  1.00 95.83           O  
ATOM   2891  CG1 VAL A 375      15.822  17.007   9.698  1.00 95.83           C  
ATOM   2892  CG2 VAL A 375      18.167  16.343  10.088  1.00 95.83           C  
ATOM   2893  N   GLY A 376      14.622  13.670   8.813  1.00 96.36           N  
ATOM   2894  CA  GLY A 376      13.259  13.305   8.442  1.00 96.36           C  
ATOM   2895  C   GLY A 376      12.674  12.212   9.339  1.00 96.36           C  
ATOM   2896  O   GLY A 376      11.550  12.361   9.821  1.00 96.36           O  
ATOM   2897  N   ALA A 377      13.435  11.164   9.668  1.00 97.32           N  
ATOM   2898  CA  ALA A 377      12.961  10.121  10.580  1.00 97.32           C  
ATOM   2899  C   ALA A 377      12.758  10.634  12.019  1.00 97.32           C  
ATOM   2900  CB  ALA A 377      13.934   8.947  10.535  1.00 97.32           C  
ATOM   2901  O   ALA A 377      11.753  10.304  12.654  1.00 97.32           O  
ATOM   2902  N   ALA A 378      13.647  11.501  12.518  1.00 97.81           N  
ATOM   2903  CA  ALA A 378      13.481  12.145  13.823  1.00 97.81           C  
ATOM   2904  C   ALA A 378      12.203  12.995  13.868  1.00 97.81           C  
ATOM   2905  CB  ALA A 378      14.713  13.006  14.125  1.00 97.81           C  
ATOM   2906  O   ALA A 378      11.375  12.828  14.764  1.00 97.81           O  
ATOM   2907  N   ILE A 379      11.998  13.854  12.864  1.00 97.96           N  
ATOM   2908  CA  ILE A 379      10.804  14.702  12.768  1.00 97.96           C  
ATOM   2909  C   ILE A 379       9.541  13.848  12.590  1.00 97.96           C  
ATOM   2910  CB  ILE A 379      10.968  15.745  11.641  1.00 97.96           C  
ATOM   2911  O   ILE A 379       8.522  14.164  13.193  1.00 97.96           O  
ATOM   2912  CG1 ILE A 379      12.093  16.751  11.974  1.00 97.96           C  
ATOM   2913  CG2 ILE A 379       9.658  16.523  11.422  1.00 97.96           C  
ATOM   2914  CD1 ILE A 379      12.449  17.673  10.800  1.00 97.96           C  
ATOM   2915  N   THR A 380       9.594  12.748  11.833  1.00 97.94           N  
ATOM   2916  CA  THR A 380       8.457  11.817  11.686  1.00 97.94           C  
ATOM   2917  C   THR A 380       8.063  11.216  13.029  1.00 97.94           C  
ATOM   2918  CB  THR A 380       8.781  10.664  10.726  1.00 97.94           C  
ATOM   2919  O   THR A 380       6.881  11.183  13.371  1.00 97.94           O  
ATOM   2920  CG2 THR A 380       7.595   9.719  10.524  1.00 97.94           C  
ATOM   2921  OG1 THR A 380       9.110  11.184   9.470  1.00 97.94           O  
ATOM   2922  N   THR A 381       9.054  10.785  13.813  1.00 97.91           N  
ATOM   2923  CA  THR A 381       8.852  10.211  15.150  1.00 97.91           C  
ATOM   2924  C   THR A 381       8.222  11.236  16.088  1.00 97.91           C  
ATOM   2925  CB  THR A 381      10.186   9.736  15.742  1.00 97.91           C  
ATOM   2926  O   THR A 381       7.204  10.958  16.720  1.00 97.91           O  
ATOM   2927  CG2 THR A 381      10.000   8.929  17.023  1.00 97.91           C  
ATOM   2928  OG1 THR A 381      10.838   8.888  14.834  1.00 97.91           O  
ATOM   2929  N   ILE A 382       8.778  12.451  16.122  1.00 98.10           N  
ATOM   2930  CA  ILE A 382       8.269  13.554  16.944  1.00 98.10           C  
ATOM   2931  C   ILE A 382       6.857  13.943  16.500  1.00 98.10           C  
ATOM   2932  CB  ILE A 382       9.239  14.756  16.894  1.00 98.10           C  
ATOM   2933  O   ILE A 382       5.961  14.021  17.330  1.00 98.10           O  
ATOM   2934  CG1 ILE A 382      10.584  14.390  17.565  1.00 98.10           C  
ATOM   2935  CG2 ILE A 382       8.627  15.990  17.589  1.00 98.10           C  
ATOM   2936  CD1 ILE A 382      11.717  15.373  17.242  1.00 98.10           C  
ATOM   2937  N   GLY A 383       6.631  14.138  15.201  1.00 97.33           N  
ATOM   2938  CA  GLY A 383       5.331  14.507  14.644  1.00 97.33           C  
ATOM   2939  C   GLY A 383       4.255  13.459  14.928  1.00 97.33           C  
ATOM   2940  O   GLY A 383       3.157  13.817  15.348  1.00 97.33           O  
ATOM   2941  N   SER A 384       4.586  12.171  14.803  1.00 96.60           N  
ATOM   2942  CA  SER A 384       3.688  11.072  15.194  1.00 96.60           C  
ATOM   2943  C   SER A 384       3.397  11.102  16.702  1.00 96.60           C  
ATOM   2944  CB  SER A 384       4.278   9.713  14.798  1.00 96.60           C  
ATOM   2945  O   SER A 384       2.247  10.958  17.111  1.00 96.60           O  
ATOM   2946  OG  SER A 384       4.587   9.682  13.420  1.00 96.60           O  
ATOM   2947  N   GLY A 385       4.411  11.393  17.527  1.00 96.95           N  
ATOM   2948  CA  GLY A 385       4.279  11.612  18.974  1.00 96.95           C  
ATOM   2949  C   GLY A 385       3.430  12.826  19.347  1.00 96.95           C  
ATOM   2950  O   GLY A 385       2.725  12.812  20.352  1.00 96.95           O  
ATOM   2951  N   MET A 386       3.426  13.866  18.519  1.00 97.15           N  
ATOM   2952  CA  MET A 386       2.543  15.010  18.708  1.00 97.15           C  
ATOM   2953  C   MET A 386       1.098  14.648  18.345  1.00 97.15           C  
ATOM   2954  CB  MET A 386       3.068  16.213  17.920  1.00 97.15           C  
ATOM   2955  O   MET A 386       0.197  14.930  19.136  1.00 97.15           O  
ATOM   2956  CG  MET A 386       4.386  16.747  18.487  1.00 97.15           C  
ATOM   2957  SD  MET A 386       4.984  18.209  17.610  1.00 97.15           S  
ATOM   2958  CE  MET A 386       4.032  19.488  18.444  1.00 97.15           C  
ATOM   2959  N   ILE A 387       0.863  13.972  17.211  1.00 96.96           N  
ATOM   2960  CA  ILE A 387      -0.474  13.489  16.801  1.00 96.96           C  
ATOM   2961  C   ILE A 387      -1.054  12.516  17.841  1.00 96.96           C  
ATOM   2962  CB  ILE A 387      -0.419  12.858  15.388  1.00 96.96           C  
ATOM   2963  O   ILE A 387      -2.242  12.589  18.149  1.00 96.96           O  
ATOM   2964  CG1 ILE A 387      -0.063  13.931  14.331  1.00 96.96           C  
ATOM   2965  CG2 ILE A 387      -1.764  12.208  15.003  1.00 96.96           C  
ATOM   2966  CD1 ILE A 387       0.230  13.360  12.938  1.00 96.96           C  
ATOM   2967  N   TYR A 388      -0.217  11.687  18.470  1.00 96.27           N  
ATOM   2968  CA  TYR A 388      -0.602  10.841  19.605  1.00 96.27           C  
ATOM   2969  C   TYR A 388      -1.267  11.628  20.753  1.00 96.27           C  
ATOM   2970  CB  TYR A 388       0.653  10.106  20.096  1.00 96.27           C  
ATOM   2971  O   TYR A 388      -2.122  11.108  21.461  1.00 96.27           O  
ATOM   2972  CG  TYR A 388       0.476   9.372  21.405  1.00 96.27           C  
ATOM   2973  CD1 TYR A 388       0.715  10.021  22.633  1.00 96.27           C  
ATOM   2974  CD2 TYR A 388       0.038   8.042  21.386  1.00 96.27           C  
ATOM   2975  CE1 TYR A 388       0.476   9.343  23.845  1.00 96.27           C  
ATOM   2976  CE2 TYR A 388      -0.198   7.361  22.592  1.00 96.27           C  
ATOM   2977  OH  TYR A 388      -0.247   7.351  24.981  1.00 96.27           O  
ATOM   2978  CZ  TYR A 388       0.009   8.011  23.822  1.00 96.27           C  
ATOM   2979  N   THR A 389      -0.958  12.911  20.942  1.00 96.24           N  
ATOM   2980  CA  THR A 389      -1.602  13.709  22.002  1.00 96.24           C  
ATOM   2981  C   THR A 389      -3.024  14.165  21.661  1.00 96.24           C  
ATOM   2982  CB  THR A 389      -0.764  14.918  22.423  1.00 96.24           C  
ATOM   2983  O   THR A 389      -3.637  14.874  22.464  1.00 96.24           O  
ATOM   2984  CG2 THR A 389       0.691  14.576  22.728  1.00 96.24           C  
ATOM   2985  OG1 THR A 389      -0.798  15.891  21.412  1.00 96.24           O  
ATOM   2986  N   PHE A 390      -3.566  13.819  20.487  1.00 96.36           N  
ATOM   2987  CA  PHE A 390      -4.948  14.145  20.137  1.00 96.36           C  
ATOM   2988  C   PHE A 390      -5.925  13.531  21.140  1.00 96.36           C  
ATOM   2989  CB  PHE A 390      -5.296  13.699  18.714  1.00 96.36           C  
ATOM   2990  O   PHE A 390      -5.734  12.430  21.649  1.00 96.36           O  
ATOM   2991  CG  PHE A 390      -4.696  14.486  17.559  1.00 96.36           C  
ATOM   2992  CD1 PHE A 390      -3.779  15.544  17.746  1.00 96.36           C  
ATOM   2993  CD2 PHE A 390      -5.083  14.134  16.253  1.00 96.36           C  
ATOM   2994  CE1 PHE A 390      -3.233  16.209  16.635  1.00 96.36           C  
ATOM   2995  CE2 PHE A 390      -4.525  14.790  15.143  1.00 96.36           C  
ATOM   2996  CZ  PHE A 390      -3.571  15.799  15.335  1.00 96.36           C  
ATOM   2997  N   ASP A 391      -6.970  14.281  21.440  1.00 93.28           N  
ATOM   2998  CA  ASP A 391      -8.064  13.956  22.352  1.00 93.28           C  
ATOM   2999  C   ASP A 391      -9.402  14.138  21.612  1.00 93.28           C  
ATOM   3000  CB  ASP A 391      -7.934  14.825  23.621  1.00 93.28           C  
ATOM   3001  O   ASP A 391      -9.422  14.429  20.413  1.00 93.28           O  
ATOM   3002  CG  ASP A 391      -7.810  16.312  23.282  1.00 93.28           C  
ATOM   3003  OD1 ASP A 391      -8.628  16.786  22.468  1.00 93.28           O  
ATOM   3004  OD2 ASP A 391      -6.799  16.943  23.662  1.00 93.28           O  
ATOM   3005  N   THR A 392     -10.532  13.970  22.294  1.00 90.65           N  
ATOM   3006  CA  THR A 392     -11.868  14.111  21.689  1.00 90.65           C  
ATOM   3007  C   THR A 392     -12.181  15.534  21.201  1.00 90.65           C  
ATOM   3008  CB  THR A 392     -12.951  13.672  22.688  1.00 90.65           C  
ATOM   3009  O   THR A 392     -13.052  15.703  20.349  1.00 90.65           O  
ATOM   3010  CG2 THR A 392     -12.906  12.168  22.968  1.00 90.65           C  
ATOM   3011  OG1 THR A 392     -12.737  14.331  23.916  1.00 90.65           O  
ATOM   3012  N   HIS A 393     -11.463  16.558  21.681  1.00 91.30           N  
ATOM   3013  CA  HIS A 393     -11.761  17.978  21.443  1.00 91.30           C  
ATOM   3014  C   HIS A 393     -10.573  18.761  20.870  1.00 91.30           C  
ATOM   3015  CB  HIS A 393     -12.302  18.615  22.730  1.00 91.30           C  
ATOM   3016  O   HIS A 393     -10.499  19.984  21.002  1.00 91.30           O  
ATOM   3017  CG  HIS A 393     -13.523  17.911  23.255  1.00 91.30           C  
ATOM   3018  CD2 HIS A 393     -13.614  17.220  24.431  1.00 91.30           C  
ATOM   3019  ND1 HIS A 393     -14.723  17.757  22.597  1.00 91.30           N  
ATOM   3020  CE1 HIS A 393     -15.517  16.986  23.357  1.00 91.30           C  
ATOM   3021  NE2 HIS A 393     -14.873  16.617  24.473  1.00 91.30           N  
ATOM   3022  N   SER A 394      -9.630  18.073  20.222  1.00 92.73           N  
ATOM   3023  CA  SER A 394      -8.384  18.705  19.799  1.00 92.73           C  
ATOM   3024  C   SER A 394      -8.653  19.822  18.783  1.00 92.73           C  
ATOM   3025  CB  SER A 394      -7.403  17.670  19.263  1.00 92.73           C  
ATOM   3026  O   SER A 394      -9.263  19.572  17.737  1.00 92.73           O  
ATOM   3027  OG  SER A 394      -6.853  17.003  20.381  1.00 92.73           O  
ATOM   3028  N   PRO A 395      -8.204  21.062  19.062  1.00 93.97           N  
ATOM   3029  CA  PRO A 395      -8.562  22.227  18.263  1.00 93.97           C  
ATOM   3030  C   PRO A 395      -7.832  22.246  16.919  1.00 93.97           C  
ATOM   3031  CB  PRO A 395      -8.204  23.438  19.131  1.00 93.97           C  
ATOM   3032  O   PRO A 395      -6.787  21.613  16.748  1.00 93.97           O  
ATOM   3033  CG  PRO A 395      -7.040  22.928  19.976  1.00 93.97           C  
ATOM   3034  CD  PRO A 395      -7.427  21.473  20.225  1.00 93.97           C  
ATOM   3035  N   ALA A 396      -8.346  23.053  15.986  1.00 93.45           N  
ATOM   3036  CA  ALA A 396      -7.801  23.197  14.635  1.00 93.45           C  
ATOM   3037  C   ALA A 396      -6.297  23.467  14.592  1.00 93.45           C  
ATOM   3038  CB  ALA A 396      -8.625  24.226  13.857  1.00 93.45           C  
ATOM   3039  O   ALA A 396      -5.568  22.759  13.903  1.00 93.45           O  
ATOM   3040  N   GLY A 397      -5.808  24.420  15.389  1.00 94.19           N  
ATOM   3041  CA  GLY A 397      -4.376  24.730  15.433  1.00 94.19           C  
ATOM   3042  C   GLY A 397      -3.503  23.526  15.807  1.00 94.19           C  
ATOM   3043  O   GLY A 397      -2.438  23.341  15.221  1.00 94.19           O  
ATOM   3044  N   LYS A 398      -3.983  22.667  16.721  1.00 95.58           N  
ATOM   3045  CA  LYS A 398      -3.265  21.469  17.175  1.00 95.58           C  
ATOM   3046  C   LYS A 398      -3.173  20.441  16.051  1.00 95.58           C  
ATOM   3047  CB  LYS A 398      -3.934  20.910  18.449  1.00 95.58           C  
ATOM   3048  O   LYS A 398      -2.071  20.036  15.687  1.00 95.58           O  
ATOM   3049  CG  LYS A 398      -3.140  19.782  19.133  1.00 95.58           C  
ATOM   3050  CD  LYS A 398      -3.855  19.317  20.416  1.00 95.58           C  
ATOM   3051  CE  LYS A 398      -3.171  18.123  21.101  1.00 95.58           C  
ATOM   3052  NZ  LYS A 398      -3.974  17.614  22.252  1.00 95.58           N  
ATOM   3053  N   TRP A 399      -4.303  20.057  15.450  1.00 95.09           N  
ATOM   3054  CA  TRP A 399      -4.267  19.018  14.421  1.00 95.09           C  
ATOM   3055  C   TRP A 399      -3.692  19.483  13.082  1.00 95.09           C  
ATOM   3056  CB  TRP A 399      -5.609  18.291  14.284  1.00 95.09           C  
ATOM   3057  O   TRP A 399      -3.120  18.655  12.379  1.00 95.09           O  
ATOM   3058  CG  TRP A 399      -6.793  19.110  13.881  1.00 95.09           C  
ATOM   3059  CD1 TRP A 399      -7.814  19.433  14.703  1.00 95.09           C  
ATOM   3060  CD2 TRP A 399      -7.135  19.675  12.576  1.00 95.09           C  
ATOM   3061  CE2 TRP A 399      -8.364  20.386  12.707  1.00 95.09           C  
ATOM   3062  CE3 TRP A 399      -6.547  19.668  11.294  1.00 95.09           C  
ATOM   3063  NE1 TRP A 399      -8.778  20.118  13.997  1.00 95.09           N  
ATOM   3064  CH2 TRP A 399      -8.252  21.181  10.424  1.00 95.09           C  
ATOM   3065  CZ2 TRP A 399      -8.897  21.170  11.672  1.00 95.09           C  
ATOM   3066  CZ3 TRP A 399      -7.114  20.382  10.222  1.00 95.09           C  
ATOM   3067  N   ILE A 400      -3.769  20.773  12.734  1.00 97.14           N  
ATOM   3068  CA  ILE A 400      -3.102  21.316  11.538  1.00 97.14           C  
ATOM   3069  C   ILE A 400      -1.584  21.303  11.737  1.00 97.14           C  
ATOM   3070  CB  ILE A 400      -3.611  22.740  11.197  1.00 97.14           C  
ATOM   3071  O   ILE A 400      -0.861  20.716  10.933  1.00 97.14           O  
ATOM   3072  CG1 ILE A 400      -5.090  22.701  10.770  1.00 97.14           C  
ATOM   3073  CG2 ILE A 400      -2.778  23.373  10.066  1.00 97.14           C  
ATOM   3074  CD1 ILE A 400      -5.781  24.064  10.667  1.00 97.14           C  
ATOM   3075  N   GLY A 401      -1.095  21.922  12.817  1.00 97.08           N  
ATOM   3076  CA  GLY A 401       0.342  22.078  13.046  1.00 97.08           C  
ATOM   3077  C   GLY A 401       1.068  20.741  13.189  1.00 97.08           C  
ATOM   3078  O   GLY A 401       2.153  20.561  12.638  1.00 97.08           O  
ATOM   3079  N   TYR A 402       0.454  19.775  13.878  1.00 97.70           N  
ATOM   3080  CA  TYR A 402       1.094  18.484  14.146  1.00 97.70           C  
ATOM   3081  C   TYR A 402       1.161  17.617  12.885  1.00 97.70           C  
ATOM   3082  CB  TYR A 402       0.353  17.767  15.279  1.00 97.70           C  
ATOM   3083  O   TYR A 402       2.170  16.954  12.644  1.00 97.70           O  
ATOM   3084  CG  TYR A 402       0.392  18.421  16.655  1.00 97.70           C  
ATOM   3085  CD1 TYR A 402       0.945  19.702  16.892  1.00 97.70           C  
ATOM   3086  CD2 TYR A 402      -0.134  17.698  17.736  1.00 97.70           C  
ATOM   3087  CE1 TYR A 402       0.948  20.255  18.184  1.00 97.70           C  
ATOM   3088  CE2 TYR A 402      -0.076  18.223  19.037  1.00 97.70           C  
ATOM   3089  OH  TYR A 402       0.528  19.982  20.534  1.00 97.70           O  
ATOM   3090  CZ  TYR A 402       0.470  19.495  19.268  1.00 97.70           C  
ATOM   3091  N   GLN A 403       0.129  17.682  12.038  1.00 97.72           N  
ATOM   3092  CA  GLN A 403       0.139  17.045  10.723  1.00 97.72           C  
ATOM   3093  C   GLN A 403       1.201  17.639   9.801  1.00 97.72           C  
ATOM   3094  CB  GLN A 403      -1.231  17.200  10.070  1.00 97.72           C  
ATOM   3095  O   GLN A 403       1.900  16.879   9.139  1.00 97.72           O  
ATOM   3096  CG  GLN A 403      -2.226  16.161  10.586  1.00 97.72           C  
ATOM   3097  CD  GLN A 403      -3.530  16.321   9.831  1.00 97.72           C  
ATOM   3098  NE2 GLN A 403      -4.473  17.053  10.358  1.00 97.72           N  
ATOM   3099  OE1 GLN A 403      -3.685  15.868   8.713  1.00 97.72           O  
ATOM   3100  N   ILE A 404       1.361  18.967   9.781  1.00 97.96           N  
ATOM   3101  CA  ILE A 404       2.412  19.613   8.981  1.00 97.96           C  
ATOM   3102  C   ILE A 404       3.787  19.124   9.434  1.00 97.96           C  
ATOM   3103  CB  ILE A 404       2.303  21.153   9.048  1.00 97.96           C  
ATOM   3104  O   ILE A 404       4.584  18.707   8.599  1.00 97.96           O  
ATOM   3105  CG1 ILE A 404       1.035  21.612   8.298  1.00 97.96           C  
ATOM   3106  CG2 ILE A 404       3.549  21.834   8.448  1.00 97.96           C  
ATOM   3107  CD1 ILE A 404       0.675  23.084   8.529  1.00 97.96           C  
ATOM   3108  N   LEU A 405       4.060  19.112  10.743  1.00 97.83           N  
ATOM   3109  CA  LEU A 405       5.350  18.648  11.252  1.00 97.83           C  
ATOM   3110  C   LEU A 405       5.610  17.179  10.891  1.00 97.83           C  
ATOM   3111  CB  LEU A 405       5.414  18.869  12.770  1.00 97.83           C  
ATOM   3112  O   LEU A 405       6.677  16.854  10.375  1.00 97.83           O  
ATOM   3113  CG  LEU A 405       6.806  18.544  13.345  1.00 97.83           C  
ATOM   3114  CD1 LEU A 405       7.863  19.562  12.914  1.00 97.83           C  
ATOM   3115  CD2 LEU A 405       6.744  18.533  14.862  1.00 97.83           C  
ATOM   3116  N   CYS A 406       4.630  16.301  11.119  1.00 97.45           N  
ATOM   3117  CA  CYS A 406       4.743  14.888  10.764  1.00 97.45           C  
ATOM   3118  C   CYS A 406       4.966  14.706   9.252  1.00 97.45           C  
ATOM   3119  CB  CYS A 406       3.479  14.172  11.258  1.00 97.45           C  
ATOM   3120  O   CYS A 406       5.870  13.978   8.841  1.00 97.45           O  
ATOM   3121  SG  CYS A 406       3.672  12.376  11.087  1.00 97.45           S  
ATOM   3122  N   GLY A 407       4.209  15.433   8.425  1.00 96.46           N  
ATOM   3123  CA  GLY A 407       4.327  15.393   6.971  1.00 96.46           C  
ATOM   3124  C   GLY A 407       5.672  15.913   6.460  1.00 96.46           C  
ATOM   3125  O   GLY A 407       6.236  15.315   5.547  1.00 96.46           O  
ATOM   3126  N   ILE A 408       6.244  16.949   7.087  1.00 97.57           N  
ATOM   3127  CA  ILE A 408       7.612  17.411   6.801  1.00 97.57           C  
ATOM   3128  C   ILE A 408       8.608  16.282   7.067  1.00 97.57           C  
ATOM   3129  CB  ILE A 408       7.973  18.677   7.623  1.00 97.57           C  
ATOM   3130  O   ILE A 408       9.439  15.992   6.210  1.00 97.57           O  
ATOM   3131  CG1 ILE A 408       7.205  19.913   7.102  1.00 97.57           C  
ATOM   3132  CG2 ILE A 408       9.490  18.969   7.591  1.00 97.57           C  
ATOM   3133  CD1 ILE A 408       7.235  21.116   8.052  1.00 97.57           C  
ATOM   3134  N   GLY A 409       8.524  15.623   8.226  1.00 97.16           N  
ATOM   3135  CA  GLY A 409       9.441  14.536   8.575  1.00 97.16           C  
ATOM   3136  C   GLY A 409       9.413  13.398   7.560  1.00 97.16           C  
ATOM   3137  O   GLY A 409      10.464  12.980   7.053  1.00 97.16           O  
ATOM   3138  N   VAL A 410       8.205  12.947   7.214  1.00 95.62           N  
ATOM   3139  CA  VAL A 410       8.022  11.892   6.217  1.00 95.62           C  
ATOM   3140  C   VAL A 410       8.564  12.374   4.876  1.00 95.62           C  
ATOM   3141  CB  VAL A 410       6.547  11.465   6.119  1.00 95.62           C  
ATOM   3142  O   VAL A 410       9.451  11.737   4.317  1.00 95.62           O  
ATOM   3143  CG1 VAL A 410       6.318  10.498   4.953  1.00 95.62           C  
ATOM   3144  CG2 VAL A 410       6.075  10.771   7.401  1.00 95.62           C  
ATOM   3145  N   GLY A 411       8.115  13.532   4.386  1.00 92.99           N  
ATOM   3146  CA  GLY A 411       8.478  14.020   3.058  1.00 92.99           C  
ATOM   3147  C   GLY A 411       9.974  14.276   2.877  1.00 92.99           C  
ATOM   3148  O   GLY A 411      10.531  13.960   1.829  1.00 92.99           O  
ATOM   3149  N   VAL A 412      10.654  14.769   3.914  1.00 93.81           N  
ATOM   3150  CA  VAL A 412      12.106  15.000   3.899  1.00 93.81           C  
ATOM   3151  C   VAL A 412      12.898  13.702   3.715  1.00 93.81           C  
ATOM   3152  CB  VAL A 412      12.528  15.725   5.198  1.00 93.81           C  
ATOM   3153  O   VAL A 412      13.974  13.724   3.124  1.00 93.81           O  
ATOM   3154  CG1 VAL A 412      14.027  15.651   5.498  1.00 93.81           C  
ATOM   3155  CG2 VAL A 412      12.149  17.212   5.163  1.00 93.81           C  
ATOM   3156  N   SER A 413      12.393  12.573   4.210  1.00 94.33           N  
ATOM   3157  CA  SER A 413      13.132  11.306   4.207  1.00 94.33           C  
ATOM   3158  C   SER A 413      12.622  10.270   3.203  1.00 94.33           C  
ATOM   3159  CB  SER A 413      13.185  10.729   5.617  1.00 94.33           C  
ATOM   3160  O   SER A 413      13.379   9.369   2.845  1.00 94.33           O  
ATOM   3161  OG  SER A 413      11.903  10.561   6.194  1.00 94.33           O  
ATOM   3162  N   PHE A 414      11.390  10.410   2.704  1.00 89.74           N  
ATOM   3163  CA  PHE A 414      10.690   9.376   1.934  1.00 89.74           C  
ATOM   3164  C   PHE A 414      11.447   8.924   0.676  1.00 89.74           C  
ATOM   3165  CB  PHE A 414       9.293   9.899   1.559  1.00 89.74           C  
ATOM   3166  O   PHE A 414      11.630   7.730   0.455  1.00 89.74           O  
ATOM   3167  CG  PHE A 414       8.314   8.812   1.183  1.00 89.74           C  
ATOM   3168  CD1 PHE A 414       8.082   8.491  -0.167  1.00 89.74           C  
ATOM   3169  CD2 PHE A 414       7.629   8.120   2.200  1.00 89.74           C  
ATOM   3170  CE1 PHE A 414       7.165   7.478  -0.497  1.00 89.74           C  
ATOM   3171  CE2 PHE A 414       6.708   7.113   1.867  1.00 89.74           C  
ATOM   3172  CZ  PHE A 414       6.478   6.790   0.520  1.00 89.74           C  
ATOM   3173  N   GLN A 415      11.929   9.878  -0.130  1.00 86.19           N  
ATOM   3174  CA  GLN A 415      12.543   9.587  -1.434  1.00 86.19           C  
ATOM   3175  C   GLN A 415      14.070   9.423  -1.381  1.00 86.19           C  
ATOM   3176  CB  GLN A 415      12.101  10.676  -2.430  1.00 86.19           C  
ATOM   3177  O   GLN A 415      14.697   8.986  -2.348  1.00 86.19           O  
ATOM   3178  CG  GLN A 415      12.250  10.270  -3.907  1.00 86.19           C  
ATOM   3179  CD  GLN A 415      11.421   9.043  -4.285  1.00 86.19           C  
ATOM   3180  NE2 GLN A 415      11.687   8.423  -5.412  1.00 86.19           N  
ATOM   3181  OE1 GLN A 415      10.521   8.617  -3.587  1.00 86.19           O  
ATOM   3182  N   VAL A 416      14.688   9.751  -0.246  1.00 90.24           N  
ATOM   3183  CA  VAL A 416      16.148   9.793  -0.094  1.00 90.24           C  
ATOM   3184  C   VAL A 416      16.829   8.439  -0.357  1.00 90.24           C  
ATOM   3185  CB  VAL A 416      16.533  10.368   1.282  1.00 90.24           C  
ATOM   3186  O   VAL A 416      17.826   8.426  -1.083  1.00 90.24           O  
ATOM   3187  CG1 VAL A 416      18.048  10.498   1.399  1.00 90.24           C  
ATOM   3188  CG2 VAL A 416      15.916  11.755   1.492  1.00 90.24           C  
ATOM   3189  N   PRO A 417      16.318   7.294   0.144  1.00 90.68           N  
ATOM   3190  CA  PRO A 417      16.926   5.988  -0.111  1.00 90.68           C  
ATOM   3191  C   PRO A 417      16.993   5.621  -1.596  1.00 90.68           C  
ATOM   3192  CB  PRO A 417      16.040   4.989   0.632  1.00 90.68           C  
ATOM   3193  O   PRO A 417      18.004   5.089  -2.050  1.00 90.68           O  
ATOM   3194  CG  PRO A 417      15.416   5.800   1.753  1.00 90.68           C  
ATOM   3195  CD  PRO A 417      15.213   7.149   1.088  1.00 90.68           C  
ATOM   3196  N   VAL A 418      15.941   5.941  -2.357  1.00 86.15           N  
ATOM   3197  CA  VAL A 418      15.882   5.687  -3.804  1.00 86.15           C  
ATOM   3198  C   VAL A 418      16.971   6.485  -4.515  1.00 86.15           C  
ATOM   3199  CB  VAL A 418      14.496   6.044  -4.377  1.00 86.15           C  
ATOM   3200  O   VAL A 418      17.739   5.918  -5.287  1.00 86.15           O  
ATOM   3201  CG1 VAL A 418      14.448   5.867  -5.900  1.00 86.15           C  
ATOM   3202  CG2 VAL A 418      13.393   5.167  -3.779  1.00 86.15           C  
ATOM   3203  N   MET A 419      17.087   7.780  -4.205  1.00 82.91           N  
ATOM   3204  CA  MET A 419      18.107   8.649  -4.805  1.00 82.91           C  
ATOM   3205  C   MET A 419      19.525   8.174  -4.491  1.00 82.91           C  
ATOM   3206  CB  MET A 419      17.949  10.082  -4.285  1.00 82.91           C  
ATOM   3207  O   MET A 419      20.399   8.212  -5.352  1.00 82.91           O  
ATOM   3208  CG  MET A 419      16.627  10.718  -4.714  1.00 82.91           C  
ATOM   3209  SD  MET A 419      16.432  12.436  -4.175  1.00 82.91           S  
ATOM   3210  CE  MET A 419      17.707  13.220  -5.198  1.00 82.91           C  
ATOM   3211  N   LEU A 420      19.758   7.718  -3.259  1.00 85.40           N  
ATOM   3212  CA  LEU A 420      21.065   7.224  -2.850  1.00 85.40           C  
ATOM   3213  C   LEU A 420      21.426   5.929  -3.585  1.00 85.40           C  
ATOM   3214  CB  LEU A 420      21.057   7.044  -1.330  1.00 85.40           C  
ATOM   3215  O   LEU A 420      22.533   5.825  -4.100  1.00 85.40           O  
ATOM   3216  CG  LEU A 420      22.454   6.742  -0.764  1.00 85.40           C  
ATOM   3217  CD1 LEU A 420      23.360   7.966  -0.733  1.00 85.40           C  
ATOM   3218  CD2 LEU A 420      22.292   6.282   0.669  1.00 85.40           C  
ATOM   3219  N   ILE A 421      20.496   4.973  -3.684  1.00 83.07           N  
ATOM   3220  CA  ILE A 421      20.722   3.736  -4.442  1.00 83.07           C  
ATOM   3221  C   ILE A 421      21.037   4.046  -5.900  1.00 83.07           C  
ATOM   3222  CB  ILE A 421      19.519   2.776  -4.317  1.00 83.07           C  
ATOM   3223  O   ILE A 421      22.011   3.508  -6.419  1.00 83.07           O  
ATOM   3224  CG1 ILE A 421      19.565   2.138  -2.913  1.00 83.07           C  
ATOM   3225  CG2 ILE A 421      19.532   1.697  -5.417  1.00 83.07           C  
ATOM   3226  CD1 ILE A 421      18.476   1.093  -2.682  1.00 83.07           C  
ATOM   3227  N   GLN A 422      20.254   4.916  -6.537  1.00 79.28           N  
ATOM   3228  CA  GLN A 422      20.446   5.261  -7.946  1.00 79.28           C  
ATOM   3229  C   GLN A 422      21.807   5.892  -8.224  1.00 79.28           C  
ATOM   3230  CB  GLN A 422      19.330   6.214  -8.392  1.00 79.28           C  
ATOM   3231  O   GLN A 422      22.319   5.750  -9.322  1.00 79.28           O  
ATOM   3232  CG  GLN A 422      18.005   5.461  -8.551  1.00 79.28           C  
ATOM   3233  CD  GLN A 422      16.841   6.355  -8.946  1.00 79.28           C  
ATOM   3234  NE2 GLN A 422      15.707   5.759  -9.243  1.00 79.28           N  
ATOM   3235  OE1 GLN A 422      16.898   7.573  -8.990  1.00 79.28           O  
ATOM   3236  N   ALA A 423      22.398   6.568  -7.241  1.00 80.38           N  
ATOM   3237  CA  ALA A 423      23.611   7.338  -7.453  1.00 80.38           C  
ATOM   3238  C   ALA A 423      24.884   6.715  -6.850  1.00 80.38           C  
ATOM   3239  CB  ALA A 423      23.299   8.735  -6.951  1.00 80.38           C  
ATOM   3240  O   ALA A 423      25.970   7.262  -7.015  1.00 80.38           O  
ATOM   3241  N   THR A 424      24.770   5.587  -6.142  1.00 81.11           N  
ATOM   3242  CA  THR A 424      25.920   4.811  -5.629  1.00 81.11           C  
ATOM   3243  C   THR A 424      25.926   3.369  -6.140  1.00 81.11           C  
ATOM   3244  CB  THR A 424      25.999   4.819  -4.093  1.00 81.11           C  
ATOM   3245  O   THR A 424      26.534   2.491  -5.525  1.00 81.11           O  
ATOM   3246  CG2 THR A 424      25.931   6.212  -3.467  1.00 81.11           C  
ATOM   3247  OG1 THR A 424      24.977   4.019  -3.534  1.00 81.11           O  
ATOM   3248  N   THR A 425      25.150   3.086  -7.181  1.00 80.71           N  
ATOM   3249  CA  THR A 425      25.046   1.766  -7.799  1.00 80.71           C  
ATOM   3250  C   THR A 425      25.445   1.914  -9.255  1.00 80.71           C  
ATOM   3251  CB  THR A 425      23.624   1.202  -7.669  1.00 80.71           C  
ATOM   3252  O   THR A 425      25.010   2.857  -9.901  1.00 80.71           O  
ATOM   3253  CG2 THR A 425      23.473  -0.199  -8.236  1.00 80.71           C  
ATOM   3254  OG1 THR A 425      23.249   1.137  -6.312  1.00 80.71           O  
ATOM   3255  N   LYS A 426      26.254   0.977  -9.759  1.00 80.07           N  
ATOM   3256  CA  LYS A 426      26.634   0.913 -11.175  1.00 80.07           C  
ATOM   3257  C   LYS A 426      25.392   0.962 -12.059  1.00 80.07           C  
ATOM   3258  CB  LYS A 426      27.398  -0.388 -11.460  1.00 80.07           C  
ATOM   3259  O   LYS A 426      24.423   0.272 -11.745  1.00 80.07           O  
ATOM   3260  CG  LYS A 426      28.709  -0.490 -10.672  1.00 80.07           C  
ATOM   3261  CD  LYS A 426      29.466  -1.751 -11.094  1.00 80.07           C  
ATOM   3262  CE  LYS A 426      30.809  -1.813 -10.366  1.00 80.07           C  
ATOM   3263  NZ  LYS A 426      31.655  -2.900 -10.914  1.00 80.07           N  
ATOM   3264  N   ASP A 427      25.449   1.686 -13.171  1.00 69.77           N  
ATOM   3265  CA  ASP A 427      24.286   1.946 -14.033  1.00 69.77           C  
ATOM   3266  C   ASP A 427      23.534   0.672 -14.446  1.00 69.77           C  
ATOM   3267  CB  ASP A 427      24.748   2.721 -15.278  1.00 69.77           C  
ATOM   3268  O   ASP A 427      22.304   0.628 -14.387  1.00 69.77           O  
ATOM   3269  CG  ASP A 427      25.236   4.136 -14.949  1.00 69.77           C  
ATOM   3270  OD1 ASP A 427      24.793   4.676 -13.911  1.00 69.77           O  
ATOM   3271  OD2 ASP A 427      26.052   4.653 -15.733  1.00 69.77           O  
ATOM   3272  N   ALA A 428      24.268  -0.404 -14.753  1.00 70.62           N  
ATOM   3273  CA  ALA A 428      23.696  -1.709 -15.092  1.00 70.62           C  
ATOM   3274  C   ALA A 428      22.863  -2.341 -13.953  1.00 70.62           C  
ATOM   3275  CB  ALA A 428      24.852  -2.630 -15.504  1.00 70.62           C  
ATOM   3276  O   ALA A 428      21.888  -3.045 -14.209  1.00 70.62           O  
ATOM   3277  N   ASP A 429      23.213  -2.063 -12.694  1.00 79.26           N  
ATOM   3278  CA  ASP A 429      22.576  -2.621 -11.496  1.00 79.26           C  
ATOM   3279  C   ASP A 429      21.455  -1.713 -10.936  1.00 79.26           C  
ATOM   3280  CB  ASP A 429      23.648  -2.842 -10.408  1.00 79.26           C  
ATOM   3281  O   ASP A 429      20.654  -2.155 -10.103  1.00 79.26           O  
ATOM   3282  CG  ASP A 429      24.681  -3.948 -10.638  1.00 79.26           C  
ATOM   3283  OD1 ASP A 429      24.404  -4.894 -11.397  1.00 79.26           O  
ATOM   3284  OD2 ASP A 429      25.734  -3.876  -9.940  1.00 79.26           O  
ATOM   3285  N   VAL A 430      21.372  -0.439 -11.354  1.00 73.78           N  
ATOM   3286  CA  VAL A 430      20.426   0.557 -10.800  1.00 73.78           C  
ATOM   3287  C   VAL A 430      18.959   0.103 -10.860  1.00 73.78           C  
ATOM   3288  CB  VAL A 430      20.598   1.948 -11.459  1.00 73.78           C  
ATOM   3289  O   VAL A 430      18.272   0.227  -9.833  1.00 73.78           O  
ATOM   3290  CG1 VAL A 430      19.452   2.907 -11.104  1.00 73.78           C  
ATOM   3291  CG2 VAL A 430      21.889   2.616 -10.992  1.00 73.78           C  
ATOM   3292  N   PRO A 431      18.439  -0.435 -11.986  1.00 72.66           N  
ATOM   3293  CA  PRO A 431      17.054  -0.902 -12.050  1.00 72.66           C  
ATOM   3294  C   PRO A 431      16.769  -1.993 -11.015  1.00 72.66           C  
ATOM   3295  CB  PRO A 431      16.858  -1.424 -13.480  1.00 72.66           C  
ATOM   3296  O   PRO A 431      15.745  -1.962 -10.329  1.00 72.66           O  
ATOM   3297  CG  PRO A 431      17.908  -0.663 -14.287  1.00 72.66           C  
ATOM   3298  CD  PRO A 431      19.064  -0.554 -13.301  1.00 72.66           C  
ATOM   3299  N   LEU A 432      17.720  -2.913 -10.850  1.00 79.12           N  
ATOM   3300  CA  LEU A 432      17.622  -4.057  -9.955  1.00 79.12           C  
ATOM   3301  C   LEU A 432      17.589  -3.643  -8.484  1.00 79.12           C  
ATOM   3302  CB  LEU A 432      18.855  -4.939 -10.224  1.00 79.12           C  
ATOM   3303  O   LEU A 432      16.748  -4.095  -7.696  1.00 79.12           O  
ATOM   3304  CG  LEU A 432      18.622  -6.401  -9.854  1.00 79.12           C  
ATOM   3305  CD1 LEU A 432      17.534  -6.934 -10.781  1.00 79.12           C  
ATOM   3306  CD2 LEU A 432      19.927  -7.167 -10.055  1.00 79.12           C  
ATOM   3307  N   ALA A 433      18.506  -2.750  -8.121  1.00 83.22           N  
ATOM   3308  CA  ALA A 433      18.625  -2.220  -6.774  1.00 83.22           C  
ATOM   3309  C   ALA A 433      17.397  -1.381  -6.390  1.00 83.22           C  
ATOM   3310  CB  ALA A 433      19.921  -1.412  -6.724  1.00 83.22           C  
ATOM   3311  O   ALA A 433      16.872  -1.514  -5.282  1.00 83.22           O  
ATOM   3312  N   THR A 434      16.896  -0.567  -7.324  1.00 81.15           N  
ATOM   3313  CA  THR A 434      15.692   0.251  -7.124  1.00 81.15           C  
ATOM   3314  C   THR A 434      14.452  -0.626  -6.953  1.00 81.15           C  
ATOM   3315  CB  THR A 434      15.486   1.233  -8.288  1.00 81.15           C  
ATOM   3316  O   THR A 434      13.686  -0.418  -6.013  1.00 81.15           O  
ATOM   3317  CG2 THR A 434      14.319   2.185  -8.030  1.00 81.15           C  
ATOM   3318  OG1 THR A 434      16.630   2.039  -8.463  1.00 81.15           O  
ATOM   3319  N   ALA A 435      14.272  -1.641  -7.805  1.00 82.81           N  
ATOM   3320  CA  ALA A 435      13.144  -2.567  -7.710  1.00 82.81           C  
ATOM   3321  C   ALA A 435      13.129  -3.316  -6.368  1.00 82.81           C  
ATOM   3322  CB  ALA A 435      13.212  -3.540  -8.892  1.00 82.81           C  
ATOM   3323  O   ALA A 435      12.080  -3.425  -5.734  1.00 82.81           O  
ATOM   3324  N   THR A 436      14.300  -3.757  -5.896  1.00 87.31           N  
ATOM   3325  CA  THR A 436      14.446  -4.423  -4.592  1.00 87.31           C  
ATOM   3326  C   THR A 436      13.998  -3.518  -3.442  1.00 87.31           C  
ATOM   3327  CB  THR A 436      15.902  -4.859  -4.368  1.00 87.31           C  
ATOM   3328  O   THR A 436      13.255  -3.952  -2.558  1.00 87.31           O  
ATOM   3329  CG2 THR A 436      16.084  -5.571  -3.030  1.00 87.31           C  
ATOM   3330  OG1 THR A 436      16.317  -5.755  -5.378  1.00 87.31           O  
ATOM   3331  N   LEU A 437      14.403  -2.245  -3.467  1.00 89.26           N  
ATOM   3332  CA  LEU A 437      13.991  -1.284  -2.449  1.00 89.26           C  
ATOM   3333  C   LEU A 437      12.487  -1.020  -2.489  1.00 89.26           C  
ATOM   3334  CB  LEU A 437      14.823  -0.002  -2.588  1.00 89.26           C  
ATOM   3335  O   LEU A 437      11.855  -1.028  -1.436  1.00 89.26           O  
ATOM   3336  CG  LEU A 437      14.411   1.074  -1.561  1.00 89.26           C  
ATOM   3337  CD1 LEU A 437      15.603   1.944  -1.197  1.00 89.26           C  
ATOM   3338  CD2 LEU A 437      13.298   1.999  -2.063  1.00 89.26           C  
ATOM   3339  N   LEU A 438      11.910  -0.796  -3.671  1.00 88.19           N  
ATOM   3340  CA  LEU A 438      10.479  -0.504  -3.808  1.00 88.19           C  
ATOM   3341  C   LEU A 438       9.606  -1.696  -3.406  1.00 88.19           C  
ATOM   3342  CB  LEU A 438      10.169  -0.071  -5.248  1.00 88.19           C  
ATOM   3343  O   LEU A 438       8.567  -1.503  -2.772  1.00 88.19           O  
ATOM   3344  CG  LEU A 438      10.756   1.294  -5.649  1.00 88.19           C  
ATOM   3345  CD1 LEU A 438      10.402   1.571  -7.111  1.00 88.19           C  
ATOM   3346  CD2 LEU A 438      10.228   2.449  -4.796  1.00 88.19           C  
ATOM   3347  N   PHE A 439      10.048  -2.921  -3.699  1.00 89.59           N  
ATOM   3348  CA  PHE A 439       9.414  -4.140  -3.203  1.00 89.59           C  
ATOM   3349  C   PHE A 439       9.330  -4.119  -1.672  1.00 89.59           C  
ATOM   3350  CB  PHE A 439      10.197  -5.358  -3.716  1.00 89.59           C  
ATOM   3351  O   PHE A 439       8.235  -4.168  -1.110  1.00 89.59           O  
ATOM   3352  CG  PHE A 439       9.785  -6.663  -3.068  1.00 89.59           C  
ATOM   3353  CD1 PHE A 439      10.619  -7.292  -2.128  1.00 89.59           C  
ATOM   3354  CD2 PHE A 439       8.551  -7.240  -3.394  1.00 89.59           C  
ATOM   3355  CE1 PHE A 439      10.217  -8.492  -1.517  1.00 89.59           C  
ATOM   3356  CE2 PHE A 439       8.151  -8.450  -2.801  1.00 89.59           C  
ATOM   3357  CZ  PHE A 439       8.992  -9.081  -1.870  1.00 89.59           C  
ATOM   3358  N   ILE A 440      10.471  -3.944  -0.996  1.00 92.30           N  
ATOM   3359  CA  ILE A 440      10.545  -3.922   0.472  1.00 92.30           C  
ATOM   3360  C   ILE A 440       9.770  -2.725   1.055  1.00 92.30           C  
ATOM   3361  CB  ILE A 440      12.028  -3.964   0.916  1.00 92.30           C  
ATOM   3362  O   ILE A 440       9.051  -2.876   2.040  1.00 92.30           O  
ATOM   3363  CG1 ILE A 440      12.652  -5.332   0.557  1.00 92.30           C  
ATOM   3364  CG2 ILE A 440      12.148  -3.701   2.424  1.00 92.30           C  
ATOM   3365  CD1 ILE A 440      14.172  -5.446   0.719  1.00 92.30           C  
ATOM   3366  N   GLN A 441       9.845  -1.550   0.429  1.00 93.29           N  
ATOM   3367  CA  GLN A 441       9.077  -0.367   0.826  1.00 93.29           C  
ATOM   3368  C   GLN A 441       7.569  -0.644   0.801  1.00 93.29           C  
ATOM   3369  CB  GLN A 441       9.428   0.796  -0.116  1.00 93.29           C  
ATOM   3370  O   GLN A 441       6.868  -0.328   1.764  1.00 93.29           O  
ATOM   3371  CG  GLN A 441       8.710   2.099   0.262  1.00 93.29           C  
ATOM   3372  CD  GLN A 441       9.014   3.215  -0.727  1.00 93.29           C  
ATOM   3373  NE2 GLN A 441       9.906   4.129  -0.413  1.00 93.29           N  
ATOM   3374  OE1 GLN A 441       8.469   3.275  -1.812  1.00 93.29           O  
ATOM   3375  N   THR A 442       7.078  -1.262  -0.275  1.00 91.01           N  
ATOM   3376  CA  THR A 442       5.653  -1.570  -0.459  1.00 91.01           C  
ATOM   3377  C   THR A 442       5.173  -2.590   0.574  1.00 91.01           C  
ATOM   3378  CB  THR A 442       5.383  -2.072  -1.885  1.00 91.01           C  
ATOM   3379  O   THR A 442       4.089  -2.422   1.134  1.00 91.01           O  
ATOM   3380  CG2 THR A 442       3.889  -2.199  -2.170  1.00 91.01           C  
ATOM   3381  OG1 THR A 442       5.867  -1.150  -2.831  1.00 91.01           O  
ATOM   3382  N   LEU A 443       6.005  -3.582   0.922  1.00 91.23           N  
ATOM   3383  CA  LEU A 443       5.712  -4.502   2.027  1.00 91.23           C  
ATOM   3384  C   LEU A 443       5.520  -3.771   3.360  1.00 91.23           C  
ATOM   3385  CB  LEU A 443       6.823  -5.560   2.167  1.00 91.23           C  
ATOM   3386  O   LEU A 443       4.607  -4.114   4.110  1.00 91.23           O  
ATOM   3387  CG  LEU A 443       6.961  -6.552   0.998  1.00 91.23           C  
ATOM   3388  CD1 LEU A 443       7.905  -7.680   1.408  1.00 91.23           C  
ATOM   3389  CD2 LEU A 443       5.606  -7.125   0.609  1.00 91.23           C  
ATOM   3390  N   GLY A 444       6.309  -2.725   3.622  1.00 93.35           N  
ATOM   3391  CA  GLY A 444       6.146  -1.873   4.806  1.00 93.35           C  
ATOM   3392  C   GLY A 444       4.730  -1.324   4.950  1.00 93.35           C  
ATOM   3393  O   GLY A 444       4.187  -1.284   6.049  1.00 93.35           O  
ATOM   3394  N   GLY A 445       4.064  -1.009   3.838  1.00 90.33           N  
ATOM   3395  CA  GLY A 445       2.677  -0.559   3.881  1.00 90.33           C  
ATOM   3396  C   GLY A 445       1.709  -1.598   4.436  1.00 90.33           C  
ATOM   3397  O   GLY A 445       0.906  -1.278   5.310  1.00 90.33           O  
ATOM   3398  N   ALA A 446       1.824  -2.851   3.998  1.00 91.32           N  
ATOM   3399  CA  ALA A 446       0.980  -3.933   4.499  1.00 91.32           C  
ATOM   3400  C   ALA A 446       1.230  -4.220   5.991  1.00 91.32           C  
ATOM   3401  CB  ALA A 446       1.218  -5.168   3.625  1.00 91.32           C  
ATOM   3402  O   ALA A 446       0.287  -4.360   6.775  1.00 91.32           O  
ATOM   3403  N   PHE A 447       2.502  -4.254   6.400  1.00 93.60           N  
ATOM   3404  CA  PHE A 447       2.881  -4.479   7.796  1.00 93.60           C  
ATOM   3405  C   PHE A 447       2.428  -3.338   8.700  1.00 93.60           C  
ATOM   3406  CB  PHE A 447       4.396  -4.667   7.907  1.00 93.60           C  
ATOM   3407  O   PHE A 447       1.846  -3.593   9.755  1.00 93.60           O  
ATOM   3408  CG  PHE A 447       4.840  -6.093   7.671  1.00 93.60           C  
ATOM   3409  CD1 PHE A 447       5.168  -6.916   8.764  1.00 93.60           C  
ATOM   3410  CD2 PHE A 447       4.910  -6.609   6.365  1.00 93.60           C  
ATOM   3411  CE1 PHE A 447       5.572  -8.244   8.548  1.00 93.60           C  
ATOM   3412  CE2 PHE A 447       5.334  -7.927   6.145  1.00 93.60           C  
ATOM   3413  CZ  PHE A 447       5.664  -8.743   7.238  1.00 93.60           C  
ATOM   3414  N   GLY A 448       2.669  -2.095   8.282  1.00 94.13           N  
ATOM   3415  CA  GLY A 448       2.320  -0.908   9.047  1.00 94.13           C  
ATOM   3416  C   GLY A 448       0.826  -0.841   9.330  1.00 94.13           C  
ATOM   3417  O   GLY A 448       0.420  -0.820  10.493  1.00 94.13           O  
ATOM   3418  N   VAL A 449       0.004  -0.879   8.277  1.00 92.67           N  
ATOM   3419  CA  VAL A 449      -1.454  -0.735   8.414  1.00 92.67           C  
ATOM   3420  C   VAL A 449      -2.051  -1.890   9.228  1.00 92.67           C  
ATOM   3421  CB  VAL A 449      -2.130  -0.599   7.034  1.00 92.67           C  
ATOM   3422  O   VAL A 449      -2.877  -1.652  10.106  1.00 92.67           O  
ATOM   3423  CG1 VAL A 449      -3.639  -0.375   7.161  1.00 92.67           C  
ATOM   3424  CG2 VAL A 449      -1.607   0.617   6.255  1.00 92.67           C  
ATOM   3425  N   SER A 450      -1.598  -3.126   9.011  1.00 93.13           N  
ATOM   3426  CA  SER A 450      -2.118  -4.289   9.748  1.00 93.13           C  
ATOM   3427  C   SER A 450      -1.701  -4.291  11.222  1.00 93.13           C  
ATOM   3428  CB  SER A 450      -1.666  -5.581   9.074  1.00 93.13           C  
ATOM   3429  O   SER A 450      -2.499  -4.640  12.090  1.00 93.13           O  
ATOM   3430  OG  SER A 450      -2.062  -5.553   7.719  1.00 93.13           O  
ATOM   3431  N   SER A 451      -0.481  -3.836  11.529  1.00 95.21           N  
ATOM   3432  CA  SER A 451      -0.015  -3.671  12.915  1.00 95.21           C  
ATOM   3433  C   SER A 451      -0.809  -2.591  13.645  1.00 95.21           C  
ATOM   3434  CB  SER A 451       1.477  -3.330  12.959  1.00 95.21           C  
ATOM   3435  O   SER A 451      -1.221  -2.794  14.787  1.00 95.21           O  
ATOM   3436  OG  SER A 451       2.242  -4.319  12.300  1.00 95.21           O  
ATOM   3437  N   ALA A 452      -1.084  -1.469  12.974  1.00 95.48           N  
ATOM   3438  CA  ALA A 452      -1.947  -0.430  13.522  1.00 95.48           C  
ATOM   3439  C   ALA A 452      -3.386  -0.924  13.724  1.00 95.48           C  
ATOM   3440  CB  ALA A 452      -1.870   0.798  12.621  1.00 95.48           C  
ATOM   3441  O   ALA A 452      -3.989  -0.587  14.736  1.00 95.48           O  
ATOM   3442  N   GLN A 453      -3.914  -1.787  12.849  1.00 93.57           N  
ATOM   3443  CA  GLN A 453      -5.231  -2.397  13.058  1.00 93.57           C  
ATOM   3444  C   GLN A 453      -5.283  -3.241  14.328  1.00 93.57           C  
ATOM   3445  CB  GLN A 453      -5.653  -3.218  11.833  1.00 93.57           C  
ATOM   3446  O   GLN A 453      -6.182  -3.043  15.147  1.00 93.57           O  
ATOM   3447  CG  GLN A 453      -7.118  -3.658  11.974  1.00 93.57           C  
ATOM   3448  CD  GLN A 453      -7.460  -4.823  11.068  1.00 93.57           C  
ATOM   3449  NE2 GLN A 453      -7.807  -5.963  11.600  1.00 93.57           N  
ATOM   3450  OE1 GLN A 453      -7.457  -4.717   9.860  1.00 93.57           O  
ATOM   3451  N   ALA A 454      -4.323  -4.147  14.517  1.00 94.48           N  
ATOM   3452  CA  ALA A 454      -4.276  -4.971  15.721  1.00 94.48           C  
ATOM   3453  C   ALA A 454      -4.216  -4.102  16.984  1.00 94.48           C  
ATOM   3454  CB  ALA A 454      -3.069  -5.904  15.636  1.00 94.48           C  
ATOM   3455  O   ALA A 454      -5.010  -4.303  17.907  1.00 94.48           O  
ATOM   3456  N   ALA A 455      -3.332  -3.098  16.986  1.00 96.00           N  
ATOM   3457  CA  ALA A 455      -3.193  -2.127  18.066  1.00 96.00           C  
ATOM   3458  C   ALA A 455      -4.502  -1.365  18.336  1.00 96.00           C  
ATOM   3459  CB  ALA A 455      -2.052  -1.177  17.683  1.00 96.00           C  
ATOM   3460  O   ALA A 455      -4.950  -1.293  19.481  1.00 96.00           O  
ATOM   3461  N   PHE A 456      -5.153  -0.864  17.282  1.00 94.84           N  
ATOM   3462  CA  PHE A 456      -6.426  -0.155  17.367  1.00 94.84           C  
ATOM   3463  C   PHE A 456      -7.490  -0.991  18.071  1.00 94.84           C  
ATOM   3464  CB  PHE A 456      -6.946   0.188  15.961  1.00 94.84           C  
ATOM   3465  O   PHE A 456      -8.087  -0.548  19.049  1.00 94.84           O  
ATOM   3466  CG  PHE A 456      -8.171   1.072  15.991  1.00 94.84           C  
ATOM   3467  CD1 PHE A 456      -9.437   0.525  15.720  1.00 94.84           C  
ATOM   3468  CD2 PHE A 456      -8.052   2.432  16.327  1.00 94.84           C  
ATOM   3469  CE1 PHE A 456     -10.576   1.342  15.797  1.00 94.84           C  
ATOM   3470  CE2 PHE A 456      -9.195   3.241  16.432  1.00 94.84           C  
ATOM   3471  CZ  PHE A 456     -10.455   2.689  16.164  1.00 94.84           C  
ATOM   3472  N   GLN A 457      -7.730  -2.204  17.570  1.00 92.56           N  
ATOM   3473  CA  GLN A 457      -8.861  -3.022  17.995  1.00 92.56           C  
ATOM   3474  C   GLN A 457      -8.656  -3.622  19.383  1.00 92.56           C  
ATOM   3475  CB  GLN A 457      -9.107  -4.137  16.981  1.00 92.56           C  
ATOM   3476  O   GLN A 457      -9.577  -3.595  20.197  1.00 92.56           O  
ATOM   3477  CG  GLN A 457      -9.545  -3.606  15.615  1.00 92.56           C  
ATOM   3478  CD  GLN A 457     -10.008  -4.766  14.757  1.00 92.56           C  
ATOM   3479  NE2 GLN A 457     -11.300  -4.977  14.677  1.00 92.56           N  
ATOM   3480  OE1 GLN A 457      -9.233  -5.524  14.198  1.00 92.56           O  
ATOM   3481  N   ASN A 458      -7.449  -4.114  19.677  1.00 94.36           N  
ATOM   3482  CA  ASN A 458      -7.127  -4.657  20.998  1.00 94.36           C  
ATOM   3483  C   ASN A 458      -7.286  -3.575  22.076  1.00 94.36           C  
ATOM   3484  CB  ASN A 458      -5.692  -5.216  20.994  1.00 94.36           C  
ATOM   3485  O   ASN A 458      -7.901  -3.814  23.118  1.00 94.36           O  
ATOM   3486  CG  ASN A 458      -5.595  -6.624  20.436  1.00 94.36           C  
ATOM   3487  ND2 ASN A 458      -5.689  -6.808  19.142  1.00 94.36           N  
ATOM   3488  OD1 ASN A 458      -5.398  -7.571  21.178  1.00 94.36           O  
ATOM   3489  N   THR A 459      -6.778  -2.366  21.813  1.00 95.49           N  
ATOM   3490  CA  THR A 459      -6.905  -1.249  22.754  1.00 95.49           C  
ATOM   3491  C   THR A 459      -8.337  -0.741  22.841  1.00 95.49           C  
ATOM   3492  CB  THR A 459      -5.926  -0.125  22.408  1.00 95.49           C  
ATOM   3493  O   THR A 459      -8.801  -0.487  23.950  1.00 95.49           O  
ATOM   3494  CG2 THR A 459      -6.051   1.086  23.332  1.00 95.49           C  
ATOM   3495  OG1 THR A 459      -4.636  -0.639  22.611  1.00 95.49           O  
ATOM   3496  N   LEU A 460      -9.063  -0.652  21.723  1.00 93.66           N  
ATOM   3497  CA  LEU A 460     -10.478  -0.279  21.719  1.00 93.66           C  
ATOM   3498  C   LEU A 460     -11.287  -1.215  22.626  1.00 93.66           C  
ATOM   3499  CB  LEU A 460     -11.002  -0.284  20.269  1.00 93.66           C  
ATOM   3500  O   LEU A 460     -11.957  -0.742  23.539  1.00 93.66           O  
ATOM   3501  CG  LEU A 460     -12.506   0.008  20.124  1.00 93.66           C  
ATOM   3502  CD1 LEU A 460     -12.861   1.416  20.594  1.00 93.66           C  
ATOM   3503  CD2 LEU A 460     -12.925  -0.124  18.661  1.00 93.66           C  
ATOM   3504  N   LEU A 461     -11.169  -2.533  22.439  1.00 92.80           N  
ATOM   3505  CA  LEU A 461     -11.880  -3.526  23.251  1.00 92.80           C  
ATOM   3506  C   LEU A 461     -11.510  -3.445  24.733  1.00 92.80           C  
ATOM   3507  CB  LEU A 461     -11.572  -4.930  22.705  1.00 92.80           C  
ATOM   3508  O   LEU A 461     -12.390  -3.446  25.596  1.00 92.80           O  
ATOM   3509  CG  LEU A 461     -12.280  -5.266  21.383  1.00 92.80           C  
ATOM   3510  CD1 LEU A 461     -11.829  -6.650  20.922  1.00 92.80           C  
ATOM   3511  CD2 LEU A 461     -13.799  -5.259  21.569  1.00 92.80           C  
ATOM   3512  N   LYS A 462     -10.214  -3.319  25.032  1.00 94.48           N  
ATOM   3513  CA  LYS A 462      -9.725  -3.176  26.407  1.00 94.48           C  
ATOM   3514  C   LYS A 462     -10.263  -1.912  27.080  1.00 94.48           C  
ATOM   3515  CB  LYS A 462      -8.192  -3.199  26.377  1.00 94.48           C  
ATOM   3516  O   LYS A 462     -10.616  -1.958  28.254  1.00 94.48           O  
ATOM   3517  CG  LYS A 462      -7.585  -3.125  27.784  1.00 94.48           C  
ATOM   3518  CD  LYS A 462      -6.059  -3.179  27.698  1.00 94.48           C  
ATOM   3519  CE  LYS A 462      -5.456  -3.034  29.097  1.00 94.48           C  
ATOM   3520  NZ  LYS A 462      -3.974  -3.036  29.035  1.00 94.48           N  
ATOM   3521  N   GLN A 463     -10.313  -0.795  26.357  1.00 95.50           N  
ATOM   3522  CA  GLN A 463     -10.766   0.484  26.902  1.00 95.50           C  
ATOM   3523  C   GLN A 463     -12.283   0.554  27.024  1.00 95.50           C  
ATOM   3524  CB  GLN A 463     -10.216   1.645  26.064  1.00 95.50           C  
ATOM   3525  O   GLN A 463     -12.761   1.070  28.025  1.00 95.50           O  
ATOM   3526  CG  GLN A 463      -8.696   1.791  26.232  1.00 95.50           C  
ATOM   3527  CD  GLN A 463      -8.254   2.214  27.629  1.00 95.50           C  
ATOM   3528  NE2 GLN A 463      -6.975   2.134  27.921  1.00 95.50           N  
ATOM   3529  OE1 GLN A 463      -9.014   2.613  28.489  1.00 95.50           O  
ATOM   3530  N   LEU A 464     -13.042  -0.042  26.100  1.00 94.10           N  
ATOM   3531  CA  LEU A 464     -14.503  -0.132  26.208  1.00 94.10           C  
ATOM   3532  C   LEU A 464     -14.950  -0.808  27.508  1.00 94.10           C  
ATOM   3533  CB  LEU A 464     -15.059  -0.911  25.005  1.00 94.10           C  
ATOM   3534  O   LEU A 464     -15.898  -0.349  28.136  1.00 94.10           O  
ATOM   3535  CG  LEU A 464     -15.110  -0.103  23.701  1.00 94.10           C  
ATOM   3536  CD1 LEU A 464     -15.459  -1.041  22.548  1.00 94.10           C  
ATOM   3537  CD2 LEU A 464     -16.150   1.012  23.766  1.00 94.10           C  
ATOM   3538  N   ALA A 465     -14.231  -1.840  27.958  1.00 93.16           N  
ATOM   3539  CA  ALA A 465     -14.513  -2.499  29.234  1.00 93.16           C  
ATOM   3540  C   ALA A 465     -14.349  -1.569  30.455  1.00 93.16           C  
ATOM   3541  CB  ALA A 465     -13.597  -3.722  29.344  1.00 93.16           C  
ATOM   3542  O   ALA A 465     -14.921  -1.837  31.509  1.00 93.16           O  
ATOM   3543  N   ILE A 466     -13.575  -0.487  30.321  1.00 94.98           N  
ATOM   3544  CA  ILE A 466     -13.289   0.482  31.386  1.00 94.98           C  
ATOM   3545  C   ILE A 466     -14.198   1.708  31.257  1.00 94.98           C  
ATOM   3546  CB  ILE A 466     -11.791   0.875  31.356  1.00 94.98           C  
ATOM   3547  O   ILE A 466     -14.797   2.141  32.238  1.00 94.98           O  
ATOM   3548  CG1 ILE A 466     -10.885  -0.368  31.537  1.00 94.98           C  
ATOM   3549  CG2 ILE A 466     -11.484   1.925  32.443  1.00 94.98           C  
ATOM   3550  CD1 ILE A 466      -9.394  -0.098  31.301  1.00 94.98           C  
ATOM   3551  N   THR A 467     -14.303   2.273  30.054  1.00 94.05           N  
ATOM   3552  CA  THR A 467     -14.990   3.545  29.795  1.00 94.05           C  
ATOM   3553  C   THR A 467     -16.483   3.375  29.510  1.00 94.05           C  
ATOM   3554  CB  THR A 467     -14.325   4.291  28.630  1.00 94.05           C  
ATOM   3555  O   THR A 467     -17.247   4.323  29.676  1.00 94.05           O  
ATOM   3556  CG2 THR A 467     -12.847   4.600  28.872  1.00 94.05           C  
ATOM   3557  OG1 THR A 467     -14.415   3.526  27.449  1.00 94.05           O  
ATOM   3558  N   ALA A 468     -16.924   2.178  29.111  1.00 92.26           N  
ATOM   3559  CA  ALA A 468     -18.324   1.845  28.845  1.00 92.26           C  
ATOM   3560  C   ALA A 468     -18.687   0.425  29.354  1.00 92.26           C  
ATOM   3561  CB  ALA A 468     -18.586   2.045  27.343  1.00 92.26           C  
ATOM   3562  O   ALA A 468     -19.158  -0.403  28.574  1.00 92.26           O  
ATOM   3563  N   PRO A 469     -18.533   0.125  30.663  1.00 87.58           N  
ATOM   3564  CA  PRO A 469     -18.601  -1.237  31.224  1.00 87.58           C  
ATOM   3565  C   PRO A 469     -19.958  -1.955  31.076  1.00 87.58           C  
ATOM   3566  CB  PRO A 469     -18.215  -1.078  32.703  1.00 87.58           C  
ATOM   3567  O   PRO A 469     -20.048  -3.153  31.324  1.00 87.58           O  
ATOM   3568  CG  PRO A 469     -18.557   0.375  33.024  1.00 87.58           C  
ATOM   3569  CD  PRO A 469     -18.229   1.083  31.716  1.00 87.58           C  
ATOM   3570  N   GLY A 470     -21.020  -1.246  30.681  1.00 87.46           N  
ATOM   3571  CA  GLY A 470     -22.345  -1.819  30.411  1.00 87.46           C  
ATOM   3572  C   GLY A 470     -22.657  -2.042  28.928  1.00 87.46           C  
ATOM   3573  O   GLY A 470     -23.723  -2.566  28.607  1.00 87.46           O  
ATOM   3574  N   LEU A 471     -21.773  -1.626  28.019  1.00 89.16           N  
ATOM   3575  CA  LEU A 471     -21.972  -1.769  26.582  1.00 89.16           C  
ATOM   3576  C   LEU A 471     -21.326  -3.067  26.100  1.00 89.16           C  
ATOM   3577  CB  LEU A 471     -21.396  -0.530  25.876  1.00 89.16           C  
ATOM   3578  O   LEU A 471     -20.148  -3.306  26.353  1.00 89.16           O  
ATOM   3579  CG  LEU A 471     -21.639  -0.502  24.357  1.00 89.16           C  
ATOM   3580  CD1 LEU A 471     -23.121  -0.346  24.001  1.00 89.16           C  
ATOM   3581  CD2 LEU A 471     -20.889   0.680  23.754  1.00 89.16           C  
ATOM   3582  N   ASN A 472     -22.072  -3.887  25.357  1.00 88.71           N  
ATOM   3583  CA  ASN A 472     -21.474  -5.020  24.657  1.00 88.71           C  
ATOM   3584  C   ASN A 472     -20.473  -4.486  23.609  1.00 88.71           C  
ATOM   3585  CB  ASN A 472     -22.576  -5.894  24.035  1.00 88.71           C  
ATOM   3586  O   ASN A 472     -20.912  -3.812  22.670  1.00 88.71           O  
ATOM   3587  CG  ASN A 472     -22.024  -7.107  23.298  1.00 88.71           C  
ATOM   3588  ND2 ASN A 472     -22.869  -8.033  22.917  1.00 88.71           N  
ATOM   3589  OD1 ASN A 472     -20.841  -7.249  23.046  1.00 88.71           O  
ATOM   3590  N   PRO A 473     -19.164  -4.796  23.713  1.00 86.11           N  
ATOM   3591  CA  PRO A 473     -18.160  -4.288  22.780  1.00 86.11           C  
ATOM   3592  C   PRO A 473     -18.429  -4.675  21.323  1.00 86.11           C  
ATOM   3593  CB  PRO A 473     -16.824  -4.863  23.260  1.00 86.11           C  
ATOM   3594  O   PRO A 473     -18.043  -3.939  20.418  1.00 86.11           O  
ATOM   3595  CG  PRO A 473     -17.056  -5.149  24.740  1.00 86.11           C  
ATOM   3596  CD  PRO A 473     -18.519  -5.570  24.767  1.00 86.11           C  
ATOM   3597  N   GLN A 474     -19.140  -5.783  21.086  1.00 84.02           N  
ATOM   3598  CA  GLN A 474     -19.487  -6.227  19.739  1.00 84.02           C  
ATOM   3599  C   GLN A 474     -20.365  -5.206  19.004  1.00 84.02           C  
ATOM   3600  CB  GLN A 474     -20.165  -7.605  19.814  1.00 84.02           C  
ATOM   3601  O   GLN A 474     -20.172  -4.996  17.815  1.00 84.02           O  
ATOM   3602  CG  GLN A 474     -20.199  -8.293  18.441  1.00 84.02           C  
ATOM   3603  CD  GLN A 474     -18.806  -8.553  17.874  1.00 84.02           C  
ATOM   3604  NE2 GLN A 474     -18.589  -8.381  16.593  1.00 84.02           N  
ATOM   3605  OE1 GLN A 474     -17.877  -8.900  18.591  1.00 84.02           O  
ATOM   3606  N   ILE A 475     -21.238  -4.477  19.715  1.00 85.07           N  
ATOM   3607  CA  ILE A 475     -22.043  -3.396  19.117  1.00 85.07           C  
ATOM   3608  C   ILE A 475     -21.133  -2.320  18.520  1.00 85.07           C  
ATOM   3609  CB  ILE A 475     -23.003  -2.775  20.163  1.00 85.07           C  
ATOM   3610  O   ILE A 475     -21.461  -1.742  17.494  1.00 85.07           O  
ATOM   3611  CG1 ILE A 475     -24.004  -3.839  20.669  1.00 85.07           C  
ATOM   3612  CG2 ILE A 475     -23.763  -1.560  19.588  1.00 85.07           C  
ATOM   3613  CD1 ILE A 475     -24.875  -3.372  21.842  1.00 85.07           C  
ATOM   3614  N   VAL A 476     -19.985  -2.054  19.148  1.00 85.43           N  
ATOM   3615  CA  VAL A 476     -19.024  -1.042  18.694  1.00 85.43           C  
ATOM   3616  C   VAL A 476     -18.184  -1.538  17.518  1.00 85.43           C  
ATOM   3617  CB  VAL A 476     -18.103  -0.617  19.850  1.00 85.43           C  
ATOM   3618  O   VAL A 476     -17.800  -0.734  16.676  1.00 85.43           O  
ATOM   3619  CG1 VAL A 476     -17.225   0.561  19.439  1.00 85.43           C  
ATOM   3620  CG2 VAL A 476     -18.893  -0.173  21.086  1.00 85.43           C  
ATOM   3621  N   LEU A 477     -17.880  -2.838  17.468  1.00 80.54           N  
ATOM   3622  CA  LEU A 477     -17.154  -3.450  16.351  1.00 80.54           C  
ATOM   3623  C   LEU A 477     -18.032  -3.620  15.106  1.00 80.54           C  
ATOM   3624  CB  LEU A 477     -16.607  -4.821  16.778  1.00 80.54           C  
ATOM   3625  O   LEU A 477     -17.537  -3.477  13.988  1.00 80.54           O  
ATOM   3626  CG  LEU A 477     -15.504  -4.817  17.849  1.00 80.54           C  
ATOM   3627  CD1 LEU A 477     -15.037  -6.262  18.035  1.00 80.54           C  
ATOM   3628  CD2 LEU A 477     -14.291  -3.969  17.451  1.00 80.54           C  
ATOM   3629  N   ASP A 478     -19.314  -3.920  15.316  1.00 80.97           N  
ATOM   3630  CA  ASP A 478     -20.313  -4.054  14.256  1.00 80.97           C  
ATOM   3631  C   ASP A 478     -20.839  -2.678  13.823  1.00 80.97           C  
ATOM   3632  CB  ASP A 478     -21.476  -4.934  14.742  1.00 80.97           C  
ATOM   3633  O   ASP A 478     -21.251  -2.493  12.676  1.00 80.97           O  
ATOM   3634  CG  ASP A 478     -21.103  -6.385  15.083  1.00 80.97           C  
ATOM   3635  OD1 ASP A 478     -19.983  -6.842  14.761  1.00 80.97           O  
ATOM   3636  OD2 ASP A 478     -21.959  -7.062  15.694  1.00 80.97           O  
ATOM   3637  N   ALA A 479     -20.808  -1.681  14.714  1.00 77.57           N  
ATOM   3638  CA  ALA A 479     -20.992  -0.293  14.328  1.00 77.57           C  
ATOM   3639  C   ALA A 479     -19.808   0.124  13.461  1.00 77.57           C  
ATOM   3640  CB  ALA A 479     -21.141   0.615  15.555  1.00 77.57           C  
ATOM   3641  O   ALA A 479     -18.652   0.080  13.885  1.00 77.57           O  
ATOM   3642  N   GLY A 480     -20.088   0.557  12.237  1.00 73.78           N  
ATOM   3643  CA  GLY A 480     -19.027   1.164  11.463  1.00 73.78           C  
ATOM   3644  C   GLY A 480     -18.536   2.455  12.099  1.00 73.78           C  
ATOM   3645  O   GLY A 480     -19.216   3.110  12.901  1.00 73.78           O  
ATOM   3646  N   ALA A 481     -17.311   2.802  11.725  1.00 76.76           N  
ATOM   3647  CA  ALA A 481     -16.543   3.825  12.402  1.00 76.76           C  
ATOM   3648  C   ALA A 481     -17.223   5.211  12.367  1.00 76.76           C  
ATOM   3649  CB  ALA A 481     -15.148   3.808  11.768  1.00 76.76           C  
ATOM   3650  O   ALA A 481     -17.037   5.995  13.296  1.00 76.76           O  
ATOM   3651  N   SER A 482     -18.048   5.527  11.356  1.00 79.48           N  
ATOM   3652  CA  SER A 482     -18.666   6.859  11.238  1.00 79.48           C  
ATOM   3653  C   SER A 482     -20.072   6.972  11.850  1.00 79.48           C  
ATOM   3654  CB  SER A 482     -18.572   7.375   9.796  1.00 79.48           C  
ATOM   3655  O   SER A 482     -20.544   8.080  12.110  1.00 79.48           O  
ATOM   3656  OG  SER A 482     -19.711   7.144   8.997  1.00 79.48           O  
ATOM   3657  N   GLU A 483     -20.724   5.851  12.171  1.00 81.59           N  
ATOM   3658  CA  GLU A 483     -22.107   5.824  12.684  1.00 81.59           C  
ATOM   3659  C   GLU A 483     -22.196   5.734  14.221  1.00 81.59           C  
ATOM   3660  CB  GLU A 483     -22.909   4.709  11.993  1.00 81.59           C  
ATOM   3661  O   GLU A 483     -23.293   5.632  14.775  1.00 81.59           O  
ATOM   3662  CG  GLU A 483     -23.085   4.919  10.477  1.00 81.59           C  
ATOM   3663  CD  GLU A 483     -24.052   6.042  10.058  1.00 81.59           C  
ATOM   3664  OE1 GLU A 483     -23.886   6.578   8.934  1.00 81.59           O  
ATOM   3665  OE2 GLU A 483     -25.066   6.291  10.756  1.00 81.59           O  
ATOM   3666  N   LEU A 484     -21.067   5.826  14.938  1.00 82.41           N  
ATOM   3667  CA  LEU A 484     -21.009   5.696  16.403  1.00 82.41           C  
ATOM   3668  C   LEU A 484     -22.013   6.600  17.124  1.00 82.41           C  
ATOM   3669  CB  LEU A 484     -19.596   6.038  16.905  1.00 82.41           C  
ATOM   3670  O   LEU A 484     -22.747   6.139  17.992  1.00 82.41           O  
ATOM   3671  CG  LEU A 484     -18.497   5.070  16.449  1.00 82.41           C  
ATOM   3672  CD1 LEU A 484     -17.152   5.658  16.868  1.00 82.41           C  
ATOM   3673  CD2 LEU A 484     -18.671   3.682  17.068  1.00 82.41           C  
ATOM   3674  N   LYS A 485     -22.103   7.876  16.729  1.00 82.96           N  
ATOM   3675  CA  LYS A 485     -23.021   8.850  17.351  1.00 82.96           C  
ATOM   3676  C   LYS A 485     -24.500   8.524  17.126  1.00 82.96           C  
ATOM   3677  CB  LYS A 485     -22.718  10.271  16.850  1.00 82.96           C  
ATOM   3678  O   LYS A 485     -25.343   9.045  17.846  1.00 82.96           O  
ATOM   3679  CG  LYS A 485     -21.306  10.744  17.225  1.00 82.96           C  
ATOM   3680  CD  LYS A 485     -21.095  12.219  16.866  1.00 82.96           C  
ATOM   3681  CE  LYS A 485     -19.665  12.627  17.242  1.00 82.96           C  
ATOM   3682  NZ  LYS A 485     -19.403  14.065  16.984  1.00 82.96           N  
ATOM   3683  N   ARG A 486     -24.814   7.710  16.113  1.00 84.29           N  
ATOM   3684  CA  ARG A 486     -26.184   7.316  15.761  1.00 84.29           C  
ATOM   3685  C   ARG A 486     -26.585   5.992  16.404  1.00 84.29           C  
ATOM   3686  CB  ARG A 486     -26.302   7.244  14.230  1.00 84.29           C  
ATOM   3687  O   ARG A 486     -27.744   5.821  16.761  1.00 84.29           O  
ATOM   3688  CG  ARG A 486     -27.770   7.294  13.789  1.00 84.29           C  
ATOM   3689  CD  ARG A 486     -27.905   7.095  12.278  1.00 84.29           C  
ATOM   3690  NE  ARG A 486     -28.091   5.675  11.916  1.00 84.29           N  
ATOM   3691  NH1 ARG A 486     -27.578   5.905   9.704  1.00 84.29           N  
ATOM   3692  NH2 ARG A 486     -28.405   3.968  10.435  1.00 84.29           N  
ATOM   3693  CZ  ARG A 486     -28.030   5.192  10.690  1.00 84.29           C  
ATOM   3694  N   VAL A 487     -25.647   5.050  16.493  1.00 84.88           N  
ATOM   3695  CA  VAL A 487     -25.906   3.673  16.943  1.00 84.88           C  
ATOM   3696  C   VAL A 487     -25.699   3.520  18.449  1.00 84.88           C  
ATOM   3697  CB  VAL A 487     -25.023   2.685  16.153  1.00 84.88           C  
ATOM   3698  O   VAL A 487     -26.436   2.776  19.096  1.00 84.88           O  
ATOM   3699  CG1 VAL A 487     -25.235   1.229  16.589  1.00 84.88           C  
ATOM   3700  CG2 VAL A 487     -25.329   2.757  14.649  1.00 84.88           C  
ATOM   3701  N   ILE A 488     -24.711   4.210  19.022  1.00 86.63           N  
ATOM   3702  CA  ILE A 488     -24.375   4.069  20.438  1.00 86.63           C  
ATOM   3703  C   ILE A 488     -25.318   4.931  21.289  1.00 86.63           C  
ATOM   3704  CB  ILE A 488     -22.890   4.395  20.695  1.00 86.63           C  
ATOM   3705  O   ILE A 488     -25.438   6.131  21.030  1.00 86.63           O  
ATOM   3706  CG1 ILE A 488     -21.933   3.528  19.841  1.00 86.63           C  
ATOM   3707  CG2 ILE A 488     -22.533   4.246  22.184  1.00 86.63           C  
ATOM   3708  CD1 ILE A 488     -22.167   2.011  19.894  1.00 86.63           C  
ATOM   3709  N   PRO A 489     -25.950   4.364  22.336  1.00 86.78           N  
ATOM   3710  CA  PRO A 489     -26.740   5.137  23.286  1.00 86.78           C  
ATOM   3711  C   PRO A 489     -25.930   6.285  23.891  1.00 86.78           C  
ATOM   3712  CB  PRO A 489     -27.182   4.144  24.366  1.00 86.78           C  
ATOM   3713  O   PRO A 489     -24.776   6.099  24.278  1.00 86.78           O  
ATOM   3714  CG  PRO A 489     -27.163   2.799  23.644  1.00 86.78           C  
ATOM   3715  CD  PRO A 489     -25.997   2.948  22.673  1.00 86.78           C  
ATOM   3716  N   GLU A 490     -26.556   7.452  24.041  1.00 88.46           N  
ATOM   3717  CA  GLU A 490     -25.891   8.689  24.475  1.00 88.46           C  
ATOM   3718  C   GLU A 490     -25.109   8.522  25.791  1.00 88.46           C  
ATOM   3719  CB  GLU A 490     -26.969   9.777  24.579  1.00 88.46           C  
ATOM   3720  O   GLU A 490     -23.992   9.018  25.916  1.00 88.46           O  
ATOM   3721  CG  GLU A 490     -26.389  11.192  24.707  1.00 88.46           C  
ATOM   3722  CD  GLU A 490     -27.466  12.288  24.615  1.00 88.46           C  
ATOM   3723  OE1 GLU A 490     -27.066  13.469  24.512  1.00 88.46           O  
ATOM   3724  OE2 GLU A 490     -28.671  11.945  24.641  1.00 88.46           O  
ATOM   3725  N   GLN A 491     -25.629   7.711  26.721  1.00 91.28           N  
ATOM   3726  CA  GLN A 491     -24.976   7.398  27.999  1.00 91.28           C  
ATOM   3727  C   GLN A 491     -23.606   6.707  27.867  1.00 91.28           C  
ATOM   3728  CB  GLN A 491     -25.930   6.551  28.862  1.00 91.28           C  
ATOM   3729  O   GLN A 491     -22.780   6.816  28.767  1.00 91.28           O  
ATOM   3730  CG  GLN A 491     -26.110   5.106  28.358  1.00 91.28           C  
ATOM   3731  CD  GLN A 491     -27.122   4.304  29.170  1.00 91.28           C  
ATOM   3732  NE2 GLN A 491     -27.141   3.000  29.026  1.00 91.28           N  
ATOM   3733  OE1 GLN A 491     -27.920   4.811  29.934  1.00 91.28           O  
ATOM   3734  N   PHE A 492     -23.359   5.983  26.770  1.00 92.46           N  
ATOM   3735  CA  PHE A 492     -22.090   5.295  26.512  1.00 92.46           C  
ATOM   3736  C   PHE A 492     -21.226   6.020  25.481  1.00 92.46           C  
ATOM   3737  CB  PHE A 492     -22.359   3.856  26.052  1.00 92.46           C  
ATOM   3738  O   PHE A 492     -20.044   5.703  25.358  1.00 92.46           O  
ATOM   3739  CG  PHE A 492     -23.085   2.983  27.055  1.00 92.46           C  
ATOM   3740  CD1 PHE A 492     -22.543   2.775  28.338  1.00 92.46           C  
ATOM   3741  CD2 PHE A 492     -24.279   2.336  26.689  1.00 92.46           C  
ATOM   3742  CE1 PHE A 492     -23.200   1.934  29.253  1.00 92.46           C  
ATOM   3743  CE2 PHE A 492     -24.918   1.470  27.592  1.00 92.46           C  
ATOM   3744  CZ  PHE A 492     -24.385   1.277  28.879  1.00 92.46           C  
ATOM   3745  N   LEU A 493     -21.786   6.984  24.743  1.00 90.61           N  
ATOM   3746  CA  LEU A 493     -21.120   7.601  23.600  1.00 90.61           C  
ATOM   3747  C   LEU A 493     -19.769   8.214  23.981  1.00 90.61           C  
ATOM   3748  CB  LEU A 493     -22.065   8.639  22.972  1.00 90.61           C  
ATOM   3749  O   LEU A 493     -18.776   7.947  23.312  1.00 90.61           O  
ATOM   3750  CG  LEU A 493     -21.464   9.366  21.755  1.00 90.61           C  
ATOM   3751  CD1 LEU A 493     -21.102   8.399  20.624  1.00 90.61           C  
ATOM   3752  CD2 LEU A 493     -22.464  10.394  21.231  1.00 90.61           C  
ATOM   3753  N   GLN A 494     -19.709   8.973  25.077  1.00 91.93           N  
ATOM   3754  CA  GLN A 494     -18.458   9.581  25.536  1.00 91.93           C  
ATOM   3755  C   GLN A 494     -17.391   8.517  25.845  1.00 91.93           C  
ATOM   3756  CB  GLN A 494     -18.754  10.474  26.751  1.00 91.93           C  
ATOM   3757  O   GLN A 494     -16.261   8.627  25.372  1.00 91.93           O  
ATOM   3758  CG  GLN A 494     -17.506  11.192  27.286  1.00 91.93           C  
ATOM   3759  CD  GLN A 494     -16.843  12.134  26.284  1.00 91.93           C  
ATOM   3760  NE2 GLN A 494     -15.580  12.428  26.481  1.00 91.93           N  
ATOM   3761  OE1 GLN A 494     -17.438  12.617  25.327  1.00 91.93           O  
ATOM   3762  N   GLY A 495     -17.766   7.448  26.553  1.00 93.08           N  
ATOM   3763  CA  GLY A 495     -16.857   6.344  26.862  1.00 93.08           C  
ATOM   3764  C   GLY A 495     -16.367   5.610  25.611  1.00 93.08           C  
ATOM   3765  O   GLY A 495     -15.186   5.268  25.513  1.00 93.08           O  
ATOM   3766  N   VAL A 496     -17.236   5.428  24.611  1.00 93.13           N  
ATOM   3767  CA  VAL A 496     -16.854   4.853  23.312  1.00 93.13           C  
ATOM   3768  C   VAL A 496     -15.890   5.774  22.563  1.00 93.13           C  
ATOM   3769  CB  VAL A 496     -18.091   4.518  22.453  1.00 93.13           C  
ATOM   3770  O   VAL A 496     -14.883   5.295  22.046  1.00 93.13           O  
ATOM   3771  CG1 VAL A 496     -17.698   4.031  21.052  1.00 93.13           C  
ATOM   3772  CG2 VAL A 496     -18.918   3.400  23.098  1.00 93.13           C  
ATOM   3773  N   LEU A 497     -16.138   7.088  22.533  1.00 93.54           N  
ATOM   3774  CA  LEU A 497     -15.241   8.054  21.887  1.00 93.54           C  
ATOM   3775  C   LEU A 497     -13.861   8.086  22.558  1.00 93.54           C  
ATOM   3776  CB  LEU A 497     -15.876   9.458  21.891  1.00 93.54           C  
ATOM   3777  O   LEU A 497     -12.846   8.147  21.865  1.00 93.54           O  
ATOM   3778  CG  LEU A 497     -17.131   9.614  21.012  1.00 93.54           C  
ATOM   3779  CD1 LEU A 497     -17.727  11.008  21.219  1.00 93.54           C  
ATOM   3780  CD2 LEU A 497     -16.844   9.463  19.521  1.00 93.54           C  
ATOM   3781  N   GLU A 498     -13.802   7.987  23.885  1.00 94.09           N  
ATOM   3782  CA  GLU A 498     -12.544   7.886  24.636  1.00 94.09           C  
ATOM   3783  C   GLU A 498     -11.784   6.588  24.328  1.00 94.09           C  
ATOM   3784  CB  GLU A 498     -12.835   7.985  26.139  1.00 94.09           C  
ATOM   3785  O   GLU A 498     -10.560   6.605  24.148  1.00 94.09           O  
ATOM   3786  CG  GLU A 498     -13.174   9.429  26.531  1.00 94.09           C  
ATOM   3787  CD  GLU A 498     -13.648   9.573  27.982  1.00 94.09           C  
ATOM   3788  OE1 GLU A 498     -14.165  10.679  28.279  1.00 94.09           O  
ATOM   3789  OE2 GLU A 498     -13.475   8.617  28.769  1.00 94.09           O  
ATOM   3790  N   ALA A 499     -12.500   5.469  24.189  1.00 94.66           N  
ATOM   3791  CA  ALA A 499     -11.912   4.200  23.775  1.00 94.66           C  
ATOM   3792  C   ALA A 499     -11.387   4.256  22.326  1.00 94.66           C  
ATOM   3793  CB  ALA A 499     -12.944   3.090  23.991  1.00 94.66           C  
ATOM   3794  O   ALA A 499     -10.282   3.784  22.058  1.00 94.66           O  
ATOM   3795  N   TYR A 500     -12.111   4.912  21.412  1.00 93.82           N  
ATOM   3796  CA  TYR A 500     -11.663   5.174  20.037  1.00 93.82           C  
ATOM   3797  C   TYR A 500     -10.415   6.055  19.987  1.00 93.82           C  
ATOM   3798  CB  TYR A 500     -12.786   5.836  19.223  1.00 93.82           C  
ATOM   3799  O   TYR A 500      -9.477   5.746  19.252  1.00 93.82           O  
ATOM   3800  CG  TYR A 500     -13.535   4.868  18.340  1.00 93.82           C  
ATOM   3801  CD1 TYR A 500     -13.254   4.809  16.961  1.00 93.82           C  
ATOM   3802  CD2 TYR A 500     -14.503   4.017  18.895  1.00 93.82           C  
ATOM   3803  CE1 TYR A 500     -13.916   3.871  16.146  1.00 93.82           C  
ATOM   3804  CE2 TYR A 500     -15.177   3.095  18.078  1.00 93.82           C  
ATOM   3805  OH  TYR A 500     -15.515   2.117  15.900  1.00 93.82           O  
ATOM   3806  CZ  TYR A 500     -14.873   3.001  16.705  1.00 93.82           C  
ATOM   3807  N   VAL A 501     -10.372   7.133  20.777  1.00 95.84           N  
ATOM   3808  CA  VAL A 501      -9.174   7.979  20.894  1.00 95.84           C  
ATOM   3809  C   VAL A 501      -8.002   7.154  21.405  1.00 95.84           C  
ATOM   3810  CB  VAL A 501      -9.429   9.192  21.806  1.00 95.84           C  
ATOM   3811  O   VAL A 501      -6.906   7.269  20.869  1.00 95.84           O  
ATOM   3812  CG1 VAL A 501      -8.148   9.935  22.213  1.00 95.84           C  
ATOM   3813  CG2 VAL A 501     -10.308  10.206  21.073  1.00 95.84           C  
ATOM   3814  N   SER A 502      -8.221   6.291  22.392  1.00 96.52           N  
ATOM   3815  CA  SER A 502      -7.171   5.426  22.935  1.00 96.52           C  
ATOM   3816  C   SER A 502      -6.672   4.402  21.910  1.00 96.52           C  
ATOM   3817  CB  SER A 502      -7.679   4.723  24.188  1.00 96.52           C  
ATOM   3818  O   SER A 502      -5.465   4.229  21.767  1.00 96.52           O  
ATOM   3819  OG  SER A 502      -8.054   5.670  25.170  1.00 96.52           O  
ATOM   3820  N   GLY A 503      -7.568   3.784  21.134  1.00 95.50           N  
ATOM   3821  CA  GLY A 503      -7.190   2.915  20.015  1.00 95.50           C  
ATOM   3822  C   GLY A 503      -6.411   3.668  18.933  1.00 95.50           C  
ATOM   3823  O   GLY A 503      -5.374   3.195  18.468  1.00 95.50           O  
ATOM   3824  N   PHE A 504      -6.862   4.871  18.561  1.00 95.77           N  
ATOM   3825  CA  PHE A 504      -6.155   5.744  17.618  1.00 95.77           C  
ATOM   3826  C   PHE A 504      -4.751   6.081  18.126  1.00 95.77           C  
ATOM   3827  CB  PHE A 504      -6.976   7.022  17.383  1.00 95.77           C  
ATOM   3828  O   PHE A 504      -3.776   5.956  17.389  1.00 95.77           O  
ATOM   3829  CG  PHE A 504      -6.236   8.101  16.613  1.00 95.77           C  
ATOM   3830  CD1 PHE A 504      -5.684   9.211  17.286  1.00 95.77           C  
ATOM   3831  CD2 PHE A 504      -6.076   7.983  15.222  1.00 95.77           C  
ATOM   3832  CE1 PHE A 504      -5.000  10.207  16.565  1.00 95.77           C  
ATOM   3833  CE2 PHE A 504      -5.399   8.984  14.503  1.00 95.77           C  
ATOM   3834  CZ  PHE A 504      -4.876  10.104  15.170  1.00 95.77           C  
ATOM   3835  N   ARG A 505      -4.625   6.440  19.405  1.00 96.96           N  
ATOM   3836  CA  ARG A 505      -3.338   6.688  20.057  1.00 96.96           C  
ATOM   3837  C   ARG A 505      -2.412   5.479  19.967  1.00 96.96           C  
ATOM   3838  CB  ARG A 505      -3.592   7.094  21.511  1.00 96.96           C  
ATOM   3839  O   ARG A 505      -1.255   5.648  19.598  1.00 96.96           O  
ATOM   3840  CG  ARG A 505      -4.054   8.546  21.610  1.00 96.96           C  
ATOM   3841  CD  ARG A 505      -4.175   8.936  23.084  1.00 96.96           C  
ATOM   3842  NE  ARG A 505      -4.660  10.314  23.251  1.00 96.96           N  
ATOM   3843  NH1 ARG A 505      -5.076  10.223  25.504  1.00 96.96           N  
ATOM   3844  NH2 ARG A 505      -5.450  12.112  24.378  1.00 96.96           N  
ATOM   3845  CZ  ARG A 505      -5.055  10.874  24.375  1.00 96.96           C  
ATOM   3846  N   GLU A 506      -2.913   4.269  20.200  1.00 96.45           N  
ATOM   3847  CA  GLU A 506      -2.101   3.055  20.067  1.00 96.45           C  
ATOM   3848  C   GLU A 506      -1.597   2.843  18.627  1.00 96.45           C  
ATOM   3849  CB  GLU A 506      -2.899   1.833  20.544  1.00 96.45           C  
ATOM   3850  O   GLU A 506      -0.449   2.453  18.417  1.00 96.45           O  
ATOM   3851  CG  GLU A 506      -1.955   0.709  21.006  1.00 96.45           C  
ATOM   3852  CD  GLU A 506      -1.199   1.033  22.302  1.00 96.45           C  
ATOM   3853  OE1 GLU A 506      -0.084   0.494  22.468  1.00 96.45           O  
ATOM   3854  OE2 GLU A 506      -1.737   1.817  23.117  1.00 96.45           O  
ATOM   3855  N   CYS A 507      -2.396   3.195  17.613  1.00 95.81           N  
ATOM   3856  CA  CYS A 507      -1.932   3.191  16.219  1.00 95.81           C  
ATOM   3857  C   CYS A 507      -0.752   4.141  16.024  1.00 95.81           C  
ATOM   3858  CB  CYS A 507      -3.046   3.629  15.265  1.00 95.81           C  
ATOM   3859  O   CYS A 507       0.224   3.809  15.354  1.00 95.81           O  
ATOM   3860  SG  CYS A 507      -4.476   2.572  15.469  1.00 95.81           S  
ATOM   3861  N   LEU A 508      -0.814   5.330  16.627  1.00 96.69           N  
ATOM   3862  CA  LEU A 508       0.277   6.291  16.532  1.00 96.69           C  
ATOM   3863  C   LEU A 508       1.516   5.815  17.291  1.00 96.69           C  
ATOM   3864  CB  LEU A 508      -0.172   7.693  16.977  1.00 96.69           C  
ATOM   3865  O   LEU A 508       2.611   6.111  16.830  1.00 96.69           O  
ATOM   3866  CG  LEU A 508      -0.922   8.527  15.924  1.00 96.69           C  
ATOM   3867  CD1 LEU A 508      -0.146   8.692  14.615  1.00 96.69           C  
ATOM   3868  CD2 LEU A 508      -2.303   7.993  15.574  1.00 96.69           C  
ATOM   3869  N   ILE A 509       1.388   5.025  18.363  1.00 97.46           N  
ATOM   3870  CA  ILE A 509       2.543   4.358  18.993  1.00 97.46           C  
ATOM   3871  C   ILE A 509       3.240   3.432  17.995  1.00 97.46           C  
ATOM   3872  CB  ILE A 509       2.155   3.618  20.293  1.00 97.46           C  
ATOM   3873  O   ILE A 509       4.466   3.476  17.885  1.00 97.46           O  
ATOM   3874  CG1 ILE A 509       1.698   4.643  21.354  1.00 97.46           C  
ATOM   3875  CG2 ILE A 509       3.340   2.785  20.824  1.00 97.46           C  
ATOM   3876  CD1 ILE A 509       1.254   4.017  22.682  1.00 97.46           C  
ATOM   3877  N   VAL A 510       2.485   2.659  17.209  1.00 96.44           N  
ATOM   3878  CA  VAL A 510       3.050   1.835  16.127  1.00 96.44           C  
ATOM   3879  C   VAL A 510       3.791   2.713  15.106  1.00 96.44           C  
ATOM   3880  CB  VAL A 510       1.952   0.975  15.465  1.00 96.44           C  
ATOM   3881  O   VAL A 510       4.928   2.415  14.738  1.00 96.44           O  
ATOM   3882  CG1 VAL A 510       2.490   0.169  14.286  1.00 96.44           C  
ATOM   3883  CG2 VAL A 510       1.329  -0.011  16.460  1.00 96.44           C  
ATOM   3884  N   GLY A 511       3.201   3.842  14.702  1.00 95.65           N  
ATOM   3885  CA  GLY A 511       3.852   4.821  13.821  1.00 95.65           C  
ATOM   3886  C   GLY A 511       5.133   5.431  14.413  1.00 95.65           C  
ATOM   3887  O   GLY A 511       6.145   5.532  13.718  1.00 95.65           O  
ATOM   3888  N   ILE A 512       5.126   5.775  15.704  1.00 97.65           N  
ATOM   3889  CA  ILE A 512       6.286   6.282  16.456  1.00 97.65           C  
ATOM   3890  C   ILE A 512       7.383   5.220  16.513  1.00 97.65           C  
ATOM   3891  CB  ILE A 512       5.866   6.708  17.885  1.00 97.65           C  
ATOM   3892  O   ILE A 512       8.546   5.545  16.288  1.00 97.65           O  
ATOM   3893  CG1 ILE A 512       4.948   7.948  17.852  1.00 97.65           C  
ATOM   3894  CG2 ILE A 512       7.070   7.028  18.792  1.00 97.65           C  
ATOM   3895  CD1 ILE A 512       4.130   8.122  19.137  1.00 97.65           C  
ATOM   3896  N   ALA A 513       7.034   3.958  16.769  1.00 97.92           N  
ATOM   3897  CA  ALA A 513       7.988   2.856  16.805  1.00 97.92           C  
ATOM   3898  C   ALA A 513       8.664   2.661  15.440  1.00 97.92           C  
ATOM   3899  CB  ALA A 513       7.267   1.588  17.277  1.00 97.92           C  
ATOM   3900  O   ALA A 513       9.890   2.563  15.374  1.00 97.92           O  
ATOM   3901  N   PHE A 514       7.896   2.692  14.346  1.00 97.64           N  
ATOM   3902  CA  PHE A 514       8.454   2.634  12.995  1.00 97.64           C  
ATOM   3903  C   PHE A 514       9.327   3.850  12.666  1.00 97.64           C  
ATOM   3904  CB  PHE A 514       7.328   2.476  11.966  1.00 97.64           C  
ATOM   3905  O   PHE A 514      10.425   3.679  12.137  1.00 97.64           O  
ATOM   3906  CG  PHE A 514       6.712   1.093  11.895  1.00 97.64           C  
ATOM   3907  CD1 PHE A 514       7.532  -0.038  11.721  1.00 97.64           C  
ATOM   3908  CD2 PHE A 514       5.318   0.930  11.959  1.00 97.64           C  
ATOM   3909  CE1 PHE A 514       6.972  -1.321  11.621  1.00 97.64           C  
ATOM   3910  CE2 PHE A 514       4.757  -0.356  11.862  1.00 97.64           C  
ATOM   3911  CZ  PHE A 514       5.579  -1.481  11.693  1.00 97.64           C  
ATOM   3912  N   GLY A 515       8.897   5.064  13.022  1.00 96.86           N  
ATOM   3913  CA  GLY A 515       9.697   6.279  12.846  1.00 96.86           C  
ATOM   3914  C   GLY A 515      11.010   6.239  13.636  1.00 96.86           C  
ATOM   3915  O   GLY A 515      12.075   6.535  13.091  1.00 96.86           O  
ATOM   3916  N   GLY A 516      10.956   5.807  14.898  1.00 97.48           N  
ATOM   3917  CA  GLY A 516      12.123   5.687  15.769  1.00 97.48           C  
ATOM   3918  C   GLY A 516      13.086   4.606  15.282  1.00 97.48           C  
ATOM   3919  O   GLY A 516      14.297   4.820  15.234  1.00 97.48           O  
ATOM   3920  N   ALA A 517      12.559   3.471  14.824  1.00 97.78           N  
ATOM   3921  CA  ALA A 517      13.359   2.442  14.173  1.00 97.78           C  
ATOM   3922  C   ALA A 517      13.986   2.956  12.866  1.00 97.78           C  
ATOM   3923  CB  ALA A 517      12.481   1.209  13.946  1.00 97.78           C  
ATOM   3924  O   ALA A 517      15.152   2.666  12.607  1.00 97.78           O  
ATOM   3925  N   ALA A 518      13.266   3.757  12.067  1.00 97.28           N  
ATOM   3926  CA  ALA A 518      13.815   4.383  10.863  1.00 97.28           C  
ATOM   3927  C   ALA A 518      14.960   5.345  11.213  1.00 97.28           C  
ATOM   3928  CB  ALA A 518      12.705   5.105  10.086  1.00 97.28           C  
ATOM   3929  O   ALA A 518      15.990   5.349  10.540  1.00 97.28           O  
ATOM   3930  N   PHE A 519      14.825   6.108  12.301  1.00 96.99           N  
ATOM   3931  CA  PHE A 519      15.879   6.990  12.800  1.00 96.99           C  
ATOM   3932  C   PHE A 519      17.146   6.204  13.151  1.00 96.99           C  
ATOM   3933  CB  PHE A 519      15.349   7.792  13.995  1.00 96.99           C  
ATOM   3934  O   PHE A 519      18.236   6.583  12.726  1.00 96.99           O  
ATOM   3935  CG  PHE A 519      16.403   8.630  14.683  1.00 96.99           C  
ATOM   3936  CD1 PHE A 519      17.036   8.164  15.852  1.00 96.99           C  
ATOM   3937  CD2 PHE A 519      16.753   9.882  14.152  1.00 96.99           C  
ATOM   3938  CE1 PHE A 519      18.005   8.956  16.493  1.00 96.99           C  
ATOM   3939  CE2 PHE A 519      17.705  10.682  14.806  1.00 96.99           C  
ATOM   3940  CZ  PHE A 519      18.336  10.219  15.972  1.00 96.99           C  
ATOM   3941  N   LEU A 520      17.012   5.069  13.842  1.00 96.64           N  
ATOM   3942  CA  LEU A 520      18.144   4.185  14.133  1.00 96.64           C  
ATOM   3943  C   LEU A 520      18.724   3.555  12.856  1.00 96.64           C  
ATOM   3944  CB  LEU A 520      17.709   3.104  15.136  1.00 96.64           C  
ATOM   3945  O   LEU A 520      19.942   3.541  12.671  1.00 96.64           O  
ATOM   3946  CG  LEU A 520      17.301   3.637  16.521  1.00 96.64           C  
ATOM   3947  CD1 LEU A 520      16.835   2.469  17.389  1.00 96.64           C  
ATOM   3948  CD2 LEU A 520      18.449   4.351  17.238  1.00 96.64           C  
ATOM   3949  N   ALA A 521      17.865   3.090  11.946  1.00 94.71           N  
ATOM   3950  CA  ALA A 521      18.275   2.500  10.674  1.00 94.71           C  
ATOM   3951  C   ALA A 521      19.042   3.497   9.791  1.00 94.71           C  
ATOM   3952  CB  ALA A 521      17.036   1.952   9.955  1.00 94.71           C  
ATOM   3953  O   ALA A 521      19.959   3.092   9.075  1.00 94.71           O  
ATOM   3954  N   ALA A 522      18.735   4.797   9.877  1.00 93.39           N  
ATOM   3955  CA  ALA A 522      19.436   5.838   9.129  1.00 93.39           C  
ATOM   3956  C   ALA A 522      20.945   5.846   9.421  1.00 93.39           C  
ATOM   3957  CB  ALA A 522      18.809   7.201   9.436  1.00 93.39           C  
ATOM   3958  O   ALA A 522      21.732   5.962   8.487  1.00 93.39           O  
ATOM   3959  N   PHE A 523      21.374   5.614  10.669  1.00 92.40           N  
ATOM   3960  CA  PHE A 523      22.800   5.515  11.032  1.00 92.40           C  
ATOM   3961  C   PHE A 523      23.508   4.299  10.423  1.00 92.40           C  
ATOM   3962  CB  PHE A 523      22.953   5.486  12.555  1.00 92.40           C  
ATOM   3963  O   PHE A 523      24.738   4.241  10.370  1.00 92.40           O  
ATOM   3964  CG  PHE A 523      22.565   6.785  13.219  1.00 92.40           C  
ATOM   3965  CD1 PHE A 523      23.498   7.833  13.321  1.00 92.40           C  
ATOM   3966  CD2 PHE A 523      21.264   6.954  13.718  1.00 92.40           C  
ATOM   3967  CE1 PHE A 523      23.128   9.046  13.928  1.00 92.40           C  
ATOM   3968  CE2 PHE A 523      20.889   8.171  14.306  1.00 92.40           C  
ATOM   3969  CZ  PHE A 523      21.821   9.216  14.419  1.00 92.40           C  
ATOM   3970  N   GLY A 524      22.744   3.335   9.908  1.00 87.19           N  
ATOM   3971  CA  GLY A 524      23.271   2.232   9.122  1.00 87.19           C  
ATOM   3972  C   GLY A 524      23.909   2.689   7.809  1.00 87.19           C  
ATOM   3973  O   GLY A 524      24.710   1.942   7.251  1.00 87.19           O  
ATOM   3974  N   PHE A 525      23.637   3.893   7.309  1.00 82.77           N  
ATOM   3975  CA  PHE A 525      24.246   4.388   6.076  1.00 82.77           C  
ATOM   3976  C   PHE A 525      25.655   4.953   6.273  1.00 82.77           C  
ATOM   3977  CB  PHE A 525      23.325   5.408   5.427  1.00 82.77           C  
ATOM   3978  O   PHE A 525      26.023   5.440   7.339  1.00 82.77           O  
ATOM   3979  CG  PHE A 525      22.233   4.791   4.617  1.00 82.77           C  
ATOM   3980  CD1 PHE A 525      22.526   4.344   3.322  1.00 82.77           C  
ATOM   3981  CD2 PHE A 525      20.940   4.661   5.150  1.00 82.77           C  
ATOM   3982  CE1 PHE A 525      21.493   3.851   2.523  1.00 82.77           C  
ATOM   3983  CE2 PHE A 525      19.910   4.178   4.333  1.00 82.77           C  
ATOM   3984  CZ  PHE A 525      20.183   3.877   2.992  1.00 82.77           C  
ATOM   3985  N   ARG A 526      26.470   4.895   5.212  1.00 76.77           N  
ATOM   3986  CA  ARG A 526      27.775   5.564   5.190  1.00 76.77           C  
ATOM   3987  C   ARG A 526      27.582   7.030   4.823  1.00 76.77           C  
ATOM   3988  CB  ARG A 526      28.744   4.872   4.222  1.00 76.77           C  
ATOM   3989  O   ARG A 526      26.973   7.329   3.797  1.00 76.77           O  
ATOM   3990  CG  ARG A 526      29.237   3.522   4.763  1.00 76.77           C  
ATOM   3991  CD  ARG A 526      30.278   2.926   3.807  1.00 76.77           C  
ATOM   3992  NE  ARG A 526      30.870   1.680   4.337  1.00 76.77           N  
ATOM   3993  NH1 ARG A 526      32.152   1.180   2.494  1.00 76.77           N  
ATOM   3994  NH2 ARG A 526      32.222  -0.162   4.266  1.00 76.77           N  
ATOM   3995  CZ  ARG A 526      31.739   0.909   3.700  1.00 76.77           C  
ATOM   3996  N   PHE A 527      28.157   7.928   5.622  1.00 75.53           N  
ATOM   3997  CA  PHE A 527      28.191   9.354   5.311  1.00 75.53           C  
ATOM   3998  C   PHE A 527      29.034   9.566   4.049  1.00 75.53           C  
ATOM   3999  CB  PHE A 527      28.722  10.144   6.517  1.00 75.53           C  
ATOM   4000  O   PHE A 527      30.262   9.531   4.088  1.00 75.53           O  
ATOM   4001  CG  PHE A 527      28.196  11.564   6.567  1.00 75.53           C  
ATOM   4002  CD1 PHE A 527      28.793  12.595   5.818  1.00 75.53           C  
ATOM   4003  CD2 PHE A 527      27.090  11.852   7.381  1.00 75.53           C  
ATOM   4004  CE1 PHE A 527      28.269  13.901   5.878  1.00 75.53           C  
ATOM   4005  CE2 PHE A 527      26.562  13.152   7.439  1.00 75.53           C  
ATOM   4006  CZ  PHE A 527      27.149  14.178   6.681  1.00 75.53           C  
ATOM   4007  N   THR A 528      28.371   9.704   2.907  1.00 70.01           N  
ATOM   4008  CA  THR A 528      29.010   9.804   1.594  1.00 70.01           C  
ATOM   4009  C   THR A 528      28.362  10.933   0.810  1.00 70.01           C  
ATOM   4010  CB  THR A 528      28.974   8.469   0.822  1.00 70.01           C  
ATOM   4011  O   THR A 528      27.144  11.115   0.851  1.00 70.01           O  
ATOM   4012  CG2 THR A 528      30.091   7.535   1.288  1.00 70.01           C  
ATOM   4013  OG1 THR A 528      27.760   7.775   1.006  1.00 70.01           O  
ATOM   4014  N   ASN A 529      29.192  11.741   0.144  1.00 78.70           N  
ATOM   4015  CA  ASN A 529      28.697  12.711  -0.821  1.00 78.70           C  
ATOM   4016  C   ASN A 529      28.546  11.990  -2.154  1.00 78.70           C  
ATOM   4017  CB  ASN A 529      29.619  13.937  -0.913  1.00 78.70           C  
ATOM   4018  O   ASN A 529      29.541  11.582  -2.752  1.00 78.70           O  
ATOM   4019  CG  ASN A 529      29.013  14.999  -1.822  1.00 78.70           C  
ATOM   4020  ND2 ASN A 529      28.849  16.208  -1.340  1.00 78.70           N  
ATOM   4021  OD1 ASN A 529      28.644  14.751  -2.956  1.00 78.70           O  
ATOM   4022  N   ILE A 530      27.304  11.888  -2.609  1.00 75.31           N  
ATOM   4023  CA  ILE A 530      26.919  11.155  -3.810  1.00 75.31           C  
ATOM   4024  C   ILE A 530      27.736  11.597  -5.034  1.00 75.31           C  
ATOM   4025  CB  ILE A 530      25.412  11.383  -4.022  1.00 75.31           C  
ATOM   4026  O   ILE A 530      28.190  10.768  -5.815  1.00 75.31           O  
ATOM   4027  CG1 ILE A 530      24.582  10.812  -2.851  1.00 75.31           C  
ATOM   4028  CG2 ILE A 530      24.993  10.711  -5.321  1.00 75.31           C  
ATOM   4029  CD1 ILE A 530      23.087  11.148  -2.913  1.00 75.31           C  
ATOM   4030  N   LYS A 531      27.999  12.904  -5.169  1.00 69.98           N  
ATOM   4031  CA  LYS A 531      28.753  13.451  -6.307  1.00 69.98           C  
ATOM   4032  C   LYS A 531      30.222  13.045  -6.292  1.00 69.98           C  
ATOM   4033  CB  LYS A 531      28.648  14.981  -6.341  1.00 69.98           C  
ATOM   4034  O   LYS A 531      30.819  12.890  -7.348  1.00 69.98           O  
ATOM   4035  CG  LYS A 531      27.209  15.443  -6.581  1.00 69.98           C  
ATOM   4036  CD  LYS A 531      27.151  16.961  -6.769  1.00 69.98           C  
ATOM   4037  CE  LYS A 531      25.728  17.307  -7.198  1.00 69.98           C  
ATOM   4038  NZ  LYS A 531      25.560  18.739  -7.521  1.00 69.98           N  
ATOM   4039  N   ARG A 532      30.809  12.880  -5.104  1.00 60.57           N  
ATOM   4040  CA  ARG A 532      32.201  12.426  -4.969  1.00 60.57           C  
ATOM   4041  C   ARG A 532      32.342  10.932  -5.226  1.00 60.57           C  
ATOM   4042  CB  ARG A 532      32.765  12.776  -3.589  1.00 60.57           C  
ATOM   4043  O   ARG A 532      33.402  10.510  -5.656  1.00 60.57           O  
ATOM   4044  CG  ARG A 532      33.048  14.275  -3.449  1.00 60.57           C  
ATOM   4045  CD  ARG A 532      33.750  14.533  -2.113  1.00 60.57           C  
ATOM   4046  NE  ARG A 532      34.242  15.919  -2.015  1.00 60.57           N  
ATOM   4047  NH1 ARG A 532      35.171  15.750   0.078  1.00 60.57           N  
ATOM   4048  NH2 ARG A 532      35.364  17.657  -1.063  1.00 60.57           N  
ATOM   4049  CZ  ARG A 532      34.918  16.434  -1.004  1.00 60.57           C  
ATOM   4050  N   THR A 533      31.303  10.151  -4.942  1.00 58.63           N  
ATOM   4051  CA  THR A 533      31.311   8.704  -5.175  1.00 58.63           C  
ATOM   4052  C   THR A 533      31.146   8.387  -6.660  1.00 58.63           C  
ATOM   4053  CB  THR A 533      30.244   8.004  -4.322  1.00 58.63           C  
ATOM   4054  O   THR A 533      31.940   7.619  -7.183  1.00 58.63           O  
ATOM   4055  CG2 THR A 533      30.533   6.514  -4.169  1.00 58.63           C  
ATOM   4056  OG1 THR A 533      30.260   8.530  -3.008  1.00 58.63           O  
ATOM   4057  N   ALA A 534      30.220   9.057  -7.356  1.00 53.10           N  
ATOM   4058  CA  ALA A 534      30.062   8.904  -8.806  1.00 53.10           C  
ATOM   4059  C   ALA A 534      31.329   9.316  -9.584  1.00 53.10           C  
ATOM   4060  CB  ALA A 534      28.838   9.721  -9.237  1.00 53.10           C  
ATOM   4061  O   ALA A 534      31.751   8.615 -10.492  1.00 53.10           O  
ATOM   4062  N   ALA A 535      31.990  10.405  -9.177  1.00 44.48           N  
ATOM   4063  CA  ALA A 535      33.231  10.870  -9.805  1.00 44.48           C  
ATOM   4064  C   ALA A 535      34.476  10.014  -9.492  1.00 44.48           C  
ATOM   4065  CB  ALA A 535      33.454  12.327  -9.378  1.00 44.48           C  
ATOM   4066  O   ALA A 535      35.541  10.303 -10.018  1.00 44.48           O  
ATOM   4067  N   ALA A 536      34.378   9.039  -8.584  1.00 46.98           N  
ATOM   4068  CA  ALA A 536      35.473   8.121  -8.267  1.00 46.98           C  
ATOM   4069  C   ALA A 536      35.325   6.756  -8.965  1.00 46.98           C  
ATOM   4070  CB  ALA A 536      35.552   7.978  -6.741  1.00 46.98           C  
ATOM   4071  O   ALA A 536      36.266   5.967  -8.937  1.00 46.98           O  
ATOM   4072  N   GLU A 537      34.146   6.463  -9.528  1.00 40.09           N  
ATOM   4073  CA  GLU A 537      33.866   5.233 -10.283  1.00 40.09           C  
ATOM   4074  C   GLU A 537      33.844   5.451 -11.806  1.00 40.09           C  
ATOM   4075  CB  GLU A 537      32.542   4.602  -9.802  1.00 40.09           C  
ATOM   4076  O   GLU A 537      34.012   4.476 -12.538  1.00 40.09           O  
ATOM   4077  CG  GLU A 537      32.631   4.033  -8.373  1.00 40.09           C  
ATOM   4078  CD  GLU A 537      31.385   3.238  -7.926  1.00 40.09           C  
ATOM   4079  OE1 GLU A 537      31.515   2.461  -6.946  1.00 40.09           O  
ATOM   4080  OE2 GLU A 537      30.296   3.383  -8.524  1.00 40.09           O  
ATOM   4081  N   ALA A 538      33.657   6.696 -12.262  1.00 38.89           N  
ATOM   4082  CA  ALA A 538      33.906   7.139 -13.636  1.00 38.89           C  
ATOM   4083  C   ALA A 538      35.374   7.544 -13.806  1.00 38.89           C  
ATOM   4084  CB  ALA A 538      32.958   8.303 -13.960  1.00 38.89           C  
ATOM   4085  O   ALA A 538      35.935   7.258 -14.886  1.00 38.89           O  
ATOM   4086  OXT ALA A 538      35.878   8.172 -12.843  1.00 38.89           O  
TER    4087      ALA A 538                                                      
ENDMDL                                                                          
END                                                                             
