# Supplementary material for: Cryo‐EM structure of antibacterial efflux transporter QacA from Staphylococcus aureus reveals a novel extracellular loop with allosteric role
Source: EMBO J. 2023 Jul 17;42(16):e113418. doi: 10.15252/embj.2023113418 (PMC10425836; doi:10.15252/embj.2023113418)
Supplement: Supplementary file 4 — Source Data for Expanded View [file EMBJ-42-e113418-s008.zip › Expanded view source data/Figure EV2/AF2 models/AF-A0A4V0C588-EmrB_STRCB.pdb]

HEADER                                            01-JUN-22                     
TITLE     ALPHAFOLD MONOMER V2.0 PREDICTION FOR MAJOR FACILITATOR SUPERFAMILY   
TITLE    2 PROTEIN (A0A4V0C588)                                                 
COMPND    MOL_ID: 1;                                                            
COMPND   2 MOLECULE: MAJOR FACILITATOR SUPERFAMILY PROTEIN;                     
COMPND   3 CHAIN: A                                                             
SOURCE    MOL_ID: 1;                                                            
SOURCE   2 ORGANISM_SCIENTIFIC: STREPTOCOCCUS CANIS;                            
SOURCE   3 ORGANISM_TAXID: 1329                                                 
REMARK   1                                                                      
REMARK   1 REFERENCE 1                                                          
REMARK   1  AUTH   JOHN JUMPER, RICHARD EVANS, ALEXANDER PRITZEL, TIM GREEN,    
REMARK   1  AUTH 2 MICHAEL FIGURNOV, OLAF RONNEBERGER, KATHRYN TUNYASUVUNAKOOL, 
REMARK   1  AUTH 3 RUSS BATES, AUGUSTIN ZIDEK, ANNA POTAPENKO, ALEX BRIDGLAND,  
REMARK   1  AUTH 4 CLEMENS MEYER, SIMON A A KOHL, ANDREW J BALLARD,             
REMARK   1  AUTH 5 ANDREW COWIE, BERNARDINO ROMERA-PAREDES, STANISLAV NIKOLOV,  
REMARK   1  AUTH 6 RISHUB JAIN, JONAS ADLER, TREVOR BACK, STIG PETERSEN,        
REMARK   1  AUTH 7 DAVID REIMAN, ELLEN CLANCY, MICHAL ZIELINSKI,                
REMARK   1  AUTH 8 MARTIN STEINEGGER, MICHALINA PACHOLSKA, TAMAS BERGHAMMER,    
REMARK   1  AUTH 9 DAVID SILVER, ORIOL VINYALS, ANDREW W SENIOR,                
REMARK   1  AUTH10 KORAY KAVUKCUOGLU, PUSHMEET KOHLI, DEMIS HASSABIS            
REMARK   1  TITL   HIGHLY ACCURATE PROTEIN STRUCTURE PREDICTION WITH ALPHAFOLD  
REMARK   1  REF    NATURE                        V. 596   583 2021              
REMARK   1  REFN                   ISSN 0028-0836                               
REMARK   1  PMID   34265844                                                     
REMARK   1  DOI    10.1038/s41586-021-03819-2                                   
REMARK   1                                                                      
REMARK   1 DISCLAIMERS                                                          
REMARK   1 ALPHAFOLD DATA, COPYRIGHT (2021) DEEPMIND TECHNOLOGIES LIMITED. THE  
REMARK   1 INFORMATION PROVIDED IS THEORETICAL MODELLING ONLY AND CAUTION SHOULD
REMARK   1 BE EXERCISED IN ITS USE. IT IS PROVIDED "AS-IS" WITHOUT ANY WARRANTY 
REMARK   1 OF ANY KIND, WHETHER EXPRESSED OR IMPLIED. NO WARRANTY IS GIVEN THAT 
REMARK   1 USE OF THE INFORMATION SHALL NOT INFRINGE THE RIGHTS OF ANY THIRD    
REMARK   1 PARTY. THE INFORMATION IS NOT INTENDED TO BE A SUBSTITUTE FOR        
REMARK   1 PROFESSIONAL MEDICAL ADVICE, DIAGNOSIS, OR TREATMENT, AND DOES NOT   
REMARK   1 CONSTITUTE MEDICAL OR OTHER PROFESSIONAL ADVICE. IT IS AVAILABLE FOR 
REMARK   1 ACADEMIC AND COMMERCIAL PURPOSES, UNDER CC-BY 4.0 LICENCE.           
DBREF  XXXX A    1   499  UNP    A0A4V0C588 A0A4V0C588_STRCB     1    499       
SEQRES   1 A  499  MET ASN SER LYS LYS THR PHE ASP ILE HIS GLY LYS GLU          
SEQRES   2 A  499  TYR ASN ARG THR ALA MET VAL MET LEU LEU LEU ILE ALA          
SEQRES   3 A  499  THR PHE ALA GLY VAL LEU ASN GLN THR SER LEU GLY THR          
SEQRES   4 A  499  ALA ILE PRO THR LEU MET THR SER PHE LYS ILE ASN LEU          
SEQRES   5 A  499  ALA THR ALA GLN GLN ALA THR THR TRP PHE LEU LEU ALA          
SEQRES   6 A  499  ASN GLY ILE MET ILE PRO VAL SER ALA TYR LEU THR THR          
SEQRES   7 A  499  ARG PHE SER THR LYS TRP LEU TYR VAL THR ALA TYR ALA          
SEQRES   8 A  499  ILE LEU ILE SER GLY LEU LEU ILE THR ALA PHE ALA PRO          
SEQRES   9 A  499  THR ASP ASN TRP THR LEU PHE LEU PHE GLY ARG ILE ILE          
SEQRES  10 A  499  GLN ALA SER ALA VAL GLY ILE THR MET PRO LEU MET GLN          
SEQRES  11 A  499  VAL VAL MET VAL ASN ILE PHE PRO ALA GLU GLN ARG GLY          
SEQRES  12 A  499  ALA ALA MET GLY LEU ASN GLY LEU VAL VAL GLY LEU ALA          
SEQRES  13 A  499  PRO ALA ILE GLY PRO THR PHE ALA GLY TRP ILE LEU LYS          
SEQRES  14 A  499  HIS ASP LEU VAL LEU LEU GLY ILE HIS LEU SER TRP ARG          
SEQRES  15 A  499  ALA ILE PHE ILE LEU PRO LEU LEU ILE LEU THR LEU ALA          
SEQRES  16 A  499  PHE LEU ALA ALA PRO PHE VAL ILE LYS ASP VAL ILE ALA          
SEQRES  17 A  499  ASN ARG ASP MET THR LEU ASP MET PRO SER LEU MET LEU          
SEQRES  18 A  499  SER ILE LEU GLY PHE GLY SER PHE LEU TRP GLY PHE THR          
SEQRES  19 A  499  ASN VAL ALA ASN ASN GLY TRP GLY ASN LEU THR MET VAL          
SEQRES  20 A  499  ILE LEU PRO ILE LEU ILE GLY ALA ALA VAL ILE ALA LEU          
SEQRES  21 A  499  PHE ILE HIS ARG GLN LEU GLN LEU ASP VAL PRO PHE LEU          
SEQRES  22 A  499  ASP VAL ARG VAL PHE LYS VAL LYS GLN PHE SER ILE THR          
SEQRES  23 A  499  THR ALA ALA ILE THR LEU SER MET MET ALA MET MET GLY          
SEQRES  24 A  499  VAL GLU MET MET LEU PRO LEU TYR LEU GLN ASN VAL HIS          
SEQRES  25 A  499  GLY LEU SER ALA LEU ASP SER GLY LEU ALA LEU LEU PRO          
SEQRES  26 A  499  GLY ALA LEU MET MET GLY LEU VAL SER PRO ILE ALA GLY          
SEQRES  27 A  499  ARG VAL TYR ASP LYS VAL GLY ALA ARG ARG MET ALA LEU          
SEQRES  28 A  499  VAL GLY PHE SER ILE LEU ALA ILE GLY THR ILE PRO PHE          
SEQRES  29 A  499  ILE PHE LEU THR ALA THR THR PRO ASP HIS PHE ILE THR          
SEQRES  30 A  499  LEU MET TYR ALA ILE ARG MET PHE GLY ILE ALA THR VAL          
SEQRES  31 A  499  MET MET PRO LEU THR ALA SER ALA MET SER ALA LEU PRO          
SEQRES  32 A  499  PRO HIS GLU ALA ALA HIS GLY THR ALA ALA ASN ASN THR          
SEQRES  33 A  499  ALA ARG GLN ILE ALA SER ALA ILE VAL VAL ALA LEU LEU          
SEQRES  34 A  499  SER SER VAL THR GLN ASN VAL ILE ASN THR ASN LYS PRO          
SEQRES  35 A  499  ALA LYS LEU LEU LEU THR ASN ASP PRO LEU ALA TYR ALA          
SEQRES  36 A  499  SER LYS MET ILE ASP ALA SER LEU LYS GLY PHE GLN THR          
SEQRES  37 A  499  SER PHE THR ILE GLY LEU ILE PHE ALA LEU LEU GLY ILE          
SEQRES  38 A  499  ILE VAL ALA LEU PHE LEU ARG LYS GLY LYS HIS ILE GLU          
SEQRES  39 A  499  ILE GLU ARG ASP LEU                                          
CRYST1    1.000    1.000    1.000  90.00  90.00  90.00 P 1           1          
ORIGX1      1.000000  0.000000  0.000000        0.00000                         
ORIGX2      0.000000  1.000000  0.000000        0.00000                         
ORIGX3      0.000000  0.000000  1.000000        0.00000                         
SCALE1      1.000000  0.000000  0.000000        0.00000                         
SCALE2      0.000000  1.000000  0.000000        0.00000                         
SCALE3      0.000000  0.000000  1.000000        0.00000                         
MODEL        1                                                                  
ATOM      1  N   MET A   1     -20.835 -24.458  11.665  1.00 41.19           N  
ATOM      2  CA  MET A   1     -20.623 -23.306  12.573  1.00 41.19           C  
ATOM      3  C   MET A   1     -21.992 -22.783  12.975  1.00 41.19           C  
ATOM      4  CB  MET A   1     -19.798 -22.185  11.895  1.00 41.19           C  
ATOM      5  O   MET A   1     -22.633 -22.151  12.150  1.00 41.19           O  
ATOM      6  CG  MET A   1     -18.284 -22.401  12.015  1.00 41.19           C  
ATOM      7  SD  MET A   1     -17.273 -21.390  10.894  1.00 41.19           S  
ATOM      8  CE  MET A   1     -17.022 -19.867  11.848  1.00 41.19           C  
ATOM      9  N   ASN A   2     -22.467 -23.090  14.186  1.00 33.78           N  
ATOM     10  CA  ASN A   2     -23.687 -22.474  14.718  1.00 33.78           C  
ATOM     11  C   ASN A   2     -23.449 -20.966  14.831  1.00 33.78           C  
ATOM     12  CB  ASN A   2     -24.061 -23.101  16.083  1.00 33.78           C  
ATOM     13  O   ASN A   2     -22.632 -20.522  15.639  1.00 33.78           O  
ATOM     14  CG  ASN A   2     -24.967 -24.315  15.965  1.00 33.78           C  
ATOM     15  ND2 ASN A   2     -25.230 -25.008  17.046  1.00 33.78           N  
ATOM     16  OD1 ASN A   2     -25.442 -24.653  14.899  1.00 33.78           O  
ATOM     17  N   SER A   3     -24.100 -20.196  13.963  1.00 46.00           N  
ATOM     18  CA  SER A   3     -24.019 -18.741  13.949  1.00 46.00           C  
ATOM     19  C   SER A   3     -24.638 -18.207  15.239  1.00 46.00           C  
ATOM     20  CB  SER A   3     -24.756 -18.215  12.708  1.00 46.00           C  
ATOM     21  O   SER A   3     -25.860 -18.146  15.354  1.00 46.00           O  
ATOM     22  OG  SER A   3     -24.743 -16.807  12.674  1.00 46.00           O  
ATOM     23  N   LYS A   4     -23.813 -17.819  16.224  1.00 63.94           N  
ATOM     24  CA  LYS A   4     -24.264 -16.871  17.254  1.00 63.94           C  
ATOM     25  C   LYS A   4     -24.843 -15.672  16.507  1.00 63.94           C  
ATOM     26  CB  LYS A   4     -23.109 -16.410  18.166  1.00 63.94           C  
ATOM     27  O   LYS A   4     -24.155 -15.120  15.650  1.00 63.94           O  
ATOM     28  CG  LYS A   4     -22.809 -17.380  19.319  1.00 63.94           C  
ATOM     29  CD  LYS A   4     -21.760 -16.784  20.274  1.00 63.94           C  
ATOM     30  CE  LYS A   4     -21.544 -17.692  21.493  1.00 63.94           C  
ATOM     31  NZ  LYS A   4     -20.611 -17.094  22.488  1.00 63.94           N  
ATOM     32  N   LYS A   5     -26.095 -15.312  16.791  1.00 73.69           N  
ATOM     33  CA  LYS A   5     -26.743 -14.147  16.180  1.00 73.69           C  
ATOM     34  C   LYS A   5     -25.864 -12.914  16.380  1.00 73.69           C  
ATOM     35  CB  LYS A   5     -28.134 -13.928  16.785  1.00 73.69           C  
ATOM     36  O   LYS A   5     -25.365 -12.688  17.483  1.00 73.69           O  
ATOM     37  CG  LYS A   5     -29.090 -15.085  16.466  1.00 73.69           C  
ATOM     38  CD  LYS A   5     -30.513 -14.695  16.869  1.00 73.69           C  
ATOM     39  CE  LYS A   5     -31.524 -15.669  16.272  1.00 73.69           C  
ATOM     40  NZ  LYS A   5     -32.864 -15.044  16.248  1.00 73.69           N  
ATOM     41  N   THR A   6     -25.630 -12.162  15.310  1.00 85.69           N  
ATOM     42  CA  THR A   6     -24.821 -10.940  15.342  1.00 85.69           C  
ATOM     43  C   THR A   6     -25.709  -9.734  15.140  1.00 85.69           C  
ATOM     44  CB  THR A   6     -23.669 -10.958  14.329  1.00 85.69           C  
ATOM     45  O   THR A   6     -26.504  -9.715  14.203  1.00 85.69           O  
ATOM     46  CG2 THR A   6     -22.648 -12.001  14.756  1.00 85.69           C  
ATOM     47  OG1 THR A   6     -24.007 -11.363  13.027  1.00 85.69           O  
ATOM     48  N   PHE A   7     -25.561  -8.748  16.020  1.00 89.00           N  
ATOM     49  CA  PHE A   7     -26.386  -7.547  16.054  1.00 89.00           C  
ATOM     50  C   PHE A   7     -25.545  -6.317  15.727  1.00 89.00           C  
ATOM     51  CB  PHE A   7     -27.075  -7.433  17.417  1.00 89.00           C  
ATOM     52  O   PHE A   7     -24.367  -6.254  16.087  1.00 89.00           O  
ATOM     53  CG  PHE A   7     -27.977  -8.613  17.729  1.00 89.00           C  
ATOM     54  CD1 PHE A   7     -29.284  -8.650  17.211  1.00 89.00           C  
ATOM     55  CD2 PHE A   7     -27.507  -9.685  18.512  1.00 89.00           C  
ATOM     56  CE1 PHE A   7     -30.125  -9.740  17.488  1.00 89.00           C  
ATOM     57  CE2 PHE A   7     -28.345 -10.781  18.783  1.00 89.00           C  
ATOM     58  CZ  PHE A   7     -29.657 -10.806  18.276  1.00 89.00           C  
ATOM     59  N   ASP A   8     -26.138  -5.388  14.987  1.00 91.19           N  
ATOM     60  CA  ASP A   8     -25.567  -4.073  14.706  1.00 91.19           C  
ATOM     61  C   ASP A   8     -25.736  -3.127  15.917  1.00 91.19           C  
ATOM     62  CB  ASP A   8     -26.154  -3.583  13.363  1.00 91.19           C  
ATOM     63  O   ASP A   8     -26.330  -3.512  16.931  1.00 91.19           O  
ATOM     64  CG  ASP A   8     -27.564  -2.981  13.385  1.00 91.19           C  
ATOM     65  OD1 ASP A   8     -28.187  -2.904  14.466  1.00 91.19           O  
ATOM     66  OD2 ASP A   8     -28.044  -2.618  12.283  1.00 91.19           O  
ATOM     67  N   ILE A   9     -25.225  -1.892  15.843  1.00 90.81           N  
ATOM     68  CA  ILE A   9     -25.316  -0.923  16.959  1.00 90.81           C  
ATOM     69  C   ILE A   9     -26.758  -0.493  17.284  1.00 90.81           C  
ATOM     70  CB  ILE A   9     -24.427   0.321  16.724  1.00 90.81           C  
ATOM     71  O   ILE A   9     -26.996   0.154  18.300  1.00 90.81           O  
ATOM     72  CG1 ILE A   9     -24.987   1.210  15.588  1.00 90.81           C  
ATOM     73  CG2 ILE A   9     -22.954  -0.082  16.532  1.00 90.81           C  
ATOM     74  CD1 ILE A   9     -24.128   2.428  15.244  1.00 90.81           C  
ATOM     75  N   HIS A  10     -27.723  -0.844  16.433  1.00 90.25           N  
ATOM     76  CA  HIS A  10     -29.148  -0.569  16.601  1.00 90.25           C  
ATOM     77  C   HIS A  10     -29.945  -1.824  16.995  1.00 90.25           C  
ATOM     78  CB  HIS A  10     -29.684   0.070  15.312  1.00 90.25           C  
ATOM     79  O   HIS A  10     -31.177  -1.804  16.969  1.00 90.25           O  
ATOM     80  CG  HIS A  10     -28.955   1.328  14.918  1.00 90.25           C  
ATOM     81  CD2 HIS A  10     -28.279   1.550  13.748  1.00 90.25           C  
ATOM     82  ND1 HIS A  10     -28.826   2.464  15.685  1.00 90.25           N  
ATOM     83  CE1 HIS A  10     -28.101   3.354  14.989  1.00 90.25           C  
ATOM     84  NE2 HIS A  10     -27.759   2.846  13.797  1.00 90.25           N  
ATOM     85  N   GLY A  11     -29.269  -2.927  17.336  1.00 87.38           N  
ATOM     86  CA  GLY A  11     -29.906  -4.177  17.749  1.00 87.38           C  
ATOM     87  C   GLY A  11     -30.517  -4.988  16.603  1.00 87.38           C  
ATOM     88  O   GLY A  11     -31.280  -5.920  16.860  1.00 87.38           O  
ATOM     89  N   LYS A  12     -30.206  -4.679  15.337  1.00 89.44           N  
ATOM     90  CA  LYS A  12     -30.713  -5.435  14.181  1.00 89.44           C  
ATOM     91  C   LYS A  12     -29.788  -6.597  13.849  1.00 89.44           C  
ATOM     92  CB  LYS A  12     -30.920  -4.531  12.961  1.00 89.44           C  
ATOM     93  O   LYS A  12     -28.571  -6.442  13.757  1.00 89.44           O  
ATOM     94  CG  LYS A  12     -31.929  -3.412  13.237  1.00 89.44           C  
ATOM     95  CD  LYS A  12     -32.086  -2.497  12.020  1.00 89.44           C  
ATOM     96  CE  LYS A  12     -33.115  -1.421  12.375  1.00 89.44           C  
ATOM     97  NZ  LYS A  12     -33.228  -0.381  11.325  1.00 89.44           N  
ATOM     98  N   GLU A  13     -30.380  -7.768  13.633  1.00 90.94           N  
ATOM     99  CA  GLU A  13     -29.645  -8.967  13.235  1.00 90.94           C  
ATOM    100  C   GLU A  13     -29.075  -8.815  11.814  1.00 90.94           C  
ATOM    101  CB  GLU A  13     -30.537 -10.214  13.402  1.00 90.94           C  
ATOM    102  O   GLU A  13     -29.730  -8.288  10.908  1.00 90.94           O  
ATOM    103  CG  GLU A  13     -29.760 -11.530  13.215  1.00 90.94           C  
ATOM    104  CD  GLU A  13     -30.536 -12.813  13.590  1.00 90.94           C  
ATOM    105  OE1 GLU A  13     -29.945 -13.900  13.402  1.00 90.94           O  
ATOM    106  OE2 GLU A  13     -31.659 -12.761  14.149  1.00 90.94           O  
ATOM    107  N   TYR A  14     -27.843  -9.282  11.605  1.00 93.00           N  
ATOM    108  CA  TYR A  14     -27.203  -9.285  10.290  1.00 93.00           C  
ATOM    109  C   TYR A  14     -26.276 -10.475  10.094  1.00 93.00           C  
ATOM    110  CB  TYR A  14     -26.464  -7.964  10.073  1.00 93.00           C  
ATOM    111  O   TYR A  14     -25.810 -11.086  11.051  1.00 93.00           O  
ATOM    112  CG  TYR A  14     -25.128  -7.816  10.782  1.00 93.00           C  
ATOM    113  CD1 TYR A  14     -25.095  -7.368  12.116  1.00 93.00           C  
ATOM    114  CD2 TYR A  14     -23.921  -8.094  10.106  1.00 93.00           C  
ATOM    115  CE1 TYR A  14     -23.864  -7.225  12.780  1.00 93.00           C  
ATOM    116  CE2 TYR A  14     -22.689  -7.961  10.778  1.00 93.00           C  
ATOM    117  OH  TYR A  14     -21.483  -7.434  12.786  1.00 93.00           O  
ATOM    118  CZ  TYR A  14     -22.662  -7.539  12.121  1.00 93.00           C  
ATOM    119  N   ASN A  15     -25.977 -10.794   8.833  1.00 93.81           N  
ATOM    120  CA  ASN A  15     -25.050 -11.864   8.485  1.00 93.81           C  
ATOM    121  C   ASN A  15     -23.616 -11.319   8.382  1.00 93.81           C  
ATOM    122  CB  ASN A  15     -25.556 -12.554   7.208  1.00 93.81           C  
ATOM    123  O   ASN A  15     -23.241 -10.705   7.378  1.00 93.81           O  
ATOM    124  CG  ASN A  15     -24.735 -13.776   6.830  1.00 93.81           C  
ATOM    125  ND2 ASN A  15     -25.355 -14.763   6.229  1.00 93.81           N  
ATOM    126  OD1 ASN A  15     -23.535 -13.864   7.049  1.00 93.81           O  
ATOM    127  N   ARG A  16     -22.799 -11.582   9.410  1.00 93.00           N  
ATOM    128  CA  ARG A  16     -21.386 -11.165   9.461  1.00 93.00           C  
ATOM    129  C   ARG A  16     -20.579 -11.649   8.256  1.00 93.00           C  
ATOM    130  CB  ARG A  16     -20.761 -11.654  10.776  1.00 93.00           C  
ATOM    131  O   ARG A  16     -19.793 -10.884   7.707  1.00 93.00           O  
ATOM    132  CG  ARG A  16     -19.358 -11.063  11.000  1.00 93.00           C  
ATOM    133  CD  ARG A  16     -18.639 -11.694  12.195  1.00 93.00           C  
ATOM    134  NE  ARG A  16     -19.375 -11.487  13.452  1.00 93.00           N  
ATOM    135  NH1 ARG A  16     -17.918 -12.602  14.825  1.00 93.00           N  
ATOM    136  NH2 ARG A  16     -19.709 -11.612  15.704  1.00 93.00           N  
ATOM    137  CZ  ARG A  16     -19.004 -11.902  14.649  1.00 93.00           C  
ATOM    138  N   THR A  17     -20.767 -12.898   7.833  1.00 93.06           N  
ATOM    139  CA  THR A  17     -20.017 -13.480   6.712  1.00 93.06           C  
ATOM    140  C   THR A  17     -20.352 -12.777   5.402  1.00 93.06           C  
ATOM    141  CB  THR A  17     -20.289 -14.984   6.588  1.00 93.06           C  
ATOM    142  O   THR A  17     -19.442 -12.448   4.646  1.00 93.06           O  
ATOM    143  CG2 THR A  17     -19.389 -15.659   5.556  1.00 93.06           C  
ATOM    144  OG1 THR A  17     -20.021 -15.608   7.824  1.00 93.06           O  
ATOM    145  N   ALA A  18     -21.631 -12.483   5.153  1.00 94.81           N  
ATOM    146  CA  ALA A  18     -22.051 -11.736   3.968  1.00 94.81           C  
ATOM    147  C   ALA A  18     -21.423 -10.332   3.932  1.00 94.81           C  
ATOM    148  CB  ALA A  18     -23.581 -11.679   3.934  1.00 94.81           C  
ATOM    149  O   ALA A  18     -20.880  -9.930   2.906  1.00 94.81           O  
ATOM    150  N   MET A  19     -21.420  -9.626   5.068  1.00 95.50           N  
ATOM    151  CA  MET A  19     -20.791  -8.308   5.199  1.00 95.50           C  
ATOM    152  C   MET A  19     -19.281  -8.355   4.941  1.00 95.50           C  
ATOM    153  CB  MET A  19     -21.141  -7.746   6.584  1.00 95.50           C  
ATOM    154  O   MET A  19     -18.764  -7.549   4.170  1.00 95.50           O  
ATOM    155  CG  MET A  19     -20.574  -6.349   6.837  1.00 95.50           C  
ATOM    156  SD  MET A  19     -21.324  -5.565   8.286  1.00 95.50           S  
ATOM    157  CE  MET A  19     -20.398  -4.015   8.342  1.00 95.50           C  
ATOM    158  N   VAL A  20     -18.580  -9.332   5.522  1.00 95.25           N  
ATOM    159  CA  VAL A  20     -17.141  -9.543   5.303  1.00 95.25           C  
ATOM    160  C   VAL A  20     -16.830  -9.856   3.840  1.00 95.25           C  
ATOM    161  CB  VAL A  20     -16.622 -10.653   6.235  1.00 95.25           C  
ATOM    162  O   VAL A  20     -15.931  -9.243   3.271  1.00 95.25           O  
ATOM    163  CG1 VAL A  20     -15.233 -11.165   5.839  1.00 95.25           C  
ATOM    164  CG2 VAL A  20     -16.551 -10.134   7.674  1.00 95.25           C  
ATOM    165  N   MET A  21     -17.572 -10.769   3.208  1.00 95.50           N  
ATOM    166  CA  MET A  21     -17.364 -11.108   1.795  1.00 95.50           C  
ATOM    167  C   MET A  21     -17.578  -9.895   0.891  1.00 95.50           C  
ATOM    168  CB  MET A  21     -18.302 -12.243   1.365  1.00 95.50           C  
ATOM    169  O   MET A  21     -16.766  -9.648   0.003  1.00 95.50           O  
ATOM    170  CG  MET A  21     -17.878 -13.590   1.958  1.00 95.50           C  
ATOM    171  SD  MET A  21     -18.808 -15.026   1.351  1.00 95.50           S  
ATOM    172  CE  MET A  21     -20.512 -14.576   1.777  1.00 95.50           C  
ATOM    173  N   LEU A  22     -18.624  -9.107   1.151  1.00 96.38           N  
ATOM    174  CA  LEU A  22     -18.914  -7.902   0.383  1.00 96.38           C  
ATOM    175  C   LEU A  22     -17.801  -6.848   0.521  1.00 96.38           C  
ATOM    176  CB  LEU A  22     -20.287  -7.376   0.834  1.00 96.38           C  
ATOM    177  O   LEU A  22     -17.383  -6.260  -0.475  1.00 96.38           O  
ATOM    178  CG  LEU A  22     -20.811  -6.237  -0.048  1.00 96.38           C  
ATOM    179  CD1 LEU A  22     -21.053  -6.701  -1.479  1.00 96.38           C  
ATOM    180  CD2 LEU A  22     -22.144  -5.721   0.476  1.00 96.38           C  
ATOM    181  N   LEU A  23     -17.271  -6.646   1.734  1.00 95.69           N  
ATOM    182  CA  LEU A  23     -16.126  -5.761   1.985  1.00 95.69           C  
ATOM    183  C   LEU A  23     -14.876  -6.217   1.225  1.00 95.69           C  
ATOM    184  CB  LEU A  23     -15.833  -5.711   3.497  1.00 95.69           C  
ATOM    185  O   LEU A  23     -14.227  -5.397   0.575  1.00 95.69           O  
ATOM    186  CG  LEU A  23     -16.845  -4.863   4.280  1.00 95.69           C  
ATOM    187  CD1 LEU A  23     -16.870  -5.277   5.747  1.00 95.69           C  
ATOM    188  CD2 LEU A  23     -16.483  -3.377   4.236  1.00 95.69           C  
ATOM    189  N   LEU A  24     -14.557  -7.512   1.282  1.00 95.06           N  
ATOM    190  CA  LEU A  24     -13.376  -8.080   0.632  1.00 95.06           C  
ATOM    191  C   LEU A  24     -13.470  -7.993  -0.894  1.00 95.06           C  
ATOM    192  CB  LEU A  24     -13.185  -9.538   1.087  1.00 95.06           C  
ATOM    193  O   LEU A  24     -12.533  -7.511  -1.521  1.00 95.06           O  
ATOM    194  CG  LEU A  24     -12.772  -9.699   2.562  1.00 95.06           C  
ATOM    195  CD1 LEU A  24     -12.879 -11.172   2.955  1.00 95.06           C  
ATOM    196  CD2 LEU A  24     -11.340  -9.236   2.829  1.00 95.06           C  
ATOM    197  N   ILE A  25     -14.594  -8.405  -1.488  1.00 96.00           N  
ATOM    198  CA  ILE A  25     -14.798  -8.410  -2.948  1.00 96.00           C  
ATOM    199  C   ILE A  25     -14.752  -6.985  -3.513  1.00 96.00           C  
ATOM    200  CB  ILE A  25     -16.127  -9.127  -3.290  1.00 96.00           C  
ATOM    201  O   ILE A  25     -14.080  -6.734  -4.515  1.00 96.00           O  
ATOM    202  CG1 ILE A  25     -15.989 -10.646  -3.033  1.00 96.00           C  
ATOM    203  CG2 ILE A  25     -16.552  -8.880  -4.748  1.00 96.00           C  
ATOM    204  CD1 ILE A  25     -17.322 -11.406  -3.075  1.00 96.00           C  
ATOM    205  N   ALA A  26     -15.425  -6.039  -2.857  1.00 96.31           N  
ATOM    206  CA  ALA A  26     -15.460  -4.655  -3.314  1.00 96.31           C  
ATOM    207  C   ALA A  26     -14.088  -3.974  -3.171  1.00 96.31           C  
ATOM    208  CB  ALA A  26     -16.560  -3.944  -2.533  1.00 96.31           C  
ATOM    209  O   ALA A  26     -13.615  -3.321  -4.101  1.00 96.31           O  
ATOM    210  N   THR A  27     -13.392  -4.197  -2.049  1.00 94.94           N  
ATOM    211  CA  THR A  27     -12.046  -3.636  -1.848  1.00 94.94           C  
ATOM    212  C   THR A  27     -11.043  -4.274  -2.811  1.00 94.94           C  
ATOM    213  CB  THR A  27     -11.567  -3.781  -0.395  1.00 94.94           C  
ATOM    214  O   THR A  27     -10.215  -3.565  -3.379  1.00 94.94           O  
ATOM    215  CG2 THR A  27     -10.328  -2.932  -0.112  1.00 94.94           C  
ATOM    216  OG1 THR A  27     -12.546  -3.314   0.504  1.00 94.94           O  
ATOM    217  N   PHE A  28     -11.148  -5.584  -3.067  1.00 94.81           N  
ATOM    218  CA  PHE A  28     -10.359  -6.289  -4.081  1.00 94.81           C  
ATOM    219  C   PHE A  28     -10.518  -5.656  -5.462  1.00 94.81           C  
ATOM    220  CB  PHE A  28     -10.745  -7.776  -4.106  1.00 94.81           C  
ATOM    221  O   PHE A  28      -9.514  -5.336  -6.091  1.00 94.81           O  
ATOM    222  CG  PHE A  28     -10.022  -8.576  -5.169  1.00 94.81           C  
ATOM    223  CD1 PHE A  28     -10.564  -8.670  -6.465  1.00 94.81           C  
ATOM    224  CD2 PHE A  28      -8.799  -9.206  -4.875  1.00 94.81           C  
ATOM    225  CE1 PHE A  28      -9.870  -9.361  -7.471  1.00 94.81           C  
ATOM    226  CE2 PHE A  28      -8.105  -9.894  -5.885  1.00 94.81           C  
ATOM    227  CZ  PHE A  28      -8.636  -9.964  -7.183  1.00 94.81           C  
ATOM    228  N   ALA A  29     -11.751  -5.413  -5.912  1.00 95.44           N  
ATOM    229  CA  ALA A  29     -12.000  -4.782  -7.205  1.00 95.44           C  
ATOM    230  C   ALA A  29     -11.442  -3.349  -7.280  1.00 95.44           C  
ATOM    231  CB  ALA A  29     -13.503  -4.825  -7.471  1.00 95.44           C  
ATOM    232  O   ALA A  29     -10.876  -2.962  -8.303  1.00 95.44           O  
ATOM    233  N   GLY A  30     -11.535  -2.580  -6.190  1.00 93.94           N  
ATOM    234  CA  GLY A  30     -10.936  -1.245  -6.098  1.00 93.94           C  
ATOM    235  C   GLY A  30      -9.407  -1.260  -6.227  1.00 93.94           C  
ATOM    236  O   GLY A  30      -8.846  -0.479  -6.998  1.00 93.94           O  
ATOM    237  N   VAL A  31      -8.731  -2.179  -5.528  1.00 91.50           N  
ATOM    238  CA  VAL A  31      -7.267  -2.340  -5.610  1.00 91.50           C  
ATOM    239  C   VAL A  31      -6.846  -2.891  -6.974  1.00 91.50           C  
ATOM    240  CB  VAL A  31      -6.737  -3.238  -4.475  1.00 91.50           C  
ATOM    241  O   VAL A  31      -5.884  -2.397  -7.554  1.00 91.50           O  
ATOM    242  CG1 VAL A  31      -5.219  -3.458  -4.572  1.00 91.50           C  
ATOM    243  CG2 VAL A  31      -6.995  -2.612  -3.098  1.00 91.50           C  
ATOM    244  N   LEU A  32      -7.590  -3.854  -7.525  1.00 91.25           N  
ATOM    245  CA  LEU A  32      -7.358  -4.399  -8.864  1.00 91.25           C  
ATOM    246  C   LEU A  32      -7.381  -3.287  -9.920  1.00 91.25           C  
ATOM    247  CB  LEU A  32      -8.443  -5.457  -9.155  1.00 91.25           C  
ATOM    248  O   LEU A  32      -6.497  -3.213 -10.772  1.00 91.25           O  
ATOM    249  CG  LEU A  32      -8.323  -6.122 -10.538  1.00 91.25           C  
ATOM    250  CD1 LEU A  32      -7.145  -7.089 -10.568  1.00 91.25           C  
ATOM    251  CD2 LEU A  32      -9.591  -6.908 -10.867  1.00 91.25           C  
ATOM    252  N   ASN A  33      -8.371  -2.394  -9.845  1.00 91.56           N  
ATOM    253  CA  ASN A  33      -8.469  -1.229 -10.719  1.00 91.56           C  
ATOM    254  C   ASN A  33      -7.261  -0.286 -10.581  1.00 91.56           C  
ATOM    255  CB  ASN A  33      -9.772  -0.507 -10.369  1.00 91.56           C  
ATOM    256  O   ASN A  33      -6.731   0.211 -11.573  1.00 91.56           O  
ATOM    257  CG  ASN A  33      -9.860   0.827 -11.063  1.00 91.56           C  
ATOM    258  ND2 ASN A  33      -9.985   1.889 -10.308  1.00 91.56           N  
ATOM    259  OD1 ASN A  33      -9.795   0.923 -12.270  1.00 91.56           O  
ATOM    260  N   GLN A  34      -6.805  -0.044  -9.352  1.00 89.56           N  
ATOM    261  CA  GLN A  34      -5.628   0.783  -9.107  1.00 89.56           C  
ATOM    262  C   GLN A  34      -4.369   0.201  -9.764  1.00 89.56           C  
ATOM    263  CB  GLN A  34      -5.457   0.954  -7.592  1.00 89.56           C  
ATOM    264  O   GLN A  34      -3.612   0.950 -10.381  1.00 89.56           O  
ATOM    265  CG  GLN A  34      -4.149   1.658  -7.200  1.00 89.56           C  
ATOM    266  CD  GLN A  34      -3.983   1.775  -5.690  1.00 89.56           C  
ATOM    267  NE2 GLN A  34      -2.914   2.386  -5.228  1.00 89.56           N  
ATOM    268  OE1 GLN A  34      -4.804   1.348  -4.898  1.00 89.56           O  
ATOM    269  N   THR A  35      -4.137  -1.104  -9.628  1.00 86.44           N  
ATOM    270  CA  THR A  35      -2.877  -1.759 -10.019  1.00 86.44           C  
ATOM    271  C   THR A  35      -2.833  -2.117 -11.505  1.00 86.44           C  
ATOM    272  CB  THR A  35      -2.634  -2.995  -9.140  1.00 86.44           C  
ATOM    273  O   THR A  35      -1.765  -2.076 -12.112  1.00 86.44           O  
ATOM    274  CG2 THR A  35      -2.450  -2.576  -7.671  1.00 86.44           C  
ATOM    275  OG1 THR A  35      -3.730  -3.878  -9.240  1.00 86.44           O  
ATOM    276  N   SER A  36      -3.991  -2.365 -12.125  1.00 86.94           N  
ATOM    277  CA  SER A  36      -4.127  -2.647 -13.565  1.00 86.94           C  
ATOM    278  C   SER A  36      -3.663  -1.494 -14.464  1.00 86.94           C  
ATOM    279  CB  SER A  36      -5.596  -2.947 -13.887  1.00 86.94           C  
ATOM    280  O   SER A  36      -3.224  -1.722 -15.590  1.00 86.94           O  
ATOM    281  OG  SER A  36      -6.014  -4.121 -13.222  1.00 86.94           O  
ATOM    282  N   LEU A  37      -3.732  -0.248 -13.976  1.00 88.38           N  
ATOM    283  CA  LEU A  37      -3.401   0.936 -14.773  1.00 88.38           C  
ATOM    284  C   LEU A  37      -1.935   0.962 -15.224  1.00 88.38           C  
ATOM    285  CB  LEU A  37      -3.733   2.195 -13.954  1.00 88.38           C  
ATOM    286  O   LEU A  37      -1.655   1.413 -16.333  1.00 88.38           O  
ATOM    287  CG  LEU A  37      -3.528   3.494 -14.758  1.00 88.38           C  
ATOM    288  CD1 LEU A  37      -4.597   3.666 -15.835  1.00 88.38           C  
ATOM    289  CD2 LEU A  37      -3.604   4.704 -13.842  1.00 88.38           C  
ATOM    290  N   GLY A  38      -1.009   0.474 -14.391  1.00 82.62           N  
ATOM    291  CA  GLY A  38       0.427   0.518 -14.686  1.00 82.62           C  
ATOM    292  C   GLY A  38       0.777  -0.172 -16.007  1.00 82.62           C  
ATOM    293  O   GLY A  38       1.531   0.371 -16.811  1.00 82.62           O  
ATOM    294  N   THR A  39       0.148  -1.317 -16.281  1.00 82.75           N  
ATOM    295  CA  THR A  39       0.327  -2.078 -17.528  1.00 82.75           C  
ATOM    296  C   THR A  39      -0.313  -1.399 -18.738  1.00 82.75           C  
ATOM    297  CB  THR A  39      -0.253  -3.485 -17.350  1.00 82.75           C  
ATOM    298  O   THR A  39       0.125  -1.611 -19.864  1.00 82.75           O  
ATOM    299  CG2 THR A  39      -0.008  -4.430 -18.523  1.00 82.75           C  
ATOM    300  OG1 THR A  39       0.376  -4.081 -16.248  1.00 82.75           O  
ATOM    301  N   ALA A  40      -1.319  -0.548 -18.525  1.00 87.38           N  
ATOM    302  CA  ALA A  40      -2.008   0.170 -19.594  1.00 87.38           C  
ATOM    303  C   ALA A  40      -1.291   1.460 -20.035  1.00 87.38           C  
ATOM    304  CB  ALA A  40      -3.447   0.437 -19.142  1.00 87.38           C  
ATOM    305  O   ALA A  40      -1.686   2.051 -21.040  1.00 87.38           O  
ATOM    306  N   ILE A  41      -0.246   1.910 -19.321  1.00 88.38           N  
ATOM    307  CA  ILE A  41       0.457   3.176 -19.604  1.00 88.38           C  
ATOM    308  C   ILE A  41       0.918   3.294 -21.070  1.00 88.38           C  
ATOM    309  CB  ILE A  41       1.608   3.418 -18.592  1.00 88.38           C  
ATOM    310  O   ILE A  41       0.608   4.320 -21.680  1.00 88.38           O  
ATOM    311  CG1 ILE A  41       1.091   3.682 -17.160  1.00 88.38           C  
ATOM    312  CG2 ILE A  41       2.549   4.555 -19.033  1.00 88.38           C  
ATOM    313  CD1 ILE A  41       0.315   4.990 -16.949  1.00 88.38           C  
ATOM    314  N   PRO A  42       1.574   2.289 -21.690  1.00 85.50           N  
ATOM    315  CA  PRO A  42       1.976   2.390 -23.095  1.00 85.50           C  
ATOM    316  C   PRO A  42       0.782   2.566 -24.045  1.00 85.50           C  
ATOM    317  CB  PRO A  42       2.755   1.103 -23.395  1.00 85.50           C  
ATOM    318  O   PRO A  42       0.809   3.419 -24.928  1.00 85.50           O  
ATOM    319  CG  PRO A  42       3.251   0.652 -22.022  1.00 85.50           C  
ATOM    320  CD  PRO A  42       2.096   1.056 -21.113  1.00 85.50           C  
ATOM    321  N   THR A  43      -0.306   1.822 -23.826  1.00 87.56           N  
ATOM    322  CA  THR A  43      -1.537   1.935 -24.625  1.00 87.56           C  
ATOM    323  C   THR A  43      -2.195   3.308 -24.463  1.00 87.56           C  
ATOM    324  CB  THR A  43      -2.536   0.838 -24.224  1.00 87.56           C  
ATOM    325  O   THR A  43      -2.694   3.876 -25.438  1.00 87.56           O  
ATOM    326  CG2 THR A  43      -3.721   0.741 -25.185  1.00 87.56           C  
ATOM    327  OG1 THR A  43      -1.904  -0.422 -24.218  1.00 87.56           O  
ATOM    328  N   LEU A  44      -2.174   3.874 -23.251  1.00 91.50           N  
ATOM    329  CA  LEU A  44      -2.679   5.221 -22.973  1.00 91.50           C  
ATOM    330  C   LEU A  44      -1.841   6.297 -23.673  1.00 91.50           C  
ATOM    331  CB  LEU A  44      -2.718   5.466 -21.453  1.00 91.50           C  
ATOM    332  O   LEU A  44      -2.418   7.225 -24.236  1.00 91.50           O  
ATOM    333  CG  LEU A  44      -3.795   4.661 -20.705  1.00 91.50           C  
ATOM    334  CD1 LEU A  44      -3.575   4.783 -19.199  1.00 91.50           C  
ATOM    335  CD2 LEU A  44      -5.206   5.163 -21.010  1.00 91.50           C  
ATOM    336  N   MET A  45      -0.512   6.154 -23.711  1.00 92.81           N  
ATOM    337  CA  MET A  45       0.373   7.072 -24.441  1.00 92.81           C  
ATOM    338  C   MET A  45       0.011   7.144 -25.925  1.00 92.81           C  
ATOM    339  CB  MET A  45       1.838   6.645 -24.297  1.00 92.81           C  
ATOM    340  O   MET A  45      -0.134   8.238 -26.470  1.00 92.81           O  
ATOM    341  CG  MET A  45       2.397   6.890 -22.894  1.00 92.81           C  
ATOM    342  SD  MET A  45       4.008   6.110 -22.586  1.00 92.81           S  
ATOM    343  CE  MET A  45       4.981   6.811 -23.946  1.00 92.81           C  
ATOM    344  N   THR A  46      -0.202   5.992 -26.567  1.00 92.06           N  
ATOM    345  CA  THR A  46      -0.616   5.934 -27.975  1.00 92.06           C  
ATOM    346  C   THR A  46      -2.023   6.499 -28.177  1.00 92.06           C  
ATOM    347  CB  THR A  46      -0.552   4.491 -28.497  1.00 92.06           C  
ATOM    348  O   THR A  46      -2.243   7.269 -29.109  1.00 92.06           O  
ATOM    349  CG2 THR A  46      -0.713   4.405 -30.013  1.00 92.06           C  
ATOM    350  OG1 THR A  46       0.696   3.919 -28.193  1.00 92.06           O  
ATOM    351  N   SER A  47      -2.967   6.163 -27.292  1.00 92.50           N  
ATOM    352  CA  SER A  47      -4.379   6.549 -27.435  1.00 92.50           C  
ATOM    353  C   SER A  47      -4.615   8.044 -27.224  1.00 92.50           C  
ATOM    354  CB  SER A  47      -5.252   5.771 -26.449  1.00 92.50           C  
ATOM    355  O   SER A  47      -5.357   8.658 -27.984  1.00 92.50           O  
ATOM    356  OG  SER A  47      -5.117   4.380 -26.654  1.00 92.50           O  
ATOM    357  N   PHE A  48      -3.976   8.634 -26.211  1.00 94.56           N  
ATOM    358  CA  PHE A  48      -4.091  10.059 -25.885  1.00 94.56           C  
ATOM    359  C   PHE A  48      -3.030  10.925 -26.580  1.00 94.56           C  
ATOM    360  CB  PHE A  48      -4.074  10.242 -24.358  1.00 94.56           C  
ATOM    361  O   PHE A  48      -3.057  12.146 -26.448  1.00 94.56           O  
ATOM    362  CG  PHE A  48      -5.346   9.811 -23.652  1.00 94.56           C  
ATOM    363  CD1 PHE A  48      -6.330  10.770 -23.347  1.00 94.56           C  
ATOM    364  CD2 PHE A  48      -5.545   8.470 -23.274  1.00 94.56           C  
ATOM    365  CE1 PHE A  48      -7.504  10.394 -22.675  1.00 94.56           C  
ATOM    366  CE2 PHE A  48      -6.727   8.092 -22.613  1.00 94.56           C  
ATOM    367  CZ  PHE A  48      -7.707   9.053 -22.313  1.00 94.56           C  
ATOM    368  N   LYS A  49      -2.090  10.314 -27.319  1.00 95.00           N  
ATOM    369  CA  LYS A  49      -0.948  10.990 -27.965  1.00 95.00           C  
ATOM    370  C   LYS A  49      -0.122  11.825 -26.976  1.00 95.00           C  
ATOM    371  CB  LYS A  49      -1.414  11.804 -29.183  1.00 95.00           C  
ATOM    372  O   LYS A  49       0.264  12.957 -27.257  1.00 95.00           O  
ATOM    373  CG  LYS A  49      -2.173  10.964 -30.217  1.00 95.00           C  
ATOM    374  CD  LYS A  49      -2.616  11.863 -31.373  1.00 95.00           C  
ATOM    375  CE  LYS A  49      -3.398  11.040 -32.396  1.00 95.00           C  
ATOM    376  NZ  LYS A  49      -3.889  11.890 -33.508  1.00 95.00           N  
ATOM    377  N   ILE A  50       0.150  11.248 -25.810  1.00 94.62           N  
ATOM    378  CA  ILE A  50       0.908  11.875 -24.721  1.00 94.62           C  
ATOM    379  C   ILE A  50       2.229  11.145 -24.481  1.00 94.62           C  
ATOM    380  CB  ILE A  50       0.072  11.978 -23.429  1.00 94.62           C  
ATOM    381  O   ILE A  50       2.382   9.965 -24.795  1.00 94.62           O  
ATOM    382  CG1 ILE A  50      -0.371  10.586 -22.931  1.00 94.62           C  
ATOM    383  CG2 ILE A  50      -1.104  12.948 -23.622  1.00 94.62           C  
ATOM    384  CD1 ILE A  50      -1.156  10.609 -21.620  1.00 94.62           C  
ATOM    385  N   ASN A  51       3.196  11.845 -23.890  1.00 90.06           N  
ATOM    386  CA  ASN A  51       4.466  11.238 -23.503  1.00 90.06           C  
ATOM    387  C   ASN A  51       4.348  10.463 -22.173  1.00 90.06           C  
ATOM    388  CB  ASN A  51       5.567  12.317 -23.534  1.00 90.06           C  
ATOM    389  O   ASN A  51       3.355  10.562 -21.447  1.00 90.06           O  
ATOM    390  CG  ASN A  51       5.429  13.366 -22.446  1.00 90.06           C  
ATOM    391  ND2 ASN A  51       5.679  14.617 -22.743  1.00 90.06           N  
ATOM    392  OD1 ASN A  51       5.133  13.069 -21.306  1.00 90.06           O  
ATOM    393  N   LEU A  52       5.396   9.706 -21.836  1.00 81.81           N  
ATOM    394  CA  LEU A  52       5.453   8.902 -20.613  1.00 81.81           C  
ATOM    395  C   LEU A  52       5.296   9.747 -19.341  1.00 81.81           C  
ATOM    396  CB  LEU A  52       6.789   8.135 -20.603  1.00 81.81           C  
ATOM    397  O   LEU A  52       4.598   9.334 -18.419  1.00 81.81           O  
ATOM    398  CG  LEU A  52       7.018   7.261 -19.353  1.00 81.81           C  
ATOM    399  CD1 LEU A  52       5.967   6.159 -19.217  1.00 81.81           C  
ATOM    400  CD2 LEU A  52       8.398   6.611 -19.434  1.00 81.81           C  
ATOM    401  N   ALA A  53       5.918  10.929 -19.289  1.00 81.75           N  
ATOM    402  CA  ALA A  53       5.852  11.799 -18.117  1.00 81.75           C  
ATOM    403  C   ALA A  53       4.410  12.251 -17.837  1.00 81.75           C  
ATOM    404  CB  ALA A  53       6.801  12.987 -18.319  1.00 81.75           C  
ATOM    405  O   ALA A  53       3.967  12.210 -16.691  1.00 81.75           O  
ATOM    406  N   THR A  54       3.658  12.609 -18.881  1.00 88.81           N  
ATOM    407  CA  THR A  54       2.234  12.946 -18.787  1.00 88.81           C  
ATOM    408  C   THR A  54       1.398  11.727 -18.402  1.00 88.81           C  
ATOM    409  CB  THR A  54       1.737  13.536 -20.112  1.00 88.81           C  
ATOM    410  O   THR A  54       0.567  11.833 -17.506  1.00 88.81           O  
ATOM    411  CG2 THR A  54       0.300  14.045 -20.040  1.00 88.81           C  
ATOM    412  OG1 THR A  54       2.520  14.645 -20.487  1.00 88.81           O  
ATOM    413  N   ALA A  55       1.646  10.554 -18.993  1.00 88.50           N  
ATOM    414  CA  ALA A  55       0.898   9.337 -18.665  1.00 88.50           C  
ATOM    415  C   ALA A  55       1.087   8.902 -17.196  1.00 88.50           C  
ATOM    416  CB  ALA A  55       1.299   8.237 -19.652  1.00 88.50           C  
ATOM    417  O   ALA A  55       0.121   8.530 -16.526  1.00 88.50           O  
ATOM    418  N   GLN A  56       2.305   9.027 -16.654  1.00 84.62           N  
ATOM    419  CA  GLN A  56       2.611   8.690 -15.257  1.00 84.62           C  
ATOM    420  C   GLN A  56       1.883   9.571 -14.234  1.00 84.62           C  
ATOM    421  CB  GLN A  56       4.130   8.757 -15.017  1.00 84.62           C  
ATOM    422  O   GLN A  56       1.673   9.148 -13.095  1.00 84.62           O  
ATOM    423  CG  GLN A  56       4.893   7.576 -15.639  1.00 84.62           C  
ATOM    424  CD  GLN A  56       4.559   6.218 -15.025  1.00 84.62           C  
ATOM    425  NE2 GLN A  56       5.152   5.157 -15.524  1.00 84.62           N  
ATOM    426  OE1 GLN A  56       3.764   6.065 -14.110  1.00 84.62           O  
ATOM    427  N   GLN A  57       1.407  10.756 -14.636  1.00 90.06           N  
ATOM    428  CA  GLN A  57       0.577  11.603 -13.776  1.00 90.06           C  
ATOM    429  C   GLN A  57      -0.678  10.868 -13.283  1.00 90.06           C  
ATOM    430  CB  GLN A  57       0.164  12.881 -14.518  1.00 90.06           C  
ATOM    431  O   GLN A  57      -1.134  11.134 -12.173  1.00 90.06           O  
ATOM    432  CG  GLN A  57       1.353  13.773 -14.899  1.00 90.06           C  
ATOM    433  CD  GLN A  57       0.932  14.998 -15.702  1.00 90.06           C  
ATOM    434  NE2 GLN A  57       1.752  16.025 -15.750  1.00 90.06           N  
ATOM    435  OE1 GLN A  57      -0.129  15.065 -16.302  1.00 90.06           O  
ATOM    436  N   ALA A  58      -1.208   9.906 -14.047  1.00 91.94           N  
ATOM    437  CA  ALA A  58      -2.373   9.119 -13.642  1.00 91.94           C  
ATOM    438  C   ALA A  58      -2.110   8.189 -12.444  1.00 91.94           C  
ATOM    439  CB  ALA A  58      -2.851   8.325 -14.854  1.00 91.94           C  
ATOM    440  O   ALA A  58      -3.048   7.833 -11.721  1.00 91.94           O  
ATOM    441  N   THR A  59      -0.849   7.816 -12.220  1.00 87.75           N  
ATOM    442  CA  THR A  59      -0.401   7.075 -11.035  1.00 87.75           C  
ATOM    443  C   THR A  59      -0.052   8.045  -9.910  1.00 87.75           C  
ATOM    444  CB  THR A  59       0.803   6.182 -11.372  1.00 87.75           C  
ATOM    445  O   THR A  59      -0.518   7.871  -8.785  1.00 87.75           O  
ATOM    446  CG2 THR A  59       1.165   5.249 -10.218  1.00 87.75           C  
ATOM    447  OG1 THR A  59       0.493   5.368 -12.479  1.00 87.75           O  
ATOM    448  N   THR A  60       0.696   9.110 -10.217  1.00 86.50           N  
ATOM    449  CA  THR A  60       1.133  10.111  -9.231  1.00 86.50           C  
ATOM    450  C   THR A  60      -0.044  10.797  -8.542  1.00 86.50           C  
ATOM    451  CB  THR A  60       2.040  11.159  -9.890  1.00 86.50           C  
ATOM    452  O   THR A  60      -0.140  10.757  -7.317  1.00 86.50           O  
ATOM    453  CG2 THR A  60       2.547  12.214  -8.907  1.00 86.50           C  
ATOM    454  OG1 THR A  60       3.156  10.508 -10.445  1.00 86.50           O  
ATOM    455  N   TRP A  61      -0.984  11.373  -9.298  1.00 90.38           N  
ATOM    456  CA  TRP A  61      -2.151  12.052  -8.720  1.00 90.38           C  
ATOM    457  C   TRP A  61      -3.050  11.100  -7.938  1.00 90.38           C  
ATOM    458  CB  TRP A  61      -2.961  12.743  -9.818  1.00 90.38           C  
ATOM    459  O   TRP A  61      -3.604  11.490  -6.912  1.00 90.38           O  
ATOM    460  CG  TRP A  61      -2.318  13.972 -10.365  1.00 90.38           C  
ATOM    461  CD1 TRP A  61      -1.926  14.162 -11.642  1.00 90.38           C  
ATOM    462  CD2 TRP A  61      -2.035  15.220  -9.668  1.00 90.38           C  
ATOM    463  CE2 TRP A  61      -1.420  16.119 -10.590  1.00 90.38           C  
ATOM    464  CE3 TRP A  61      -2.262  15.688  -8.356  1.00 90.38           C  
ATOM    465  NE1 TRP A  61      -1.371  15.419 -11.777  1.00 90.38           N  
ATOM    466  CH2 TRP A  61      -1.266  17.850  -8.909  1.00 90.38           C  
ATOM    467  CZ2 TRP A  61      -1.032  17.415 -10.225  1.00 90.38           C  
ATOM    468  CZ3 TRP A  61      -1.881  16.990  -7.981  1.00 90.38           C  
ATOM    469  N   PHE A  62      -3.153   9.845  -8.384  1.00 91.56           N  
ATOM    470  CA  PHE A  62      -3.897   8.827  -7.655  1.00 91.56           C  
ATOM    471  C   PHE A  62      -3.258   8.553  -6.287  1.00 91.56           C  
ATOM    472  CB  PHE A  62      -4.009   7.556  -8.506  1.00 91.56           C  
ATOM    473  O   PHE A  62      -3.948   8.574  -5.274  1.00 91.56           O  
ATOM    474  CG  PHE A  62      -4.911   6.497  -7.906  1.00 91.56           C  
ATOM    475  CD1 PHE A  62      -4.464   5.693  -6.840  1.00 91.56           C  
ATOM    476  CD2 PHE A  62      -6.226   6.345  -8.384  1.00 91.56           C  
ATOM    477  CE1 PHE A  62      -5.336   4.766  -6.246  1.00 91.56           C  
ATOM    478  CE2 PHE A  62      -7.077   5.375  -7.827  1.00 91.56           C  
ATOM    479  CZ  PHE A  62      -6.631   4.587  -6.756  1.00 91.56           C  
ATOM    480  N   LEU A  63      -1.941   8.338  -6.227  1.00 87.62           N  
ATOM    481  CA  LEU A  63      -1.240   8.092  -4.961  1.00 87.62           C  
ATOM    482  C   LEU A  63      -1.302   9.298  -4.016  1.00 87.62           C  
ATOM    483  CB  LEU A  63       0.220   7.709  -5.250  1.00 87.62           C  
ATOM    484  O   LEU A  63      -1.477   9.111  -2.813  1.00 87.62           O  
ATOM    485  CG  LEU A  63       0.405   6.322  -5.890  1.00 87.62           C  
ATOM    486  CD1 LEU A  63       1.878   6.131  -6.249  1.00 87.62           C  
ATOM    487  CD2 LEU A  63      -0.010   5.184  -4.952  1.00 87.62           C  
ATOM    488  N   LEU A  64      -1.204  10.521  -4.548  1.00 87.88           N  
ATOM    489  CA  LEU A  64      -1.321  11.752  -3.760  1.00 87.88           C  
ATOM    490  C   LEU A  64      -2.718  11.899  -3.147  1.00 87.88           C  
ATOM    491  CB  LEU A  64      -0.978  12.972  -4.637  1.00 87.88           C  
ATOM    492  O   LEU A  64      -2.843  12.043  -1.931  1.00 87.88           O  
ATOM    493  CG  LEU A  64       0.503  13.089  -5.042  1.00 87.88           C  
ATOM    494  CD1 LEU A  64       0.684  14.269  -5.997  1.00 87.88           C  
ATOM    495  CD2 LEU A  64       1.411  13.305  -3.838  1.00 87.88           C  
ATOM    496  N   ALA A  65      -3.770  11.807  -3.963  1.00 92.50           N  
ATOM    497  CA  ALA A  65      -5.149  11.905  -3.489  1.00 92.50           C  
ATOM    498  C   ALA A  65      -5.501  10.777  -2.505  1.00 92.50           C  
ATOM    499  CB  ALA A  65      -6.067  11.906  -4.714  1.00 92.50           C  
ATOM    500  O   ALA A  65      -6.170  11.014  -1.498  1.00 92.50           O  
ATOM    501  N   ASN A  66      -4.998   9.564  -2.750  1.00 91.38           N  
ATOM    502  CA  ASN A  66      -5.157   8.436  -1.841  1.00 91.38           C  
ATOM    503  C   ASN A  66      -4.463   8.688  -0.493  1.00 91.38           C  
ATOM    504  CB  ASN A  66      -4.626   7.179  -2.545  1.00 91.38           C  
ATOM    505  O   ASN A  66      -5.098   8.554   0.552  1.00 91.38           O  
ATOM    506  CG  ASN A  66      -4.848   5.938  -1.715  1.00 91.38           C  
ATOM    507  ND2 ASN A  66      -6.080   5.525  -1.582  1.00 91.38           N  
ATOM    508  OD1 ASN A  66      -3.936   5.329  -1.192  1.00 91.38           O  
ATOM    509  N   GLY A  67      -3.197   9.121  -0.511  1.00 86.81           N  
ATOM    510  CA  GLY A  67      -2.414   9.410   0.691  1.00 86.81           C  
ATOM    511  C   GLY A  67      -3.015  10.513   1.564  1.00 86.81           C  
ATOM    512  O   GLY A  67      -2.974  10.410   2.785  1.00 86.81           O  
ATOM    513  N   ILE A  68      -3.631  11.523   0.946  1.00 88.31           N  
ATOM    514  CA  ILE A  68      -4.353  12.603   1.634  1.00 88.31           C  
ATOM    515  C   ILE A  68      -5.635  12.091   2.304  1.00 88.31           C  
ATOM    516  CB  ILE A  68      -4.654  13.712   0.603  1.00 88.31           C  
ATOM    517  O   ILE A  68      -5.973  12.513   3.409  1.00 88.31           O  
ATOM    518  CG1 ILE A  68      -3.343  14.446   0.233  1.00 88.31           C  
ATOM    519  CG2 ILE A  68      -5.711  14.705   1.108  1.00 88.31           C  
ATOM    520  CD1 ILE A  68      -3.463  15.348  -1.001  1.00 88.31           C  
ATOM    521  N   MET A  69      -6.360  11.181   1.651  1.00 92.50           N  
ATOM    522  CA  MET A  69      -7.649  10.704   2.154  1.00 92.50           C  
ATOM    523  C   MET A  69      -7.535   9.664   3.271  1.00 92.50           C  
ATOM    524  CB  MET A  69      -8.507  10.204   0.986  1.00 92.50           C  
ATOM    525  O   MET A  69      -8.481   9.523   4.043  1.00 92.50           O  
ATOM    526  CG  MET A  69      -9.077  11.391   0.198  1.00 92.50           C  
ATOM    527  SD  MET A  69     -10.150  12.537   1.099  1.00 92.50           S  
ATOM    528  CE  MET A  69     -11.484  11.403   1.557  1.00 92.50           C  
ATOM    529  N   ILE A  70      -6.391   8.987   3.420  1.00 92.12           N  
ATOM    530  CA  ILE A  70      -6.168   8.016   4.506  1.00 92.12           C  
ATOM    531  C   ILE A  70      -6.272   8.676   5.900  1.00 92.12           C  
ATOM    532  CB  ILE A  70      -4.848   7.235   4.291  1.00 92.12           C  
ATOM    533  O   ILE A  70      -7.026   8.175   6.728  1.00 92.12           O  
ATOM    534  CG1 ILE A  70      -4.951   6.278   3.085  1.00 92.12           C  
ATOM    535  CG2 ILE A  70      -4.475   6.426   5.548  1.00 92.12           C  
ATOM    536  CD1 ILE A  70      -3.587   5.752   2.611  1.00 92.12           C  
ATOM    537  N   PRO A  71      -5.600   9.802   6.213  1.00 89.38           N  
ATOM    538  CA  PRO A  71      -5.835  10.534   7.463  1.00 89.38           C  
ATOM    539  C   PRO A  71      -7.299  10.944   7.672  1.00 89.38           C  
ATOM    540  CB  PRO A  71      -4.939  11.772   7.362  1.00 89.38           C  
ATOM    541  O   PRO A  71      -7.845  10.799   8.766  1.00 89.38           O  
ATOM    542  CG  PRO A  71      -3.761  11.282   6.529  1.00 89.38           C  
ATOM    543  CD  PRO A  71      -4.425  10.333   5.538  1.00 89.38           C  
ATOM    544  N   VAL A  72      -7.951  11.431   6.612  1.00 92.69           N  
ATOM    545  CA  VAL A  72      -9.351  11.888   6.639  1.00 92.69           C  
ATOM    546  C   VAL A  72     -10.315  10.723   6.871  1.00 92.69           C  
ATOM    547  CB  VAL A  72      -9.694  12.642   5.336  1.00 92.69           C  
ATOM    548  O   VAL A  72     -11.397  10.910   7.428  1.00 92.69           O  
ATOM    549  CG1 VAL A  72     -11.119  13.213   5.342  1.00 92.69           C  
ATOM    550  CG2 VAL A  72      -8.738  13.822   5.125  1.00 92.69           C  
ATOM    551  N   SER A  73      -9.931   9.492   6.526  1.00 93.94           N  
ATOM    552  CA  SER A  73     -10.776   8.320   6.743  1.00 93.94           C  
ATOM    553  C   SER A  73     -11.088   8.091   8.222  1.00 93.94           C  
ATOM    554  CB  SER A  73     -10.156   7.061   6.125  1.00 93.94           C  
ATOM    555  O   SER A  73     -12.165   7.579   8.520  1.00 93.94           O  
ATOM    556  OG  SER A  73      -9.203   6.456   6.979  1.00 93.94           O  
ATOM    557  N   ALA A  74     -10.190   8.464   9.146  1.00 93.06           N  
ATOM    558  CA  ALA A  74     -10.463   8.390  10.584  1.00 93.06           C  
ATOM    559  C   ALA A  74     -11.656   9.277  10.958  1.00 93.06           C  
ATOM    560  CB  ALA A  74      -9.218   8.795  11.378  1.00 93.06           C  
ATOM    561  O   ALA A  74     -12.585   8.813  11.614  1.00 93.06           O  
ATOM    562  N   TYR A  75     -11.677  10.512  10.444  1.00 94.19           N  
ATOM    563  CA  TYR A  75     -12.799  11.426  10.619  1.00 94.19           C  
ATOM    564  C   TYR A  75     -14.105  10.833  10.109  1.00 94.19           C  
ATOM    565  CB  TYR A  75     -12.540  12.765   9.920  1.00 94.19           C  
ATOM    566  O   TYR A  75     -15.092  10.742  10.841  1.00 94.19           O  
ATOM    567  CG  TYR A  75     -13.747  13.681   9.941  1.00 94.19           C  
ATOM    568  CD1 TYR A  75     -14.490  13.872   8.759  1.00 94.19           C  
ATOM    569  CD2 TYR A  75     -14.170  14.284  11.138  1.00 94.19           C  
ATOM    570  CE1 TYR A  75     -15.666  14.645   8.779  1.00 94.19           C  
ATOM    571  CE2 TYR A  75     -15.352  15.040  11.165  1.00 94.19           C  
ATOM    572  OH  TYR A  75     -17.235  15.971  10.026  1.00 94.19           O  
ATOM    573  CZ  TYR A  75     -16.106  15.219   9.989  1.00 94.19           C  
ATOM    574  N   LEU A  76     -14.089  10.411   8.845  1.00 95.19           N  
ATOM    575  CA  LEU A  76     -15.285   9.942   8.162  1.00 95.19           C  
ATOM    576  C   LEU A  76     -15.861   8.697   8.840  1.00 95.19           C  
ATOM    577  CB  LEU A  76     -14.946   9.679   6.689  1.00 95.19           C  
ATOM    578  O   LEU A  76     -17.072   8.611   9.022  1.00 95.19           O  
ATOM    579  CG  LEU A  76     -14.549  10.933   5.890  1.00 95.19           C  
ATOM    580  CD1 LEU A  76     -14.075  10.528   4.499  1.00 95.19           C  
ATOM    581  CD2 LEU A  76     -15.712  11.909   5.735  1.00 95.19           C  
ATOM    582  N   THR A  77     -14.993   7.773   9.257  1.00 94.44           N  
ATOM    583  CA  THR A  77     -15.382   6.512   9.907  1.00 94.44           C  
ATOM    584  C   THR A  77     -15.989   6.729  11.292  1.00 94.44           C  
ATOM    585  CB  THR A  77     -14.181   5.561   9.998  1.00 94.44           C  
ATOM    586  O   THR A  77     -16.907   6.006  11.667  1.00 94.44           O  
ATOM    587  CG2 THR A  77     -14.557   4.185  10.529  1.00 94.44           C  
ATOM    588  OG1 THR A  77     -13.627   5.342   8.719  1.00 94.44           O  
ATOM    589  N   THR A  78     -15.513   7.725  12.042  1.00 91.81           N  
ATOM    590  CA  THR A  78     -16.057   8.057  13.368  1.00 91.81           C  
ATOM    591  C   THR A  78     -17.348   8.876  13.263  1.00 91.81           C  
ATOM    592  CB  THR A  78     -14.993   8.811  14.179  1.00 91.81           C  
ATOM    593  O   THR A  78     -18.297   8.657  14.020  1.00 91.81           O  
ATOM    594  CG2 THR A  78     -15.447   9.170  15.590  1.00 91.81           C  
ATOM    595  OG1 THR A  78     -13.843   8.008  14.315  1.00 91.81           O  
ATOM    596  N   ARG A  79     -17.416   9.821  12.315  1.00 93.50           N  
ATOM    597  CA  ARG A  79     -18.540  10.759  12.196  1.00 93.50           C  
ATOM    598  C   ARG A  79     -19.767  10.157  11.517  1.00 93.50           C  
ATOM    599  CB  ARG A  79     -18.070  12.034  11.466  1.00 93.50           C  
ATOM    600  O   ARG A  79     -20.882  10.424  11.956  1.00 93.50           O  
ATOM    601  CG  ARG A  79     -19.168  13.102  11.297  1.00 93.50           C  
ATOM    602  CD  ARG A  79     -19.754  13.512  12.650  1.00 93.50           C  
ATOM    603  NE  ARG A  79     -20.768  14.580  12.541  1.00 93.50           N  
ATOM    604  NH1 ARG A  79     -22.085  13.812  14.247  1.00 93.50           N  
ATOM    605  NH2 ARG A  79     -22.553  15.775  13.348  1.00 93.50           N  
ATOM    606  CZ  ARG A  79     -21.796  14.716  13.364  1.00 93.50           C  
ATOM    607  N   PHE A  80     -19.577   9.386  10.448  1.00 95.06           N  
ATOM    608  CA  PHE A  80     -20.670   8.887   9.613  1.00 95.06           C  
ATOM    609  C   PHE A  80     -20.941   7.404   9.846  1.00 95.06           C  
ATOM    610  CB  PHE A  80     -20.385   9.172   8.134  1.00 95.06           C  
ATOM    611  O   PHE A  80     -20.029   6.612  10.083  1.00 95.06           O  
ATOM    612  CG  PHE A  80     -20.280  10.649   7.816  1.00 95.06           C  
ATOM    613  CD1 PHE A  80     -21.444  11.436   7.740  1.00 95.06           C  
ATOM    614  CD2 PHE A  80     -19.022  11.246   7.618  1.00 95.06           C  
ATOM    615  CE1 PHE A  80     -21.350  12.811   7.459  1.00 95.06           C  
ATOM    616  CE2 PHE A  80     -18.929  12.622   7.349  1.00 95.06           C  
ATOM    617  CZ  PHE A  80     -20.092  13.404   7.263  1.00 95.06           C  
ATOM    618  N   SER A  81     -22.214   7.015   9.783  1.00 95.12           N  
ATOM    619  CA  SER A  81     -22.647   5.626   9.958  1.00 95.12           C  
ATOM    620  C   SER A  81     -21.928   4.703   8.970  1.00 95.12           C  
ATOM    621  CB  SER A  81     -24.160   5.559   9.755  1.00 95.12           C  
ATOM    622  O   SER A  81     -21.808   5.051   7.787  1.00 95.12           O  
ATOM    623  OG  SER A  81     -24.418   5.920   8.415  1.00 95.12           O  
ATOM    624  N   THR A  82     -21.484   3.528   9.424  1.00 95.62           N  
ATOM    625  CA  THR A  82     -20.696   2.585   8.611  1.00 95.62           C  
ATOM    626  C   THR A  82     -21.364   2.279   7.271  1.00 95.62           C  
ATOM    627  CB  THR A  82     -20.517   1.247   9.342  1.00 95.62           C  
ATOM    628  O   THR A  82     -20.695   2.259   6.235  1.00 95.62           O  
ATOM    629  CG2 THR A  82     -19.469   0.366   8.669  1.00 95.62           C  
ATOM    630  OG1 THR A  82     -20.122   1.429  10.684  1.00 95.62           O  
ATOM    631  N   LYS A  83     -22.686   2.076   7.277  1.00 95.62           N  
ATOM    632  CA  LYS A  83     -23.468   1.762   6.082  1.00 95.62           C  
ATOM    633  C   LYS A  83     -23.404   2.877   5.051  1.00 95.62           C  
ATOM    634  CB  LYS A  83     -24.907   1.461   6.518  1.00 95.62           C  
ATOM    635  O   LYS A  83     -23.033   2.627   3.905  1.00 95.62           O  
ATOM    636  CG  LYS A  83     -25.772   1.054   5.324  1.00 95.62           C  
ATOM    637  CD  LYS A  83     -27.221   0.865   5.762  1.00 95.62           C  
ATOM    638  CE  LYS A  83     -27.983   0.367   4.539  1.00 95.62           C  
ATOM    639  NZ  LYS A  83     -29.421   0.173   4.816  1.00 95.62           N  
ATOM    640  N   TRP A  84     -23.754   4.100   5.441  1.00 95.69           N  
ATOM    641  CA  TRP A  84     -23.788   5.219   4.501  1.00 95.69           C  
ATOM    642  C   TRP A  84     -22.398   5.655   4.059  1.00 95.69           C  
ATOM    643  CB  TRP A  84     -24.604   6.378   5.068  1.00 95.69           C  
ATOM    644  O   TRP A  84     -22.235   6.015   2.894  1.00 95.69           O  
ATOM    645  CG  TRP A  84     -26.066   6.074   5.142  1.00 95.69           C  
ATOM    646  CD1 TRP A  84     -26.821   5.940   6.257  1.00 95.69           C  
ATOM    647  CD2 TRP A  84     -26.975   5.877   4.021  1.00 95.69           C  
ATOM    648  CE2 TRP A  84     -28.283   5.635   4.536  1.00 95.69           C  
ATOM    649  CE3 TRP A  84     -26.824   5.904   2.618  1.00 95.69           C  
ATOM    650  NE1 TRP A  84     -28.129   5.680   5.905  1.00 95.69           N  
ATOM    651  CH2 TRP A  84     -29.210   5.480   2.308  1.00 95.69           C  
ATOM    652  CZ2 TRP A  84     -29.392   5.440   3.702  1.00 95.69           C  
ATOM    653  CZ3 TRP A  84     -27.930   5.705   1.770  1.00 95.69           C  
ATOM    654  N   LEU A  85     -21.384   5.535   4.920  1.00 96.69           N  
ATOM    655  CA  LEU A  85     -20.003   5.782   4.520  1.00 96.69           C  
ATOM    656  C   LEU A  85     -19.540   4.779   3.457  1.00 96.69           C  
ATOM    657  CB  LEU A  85     -19.099   5.754   5.759  1.00 96.69           C  
ATOM    658  O   LEU A  85     -18.964   5.191   2.454  1.00 96.69           O  
ATOM    659  CG  LEU A  85     -17.625   6.051   5.426  1.00 96.69           C  
ATOM    660  CD1 LEU A  85     -17.431   7.436   4.807  1.00 96.69           C  
ATOM    661  CD2 LEU A  85     -16.809   5.969   6.706  1.00 96.69           C  
ATOM    662  N   TYR A  86     -19.839   3.486   3.632  1.00 96.88           N  
ATOM    663  CA  TYR A  86     -19.551   2.462   2.625  1.00 96.88           C  
ATOM    664  C   TYR A  86     -20.256   2.785   1.301  1.00 96.88           C  
ATOM    665  CB  TYR A  86     -19.952   1.076   3.160  1.00 96.88           C  
ATOM    666  O   TYR A  86     -19.601   2.902   0.268  1.00 96.88           O  
ATOM    667  CG  TYR A  86     -19.655  -0.079   2.219  1.00 96.88           C  
ATOM    668  CD1 TYR A  86     -20.501  -0.336   1.121  1.00 96.88           C  
ATOM    669  CD2 TYR A  86     -18.532  -0.902   2.436  1.00 96.88           C  
ATOM    670  CE1 TYR A  86     -20.208  -1.385   0.229  1.00 96.88           C  
ATOM    671  CE2 TYR A  86     -18.263  -1.976   1.561  1.00 96.88           C  
ATOM    672  OH  TYR A  86     -18.826  -3.214  -0.425  1.00 96.88           O  
ATOM    673  CZ  TYR A  86     -19.094  -2.210   0.449  1.00 96.88           C  
ATOM    674  N   VAL A  87     -21.580   2.978   1.328  1.00 97.31           N  
ATOM    675  CA  VAL A  87     -22.383   3.256   0.121  1.00 97.31           C  
ATOM    676  C   VAL A  87     -21.858   4.492  -0.612  1.00 97.31           C  
ATOM    677  CB  VAL A  87     -23.872   3.415   0.496  1.00 97.31           C  
ATOM    678  O   VAL A  87     -21.652   4.446  -1.822  1.00 97.31           O  
ATOM    679  CG1 VAL A  87     -24.749   3.906  -0.661  1.00 97.31           C  
ATOM    680  CG2 VAL A  87     -24.463   2.071   0.948  1.00 97.31           C  
ATOM    681  N   THR A  88     -21.572   5.569   0.119  1.00 97.44           N  
ATOM    682  CA  THR A  88     -21.073   6.825  -0.459  1.00 97.44           C  
ATOM    683  C   THR A  88     -19.674   6.660  -1.044  1.00 97.44           C  
ATOM    684  CB  THR A  88     -21.071   7.949   0.584  1.00 97.44           C  
ATOM    685  O   THR A  88     -19.431   7.088  -2.169  1.00 97.44           O  
ATOM    686  CG2 THR A  88     -20.722   9.305  -0.023  1.00 97.44           C  
ATOM    687  OG1 THR A  88     -22.356   8.049   1.147  1.00 97.44           O  
ATOM    688  N   ALA A  89     -18.757   5.998  -0.331  1.00 97.12           N  
ATOM    689  CA  ALA A  89     -17.401   5.771  -0.823  1.00 97.12           C  
ATOM    690  C   ALA A  89     -17.399   4.950  -2.123  1.00 97.12           C  
ATOM    691  CB  ALA A  89     -16.578   5.095   0.280  1.00 97.12           C  
ATOM    692  O   ALA A  89     -16.710   5.310  -3.076  1.00 97.12           O  
ATOM    693  N   TYR A  90     -18.213   3.894  -2.208  1.00 97.12           N  
ATOM    694  CA  TYR A  90     -18.315   3.094  -3.430  1.00 97.12           C  
ATOM    695  C   TYR A  90     -19.062   3.811  -4.560  1.00 97.12           C  
ATOM    696  CB  TYR A  90     -18.895   1.711  -3.114  1.00 97.12           C  
ATOM    697  O   TYR A  90     -18.673   3.655  -5.716  1.00 97.12           O  
ATOM    698  CG  TYR A  90     -17.845   0.793  -2.517  1.00 97.12           C  
ATOM    699  CD1 TYR A  90     -16.870   0.233  -3.358  1.00 97.12           C  
ATOM    700  CD2 TYR A  90     -17.780   0.563  -1.134  1.00 97.12           C  
ATOM    701  CE1 TYR A  90     -15.843  -0.569  -2.822  1.00 97.12           C  
ATOM    702  CE2 TYR A  90     -16.740  -0.207  -0.588  1.00 97.12           C  
ATOM    703  OH  TYR A  90     -14.807  -1.586  -0.916  1.00 97.12           O  
ATOM    704  CZ  TYR A  90     -15.787  -0.803  -1.434  1.00 97.12           C  
ATOM    705  N   ALA A  91     -20.051   4.659  -4.258  1.00 97.94           N  
ATOM    706  CA  ALA A  91     -20.664   5.535  -5.258  1.00 97.94           C  
ATOM    707  C   ALA A  91     -19.638   6.502  -5.869  1.00 97.94           C  
ATOM    708  CB  ALA A  91     -21.817   6.317  -4.620  1.00 97.94           C  
ATOM    709  O   ALA A  91     -19.576   6.645  -7.091  1.00 97.94           O  
ATOM    710  N   ILE A  92     -18.795   7.125  -5.037  1.00 98.06           N  
ATOM    711  CA  ILE A  92     -17.696   7.995  -5.483  1.00 98.06           C  
ATOM    712  C   ILE A  92     -16.703   7.195  -6.337  1.00 98.06           C  
ATOM    713  CB  ILE A  92     -17.018   8.666  -4.264  1.00 98.06           C  
ATOM    714  O   ILE A  92     -16.343   7.637  -7.428  1.00 98.06           O  
ATOM    715  CG1 ILE A  92     -17.991   9.664  -3.594  1.00 98.06           C  
ATOM    716  CG2 ILE A  92     -15.734   9.420  -4.656  1.00 98.06           C  
ATOM    717  CD1 ILE A  92     -17.509  10.169  -2.228  1.00 98.06           C  
ATOM    718  N   LEU A  93     -16.309   5.996  -5.889  1.00 97.38           N  
ATOM    719  CA  LEU A  93     -15.390   5.127  -6.629  1.00 97.38           C  
ATOM    720  C   LEU A  93     -15.927   4.772  -8.022  1.00 97.38           C  
ATOM    721  CB  LEU A  93     -15.114   3.854  -5.807  1.00 97.38           C  
ATOM    722  O   LEU A  93     -15.201   4.911  -9.005  1.00 97.38           O  
ATOM    723  CG  LEU A  93     -14.050   2.917  -6.407  1.00 97.38           C  
ATOM    724  CD1 LEU A  93     -12.704   3.606  -6.623  1.00 97.38           C  
ATOM    725  CD2 LEU A  93     -13.824   1.736  -5.464  1.00 97.38           C  
ATOM    726  N   ILE A  94     -17.192   4.349  -8.110  1.00 98.00           N  
ATOM    727  CA  ILE A  94     -17.865   4.006  -9.372  1.00 98.00           C  
ATOM    728  C   ILE A  94     -17.987   5.241 -10.264  1.00 98.00           C  
ATOM    729  CB  ILE A  94     -19.246   3.370  -9.091  1.00 98.00           C  
ATOM    730  O   ILE A  94     -17.689   5.163 -11.450  1.00 98.00           O  
ATOM    731  CG1 ILE A  94     -19.052   1.967  -8.475  1.00 98.00           C  
ATOM    732  CG2 ILE A  94     -20.100   3.266 -10.371  1.00 98.00           C  
ATOM    733  CD1 ILE A  94     -20.329   1.418  -7.835  1.00 98.00           C  
ATOM    734  N   SER A  95     -18.355   6.392  -9.702  1.00 98.19           N  
ATOM    735  CA  SER A  95     -18.472   7.643 -10.458  1.00 98.19           C  
ATOM    736  C   SER A  95     -17.134   8.047 -11.079  1.00 98.19           C  
ATOM    737  CB  SER A  95     -18.990   8.771  -9.563  1.00 98.19           C  
ATOM    738  O   SER A  95     -17.064   8.332 -12.271  1.00 98.19           O  
ATOM    739  OG  SER A  95     -20.242   8.430  -9.007  1.00 98.19           O  
ATOM    740  N   GLY A  96     -16.046   7.997 -10.305  1.00 97.75           N  
ATOM    741  CA  GLY A  96     -14.702   8.256 -10.820  1.00 97.75           C  
ATOM    742  C   GLY A  96     -14.259   7.233 -11.872  1.00 97.75           C  
ATOM    743  O   GLY A  96     -13.607   7.602 -12.848  1.00 97.75           O  
ATOM    744  N   LEU A  97     -14.627   5.959 -11.703  1.00 96.12           N  
ATOM    745  CA  LEU A  97     -14.395   4.890 -12.683  1.00 96.12           C  
ATOM    746  C   LEU A  97     -15.113   5.158 -14.005  1.00 96.12           C  
ATOM    747  CB  LEU A  97     -14.861   3.551 -12.086  1.00 96.12           C  
ATOM    748  O   LEU A  97     -14.491   5.051 -15.058  1.00 96.12           O  
ATOM    749  CG  LEU A  97     -13.712   2.730 -11.498  1.00 96.12           C  
ATOM    750  CD1 LEU A  97     -14.245   1.729 -10.485  1.00 96.12           C  
ATOM    751  CD2 LEU A  97     -13.016   1.955 -12.609  1.00 96.12           C  
ATOM    752  N   LEU A  98     -16.389   5.543 -13.952  1.00 97.25           N  
ATOM    753  CA  LEU A  98     -17.184   5.895 -15.127  1.00 97.25           C  
ATOM    754  C   LEU A  98     -16.585   7.111 -15.842  1.00 97.25           C  
ATOM    755  CB  LEU A  98     -18.643   6.152 -14.704  1.00 97.25           C  
ATOM    756  O   LEU A  98     -16.367   7.050 -17.048  1.00 97.25           O  
ATOM    757  CG  LEU A  98     -19.409   4.899 -14.237  1.00 97.25           C  
ATOM    758  CD1 LEU A  98     -20.717   5.315 -13.564  1.00 97.25           C  
ATOM    759  CD2 LEU A  98     -19.772   3.969 -15.391  1.00 97.25           C  
ATOM    760  N   ILE A  99     -16.233   8.174 -15.109  1.00 97.56           N  
ATOM    761  CA  ILE A  99     -15.583   9.367 -15.681  1.00 97.56           C  
ATOM    762  C   ILE A  99     -14.293   8.985 -16.419  1.00 97.56           C  
ATOM    763  CB  ILE A  99     -15.315  10.420 -14.579  1.00 97.56           C  
ATOM    764  O   ILE A  99     -14.079   9.415 -17.549  1.00 97.56           O  
ATOM    765  CG1 ILE A  99     -16.645  11.016 -14.063  1.00 97.56           C  
ATOM    766  CG2 ILE A  99     -14.418  11.561 -15.098  1.00 97.56           C  
ATOM    767  CD1 ILE A  99     -16.506  11.768 -12.733  1.00 97.56           C  
ATOM    768  N   THR A 100     -13.442   8.154 -15.811  1.00 95.62           N  
ATOM    769  CA  THR A 100     -12.191   7.706 -16.436  1.00 95.62           C  
ATOM    770  C   THR A 100     -12.440   6.793 -17.636  1.00 95.62           C  
ATOM    771  CB  THR A 100     -11.306   7.009 -15.398  1.00 95.62           C  
ATOM    772  O   THR A 100     -11.809   6.984 -18.670  1.00 95.62           O  
ATOM    773  CG2 THR A 100      -9.990   6.462 -15.931  1.00 95.62           C  
ATOM    774  OG1 THR A 100     -10.912   7.944 -14.422  1.00 95.62           O  
ATOM    775  N   ALA A 101     -13.356   5.828 -17.537  1.00 93.88           N  
ATOM    776  CA  ALA A 101     -13.652   4.889 -18.620  1.00 93.88           C  
ATOM    777  C   ALA A 101     -14.278   5.584 -19.842  1.00 93.88           C  
ATOM    778  CB  ALA A 101     -14.568   3.790 -18.069  1.00 93.88           C  
ATOM    779  O   ALA A 101     -13.976   5.225 -20.980  1.00 93.88           O  
ATOM    780  N   PHE A 102     -15.106   6.607 -19.624  1.00 94.44           N  
ATOM    781  CA  PHE A 102     -15.752   7.375 -20.691  1.00 94.44           C  
ATOM    782  C   PHE A 102     -14.972   8.620 -21.128  1.00 94.44           C  
ATOM    783  CB  PHE A 102     -17.199   7.698 -20.293  1.00 94.44           C  
ATOM    784  O   PHE A 102     -15.423   9.320 -22.032  1.00 94.44           O  
ATOM    785  CG  PHE A 102     -18.092   6.474 -20.259  1.00 94.44           C  
ATOM    786  CD1 PHE A 102     -18.376   5.789 -21.456  1.00 94.44           C  
ATOM    787  CD2 PHE A 102     -18.650   6.019 -19.051  1.00 94.44           C  
ATOM    788  CE1 PHE A 102     -19.195   4.647 -21.442  1.00 94.44           C  
ATOM    789  CE2 PHE A 102     -19.461   4.873 -19.038  1.00 94.44           C  
ATOM    790  CZ  PHE A 102     -19.734   4.185 -20.231  1.00 94.44           C  
ATOM    791  N   ALA A 103     -13.797   8.891 -20.551  1.00 95.88           N  
ATOM    792  CA  ALA A 103     -12.981  10.033 -20.947  1.00 95.88           C  
ATOM    793  C   ALA A 103     -12.637   9.967 -22.452  1.00 95.88           C  
ATOM    794  CB  ALA A 103     -11.716  10.087 -20.085  1.00 95.88           C  
ATOM    795  O   ALA A 103     -12.113   8.939 -22.902  1.00 95.88           O  
ATOM    796  N   PRO A 104     -12.915  11.021 -23.244  1.00 93.81           N  
ATOM    797  CA  PRO A 104     -12.488  11.104 -24.639  1.00 93.81           C  
ATOM    798  C   PRO A 104     -10.960  11.066 -24.750  1.00 93.81           C  
ATOM    799  CB  PRO A 104     -13.075  12.413 -25.178  1.00 93.81           C  
ATOM    800  O   PRO A 104     -10.260  11.595 -23.887  1.00 93.81           O  
ATOM    801  CG  PRO A 104     -14.249  12.699 -24.250  1.00 93.81           C  
ATOM    802  CD  PRO A 104     -13.745  12.168 -22.914  1.00 93.81           C  
ATOM    803  N   THR A 105     -10.424  10.445 -25.802  1.00 92.25           N  
ATOM    804  CA  THR A 105      -8.964  10.303 -26.014  1.00 92.25           C  
ATOM    805  C   THR A 105      -8.246  11.634 -26.249  1.00 92.25           C  
ATOM    806  CB  THR A 105      -8.679   9.373 -27.200  1.00 92.25           C  
ATOM    807  O   THR A 105      -7.037  11.738 -26.104  1.00 92.25           O  
ATOM    808  CG2 THR A 105      -8.870   7.908 -26.801  1.00 92.25           C  
ATOM    809  OG1 THR A 105      -9.580   9.618 -28.260  1.00 92.25           O  
ATOM    810  N   ASP A 106      -8.997  12.665 -26.594  1.00 92.88           N  
ATOM    811  CA  ASP A 106      -8.601  14.060 -26.746  1.00 92.88           C  
ATOM    812  C   ASP A 106      -8.585  14.832 -25.410  1.00 92.88           C  
ATOM    813  CB  ASP A 106      -9.522  14.699 -27.812  1.00 92.88           C  
ATOM    814  O   ASP A 106      -8.050  15.938 -25.349  1.00 92.88           O  
ATOM    815  CG  ASP A 106     -11.023  14.390 -27.640  1.00 92.88           C  
ATOM    816  OD1 ASP A 106     -11.378  13.184 -27.604  1.00 92.88           O  
ATOM    817  OD2 ASP A 106     -11.810  15.349 -27.537  1.00 92.88           O  
ATOM    818  N   ASN A 107      -9.098  14.250 -24.315  1.00 94.88           N  
ATOM    819  CA  ASN A 107      -9.210  14.912 -23.013  1.00 94.88           C  
ATOM    820  C   ASN A 107      -8.555  14.116 -21.869  1.00 94.88           C  
ATOM    821  CB  ASN A 107     -10.683  15.261 -22.761  1.00 94.88           C  
ATOM    822  O   ASN A 107      -9.214  13.481 -21.038  1.00 94.88           O  
ATOM    823  CG  ASN A 107     -10.853  16.242 -21.613  1.00 94.88           C  
ATOM    824  ND2 ASN A 107     -11.992  16.888 -21.546  1.00 94.88           N  
ATOM    825  OD1 ASN A 107      -9.989  16.451 -20.769  1.00 94.88           O  
ATOM    826  N   TRP A 108      -7.226  14.211 -21.784  1.00 95.44           N  
ATOM    827  CA  TRP A 108      -6.438  13.620 -20.694  1.00 95.44           C  
ATOM    828  C   TRP A 108      -6.814  14.167 -19.305  1.00 95.44           C  
ATOM    829  CB  TRP A 108      -4.952  13.874 -20.970  1.00 95.44           C  
ATOM    830  O   TRP A 108      -6.805  13.436 -18.315  1.00 95.44           O  
ATOM    831  CG  TRP A 108      -4.033  13.320 -19.927  1.00 95.44           C  
ATOM    832  CD1 TRP A 108      -3.251  14.040 -19.090  1.00 95.44           C  
ATOM    833  CD2 TRP A 108      -3.811  11.921 -19.578  1.00 95.44           C  
ATOM    834  CE2 TRP A 108      -2.859  11.868 -18.518  1.00 95.44           C  
ATOM    835  CE3 TRP A 108      -4.314  10.691 -20.056  1.00 95.44           C  
ATOM    836  NE1 TRP A 108      -2.536  13.185 -18.275  1.00 95.44           N  
ATOM    837  CH2 TRP A 108      -2.932   9.449 -18.471  1.00 95.44           C  
ATOM    838  CZ2 TRP A 108      -2.426  10.657 -17.962  1.00 95.44           C  
ATOM    839  CZ3 TRP A 108      -3.876   9.469 -19.513  1.00 95.44           C  
ATOM    840  N   THR A 109      -7.190  15.442 -19.212  1.00 95.69           N  
ATOM    841  CA  THR A 109      -7.545  16.076 -17.936  1.00 95.69           C  
ATOM    842  C   THR A 109      -8.791  15.444 -17.318  1.00 95.69           C  
ATOM    843  CB  THR A 109      -7.755  17.582 -18.124  1.00 95.69           C  
ATOM    844  O   THR A 109      -8.811  15.194 -16.113  1.00 95.69           O  
ATOM    845  CG2 THR A 109      -7.950  18.319 -16.800  1.00 95.69           C  
ATOM    846  OG1 THR A 109      -6.610  18.132 -18.736  1.00 95.69           O  
ATOM    847  N   LEU A 110      -9.808  15.118 -18.124  1.00 97.19           N  
ATOM    848  CA  LEU A 110     -11.005  14.422 -17.643  1.00 97.19           C  
ATOM    849  C   LEU A 110     -10.675  13.007 -17.147  1.00 97.19           C  
ATOM    850  CB  LEU A 110     -12.056  14.401 -18.764  1.00 97.19           C  
ATOM    851  O   LEU A 110     -11.165  12.590 -16.095  1.00 97.19           O  
ATOM    852  CG  LEU A 110     -13.408  13.797 -18.341  1.00 97.19           C  
ATOM    853  CD1 LEU A 110     -14.076  14.606 -17.226  1.00 97.19           C  
ATOM    854  CD2 LEU A 110     -14.351  13.777 -19.540  1.00 97.19           C  
ATOM    855  N   PHE A 111      -9.788  12.299 -17.856  1.00 97.00           N  
ATOM    856  CA  PHE A 111      -9.276  10.998 -17.420  1.00 97.00           C  
ATOM    857  C   PHE A 111      -8.611  11.098 -16.036  1.00 97.00           C  
ATOM    858  CB  PHE A 111      -8.314  10.443 -18.484  1.00 97.00           C  
ATOM    859  O   PHE A 111      -8.952  10.328 -15.131  1.00 97.00           O  
ATOM    860  CG  PHE A 111      -7.704   9.105 -18.127  1.00 97.00           C  
ATOM    861  CD1 PHE A 111      -6.549   9.046 -17.323  1.00 97.00           C  
ATOM    862  CD2 PHE A 111      -8.280   7.918 -18.612  1.00 97.00           C  
ATOM    863  CE1 PHE A 111      -5.994   7.801 -16.981  1.00 97.00           C  
ATOM    864  CE2 PHE A 111      -7.710   6.677 -18.282  1.00 97.00           C  
ATOM    865  CZ  PHE A 111      -6.579   6.617 -17.455  1.00 97.00           C  
ATOM    866  N   LEU A 112      -7.715  12.079 -15.849  1.00 96.12           N  
ATOM    867  CA  LEU A 112      -7.041  12.343 -14.573  1.00 96.12           C  
ATOM    868  C   LEU A 112      -8.013  12.742 -13.459  1.00 96.12           C  
ATOM    869  CB  LEU A 112      -6.003  13.467 -14.741  1.00 96.12           C  
ATOM    870  O   LEU A 112      -7.870  12.282 -12.327  1.00 96.12           O  
ATOM    871  CG  LEU A 112      -4.712  13.111 -15.494  1.00 96.12           C  
ATOM    872  CD1 LEU A 112      -3.789  14.332 -15.440  1.00 96.12           C  
ATOM    873  CD2 LEU A 112      -3.978  11.933 -14.853  1.00 96.12           C  
ATOM    874  N   PHE A 113      -9.013  13.564 -13.763  1.00 97.44           N  
ATOM    875  CA  PHE A 113     -10.017  13.976 -12.788  1.00 97.44           C  
ATOM    876  C   PHE A 113     -10.794  12.772 -12.237  1.00 97.44           C  
ATOM    877  CB  PHE A 113     -10.941  15.006 -13.440  1.00 97.44           C  
ATOM    878  O   PHE A 113     -10.901  12.608 -11.019  1.00 97.44           O  
ATOM    879  CG  PHE A 113     -12.019  15.507 -12.507  1.00 97.44           C  
ATOM    880  CD1 PHE A 113     -13.365  15.166 -12.732  1.00 97.44           C  
ATOM    881  CD2 PHE A 113     -11.671  16.308 -11.403  1.00 97.44           C  
ATOM    882  CE1 PHE A 113     -14.362  15.643 -11.866  1.00 97.44           C  
ATOM    883  CE2 PHE A 113     -12.668  16.771 -10.528  1.00 97.44           C  
ATOM    884  CZ  PHE A 113     -14.014  16.444 -10.763  1.00 97.44           C  
ATOM    885  N   GLY A 114     -11.235  11.861 -13.112  1.00 97.44           N  
ATOM    886  CA  GLY A 114     -11.862  10.605 -12.689  1.00 97.44           C  
ATOM    887  C   GLY A 114     -10.939   9.744 -11.817  1.00 97.44           C  
ATOM    888  O   GLY A 114     -11.385   9.164 -10.825  1.00 97.44           O  
ATOM    889  N   ARG A 115      -9.629   9.726 -12.106  1.00 95.81           N  
ATOM    890  CA  ARG A 115      -8.626   9.015 -11.294  1.00 95.81           C  
ATOM    891  C   ARG A 115      -8.482   9.599  -9.892  1.00 95.81           C  
ATOM    892  CB  ARG A 115      -7.263   9.007 -12.009  1.00 95.81           C  
ATOM    893  O   ARG A 115      -8.381   8.831  -8.937  1.00 95.81           O  
ATOM    894  CG  ARG A 115      -7.220   8.091 -13.240  1.00 95.81           C  
ATOM    895  CD  ARG A 115      -7.314   6.610 -12.869  1.00 95.81           C  
ATOM    896  NE  ARG A 115      -6.176   6.196 -12.027  1.00 95.81           N  
ATOM    897  NH1 ARG A 115      -7.155   4.379 -11.004  1.00 95.81           N  
ATOM    898  NH2 ARG A 115      -4.963   4.784 -10.753  1.00 95.81           N  
ATOM    899  CZ  ARG A 115      -6.113   5.123 -11.263  1.00 95.81           C  
ATOM    900  N   ILE A 116      -8.501  10.923  -9.755  1.00 96.38           N  
ATOM    901  CA  ILE A 116      -8.444  11.597  -8.450  1.00 96.38           C  
ATOM    902  C   ILE A 116      -9.684  11.249  -7.618  1.00 96.38           C  
ATOM    903  CB  ILE A 116      -8.254  13.118  -8.647  1.00 96.38           C  
ATOM    904  O   ILE A 116      -9.548  10.880  -6.454  1.00 96.38           O  
ATOM    905  CG1 ILE A 116      -6.839  13.391  -9.211  1.00 96.38           C  
ATOM    906  CG2 ILE A 116      -8.454  13.885  -7.326  1.00 96.38           C  
ATOM    907  CD1 ILE A 116      -6.639  14.820  -9.732  1.00 96.38           C  
ATOM    908  N   ILE A 117     -10.876  11.256  -8.225  1.00 97.69           N  
ATOM    909  CA  ILE A 117     -12.123  10.852  -7.550  1.00 97.69           C  
ATOM    910  C   ILE A 117     -12.035   9.401  -7.047  1.00 97.69           C  
ATOM    911  CB  ILE A 117     -13.327  11.069  -8.498  1.00 97.69           C  
ATOM    912  O   ILE A 117     -12.362   9.120  -5.892  1.00 97.69           O  
ATOM    913  CG1 ILE A 117     -13.542  12.580  -8.742  1.00 97.69           C  
ATOM    914  CG2 ILE A 117     -14.617  10.462  -7.920  1.00 97.69           C  
ATOM    915  CD1 ILE A 117     -14.612  12.894  -9.792  1.00 97.69           C  
ATOM    916  N   GLN A 118     -11.549   8.475  -7.884  1.00 96.94           N  
ATOM    917  CA  GLN A 118     -11.351   7.075  -7.486  1.00 96.94           C  
ATOM    918  C   GLN A 118     -10.375   6.955  -6.310  1.00 96.94           C  
ATOM    919  CB  GLN A 118     -10.791   6.253  -8.655  1.00 96.94           C  
ATOM    920  O   GLN A 118     -10.652   6.247  -5.342  1.00 96.94           O  
ATOM    921  CG  GLN A 118     -11.765   6.045  -9.814  1.00 96.94           C  
ATOM    922  CD  GLN A 118     -11.033   5.506 -11.035  1.00 96.94           C  
ATOM    923  NE2 GLN A 118     -11.140   6.125 -12.181  1.00 96.94           N  
ATOM    924  OE1 GLN A 118     -10.281   4.545 -10.975  1.00 96.94           O  
ATOM    925  N   ALA A 119      -9.242   7.655  -6.381  1.00 95.00           N  
ATOM    926  CA  ALA A 119      -8.221   7.640  -5.341  1.00 95.00           C  
ATOM    927  C   ALA A 119      -8.766   8.090  -3.986  1.00 95.00           C  
ATOM    928  CB  ALA A 119      -7.103   8.577  -5.767  1.00 95.00           C  
ATOM    929  O   ALA A 119      -8.440   7.484  -2.957  1.00 95.00           O  
ATOM    930  N   SER A 120      -9.625   9.114  -3.997  1.00 95.25           N  
ATOM    931  CA  SER A 120     -10.251   9.623  -2.786  1.00 95.25           C  
ATOM    932  C   SER A 120     -11.146   8.584  -2.117  1.00 95.25           C  
ATOM    933  CB  SER A 120     -11.061  10.891  -3.075  1.00 95.25           C  
ATOM    934  O   SER A 120     -11.106   8.439  -0.897  1.00 95.25           O  
ATOM    935  OG  SER A 120     -10.220  11.928  -3.536  1.00 95.25           O  
ATOM    936  N   ALA A 121     -11.897   7.810  -2.903  1.00 96.19           N  
ATOM    937  CA  ALA A 121     -12.698   6.709  -2.380  1.00 96.19           C  
ATOM    938  C   ALA A 121     -11.837   5.550  -1.854  1.00 96.19           C  
ATOM    939  CB  ALA A 121     -13.655   6.244  -3.470  1.00 96.19           C  
ATOM    940  O   ALA A 121     -12.080   5.065  -0.748  1.00 96.19           O  
ATOM    941  N   VAL A 122     -10.793   5.139  -2.588  1.00 93.69           N  
ATOM    942  CA  VAL A 122      -9.882   4.059  -2.149  1.00 93.69           C  
ATOM    943  C   VAL A 122      -9.182   4.411  -0.830  1.00 93.69           C  
ATOM    944  CB  VAL A 122      -8.862   3.697  -3.252  1.00 93.69           C  
ATOM    945  O   VAL A 122      -8.958   3.534   0.006  1.00 93.69           O  
ATOM    946  CG1 VAL A 122      -7.831   2.653  -2.796  1.00 93.69           C  
ATOM    947  CG2 VAL A 122      -9.586   3.084  -4.459  1.00 93.69           C  
ATOM    948  N   GLY A 123      -8.895   5.700  -0.601  1.00 92.62           N  
ATOM    949  CA  GLY A 123      -8.310   6.193   0.652  1.00 92.62           C  
ATOM    950  C   GLY A 123      -9.220   6.004   1.868  1.00 92.62           C  
ATOM    951  O   GLY A 123      -8.735   5.990   2.994  1.00 92.62           O  
ATOM    952  N   ILE A 124     -10.522   5.797   1.647  1.00 95.06           N  
ATOM    953  CA  ILE A 124     -11.522   5.539   2.688  1.00 95.06           C  
ATOM    954  C   ILE A 124     -11.787   4.037   2.829  1.00 95.06           C  
ATOM    955  CB  ILE A 124     -12.830   6.301   2.368  1.00 95.06           C  
ATOM    956  O   ILE A 124     -11.838   3.523   3.947  1.00 95.06           O  
ATOM    957  CG1 ILE A 124     -12.591   7.825   2.249  1.00 95.06           C  
ATOM    958  CG2 ILE A 124     -13.900   6.017   3.444  1.00 95.06           C  
ATOM    959  CD1 ILE A 124     -13.769   8.557   1.589  1.00 95.06           C  
ATOM    960  N   THR A 125     -11.968   3.317   1.718  1.00 94.19           N  
ATOM    961  CA  THR A 125     -12.483   1.936   1.739  1.00 94.19           C  
ATOM    962  C   THR A 125     -11.541   0.951   2.429  1.00 94.19           C  
ATOM    963  CB  THR A 125     -12.803   1.420   0.327  1.00 94.19           C  
ATOM    964  O   THR A 125     -12.015   0.074   3.152  1.00 94.19           O  
ATOM    965  CG2 THR A 125     -13.956   2.180  -0.328  1.00 94.19           C  
ATOM    966  OG1 THR A 125     -11.672   1.525  -0.506  1.00 94.19           O  
ATOM    967  N   MET A 126     -10.219   1.092   2.254  1.00 89.19           N  
ATOM    968  CA  MET A 126      -9.246   0.196   2.895  1.00 89.19           C  
ATOM    969  C   MET A 126      -9.192   0.379   4.422  1.00 89.19           C  
ATOM    970  CB  MET A 126      -7.852   0.315   2.257  1.00 89.19           C  
ATOM    971  O   MET A 126      -9.346  -0.622   5.132  1.00 89.19           O  
ATOM    972  CG  MET A 126      -7.755  -0.357   0.893  1.00 89.19           C  
ATOM    973  SD  MET A 126      -6.038  -0.513   0.332  1.00 89.19           S  
ATOM    974  CE  MET A 126      -5.841  -2.311   0.420  1.00 89.19           C  
ATOM    975  N   PRO A 127      -9.036   1.608   4.960  1.00 93.12           N  
ATOM    976  CA  PRO A 127      -9.173   1.844   6.393  1.00 93.12           C  
ATOM    977  C   PRO A 127     -10.531   1.405   6.941  1.00 93.12           C  
ATOM    978  CB  PRO A 127      -8.963   3.348   6.584  1.00 93.12           C  
ATOM    979  O   PRO A 127     -10.581   0.705   7.950  1.00 93.12           O  
ATOM    980  CG  PRO A 127      -8.030   3.711   5.438  1.00 93.12           C  
ATOM    981  CD  PRO A 127      -8.544   2.823   4.311  1.00 93.12           C  
ATOM    982  N   LEU A 128     -11.630   1.732   6.253  1.00 95.12           N  
ATOM    983  CA  LEU A 128     -12.976   1.357   6.686  1.00 95.12           C  
ATOM    984  C   LEU A 128     -13.122  -0.162   6.834  1.00 95.12           C  
ATOM    985  CB  LEU A 128     -13.997   1.928   5.689  1.00 95.12           C  
ATOM    986  O   LEU A 128     -13.627  -0.626   7.853  1.00 95.12           O  
ATOM    987  CG  LEU A 128     -15.463   1.609   6.034  1.00 95.12           C  
ATOM    988  CD1 LEU A 128     -15.857   2.189   7.391  1.00 95.12           C  
ATOM    989  CD2 LEU A 128     -16.372   2.185   4.949  1.00 95.12           C  
ATOM    990  N   MET A 129     -12.629  -0.945   5.868  1.00 94.56           N  
ATOM    991  CA  MET A 129     -12.626  -2.409   5.956  1.00 94.56           C  
ATOM    992  C   MET A 129     -11.891  -2.898   7.212  1.00 94.56           C  
ATOM    993  CB  MET A 129     -11.999  -2.994   4.679  1.00 94.56           C  
ATOM    994  O   MET A 129     -12.397  -3.771   7.915  1.00 94.56           O  
ATOM    995  CG  MET A 129     -11.931  -4.528   4.701  1.00 94.56           C  
ATOM    996  SD  MET A 129     -11.223  -5.273   3.207  1.00 94.56           S  
ATOM    997  CE  MET A 129      -9.492  -4.770   3.384  1.00 94.56           C  
ATOM    998  N   GLN A 130     -10.726  -2.326   7.530  1.00 93.75           N  
ATOM    999  CA  GLN A 130      -9.963  -2.697   8.725  1.00 93.75           C  
ATOM   1000  C   GLN A 130     -10.710  -2.333  10.016  1.00 93.75           C  
ATOM   1001  CB  GLN A 130      -8.566  -2.059   8.673  1.00 93.75           C  
ATOM   1002  O   GLN A 130     -10.847  -3.188  10.890  1.00 93.75           O  
ATOM   1003  CG  GLN A 130      -7.681  -2.719   7.603  1.00 93.75           C  
ATOM   1004  CD  GLN A 130      -6.292  -2.100   7.469  1.00 93.75           C  
ATOM   1005  NE2 GLN A 130      -5.412  -2.688   6.693  1.00 93.75           N  
ATOM   1006  OE1 GLN A 130      -5.936  -1.086   8.034  1.00 93.75           O  
ATOM   1007  N   VAL A 131     -11.262  -1.121  10.121  1.00 94.50           N  
ATOM   1008  CA  VAL A 131     -12.013  -0.680  11.312  1.00 94.50           C  
ATOM   1009  C   VAL A 131     -13.272  -1.523  11.518  1.00 94.50           C  
ATOM   1010  CB  VAL A 131     -12.390   0.810  11.222  1.00 94.50           C  
ATOM   1011  O   VAL A 131     -13.561  -1.940  12.641  1.00 94.50           O  
ATOM   1012  CG1 VAL A 131     -13.125   1.270  12.488  1.00 94.50           C  
ATOM   1013  CG2 VAL A 131     -11.149   1.699  11.107  1.00 94.50           C  
ATOM   1014  N   VAL A 132     -13.992  -1.840  10.441  1.00 94.56           N  
ATOM   1015  CA  VAL A 132     -15.162  -2.722  10.490  1.00 94.56           C  
ATOM   1016  C   VAL A 132     -14.785  -4.105  11.021  1.00 94.56           C  
ATOM   1017  CB  VAL A 132     -15.821  -2.801   9.103  1.00 94.56           C  
ATOM   1018  O   VAL A 132     -15.449  -4.606  11.925  1.00 94.56           O  
ATOM   1019  CG1 VAL A 132     -16.821  -3.949   9.016  1.00 94.56           C  
ATOM   1020  CG2 VAL A 132     -16.577  -1.502   8.811  1.00 94.56           C  
ATOM   1021  N   MET A 133     -13.689  -4.701  10.538  1.00 92.81           N  
ATOM   1022  CA  MET A 133     -13.212  -6.004  11.025  1.00 92.81           C  
ATOM   1023  C   MET A 133     -12.888  -5.984  12.528  1.00 92.81           C  
ATOM   1024  CB  MET A 133     -11.972  -6.442  10.232  1.00 92.81           C  
ATOM   1025  O   MET A 133     -13.194  -6.948  13.227  1.00 92.81           O  
ATOM   1026  CG  MET A 133     -12.290  -6.785   8.775  1.00 92.81           C  
ATOM   1027  SD  MET A 133     -13.072  -8.391   8.504  1.00 92.81           S  
ATOM   1028  CE  MET A 133     -12.999  -8.384   6.692  1.00 92.81           C  
ATOM   1029  N   VAL A 134     -12.312  -4.891  13.041  1.00 91.12           N  
ATOM   1030  CA  VAL A 134     -12.004  -4.723  14.477  1.00 91.12           C  
ATOM   1031  C   VAL A 134     -13.267  -4.662  15.341  1.00 91.12           C  
ATOM   1032  CB  VAL A 134     -11.152  -3.455  14.707  1.00 91.12           C  
ATOM   1033  O   VAL A 134     -13.235  -5.141  16.478  1.00 91.12           O  
ATOM   1034  CG1 VAL A 134     -10.880  -3.141  16.181  1.00 91.12           C  
ATOM   1035  CG2 VAL A 134      -9.775  -3.610  14.062  1.00 91.12           C  
ATOM   1036  N   ASN A 135     -14.352  -4.091  14.809  1.00 91.44           N  
ATOM   1037  CA  ASN A 135     -15.607  -3.876  15.533  1.00 91.44           C  
ATOM   1038  C   ASN A 135     -16.566  -5.077  15.463  1.00 91.44           C  
ATOM   1039  CB  ASN A 135     -16.263  -2.580  15.024  1.00 91.44           C  
ATOM   1040  O   ASN A 135     -17.285  -5.336  16.422  1.00 91.44           O  
ATOM   1041  CG  ASN A 135     -15.632  -1.346  15.642  1.00 91.44           C  
ATOM   1042  ND2 ASN A 135     -14.597  -0.793  15.055  1.00 91.44           N  
ATOM   1043  OD1 ASN A 135     -16.026  -0.884  16.694  1.00 91.44           O  
ATOM   1044  N   ILE A 136     -16.567  -5.853  14.372  1.00 91.94           N  
ATOM   1045  CA  ILE A 136     -17.473  -7.013  14.234  1.00 91.94           C  
ATOM   1046  C   ILE A 136     -16.891  -8.322  14.780  1.00 91.94           C  
ATOM   1047  CB  ILE A 136     -17.964  -7.188  12.781  1.00 91.94           C  
ATOM   1048  O   ILE A 136     -17.644  -9.270  15.023  1.00 91.94           O  
ATOM   1049  CG1 ILE A 136     -16.836  -7.686  11.857  1.00 91.94           C  
ATOM   1050  CG2 ILE A 136     -18.641  -5.902  12.295  1.00 91.94           C  
ATOM   1051  CD1 ILE A 136     -17.180  -7.736  10.367  1.00 91.94           C  
ATOM   1052  N   PHE A 137     -15.566  -8.413  14.946  1.00 90.81           N  
ATOM   1053  CA  PHE A 137     -14.902  -9.592  15.504  1.00 90.81           C  
ATOM   1054  C   PHE A 137     -14.413  -9.346  16.932  1.00 90.81           C  
ATOM   1055  CB  PHE A 137     -13.755 -10.082  14.613  1.00 90.81           C  
ATOM   1056  O   PHE A 137     -13.811  -8.307  17.212  1.00 90.81           O  
ATOM   1057  CG  PHE A 137     -14.234 -10.778  13.358  1.00 90.81           C  
ATOM   1058  CD1 PHE A 137     -14.529 -12.155  13.380  1.00 90.81           C  
ATOM   1059  CD2 PHE A 137     -14.382 -10.053  12.165  1.00 90.81           C  
ATOM   1060  CE1 PHE A 137     -14.981 -12.798  12.213  1.00 90.81           C  
ATOM   1061  CE2 PHE A 137     -14.837 -10.693  11.000  1.00 90.81           C  
ATOM   1062  CZ  PHE A 137     -15.137 -12.065  11.023  1.00 90.81           C  
ATOM   1063  N   PRO A 138     -14.599 -10.332  17.830  1.00 87.88           N  
ATOM   1064  CA  PRO A 138     -14.055 -10.248  19.174  1.00 87.88           C  
ATOM   1065  C   PRO A 138     -12.523 -10.261  19.114  1.00 87.88           C  
ATOM   1066  CB  PRO A 138     -14.655 -11.449  19.900  1.00 87.88           C  
ATOM   1067  O   PRO A 138     -11.930 -10.761  18.147  1.00 87.88           O  
ATOM   1068  CG  PRO A 138     -14.733 -12.506  18.802  1.00 87.88           C  
ATOM   1069  CD  PRO A 138     -15.144 -11.666  17.593  1.00 87.88           C  
ATOM   1070  N   ALA A 139     -11.875  -9.710  20.142  1.00 82.44           N  
ATOM   1071  CA  ALA A 139     -10.431  -9.501  20.156  1.00 82.44           C  
ATOM   1072  C   ALA A 139      -9.647 -10.791  19.860  1.00 82.44           C  
ATOM   1073  CB  ALA A 139     -10.044  -8.894  21.504  1.00 82.44           C  
ATOM   1074  O   ALA A 139      -8.636 -10.751  19.158  1.00 82.44           O  
ATOM   1075  N   GLU A 140     -10.152 -11.950  20.289  1.00 84.19           N  
ATOM   1076  CA  GLU A 140      -9.555 -13.277  20.112  1.00 84.19           C  
ATOM   1077  C   GLU A 140      -9.482 -13.717  18.646  1.00 84.19           C  
ATOM   1078  CB  GLU A 140     -10.313 -14.363  20.897  1.00 84.19           C  
ATOM   1079  O   GLU A 140      -8.611 -14.515  18.324  1.00 84.19           O  
ATOM   1080  CG  GLU A 140     -10.406 -14.113  22.411  1.00 84.19           C  
ATOM   1081  CD  GLU A 140     -11.332 -12.941  22.753  1.00 84.19           C  
ATOM   1082  OE1 GLU A 140     -11.023 -12.218  23.716  1.00 84.19           O  
ATOM   1083  OE2 GLU A 140     -12.263 -12.695  21.953  1.00 84.19           O  
ATOM   1084  N   GLN A 141     -10.338 -13.180  17.770  1.00 88.69           N  
ATOM   1085  CA  GLN A 141     -10.462 -13.576  16.357  1.00 88.69           C  
ATOM   1086  C   GLN A 141     -10.003 -12.486  15.375  1.00 88.69           C  
ATOM   1087  CB  GLN A 141     -11.917 -13.981  16.068  1.00 88.69           C  
ATOM   1088  O   GLN A 141     -10.104 -12.661  14.157  1.00 88.69           O  
ATOM   1089  CG  GLN A 141     -12.386 -15.173  16.917  1.00 88.69           C  
ATOM   1090  CD  GLN A 141     -13.844 -15.547  16.671  1.00 88.69           C  
ATOM   1091  NE2 GLN A 141     -14.408 -16.388  17.509  1.00 88.69           N  
ATOM   1092  OE1 GLN A 141     -14.514 -15.103  15.750  1.00 88.69           O  
ATOM   1093  N   ARG A 142      -9.507 -11.347  15.881  1.00 88.56           N  
ATOM   1094  CA  ARG A 142      -9.039 -10.226  15.047  1.00 88.56           C  
ATOM   1095  C   ARG A 142      -7.885 -10.616  14.125  1.00 88.56           C  
ATOM   1096  CB  ARG A 142      -8.640  -9.029  15.925  1.00 88.56           C  
ATOM   1097  O   ARG A 142      -7.801 -10.075  13.027  1.00 88.56           O  
ATOM   1098  CG  ARG A 142      -9.866  -8.306  16.496  1.00 88.56           C  
ATOM   1099  CD  ARG A 142      -9.433  -7.123  17.368  1.00 88.56           C  
ATOM   1100  NE  ARG A 142     -10.599  -6.420  17.932  1.00 88.56           N  
ATOM   1101  NH1 ARG A 142      -9.475  -5.072  19.426  1.00 88.56           N  
ATOM   1102  NH2 ARG A 142     -11.690  -4.889  19.183  1.00 88.56           N  
ATOM   1103  CZ  ARG A 142     -10.579  -5.472  18.853  1.00 88.56           C  
ATOM   1104  N   GLY A 143      -7.033 -11.561  14.524  1.00 89.62           N  
ATOM   1105  CA  GLY A 143      -5.986 -12.111  13.670  1.00 89.62           C  
ATOM   1106  C   GLY A 143      -6.546 -12.781  12.433  1.00 89.62           C  
ATOM   1107  O   GLY A 143      -6.211 -12.394  11.317  1.00 89.62           O  
ATOM   1108  N   ALA A 144      -7.426 -13.763  12.625  1.00 89.56           N  
ATOM   1109  CA  ALA A 144      -8.096 -14.464  11.537  1.00 89.56           C  
ATOM   1110  C   ALA A 144      -8.861 -13.502  10.612  1.00 89.56           C  
ATOM   1111  CB  ALA A 144      -9.030 -15.509  12.155  1.00 89.56           C  
ATOM   1112  O   ALA A 144      -8.771 -13.636   9.393  1.00 89.56           O  
ATOM   1113  N   ALA A 145      -9.563 -12.516  11.181  1.00 91.06           N  
ATOM   1114  CA  ALA A 145     -10.296 -11.504  10.422  1.00 91.06           C  
ATOM   1115  C   ALA A 145      -9.361 -10.618   9.581  1.00 91.06           C  
ATOM   1116  CB  ALA A 145     -11.133 -10.678  11.403  1.00 91.06           C  
ATOM   1117  O   ALA A 145      -9.554 -10.487   8.375  1.00 91.06           O  
ATOM   1118  N   MET A 146      -8.297 -10.076  10.182  1.00 91.06           N  
ATOM   1119  CA  MET A 146      -7.294  -9.282   9.462  1.00 91.06           C  
ATOM   1120  C   MET A 146      -6.523 -10.115   8.437  1.00 91.06           C  
ATOM   1121  CB  MET A 146      -6.311  -8.652  10.454  1.00 91.06           C  
ATOM   1122  O   MET A 146      -6.166  -9.603   7.384  1.00 91.06           O  
ATOM   1123  CG  MET A 146      -6.956  -7.520  11.256  1.00 91.06           C  
ATOM   1124  SD  MET A 146      -7.372  -6.064  10.263  1.00 91.06           S  
ATOM   1125  CE  MET A 146      -8.072  -5.042  11.574  1.00 91.06           C  
ATOM   1126  N   GLY A 147      -6.318 -11.407   8.693  1.00 91.06           N  
ATOM   1127  CA  GLY A 147      -5.717 -12.335   7.739  1.00 91.06           C  
ATOM   1128  C   GLY A 147      -6.492 -12.426   6.421  1.00 91.06           C  
ATOM   1129  O   GLY A 147      -5.869 -12.553   5.368  1.00 91.06           O  
ATOM   1130  N   LEU A 148      -7.825 -12.285   6.445  1.00 92.50           N  
ATOM   1131  CA  LEU A 148      -8.640 -12.222   5.224  1.00 92.50           C  
ATOM   1132  C   LEU A 148      -8.337 -10.975   4.386  1.00 92.50           C  
ATOM   1133  CB  LEU A 148     -10.140 -12.259   5.560  1.00 92.50           C  
ATOM   1134  O   LEU A 148      -8.362 -11.055   3.161  1.00 92.50           O  
ATOM   1135  CG  LEU A 148     -10.636 -13.543   6.244  1.00 92.50           C  
ATOM   1136  CD1 LEU A 148     -12.096 -13.371   6.666  1.00 92.50           C  
ATOM   1137  CD2 LEU A 148     -10.549 -14.757   5.315  1.00 92.50           C  
ATOM   1138  N   ASN A 149      -7.972  -9.850   5.010  1.00 90.25           N  
ATOM   1139  CA  ASN A 149      -7.562  -8.647   4.277  1.00 90.25           C  
ATOM   1140  C   ASN A 149      -6.294  -8.895   3.450  1.00 90.25           C  
ATOM   1141  CB  ASN A 149      -7.342  -7.470   5.243  1.00 90.25           C  
ATOM   1142  O   ASN A 149      -6.099  -8.256   2.418  1.00 90.25           O  
ATOM   1143  CG  ASN A 149      -8.583  -7.074   6.018  1.00 90.25           C  
ATOM   1144  ND2 ASN A 149      -8.431  -6.326   7.083  1.00 90.25           N  
ATOM   1145  OD1 ASN A 149      -9.705  -7.386   5.670  1.00 90.25           O  
ATOM   1146  N   GLY A 150      -5.454  -9.851   3.854  1.00 85.19           N  
ATOM   1147  CA  GLY A 150      -4.281 -10.249   3.084  1.00 85.19           C  
ATOM   1148  C   GLY A 150      -4.615 -10.898   1.737  1.00 85.19           C  
ATOM   1149  O   GLY A 150      -3.792 -10.821   0.830  1.00 85.19           O  
ATOM   1150  N   LEU A 151      -5.830 -11.439   1.551  1.00 89.19           N  
ATOM   1151  CA  LEU A 151      -6.312 -11.852   0.223  1.00 89.19           C  
ATOM   1152  C   LEU A 151      -6.402 -10.644  -0.712  1.00 89.19           C  
ATOM   1153  CB  LEU A 151      -7.695 -12.527   0.321  1.00 89.19           C  
ATOM   1154  O   LEU A 151      -5.951 -10.710  -1.847  1.00 89.19           O  
ATOM   1155  CG  LEU A 151      -7.698 -13.888   1.037  1.00 89.19           C  
ATOM   1156  CD1 LEU A 151      -9.128 -14.290   1.401  1.00 89.19           C  
ATOM   1157  CD2 LEU A 151      -7.123 -14.979   0.135  1.00 89.19           C  
ATOM   1158  N   VAL A 152      -6.930  -9.522  -0.219  1.00 90.75           N  
ATOM   1159  CA  VAL A 152      -7.043  -8.278  -0.990  1.00 90.75           C  
ATOM   1160  C   VAL A 152      -5.666  -7.673  -1.245  1.00 90.75           C  
ATOM   1161  CB  VAL A 152      -7.963  -7.273  -0.271  1.00 90.75           C  
ATOM   1162  O   VAL A 152      -5.326  -7.381  -2.387  1.00 90.75           O  
ATOM   1163  CG1 VAL A 152      -8.040  -5.944  -1.024  1.00 90.75           C  
ATOM   1164  CG2 VAL A 152      -9.379  -7.838  -0.101  1.00 90.75           C  
ATOM   1165  N   VAL A 153      -4.865  -7.513  -0.187  1.00 84.75           N  
ATOM   1166  CA  VAL A 153      -3.557  -6.842  -0.260  1.00 84.75           C  
ATOM   1167  C   VAL A 153      -2.547  -7.646  -1.083  1.00 84.75           C  
ATOM   1168  CB  VAL A 153      -3.012  -6.549   1.154  1.00 84.75           C  
ATOM   1169  O   VAL A 153      -1.738  -7.041  -1.772  1.00 84.75           O  
ATOM   1170  CG1 VAL A 153      -1.643  -5.853   1.140  1.00 84.75           C  
ATOM   1171  CG2 VAL A 153      -3.952  -5.617   1.934  1.00 84.75           C  
ATOM   1172  N   GLY A 154      -2.587  -8.980  -1.025  1.00 83.31           N  
ATOM   1173  CA  GLY A 154      -1.656  -9.838  -1.758  1.00 83.31           C  
ATOM   1174  C   GLY A 154      -2.092 -10.141  -3.190  1.00 83.31           C  
ATOM   1175  O   GLY A 154      -1.289 -10.025  -4.108  1.00 83.31           O  
ATOM   1176  N   LEU A 155      -3.357 -10.522  -3.406  1.00 85.81           N  
ATOM   1177  CA  LEU A 155      -3.799 -11.022  -4.714  1.00 85.81           C  
ATOM   1178  C   LEU A 155      -4.103  -9.902  -5.710  1.00 85.81           C  
ATOM   1179  CB  LEU A 155      -5.026 -11.939  -4.563  1.00 85.81           C  
ATOM   1180  O   LEU A 155      -3.762 -10.031  -6.885  1.00 85.81           O  
ATOM   1181  CG  LEU A 155      -4.817 -13.176  -3.678  1.00 85.81           C  
ATOM   1182  CD1 LEU A 155      -6.134 -13.931  -3.492  1.00 85.81           C  
ATOM   1183  CD2 LEU A 155      -3.833 -14.132  -4.329  1.00 85.81           C  
ATOM   1184  N   ALA A 156      -4.742  -8.811  -5.275  1.00 87.44           N  
ATOM   1185  CA  ALA A 156      -5.188  -7.769  -6.201  1.00 87.44           C  
ATOM   1186  C   ALA A 156      -4.022  -7.086  -6.951  1.00 87.44           C  
ATOM   1187  CB  ALA A 156      -6.104  -6.775  -5.478  1.00 87.44           C  
ATOM   1188  O   ALA A 156      -4.137  -6.910  -8.169  1.00 87.44           O  
ATOM   1189  N   PRO A 157      -2.879  -6.754  -6.308  1.00 80.94           N  
ATOM   1190  CA  PRO A 157      -1.743  -6.164  -7.013  1.00 80.94           C  
ATOM   1191  C   PRO A 157      -1.089  -7.060  -8.058  1.00 80.94           C  
ATOM   1192  CB  PRO A 157      -0.742  -5.726  -5.942  1.00 80.94           C  
ATOM   1193  O   PRO A 157      -0.654  -6.539  -9.075  1.00 80.94           O  
ATOM   1194  CG  PRO A 157      -1.624  -5.527  -4.715  1.00 80.94           C  
ATOM   1195  CD  PRO A 157      -2.639  -6.655  -4.872  1.00 80.94           C  
ATOM   1196  N   ALA A 158      -1.062  -8.379  -7.870  1.00 79.44           N  
ATOM   1197  CA  ALA A 158      -0.463  -9.278  -8.859  1.00 79.44           C  
ATOM   1198  C   ALA A 158      -1.421  -9.691  -9.975  1.00 79.44           C  
ATOM   1199  CB  ALA A 158       0.040 -10.498  -8.129  1.00 79.44           C  
ATOM   1200  O   ALA A 158      -1.006  -9.876 -11.123  1.00 79.44           O  
ATOM   1201  N   ILE A 159      -2.712  -9.816  -9.657  1.00 83.81           N  
ATOM   1202  CA  ILE A 159      -3.728 -10.090 -10.672  1.00 83.81           C  
ATOM   1203  C   ILE A 159      -3.881  -8.876 -11.594  1.00 83.81           C  
ATOM   1204  CB  ILE A 159      -5.052 -10.552 -10.024  1.00 83.81           C  
ATOM   1205  O   ILE A 159      -4.036  -9.077 -12.791  1.00 83.81           O  
ATOM   1206  CG1 ILE A 159      -4.834 -11.927  -9.343  1.00 83.81           C  
ATOM   1207  CG2 ILE A 159      -6.173 -10.676 -11.075  1.00 83.81           C  
ATOM   1208  CD1 ILE A 159      -5.997 -12.389  -8.459  1.00 83.81           C  
ATOM   1209  N   GLY A 160      -3.768  -7.641 -11.086  1.00 85.06           N  
ATOM   1210  CA  GLY A 160      -3.961  -6.407 -11.863  1.00 85.06           C  
ATOM   1211  C   GLY A 160      -3.161  -6.341 -13.170  1.00 85.06           C  
ATOM   1212  O   GLY A 160      -3.773  -6.335 -14.237  1.00 85.06           O  
ATOM   1213  N   PRO A 161      -1.816  -6.340 -13.134  1.00 79.81           N  
ATOM   1214  CA  PRO A 161      -0.981  -6.295 -14.333  1.00 79.81           C  
ATOM   1215  C   PRO A 161      -1.218  -7.459 -15.296  1.00 79.81           C  
ATOM   1216  CB  PRO A 161       0.465  -6.299 -13.816  1.00 79.81           C  
ATOM   1217  O   PRO A 161      -1.254  -7.255 -16.508  1.00 79.81           O  
ATOM   1218  CG  PRO A 161       0.341  -5.624 -12.456  1.00 79.81           C  
ATOM   1219  CD  PRO A 161      -0.990  -6.174 -11.954  1.00 79.81           C  
ATOM   1220  N   THR A 162      -1.415  -8.668 -14.763  1.00 82.44           N  
ATOM   1221  CA  THR A 162      -1.665  -9.879 -15.561  1.00 82.44           C  
ATOM   1222  C   THR A 162      -3.008  -9.785 -16.289  1.00 82.44           C  
ATOM   1223  CB  THR A 162      -1.632 -11.130 -14.666  1.00 82.44           C  
ATOM   1224  O   THR A 162      -3.085 -10.007 -17.497  1.00 82.44           O  
ATOM   1225  CG2 THR A 162      -1.659 -12.419 -15.487  1.00 82.44           C  
ATOM   1226  OG1 THR A 162      -0.449 -11.157 -13.895  1.00 82.44           O  
ATOM   1227  N   PHE A 163      -4.060  -9.388 -15.568  1.00 85.81           N  
ATOM   1228  CA  PHE A 163      -5.398  -9.146 -16.101  1.00 85.81           C  
ATOM   1229  C   PHE A 163      -5.387  -8.033 -17.155  1.00 85.81           C  
ATOM   1230  CB  PHE A 163      -6.339  -8.797 -14.934  1.00 85.81           C  
ATOM   1231  O   PHE A 163      -5.902  -8.227 -18.254  1.00 85.81           O  
ATOM   1232  CG  PHE A 163      -7.666  -8.215 -15.370  1.00 85.81           C  
ATOM   1233  CD1 PHE A 163      -7.925  -6.842 -15.189  1.00 85.81           C  
ATOM   1234  CD2 PHE A 163      -8.611  -9.027 -16.022  1.00 85.81           C  
ATOM   1235  CE1 PHE A 163      -9.119  -6.282 -15.671  1.00 85.81           C  
ATOM   1236  CE2 PHE A 163      -9.805  -8.465 -16.505  1.00 85.81           C  
ATOM   1237  CZ  PHE A 163     -10.053  -7.091 -16.340  1.00 85.81           C  
ATOM   1238  N   ALA A 164      -4.752  -6.899 -16.851  1.00 85.75           N  
ATOM   1239  CA  ALA A 164      -4.629  -5.770 -17.766  1.00 85.75           C  
ATOM   1240  C   ALA A 164      -3.862  -6.147 -19.043  1.00 85.75           C  
ATOM   1241  CB  ALA A 164      -3.945  -4.622 -17.024  1.00 85.75           C  
ATOM   1242  O   ALA A 164      -4.314  -5.854 -20.144  1.00 85.75           O  
ATOM   1243  N   GLY A 165      -2.730  -6.845 -18.928  1.00 80.62           N  
ATOM   1244  CA  GLY A 165      -1.962  -7.293 -20.091  1.00 80.62           C  
ATOM   1245  C   GLY A 165      -2.752  -8.263 -20.972  1.00 80.62           C  
ATOM   1246  O   GLY A 165      -2.770  -8.119 -22.195  1.00 80.62           O  
ATOM   1247  N   TRP A 166      -3.456  -9.217 -20.356  1.00 85.06           N  
ATOM   1248  CA  TRP A 166      -4.295 -10.175 -21.075  1.00 85.06           C  
ATOM   1249  C   TRP A 166      -5.451  -9.488 -21.812  1.00 85.06           C  
ATOM   1250  CB  TRP A 166      -4.804 -11.243 -20.099  1.00 85.06           C  
ATOM   1251  O   TRP A 166      -5.638  -9.730 -23.006  1.00 85.06           O  
ATOM   1252  CG  TRP A 166      -5.669 -12.289 -20.730  1.00 85.06           C  
ATOM   1253  CD1 TRP A 166      -5.232 -13.430 -21.312  1.00 85.06           C  
ATOM   1254  CD2 TRP A 166      -7.124 -12.295 -20.880  1.00 85.06           C  
ATOM   1255  CE2 TRP A 166      -7.496 -13.473 -21.593  1.00 85.06           C  
ATOM   1256  CE3 TRP A 166      -8.164 -11.423 -20.490  1.00 85.06           C  
ATOM   1257  NE1 TRP A 166      -6.308 -14.132 -21.821  1.00 85.06           N  
ATOM   1258  CH2 TRP A 166      -9.837 -12.873 -21.528  1.00 85.06           C  
ATOM   1259  CZ2 TRP A 166      -8.826 -13.766 -21.921  1.00 85.06           C  
ATOM   1260  CZ3 TRP A 166      -9.506 -11.707 -20.813  1.00 85.06           C  
ATOM   1261  N   ILE A 167      -6.188  -8.601 -21.135  1.00 88.81           N  
ATOM   1262  CA  ILE A 167      -7.385  -7.966 -21.701  1.00 88.81           C  
ATOM   1263  C   ILE A 167      -7.044  -6.962 -22.810  1.00 88.81           C  
ATOM   1264  CB  ILE A 167      -8.246  -7.361 -20.569  1.00 88.81           C  
ATOM   1265  O   ILE A 167      -7.759  -6.891 -23.806  1.00 88.81           O  
ATOM   1266  CG1 ILE A 167      -9.709  -7.257 -21.019  1.00 88.81           C  
ATOM   1267  CG2 ILE A 167      -7.739  -5.996 -20.079  1.00 88.81           C  
ATOM   1268  CD1 ILE A 167     -10.672  -6.969 -19.858  1.00 88.81           C  
ATOM   1269  N   LEU A 168      -5.923  -6.241 -22.681  1.00 86.50           N  
ATOM   1270  CA  LEU A 168      -5.435  -5.317 -23.708  1.00 86.50           C  
ATOM   1271  C   LEU A 168      -4.959  -6.056 -24.964  1.00 86.50           C  
ATOM   1272  CB  LEU A 168      -4.290  -4.467 -23.130  1.00 86.50           C  
ATOM   1273  O   LEU A 168      -5.137  -5.553 -26.068  1.00 86.50           O  
ATOM   1274  CG  LEU A 168      -4.719  -3.460 -22.049  1.00 86.50           C  
ATOM   1275  CD1 LEU A 168      -3.482  -2.831 -21.405  1.00 86.50           C  
ATOM   1276  CD2 LEU A 168      -5.576  -2.332 -22.603  1.00 86.50           C  
ATOM   1277  N   LYS A 169      -4.386  -7.258 -24.813  1.00 84.31           N  
ATOM   1278  CA  LYS A 169      -3.933  -8.081 -25.946  1.00 84.31           C  
ATOM   1279  C   LYS A 169      -5.091  -8.626 -26.790  1.00 84.31           C  
ATOM   1280  CB  LYS A 169      -3.041  -9.214 -25.409  1.00 84.31           C  
ATOM   1281  O   LYS A 169      -4.916  -8.819 -27.987  1.00 84.31           O  
ATOM   1282  CG  LYS A 169      -2.431 -10.067 -26.533  1.00 84.31           C  
ATOM   1283  CD  LYS A 169      -1.525 -11.167 -25.975  1.00 84.31           C  
ATOM   1284  CE  LYS A 169      -0.973 -12.000 -27.138  1.00 84.31           C  
ATOM   1285  NZ  LYS A 169      -0.110 -13.112 -26.663  1.00 84.31           N  
ATOM   1286  N   HIS A 170      -6.241  -8.903 -26.176  1.00 83.94           N  
ATOM   1287  CA  HIS A 170      -7.389  -9.518 -26.856  1.00 83.94           C  
ATOM   1288  C   HIS A 170      -8.309  -8.508 -27.556  1.00 83.94           C  
ATOM   1289  CB  HIS A 170      -8.162 -10.409 -25.868  1.00 83.94           C  
ATOM   1290  O   HIS A 170      -9.271  -8.938 -28.182  1.00 83.94           O  
ATOM   1291  CG  HIS A 170      -7.431 -11.688 -25.551  1.00 83.94           C  
ATOM   1292  CD2 HIS A 170      -7.766 -12.954 -25.953  1.00 83.94           C  
ATOM   1293  ND1 HIS A 170      -6.271 -11.789 -24.824  1.00 83.94           N  
ATOM   1294  CE1 HIS A 170      -5.907 -13.078 -24.798  1.00 83.94           C  
ATOM   1295  NE2 HIS A 170      -6.790 -13.834 -25.465  1.00 83.94           N  
ATOM   1296  N   ASP A 171      -8.026  -7.204 -27.435  1.00 79.50           N  
ATOM   1297  CA  ASP A 171      -8.781  -6.099 -28.043  1.00 79.50           C  
ATOM   1298  C   ASP A 171     -10.306  -6.302 -27.995  1.00 79.50           C  
ATOM   1299  CB  ASP A 171      -8.246  -5.774 -29.446  1.00 79.50           C  
ATOM   1300  O   ASP A 171     -10.984  -6.464 -29.009  1.00 79.50           O  
ATOM   1301  CG  ASP A 171      -8.827  -4.449 -29.959  1.00 79.50           C  
ATOM   1302  OD1 ASP A 171      -9.002  -3.515 -29.136  1.00 79.50           O  
ATOM   1303  OD2 ASP A 171      -9.088  -4.347 -31.177  1.00 79.50           O  
ATOM   1304  N   LEU A 172     -10.847  -6.363 -26.773  1.00 82.56           N  
ATOM   1305  CA  LEU A 172     -12.258  -6.669 -26.553  1.00 82.56           C  
ATOM   1306  C   LEU A 172     -13.189  -5.705 -27.300  1.00 82.56           C  
ATOM   1307  CB  LEU A 172     -12.594  -6.647 -25.054  1.00 82.56           C  
ATOM   1308  O   LEU A 172     -13.135  -4.484 -27.120  1.00 82.56           O  
ATOM   1309  CG  LEU A 172     -12.114  -7.867 -24.253  1.00 82.56           C  
ATOM   1310  CD1 LEU A 172     -12.507  -7.647 -22.796  1.00 82.56           C  
ATOM   1311  CD2 LEU A 172     -12.783  -9.172 -24.692  1.00 82.56           C  
ATOM   1312  N   VAL A 173     -14.120  -6.296 -28.046  1.00 80.56           N  
ATOM   1313  CA  VAL A 173     -15.225  -5.602 -28.707  1.00 80.56           C  
ATOM   1314  C   VAL A 173     -16.499  -5.833 -27.906  1.00 80.56           C  
ATOM   1315  CB  VAL A 173     -15.379  -6.059 -30.169  1.00 80.56           C  
ATOM   1316  O   VAL A 173     -16.914  -6.973 -27.694  1.00 80.56           O  
ATOM   1317  CG1 VAL A 173     -16.505  -5.287 -30.871  1.00 80.56           C  
ATOM   1318  CG2 VAL A 173     -14.088  -5.822 -30.959  1.00 80.56           C  
ATOM   1319  N   LEU A 174     -17.145  -4.752 -27.473  1.00 78.75           N  
ATOM   1320  CA  LEU A 174     -18.428  -4.808 -26.775  1.00 78.75           C  
ATOM   1321  C   LEU A 174     -19.439  -3.950 -27.524  1.00 78.75           C  
ATOM   1322  CB  LEU A 174     -18.225  -4.384 -25.314  1.00 78.75           C  
ATOM   1323  O   LEU A 174     -19.185  -2.777 -27.782  1.00 78.75           O  
ATOM   1324  CG  LEU A 174     -19.445  -4.663 -24.413  1.00 78.75           C  
ATOM   1325  CD1 LEU A 174     -19.014  -5.358 -23.120  1.00 78.75           C  
ATOM   1326  CD2 LEU A 174     -20.172  -3.371 -24.039  1.00 78.75           C  
ATOM   1327  N   LEU A 175     -20.574  -4.549 -27.899  1.00 78.44           N  
ATOM   1328  CA  LEU A 175     -21.622  -3.889 -28.694  1.00 78.44           C  
ATOM   1329  C   LEU A 175     -21.086  -3.235 -29.990  1.00 78.44           C  
ATOM   1330  CB  LEU A 175     -22.419  -2.910 -27.803  1.00 78.44           C  
ATOM   1331  O   LEU A 175     -21.549  -2.175 -30.393  1.00 78.44           O  
ATOM   1332  CG  LEU A 175     -23.083  -3.533 -26.563  1.00 78.44           C  
ATOM   1333  CD1 LEU A 175     -23.687  -2.430 -25.695  1.00 78.44           C  
ATOM   1334  CD2 LEU A 175     -24.191  -4.518 -26.939  1.00 78.44           C  
ATOM   1335  N   GLY A 176     -20.087  -3.855 -30.630  1.00 73.19           N  
ATOM   1336  CA  GLY A 176     -19.466  -3.349 -31.863  1.00 73.19           C  
ATOM   1337  C   GLY A 176     -18.423  -2.242 -31.667  1.00 73.19           C  
ATOM   1338  O   GLY A 176     -17.910  -1.720 -32.652  1.00 73.19           O  
ATOM   1339  N   ILE A 177     -18.082  -1.888 -30.423  1.00 77.81           N  
ATOM   1340  CA  ILE A 177     -17.094  -0.852 -30.103  1.00 77.81           C  
ATOM   1341  C   ILE A 177     -15.822  -1.512 -29.566  1.00 77.81           C  
ATOM   1342  CB  ILE A 177     -17.682   0.177 -29.108  1.00 77.81           C  
ATOM   1343  O   ILE A 177     -15.872  -2.249 -28.579  1.00 77.81           O  
ATOM   1344  CG1 ILE A 177     -18.995   0.789 -29.659  1.00 77.81           C  
ATOM   1345  CG2 ILE A 177     -16.649   1.283 -28.813  1.00 77.81           C  
ATOM   1346  CD1 ILE A 177     -19.725   1.708 -28.673  1.00 77.81           C  
ATOM   1347  N   HIS A 178     -14.679  -1.214 -30.190  1.00 81.44           N  
ATOM   1348  CA  HIS A 178     -13.364  -1.581 -29.662  1.00 81.44           C  
ATOM   1349  C   HIS A 178     -13.106  -0.805 -28.374  1.00 81.44           C  
ATOM   1350  CB  HIS A 178     -12.259  -1.298 -30.687  1.00 81.44           C  
ATOM   1351  O   HIS A 178     -13.011   0.427 -28.372  1.00 81.44           O  
ATOM   1352  CG  HIS A 178     -12.299  -2.242 -31.854  1.00 81.44           C  
ATOM   1353  CD2 HIS A 178     -13.070  -2.126 -32.978  1.00 81.44           C  
ATOM   1354  ND1 HIS A 178     -11.574  -3.405 -31.978  1.00 81.44           N  
ATOM   1355  CE1 HIS A 178     -11.911  -3.979 -33.140  1.00 81.44           C  
ATOM   1356  NE2 HIS A 178     -12.822  -3.235 -33.790  1.00 81.44           N  
ATOM   1357  N   LEU A 179     -13.008  -1.522 -27.259  1.00 84.69           N  
ATOM   1358  CA  LEU A 179     -12.849  -0.886 -25.958  1.00 84.69           C  
ATOM   1359  C   LEU A 179     -11.413  -0.413 -25.719  1.00 84.69           C  
ATOM   1360  CB  LEU A 179     -13.361  -1.836 -24.871  1.00 84.69           C  
ATOM   1361  O   LEU A 179     -11.215   0.529 -24.948  1.00 84.69           O  
ATOM   1362  CG  LEU A 179     -14.876  -2.112 -24.960  1.00 84.69           C  
ATOM   1363  CD1 LEU A 179     -15.248  -3.004 -23.790  1.00 84.69           C  
ATOM   1364  CD2 LEU A 179     -15.728  -0.844 -24.833  1.00 84.69           C  
ATOM   1365  N   SER A 180     -10.417  -0.993 -26.402  1.00 87.88           N  
ATOM   1366  CA  SER A 180      -9.005  -0.627 -26.244  1.00 87.88           C  
ATOM   1367  C   SER A 180      -8.615  -0.608 -24.750  1.00 87.88           C  
ATOM   1368  CB  SER A 180      -8.762   0.698 -26.994  1.00 87.88           C  
ATOM   1369  O   SER A 180      -8.940  -1.531 -24.000  1.00 87.88           O  
ATOM   1370  OG  SER A 180      -7.400   1.082 -26.960  1.00 87.88           O  
ATOM   1371  N   TRP A 181      -7.985   0.466 -24.268  1.00 90.75           N  
ATOM   1372  CA  TRP A 181      -7.623   0.652 -22.862  1.00 90.75           C  
ATOM   1373  C   TRP A 181      -8.812   0.680 -21.899  1.00 90.75           C  
ATOM   1374  CB  TRP A 181      -6.784   1.922 -22.711  1.00 90.75           C  
ATOM   1375  O   TRP A 181      -8.634   0.395 -20.717  1.00 90.75           O  
ATOM   1376  CG  TRP A 181      -7.483   3.189 -23.098  1.00 90.75           C  
ATOM   1377  CD1 TRP A 181      -7.406   3.786 -24.307  1.00 90.75           C  
ATOM   1378  CD2 TRP A 181      -8.387   4.016 -22.303  1.00 90.75           C  
ATOM   1379  CE2 TRP A 181      -8.790   5.131 -23.094  1.00 90.75           C  
ATOM   1380  CE3 TRP A 181      -8.918   3.928 -21.001  1.00 90.75           C  
ATOM   1381  NE1 TRP A 181      -8.155   4.945 -24.301  1.00 90.75           N  
ATOM   1382  CH2 TRP A 181     -10.171   6.003 -21.316  1.00 90.75           C  
ATOM   1383  CZ2 TRP A 181      -9.649   6.126 -22.611  1.00 90.75           C  
ATOM   1384  CZ3 TRP A 181      -9.816   4.904 -20.518  1.00 90.75           C  
ATOM   1385  N   ARG A 182     -10.031   0.983 -22.364  1.00 92.94           N  
ATOM   1386  CA  ARG A 182     -11.226   1.044 -21.502  1.00 92.94           C  
ATOM   1387  C   ARG A 182     -11.600  -0.325 -20.950  1.00 92.94           C  
ATOM   1388  CB  ARG A 182     -12.422   1.655 -22.243  1.00 92.94           C  
ATOM   1389  O   ARG A 182     -12.241  -0.408 -19.903  1.00 92.94           O  
ATOM   1390  CG  ARG A 182     -12.112   3.069 -22.732  1.00 92.94           C  
ATOM   1391  CD  ARG A 182     -13.269   3.637 -23.551  1.00 92.94           C  
ATOM   1392  NE  ARG A 182     -13.073   5.081 -23.760  1.00 92.94           N  
ATOM   1393  NH1 ARG A 182     -11.601   4.954 -25.512  1.00 92.94           N  
ATOM   1394  NH2 ARG A 182     -12.210   6.944 -24.750  1.00 92.94           N  
ATOM   1395  CZ  ARG A 182     -12.304   5.653 -24.664  1.00 92.94           C  
ATOM   1396  N   ALA A 183     -11.158  -1.392 -21.615  1.00 91.50           N  
ATOM   1397  CA  ALA A 183     -11.449  -2.759 -21.219  1.00 91.50           C  
ATOM   1398  C   ALA A 183     -10.974  -3.088 -19.792  1.00 91.50           C  
ATOM   1399  CB  ALA A 183     -10.836  -3.695 -22.260  1.00 91.50           C  
ATOM   1400  O   ALA A 183     -11.651  -3.830 -19.078  1.00 91.50           O  
ATOM   1401  N   ILE A 184      -9.876  -2.469 -19.332  1.00 91.94           N  
ATOM   1402  CA  ILE A 184      -9.323  -2.696 -17.985  1.00 91.94           C  
ATOM   1403  C   ILE A 184     -10.294  -2.294 -16.864  1.00 91.94           C  
ATOM   1404  CB  ILE A 184      -7.957  -1.988 -17.805  1.00 91.94           C  
ATOM   1405  O   ILE A 184     -10.184  -2.794 -15.747  1.00 91.94           O  
ATOM   1406  CG1 ILE A 184      -8.111  -0.462 -17.591  1.00 91.94           C  
ATOM   1407  CG2 ILE A 184      -6.994  -2.350 -18.952  1.00 91.94           C  
ATOM   1408  CD1 ILE A 184      -6.798   0.327 -17.594  1.00 91.94           C  
ATOM   1409  N   PHE A 185     -11.255  -1.410 -17.153  1.00 92.81           N  
ATOM   1410  CA  PHE A 185     -12.212  -0.904 -16.171  1.00 92.81           C  
ATOM   1411  C   PHE A 185     -13.480  -1.756 -16.063  1.00 92.81           C  
ATOM   1412  CB  PHE A 185     -12.545   0.559 -16.492  1.00 92.81           C  
ATOM   1413  O   PHE A 185     -14.174  -1.648 -15.057  1.00 92.81           O  
ATOM   1414  CG  PHE A 185     -11.340   1.477 -16.435  1.00 92.81           C  
ATOM   1415  CD1 PHE A 185     -10.700   1.706 -15.207  1.00 92.81           C  
ATOM   1416  CD2 PHE A 185     -10.822   2.067 -17.599  1.00 92.81           C  
ATOM   1417  CE1 PHE A 185      -9.565   2.529 -15.126  1.00 92.81           C  
ATOM   1418  CE2 PHE A 185      -9.671   2.870 -17.521  1.00 92.81           C  
ATOM   1419  CZ  PHE A 185      -9.046   3.113 -16.290  1.00 92.81           C  
ATOM   1420  N   ILE A 186     -13.779  -2.623 -17.041  1.00 91.19           N  
ATOM   1421  CA  ILE A 186     -15.053  -3.365 -17.093  1.00 91.19           C  
ATOM   1422  C   ILE A 186     -15.220  -4.276 -15.878  1.00 91.19           C  
ATOM   1423  CB  ILE A 186     -15.165  -4.227 -18.369  1.00 91.19           C  
ATOM   1424  O   ILE A 186     -16.238  -4.213 -15.195  1.00 91.19           O  
ATOM   1425  CG1 ILE A 186     -15.019  -3.406 -19.663  1.00 91.19           C  
ATOM   1426  CG2 ILE A 186     -16.507  -4.994 -18.389  1.00 91.19           C  
ATOM   1427  CD1 ILE A 186     -14.952  -4.348 -20.872  1.00 91.19           C  
ATOM   1428  N   LEU A 187     -14.232  -5.136 -15.611  1.00 92.31           N  
ATOM   1429  CA  LEU A 187     -14.335  -6.128 -14.542  1.00 92.31           C  
ATOM   1430  C   LEU A 187     -14.417  -5.462 -13.156  1.00 92.31           C  
ATOM   1431  CB  LEU A 187     -13.211  -7.171 -14.680  1.00 92.31           C  
ATOM   1432  O   LEU A 187     -15.342  -5.797 -12.410  1.00 92.31           O  
ATOM   1433  CG  LEU A 187     -13.188  -8.219 -13.553  1.00 92.31           C  
ATOM   1434  CD1 LEU A 187     -14.419  -9.124 -13.613  1.00 92.31           C  
ATOM   1435  CD2 LEU A 187     -11.934  -9.082 -13.672  1.00 92.31           C  
ATOM   1436  N   PRO A 188     -13.543  -4.493 -12.801  1.00 94.62           N  
ATOM   1437  CA  PRO A 188     -13.726  -3.731 -11.572  1.00 94.62           C  
ATOM   1438  C   PRO A 188     -15.080  -3.027 -11.499  1.00 94.62           C  
ATOM   1439  CB  PRO A 188     -12.585  -2.718 -11.528  1.00 94.62           C  
ATOM   1440  O   PRO A 188     -15.744  -3.116 -10.471  1.00 94.62           O  
ATOM   1441  CG  PRO A 188     -11.487  -3.369 -12.362  1.00 94.62           C  
ATOM   1442  CD  PRO A 188     -12.275  -4.124 -13.427  1.00 94.62           C  
ATOM   1443  N   LEU A 189     -15.522  -2.371 -12.577  1.00 95.50           N  
ATOM   1444  CA  LEU A 189     -16.800  -1.660 -12.608  1.00 95.50           C  
ATOM   1445  C   LEU A 189     -17.982  -2.606 -12.363  1.00 95.50           C  
ATOM   1446  CB  LEU A 189     -16.925  -0.921 -13.951  1.00 95.50           C  
ATOM   1447  O   LEU A 189     -18.863  -2.273 -11.573  1.00 95.50           O  
ATOM   1448  CG  LEU A 189     -18.212  -0.099 -14.120  1.00 95.50           C  
ATOM   1449  CD1 LEU A 189     -18.289   1.045 -13.108  1.00 95.50           C  
ATOM   1450  CD2 LEU A 189     -18.249   0.488 -15.530  1.00 95.50           C  
ATOM   1451  N   LEU A 190     -17.980  -3.794 -12.974  1.00 95.94           N  
ATOM   1452  CA  LEU A 190     -19.004  -4.818 -12.766  1.00 95.94           C  
ATOM   1453  C   LEU A 190     -19.061  -5.251 -11.298  1.00 95.94           C  
ATOM   1454  CB  LEU A 190     -18.713  -6.011 -13.699  1.00 95.94           C  
ATOM   1455  O   LEU A 190     -20.121  -5.192 -10.675  1.00 95.94           O  
ATOM   1456  CG  LEU A 190     -19.688  -7.193 -13.539  1.00 95.94           C  
ATOM   1457  CD1 LEU A 190     -21.116  -6.817 -13.938  1.00 95.94           C  
ATOM   1458  CD2 LEU A 190     -19.226  -8.361 -14.408  1.00 95.94           C  
ATOM   1459  N   ILE A 191     -17.919  -5.645 -10.727  1.00 97.06           N  
ATOM   1460  CA  ILE A 191     -17.850  -6.128  -9.342  1.00 97.06           C  
ATOM   1461  C   ILE A 191     -18.265  -5.026  -8.360  1.00 97.06           C  
ATOM   1462  CB  ILE A 191     -16.436  -6.666  -9.024  1.00 97.06           C  
ATOM   1463  O   ILE A 191     -19.053  -5.276  -7.447  1.00 97.06           O  
ATOM   1464  CG1 ILE A 191     -16.106  -7.910  -9.882  1.00 97.06           C  
ATOM   1465  CG2 ILE A 191     -16.347  -7.028  -7.531  1.00 97.06           C  
ATOM   1466  CD1 ILE A 191     -14.631  -8.332  -9.809  1.00 97.06           C  
ATOM   1467  N   LEU A 192     -17.768  -3.802  -8.554  1.00 97.12           N  
ATOM   1468  CA  LEU A 192     -18.077  -2.666  -7.688  1.00 97.12           C  
ATOM   1469  C   LEU A 192     -19.549  -2.270  -7.777  1.00 97.12           C  
ATOM   1470  CB  LEU A 192     -17.169  -1.481  -8.052  1.00 97.12           C  
ATOM   1471  O   LEU A 192     -20.154  -1.994  -6.746  1.00 97.12           O  
ATOM   1472  CG  LEU A 192     -15.692  -1.713  -7.686  1.00 97.12           C  
ATOM   1473  CD1 LEU A 192     -14.831  -0.621  -8.306  1.00 97.12           C  
ATOM   1474  CD2 LEU A 192     -15.462  -1.682  -6.183  1.00 97.12           C  
ATOM   1475  N   THR A 193     -20.144  -2.300  -8.971  1.00 97.50           N  
ATOM   1476  CA  THR A 193     -21.572  -2.008  -9.159  1.00 97.50           C  
ATOM   1477  C   THR A 193     -22.438  -3.044  -8.451  1.00 97.50           C  
ATOM   1478  CB  THR A 193     -21.937  -1.930 -10.648  1.00 97.50           C  
ATOM   1479  O   THR A 193     -23.335  -2.675  -7.698  1.00 97.50           O  
ATOM   1480  CG2 THR A 193     -23.400  -1.547 -10.871  1.00 97.50           C  
ATOM   1481  OG1 THR A 193     -21.162  -0.932 -11.267  1.00 97.50           O  
ATOM   1482  N   LEU A 194     -22.139  -4.338  -8.605  1.00 97.75           N  
ATOM   1483  CA  LEU A 194     -22.851  -5.398  -7.882  1.00 97.75           C  
ATOM   1484  C   LEU A 194     -22.703  -5.242  -6.363  1.00 97.75           C  
ATOM   1485  CB  LEU A 194     -22.327  -6.771  -8.332  1.00 97.75           C  
ATOM   1486  O   LEU A 194     -23.684  -5.373  -5.629  1.00 97.75           O  
ATOM   1487  CG  LEU A 194     -22.674  -7.148  -9.784  1.00 97.75           C  
ATOM   1488  CD1 LEU A 194     -21.996  -8.473 -10.131  1.00 97.75           C  
ATOM   1489  CD2 LEU A 194     -24.180  -7.301 -10.002  1.00 97.75           C  
ATOM   1490  N   ALA A 195     -21.499  -4.912  -5.889  1.00 96.38           N  
ATOM   1491  CA  ALA A 195     -21.266  -4.693  -4.471  1.00 96.38           C  
ATOM   1492  C   ALA A 195     -22.031  -3.472  -3.931  1.00 96.38           C  
ATOM   1493  CB  ALA A 195     -19.764  -4.572  -4.212  1.00 96.38           C  
ATOM   1494  O   ALA A 195     -22.628  -3.539  -2.857  1.00 96.38           O  
ATOM   1495  N   PHE A 196     -22.060  -2.381  -4.698  1.00 97.06           N  
ATOM   1496  CA  PHE A 196     -22.814  -1.170  -4.388  1.00 97.06           C  
ATOM   1497  C   PHE A 196     -24.321  -1.440  -4.306  1.00 97.06           C  
ATOM   1498  CB  PHE A 196     -22.485  -0.104  -5.440  1.00 97.06           C  
ATOM   1499  O   PHE A 196     -24.957  -1.022  -3.342  1.00 97.06           O  
ATOM   1500  CG  PHE A 196     -23.334   1.143  -5.328  1.00 97.06           C  
ATOM   1501  CD1 PHE A 196     -24.419   1.343  -6.204  1.00 97.06           C  
ATOM   1502  CD2 PHE A 196     -23.062   2.085  -4.321  1.00 97.06           C  
ATOM   1503  CE1 PHE A 196     -25.229   2.485  -6.072  1.00 97.06           C  
ATOM   1504  CE2 PHE A 196     -23.878   3.219  -4.186  1.00 97.06           C  
ATOM   1505  CZ  PHE A 196     -24.958   3.423  -5.061  1.00 97.06           C  
ATOM   1506  N   LEU A 197     -24.882  -2.201  -5.250  1.00 97.31           N  
ATOM   1507  CA  LEU A 197     -26.301  -2.575  -5.243  1.00 97.31           C  
ATOM   1508  C   LEU A 197     -26.661  -3.504  -4.072  1.00 97.31           C  
ATOM   1509  CB  LEU A 197     -26.655  -3.233  -6.588  1.00 97.31           C  
ATOM   1510  O   LEU A 197     -27.754  -3.402  -3.518  1.00 97.31           O  
ATOM   1511  CG  LEU A 197     -26.601  -2.292  -7.809  1.00 97.31           C  
ATOM   1512  CD1 LEU A 197     -26.859  -3.105  -9.078  1.00 97.31           C  
ATOM   1513  CD2 LEU A 197     -27.631  -1.166  -7.730  1.00 97.31           C  
ATOM   1514  N   ALA A 198     -25.745  -4.381  -3.654  1.00 96.94           N  
ATOM   1515  CA  ALA A 198     -25.939  -5.248  -2.491  1.00 96.94           C  
ATOM   1516  C   ALA A 198     -25.764  -4.513  -1.144  1.00 96.94           C  
ATOM   1517  CB  ALA A 198     -24.972  -6.430  -2.619  1.00 96.94           C  
ATOM   1518  O   ALA A 198     -26.298  -4.950  -0.117  1.00 96.94           O  
ATOM   1519  N   ALA A 199     -25.033  -3.394  -1.123  1.00 95.25           N  
ATOM   1520  CA  ALA A 199     -24.631  -2.705   0.101  1.00 95.25           C  
ATOM   1521  C   ALA A 199     -25.791  -2.272   1.019  1.00 95.25           C  
ATOM   1522  CB  ALA A 199     -23.716  -1.530  -0.254  1.00 95.25           C  
ATOM   1523  O   ALA A 199     -25.686  -2.516   2.225  1.00 95.25           O  
ATOM   1524  N   PRO A 200     -26.917  -1.711   0.522  1.00 92.88           N  
ATOM   1525  CA  PRO A 200     -28.034  -1.308   1.377  1.00 92.88           C  
ATOM   1526  C   PRO A 200     -28.662  -2.458   2.176  1.00 92.88           C  
ATOM   1527  CB  PRO A 200     -29.069  -0.680   0.436  1.00 92.88           C  
ATOM   1528  O   PRO A 200     -29.249  -2.213   3.238  1.00 92.88           O  
ATOM   1529  CG  PRO A 200     -28.233  -0.191  -0.742  1.00 92.88           C  
ATOM   1530  CD  PRO A 200     -27.169  -1.273  -0.844  1.00 92.88           C  
ATOM   1531  N   PHE A 201     -28.536  -3.690   1.676  1.00 93.38           N  
ATOM   1532  CA  PHE A 201     -29.110  -4.898   2.266  1.00 93.38           C  
ATOM   1533  C   PHE A 201     -28.131  -5.597   3.214  1.00 93.38           C  
ATOM   1534  CB  PHE A 201     -29.554  -5.833   1.130  1.00 93.38           C  
ATOM   1535  O   PHE A 201     -28.533  -6.059   4.286  1.00 93.38           O  
ATOM   1536  CG  PHE A 201     -30.467  -5.166   0.117  1.00 93.38           C  
ATOM   1537  CD1 PHE A 201     -31.812  -4.909   0.444  1.00 93.38           C  
ATOM   1538  CD2 PHE A 201     -29.964  -4.765  -1.136  1.00 93.38           C  
ATOM   1539  CE1 PHE A 201     -32.650  -4.258  -0.479  1.00 93.38           C  
ATOM   1540  CE2 PHE A 201     -30.803  -4.115  -2.057  1.00 93.38           C  
ATOM   1541  CZ  PHE A 201     -32.146  -3.863  -1.730  1.00 93.38           C  
ATOM   1542  N   VAL A 202     -26.850  -5.638   2.839  1.00 95.19           N  
ATOM   1543  CA  VAL A 202     -25.820  -6.447   3.506  1.00 95.19           C  
ATOM   1544  C   VAL A 202     -25.014  -5.659   4.545  1.00 95.19           C  
ATOM   1545  CB  VAL A 202     -24.897  -7.065   2.441  1.00 95.19           C  
ATOM   1546  O   VAL A 202     -24.719  -6.201   5.609  1.00 95.19           O  
ATOM   1547  CG1 VAL A 202     -23.768  -7.893   3.059  1.00 95.19           C  
ATOM   1548  CG2 VAL A 202     -25.661  -7.984   1.477  1.00 95.19           C  
ATOM   1549  N   ILE A 203     -24.660  -4.399   4.271  1.00 96.06           N  
ATOM   1550  CA  ILE A 203     -23.853  -3.581   5.190  1.00 96.06           C  
ATOM   1551  C   ILE A 203     -24.747  -2.993   6.286  1.00 96.06           C  
ATOM   1552  CB  ILE A 203     -23.063  -2.480   4.445  1.00 96.06           C  
ATOM   1553  O   ILE A 203     -25.819  -2.446   6.009  1.00 96.06           O  
ATOM   1554  CG1 ILE A 203     -22.164  -3.024   3.311  1.00 96.06           C  
ATOM   1555  CG2 ILE A 203     -22.203  -1.662   5.426  1.00 96.06           C  
ATOM   1556  CD1 ILE A 203     -21.092  -4.044   3.726  1.00 96.06           C  
ATOM   1557  N   LYS A 204     -24.281  -3.087   7.535  1.00 94.75           N  
ATOM   1558  CA  LYS A 204     -24.938  -2.532   8.725  1.00 94.75           C  
ATOM   1559  C   LYS A 204     -24.015  -1.605   9.500  1.00 94.75           C  
ATOM   1560  CB  LYS A 204     -25.420  -3.659   9.646  1.00 94.75           C  
ATOM   1561  O   LYS A 204     -22.801  -1.601   9.290  1.00 94.75           O  
ATOM   1562  CG  LYS A 204     -26.388  -4.643   8.998  1.00 94.75           C  
ATOM   1563  CD  LYS A 204     -27.697  -4.037   8.487  1.00 94.75           C  
ATOM   1564  CE  LYS A 204     -28.514  -5.182   7.883  1.00 94.75           C  
ATOM   1565  NZ  LYS A 204     -29.750  -4.700   7.231  1.00 94.75           N  
ATOM   1566  N   ASP A 205     -24.612  -0.847  10.407  1.00 94.56           N  
ATOM   1567  CA  ASP A 205     -23.908   0.096  11.262  1.00 94.56           C  
ATOM   1568  C   ASP A 205     -23.292  -0.644  12.445  1.00 94.56           C  
ATOM   1569  CB  ASP A 205     -24.859   1.236  11.640  1.00 94.56           C  
ATOM   1570  O   ASP A 205     -23.976  -1.101  13.353  1.00 94.56           O  
ATOM   1571  CG  ASP A 205     -25.287   1.973  10.368  1.00 94.56           C  
ATOM   1572  OD1 ASP A 205     -24.380   2.268   9.547  1.00 94.56           O  
ATOM   1573  OD2 ASP A 205     -26.506   2.127  10.135  1.00 94.56           O  
ATOM   1574  N   VAL A 206     -21.977  -0.838  12.388  1.00 92.62           N  
ATOM   1575  CA  VAL A 206     -21.226  -1.656  13.358  1.00 92.62           C  
ATOM   1576  C   VAL A 206     -20.194  -0.846  14.133  1.00 92.62           C  
ATOM   1577  CB  VAL A 206     -20.586  -2.879  12.683  1.00 92.62           C  
ATOM   1578  O   VAL A 206     -19.537  -1.379  15.018  1.00 92.62           O  
ATOM   1579  CG1 VAL A 206     -21.657  -3.807  12.091  1.00 92.62           C  
ATOM   1580  CG2 VAL A 206     -19.602  -2.490  11.575  1.00 92.62           C  
ATOM   1581  N   ILE A 207     -20.043   0.433  13.795  1.00 92.12           N  
ATOM   1582  CA  ILE A 207     -19.140   1.374  14.451  1.00 92.12           C  
ATOM   1583  C   ILE A 207     -20.013   2.439  15.103  1.00 92.12           C  
ATOM   1584  CB  ILE A 207     -18.151   1.990  13.437  1.00 92.12           C  
ATOM   1585  O   ILE A 207     -20.819   3.068  14.420  1.00 92.12           O  
ATOM   1586  CG1 ILE A 207     -17.365   0.891  12.681  1.00 92.12           C  
ATOM   1587  CG2 ILE A 207     -17.189   2.952  14.158  1.00 92.12           C  
ATOM   1588  CD1 ILE A 207     -16.570   1.413  11.483  1.00 92.12           C  
ATOM   1589  N   ALA A 208     -19.852   2.637  16.410  1.00 88.62           N  
ATOM   1590  CA  ALA A 208     -20.563   3.687  17.124  1.00 88.62           C  
ATOM   1591  C   ALA A 208     -20.111   5.066  16.626  1.00 88.62           C  
ATOM   1592  CB  ALA A 208     -20.339   3.517  18.630  1.00 88.62           C  
ATOM   1593  O   ALA A 208     -18.920   5.387  16.641  1.00 88.62           O  
ATOM   1594  N   ASN A 209     -21.069   5.878  16.190  1.00 91.19           N  
ATOM   1595  CA  ASN A 209     -20.796   7.232  15.741  1.00 91.19           C  
ATOM   1596  C   ASN A 209     -20.565   8.179  16.913  1.00 91.19           C  
ATOM   1597  CB  ASN A 209     -21.930   7.704  14.823  1.00 91.19           C  
ATOM   1598  O   ASN A 209     -21.172   8.038  17.973  1.00 91.19           O  
ATOM   1599  CG  ASN A 209     -21.891   6.915  13.539  1.00 91.19           C  
ATOM   1600  ND2 ASN A 209     -20.875   7.163  12.753  1.00 91.19           N  
ATOM   1601  OD1 ASN A 209     -22.710   6.056  13.268  1.00 91.19           O  
ATOM   1602  N   ARG A 210     -19.701   9.172  16.699  1.00 87.06           N  
ATOM   1603  CA  ARG A 210     -19.466  10.260  17.652  1.00 87.06           C  
ATOM   1604  C   ARG A 210     -19.630  11.604  16.961  1.00 87.06           C  
ATOM   1605  CB  ARG A 210     -18.088  10.116  18.320  1.00 87.06           C  
ATOM   1606  O   ARG A 210     -19.346  11.749  15.766  1.00 87.06           O  
ATOM   1607  CG  ARG A 210     -17.976   8.835  19.162  1.00 87.06           C  
ATOM   1608  CD  ARG A 210     -16.590   8.722  19.809  1.00 87.06           C  
ATOM   1609  NE  ARG A 210     -16.512   7.556  20.711  1.00 87.06           N  
ATOM   1610  NH1 ARG A 210     -14.323   7.813  21.376  1.00 87.06           N  
ATOM   1611  NH2 ARG A 210     -15.579   6.229  22.312  1.00 87.06           N  
ATOM   1612  CZ  ARG A 210     -15.476   7.206  21.455  1.00 87.06           C  
ATOM   1613  N   ASP A 211     -20.076  12.593  17.724  1.00 83.38           N  
ATOM   1614  CA  ASP A 211     -20.063  13.972  17.265  1.00 83.38           C  
ATOM   1615  C   ASP A 211     -18.618  14.447  17.158  1.00 83.38           C  
ATOM   1616  CB  ASP A 211     -20.928  14.869  18.157  1.00 83.38           C  
ATOM   1617  O   ASP A 211     -17.885  14.536  18.138  1.00 83.38           O  
ATOM   1618  CG  ASP A 211     -22.422  14.647  17.905  1.00 83.38           C  
ATOM   1619  OD1 ASP A 211     -22.797  14.496  16.714  1.00 83.38           O  
ATOM   1620  OD2 ASP A 211     -23.181  14.642  18.890  1.00 83.38           O  
ATOM   1621  N   MET A 212     -18.199  14.696  15.922  1.00 84.25           N  
ATOM   1622  CA  MET A 212     -16.856  15.143  15.599  1.00 84.25           C  
ATOM   1623  C   MET A 212     -16.934  16.153  14.464  1.00 84.25           C  
ATOM   1624  CB  MET A 212     -15.972  13.933  15.263  1.00 84.25           C  
ATOM   1625  O   MET A 212     -17.646  15.955  13.472  1.00 84.25           O  
ATOM   1626  CG  MET A 212     -14.484  14.295  15.290  1.00 84.25           C  
ATOM   1627  SD  MET A 212     -13.412  12.868  15.591  1.00 84.25           S  
ATOM   1628  CE  MET A 212     -13.399  12.127  13.961  1.00 84.25           C  
ATOM   1629  N   THR A 213     -16.199  17.247  14.602  1.00 84.75           N  
ATOM   1630  CA  THR A 213     -16.091  18.289  13.584  1.00 84.75           C  
ATOM   1631  C   THR A 213     -14.782  18.121  12.826  1.00 84.75           C  
ATOM   1632  CB  THR A 213     -16.233  19.686  14.201  1.00 84.75           C  
ATOM   1633  O   THR A 213     -13.766  17.703  13.379  1.00 84.75           O  
ATOM   1634  CG2 THR A 213     -17.642  19.902  14.757  1.00 84.75           C  
ATOM   1635  OG1 THR A 213     -15.333  19.837  15.267  1.00 84.75           O  
ATOM   1636  N   LEU A 214     -14.813  18.391  11.521  1.00 86.31           N  
ATOM   1637  CA  LEU A 214     -13.599  18.380  10.720  1.00 86.31           C  
ATOM   1638  C   LEU A 214     -12.894  19.724  10.902  1.00 86.31           C  
ATOM   1639  CB  LEU A 214     -13.944  18.080   9.253  1.00 86.31           C  
ATOM   1640  O   LEU A 214     -13.384  20.750  10.432  1.00 86.31           O  
ATOM   1641  CG  LEU A 214     -12.725  17.872   8.336  1.00 86.31           C  
ATOM   1642  CD1 LEU A 214     -11.833  16.707   8.776  1.00 86.31           C  
ATOM   1643  CD2 LEU A 214     -13.234  17.560   6.929  1.00 86.31           C  
ATOM   1644  N   ASP A 215     -11.749  19.721  11.581  1.00 89.19           N  
ATOM   1645  CA  ASP A 215     -10.906  20.912  11.693  1.00 89.19           C  
ATOM   1646  C   ASP A 215     -10.298  21.241  10.319  1.00 89.19           C  
ATOM   1647  CB  ASP A 215      -9.845  20.716  12.786  1.00 89.19           C  
ATOM   1648  O   ASP A 215      -9.297  20.651   9.903  1.00 89.19           O  
ATOM   1649  CG  ASP A 215      -8.952  21.954  12.938  1.00 89.19           C  
ATOM   1650  OD1 ASP A 215      -9.422  23.033  13.339  1.00 89.19           O  
ATOM   1651  OD2 ASP A 215      -7.741  21.878  12.637  1.00 89.19           O  
ATOM   1652  N   MET A 216     -10.922  22.181   9.602  1.00 92.00           N  
ATOM   1653  CA  MET A 216     -10.505  22.597   8.257  1.00 92.00           C  
ATOM   1654  C   MET A 216      -9.035  23.046   8.180  1.00 92.00           C  
ATOM   1655  CB  MET A 216     -11.444  23.688   7.706  1.00 92.00           C  
ATOM   1656  O   MET A 216      -8.364  22.652   7.224  1.00 92.00           O  
ATOM   1657  CG  MET A 216     -12.840  23.146   7.380  1.00 92.00           C  
ATOM   1658  SD  MET A 216     -12.891  21.837   6.121  1.00 92.00           S  
ATOM   1659  CE  MET A 216     -12.488  22.782   4.627  1.00 92.00           C  
ATOM   1660  N   PRO A 217      -8.474  23.785   9.161  1.00 93.31           N  
ATOM   1661  CA  PRO A 217      -7.041  24.071   9.188  1.00 93.31           C  
ATOM   1662  C   PRO A 217      -6.178  22.803   9.197  1.00 93.31           C  
ATOM   1663  CB  PRO A 217      -6.811  24.923  10.439  1.00 93.31           C  
ATOM   1664  O   PRO A 217      -5.252  22.689   8.397  1.00 93.31           O  
ATOM   1665  CG  PRO A 217      -8.159  25.606  10.654  1.00 93.31           C  
ATOM   1666  CD  PRO A 217      -9.149  24.534  10.214  1.00 93.31           C  
ATOM   1667  N   SER A 218      -6.494  21.815  10.040  1.00 91.94           N  
ATOM   1668  CA  SER A 218      -5.762  20.543  10.062  1.00 91.94           C  
ATOM   1669  C   SER A 218      -5.945  19.737   8.781  1.00 91.94           C  
ATOM   1670  CB  SER A 218      -6.185  19.680  11.242  1.00 91.94           C  
ATOM   1671  O   SER A 218      -5.001  19.077   8.354  1.00 91.94           O  
ATOM   1672  OG  SER A 218      -5.801  20.281  12.451  1.00 91.94           O  
ATOM   1673  N   LEU A 219      -7.114  19.807   8.137  1.00 92.06           N  
ATOM   1674  CA  LEU A 219      -7.318  19.202   6.821  1.00 92.06           C  
ATOM   1675  C   LEU A 219      -6.378  19.828   5.782  1.00 92.06           C  
ATOM   1676  CB  LEU A 219      -8.793  19.341   6.410  1.00 92.06           C  
ATOM   1677  O   LEU A 219      -5.700  19.099   5.063  1.00 92.06           O  
ATOM   1678  CG  LEU A 219      -9.098  18.745   5.024  1.00 92.06           C  
ATOM   1679  CD1 LEU A 219      -8.960  17.226   5.012  1.00 92.06           C  
ATOM   1680  CD2 LEU A 219     -10.510  19.130   4.594  1.00 92.06           C  
ATOM   1681  N   MET A 220      -6.286  21.160   5.732  1.00 94.38           N  
ATOM   1682  CA  MET A 220      -5.375  21.856   4.814  1.00 94.38           C  
ATOM   1683  C   MET A 220      -3.908  21.527   5.105  1.00 94.38           C  
ATOM   1684  CB  MET A 220      -5.597  23.375   4.871  1.00 94.38           C  
ATOM   1685  O   MET A 220      -3.153  21.244   4.178  1.00 94.38           O  
ATOM   1686  CG  MET A 220      -6.959  23.814   4.321  1.00 94.38           C  
ATOM   1687  SD  MET A 220      -7.276  23.336   2.599  1.00 94.38           S  
ATOM   1688  CE  MET A 220      -8.596  22.122   2.857  1.00 94.38           C  
ATOM   1689  N   LEU A 221      -3.507  21.488   6.381  1.00 94.31           N  
ATOM   1690  CA  LEU A 221      -2.157  21.068   6.770  1.00 94.31           C  
ATOM   1691  C   LEU A 221      -1.877  19.615   6.363  1.00 94.31           C  
ATOM   1692  CB  LEU A 221      -1.964  21.235   8.285  1.00 94.31           C  
ATOM   1693  O   LEU A 221      -0.792  19.315   5.876  1.00 94.31           O  
ATOM   1694  CG  LEU A 221      -1.944  22.677   8.813  1.00 94.31           C  
ATOM   1695  CD1 LEU A 221      -1.935  22.652  10.344  1.00 94.31           C  
ATOM   1696  CD2 LEU A 221      -0.701  23.428   8.341  1.00 94.31           C  
ATOM   1697  N   SER A 222      -2.851  18.715   6.505  1.00 92.31           N  
ATOM   1698  CA  SER A 222      -2.726  17.323   6.066  1.00 92.31           C  
ATOM   1699  C   SER A 222      -2.546  17.234   4.544  1.00 92.31           C  
ATOM   1700  CB  SER A 222      -3.951  16.531   6.536  1.00 92.31           C  
ATOM   1701  O   SER A 222      -1.584  16.624   4.077  1.00 92.31           O  
ATOM   1702  OG  SER A 222      -3.794  15.154   6.273  1.00 92.31           O  
ATOM   1703  N   ILE A 223      -3.400  17.917   3.773  1.00 91.69           N  
ATOM   1704  CA  ILE A 223      -3.329  17.976   2.304  1.00 91.69           C  
ATOM   1705  C   ILE A 223      -1.966  18.497   1.843  1.00 91.69           C  
ATOM   1706  CB  ILE A 223      -4.481  18.848   1.744  1.00 91.69           C  
ATOM   1707  O   ILE A 223      -1.285  17.842   1.054  1.00 91.69           O  
ATOM   1708  CG1 ILE A 223      -5.835  18.129   1.926  1.00 91.69           C  
ATOM   1709  CG2 ILE A 223      -4.280  19.187   0.252  1.00 91.69           C  
ATOM   1710  CD1 ILE A 223      -7.055  19.031   1.740  1.00 91.69           C  
ATOM   1711  N   LEU A 224      -1.554  19.661   2.347  1.00 94.12           N  
ATOM   1712  CA  LEU A 224      -0.316  20.319   1.933  1.00 94.12           C  
ATOM   1713  C   LEU A 224       0.920  19.551   2.405  1.00 94.12           C  
ATOM   1714  CB  LEU A 224      -0.305  21.760   2.471  1.00 94.12           C  
ATOM   1715  O   LEU A 224       1.877  19.406   1.645  1.00 94.12           O  
ATOM   1716  CG  LEU A 224      -1.354  22.690   1.832  1.00 94.12           C  
ATOM   1717  CD1 LEU A 224      -1.344  24.035   2.558  1.00 94.12           C  
ATOM   1718  CD2 LEU A 224      -1.077  22.937   0.348  1.00 94.12           C  
ATOM   1719  N   GLY A 225       0.891  19.031   3.631  1.00 94.12           N  
ATOM   1720  CA  GLY A 225       1.992  18.294   4.236  1.00 94.12           C  
ATOM   1721  C   GLY A 225       2.246  16.965   3.536  1.00 94.12           C  
ATOM   1722  O   GLY A 225       3.304  16.779   2.935  1.00 94.12           O  
ATOM   1723  N   PHE A 226       1.266  16.055   3.561  1.00 91.19           N  
ATOM   1724  CA  PHE A 226       1.409  14.743   2.925  1.00 91.19           C  
ATOM   1725  C   PHE A 226       1.518  14.861   1.403  1.00 91.19           C  
ATOM   1726  CB  PHE A 226       0.262  13.805   3.331  1.00 91.19           C  
ATOM   1727  O   PHE A 226       2.335  14.160   0.809  1.00 91.19           O  
ATOM   1728  CG  PHE A 226       0.278  13.396   4.794  1.00 91.19           C  
ATOM   1729  CD1 PHE A 226       1.235  12.478   5.267  1.00 91.19           C  
ATOM   1730  CD2 PHE A 226      -0.669  13.925   5.690  1.00 91.19           C  
ATOM   1731  CE1 PHE A 226       1.243  12.119   6.628  1.00 91.19           C  
ATOM   1732  CE2 PHE A 226      -0.644  13.579   7.052  1.00 91.19           C  
ATOM   1733  CZ  PHE A 226       0.316  12.673   7.521  1.00 91.19           C  
ATOM   1734  N   GLY A 227       0.768  15.773   0.774  1.00 90.81           N  
ATOM   1735  CA  GLY A 227       0.844  16.020  -0.665  1.00 90.81           C  
ATOM   1736  C   GLY A 227       2.242  16.451  -1.114  1.00 90.81           C  
ATOM   1737  O   GLY A 227       2.825  15.805  -1.981  1.00 90.81           O  
ATOM   1738  N   SER A 228       2.821  17.482  -0.484  1.00 92.50           N  
ATOM   1739  CA  SER A 228       4.169  17.969  -0.834  1.00 92.50           C  
ATOM   1740  C   SER A 228       5.250  16.937  -0.524  1.00 92.50           C  
ATOM   1741  CB  SER A 228       4.515  19.263  -0.089  1.00 92.50           C  
ATOM   1742  O   SER A 228       6.154  16.721  -1.333  1.00 92.50           O  
ATOM   1743  OG  SER A 228       3.532  20.249  -0.316  1.00 92.50           O  
ATOM   1744  N   PHE A 229       5.130  16.257   0.621  1.00 92.75           N  
ATOM   1745  CA  PHE A 229       6.085  15.238   1.046  1.00 92.75           C  
ATOM   1746  C   PHE A 229       6.125  14.065   0.059  1.00 92.75           C  
ATOM   1747  CB  PHE A 229       5.715  14.782   2.462  1.00 92.75           C  
ATOM   1748  O   PHE A 229       7.190  13.712  -0.447  1.00 92.75           O  
ATOM   1749  CG  PHE A 229       6.740  13.881   3.108  1.00 92.75           C  
ATOM   1750  CD1 PHE A 229       6.580  12.486   3.080  1.00 92.75           C  
ATOM   1751  CD2 PHE A 229       7.857  14.447   3.748  1.00 92.75           C  
ATOM   1752  CE1 PHE A 229       7.528  11.665   3.710  1.00 92.75           C  
ATOM   1753  CE2 PHE A 229       8.792  13.624   4.397  1.00 92.75           C  
ATOM   1754  CZ  PHE A 229       8.617  12.230   4.395  1.00 92.75           C  
ATOM   1755  N   LEU A 230       4.963  13.496  -0.278  1.00 89.75           N  
ATOM   1756  CA  LEU A 230       4.858  12.393  -1.237  1.00 89.75           C  
ATOM   1757  C   LEU A 230       5.252  12.825  -2.655  1.00 89.75           C  
ATOM   1758  CB  LEU A 230       3.420  11.845  -1.222  1.00 89.75           C  
ATOM   1759  O   LEU A 230       5.893  12.052  -3.372  1.00 89.75           O  
ATOM   1760  CG  LEU A 230       2.992  11.120   0.068  1.00 89.75           C  
ATOM   1761  CD1 LEU A 230       1.515  10.733  -0.034  1.00 89.75           C  
ATOM   1762  CD2 LEU A 230       3.794   9.845   0.314  1.00 89.75           C  
ATOM   1763  N   TRP A 231       4.913  14.053  -3.058  1.00 88.81           N  
ATOM   1764  CA  TRP A 231       5.286  14.592  -4.366  1.00 88.81           C  
ATOM   1765  C   TRP A 231       6.807  14.673  -4.532  1.00 88.81           C  
ATOM   1766  CB  TRP A 231       4.622  15.957  -4.573  1.00 88.81           C  
ATOM   1767  O   TRP A 231       7.337  14.182  -5.529  1.00 88.81           O  
ATOM   1768  CG  TRP A 231       4.881  16.572  -5.910  1.00 88.81           C  
ATOM   1769  CD1 TRP A 231       4.432  16.087  -7.089  1.00 88.81           C  
ATOM   1770  CD2 TRP A 231       5.660  17.761  -6.241  1.00 88.81           C  
ATOM   1771  CE2 TRP A 231       5.642  17.930  -7.658  1.00 88.81           C  
ATOM   1772  CE3 TRP A 231       6.367  18.723  -5.496  1.00 88.81           C  
ATOM   1773  NE1 TRP A 231       4.882  16.883  -8.123  1.00 88.81           N  
ATOM   1774  CH2 TRP A 231       7.031  19.899  -7.532  1.00 88.81           C  
ATOM   1775  CZ2 TRP A 231       6.331  18.963  -8.306  1.00 88.81           C  
ATOM   1776  CZ3 TRP A 231       7.029  19.789  -6.136  1.00 88.81           C  
ATOM   1777  N   GLY A 232       7.518  15.185  -3.522  1.00 91.31           N  
ATOM   1778  CA  GLY A 232       8.978  15.269  -3.545  1.00 91.31           C  
ATOM   1779  C   GLY A 232       9.658  13.907  -3.715  1.00 91.31           C  
ATOM   1780  O   GLY A 232      10.514  13.761  -4.587  1.00 91.31           O  
ATOM   1781  N   PHE A 233       9.233  12.881  -2.964  1.00 89.06           N  
ATOM   1782  CA  PHE A 233       9.765  11.517  -3.129  1.00 89.06           C  
ATOM   1783  C   PHE A 233       9.420  10.910  -4.493  1.00 89.06           C  
ATOM   1784  CB  PHE A 233       9.292  10.600  -1.992  1.00 89.06           C  
ATOM   1785  O   PHE A 233      10.266  10.259  -5.105  1.00 89.06           O  
ATOM   1786  CG  PHE A 233      10.080  10.789  -0.713  1.00 89.06           C  
ATOM   1787  CD1 PHE A 233      11.392  10.288  -0.600  1.00 89.06           C  
ATOM   1788  CD2 PHE A 233       9.527  11.511   0.354  1.00 89.06           C  
ATOM   1789  CE1 PHE A 233      12.135  10.507   0.574  1.00 89.06           C  
ATOM   1790  CE2 PHE A 233      10.296  11.782   1.494  1.00 89.06           C  
ATOM   1791  CZ  PHE A 233      11.596  11.275   1.615  1.00 89.06           C  
ATOM   1792  N   THR A 234       8.216  11.157  -5.012  1.00 83.06           N  
ATOM   1793  CA  THR A 234       7.802  10.638  -6.329  1.00 83.06           C  
ATOM   1794  C   THR A 234       8.680  11.187  -7.461  1.00 83.06           C  
ATOM   1795  CB  THR A 234       6.322  10.947  -6.601  1.00 83.06           C  
ATOM   1796  O   THR A 234       8.960  10.478  -8.427  1.00 83.06           O  
ATOM   1797  CG2 THR A 234       5.813  10.267  -7.869  1.00 83.06           C  
ATOM   1798  OG1 THR A 234       5.515  10.454  -5.552  1.00 83.06           O  
ATOM   1799  N   ASN A 235       9.181  12.419  -7.333  1.00 85.88           N  
ATOM   1800  CA  ASN A 235      10.026  13.054  -8.349  1.00 85.88           C  
ATOM   1801  C   ASN A 235      11.504  12.646  -8.293  1.00 85.88           C  
ATOM   1802  CB  ASN A 235       9.881  14.572  -8.222  1.00 85.88           C  
ATOM   1803  O   ASN A 235      12.247  12.933  -9.234  1.00 85.88           O  
ATOM   1804  CG  ASN A 235       8.508  15.065  -8.622  1.00 85.88           C  
ATOM   1805  ND2 ASN A 235       8.079  16.128  -7.994  1.00 85.88           N  
ATOM   1806  OD1 ASN A 235       7.831  14.525  -9.488  1.00 85.88           O  
ATOM   1807  N   VAL A 236      11.951  11.953  -7.239  1.00 86.44           N  
ATOM   1808  CA  VAL A 236      13.362  11.556  -7.068  1.00 86.44           C  
ATOM   1809  C   VAL A 236      13.880  10.770  -8.274  1.00 86.44           C  
ATOM   1810  CB  VAL A 236      13.534  10.717  -5.787  1.00 86.44           C  
ATOM   1811  O   VAL A 236      15.004  11.004  -8.715  1.00 86.44           O  
ATOM   1812  CG1 VAL A 236      14.922  10.085  -5.673  1.00 86.44           C  
ATOM   1813  CG2 VAL A 236      13.342  11.566  -4.531  1.00 86.44           C  
ATOM   1814  N   ALA A 237      13.071   9.864  -8.828  1.00 74.50           N  
ATOM   1815  CA  ALA A 237      13.477   9.028  -9.957  1.00 74.50           C  
ATOM   1816  C   ALA A 237      13.756   9.841 -11.238  1.00 74.50           C  
ATOM   1817  CB  ALA A 237      12.388   7.972 -10.183  1.00 74.50           C  
ATOM   1818  O   ALA A 237      14.658   9.490 -11.994  1.00 74.50           O  
ATOM   1819  N   ASN A 238      13.023  10.939 -11.456  1.00 77.25           N  
ATOM   1820  CA  ASN A 238      13.131  11.762 -12.665  1.00 77.25           C  
ATOM   1821  C   ASN A 238      14.127  12.916 -12.508  1.00 77.25           C  
ATOM   1822  CB  ASN A 238      11.734  12.307 -13.013  1.00 77.25           C  
ATOM   1823  O   ASN A 238      14.860  13.238 -13.439  1.00 77.25           O  
ATOM   1824  CG  ASN A 238      10.752  11.222 -13.412  1.00 77.25           C  
ATOM   1825  ND2 ASN A 238       9.488  11.390 -13.100  1.00 77.25           N  
ATOM   1826  OD1 ASN A 238      11.090  10.218 -14.012  1.00 77.25           O  
ATOM   1827  N   ASN A 239      14.137  13.565 -11.341  1.00 83.75           N  
ATOM   1828  CA  ASN A 239      14.884  14.803 -11.113  1.00 83.75           C  
ATOM   1829  C   ASN A 239      16.171  14.599 -10.301  1.00 83.75           C  
ATOM   1830  CB  ASN A 239      13.935  15.815 -10.453  1.00 83.75           C  
ATOM   1831  O   ASN A 239      17.038  15.472 -10.316  1.00 83.75           O  
ATOM   1832  CG  ASN A 239      12.773  16.182 -11.355  1.00 83.75           C  
ATOM   1833  ND2 ASN A 239      12.971  17.082 -12.291  1.00 83.75           N  
ATOM   1834  OD1 ASN A 239      11.680  15.660 -11.251  1.00 83.75           O  
ATOM   1835  N   GLY A 240      16.311  13.461  -9.617  1.00 84.31           N  
ATOM   1836  CA  GLY A 240      17.436  13.160  -8.738  1.00 84.31           C  
ATOM   1837  C   GLY A 240      17.381  13.899  -7.395  1.00 84.31           C  
ATOM   1838  O   GLY A 240      16.724  14.927  -7.242  1.00 84.31           O  
ATOM   1839  N   TRP A 241      18.117  13.385  -6.406  1.00 86.31           N  
ATOM   1840  CA  TRP A 241      18.135  13.935  -5.042  1.00 86.31           C  
ATOM   1841  C   TRP A 241      18.658  15.367  -4.941  1.00 86.31           C  
ATOM   1842  CB  TRP A 241      18.988  13.044  -4.140  1.00 86.31           C  
ATOM   1843  O   TRP A 241      18.273  16.076  -4.023  1.00 86.31           O  
ATOM   1844  CG  TRP A 241      18.387  11.714  -3.853  1.00 86.31           C  
ATOM   1845  CD1 TRP A 241      18.736  10.552  -4.438  1.00 86.31           C  
ATOM   1846  CD2 TRP A 241      17.334  11.385  -2.897  1.00 86.31           C  
ATOM   1847  CE2 TRP A 241      17.086   9.985  -2.973  1.00 86.31           C  
ATOM   1848  CE3 TRP A 241      16.568  12.125  -1.971  1.00 86.31           C  
ATOM   1849  NE1 TRP A 241      17.969   9.532  -3.921  1.00 86.31           N  
ATOM   1850  CH2 TRP A 241      15.376  10.106  -1.281  1.00 86.31           C  
ATOM   1851  CZ2 TRP A 241      16.119   9.347  -2.192  1.00 86.31           C  
ATOM   1852  CZ3 TRP A 241      15.599  11.491  -1.167  1.00 86.31           C  
ATOM   1853  N   GLY A 242      19.526  15.796  -5.862  1.00 88.56           N  
ATOM   1854  CA  GLY A 242      20.112  17.140  -5.852  1.00 88.56           C  
ATOM   1855  C   GLY A 242      19.170  18.244  -6.341  1.00 88.56           C  
ATOM   1856  O   GLY A 242      19.518  19.419  -6.257  1.00 88.56           O  
ATOM   1857  N   ASN A 243      17.991  17.900  -6.870  1.00 90.69           N  
ATOM   1858  CA  ASN A 243      17.058  18.900  -7.368  1.00 90.69           C  
ATOM   1859  C   ASN A 243      16.355  19.614  -6.206  1.00 90.69           C  
ATOM   1860  CB  ASN A 243      16.078  18.256  -8.354  1.00 90.69           C  
ATOM   1861  O   ASN A 243      15.476  19.055  -5.542  1.00 90.69           O  
ATOM   1862  CG  ASN A 243      15.305  19.324  -9.103  1.00 90.69           C  
ATOM   1863  ND2 ASN A 243      15.533  19.466 -10.387  1.00 90.69           N  
ATOM   1864  OD1 ASN A 243      14.527  20.077  -8.545  1.00 90.69           O  
ATOM   1865  N   LEU A 244      16.730  20.875  -5.982  1.00 93.12           N  
ATOM   1866  CA  LEU A 244      16.195  21.664  -4.879  1.00 93.12           C  
ATOM   1867  C   LEU A 244      14.677  21.864  -4.998  1.00 93.12           C  
ATOM   1868  CB  LEU A 244      16.962  22.995  -4.792  1.00 93.12           C  
ATOM   1869  O   LEU A 244      13.960  21.637  -4.032  1.00 93.12           O  
ATOM   1870  CG  LEU A 244      16.597  23.854  -3.564  1.00 93.12           C  
ATOM   1871  CD1 LEU A 244      16.919  23.154  -2.242  1.00 93.12           C  
ATOM   1872  CD2 LEU A 244      17.378  25.165  -3.616  1.00 93.12           C  
ATOM   1873  N   THR A 245      14.180  22.246  -6.175  1.00 93.69           N  
ATOM   1874  CA  THR A 245      12.786  22.677  -6.372  1.00 93.69           C  
ATOM   1875  C   THR A 245      11.785  21.522  -6.407  1.00 93.69           C  
ATOM   1876  CB  THR A 245      12.675  23.477  -7.679  1.00 93.69           C  
ATOM   1877  O   THR A 245      10.698  21.645  -5.852  1.00 93.69           O  
ATOM   1878  CG2 THR A 245      11.331  24.183  -7.850  1.00 93.69           C  
ATOM   1879  OG1 THR A 245      13.674  24.471  -7.718  1.00 93.69           O  
ATOM   1880  N   MET A 246      12.131  20.409  -7.056  1.00 90.25           N  
ATOM   1881  CA  MET A 246      11.201  19.301  -7.319  1.00 90.25           C  
ATOM   1882  C   MET A 246      11.283  18.174  -6.285  1.00 90.25           C  
ATOM   1883  CB  MET A 246      11.445  18.733  -8.729  1.00 90.25           C  
ATOM   1884  O   MET A 246      10.371  17.350  -6.225  1.00 90.25           O  
ATOM   1885  CG  MET A 246      11.196  19.748  -9.851  1.00 90.25           C  
ATOM   1886  SD  MET A 246       9.468  20.274 -10.003  1.00 90.25           S  
ATOM   1887  CE  MET A 246       9.571  21.362 -11.446  1.00 90.25           C  
ATOM   1888  N   VAL A 247      12.366  18.115  -5.497  1.00 92.00           N  
ATOM   1889  CA  VAL A 247      12.640  17.005  -4.568  1.00 92.00           C  
ATOM   1890  C   VAL A 247      12.901  17.506  -3.151  1.00 92.00           C  
ATOM   1891  CB  VAL A 247      13.786  16.113  -5.089  1.00 92.00           C  
ATOM   1892  O   VAL A 247      12.095  17.244  -2.261  1.00 92.00           O  
ATOM   1893  CG1 VAL A 247      14.120  14.994  -4.101  1.00 92.00           C  
ATOM   1894  CG2 VAL A 247      13.415  15.477  -6.436  1.00 92.00           C  
ATOM   1895  N   ILE A 248      13.987  18.250  -2.922  1.00 94.31           N  
ATOM   1896  CA  ILE A 248      14.415  18.608  -1.557  1.00 94.31           C  
ATOM   1897  C   ILE A 248      13.405  19.544  -0.885  1.00 94.31           C  
ATOM   1898  CB  ILE A 248      15.829  19.232  -1.565  1.00 94.31           C  
ATOM   1899  O   ILE A 248      12.934  19.258   0.215  1.00 94.31           O  
ATOM   1900  CG1 ILE A 248      16.885  18.241  -2.104  1.00 94.31           C  
ATOM   1901  CG2 ILE A 248      16.220  19.725  -0.156  1.00 94.31           C  
ATOM   1902  CD1 ILE A 248      18.245  18.895  -2.397  1.00 94.31           C  
ATOM   1903  N   LEU A 249      13.055  20.655  -1.537  1.00 95.69           N  
ATOM   1904  CA  LEU A 249      12.178  21.673  -0.967  1.00 95.69           C  
ATOM   1905  C   LEU A 249      10.774  21.115  -0.660  1.00 95.69           C  
ATOM   1906  CB  LEU A 249      12.198  22.923  -1.873  1.00 95.69           C  
ATOM   1907  O   LEU A 249      10.305  21.332   0.457  1.00 95.69           O  
ATOM   1908  CG  LEU A 249      11.428  24.126  -1.318  1.00 95.69           C  
ATOM   1909  CD1 LEU A 249      12.140  24.721  -0.102  1.00 95.69           C  
ATOM   1910  CD2 LEU A 249      11.305  25.207  -2.392  1.00 95.69           C  
ATOM   1911  N   PRO A 250      10.124  20.328  -1.541  1.00 95.12           N  
ATOM   1912  CA  PRO A 250       8.845  19.695  -1.218  1.00 95.12           C  
ATOM   1913  C   PRO A 250       8.911  18.694  -0.066  1.00 95.12           C  
ATOM   1914  CB  PRO A 250       8.392  18.996  -2.495  1.00 95.12           C  
ATOM   1915  O   PRO A 250       7.986  18.653   0.744  1.00 95.12           O  
ATOM   1916  CG  PRO A 250       9.083  19.805  -3.583  1.00 95.12           C  
ATOM   1917  CD  PRO A 250      10.418  20.142  -2.953  1.00 95.12           C  
ATOM   1918  N   ILE A 251      10.000  17.922   0.050  1.00 95.12           N  
ATOM   1919  CA  ILE A 251      10.203  17.002   1.179  1.00 95.12           C  
ATOM   1920  C   ILE A 251      10.336  17.791   2.485  1.00 95.12           C  
ATOM   1921  CB  ILE A 251      11.420  16.074   0.935  1.00 95.12           C  
ATOM   1922  O   ILE A 251       9.667  17.462   3.462  1.00 95.12           O  
ATOM   1923  CG1 ILE A 251      11.092  15.060  -0.183  1.00 95.12           C  
ATOM   1924  CG2 ILE A 251      11.816  15.313   2.217  1.00 95.12           C  
ATOM   1925  CD1 ILE A 251      12.301  14.267  -0.700  1.00 95.12           C  
ATOM   1926  N   LEU A 252      11.159  18.844   2.508  1.00 96.75           N  
ATOM   1927  CA  LEU A 252      11.387  19.652   3.710  1.00 96.75           C  
ATOM   1928  C   LEU A 252      10.138  20.438   4.125  1.00 96.75           C  
ATOM   1929  CB  LEU A 252      12.577  20.600   3.486  1.00 96.75           C  
ATOM   1930  O   LEU A 252       9.757  20.397   5.294  1.00 96.75           O  
ATOM   1931  CG  LEU A 252      13.951  19.915   3.362  1.00 96.75           C  
ATOM   1932  CD1 LEU A 252      15.019  20.987   3.138  1.00 96.75           C  
ATOM   1933  CD2 LEU A 252      14.329  19.115   4.610  1.00 96.75           C  
ATOM   1934  N   ILE A 253       9.471  21.106   3.177  1.00 96.69           N  
ATOM   1935  CA  ILE A 253       8.210  21.817   3.432  1.00 96.69           C  
ATOM   1936  C   ILE A 253       7.141  20.824   3.881  1.00 96.69           C  
ATOM   1937  CB  ILE A 253       7.752  22.617   2.188  1.00 96.69           C  
ATOM   1938  O   ILE A 253       6.487  21.050   4.896  1.00 96.69           O  
ATOM   1939  CG1 ILE A 253       8.726  23.789   1.926  1.00 96.69           C  
ATOM   1940  CG2 ILE A 253       6.315  23.152   2.370  1.00 96.69           C  
ATOM   1941  CD1 ILE A 253       8.411  24.576   0.647  1.00 96.69           C  
ATOM   1942  N   GLY A 254       6.993  19.701   3.176  1.00 95.62           N  
ATOM   1943  CA  GLY A 254       6.046  18.652   3.537  1.00 95.62           C  
ATOM   1944  C   GLY A 254       6.281  18.133   4.955  1.00 95.62           C  
ATOM   1945  O   GLY A 254       5.343  18.070   5.744  1.00 95.62           O  
ATOM   1946  N   ALA A 255       7.533  17.848   5.323  1.00 95.94           N  
ATOM   1947  CA  ALA A 255       7.899  17.405   6.667  1.00 95.94           C  
ATOM   1948  C   ALA A 255       7.591  18.465   7.739  1.00 95.94           C  
ATOM   1949  CB  ALA A 255       9.384  17.024   6.673  1.00 95.94           C  
ATOM   1950  O   ALA A 255       7.025  18.132   8.781  1.00 95.94           O  
ATOM   1951  N   ALA A 256       7.905  19.738   7.479  1.00 97.69           N  
ATOM   1952  CA  ALA A 256       7.603  20.838   8.393  1.00 97.69           C  
ATOM   1953  C   ALA A 256       6.088  21.024   8.591  1.00 97.69           C  
ATOM   1954  CB  ALA A 256       8.266  22.111   7.853  1.00 97.69           C  
ATOM   1955  O   ALA A 256       5.615  21.170   9.719  1.00 97.69           O  
ATOM   1956  N   VAL A 257       5.307  20.953   7.511  1.00 96.94           N  
ATOM   1957  CA  VAL A 257       3.842  21.073   7.556  1.00 96.94           C  
ATOM   1958  C   VAL A 257       3.204  19.857   8.237  1.00 96.94           C  
ATOM   1959  CB  VAL A 257       3.283  21.303   6.140  1.00 96.94           C  
ATOM   1960  O   VAL A 257       2.277  20.027   9.026  1.00 96.94           O  
ATOM   1961  CG1 VAL A 257       1.753  21.325   6.127  1.00 96.94           C  
ATOM   1962  CG2 VAL A 257       3.734  22.652   5.563  1.00 96.94           C  
ATOM   1963  N   ILE A 258       3.720  18.641   8.015  1.00 94.69           N  
ATOM   1964  CA  ILE A 258       3.293  17.439   8.752  1.00 94.69           C  
ATOM   1965  C   ILE A 258       3.601  17.592  10.248  1.00 94.69           C  
ATOM   1966  CB  ILE A 258       3.937  16.158   8.166  1.00 94.69           C  
ATOM   1967  O   ILE A 258       2.758  17.251  11.075  1.00 94.69           O  
ATOM   1968  CG1 ILE A 258       3.338  15.826   6.781  1.00 94.69           C  
ATOM   1969  CG2 ILE A 258       3.735  14.946   9.099  1.00 94.69           C  
ATOM   1970  CD1 ILE A 258       4.158  14.802   5.984  1.00 94.69           C  
ATOM   1971  N   ALA A 259       4.764  18.131  10.622  1.00 95.69           N  
ATOM   1972  CA  ALA A 259       5.093  18.385  12.024  1.00 95.69           C  
ATOM   1973  C   ALA A 259       4.124  19.396  12.661  1.00 95.69           C  
ATOM   1974  CB  ALA A 259       6.552  18.844  12.124  1.00 95.69           C  
ATOM   1975  O   ALA A 259       3.649  19.172  13.776  1.00 95.69           O  
ATOM   1976  N   LEU A 260       3.762  20.458  11.933  1.00 96.56           N  
ATOM   1977  CA  LEU A 260       2.754  21.427  12.367  1.00 96.56           C  
ATOM   1978  C   LEU A 260       1.360  20.792  12.497  1.00 96.56           C  
ATOM   1979  CB  LEU A 260       2.755  22.609  11.381  1.00 96.56           C  
ATOM   1980  O   LEU A 260       0.661  21.037  13.479  1.00 96.56           O  
ATOM   1981  CG  LEU A 260       1.814  23.760  11.777  1.00 96.56           C  
ATOM   1982  CD1 LEU A 260       2.214  24.402  13.107  1.00 96.56           C  
ATOM   1983  CD2 LEU A 260       1.848  24.842  10.700  1.00 96.56           C  
ATOM   1984  N   PHE A 261       0.972  19.937  11.546  1.00 94.88           N  
ATOM   1985  CA  PHE A 261      -0.260  19.149  11.610  1.00 94.88           C  
ATOM   1986  C   PHE A 261      -0.292  18.266  12.864  1.00 94.88           C  
ATOM   1987  CB  PHE A 261      -0.393  18.302  10.335  1.00 94.88           C  
ATOM   1988  O   PHE A 261      -1.256  18.323  13.624  1.00 94.88           O  
ATOM   1989  CG  PHE A 261      -1.462  17.235  10.408  1.00 94.88           C  
ATOM   1990  CD1 PHE A 261      -1.090  15.888  10.568  1.00 94.88           C  
ATOM   1991  CD2 PHE A 261      -2.822  17.584  10.347  1.00 94.88           C  
ATOM   1992  CE1 PHE A 261      -2.074  14.892  10.665  1.00 94.88           C  
ATOM   1993  CE2 PHE A 261      -3.807  16.585  10.445  1.00 94.88           C  
ATOM   1994  CZ  PHE A 261      -3.435  15.240  10.604  1.00 94.88           C  
ATOM   1995  N   ILE A 262       0.774  17.503  13.124  1.00 94.44           N  
ATOM   1996  CA  ILE A 262       0.897  16.640  14.309  1.00 94.44           C  
ATOM   1997  C   ILE A 262       0.817  17.473  15.592  1.00 94.44           C  
ATOM   1998  CB  ILE A 262       2.212  15.826  14.234  1.00 94.44           C  
ATOM   1999  O   ILE A 262       0.077  17.114  16.506  1.00 94.44           O  
ATOM   2000  CG1 ILE A 262       2.111  14.762  13.115  1.00 94.44           C  
ATOM   2001  CG2 ILE A 262       2.554  15.137  15.571  1.00 94.44           C  
ATOM   2002  CD1 ILE A 262       3.448  14.089  12.777  1.00 94.44           C  
ATOM   2003  N   HIS A 263       1.537  18.595  15.658  1.00 96.00           N  
ATOM   2004  CA  HIS A 263       1.508  19.495  16.810  1.00 96.00           C  
ATOM   2005  C   HIS A 263       0.091  20.005  17.093  1.00 96.00           C  
ATOM   2006  CB  HIS A 263       2.471  20.660  16.559  1.00 96.00           C  
ATOM   2007  O   HIS A 263      -0.374  19.938  18.230  1.00 96.00           O  
ATOM   2008  CG  HIS A 263       2.517  21.631  17.708  1.00 96.00           C  
ATOM   2009  CD2 HIS A 263       1.995  22.897  17.737  1.00 96.00           C  
ATOM   2010  ND1 HIS A 263       3.103  21.403  18.931  1.00 96.00           N  
ATOM   2011  CE1 HIS A 263       2.954  22.511  19.674  1.00 96.00           C  
ATOM   2012  NE2 HIS A 263       2.296  23.451  18.983  1.00 96.00           N  
ATOM   2013  N   ARG A 264      -0.627  20.430  16.049  1.00 94.94           N  
ATOM   2014  CA  ARG A 264      -2.020  20.870  16.161  1.00 94.94           C  
ATOM   2015  C   ARG A 264      -2.944  19.739  16.613  1.00 94.94           C  
ATOM   2016  CB  ARG A 264      -2.452  21.492  14.826  1.00 94.94           C  
ATOM   2017  O   ARG A 264      -3.726  19.946  17.533  1.00 94.94           O  
ATOM   2018  CG  ARG A 264      -3.870  22.064  14.912  1.00 94.94           C  
ATOM   2019  CD  ARG A 264      -4.224  22.826  13.631  1.00 94.94           C  
ATOM   2020  NE  ARG A 264      -5.610  23.327  13.679  1.00 94.94           N  
ATOM   2021  NH1 ARG A 264      -5.266  25.233  14.905  1.00 94.94           N  
ATOM   2022  NH2 ARG A 264      -7.336  24.670  14.269  1.00 94.94           N  
ATOM   2023  CZ  ARG A 264      -6.063  24.406  14.281  1.00 94.94           C  
ATOM   2024  N   GLN A 265      -2.836  18.540  16.033  1.00 93.69           N  
ATOM   2025  CA  GLN A 265      -3.647  17.386  16.454  1.00 93.69           C  
ATOM   2026  C   GLN A 265      -3.410  17.014  17.926  1.00 93.69           C  
ATOM   2027  CB  GLN A 265      -3.372  16.159  15.562  1.00 93.69           C  
ATOM   2028  O   GLN A 265      -4.338  16.598  18.609  1.00 93.69           O  
ATOM   2029  CG  GLN A 265      -3.884  16.266  14.115  1.00 93.69           C  
ATOM   2030  CD  GLN A 265      -5.385  16.516  14.017  1.00 93.69           C  
ATOM   2031  NE2 GLN A 265      -5.811  17.702  13.661  1.00 93.69           N  
ATOM   2032  OE1 GLN A 265      -6.228  15.669  14.258  1.00 93.69           O  
ATOM   2033  N   LEU A 266      -2.193  17.201  18.447  1.00 94.31           N  
ATOM   2034  CA  LEU A 266      -1.894  16.955  19.860  1.00 94.31           C  
ATOM   2035  C   LEU A 266      -2.528  17.982  20.811  1.00 94.31           C  
ATOM   2036  CB  LEU A 266      -0.370  16.915  20.058  1.00 94.31           C  
ATOM   2037  O   LEU A 266      -2.771  17.628  21.966  1.00 94.31           O  
ATOM   2038  CG  LEU A 266       0.302  15.642  19.518  1.00 94.31           C  
ATOM   2039  CD1 LEU A 266       1.820  15.810  19.569  1.00 94.31           C  
ATOM   2040  CD2 LEU A 266      -0.071  14.413  20.353  1.00 94.31           C  
ATOM   2041  N   GLN A 267      -2.782  19.207  20.344  1.00 92.88           N  
ATOM   2042  CA  GLN A 267      -3.389  20.292  21.125  1.00 92.88           C  
ATOM   2043  C   GLN A 267      -4.920  20.298  21.095  1.00 92.88           C  
ATOM   2044  CB  GLN A 267      -2.883  21.641  20.597  1.00 92.88           C  
ATOM   2045  O   GLN A 267      -5.530  20.855  21.998  1.00 92.88           O  
ATOM   2046  CG  GLN A 267      -1.420  21.905  20.968  1.00 92.88           C  
ATOM   2047  CD  GLN A 267      -0.928  23.251  20.451  1.00 92.88           C  
ATOM   2048  NE2 GLN A 267       0.117  23.785  21.039  1.00 92.88           N  
ATOM   2049  OE1 GLN A 267      -1.447  23.836  19.513  1.00 92.88           O  
ATOM   2050  N   LEU A 268      -5.543  19.709  20.071  1.00 91.19           N  
ATOM   2051  CA  LEU A 268      -7.001  19.640  19.973  1.00 91.19           C  
ATOM   2052  C   LEU A 268      -7.579  18.656  21.000  1.00 91.19           C  
ATOM   2053  CB  LEU A 268      -7.413  19.252  18.539  1.00 91.19           C  
ATOM   2054  O   LEU A 268      -7.047  17.558  21.191  1.00 91.19           O  
ATOM   2055  CG  LEU A 268      -7.154  20.337  17.475  1.00 91.19           C  
ATOM   2056  CD1 LEU A 268      -7.417  19.760  16.083  1.00 91.19           C  
ATOM   2057  CD2 LEU A 268      -8.043  21.568  17.655  1.00 91.19           C  
ATOM   2058  N   ASP A 269      -8.710  19.023  21.603  1.00 86.62           N  
ATOM   2059  CA  ASP A 269      -9.456  18.138  22.506  1.00 86.62           C  
ATOM   2060  C   ASP A 269     -10.065  16.959  21.738  1.00 86.62           C  
ATOM   2061  CB  ASP A 269     -10.561  18.930  23.220  1.00 86.62           C  
ATOM   2062  O   ASP A 269      -9.945  15.807  22.154  1.00 86.62           O  
ATOM   2063  CG  ASP A 269     -10.004  20.040  24.114  1.00 86.62           C  
ATOM   2064  OD1 ASP A 269      -8.969  19.791  24.769  1.00 86.62           O  
ATOM   2065  OD2 ASP A 269     -10.609  21.133  24.094  1.00 86.62           O  
ATOM   2066  N   VAL A 270     -10.644  17.245  20.565  1.00 85.94           N  
ATOM   2067  CA  VAL A 270     -11.248  16.254  19.663  1.00 85.94           C  
ATOM   2068  C   VAL A 270     -10.532  16.291  18.302  1.00 85.94           C  
ATOM   2069  CB  VAL A 270     -12.776  16.450  19.551  1.00 85.94           C  
ATOM   2070  O   VAL A 270     -11.018  16.921  17.358  1.00 85.94           O  
ATOM   2071  CG1 VAL A 270     -13.412  15.249  18.838  1.00 85.94           C  
ATOM   2072  CG2 VAL A 270     -13.451  16.573  20.925  1.00 85.94           C  
ATOM   2073  N   PRO A 271      -9.336  15.681  18.181  1.00 88.62           N  
ATOM   2074  CA  PRO A 271      -8.611  15.612  16.918  1.00 88.62           C  
ATOM   2075  C   PRO A 271      -9.289  14.641  15.949  1.00 88.62           C  
ATOM   2076  CB  PRO A 271      -7.198  15.156  17.285  1.00 88.62           C  
ATOM   2077  O   PRO A 271      -9.732  13.558  16.328  1.00 88.62           O  
ATOM   2078  CG  PRO A 271      -7.414  14.312  18.537  1.00 88.62           C  
ATOM   2079  CD  PRO A 271      -8.592  14.991  19.230  1.00 88.62           C  
ATOM   2080  N   PHE A 272      -9.319  14.984  14.660  1.00 86.44           N  
ATOM   2081  CA  PHE A 272      -9.893  14.084  13.658  1.00 86.44           C  
ATOM   2082  C   PHE A 272      -8.955  12.906  13.333  1.00 86.44           C  
ATOM   2083  CB  PHE A 272     -10.331  14.893  12.434  1.00 86.44           C  
ATOM   2084  O   PHE A 272      -9.413  11.834  12.929  1.00 86.44           O  
ATOM   2085  CG  PHE A 272      -9.259  15.154  11.389  1.00 86.44           C  
ATOM   2086  CD1 PHE A 272      -8.739  16.451  11.238  1.00 86.44           C  
ATOM   2087  CD2 PHE A 272      -8.797  14.120  10.546  1.00 86.44           C  
ATOM   2088  CE1 PHE A 272      -7.769  16.705  10.255  1.00 86.44           C  
ATOM   2089  CE2 PHE A 272      -7.793  14.371   9.595  1.00 86.44           C  
ATOM   2090  CZ  PHE A 272      -7.278  15.667   9.448  1.00 86.44           C  
ATOM   2091  N   LEU A 273      -7.646  13.083  13.544  1.00 91.25           N  
ATOM   2092  CA  LEU A 273      -6.649  12.019  13.572  1.00 91.25           C  
ATOM   2093  C   LEU A 273      -5.901  12.083  14.906  1.00 91.25           C  
ATOM   2094  CB  LEU A 273      -5.701  12.149  12.366  1.00 91.25           C  
ATOM   2095  O   LEU A 273      -4.923  12.820  15.038  1.00 91.25           O  
ATOM   2096  CG  LEU A 273      -4.632  11.035  12.332  1.00 91.25           C  
ATOM   2097  CD1 LEU A 273      -5.236   9.672  11.986  1.00 91.25           C  
ATOM   2098  CD2 LEU A 273      -3.562  11.357  11.296  1.00 91.25           C  
ATOM   2099  N   ASP A 274      -6.333  11.288  15.886  1.00 92.12           N  
ATOM   2100  CA  ASP A 274      -5.623  11.218  17.157  1.00 92.12           C  
ATOM   2101  C   ASP A 274      -4.287  10.471  17.001  1.00 92.12           C  
ATOM   2102  CB  ASP A 274      -6.493  10.647  18.293  1.00 92.12           C  
ATOM   2103  O   ASP A 274      -4.219   9.245  16.920  1.00 92.12           O  
ATOM   2104  CG  ASP A 274      -5.905  11.093  19.642  1.00 92.12           C  
ATOM   2105  OD1 ASP A 274      -4.668  11.282  19.690  1.00 92.12           O  
ATOM   2106  OD2 ASP A 274      -6.651  11.361  20.605  1.00 92.12           O  
ATOM   2107  N   VAL A 275      -3.194  11.233  16.952  1.00 93.00           N  
ATOM   2108  CA  VAL A 275      -1.821  10.714  16.874  1.00 93.00           C  
ATOM   2109  C   VAL A 275      -1.302  10.202  18.224  1.00 93.00           C  
ATOM   2110  CB  VAL A 275      -0.869  11.763  16.268  1.00 93.00           C  
ATOM   2111  O   VAL A 275      -0.233   9.590  18.283  1.00 93.00           O  
ATOM   2112  CG1 VAL A 275      -1.256  12.104  14.823  1.00 93.00           C  
ATOM   2113  CG2 VAL A 275      -0.841  13.054  17.094  1.00 93.00           C  
ATOM   2114  N   ARG A 276      -2.046  10.394  19.323  1.00 93.75           N  
ATOM   2115  CA  ARG A 276      -1.690   9.885  20.658  1.00 93.75           C  
ATOM   2116  C   ARG A 276      -1.755   8.362  20.726  1.00 93.75           C  
ATOM   2117  CB  ARG A 276      -2.591  10.497  21.745  1.00 93.75           C  
ATOM   2118  O   ARG A 276      -1.127   7.802  21.620  1.00 93.75           O  
ATOM   2119  CG  ARG A 276      -2.572  12.038  21.782  1.00 93.75           C  
ATOM   2120  CD  ARG A 276      -3.757  12.560  22.601  1.00 93.75           C  
ATOM   2121  NE  ARG A 276      -3.902  14.030  22.511  1.00 93.75           N  
ATOM   2122  NH1 ARG A 276      -6.200  14.087  22.255  1.00 93.75           N  
ATOM   2123  NH2 ARG A 276      -5.050  15.988  22.385  1.00 93.75           N  
ATOM   2124  CZ  ARG A 276      -5.049  14.686  22.387  1.00 93.75           C  
ATOM   2125  N   VAL A 277      -2.357   7.690  19.739  1.00 94.44           N  
ATOM   2126  CA  VAL A 277      -2.238   6.231  19.546  1.00 94.44           C  
ATOM   2127  C   VAL A 277      -0.774   5.765  19.516  1.00 94.44           C  
ATOM   2128  CB  VAL A 277      -2.971   5.763  18.270  1.00 94.44           C  
ATOM   2129  O   VAL A 277      -0.459   4.669  19.973  1.00 94.44           O  
ATOM   2130  CG1 VAL A 277      -4.475   6.047  18.359  1.00 94.44           C  
ATOM   2131  CG2 VAL A 277      -2.410   6.388  16.983  1.00 94.44           C  
ATOM   2132  N   PHE A 278       0.164   6.621  19.080  1.00 95.12           N  
ATOM   2133  CA  PHE A 278       1.604   6.332  19.112  1.00 95.12           C  
ATOM   2134  C   PHE A 278       2.240   6.396  20.517  1.00 95.12           C  
ATOM   2135  CB  PHE A 278       2.351   7.246  18.131  1.00 95.12           C  
ATOM   2136  O   PHE A 278       3.391   5.984  20.698  1.00 95.12           O  
ATOM   2137  CG  PHE A 278       2.117   6.928  16.667  1.00 95.12           C  
ATOM   2138  CD1 PHE A 278       2.715   5.790  16.095  1.00 95.12           C  
ATOM   2139  CD2 PHE A 278       1.349   7.788  15.860  1.00 95.12           C  
ATOM   2140  CE1 PHE A 278       2.545   5.510  14.727  1.00 95.12           C  
ATOM   2141  CE2 PHE A 278       1.183   7.512  14.492  1.00 95.12           C  
ATOM   2142  CZ  PHE A 278       1.777   6.371  13.924  1.00 95.12           C  
ATOM   2143  N   LYS A 279       1.525   6.866  21.545  1.00 93.12           N  
ATOM   2144  CA  LYS A 279       1.967   6.731  22.945  1.00 93.12           C  
ATOM   2145  C   LYS A 279       1.830   5.287  23.434  1.00 93.12           C  
ATOM   2146  CB  LYS A 279       1.191   7.686  23.865  1.00 93.12           C  
ATOM   2147  O   LYS A 279       2.577   4.866  24.317  1.00 93.12           O  
ATOM   2148  CG  LYS A 279       1.447   9.169  23.550  1.00 93.12           C  
ATOM   2149  CD  LYS A 279       0.689  10.056  24.547  1.00 93.12           C  
ATOM   2150  CE  LYS A 279       0.968  11.542  24.294  1.00 93.12           C  
ATOM   2151  NZ  LYS A 279       0.235  12.402  25.261  1.00 93.12           N  
ATOM   2152  N   VAL A 280       0.932   4.501  22.834  1.00 93.56           N  
ATOM   2153  CA  VAL A 280       0.794   3.075  23.136  1.00 93.56           C  
ATOM   2154  C   VAL A 280       1.985   2.324  22.541  1.00 93.56           C  
ATOM   2155  CB  VAL A 280      -0.558   2.512  22.661  1.00 93.56           C  
ATOM   2156  O   VAL A 280       2.060   2.056  21.342  1.00 93.56           O  
ATOM   2157  CG1 VAL A 280      -0.673   1.027  23.030  1.00 93.56           C  
ATOM   2158  CG2 VAL A 280      -1.716   3.270  23.320  1.00 93.56           C  
ATOM   2159  N   LYS A 281       2.937   1.948  23.404  1.00 92.44           N  
ATOM   2160  CA  LYS A 281       4.211   1.320  23.008  1.00 92.44           C  
ATOM   2161  C   LYS A 281       4.029   0.128  22.061  1.00 92.44           C  
ATOM   2162  CB  LYS A 281       4.977   0.924  24.283  1.00 92.44           C  
ATOM   2163  O   LYS A 281       4.764   0.008  21.083  1.00 92.44           O  
ATOM   2164  CG  LYS A 281       6.365   0.338  23.978  1.00 92.44           C  
ATOM   2165  CD  LYS A 281       7.144   0.046  25.266  1.00 92.44           C  
ATOM   2166  CE  LYS A 281       8.534  -0.506  24.928  1.00 92.44           C  
ATOM   2167  NZ  LYS A 281       9.351  -0.723  26.150  1.00 92.44           N  
ATOM   2168  N   GLN A 282       3.053  -0.743  22.332  1.00 91.94           N  
ATOM   2169  CA  GLN A 282       2.789  -1.908  21.484  1.00 91.94           C  
ATOM   2170  C   GLN A 282       2.309  -1.495  20.084  1.00 91.94           C  
ATOM   2171  CB  GLN A 282       1.792  -2.847  22.184  1.00 91.94           C  
ATOM   2172  O   GLN A 282       2.786  -2.070  19.107  1.00 91.94           O  
ATOM   2173  CG  GLN A 282       1.512  -4.149  21.404  1.00 91.94           C  
ATOM   2174  CD  GLN A 282       2.712  -5.090  21.265  1.00 91.94           C  
ATOM   2175  NE2 GLN A 282       2.666  -6.027  20.343  1.00 91.94           N  
ATOM   2176  OE1 GLN A 282       3.702  -5.035  21.982  1.00 91.94           O  
ATOM   2177  N   PHE A 283       1.431  -0.493  19.966  1.00 94.31           N  
ATOM   2178  CA  PHE A 283       0.979   0.039  18.676  1.00 94.31           C  
ATOM   2179  C   PHE A 283       2.148   0.626  17.873  1.00 94.31           C  
ATOM   2180  CB  PHE A 283      -0.116   1.092  18.907  1.00 94.31           C  
ATOM   2181  O   PHE A 283       2.304   0.309  16.692  1.00 94.31           O  
ATOM   2182  CG  PHE A 283      -0.572   1.765  17.630  1.00 94.31           C  
ATOM   2183  CD1 PHE A 283       0.014   2.977  17.219  1.00 94.31           C  
ATOM   2184  CD2 PHE A 283      -1.559   1.164  16.832  1.00 94.31           C  
ATOM   2185  CE1 PHE A 283      -0.379   3.576  16.011  1.00 94.31           C  
ATOM   2186  CE2 PHE A 283      -1.957   1.765  15.626  1.00 94.31           C  
ATOM   2187  CZ  PHE A 283      -1.362   2.969  15.214  1.00 94.31           C  
ATOM   2188  N   SER A 284       3.019   1.404  18.519  1.00 95.69           N  
ATOM   2189  CA  SER A 284       4.160   2.063  17.867  1.00 95.69           C  
ATOM   2190  C   SER A 284       5.211   1.089  17.357  1.00 95.69           C  
ATOM   2191  CB  SER A 284       4.796   3.063  18.828  1.00 95.69           C  
ATOM   2192  O   SER A 284       5.603   1.170  16.194  1.00 95.69           O  
ATOM   2193  OG  SER A 284       3.789   4.007  19.056  1.00 95.69           O  
ATOM   2194  N   ILE A 285       5.632   0.123  18.181  1.00 95.50           N  
ATOM   2195  CA  ILE A 285       6.617  -0.895  17.768  1.00 95.50           C  
ATOM   2196  C   ILE A 285       6.041  -1.762  16.644  1.00 95.50           C  
ATOM   2197  CB  ILE A 285       7.050  -1.757  18.975  1.00 95.50           C  
ATOM   2198  O   ILE A 285       6.726  -2.066  15.669  1.00 95.50           O  
ATOM   2199  CG1 ILE A 285       7.766  -0.882  20.031  1.00 95.50           C  
ATOM   2200  CG2 ILE A 285       7.994  -2.899  18.544  1.00 95.50           C  
ATOM   2201  CD1 ILE A 285       8.020  -1.610  21.353  1.00 95.50           C  
ATOM   2202  N   THR A 286       4.763  -2.131  16.753  1.00 94.69           N  
ATOM   2203  CA  THR A 286       4.084  -2.930  15.730  1.00 94.69           C  
ATOM   2204  C   THR A 286       3.966  -2.165  14.415  1.00 94.69           C  
ATOM   2205  CB  THR A 286       2.703  -3.356  16.225  1.00 94.69           C  
ATOM   2206  O   THR A 286       4.271  -2.716  13.362  1.00 94.69           O  
ATOM   2207  CG2 THR A 286       2.028  -4.284  15.251  1.00 94.69           C  
ATOM   2208  OG1 THR A 286       2.805  -4.090  17.423  1.00 94.69           O  
ATOM   2209  N   THR A 287       3.593  -0.885  14.465  1.00 96.06           N  
ATOM   2210  CA  THR A 287       3.536  -0.019  13.282  1.00 96.06           C  
ATOM   2211  C   THR A 287       4.918   0.154  12.656  1.00 96.06           C  
ATOM   2212  CB  THR A 287       2.879   1.329  13.612  1.00 96.06           C  
ATOM   2213  O   THR A 287       5.039   0.005  11.447  1.00 96.06           O  
ATOM   2214  CG2 THR A 287       2.800   2.261  12.404  1.00 96.06           C  
ATOM   2215  OG1 THR A 287       1.549   1.083  14.019  1.00 96.06           O  
ATOM   2216  N   ALA A 288       5.978   0.347  13.447  1.00 96.94           N  
ATOM   2217  CA  ALA A 288       7.349   0.406  12.933  1.00 96.94           C  
ATOM   2218  C   ALA A 288       7.764  -0.892  12.213  1.00 96.94           C  
ATOM   2219  CB  ALA A 288       8.293   0.728  14.097  1.00 96.94           C  
ATOM   2220  O   ALA A 288       8.333  -0.845  11.123  1.00 96.94           O  
ATOM   2221  N   ALA A 289       7.429  -2.055  12.773  1.00 96.88           N  
ATOM   2222  CA  ALA A 289       7.684  -3.341  12.130  1.00 96.88           C  
ATOM   2223  C   ALA A 289       6.859  -3.525  10.837  1.00 96.88           C  
ATOM   2224  CB  ALA A 289       7.434  -4.439  13.164  1.00 96.88           C  
ATOM   2225  O   ALA A 289       7.399  -3.946   9.819  1.00 96.88           O  
ATOM   2226  N   ILE A 290       5.578  -3.147  10.822  1.00 95.31           N  
ATOM   2227  CA  ILE A 290       4.740  -3.145   9.604  1.00 95.31           C  
ATOM   2228  C   ILE A 290       5.373  -2.276   8.514  1.00 95.31           C  
ATOM   2229  CB  ILE A 290       3.325  -2.642   9.962  1.00 95.31           C  
ATOM   2230  O   ILE A 290       5.455  -2.695   7.361  1.00 95.31           O  
ATOM   2231  CG1 ILE A 290       2.588  -3.707  10.792  1.00 95.31           C  
ATOM   2232  CG2 ILE A 290       2.435  -2.270   8.768  1.00 95.31           C  
ATOM   2233  CD1 ILE A 290       1.340  -3.151  11.480  1.00 95.31           C  
ATOM   2234  N   THR A 291       5.844  -1.086   8.882  1.00 96.06           N  
ATOM   2235  CA  THR A 291       6.531  -0.147   7.993  1.00 96.06           C  
ATOM   2236  C   THR A 291       7.801  -0.767   7.408  1.00 96.06           C  
ATOM   2237  CB  THR A 291       6.823   1.138   8.779  1.00 96.06           C  
ATOM   2238  O   THR A 291       7.964  -0.759   6.193  1.00 96.06           O  
ATOM   2239  CG2 THR A 291       7.506   2.239   7.997  1.00 96.06           C  
ATOM   2240  OG1 THR A 291       5.596   1.704   9.179  1.00 96.06           O  
ATOM   2241  N   LEU A 292       8.653  -1.401   8.223  1.00 96.50           N  
ATOM   2242  CA  LEU A 292       9.850  -2.109   7.743  1.00 96.50           C  
ATOM   2243  C   LEU A 292       9.511  -3.280   6.812  1.00 96.50           C  
ATOM   2244  CB  LEU A 292      10.659  -2.619   8.947  1.00 96.50           C  
ATOM   2245  O   LEU A 292      10.173  -3.468   5.793  1.00 96.50           O  
ATOM   2246  CG  LEU A 292      11.392  -1.507   9.714  1.00 96.50           C  
ATOM   2247  CD1 LEU A 292      11.922  -2.067  11.030  1.00 96.50           C  
ATOM   2248  CD2 LEU A 292      12.579  -0.957   8.921  1.00 96.50           C  
ATOM   2249  N   SER A 293       8.456  -4.038   7.122  1.00 95.19           N  
ATOM   2250  CA  SER A 293       7.958  -5.104   6.248  1.00 95.19           C  
ATOM   2251  C   SER A 293       7.477  -4.553   4.905  1.00 95.19           C  
ATOM   2252  CB  SER A 293       6.843  -5.876   6.955  1.00 95.19           C  
ATOM   2253  O   SER A 293       7.834  -5.111   3.873  1.00 95.19           O  
ATOM   2254  OG  SER A 293       6.364  -6.939   6.156  1.00 95.19           O  
ATOM   2255  N   MET A 294       6.753  -3.429   4.900  1.00 92.62           N  
ATOM   2256  CA  MET A 294       6.346  -2.719   3.680  1.00 92.62           C  
ATOM   2257  C   MET A 294       7.543  -2.213   2.872  1.00 92.62           C  
ATOM   2258  CB  MET A 294       5.425  -1.544   4.047  1.00 92.62           C  
ATOM   2259  O   MET A 294       7.558  -2.382   1.655  1.00 92.62           O  
ATOM   2260  CG  MET A 294       3.959  -1.974   4.056  1.00 92.62           C  
ATOM   2261  SD  MET A 294       3.149  -1.824   2.440  1.00 92.62           S  
ATOM   2262  CE  MET A 294       2.386  -3.450   2.270  1.00 92.62           C  
ATOM   2263  N   MET A 295       8.563  -1.648   3.526  1.00 94.25           N  
ATOM   2264  CA  MET A 295       9.784  -1.191   2.850  1.00 94.25           C  
ATOM   2265  C   MET A 295      10.528  -2.358   2.199  1.00 94.25           C  
ATOM   2266  CB  MET A 295      10.712  -0.447   3.819  1.00 94.25           C  
ATOM   2267  O   MET A 295      10.876  -2.299   1.020  1.00 94.25           O  
ATOM   2268  CG  MET A 295      10.102   0.874   4.283  1.00 94.25           C  
ATOM   2269  SD  MET A 295      11.117   1.792   5.467  1.00 94.25           S  
ATOM   2270  CE  MET A 295      12.156   2.707   4.298  1.00 94.25           C  
ATOM   2271  N   ALA A 296      10.701  -3.454   2.942  1.00 93.38           N  
ATOM   2272  CA  ALA A 296      11.275  -4.680   2.411  1.00 93.38           C  
ATOM   2273  C   ALA A 296      10.440  -5.225   1.241  1.00 93.38           C  
ATOM   2274  CB  ALA A 296      11.400  -5.696   3.549  1.00 93.38           C  
ATOM   2275  O   ALA A 296      11.030  -5.620   0.238  1.00 93.38           O  
ATOM   2276  N   MET A 297       9.099  -5.210   1.351  1.00 90.81           N  
ATOM   2277  CA  MET A 297       8.130  -5.684   0.350  1.00 90.81           C  
ATOM   2278  C   MET A 297       8.237  -4.917  -0.970  1.00 90.81           C  
ATOM   2279  CB  MET A 297       6.690  -5.642   0.878  1.00 90.81           C  
ATOM   2280  O   MET A 297       8.627  -5.504  -1.985  1.00 90.81           O  
ATOM   2281  CG  MET A 297       5.744  -6.410  -0.051  1.00 90.81           C  
ATOM   2282  SD  MET A 297       4.024  -6.371   0.505  1.00 90.81           S  
ATOM   2283  CE  MET A 297       3.448  -4.921  -0.410  1.00 90.81           C  
ATOM   2284  N   MET A 298       7.944  -3.614  -0.922  1.00 84.69           N  
ATOM   2285  CA  MET A 298       7.867  -2.728  -2.086  1.00 84.69           C  
ATOM   2286  C   MET A 298       9.196  -2.638  -2.822  1.00 84.69           C  
ATOM   2287  CB  MET A 298       7.437  -1.324  -1.635  1.00 84.69           C  
ATOM   2288  O   MET A 298       9.220  -2.497  -4.042  1.00 84.69           O  
ATOM   2289  CG  MET A 298       5.986  -1.236  -1.153  1.00 84.69           C  
ATOM   2290  SD  MET A 298       4.728  -1.020  -2.446  1.00 84.69           S  
ATOM   2291  CE  MET A 298       4.633  -2.666  -3.199  1.00 84.69           C  
ATOM   2292  N   GLY A 299      10.304  -2.780  -2.092  1.00 77.50           N  
ATOM   2293  CA  GLY A 299      11.622  -2.693  -2.682  1.00 77.50           C  
ATOM   2294  C   GLY A 299      11.891  -3.735  -3.772  1.00 77.50           C  
ATOM   2295  O   GLY A 299      12.248  -3.391  -4.897  1.00 77.50           O  
ATOM   2296  N   VAL A 300      11.671  -5.015  -3.455  1.00 84.88           N  
ATOM   2297  CA  VAL A 300      11.829  -6.106  -4.434  1.00 84.88           C  
ATOM   2298  C   VAL A 300      10.662  -6.127  -5.416  1.00 84.88           C  
ATOM   2299  CB  VAL A 300      11.944  -7.482  -3.755  1.00 84.88           C  
ATOM   2300  O   VAL A 300      10.877  -6.351  -6.597  1.00 84.88           O  
ATOM   2301  CG1 VAL A 300      12.206  -8.645  -4.718  1.00 84.88           C  
ATOM   2302  CG2 VAL A 300      13.020  -7.507  -2.656  1.00 84.88           C  
ATOM   2303  N   GLU A 301       9.436  -5.882  -4.952  1.00 84.00           N  
ATOM   2304  CA  GLU A 301       8.232  -5.956  -5.789  1.00 84.00           C  
ATOM   2305  C   GLU A 301       8.253  -4.961  -6.953  1.00 84.00           C  
ATOM   2306  CB  GLU A 301       7.021  -5.739  -4.881  1.00 84.00           C  
ATOM   2307  O   GLU A 301       7.792  -5.288  -8.041  1.00 84.00           O  
ATOM   2308  CG  GLU A 301       5.667  -5.943  -5.577  1.00 84.00           C  
ATOM   2309  CD  GLU A 301       4.499  -5.846  -4.584  1.00 84.00           C  
ATOM   2310  OE1 GLU A 301       3.337  -5.830  -5.039  1.00 84.00           O  
ATOM   2311  OE2 GLU A 301       4.782  -5.791  -3.365  1.00 84.00           O  
ATOM   2312  N   MET A 302       8.852  -3.786  -6.758  1.00 79.94           N  
ATOM   2313  CA  MET A 302       9.022  -2.809  -7.829  1.00 79.94           C  
ATOM   2314  C   MET A 302      10.217  -3.114  -8.744  1.00 79.94           C  
ATOM   2315  CB  MET A 302       9.167  -1.437  -7.177  1.00 79.94           C  
ATOM   2316  O   MET A 302      10.133  -2.920  -9.955  1.00 79.94           O  
ATOM   2317  CG  MET A 302       9.201  -0.332  -8.230  1.00 79.94           C  
ATOM   2318  SD  MET A 302       9.301   1.298  -7.483  1.00 79.94           S  
ATOM   2319  CE  MET A 302      11.037   1.322  -7.005  1.00 79.94           C  
ATOM   2320  N   MET A 303      11.342  -3.568  -8.183  1.00 86.00           N  
ATOM   2321  CA  MET A 303      12.588  -3.780  -8.934  1.00 86.00           C  
ATOM   2322  C   MET A 303      12.602  -5.086  -9.728  1.00 86.00           C  
ATOM   2323  CB  MET A 303      13.772  -3.760  -7.958  1.00 86.00           C  
ATOM   2324  O   MET A 303      13.185  -5.152 -10.807  1.00 86.00           O  
ATOM   2325  CG  MET A 303      14.049  -2.353  -7.426  1.00 86.00           C  
ATOM   2326  SD  MET A 303      14.645  -1.220  -8.706  1.00 86.00           S  
ATOM   2327  CE  MET A 303      13.407   0.069  -8.561  1.00 86.00           C  
ATOM   2328  N   LEU A 304      11.962  -6.131  -9.210  1.00 90.31           N  
ATOM   2329  CA  LEU A 304      12.002  -7.465  -9.795  1.00 90.31           C  
ATOM   2330  C   LEU A 304      11.356  -7.550 -11.190  1.00 90.31           C  
ATOM   2331  CB  LEU A 304      11.425  -8.457  -8.776  1.00 90.31           C  
ATOM   2332  O   LEU A 304      12.004  -8.115 -12.069  1.00 90.31           O  
ATOM   2333  CG  LEU A 304      11.473  -9.927  -9.207  1.00 90.31           C  
ATOM   2334  CD1 LEU A 304      12.903 -10.389  -9.475  1.00 90.31           C  
ATOM   2335  CD2 LEU A 304      10.894 -10.761  -8.066  1.00 90.31           C  
ATOM   2336  N   PRO A 305      10.172  -6.959 -11.461  1.00 86.50           N  
ATOM   2337  CA  PRO A 305       9.642  -6.917 -12.822  1.00 86.50           C  
ATOM   2338  C   PRO A 305      10.578  -6.200 -13.802  1.00 86.50           C  
ATOM   2339  CB  PRO A 305       8.291  -6.197 -12.752  1.00 86.50           C  
ATOM   2340  O   PRO A 305      10.743  -6.648 -14.933  1.00 86.50           O  
ATOM   2341  CG  PRO A 305       7.938  -6.092 -11.271  1.00 86.50           C  
ATOM   2342  CD  PRO A 305       9.236  -6.364 -10.517  1.00 86.50           C  
ATOM   2343  N   LEU A 306      11.223  -5.110 -13.368  1.00 85.12           N  
ATOM   2344  CA  LEU A 306      12.164  -4.359 -14.203  1.00 85.12           C  
ATOM   2345  C   LEU A 306      13.420  -5.175 -14.517  1.00 85.12           C  
ATOM   2346  CB  LEU A 306      12.546  -3.038 -13.514  1.00 85.12           C  
ATOM   2347  O   LEU A 306      13.910  -5.119 -15.640  1.00 85.12           O  
ATOM   2348  CG  LEU A 306      11.392  -2.043 -13.312  1.00 85.12           C  
ATOM   2349  CD1 LEU A 306      11.914  -0.828 -12.544  1.00 85.12           C  
ATOM   2350  CD2 LEU A 306      10.811  -1.562 -14.644  1.00 85.12           C  
ATOM   2351  N   TYR A 307      13.922  -5.956 -13.561  1.00 91.06           N  
ATOM   2352  CA  TYR A 307      15.008  -6.907 -13.799  1.00 91.06           C  
ATOM   2353  C   TYR A 307      14.585  -8.011 -14.783  1.00 91.06           C  
ATOM   2354  CB  TYR A 307      15.482  -7.472 -12.453  1.00 91.06           C  
ATOM   2355  O   TYR A 307      15.291  -8.258 -15.761  1.00 91.06           O  
ATOM   2356  CG  TYR A 307      16.218  -8.788 -12.574  1.00 91.06           C  
ATOM   2357  CD1 TYR A 307      15.484  -9.974 -12.419  1.00 91.06           C  
ATOM   2358  CD2 TYR A 307      17.583  -8.841 -12.926  1.00 91.06           C  
ATOM   2359  CE1 TYR A 307      16.106 -11.213 -12.596  1.00 91.06           C  
ATOM   2360  CE2 TYR A 307      18.207 -10.094 -13.116  1.00 91.06           C  
ATOM   2361  OH  TYR A 307      17.979 -12.518 -13.103  1.00 91.06           O  
ATOM   2362  CZ  TYR A 307      17.461 -11.280 -12.942  1.00 91.06           C  
ATOM   2363  N   LEU A 308      13.418  -8.629 -14.572  1.00 90.69           N  
ATOM   2364  CA  LEU A 308      12.907  -9.694 -15.440  1.00 90.69           C  
ATOM   2365  C   LEU A 308      12.714  -9.212 -16.885  1.00 90.69           C  
ATOM   2366  CB  LEU A 308      11.592 -10.245 -14.863  1.00 90.69           C  
ATOM   2367  O   LEU A 308      13.003  -9.939 -17.826  1.00 90.69           O  
ATOM   2368  CG  LEU A 308      11.749 -11.115 -13.601  1.00 90.69           C  
ATOM   2369  CD1 LEU A 308      10.367 -11.503 -13.071  1.00 90.69           C  
ATOM   2370  CD2 LEU A 308      12.545 -12.395 -13.858  1.00 90.69           C  
ATOM   2371  N   GLN A 309      12.284  -7.968 -17.078  1.00 84.69           N  
ATOM   2372  CA  GLN A 309      12.065  -7.416 -18.415  1.00 84.69           C  
ATOM   2373  C   GLN A 309      13.357  -6.890 -19.054  1.00 84.69           C  
ATOM   2374  CB  GLN A 309      10.973  -6.341 -18.335  1.00 84.69           C  
ATOM   2375  O   GLN A 309      13.683  -7.255 -20.178  1.00 84.69           O  
ATOM   2376  CG  GLN A 309       9.608  -6.971 -18.011  1.00 84.69           C  
ATOM   2377  CD  GLN A 309       8.556  -5.928 -17.672  1.00 84.69           C  
ATOM   2378  NE2 GLN A 309       7.927  -6.032 -16.521  1.00 84.69           N  
ATOM   2379  OE1 GLN A 309       8.255  -5.020 -18.429  1.00 84.69           O  
ATOM   2380  N   ASN A 310      14.126  -6.059 -18.343  1.00 85.25           N  
ATOM   2381  CA  ASN A 310      15.260  -5.338 -18.938  1.00 85.25           C  
ATOM   2382  C   ASN A 310      16.565  -6.142 -18.965  1.00 85.25           C  
ATOM   2383  CB  ASN A 310      15.482  -4.014 -18.184  1.00 85.25           C  
ATOM   2384  O   ASN A 310      17.447  -5.830 -19.761  1.00 85.25           O  
ATOM   2385  CG  ASN A 310      14.307  -3.057 -18.259  1.00 85.25           C  
ATOM   2386  ND2 ASN A 310      14.198  -2.149 -17.317  1.00 85.25           N  
ATOM   2387  OD1 ASN A 310      13.492  -3.066 -19.161  1.00 85.25           O  
ATOM   2388  N   VAL A 311      16.722  -7.123 -18.073  1.00 89.50           N  
ATOM   2389  CA  VAL A 311      17.942  -7.940 -17.954  1.00 89.50           C  
ATOM   2390  C   VAL A 311      17.671  -9.387 -18.341  1.00 89.50           C  
ATOM   2391  CB  VAL A 311      18.538  -7.835 -16.536  1.00 89.50           C  
ATOM   2392  O   VAL A 311      18.448  -9.960 -19.097  1.00 89.50           O  
ATOM   2393  CG1 VAL A 311      19.664  -8.845 -16.290  1.00 89.50           C  
ATOM   2394  CG2 VAL A 311      19.082  -6.424 -16.284  1.00 89.50           C  
ATOM   2395  N   HIS A 312      16.570  -9.962 -17.852  1.00 88.81           N  
ATOM   2396  CA  HIS A 312      16.192 -11.340 -18.172  1.00 88.81           C  
ATOM   2397  C   HIS A 312      15.512 -11.472 -19.548  1.00 88.81           C  
ATOM   2398  CB  HIS A 312      15.333 -11.907 -17.030  1.00 88.81           C  
ATOM   2399  O   HIS A 312      15.432 -12.565 -20.097  1.00 88.81           O  
ATOM   2400  CG  HIS A 312      15.620 -13.348 -16.775  1.00 88.81           C  
ATOM   2401  CD2 HIS A 312      15.086 -14.423 -17.437  1.00 88.81           C  
ATOM   2402  ND1 HIS A 312      16.628 -13.810 -15.970  1.00 88.81           N  
ATOM   2403  CE1 HIS A 312      16.748 -15.120 -16.204  1.00 88.81           C  
ATOM   2404  NE2 HIS A 312      15.836 -15.544 -17.081  1.00 88.81           N  
ATOM   2405  N   GLY A 313      15.039 -10.362 -20.128  1.00 87.44           N  
ATOM   2406  CA  GLY A 313      14.434 -10.333 -21.463  1.00 87.44           C  
ATOM   2407  C   GLY A 313      13.016 -10.906 -21.538  1.00 87.44           C  
ATOM   2408  O   GLY A 313      12.519 -11.148 -22.638  1.00 87.44           O  
ATOM   2409  N   LEU A 314      12.353 -11.125 -20.398  1.00 87.56           N  
ATOM   2410  CA  LEU A 314      10.972 -11.600 -20.365  1.00 87.56           C  
ATOM   2411  C   LEU A 314      10.003 -10.528 -20.865  1.00 87.56           C  
ATOM   2412  CB  LEU A 314      10.575 -12.058 -18.950  1.00 87.56           C  
ATOM   2413  O   LEU A 314      10.195  -9.327 -20.657  1.00 87.56           O  
ATOM   2414  CG  LEU A 314      11.348 -13.268 -18.398  1.00 87.56           C  
ATOM   2415  CD1 LEU A 314      10.672 -13.721 -17.103  1.00 87.56           C  
ATOM   2416  CD2 LEU A 314      11.368 -14.455 -19.361  1.00 87.56           C  
ATOM   2417  N   SER A 315       8.897 -10.968 -21.466  1.00 83.81           N  
ATOM   2418  CA  SER A 315       7.794 -10.060 -21.764  1.00 83.81           C  
ATOM   2419  C   SER A 315       7.148  -9.541 -20.470  1.00 83.81           C  
ATOM   2420  CB  SER A 315       6.773 -10.732 -22.689  1.00 83.81           C  
ATOM   2421  O   SER A 315       7.265 -10.146 -19.401  1.00 83.81           O  
ATOM   2422  OG  SER A 315       5.895 -11.579 -21.976  1.00 83.81           O  
ATOM   2423  N   ALA A 316       6.407  -8.432 -20.549  1.00 72.44           N  
ATOM   2424  CA  ALA A 316       5.664  -7.911 -19.399  1.00 72.44           C  
ATOM   2425  C   ALA A 316       4.654  -8.930 -18.830  1.00 72.44           C  
ATOM   2426  CB  ALA A 316       4.963  -6.615 -19.825  1.00 72.44           C  
ATOM   2427  O   ALA A 316       4.440  -8.974 -17.618  1.00 72.44           O  
ATOM   2428  N   LEU A 317       4.059  -9.768 -19.690  1.00 78.31           N  
ATOM   2429  CA  LEU A 317       3.143 -10.830 -19.272  1.00 78.31           C  
ATOM   2430  C   LEU A 317       3.888 -11.933 -18.516  1.00 78.31           C  
ATOM   2431  CB  LEU A 317       2.404 -11.385 -20.504  1.00 78.31           C  
ATOM   2432  O   LEU A 317       3.474 -12.290 -17.417  1.00 78.31           O  
ATOM   2433  CG  LEU A 317       1.447 -12.555 -20.190  1.00 78.31           C  
ATOM   2434  CD1 LEU A 317       0.318 -12.145 -19.239  1.00 78.31           C  
ATOM   2435  CD2 LEU A 317       0.816 -13.058 -21.490  1.00 78.31           C  
ATOM   2436  N   ASP A 318       4.994 -12.430 -19.070  1.00 84.00           N  
ATOM   2437  CA  ASP A 318       5.771 -13.516 -18.458  1.00 84.00           C  
ATOM   2438  C   ASP A 318       6.392 -13.069 -17.131  1.00 84.00           C  
ATOM   2439  CB  ASP A 318       6.858 -14.003 -19.424  1.00 84.00           C  
ATOM   2440  O   ASP A 318       6.355 -13.797 -16.141  1.00 84.00           O  
ATOM   2441  CG  ASP A 318       6.276 -14.467 -20.758  1.00 84.00           C  
ATOM   2442  OD1 ASP A 318       5.224 -15.141 -20.747  1.00 84.00           O  
ATOM   2443  OD2 ASP A 318       6.816 -14.008 -21.792  1.00 84.00           O  
ATOM   2444  N   SER A 319       6.861 -11.819 -17.068  1.00 83.94           N  
ATOM   2445  CA  SER A 319       7.304 -11.194 -15.824  1.00 83.94           C  
ATOM   2446  C   SER A 319       6.181 -11.133 -14.783  1.00 83.94           C  
ATOM   2447  CB  SER A 319       7.847  -9.794 -16.120  1.00 83.94           C  
ATOM   2448  O   SER A 319       6.429 -11.435 -13.619  1.00 83.94           O  
ATOM   2449  OG  SER A 319       8.168  -9.121 -14.917  1.00 83.94           O  
ATOM   2450  N   GLY A 320       4.952 -10.782 -15.172  1.00 80.69           N  
ATOM   2451  CA  GLY A 320       3.796 -10.804 -14.270  1.00 80.69           C  
ATOM   2452  C   GLY A 320       3.452 -12.216 -13.784  1.00 80.69           C  
ATOM   2453  O   GLY A 320       3.231 -12.427 -12.590  1.00 80.69           O  
ATOM   2454  N   LEU A 321       3.480 -13.199 -14.688  1.00 85.06           N  
ATOM   2455  CA  LEU A 321       3.228 -14.607 -14.374  1.00 85.06           C  
ATOM   2456  C   LEU A 321       4.283 -15.195 -13.430  1.00 85.06           C  
ATOM   2457  CB  LEU A 321       3.149 -15.421 -15.678  1.00 85.06           C  
ATOM   2458  O   LEU A 321       3.919 -15.959 -12.539  1.00 85.06           O  
ATOM   2459  CG  LEU A 321       1.897 -15.156 -16.534  1.00 85.06           C  
ATOM   2460  CD1 LEU A 321       2.010 -15.917 -17.855  1.00 85.06           C  
ATOM   2461  CD2 LEU A 321       0.610 -15.604 -15.834  1.00 85.06           C  
ATOM   2462  N   ALA A 322       5.551 -14.799 -13.548  1.00 89.44           N  
ATOM   2463  CA  ALA A 322       6.612 -15.205 -12.621  1.00 89.44           C  
ATOM   2464  C   ALA A 322       6.379 -14.693 -11.183  1.00 89.44           C  
ATOM   2465  CB  ALA A 322       7.947 -14.701 -13.182  1.00 89.44           C  
ATOM   2466  O   ALA A 322       6.792 -15.321 -10.208  1.00 89.44           O  
ATOM   2467  N   LEU A 323       5.683 -13.563 -11.021  1.00 89.12           N  
ATOM   2468  CA  LEU A 323       5.367 -12.982  -9.709  1.00 89.12           C  
ATOM   2469  C   LEU A 323       4.042 -13.492  -9.134  1.00 89.12           C  
ATOM   2470  CB  LEU A 323       5.370 -11.450  -9.825  1.00 89.12           C  
ATOM   2471  O   LEU A 323       3.849 -13.489  -7.914  1.00 89.12           O  
ATOM   2472  CG  LEU A 323       6.708 -10.881 -10.318  1.00 89.12           C  
ATOM   2473  CD1 LEU A 323       6.621  -9.367 -10.450  1.00 89.12           C  
ATOM   2474  CD2 LEU A 323       7.874 -11.204  -9.397  1.00 89.12           C  
ATOM   2475  N   LEU A 324       3.136 -13.969  -9.988  1.00 88.88           N  
ATOM   2476  CA  LEU A 324       1.803 -14.417  -9.597  1.00 88.88           C  
ATOM   2477  C   LEU A 324       1.819 -15.493  -8.487  1.00 88.88           C  
ATOM   2478  CB  LEU A 324       1.034 -14.836 -10.864  1.00 88.88           C  
ATOM   2479  O   LEU A 324       1.062 -15.334  -7.524  1.00 88.88           O  
ATOM   2480  CG  LEU A 324      -0.413 -15.284 -10.607  1.00 88.88           C  
ATOM   2481  CD1 LEU A 324      -1.282 -14.126 -10.108  1.00 88.88           C  
ATOM   2482  CD2 LEU A 324      -1.016 -15.826 -11.901  1.00 88.88           C  
ATOM   2483  N   PRO A 325       2.690 -16.527  -8.510  1.00 91.69           N  
ATOM   2484  CA  PRO A 325       2.792 -17.489  -7.413  1.00 91.69           C  
ATOM   2485  C   PRO A 325       3.114 -16.853  -6.062  1.00 91.69           C  
ATOM   2486  CB  PRO A 325       3.882 -18.480  -7.829  1.00 91.69           C  
ATOM   2487  O   PRO A 325       2.578 -17.287  -5.045  1.00 91.69           O  
ATOM   2488  CG  PRO A 325       3.755 -18.471  -9.347  1.00 91.69           C  
ATOM   2489  CD  PRO A 325       3.491 -16.999  -9.632  1.00 91.69           C  
ATOM   2490  N   GLY A 326       3.937 -15.801  -6.022  1.00 92.44           N  
ATOM   2491  CA  GLY A 326       4.237 -15.116  -4.767  1.00 92.44           C  
ATOM   2492  C   GLY A 326       3.038 -14.375  -4.197  1.00 92.44           C  
ATOM   2493  O   GLY A 326       2.772 -14.458  -2.999  1.00 92.44           O  
ATOM   2494  N   ALA A 327       2.245 -13.735  -5.046  1.00 89.38           N  
ATOM   2495  CA  ALA A 327       0.999 -13.126  -4.607  1.00 89.38           C  
ATOM   2496  C   ALA A 327      -0.043 -14.150  -4.154  1.00 89.38           C  
ATOM   2497  CB  ALA A 327       0.488 -12.302  -5.758  1.00 89.38           C  
ATOM   2498  O   ALA A 327      -0.687 -13.946  -3.123  1.00 89.38           O  
ATOM   2499  N   LEU A 328      -0.163 -15.277  -4.866  1.00 91.62           N  
ATOM   2500  CA  LEU A 328      -0.992 -16.408  -4.443  1.00 91.62           C  
ATOM   2501  C   LEU A 328      -0.558 -16.918  -3.068  1.00 91.62           C  
ATOM   2502  CB  LEU A 328      -0.946 -17.532  -5.492  1.00 91.62           C  
ATOM   2503  O   LEU A 328      -1.397 -17.070  -2.181  1.00 91.62           O  
ATOM   2504  CG  LEU A 328      -1.678 -17.216  -6.810  1.00 91.62           C  
ATOM   2505  CD1 LEU A 328      -1.398 -18.325  -7.824  1.00 91.62           C  
ATOM   2506  CD2 LEU A 328      -3.195 -17.140  -6.632  1.00 91.62           C  
ATOM   2507  N   MET A 329       0.748 -17.094  -2.855  1.00 94.00           N  
ATOM   2508  CA  MET A 329       1.298 -17.457  -1.550  1.00 94.00           C  
ATOM   2509  C   MET A 329       0.923 -16.437  -0.479  1.00 94.00           C  
ATOM   2510  CB  MET A 329       2.823 -17.608  -1.623  1.00 94.00           C  
ATOM   2511  O   MET A 329       0.426 -16.830   0.574  1.00 94.00           O  
ATOM   2512  CG  MET A 329       3.234 -18.928  -2.275  1.00 94.00           C  
ATOM   2513  SD  MET A 329       2.681 -20.431  -1.432  1.00 94.00           S  
ATOM   2514  CE  MET A 329       3.739 -20.342   0.030  1.00 94.00           C  
ATOM   2515  N   MET A 330       1.084 -15.138  -0.742  1.00 93.44           N  
ATOM   2516  CA  MET A 330       0.689 -14.108   0.217  1.00 93.44           C  
ATOM   2517  C   MET A 330      -0.806 -14.184   0.553  1.00 93.44           C  
ATOM   2518  CB  MET A 330       1.086 -12.715  -0.287  1.00 93.44           C  
ATOM   2519  O   MET A 330      -1.167 -14.170   1.732  1.00 93.44           O  
ATOM   2520  CG  MET A 330       0.692 -11.616   0.703  1.00 93.44           C  
ATOM   2521  SD  MET A 330       1.313  -9.987   0.232  1.00 93.44           S  
ATOM   2522  CE  MET A 330       0.403  -8.954   1.403  1.00 93.44           C  
ATOM   2523  N   GLY A 331      -1.672 -14.310  -0.455  1.00 91.62           N  
ATOM   2524  CA  GLY A 331      -3.118 -14.403  -0.271  1.00 91.62           C  
ATOM   2525  C   GLY A 331      -3.542 -15.642   0.517  1.00 91.62           C  
ATOM   2526  O   GLY A 331      -4.328 -15.530   1.453  1.00 91.62           O  
ATOM   2527  N   LEU A 332      -2.993 -16.814   0.192  1.00 92.38           N  
ATOM   2528  CA  LEU A 332      -3.336 -18.086   0.840  1.00 92.38           C  
ATOM   2529  C   LEU A 332      -2.789 -18.187   2.269  1.00 92.38           C  
ATOM   2530  CB  LEU A 332      -2.791 -19.240  -0.021  1.00 92.38           C  
ATOM   2531  O   LEU A 332      -3.473 -18.680   3.170  1.00 92.38           O  
ATOM   2532  CG  LEU A 332      -3.487 -19.413  -1.385  1.00 92.38           C  
ATOM   2533  CD1 LEU A 332      -2.745 -20.476  -2.193  1.00 92.38           C  
ATOM   2534  CD2 LEU A 332      -4.946 -19.845  -1.235  1.00 92.38           C  
ATOM   2535  N   VAL A 333      -1.567 -17.702   2.496  1.00 95.50           N  
ATOM   2536  CA  VAL A 333      -0.906 -17.755   3.806  1.00 95.50           C  
ATOM   2537  C   VAL A 333      -1.478 -16.711   4.760  1.00 95.50           C  
ATOM   2538  CB  VAL A 333       0.618 -17.595   3.650  1.00 95.50           C  
ATOM   2539  O   VAL A 333      -1.535 -16.973   5.958  1.00 95.50           O  
ATOM   2540  CG1 VAL A 333       1.371 -17.544   4.988  1.00 95.50           C  
ATOM   2541  CG2 VAL A 333       1.210 -18.763   2.849  1.00 95.50           C  
ATOM   2542  N   SER A 334      -1.953 -15.559   4.278  1.00 94.19           N  
ATOM   2543  CA  SER A 334      -2.428 -14.472   5.149  1.00 94.19           C  
ATOM   2544  C   SER A 334      -3.549 -14.883   6.124  1.00 94.19           C  
ATOM   2545  CB  SER A 334      -2.848 -13.251   4.335  1.00 94.19           C  
ATOM   2546  O   SER A 334      -3.399 -14.634   7.326  1.00 94.19           O  
ATOM   2547  OG  SER A 334      -1.721 -12.629   3.766  1.00 94.19           O  
ATOM   2548  N   PRO A 335      -4.633 -15.571   5.702  1.00 91.44           N  
ATOM   2549  CA  PRO A 335      -5.649 -16.077   6.627  1.00 91.44           C  
ATOM   2550  C   PRO A 335      -5.096 -17.087   7.640  1.00 91.44           C  
ATOM   2551  CB  PRO A 335      -6.725 -16.724   5.745  1.00 91.44           C  
ATOM   2552  O   PRO A 335      -5.512 -17.099   8.800  1.00 91.44           O  
ATOM   2553  CG  PRO A 335      -6.576 -16.016   4.403  1.00 91.44           C  
ATOM   2554  CD  PRO A 335      -5.081 -15.751   4.330  1.00 91.44           C  
ATOM   2555  N   ILE A 336      -4.147 -17.929   7.216  1.00 95.31           N  
ATOM   2556  CA  ILE A 336      -3.503 -18.933   8.072  1.00 95.31           C  
ATOM   2557  C   ILE A 336      -2.651 -18.227   9.129  1.00 95.31           C  
ATOM   2558  CB  ILE A 336      -2.672 -19.934   7.231  1.00 95.31           C  
ATOM   2559  O   ILE A 336      -2.823 -18.473  10.321  1.00 95.31           O  
ATOM   2560  CG1 ILE A 336      -3.561 -20.646   6.184  1.00 95.31           C  
ATOM   2561  CG2 ILE A 336      -1.985 -20.960   8.154  1.00 95.31           C  
ATOM   2562  CD1 ILE A 336      -2.782 -21.520   5.193  1.00 95.31           C  
ATOM   2563  N   ALA A 337      -1.796 -17.295   8.710  1.00 94.75           N  
ATOM   2564  CA  ALA A 337      -0.956 -16.488   9.583  1.00 94.75           C  
ATOM   2565  C   ALA A 337      -1.786 -15.701  10.605  1.00 94.75           C  
ATOM   2566  CB  ALA A 337      -0.120 -15.549   8.710  1.00 94.75           C  
ATOM   2567  O   ALA A 337      -1.435 -15.677  11.783  1.00 94.75           O  
ATOM   2568  N   GLY A 338      -2.919 -15.129  10.186  1.00 92.12           N  
ATOM   2569  CA  GLY A 338      -3.870 -14.468  11.078  1.00 92.12           C  
ATOM   2570  C   GLY A 338      -4.405 -15.391  12.180  1.00 92.12           C  
ATOM   2571  O   GLY A 338      -4.386 -15.033  13.357  1.00 92.12           O  
ATOM   2572  N   ARG A 339      -4.810 -16.619  11.831  1.00 91.44           N  
ATOM   2573  CA  ARG A 339      -5.266 -17.623  12.814  1.00 91.44           C  
ATOM   2574  C   ARG A 339      -4.145 -18.100  13.738  1.00 91.44           C  
ATOM   2575  CB  ARG A 339      -5.853 -18.839  12.092  1.00 91.44           C  
ATOM   2576  O   ARG A 339      -4.393 -18.381  14.908  1.00 91.44           O  
ATOM   2577  CG  ARG A 339      -7.181 -18.548  11.389  1.00 91.44           C  
ATOM   2578  CD  ARG A 339      -7.577 -19.781  10.575  1.00 91.44           C  
ATOM   2579  NE  ARG A 339      -8.731 -19.517   9.700  1.00 91.44           N  
ATOM   2580  NH1 ARG A 339      -8.407 -21.289   8.272  1.00 91.44           N  
ATOM   2581  NH2 ARG A 339     -10.068 -19.853   7.887  1.00 91.44           N  
ATOM   2582  CZ  ARG A 339      -9.063 -20.219   8.630  1.00 91.44           C  
ATOM   2583  N   VAL A 340      -2.922 -18.234  13.223  1.00 93.06           N  
ATOM   2584  CA  VAL A 340      -1.757 -18.617  14.035  1.00 93.06           C  
ATOM   2585  C   VAL A 340      -1.405 -17.494  15.010  1.00 93.06           C  
ATOM   2586  CB  VAL A 340      -0.557 -19.009  13.152  1.00 93.06           C  
ATOM   2587  O   VAL A 340      -1.167 -17.770  16.186  1.00 93.06           O  
ATOM   2588  CG1 VAL A 340       0.681 -19.339  13.995  1.00 93.06           C  
ATOM   2589  CG2 VAL A 340      -0.859 -20.271  12.332  1.00 93.06           C  
ATOM   2590  N   TYR A 341      -1.453 -16.235  14.566  1.00 91.50           N  
ATOM   2591  CA  TYR A 341      -1.262 -15.058  15.414  1.00 91.50           C  
ATOM   2592  C   TYR A 341      -2.192 -15.058  16.626  1.00 91.50           C  
ATOM   2593  CB  TYR A 341      -1.475 -13.786  14.589  1.00 91.50           C  
ATOM   2594  O   TYR A 341      -1.726 -14.808  17.739  1.00 91.50           O  
ATOM   2595  CG  TYR A 341      -1.710 -12.552  15.439  1.00 91.50           C  
ATOM   2596  CD1 TYR A 341      -3.027 -12.135  15.701  1.00 91.50           C  
ATOM   2597  CD2 TYR A 341      -0.637 -11.911  16.079  1.00 91.50           C  
ATOM   2598  CE1 TYR A 341      -3.287 -11.066  16.573  1.00 91.50           C  
ATOM   2599  CE2 TYR A 341      -0.893 -10.856  16.975  1.00 91.50           C  
ATOM   2600  OH  TYR A 341      -2.463  -9.459  18.132  1.00 91.50           O  
ATOM   2601  CZ  TYR A 341      -2.215 -10.431  17.220  1.00 91.50           C  
ATOM   2602  N   ASP A 342      -3.467 -15.409  16.433  1.00 87.06           N  
ATOM   2603  CA  ASP A 342      -4.438 -15.475  17.526  1.00 87.06           C  
ATOM   2604  C   ASP A 342      -4.020 -16.456  18.640  1.00 87.06           C  
ATOM   2605  CB  ASP A 342      -5.837 -15.803  16.967  1.00 87.06           C  
ATOM   2606  O   ASP A 342      -4.451 -16.291  19.780  1.00 87.06           O  
ATOM   2607  CG  ASP A 342      -6.475 -14.636  16.197  1.00 87.06           C  
ATOM   2608  OD1 ASP A 342      -6.215 -13.463  16.572  1.00 87.06           O  
ATOM   2609  OD2 ASP A 342      -7.233 -14.891  15.233  1.00 87.06           O  
ATOM   2610  N   LYS A 343      -3.133 -17.422  18.348  1.00 87.69           N  
ATOM   2611  CA  LYS A 343      -2.596 -18.401  19.311  1.00 87.69           C  
ATOM   2612  C   LYS A 343      -1.205 -18.056  19.848  1.00 87.69           C  
ATOM   2613  CB  LYS A 343      -2.567 -19.796  18.665  1.00 87.69           C  
ATOM   2614  O   LYS A 343      -0.930 -18.295  21.019  1.00 87.69           O  
ATOM   2615  CG  LYS A 343      -3.955 -20.287  18.229  1.00 87.69           C  
ATOM   2616  CD  LYS A 343      -3.860 -21.710  17.670  1.00 87.69           C  
ATOM   2617  CE  LYS A 343      -5.246 -22.192  17.235  1.00 87.69           C  
ATOM   2618  NZ  LYS A 343      -5.209 -23.603  16.773  1.00 87.69           N  
ATOM   2619  N   VAL A 344      -0.298 -17.555  19.003  1.00 88.12           N  
ATOM   2620  CA  VAL A 344       1.138 -17.428  19.349  1.00 88.12           C  
ATOM   2621  C   VAL A 344       1.607 -15.989  19.594  1.00 88.12           C  
ATOM   2622  CB  VAL A 344       2.044 -18.146  18.329  1.00 88.12           C  
ATOM   2623  O   VAL A 344       2.708 -15.788  20.117  1.00 88.12           O  
ATOM   2624  CG1 VAL A 344       1.601 -19.594  18.080  1.00 88.12           C  
ATOM   2625  CG2 VAL A 344       2.155 -17.399  17.000  1.00 88.12           C  
ATOM   2626  N   GLY A 345       0.784 -14.994  19.252  1.00 89.00           N  
ATOM   2627  CA  GLY A 345       1.072 -13.570  19.428  1.00 89.00           C  
ATOM   2628  C   GLY A 345       2.024 -12.964  18.388  1.00 89.00           C  
ATOM   2629  O   GLY A 345       2.636 -13.652  17.570  1.00 89.00           O  
ATOM   2630  N   ALA A 346       2.166 -11.635  18.440  1.00 90.38           N  
ATOM   2631  CA  ALA A 346       2.847 -10.835  17.414  1.00 90.38           C  
ATOM   2632  C   ALA A 346       4.344 -11.137  17.291  1.00 90.38           C  
ATOM   2633  CB  ALA A 346       2.657  -9.352  17.755  1.00 90.38           C  
ATOM   2634  O   ALA A 346       4.857 -11.304  16.190  1.00 90.38           O  
ATOM   2635  N   ARG A 347       5.053 -11.225  18.426  1.00 93.56           N  
ATOM   2636  CA  ARG A 347       6.520 -11.339  18.451  1.00 93.56           C  
ATOM   2637  C   ARG A 347       7.037 -12.561  17.695  1.00 93.56           C  
ATOM   2638  CB  ARG A 347       6.999 -11.339  19.909  1.00 93.56           C  
ATOM   2639  O   ARG A 347       7.982 -12.445  16.926  1.00 93.56           O  
ATOM   2640  CG  ARG A 347       8.526 -11.464  20.006  1.00 93.56           C  
ATOM   2641  CD  ARG A 347       8.962 -11.429  21.465  1.00 93.56           C  
ATOM   2642  NE  ARG A 347      10.427 -11.533  21.595  1.00 93.56           N  
ATOM   2643  NH1 ARG A 347      10.620 -10.320  23.526  1.00 93.56           N  
ATOM   2644  NH2 ARG A 347      12.449 -11.186  22.583  1.00 93.56           N  
ATOM   2645  CZ  ARG A 347      11.157 -11.015  22.565  1.00 93.56           C  
ATOM   2646  N   ARG A 348       6.442 -13.736  17.931  1.00 93.38           N  
ATOM   2647  CA  ARG A 348       6.882 -14.987  17.289  1.00 93.38           C  
ATOM   2648  C   ARG A 348       6.625 -14.947  15.786  1.00 93.38           C  
ATOM   2649  CB  ARG A 348       6.197 -16.204  17.926  1.00 93.38           C  
ATOM   2650  O   ARG A 348       7.522 -15.281  15.023  1.00 93.38           O  
ATOM   2651  CG  ARG A 348       6.723 -16.501  19.337  1.00 93.38           C  
ATOM   2652  CD  ARG A 348       6.015 -17.739  19.897  1.00 93.38           C  
ATOM   2653  NE  ARG A 348       6.509 -18.110  21.239  1.00 93.38           N  
ATOM   2654  NH1 ARG A 348       4.982 -19.783  21.635  1.00 93.38           N  
ATOM   2655  NH2 ARG A 348       6.507 -19.308  23.185  1.00 93.38           N  
ATOM   2656  CZ  ARG A 348       5.998 -19.058  22.010  1.00 93.38           C  
ATOM   2657  N   MET A 349       5.441 -14.477  15.387  1.00 94.50           N  
ATOM   2658  CA  MET A 349       5.083 -14.306  13.977  1.00 94.50           C  
ATOM   2659  C   MET A 349       6.039 -13.347  13.268  1.00 94.50           C  
ATOM   2660  CB  MET A 349       3.639 -13.796  13.862  1.00 94.50           C  
ATOM   2661  O   MET A 349       6.550 -13.675  12.205  1.00 94.50           O  
ATOM   2662  CG  MET A 349       2.611 -14.822  14.345  1.00 94.50           C  
ATOM   2663  SD  MET A 349       2.661 -16.430  13.508  1.00 94.50           S  
ATOM   2664  CE  MET A 349       2.125 -15.951  11.844  1.00 94.50           C  
ATOM   2665  N   ALA A 350       6.349 -12.210  13.895  1.00 95.88           N  
ATOM   2666  CA  ALA A 350       7.271 -11.226  13.346  1.00 95.88           C  
ATOM   2667  C   ALA A 350       8.688 -11.782  13.177  1.00 95.88           C  
ATOM   2668  CB  ALA A 350       7.266 -10.005  14.260  1.00 95.88           C  
ATOM   2669  O   ALA A 350       9.265 -11.628  12.109  1.00 95.88           O  
ATOM   2670  N   LEU A 351       9.237 -12.457  14.194  1.00 96.69           N  
ATOM   2671  CA  LEU A 351      10.579 -13.041  14.109  1.00 96.69           C  
ATOM   2672  C   LEU A 351      10.662 -14.084  12.993  1.00 96.69           C  
ATOM   2673  CB  LEU A 351      10.979 -13.652  15.463  1.00 96.69           C  
ATOM   2674  O   LEU A 351      11.533 -13.982  12.138  1.00 96.69           O  
ATOM   2675  CG  LEU A 351      11.301 -12.610  16.548  1.00 96.69           C  
ATOM   2676  CD1 LEU A 351      11.447 -13.307  17.904  1.00 96.69           C  
ATOM   2677  CD2 LEU A 351      12.597 -11.851  16.262  1.00 96.69           C  
ATOM   2678  N   VAL A 352       9.727 -15.038  12.958  1.00 96.38           N  
ATOM   2679  CA  VAL A 352       9.692 -16.072  11.913  1.00 96.38           C  
ATOM   2680  C   VAL A 352       9.513 -15.441  10.534  1.00 96.38           C  
ATOM   2681  CB  VAL A 352       8.578 -17.097  12.200  1.00 96.38           C  
ATOM   2682  O   VAL A 352      10.264 -15.752   9.614  1.00 96.38           O  
ATOM   2683  CG1 VAL A 352       8.375 -18.089  11.048  1.00 96.38           C  
ATOM   2684  CG2 VAL A 352       8.913 -17.912  13.458  1.00 96.38           C  
ATOM   2685  N   GLY A 353       8.556 -14.528  10.390  1.00 97.00           N  
ATOM   2686  CA  GLY A 353       8.243 -13.926   9.104  1.00 97.00           C  
ATOM   2687  C   GLY A 353       9.358 -13.031   8.567  1.00 97.00           C  
ATOM   2688  O   GLY A 353       9.697 -13.138   7.390  1.00 97.00           O  
ATOM   2689  N   PHE A 354      10.004 -12.223   9.415  1.00 97.94           N  
ATOM   2690  CA  PHE A 354      11.173 -11.441   9.007  1.00 97.94           C  
ATOM   2691  C   PHE A 354      12.392 -12.315   8.704  1.00 97.94           C  
ATOM   2692  CB  PHE A 354      11.541 -10.382  10.050  1.00 97.94           C  
ATOM   2693  O   PHE A 354      13.126 -12.004   7.770  1.00 97.94           O  
ATOM   2694  CG  PHE A 354      10.715  -9.122   9.988  1.00 97.94           C  
ATOM   2695  CD1 PHE A 354      10.767  -8.331   8.827  1.00 97.94           C  
ATOM   2696  CD2 PHE A 354       9.973  -8.691  11.100  1.00 97.94           C  
ATOM   2697  CE1 PHE A 354      10.059  -7.123   8.763  1.00 97.94           C  
ATOM   2698  CE2 PHE A 354       9.266  -7.482  11.041  1.00 97.94           C  
ATOM   2699  CZ  PHE A 354       9.316  -6.702   9.875  1.00 97.94           C  
ATOM   2700  N   SER A 355      12.598 -13.421   9.426  1.00 97.88           N  
ATOM   2701  CA  SER A 355      13.652 -14.384   9.090  1.00 97.88           C  
ATOM   2702  C   SER A 355      13.409 -15.038   7.732  1.00 97.88           C  
ATOM   2703  CB  SER A 355      13.776 -15.463  10.168  1.00 97.88           C  
ATOM   2704  O   SER A 355      14.324 -15.080   6.915  1.00 97.88           O  
ATOM   2705  OG  SER A 355      14.261 -14.904  11.372  1.00 97.88           O  
ATOM   2706  N   ILE A 356      12.183 -15.488   7.447  1.00 97.69           N  
ATOM   2707  CA  ILE A 356      11.832 -16.059   6.136  1.00 97.69           C  
ATOM   2708  C   ILE A 356      11.969 -15.004   5.035  1.00 97.69           C  
ATOM   2709  CB  ILE A 356      10.414 -16.671   6.160  1.00 97.69           C  
ATOM   2710  O   ILE A 356      12.516 -15.297   3.977  1.00 97.69           O  
ATOM   2711  CG1 ILE A 356      10.381 -17.892   7.105  1.00 97.69           C  
ATOM   2712  CG2 ILE A 356       9.989 -17.094   4.739  1.00 97.69           C  
ATOM   2713  CD1 ILE A 356       8.967 -18.403   7.390  1.00 97.69           C  
ATOM   2714  N   LEU A 357      11.527 -13.770   5.289  1.00 96.75           N  
ATOM   2715  CA  LEU A 357      11.690 -12.647   4.368  1.00 96.75           C  
ATOM   2716  C   LEU A 357      13.169 -12.375   4.064  1.00 96.75           C  
ATOM   2717  CB  LEU A 357      11.003 -11.420   4.987  1.00 96.75           C  
ATOM   2718  O   LEU A 357      13.525 -12.210   2.900  1.00 96.75           O  
ATOM   2719  CG  LEU A 357      11.156 -10.106   4.203  1.00 96.75           C  
ATOM   2720  CD1 LEU A 357      10.624 -10.221   2.783  1.00 96.75           C  
ATOM   2721  CD2 LEU A 357      10.431  -8.996   4.959  1.00 96.75           C  
ATOM   2722  N   ALA A 358      14.030 -12.353   5.084  1.00 96.44           N  
ATOM   2723  CA  ALA A 358      15.466 -12.158   4.917  1.00 96.44           C  
ATOM   2724  C   ALA A 358      16.087 -13.305   4.107  1.00 96.44           C  
ATOM   2725  CB  ALA A 358      16.111 -12.000   6.300  1.00 96.44           C  
ATOM   2726  O   ALA A 358      16.709 -13.052   3.078  1.00 96.44           O  
ATOM   2727  N   ILE A 359      15.839 -14.559   4.504  1.00 96.19           N  
ATOM   2728  CA  ILE A 359      16.342 -15.756   3.810  1.00 96.19           C  
ATOM   2729  C   ILE A 359      15.874 -15.775   2.351  1.00 96.19           C  
ATOM   2730  CB  ILE A 359      15.916 -17.037   4.566  1.00 96.19           C  
ATOM   2731  O   ILE A 359      16.687 -15.959   1.451  1.00 96.19           O  
ATOM   2732  CG1 ILE A 359      16.637 -17.118   5.933  1.00 96.19           C  
ATOM   2733  CG2 ILE A 359      16.229 -18.303   3.744  1.00 96.19           C  
ATOM   2734  CD1 ILE A 359      16.018 -18.140   6.896  1.00 96.19           C  
ATOM   2735  N   GLY A 360      14.591 -15.509   2.103  1.00 94.81           N  
ATOM   2736  CA  GLY A 360      14.021 -15.441   0.759  1.00 94.81           C  
ATOM   2737  C   GLY A 360      14.538 -14.267  -0.076  1.00 94.81           C  
ATOM   2738  O   GLY A 360      14.406 -14.299  -1.291  1.00 94.81           O  
ATOM   2739  N   THR A 361      15.142 -13.243   0.539  1.00 95.12           N  
ATOM   2740  CA  THR A 361      15.732 -12.095  -0.175  1.00 95.12           C  
ATOM   2741  C   THR A 361      17.198 -12.335  -0.552  1.00 95.12           C  
ATOM   2742  CB  THR A 361      15.569 -10.793   0.629  1.00 95.12           C  
ATOM   2743  O   THR A 361      17.649 -11.793  -1.554  1.00 95.12           O  
ATOM   2744  CG2 THR A 361      16.032  -9.547  -0.125  1.00 95.12           C  
ATOM   2745  OG1 THR A 361      14.203 -10.573   0.918  1.00 95.12           O  
ATOM   2746  N   ILE A 362      17.942 -13.172   0.182  1.00 96.12           N  
ATOM   2747  CA  ILE A 362      19.375 -13.426  -0.074  1.00 96.12           C  
ATOM   2748  C   ILE A 362      19.658 -13.851  -1.530  1.00 96.12           C  
ATOM   2749  CB  ILE A 362      19.956 -14.423   0.961  1.00 96.12           C  
ATOM   2750  O   ILE A 362      20.539 -13.245  -2.140  1.00 96.12           O  
ATOM   2751  CG1 ILE A 362      20.030 -13.756   2.351  1.00 96.12           C  
ATOM   2752  CG2 ILE A 362      21.358 -14.921   0.563  1.00 96.12           C  
ATOM   2753  CD1 ILE A 362      20.311 -14.741   3.493  1.00 96.12           C  
ATOM   2754  N   PRO A 363      18.919 -14.801  -2.142  1.00 94.94           N  
ATOM   2755  CA  PRO A 363      19.174 -15.209  -3.526  1.00 94.94           C  
ATOM   2756  C   PRO A 363      19.046 -14.070  -4.541  1.00 94.94           C  
ATOM   2757  CB  PRO A 363      18.157 -16.314  -3.824  1.00 94.94           C  
ATOM   2758  O   PRO A 363      19.740 -14.075  -5.553  1.00 94.94           O  
ATOM   2759  CG  PRO A 363      17.856 -16.893  -2.447  1.00 94.94           C  
ATOM   2760  CD  PRO A 363      17.906 -15.664  -1.554  1.00 94.94           C  
ATOM   2761  N   PHE A 364      18.208 -13.065  -4.258  1.00 93.12           N  
ATOM   2762  CA  PHE A 364      17.995 -11.930  -5.157  1.00 93.12           C  
ATOM   2763  C   PHE A 364      19.261 -11.079  -5.335  1.00 93.12           C  
ATOM   2764  CB  PHE A 364      16.797 -11.088  -4.709  1.00 93.12           C  
ATOM   2765  O   PHE A 364      19.474 -10.492  -6.392  1.00 93.12           O  
ATOM   2766  CG  PHE A 364      15.476 -11.787  -4.945  1.00 93.12           C  
ATOM   2767  CD1 PHE A 364      14.772 -11.549  -6.138  1.00 93.12           C  
ATOM   2768  CD2 PHE A 364      14.990 -12.733  -4.026  1.00 93.12           C  
ATOM   2769  CE1 PHE A 364      13.624 -12.299  -6.434  1.00 93.12           C  
ATOM   2770  CE2 PHE A 364      13.809 -13.443  -4.301  1.00 93.12           C  
ATOM   2771  CZ  PHE A 364      13.141 -13.241  -5.517  1.00 93.12           C  
ATOM   2772  N   ILE A 365      20.139 -11.058  -4.329  1.00 93.75           N  
ATOM   2773  CA  ILE A 365      21.411 -10.321  -4.354  1.00 93.75           C  
ATOM   2774  C   ILE A 365      22.407 -10.955  -5.340  1.00 93.75           C  
ATOM   2775  CB  ILE A 365      21.987 -10.238  -2.918  1.00 93.75           C  
ATOM   2776  O   ILE A 365      23.306 -10.276  -5.826  1.00 93.75           O  
ATOM   2777  CG1 ILE A 365      20.955  -9.580  -1.968  1.00 93.75           C  
ATOM   2778  CG2 ILE A 365      23.316  -9.459  -2.899  1.00 93.75           C  
ATOM   2779  CD1 ILE A 365      21.350  -9.595  -0.489  1.00 93.75           C  
ATOM   2780  N   PHE A 366      22.220 -12.232  -5.677  1.00 94.00           N  
ATOM   2781  CA  PHE A 366      23.107 -13.001  -6.552  1.00 94.00           C  
ATOM   2782  C   PHE A 366      22.488 -13.324  -7.914  1.00 94.00           C  
ATOM   2783  CB  PHE A 366      23.554 -14.272  -5.821  1.00 94.00           C  
ATOM   2784  O   PHE A 366      23.026 -14.154  -8.644  1.00 94.00           O  
ATOM   2785  CG  PHE A 366      24.216 -14.001  -4.489  1.00 94.00           C  
ATOM   2786  CD1 PHE A 366      25.529 -13.496  -4.447  1.00 94.00           C  
ATOM   2787  CD2 PHE A 366      23.514 -14.230  -3.293  1.00 94.00           C  
ATOM   2788  CE1 PHE A 366      26.142 -13.232  -3.210  1.00 94.00           C  
ATOM   2789  CE2 PHE A 366      24.128 -13.967  -2.057  1.00 94.00           C  
ATOM   2790  CZ  PHE A 366      25.442 -13.470  -2.014  1.00 94.00           C  
ATOM   2791  N   LEU A 367      21.362 -12.694  -8.268  1.00 92.75           N  
ATOM   2792  CA  LEU A 367      20.739 -12.913  -9.571  1.00 92.75           C  
ATOM   2793  C   LEU A 367      21.696 -12.552 -10.702  1.00 92.75           C  
ATOM   2794  CB  LEU A 367      19.430 -12.119  -9.703  1.00 92.75           C  
ATOM   2795  O   LEU A 367      22.475 -11.608 -10.596  1.00 92.75           O  
ATOM   2796  CG  LEU A 367      18.310 -12.665  -8.815  1.00 92.75           C  
ATOM   2797  CD1 LEU A 367      17.068 -11.782  -8.916  1.00 92.75           C  
ATOM   2798  CD2 LEU A 367      17.905 -14.095  -9.148  1.00 92.75           C  
ATOM   2799  N   THR A 368      21.589 -13.292 -11.796  1.00 92.25           N  
ATOM   2800  CA  THR A 368      22.330 -13.102 -13.048  1.00 92.25           C  
ATOM   2801  C   THR A 368      21.355 -13.019 -14.214  1.00 92.25           C  
ATOM   2802  CB  THR A 368      23.325 -14.246 -13.296  1.00 92.25           C  
ATOM   2803  O   THR A 368      20.191 -13.375 -14.066  1.00 92.25           O  
ATOM   2804  CG2 THR A 368      24.295 -14.452 -12.134  1.00 92.25           C  
ATOM   2805  OG1 THR A 368      22.623 -15.450 -13.526  1.00 92.25           O  
ATOM   2806  N   ALA A 369      21.797 -12.605 -15.402  1.00 88.44           N  
ATOM   2807  CA  ALA A 369      20.932 -12.613 -16.589  1.00 88.44           C  
ATOM   2808  C   ALA A 369      20.418 -14.019 -16.976  1.00 88.44           C  
ATOM   2809  CB  ALA A 369      21.702 -11.961 -17.741  1.00 88.44           C  
ATOM   2810  O   ALA A 369      19.440 -14.129 -17.697  1.00 88.44           O  
ATOM   2811  N   THR A 370      21.049 -15.089 -16.480  1.00 90.62           N  
ATOM   2812  CA  THR A 370      20.752 -16.489 -16.833  1.00 90.62           C  
ATOM   2813  C   THR A 370      20.137 -17.296 -15.689  1.00 90.62           C  
ATOM   2814  CB  THR A 370      22.030 -17.186 -17.320  1.00 90.62           C  
ATOM   2815  O   THR A 370      20.001 -18.514 -15.793  1.00 90.62           O  
ATOM   2816  CG2 THR A 370      22.578 -16.557 -18.601  1.00 90.62           C  
ATOM   2817  OG1 THR A 370      23.046 -17.083 -16.337  1.00 90.62           O  
ATOM   2818  N   THR A 371      19.796 -16.654 -14.566  1.00 93.94           N  
ATOM   2819  CA  THR A 371      19.199 -17.357 -13.421  1.00 93.94           C  
ATOM   2820  C   THR A 371      17.836 -17.944 -13.800  1.00 93.94           C  
ATOM   2821  CB  THR A 371      19.011 -16.428 -12.222  1.00 93.94           C  
ATOM   2822  O   THR A 371      16.978 -17.184 -14.220  1.00 93.94           O  
ATOM   2823  CG2 THR A 371      18.447 -17.199 -11.025  1.00 93.94           C  
ATOM   2824  OG1 THR A 371      20.259 -15.908 -11.820  1.00 93.94           O  
ATOM   2825  N   PRO A 372      17.567 -19.244 -13.604  1.00 93.88           N  
ATOM   2826  CA  PRO A 372      16.322 -19.836 -14.085  1.00 93.88           C  
ATOM   2827  C   PRO A 372      15.048 -19.185 -13.510  1.00 93.88           C  
ATOM   2828  CB  PRO A 372      16.419 -21.317 -13.720  1.00 93.88           C  
ATOM   2829  O   PRO A 372      14.917 -19.028 -12.293  1.00 93.88           O  
ATOM   2830  CG  PRO A 372      17.919 -21.585 -13.609  1.00 93.88           C  
ATOM   2831  CD  PRO A 372      18.474 -20.263 -13.097  1.00 93.88           C  
ATOM   2832  N   ASP A 373      14.063 -18.904 -14.368  1.00 90.44           N  
ATOM   2833  CA  ASP A 373      12.795 -18.243 -14.000  1.00 90.44           C  
ATOM   2834  C   ASP A 373      12.044 -18.936 -12.859  1.00 90.44           C  
ATOM   2835  CB  ASP A 373      11.856 -18.232 -15.215  1.00 90.44           C  
ATOM   2836  O   ASP A 373      11.503 -18.295 -11.952  1.00 90.44           O  
ATOM   2837  CG  ASP A 373      12.353 -17.355 -16.357  1.00 90.44           C  
ATOM   2838  OD1 ASP A 373      13.013 -16.350 -16.037  1.00 90.44           O  
ATOM   2839  OD2 ASP A 373      12.037 -17.708 -17.511  1.00 90.44           O  
ATOM   2840  N   HIS A 374      12.026 -20.271 -12.871  1.00 92.75           N  
ATOM   2841  CA  HIS A 374      11.359 -21.070 -11.845  1.00 92.75           C  
ATOM   2842  C   HIS A 374      12.025 -20.913 -10.471  1.00 92.75           C  
ATOM   2843  CB  HIS A 374      11.316 -22.539 -12.286  1.00 92.75           C  
ATOM   2844  O   HIS A 374      11.339 -20.931  -9.448  1.00 92.75           O  
ATOM   2845  CG  HIS A 374      12.672 -23.158 -12.520  1.00 92.75           C  
ATOM   2846  CD2 HIS A 374      13.464 -23.774 -11.587  1.00 92.75           C  
ATOM   2847  ND1 HIS A 374      13.333 -23.235 -13.726  1.00 92.75           N  
ATOM   2848  CE1 HIS A 374      14.484 -23.898 -13.524  1.00 92.75           C  
ATOM   2849  NE2 HIS A 374      14.618 -24.223 -12.231  1.00 92.75           N  
ATOM   2850  N   PHE A 375      13.346 -20.706 -10.433  1.00 94.88           N  
ATOM   2851  CA  PHE A 375      14.070 -20.428  -9.197  1.00 94.88           C  
ATOM   2852  C   PHE A 375      13.707 -19.041  -8.655  1.00 94.88           C  
ATOM   2853  CB  PHE A 375      15.578 -20.581  -9.435  1.00 94.88           C  
ATOM   2854  O   PHE A 375      13.377 -18.916  -7.475  1.00 94.88           O  
ATOM   2855  CG  PHE A 375      16.403 -20.273  -8.206  1.00 94.88           C  
ATOM   2856  CD1 PHE A 375      17.010 -19.012  -8.060  1.00 94.88           C  
ATOM   2857  CD2 PHE A 375      16.539 -21.239  -7.193  1.00 94.88           C  
ATOM   2858  CE1 PHE A 375      17.762 -18.721  -6.910  1.00 94.88           C  
ATOM   2859  CE2 PHE A 375      17.286 -20.946  -6.038  1.00 94.88           C  
ATOM   2860  CZ  PHE A 375      17.899 -19.688  -5.898  1.00 94.88           C  
ATOM   2861  N   ILE A 376      13.675 -18.018  -9.519  1.00 94.56           N  
ATOM   2862  CA  ILE A 376      13.256 -16.654  -9.151  1.00 94.56           C  
ATOM   2863  C   ILE A 376      11.826 -16.666  -8.598  1.00 94.56           C  
ATOM   2864  CB  ILE A 376      13.376 -15.704 -10.367  1.00 94.56           C  
ATOM   2865  O   ILE A 376      11.562 -16.116  -7.526  1.00 94.56           O  
ATOM   2866  CG1 ILE A 376      14.846 -15.592 -10.830  1.00 94.56           C  
ATOM   2867  CG2 ILE A 376      12.833 -14.309  -9.997  1.00 94.56           C  
ATOM   2868  CD1 ILE A 376      15.011 -15.009 -12.237  1.00 94.56           C  
ATOM   2869  N   THR A 377      10.924 -17.357  -9.295  1.00 94.38           N  
ATOM   2870  CA  THR A 377       9.517 -17.534  -8.915  1.00 94.38           C  
ATOM   2871  C   THR A 377       9.384 -18.188  -7.538  1.00 94.38           C  
ATOM   2872  CB  THR A 377       8.807 -18.391  -9.973  1.00 94.38           C  
ATOM   2873  O   THR A 377       8.659 -17.686  -6.677  1.00 94.38           O  
ATOM   2874  CG2 THR A 377       7.340 -18.645  -9.644  1.00 94.38           C  
ATOM   2875  OG1 THR A 377       8.852 -17.758 -11.230  1.00 94.38           O  
ATOM   2876  N   LEU A 378      10.119 -19.279  -7.288  1.00 95.62           N  
ATOM   2877  CA  LEU A 378      10.095 -19.983  -6.004  1.00 95.62           C  
ATOM   2878  C   LEU A 378      10.628 -19.109  -4.861  1.00 95.62           C  
ATOM   2879  CB  LEU A 378      10.901 -21.287  -6.137  1.00 95.62           C  
ATOM   2880  O   LEU A 378      10.007 -19.038  -3.800  1.00 95.62           O  
ATOM   2881  CG  LEU A 378      10.926 -22.147  -4.858  1.00 95.62           C  
ATOM   2882  CD1 LEU A 378       9.543 -22.674  -4.478  1.00 95.62           C  
ATOM   2883  CD2 LEU A 378      11.870 -23.331  -5.055  1.00 95.62           C  
ATOM   2884  N   MET A 379      11.752 -18.417  -5.063  1.00 95.25           N  
ATOM   2885  CA  MET A 379      12.326 -17.545  -4.031  1.00 95.25           C  
ATOM   2886  C   MET A 379      11.420 -16.346  -3.742  1.00 95.25           C  
ATOM   2887  CB  MET A 379      13.737 -17.087  -4.431  1.00 95.25           C  
ATOM   2888  O   MET A 379      11.229 -15.978  -2.581  1.00 95.25           O  
ATOM   2889  CG  MET A 379      14.755 -18.232  -4.488  1.00 95.25           C  
ATOM   2890  SD  MET A 379      14.920 -19.190  -2.953  1.00 95.25           S  
ATOM   2891  CE  MET A 379      14.136 -20.726  -3.490  1.00 95.25           C  
ATOM   2892  N   TYR A 380      10.781 -15.782  -4.771  1.00 94.81           N  
ATOM   2893  CA  TYR A 380       9.782 -14.728  -4.603  1.00 94.81           C  
ATOM   2894  C   TYR A 380       8.566 -15.228  -3.811  1.00 94.81           C  
ATOM   2895  CB  TYR A 380       9.357 -14.198  -5.977  1.00 94.81           C  
ATOM   2896  O   TYR A 380       8.072 -14.535  -2.918  1.00 94.81           O  
ATOM   2897  CG  TYR A 380       8.432 -13.006  -5.884  1.00 94.81           C  
ATOM   2898  CD1 TYR A 380       7.073 -13.148  -6.214  1.00 94.81           C  
ATOM   2899  CD2 TYR A 380       8.937 -11.753  -5.481  1.00 94.81           C  
ATOM   2900  CE1 TYR A 380       6.221 -12.032  -6.156  1.00 94.81           C  
ATOM   2901  CE2 TYR A 380       8.092 -10.625  -5.460  1.00 94.81           C  
ATOM   2902  OH  TYR A 380       5.903  -9.696  -5.884  1.00 94.81           O  
ATOM   2903  CZ  TYR A 380       6.733 -10.768  -5.819  1.00 94.81           C  
ATOM   2904  N   ALA A 381       8.128 -16.461  -4.068  1.00 95.25           N  
ATOM   2905  CA  ALA A 381       7.041 -17.103  -3.342  1.00 95.25           C  
ATOM   2906  C   ALA A 381       7.361 -17.334  -1.856  1.00 95.25           C  
ATOM   2907  CB  ALA A 381       6.666 -18.378  -4.106  1.00 95.25           C  
ATOM   2908  O   ALA A 381       6.544 -17.007  -0.989  1.00 95.25           O  
ATOM   2909  N   ILE A 382       8.574 -17.800  -1.541  1.00 96.38           N  
ATOM   2910  CA  ILE A 382       9.069 -17.919  -0.157  1.00 96.38           C  
ATOM   2911  C   ILE A 382       9.118 -16.546   0.518  1.00 96.38           C  
ATOM   2912  CB  ILE A 382      10.461 -18.591  -0.150  1.00 96.38           C  
ATOM   2913  O   ILE A 382       8.693 -16.382   1.663  1.00 96.38           O  
ATOM   2914  CG1 ILE A 382      10.331 -20.066  -0.595  1.00 96.38           C  
ATOM   2915  CG2 ILE A 382      11.121 -18.513   1.243  1.00 96.38           C  
ATOM   2916  CD1 ILE A 382      11.680 -20.734  -0.881  1.00 96.38           C  
ATOM   2917  N   ARG A 383       9.585 -15.524  -0.199  1.00 95.75           N  
ATOM   2918  CA  ARG A 383       9.642 -14.159   0.318  1.00 95.75           C  
ATOM   2919  C   ARG A 383       8.250 -13.633   0.681  1.00 95.75           C  
ATOM   2920  CB  ARG A 383      10.346 -13.301  -0.735  1.00 95.75           C  
ATOM   2921  O   ARG A 383       8.067 -13.057   1.754  1.00 95.75           O  
ATOM   2922  CG  ARG A 383      10.766 -11.979  -0.121  1.00 95.75           C  
ATOM   2923  CD  ARG A 383      11.418 -11.077  -1.163  1.00 95.75           C  
ATOM   2924  NE  ARG A 383      11.164  -9.670  -0.840  1.00 95.75           N  
ATOM   2925  NH1 ARG A 383       9.115  -9.475  -1.903  1.00 95.75           N  
ATOM   2926  NH2 ARG A 383      10.061  -7.716  -1.010  1.00 95.75           N  
ATOM   2927  CZ  ARG A 383      10.118  -8.976  -1.238  1.00 95.75           C  
ATOM   2928  N   MET A 384       7.261 -13.880  -0.174  1.00 95.12           N  
ATOM   2929  CA  MET A 384       5.874 -13.474   0.060  1.00 95.12           C  
ATOM   2930  C   MET A 384       5.179 -14.265   1.175  1.00 95.12           C  
ATOM   2931  CB  MET A 384       5.096 -13.539  -1.258  1.00 95.12           C  
ATOM   2932  O   MET A 384       4.334 -13.709   1.879  1.00 95.12           O  
ATOM   2933  CG  MET A 384       5.460 -12.392  -2.209  1.00 95.12           C  
ATOM   2934  SD  MET A 384       5.311 -10.746  -1.451  1.00 95.12           S  
ATOM   2935  CE  MET A 384       5.621  -9.681  -2.870  1.00 95.12           C  
ATOM   2936  N   PHE A 385       5.599 -15.506   1.437  1.00 96.12           N  
ATOM   2937  CA  PHE A 385       5.234 -16.218   2.666  1.00 96.12           C  
ATOM   2938  C   PHE A 385       5.732 -15.466   3.916  1.00 96.12           C  
ATOM   2939  CB  PHE A 385       5.793 -17.649   2.601  1.00 96.12           C  
ATOM   2940  O   PHE A 385       4.979 -15.261   4.874  1.00 96.12           O  
ATOM   2941  CG  PHE A 385       5.437 -18.520   3.787  1.00 96.12           C  
ATOM   2942  CD1 PHE A 385       6.091 -18.355   5.023  1.00 96.12           C  
ATOM   2943  CD2 PHE A 385       4.461 -19.519   3.654  1.00 96.12           C  
ATOM   2944  CE1 PHE A 385       5.746 -19.164   6.118  1.00 96.12           C  
ATOM   2945  CE2 PHE A 385       4.103 -20.319   4.750  1.00 96.12           C  
ATOM   2946  CZ  PHE A 385       4.747 -20.141   5.985  1.00 96.12           C  
ATOM   2947  N   GLY A 386       6.986 -15.001   3.901  1.00 96.56           N  
ATOM   2948  CA  GLY A 386       7.550 -14.157   4.961  1.00 96.56           C  
ATOM   2949  C   GLY A 386       6.742 -12.872   5.174  1.00 96.56           C  
ATOM   2950  O   GLY A 386       6.330 -12.571   6.291  1.00 96.56           O  
ATOM   2951  N   ILE A 387       6.411 -12.154   4.098  1.00 95.19           N  
ATOM   2952  CA  ILE A 387       5.570 -10.945   4.164  1.00 95.19           C  
ATOM   2953  C   ILE A 387       4.191 -11.235   4.772  1.00 95.19           C  
ATOM   2954  CB  ILE A 387       5.452 -10.312   2.759  1.00 95.19           C  
ATOM   2955  O   ILE A 387       3.763 -10.521   5.682  1.00 95.19           O  
ATOM   2956  CG1 ILE A 387       6.797  -9.750   2.244  1.00 95.19           C  
ATOM   2957  CG2 ILE A 387       4.384  -9.213   2.678  1.00 95.19           C  
ATOM   2958  CD1 ILE A 387       7.436  -8.662   3.120  1.00 95.19           C  
ATOM   2959  N   ALA A 388       3.506 -12.293   4.330  1.00 94.75           N  
ATOM   2960  CA  ALA A 388       2.179 -12.657   4.834  1.00 94.75           C  
ATOM   2961  C   ALA A 388       2.174 -12.985   6.335  1.00 94.75           C  
ATOM   2962  CB  ALA A 388       1.686 -13.857   4.028  1.00 94.75           C  
ATOM   2963  O   ALA A 388       1.232 -12.640   7.054  1.00 94.75           O  
ATOM   2964  N   THR A 389       3.243 -13.623   6.820  1.00 94.62           N  
ATOM   2965  CA  THR A 389       3.410 -13.980   8.238  1.00 94.62           C  
ATOM   2966  C   THR A 389       3.772 -12.792   9.133  1.00 94.62           C  
ATOM   2967  CB  THR A 389       4.408 -15.131   8.430  1.00 94.62           C  
ATOM   2968  O   THR A 389       3.591 -12.880  10.347  1.00 94.62           O  
ATOM   2969  CG2 THR A 389       3.893 -16.446   7.856  1.00 94.62           C  
ATOM   2970  OG1 THR A 389       5.626 -14.879   7.794  1.00 94.62           O  
ATOM   2971  N   VAL A 390       4.199 -11.662   8.558  1.00 94.44           N  
ATOM   2972  CA  VAL A 390       4.451 -10.410   9.289  1.00 94.44           C  
ATOM   2973  C   VAL A 390       3.259  -9.460   9.197  1.00 94.44           C  
ATOM   2974  CB  VAL A 390       5.744  -9.728   8.798  1.00 94.44           C  
ATOM   2975  O   VAL A 390       2.698  -9.077  10.221  1.00 94.44           O  
ATOM   2976  CG1 VAL A 390       6.010  -8.422   9.545  1.00 94.44           C  
ATOM   2977  CG2 VAL A 390       6.968 -10.614   9.031  1.00 94.44           C  
ATOM   2978  N   MET A 391       2.855  -9.079   7.985  1.00 91.38           N  
ATOM   2979  CA  MET A 391       1.956  -7.946   7.755  1.00 91.38           C  
ATOM   2980  C   MET A 391       0.625  -8.065   8.496  1.00 91.38           C  
ATOM   2981  CB  MET A 391       1.697  -7.788   6.253  1.00 91.38           C  
ATOM   2982  O   MET A 391       0.306  -7.208   9.315  1.00 91.38           O  
ATOM   2983  CG  MET A 391       2.837  -7.072   5.532  1.00 91.38           C  
ATOM   2984  SD  MET A 391       2.300  -5.549   4.727  1.00 91.38           S  
ATOM   2985  CE  MET A 391       2.103  -4.478   6.163  1.00 91.38           C  
ATOM   2986  N   MET A 392      -0.150  -9.123   8.238  1.00 89.06           N  
ATOM   2987  CA  MET A 392      -1.502  -9.240   8.796  1.00 89.06           C  
ATOM   2988  C   MET A 392      -1.501  -9.510  10.312  1.00 89.06           C  
ATOM   2989  CB  MET A 392      -2.346 -10.259   8.013  1.00 89.06           C  
ATOM   2990  O   MET A 392      -2.249  -8.832  11.022  1.00 89.06           O  
ATOM   2991  CG  MET A 392      -2.540  -9.899   6.535  1.00 89.06           C  
ATOM   2992  SD  MET A 392      -3.412  -8.339   6.209  1.00 89.06           S  
ATOM   2993  CE  MET A 392      -2.034  -7.213   5.881  1.00 89.06           C  
ATOM   2994  N   PRO A 393      -0.648 -10.407  10.856  1.00 92.31           N  
ATOM   2995  CA  PRO A 393      -0.469 -10.562  12.303  1.00 92.31           C  
ATOM   2996  C   PRO A 393      -0.109  -9.271  13.031  1.00 92.31           C  
ATOM   2997  CB  PRO A 393       0.675 -11.569  12.439  1.00 92.31           C  
ATOM   2998  O   PRO A 393      -0.661  -8.974  14.093  1.00 92.31           O  
ATOM   2999  CG  PRO A 393       0.393 -12.493  11.262  1.00 92.31           C  
ATOM   3000  CD  PRO A 393       0.089 -11.470  10.173  1.00 92.31           C  
ATOM   3001  N   LEU A 394       0.809  -8.486  12.469  1.00 94.25           N  
ATOM   3002  CA  LEU A 394       1.186  -7.221  13.073  1.00 94.25           C  
ATOM   3003  C   LEU A 394       0.056  -6.197  12.957  1.00 94.25           C  
ATOM   3004  CB  LEU A 394       2.501  -6.719  12.474  1.00 94.25           C  
ATOM   3005  O   LEU A 394      -0.249  -5.548  13.949  1.00 94.25           O  
ATOM   3006  CG  LEU A 394       3.757  -7.535  12.833  1.00 94.25           C  
ATOM   3007  CD1 LEU A 394       4.971  -6.728  12.389  1.00 94.25           C  
ATOM   3008  CD2 LEU A 394       3.884  -7.821  14.330  1.00 94.25           C  
ATOM   3009  N   THR A 395      -0.642  -6.086  11.824  1.00 92.62           N  
ATOM   3010  CA  THR A 395      -1.810  -5.191  11.728  1.00 92.62           C  
ATOM   3011  C   THR A 395      -2.872  -5.554  12.771  1.00 92.62           C  
ATOM   3012  CB  THR A 395      -2.405  -5.203  10.313  1.00 92.62           C  
ATOM   3013  O   THR A 395      -3.363  -4.673  13.478  1.00 92.62           O  
ATOM   3014  CG2 THR A 395      -3.612  -4.278  10.169  1.00 92.62           C  
ATOM   3015  OG1 THR A 395      -1.450  -4.734   9.390  1.00 92.62           O  
ATOM   3016  N   ALA A 396      -3.161  -6.846  12.957  1.00 91.31           N  
ATOM   3017  CA  ALA A 396      -4.062  -7.313  14.010  1.00 91.31           C  
ATOM   3018  C   ALA A 396      -3.561  -6.945  15.415  1.00 91.31           C  
ATOM   3019  CB  ALA A 396      -4.236  -8.828  13.873  1.00 91.31           C  
ATOM   3020  O   ALA A 396      -4.351  -6.518  16.258  1.00 91.31           O  
ATOM   3021  N   SER A 397      -2.253  -7.059  15.665  1.00 92.44           N  
ATOM   3022  CA  SER A 397      -1.657  -6.668  16.943  1.00 92.44           C  
ATOM   3023  C   SER A 397      -1.668  -5.171  17.197  1.00 92.44           C  
ATOM   3024  CB  SER A 397      -0.218  -7.161  17.050  1.00 92.44           C  
ATOM   3025  O   SER A 397      -1.795  -4.788  18.357  1.00 92.44           O  
ATOM   3026  OG  SER A 397       0.229  -6.948  18.381  1.00 92.44           O  
ATOM   3027  N   ALA A 398      -1.515  -4.341  16.167  1.00 92.50           N  
ATOM   3028  CA  ALA A 398      -1.591  -2.895  16.306  1.00 92.50           C  
ATOM   3029  C   ALA A 398      -3.012  -2.498  16.719  1.00 92.50           C  
ATOM   3030  CB  ALA A 398      -1.149  -2.237  14.993  1.00 92.50           C  
ATOM   3031  O   ALA A 398      -3.188  -1.812  17.718  1.00 92.50           O  
ATOM   3032  N   MET A 399      -4.026  -3.021  16.023  1.00 90.38           N  
ATOM   3033  CA  MET A 399      -5.423  -2.706  16.334  1.00 90.38           C  
ATOM   3034  C   MET A 399      -5.913  -3.333  17.642  1.00 90.38           C  
ATOM   3035  CB  MET A 399      -6.335  -3.136  15.179  1.00 90.38           C  
ATOM   3036  O   MET A 399      -6.790  -2.781  18.291  1.00 90.38           O  
ATOM   3037  CG  MET A 399      -5.988  -2.466  13.847  1.00 90.38           C  
ATOM   3038  SD  MET A 399      -5.838  -0.661  13.921  1.00 90.38           S  
ATOM   3039  CE  MET A 399      -4.158  -0.478  13.276  1.00 90.38           C  
ATOM   3040  N   SER A 400      -5.363  -4.478  18.055  1.00 88.44           N  
ATOM   3041  CA  SER A 400      -5.713  -5.096  19.346  1.00 88.44           C  
ATOM   3042  C   SER A 400      -5.068  -4.396  20.543  1.00 88.44           C  
ATOM   3043  CB  SER A 400      -5.363  -6.585  19.370  1.00 88.44           C  
ATOM   3044  O   SER A 400      -5.517  -4.593  21.668  1.00 88.44           O  
ATOM   3045  OG  SER A 400      -5.999  -7.251  18.291  1.00 88.44           O  
ATOM   3046  N   ALA A 401      -4.034  -3.583  20.310  1.00 89.94           N  
ATOM   3047  CA  ALA A 401      -3.389  -2.788  21.347  1.00 89.94           C  
ATOM   3048  C   ALA A 401      -4.120  -1.472  21.654  1.00 89.94           C  
ATOM   3049  CB  ALA A 401      -1.934  -2.538  20.931  1.00 89.94           C  
ATOM   3050  O   ALA A 401      -3.696  -0.765  22.560  1.00 89.94           O  
ATOM   3051  N   LEU A 402      -5.169  -1.143  20.900  1.00 90.62           N  
ATOM   3052  CA  LEU A 402      -5.974   0.058  21.081  1.00 90.62           C  
ATOM   3053  C   LEU A 402      -7.409  -0.328  21.467  1.00 90.62           C  
ATOM   3054  CB  LEU A 402      -5.958   0.894  19.790  1.00 90.62           C  
ATOM   3055  O   LEU A 402      -7.899  -1.378  21.023  1.00 90.62           O  
ATOM   3056  CG  LEU A 402      -4.571   1.372  19.324  1.00 90.62           C  
ATOM   3057  CD1 LEU A 402      -4.740   2.133  18.011  1.00 90.62           C  
ATOM   3058  CD2 LEU A 402      -3.869   2.282  20.329  1.00 90.62           C  
ATOM   3059  N   PRO A 403      -8.110   0.510  22.248  1.00 86.62           N  
ATOM   3060  CA  PRO A 403      -9.534   0.325  22.477  1.00 86.62           C  
ATOM   3061  C   PRO A 403     -10.313   0.447  21.148  1.00 86.62           C  
ATOM   3062  CB  PRO A 403      -9.921   1.391  23.504  1.00 86.62           C  
ATOM   3063  O   PRO A 403      -9.881   1.163  20.237  1.00 86.62           O  
ATOM   3064  CG  PRO A 403      -8.915   2.512  23.248  1.00 86.62           C  
ATOM   3065  CD  PRO A 403      -7.649   1.754  22.853  1.00 86.62           C  
ATOM   3066  N   PRO A 404     -11.471  -0.230  20.993  1.00 83.44           N  
ATOM   3067  CA  PRO A 404     -12.213  -0.263  19.727  1.00 83.44           C  
ATOM   3068  C   PRO A 404     -12.560   1.120  19.165  1.00 83.44           C  
ATOM   3069  CB  PRO A 404     -13.490  -1.055  20.023  1.00 83.44           C  
ATOM   3070  O   PRO A 404     -12.547   1.313  17.950  1.00 83.44           O  
ATOM   3071  CG  PRO A 404     -13.100  -1.948  21.197  1.00 83.44           C  
ATOM   3072  CD  PRO A 404     -12.114  -1.087  21.982  1.00 83.44           C  
ATOM   3073  N   HIS A 405     -12.817   2.095  20.038  1.00 85.31           N  
ATOM   3074  CA  HIS A 405     -13.143   3.457  19.631  1.00 85.31           C  
ATOM   3075  C   HIS A 405     -11.947   4.248  19.068  1.00 85.31           C  
ATOM   3076  CB  HIS A 405     -13.792   4.168  20.813  1.00 85.31           C  
ATOM   3077  O   HIS A 405     -12.148   5.196  18.313  1.00 85.31           O  
ATOM   3078  CG  HIS A 405     -12.881   4.409  21.993  1.00 85.31           C  
ATOM   3079  CD2 HIS A 405     -11.970   5.427  22.098  1.00 85.31           C  
ATOM   3080  ND1 HIS A 405     -12.843   3.701  23.183  1.00 85.31           N  
ATOM   3081  CE1 HIS A 405     -11.922   4.283  23.970  1.00 85.31           C  
ATOM   3082  NE2 HIS A 405     -11.385   5.347  23.356  1.00 85.31           N  
ATOM   3083  N   GLU A 406     -10.709   3.847  19.371  1.00 90.19           N  
ATOM   3084  CA  GLU A 406      -9.494   4.411  18.767  1.00 90.19           C  
ATOM   3085  C   GLU A 406      -9.096   3.691  17.469  1.00 90.19           C  
ATOM   3086  CB  GLU A 406      -8.327   4.371  19.761  1.00 90.19           C  
ATOM   3087  O   GLU A 406      -8.192   4.143  16.762  1.00 90.19           O  
ATOM   3088  CG  GLU A 406      -8.455   5.413  20.881  1.00 90.19           C  
ATOM   3089  CD  GLU A 406      -7.216   5.453  21.792  1.00 90.19           C  
ATOM   3090  OE1 GLU A 406      -7.186   6.313  22.696  1.00 90.19           O  
ATOM   3091  OE2 GLU A 406      -6.283   4.644  21.567  1.00 90.19           O  
ATOM   3092  N   ALA A 407      -9.771   2.593  17.104  1.00 90.31           N  
ATOM   3093  CA  ALA A 407      -9.411   1.784  15.941  1.00 90.31           C  
ATOM   3094  C   ALA A 407      -9.405   2.592  14.636  1.00 90.31           C  
ATOM   3095  CB  ALA A 407     -10.370   0.594  15.834  1.00 90.31           C  
ATOM   3096  O   ALA A 407      -8.564   2.331  13.777  1.00 90.31           O  
ATOM   3097  N   ALA A 408     -10.288   3.586  14.488  1.00 93.06           N  
ATOM   3098  CA  ALA A 408     -10.305   4.479  13.328  1.00 93.06           C  
ATOM   3099  C   ALA A 408      -9.014   5.307  13.217  1.00 93.06           C  
ATOM   3100  CB  ALA A 408     -11.560   5.358  13.398  1.00 93.06           C  
ATOM   3101  O   ALA A 408      -8.379   5.323  12.158  1.00 93.06           O  
ATOM   3102  N   HIS A 409      -8.578   5.923  14.318  1.00 93.88           N  
ATOM   3103  CA  HIS A 409      -7.342   6.705  14.368  1.00 93.88           C  
ATOM   3104  C   HIS A 409      -6.105   5.815  14.220  1.00 93.88           C  
ATOM   3105  CB  HIS A 409      -7.290   7.511  15.671  1.00 93.88           C  
ATOM   3106  O   HIS A 409      -5.238   6.103  13.396  1.00 93.88           O  
ATOM   3107  CG  HIS A 409      -8.465   8.437  15.849  1.00 93.88           C  
ATOM   3108  CD2 HIS A 409      -9.402   8.370  16.846  1.00 93.88           C  
ATOM   3109  ND1 HIS A 409      -8.804   9.512  15.052  1.00 93.88           N  
ATOM   3110  CE1 HIS A 409      -9.899  10.090  15.573  1.00 93.88           C  
ATOM   3111  NE2 HIS A 409     -10.319   9.402  16.641  1.00 93.88           N  
ATOM   3112  N   GLY A 410      -6.056   4.684  14.932  1.00 94.25           N  
ATOM   3113  CA  GLY A 410      -4.975   3.706  14.821  1.00 94.25           C  
ATOM   3114  C   GLY A 410      -4.833   3.142  13.409  1.00 94.25           C  
ATOM   3115  O   GLY A 410      -3.725   3.054  12.878  1.00 94.25           O  
ATOM   3116  N   THR A 411      -5.951   2.813  12.761  1.00 93.69           N  
ATOM   3117  CA  THR A 411      -5.975   2.320  11.378  1.00 93.69           C  
ATOM   3118  C   THR A 411      -5.460   3.377  10.406  1.00 93.69           C  
ATOM   3119  CB  THR A 411      -7.391   1.889  10.973  1.00 93.69           C  
ATOM   3120  O   THR A 411      -4.586   3.081   9.589  1.00 93.69           O  
ATOM   3121  CG2 THR A 411      -7.451   1.425   9.533  1.00 93.69           C  
ATOM   3122  OG1 THR A 411      -7.799   0.785  11.741  1.00 93.69           O  
ATOM   3123  N   ALA A 412      -5.961   4.611  10.489  1.00 94.19           N  
ATOM   3124  CA  ALA A 412      -5.514   5.695   9.619  1.00 94.19           C  
ATOM   3125  C   ALA A 412      -4.026   6.013   9.832  1.00 94.19           C  
ATOM   3126  CB  ALA A 412      -6.394   6.915   9.872  1.00 94.19           C  
ATOM   3127  O   ALA A 412      -3.275   6.110   8.862  1.00 94.19           O  
ATOM   3128  N   ALA A 413      -3.567   6.086  11.085  1.00 94.56           N  
ATOM   3129  CA  ALA A 413      -2.166   6.317  11.430  1.00 94.56           C  
ATOM   3130  C   ALA A 413      -1.245   5.203  10.902  1.00 94.56           C  
ATOM   3131  CB  ALA A 413      -2.067   6.448  12.953  1.00 94.56           C  
ATOM   3132  O   ALA A 413      -0.206   5.485  10.302  1.00 94.56           O  
ATOM   3133  N   ASN A 414      -1.645   3.937  11.062  1.00 93.94           N  
ATOM   3134  CA  ASN A 414      -0.893   2.791  10.556  1.00 93.94           C  
ATOM   3135  C   ASN A 414      -0.796   2.799   9.021  1.00 93.94           C  
ATOM   3136  CB  ASN A 414      -1.547   1.502  11.078  1.00 93.94           C  
ATOM   3137  O   ASN A 414       0.294   2.641   8.473  1.00 93.94           O  
ATOM   3138  CG  ASN A 414      -0.718   0.285  10.730  1.00 93.94           C  
ATOM   3139  ND2 ASN A 414       0.238  -0.052  11.561  1.00 93.94           N  
ATOM   3140  OD1 ASN A 414      -0.895  -0.369   9.713  1.00 93.94           O  
ATOM   3141  N   ASN A 415      -1.908   3.037   8.318  1.00 92.44           N  
ATOM   3142  CA  ASN A 415      -1.910   3.115   6.854  1.00 92.44           C  
ATOM   3143  C   ASN A 415      -1.127   4.328   6.337  1.00 92.44           C  
ATOM   3144  CB  ASN A 415      -3.350   3.093   6.324  1.00 92.44           C  
ATOM   3145  O   ASN A 415      -0.394   4.200   5.361  1.00 92.44           O  
ATOM   3146  CG  ASN A 415      -3.941   1.699   6.384  1.00 92.44           C  
ATOM   3147  ND2 ASN A 415      -4.814   1.446   7.324  1.00 92.44           N  
ATOM   3148  OD1 ASN A 415      -3.565   0.813   5.629  1.00 92.44           O  
ATOM   3149  N   THR A 416      -1.199   5.468   7.024  1.00 92.44           N  
ATOM   3150  CA  THR A 416      -0.409   6.663   6.687  1.00 92.44           C  
ATOM   3151  C   THR A 416       1.090   6.380   6.803  1.00 92.44           C  
ATOM   3152  CB  THR A 416      -0.797   7.840   7.592  1.00 92.44           C  
ATOM   3153  O   THR A 416       1.850   6.682   5.883  1.00 92.44           O  
ATOM   3154  CG2 THR A 416      -0.057   9.123   7.240  1.00 92.44           C  
ATOM   3155  OG1 THR A 416      -2.165   8.125   7.456  1.00 92.44           O  
ATOM   3156  N   ALA A 417       1.523   5.723   7.887  1.00 93.12           N  
ATOM   3157  CA  ALA A 417       2.919   5.323   8.068  1.00 93.12           C  
ATOM   3158  C   ALA A 417       3.392   4.359   6.965  1.00 93.12           C  
ATOM   3159  CB  ALA A 417       3.076   4.703   9.462  1.00 93.12           C  
ATOM   3160  O   ALA A 417       4.485   4.530   6.421  1.00 93.12           O  
ATOM   3161  N   ARG A 418       2.548   3.388   6.583  1.00 90.94           N  
ATOM   3162  CA  ARG A 418       2.819   2.475   5.460  1.00 90.94           C  
ATOM   3163  C   ARG A 418       2.952   3.217   4.131  1.00 90.94           C  
ATOM   3164  CB  ARG A 418       1.705   1.429   5.339  1.00 90.94           C  
ATOM   3165  O   ARG A 418       3.884   2.938   3.382  1.00 90.94           O  
ATOM   3166  CG  ARG A 418       1.715   0.381   6.458  1.00 90.94           C  
ATOM   3167  CD  ARG A 418       0.502  -0.553   6.327  1.00 90.94           C  
ATOM   3168  NE  ARG A 418       0.499  -1.251   5.023  1.00 90.94           N  
ATOM   3169  NH1 ARG A 418      -1.726  -0.976   4.449  1.00 90.94           N  
ATOM   3170  NH2 ARG A 418      -0.306  -1.869   2.998  1.00 90.94           N  
ATOM   3171  CZ  ARG A 418      -0.512  -1.366   4.180  1.00 90.94           C  
ATOM   3172  N   GLN A 419       2.049   4.156   3.850  1.00 88.38           N  
ATOM   3173  CA  GLN A 419       2.042   4.920   2.602  1.00 88.38           C  
ATOM   3174  C   GLN A 419       3.299   5.787   2.470  1.00 88.38           C  
ATOM   3175  CB  GLN A 419       0.763   5.775   2.542  1.00 88.38           C  
ATOM   3176  O   GLN A 419       3.941   5.789   1.419  1.00 88.38           O  
ATOM   3177  CG  GLN A 419       0.532   6.389   1.151  1.00 88.38           C  
ATOM   3178  CD  GLN A 419       0.299   5.327   0.079  1.00 88.38           C  
ATOM   3179  NE2 GLN A 419       0.835   5.497  -1.109  1.00 88.38           N  
ATOM   3180  OE1 GLN A 419      -0.329   4.308   0.298  1.00 88.38           O  
ATOM   3181  N   ILE A 420       3.694   6.464   3.553  1.00 89.94           N  
ATOM   3182  CA  ILE A 420       4.944   7.230   3.608  1.00 89.94           C  
ATOM   3183  C   ILE A 420       6.148   6.324   3.347  1.00 89.94           C  
ATOM   3184  CB  ILE A 420       5.062   7.966   4.962  1.00 89.94           C  
ATOM   3185  O   ILE A 420       6.972   6.629   2.487  1.00 89.94           O  
ATOM   3186  CG1 ILE A 420       4.172   9.221   4.931  1.00 89.94           C  
ATOM   3187  CG2 ILE A 420       6.530   8.347   5.245  1.00 89.94           C  
ATOM   3188  CD1 ILE A 420       3.984   9.857   6.312  1.00 89.94           C  
ATOM   3189  N   ALA A 421       6.251   5.199   4.052  1.00 91.81           N  
ATOM   3190  CA  ALA A 421       7.378   4.293   3.872  1.00 91.81           C  
ATOM   3191  C   ALA A 421       7.454   3.691   2.471  1.00 91.81           C  
ATOM   3192  CB  ALA A 421       7.288   3.211   4.926  1.00 91.81           C  
ATOM   3193  O   ALA A 421       8.552   3.556   1.932  1.00 91.81           O  
ATOM   3194  N   SER A 422       6.304   3.385   1.865  1.00 89.25           N  
ATOM   3195  CA  SER A 422       6.230   2.957   0.471  1.00 89.25           C  
ATOM   3196  C   SER A 422       6.809   4.018  -0.466  1.00 89.25           C  
ATOM   3197  CB  SER A 422       4.780   2.661   0.092  1.00 89.25           C  
ATOM   3198  O   SER A 422       7.631   3.690  -1.316  1.00 89.25           O  
ATOM   3199  OG  SER A 422       4.725   2.087  -1.194  1.00 89.25           O  
ATOM   3200  N   ALA A 423       6.434   5.290  -0.307  1.00 87.69           N  
ATOM   3201  CA  ALA A 423       6.948   6.366  -1.154  1.00 87.69           C  
ATOM   3202  C   ALA A 423       8.461   6.580  -0.971  1.00 87.69           C  
ATOM   3203  CB  ALA A 423       6.151   7.636  -0.856  1.00 87.69           C  
ATOM   3204  O   ALA A 423       9.194   6.683  -1.955  1.00 87.69           O  
ATOM   3205  N   ILE A 424       8.937   6.577   0.279  1.00 90.94           N  
ATOM   3206  CA  ILE A 424      10.362   6.739   0.601  1.00 90.94           C  
ATOM   3207  C   ILE A 424      11.187   5.598   0.005  1.00 90.94           C  
ATOM   3208  CB  ILE A 424      10.572   6.841   2.131  1.00 90.94           C  
ATOM   3209  O   ILE A 424      12.209   5.852  -0.632  1.00 90.94           O  
ATOM   3210  CG1 ILE A 424       9.930   8.135   2.679  1.00 90.94           C  
ATOM   3211  CG2 ILE A 424      12.074   6.813   2.488  1.00 90.94           C  
ATOM   3212  CD1 ILE A 424       9.899   8.218   4.210  1.00 90.94           C  
ATOM   3213  N   VAL A 425      10.767   4.340   0.193  1.00 91.50           N  
ATOM   3214  CA  VAL A 425      11.558   3.195  -0.279  1.00 91.50           C  
ATOM   3215  C   VAL A 425      11.586   3.116  -1.801  1.00 91.50           C  
ATOM   3216  CB  VAL A 425      11.097   1.870   0.355  1.00 91.50           C  
ATOM   3217  O   VAL A 425      12.630   2.823  -2.376  1.00 91.50           O  
ATOM   3218  CG1 VAL A 425       9.876   1.234  -0.319  1.00 91.50           C  
ATOM   3219  CG2 VAL A 425      12.245   0.863   0.320  1.00 91.50           C  
ATOM   3220  N   VAL A 426      10.471   3.433  -2.463  1.00 86.00           N  
ATOM   3221  CA  VAL A 426      10.386   3.459  -3.925  1.00 86.00           C  
ATOM   3222  C   VAL A 426      11.349   4.498  -4.495  1.00 86.00           C  
ATOM   3223  CB  VAL A 426       8.930   3.718  -4.357  1.00 86.00           C  
ATOM   3224  O   VAL A 426      12.133   4.192  -5.396  1.00 86.00           O  
ATOM   3225  CG1 VAL A 426       8.802   4.253  -5.789  1.00 86.00           C  
ATOM   3226  CG2 VAL A 426       8.112   2.429  -4.190  1.00 86.00           C  
ATOM   3227  N   ALA A 427      11.349   5.704  -3.929  1.00 88.56           N  
ATOM   3228  CA  ALA A 427      12.267   6.767  -4.312  1.00 88.56           C  
ATOM   3229  C   ALA A 427      13.735   6.380  -4.075  1.00 88.56           C  
ATOM   3230  CB  ALA A 427      11.885   7.992  -3.490  1.00 88.56           C  
ATOM   3231  O   ALA A 427      14.578   6.540  -4.962  1.00 88.56           O  
ATOM   3232  N   LEU A 428      14.029   5.822  -2.894  1.00 90.94           N  
ATOM   3233  CA  LEU A 428      15.362   5.368  -2.508  1.00 90.94           C  
ATOM   3234  C   LEU A 428      15.894   4.307  -3.471  1.00 90.94           C  
ATOM   3235  CB  LEU A 428      15.318   4.864  -1.054  1.00 90.94           C  
ATOM   3236  O   LEU A 428      16.969   4.493  -4.038  1.00 90.94           O  
ATOM   3237  CG  LEU A 428      16.665   4.339  -0.523  1.00 90.94           C  
ATOM   3238  CD1 LEU A 428      17.714   5.448  -0.428  1.00 90.94           C  
ATOM   3239  CD2 LEU A 428      16.464   3.730   0.865  1.00 90.94           C  
ATOM   3240  N   LEU A 429      15.149   3.224  -3.695  1.00 89.44           N  
ATOM   3241  CA  LEU A 429      15.631   2.119  -4.526  1.00 89.44           C  
ATOM   3242  C   LEU A 429      15.700   2.479  -6.003  1.00 89.44           C  
ATOM   3243  CB  LEU A 429      14.767   0.871  -4.342  1.00 89.44           C  
ATOM   3244  O   LEU A 429      16.670   2.111  -6.661  1.00 89.44           O  
ATOM   3245  CG  LEU A 429      14.781   0.277  -2.929  1.00 89.44           C  
ATOM   3246  CD1 LEU A 429      14.317  -1.163  -3.018  1.00 89.44           C  
ATOM   3247  CD2 LEU A 429      16.140   0.241  -2.242  1.00 89.44           C  
ATOM   3248  N   SER A 430      14.728   3.231  -6.527  1.00 84.56           N  
ATOM   3249  CA  SER A 430      14.798   3.712  -7.915  1.00 84.56           C  
ATOM   3250  C   SER A 430      16.051   4.554  -8.129  1.00 84.56           C  
ATOM   3251  CB  SER A 430      13.589   4.573  -8.281  1.00 84.56           C  
ATOM   3252  O   SER A 430      16.790   4.350  -9.090  1.00 84.56           O  
ATOM   3253  OG  SER A 430      12.395   3.862  -8.079  1.00 84.56           O  
ATOM   3254  N   SER A 431      16.333   5.466  -7.196  1.00 86.81           N  
ATOM   3255  CA  SER A 431      17.496   6.338  -7.290  1.00 86.81           C  
ATOM   3256  C   SER A 431      18.816   5.594  -7.145  1.00 86.81           C  
ATOM   3257  CB  SER A 431      17.418   7.404  -6.217  1.00 86.81           C  
ATOM   3258  O   SER A 431      19.715   5.803  -7.957  1.00 86.81           O  
ATOM   3259  OG  SER A 431      18.445   8.337  -6.465  1.00 86.81           O  
ATOM   3260  N   VAL A 432      18.940   4.715  -6.146  1.00 89.12           N  
ATOM   3261  CA  VAL A 432      20.159   3.923  -5.936  1.00 89.12           C  
ATOM   3262  C   VAL A 432      20.417   3.027  -7.142  1.00 89.12           C  
ATOM   3263  CB  VAL A 432      20.081   3.105  -4.634  1.00 89.12           C  
ATOM   3264  O   VAL A 432      21.531   3.031  -7.661  1.00 89.12           O  
ATOM   3265  CG1 VAL A 432      21.236   2.100  -4.533  1.00 89.12           C  
ATOM   3266  CG2 VAL A 432      20.167   4.031  -3.412  1.00 89.12           C  
ATOM   3267  N   THR A 433      19.387   2.341  -7.647  1.00 89.50           N  
ATOM   3268  CA  THR A 433      19.488   1.526  -8.867  1.00 89.50           C  
ATOM   3269  C   THR A 433      19.999   2.368 -10.027  1.00 89.50           C  
ATOM   3270  CB  THR A 433      18.136   0.916  -9.261  1.00 89.50           C  
ATOM   3271  O   THR A 433      21.017   2.032 -10.627  1.00 89.50           O  
ATOM   3272  CG2 THR A 433      18.218  -0.030 -10.452  1.00 89.50           C  
ATOM   3273  OG1 THR A 433      17.629   0.165  -8.199  1.00 89.50           O  
ATOM   3274  N   GLN A 434      19.350   3.500 -10.311  1.00 87.12           N  
ATOM   3275  CA  GLN A 434      19.720   4.349 -11.440  1.00 87.12           C  
ATOM   3276  C   GLN A 434      21.129   4.936 -11.295  1.00 87.12           C  
ATOM   3277  CB  GLN A 434      18.673   5.464 -11.591  1.00 87.12           C  
ATOM   3278  O   GLN A 434      21.864   5.027 -12.277  1.00 87.12           O  
ATOM   3279  CG  GLN A 434      18.856   6.253 -12.897  1.00 87.12           C  
ATOM   3280  CD  GLN A 434      18.711   5.364 -14.129  1.00 87.12           C  
ATOM   3281  NE2 GLN A 434      19.604   5.417 -15.092  1.00 87.12           N  
ATOM   3282  OE1 GLN A 434      17.800   4.567 -14.244  1.00 87.12           O  
ATOM   3283  N   ASN A 435      21.528   5.322 -10.083  1.00 88.69           N  
ATOM   3284  CA  ASN A 435      22.861   5.847  -9.806  1.00 88.69           C  
ATOM   3285  C   ASN A 435      23.938   4.776 -10.040  1.00 88.69           C  
ATOM   3286  CB  ASN A 435      22.872   6.410  -8.375  1.00 88.69           C  
ATOM   3287  O   ASN A 435      24.914   5.031 -10.748  1.00 88.69           O  
ATOM   3288  CG  ASN A 435      24.162   7.143  -8.047  1.00 88.69           C  
ATOM   3289  ND2 ASN A 435      24.083   8.288  -7.413  1.00 88.69           N  
ATOM   3290  OD1 ASN A 435      25.254   6.712  -8.354  1.00 88.69           O  
ATOM   3291  N   VAL A 436      23.727   3.559  -9.531  1.00 91.50           N  
ATOM   3292  CA  VAL A 436      24.640   2.431  -9.756  1.00 91.50           C  
ATOM   3293  C   VAL A 436      24.738   2.107 -11.247  1.00 91.50           C  
ATOM   3294  CB  VAL A 436      24.202   1.205  -8.933  1.00 91.50           C  
ATOM   3295  O   VAL A 436      25.851   1.969 -11.756  1.00 91.50           O  
ATOM   3296  CG1 VAL A 436      25.016  -0.051  -9.275  1.00 91.50           C  
ATOM   3297  CG2 VAL A 436      24.394   1.461  -7.432  1.00 91.50           C  
ATOM   3298  N   ILE A 437      23.612   2.072 -11.967  1.00 90.31           N  
ATOM   3299  CA  ILE A 437      23.590   1.862 -13.422  1.00 90.31           C  
ATOM   3300  C   ILE A 437      24.398   2.939 -14.141  1.00 90.31           C  
ATOM   3301  CB  ILE A 437      22.135   1.813 -13.946  1.00 90.31           C  
ATOM   3302  O   ILE A 437      25.263   2.619 -14.950  1.00 90.31           O  
ATOM   3303  CG1 ILE A 437      21.486   0.517 -13.437  1.00 90.31           C  
ATOM   3304  CG2 ILE A 437      22.088   1.846 -15.488  1.00 90.31           C  
ATOM   3305  CD1 ILE A 437      20.000   0.347 -13.779  1.00 90.31           C  
ATOM   3306  N   ASN A 438      24.155   4.213 -13.831  1.00 89.12           N  
ATOM   3307  CA  ASN A 438      24.839   5.333 -14.475  1.00 89.12           C  
ATOM   3308  C   ASN A 438      26.347   5.331 -14.195  1.00 89.12           C  
ATOM   3309  CB  ASN A 438      24.196   6.647 -14.002  1.00 89.12           C  
ATOM   3310  O   ASN A 438      27.131   5.597 -15.102  1.00 89.12           O  
ATOM   3311  CG  ASN A 438      22.822   6.909 -14.591  1.00 89.12           C  
ATOM   3312  ND2 ASN A 438      22.099   7.852 -14.033  1.00 89.12           N  
ATOM   3313  OD1 ASN A 438      22.386   6.329 -15.574  1.00 89.12           O  
ATOM   3314  N   THR A 439      26.750   4.997 -12.968  1.00 90.69           N  
ATOM   3315  CA  THR A 439      28.160   4.951 -12.550  1.00 90.69           C  
ATOM   3316  C   THR A 439      28.919   3.799 -13.209  1.00 90.69           C  
ATOM   3317  CB  THR A 439      28.250   4.834 -11.021  1.00 90.69           C  
ATOM   3318  O   THR A 439      30.096   3.939 -13.524  1.00 90.69           O  
ATOM   3319  CG2 THR A 439      29.688   4.842 -10.501  1.00 90.69           C  
ATOM   3320  OG1 THR A 439      27.611   5.938 -10.423  1.00 90.69           O  
ATOM   3321  N   ASN A 440      28.257   2.663 -13.446  1.00 90.50           N  
ATOM   3322  CA  ASN A 440      28.865   1.486 -14.080  1.00 90.50           C  
ATOM   3323  C   ASN A 440      28.584   1.427 -15.597  1.00 90.50           C  
ATOM   3324  CB  ASN A 440      28.446   0.206 -13.322  1.00 90.50           C  
ATOM   3325  O   ASN A 440      28.900   0.429 -16.243  1.00 90.50           O  
ATOM   3326  CG  ASN A 440      28.943   0.149 -11.881  1.00 90.50           C  
ATOM   3327  ND2 ASN A 440      28.242   0.767 -10.963  1.00 90.50           N  
ATOM   3328  OD1 ASN A 440      29.930  -0.485 -11.526  1.00 90.50           O  
ATOM   3329  N   LYS A 441      27.991   2.479 -16.180  1.00 90.38           N  
ATOM   3330  CA  LYS A 441      27.619   2.519 -17.596  1.00 90.38           C  
ATOM   3331  C   LYS A 441      28.871   2.495 -18.488  1.00 90.38           C  
ATOM   3332  CB  LYS A 441      26.745   3.755 -17.859  1.00 90.38           C  
ATOM   3333  O   LYS A 441      29.786   3.290 -18.263  1.00 90.38           O  
ATOM   3334  CG  LYS A 441      26.194   3.790 -19.289  1.00 90.38           C  
ATOM   3335  CD  LYS A 441      25.072   4.824 -19.419  1.00 90.38           C  
ATOM   3336  CE  LYS A 441      24.523   4.766 -20.843  1.00 90.38           C  
ATOM   3337  NZ  LYS A 441      23.272   5.540 -21.002  1.00 90.38           N  
ATOM   3338  N   PRO A 442      28.920   1.648 -19.534  1.00 89.62           N  
ATOM   3339  CA  PRO A 442      30.046   1.628 -20.463  1.00 89.62           C  
ATOM   3340  C   PRO A 442      30.234   2.972 -21.182  1.00 89.62           C  
ATOM   3341  CB  PRO A 442      29.774   0.470 -21.431  1.00 89.62           C  
ATOM   3342  O   PRO A 442      29.276   3.705 -21.449  1.00 89.62           O  
ATOM   3343  CG  PRO A 442      28.267   0.239 -21.319  1.00 89.62           C  
ATOM   3344  CD  PRO A 442      27.948   0.621 -19.884  1.00 89.62           C  
ATOM   3345  N   ALA A 443      31.489   3.284 -21.525  1.00 89.44           N  
ATOM   3346  CA  ALA A 443      31.848   4.507 -22.236  1.00 89.44           C  
ATOM   3347  C   ALA A 443      31.064   4.635 -23.551  1.00 89.44           C  
ATOM   3348  CB  ALA A 443      33.361   4.515 -22.493  1.00 89.44           C  
ATOM   3349  O   ALA A 443      30.949   3.670 -24.304  1.00 89.44           O  
ATOM   3350  N   LYS A 444      30.566   5.839 -23.865  1.00 87.38           N  
ATOM   3351  CA  LYS A 444      29.774   6.079 -25.087  1.00 87.38           C  
ATOM   3352  C   LYS A 444      30.514   5.692 -26.372  1.00 87.38           C  
ATOM   3353  CB  LYS A 444      29.329   7.547 -25.181  1.00 87.38           C  
ATOM   3354  O   LYS A 444      29.860   5.275 -27.312  1.00 87.38           O  
ATOM   3355  CG  LYS A 444      28.182   7.901 -24.221  1.00 87.38           C  
ATOM   3356  CD  LYS A 444      27.731   9.346 -24.481  1.00 87.38           C  
ATOM   3357  CE  LYS A 444      26.567   9.758 -23.573  1.00 87.38           C  
ATOM   3358  NZ  LYS A 444      26.154  11.163 -23.835  1.00 87.38           N  
ATOM   3359  N   LEU A 445      31.846   5.768 -26.396  1.00 87.00           N  
ATOM   3360  CA  LEU A 445      32.663   5.361 -27.545  1.00 87.00           C  
ATOM   3361  C   LEU A 445      32.497   3.867 -27.903  1.00 87.00           C  
ATOM   3362  CB  LEU A 445      34.135   5.677 -27.217  1.00 87.00           C  
ATOM   3363  O   LEU A 445      32.668   3.477 -29.052  1.00 87.00           O  
ATOM   3364  CG  LEU A 445      35.000   5.874 -28.478  1.00 87.00           C  
ATOM   3365  CD1 LEU A 445      34.919   7.323 -28.962  1.00 87.00           C  
ATOM   3366  CD2 LEU A 445      36.461   5.551 -28.169  1.00 87.00           C  
ATOM   3367  N   LEU A 446      32.125   3.017 -26.938  1.00 88.50           N  
ATOM   3368  CA  LEU A 446      31.840   1.604 -27.205  1.00 88.50           C  
ATOM   3369  C   LEU A 446      30.559   1.418 -28.030  1.00 88.50           C  
ATOM   3370  CB  LEU A 446      31.766   0.822 -25.882  1.00 88.50           C  
ATOM   3371  O   LEU A 446      30.470   0.432 -28.742  1.00 88.50           O  
ATOM   3372  CG  LEU A 446      33.123   0.560 -25.213  1.00 88.50           C  
ATOM   3373  CD1 LEU A 446      32.913   0.214 -23.735  1.00 88.50           C  
ATOM   3374  CD2 LEU A 446      33.855  -0.606 -25.879  1.00 88.50           C  
ATOM   3375  N   LEU A 447      29.606   2.363 -28.014  1.00 87.38           N  
ATOM   3376  CA  LEU A 447      28.414   2.281 -28.875  1.00 87.38           C  
ATOM   3377  C   LEU A 447      28.768   2.252 -30.361  1.00 87.38           C  
ATOM   3378  CB  LEU A 447      27.485   3.489 -28.650  1.00 87.38           C  
ATOM   3379  O   LEU A 447      28.037   1.651 -31.136  1.00 87.38           O  
ATOM   3380  CG  LEU A 447      26.649   3.401 -27.372  1.00 87.38           C  
ATOM   3381  CD1 LEU A 447      26.149   4.783 -26.950  1.00 87.38           C  
ATOM   3382  CD2 LEU A 447      25.437   2.492 -27.591  1.00 87.38           C  
ATOM   3383  N   THR A 448      29.848   2.927 -30.757  1.00 87.81           N  
ATOM   3384  CA  THR A 448      30.288   2.988 -32.155  1.00 87.81           C  
ATOM   3385  C   THR A 448      31.304   1.903 -32.475  1.00 87.81           C  
ATOM   3386  CB  THR A 448      30.867   4.372 -32.487  1.00 87.81           C  
ATOM   3387  O   THR A 448      31.267   1.345 -33.565  1.00 87.81           O  
ATOM   3388  CG2 THR A 448      29.779   5.446 -32.429  1.00 87.81           C  
ATOM   3389  OG1 THR A 448      31.863   4.756 -31.559  1.00 87.81           O  
ATOM   3390  N   ASN A 449      32.199   1.598 -31.531  1.00 90.94           N  
ATOM   3391  CA  ASN A 449      33.333   0.709 -31.782  1.00 90.94           C  
ATOM   3392  C   ASN A 449      32.992  -0.773 -31.571  1.00 90.94           C  
ATOM   3393  CB  ASN A 449      34.514   1.144 -30.897  1.00 90.94           C  
ATOM   3394  O   ASN A 449      33.541  -1.617 -32.268  1.00 90.94           O  
ATOM   3395  CG  ASN A 449      35.036   2.543 -31.192  1.00 90.94           C  
ATOM   3396  ND2 ASN A 449      36.081   2.950 -30.511  1.00 90.94           N  
ATOM   3397  OD1 ASN A 449      34.530   3.300 -32.005  1.00 90.94           O  
ATOM   3398  N   ASP A 450      32.114  -1.088 -30.614  1.00 91.88           N  
ATOM   3399  CA  ASP A 450      31.653  -2.451 -30.329  1.00 91.88           C  
ATOM   3400  C   ASP A 450      30.263  -2.421 -29.649  1.00 91.88           C  
ATOM   3401  CB  ASP A 450      32.697  -3.192 -29.483  1.00 91.88           C  
ATOM   3402  O   ASP A 450      30.148  -2.477 -28.412  1.00 91.88           O  
ATOM   3403  CG  ASP A 450      32.374  -4.683 -29.325  1.00 91.88           C  
ATOM   3404  OD1 ASP A 450      31.210  -5.089 -29.572  1.00 91.88           O  
ATOM   3405  OD2 ASP A 450      33.293  -5.400 -28.875  1.00 91.88           O  
ATOM   3406  N   PRO A 451      29.182  -2.302 -30.446  1.00 89.94           N  
ATOM   3407  CA  PRO A 451      27.819  -2.202 -29.927  1.00 89.94           C  
ATOM   3408  C   PRO A 451      27.397  -3.407 -29.070  1.00 89.94           C  
ATOM   3409  CB  PRO A 451      26.917  -2.075 -31.162  1.00 89.94           C  
ATOM   3410  O   PRO A 451      26.611  -3.250 -28.134  1.00 89.94           O  
ATOM   3411  CG  PRO A 451      27.837  -1.591 -32.281  1.00 89.94           C  
ATOM   3412  CD  PRO A 451      29.203  -2.144 -31.896  1.00 89.94           C  
ATOM   3413  N   LEU A 452      27.927  -4.602 -29.359  1.00 90.00           N  
ATOM   3414  CA  LEU A 452      27.617  -5.827 -28.618  1.00 90.00           C  
ATOM   3415  C   LEU A 452      28.273  -5.810 -27.234  1.00 90.00           C  
ATOM   3416  CB  LEU A 452      28.068  -7.055 -29.430  1.00 90.00           C  
ATOM   3417  O   LEU A 452      27.603  -6.076 -26.231  1.00 90.00           O  
ATOM   3418  CG  LEU A 452      27.244  -7.323 -30.703  1.00 90.00           C  
ATOM   3419  CD1 LEU A 452      27.884  -8.455 -31.505  1.00 90.00           C  
ATOM   3420  CD2 LEU A 452      25.802  -7.726 -30.379  1.00 90.00           C  
ATOM   3421  N   ALA A 453      29.546  -5.414 -27.146  1.00 89.94           N  
ATOM   3422  CA  ALA A 453      30.210  -5.238 -25.856  1.00 89.94           C  
ATOM   3423  C   ALA A 453      29.572  -4.115 -25.026  1.00 89.94           C  
ATOM   3424  CB  ALA A 453      31.696  -4.968 -26.082  1.00 89.94           C  
ATOM   3425  O   ALA A 453      29.495  -4.226 -23.799  1.00 89.94           O  
ATOM   3426  N   TYR A 454      29.085  -3.046 -25.668  1.00 91.19           N  
ATOM   3427  CA  TYR A 454      28.304  -2.016 -24.981  1.00 91.19           C  
ATOM   3428  C   TYR A 454      27.020  -2.595 -24.378  1.00 91.19           C  
ATOM   3429  CB  TYR A 454      27.969  -0.860 -25.929  1.00 91.19           C  
ATOM   3430  O   TYR A 454      26.754  -2.376 -23.196  1.00 91.19           O  
ATOM   3431  CG  TYR A 454      27.270   0.282 -25.218  1.00 91.19           C  
ATOM   3432  CD1 TYR A 454      25.870   0.287 -25.051  1.00 91.19           C  
ATOM   3433  CD2 TYR A 454      28.039   1.330 -24.686  1.00 91.19           C  
ATOM   3434  CE1 TYR A 454      25.242   1.347 -24.366  1.00 91.19           C  
ATOM   3435  CE2 TYR A 454      27.423   2.402 -24.026  1.00 91.19           C  
ATOM   3436  OH  TYR A 454      25.469   3.486 -23.264  1.00 91.19           O  
ATOM   3437  CZ  TYR A 454      26.024   2.412 -23.874  1.00 91.19           C  
ATOM   3438  N   ALA A 455      26.245  -3.348 -25.166  1.00 87.50           N  
ATOM   3439  CA  ALA A 455      25.001  -3.962 -24.708  1.00 87.50           C  
ATOM   3440  C   ALA A 455      25.239  -4.913 -23.522  1.00 87.50           C  
ATOM   3441  CB  ALA A 455      24.333  -4.668 -25.894  1.00 87.50           C  
ATOM   3442  O   ALA A 455      24.577  -4.774 -22.495  1.00 87.50           O  
ATOM   3443  N   SER A 456      26.243  -5.794 -23.609  1.00 89.00           N  
ATOM   3444  CA  SER A 456      26.611  -6.705 -22.513  1.00 89.00           C  
ATOM   3445  C   SER A 456      26.981  -5.948 -21.234  1.00 89.00           C  
ATOM   3446  CB  SER A 456      27.784  -7.589 -22.943  1.00 89.00           C  
ATOM   3447  O   SER A 456      26.428  -6.214 -20.171  1.00 89.00           O  
ATOM   3448  OG  SER A 456      28.059  -8.581 -21.972  1.00 89.00           O  
ATOM   3449  N   LYS A 457      27.860  -4.942 -21.327  1.00 91.44           N  
ATOM   3450  CA  LYS A 457      28.273  -4.146 -20.157  1.00 91.44           C  
ATOM   3451  C   LYS A 457      27.128  -3.315 -19.573  1.00 91.44           C  
ATOM   3452  CB  LYS A 457      29.448  -3.241 -20.542  1.00 91.44           C  
ATOM   3453  O   LYS A 457      27.121  -3.025 -18.379  1.00 91.44           O  
ATOM   3454  CG  LYS A 457      30.746  -4.034 -20.727  1.00 91.44           C  
ATOM   3455  CD  LYS A 457      31.890  -3.098 -21.130  1.00 91.44           C  
ATOM   3456  CE  LYS A 457      33.157  -3.934 -21.319  1.00 91.44           C  
ATOM   3457  NZ  LYS A 457      34.333  -3.099 -21.669  1.00 91.44           N  
ATOM   3458  N   MET A 458      26.159  -2.915 -20.397  1.00 91.38           N  
ATOM   3459  CA  MET A 458      24.955  -2.228 -19.929  1.00 91.38           C  
ATOM   3460  C   MET A 458      24.036  -3.173 -19.136  1.00 91.38           C  
ATOM   3461  CB  MET A 458      24.229  -1.598 -21.128  1.00 91.38           C  
ATOM   3462  O   MET A 458      23.441  -2.747 -18.140  1.00 91.38           O  
ATOM   3463  CG  MET A 458      23.136  -0.623 -20.682  1.00 91.38           C  
ATOM   3464  SD  MET A 458      23.756   0.900 -19.908  1.00 91.38           S  
ATOM   3465  CE  MET A 458      22.259   1.397 -19.019  1.00 91.38           C  
ATOM   3466  N   ILE A 459      23.952  -4.449 -19.532  1.00 90.62           N  
ATOM   3467  CA  ILE A 459      23.256  -5.492 -18.764  1.00 90.62           C  
ATOM   3468  C   ILE A 459      23.948  -5.699 -17.412  1.00 90.62           C  
ATOM   3469  CB  ILE A 459      23.137  -6.805 -19.577  1.00 90.62           C  
ATOM   3470  O   ILE A 459      23.268  -5.681 -16.388  1.00 90.62           O  
ATOM   3471  CG1 ILE A 459      22.188  -6.603 -20.781  1.00 90.62           C  
ATOM   3472  CG2 ILE A 459      22.612  -7.941 -18.684  1.00 90.62           C  
ATOM   3473  CD1 ILE A 459      22.191  -7.768 -21.781  1.00 90.62           C  
ATOM   3474  N   ASP A 460      25.281  -5.785 -17.376  1.00 91.62           N  
ATOM   3475  CA  ASP A 460      26.040  -5.931 -16.122  1.00 91.62           C  
ATOM   3476  C   ASP A 460      25.824  -4.743 -15.169  1.00 91.62           C  
ATOM   3477  CB  ASP A 460      27.541  -6.065 -16.422  1.00 91.62           C  
ATOM   3478  O   ASP A 460      25.599  -4.920 -13.967  1.00 91.62           O  
ATOM   3479  CG  ASP A 460      27.911  -7.331 -17.196  1.00 91.62           C  
ATOM   3480  OD1 ASP A 460      27.219  -8.354 -17.004  1.00 91.62           O  
ATOM   3481  OD2 ASP A 460      28.908  -7.250 -17.951  1.00 91.62           O  
ATOM   3482  N   ALA A 461      25.832  -3.516 -15.702  1.00 92.00           N  
ATOM   3483  CA  ALA A 461      25.533  -2.311 -14.930  1.00 92.00           C  
ATOM   3484  C   ALA A 461      24.103  -2.336 -14.359  1.00 92.00           C  
ATOM   3485  CB  ALA A 461      25.760  -1.088 -15.828  1.00 92.00           C  
ATOM   3486  O   ALA A 461      23.896  -2.001 -13.189  1.00 92.00           O  
ATOM   3487  N   SER A 462      23.132  -2.775 -15.169  1.00 91.81           N  
ATOM   3488  CA  SER A 462      21.726  -2.959 -14.774  1.00 91.81           C  
ATOM   3489  C   SER A 462      21.582  -3.995 -13.667  1.00 91.81           C  
ATOM   3490  CB  SER A 462      20.864  -3.313 -15.986  1.00 91.81           C  
ATOM   3491  O   SER A 462      20.948  -3.726 -12.645  1.00 91.81           O  
ATOM   3492  OG  SER A 462      20.965  -2.281 -16.950  1.00 91.81           O  
ATOM   3493  N   LEU A 463      22.242  -5.141 -13.823  1.00 93.06           N  
ATOM   3494  CA  LEU A 463      22.251  -6.220 -12.846  1.00 93.06           C  
ATOM   3495  C   LEU A 463      22.779  -5.741 -11.493  1.00 93.06           C  
ATOM   3496  CB  LEU A 463      23.106  -7.365 -13.413  1.00 93.06           C  
ATOM   3497  O   LEU A 463      22.114  -5.920 -10.474  1.00 93.06           O  
ATOM   3498  CG  LEU A 463      23.000  -8.656 -12.592  1.00 93.06           C  
ATOM   3499  CD1 LEU A 463      21.622  -9.280 -12.803  1.00 93.06           C  
ATOM   3500  CD2 LEU A 463      24.075  -9.641 -13.047  1.00 93.06           C  
ATOM   3501  N   LYS A 464      23.921  -5.048 -11.489  1.00 93.00           N  
ATOM   3502  CA  LYS A 464      24.517  -4.488 -10.271  1.00 93.00           C  
ATOM   3503  C   LYS A 464      23.596  -3.474  -9.586  1.00 93.00           C  
ATOM   3504  CB  LYS A 464      25.872  -3.886 -10.654  1.00 93.00           C  
ATOM   3505  O   LYS A 464      23.513  -3.445  -8.355  1.00 93.00           O  
ATOM   3506  CG  LYS A 464      26.746  -3.570  -9.434  1.00 93.00           C  
ATOM   3507  CD  LYS A 464      28.145  -3.215  -9.938  1.00 93.00           C  
ATOM   3508  CE  LYS A 464      29.105  -2.890  -8.796  1.00 93.00           C  
ATOM   3509  NZ  LYS A 464      30.431  -2.520  -9.355  1.00 93.00           N  
ATOM   3510  N   GLY A 465      22.867  -2.672 -10.367  1.00 92.00           N  
ATOM   3511  CA  GLY A 465      21.845  -1.761  -9.849  1.00 92.00           C  
ATOM   3512  C   GLY A 465      20.738  -2.503  -9.099  1.00 92.00           C  
ATOM   3513  O   GLY A 465      20.453  -2.184  -7.942  1.00 92.00           O  
ATOM   3514  N   PHE A 466      20.161  -3.535  -9.720  1.00 92.88           N  
ATOM   3515  CA  PHE A 466      19.098  -4.335  -9.108  1.00 92.88           C  
ATOM   3516  C   PHE A 466      19.573  -5.107  -7.871  1.00 92.88           C  
ATOM   3517  CB  PHE A 466      18.493  -5.281 -10.153  1.00 92.88           C  
ATOM   3518  O   PHE A 466      18.914  -5.051  -6.832  1.00 92.88           O  
ATOM   3519  CG  PHE A 466      17.735  -4.583 -11.266  1.00 92.88           C  
ATOM   3520  CD1 PHE A 466      16.677  -3.708 -10.955  1.00 92.88           C  
ATOM   3521  CD2 PHE A 466      18.059  -4.828 -12.613  1.00 92.88           C  
ATOM   3522  CE1 PHE A 466      15.952  -3.079 -11.980  1.00 92.88           C  
ATOM   3523  CE2 PHE A 466      17.333  -4.200 -13.639  1.00 92.88           C  
ATOM   3524  CZ  PHE A 466      16.278  -3.328 -13.323  1.00 92.88           C  
ATOM   3525  N   GLN A 467      20.744  -5.750  -7.931  1.00 94.12           N  
ATOM   3526  CA  GLN A 467      21.348  -6.451  -6.789  1.00 94.12           C  
ATOM   3527  C   GLN A 467      21.548  -5.519  -5.581  1.00 94.12           C  
ATOM   3528  CB  GLN A 467      22.704  -7.032  -7.210  1.00 94.12           C  
ATOM   3529  O   GLN A 467      21.255  -5.894  -4.440  1.00 94.12           O  
ATOM   3530  CG  GLN A 467      22.610  -8.215  -8.192  1.00 94.12           C  
ATOM   3531  CD  GLN A 467      23.993  -8.649  -8.679  1.00 94.12           C  
ATOM   3532  NE2 GLN A 467      24.136  -9.811  -9.271  1.00 94.12           N  
ATOM   3533  OE1 GLN A 467      24.979  -7.931  -8.582  1.00 94.12           O  
ATOM   3534  N   THR A 468      21.978  -4.274  -5.820  1.00 93.44           N  
ATOM   3535  CA  THR A 468      22.129  -3.260  -4.761  1.00 93.44           C  
ATOM   3536  C   THR A 468      20.787  -2.951  -4.096  1.00 93.44           C  
ATOM   3537  CB  THR A 468      22.742  -1.961  -5.308  1.00 93.44           C  
ATOM   3538  O   THR A 468      20.685  -2.928  -2.869  1.00 93.44           O  
ATOM   3539  CG2 THR A 468      23.041  -0.963  -4.189  1.00 93.44           C  
ATOM   3540  OG1 THR A 468      23.971  -2.225  -5.946  1.00 93.44           O  
ATOM   3541  N   SER A 469      19.726  -2.784  -4.884  1.00 91.62           N  
ATOM   3542  CA  SER A 469      18.381  -2.552  -4.351  1.00 91.62           C  
ATOM   3543  C   SER A 469      17.830  -3.734  -3.561  1.00 91.62           C  
ATOM   3544  CB  SER A 469      17.438  -2.192  -5.490  1.00 91.62           C  
ATOM   3545  O   SER A 469      17.246  -3.539  -2.492  1.00 91.62           O  
ATOM   3546  OG  SER A 469      17.706  -0.849  -5.794  1.00 91.62           O  
ATOM   3547  N   PHE A 470      18.061  -4.966  -4.018  1.00 93.44           N  
ATOM   3548  CA  PHE A 470      17.680  -6.162  -3.263  1.00 93.44           C  
ATOM   3549  C   PHE A 470      18.452  -6.281  -1.942  1.00 93.44           C  
ATOM   3550  CB  PHE A 470      17.864  -7.403  -4.144  1.00 93.44           C  
ATOM   3551  O   PHE A 470      17.872  -6.663  -0.924  1.00 93.44           O  
ATOM   3552  CG  PHE A 470      17.050  -7.419  -5.432  1.00 93.44           C  
ATOM   3553  CD1 PHE A 470      15.715  -6.969  -5.465  1.00 93.44           C  
ATOM   3554  CD2 PHE A 470      17.628  -7.917  -6.614  1.00 93.44           C  
ATOM   3555  CE1 PHE A 470      14.960  -7.057  -6.649  1.00 93.44           C  
ATOM   3556  CE2 PHE A 470      16.875  -8.006  -7.796  1.00 93.44           C  
ATOM   3557  CZ  PHE A 470      15.538  -7.585  -7.812  1.00 93.44           C  
ATOM   3558  N   THR A 471      19.717  -5.855  -1.920  1.00 95.00           N  
ATOM   3559  CA  THR A 471      20.526  -5.777  -0.693  1.00 95.00           C  
ATOM   3560  C   THR A 471      19.932  -4.788   0.308  1.00 95.00           C  
ATOM   3561  CB  THR A 471      21.977  -5.386  -1.006  1.00 95.00           C  
ATOM   3562  O   THR A 471      19.809  -5.101   1.491  1.00 95.00           O  
ATOM   3563  CG2 THR A 471      22.869  -5.447   0.233  1.00 95.00           C  
ATOM   3564  OG1 THR A 471      22.521  -6.276  -1.949  1.00 95.00           O  
ATOM   3565  N   ILE A 472      19.481  -3.616  -0.147  1.00 93.88           N  
ATOM   3566  CA  ILE A 472      18.784  -2.657   0.725  1.00 93.88           C  
ATOM   3567  C   ILE A 472      17.470  -3.259   1.255  1.00 93.88           C  
ATOM   3568  CB  ILE A 472      18.571  -1.314  -0.006  1.00 93.88           C  
ATOM   3569  O   ILE A 472      17.150  -3.111   2.436  1.00 93.88           O  
ATOM   3570  CG1 ILE A 472      19.922  -0.643  -0.335  1.00 93.88           C  
ATOM   3571  CG2 ILE A 472      17.728  -0.372   0.871  1.00 93.88           C  
ATOM   3572  CD1 ILE A 472      19.802   0.555  -1.285  1.00 93.88           C  
ATOM   3573  N   GLY A 473      16.737  -4.003   0.420  1.00 92.62           N  
ATOM   3574  CA  GLY A 473      15.563  -4.771   0.846  1.00 92.62           C  
ATOM   3575  C   GLY A 473      15.867  -5.758   1.983  1.00 92.62           C  
ATOM   3576  O   GLY A 473      15.103  -5.839   2.949  1.00 92.62           O  
ATOM   3577  N   LEU A 474      17.008  -6.454   1.911  1.00 95.50           N  
ATOM   3578  CA  LEU A 474      17.480  -7.351   2.971  1.00 95.50           C  
ATOM   3579  C   LEU A 474      17.762  -6.590   4.274  1.00 95.50           C  
ATOM   3580  CB  LEU A 474      18.716  -8.131   2.476  1.00 95.50           C  
ATOM   3581  O   LEU A 474      17.375  -7.062   5.343  1.00 95.50           O  
ATOM   3582  CG  LEU A 474      19.334  -9.079   3.522  1.00 95.50           C  
ATOM   3583  CD1 LEU A 474      18.356 -10.173   3.949  1.00 95.50           C  
ATOM   3584  CD2 LEU A 474      20.581  -9.758   2.960  1.00 95.50           C  
ATOM   3585  N   ILE A 475      18.363  -5.398   4.205  1.00 96.50           N  
ATOM   3586  CA  ILE A 475      18.616  -4.562   5.391  1.00 96.50           C  
ATOM   3587  C   ILE A 475      17.302  -4.239   6.115  1.00 96.50           C  
ATOM   3588  CB  ILE A 475      19.406  -3.283   5.022  1.00 96.50           C  
ATOM   3589  O   ILE A 475      17.232  -4.391   7.334  1.00 96.50           O  
ATOM   3590  CG1 ILE A 475      20.817  -3.653   4.511  1.00 96.50           C  
ATOM   3591  CG2 ILE A 475      19.513  -2.328   6.229  1.00 96.50           C  
ATOM   3592  CD1 ILE A 475      21.589  -2.476   3.900  1.00 96.50           C  
ATOM   3593  N   PHE A 476      16.233  -3.873   5.398  1.00 95.75           N  
ATOM   3594  CA  PHE A 476      14.928  -3.626   6.028  1.00 95.75           C  
ATOM   3595  C   PHE A 476      14.349  -4.873   6.704  1.00 95.75           C  
ATOM   3596  CB  PHE A 476      13.926  -3.075   5.007  1.00 95.75           C  
ATOM   3597  O   PHE A 476      13.778  -4.765   7.792  1.00 95.75           O  
ATOM   3598  CG  PHE A 476      14.263  -1.700   4.476  1.00 95.75           C  
ATOM   3599  CD1 PHE A 476      14.499  -0.633   5.364  1.00 95.75           C  
ATOM   3600  CD2 PHE A 476      14.329  -1.481   3.089  1.00 95.75           C  
ATOM   3601  CE1 PHE A 476      14.843   0.635   4.868  1.00 95.75           C  
ATOM   3602  CE2 PHE A 476      14.657  -0.208   2.595  1.00 95.75           C  
ATOM   3603  CZ  PHE A 476      14.933   0.845   3.482  1.00 95.75           C  
ATOM   3604  N   ALA A 477      14.528  -6.055   6.109  1.00 96.06           N  
ATOM   3605  CA  ALA A 477      14.109  -7.310   6.727  1.00 96.06           C  
ATOM   3606  C   ALA A 477      14.885  -7.591   8.027  1.00 96.06           C  
ATOM   3607  CB  ALA A 477      14.258  -8.444   5.706  1.00 96.06           C  
ATOM   3608  O   ALA A 477      14.273  -7.927   9.042  1.00 96.06           O  
ATOM   3609  N   LEU A 478      16.207  -7.384   8.030  1.00 97.31           N  
ATOM   3610  CA  LEU A 478      17.064  -7.562   9.209  1.00 97.31           C  
ATOM   3611  C   LEU A 478      16.742  -6.555  10.322  1.00 97.31           C  
ATOM   3612  CB  LEU A 478      18.541  -7.448   8.793  1.00 97.31           C  
ATOM   3613  O   LEU A 478      16.617  -6.939  11.485  1.00 97.31           O  
ATOM   3614  CG  LEU A 478      19.052  -8.564   7.861  1.00 97.31           C  
ATOM   3615  CD1 LEU A 478      20.500  -8.267   7.471  1.00 97.31           C  
ATOM   3616  CD2 LEU A 478      18.993  -9.945   8.515  1.00 97.31           C  
ATOM   3617  N   LEU A 479      16.527  -5.282   9.976  1.00 97.56           N  
ATOM   3618  CA  LEU A 479      16.033  -4.275  10.921  1.00 97.56           C  
ATOM   3619  C   LEU A 479      14.668  -4.679  11.493  1.00 97.56           C  
ATOM   3620  CB  LEU A 479      15.941  -2.907  10.223  1.00 97.56           C  
ATOM   3621  O   LEU A 479      14.416  -4.490  12.682  1.00 97.56           O  
ATOM   3622  CG  LEU A 479      17.293  -2.253   9.881  1.00 97.56           C  
ATOM   3623  CD1 LEU A 479      17.037  -0.956   9.111  1.00 97.56           C  
ATOM   3624  CD2 LEU A 479      18.113  -1.917  11.127  1.00 97.56           C  
ATOM   3625  N   GLY A 480      13.811  -5.297  10.678  1.00 96.75           N  
ATOM   3626  CA  GLY A 480      12.540  -5.870  11.111  1.00 96.75           C  
ATOM   3627  C   GLY A 480      12.698  -6.944  12.189  1.00 96.75           C  
ATOM   3628  O   GLY A 480      11.960  -6.921  13.175  1.00 96.75           O  
ATOM   3629  N   ILE A 481      13.698  -7.829  12.066  1.00 97.25           N  
ATOM   3630  CA  ILE A 481      14.040  -8.819  13.107  1.00 97.25           C  
ATOM   3631  C   ILE A 481      14.412  -8.107  14.411  1.00 97.25           C  
ATOM   3632  CB  ILE A 481      15.186  -9.767  12.662  1.00 97.25           C  
ATOM   3633  O   ILE A 481      13.910  -8.474  15.474  1.00 97.25           O  
ATOM   3634  CG1 ILE A 481      14.804 -10.537  11.381  1.00 97.25           C  
ATOM   3635  CG2 ILE A 481      15.548 -10.762  13.783  1.00 97.25           C  
ATOM   3636  CD1 ILE A 481      15.899 -11.440  10.806  1.00 97.25           C  
ATOM   3637  N   ILE A 482      15.244  -7.064  14.335  1.00 97.19           N  
ATOM   3638  CA  ILE A 482      15.672  -6.289  15.509  1.00 97.19           C  
ATOM   3639  C   ILE A 482      14.463  -5.631  16.183  1.00 97.19           C  
ATOM   3640  CB  ILE A 482      16.765  -5.264  15.124  1.00 97.19           C  
ATOM   3641  O   ILE A 482      14.267  -5.798  17.386  1.00 97.19           O  
ATOM   3642  CG1 ILE A 482      18.036  -5.996  14.634  1.00 97.19           C  
ATOM   3643  CG2 ILE A 482      17.099  -4.351  16.320  1.00 97.19           C  
ATOM   3644  CD1 ILE A 482      19.073  -5.075  13.981  1.00 97.19           C  
ATOM   3645  N   VAL A 483      13.600  -4.949  15.421  1.00 96.12           N  
ATOM   3646  CA  VAL A 483      12.375  -4.325  15.955  1.00 96.12           C  
ATOM   3647  C   VAL A 483      11.434  -5.373  16.557  1.00 96.12           C  
ATOM   3648  CB  VAL A 483      11.669  -3.475  14.881  1.00 96.12           C  
ATOM   3649  O   VAL A 483      10.858  -5.149  17.625  1.00 96.12           O  
ATOM   3650  CG1 VAL A 483      10.327  -2.912  15.370  1.00 96.12           C  
ATOM   3651  CG2 VAL A 483      12.540  -2.265  14.520  1.00 96.12           C  
ATOM   3652  N   ALA A 484      11.319  -6.550  15.937  1.00 94.44           N  
ATOM   3653  CA  ALA A 484      10.483  -7.637  16.434  1.00 94.44           C  
ATOM   3654  C   ALA A 484      10.905  -8.137  17.828  1.00 94.44           C  
ATOM   3655  CB  ALA A 484      10.476  -8.772  15.405  1.00 94.44           C  
ATOM   3656  O   ALA A 484      10.051  -8.600  18.587  1.00 94.44           O  
ATOM   3657  N   LEU A 485      12.178  -8.003  18.221  1.00 93.75           N  
ATOM   3658  CA  LEU A 485      12.642  -8.367  19.569  1.00 93.75           C  
ATOM   3659  C   LEU A 485      12.028  -7.493  20.672  1.00 93.75           C  
ATOM   3660  CB  LEU A 485      14.178  -8.294  19.639  1.00 93.75           C  
ATOM   3661  O   LEU A 485      11.864  -7.972  21.800  1.00 93.75           O  
ATOM   3662  CG  LEU A 485      14.913  -9.310  18.748  1.00 93.75           C  
ATOM   3663  CD1 LEU A 485      16.409  -9.005  18.742  1.00 93.75           C  
ATOM   3664  CD2 LEU A 485      14.712 -10.745  19.248  1.00 93.75           C  
ATOM   3665  N   PHE A 486      11.644  -6.257  20.343  1.00 93.38           N  
ATOM   3666  CA  PHE A 486      11.019  -5.310  21.268  1.00 93.38           C  
ATOM   3667  C   PHE A 486       9.498  -5.481  21.385  1.00 93.38           C  
ATOM   3668  CB  PHE A 486      11.389  -3.877  20.866  1.00 93.38           C  
ATOM   3669  O   PHE A 486       8.885  -4.873  22.265  1.00 93.38           O  
ATOM   3670  CG  PHE A 486      12.875  -3.593  20.913  1.00 93.38           C  
ATOM   3671  CD1 PHE A 486      13.491  -3.248  22.131  1.00 93.38           C  
ATOM   3672  CD2 PHE A 486      13.649  -3.684  19.744  1.00 93.38           C  
ATOM   3673  CE1 PHE A 486      14.873  -2.987  22.173  1.00 93.38           C  
ATOM   3674  CE2 PHE A 486      15.029  -3.427  19.786  1.00 93.38           C  
ATOM   3675  CZ  PHE A 486      15.641  -3.075  21.000  1.00 93.38           C  
ATOM   3676  N   LEU A 487       8.877  -6.323  20.549  1.00 90.50           N  
ATOM   3677  CA  LEU A 487       7.458  -6.653  20.676  1.00 90.50           C  
ATOM   3678  C   LEU A 487       7.191  -7.415  21.981  1.00 90.50           C  
ATOM   3679  CB  LEU A 487       6.966  -7.461  19.461  1.00 90.50           C  
ATOM   3680  O   LEU A 487       7.965  -8.288  22.403  1.00 90.50           O  
ATOM   3681  CG  LEU A 487       6.889  -6.659  18.150  1.00 90.50           C  
ATOM   3682  CD1 LEU A 487       6.645  -7.613  16.979  1.00 90.50           C  
ATOM   3683  CD2 LEU A 487       5.736  -5.654  18.172  1.00 90.50           C  
ATOM   3684  N   ARG A 488       6.046  -7.125  22.609  1.00 84.12           N  
ATOM   3685  CA  ARG A 488       5.593  -7.862  23.791  1.00 84.12           C  
ATOM   3686  C   ARG A 488       5.363  -9.339  23.439  1.00 84.12           C  
ATOM   3687  CB  ARG A 488       4.350  -7.169  24.378  1.00 84.12           C  
ATOM   3688  O   ARG A 488       4.936  -9.682  22.336  1.00 84.12           O  
ATOM   3689  CG  ARG A 488       4.044  -7.619  25.814  1.00 84.12           C  
ATOM   3690  CD  ARG A 488       2.860  -6.842  26.402  1.00 84.12           C  
ATOM   3691  NE  ARG A 488       2.576  -7.268  27.788  1.00 84.12           N  
ATOM   3692  NH1 ARG A 488       0.956  -5.706  28.280  1.00 84.12           N  
ATOM   3693  NH2 ARG A 488       1.623  -7.115  29.854  1.00 84.12           N  
ATOM   3694  CZ  ARG A 488       1.724  -6.695  28.624  1.00 84.12           C  
ATOM   3695  N   LYS A 489       5.676 -10.233  24.381  1.00 75.38           N  
ATOM   3696  CA  LYS A 489       5.370 -11.667  24.253  1.00 75.38           C  
ATOM   3697  C   LYS A 489       3.858 -11.884  24.411  1.00 75.38           C  
ATOM   3698  CB  LYS A 489       6.158 -12.493  25.288  1.00 75.38           C  
ATOM   3699  O   LYS A 489       3.250 -11.274  25.284  1.00 75.38           O  
ATOM   3700  CG  LYS A 489       7.681 -12.495  25.056  1.00 75.38           C  
ATOM   3701  CD  LYS A 489       8.398 -13.365  26.102  1.00 75.38           C  
ATOM   3702  CE  LYS A 489       9.923 -13.365  25.903  1.00 75.38           C  
ATOM   3703  NZ  LYS A 489      10.624 -14.176  26.940  1.00 75.38           N  
ATOM   3704  N   GLY A 490       3.289 -12.788  23.614  1.00 64.38           N  
ATOM   3705  CA  GLY A 490       1.862 -13.123  23.657  1.00 64.38           C  
ATOM   3706  C   GLY A 490       0.969 -12.134  22.903  1.00 64.38           C  
ATOM   3707  O   GLY A 490       1.450 -11.259  22.179  1.00 64.38           O  
ATOM   3708  N   LYS A 491      -0.346 -12.321  23.031  1.00 65.50           N  
ATOM   3709  CA  LYS A 491      -1.360 -11.427  22.468  1.00 65.50           C  
ATOM   3710  C   LYS A 491      -1.685 -10.345  23.497  1.00 65.50           C  
ATOM   3711  CB  LYS A 491      -2.581 -12.265  22.055  1.00 65.50           C  
ATOM   3712  O   LYS A 491      -2.066 -10.667  24.616  1.00 65.50           O  
ATOM   3713  CG  LYS A 491      -3.607 -11.455  21.253  1.00 65.50           C  
ATOM   3714  CD  LYS A 491      -4.679 -12.390  20.684  1.00 65.50           C  
ATOM   3715  CE  LYS A 491      -5.717 -11.588  19.905  1.00 65.50           C  
ATOM   3716  NZ  LYS A 491      -6.556 -12.472  19.065  1.00 65.50           N  
ATOM   3717  N   HIS A 492      -1.487  -9.081  23.127  1.00 66.56           N  
ATOM   3718  CA  HIS A 492      -1.899  -7.938  23.944  1.00 66.56           C  
ATOM   3719  C   HIS A 492      -3.275  -7.485  23.467  1.00 66.56           C  
ATOM   3720  CB  HIS A 492      -0.855  -6.810  23.882  1.00 66.56           C  
ATOM   3721  O   HIS A 492      -3.439  -7.195  22.280  1.00 66.56           O  
ATOM   3722  CG  HIS A 492      -1.140  -5.721  24.886  1.00 66.56           C  
ATOM   3723  CD2 HIS A 492      -1.641  -4.484  24.605  1.00 66.56           C  
ATOM   3724  ND1 HIS A 492      -1.111  -5.894  26.269  1.00 66.56           N  
ATOM   3725  CE1 HIS A 492      -1.673  -4.779  26.781  1.00 66.56           C  
ATOM   3726  NE2 HIS A 492      -1.964  -3.905  25.812  1.00 66.56           N  
ATOM   3727  N   ILE A 493      -4.241  -7.485  24.377  1.00 67.06           N  
ATOM   3728  CA  ILE A 493      -5.593  -6.990  24.146  1.00 67.06           C  
ATOM   3729  C   ILE A 493      -5.785  -5.878  25.164  1.00 67.06           C  
ATOM   3730  CB  ILE A 493      -6.647  -8.113  24.290  1.00 67.06           C  
ATOM   3731  O   ILE A 493      -5.747  -6.144  26.366  1.00 67.06           O  
ATOM   3732  CG1 ILE A 493      -6.382  -9.251  23.275  1.00 67.06           C  
ATOM   3733  CG2 ILE A 493      -8.058  -7.525  24.099  1.00 67.06           C  
ATOM   3734  CD1 ILE A 493      -7.232 -10.510  23.492  1.00 67.06           C  
ATOM   3735  N   GLU A 494      -5.942  -4.647  24.690  1.00 67.88           N  
ATOM   3736  CA  GLU A 494      -6.398  -3.571  25.561  1.00 67.88           C  
ATOM   3737  C   GLU A 494      -7.892  -3.800  25.821  1.00 67.88           C  
ATOM   3738  CB  GLU A 494      -6.085  -2.199  24.940  1.00 67.88           C  
ATOM   3739  O   GLU A 494      -8.696  -3.836  24.887  1.00 67.88           O  
ATOM   3740  CG  GLU A 494      -5.968  -1.090  26.002  1.00 67.88           C  
ATOM   3741  CD  GLU A 494      -4.746  -1.248  26.934  1.00 67.88           C  
ATOM   3742  OE1 GLU A 494      -4.768  -0.677  28.045  1.00 67.88           O  
ATOM   3743  OE2 GLU A 494      -3.781  -1.973  26.569  1.00 67.88           O  
ATOM   3744  N   ILE A 495      -8.246  -4.050  27.081  1.00 55.75           N  
ATOM   3745  CA  ILE A 495      -9.637  -4.172  27.521  1.00 55.75           C  
ATOM   3746  C   ILE A 495     -10.059  -2.776  27.967  1.00 55.75           C  
ATOM   3747  CB  ILE A 495      -9.796  -5.243  28.628  1.00 55.75           C  
ATOM   3748  O   ILE A 495      -9.326  -2.135  28.722  1.00 55.75           O  
ATOM   3749  CG1 ILE A 495      -9.262  -6.614  28.144  1.00 55.75           C  
ATOM   3750  CG2 ILE A 495     -11.272  -5.363  29.052  1.00 55.75           C  
ATOM   3751  CD1 ILE A 495      -9.271  -7.714  29.213  1.00 55.75           C  
ATOM   3752  N   GLU A 496     -11.203  -2.301  27.477  1.00 49.25           N  
ATOM   3753  CA  GLU A 496     -11.807  -1.049  27.933  1.00 49.25           C  
ATOM   3754  C   GLU A 496     -11.932  -1.133  29.463  1.00 49.25           C  
ATOM   3755  CB  GLU A 496     -13.154  -0.844  27.193  1.00 49.25           C  
ATOM   3756  O   GLU A 496     -12.574  -2.041  29.991  1.00 49.25           O  
ATOM   3757  CG  GLU A 496     -13.430   0.611  26.762  1.00 49.25           C  
ATOM   3758  CD  GLU A 496     -14.450   0.727  25.604  1.00 49.25           C  
ATOM   3759  OE1 GLU A 496     -14.319   1.699  24.809  1.00 49.25           O  
ATOM   3760  OE2 GLU A 496     -15.265  -0.204  25.417  1.00 49.25           O  
ATOM   3761  N   ARG A 497     -11.213  -0.270  30.191  1.00 36.22           N  
ATOM   3762  CA  ARG A 497     -11.495  -0.086  31.614  1.00 36.22           C  
ATOM   3763  C   ARG A 497     -12.787   0.708  31.655  1.00 36.22           C  
ATOM   3764  CB  ARG A 497     -10.358   0.650  32.339  1.00 36.22           C  
ATOM   3765  O   ARG A 497     -12.804   1.802  31.095  1.00 36.22           O  
ATOM   3766  CG  ARG A 497      -9.154  -0.261  32.600  1.00 36.22           C  
ATOM   3767  CD  ARG A 497      -8.092   0.496  33.405  1.00 36.22           C  
ATOM   3768  NE  ARG A 497      -6.977  -0.388  33.800  1.00 36.22           N  
ATOM   3769  NH1 ARG A 497      -5.935   1.090  35.210  1.00 36.22           N  
ATOM   3770  NH2 ARG A 497      -5.121  -0.978  34.983  1.00 36.22           N  
ATOM   3771  CZ  ARG A 497      -6.018  -0.088  34.657  1.00 36.22           C  
ATOM   3772  N   ASP A 498     -13.823   0.145  32.270  1.00 31.09           N  
ATOM   3773  CA  ASP A 498     -15.045   0.880  32.588  1.00 31.09           C  
ATOM   3774  C   ASP A 498     -14.631   2.203  33.259  1.00 31.09           C  
ATOM   3775  CB  ASP A 498     -15.952   0.033  33.504  1.00 31.09           C  
ATOM   3776  O   ASP A 498     -13.975   2.191  34.307  1.00 31.09           O  
ATOM   3777  CG  ASP A 498     -16.494  -1.245  32.844  1.00 31.09           C  
ATOM   3778  OD1 ASP A 498     -16.814  -1.203  31.636  1.00 31.09           O  
ATOM   3779  OD2 ASP A 498     -16.567  -2.276  33.555  1.00 31.09           O  
ATOM   3780  N   LEU A 499     -14.905   3.321  32.581  1.00 31.50           N  
ATOM   3781  CA  LEU A 499     -14.805   4.672  33.131  1.00 31.50           C  
ATOM   3782  C   LEU A 499     -16.167   5.082  33.675  1.00 31.50           C  
ATOM   3783  CB  LEU A 499     -14.283   5.674  32.075  1.00 31.50           C  
ATOM   3784  O   LEU A 499     -17.163   4.869  32.945  1.00 31.50           O  
ATOM   3785  CG  LEU A 499     -12.759   5.740  31.919  1.00 31.50           C  
ATOM   3786  CD1 LEU A 499     -12.420   6.649  30.735  1.00 31.50           C  
ATOM   3787  CD2 LEU A 499     -12.078   6.327  33.159  1.00 31.50           C  
ATOM   3788  OXT LEU A 499     -16.139   5.635  34.795  1.00 31.50           O  
TER    3789      LEU A 499                                                      
ENDMDL                                                                          
END                                                                             
