# Supplementary material for: Cryo‐EM structure of antibacterial efflux transporter QacA from Staphylococcus aureus reveals a novel extracellular loop with allosteric role
Source: EMBO J. 2023 Jul 17;42(16):e113418. doi: 10.15252/embj.2023113418 (PMC10425836; doi:10.15252/embj.2023113418)
Supplement: Supplementary file 4 — Source Data for Expanded View [file EMBJ-42-e113418-s008.zip › Expanded view source data/Figure EV2/AF2 models/AF-A0R5K5-LfrA_Msmeg.pdb]

HEADER                                            01-JUN-22                     
TITLE     ALPHAFOLD MONOMER V2.0 PREDICTION FOR MULTIDRUG EFFLUX PUMP LFRA      
TITLE    2 (A0R5K5)                                                             
COMPND    MOL_ID: 1;                                                            
COMPND   2 MOLECULE: MULTIDRUG EFFLUX PUMP LFRA;                                
COMPND   3 CHAIN: A                                                             
SOURCE    MOL_ID: 1;                                                            
SOURCE   2 ORGANISM_SCIENTIFIC: MYCOLICIBACTERIUM SMEGMATIS (STRAIN ATCC 700084 
SOURCE   3 / MC(2)155);                                                         
SOURCE   4 ORGANISM_TAXID: 246196                                               
REMARK   1                                                                      
REMARK   1 REFERENCE 1                                                          
REMARK   1  AUTH   JOHN JUMPER, RICHARD EVANS, ALEXANDER PRITZEL, TIM GREEN,    
REMARK   1  AUTH 2 MICHAEL FIGURNOV, OLAF RONNEBERGER, KATHRYN TUNYASUVUNAKOOL, 
REMARK   1  AUTH 3 RUSS BATES, AUGUSTIN ZIDEK, ANNA POTAPENKO, ALEX BRIDGLAND,  
REMARK   1  AUTH 4 CLEMENS MEYER, SIMON A A KOHL, ANDREW J BALLARD,             
REMARK   1  AUTH 5 ANDREW COWIE, BERNARDINO ROMERA-PAREDES, STANISLAV NIKOLOV,  
REMARK   1  AUTH 6 RISHUB JAIN, JONAS ADLER, TREVOR BACK, STIG PETERSEN,        
REMARK   1  AUTH 7 DAVID REIMAN, ELLEN CLANCY, MICHAL ZIELINSKI,                
REMARK   1  AUTH 8 MARTIN STEINEGGER, MICHALINA PACHOLSKA, TAMAS BERGHAMMER,    
REMARK   1  AUTH 9 DAVID SILVER, ORIOL VINYALS, ANDREW W SENIOR,                
REMARK   1  AUTH10 KORAY KAVUKCUOGLU, PUSHMEET KOHLI, DEMIS HASSABIS            
REMARK   1  TITL   HIGHLY ACCURATE PROTEIN STRUCTURE PREDICTION WITH ALPHAFOLD  
REMARK   1  REF    NATURE                        V. 596   583 2021              
REMARK   1  REFN                   ISSN 0028-0836                               
REMARK   1  PMID   34265844                                                     
REMARK   1  DOI    10.1038/s41586-021-03819-2                                   
REMARK   1                                                                      
REMARK   1 DISCLAIMERS                                                          
REMARK   1 ALPHAFOLD DATA, COPYRIGHT (2021) DEEPMIND TECHNOLOGIES LIMITED. THE  
REMARK   1 INFORMATION PROVIDED IS THEORETICAL MODELLING ONLY AND CAUTION SHOULD
REMARK   1 BE EXERCISED IN ITS USE. IT IS PROVIDED "AS-IS" WITHOUT ANY WARRANTY 
REMARK   1 OF ANY KIND, WHETHER EXPRESSED OR IMPLIED. NO WARRANTY IS GIVEN THAT 
REMARK   1 USE OF THE INFORMATION SHALL NOT INFRINGE THE RIGHTS OF ANY THIRD    
REMARK   1 PARTY. THE INFORMATION IS NOT INTENDED TO BE A SUBSTITUTE FOR        
REMARK   1 PROFESSIONAL MEDICAL ADVICE, DIAGNOSIS, OR TREATMENT, AND DOES NOT   
REMARK   1 CONSTITUTE MEDICAL OR OTHER PROFESSIONAL ADVICE. IT IS AVAILABLE FOR 
REMARK   1 ACADEMIC AND COMMERCIAL PURPOSES, UNDER CC-BY 4.0 LICENCE.           
DBREF  XXXX A    1   504  UNP    A0R5K5   LFRA_MYCS2       1    504             
SEQRES   1 A  504  MET SER THR CYS ILE GLU GLY THR PRO SER THR THR ARG          
SEQRES   2 A  504  THR PRO THR ARG ALA TRP VAL ALA LEU ALA VAL LEU ALA          
SEQRES   3 A  504  LEU PRO VAL LEU LEU ILE ALA ILE ASP ASN THR VAL LEU          
SEQRES   4 A  504  ALA PHE ALA LEU PRO LEU ILE ALA GLU ASP PHE ARG PRO          
SEQRES   5 A  504  SER ALA THR THR GLN LEU TRP ILE VAL ASP VAL TYR SER          
SEQRES   6 A  504  LEU VAL LEU ALA ALA LEU LEU VAL ALA MET GLY SER LEU          
SEQRES   7 A  504  GLY ASP ARG LEU GLY ARG ARG ARG LEU LEU LEU ILE GLY          
SEQRES   8 A  504  GLY ALA GLY PHE ALA VAL VAL SER ALA LEU ALA ALA PHE          
SEQRES   9 A  504  ALA PRO SER ALA GLU LEU LEU VAL GLY ALA ARG ALA LEU          
SEQRES  10 A  504  LEU GLY VAL PHE GLY ALA MET LEU MET PRO SER THR LEU          
SEQRES  11 A  504  SER LEU ILE ARG ASN ILE PHE THR ASP ALA SER ALA ARG          
SEQRES  12 A  504  ARG LEU ALA ILE ALA ILE TRP ALA SER CYS PHE THR ALA          
SEQRES  13 A  504  GLY SER ALA LEU GLY PRO ILE VAL GLY GLY ALA LEU LEU          
SEQRES  14 A  504  GLU HIS PHE HIS TRP GLY ALA VAL PHE LEU VAL ALA VAL          
SEQRES  15 A  504  PRO ILE LEU LEU PRO LEU LEU VAL LEU GLY PRO ARG LEU          
SEQRES  16 A  504  VAL PRO GLU SER ARG ASP PRO ASN PRO GLY PRO PHE ASP          
SEQRES  17 A  504  PRO VAL SER ILE VAL LEU SER PHE THR THR MET LEU PRO          
SEQRES  18 A  504  ILE VAL TRP ALA VAL LYS THR ALA ALA HIS ASP GLY LEU          
SEQRES  19 A  504  SER ALA ALA ALA ALA ALA ALA PHE ALA VAL GLY ILE VAL          
SEQRES  20 A  504  SER GLY ALA LEU PHE VAL ARG ARG GLN ASN ARG SER ALA          
SEQRES  21 A  504  THR PRO MET LEU ASP ILE GLY LEU PHE LYS VAL MET PRO          
SEQRES  22 A  504  PHE THR SER SER ILE LEU ALA ASN PHE LEU SER ILE ILE          
SEQRES  23 A  504  GLY LEU ILE GLY PHE ILE PHE PHE ILE SER GLN HIS LEU          
SEQRES  24 A  504  GLN LEU VAL LEU GLY LEU SER PRO LEU THR ALA GLY LEU          
SEQRES  25 A  504  VAL THR LEU PRO GLY ALA VAL VAL SER MET ILE ALA GLY          
SEQRES  26 A  504  LEU ALA VAL VAL LYS ALA ALA LYS ARG PHE ALA PRO ASP          
SEQRES  27 A  504  THR LEU MET VAL THR GLY LEU VAL PHE VAL ALA VAL GLY          
SEQRES  28 A  504  PHE LEU MET ILE LEU LEU PHE ARG HIS ASN LEU THR VAL          
SEQRES  29 A  504  ALA ALA ILE ILE ALA SER PHE VAL VAL LEU GLU LEU GLY          
SEQRES  30 A  504  VAL GLY VAL SER GLN THR VAL SER ASN ASP THR ILE VAL          
SEQRES  31 A  504  ALA SER VAL PRO ALA ALA LYS SER GLY ALA ALA SER ALA          
SEQRES  32 A  504  VAL SER GLU THR ALA TYR GLU LEU GLY ALA VAL VAL GLY          
SEQRES  33 A  504  THR ALA THR LEU GLY THR ILE PHE THR ALA PHE TYR ARG          
SEQRES  34 A  504  SER ASN VAL ASP VAL PRO ALA GLY LEU THR PRO GLU GLN          
SEQRES  35 A  504  THR GLY ALA ALA ALA GLU SER ILE GLY GLY ALA ALA ALA          
SEQRES  36 A  504  VAL ALA ALA ASP LEU PRO ALA ALA THR ALA THR GLN LEU          
SEQRES  37 A  504  LEU ASP SER ALA ARG ALA ALA PHE ASP SER GLY ILE ALA          
SEQRES  38 A  504  PRO THR ALA VAL ILE ALA ALA MET LEU VAL LEU ALA ALA          
SEQRES  39 A  504  ALA ALA VAL VAL GLY VAL ALA PHE ARG ARG                      
CRYST1    1.000    1.000    1.000  90.00  90.00  90.00 P 1           1          
ORIGX1      1.000000  0.000000  0.000000        0.00000                         
ORIGX2      0.000000  1.000000  0.000000        0.00000                         
ORIGX3      0.000000  0.000000  1.000000        0.00000                         
SCALE1      1.000000  0.000000  0.000000        0.00000                         
SCALE2      0.000000  1.000000  0.000000        0.00000                         
SCALE3      0.000000  0.000000  1.000000        0.00000                         
MODEL        1                                                                  
ATOM      1  N   MET A   1     -49.962   1.536  30.821  1.00 42.52           N  
ATOM      2  CA  MET A   1     -48.836   2.463  31.056  1.00 42.52           C  
ATOM      3  C   MET A   1     -47.551   1.653  31.000  1.00 42.52           C  
ATOM      4  CB  MET A   1     -48.980   3.173  32.418  1.00 42.52           C  
ATOM      5  O   MET A   1     -47.201   1.034  31.993  1.00 42.52           O  
ATOM      6  CG  MET A   1     -49.714   4.512  32.318  1.00 42.52           C  
ATOM      7  SD  MET A   1     -50.132   5.190  33.944  1.00 42.52           S  
ATOM      8  CE  MET A   1     -50.347   6.945  33.540  1.00 42.52           C  
ATOM      9  N   SER A   2     -46.905   1.574  29.834  1.00 50.22           N  
ATOM     10  CA  SER A   2     -45.560   0.996  29.736  1.00 50.22           C  
ATOM     11  C   SER A   2     -44.563   2.070  30.140  1.00 50.22           C  
ATOM     12  CB  SER A   2     -45.248   0.485  28.325  1.00 50.22           C  
ATOM     13  O   SER A   2     -44.439   3.089  29.465  1.00 50.22           O  
ATOM     14  OG  SER A   2     -46.020  -0.668  28.063  1.00 50.22           O  
ATOM     15  N   THR A   3     -43.902   1.868  31.271  1.00 45.28           N  
ATOM     16  CA  THR A   3     -42.793   2.691  31.741  1.00 45.28           C  
ATOM     17  C   THR A   3     -41.590   2.461  30.829  1.00 45.28           C  
ATOM     18  CB  THR A   3     -42.467   2.347  33.208  1.00 45.28           C  
ATOM     19  O   THR A   3     -40.846   1.495  30.985  1.00 45.28           O  
ATOM     20  CG2 THR A   3     -43.384   3.104  34.169  1.00 45.28           C  
ATOM     21  OG1 THR A   3     -42.684   0.973  33.468  1.00 45.28           O  
ATOM     22  N   CYS A   4     -41.397   3.349  29.850  1.00 48.93           N  
ATOM     23  CA  CYS A   4     -40.091   3.528  29.227  1.00 48.93           C  
ATOM     24  C   CYS A   4     -39.114   3.941  30.329  1.00 48.93           C  
ATOM     25  CB  CYS A   4     -40.154   4.599  28.126  1.00 48.93           C  
ATOM     26  O   CYS A   4     -39.203   5.045  30.862  1.00 48.93           O  
ATOM     27  SG  CYS A   4     -40.748   3.873  26.573  1.00 48.93           S  
ATOM     28  N   ILE A   5     -38.201   3.043  30.693  1.00 46.66           N  
ATOM     29  CA  ILE A   5     -37.023   3.404  31.473  1.00 46.66           C  
ATOM     30  C   ILE A   5     -36.129   4.195  30.517  1.00 46.66           C  
ATOM     31  CB  ILE A   5     -36.343   2.157  32.089  1.00 46.66           C  
ATOM     32  O   ILE A   5     -35.332   3.627  29.772  1.00 46.66           O  
ATOM     33  CG1 ILE A   5     -37.344   1.388  32.987  1.00 46.66           C  
ATOM     34  CG2 ILE A   5     -35.099   2.577  32.897  1.00 46.66           C  
ATOM     35  CD1 ILE A   5     -36.778   0.119  33.638  1.00 46.66           C  
ATOM     36  N   GLU A   6     -36.321   5.512  30.485  1.00 46.55           N  
ATOM     37  CA  GLU A   6     -35.330   6.436  29.951  1.00 46.55           C  
ATOM     38  C   GLU A   6     -34.064   6.263  30.792  1.00 46.55           C  
ATOM     39  CB  GLU A   6     -35.840   7.887  29.998  1.00 46.55           C  
ATOM     40  O   GLU A   6     -33.983   6.709  31.936  1.00 46.55           O  
ATOM     41  CG  GLU A   6     -36.871   8.173  28.895  1.00 46.55           C  
ATOM     42  CD  GLU A   6     -37.381   9.625  28.897  1.00 46.55           C  
ATOM     43  OE1 GLU A   6     -37.997  10.005  27.877  1.00 46.55           O  
ATOM     44  OE2 GLU A   6     -37.164  10.337  29.903  1.00 46.55           O  
ATOM     45  N   GLY A   7     -33.082   5.545  30.245  1.00 45.09           N  
ATOM     46  CA  GLY A   7     -31.740   5.540  30.803  1.00 45.09           C  
ATOM     47  C   GLY A   7     -31.247   6.981  30.829  1.00 45.09           C  
ATOM     48  O   GLY A   7     -31.076   7.597  29.777  1.00 45.09           O  
ATOM     49  N   THR A   8     -31.053   7.526  32.026  1.00 41.45           N  
ATOM     50  CA  THR A   8     -30.445   8.838  32.223  1.00 41.45           C  
ATOM     51  C   THR A   8     -29.121   8.882  31.453  1.00 41.45           C  
ATOM     52  CB  THR A   8     -30.206   9.111  33.720  1.00 41.45           C  
ATOM     53  O   THR A   8     -28.261   8.024  31.678  1.00 41.45           O  
ATOM     54  CG2 THR A   8     -31.442   9.725  34.374  1.00 41.45           C  
ATOM     55  OG1 THR A   8     -29.937   7.924  34.440  1.00 41.45           O  
ATOM     56  N   PRO A   9     -28.920   9.832  30.518  1.00 45.71           N  
ATOM     57  CA  PRO A   9     -27.650   9.943  29.820  1.00 45.71           C  
ATOM     58  C   PRO A   9     -26.570  10.227  30.863  1.00 45.71           C  
ATOM     59  CB  PRO A   9     -27.826  11.064  28.789  1.00 45.71           C  
ATOM     60  O   PRO A   9     -26.650  11.208  31.601  1.00 45.71           O  
ATOM     61  CG  PRO A   9     -28.984  11.896  29.340  1.00 45.71           C  
ATOM     62  CD  PRO A   9     -29.835  10.880  30.100  1.00 45.71           C  
ATOM     63  N   SER A  10     -25.570   9.352  30.959  1.00 48.10           N  
ATOM     64  CA  SER A  10     -24.414   9.567  31.823  1.00 48.10           C  
ATOM     65  C   SER A  10     -23.698  10.845  31.376  1.00 48.10           C  
ATOM     66  CB  SER A  10     -23.486   8.345  31.771  1.00 48.10           C  
ATOM     67  O   SER A  10     -22.970  10.847  30.387  1.00 48.10           O  
ATOM     68  OG  SER A  10     -23.135   8.041  30.435  1.00 48.10           O  
ATOM     69  N   THR A  11     -23.914  11.948  32.091  1.00 48.97           N  
ATOM     70  CA  THR A  11     -23.349  13.281  31.811  1.00 48.97           C  
ATOM     71  C   THR A  11     -21.894  13.435  32.261  1.00 48.97           C  
ATOM     72  CB  THR A  11     -24.207  14.381  32.458  1.00 48.97           C  
ATOM     73  O   THR A  11     -21.348  14.541  32.255  1.00 48.97           O  
ATOM     74  CG2 THR A  11     -25.558  14.555  31.771  1.00 48.97           C  
ATOM     75  OG1 THR A  11     -24.452  14.050  33.806  1.00 48.97           O  
ATOM     76  N   THR A  12     -21.222  12.348  32.648  1.00 61.39           N  
ATOM     77  CA  THR A  12     -19.805  12.383  33.012  1.00 61.39           C  
ATOM     78  C   THR A  12     -18.976  12.727  31.778  1.00 61.39           C  
ATOM     79  CB  THR A  12     -19.343  11.054  33.631  1.00 61.39           C  
ATOM     80  O   THR A  12     -18.751  11.876  30.917  1.00 61.39           O  
ATOM     81  CG2 THR A  12     -19.971  10.827  35.006  1.00 61.39           C  
ATOM     82  OG1 THR A  12     -19.710   9.971  32.810  1.00 61.39           O  
ATOM     83  N   ARG A  13     -18.526  13.987  31.685  1.00 72.98           N  
ATOM     84  CA  ARG A  13     -17.565  14.435  30.667  1.00 72.98           C  
ATOM     85  C   ARG A  13     -16.396  13.453  30.614  1.00 72.98           C  
ATOM     86  CB  ARG A  13     -17.036  15.847  30.987  1.00 72.98           C  
ATOM     87  O   ARG A  13     -15.828  13.112  31.652  1.00 72.98           O  
ATOM     88  CG  ARG A  13     -18.036  16.965  30.658  1.00 72.98           C  
ATOM     89  CD  ARG A  13     -17.414  18.336  30.963  1.00 72.98           C  
ATOM     90  NE  ARG A  13     -18.303  19.446  30.564  1.00 72.98           N  
ATOM     91  NH1 ARG A  13     -17.031  21.175  31.392  1.00 72.98           N  
ATOM     92  NH2 ARG A  13     -18.947  21.623  30.345  1.00 72.98           N  
ATOM     93  CZ  ARG A  13     -18.089  20.736  30.768  1.00 72.98           C  
ATOM     94  N   THR A  14     -16.025  13.024  29.409  1.00 80.00           N  
ATOM     95  CA  THR A  14     -14.845  12.183  29.196  1.00 80.00           C  
ATOM     96  C   THR A  14     -13.626  12.843  29.853  1.00 80.00           C  
ATOM     97  CB  THR A  14     -14.581  11.997  27.699  1.00 80.00           C  
ATOM     98  O   THR A  14     -13.363  14.018  29.581  1.00 80.00           O  
ATOM     99  CG2 THR A  14     -13.471  10.995  27.416  1.00 80.00           C  
ATOM    100  OG1 THR A  14     -15.745  11.536  27.060  1.00 80.00           O  
ATOM    101  N   PRO A  15     -12.884  12.138  30.723  1.00 85.91           N  
ATOM    102  CA  PRO A  15     -11.788  12.742  31.470  1.00 85.91           C  
ATOM    103  C   PRO A  15     -10.685  13.221  30.521  1.00 85.91           C  
ATOM    104  CB  PRO A  15     -11.306  11.649  32.432  1.00 85.91           C  
ATOM    105  O   PRO A  15     -10.344  12.526  29.566  1.00 85.91           O  
ATOM    106  CG  PRO A  15     -11.726  10.344  31.753  1.00 85.91           C  
ATOM    107  CD  PRO A  15     -13.024  10.728  31.051  1.00 85.91           C  
ATOM    108  N   THR A  16     -10.053  14.362  30.812  1.00 89.14           N  
ATOM    109  CA  THR A  16      -8.958  14.933  29.997  1.00 89.14           C  
ATOM    110  C   THR A  16      -7.838  13.924  29.729  1.00 89.14           C  
ATOM    111  CB  THR A  16      -8.364  16.167  30.695  1.00 89.14           C  
ATOM    112  O   THR A  16      -7.280  13.878  28.636  1.00 89.14           O  
ATOM    113  CG2 THR A  16      -7.442  16.983  29.793  1.00 89.14           C  
ATOM    114  OG1 THR A  16      -9.412  17.011  31.105  1.00 89.14           O  
ATOM    115  N   ARG A  17      -7.560  13.038  30.696  1.00 91.31           N  
ATOM    116  CA  ARG A  17      -6.576  11.953  30.569  1.00 91.31           C  
ATOM    117  C   ARG A  17      -6.852  11.016  29.385  1.00 91.31           C  
ATOM    118  CB  ARG A  17      -6.531  11.184  31.899  1.00 91.31           C  
ATOM    119  O   ARG A  17      -5.898  10.526  28.791  1.00 91.31           O  
ATOM    120  CG  ARG A  17      -5.401  10.143  31.959  1.00 91.31           C  
ATOM    121  CD  ARG A  17      -5.389   9.489  33.343  1.00 91.31           C  
ATOM    122  NE  ARG A  17      -4.365   8.434  33.466  1.00 91.31           N  
ATOM    123  NH1 ARG A  17      -4.875   7.851  35.629  1.00 91.31           N  
ATOM    124  NH2 ARG A  17      -3.235   6.793  34.597  1.00 91.31           N  
ATOM    125  CZ  ARG A  17      -4.160   7.702  34.549  1.00 91.31           C  
ATOM    126  N   ALA A  18      -8.116  10.789  29.022  1.00 93.05           N  
ATOM    127  CA  ALA A  18      -8.483   9.975  27.863  1.00 93.05           C  
ATOM    128  C   ALA A  18      -8.050  10.628  26.542  1.00 93.05           C  
ATOM    129  CB  ALA A  18      -9.997   9.755  27.879  1.00 93.05           C  
ATOM    130  O   ALA A  18      -7.563   9.941  25.650  1.00 93.05           O  
ATOM    131  N   TRP A  19      -8.156  11.955  26.438  1.00 94.77           N  
ATOM    132  CA  TRP A  19      -7.721  12.710  25.260  1.00 94.77           C  
ATOM    133  C   TRP A  19      -6.196  12.757  25.127  1.00 94.77           C  
ATOM    134  CB  TRP A  19      -8.329  14.114  25.311  1.00 94.77           C  
ATOM    135  O   TRP A  19      -5.674  12.612  24.027  1.00 94.77           O  
ATOM    136  CG  TRP A  19      -9.820  14.124  25.187  1.00 94.77           C  
ATOM    137  CD1 TRP A  19     -10.716  14.371  26.170  1.00 94.77           C  
ATOM    138  CD2 TRP A  19     -10.606  13.820  23.999  1.00 94.77           C  
ATOM    139  CE2 TRP A  19     -11.990  13.895  24.338  1.00 94.77           C  
ATOM    140  CE3 TRP A  19     -10.279  13.459  22.678  1.00 94.77           C  
ATOM    141  NE1 TRP A  19     -11.998  14.258  25.667  1.00 94.77           N  
ATOM    142  CH2 TRP A  19     -12.641  13.196  22.121  1.00 94.77           C  
ATOM    143  CZ2 TRP A  19     -13.004  13.601  23.416  1.00 94.77           C  
ATOM    144  CZ3 TRP A  19     -11.288  13.139  21.753  1.00 94.77           C  
ATOM    145  N   VAL A  20      -5.467  12.865  26.243  1.00 95.33           N  
ATOM    146  CA  VAL A  20      -3.997  12.745  26.225  1.00 95.33           C  
ATOM    147  C   VAL A  20      -3.574  11.322  25.838  1.00 95.33           C  
ATOM    148  CB  VAL A  20      -3.366  13.155  27.569  1.00 95.33           C  
ATOM    149  O   VAL A  20      -2.646  11.146  25.053  1.00 95.33           O  
ATOM    150  CG1 VAL A  20      -1.839  13.241  27.466  1.00 95.33           C  
ATOM    151  CG2 VAL A  20      -3.836  14.540  28.036  1.00 95.33           C  
ATOM    152  N   ALA A  21      -4.279  10.296  26.329  1.00 95.67           N  
ATOM    153  CA  ALA A  21      -4.043   8.920  25.900  1.00 95.67           C  
ATOM    154  C   ALA A  21      -4.331   8.732  24.401  1.00 95.67           C  
ATOM    155  CB  ALA A  21      -4.868   7.964  26.770  1.00 95.67           C  
ATOM    156  O   ALA A  21      -3.544   8.081  23.724  1.00 95.67           O  
ATOM    157  N   LEU A  22      -5.394   9.340  23.861  1.00 95.62           N  
ATOM    158  CA  LEU A  22      -5.682   9.327  22.423  1.00 95.62           C  
ATOM    159  C   LEU A  22      -4.544   9.943  21.605  1.00 95.62           C  
ATOM    160  CB  LEU A  22      -7.005  10.058  22.145  1.00 95.62           C  
ATOM    161  O   LEU A  22      -4.133   9.338  20.622  1.00 95.62           O  
ATOM    162  CG  LEU A  22      -7.387  10.118  20.651  1.00 95.62           C  
ATOM    163  CD1 LEU A  22      -7.654   8.729  20.073  1.00 95.62           C  
ATOM    164  CD2 LEU A  22      -8.638  10.974  20.488  1.00 95.62           C  
ATOM    165  N   ALA A  23      -4.008  11.095  22.021  1.00 95.89           N  
ATOM    166  CA  ALA A  23      -2.878  11.725  21.338  1.00 95.89           C  
ATOM    167  C   ALA A  23      -1.663  10.786  21.269  1.00 95.89           C  
ATOM    168  CB  ALA A  23      -2.540  13.040  22.051  1.00 95.89           C  
ATOM    169  O   ALA A  23      -1.039  10.657  20.222  1.00 95.89           O  
ATOM    170  N   VAL A  24      -1.380  10.057  22.353  1.00 96.29           N  
ATOM    171  CA  VAL A  24      -0.320   9.038  22.383  1.00 96.29           C  
ATOM    172  C   VAL A  24      -0.645   7.829  21.493  1.00 96.29           C  
ATOM    173  CB  VAL A  24      -0.041   8.623  23.840  1.00 96.29           C  
ATOM    174  O   VAL A  24       0.239   7.315  20.813  1.00 96.29           O  
ATOM    175  CG1 VAL A  24       0.888   7.416  23.913  1.00 96.29           C  
ATOM    176  CG2 VAL A  24       0.626   9.774  24.604  1.00 96.29           C  
ATOM    177  N   LEU A  25      -1.902   7.378  21.468  1.00 95.30           N  
ATOM    178  CA  LEU A  25      -2.358   6.257  20.633  1.00 95.30           C  
ATOM    179  C   LEU A  25      -2.450   6.603  19.139  1.00 95.30           C  
ATOM    180  CB  LEU A  25      -3.723   5.752  21.140  1.00 95.30           C  
ATOM    181  O   LEU A  25      -2.492   5.690  18.319  1.00 95.30           O  
ATOM    182  CG  LEU A  25      -3.697   5.059  22.513  1.00 95.30           C  
ATOM    183  CD1 LEU A  25      -5.120   4.699  22.939  1.00 95.30           C  
ATOM    184  CD2 LEU A  25      -2.872   3.776  22.508  1.00 95.30           C  
ATOM    185  N   ALA A  26      -2.474   7.886  18.783  1.00 95.10           N  
ATOM    186  CA  ALA A  26      -2.460   8.344  17.399  1.00 95.10           C  
ATOM    187  C   ALA A  26      -1.056   8.296  16.769  1.00 95.10           C  
ATOM    188  CB  ALA A  26      -3.049   9.756  17.367  1.00 95.10           C  
ATOM    189  O   ALA A  26      -0.943   8.130  15.556  1.00 95.10           O  
ATOM    190  N   LEU A  27       0.014   8.386  17.573  1.00 95.90           N  
ATOM    191  CA  LEU A  27       1.401   8.406  17.082  1.00 95.90           C  
ATOM    192  C   LEU A  27       1.797   7.146  16.289  1.00 95.90           C  
ATOM    193  CB  LEU A  27       2.389   8.665  18.239  1.00 95.90           C  
ATOM    194  O   LEU A  27       2.348   7.306  15.203  1.00 95.90           O  
ATOM    195  CG  LEU A  27       2.230  10.021  18.937  1.00 95.90           C  
ATOM    196  CD1 LEU A  27       3.074  10.049  20.211  1.00 95.90           C  
ATOM    197  CD2 LEU A  27       2.650  11.189  18.046  1.00 95.90           C  
ATOM    198  N   PRO A  28       1.497   5.907  16.737  1.00 95.40           N  
ATOM    199  CA  PRO A  28       1.776   4.703  15.948  1.00 95.40           C  
ATOM    200  C   PRO A  28       1.100   4.689  14.582  1.00 95.40           C  
ATOM    201  CB  PRO A  28       1.221   3.533  16.764  1.00 95.40           C  
ATOM    202  O   PRO A  28       1.654   4.184  13.617  1.00 95.40           O  
ATOM    203  CG  PRO A  28       1.288   4.047  18.186  1.00 95.40           C  
ATOM    204  CD  PRO A  28       0.972   5.526  18.040  1.00 95.40           C  
ATOM    205  N   VAL A  29      -0.119   5.213  14.517  1.00 91.79           N  
ATOM    206  CA  VAL A  29      -0.966   5.160  13.321  1.00 91.79           C  
ATOM    207  C   VAL A  29      -0.482   6.183  12.308  1.00 91.79           C  
ATOM    208  CB  VAL A  29      -2.417   5.415  13.739  1.00 91.79           C  
ATOM    209  O   VAL A  29      -0.322   5.862  11.136  1.00 91.79           O  
ATOM    210  CG1 VAL A  29      -3.389   5.504  12.566  1.00 91.79           C  
ATOM    211  CG2 VAL A  29      -2.869   4.310  14.705  1.00 91.79           C  
ATOM    212  N   LEU A  30      -0.163   7.386  12.792  1.00 93.09           N  
ATOM    213  CA  LEU A  30       0.528   8.408  12.020  1.00 93.09           C  
ATOM    214  C   LEU A  30       1.859   7.873  11.472  1.00 93.09           C  
ATOM    215  CB  LEU A  30       0.748   9.620  12.944  1.00 93.09           C  
ATOM    216  O   LEU A  30       2.149   8.057  10.295  1.00 93.09           O  
ATOM    217  CG  LEU A  30       1.366  10.835  12.234  1.00 93.09           C  
ATOM    218  CD1 LEU A  30       0.337  11.542  11.357  1.00 93.09           C  
ATOM    219  CD2 LEU A  30       1.871  11.841  13.267  1.00 93.09           C  
ATOM    220  N   LEU A  31       2.645   7.186  12.308  1.00 94.36           N  
ATOM    221  CA  LEU A  31       3.924   6.608  11.909  1.00 94.36           C  
ATOM    222  C   LEU A  31       3.774   5.554  10.814  1.00 94.36           C  
ATOM    223  CB  LEU A  31       4.627   6.000  13.129  1.00 94.36           C  
ATOM    224  O   LEU A  31       4.480   5.633   9.821  1.00 94.36           O  
ATOM    225  CG  LEU A  31       5.902   5.223  12.758  1.00 94.36           C  
ATOM    226  CD1 LEU A  31       6.934   6.114  12.068  1.00 94.36           C  
ATOM    227  CD2 LEU A  31       6.507   4.672  14.034  1.00 94.36           C  
ATOM    228  N   ILE A  32       2.883   4.576  10.989  1.00 91.69           N  
ATOM    229  CA  ILE A  32       2.682   3.504  10.003  1.00 91.69           C  
ATOM    230  C   ILE A  32       2.287   4.091   8.645  1.00 91.69           C  
ATOM    231  CB  ILE A  32       1.643   2.496  10.542  1.00 91.69           C  
ATOM    232  O   ILE A  32       2.809   3.677   7.615  1.00 91.69           O  
ATOM    233  CG1 ILE A  32       2.339   1.640  11.623  1.00 91.69           C  
ATOM    234  CG2 ILE A  32       1.039   1.618   9.429  1.00 91.69           C  
ATOM    235  CD1 ILE A  32       1.402   0.702  12.381  1.00 91.69           C  
ATOM    236  N   ALA A  33       1.423   5.106   8.648  1.00 89.15           N  
ATOM    237  CA  ALA A  33       1.023   5.798   7.432  1.00 89.15           C  
ATOM    238  C   ALA A  33       2.177   6.585   6.771  1.00 89.15           C  
ATOM    239  CB  ALA A  33      -0.153   6.692   7.810  1.00 89.15           C  
ATOM    240  O   ALA A  33       2.312   6.572   5.546  1.00 89.15           O  
ATOM    241  N   ILE A  34       3.036   7.233   7.569  1.00 91.63           N  
ATOM    242  CA  ILE A  34       4.264   7.881   7.078  1.00 91.63           C  
ATOM    243  C   ILE A  34       5.221   6.834   6.494  1.00 91.63           C  
ATOM    244  CB  ILE A  34       4.935   8.719   8.196  1.00 91.63           C  
ATOM    245  O   ILE A  34       5.691   7.007   5.378  1.00 91.63           O  
ATOM    246  CG1 ILE A  34       4.098   9.986   8.481  1.00 91.63           C  
ATOM    247  CG2 ILE A  34       6.385   9.114   7.843  1.00 91.63           C  
ATOM    248  CD1 ILE A  34       4.496  10.725   9.766  1.00 91.63           C  
ATOM    249  N   ASP A  35       5.484   5.739   7.207  1.00 90.67           N  
ATOM    250  CA  ASP A  35       6.410   4.679   6.788  1.00 90.67           C  
ATOM    251  C   ASP A  35       5.987   4.038   5.452  1.00 90.67           C  
ATOM    252  CB  ASP A  35       6.509   3.640   7.913  1.00 90.67           C  
ATOM    253  O   ASP A  35       6.816   3.852   4.560  1.00 90.67           O  
ATOM    254  CG  ASP A  35       7.508   2.530   7.582  1.00 90.67           C  
ATOM    255  OD1 ASP A  35       8.725   2.727   7.787  1.00 90.67           O  
ATOM    256  OD2 ASP A  35       7.067   1.440   7.156  1.00 90.67           O  
ATOM    257  N   ASN A  36       4.681   3.811   5.268  1.00 84.65           N  
ATOM    258  CA  ASN A  36       4.111   3.284   4.024  1.00 84.65           C  
ATOM    259  C   ASN A  36       4.352   4.182   2.801  1.00 84.65           C  
ATOM    260  CB  ASN A  36       2.596   3.052   4.237  1.00 84.65           C  
ATOM    261  O   ASN A  36       4.412   3.689   1.677  1.00 84.65           O  
ATOM    262  CG  ASN A  36       2.281   1.685   4.820  1.00 84.65           C  
ATOM    263  ND2 ASN A  36       1.064   1.454   5.267  1.00 84.65           N  
ATOM    264  OD1 ASN A  36       3.117   0.805   4.829  1.00 84.65           O  
ATOM    265  N   THR A  37       4.476   5.494   2.993  1.00 85.73           N  
ATOM    266  CA  THR A  37       4.527   6.467   1.890  1.00 85.73           C  
ATOM    267  C   THR A  37       5.916   7.066   1.684  1.00 85.73           C  
ATOM    268  CB  THR A  37       3.475   7.562   2.100  1.00 85.73           C  
ATOM    269  O   THR A  37       6.311   7.339   0.551  1.00 85.73           O  
ATOM    270  CG2 THR A  37       2.056   7.017   1.946  1.00 85.73           C  
ATOM    271  OG1 THR A  37       3.560   8.098   3.397  1.00 85.73           O  
ATOM    272  N   VAL A  38       6.699   7.211   2.753  1.00 90.58           N  
ATOM    273  CA  VAL A  38       8.049   7.790   2.731  1.00 90.58           C  
ATOM    274  C   VAL A  38       9.031   6.945   1.914  1.00 90.58           C  
ATOM    275  CB  VAL A  38       8.532   7.984   4.185  1.00 90.58           C  
ATOM    276  O   VAL A  38       9.884   7.479   1.203  1.00 90.58           O  
ATOM    277  CG1 VAL A  38       9.042   6.717   4.876  1.00 90.58           C  
ATOM    278  CG2 VAL A  38       9.604   9.051   4.266  1.00 90.58           C  
ATOM    279  N   LEU A  39       8.885   5.616   1.968  1.00 91.02           N  
ATOM    280  CA  LEU A  39       9.814   4.678   1.342  1.00 91.02           C  
ATOM    281  C   LEU A  39       9.830   4.801  -0.185  1.00 91.02           C  
ATOM    282  CB  LEU A  39       9.437   3.259   1.788  1.00 91.02           C  
ATOM    283  O   LEU A  39      10.892   4.678  -0.786  1.00 91.02           O  
ATOM    284  CG  LEU A  39      10.366   2.159   1.241  1.00 91.02           C  
ATOM    285  CD1 LEU A  39      11.816   2.335   1.701  1.00 91.02           C  
ATOM    286  CD2 LEU A  39       9.859   0.818   1.755  1.00 91.02           C  
ATOM    287  N   ALA A  40       8.687   5.099  -0.812  1.00 85.97           N  
ATOM    288  CA  ALA A  40       8.595   5.266  -2.264  1.00 85.97           C  
ATOM    289  C   ALA A  40       9.472   6.419  -2.789  1.00 85.97           C  
ATOM    290  CB  ALA A  40       7.123   5.486  -2.634  1.00 85.97           C  
ATOM    291  O   ALA A  40       9.909   6.383  -3.940  1.00 85.97           O  
ATOM    292  N   PHE A  41       9.743   7.425  -1.950  1.00 87.68           N  
ATOM    293  CA  PHE A  41      10.622   8.554  -2.267  1.00 87.68           C  
ATOM    294  C   PHE A  41      12.074   8.305  -1.857  1.00 87.68           C  
ATOM    295  CB  PHE A  41      10.076   9.831  -1.619  1.00 87.68           C  
ATOM    296  O   PHE A  41      12.971   8.854  -2.484  1.00 87.68           O  
ATOM    297  CG  PHE A  41       8.806  10.329  -2.277  1.00 87.68           C  
ATOM    298  CD1 PHE A  41       8.876  11.321  -3.273  1.00 87.68           C  
ATOM    299  CD2 PHE A  41       7.561   9.768  -1.934  1.00 87.68           C  
ATOM    300  CE1 PHE A  41       7.705  11.741  -3.926  1.00 87.68           C  
ATOM    301  CE2 PHE A  41       6.394  10.182  -2.598  1.00 87.68           C  
ATOM    302  CZ  PHE A  41       6.466  11.174  -3.590  1.00 87.68           C  
ATOM    303  N   ALA A  42      12.320   7.453  -0.859  1.00 91.95           N  
ATOM    304  CA  ALA A  42      13.669   7.018  -0.493  1.00 91.95           C  
ATOM    305  C   ALA A  42      14.238   5.970  -1.465  1.00 91.95           C  
ATOM    306  CB  ALA A  42      13.625   6.481   0.942  1.00 91.95           C  
ATOM    307  O   ALA A  42      15.452   5.827  -1.578  1.00 91.95           O  
ATOM    308  N   LEU A  43      13.373   5.232  -2.167  1.00 88.84           N  
ATOM    309  CA  LEU A  43      13.766   4.105  -3.008  1.00 88.84           C  
ATOM    310  C   LEU A  43      14.768   4.450  -4.125  1.00 88.84           C  
ATOM    311  CB  LEU A  43      12.508   3.427  -3.566  1.00 88.84           C  
ATOM    312  O   LEU A  43      15.678   3.649  -4.310  1.00 88.84           O  
ATOM    313  CG  LEU A  43      12.760   2.012  -4.107  1.00 88.84           C  
ATOM    314  CD1 LEU A  43      13.147   1.036  -2.991  1.00 88.84           C  
ATOM    315  CD2 LEU A  43      11.457   1.540  -4.738  1.00 88.84           C  
ATOM    316  N   PRO A  44      14.668   5.591  -4.843  1.00 84.49           N  
ATOM    317  CA  PRO A  44      15.688   5.982  -5.818  1.00 84.49           C  
ATOM    318  C   PRO A  44      17.086   6.108  -5.196  1.00 84.49           C  
ATOM    319  CB  PRO A  44      15.199   7.305  -6.422  1.00 84.49           C  
ATOM    320  O   PRO A  44      18.028   5.524  -5.714  1.00 84.49           O  
ATOM    321  CG  PRO A  44      13.685   7.237  -6.238  1.00 84.49           C  
ATOM    322  CD  PRO A  44      13.565   6.541  -4.887  1.00 84.49           C  
ATOM    323  N   LEU A  45      17.198   6.754  -4.031  1.00 87.75           N  
ATOM    324  CA  LEU A  45      18.466   6.917  -3.306  1.00 87.75           C  
ATOM    325  C   LEU A  45      18.997   5.580  -2.763  1.00 87.75           C  
ATOM    326  CB  LEU A  45      18.247   7.920  -2.159  1.00 87.75           C  
ATOM    327  O   LEU A  45      20.188   5.301  -2.828  1.00 87.75           O  
ATOM    328  CG  LEU A  45      17.980   9.358  -2.643  1.00 87.75           C  
ATOM    329  CD1 LEU A  45      17.302  10.161  -1.537  1.00 87.75           C  
ATOM    330  CD2 LEU A  45      19.272  10.073  -3.028  1.00 87.75           C  
ATOM    331  N   ILE A  46      18.108   4.710  -2.274  1.00 90.70           N  
ATOM    332  CA  ILE A  46      18.470   3.343  -1.863  1.00 90.70           C  
ATOM    333  C   ILE A  46      18.982   2.534  -3.067  1.00 90.70           C  
ATOM    334  CB  ILE A  46      17.252   2.658  -1.199  1.00 90.70           C  
ATOM    335  O   ILE A  46      19.902   1.725  -2.931  1.00 90.70           O  
ATOM    336  CG1 ILE A  46      16.902   3.340   0.144  1.00 90.70           C  
ATOM    337  CG2 ILE A  46      17.494   1.161  -0.938  1.00 90.70           C  
ATOM    338  CD1 ILE A  46      15.524   2.960   0.705  1.00 90.70           C  
ATOM    339  N   ALA A  47      18.376   2.727  -4.242  1.00 84.84           N  
ATOM    340  CA  ALA A  47      18.778   2.051  -5.467  1.00 84.84           C  
ATOM    341  C   ALA A  47      20.141   2.542  -5.977  1.00 84.84           C  
ATOM    342  CB  ALA A  47      17.675   2.191  -6.523  1.00 84.84           C  
ATOM    343  O   ALA A  47      20.916   1.733  -6.483  1.00 84.84           O  
ATOM    344  N   GLU A  48      20.455   3.825  -5.799  1.00 82.42           N  
ATOM    345  CA  GLU A  48      21.777   4.388  -6.090  1.00 82.42           C  
ATOM    346  C   GLU A  48      22.863   3.798  -5.177  1.00 82.42           C  
ATOM    347  CB  GLU A  48      21.722   5.922  -5.978  1.00 82.42           C  
ATOM    348  O   GLU A  48      23.895   3.345  -5.679  1.00 82.42           O  
ATOM    349  CG  GLU A  48      20.972   6.563  -7.160  1.00 82.42           C  
ATOM    350  CD  GLU A  48      20.691   8.065  -6.977  1.00 82.42           C  
ATOM    351  OE1 GLU A  48      19.857   8.583  -7.756  1.00 82.42           O  
ATOM    352  OE2 GLU A  48      21.294   8.694  -6.079  1.00 82.42           O  
ATOM    353  N   ASP A  49      22.601   3.720  -3.867  1.00 86.08           N  
ATOM    354  CA  ASP A  49      23.570   3.252  -2.868  1.00 86.08           C  
ATOM    355  C   ASP A  49      23.838   1.741  -2.937  1.00 86.08           C  
ATOM    356  CB  ASP A  49      23.075   3.614  -1.454  1.00 86.08           C  
ATOM    357  O   ASP A  49      24.989   1.304  -2.888  1.00 86.08           O  
ATOM    358  CG  ASP A  49      23.416   5.036  -0.995  1.00 86.08           C  
ATOM    359  OD1 ASP A  49      23.991   5.821  -1.773  1.00 86.08           O  
ATOM    360  OD2 ASP A  49      23.146   5.307   0.200  1.00 86.08           O  
ATOM    361  N   PHE A  50      22.787   0.917  -3.029  1.00 88.17           N  
ATOM    362  CA  PHE A  50      22.936  -0.544  -2.986  1.00 88.17           C  
ATOM    363  C   PHE A  50      22.943  -1.220  -4.353  1.00 88.17           C  
ATOM    364  CB  PHE A  50      21.857  -1.171  -2.096  1.00 88.17           C  
ATOM    365  O   PHE A  50      23.278  -2.403  -4.421  1.00 88.17           O  
ATOM    366  CG  PHE A  50      21.916  -0.805  -0.628  1.00 88.17           C  
ATOM    367  CD1 PHE A  50      23.144  -0.774   0.064  1.00 88.17           C  
ATOM    368  CD2 PHE A  50      20.721  -0.531   0.058  1.00 88.17           C  
ATOM    369  CE1 PHE A  50      23.173  -0.447   1.428  1.00 88.17           C  
ATOM    370  CE2 PHE A  50      20.749  -0.199   1.421  1.00 88.17           C  
ATOM    371  CZ  PHE A  50      21.975  -0.159   2.100  1.00 88.17           C  
ATOM    372  N   ARG A  51      22.537  -0.520  -5.422  1.00 82.55           N  
ATOM    373  CA  ARG A  51      22.348  -1.088  -6.771  1.00 82.55           C  
ATOM    374  C   ARG A  51      21.620  -2.449  -6.736  1.00 82.55           C  
ATOM    375  CB  ARG A  51      23.703  -1.123  -7.503  1.00 82.55           C  
ATOM    376  O   ARG A  51      22.113  -3.427  -7.302  1.00 82.55           O  
ATOM    377  CG  ARG A  51      24.344   0.273  -7.608  1.00 82.55           C  
ATOM    378  CD  ARG A  51      25.704   0.206  -8.313  1.00 82.55           C  
ATOM    379  NE  ARG A  51      26.300   1.552  -8.444  1.00 82.55           N  
ATOM    380  NH1 ARG A  51      28.219   0.980  -9.571  1.00 82.55           N  
ATOM    381  NH2 ARG A  51      27.754   3.135  -9.212  1.00 82.55           N  
ATOM    382  CZ  ARG A  51      27.420   1.881  -9.071  1.00 82.55           C  
ATOM    383  N   PRO A  52      20.478  -2.559  -6.025  1.00 82.83           N  
ATOM    384  CA  PRO A  52      19.801  -3.831  -5.829  1.00 82.83           C  
ATOM    385  C   PRO A  52      19.232  -4.354  -7.150  1.00 82.83           C  
ATOM    386  CB  PRO A  52      18.695  -3.540  -4.809  1.00 82.83           C  
ATOM    387  O   PRO A  52      18.883  -3.588  -8.047  1.00 82.83           O  
ATOM    388  CG  PRO A  52      18.321  -2.090  -5.108  1.00 82.83           C  
ATOM    389  CD  PRO A  52      19.657  -1.471  -5.510  1.00 82.83           C  
ATOM    390  N   SER A  53      19.045  -5.673  -7.238  1.00 81.73           N  
ATOM    391  CA  SER A  53      18.229  -6.244  -8.315  1.00 81.73           C  
ATOM    392  C   SER A  53      16.806  -5.667  -8.282  1.00 81.73           C  
ATOM    393  CB  SER A  53      18.190  -7.776  -8.234  1.00 81.73           C  
ATOM    394  O   SER A  53      16.297  -5.338  -7.202  1.00 81.73           O  
ATOM    395  OG  SER A  53      17.318  -8.237  -7.210  1.00 81.73           O  
ATOM    396  N   ALA A  54      16.120  -5.617  -9.429  1.00 76.38           N  
ATOM    397  CA  ALA A  54      14.730  -5.158  -9.492  1.00 76.38           C  
ATOM    398  C   ALA A  54      13.817  -5.948  -8.534  1.00 76.38           C  
ATOM    399  CB  ALA A  54      14.249  -5.292 -10.938  1.00 76.38           C  
ATOM    400  O   ALA A  54      12.967  -5.383  -7.843  1.00 76.38           O  
ATOM    401  N   THR A  55      14.054  -7.257  -8.413  1.00 81.22           N  
ATOM    402  CA  THR A  55      13.330  -8.122  -7.474  1.00 81.22           C  
ATOM    403  C   THR A  55      13.578  -7.718  -6.019  1.00 81.22           C  
ATOM    404  CB  THR A  55      13.696  -9.594  -7.713  1.00 81.22           C  
ATOM    405  O   THR A  55      12.622  -7.577  -5.253  1.00 81.22           O  
ATOM    406  CG2 THR A  55      13.037 -10.539  -6.707  1.00 81.22           C  
ATOM    407  OG1 THR A  55      13.206  -9.992  -8.969  1.00 81.22           O  
ATOM    408  N   THR A  56      14.836  -7.493  -5.623  1.00 87.72           N  
ATOM    409  CA  THR A  56      15.182  -7.041  -4.264  1.00 87.72           C  
ATOM    410  C   THR A  56      14.572  -5.671  -3.971  1.00 87.72           C  
ATOM    411  CB  THR A  56      16.704  -6.989  -4.048  1.00 87.72           C  
ATOM    412  O   THR A  56      14.012  -5.477  -2.894  1.00 87.72           O  
ATOM    413  CG2 THR A  56      17.086  -6.629  -2.612  1.00 87.72           C  
ATOM    414  OG1 THR A  56      17.281  -8.251  -4.298  1.00 87.72           O  
ATOM    415  N   GLN A  57      14.598  -4.748  -4.934  1.00 85.60           N  
ATOM    416  CA  GLN A  57      13.994  -3.424  -4.799  1.00 85.60           C  
ATOM    417  C   GLN A  57      12.486  -3.506  -4.514  1.00 85.60           C  
ATOM    418  CB  GLN A  57      14.301  -2.620  -6.071  1.00 85.60           C  
ATOM    419  O   GLN A  57      11.995  -2.857  -3.591  1.00 85.60           O  
ATOM    420  CG  GLN A  57      13.845  -1.165  -5.929  1.00 85.60           C  
ATOM    421  CD  GLN A  57      14.189  -0.315  -7.144  1.00 85.60           C  
ATOM    422  NE2 GLN A  57      13.299   0.541  -7.596  1.00 85.60           N  
ATOM    423  OE1 GLN A  57      15.264  -0.387  -7.704  1.00 85.60           O  
ATOM    424  N   LEU A  58      11.754  -4.362  -5.235  1.00 84.33           N  
ATOM    425  CA  LEU A  58      10.337  -4.613  -4.953  1.00 84.33           C  
ATOM    426  C   LEU A  58      10.135  -5.269  -3.580  1.00 84.33           C  
ATOM    427  CB  LEU A  58       9.736  -5.492  -6.064  1.00 84.33           C  
ATOM    428  O   LEU A  58       9.144  -5.012  -2.905  1.00 84.33           O  
ATOM    429  CG  LEU A  58       9.641  -4.820  -7.447  1.00 84.33           C  
ATOM    430  CD1 LEU A  58       9.193  -5.864  -8.469  1.00 84.33           C  
ATOM    431  CD2 LEU A  58       8.638  -3.665  -7.460  1.00 84.33           C  
ATOM    432  N   TRP A  59      11.050  -6.129  -3.128  1.00 91.59           N  
ATOM    433  CA  TRP A  59      10.968  -6.709  -1.784  1.00 91.59           C  
ATOM    434  C   TRP A  59      11.204  -5.695  -0.662  1.00 91.59           C  
ATOM    435  CB  TRP A  59      11.898  -7.918  -1.654  1.00 91.59           C  
ATOM    436  O   TRP A  59      10.564  -5.837   0.376  1.00 91.59           O  
ATOM    437  CG  TRP A  59      11.339  -9.176  -2.238  1.00 91.59           C  
ATOM    438  CD1 TRP A  59      11.837  -9.857  -3.291  1.00 91.59           C  
ATOM    439  CD2 TRP A  59      10.174  -9.930  -1.797  1.00 91.59           C  
ATOM    440  CE2 TRP A  59      10.013 -11.064  -2.648  1.00 91.59           C  
ATOM    441  CE3 TRP A  59       9.232  -9.758  -0.763  1.00 91.59           C  
ATOM    442  NE1 TRP A  59      11.050 -10.962  -3.551  1.00 91.59           N  
ATOM    443  CH2 TRP A  59       8.055 -11.793  -1.423  1.00 91.59           C  
ATOM    444  CZ2 TRP A  59       8.965 -11.980  -2.477  1.00 91.59           C  
ATOM    445  CZ3 TRP A  59       8.192 -10.683  -0.571  1.00 91.59           C  
ATOM    446  N   ILE A  60      12.042  -4.668  -0.857  1.00 92.63           N  
ATOM    447  CA  ILE A  60      12.233  -3.581   0.127  1.00 92.63           C  
ATOM    448  C   ILE A  60      10.897  -2.883   0.417  1.00 92.63           C  
ATOM    449  CB  ILE A  60      13.306  -2.574  -0.368  1.00 92.63           C  
ATOM    450  O   ILE A  60      10.587  -2.583   1.574  1.00 92.63           O  
ATOM    451  CG1 ILE A  60      14.705  -3.230  -0.373  1.00 92.63           C  
ATOM    452  CG2 ILE A  60      13.343  -1.299   0.496  1.00 92.63           C  
ATOM    453  CD1 ILE A  60      15.778  -2.411  -1.101  1.00 92.63           C  
ATOM    454  N   VAL A  61      10.091  -2.669  -0.624  1.00 88.81           N  
ATOM    455  CA  VAL A  61       8.768  -2.049  -0.508  1.00 88.81           C  
ATOM    456  C   VAL A  61       7.757  -3.028   0.091  1.00 88.81           C  
ATOM    457  CB  VAL A  61       8.311  -1.486  -1.869  1.00 88.81           C  
ATOM    458  O   VAL A  61       7.113  -2.730   1.096  1.00 88.81           O  
ATOM    459  CG1 VAL A  61       6.985  -0.734  -1.727  1.00 88.81           C  
ATOM    460  CG2 VAL A  61       9.341  -0.494  -2.434  1.00 88.81           C  
ATOM    461  N   ASP A  62       7.674  -4.233  -0.466  1.00 89.97           N  
ATOM    462  CA  ASP A  62       6.501  -5.090  -0.277  1.00 89.97           C  
ATOM    463  C   ASP A  62       6.548  -5.953   0.973  1.00 89.97           C  
ATOM    464  CB  ASP A  62       6.369  -6.015  -1.485  1.00 89.97           C  
ATOM    465  O   ASP A  62       5.504  -6.306   1.520  1.00 89.97           O  
ATOM    466  CG  ASP A  62       6.161  -5.250  -2.783  1.00 89.97           C  
ATOM    467  OD1 ASP A  62       5.906  -4.034  -2.731  1.00 89.97           O  
ATOM    468  OD2 ASP A  62       6.281  -5.901  -3.839  1.00 89.97           O  
ATOM    469  N   VAL A  63       7.747  -6.343   1.421  1.00 94.43           N  
ATOM    470  CA  VAL A  63       7.883  -7.314   2.516  1.00 94.43           C  
ATOM    471  C   VAL A  63       7.235  -6.804   3.802  1.00 94.43           C  
ATOM    472  CB  VAL A  63       9.358  -7.688   2.738  1.00 94.43           C  
ATOM    473  O   VAL A  63       6.658  -7.589   4.550  1.00 94.43           O  
ATOM    474  CG1 VAL A  63      10.163  -6.569   3.401  1.00 94.43           C  
ATOM    475  CG2 VAL A  63       9.476  -8.968   3.566  1.00 94.43           C  
ATOM    476  N   TYR A  64       7.275  -5.490   4.028  1.00 94.33           N  
ATOM    477  CA  TYR A  64       6.635  -4.845   5.164  1.00 94.33           C  
ATOM    478  C   TYR A  64       5.118  -5.037   5.133  1.00 94.33           C  
ATOM    479  CB  TYR A  64       7.000  -3.365   5.160  1.00 94.33           C  
ATOM    480  O   TYR A  64       4.578  -5.684   6.030  1.00 94.33           O  
ATOM    481  CG  TYR A  64       6.194  -2.559   6.154  1.00 94.33           C  
ATOM    482  CD1 TYR A  64       5.003  -1.921   5.759  1.00 94.33           C  
ATOM    483  CD2 TYR A  64       6.612  -2.494   7.493  1.00 94.33           C  
ATOM    484  CE1 TYR A  64       4.223  -1.251   6.713  1.00 94.33           C  
ATOM    485  CE2 TYR A  64       5.856  -1.776   8.437  1.00 94.33           C  
ATOM    486  OH  TYR A  64       3.931  -0.423   8.929  1.00 94.33           O  
ATOM    487  CZ  TYR A  64       4.668  -1.133   8.039  1.00 94.33           C  
ATOM    488  N   SER A  65       4.449  -4.540   4.087  1.00 92.15           N  
ATOM    489  CA  SER A  65       2.990  -4.606   3.950  1.00 92.15           C  
ATOM    490  C   SER A  65       2.507  -6.048   3.885  1.00 92.15           C  
ATOM    491  CB  SER A  65       2.544  -3.854   2.697  1.00 92.15           C  
ATOM    492  O   SER A  65       1.468  -6.387   4.442  1.00 92.15           O  
ATOM    493  OG  SER A  65       2.708  -2.475   2.902  1.00 92.15           O  
ATOM    494  N   LEU A  66       3.297  -6.941   3.288  1.00 93.19           N  
ATOM    495  CA  LEU A  66       2.979  -8.359   3.212  1.00 93.19           C  
ATOM    496  C   LEU A  66       2.991  -9.032   4.585  1.00 93.19           C  
ATOM    497  CB  LEU A  66       3.986  -9.010   2.261  1.00 93.19           C  
ATOM    498  O   LEU A  66       2.036  -9.724   4.943  1.00 93.19           O  
ATOM    499  CG  LEU A  66       3.742 -10.504   2.034  1.00 93.19           C  
ATOM    500  CD1 LEU A  66       2.354 -10.807   1.479  1.00 93.19           C  
ATOM    501  CD2 LEU A  66       4.770 -10.983   1.025  1.00 93.19           C  
ATOM    502  N   VAL A  67       4.064  -8.840   5.357  1.00 94.96           N  
ATOM    503  CA  VAL A  67       4.177  -9.392   6.713  1.00 94.96           C  
ATOM    504  C   VAL A  67       3.117  -8.781   7.619  1.00 94.96           C  
ATOM    505  CB  VAL A  67       5.585  -9.149   7.285  1.00 94.96           C  
ATOM    506  O   VAL A  67       2.470  -9.494   8.388  1.00 94.96           O  
ATOM    507  CG1 VAL A  67       5.669  -9.517   8.768  1.00 94.96           C  
ATOM    508  CG2 VAL A  67       6.634 -10.006   6.564  1.00 94.96           C  
ATOM    509  N   LEU A  68       2.919  -7.472   7.502  1.00 93.28           N  
ATOM    510  CA  LEU A  68       1.941  -6.736   8.274  1.00 93.28           C  
ATOM    511  C   LEU A  68       0.522  -7.233   7.984  1.00 93.28           C  
ATOM    512  CB  LEU A  68       2.172  -5.253   7.991  1.00 93.28           C  
ATOM    513  O   LEU A  68      -0.174  -7.608   8.924  1.00 93.28           O  
ATOM    514  CG  LEU A  68       1.202  -4.329   8.739  1.00 93.28           C  
ATOM    515  CD1 LEU A  68       1.952  -3.151   9.348  1.00 93.28           C  
ATOM    516  CD2 LEU A  68       0.184  -3.819   7.736  1.00 93.28           C  
ATOM    517  N   ALA A  69       0.124  -7.354   6.716  1.00 91.48           N  
ATOM    518  CA  ALA A  69      -1.175  -7.890   6.318  1.00 91.48           C  
ATOM    519  C   ALA A  69      -1.371  -9.337   6.802  1.00 91.48           C  
ATOM    520  CB  ALA A  69      -1.293  -7.788   4.793  1.00 91.48           C  
ATOM    521  O   ALA A  69      -2.410  -9.670   7.375  1.00 91.48           O  
ATOM    522  N   ALA A  70      -0.354 -10.192   6.651  1.00 92.11           N  
ATOM    523  CA  ALA A  70      -0.422 -11.589   7.079  1.00 92.11           C  
ATOM    524  C   ALA A  70      -0.609 -11.746   8.599  1.00 92.11           C  
ATOM    525  CB  ALA A  70       0.848 -12.306   6.607  1.00 92.11           C  
ATOM    526  O   ALA A  70      -1.229 -12.718   9.047  1.00 92.11           O  
ATOM    527  N   LEU A  71      -0.086 -10.800   9.387  1.00 92.87           N  
ATOM    528  CA  LEU A  71      -0.098 -10.828  10.850  1.00 92.87           C  
ATOM    529  C   LEU A  71      -1.164  -9.949  11.499  1.00 92.87           C  
ATOM    530  CB  LEU A  71       1.292 -10.429  11.367  1.00 92.87           C  
ATOM    531  O   LEU A  71      -1.421 -10.130  12.687  1.00 92.87           O  
ATOM    532  CG  LEU A  71       2.351 -11.519  11.173  1.00 92.87           C  
ATOM    533  CD1 LEU A  71       3.700 -10.996  11.657  1.00 92.87           C  
ATOM    534  CD2 LEU A  71       2.004 -12.779  11.975  1.00 92.87           C  
ATOM    535  N   LEU A  72      -1.798  -9.032  10.772  1.00 90.18           N  
ATOM    536  CA  LEU A  72      -2.687  -8.014  11.336  1.00 90.18           C  
ATOM    537  C   LEU A  72      -3.799  -8.624  12.196  1.00 90.18           C  
ATOM    538  CB  LEU A  72      -3.250  -7.201  10.160  1.00 90.18           C  
ATOM    539  O   LEU A  72      -3.986  -8.270  13.364  1.00 90.18           O  
ATOM    540  CG  LEU A  72      -3.849  -5.855  10.582  1.00 90.18           C  
ATOM    541  CD1 LEU A  72      -3.657  -4.863   9.449  1.00 90.18           C  
ATOM    542  CD2 LEU A  72      -5.347  -5.941  10.888  1.00 90.18           C  
ATOM    543  N   VAL A  73      -4.494  -9.612  11.634  1.00 86.73           N  
ATOM    544  CA  VAL A  73      -5.590 -10.315  12.310  1.00 86.73           C  
ATOM    545  C   VAL A  73      -5.066 -11.171  13.472  1.00 86.73           C  
ATOM    546  CB  VAL A  73      -6.373 -11.174  11.301  1.00 86.73           C  
ATOM    547  O   VAL A  73      -5.648 -11.199  14.559  1.00 86.73           O  
ATOM    548  CG1 VAL A  73      -7.684 -11.645  11.922  1.00 86.73           C  
ATOM    549  CG2 VAL A  73      -6.750 -10.415  10.020  1.00 86.73           C  
ATOM    550  N   ALA A  74      -3.920 -11.824  13.275  1.00 89.27           N  
ATOM    551  CA  ALA A  74      -3.287 -12.672  14.278  1.00 89.27           C  
ATOM    552  C   ALA A  74      -2.833 -11.877  15.511  1.00 89.27           C  
ATOM    553  CB  ALA A  74      -2.102 -13.370  13.614  1.00 89.27           C  
ATOM    554  O   ALA A  74      -3.099 -12.280  16.645  1.00 89.27           O  
ATOM    555  N   MET A  75      -2.201 -10.724  15.301  1.00 90.22           N  
ATOM    556  CA  MET A  75      -1.729  -9.839  16.364  1.00 90.22           C  
ATOM    557  C   MET A  75      -2.887  -9.190  17.122  1.00 90.22           C  
ATOM    558  CB  MET A  75      -0.779  -8.785  15.782  1.00 90.22           C  
ATOM    559  O   MET A  75      -2.771  -8.984  18.328  1.00 90.22           O  
ATOM    560  CG  MET A  75       0.551  -9.394  15.323  1.00 90.22           C  
ATOM    561  SD  MET A  75       1.497 -10.228  16.627  1.00 90.22           S  
ATOM    562  CE  MET A  75       2.819 -10.946  15.619  1.00 90.22           C  
ATOM    563  N   GLY A  76      -4.042  -8.978  16.479  1.00 86.18           N  
ATOM    564  CA  GLY A  76      -5.278  -8.626  17.183  1.00 86.18           C  
ATOM    565  C   GLY A  76      -5.656  -9.667  18.243  1.00 86.18           C  
ATOM    566  O   GLY A  76      -5.790  -9.332  19.420  1.00 86.18           O  
ATOM    567  N   SER A  77      -5.717 -10.946  17.851  1.00 85.35           N  
ATOM    568  CA  SER A  77      -6.014 -12.049  18.783  1.00 85.35           C  
ATOM    569  C   SER A  77      -4.943 -12.223  19.868  1.00 85.35           C  
ATOM    570  CB  SER A  77      -6.211 -13.361  18.012  1.00 85.35           C  
ATOM    571  O   SER A  77      -5.243 -12.530  21.023  1.00 85.35           O  
ATOM    572  OG  SER A  77      -4.990 -13.939  17.580  1.00 85.35           O  
ATOM    573  N   LEU A  78      -3.674 -11.981  19.525  1.00 88.40           N  
ATOM    574  CA  LEU A  78      -2.575 -12.031  20.481  1.00 88.40           C  
ATOM    575  C   LEU A  78      -2.679 -10.903  21.515  1.00 88.40           C  
ATOM    576  CB  LEU A  78      -1.245 -11.982  19.714  1.00 88.40           C  
ATOM    577  O   LEU A  78      -2.409 -11.132  22.696  1.00 88.40           O  
ATOM    578  CG  LEU A  78      -0.015 -12.198  20.611  1.00 88.40           C  
ATOM    579  CD1 LEU A  78      -0.006 -13.591  21.250  1.00 88.40           C  
ATOM    580  CD2 LEU A  78       1.262 -12.032  19.796  1.00 88.40           C  
ATOM    581  N   GLY A  79      -3.105  -9.710  21.095  1.00 87.17           N  
ATOM    582  CA  GLY A  79      -3.324  -8.562  21.974  1.00 87.17           C  
ATOM    583  C   GLY A  79      -4.442  -8.816  22.977  1.00 87.17           C  
ATOM    584  O   GLY A  79      -4.312  -8.461  24.148  1.00 87.17           O  
ATOM    585  N   ASP A  80      -5.494  -9.514  22.554  1.00 86.45           N  
ATOM    586  CA  ASP A  80      -6.581  -9.938  23.436  1.00 86.45           C  
ATOM    587  C   ASP A  80      -6.115 -10.933  24.514  1.00 86.45           C  
ATOM    588  CB  ASP A  80      -7.729 -10.488  22.572  1.00 86.45           C  
ATOM    589  O   ASP A  80      -6.615 -10.881  25.639  1.00 86.45           O  
ATOM    590  CG  ASP A  80      -8.467  -9.382  21.801  1.00 86.45           C  
ATOM    591  OD1 ASP A  80      -8.380  -8.194  22.215  1.00 86.45           O  
ATOM    592  OD2 ASP A  80      -9.167  -9.698  20.821  1.00 86.45           O  
ATOM    593  N   ARG A  81      -5.099 -11.763  24.222  1.00 87.44           N  
ATOM    594  CA  ARG A  81      -4.486 -12.724  25.163  1.00 87.44           C  
ATOM    595  C   ARG A  81      -3.458 -12.101  26.105  1.00 87.44           C  
ATOM    596  CB  ARG A  81      -3.829 -13.881  24.384  1.00 87.44           C  
ATOM    597  O   ARG A  81      -3.544 -12.267  27.321  1.00 87.44           O  
ATOM    598  CG  ARG A  81      -4.872 -14.775  23.717  1.00 87.44           C  
ATOM    599  CD  ARG A  81      -4.281 -15.979  22.977  1.00 87.44           C  
ATOM    600  NE  ARG A  81      -4.175 -17.135  23.890  1.00 87.44           N  
ATOM    601  NH1 ARG A  81      -2.207 -18.073  23.163  1.00 87.44           N  
ATOM    602  NH2 ARG A  81      -3.352 -19.061  24.773  1.00 87.44           N  
ATOM    603  CZ  ARG A  81      -3.252 -18.075  23.930  1.00 87.44           C  
ATOM    604  N   LEU A  82      -2.439 -11.444  25.549  1.00 89.76           N  
ATOM    605  CA  LEU A  82      -1.292 -10.930  26.309  1.00 89.76           C  
ATOM    606  C   LEU A  82      -1.605  -9.621  27.042  1.00 89.76           C  
ATOM    607  CB  LEU A  82      -0.089 -10.732  25.366  1.00 89.76           C  
ATOM    608  O   LEU A  82      -0.964  -9.312  28.051  1.00 89.76           O  
ATOM    609  CG  LEU A  82       0.524 -12.022  24.792  1.00 89.76           C  
ATOM    610  CD1 LEU A  82       1.716 -11.657  23.907  1.00 89.76           C  
ATOM    611  CD2 LEU A  82       1.032 -12.967  25.887  1.00 89.76           C  
ATOM    612  N   GLY A  83      -2.583  -8.868  26.538  1.00 91.21           N  
ATOM    613  CA  GLY A  83      -2.863  -7.493  26.923  1.00 91.21           C  
ATOM    614  C   GLY A  83      -2.503  -6.531  25.794  1.00 91.21           C  
ATOM    615  O   GLY A  83      -1.367  -6.496  25.314  1.00 91.21           O  
ATOM    616  N   ARG A  84      -3.482  -5.724  25.381  1.00 92.81           N  
ATOM    617  CA  ARG A  84      -3.397  -4.815  24.230  1.00 92.81           C  
ATOM    618  C   ARG A  84      -2.348  -3.728  24.435  1.00 92.81           C  
ATOM    619  CB  ARG A  84      -4.779  -4.189  23.983  1.00 92.81           C  
ATOM    620  O   ARG A  84      -1.667  -3.348  23.492  1.00 92.81           O  
ATOM    621  CG  ARG A  84      -5.834  -5.216  23.539  1.00 92.81           C  
ATOM    622  CD  ARG A  84      -7.237  -4.615  23.655  1.00 92.81           C  
ATOM    623  NE  ARG A  84      -8.261  -5.532  23.121  1.00 92.81           N  
ATOM    624  NH1 ARG A  84     -10.184  -4.331  23.593  1.00 92.81           N  
ATOM    625  NH2 ARG A  84     -10.305  -6.374  22.705  1.00 92.81           N  
ATOM    626  CZ  ARG A  84      -9.575  -5.401  23.151  1.00 92.81           C  
ATOM    627  N   ARG A  85      -2.171  -3.237  25.667  1.00 95.98           N  
ATOM    628  CA  ARG A  85      -1.151  -2.218  25.954  1.00 95.98           C  
ATOM    629  C   ARG A  85       0.242  -2.830  25.981  1.00 95.98           C  
ATOM    630  CB  ARG A  85      -1.492  -1.507  27.259  1.00 95.98           C  
ATOM    631  O   ARG A  85       1.173  -2.215  25.474  1.00 95.98           O  
ATOM    632  CG  ARG A  85      -0.409  -0.508  27.698  1.00 95.98           C  
ATOM    633  CD  ARG A  85      -0.762   0.011  29.083  1.00 95.98           C  
ATOM    634  NE  ARG A  85      -0.618  -1.036  30.107  1.00 95.98           N  
ATOM    635  NH1 ARG A  85      -0.735   0.323  31.944  1.00 95.98           N  
ATOM    636  NH2 ARG A  85      -0.370  -1.892  32.159  1.00 95.98           N  
ATOM    637  CZ  ARG A  85      -0.571  -0.853  31.406  1.00 95.98           C  
ATOM    638  N   ARG A  86       0.401  -4.031  26.543  1.00 96.29           N  
ATOM    639  CA  ARG A  86       1.687  -4.746  26.493  1.00 96.29           C  
ATOM    640  C   ARG A  86       2.108  -5.008  25.055  1.00 96.29           C  
ATOM    641  CB  ARG A  86       1.613  -6.066  27.259  1.00 96.29           C  
ATOM    642  O   ARG A  86       3.239  -4.696  24.705  1.00 96.29           O  
ATOM    643  CG  ARG A  86       1.534  -5.828  28.766  1.00 96.29           C  
ATOM    644  CD  ARG A  86       1.379  -7.177  29.459  1.00 96.29           C  
ATOM    645  NE  ARG A  86       1.302  -7.036  30.921  1.00 96.29           N  
ATOM    646  NH1 ARG A  86       0.966  -9.261  31.343  1.00 96.29           N  
ATOM    647  NH2 ARG A  86       1.162  -7.830  33.050  1.00 96.29           N  
ATOM    648  CZ  ARG A  86       1.142  -8.038  31.763  1.00 96.29           C  
ATOM    649  N   LEU A  87       1.188  -5.507  24.228  1.00 95.57           N  
ATOM    650  CA  LEU A  87       1.457  -5.741  22.814  1.00 95.57           C  
ATOM    651  C   LEU A  87       1.803  -4.435  22.082  1.00 95.57           C  
ATOM    652  CB  LEU A  87       0.259  -6.467  22.183  1.00 95.57           C  
ATOM    653  O   LEU A  87       2.784  -4.404  21.349  1.00 95.57           O  
ATOM    654  CG  LEU A  87       0.573  -6.955  20.758  1.00 95.57           C  
ATOM    655  CD1 LEU A  87       1.623  -8.071  20.749  1.00 95.57           C  
ATOM    656  CD2 LEU A  87      -0.671  -7.502  20.082  1.00 95.57           C  
ATOM    657  N   LEU A  88       1.075  -3.344  22.353  1.00 96.37           N  
ATOM    658  CA  LEU A  88       1.383  -2.015  21.817  1.00 96.37           C  
ATOM    659  C   LEU A  88       2.802  -1.547  22.177  1.00 96.37           C  
ATOM    660  CB  LEU A  88       0.343  -1.012  22.352  1.00 96.37           C  
ATOM    661  O   LEU A  88       3.499  -1.011  21.324  1.00 96.37           O  
ATOM    662  CG  LEU A  88       0.499   0.418  21.808  1.00 96.37           C  
ATOM    663  CD1 LEU A  88       0.085   0.510  20.343  1.00 96.37           C  
ATOM    664  CD2 LEU A  88      -0.403   1.361  22.597  1.00 96.37           C  
ATOM    665  N   LEU A  89       3.237  -1.733  23.427  1.00 98.12           N  
ATOM    666  CA  LEU A  89       4.564  -1.303  23.883  1.00 98.12           C  
ATOM    667  C   LEU A  89       5.686  -2.188  23.330  1.00 98.12           C  
ATOM    668  CB  LEU A  89       4.600  -1.274  25.419  1.00 98.12           C  
ATOM    669  O   LEU A  89       6.734  -1.663  22.970  1.00 98.12           O  
ATOM    670  CG  LEU A  89       3.734  -0.173  26.057  1.00 98.12           C  
ATOM    671  CD1 LEU A  89       3.695  -0.381  27.573  1.00 98.12           C  
ATOM    672  CD2 LEU A  89       4.261   1.235  25.776  1.00 98.12           C  
ATOM    673  N   ILE A  90       5.463  -3.503  23.222  1.00 98.07           N  
ATOM    674  CA  ILE A  90       6.397  -4.429  22.561  1.00 98.07           C  
ATOM    675  C   ILE A  90       6.530  -4.055  21.083  1.00 98.07           C  
ATOM    676  CB  ILE A  90       5.931  -5.894  22.735  1.00 98.07           C  
ATOM    677  O   ILE A  90       7.647  -3.898  20.596  1.00 98.07           O  
ATOM    678  CG1 ILE A  90       6.046  -6.323  24.216  1.00 98.07           C  
ATOM    679  CG2 ILE A  90       6.758  -6.851  21.853  1.00 98.07           C  
ATOM    680  CD1 ILE A  90       5.272  -7.609  24.542  1.00 98.07           C  
ATOM    681  N   GLY A  91       5.397  -3.847  20.405  1.00 97.57           N  
ATOM    682  CA  GLY A  91       5.335  -3.363  19.030  1.00 97.57           C  
ATOM    683  C   GLY A  91       6.093  -2.053  18.861  1.00 97.57           C  
ATOM    684  O   GLY A  91       6.987  -1.969  18.033  1.00 97.57           O  
ATOM    685  N   GLY A  92       5.815  -1.051  19.696  1.00 97.92           N  
ATOM    686  CA  GLY A  92       6.469   0.255  19.612  1.00 97.92           C  
ATOM    687  C   GLY A  92       7.974   0.195  19.874  1.00 97.92           C  
ATOM    688  O   GLY A  92       8.748   0.825  19.160  1.00 97.92           O  
ATOM    689  N   ALA A  93       8.412  -0.582  20.866  1.00 98.38           N  
ATOM    690  CA  ALA A  93       9.830  -0.711  21.185  1.00 98.38           C  
ATOM    691  C   ALA A  93      10.578  -1.453  20.072  1.00 98.38           C  
ATOM    692  CB  ALA A  93       9.974  -1.411  22.540  1.00 98.38           C  
ATOM    693  O   ALA A  93      11.620  -0.988  19.616  1.00 98.38           O  
ATOM    694  N   GLY A  94      10.019  -2.570  19.598  1.00 98.41           N  
ATOM    695  CA  GLY A  94      10.580  -3.338  18.492  1.00 98.41           C  
ATOM    696  C   GLY A  94      10.635  -2.534  17.196  1.00 98.41           C  
ATOM    697  O   GLY A  94      11.680  -2.497  16.555  1.00 98.41           O  
ATOM    698  N   PHE A  95       9.558  -1.818  16.856  1.00 98.17           N  
ATOM    699  CA  PHE A  95       9.510  -0.959  15.673  1.00 98.17           C  
ATOM    700  C   PHE A  95      10.586   0.129  15.740  1.00 98.17           C  
ATOM    701  CB  PHE A  95       8.105  -0.353  15.519  1.00 98.17           C  
ATOM    702  O   PHE A  95      11.333   0.298  14.782  1.00 98.17           O  
ATOM    703  CG  PHE A  95       7.793   0.163  14.128  1.00 98.17           C  
ATOM    704  CD1 PHE A  95       8.395   1.337  13.637  1.00 98.17           C  
ATOM    705  CD2 PHE A  95       6.899  -0.551  13.308  1.00 98.17           C  
ATOM    706  CE1 PHE A  95       8.125   1.774  12.327  1.00 98.17           C  
ATOM    707  CE2 PHE A  95       6.608  -0.097  12.011  1.00 98.17           C  
ATOM    708  CZ  PHE A  95       7.230   1.060  11.515  1.00 98.17           C  
ATOM    709  N   ALA A  96      10.731   0.823  16.875  1.00 98.16           N  
ATOM    710  CA  ALA A  96      11.752   1.857  17.046  1.00 98.16           C  
ATOM    711  C   ALA A  96      13.183   1.297  16.939  1.00 98.16           C  
ATOM    712  CB  ALA A  96      11.517   2.556  18.391  1.00 98.16           C  
ATOM    713  O   ALA A  96      14.014   1.873  16.240  1.00 98.16           O  
ATOM    714  N   VAL A  97      13.470   0.160  17.586  1.00 98.42           N  
ATOM    715  CA  VAL A  97      14.795  -0.485  17.530  1.00 98.42           C  
ATOM    716  C   VAL A  97      15.123  -0.943  16.113  1.00 98.42           C  
ATOM    717  CB  VAL A  97      14.881  -1.663  18.521  1.00 98.42           C  
ATOM    718  O   VAL A  97      16.199  -0.639  15.607  1.00 98.42           O  
ATOM    719  CG1 VAL A  97      16.142  -2.520  18.329  1.00 98.42           C  
ATOM    720  CG2 VAL A  97      14.907  -1.143  19.965  1.00 98.42           C  
ATOM    721  N   VAL A  98      14.201  -1.639  15.447  1.00 98.43           N  
ATOM    722  CA  VAL A  98      14.425  -2.117  14.077  1.00 98.43           C  
ATOM    723  C   VAL A  98      14.533  -0.956  13.097  1.00 98.43           C  
ATOM    724  CB  VAL A  98      13.334  -3.108  13.651  1.00 98.43           C  
ATOM    725  O   VAL A  98      15.359  -1.025  12.197  1.00 98.43           O  
ATOM    726  CG1 VAL A  98      13.462  -3.537  12.186  1.00 98.43           C  
ATOM    727  CG2 VAL A  98      13.441  -4.391  14.480  1.00 98.43           C  
ATOM    728  N   SER A  99      13.780   0.128  13.287  1.00 97.92           N  
ATOM    729  CA  SER A  99      13.903   1.326  12.447  1.00 97.92           C  
ATOM    730  C   SER A  99      15.283   1.971  12.581  1.00 97.92           C  
ATOM    731  CB  SER A  99      12.845   2.362  12.810  1.00 97.92           C  
ATOM    732  O   SER A  99      15.883   2.361  11.583  1.00 97.92           O  
ATOM    733  OG  SER A  99      11.539   1.861  12.648  1.00 97.92           O  
ATOM    734  N   ALA A 100      15.832   2.021  13.800  1.00 97.82           N  
ATOM    735  CA  ALA A 100      17.199   2.482  14.016  1.00 97.82           C  
ATOM    736  C   ALA A 100      18.233   1.564  13.346  1.00 97.82           C  
ATOM    737  CB  ALA A 100      17.447   2.626  15.522  1.00 97.82           C  
ATOM    738  O   ALA A 100      19.183   2.061  12.757  1.00 97.82           O  
ATOM    739  N   LEU A 101      18.039   0.242  13.380  1.00 97.82           N  
ATOM    740  CA  LEU A 101      18.912  -0.701  12.671  1.00 97.82           C  
ATOM    741  C   LEU A 101      18.788  -0.574  11.143  1.00 97.82           C  
ATOM    742  CB  LEU A 101      18.602  -2.139  13.127  1.00 97.82           C  
ATOM    743  O   LEU A 101      19.798  -0.625  10.449  1.00 97.82           O  
ATOM    744  CG  LEU A 101      18.938  -2.441  14.599  1.00 97.82           C  
ATOM    745  CD1 LEU A 101      18.425  -3.837  14.962  1.00 97.82           C  
ATOM    746  CD2 LEU A 101      20.441  -2.393  14.877  1.00 97.82           C  
ATOM    747  N   ALA A 102      17.573  -0.375  10.623  1.00 97.07           N  
ATOM    748  CA  ALA A 102      17.298  -0.211   9.195  1.00 97.07           C  
ATOM    749  C   ALA A 102      17.980   1.033   8.613  1.00 97.07           C  
ATOM    750  CB  ALA A 102      15.779  -0.131   8.990  1.00 97.07           C  
ATOM    751  O   ALA A 102      18.494   0.982   7.499  1.00 97.07           O  
ATOM    752  N   ALA A 103      18.037   2.123   9.385  1.00 96.63           N  
ATOM    753  CA  ALA A 103      18.712   3.358   8.995  1.00 96.63           C  
ATOM    754  C   ALA A 103      20.208   3.176   8.691  1.00 96.63           C  
ATOM    755  CB  ALA A 103      18.537   4.358  10.134  1.00 96.63           C  
ATOM    756  O   ALA A 103      20.773   3.930   7.906  1.00 96.63           O  
ATOM    757  N   PHE A 104      20.836   2.167   9.301  1.00 96.43           N  
ATOM    758  CA  PHE A 104      22.249   1.833   9.123  1.00 96.43           C  
ATOM    759  C   PHE A 104      22.435   0.453   8.476  1.00 96.43           C  
ATOM    760  CB  PHE A 104      22.982   1.958  10.468  1.00 96.43           C  
ATOM    761  O   PHE A 104      23.452  -0.206   8.706  1.00 96.43           O  
ATOM    762  CG  PHE A 104      22.867   3.320  11.126  1.00 96.43           C  
ATOM    763  CD1 PHE A 104      23.605   4.411  10.633  1.00 96.43           C  
ATOM    764  CD2 PHE A 104      22.017   3.499  12.229  1.00 96.43           C  
ATOM    765  CE1 PHE A 104      23.484   5.674  11.239  1.00 96.43           C  
ATOM    766  CE2 PHE A 104      21.876   4.765  12.824  1.00 96.43           C  
ATOM    767  CZ  PHE A 104      22.614   5.854  12.330  1.00 96.43           C  
ATOM    768  N   ALA A 105      21.451  -0.024   7.704  1.00 96.65           N  
ATOM    769  CA  ALA A 105      21.570  -1.302   7.012  1.00 96.65           C  
ATOM    770  C   ALA A 105      22.771  -1.264   6.041  1.00 96.65           C  
ATOM    771  CB  ALA A 105      20.259  -1.632   6.290  1.00 96.65           C  
ATOM    772  O   ALA A 105      22.880  -0.323   5.262  1.00 96.65           O  
ATOM    773  N   PRO A 106      23.671  -2.264   6.059  1.00 94.61           N  
ATOM    774  CA  PRO A 106      24.857  -2.263   5.201  1.00 94.61           C  
ATOM    775  C   PRO A 106      24.608  -2.892   3.822  1.00 94.61           C  
ATOM    776  CB  PRO A 106      25.906  -3.030   6.008  1.00 94.61           C  
ATOM    777  O   PRO A 106      25.491  -2.858   2.972  1.00 94.61           O  
ATOM    778  CG  PRO A 106      25.066  -4.069   6.743  1.00 94.61           C  
ATOM    779  CD  PRO A 106      23.761  -3.331   7.045  1.00 94.61           C  
ATOM    780  N   SER A 107      23.441  -3.506   3.604  1.00 95.07           N  
ATOM    781  CA  SER A 107      23.056  -4.092   2.319  1.00 95.07           C  
ATOM    782  C   SER A 107      21.540  -4.069   2.120  1.00 95.07           C  
ATOM    783  CB  SER A 107      23.605  -5.522   2.176  1.00 95.07           C  
ATOM    784  O   SER A 107      20.767  -3.993   3.084  1.00 95.07           O  
ATOM    785  OG  SER A 107      22.742  -6.516   2.708  1.00 95.07           O  
ATOM    786  N   ALA A 108      21.111  -4.203   0.863  1.00 93.30           N  
ATOM    787  CA  ALA A 108      19.701  -4.264   0.498  1.00 93.30           C  
ATOM    788  C   ALA A 108      18.979  -5.475   1.121  1.00 93.30           C  
ATOM    789  CB  ALA A 108      19.610  -4.286  -1.030  1.00 93.30           C  
ATOM    790  O   ALA A 108      17.835  -5.352   1.549  1.00 93.30           O  
ATOM    791  N   GLU A 109      19.627  -6.636   1.236  1.00 94.82           N  
ATOM    792  CA  GLU A 109      19.030  -7.849   1.815  1.00 94.82           C  
ATOM    793  C   GLU A 109      18.762  -7.689   3.312  1.00 94.82           C  
ATOM    794  CB  GLU A 109      19.930  -9.086   1.631  1.00 94.82           C  
ATOM    795  O   GLU A 109      17.714  -8.105   3.813  1.00 94.82           O  
ATOM    796  CG  GLU A 109      20.329  -9.412   0.185  1.00 94.82           C  
ATOM    797  CD  GLU A 109      21.391  -8.468  -0.395  1.00 94.82           C  
ATOM    798  OE1 GLU A 109      21.509  -8.463  -1.635  1.00 94.82           O  
ATOM    799  OE2 GLU A 109      22.025  -7.722   0.398  1.00 94.82           O  
ATOM    800  N   LEU A 110      19.689  -7.055   4.037  1.00 96.76           N  
ATOM    801  CA  LEU A 110      19.491  -6.751   5.452  1.00 96.76           C  
ATOM    802  C   LEU A 110      18.419  -5.679   5.642  1.00 96.76           C  
ATOM    803  CB  LEU A 110      20.828  -6.353   6.094  1.00 96.76           C  
ATOM    804  O   LEU A 110      17.647  -5.770   6.597  1.00 96.76           O  
ATOM    805  CG  LEU A 110      21.764  -7.559   6.291  1.00 96.76           C  
ATOM    806  CD1 LEU A 110      23.161  -7.072   6.655  1.00 96.76           C  
ATOM    807  CD2 LEU A 110      21.304  -8.495   7.413  1.00 96.76           C  
ATOM    808  N   LEU A 111      18.301  -4.727   4.711  1.00 97.17           N  
ATOM    809  CA  LEU A 111      17.192  -3.779   4.703  1.00 97.17           C  
ATOM    810  C   LEU A 111      15.845  -4.487   4.479  1.00 97.17           C  
ATOM    811  CB  LEU A 111      17.464  -2.674   3.669  1.00 97.17           C  
ATOM    812  O   LEU A 111      14.903  -4.225   5.222  1.00 97.17           O  
ATOM    813  CG  LEU A 111      16.399  -1.564   3.664  1.00 97.17           C  
ATOM    814  CD1 LEU A 111      16.279  -0.872   5.024  1.00 97.17           C  
ATOM    815  CD2 LEU A 111      16.751  -0.511   2.618  1.00 97.17           C  
ATOM    816  N   VAL A 112      15.752  -5.440   3.544  1.00 96.75           N  
ATOM    817  CA  VAL A 112      14.558  -6.296   3.367  1.00 96.75           C  
ATOM    818  C   VAL A 112      14.235  -7.048   4.664  1.00 96.75           C  
ATOM    819  CB  VAL A 112      14.744  -7.287   2.196  1.00 96.75           C  
ATOM    820  O   VAL A 112      13.086  -7.056   5.107  1.00 96.75           O  
ATOM    821  CG1 VAL A 112      13.612  -8.320   2.086  1.00 96.75           C  
ATOM    822  CG2 VAL A 112      14.782  -6.563   0.848  1.00 96.75           C  
ATOM    823  N   GLY A 113      15.239  -7.635   5.322  1.00 97.65           N  
ATOM    824  CA  GLY A 113      15.063  -8.300   6.616  1.00 97.65           C  
ATOM    825  C   GLY A 113      14.537  -7.359   7.706  1.00 97.65           C  
ATOM    826  O   GLY A 113      13.610  -7.709   8.440  1.00 97.65           O  
ATOM    827  N   ALA A 114      15.070  -6.139   7.780  1.00 98.14           N  
ATOM    828  CA  ALA A 114      14.603  -5.119   8.711  1.00 98.14           C  
ATOM    829  C   ALA A 114      13.159  -4.689   8.404  1.00 98.14           C  
ATOM    830  CB  ALA A 114      15.580  -3.939   8.689  1.00 98.14           C  
ATOM    831  O   ALA A 114      12.333  -4.645   9.313  1.00 98.14           O  
ATOM    832  N   ARG A 115      12.807  -4.469   7.131  1.00 97.22           N  
ATOM    833  CA  ARG A 115      11.431  -4.168   6.689  1.00 97.22           C  
ATOM    834  C   ARG A 115      10.452  -5.281   7.062  1.00 97.22           C  
ATOM    835  CB  ARG A 115      11.411  -3.937   5.168  1.00 97.22           C  
ATOM    836  O   ARG A 115       9.351  -4.992   7.528  1.00 97.22           O  
ATOM    837  CG  ARG A 115      12.089  -2.643   4.691  1.00 97.22           C  
ATOM    838  CD  ARG A 115      11.361  -1.361   5.092  1.00 97.22           C  
ATOM    839  NE  ARG A 115       9.987  -1.265   4.555  1.00 97.22           N  
ATOM    840  NH1 ARG A 115       9.049  -0.199   6.361  1.00 97.22           N  
ATOM    841  NH2 ARG A 115       7.844  -0.436   4.535  1.00 97.22           N  
ATOM    842  CZ  ARG A 115       8.972  -0.647   5.145  1.00 97.22           C  
ATOM    843  N   ALA A 116      10.857  -6.545   6.936  1.00 97.32           N  
ATOM    844  CA  ALA A 116      10.039  -7.678   7.359  1.00 97.32           C  
ATOM    845  C   ALA A 116       9.745  -7.618   8.867  1.00 97.32           C  
ATOM    846  CB  ALA A 116      10.754  -8.981   6.979  1.00 97.32           C  
ATOM    847  O   ALA A 116       8.596  -7.757   9.286  1.00 97.32           O  
ATOM    848  N   LEU A 117      10.765  -7.346   9.689  1.00 98.04           N  
ATOM    849  CA  LEU A 117      10.604  -7.175  11.135  1.00 98.04           C  
ATOM    850  C   LEU A 117       9.748  -5.951  11.493  1.00 98.04           C  
ATOM    851  CB  LEU A 117      11.986  -7.080  11.799  1.00 98.04           C  
ATOM    852  O   LEU A 117       8.931  -6.034  12.410  1.00 98.04           O  
ATOM    853  CG  LEU A 117      12.803  -8.381  11.819  1.00 98.04           C  
ATOM    854  CD1 LEU A 117      14.187  -8.083  12.398  1.00 98.04           C  
ATOM    855  CD2 LEU A 117      12.142  -9.458  12.684  1.00 98.04           C  
ATOM    856  N   LEU A 118       9.874  -4.841  10.758  1.00 97.29           N  
ATOM    857  CA  LEU A 118       8.978  -3.690  10.906  1.00 97.29           C  
ATOM    858  C   LEU A 118       7.525  -4.083  10.644  1.00 97.29           C  
ATOM    859  CB  LEU A 118       9.394  -2.532   9.980  1.00 97.29           C  
ATOM    860  O   LEU A 118       6.659  -3.678  11.411  1.00 97.29           O  
ATOM    861  CG  LEU A 118      10.709  -1.837  10.350  1.00 97.29           C  
ATOM    862  CD1 LEU A 118      11.044  -0.764   9.317  1.00 97.29           C  
ATOM    863  CD2 LEU A 118      10.653  -1.188  11.729  1.00 97.29           C  
ATOM    864  N   GLY A 119       7.254  -4.934   9.649  1.00 95.44           N  
ATOM    865  CA  GLY A 119       5.910  -5.457   9.396  1.00 95.44           C  
ATOM    866  C   GLY A 119       5.361  -6.263  10.580  1.00 95.44           C  
ATOM    867  O   GLY A 119       4.204  -6.092  10.968  1.00 95.44           O  
ATOM    868  N   VAL A 120       6.207  -7.077  11.229  1.00 96.81           N  
ATOM    869  CA  VAL A 120       5.838  -7.824  12.449  1.00 96.81           C  
ATOM    870  C   VAL A 120       5.425  -6.870  13.569  1.00 96.81           C  
ATOM    871  CB  VAL A 120       6.978  -8.744  12.946  1.00 96.81           C  
ATOM    872  O   VAL A 120       4.376  -7.056  14.188  1.00 96.81           O  
ATOM    873  CG1 VAL A 120       6.589  -9.500  14.223  1.00 96.81           C  
ATOM    874  CG2 VAL A 120       7.379  -9.797  11.912  1.00 96.81           C  
ATOM    875  N   PHE A 121       6.236  -5.846  13.837  1.00 96.95           N  
ATOM    876  CA  PHE A 121       5.960  -4.888  14.905  1.00 96.95           C  
ATOM    877  C   PHE A 121       4.821  -3.920  14.554  1.00 96.95           C  
ATOM    878  CB  PHE A 121       7.254  -4.159  15.276  1.00 96.95           C  
ATOM    879  O   PHE A 121       4.024  -3.582  15.427  1.00 96.95           O  
ATOM    880  CG  PHE A 121       8.302  -5.042  15.932  1.00 96.95           C  
ATOM    881  CD1 PHE A 121       7.999  -5.741  17.118  1.00 96.95           C  
ATOM    882  CD2 PHE A 121       9.583  -5.174  15.363  1.00 96.95           C  
ATOM    883  CE1 PHE A 121       8.958  -6.568  17.727  1.00 96.95           C  
ATOM    884  CE2 PHE A 121      10.538  -6.011  15.969  1.00 96.95           C  
ATOM    885  CZ  PHE A 121      10.231  -6.703  17.150  1.00 96.95           C  
ATOM    886  N   GLY A 122       4.667  -3.536  13.287  1.00 95.11           N  
ATOM    887  CA  GLY A 122       3.555  -2.721  12.796  1.00 95.11           C  
ATOM    888  C   GLY A 122       2.209  -3.429  12.969  1.00 95.11           C  
ATOM    889  O   GLY A 122       1.249  -2.829  13.463  1.00 95.11           O  
ATOM    890  N   ALA A 123       2.163  -4.743  12.714  1.00 93.37           N  
ATOM    891  CA  ALA A 123       0.984  -5.570  12.976  1.00 93.37           C  
ATOM    892  C   ALA A 123       0.593  -5.625  14.466  1.00 93.37           C  
ATOM    893  CB  ALA A 123       1.233  -6.975  12.419  1.00 93.37           C  
ATOM    894  O   ALA A 123      -0.573  -5.846  14.786  1.00 93.37           O  
ATOM    895  N   MET A 124       1.525  -5.389  15.397  1.00 95.04           N  
ATOM    896  CA  MET A 124       1.221  -5.286  16.834  1.00 95.04           C  
ATOM    897  C   MET A 124       0.584  -3.943  17.214  1.00 95.04           C  
ATOM    898  CB  MET A 124       2.500  -5.481  17.659  1.00 95.04           C  
ATOM    899  O   MET A 124      -0.187  -3.870  18.176  1.00 95.04           O  
ATOM    900  CG  MET A 124       3.134  -6.856  17.474  1.00 95.04           C  
ATOM    901  SD  MET A 124       4.514  -7.149  18.609  1.00 95.04           S  
ATOM    902  CE  MET A 124       5.143  -8.687  17.896  1.00 95.04           C  
ATOM    903  N   LEU A 125       0.906  -2.874  16.481  1.00 94.04           N  
ATOM    904  CA  LEU A 125       0.505  -1.506  16.801  1.00 94.04           C  
ATOM    905  C   LEU A 125      -0.953  -1.230  16.412  1.00 94.04           C  
ATOM    906  CB  LEU A 125       1.470  -0.527  16.105  1.00 94.04           C  
ATOM    907  O   LEU A 125      -1.757  -0.842  17.267  1.00 94.04           O  
ATOM    908  CG  LEU A 125       2.914  -0.518  16.646  1.00 94.04           C  
ATOM    909  CD1 LEU A 125       3.820   0.369  15.790  1.00 94.04           C  
ATOM    910  CD2 LEU A 125       2.961  -0.016  18.088  1.00 94.04           C  
ATOM    911  N   MET A 126      -1.318  -1.460  15.148  1.00 84.82           N  
ATOM    912  CA  MET A 126      -2.630  -1.073  14.608  1.00 84.82           C  
ATOM    913  C   MET A 126      -3.831  -1.639  15.381  1.00 84.82           C  
ATOM    914  CB  MET A 126      -2.747  -1.424  13.123  1.00 84.82           C  
ATOM    915  O   MET A 126      -4.607  -0.841  15.921  1.00 84.82           O  
ATOM    916  CG  MET A 126      -1.900  -0.493  12.267  1.00 84.82           C  
ATOM    917  SD  MET A 126      -2.479  -0.428  10.568  1.00 84.82           S  
ATOM    918  CE  MET A 126      -1.882  -2.022   9.988  1.00 84.82           C  
ATOM    919  N   PRO A 127      -3.998  -2.971  15.529  1.00 85.96           N  
ATOM    920  CA  PRO A 127      -5.163  -3.522  16.222  1.00 85.96           C  
ATOM    921  C   PRO A 127      -5.205  -3.123  17.704  1.00 85.96           C  
ATOM    922  CB  PRO A 127      -5.054  -5.039  16.040  1.00 85.96           C  
ATOM    923  O   PRO A 127      -6.290  -2.960  18.279  1.00 85.96           O  
ATOM    924  CG  PRO A 127      -3.560  -5.288  15.842  1.00 85.96           C  
ATOM    925  CD  PRO A 127      -3.127  -4.048  15.068  1.00 85.96           C  
ATOM    926  N   SER A 128      -4.036  -2.922  18.322  1.00 91.67           N  
ATOM    927  CA  SER A 128      -3.916  -2.507  19.718  1.00 91.67           C  
ATOM    928  C   SER A 128      -4.435  -1.084  19.930  1.00 91.67           C  
ATOM    929  CB  SER A 128      -2.467  -2.621  20.199  1.00 91.67           C  
ATOM    930  O   SER A 128      -5.218  -0.869  20.856  1.00 91.67           O  
ATOM    931  OG  SER A 128      -2.028  -3.961  20.130  1.00 91.67           O  
ATOM    932  N   THR A 129      -4.072  -0.123  19.069  1.00 92.07           N  
ATOM    933  CA  THR A 129      -4.520   1.278  19.208  1.00 92.07           C  
ATOM    934  C   THR A 129      -6.041   1.406  19.149  1.00 92.07           C  
ATOM    935  CB  THR A 129      -3.891   2.229  18.176  1.00 92.07           C  
ATOM    936  O   THR A 129      -6.645   1.929  20.088  1.00 92.07           O  
ATOM    937  CG2 THR A 129      -2.381   2.370  18.334  1.00 92.07           C  
ATOM    938  OG1 THR A 129      -4.186   1.841  16.854  1.00 92.07           O  
ATOM    939  N   LEU A 130      -6.684   0.843  18.121  1.00 86.80           N  
ATOM    940  CA  LEU A 130      -8.139   0.897  17.967  1.00 86.80           C  
ATOM    941  C   LEU A 130      -8.855   0.214  19.138  1.00 86.80           C  
ATOM    942  CB  LEU A 130      -8.509   0.241  16.624  1.00 86.80           C  
ATOM    943  O   LEU A 130      -9.857   0.704  19.666  1.00 86.80           O  
ATOM    944  CG  LEU A 130     -10.011   0.311  16.287  1.00 86.80           C  
ATOM    945  CD1 LEU A 130     -10.498   1.753  16.138  1.00 86.80           C  
ATOM    946  CD2 LEU A 130     -10.292  -0.443  14.990  1.00 86.80           C  
ATOM    947  N   SER A 131      -8.330  -0.922  19.586  1.00 87.82           N  
ATOM    948  CA  SER A 131      -8.914  -1.661  20.699  1.00 87.82           C  
ATOM    949  C   SER A 131      -8.771  -0.931  22.036  1.00 87.82           C  
ATOM    950  CB  SER A 131      -8.312  -3.054  20.740  1.00 87.82           C  
ATOM    951  O   SER A 131      -9.700  -0.957  22.841  1.00 87.82           O  
ATOM    952  OG  SER A 131      -8.665  -3.733  19.556  1.00 87.82           O  
ATOM    953  N   LEU A 132      -7.660  -0.230  22.266  1.00 91.16           N  
ATOM    954  CA  LEU A 132      -7.459   0.606  23.450  1.00 91.16           C  
ATOM    955  C   LEU A 132      -8.341   1.859  23.426  1.00 91.16           C  
ATOM    956  CB  LEU A 132      -5.970   0.960  23.566  1.00 91.16           C  
ATOM    957  O   LEU A 132      -8.927   2.187  24.455  1.00 91.16           O  
ATOM    958  CG  LEU A 132      -5.106  -0.245  23.981  1.00 91.16           C  
ATOM    959  CD1 LEU A 132      -3.647   0.044  23.656  1.00 91.16           C  
ATOM    960  CD2 LEU A 132      -5.247  -0.559  25.473  1.00 91.16           C  
ATOM    961  N   ILE A 133      -8.528   2.497  22.265  1.00 91.12           N  
ATOM    962  CA  ILE A 133      -9.471   3.618  22.101  1.00 91.12           C  
ATOM    963  C   ILE A 133     -10.882   3.189  22.513  1.00 91.12           C  
ATOM    964  CB  ILE A 133      -9.440   4.159  20.651  1.00 91.12           C  
ATOM    965  O   ILE A 133     -11.523   3.868  23.314  1.00 91.12           O  
ATOM    966  CG1 ILE A 133      -8.103   4.890  20.406  1.00 91.12           C  
ATOM    967  CG2 ILE A 133     -10.620   5.115  20.374  1.00 91.12           C  
ATOM    968  CD1 ILE A 133      -7.836   5.220  18.935  1.00 91.12           C  
ATOM    969  N   ARG A 134     -11.356   2.028  22.040  1.00 86.55           N  
ATOM    970  CA  ARG A 134     -12.686   1.512  22.409  1.00 86.55           C  
ATOM    971  C   ARG A 134     -12.854   1.296  23.916  1.00 86.55           C  
ATOM    972  CB  ARG A 134     -12.987   0.210  21.651  1.00 86.55           C  
ATOM    973  O   ARG A 134     -13.952   1.486  24.424  1.00 86.55           O  
ATOM    974  CG  ARG A 134     -13.222   0.437  20.148  1.00 86.55           C  
ATOM    975  CD  ARG A 134     -13.657  -0.848  19.432  1.00 86.55           C  
ATOM    976  NE  ARG A 134     -12.580  -1.857  19.390  1.00 86.55           N  
ATOM    977  NH1 ARG A 134     -13.876  -3.653  18.782  1.00 86.55           N  
ATOM    978  NH2 ARG A 134     -11.689  -3.949  19.118  1.00 86.55           N  
ATOM    979  CZ  ARG A 134     -12.716  -3.141  19.099  1.00 86.55           C  
ATOM    980  N   ASN A 135     -11.784   0.924  24.616  1.00 87.91           N  
ATOM    981  CA  ASN A 135     -11.811   0.687  26.060  1.00 87.91           C  
ATOM    982  C   ASN A 135     -11.711   1.971  26.891  1.00 87.91           C  
ATOM    983  CB  ASN A 135     -10.646  -0.235  26.412  1.00 87.91           C  
ATOM    984  O   ASN A 135     -12.300   2.054  27.964  1.00 87.91           O  
ATOM    985  CG  ASN A 135     -10.780  -1.622  25.833  1.00 87.91           C  
ATOM    986  ND2 ASN A 135      -9.658  -2.231  25.566  1.00 87.91           N  
ATOM    987  OD1 ASN A 135     -11.840  -2.201  25.680  1.00 87.91           O  
ATOM    988  N   ILE A 136     -10.946   2.958  26.421  1.00 92.25           N  
ATOM    989  CA  ILE A 136     -10.768   4.245  27.104  1.00 92.25           C  
ATOM    990  C   ILE A 136     -12.027   5.110  26.953  1.00 92.25           C  
ATOM    991  CB  ILE A 136      -9.504   4.944  26.551  1.00 92.25           C  
ATOM    992  O   ILE A 136     -12.444   5.773  27.903  1.00 92.25           O  
ATOM    993  CG1 ILE A 136      -8.228   4.178  26.971  1.00 92.25           C  
ATOM    994  CG2 ILE A 136      -9.407   6.405  27.024  1.00 92.25           C  
ATOM    995  CD1 ILE A 136      -6.986   4.607  26.181  1.00 92.25           C  
ATOM    996  N   PHE A 137     -12.643   5.099  25.768  1.00 90.85           N  
ATOM    997  CA  PHE A 137     -13.824   5.898  25.453  1.00 90.85           C  
ATOM    998  C   PHE A 137     -15.099   5.051  25.571  1.00 90.85           C  
ATOM    999  CB  PHE A 137     -13.651   6.561  24.082  1.00 90.85           C  
ATOM   1000  O   PHE A 137     -15.573   4.432  24.613  1.00 90.85           O  
ATOM   1001  CG  PHE A 137     -12.538   7.594  24.025  1.00 90.85           C  
ATOM   1002  CD1 PHE A 137     -12.823   8.949  24.270  1.00 90.85           C  
ATOM   1003  CD2 PHE A 137     -11.217   7.214  23.723  1.00 90.85           C  
ATOM   1004  CE1 PHE A 137     -11.803   9.915  24.196  1.00 90.85           C  
ATOM   1005  CE2 PHE A 137     -10.193   8.173  23.667  1.00 90.85           C  
ATOM   1006  CZ  PHE A 137     -10.487   9.527  23.898  1.00 90.85           C  
ATOM   1007  N   THR A 138     -15.664   5.031  26.778  1.00 88.45           N  
ATOM   1008  CA  THR A 138     -16.902   4.300  27.089  1.00 88.45           C  
ATOM   1009  C   THR A 138     -18.134   4.963  26.472  1.00 88.45           C  
ATOM   1010  CB  THR A 138     -17.079   4.164  28.607  1.00 88.45           C  
ATOM   1011  O   THR A 138     -18.975   4.272  25.889  1.00 88.45           O  
ATOM   1012  CG2 THR A 138     -15.993   3.282  29.224  1.00 88.45           C  
ATOM   1013  OG1 THR A 138     -16.988   5.431  29.223  1.00 88.45           O  
ATOM   1014  N   ASP A 139     -18.204   6.297  26.519  1.00 89.32           N  
ATOM   1015  CA  ASP A 139     -19.260   7.069  25.867  1.00 89.32           C  
ATOM   1016  C   ASP A 139     -19.212   6.907  24.339  1.00 89.32           C  
ATOM   1017  CB  ASP A 139     -19.202   8.548  26.265  1.00 89.32           C  
ATOM   1018  O   ASP A 139     -18.163   7.036  23.702  1.00 89.32           O  
ATOM   1019  CG  ASP A 139     -20.306   9.286  25.513  1.00 89.32           C  
ATOM   1020  OD1 ASP A 139     -21.483   9.015  25.808  1.00 89.32           O  
ATOM   1021  OD2 ASP A 139     -19.988   9.937  24.491  1.00 89.32           O  
ATOM   1022  N   ALA A 140     -20.368   6.635  23.733  1.00 82.70           N  
ATOM   1023  CA  ALA A 140     -20.457   6.350  22.307  1.00 82.70           C  
ATOM   1024  C   ALA A 140     -20.112   7.568  21.435  1.00 82.70           C  
ATOM   1025  CB  ALA A 140     -21.862   5.819  22.004  1.00 82.70           C  
ATOM   1026  O   ALA A 140     -19.530   7.395  20.363  1.00 82.70           O  
ATOM   1027  N   SER A 141     -20.454   8.786  21.867  1.00 85.83           N  
ATOM   1028  CA  SER A 141     -20.166  10.004  21.104  1.00 85.83           C  
ATOM   1029  C   SER A 141     -18.678  10.349  21.143  1.00 85.83           C  
ATOM   1030  CB  SER A 141     -21.051  11.165  21.575  1.00 85.83           C  
ATOM   1031  O   SER A 141     -18.069  10.554  20.091  1.00 85.83           O  
ATOM   1032  OG  SER A 141     -20.634  11.741  22.791  1.00 85.83           O  
ATOM   1033  N   ALA A 142     -18.069  10.285  22.329  1.00 89.47           N  
ATOM   1034  CA  ALA A 142     -16.642  10.502  22.513  1.00 89.47           C  
ATOM   1035  C   ALA A 142     -15.811   9.426  21.801  1.00 89.47           C  
ATOM   1036  CB  ALA A 142     -16.358  10.549  24.015  1.00 89.47           C  
ATOM   1037  O   ALA A 142     -14.811   9.747  21.166  1.00 89.47           O  
ATOM   1038  N   ARG A 143     -16.256   8.162  21.821  1.00 86.66           N  
ATOM   1039  CA  ARG A 143     -15.607   7.069  21.085  1.00 86.66           C  
ATOM   1040  C   ARG A 143     -15.640   7.283  19.577  1.00 86.66           C  
ATOM   1041  CB  ARG A 143     -16.254   5.735  21.468  1.00 86.66           C  
ATOM   1042  O   ARG A 143     -14.620   7.083  18.928  1.00 86.66           O  
ATOM   1043  CG  ARG A 143     -15.528   4.549  20.816  1.00 86.66           C  
ATOM   1044  CD  ARG A 143     -16.030   3.202  21.340  1.00 86.66           C  
ATOM   1045  NE  ARG A 143     -17.461   2.972  21.055  1.00 86.66           N  
ATOM   1046  NH1 ARG A 143     -18.196   3.064  23.231  1.00 86.66           N  
ATOM   1047  NH2 ARG A 143     -19.644   2.612  21.585  1.00 86.66           N  
ATOM   1048  CZ  ARG A 143     -18.424   2.882  21.959  1.00 86.66           C  
ATOM   1049  N   ARG A 144     -16.783   7.695  19.014  1.00 84.07           N  
ATOM   1050  CA  ARG A 144     -16.880   8.026  17.581  1.00 84.07           C  
ATOM   1051  C   ARG A 144     -15.915   9.147  17.207  1.00 84.07           C  
ATOM   1052  CB  ARG A 144     -18.311   8.421  17.195  1.00 84.07           C  
ATOM   1053  O   ARG A 144     -15.207   9.015  16.217  1.00 84.07           O  
ATOM   1054  CG  ARG A 144     -19.237   7.208  17.033  1.00 84.07           C  
ATOM   1055  CD  ARG A 144     -20.613   7.629  16.496  1.00 84.07           C  
ATOM   1056  NE  ARG A 144     -21.320   8.562  17.402  1.00 84.07           N  
ATOM   1057  NH1 ARG A 144     -22.627   7.036  18.519  1.00 84.07           N  
ATOM   1058  NH2 ARG A 144     -22.833   9.207  18.980  1.00 84.07           N  
ATOM   1059  CZ  ARG A 144     -22.247   8.263  18.297  1.00 84.07           C  
ATOM   1060  N   LEU A 145     -15.845  10.202  18.019  1.00 88.85           N  
ATOM   1061  CA  LEU A 145     -14.902  11.300  17.802  1.00 88.85           C  
ATOM   1062  C   LEU A 145     -13.441  10.833  17.904  1.00 88.85           C  
ATOM   1063  CB  LEU A 145     -15.228  12.429  18.795  1.00 88.85           C  
ATOM   1064  O   LEU A 145     -12.625  11.197  17.066  1.00 88.85           O  
ATOM   1065  CG  LEU A 145     -14.303  13.657  18.687  1.00 88.85           C  
ATOM   1066  CD1 LEU A 145     -14.307  14.275  17.287  1.00 88.85           C  
ATOM   1067  CD2 LEU A 145     -14.766  14.736  19.668  1.00 88.85           C  
ATOM   1068  N   ALA A 146     -13.112   9.992  18.884  1.00 89.15           N  
ATOM   1069  CA  ALA A 146     -11.768   9.449  19.044  1.00 89.15           C  
ATOM   1070  C   ALA A 146     -11.341   8.573  17.854  1.00 89.15           C  
ATOM   1071  CB  ALA A 146     -11.717   8.678  20.366  1.00 89.15           C  
ATOM   1072  O   ALA A 146     -10.222   8.704  17.367  1.00 89.15           O  
ATOM   1073  N   ILE A 147     -12.241   7.720  17.352  1.00 84.09           N  
ATOM   1074  CA  ILE A 147     -12.008   6.908  16.148  1.00 84.09           C  
ATOM   1075  C   ILE A 147     -11.865   7.801  14.910  1.00 84.09           C  
ATOM   1076  CB  ILE A 147     -13.132   5.860  15.977  1.00 84.09           C  
ATOM   1077  O   ILE A 147     -10.994   7.548  14.086  1.00 84.09           O  
ATOM   1078  CG1 ILE A 147     -13.053   4.814  17.115  1.00 84.09           C  
ATOM   1079  CG2 ILE A 147     -13.040   5.151  14.612  1.00 84.09           C  
ATOM   1080  CD1 ILE A 147     -14.277   3.893  17.199  1.00 84.09           C  
ATOM   1081  N   ALA A 148     -12.665   8.865  14.795  1.00 82.79           N  
ATOM   1082  CA  ALA A 148     -12.536   9.822  13.700  1.00 82.79           C  
ATOM   1083  C   ALA A 148     -11.172  10.530  13.722  1.00 82.79           C  
ATOM   1084  CB  ALA A 148     -13.702  10.816  13.759  1.00 82.79           C  
ATOM   1085  O   ALA A 148     -10.520  10.606  12.691  1.00 82.79           O  
ATOM   1086  N   ILE A 149     -10.698  10.980  14.890  1.00 89.80           N  
ATOM   1087  CA  ILE A 149      -9.358  11.577  15.038  1.00 89.80           C  
ATOM   1088  C   ILE A 149      -8.268  10.564  14.676  1.00 89.80           C  
ATOM   1089  CB  ILE A 149      -9.171  12.126  16.470  1.00 89.80           C  
ATOM   1090  O   ILE A 149      -7.344  10.902  13.945  1.00 89.80           O  
ATOM   1091  CG1 ILE A 149     -10.072  13.363  16.678  1.00 89.80           C  
ATOM   1092  CG2 ILE A 149      -7.702  12.496  16.762  1.00 89.80           C  
ATOM   1093  CD1 ILE A 149     -10.267  13.719  18.153  1.00 89.80           C  
ATOM   1094  N   TRP A 150      -8.390   9.323  15.149  1.00 88.93           N  
ATOM   1095  CA  TRP A 150      -7.467   8.235  14.820  1.00 88.93           C  
ATOM   1096  C   TRP A 150      -7.386   7.987  13.306  1.00 88.93           C  
ATOM   1097  CB  TRP A 150      -7.919   6.990  15.591  1.00 88.93           C  
ATOM   1098  O   TRP A 150      -6.288   7.929  12.759  1.00 88.93           O  
ATOM   1099  CG  TRP A 150      -7.194   5.719  15.294  1.00 88.93           C  
ATOM   1100  CD1 TRP A 150      -6.138   5.238  15.985  1.00 88.93           C  
ATOM   1101  CD2 TRP A 150      -7.437   4.759  14.215  1.00 88.93           C  
ATOM   1102  CE2 TRP A 150      -6.452   3.733  14.302  1.00 88.93           C  
ATOM   1103  CE3 TRP A 150      -8.367   4.657  13.157  1.00 88.93           C  
ATOM   1104  NE1 TRP A 150      -5.768   4.018  15.458  1.00 88.93           N  
ATOM   1105  CH2 TRP A 150      -7.236   2.672  12.281  1.00 88.93           C  
ATOM   1106  CZ2 TRP A 150      -6.335   2.707  13.357  1.00 88.93           C  
ATOM   1107  CZ3 TRP A 150      -8.260   3.633  12.196  1.00 88.93           C  
ATOM   1108  N   ALA A 151      -8.532   7.926  12.622  1.00 82.41           N  
ATOM   1109  CA  ALA A 151      -8.589   7.757  11.172  1.00 82.41           C  
ATOM   1110  C   ALA A 151      -7.991   8.970  10.441  1.00 82.41           C  
ATOM   1111  CB  ALA A 151     -10.047   7.505  10.767  1.00 82.41           C  
ATOM   1112  O   ALA A 151      -7.188   8.806   9.527  1.00 82.41           O  
ATOM   1113  N   SER A 152      -8.295  10.189  10.899  1.00 85.46           N  
ATOM   1114  CA  SER A 152      -7.693  11.412  10.360  1.00 85.46           C  
ATOM   1115  C   SER A 152      -6.172  11.430  10.510  1.00 85.46           C  
ATOM   1116  CB  SER A 152      -8.257  12.653  11.052  1.00 85.46           C  
ATOM   1117  O   SER A 152      -5.491  11.931   9.623  1.00 85.46           O  
ATOM   1118  OG  SER A 152      -9.642  12.789  10.804  1.00 85.46           O  
ATOM   1119  N   CYS A 153      -5.617  10.879  11.595  1.00 90.53           N  
ATOM   1120  CA  CYS A 153      -4.168  10.755  11.762  1.00 90.53           C  
ATOM   1121  C   CYS A 153      -3.547   9.786  10.752  1.00 90.53           C  
ATOM   1122  CB  CYS A 153      -3.836  10.324  13.195  1.00 90.53           C  
ATOM   1123  O   CYS A 153      -2.455  10.061  10.267  1.00 90.53           O  
ATOM   1124  SG  CYS A 153      -4.170  11.690  14.344  1.00 90.53           S  
ATOM   1125  N   PHE A 154      -4.231   8.697  10.400  1.00 85.69           N  
ATOM   1126  CA  PHE A 154      -3.773   7.787   9.348  1.00 85.69           C  
ATOM   1127  C   PHE A 154      -3.729   8.486   7.980  1.00 85.69           C  
ATOM   1128  CB  PHE A 154      -4.697   6.566   9.308  1.00 85.69           C  
ATOM   1129  O   PHE A 154      -2.706   8.475   7.294  1.00 85.69           O  
ATOM   1130  CG  PHE A 154      -4.199   5.478   8.388  1.00 85.69           C  
ATOM   1131  CD1 PHE A 154      -4.698   5.383   7.075  1.00 85.69           C  
ATOM   1132  CD2 PHE A 154      -3.236   4.558   8.842  1.00 85.69           C  
ATOM   1133  CE1 PHE A 154      -4.255   4.351   6.230  1.00 85.69           C  
ATOM   1134  CE2 PHE A 154      -2.805   3.519   8.000  1.00 85.69           C  
ATOM   1135  CZ  PHE A 154      -3.323   3.411   6.699  1.00 85.69           C  
ATOM   1136  N   THR A 155      -4.810   9.180   7.611  1.00 81.89           N  
ATOM   1137  CA  THR A 155      -4.873   9.964   6.367  1.00 81.89           C  
ATOM   1138  C   THR A 155      -3.824  11.076   6.349  1.00 81.89           C  
ATOM   1139  CB  THR A 155      -6.270  10.572   6.188  1.00 81.89           C  
ATOM   1140  O   THR A 155      -3.097  11.228   5.370  1.00 81.89           O  
ATOM   1141  CG2 THR A 155      -6.437  11.314   4.863  1.00 81.89           C  
ATOM   1142  OG1 THR A 155      -7.247   9.559   6.217  1.00 81.89           O  
ATOM   1143  N   ALA A 156      -3.694  11.826   7.446  1.00 86.80           N  
ATOM   1144  CA  ALA A 156      -2.691  12.877   7.574  1.00 86.80           C  
ATOM   1145  C   ALA A 156      -1.268  12.315   7.472  1.00 86.80           C  
ATOM   1146  CB  ALA A 156      -2.903  13.620   8.898  1.00 86.80           C  
ATOM   1147  O   ALA A 156      -0.439  12.909   6.797  1.00 86.80           O  
ATOM   1148  N   GLY A 157      -0.986  11.163   8.087  1.00 89.30           N  
ATOM   1149  CA  GLY A 157       0.320  10.509   7.993  1.00 89.30           C  
ATOM   1150  C   GLY A 157       0.670  10.107   6.564  1.00 89.30           C  
ATOM   1151  O   GLY A 157       1.781  10.375   6.118  1.00 89.30           O  
ATOM   1152  N   SER A 158      -0.301   9.573   5.821  1.00 83.23           N  
ATOM   1153  CA  SER A 158      -0.122   9.195   4.412  1.00 83.23           C  
ATOM   1154  C   SER A 158       0.188  10.413   3.530  1.00 83.23           C  
ATOM   1155  CB  SER A 158      -1.376   8.493   3.879  1.00 83.23           C  
ATOM   1156  O   SER A 158       1.025  10.342   2.638  1.00 83.23           O  
ATOM   1157  OG  SER A 158      -1.714   7.361   4.659  1.00 83.23           O  
ATOM   1158  N   ALA A 159      -0.447  11.557   3.805  1.00 85.61           N  
ATOM   1159  CA  ALA A 159      -0.177  12.812   3.101  1.00 85.61           C  
ATOM   1160  C   ALA A 159       1.153  13.467   3.521  1.00 85.61           C  
ATOM   1161  CB  ALA A 159      -1.354  13.755   3.369  1.00 85.61           C  
ATOM   1162  O   ALA A 159       1.814  14.119   2.715  1.00 85.61           O  
ATOM   1163  N   LEU A 160       1.541  13.319   4.790  1.00 88.15           N  
ATOM   1164  CA  LEU A 160       2.770  13.891   5.337  1.00 88.15           C  
ATOM   1165  C   LEU A 160       4.013  13.097   4.943  1.00 88.15           C  
ATOM   1166  CB  LEU A 160       2.665  13.983   6.870  1.00 88.15           C  
ATOM   1167  O   LEU A 160       5.083  13.692   4.868  1.00 88.15           O  
ATOM   1168  CG  LEU A 160       1.761  15.119   7.378  1.00 88.15           C  
ATOM   1169  CD1 LEU A 160       1.565  14.969   8.888  1.00 88.15           C  
ATOM   1170  CD2 LEU A 160       2.360  16.502   7.110  1.00 88.15           C  
ATOM   1171  N   GLY A 161       3.901  11.792   4.691  1.00 89.06           N  
ATOM   1172  CA  GLY A 161       5.054  10.939   4.413  1.00 89.06           C  
ATOM   1173  C   GLY A 161       5.929  11.417   3.252  1.00 89.06           C  
ATOM   1174  O   GLY A 161       7.127  11.575   3.476  1.00 89.06           O  
ATOM   1175  N   PRO A 162       5.387  11.757   2.067  1.00 87.62           N  
ATOM   1176  CA  PRO A 162       6.181  12.321   0.972  1.00 87.62           C  
ATOM   1177  C   PRO A 162       6.884  13.637   1.329  1.00 87.62           C  
ATOM   1178  CB  PRO A 162       5.186  12.527  -0.175  1.00 87.62           C  
ATOM   1179  O   PRO A 162       8.002  13.880   0.889  1.00 87.62           O  
ATOM   1180  CG  PRO A 162       4.118  11.467   0.089  1.00 87.62           C  
ATOM   1181  CD  PRO A 162       4.035  11.464   1.612  1.00 87.62           C  
ATOM   1182  N   ILE A 163       6.256  14.487   2.147  1.00 89.93           N  
ATOM   1183  CA  ILE A 163       6.802  15.797   2.534  1.00 89.93           C  
ATOM   1184  C   ILE A 163       7.915  15.626   3.568  1.00 89.93           C  
ATOM   1185  CB  ILE A 163       5.693  16.714   3.092  1.00 89.93           C  
ATOM   1186  O   ILE A 163       9.002  16.172   3.408  1.00 89.93           O  
ATOM   1187  CG1 ILE A 163       4.512  16.850   2.109  1.00 89.93           C  
ATOM   1188  CG2 ILE A 163       6.265  18.104   3.440  1.00 89.93           C  
ATOM   1189  CD1 ILE A 163       3.312  17.569   2.734  1.00 89.93           C  
ATOM   1190  N   VAL A 164       7.645  14.854   4.624  1.00 91.01           N  
ATOM   1191  CA  VAL A 164       8.611  14.541   5.683  1.00 91.01           C  
ATOM   1192  C   VAL A 164       9.787  13.771   5.093  1.00 91.01           C  
ATOM   1193  CB  VAL A 164       7.937  13.748   6.820  1.00 91.01           C  
ATOM   1194  O   VAL A 164      10.932  14.116   5.358  1.00 91.01           O  
ATOM   1195  CG1 VAL A 164       8.943  13.251   7.867  1.00 91.01           C  
ATOM   1196  CG2 VAL A 164       6.906  14.619   7.555  1.00 91.01           C  
ATOM   1197  N   GLY A 165       9.508  12.779   4.248  1.00 89.99           N  
ATOM   1198  CA  GLY A 165      10.513  12.037   3.498  1.00 89.99           C  
ATOM   1199  C   GLY A 165      11.351  12.944   2.634  1.00 89.99           C  
ATOM   1200  O   GLY A 165      12.556  13.008   2.819  1.00 89.99           O  
ATOM   1201  N   GLY A 166      10.715  13.697   1.742  1.00 89.06           N  
ATOM   1202  CA  GLY A 166      11.416  14.592   0.839  1.00 89.06           C  
ATOM   1203  C   GLY A 166      12.305  15.606   1.563  1.00 89.06           C  
ATOM   1204  O   GLY A 166      13.461  15.764   1.187  1.00 89.06           O  
ATOM   1205  N   ALA A 167      11.813  16.222   2.644  1.00 92.43           N  
ATOM   1206  CA  ALA A 167      12.586  17.172   3.447  1.00 92.43           C  
ATOM   1207  C   ALA A 167      13.780  16.521   4.166  1.00 92.43           C  
ATOM   1208  CB  ALA A 167      11.643  17.823   4.468  1.00 92.43           C  
ATOM   1209  O   ALA A 167      14.829  17.144   4.319  1.00 92.43           O  
ATOM   1210  N   LEU A 168      13.636  15.273   4.621  1.00 94.18           N  
ATOM   1211  CA  LEU A 168      14.743  14.534   5.228  1.00 94.18           C  
ATOM   1212  C   LEU A 168      15.774  14.123   4.182  1.00 94.18           C  
ATOM   1213  CB  LEU A 168      14.213  13.301   5.966  1.00 94.18           C  
ATOM   1214  O   LEU A 168      16.962  14.314   4.403  1.00 94.18           O  
ATOM   1215  CG  LEU A 168      13.472  13.666   7.256  1.00 94.18           C  
ATOM   1216  CD1 LEU A 168      12.705  12.447   7.734  1.00 94.18           C  
ATOM   1217  CD2 LEU A 168      14.417  14.102   8.379  1.00 94.18           C  
ATOM   1218  N   LEU A 169      15.320  13.600   3.046  1.00 93.48           N  
ATOM   1219  CA  LEU A 169      16.171  13.118   1.959  1.00 93.48           C  
ATOM   1220  C   LEU A 169      16.949  14.244   1.265  1.00 93.48           C  
ATOM   1221  CB  LEU A 169      15.286  12.367   0.950  1.00 93.48           C  
ATOM   1222  O   LEU A 169      17.989  13.990   0.672  1.00 93.48           O  
ATOM   1223  CG  LEU A 169      14.642  11.074   1.484  1.00 93.48           C  
ATOM   1224  CD1 LEU A 169      13.650  10.526   0.462  1.00 93.48           C  
ATOM   1225  CD2 LEU A 169      15.669  10.009   1.827  1.00 93.48           C  
ATOM   1226  N   GLU A 170      16.479  15.490   1.347  1.00 89.44           N  
ATOM   1227  CA  GLU A 170      17.196  16.652   0.809  1.00 89.44           C  
ATOM   1228  C   GLU A 170      18.429  17.044   1.643  1.00 89.44           C  
ATOM   1229  CB  GLU A 170      16.194  17.810   0.689  1.00 89.44           C  
ATOM   1230  O   GLU A 170      19.360  17.668   1.131  1.00 89.44           O  
ATOM   1231  CG  GLU A 170      16.776  19.032  -0.041  1.00 89.44           C  
ATOM   1232  CD  GLU A 170      15.718  20.073  -0.436  1.00 89.44           C  
ATOM   1233  OE1 GLU A 170      16.120  21.128  -0.976  1.00 89.44           O  
ATOM   1234  OE2 GLU A 170      14.507  19.803  -0.278  1.00 89.44           O  
ATOM   1235  N   HIS A 171      18.460  16.688   2.930  1.00 91.83           N  
ATOM   1236  CA  HIS A 171      19.507  17.128   3.861  1.00 91.83           C  
ATOM   1237  C   HIS A 171      20.259  15.986   4.547  1.00 91.83           C  
ATOM   1238  CB  HIS A 171      18.869  18.053   4.902  1.00 91.83           C  
ATOM   1239  O   HIS A 171      21.333  16.202   5.109  1.00 91.83           O  
ATOM   1240  CG  HIS A 171      18.228  19.282   4.309  1.00 91.83           C  
ATOM   1241  CD2 HIS A 171      16.997  19.785   4.624  1.00 91.83           C  
ATOM   1242  ND1 HIS A 171      18.748  20.075   3.311  1.00 91.83           N  
ATOM   1243  CE1 HIS A 171      17.855  21.042   3.047  1.00 91.83           C  
ATOM   1244  NE2 HIS A 171      16.784  20.927   3.848  1.00 91.83           N  
ATOM   1245  N   PHE A 172      19.703  14.779   4.529  1.00 93.89           N  
ATOM   1246  CA  PHE A 172      20.220  13.618   5.233  1.00 93.89           C  
ATOM   1247  C   PHE A 172      20.247  12.392   4.320  1.00 93.89           C  
ATOM   1248  CB  PHE A 172      19.374  13.346   6.488  1.00 93.89           C  
ATOM   1249  O   PHE A 172      19.526  12.303   3.330  1.00 93.89           O  
ATOM   1250  CG  PHE A 172      19.262  14.508   7.460  1.00 93.89           C  
ATOM   1251  CD1 PHE A 172      20.323  14.799   8.337  1.00 93.89           C  
ATOM   1252  CD2 PHE A 172      18.105  15.308   7.483  1.00 93.89           C  
ATOM   1253  CE1 PHE A 172      20.225  15.878   9.233  1.00 93.89           C  
ATOM   1254  CE2 PHE A 172      18.005  16.390   8.376  1.00 93.89           C  
ATOM   1255  CZ  PHE A 172      19.066  16.674   9.253  1.00 93.89           C  
ATOM   1256  N   HIS A 173      21.066  11.412   4.703  1.00 93.40           N  
ATOM   1257  CA  HIS A 173      21.077  10.088   4.083  1.00 93.40           C  
ATOM   1258  C   HIS A 173      19.684   9.434   4.122  1.00 93.40           C  
ATOM   1259  CB  HIS A 173      22.126   9.208   4.788  1.00 93.40           C  
ATOM   1260  O   HIS A 173      18.889   9.704   5.028  1.00 93.40           O  
ATOM   1261  CG  HIS A 173      21.747   8.787   6.192  1.00 93.40           C  
ATOM   1262  CD2 HIS A 173      21.290   7.555   6.574  1.00 93.40           C  
ATOM   1263  ND1 HIS A 173      21.784   9.563   7.330  1.00 93.40           N  
ATOM   1264  CE1 HIS A 173      21.320   8.829   8.355  1.00 93.40           C  
ATOM   1265  NE2 HIS A 173      20.988   7.603   7.939  1.00 93.40           N  
ATOM   1266  N   TRP A 174      19.408   8.510   3.193  1.00 93.87           N  
ATOM   1267  CA  TRP A 174      18.102   7.840   3.099  1.00 93.87           C  
ATOM   1268  C   TRP A 174      17.686   7.130   4.391  1.00 93.87           C  
ATOM   1269  CB  TRP A 174      18.082   6.882   1.903  1.00 93.87           C  
ATOM   1270  O   TRP A 174      16.505   7.094   4.723  1.00 93.87           O  
ATOM   1271  CG  TRP A 174      19.100   5.794   1.991  1.00 93.87           C  
ATOM   1272  CD1 TRP A 174      20.295   5.800   1.368  1.00 93.87           C  
ATOM   1273  CD2 TRP A 174      19.069   4.562   2.780  1.00 93.87           C  
ATOM   1274  CE2 TRP A 174      20.327   3.909   2.639  1.00 93.87           C  
ATOM   1275  CE3 TRP A 174      18.116   3.949   3.626  1.00 93.87           C  
ATOM   1276  NE1 TRP A 174      21.019   4.699   1.753  1.00 93.87           N  
ATOM   1277  CH2 TRP A 174      19.686   2.163   4.184  1.00 93.87           C  
ATOM   1278  CZ2 TRP A 174      20.644   2.738   3.334  1.00 93.87           C  
ATOM   1279  CZ3 TRP A 174      18.423   2.763   4.325  1.00 93.87           C  
ATOM   1280  N   GLY A 175      18.643   6.642   5.183  1.00 95.72           N  
ATOM   1281  CA  GLY A 175      18.386   6.024   6.486  1.00 95.72           C  
ATOM   1282  C   GLY A 175      17.638   6.929   7.475  1.00 95.72           C  
ATOM   1283  O   GLY A 175      16.922   6.432   8.349  1.00 95.72           O  
ATOM   1284  N   ALA A 176      17.696   8.254   7.297  1.00 96.29           N  
ATOM   1285  CA  ALA A 176      16.946   9.210   8.102  1.00 96.29           C  
ATOM   1286  C   ALA A 176      15.428   8.978   8.055  1.00 96.29           C  
ATOM   1287  CB  ALA A 176      17.299  10.627   7.644  1.00 96.29           C  
ATOM   1288  O   ALA A 176      14.763   9.214   9.065  1.00 96.29           O  
ATOM   1289  N   VAL A 177      14.877   8.462   6.944  1.00 95.19           N  
ATOM   1290  CA  VAL A 177      13.432   8.182   6.849  1.00 95.19           C  
ATOM   1291  C   VAL A 177      12.989   7.083   7.814  1.00 95.19           C  
ATOM   1292  CB  VAL A 177      12.955   7.876   5.415  1.00 95.19           C  
ATOM   1293  O   VAL A 177      11.889   7.156   8.357  1.00 95.19           O  
ATOM   1294  CG1 VAL A 177      13.262   9.056   4.486  1.00 95.19           C  
ATOM   1295  CG2 VAL A 177      13.456   6.573   4.771  1.00 95.19           C  
ATOM   1296  N   PHE A 178      13.867   6.121   8.113  1.00 96.20           N  
ATOM   1297  CA  PHE A 178      13.610   5.094   9.121  1.00 96.20           C  
ATOM   1298  C   PHE A 178      13.768   5.664  10.535  1.00 96.20           C  
ATOM   1299  CB  PHE A 178      14.533   3.891   8.883  1.00 96.20           C  
ATOM   1300  O   PHE A 178      12.962   5.377  11.421  1.00 96.20           O  
ATOM   1301  CG  PHE A 178      14.307   3.200   7.553  1.00 96.20           C  
ATOM   1302  CD1 PHE A 178      13.161   2.407   7.374  1.00 96.20           C  
ATOM   1303  CD2 PHE A 178      15.202   3.381   6.482  1.00 96.20           C  
ATOM   1304  CE1 PHE A 178      12.907   1.805   6.131  1.00 96.20           C  
ATOM   1305  CE2 PHE A 178      14.945   2.776   5.238  1.00 96.20           C  
ATOM   1306  CZ  PHE A 178      13.802   1.983   5.064  1.00 96.20           C  
ATOM   1307  N   LEU A 179      14.751   6.545  10.759  1.00 96.59           N  
ATOM   1308  CA  LEU A 179      14.973   7.158  12.075  1.00 96.59           C  
ATOM   1309  C   LEU A 179      13.784   7.982  12.578  1.00 96.59           C  
ATOM   1310  CB  LEU A 179      16.252   8.015  12.077  1.00 96.59           C  
ATOM   1311  O   LEU A 179      13.636   8.091  13.792  1.00 96.59           O  
ATOM   1312  CG  LEU A 179      17.552   7.205  11.981  1.00 96.59           C  
ATOM   1313  CD1 LEU A 179      18.758   8.134  11.856  1.00 96.59           C  
ATOM   1314  CD2 LEU A 179      17.777   6.313  13.207  1.00 96.59           C  
ATOM   1315  N   VAL A 180      12.908   8.492  11.700  1.00 95.23           N  
ATOM   1316  CA  VAL A 180      11.664   9.211  12.062  1.00 95.23           C  
ATOM   1317  C   VAL A 180      10.776   8.417  13.020  1.00 95.23           C  
ATOM   1318  CB  VAL A 180      10.847   9.535  10.796  1.00 95.23           C  
ATOM   1319  O   VAL A 180      10.127   8.999  13.894  1.00 95.23           O  
ATOM   1320  CG1 VAL A 180       9.481  10.168  11.084  1.00 95.23           C  
ATOM   1321  CG2 VAL A 180      11.598  10.531   9.930  1.00 95.23           C  
ATOM   1322  N   ALA A 181      10.776   7.089  12.914  1.00 95.93           N  
ATOM   1323  CA  ALA A 181       9.997   6.224  13.790  1.00 95.93           C  
ATOM   1324  C   ALA A 181      10.362   6.384  15.271  1.00 95.93           C  
ATOM   1325  CB  ALA A 181      10.226   4.785  13.335  1.00 95.93           C  
ATOM   1326  O   ALA A 181       9.493   6.322  16.143  1.00 95.93           O  
ATOM   1327  N   VAL A 182      11.642   6.622  15.564  1.00 96.92           N  
ATOM   1328  CA  VAL A 182      12.168   6.686  16.929  1.00 96.92           C  
ATOM   1329  C   VAL A 182      11.587   7.872  17.714  1.00 96.92           C  
ATOM   1330  CB  VAL A 182      13.710   6.654  16.941  1.00 96.92           C  
ATOM   1331  O   VAL A 182      10.924   7.622  18.724  1.00 96.92           O  
ATOM   1332  CG1 VAL A 182      14.247   6.656  18.377  1.00 96.92           C  
ATOM   1333  CG2 VAL A 182      14.246   5.404  16.229  1.00 96.92           C  
ATOM   1334  N   PRO A 183      11.746   9.148  17.297  1.00 96.55           N  
ATOM   1335  CA  PRO A 183      11.175  10.277  18.025  1.00 96.55           C  
ATOM   1336  C   PRO A 183       9.644  10.245  18.070  1.00 96.55           C  
ATOM   1337  CB  PRO A 183      11.706  11.534  17.330  1.00 96.55           C  
ATOM   1338  O   PRO A 183       9.076  10.715  19.053  1.00 96.55           O  
ATOM   1339  CG  PRO A 183      11.973  11.072  15.903  1.00 96.55           C  
ATOM   1340  CD  PRO A 183      12.432   9.635  16.110  1.00 96.55           C  
ATOM   1341  N   ILE A 184       8.967   9.657  17.074  1.00 96.12           N  
ATOM   1342  CA  ILE A 184       7.501   9.527  17.082  1.00 96.12           C  
ATOM   1343  C   ILE A 184       7.027   8.486  18.109  1.00 96.12           C  
ATOM   1344  CB  ILE A 184       6.968   9.240  15.656  1.00 96.12           C  
ATOM   1345  O   ILE A 184       6.023   8.705  18.788  1.00 96.12           O  
ATOM   1346  CG1 ILE A 184       7.245  10.459  14.745  1.00 96.12           C  
ATOM   1347  CG2 ILE A 184       5.457   8.937  15.697  1.00 96.12           C  
ATOM   1348  CD1 ILE A 184       6.767  10.291  13.297  1.00 96.12           C  
ATOM   1349  N   LEU A 185       7.742   7.369  18.275  1.00 97.67           N  
ATOM   1350  CA  LEU A 185       7.363   6.314  19.225  1.00 97.67           C  
ATOM   1351  C   LEU A 185       7.887   6.544  20.643  1.00 97.67           C  
ATOM   1352  CB  LEU A 185       7.806   4.943  18.694  1.00 97.67           C  
ATOM   1353  O   LEU A 185       7.315   6.004  21.590  1.00 97.67           O  
ATOM   1354  CG  LEU A 185       7.015   4.485  17.460  1.00 97.67           C  
ATOM   1355  CD1 LEU A 185       7.639   3.203  16.913  1.00 97.67           C  
ATOM   1356  CD2 LEU A 185       5.538   4.207  17.765  1.00 97.67           C  
ATOM   1357  N   LEU A 186       8.922   7.360  20.840  1.00 97.66           N  
ATOM   1358  CA  LEU A 186       9.445   7.666  22.176  1.00 97.66           C  
ATOM   1359  C   LEU A 186       8.360   8.174  23.153  1.00 97.66           C  
ATOM   1360  CB  LEU A 186      10.633   8.642  22.065  1.00 97.66           C  
ATOM   1361  O   LEU A 186       8.260   7.619  24.252  1.00 97.66           O  
ATOM   1362  CG  LEU A 186      11.996   7.978  21.803  1.00 97.66           C  
ATOM   1363  CD1 LEU A 186      13.047   9.067  21.583  1.00 97.66           C  
ATOM   1364  CD2 LEU A 186      12.459   7.111  22.975  1.00 97.66           C  
ATOM   1365  N   PRO A 187       7.486   9.139  22.792  1.00 97.63           N  
ATOM   1366  CA  PRO A 187       6.383   9.558  23.655  1.00 97.63           C  
ATOM   1367  C   PRO A 187       5.430   8.415  24.010  1.00 97.63           C  
ATOM   1368  CB  PRO A 187       5.647  10.660  22.890  1.00 97.63           C  
ATOM   1369  O   PRO A 187       4.990   8.326  25.156  1.00 97.63           O  
ATOM   1370  CG  PRO A 187       6.705  11.226  21.950  1.00 97.63           C  
ATOM   1371  CD  PRO A 187       7.568  10.012  21.631  1.00 97.63           C  
ATOM   1372  N   LEU A 188       5.143   7.506  23.073  1.00 97.39           N  
ATOM   1373  CA  LEU A 188       4.345   6.312  23.350  1.00 97.39           C  
ATOM   1374  C   LEU A 188       5.016   5.411  24.382  1.00 97.39           C  
ATOM   1375  CB  LEU A 188       4.063   5.562  22.038  1.00 97.39           C  
ATOM   1376  O   LEU A 188       4.353   4.959  25.313  1.00 97.39           O  
ATOM   1377  CG  LEU A 188       3.429   4.170  22.229  1.00 97.39           C  
ATOM   1378  CD1 LEU A 188       1.969   4.281  22.650  1.00 97.39           C  
ATOM   1379  CD2 LEU A 188       3.573   3.377  20.939  1.00 97.39           C  
ATOM   1380  N   LEU A 189       6.315   5.163  24.249  1.00 97.68           N  
ATOM   1381  CA  LEU A 189       7.045   4.284  25.159  1.00 97.68           C  
ATOM   1382  C   LEU A 189       7.163   4.882  26.568  1.00 97.68           C  
ATOM   1383  CB  LEU A 189       8.416   3.965  24.540  1.00 97.68           C  
ATOM   1384  O   LEU A 189       7.055   4.161  27.558  1.00 97.68           O  
ATOM   1385  CG  LEU A 189       8.330   3.179  23.217  1.00 97.68           C  
ATOM   1386  CD1 LEU A 189       9.727   2.992  22.629  1.00 97.68           C  
ATOM   1387  CD2 LEU A 189       7.677   1.810  23.414  1.00 97.68           C  
ATOM   1388  N   VAL A 190       7.312   6.205  26.673  1.00 97.91           N  
ATOM   1389  CA  VAL A 190       7.441   6.912  27.957  1.00 97.91           C  
ATOM   1390  C   VAL A 190       6.084   7.141  28.635  1.00 97.91           C  
ATOM   1391  CB  VAL A 190       8.195   8.242  27.746  1.00 97.91           C  
ATOM   1392  O   VAL A 190       5.950   6.972  29.853  1.00 97.91           O  
ATOM   1393  CG1 VAL A 190       8.268   9.077  29.032  1.00 97.91           C  
ATOM   1394  CG2 VAL A 190       9.639   7.989  27.291  1.00 97.91           C  
ATOM   1395  N   LEU A 191       5.066   7.551  27.875  1.00 97.37           N  
ATOM   1396  CA  LEU A 191       3.761   7.951  28.412  1.00 97.37           C  
ATOM   1397  C   LEU A 191       2.734   6.817  28.392  1.00 97.37           C  
ATOM   1398  CB  LEU A 191       3.228   9.176  27.650  1.00 97.37           C  
ATOM   1399  O   LEU A 191       1.869   6.772  29.266  1.00 97.37           O  
ATOM   1400  CG  LEU A 191       4.137  10.419  27.661  1.00 97.37           C  
ATOM   1401  CD1 LEU A 191       3.505  11.511  26.800  1.00 97.37           C  
ATOM   1402  CD2 LEU A 191       4.322  10.967  29.080  1.00 97.37           C  
ATOM   1403  N   GLY A 192       2.840   5.874  27.455  1.00 95.35           N  
ATOM   1404  CA  GLY A 192       1.936   4.733  27.301  1.00 95.35           C  
ATOM   1405  C   GLY A 192       1.724   3.926  28.587  1.00 95.35           C  
ATOM   1406  O   GLY A 192       0.569   3.745  28.975  1.00 95.35           O  
ATOM   1407  N   PRO A 193       2.775   3.521  29.329  1.00 96.13           N  
ATOM   1408  CA  PRO A 193       2.615   2.782  30.586  1.00 96.13           C  
ATOM   1409  C   PRO A 193       1.802   3.533  31.651  1.00 96.13           C  
ATOM   1410  CB  PRO A 193       4.043   2.519  31.083  1.00 96.13           C  
ATOM   1411  O   PRO A 193       1.135   2.908  32.477  1.00 96.13           O  
ATOM   1412  CG  PRO A 193       4.896   2.567  29.817  1.00 96.13           C  
ATOM   1413  CD  PRO A 193       4.186   3.617  28.970  1.00 96.13           C  
ATOM   1414  N   ARG A 194       1.853   4.874  31.634  1.00 95.14           N  
ATOM   1415  CA  ARG A 194       1.191   5.745  32.615  1.00 95.14           C  
ATOM   1416  C   ARG A 194      -0.212   6.155  32.183  1.00 95.14           C  
ATOM   1417  CB  ARG A 194       2.046   6.998  32.870  1.00 95.14           C  
ATOM   1418  O   ARG A 194      -1.097   6.264  33.026  1.00 95.14           O  
ATOM   1419  CG  ARG A 194       3.416   6.684  33.489  1.00 95.14           C  
ATOM   1420  CD  ARG A 194       4.166   7.991  33.778  1.00 95.14           C  
ATOM   1421  NE  ARG A 194       5.485   7.747  34.390  1.00 95.14           N  
ATOM   1422  NH1 ARG A 194       6.792   7.795  32.478  1.00 95.14           N  
ATOM   1423  NH2 ARG A 194       7.753   7.606  34.468  1.00 95.14           N  
ATOM   1424  CZ  ARG A 194       6.657   7.720  33.773  1.00 95.14           C  
ATOM   1425  N   LEU A 195      -0.426   6.430  30.899  1.00 93.47           N  
ATOM   1426  CA  LEU A 195      -1.679   6.996  30.392  1.00 93.47           C  
ATOM   1427  C   LEU A 195      -2.655   5.942  29.884  1.00 93.47           C  
ATOM   1428  CB  LEU A 195      -1.370   8.006  29.281  1.00 93.47           C  
ATOM   1429  O   LEU A 195      -3.862   6.119  30.039  1.00 93.47           O  
ATOM   1430  CG  LEU A 195      -0.593   9.251  29.740  1.00 93.47           C  
ATOM   1431  CD1 LEU A 195      -0.434  10.163  28.533  1.00 93.47           C  
ATOM   1432  CD2 LEU A 195      -1.327  10.037  30.831  1.00 93.47           C  
ATOM   1433  N   VAL A 196      -2.145   4.860  29.301  1.00 93.12           N  
ATOM   1434  CA  VAL A 196      -2.964   3.823  28.682  1.00 93.12           C  
ATOM   1435  C   VAL A 196      -3.271   2.751  29.735  1.00 93.12           C  
ATOM   1436  CB  VAL A 196      -2.271   3.262  27.429  1.00 93.12           C  
ATOM   1437  O   VAL A 196      -2.341   2.188  30.326  1.00 93.12           O  
ATOM   1438  CG1 VAL A 196      -3.116   2.200  26.733  1.00 93.12           C  
ATOM   1439  CG2 VAL A 196      -1.994   4.372  26.401  1.00 93.12           C  
ATOM   1440  N   PRO A 197      -4.553   2.459  30.018  1.00 91.50           N  
ATOM   1441  CA  PRO A 197      -4.925   1.348  30.882  1.00 91.50           C  
ATOM   1442  C   PRO A 197      -4.687   0.014  30.170  1.00 91.50           C  
ATOM   1443  CB  PRO A 197      -6.399   1.575  31.224  1.00 91.50           C  
ATOM   1444  O   PRO A 197      -4.800  -0.090  28.948  1.00 91.50           O  
ATOM   1445  CG  PRO A 197      -6.935   2.303  29.993  1.00 91.50           C  
ATOM   1446  CD  PRO A 197      -5.744   3.133  29.518  1.00 91.50           C  
ATOM   1447  N   GLU A 198      -4.369  -1.026  30.938  1.00 91.38           N  
ATOM   1448  CA  GLU A 198      -4.310  -2.375  30.377  1.00 91.38           C  
ATOM   1449  C   GLU A 198      -5.713  -2.860  30.013  1.00 91.38           C  
ATOM   1450  CB  GLU A 198      -3.651  -3.354  31.361  1.00 91.38           C  
ATOM   1451  O   GLU A 198      -6.670  -2.635  30.754  1.00 91.38           O  
ATOM   1452  CG  GLU A 198      -3.217  -4.669  30.692  1.00 91.38           C  
ATOM   1453  CD  GLU A 198      -2.205  -4.396  29.576  1.00 91.38           C  
ATOM   1454  OE1 GLU A 198      -2.521  -4.668  28.395  1.00 91.38           O  
ATOM   1455  OE2 GLU A 198      -1.149  -3.801  29.910  1.00 91.38           O  
ATOM   1456  N   SER A 199      -5.826  -3.577  28.898  1.00 87.54           N  
ATOM   1457  CA  SER A 199      -7.047  -4.291  28.551  1.00 87.54           C  
ATOM   1458  C   SER A 199      -6.727  -5.588  27.828  1.00 87.54           C  
ATOM   1459  CB  SER A 199      -7.950  -3.428  27.692  1.00 87.54           C  
ATOM   1460  O   SER A 199      -5.821  -5.645  27.000  1.00 87.54           O  
ATOM   1461  OG  SER A 199      -9.098  -4.179  27.332  1.00 87.54           O  
ATOM   1462  N   ARG A 200      -7.503  -6.612  28.161  1.00 86.14           N  
ATOM   1463  CA  ARG A 200      -7.437  -7.972  27.637  1.00 86.14           C  
ATOM   1464  C   ARG A 200      -8.854  -8.513  27.517  1.00 86.14           C  
ATOM   1465  CB  ARG A 200      -6.566  -8.844  28.557  1.00 86.14           C  
ATOM   1466  O   ARG A 200      -9.736  -8.059  28.252  1.00 86.14           O  
ATOM   1467  CG  ARG A 200      -7.057  -8.889  30.016  1.00 86.14           C  
ATOM   1468  CD  ARG A 200      -6.101  -9.728  30.866  1.00 86.14           C  
ATOM   1469  NE  ARG A 200      -6.489  -9.711  32.290  1.00 86.14           N  
ATOM   1470  NH1 ARG A 200      -4.848 -11.124  33.039  1.00 86.14           N  
ATOM   1471  NH2 ARG A 200      -6.336 -10.302  34.487  1.00 86.14           N  
ATOM   1472  CZ  ARG A 200      -5.891 -10.374  33.263  1.00 86.14           C  
ATOM   1473  N   ASP A 201      -9.052  -9.472  26.627  1.00 79.69           N  
ATOM   1474  CA  ASP A 201     -10.285 -10.250  26.620  1.00 79.69           C  
ATOM   1475  C   ASP A 201     -10.283 -11.158  27.868  1.00 79.69           C  
ATOM   1476  CB  ASP A 201     -10.390 -11.036  25.306  1.00 79.69           C  
ATOM   1477  O   ASP A 201      -9.270 -11.813  28.133  1.00 79.69           O  
ATOM   1478  CG  ASP A 201     -11.748 -11.715  25.096  1.00 79.69           C  
ATOM   1479  OD1 ASP A 201     -12.443 -11.982  26.102  1.00 79.69           O  
ATOM   1480  OD2 ASP A 201     -12.091 -11.939  23.920  1.00 79.69           O  
ATOM   1481  N   PRO A 202     -11.345 -11.168  28.696  1.00 79.73           N  
ATOM   1482  CA  PRO A 202     -11.450 -12.102  29.815  1.00 79.73           C  
ATOM   1483  C   PRO A 202     -11.476 -13.576  29.381  1.00 79.73           C  
ATOM   1484  CB  PRO A 202     -12.734 -11.705  30.553  1.00 79.73           C  
ATOM   1485  O   PRO A 202     -11.018 -14.417  30.149  1.00 79.73           O  
ATOM   1486  CG  PRO A 202     -13.569 -10.991  29.491  1.00 79.73           C  
ATOM   1487  CD  PRO A 202     -12.513 -10.301  28.638  1.00 79.73           C  
ATOM   1488  N   ASN A 203     -11.963 -13.887  28.175  1.00 79.63           N  
ATOM   1489  CA  ASN A 203     -12.062 -15.246  27.638  1.00 79.63           C  
ATOM   1490  C   ASN A 203     -11.451 -15.316  26.233  1.00 79.63           C  
ATOM   1491  CB  ASN A 203     -13.536 -15.680  27.626  1.00 79.63           C  
ATOM   1492  O   ASN A 203     -12.170 -15.534  25.254  1.00 79.63           O  
ATOM   1493  CG  ASN A 203     -14.093 -15.969  29.000  1.00 79.63           C  
ATOM   1494  ND2 ASN A 203     -15.362 -15.709  29.204  1.00 79.63           N  
ATOM   1495  OD1 ASN A 203     -13.434 -16.468  29.894  1.00 79.63           O  
ATOM   1496  N   PRO A 204     -10.129 -15.140  26.093  1.00 76.24           N  
ATOM   1497  CA  PRO A 204      -9.545 -15.123  24.772  1.00 76.24           C  
ATOM   1498  C   PRO A 204      -9.605 -16.521  24.143  1.00 76.24           C  
ATOM   1499  CB  PRO A 204      -8.122 -14.645  24.982  1.00 76.24           C  
ATOM   1500  O   PRO A 204      -9.331 -17.530  24.801  1.00 76.24           O  
ATOM   1501  CG  PRO A 204      -7.765 -15.176  26.376  1.00 76.24           C  
ATOM   1502  CD  PRO A 204      -9.099 -15.097  27.125  1.00 76.24           C  
ATOM   1503  N   GLY A 205      -9.903 -16.577  22.845  1.00 73.40           N  
ATOM   1504  CA  GLY A 205      -9.800 -17.814  22.071  1.00 73.40           C  
ATOM   1505  C   GLY A 205      -8.374 -18.403  22.068  1.00 73.40           C  
ATOM   1506  O   GLY A 205      -7.399 -17.715  22.404  1.00 73.40           O  
ATOM   1507  N   PRO A 206      -8.212 -19.688  21.695  1.00 79.02           N  
ATOM   1508  CA  PRO A 206      -6.898 -20.293  21.503  1.00 79.02           C  
ATOM   1509  C   PRO A 206      -6.097 -19.547  20.427  1.00 79.02           C  
ATOM   1510  CB  PRO A 206      -7.169 -21.749  21.104  1.00 79.02           C  
ATOM   1511  O   PRO A 206      -6.631 -19.144  19.397  1.00 79.02           O  
ATOM   1512  CG  PRO A 206      -8.550 -21.681  20.450  1.00 79.02           C  
ATOM   1513  CD  PRO A 206      -9.253 -20.620  21.296  1.00 79.02           C  
ATOM   1514  N   PHE A 207      -4.788 -19.400  20.649  1.00 82.20           N  
ATOM   1515  CA  PHE A 207      -3.881 -18.909  19.610  1.00 82.20           C  
ATOM   1516  C   PHE A 207      -3.706 -19.975  18.537  1.00 82.20           C  
ATOM   1517  CB  PHE A 207      -2.552 -18.507  20.239  1.00 82.20           C  
ATOM   1518  O   PHE A 207      -3.458 -21.139  18.854  1.00 82.20           O  
ATOM   1519  CG  PHE A 207      -1.436 -18.085  19.312  1.00 82.20           C  
ATOM   1520  CD1 PHE A 207      -0.363 -18.955  19.036  1.00 82.20           C  
ATOM   1521  CD2 PHE A 207      -1.434 -16.779  18.791  1.00 82.20           C  
ATOM   1522  CE1 PHE A 207       0.702 -18.520  18.228  1.00 82.20           C  
ATOM   1523  CE2 PHE A 207      -0.364 -16.344  17.993  1.00 82.20           C  
ATOM   1524  CZ  PHE A 207       0.701 -17.214  17.709  1.00 82.20           C  
ATOM   1525  N   ASP A 208      -3.838 -19.561  17.280  1.00 87.89           N  
ATOM   1526  CA  ASP A 208      -3.902 -20.465  16.140  1.00 87.89           C  
ATOM   1527  C   ASP A 208      -2.678 -20.302  15.220  1.00 87.89           C  
ATOM   1528  CB  ASP A 208      -5.242 -20.265  15.420  1.00 87.89           C  
ATOM   1529  O   ASP A 208      -2.776 -19.678  14.159  1.00 87.89           O  
ATOM   1530  CG  ASP A 208      -5.482 -21.353  14.375  1.00 87.89           C  
ATOM   1531  OD1 ASP A 208      -4.638 -22.258  14.182  1.00 87.89           O  
ATOM   1532  OD2 ASP A 208      -6.546 -21.354  13.727  1.00 87.89           O  
ATOM   1533  N   PRO A 209      -1.510 -20.864  15.593  1.00 90.82           N  
ATOM   1534  CA  PRO A 209      -0.291 -20.741  14.795  1.00 90.82           C  
ATOM   1535  C   PRO A 209      -0.442 -21.364  13.403  1.00 90.82           C  
ATOM   1536  CB  PRO A 209       0.800 -21.445  15.609  1.00 90.82           C  
ATOM   1537  O   PRO A 209       0.178 -20.901  12.451  1.00 90.82           O  
ATOM   1538  CG  PRO A 209       0.030 -22.455  16.458  1.00 90.82           C  
ATOM   1539  CD  PRO A 209      -1.280 -21.728  16.743  1.00 90.82           C  
ATOM   1540  N   VAL A 210      -1.306 -22.374  13.257  1.00 94.06           N  
ATOM   1541  CA  VAL A 210      -1.580 -23.016  11.966  1.00 94.06           C  
ATOM   1542  C   VAL A 210      -2.247 -22.028  11.013  1.00 94.06           C  
ATOM   1543  CB  VAL A 210      -2.449 -24.274  12.147  1.00 94.06           C  
ATOM   1544  O   VAL A 210      -1.835 -21.926   9.863  1.00 94.06           O  
ATOM   1545  CG1 VAL A 210      -2.760 -24.954  10.808  1.00 94.06           C  
ATOM   1546  CG2 VAL A 210      -1.755 -25.300  13.053  1.00 94.06           C  
ATOM   1547  N   SER A 211      -3.235 -21.261  11.481  1.00 92.74           N  
ATOM   1548  CA  SER A 211      -3.877 -20.226  10.659  1.00 92.74           C  
ATOM   1549  C   SER A 211      -2.922 -19.098  10.273  1.00 92.74           C  
ATOM   1550  CB  SER A 211      -5.088 -19.645  11.379  1.00 92.74           C  
ATOM   1551  O   SER A 211      -3.022 -18.584   9.163  1.00 92.74           O  
ATOM   1552  OG  SER A 211      -6.104 -20.623  11.369  1.00 92.74           O  
ATOM   1553  N   ILE A 212      -1.969 -18.752  11.143  1.00 92.31           N  
ATOM   1554  CA  ILE A 212      -0.926 -17.761  10.839  1.00 92.31           C  
ATOM   1555  C   ILE A 212      -0.013 -18.273   9.722  1.00 92.31           C  
ATOM   1556  CB  ILE A 212      -0.121 -17.407  12.109  1.00 92.31           C  
ATOM   1557  O   ILE A 212       0.193 -17.583   8.727  1.00 92.31           O  
ATOM   1558  CG1 ILE A 212      -1.062 -16.786  13.160  1.00 92.31           C  
ATOM   1559  CG2 ILE A 212       1.028 -16.443  11.763  1.00 92.31           C  
ATOM   1560  CD1 ILE A 212      -0.408 -16.528  14.522  1.00 92.31           C  
ATOM   1561  N   VAL A 213       0.488 -19.506   9.843  1.00 95.59           N  
ATOM   1562  CA  VAL A 213       1.323 -20.131   8.805  1.00 95.59           C  
ATOM   1563  C   VAL A 213       0.554 -20.267   7.491  1.00 95.59           C  
ATOM   1564  CB  VAL A 213       1.851 -21.497   9.283  1.00 95.59           C  
ATOM   1565  O   VAL A 213       1.102 -19.987   6.428  1.00 95.59           O  
ATOM   1566  CG1 VAL A 213       2.564 -22.276   8.170  1.00 95.59           C  
ATOM   1567  CG2 VAL A 213       2.856 -21.311  10.428  1.00 95.59           C  
ATOM   1568  N   LEU A 214      -0.727 -20.642   7.540  1.00 96.03           N  
ATOM   1569  CA  LEU A 214      -1.577 -20.700   6.352  1.00 96.03           C  
ATOM   1570  C   LEU A 214      -1.782 -19.317   5.715  1.00 96.03           C  
ATOM   1571  CB  LEU A 214      -2.913 -21.370   6.690  1.00 96.03           C  
ATOM   1572  O   LEU A 214      -1.752 -19.223   4.494  1.00 96.03           O  
ATOM   1573  CG  LEU A 214      -2.838 -22.892   6.900  1.00 96.03           C  
ATOM   1574  CD1 LEU A 214      -4.193 -23.394   7.405  1.00 96.03           C  
ATOM   1575  CD2 LEU A 214      -2.513 -23.642   5.607  1.00 96.03           C  
ATOM   1576  N   SER A 215      -1.923 -18.248   6.504  1.00 93.35           N  
ATOM   1577  CA  SER A 215      -1.997 -16.864   6.005  1.00 93.35           C  
ATOM   1578  C   SER A 215      -0.727 -16.485   5.233  1.00 93.35           C  
ATOM   1579  CB  SER A 215      -2.232 -15.902   7.179  1.00 93.35           C  
ATOM   1580  O   SER A 215      -0.786 -16.150   4.049  1.00 93.35           O  
ATOM   1581  OG  SER A 215      -2.411 -14.583   6.721  1.00 93.35           O  
ATOM   1582  N   PHE A 216       0.447 -16.678   5.847  1.00 93.59           N  
ATOM   1583  CA  PHE A 216       1.736 -16.438   5.191  1.00 93.59           C  
ATOM   1584  C   PHE A 216       1.924 -17.277   3.930  1.00 93.59           C  
ATOM   1585  CB  PHE A 216       2.876 -16.741   6.166  1.00 93.59           C  
ATOM   1586  O   PHE A 216       2.280 -16.743   2.885  1.00 93.59           O  
ATOM   1587  CG  PHE A 216       3.238 -15.567   7.035  1.00 93.59           C  
ATOM   1588  CD1 PHE A 216       3.898 -14.461   6.471  1.00 93.59           C  
ATOM   1589  CD2 PHE A 216       2.942 -15.585   8.406  1.00 93.59           C  
ATOM   1590  CE1 PHE A 216       4.293 -13.389   7.283  1.00 93.59           C  
ATOM   1591  CE2 PHE A 216       3.336 -14.512   9.217  1.00 93.59           C  
ATOM   1592  CZ  PHE A 216       4.022 -13.419   8.658  1.00 93.59           C  
ATOM   1593  N   THR A 217       1.659 -18.581   4.006  1.00 96.03           N  
ATOM   1594  CA  THR A 217       1.798 -19.491   2.858  1.00 96.03           C  
ATOM   1595  C   THR A 217       0.706 -19.307   1.808  1.00 96.03           C  
ATOM   1596  CB  THR A 217       1.873 -20.965   3.273  1.00 96.03           C  
ATOM   1597  O   THR A 217       0.836 -19.862   0.727  1.00 96.03           O  
ATOM   1598  CG2 THR A 217       3.110 -21.281   4.111  1.00 96.03           C  
ATOM   1599  OG1 THR A 217       0.750 -21.333   4.029  1.00 96.03           O  
ATOM   1600  N   THR A 218      -0.332 -18.512   2.077  1.00 95.78           N  
ATOM   1601  CA  THR A 218      -1.266 -18.029   1.052  1.00 95.78           C  
ATOM   1602  C   THR A 218      -0.669 -16.826   0.329  1.00 95.78           C  
ATOM   1603  CB  THR A 218      -2.628 -17.660   1.661  1.00 95.78           C  
ATOM   1604  O   THR A 218      -0.584 -16.819  -0.893  1.00 95.78           O  
ATOM   1605  CG2 THR A 218      -3.650 -17.220   0.615  1.00 95.78           C  
ATOM   1606  OG1 THR A 218      -3.176 -18.774   2.322  1.00 95.78           O  
ATOM   1607  N   MET A 219      -0.227 -15.812   1.076  1.00 92.82           N  
ATOM   1608  CA  MET A 219       0.137 -14.513   0.504  1.00 92.82           C  
ATOM   1609  C   MET A 219       1.551 -14.512  -0.100  1.00 92.82           C  
ATOM   1610  CB  MET A 219      -0.038 -13.415   1.566  1.00 92.82           C  
ATOM   1611  O   MET A 219       1.718 -14.084  -1.239  1.00 92.82           O  
ATOM   1612  CG  MET A 219      -1.457 -13.350   2.145  1.00 92.82           C  
ATOM   1613  SD  MET A 219      -1.588 -12.399   3.680  1.00 92.82           S  
ATOM   1614  CE  MET A 219      -1.877 -10.732   3.056  1.00 92.82           C  
ATOM   1615  N   LEU A 220       2.561 -15.035   0.612  1.00 92.90           N  
ATOM   1616  CA  LEU A 220       3.964 -15.027   0.162  1.00 92.90           C  
ATOM   1617  C   LEU A 220       4.165 -15.744  -1.182  1.00 92.90           C  
ATOM   1618  CB  LEU A 220       4.915 -15.607   1.236  1.00 92.90           C  
ATOM   1619  O   LEU A 220       4.738 -15.127  -2.080  1.00 92.90           O  
ATOM   1620  CG  LEU A 220       5.306 -14.646   2.365  1.00 92.90           C  
ATOM   1621  CD1 LEU A 220       5.861 -15.450   3.543  1.00 92.90           C  
ATOM   1622  CD2 LEU A 220       6.424 -13.705   1.920  1.00 92.90           C  
ATOM   1623  N   PRO A 221       3.697 -16.996  -1.379  1.00 94.11           N  
ATOM   1624  CA  PRO A 221       3.923 -17.703  -2.635  1.00 94.11           C  
ATOM   1625  C   PRO A 221       3.177 -17.079  -3.813  1.00 94.11           C  
ATOM   1626  CB  PRO A 221       3.474 -19.145  -2.391  1.00 94.11           C  
ATOM   1627  O   PRO A 221       3.711 -17.081  -4.915  1.00 94.11           O  
ATOM   1628  CG  PRO A 221       3.600 -19.296  -0.884  1.00 94.11           C  
ATOM   1629  CD  PRO A 221       3.112 -17.928  -0.424  1.00 94.11           C  
ATOM   1630  N   ILE A 222       1.982 -16.512  -3.595  1.00 93.83           N  
ATOM   1631  CA  ILE A 222       1.233 -15.807  -4.648  1.00 93.83           C  
ATOM   1632  C   ILE A 222       1.992 -14.555  -5.076  1.00 93.83           C  
ATOM   1633  CB  ILE A 222      -0.208 -15.466  -4.199  1.00 93.83           C  
ATOM   1634  O   ILE A 222       2.227 -14.368  -6.265  1.00 93.83           O  
ATOM   1635  CG1 ILE A 222      -1.011 -16.775  -4.067  1.00 93.83           C  
ATOM   1636  CG2 ILE A 222      -0.906 -14.513  -5.189  1.00 93.83           C  
ATOM   1637  CD1 ILE A 222      -2.438 -16.617  -3.525  1.00 93.83           C  
ATOM   1638  N   VAL A 223       2.413 -13.722  -4.122  1.00 91.13           N  
ATOM   1639  CA  VAL A 223       3.162 -12.493  -4.418  1.00 91.13           C  
ATOM   1640  C   VAL A 223       4.483 -12.823  -5.107  1.00 91.13           C  
ATOM   1641  CB  VAL A 223       3.380 -11.678  -3.131  1.00 91.13           C  
ATOM   1642  O   VAL A 223       4.811 -12.216  -6.124  1.00 91.13           O  
ATOM   1643  CG1 VAL A 223       4.317 -10.482  -3.342  1.00 91.13           C  
ATOM   1644  CG2 VAL A 223       2.033 -11.147  -2.623  1.00 91.13           C  
ATOM   1645  N   TRP A 224       5.213 -13.826  -4.611  1.00 91.37           N  
ATOM   1646  CA  TRP A 224       6.446 -14.289  -5.243  1.00 91.37           C  
ATOM   1647  C   TRP A 224       6.199 -14.817  -6.659  1.00 91.37           C  
ATOM   1648  CB  TRP A 224       7.113 -15.355  -4.369  1.00 91.37           C  
ATOM   1649  O   TRP A 224       6.925 -14.444  -7.576  1.00 91.37           O  
ATOM   1650  CG  TRP A 224       8.390 -15.884  -4.944  1.00 91.37           C  
ATOM   1651  CD1 TRP A 224       9.617 -15.336  -4.789  1.00 91.37           C  
ATOM   1652  CD2 TRP A 224       8.579 -17.025  -5.838  1.00 91.37           C  
ATOM   1653  CE2 TRP A 224       9.960 -17.104  -6.185  1.00 91.37           C  
ATOM   1654  CE3 TRP A 224       7.720 -17.988  -6.406  1.00 91.37           C  
ATOM   1655  NE1 TRP A 224      10.543 -16.048  -5.525  1.00 91.37           N  
ATOM   1656  CH2 TRP A 224       9.589 -19.036  -7.585  1.00 91.37           C  
ATOM   1657  CZ2 TRP A 224      10.467 -18.084  -7.046  1.00 91.37           C  
ATOM   1658  CZ3 TRP A 224       8.223 -18.990  -7.259  1.00 91.37           C  
ATOM   1659  N   ALA A 225       5.161 -15.633  -6.863  1.00 91.46           N  
ATOM   1660  CA  ALA A 225       4.819 -16.179  -8.171  1.00 91.46           C  
ATOM   1661  C   ALA A 225       4.441 -15.083  -9.167  1.00 91.46           C  
ATOM   1662  CB  ALA A 225       3.665 -17.171  -8.021  1.00 91.46           C  
ATOM   1663  O   ALA A 225       4.880 -15.144 -10.307  1.00 91.46           O  
ATOM   1664  N   VAL A 226       3.670 -14.078  -8.744  1.00 86.93           N  
ATOM   1665  CA  VAL A 226       3.286 -12.938  -9.588  1.00 86.93           C  
ATOM   1666  C   VAL A 226       4.516 -12.124  -9.987  1.00 86.93           C  
ATOM   1667  CB  VAL A 226       2.227 -12.071  -8.879  1.00 86.93           C  
ATOM   1668  O   VAL A 226       4.705 -11.877 -11.175  1.00 86.93           O  
ATOM   1669  CG1 VAL A 226       1.973 -10.734  -9.583  1.00 86.93           C  
ATOM   1670  CG2 VAL A 226       0.883 -12.814  -8.820  1.00 86.93           C  
ATOM   1671  N   LYS A 227       5.388 -11.779  -9.029  1.00 83.26           N  
ATOM   1672  CA  LYS A 227       6.645 -11.065  -9.313  1.00 83.26           C  
ATOM   1673  C   LYS A 227       7.549 -11.853 -10.256  1.00 83.26           C  
ATOM   1674  CB  LYS A 227       7.408 -10.780  -8.016  1.00 83.26           C  
ATOM   1675  O   LYS A 227       7.997 -11.318 -11.260  1.00 83.26           O  
ATOM   1676  CG  LYS A 227       6.755  -9.684  -7.176  1.00 83.26           C  
ATOM   1677  CD  LYS A 227       7.609  -9.462  -5.928  1.00 83.26           C  
ATOM   1678  CE  LYS A 227       7.027  -8.319  -5.113  1.00 83.26           C  
ATOM   1679  NZ  LYS A 227       7.941  -7.914  -4.024  1.00 83.26           N  
ATOM   1680  N   THR A 228       7.772 -13.132  -9.959  1.00 84.75           N  
ATOM   1681  CA  THR A 228       8.650 -14.007 -10.752  1.00 84.75           C  
ATOM   1682  C   THR A 228       8.082 -14.225 -12.148  1.00 84.75           C  
ATOM   1683  CB  THR A 228       8.844 -15.369 -10.069  1.00 84.75           C  
ATOM   1684  O   THR A 228       8.804 -14.107 -13.126  1.00 84.75           O  
ATOM   1685  CG2 THR A 228       9.893 -16.236 -10.759  1.00 84.75           C  
ATOM   1686  OG1 THR A 228       9.264 -15.196  -8.736  1.00 84.75           O  
ATOM   1687  N   ALA A 229       6.777 -14.484 -12.272  1.00 84.19           N  
ATOM   1688  CA  ALA A 229       6.135 -14.668 -13.569  1.00 84.19           C  
ATOM   1689  C   ALA A 229       6.181 -13.406 -14.437  1.00 84.19           C  
ATOM   1690  CB  ALA A 229       4.688 -15.123 -13.363  1.00 84.19           C  
ATOM   1691  O   ALA A 229       6.262 -13.512 -15.658  1.00 84.19           O  
ATOM   1692  N   ALA A 230       6.118 -12.224 -13.822  1.00 73.82           N  
ATOM   1693  CA  ALA A 230       6.209 -10.957 -14.532  1.00 73.82           C  
ATOM   1694  C   ALA A 230       7.665 -10.544 -14.843  1.00 73.82           C  
ATOM   1695  CB  ALA A 230       5.423  -9.922 -13.722  1.00 73.82           C  
ATOM   1696  O   ALA A 230       7.885  -9.874 -15.847  1.00 73.82           O  
ATOM   1697  N   HIS A 231       8.644 -10.964 -14.032  1.00 73.72           N  
ATOM   1698  CA  HIS A 231      10.072 -10.683 -14.229  1.00 73.72           C  
ATOM   1699  C   HIS A 231      10.762 -11.685 -15.175  1.00 73.72           C  
ATOM   1700  CB  HIS A 231      10.752 -10.657 -12.851  1.00 73.72           C  
ATOM   1701  O   HIS A 231      11.396 -11.281 -16.144  1.00 73.72           O  
ATOM   1702  CG  HIS A 231      12.207 -10.273 -12.897  1.00 73.72           C  
ATOM   1703  CD2 HIS A 231      12.720  -9.024 -12.682  1.00 73.72           C  
ATOM   1704  ND1 HIS A 231      13.276 -11.110 -13.122  1.00 73.72           N  
ATOM   1705  CE1 HIS A 231      14.399 -10.388 -13.050  1.00 73.72           C  
ATOM   1706  NE2 HIS A 231      14.111  -9.110 -12.757  1.00 73.72           N  
ATOM   1707  N   ASP A 232      10.611 -12.987 -14.917  1.00 78.47           N  
ATOM   1708  CA  ASP A 232      11.303 -14.085 -15.615  1.00 78.47           C  
ATOM   1709  C   ASP A 232      10.405 -14.822 -16.626  1.00 78.47           C  
ATOM   1710  CB  ASP A 232      11.841 -15.091 -14.582  1.00 78.47           C  
ATOM   1711  O   ASP A 232      10.849 -15.738 -17.323  1.00 78.47           O  
ATOM   1712  CG  ASP A 232      12.822 -14.481 -13.582  1.00 78.47           C  
ATOM   1713  OD1 ASP A 232      13.660 -13.656 -14.004  1.00 78.47           O  
ATOM   1714  OD2 ASP A 232      12.732 -14.840 -12.388  1.00 78.47           O  
ATOM   1715  N   GLY A 233       9.123 -14.458 -16.698  1.00 82.06           N  
ATOM   1716  CA  GLY A 233       8.116 -15.197 -17.453  1.00 82.06           C  
ATOM   1717  C   GLY A 233       7.536 -16.389 -16.684  1.00 82.06           C  
ATOM   1718  O   GLY A 233       7.933 -16.734 -15.567  1.00 82.06           O  
ATOM   1719  N   LEU A 234       6.545 -17.047 -17.288  1.00 87.85           N  
ATOM   1720  CA  LEU A 234       5.882 -18.196 -16.671  1.00 87.85           C  
ATOM   1721  C   LEU A 234       6.850 -19.379 -16.541  1.00 87.85           C  
ATOM   1722  CB  LEU A 234       4.632 -18.588 -17.478  1.00 87.85           C  
ATOM   1723  O   LEU A 234       7.308 -19.940 -17.534  1.00 87.85           O  
ATOM   1724  CG  LEU A 234       3.477 -17.576 -17.394  1.00 87.85           C  
ATOM   1725  CD1 LEU A 234       2.392 -17.960 -18.401  1.00 87.85           C  
ATOM   1726  CD2 LEU A 234       2.833 -17.548 -16.005  1.00 87.85           C  
ATOM   1727  N   SER A 235       7.096 -19.805 -15.303  1.00 92.59           N  
ATOM   1728  CA  SER A 235       7.913 -20.973 -14.979  1.00 92.59           C  
ATOM   1729  C   SER A 235       7.114 -22.008 -14.185  1.00 92.59           C  
ATOM   1730  CB  SER A 235       9.181 -20.534 -14.237  1.00 92.59           C  
ATOM   1731  O   SER A 235       6.133 -21.687 -13.508  1.00 92.59           O  
ATOM   1732  OG  SER A 235       8.880 -20.087 -12.927  1.00 92.59           O  
ATOM   1733  N   ALA A 236       7.557 -23.268 -14.220  1.00 95.60           N  
ATOM   1734  CA  ALA A 236       6.963 -24.328 -13.402  1.00 95.60           C  
ATOM   1735  C   ALA A 236       7.050 -24.008 -11.897  1.00 95.60           C  
ATOM   1736  CB  ALA A 236       7.663 -25.651 -13.734  1.00 95.60           C  
ATOM   1737  O   ALA A 236       6.129 -24.324 -11.147  1.00 95.60           O  
ATOM   1738  N   ALA A 237       8.122 -23.333 -11.467  1.00 94.58           N  
ATOM   1739  CA  ALA A 237       8.299 -22.893 -10.088  1.00 94.58           C  
ATOM   1740  C   ALA A 237       7.280 -21.810  -9.696  1.00 94.58           C  
ATOM   1741  CB  ALA A 237       9.744 -22.415  -9.910  1.00 94.58           C  
ATOM   1742  O   ALA A 237       6.639 -21.936  -8.654  1.00 94.58           O  
ATOM   1743  N   ALA A 238       7.068 -20.794 -10.544  1.00 92.98           N  
ATOM   1744  CA  ALA A 238       6.052 -19.765 -10.315  1.00 92.98           C  
ATOM   1745  C   ALA A 238       4.639 -20.369 -10.270  1.00 92.98           C  
ATOM   1746  CB  ALA A 238       6.181 -18.683 -11.394  1.00 92.98           C  
ATOM   1747  O   ALA A 238       3.873 -20.086  -9.350  1.00 92.98           O  
ATOM   1748  N   ALA A 239       4.311 -21.273 -11.200  1.00 96.25           N  
ATOM   1749  CA  ALA A 239       3.030 -21.977 -11.202  1.00 96.25           C  
ATOM   1750  C   ALA A 239       2.831 -22.837  -9.938  1.00 96.25           C  
ATOM   1751  CB  ALA A 239       2.942 -22.819 -12.480  1.00 96.25           C  
ATOM   1752  O   ALA A 239       1.752 -22.821  -9.343  1.00 96.25           O  
ATOM   1753  N   ALA A 240       3.871 -23.549  -9.489  1.00 96.93           N  
ATOM   1754  CA  ALA A 240       3.831 -24.341  -8.263  1.00 96.93           C  
ATOM   1755  C   ALA A 240       3.656 -23.463  -7.015  1.00 96.93           C  
ATOM   1756  CB  ALA A 240       5.102 -25.194  -8.175  1.00 96.93           C  
ATOM   1757  O   ALA A 240       2.824 -23.776  -6.166  1.00 96.93           O  
ATOM   1758  N   ALA A 241       4.379 -22.346  -6.913  1.00 95.86           N  
ATOM   1759  CA  ALA A 241       4.230 -21.400  -5.809  1.00 95.86           C  
ATOM   1760  C   ALA A 241       2.827 -20.778  -5.778  1.00 95.86           C  
ATOM   1761  CB  ALA A 241       5.317 -20.336  -5.933  1.00 95.86           C  
ATOM   1762  O   ALA A 241       2.198 -20.732  -4.721  1.00 95.86           O  
ATOM   1763  N   PHE A 242       2.289 -20.390  -6.937  1.00 95.80           N  
ATOM   1764  CA  PHE A 242       0.912 -19.917  -7.042  1.00 95.80           C  
ATOM   1765  C   PHE A 242      -0.080 -20.988  -6.564  1.00 95.80           C  
ATOM   1766  CB  PHE A 242       0.629 -19.493  -8.488  1.00 95.80           C  
ATOM   1767  O   PHE A 242      -0.954 -20.704  -5.745  1.00 95.80           O  
ATOM   1768  CG  PHE A 242      -0.670 -18.731  -8.635  1.00 95.80           C  
ATOM   1769  CD1 PHE A 242      -1.866 -19.414  -8.925  1.00 95.80           C  
ATOM   1770  CD2 PHE A 242      -0.682 -17.335  -8.461  1.00 95.80           C  
ATOM   1771  CE1 PHE A 242      -3.071 -18.699  -9.043  1.00 95.80           C  
ATOM   1772  CE2 PHE A 242      -1.887 -16.622  -8.582  1.00 95.80           C  
ATOM   1773  CZ  PHE A 242      -3.081 -17.304  -8.872  1.00 95.80           C  
ATOM   1774  N   ALA A 243       0.091 -22.242  -6.997  1.00 97.60           N  
ATOM   1775  CA  ALA A 243      -0.749 -23.359  -6.572  1.00 97.60           C  
ATOM   1776  C   ALA A 243      -0.665 -23.624  -5.057  1.00 97.60           C  
ATOM   1777  CB  ALA A 243      -0.371 -24.603  -7.385  1.00 97.60           C  
ATOM   1778  O   ALA A 243      -1.703 -23.815  -4.423  1.00 97.60           O  
ATOM   1779  N   VAL A 244       0.534 -23.581  -4.462  1.00 98.00           N  
ATOM   1780  CA  VAL A 244       0.728 -23.674  -3.003  1.00 98.00           C  
ATOM   1781  C   VAL A 244      -0.058 -22.577  -2.294  1.00 98.00           C  
ATOM   1782  CB  VAL A 244       2.225 -23.606  -2.627  1.00 98.00           C  
ATOM   1783  O   VAL A 244      -0.795 -22.871  -1.356  1.00 98.00           O  
ATOM   1784  CG1 VAL A 244       2.462 -23.404  -1.123  1.00 98.00           C  
ATOM   1785  CG2 VAL A 244       2.934 -24.908  -3.020  1.00 98.00           C  
ATOM   1786  N   GLY A 245       0.022 -21.341  -2.788  1.00 97.45           N  
ATOM   1787  CA  GLY A 245      -0.741 -20.217  -2.258  1.00 97.45           C  
ATOM   1788  C   GLY A 245      -2.253 -20.438  -2.279  1.00 97.45           C  
ATOM   1789  O   GLY A 245      -2.924 -20.274  -1.258  1.00 97.45           O  
ATOM   1790  N   ILE A 246      -2.797 -20.886  -3.414  1.00 97.90           N  
ATOM   1791  CA  ILE A 246      -4.229 -21.190  -3.559  1.00 97.90           C  
ATOM   1792  C   ILE A 246      -4.662 -22.332  -2.628  1.00 97.90           C  
ATOM   1793  CB  ILE A 246      -4.557 -21.503  -5.038  1.00 97.90           C  
ATOM   1794  O   ILE A 246      -5.703 -22.237  -1.972  1.00 97.90           O  
ATOM   1795  CG1 ILE A 246      -4.324 -20.291  -5.971  1.00 97.90           C  
ATOM   1796  CG2 ILE A 246      -5.999 -22.017  -5.210  1.00 97.90           C  
ATOM   1797  CD1 ILE A 246      -5.154 -19.036  -5.670  1.00 97.90           C  
ATOM   1798  N   VAL A 247      -3.868 -23.402  -2.531  1.00 98.43           N  
ATOM   1799  CA  VAL A 247      -4.156 -24.541  -1.646  1.00 98.43           C  
ATOM   1800  C   VAL A 247      -4.124 -24.107  -0.181  1.00 98.43           C  
ATOM   1801  CB  VAL A 247      -3.191 -25.711  -1.918  1.00 98.43           C  
ATOM   1802  O   VAL A 247      -5.062 -24.414   0.558  1.00 98.43           O  
ATOM   1803  CG1 VAL A 247      -3.315 -26.828  -0.871  1.00 98.43           C  
ATOM   1804  CG2 VAL A 247      -3.492 -26.345  -3.284  1.00 98.43           C  
ATOM   1805  N   SER A 248      -3.110 -23.349   0.240  1.00 97.95           N  
ATOM   1806  CA  SER A 248      -3.027 -22.788   1.592  1.00 97.95           C  
ATOM   1807  C   SER A 248      -4.211 -21.878   1.908  1.00 97.95           C  
ATOM   1808  CB  SER A 248      -1.721 -22.018   1.779  1.00 97.95           C  
ATOM   1809  O   SER A 248      -4.795 -22.007   2.985  1.00 97.95           O  
ATOM   1810  OG  SER A 248      -0.668 -22.940   1.962  1.00 97.95           O  
ATOM   1811  N   GLY A 249      -4.645 -21.046   0.958  1.00 96.47           N  
ATOM   1812  CA  GLY A 249      -5.827 -20.197   1.113  1.00 96.47           C  
ATOM   1813  C   GLY A 249      -7.108 -21.015   1.286  1.00 96.47           C  
ATOM   1814  O   GLY A 249      -7.906 -20.761   2.191  1.00 96.47           O  
ATOM   1815  N   ALA A 250      -7.284 -22.070   0.488  1.00 97.57           N  
ATOM   1816  CA  ALA A 250      -8.417 -22.981   0.627  1.00 97.57           C  
ATOM   1817  C   ALA A 250      -8.405 -23.713   1.983  1.00 97.57           C  
ATOM   1818  CB  ALA A 250      -8.405 -23.960  -0.551  1.00 97.57           C  
ATOM   1819  O   ALA A 250      -9.451 -23.855   2.624  1.00 97.57           O  
ATOM   1820  N   LEU A 251      -7.234 -24.150   2.457  1.00 97.73           N  
ATOM   1821  CA  LEU A 251      -7.068 -24.766   3.777  1.00 97.73           C  
ATOM   1822  C   LEU A 251      -7.339 -23.770   4.911  1.00 97.73           C  
ATOM   1823  CB  LEU A 251      -5.655 -25.363   3.897  1.00 97.73           C  
ATOM   1824  O   LEU A 251      -8.021 -24.130   5.874  1.00 97.73           O  
ATOM   1825  CG  LEU A 251      -5.394 -26.599   3.016  1.00 97.73           C  
ATOM   1826  CD1 LEU A 251      -3.929 -27.010   3.150  1.00 97.73           C  
ATOM   1827  CD2 LEU A 251      -6.271 -27.792   3.411  1.00 97.73           C  
ATOM   1828  N   PHE A 252      -6.885 -22.521   4.778  1.00 95.86           N  
ATOM   1829  CA  PHE A 252      -7.167 -21.437   5.715  1.00 95.86           C  
ATOM   1830  C   PHE A 252      -8.673 -21.214   5.848  1.00 95.86           C  
ATOM   1831  CB  PHE A 252      -6.469 -20.150   5.254  1.00 95.86           C  
ATOM   1832  O   PHE A 252      -9.212 -21.295   6.951  1.00 95.86           O  
ATOM   1833  CG  PHE A 252      -6.741 -18.974   6.164  1.00 95.86           C  
ATOM   1834  CD1 PHE A 252      -7.779 -18.076   5.856  1.00 95.86           C  
ATOM   1835  CD2 PHE A 252      -5.967 -18.783   7.321  1.00 95.86           C  
ATOM   1836  CE1 PHE A 252      -8.046 -16.992   6.706  1.00 95.86           C  
ATOM   1837  CE2 PHE A 252      -6.228 -17.691   8.163  1.00 95.86           C  
ATOM   1838  CZ  PHE A 252      -7.271 -16.797   7.860  1.00 95.86           C  
ATOM   1839  N   VAL A 253      -9.377 -21.030   4.727  1.00 95.84           N  
ATOM   1840  CA  VAL A 253     -10.832 -20.819   4.704  1.00 95.84           C  
ATOM   1841  C   VAL A 253     -11.575 -22.018   5.297  1.00 95.84           C  
ATOM   1842  CB  VAL A 253     -11.305 -20.523   3.267  1.00 95.84           C  
ATOM   1843  O   VAL A 253     -12.467 -21.851   6.131  1.00 95.84           O  
ATOM   1844  CG1 VAL A 253     -12.834 -20.504   3.151  1.00 95.84           C  
ATOM   1845  CG2 VAL A 253     -10.792 -19.155   2.803  1.00 95.84           C  
ATOM   1846  N   ARG A 254     -11.192 -23.248   4.929  1.00 96.93           N  
ATOM   1847  CA  ARG A 254     -11.779 -24.472   5.502  1.00 96.93           C  
ATOM   1848  C   ARG A 254     -11.568 -24.560   7.012  1.00 96.93           C  
ATOM   1849  CB  ARG A 254     -11.195 -25.716   4.819  1.00 96.93           C  
ATOM   1850  O   ARG A 254     -12.466 -25.028   7.709  1.00 96.93           O  
ATOM   1851  CG  ARG A 254     -11.779 -25.923   3.415  1.00 96.93           C  
ATOM   1852  CD  ARG A 254     -11.132 -27.120   2.710  1.00 96.93           C  
ATOM   1853  NE  ARG A 254     -11.589 -28.404   3.283  1.00 96.93           N  
ATOM   1854  NH1 ARG A 254     -10.937 -29.756   1.543  1.00 96.93           N  
ATOM   1855  NH2 ARG A 254     -12.039 -30.640   3.266  1.00 96.93           N  
ATOM   1856  CZ  ARG A 254     -11.517 -29.588   2.697  1.00 96.93           C  
ATOM   1857  N   ARG A 255     -10.409 -24.128   7.514  1.00 95.71           N  
ATOM   1858  CA  ARG A 255     -10.101 -24.099   8.947  1.00 95.71           C  
ATOM   1859  C   ARG A 255     -10.914 -23.033   9.675  1.00 95.71           C  
ATOM   1860  CB  ARG A 255      -8.589 -23.919   9.142  1.00 95.71           C  
ATOM   1861  O   ARG A 255     -11.519 -23.368  10.688  1.00 95.71           O  
ATOM   1862  CG  ARG A 255      -8.210 -23.920  10.627  1.00 95.71           C  
ATOM   1863  CD  ARG A 255      -6.689 -23.904  10.798  1.00 95.71           C  
ATOM   1864  NE  ARG A 255      -6.318 -23.891  12.221  1.00 95.71           N  
ATOM   1865  NH1 ARG A 255      -6.732 -26.095  12.741  1.00 95.71           N  
ATOM   1866  NH2 ARG A 255      -5.916 -24.701  14.282  1.00 95.71           N  
ATOM   1867  CZ  ARG A 255      -6.331 -24.897  13.070  1.00 95.71           C  
ATOM   1868  N   GLN A 256     -10.999 -21.810   9.146  1.00 93.22           N  
ATOM   1869  CA  GLN A 256     -11.813 -20.748   9.751  1.00 93.22           C  
ATOM   1870  C   GLN A 256     -13.287 -21.153   9.842  1.00 93.22           C  
ATOM   1871  CB  GLN A 256     -11.694 -19.425   8.974  1.00 93.22           C  
ATOM   1872  O   GLN A 256     -13.895 -21.014  10.895  1.00 93.22           O  
ATOM   1873  CG  GLN A 256     -10.302 -18.778   8.924  1.00 93.22           C  
ATOM   1874  CD  GLN A 256      -9.541 -18.878  10.234  1.00 93.22           C  
ATOM   1875  NE2 GLN A 256      -8.351 -19.421  10.197  1.00 93.22           N  
ATOM   1876  OE1 GLN A 256     -10.014 -18.511  11.297  1.00 93.22           O  
ATOM   1877  N   ASN A 257     -13.837 -21.768   8.791  1.00 94.27           N  
ATOM   1878  CA  ASN A 257     -15.225 -22.244   8.788  1.00 94.27           C  
ATOM   1879  C   ASN A 257     -15.508 -23.379   9.791  1.00 94.27           C  
ATOM   1880  CB  ASN A 257     -15.577 -22.698   7.361  1.00 94.27           C  
ATOM   1881  O   ASN A 257     -16.666 -23.618  10.122  1.00 94.27           O  
ATOM   1882  CG  ASN A 257     -15.782 -21.540   6.401  1.00 94.27           C  
ATOM   1883  ND2 ASN A 257     -15.529 -21.740   5.130  1.00 94.27           N  
ATOM   1884  OD1 ASN A 257     -16.214 -20.460   6.756  1.00 94.27           O  
ATOM   1885  N   ARG A 258     -14.481 -24.112  10.241  1.00 93.07           N  
ATOM   1886  CA  ARG A 258     -14.602 -25.197  11.232  1.00 93.07           C  
ATOM   1887  C   ARG A 258     -14.221 -24.764  12.648  1.00 93.07           C  
ATOM   1888  CB  ARG A 258     -13.743 -26.393  10.796  1.00 93.07           C  
ATOM   1889  O   ARG A 258     -14.475 -25.514  13.587  1.00 93.07           O  
ATOM   1890  CG  ARG A 258     -14.321 -27.125   9.578  1.00 93.07           C  
ATOM   1891  CD  ARG A 258     -13.387 -28.277   9.194  1.00 93.07           C  
ATOM   1892  NE  ARG A 258     -13.928 -29.071   8.074  1.00 93.07           N  
ATOM   1893  NH1 ARG A 258     -12.424 -30.802   8.195  1.00 93.07           N  
ATOM   1894  NH2 ARG A 258     -14.083 -30.888   6.705  1.00 93.07           N  
ATOM   1895  CZ  ARG A 258     -13.476 -30.243   7.664  1.00 93.07           C  
ATOM   1896  N   SER A 259     -13.572 -23.612  12.804  1.00 88.98           N  
ATOM   1897  CA  SER A 259     -13.109 -23.126  14.100  1.00 88.98           C  
ATOM   1898  C   SER A 259     -14.274 -22.556  14.904  1.00 88.98           C  
ATOM   1899  CB  SER A 259     -12.019 -22.065  13.928  1.00 88.98           C  
ATOM   1900  O   SER A 259     -15.062 -21.770  14.387  1.00 88.98           O  
ATOM   1901  OG  SER A 259     -11.491 -21.751  15.204  1.00 88.98           O  
ATOM   1902  N   ALA A 260     -14.356 -22.909  16.189  1.00 85.08           N  
ATOM   1903  CA  ALA A 260     -15.305 -22.294  17.119  1.00 85.08           C  
ATOM   1904  C   ALA A 260     -14.969 -20.816  17.398  1.00 85.08           C  
ATOM   1905  CB  ALA A 260     -15.306 -23.121  18.410  1.00 85.08           C  
ATOM   1906  O   ALA A 260     -15.851 -20.019  17.704  1.00 85.08           O  
ATOM   1907  N   THR A 261     -13.692 -20.450  17.267  1.00 83.24           N  
ATOM   1908  CA  THR A 261     -13.167 -19.090  17.430  1.00 83.24           C  
ATOM   1909  C   THR A 261     -12.292 -18.768  16.214  1.00 83.24           C  
ATOM   1910  CB  THR A 261     -12.375 -18.956  18.741  1.00 83.24           C  
ATOM   1911  O   THR A 261     -11.067 -18.921  16.278  1.00 83.24           O  
ATOM   1912  CG2 THR A 261     -13.250 -19.136  19.981  1.00 83.24           C  
ATOM   1913  OG1 THR A 261     -11.362 -19.933  18.783  1.00 83.24           O  
ATOM   1914  N   PRO A 262     -12.889 -18.443  15.054  1.00 86.79           N  
ATOM   1915  CA  PRO A 262     -12.118 -18.149  13.854  1.00 86.79           C  
ATOM   1916  C   PRO A 262     -11.283 -16.882  14.050  1.00 86.79           C  
ATOM   1917  CB  PRO A 262     -13.145 -18.007  12.731  1.00 86.79           C  
ATOM   1918  O   PRO A 262     -11.752 -15.899  14.619  1.00 86.79           O  
ATOM   1919  CG  PRO A 262     -14.410 -17.549  13.455  1.00 86.79           C  
ATOM   1920  CD  PRO A 262     -14.314 -18.257  14.807  1.00 86.79           C  
ATOM   1921  N   MET A 263     -10.054 -16.902  13.537  1.00 83.66           N  
ATOM   1922  CA  MET A 263      -9.208 -15.714  13.433  1.00 83.66           C  
ATOM   1923  C   MET A 263      -9.851 -14.697  12.481  1.00 83.66           C  
ATOM   1924  CB  MET A 263      -7.812 -16.148  12.951  1.00 83.66           C  
ATOM   1925  O   MET A 263      -9.872 -13.507  12.771  1.00 83.66           O  
ATOM   1926  CG  MET A 263      -6.803 -14.996  12.971  1.00 83.66           C  
ATOM   1927  SD  MET A 263      -5.145 -15.430  12.378  1.00 83.66           S  
ATOM   1928  CE  MET A 263      -5.401 -15.226  10.597  1.00 83.66           C  
ATOM   1929  N   LEU A 264     -10.421 -15.178  11.371  1.00 85.94           N  
ATOM   1930  CA  LEU A 264     -11.134 -14.373  10.380  1.00 85.94           C  
ATOM   1931  C   LEU A 264     -12.540 -14.942  10.168  1.00 85.94           C  
ATOM   1932  CB  LEU A 264     -10.322 -14.371   9.073  1.00 85.94           C  
ATOM   1933  O   LEU A 264     -12.689 -16.074   9.704  1.00 85.94           O  
ATOM   1934  CG  LEU A 264     -10.870 -13.409   8.004  1.00 85.94           C  
ATOM   1935  CD1 LEU A 264     -10.517 -11.967   8.347  1.00 85.94           C  
ATOM   1936  CD2 LEU A 264     -10.251 -13.721   6.643  1.00 85.94           C  
ATOM   1937  N   ASP A 265     -13.574 -14.159  10.476  1.00 86.20           N  
ATOM   1938  CA  ASP A 265     -14.961 -14.567  10.243  1.00 86.20           C  
ATOM   1939  C   ASP A 265     -15.307 -14.492   8.747  1.00 86.20           C  
ATOM   1940  CB  ASP A 265     -15.920 -13.747  11.121  1.00 86.20           C  
ATOM   1941  O   ASP A 265     -15.704 -13.453   8.219  1.00 86.20           O  
ATOM   1942  CG  ASP A 265     -17.381 -14.216  11.025  1.00 86.20           C  
ATOM   1943  OD1 ASP A 265     -17.693 -15.130  10.227  1.00 86.20           O  
ATOM   1944  OD2 ASP A 265     -18.215 -13.653  11.776  1.00 86.20           O  
ATOM   1945  N   ILE A 266     -15.175 -15.628   8.059  1.00 90.33           N  
ATOM   1946  CA  ILE A 266     -15.486 -15.764   6.628  1.00 90.33           C  
ATOM   1947  C   ILE A 266     -16.966 -15.464   6.335  1.00 90.33           C  
ATOM   1948  CB  ILE A 266     -15.099 -17.176   6.129  1.00 90.33           C  
ATOM   1949  O   ILE A 266     -17.313 -15.082   5.217  1.00 90.33           O  
ATOM   1950  CG1 ILE A 266     -13.649 -17.578   6.486  1.00 90.33           C  
ATOM   1951  CG2 ILE A 266     -15.310 -17.324   4.609  1.00 90.33           C  
ATOM   1952  CD1 ILE A 266     -12.560 -16.630   5.968  1.00 90.33           C  
ATOM   1953  N   GLY A 267     -17.850 -15.586   7.331  1.00 88.46           N  
ATOM   1954  CA  GLY A 267     -19.267 -15.267   7.194  1.00 88.46           C  
ATOM   1955  C   GLY A 267     -19.527 -13.807   6.821  1.00 88.46           C  
ATOM   1956  O   GLY A 267     -20.540 -13.533   6.179  1.00 88.46           O  
ATOM   1957  N   LEU A 268     -18.601 -12.893   7.140  1.00 87.93           N  
ATOM   1958  CA  LEU A 268     -18.698 -11.480   6.760  1.00 87.93           C  
ATOM   1959  C   LEU A 268     -18.737 -11.296   5.238  1.00 87.93           C  
ATOM   1960  CB  LEU A 268     -17.524 -10.694   7.372  1.00 87.93           C  
ATOM   1961  O   LEU A 268     -19.507 -10.478   4.744  1.00 87.93           O  
ATOM   1962  CG  LEU A 268     -17.470 -10.683   8.911  1.00 87.93           C  
ATOM   1963  CD1 LEU A 268     -16.274  -9.852   9.377  1.00 87.93           C  
ATOM   1964  CD2 LEU A 268     -18.744 -10.101   9.528  1.00 87.93           C  
ATOM   1965  N   PHE A 269     -18.013 -12.130   4.482  1.00 91.15           N  
ATOM   1966  CA  PHE A 269     -17.976 -12.058   3.018  1.00 91.15           C  
ATOM   1967  C   PHE A 269     -19.273 -12.522   2.330  1.00 91.15           C  
ATOM   1968  CB  PHE A 269     -16.771 -12.834   2.480  1.00 91.15           C  
ATOM   1969  O   PHE A 269     -19.407 -12.432   1.107  1.00 91.15           O  
ATOM   1970  CG  PHE A 269     -15.437 -12.223   2.845  1.00 91.15           C  
ATOM   1971  CD1 PHE A 269     -14.932 -11.142   2.099  1.00 91.15           C  
ATOM   1972  CD2 PHE A 269     -14.693 -12.741   3.919  1.00 91.15           C  
ATOM   1973  CE1 PHE A 269     -13.670 -10.605   2.405  1.00 91.15           C  
ATOM   1974  CE2 PHE A 269     -13.434 -12.200   4.231  1.00 91.15           C  
ATOM   1975  CZ  PHE A 269     -12.917 -11.143   3.462  1.00 91.15           C  
ATOM   1976  N   LYS A 270     -20.254 -13.024   3.089  1.00 90.20           N  
ATOM   1977  CA  LYS A 270     -21.603 -13.292   2.565  1.00 90.20           C  
ATOM   1978  C   LYS A 270     -22.453 -12.022   2.485  1.00 90.20           C  
ATOM   1979  CB  LYS A 270     -22.304 -14.358   3.414  1.00 90.20           C  
ATOM   1980  O   LYS A 270     -23.450 -12.015   1.768  1.00 90.20           O  
ATOM   1981  CG  LYS A 270     -21.565 -15.702   3.389  1.00 90.20           C  
ATOM   1982  CD  LYS A 270     -22.331 -16.734   4.220  1.00 90.20           C  
ATOM   1983  CE  LYS A 270     -21.595 -18.074   4.183  1.00 90.20           C  
ATOM   1984  NZ  LYS A 270     -22.299 -19.094   4.997  1.00 90.20           N  
ATOM   1985  N   VAL A 271     -22.081 -10.967   3.212  1.00 89.76           N  
ATOM   1986  CA  VAL A 271     -22.778  -9.679   3.196  1.00 89.76           C  
ATOM   1987  C   VAL A 271     -22.274  -8.882   1.997  1.00 89.76           C  
ATOM   1988  CB  VAL A 271     -22.597  -8.927   4.529  1.00 89.76           C  
ATOM   1989  O   VAL A 271     -21.148  -8.396   1.988  1.00 89.76           O  
ATOM   1990  CG1 VAL A 271     -23.363  -7.601   4.513  1.00 89.76           C  
ATOM   1991  CG2 VAL A 271     -23.118  -9.763   5.707  1.00 89.76           C  
ATOM   1992  N   MET A 272     -23.102  -8.777   0.958  1.00 90.62           N  
ATOM   1993  CA  MET A 272     -22.672  -8.243  -0.337  1.00 90.62           C  
ATOM   1994  C   MET A 272     -22.155  -6.791  -0.274  1.00 90.62           C  
ATOM   1995  CB  MET A 272     -23.791  -8.435  -1.375  1.00 90.62           C  
ATOM   1996  O   MET A 272     -21.100  -6.535  -0.862  1.00 90.62           O  
ATOM   1997  CG  MET A 272     -23.252  -8.328  -2.800  1.00 90.62           C  
ATOM   1998  SD  MET A 272     -22.054  -9.596  -3.303  1.00 90.62           S  
ATOM   1999  CE  MET A 272     -23.129 -11.051  -3.345  1.00 90.62           C  
ATOM   2000  N   PRO A 273     -22.784  -5.859   0.478  1.00 90.34           N  
ATOM   2001  CA  PRO A 273     -22.222  -4.522   0.677  1.00 90.34           C  
ATOM   2002  C   PRO A 273     -20.812  -4.558   1.283  1.00 90.34           C  
ATOM   2003  CB  PRO A 273     -23.225  -3.785   1.567  1.00 90.34           C  
ATOM   2004  O   PRO A 273     -19.903  -3.952   0.728  1.00 90.34           O  
ATOM   2005  CG  PRO A 273     -24.550  -4.456   1.227  1.00 90.34           C  
ATOM   2006  CD  PRO A 273     -24.130  -5.911   1.044  1.00 90.34           C  
ATOM   2007  N   PHE A 274     -20.587  -5.368   2.325  1.00 90.74           N  
ATOM   2008  CA  PHE A 274     -19.260  -5.567   2.922  1.00 90.74           C  
ATOM   2009  C   PHE A 274     -18.249  -6.095   1.894  1.00 90.74           C  
ATOM   2010  CB  PHE A 274     -19.380  -6.506   4.135  1.00 90.74           C  
ATOM   2011  O   PHE A 274     -17.197  -5.494   1.694  1.00 90.74           O  
ATOM   2012  CG  PHE A 274     -18.061  -6.904   4.765  1.00 90.74           C  
ATOM   2013  CD1 PHE A 274     -17.390  -8.063   4.327  1.00 90.74           C  
ATOM   2014  CD2 PHE A 274     -17.497  -6.114   5.782  1.00 90.74           C  
ATOM   2015  CE1 PHE A 274     -16.158  -8.430   4.896  1.00 90.74           C  
ATOM   2016  CE2 PHE A 274     -16.263  -6.483   6.346  1.00 90.74           C  
ATOM   2017  CZ  PHE A 274     -15.596  -7.637   5.909  1.00 90.74           C  
ATOM   2018  N   THR A 275     -18.572  -7.185   1.194  1.00 92.53           N  
ATOM   2019  CA  THR A 275     -17.661  -7.813   0.223  1.00 92.53           C  
ATOM   2020  C   THR A 275     -17.319  -6.888  -0.936  1.00 92.53           C  
ATOM   2021  CB  THR A 275     -18.284  -9.096  -0.331  1.00 92.53           C  
ATOM   2022  O   THR A 275     -16.156  -6.795  -1.325  1.00 92.53           O  
ATOM   2023  CG2 THR A 275     -17.376  -9.860  -1.292  1.00 92.53           C  
ATOM   2024  OG1 THR A 275     -18.519  -9.936   0.759  1.00 92.53           O  
ATOM   2025  N   SER A 276     -18.317  -6.196  -1.486  1.00 92.41           N  
ATOM   2026  CA  SER A 276     -18.116  -5.275  -2.605  1.00 92.41           C  
ATOM   2027  C   SER A 276     -17.268  -4.066  -2.213  1.00 92.41           C  
ATOM   2028  CB  SER A 276     -19.458  -4.851  -3.196  1.00 92.41           C  
ATOM   2029  O   SER A 276     -16.384  -3.694  -2.977  1.00 92.41           O  
ATOM   2030  OG  SER A 276     -20.209  -4.064  -2.298  1.00 92.41           O  
ATOM   2031  N   SER A 277     -17.451  -3.518  -1.007  1.00 93.15           N  
ATOM   2032  CA  SER A 277     -16.619  -2.443  -0.461  1.00 93.15           C  
ATOM   2033  C   SER A 277     -15.172  -2.880  -0.227  1.00 93.15           C  
ATOM   2034  CB  SER A 277     -17.231  -1.967   0.855  1.00 93.15           C  
ATOM   2035  O   SER A 277     -14.244  -2.181  -0.631  1.00 93.15           O  
ATOM   2036  OG  SER A 277     -18.389  -1.211   0.594  1.00 93.15           O  
ATOM   2037  N   ILE A 278     -14.960  -4.068   0.350  1.00 92.78           N  
ATOM   2038  CA  ILE A 278     -13.614  -4.629   0.541  1.00 92.78           C  
ATOM   2039  C   ILE A 278     -12.915  -4.825  -0.807  1.00 92.78           C  
ATOM   2040  CB  ILE A 278     -13.685  -5.951   1.341  1.00 92.78           C  
ATOM   2041  O   ILE A 278     -11.768  -4.412  -0.970  1.00 92.78           O  
ATOM   2042  CG1 ILE A 278     -14.157  -5.728   2.796  1.00 92.78           C  
ATOM   2043  CG2 ILE A 278     -12.339  -6.701   1.328  1.00 92.78           C  
ATOM   2044  CD1 ILE A 278     -13.149  -5.046   3.723  1.00 92.78           C  
ATOM   2045  N   LEU A 279     -13.604  -5.415  -1.787  1.00 91.59           N  
ATOM   2046  CA  LEU A 279     -13.041  -5.655  -3.114  1.00 91.59           C  
ATOM   2047  C   LEU A 279     -12.781  -4.343  -3.871  1.00 91.59           C  
ATOM   2048  CB  LEU A 279     -13.972  -6.616  -3.872  1.00 91.59           C  
ATOM   2049  O   LEU A 279     -11.762  -4.221  -4.547  1.00 91.59           O  
ATOM   2050  CG  LEU A 279     -13.463  -7.057  -5.257  1.00 91.59           C  
ATOM   2051  CD1 LEU A 279     -12.058  -7.660  -5.217  1.00 91.59           C  
ATOM   2052  CD2 LEU A 279     -14.384  -8.142  -5.816  1.00 91.59           C  
ATOM   2053  N   ALA A 280     -13.654  -3.346  -3.718  1.00 91.31           N  
ATOM   2054  CA  ALA A 280     -13.457  -2.028  -4.305  1.00 91.31           C  
ATOM   2055  C   ALA A 280     -12.245  -1.300  -3.718  1.00 91.31           C  
ATOM   2056  CB  ALA A 280     -14.737  -1.205  -4.149  1.00 91.31           C  
ATOM   2057  O   ALA A 280     -11.429  -0.779  -4.479  1.00 91.31           O  
ATOM   2058  N   ASN A 281     -12.089  -1.309  -2.390  1.00 91.10           N  
ATOM   2059  CA  ASN A 281     -10.913  -0.740  -1.734  1.00 91.10           C  
ATOM   2060  C   ASN A 281      -9.642  -1.468  -2.177  1.00 91.10           C  
ATOM   2061  CB  ASN A 281     -11.074  -0.798  -0.203  1.00 91.10           C  
ATOM   2062  O   ASN A 281      -8.695  -0.821  -2.608  1.00 91.10           O  
ATOM   2063  CG  ASN A 281     -11.965   0.293   0.359  1.00 91.10           C  
ATOM   2064  ND2 ASN A 281     -12.121   0.333   1.662  1.00 91.10           N  
ATOM   2065  OD1 ASN A 281     -12.536   1.106  -0.350  1.00 91.10           O  
ATOM   2066  N   PHE A 282      -9.650  -2.803  -2.147  1.00 92.12           N  
ATOM   2067  CA  PHE A 282      -8.525  -3.632  -2.577  1.00 92.12           C  
ATOM   2068  C   PHE A 282      -8.053  -3.283  -3.998  1.00 92.12           C  
ATOM   2069  CB  PHE A 282      -8.950  -5.104  -2.479  1.00 92.12           C  
ATOM   2070  O   PHE A 282      -6.885  -2.961  -4.201  1.00 92.12           O  
ATOM   2071  CG  PHE A 282      -7.921  -6.077  -3.009  1.00 92.12           C  
ATOM   2072  CD1 PHE A 282      -8.119  -6.749  -4.228  1.00 92.12           C  
ATOM   2073  CD2 PHE A 282      -6.734  -6.280  -2.295  1.00 92.12           C  
ATOM   2074  CE1 PHE A 282      -7.142  -7.639  -4.708  1.00 92.12           C  
ATOM   2075  CE2 PHE A 282      -5.751  -7.149  -2.782  1.00 92.12           C  
ATOM   2076  CZ  PHE A 282      -5.957  -7.845  -3.980  1.00 92.12           C  
ATOM   2077  N   LEU A 283      -8.968  -3.275  -4.973  1.00 90.80           N  
ATOM   2078  CA  LEU A 283      -8.650  -2.962  -6.371  1.00 90.80           C  
ATOM   2079  C   LEU A 283      -8.214  -1.502  -6.572  1.00 90.80           C  
ATOM   2080  CB  LEU A 283      -9.873  -3.287  -7.244  1.00 90.80           C  
ATOM   2081  O   LEU A 283      -7.332  -1.235  -7.387  1.00 90.80           O  
ATOM   2082  CG  LEU A 283     -10.182  -4.790  -7.389  1.00 90.80           C  
ATOM   2083  CD1 LEU A 283     -11.507  -4.991  -8.126  1.00 90.80           C  
ATOM   2084  CD2 LEU A 283      -9.099  -5.534  -8.168  1.00 90.80           C  
ATOM   2085  N   SER A 284      -8.792  -0.565  -5.818  1.00 88.94           N  
ATOM   2086  CA  SER A 284      -8.402   0.851  -5.877  1.00 88.94           C  
ATOM   2087  C   SER A 284      -6.987   1.074  -5.352  1.00 88.94           C  
ATOM   2088  CB  SER A 284      -9.358   1.724  -5.064  1.00 88.94           C  
ATOM   2089  O   SER A 284      -6.223   1.831  -5.947  1.00 88.94           O  
ATOM   2090  OG  SER A 284     -10.674   1.569  -5.536  1.00 88.94           O  
ATOM   2091  N   ILE A 285      -6.623   0.396  -4.260  1.00 89.81           N  
ATOM   2092  CA  ILE A 285      -5.297   0.513  -3.650  1.00 89.81           C  
ATOM   2093  C   ILE A 285      -4.205  -0.098  -4.521  1.00 89.81           C  
ATOM   2094  CB  ILE A 285      -5.311  -0.062  -2.219  1.00 89.81           C  
ATOM   2095  O   ILE A 285      -3.133   0.493  -4.608  1.00 89.81           O  
ATOM   2096  CG1 ILE A 285      -6.144   0.827  -1.276  1.00 89.81           C  
ATOM   2097  CG2 ILE A 285      -3.897  -0.213  -1.643  1.00 89.81           C  
ATOM   2098  CD1 ILE A 285      -5.695   2.292  -1.193  1.00 89.81           C  
ATOM   2099  N   ILE A 286      -4.481  -1.198  -5.232  1.00 89.81           N  
ATOM   2100  CA  ILE A 286      -3.554  -1.741  -6.241  1.00 89.81           C  
ATOM   2101  C   ILE A 286      -3.157  -0.643  -7.234  1.00 89.81           C  
ATOM   2102  CB  ILE A 286      -4.191  -2.955  -6.960  1.00 89.81           C  
ATOM   2103  O   ILE A 286      -1.970  -0.401  -7.449  1.00 89.81           O  
ATOM   2104  CG1 ILE A 286      -4.250  -4.152  -5.991  1.00 89.81           C  
ATOM   2105  CG2 ILE A 286      -3.448  -3.396  -8.239  1.00 89.81           C  
ATOM   2106  CD1 ILE A 286      -5.074  -5.335  -6.502  1.00 89.81           C  
ATOM   2107  N   GLY A 287      -4.153   0.054  -7.796  1.00 86.81           N  
ATOM   2108  CA  GLY A 287      -3.929   1.162  -8.721  1.00 86.81           C  
ATOM   2109  C   GLY A 287      -3.157   2.315  -8.080  1.00 86.81           C  
ATOM   2110  O   GLY A 287      -2.165   2.773  -8.642  1.00 86.81           O  
ATOM   2111  N   LEU A 288      -3.596   2.778  -6.907  1.00 87.49           N  
ATOM   2112  CA  LEU A 288      -3.003   3.930  -6.222  1.00 87.49           C  
ATOM   2113  C   LEU A 288      -1.539   3.693  -5.835  1.00 87.49           C  
ATOM   2114  CB  LEU A 288      -3.856   4.261  -4.984  1.00 87.49           C  
ATOM   2115  O   LEU A 288      -0.696   4.552  -6.068  1.00 87.49           O  
ATOM   2116  CG  LEU A 288      -3.318   5.431  -4.136  1.00 87.49           C  
ATOM   2117  CD1 LEU A 288      -3.273   6.741  -4.920  1.00 87.49           C  
ATOM   2118  CD2 LEU A 288      -4.213   5.624  -2.913  1.00 87.49           C  
ATOM   2119  N   ILE A 289      -1.217   2.534  -5.266  1.00 86.06           N  
ATOM   2120  CA  ILE A 289       0.142   2.242  -4.801  1.00 86.06           C  
ATOM   2121  C   ILE A 289       1.095   2.056  -5.981  1.00 86.06           C  
ATOM   2122  CB  ILE A 289       0.113   1.042  -3.836  1.00 86.06           C  
ATOM   2123  O   ILE A 289       2.189   2.623  -5.976  1.00 86.06           O  
ATOM   2124  CG1 ILE A 289      -0.635   1.409  -2.533  1.00 86.06           C  
ATOM   2125  CG2 ILE A 289       1.529   0.534  -3.546  1.00 86.06           C  
ATOM   2126  CD1 ILE A 289       0.064   2.413  -1.607  1.00 86.06           C  
ATOM   2127  N   GLY A 290       0.667   1.350  -7.034  1.00 84.40           N  
ATOM   2128  CA  GLY A 290       1.456   1.267  -8.264  1.00 84.40           C  
ATOM   2129  C   GLY A 290       1.657   2.633  -8.929  1.00 84.40           C  
ATOM   2130  O   GLY A 290       2.728   2.904  -9.467  1.00 84.40           O  
ATOM   2131  N   PHE A 291       0.667   3.526  -8.837  1.00 84.57           N  
ATOM   2132  CA  PHE A 291       0.783   4.903  -9.311  1.00 84.57           C  
ATOM   2133  C   PHE A 291       1.781   5.730  -8.507  1.00 84.57           C  
ATOM   2134  CB  PHE A 291      -0.582   5.583  -9.256  1.00 84.57           C  
ATOM   2135  O   PHE A 291       2.633   6.376  -9.106  1.00 84.57           O  
ATOM   2136  CG  PHE A 291      -0.577   6.980  -9.836  1.00 84.57           C  
ATOM   2137  CD1 PHE A 291      -0.661   8.094  -8.980  1.00 84.57           C  
ATOM   2138  CD2 PHE A 291      -0.378   7.170 -11.214  1.00 84.57           C  
ATOM   2139  CE1 PHE A 291      -0.581   9.391  -9.512  1.00 84.57           C  
ATOM   2140  CE2 PHE A 291      -0.279   8.470 -11.735  1.00 84.57           C  
ATOM   2141  CZ  PHE A 291      -0.425   9.583 -10.892  1.00 84.57           C  
ATOM   2142  N   ILE A 292       1.695   5.709  -7.173  1.00 86.01           N  
ATOM   2143  CA  ILE A 292       2.600   6.459  -6.290  1.00 86.01           C  
ATOM   2144  C   ILE A 292       4.052   6.044  -6.542  1.00 86.01           C  
ATOM   2145  CB  ILE A 292       2.187   6.301  -4.810  1.00 86.01           C  
ATOM   2146  O   ILE A 292       4.922   6.903  -6.672  1.00 86.01           O  
ATOM   2147  CG1 ILE A 292       0.887   7.103  -4.564  1.00 86.01           C  
ATOM   2148  CG2 ILE A 292       3.298   6.796  -3.861  1.00 86.01           C  
ATOM   2149  CD1 ILE A 292       0.246   6.844  -3.196  1.00 86.01           C  
ATOM   2150  N   PHE A 293       4.295   4.737  -6.673  1.00 84.11           N  
ATOM   2151  CA  PHE A 293       5.600   4.192  -7.039  1.00 84.11           C  
ATOM   2152  C   PHE A 293       6.090   4.729  -8.392  1.00 84.11           C  
ATOM   2153  CB  PHE A 293       5.479   2.664  -7.056  1.00 84.11           C  
ATOM   2154  O   PHE A 293       7.217   5.201  -8.508  1.00 84.11           O  
ATOM   2155  CG  PHE A 293       6.751   1.956  -7.463  1.00 84.11           C  
ATOM   2156  CD1 PHE A 293       6.991   1.647  -8.815  1.00 84.11           C  
ATOM   2157  CD2 PHE A 293       7.694   1.599  -6.485  1.00 84.11           C  
ATOM   2158  CE1 PHE A 293       8.177   0.993  -9.189  1.00 84.11           C  
ATOM   2159  CE2 PHE A 293       8.861   0.914  -6.859  1.00 84.11           C  
ATOM   2160  CZ  PHE A 293       9.116   0.628  -8.211  1.00 84.11           C  
ATOM   2161  N   PHE A 294       5.229   4.713  -9.412  1.00 86.48           N  
ATOM   2162  CA  PHE A 294       5.565   5.237 -10.733  1.00 86.48           C  
ATOM   2163  C   PHE A 294       5.874   6.739 -10.709  1.00 86.48           C  
ATOM   2164  CB  PHE A 294       4.418   4.922 -11.699  1.00 86.48           C  
ATOM   2165  O   PHE A 294       6.917   7.158 -11.210  1.00 86.48           O  
ATOM   2166  CG  PHE A 294       4.459   5.750 -12.966  1.00 86.48           C  
ATOM   2167  CD1 PHE A 294       3.601   6.858 -13.104  1.00 86.48           C  
ATOM   2168  CD2 PHE A 294       5.427   5.484 -13.950  1.00 86.48           C  
ATOM   2169  CE1 PHE A 294       3.740   7.723 -14.203  1.00 86.48           C  
ATOM   2170  CE2 PHE A 294       5.555   6.341 -15.054  1.00 86.48           C  
ATOM   2171  CZ  PHE A 294       4.737   7.478 -15.160  1.00 86.48           C  
ATOM   2172  N   ILE A 295       4.998   7.562 -10.122  1.00 89.09           N  
ATOM   2173  CA  ILE A 295       5.191   9.015 -10.139  1.00 89.09           C  
ATOM   2174  C   ILE A 295       6.410   9.433  -9.331  1.00 89.09           C  
ATOM   2175  CB  ILE A 295       3.967   9.821  -9.667  1.00 89.09           C  
ATOM   2176  O   ILE A 295       7.050  10.410  -9.708  1.00 89.09           O  
ATOM   2177  CG1 ILE A 295       3.649   9.621  -8.171  1.00 89.09           C  
ATOM   2178  CG2 ILE A 295       2.763   9.528 -10.566  1.00 89.09           C  
ATOM   2179  CD1 ILE A 295       2.568  10.545  -7.611  1.00 89.09           C  
ATOM   2180  N   SER A 296       6.747   8.729  -8.242  1.00 87.43           N  
ATOM   2181  CA  SER A 296       7.909   9.091  -7.430  1.00 87.43           C  
ATOM   2182  C   SER A 296       9.191   8.922  -8.241  1.00 87.43           C  
ATOM   2183  CB  SER A 296       7.969   8.303  -6.112  1.00 87.43           C  
ATOM   2184  O   SER A 296      10.053   9.802  -8.200  1.00 87.43           O  
ATOM   2185  OG  SER A 296       8.401   6.972  -6.303  1.00 87.43           O  
ATOM   2186  N   GLN A 297       9.284   7.850  -9.032  1.00 88.14           N  
ATOM   2187  CA  GLN A 297      10.390   7.621  -9.955  1.00 88.14           C  
ATOM   2188  C   GLN A 297      10.351   8.583 -11.145  1.00 88.14           C  
ATOM   2189  CB  GLN A 297      10.380   6.167 -10.436  1.00 88.14           C  
ATOM   2190  O   GLN A 297      11.383   9.150 -11.486  1.00 88.14           O  
ATOM   2191  CG  GLN A 297      10.638   5.172  -9.298  1.00 88.14           C  
ATOM   2192  CD  GLN A 297      10.968   3.796  -9.858  1.00 88.14           C  
ATOM   2193  NE2 GLN A 297      12.221   3.391  -9.834  1.00 88.14           N  
ATOM   2194  OE1 GLN A 297      10.140   3.074 -10.381  1.00 88.14           O  
ATOM   2195  N   HIS A 298       9.183   8.837 -11.740  1.00 91.10           N  
ATOM   2196  CA  HIS A 298       9.043   9.781 -12.855  1.00 91.10           C  
ATOM   2197  C   HIS A 298       9.488  11.195 -12.466  1.00 91.10           C  
ATOM   2198  CB  HIS A 298       7.586   9.810 -13.330  1.00 91.10           C  
ATOM   2199  O   HIS A 298      10.309  11.816 -13.136  1.00 91.10           O  
ATOM   2200  CG  HIS A 298       7.435  10.570 -14.619  1.00 91.10           C  
ATOM   2201  CD2 HIS A 298       7.176  11.901 -14.762  1.00 91.10           C  
ATOM   2202  ND1 HIS A 298       7.631  10.016 -15.872  1.00 91.10           N  
ATOM   2203  CE1 HIS A 298       7.494  11.010 -16.759  1.00 91.10           C  
ATOM   2204  NE2 HIS A 298       7.198  12.159 -16.118  1.00 91.10           N  
ATOM   2205  N   LEU A 299       8.977  11.711 -11.348  1.00 92.54           N  
ATOM   2206  CA  LEU A 299       9.282  13.060 -10.876  1.00 92.54           C  
ATOM   2207  C   LEU A 299      10.777  13.229 -10.574  1.00 92.54           C  
ATOM   2208  CB  LEU A 299       8.420  13.370  -9.637  1.00 92.54           C  
ATOM   2209  O   LEU A 299      11.345  14.258 -10.924  1.00 92.54           O  
ATOM   2210  CG  LEU A 299       6.926  13.586  -9.949  1.00 92.54           C  
ATOM   2211  CD1 LEU A 299       6.092  13.513  -8.669  1.00 92.54           C  
ATOM   2212  CD2 LEU A 299       6.653  14.958 -10.569  1.00 92.54           C  
ATOM   2213  N   GLN A 300      11.416  12.229  -9.962  1.00 92.34           N  
ATOM   2214  CA  GLN A 300      12.813  12.333  -9.529  1.00 92.34           C  
ATOM   2215  C   GLN A 300      13.813  11.955 -10.629  1.00 92.34           C  
ATOM   2216  CB  GLN A 300      13.018  11.491  -8.262  1.00 92.34           C  
ATOM   2217  O   GLN A 300      14.760  12.693 -10.875  1.00 92.34           O  
ATOM   2218  CG  GLN A 300      12.249  12.078  -7.068  1.00 92.34           C  
ATOM   2219  CD  GLN A 300      12.357  11.187  -5.844  1.00 92.34           C  
ATOM   2220  NE2 GLN A 300      11.411  10.308  -5.616  1.00 92.34           N  
ATOM   2221  OE1 GLN A 300      13.293  11.245  -5.075  1.00 92.34           O  
ATOM   2222  N   LEU A 301      13.596  10.840 -11.331  1.00 88.11           N  
ATOM   2223  CA  LEU A 301      14.566  10.274 -12.279  1.00 88.11           C  
ATOM   2224  C   LEU A 301      14.332  10.726 -13.731  1.00 88.11           C  
ATOM   2225  CB  LEU A 301      14.562   8.737 -12.155  1.00 88.11           C  
ATOM   2226  O   LEU A 301      15.284  10.819 -14.508  1.00 88.11           O  
ATOM   2227  CG  LEU A 301      14.882   8.198 -10.744  1.00 88.11           C  
ATOM   2228  CD1 LEU A 301      14.729   6.679 -10.718  1.00 88.11           C  
ATOM   2229  CD2 LEU A 301      16.310   8.541 -10.323  1.00 88.11           C  
ATOM   2230  N   VAL A 302      13.087  11.047 -14.109  1.00 89.97           N  
ATOM   2231  CA  VAL A 302      12.762  11.546 -15.461  1.00 89.97           C  
ATOM   2232  C   VAL A 302      12.739  13.072 -15.484  1.00 89.97           C  
ATOM   2233  CB  VAL A 302      11.454  10.943 -16.022  1.00 89.97           C  
ATOM   2234  O   VAL A 302      13.434  13.681 -16.294  1.00 89.97           O  
ATOM   2235  CG1 VAL A 302      11.203  11.399 -17.463  1.00 89.97           C  
ATOM   2236  CG2 VAL A 302      11.478   9.410 -15.996  1.00 89.97           C  
ATOM   2237  N   LEU A 303      11.989  13.699 -14.571  1.00 91.41           N  
ATOM   2238  CA  LEU A 303      11.865  15.160 -14.492  1.00 91.41           C  
ATOM   2239  C   LEU A 303      12.966  15.835 -13.655  1.00 91.41           C  
ATOM   2240  CB  LEU A 303      10.454  15.544 -14.007  1.00 91.41           C  
ATOM   2241  O   LEU A 303      13.029  17.063 -13.632  1.00 91.41           O  
ATOM   2242  CG  LEU A 303       9.307  15.116 -14.940  1.00 91.41           C  
ATOM   2243  CD1 LEU A 303       7.970  15.521 -14.320  1.00 91.41           C  
ATOM   2244  CD2 LEU A 303       9.394  15.773 -16.318  1.00 91.41           C  
ATOM   2245  N   GLY A 304      13.835  15.064 -12.992  1.00 89.75           N  
ATOM   2246  CA  GLY A 304      14.989  15.592 -12.257  1.00 89.75           C  
ATOM   2247  C   GLY A 304      14.628  16.416 -11.018  1.00 89.75           C  
ATOM   2248  O   GLY A 304      15.409  17.271 -10.604  1.00 89.75           O  
ATOM   2249  N   LEU A 305      13.431  16.232 -10.454  1.00 92.75           N  
ATOM   2250  CA  LEU A 305      12.993  16.976  -9.276  1.00 92.75           C  
ATOM   2251  C   LEU A 305      13.645  16.426  -8.007  1.00 92.75           C  
ATOM   2252  CB  LEU A 305      11.461  16.956  -9.149  1.00 92.75           C  
ATOM   2253  O   LEU A 305      13.834  15.220  -7.864  1.00 92.75           O  
ATOM   2254  CG  LEU A 305      10.703  17.504 -10.368  1.00 92.75           C  
ATOM   2255  CD1 LEU A 305       9.207  17.488 -10.061  1.00 92.75           C  
ATOM   2256  CD2 LEU A 305      11.096  18.939 -10.722  1.00 92.75           C  
ATOM   2257  N   SER A 306      13.905  17.310  -7.041  1.00 92.35           N  
ATOM   2258  CA  SER A 306      14.322  16.877  -5.706  1.00 92.35           C  
ATOM   2259  C   SER A 306      13.227  16.033  -5.031  1.00 92.35           C  
ATOM   2260  CB  SER A 306      14.720  18.065  -4.818  1.00 92.35           C  
ATOM   2261  O   SER A 306      12.039  16.240  -5.314  1.00 92.35           O  
ATOM   2262  OG  SER A 306      13.617  18.868  -4.421  1.00 92.35           O  
ATOM   2263  N   PRO A 307      13.584  15.140  -4.088  1.00 88.65           N  
ATOM   2264  CA  PRO A 307      12.612  14.359  -3.323  1.00 88.65           C  
ATOM   2265  C   PRO A 307      11.527  15.223  -2.659  1.00 88.65           C  
ATOM   2266  CB  PRO A 307      13.444  13.593  -2.288  1.00 88.65           C  
ATOM   2267  O   PRO A 307      10.344  14.890  -2.737  1.00 88.65           O  
ATOM   2268  CG  PRO A 307      14.815  13.446  -2.943  1.00 88.65           C  
ATOM   2269  CD  PRO A 307      14.946  14.727  -3.761  1.00 88.65           C  
ATOM   2270  N   LEU A 308      11.894  16.371  -2.069  1.00 91.43           N  
ATOM   2271  CA  LEU A 308      10.938  17.324  -1.491  1.00 91.43           C  
ATOM   2272  C   LEU A 308       9.989  17.900  -2.539  1.00 91.43           C  
ATOM   2273  CB  LEU A 308      11.693  18.447  -0.759  1.00 91.43           C  
ATOM   2274  O   LEU A 308       8.776  17.907  -2.331  1.00 91.43           O  
ATOM   2275  CG  LEU A 308      10.774  19.506  -0.114  1.00 91.43           C  
ATOM   2276  CD1 LEU A 308       9.800  18.904   0.905  1.00 91.43           C  
ATOM   2277  CD2 LEU A 308      11.594  20.578   0.596  1.00 91.43           C  
ATOM   2278  N   THR A 309      10.516  18.354  -3.676  1.00 94.12           N  
ATOM   2279  CA  THR A 309       9.683  18.905  -4.752  1.00 94.12           C  
ATOM   2280  C   THR A 309       8.721  17.847  -5.290  1.00 94.12           C  
ATOM   2281  CB  THR A 309      10.533  19.458  -5.899  1.00 94.12           C  
ATOM   2282  O   THR A 309       7.535  18.126  -5.453  1.00 94.12           O  
ATOM   2283  CG2 THR A 309       9.682  20.232  -6.905  1.00 94.12           C  
ATOM   2284  OG1 THR A 309      11.488  20.364  -5.409  1.00 94.12           O  
ATOM   2285  N   ALA A 310       9.196  16.617  -5.500  1.00 91.84           N  
ATOM   2286  CA  ALA A 310       8.363  15.494  -5.916  1.00 91.84           C  
ATOM   2287  C   ALA A 310       7.269  15.179  -4.877  1.00 91.84           C  
ATOM   2288  CB  ALA A 310       9.282  14.296  -6.184  1.00 91.84           C  
ATOM   2289  O   ALA A 310       6.114  14.961  -5.242  1.00 91.84           O  
ATOM   2290  N   GLY A 311       7.593  15.230  -3.582  1.00 90.94           N  
ATOM   2291  CA  GLY A 311       6.615  15.095  -2.503  1.00 90.94           C  
ATOM   2292  C   GLY A 311       5.559  16.205  -2.523  1.00 90.94           C  
ATOM   2293  O   GLY A 311       4.362  15.923  -2.455  1.00 90.94           O  
ATOM   2294  N   LEU A 312       5.966  17.464  -2.707  1.00 93.53           N  
ATOM   2295  CA  LEU A 312       5.054  18.613  -2.798  1.00 93.53           C  
ATOM   2296  C   LEU A 312       4.111  18.537  -4.006  1.00 93.53           C  
ATOM   2297  CB  LEU A 312       5.867  19.918  -2.843  1.00 93.53           C  
ATOM   2298  O   LEU A 312       2.976  19.001  -3.917  1.00 93.53           O  
ATOM   2299  CG  LEU A 312       6.557  20.296  -1.521  1.00 93.53           C  
ATOM   2300  CD1 LEU A 312       7.439  21.523  -1.751  1.00 93.53           C  
ATOM   2301  CD2 LEU A 312       5.550  20.626  -0.414  1.00 93.53           C  
ATOM   2302  N   VAL A 313       4.528  17.905  -5.106  1.00 94.02           N  
ATOM   2303  CA  VAL A 313       3.665  17.650  -6.273  1.00 94.02           C  
ATOM   2304  C   VAL A 313       2.473  16.744  -5.928  1.00 94.02           C  
ATOM   2305  CB  VAL A 313       4.510  17.091  -7.437  1.00 94.02           C  
ATOM   2306  O   VAL A 313       1.410  16.879  -6.532  1.00 94.02           O  
ATOM   2307  CG1 VAL A 313       3.679  16.502  -8.581  1.00 94.02           C  
ATOM   2308  CG2 VAL A 313       5.373  18.215  -8.024  1.00 94.02           C  
ATOM   2309  N   THR A 314       2.596  15.871  -4.924  1.00 90.13           N  
ATOM   2310  CA  THR A 314       1.490  15.004  -4.469  1.00 90.13           C  
ATOM   2311  C   THR A 314       0.508  15.714  -3.527  1.00 90.13           C  
ATOM   2312  CB  THR A 314       2.012  13.712  -3.820  1.00 90.13           C  
ATOM   2313  O   THR A 314      -0.653  15.315  -3.405  1.00 90.13           O  
ATOM   2314  CG2 THR A 314       3.036  12.989  -4.693  1.00 90.13           C  
ATOM   2315  OG1 THR A 314       2.588  13.946  -2.557  1.00 90.13           O  
ATOM   2316  N   LEU A 315       0.926  16.817  -2.899  1.00 91.16           N  
ATOM   2317  CA  LEU A 315       0.146  17.511  -1.872  1.00 91.16           C  
ATOM   2318  C   LEU A 315      -1.241  17.994  -2.347  1.00 91.16           C  
ATOM   2319  CB  LEU A 315       1.003  18.649  -1.288  1.00 91.16           C  
ATOM   2320  O   LEU A 315      -2.206  17.795  -1.605  1.00 91.16           O  
ATOM   2321  CG  LEU A 315       0.337  19.426  -0.142  1.00 91.16           C  
ATOM   2322  CD1 LEU A 315       0.019  18.520   1.045  1.00 91.16           C  
ATOM   2323  CD2 LEU A 315       1.272  20.545   0.314  1.00 91.16           C  
ATOM   2324  N   PRO A 316      -1.410  18.582  -3.552  1.00 93.95           N  
ATOM   2325  CA  PRO A 316      -2.731  18.977  -4.037  1.00 93.95           C  
ATOM   2326  C   PRO A 316      -3.720  17.809  -4.101  1.00 93.95           C  
ATOM   2327  CB  PRO A 316      -2.500  19.579  -5.428  1.00 93.95           C  
ATOM   2328  O   PRO A 316      -4.880  17.979  -3.727  1.00 93.95           O  
ATOM   2329  CG  PRO A 316      -1.059  20.076  -5.364  1.00 93.95           C  
ATOM   2330  CD  PRO A 316      -0.390  19.016  -4.498  1.00 93.95           C  
ATOM   2331  N   GLY A 317      -3.258  16.625  -4.518  1.00 92.94           N  
ATOM   2332  CA  GLY A 317      -4.072  15.411  -4.542  1.00 92.94           C  
ATOM   2333  C   GLY A 317      -4.548  15.038  -3.141  1.00 92.94           C  
ATOM   2334  O   GLY A 317      -5.750  14.941  -2.908  1.00 92.94           O  
ATOM   2335  N   ALA A 318      -3.632  14.960  -2.174  1.00 89.87           N  
ATOM   2336  CA  ALA A 318      -3.972  14.651  -0.784  1.00 89.87           C  
ATOM   2337  C   ALA A 318      -4.975  15.650  -0.168  1.00 89.87           C  
ATOM   2338  CB  ALA A 318      -2.671  14.610   0.023  1.00 89.87           C  
ATOM   2339  O   ALA A 318      -5.927  15.252   0.509  1.00 89.87           O  
ATOM   2340  N   VAL A 319      -4.807  16.953  -0.433  1.00 92.98           N  
ATOM   2341  CA  VAL A 319      -5.745  17.997   0.017  1.00 92.98           C  
ATOM   2342  C   VAL A 319      -7.131  17.783  -0.590  1.00 92.98           C  
ATOM   2343  CB  VAL A 319      -5.209  19.404  -0.324  1.00 92.98           C  
ATOM   2344  O   VAL A 319      -8.136  17.863   0.121  1.00 92.98           O  
ATOM   2345  CG1 VAL A 319      -6.247  20.510  -0.078  1.00 92.98           C  
ATOM   2346  CG2 VAL A 319      -3.983  19.737   0.535  1.00 92.98           C  
ATOM   2347  N   VAL A 320      -7.199  17.483  -1.887  1.00 95.53           N  
ATOM   2348  CA  VAL A 320      -8.462  17.213  -2.580  1.00 95.53           C  
ATOM   2349  C   VAL A 320      -9.130  15.951  -2.042  1.00 95.53           C  
ATOM   2350  CB  VAL A 320      -8.243  17.160  -4.101  1.00 95.53           C  
ATOM   2351  O   VAL A 320     -10.326  15.996  -1.768  1.00 95.53           O  
ATOM   2352  CG1 VAL A 320      -9.467  16.614  -4.844  1.00 95.53           C  
ATOM   2353  CG2 VAL A 320      -7.976  18.586  -4.608  1.00 95.53           C  
ATOM   2354  N   SER A 321      -8.374  14.878  -1.801  1.00 92.84           N  
ATOM   2355  CA  SER A 321      -8.857  13.636  -1.179  1.00 92.84           C  
ATOM   2356  C   SER A 321      -9.534  13.906   0.167  1.00 92.84           C  
ATOM   2357  CB  SER A 321      -7.664  12.696  -0.969  1.00 92.84           C  
ATOM   2358  O   SER A 321     -10.671  13.493   0.412  1.00 92.84           O  
ATOM   2359  OG  SER A 321      -8.057  11.346  -0.946  1.00 92.84           O  
ATOM   2360  N   MET A 322      -8.884  14.707   1.018  1.00 90.43           N  
ATOM   2361  CA  MET A 322      -9.419  15.099   2.322  1.00 90.43           C  
ATOM   2362  C   MET A 322     -10.700  15.938   2.197  1.00 90.43           C  
ATOM   2363  CB  MET A 322      -8.323  15.840   3.100  1.00 90.43           C  
ATOM   2364  O   MET A 322     -11.690  15.668   2.881  1.00 90.43           O  
ATOM   2365  CG  MET A 322      -8.784  16.228   4.510  1.00 90.43           C  
ATOM   2366  SD  MET A 322      -7.478  16.853   5.604  1.00 90.43           S  
ATOM   2367  CE  MET A 322      -6.945  18.333   4.700  1.00 90.43           C  
ATOM   2368  N   ILE A 323     -10.718  16.940   1.311  1.00 94.76           N  
ATOM   2369  CA  ILE A 323     -11.912  17.764   1.065  1.00 94.76           C  
ATOM   2370  C   ILE A 323     -13.060  16.898   0.533  1.00 94.76           C  
ATOM   2371  CB  ILE A 323     -11.581  18.930   0.103  1.00 94.76           C  
ATOM   2372  O   ILE A 323     -14.197  17.040   0.987  1.00 94.76           O  
ATOM   2373  CG1 ILE A 323     -10.635  19.936   0.799  1.00 94.76           C  
ATOM   2374  CG2 ILE A 323     -12.860  19.657  -0.363  1.00 94.76           C  
ATOM   2375  CD1 ILE A 323     -10.025  20.972  -0.155  1.00 94.76           C  
ATOM   2376  N   ALA A 324     -12.769  15.985  -0.393  1.00 94.82           N  
ATOM   2377  CA  ALA A 324     -13.730  15.080  -1.003  1.00 94.82           C  
ATOM   2378  C   ALA A 324     -14.352  14.124   0.024  1.00 94.82           C  
ATOM   2379  CB  ALA A 324     -13.009  14.324  -2.119  1.00 94.82           C  
ATOM   2380  O   ALA A 324     -15.579  14.008   0.086  1.00 94.82           O  
ATOM   2381  N   GLY A 325     -13.529  13.521   0.889  1.00 91.16           N  
ATOM   2382  CA  GLY A 325     -13.983  12.662   1.984  1.00 91.16           C  
ATOM   2383  C   GLY A 325     -14.885  13.390   2.989  1.00 91.16           C  
ATOM   2384  O   GLY A 325     -15.889  12.853   3.452  1.00 91.16           O  
ATOM   2385  N   LEU A 326     -14.616  14.665   3.278  1.00 92.12           N  
ATOM   2386  CA  LEU A 326     -15.501  15.469   4.130  1.00 92.12           C  
ATOM   2387  C   LEU A 326     -16.787  15.892   3.403  1.00 92.12           C  
ATOM   2388  CB  LEU A 326     -14.729  16.694   4.643  1.00 92.12           C  
ATOM   2389  O   LEU A 326     -17.874  15.900   3.990  1.00 92.12           O  
ATOM   2390  CG  LEU A 326     -13.567  16.360   5.598  1.00 92.12           C  
ATOM   2391  CD1 LEU A 326     -12.822  17.651   5.939  1.00 92.12           C  
ATOM   2392  CD2 LEU A 326     -14.048  15.722   6.905  1.00 92.12           C  
ATOM   2393  N   ALA A 327     -16.684  16.251   2.123  1.00 94.24           N  
ATOM   2394  CA  ALA A 327     -17.813  16.701   1.317  1.00 94.24           C  
ATOM   2395  C   ALA A 327     -18.819  15.572   1.046  1.00 94.24           C  
ATOM   2396  CB  ALA A 327     -17.276  17.308   0.017  1.00 94.24           C  
ATOM   2397  O   ALA A 327     -20.034  15.812   1.080  1.00 94.24           O  
ATOM   2398  N   VAL A 328     -18.342  14.336   0.846  1.00 94.68           N  
ATOM   2399  CA  VAL A 328     -19.206  13.187   0.545  1.00 94.68           C  
ATOM   2400  C   VAL A 328     -20.161  12.857   1.693  1.00 94.68           C  
ATOM   2401  CB  VAL A 328     -18.402  11.961   0.069  1.00 94.68           C  
ATOM   2402  O   VAL A 328     -21.278  12.426   1.433  1.00 94.68           O  
ATOM   2403  CG1 VAL A 328     -17.574  11.288   1.156  1.00 94.68           C  
ATOM   2404  CG2 VAL A 328     -19.326  10.903  -0.531  1.00 94.68           C  
ATOM   2405  N   VAL A 329     -19.832  13.188   2.948  1.00 92.18           N  
ATOM   2406  CA  VAL A 329     -20.741  13.009   4.101  1.00 92.18           C  
ATOM   2407  C   VAL A 329     -22.070  13.753   3.911  1.00 92.18           C  
ATOM   2408  CB  VAL A 329     -20.064  13.484   5.404  1.00 92.18           C  
ATOM   2409  O   VAL A 329     -23.129  13.288   4.336  1.00 92.18           O  
ATOM   2410  CG1 VAL A 329     -20.970  13.302   6.631  1.00 92.18           C  
ATOM   2411  CG2 VAL A 329     -18.764  12.720   5.673  1.00 92.18           C  
ATOM   2412  N   LYS A 330     -22.054  14.922   3.254  1.00 93.23           N  
ATOM   2413  CA  LYS A 330     -23.288  15.652   2.915  1.00 93.23           C  
ATOM   2414  C   LYS A 330     -24.006  15.017   1.725  1.00 93.23           C  
ATOM   2415  CB  LYS A 330     -22.988  17.131   2.638  1.00 93.23           C  
ATOM   2416  O   LYS A 330     -25.235  14.973   1.725  1.00 93.23           O  
ATOM   2417  CG  LYS A 330     -22.508  17.889   3.885  1.00 93.23           C  
ATOM   2418  CD  LYS A 330     -22.247  19.362   3.540  1.00 93.23           C  
ATOM   2419  CE  LYS A 330     -21.708  20.123   4.758  1.00 93.23           C  
ATOM   2420  NZ  LYS A 330     -21.320  21.514   4.409  1.00 93.23           N  
ATOM   2421  N   ALA A 331     -23.257  14.527   0.738  1.00 93.92           N  
ATOM   2422  CA  ALA A 331     -23.801  13.851  -0.437  1.00 93.92           C  
ATOM   2423  C   ALA A 331     -24.480  12.517  -0.073  1.00 93.92           C  
ATOM   2424  CB  ALA A 331     -22.673  13.672  -1.459  1.00 93.92           C  
ATOM   2425  O   ALA A 331     -25.558  12.228  -0.586  1.00 93.92           O  
ATOM   2426  N   ALA A 332     -23.939  11.773   0.895  1.00 92.50           N  
ATOM   2427  CA  ALA A 332     -24.484  10.513   1.412  1.00 92.50           C  
ATOM   2428  C   ALA A 332     -25.878  10.649   2.048  1.00 92.50           C  
ATOM   2429  CB  ALA A 332     -23.465   9.945   2.407  1.00 92.50           C  
ATOM   2430  O   ALA A 332     -26.589   9.665   2.212  1.00 92.50           O  
ATOM   2431  N   LYS A 333     -26.318  11.874   2.369  1.00 93.50           N  
ATOM   2432  CA  LYS A 333     -27.695  12.136   2.825  1.00 93.50           C  
ATOM   2433  C   LYS A 333     -28.720  12.154   1.688  1.00 93.50           C  
ATOM   2434  CB  LYS A 333     -27.757  13.462   3.592  1.00 93.50           C  
ATOM   2435  O   LYS A 333     -29.915  12.173   1.961  1.00 93.50           O  
ATOM   2436  CG  LYS A 333     -26.847  13.462   4.823  1.00 93.50           C  
ATOM   2437  CD  LYS A 333     -27.003  14.772   5.598  1.00 93.50           C  
ATOM   2438  CE  LYS A 333     -26.081  14.720   6.816  1.00 93.50           C  
ATOM   2439  NZ  LYS A 333     -26.251  15.912   7.681  1.00 93.50           N  
ATOM   2440  N   ARG A 334     -28.267  12.255   0.435  1.00 94.25           N  
ATOM   2441  CA  ARG A 334     -29.115  12.429  -0.759  1.00 94.25           C  
ATOM   2442  C   ARG A 334     -28.899  11.351  -1.816  1.00 94.25           C  
ATOM   2443  CB  ARG A 334     -28.856  13.804  -1.389  1.00 94.25           C  
ATOM   2444  O   ARG A 334     -29.802  11.112  -2.607  1.00 94.25           O  
ATOM   2445  CG  ARG A 334     -29.257  14.970  -0.479  1.00 94.25           C  
ATOM   2446  CD  ARG A 334     -29.050  16.284  -1.235  1.00 94.25           C  
ATOM   2447  NE  ARG A 334     -29.387  17.455  -0.404  1.00 94.25           N  
ATOM   2448  NH1 ARG A 334     -28.368  19.036  -1.724  1.00 94.25           N  
ATOM   2449  NH2 ARG A 334     -29.433  19.671   0.132  1.00 94.25           N  
ATOM   2450  CZ  ARG A 334     -29.060  18.709  -0.667  1.00 94.25           C  
ATOM   2451  N   PHE A 335     -27.723  10.735  -1.841  1.00 95.08           N  
ATOM   2452  CA  PHE A 335     -27.341   9.718  -2.812  1.00 95.08           C  
ATOM   2453  C   PHE A 335     -27.035   8.402  -2.109  1.00 95.08           C  
ATOM   2454  CB  PHE A 335     -26.139  10.208  -3.623  1.00 95.08           C  
ATOM   2455  O   PHE A 335     -26.532   8.395  -0.985  1.00 95.08           O  
ATOM   2456  CG  PHE A 335     -26.405  11.489  -4.388  1.00 95.08           C  
ATOM   2457  CD1 PHE A 335     -27.177  11.457  -5.562  1.00 95.08           C  
ATOM   2458  CD2 PHE A 335     -25.895  12.714  -3.921  1.00 95.08           C  
ATOM   2459  CE1 PHE A 335     -27.433  12.645  -6.269  1.00 95.08           C  
ATOM   2460  CE2 PHE A 335     -26.151  13.903  -4.626  1.00 95.08           C  
ATOM   2461  CZ  PHE A 335     -26.919  13.867  -5.803  1.00 95.08           C  
ATOM   2462  N   ALA A 336     -27.333   7.296  -2.786  1.00 93.31           N  
ATOM   2463  CA  ALA A 336     -27.067   5.967  -2.266  1.00 93.31           C  
ATOM   2464  C   ALA A 336     -25.545   5.677  -2.209  1.00 93.31           C  
ATOM   2465  CB  ALA A 336     -27.855   4.963  -3.110  1.00 93.31           C  
ATOM   2466  O   ALA A 336     -24.794   6.193  -3.050  1.00 93.31           O  
ATOM   2467  N   PRO A 337     -25.072   4.874  -1.232  1.00 90.66           N  
ATOM   2468  CA  PRO A 337     -23.646   4.576  -1.058  1.00 90.66           C  
ATOM   2469  C   PRO A 337     -22.980   3.971  -2.300  1.00 90.66           C  
ATOM   2470  CB  PRO A 337     -23.577   3.597   0.121  1.00 90.66           C  
ATOM   2471  O   PRO A 337     -21.863   4.341  -2.654  1.00 90.66           O  
ATOM   2472  CG  PRO A 337     -24.815   3.941   0.942  1.00 90.66           C  
ATOM   2473  CD  PRO A 337     -25.839   4.304  -0.129  1.00 90.66           C  
ATOM   2474  N   ASP A 338     -23.680   3.088  -3.006  1.00 92.72           N  
ATOM   2475  CA  ASP A 338     -23.211   2.464  -4.243  1.00 92.72           C  
ATOM   2476  C   ASP A 338     -22.982   3.493  -5.353  1.00 92.72           C  
ATOM   2477  CB  ASP A 338     -24.232   1.404  -4.678  1.00 92.72           C  
ATOM   2478  O   ASP A 338     -21.937   3.489  -5.998  1.00 92.72           O  
ATOM   2479  CG  ASP A 338     -25.587   1.978  -5.110  1.00 92.72           C  
ATOM   2480  OD1 ASP A 338     -26.070   2.906  -4.419  1.00 92.72           O  
ATOM   2481  OD2 ASP A 338     -26.097   1.558  -6.168  1.00 92.72           O  
ATOM   2482  N   THR A 339     -23.915   4.432  -5.524  1.00 95.36           N  
ATOM   2483  CA  THR A 339     -23.821   5.499  -6.525  1.00 95.36           C  
ATOM   2484  C   THR A 339     -22.611   6.390  -6.253  1.00 95.36           C  
ATOM   2485  CB  THR A 339     -25.104   6.341  -6.534  1.00 95.36           C  
ATOM   2486  O   THR A 339     -21.869   6.730  -7.176  1.00 95.36           O  
ATOM   2487  CG2 THR A 339     -25.079   7.442  -7.597  1.00 95.36           C  
ATOM   2488  OG1 THR A 339     -26.225   5.534  -6.816  1.00 95.36           O  
ATOM   2489  N   LEU A 340     -22.372   6.741  -4.986  1.00 95.71           N  
ATOM   2490  CA  LEU A 340     -21.213   7.543  -4.589  1.00 95.71           C  
ATOM   2491  C   LEU A 340     -19.898   6.780  -4.776  1.00 95.71           C  
ATOM   2492  CB  LEU A 340     -21.378   7.996  -3.132  1.00 95.71           C  
ATOM   2493  O   LEU A 340     -18.951   7.337  -5.326  1.00 95.71           O  
ATOM   2494  CG  LEU A 340     -22.525   8.993  -2.913  1.00 95.71           C  
ATOM   2495  CD1 LEU A 340     -22.733   9.209  -1.419  1.00 95.71           C  
ATOM   2496  CD2 LEU A 340     -22.237  10.353  -3.559  1.00 95.71           C  
ATOM   2497  N   MET A 341     -19.849   5.506  -4.378  1.00 94.64           N  
ATOM   2498  CA  MET A 341     -18.658   4.669  -4.523  1.00 94.64           C  
ATOM   2499  C   MET A 341     -18.304   4.442  -5.997  1.00 94.64           C  
ATOM   2500  CB  MET A 341     -18.872   3.360  -3.752  1.00 94.64           C  
ATOM   2501  O   MET A 341     -17.157   4.655  -6.378  1.00 94.64           O  
ATOM   2502  CG  MET A 341     -17.642   2.444  -3.776  1.00 94.64           C  
ATOM   2503  SD  MET A 341     -17.547   1.265  -2.395  1.00 94.64           S  
ATOM   2504  CE  MET A 341     -19.053   0.285  -2.577  1.00 94.64           C  
ATOM   2505  N   VAL A 342     -19.282   4.107  -6.846  1.00 96.08           N  
ATOM   2506  CA  VAL A 342     -19.090   3.976  -8.302  1.00 96.08           C  
ATOM   2507  C   VAL A 342     -18.615   5.290  -8.911  1.00 96.08           C  
ATOM   2508  CB  VAL A 342     -20.386   3.497  -8.987  1.00 96.08           C  
ATOM   2509  O   VAL A 342     -17.671   5.285  -9.694  1.00 96.08           O  
ATOM   2510  CG1 VAL A 342     -20.332   3.580 -10.520  1.00 96.08           C  
ATOM   2511  CG2 VAL A 342     -20.658   2.034  -8.622  1.00 96.08           C  
ATOM   2512  N   THR A 343     -19.214   6.420  -8.525  1.00 96.58           N  
ATOM   2513  CA  THR A 343     -18.786   7.744  -9.005  1.00 96.58           C  
ATOM   2514  C   THR A 343     -17.329   8.021  -8.632  1.00 96.58           C  
ATOM   2515  CB  THR A 343     -19.694   8.851  -8.452  1.00 96.58           C  
ATOM   2516  O   THR A 343     -16.546   8.418  -9.492  1.00 96.58           O  
ATOM   2517  CG2 THR A 343     -19.305  10.239  -8.958  1.00 96.58           C  
ATOM   2518  OG1 THR A 343     -21.024   8.633  -8.858  1.00 96.58           O  
ATOM   2519  N   GLY A 344     -16.942   7.758  -7.380  1.00 96.35           N  
ATOM   2520  CA  GLY A 344     -15.557   7.893  -6.929  1.00 96.35           C  
ATOM   2521  C   GLY A 344     -14.597   7.010  -7.727  1.00 96.35           C  
ATOM   2522  O   GLY A 344     -13.595   7.496  -8.241  1.00 96.35           O  
ATOM   2523  N   LEU A 345     -14.937   5.735  -7.929  1.00 95.86           N  
ATOM   2524  CA  LEU A 345     -14.136   4.806  -8.735  1.00 95.86           C  
ATOM   2525  C   LEU A 345     -14.011   5.259 -10.200  1.00 95.86           C  
ATOM   2526  CB  LEU A 345     -14.754   3.401  -8.644  1.00 95.86           C  
ATOM   2527  O   LEU A 345     -12.937   5.162 -10.786  1.00 95.86           O  
ATOM   2528  CG  LEU A 345     -14.662   2.763  -7.247  1.00 95.86           C  
ATOM   2529  CD1 LEU A 345     -15.557   1.530  -7.162  1.00 95.86           C  
ATOM   2530  CD2 LEU A 345     -13.244   2.327  -6.913  1.00 95.86           C  
ATOM   2531  N   VAL A 346     -15.066   5.821 -10.794  1.00 97.00           N  
ATOM   2532  CA  VAL A 346     -14.989   6.400 -12.144  1.00 97.00           C  
ATOM   2533  C   VAL A 346     -14.011   7.578 -12.183  1.00 97.00           C  
ATOM   2534  CB  VAL A 346     -16.385   6.785 -12.666  1.00 97.00           C  
ATOM   2535  O   VAL A 346     -13.201   7.641 -13.102  1.00 97.00           O  
ATOM   2536  CG1 VAL A 346     -16.328   7.614 -13.957  1.00 97.00           C  
ATOM   2537  CG2 VAL A 346     -17.200   5.522 -12.980  1.00 97.00           C  
ATOM   2538  N   PHE A 347     -14.009   8.467 -11.184  1.00 97.39           N  
ATOM   2539  CA  PHE A 347     -13.009   9.542 -11.094  1.00 97.39           C  
ATOM   2540  C   PHE A 347     -11.577   9.005 -10.972  1.00 97.39           C  
ATOM   2541  CB  PHE A 347     -13.338  10.483  -9.927  1.00 97.39           C  
ATOM   2542  O   PHE A 347     -10.687   9.501 -11.662  1.00 97.39           O  
ATOM   2543  CG  PHE A 347     -14.364  11.546 -10.256  1.00 97.39           C  
ATOM   2544  CD1 PHE A 347     -14.022  12.588 -11.134  1.00 97.39           C  
ATOM   2545  CD2 PHE A 347     -15.643  11.520  -9.673  1.00 97.39           C  
ATOM   2546  CE1 PHE A 347     -14.949  13.600 -11.433  1.00 97.39           C  
ATOM   2547  CE2 PHE A 347     -16.579  12.522  -9.984  1.00 97.39           C  
ATOM   2548  CZ  PHE A 347     -16.232  13.563 -10.862  1.00 97.39           C  
ATOM   2549  N   VAL A 348     -11.360   7.944 -10.185  1.00 96.28           N  
ATOM   2550  CA  VAL A 348     -10.059   7.255 -10.115  1.00 96.28           C  
ATOM   2551  C   VAL A 348      -9.633   6.753 -11.502  1.00 96.28           C  
ATOM   2552  CB  VAL A 348     -10.085   6.107  -9.084  1.00 96.28           C  
ATOM   2553  O   VAL A 348      -8.515   7.022 -11.941  1.00 96.28           O  
ATOM   2554  CG1 VAL A 348      -8.776   5.311  -9.063  1.00 96.28           C  
ATOM   2555  CG2 VAL A 348     -10.314   6.606  -7.660  1.00 96.28           C  
ATOM   2556  N   ALA A 349     -10.529   6.081 -12.233  1.00 96.26           N  
ATOM   2557  CA  ALA A 349     -10.248   5.599 -13.586  1.00 96.26           C  
ATOM   2558  C   ALA A 349      -9.960   6.745 -14.573  1.00 96.26           C  
ATOM   2559  CB  ALA A 349     -11.417   4.727 -14.054  1.00 96.26           C  
ATOM   2560  O   ALA A 349      -9.046   6.636 -15.387  1.00 96.26           O  
ATOM   2561  N   VAL A 350     -10.687   7.865 -14.481  1.00 97.63           N  
ATOM   2562  CA  VAL A 350     -10.422   9.068 -15.288  1.00 97.63           C  
ATOM   2563  C   VAL A 350      -9.033   9.631 -14.988  1.00 97.63           C  
ATOM   2564  CB  VAL A 350     -11.511  10.141 -15.088  1.00 97.63           C  
ATOM   2565  O   VAL A 350      -8.323   9.975 -15.927  1.00 97.63           O  
ATOM   2566  CG1 VAL A 350     -11.167  11.468 -15.780  1.00 97.63           C  
ATOM   2567  CG2 VAL A 350     -12.845   9.681 -15.693  1.00 97.63           C  
ATOM   2568  N   GLY A 351      -8.607   9.665 -13.723  1.00 96.59           N  
ATOM   2569  CA  GLY A 351      -7.252  10.079 -13.350  1.00 96.59           C  
ATOM   2570  C   GLY A 351      -6.170   9.240 -14.040  1.00 96.59           C  
ATOM   2571  O   GLY A 351      -5.243   9.791 -14.632  1.00 96.59           O  
ATOM   2572  N   PHE A 352      -6.334   7.914 -14.075  1.00 94.88           N  
ATOM   2573  CA  PHE A 352      -5.441   7.030 -14.835  1.00 94.88           C  
ATOM   2574  C   PHE A 352      -5.474   7.291 -16.345  1.00 94.88           C  
ATOM   2575  CB  PHE A 352      -5.787   5.563 -14.542  1.00 94.88           C  
ATOM   2576  O   PHE A 352      -4.427   7.342 -16.993  1.00 94.88           O  
ATOM   2577  CG  PHE A 352      -5.361   5.110 -13.168  1.00 94.88           C  
ATOM   2578  CD1 PHE A 352      -4.011   5.239 -12.813  1.00 94.88           C  
ATOM   2579  CD2 PHE A 352      -6.281   4.568 -12.249  1.00 94.88           C  
ATOM   2580  CE1 PHE A 352      -3.591   4.876 -11.534  1.00 94.88           C  
ATOM   2581  CE2 PHE A 352      -5.850   4.197 -10.962  1.00 94.88           C  
ATOM   2582  CZ  PHE A 352      -4.507   4.376 -10.597  1.00 94.88           C  
ATOM   2583  N   LEU A 353      -6.658   7.508 -16.918  1.00 96.25           N  
ATOM   2584  CA  LEU A 353      -6.798   7.835 -18.339  1.00 96.25           C  
ATOM   2585  C   LEU A 353      -6.193   9.202 -18.693  1.00 96.25           C  
ATOM   2586  CB  LEU A 353      -8.279   7.770 -18.741  1.00 96.25           C  
ATOM   2587  O   LEU A 353      -5.692   9.369 -19.802  1.00 96.25           O  
ATOM   2588  CG  LEU A 353      -8.885   6.355 -18.726  1.00 96.25           C  
ATOM   2589  CD1 LEU A 353     -10.387   6.454 -18.995  1.00 96.25           C  
ATOM   2590  CD2 LEU A 353      -8.263   5.440 -19.785  1.00 96.25           C  
ATOM   2591  N   MET A 354      -6.185  10.168 -17.771  1.00 96.69           N  
ATOM   2592  CA  MET A 354      -5.497  11.447 -17.963  1.00 96.69           C  
ATOM   2593  C   MET A 354      -3.977  11.266 -18.027  1.00 96.69           C  
ATOM   2594  CB  MET A 354      -5.867  12.441 -16.858  1.00 96.69           C  
ATOM   2595  O   MET A 354      -3.342  11.845 -18.903  1.00 96.69           O  
ATOM   2596  CG  MET A 354      -7.293  12.976 -17.006  1.00 96.69           C  
ATOM   2597  SD  MET A 354      -7.819  14.084 -15.671  1.00 96.69           S  
ATOM   2598  CE  MET A 354      -6.683  15.477 -15.902  1.00 96.69           C  
ATOM   2599  N   ILE A 355      -3.393  10.406 -17.188  1.00 93.59           N  
ATOM   2600  CA  ILE A 355      -1.963  10.060 -17.280  1.00 93.59           C  
ATOM   2601  C   ILE A 355      -1.644   9.437 -18.641  1.00 93.59           C  
ATOM   2602  CB  ILE A 355      -1.567   9.114 -16.128  1.00 93.59           C  
ATOM   2603  O   ILE A 355      -0.682   9.834 -19.296  1.00 93.59           O  
ATOM   2604  CG1 ILE A 355      -1.713   9.810 -14.763  1.00 93.59           C  
ATOM   2605  CG2 ILE A 355      -0.155   8.532 -16.305  1.00 93.59           C  
ATOM   2606  CD1 ILE A 355      -0.681  10.909 -14.463  1.00 93.59           C  
ATOM   2607  N   LEU A 356      -2.492   8.516 -19.108  1.00 93.48           N  
ATOM   2608  CA  LEU A 356      -2.378   7.935 -20.446  1.00 93.48           C  
ATOM   2609  C   LEU A 356      -2.477   9.003 -21.549  1.00 93.48           C  
ATOM   2610  CB  LEU A 356      -3.469   6.860 -20.597  1.00 93.48           C  
ATOM   2611  O   LEU A 356      -1.717   8.954 -22.517  1.00 93.48           O  
ATOM   2612  CG  LEU A 356      -3.577   6.243 -22.001  1.00 93.48           C  
ATOM   2613  CD1 LEU A 356      -2.352   5.412 -22.362  1.00 93.48           C  
ATOM   2614  CD2 LEU A 356      -4.794   5.322 -22.058  1.00 93.48           C  
ATOM   2615  N   LEU A 357      -3.395   9.963 -21.414  1.00 95.52           N  
ATOM   2616  CA  LEU A 357      -3.575  11.066 -22.361  1.00 95.52           C  
ATOM   2617  C   LEU A 357      -2.333  11.965 -22.421  1.00 95.52           C  
ATOM   2618  CB  LEU A 357      -4.831  11.860 -21.954  1.00 95.52           C  
ATOM   2619  O   LEU A 357      -1.907  12.355 -23.506  1.00 95.52           O  
ATOM   2620  CG  LEU A 357      -5.149  13.070 -22.850  1.00 95.52           C  
ATOM   2621  CD1 LEU A 357      -5.505  12.643 -24.275  1.00 95.52           C  
ATOM   2622  CD2 LEU A 357      -6.330  13.844 -22.263  1.00 95.52           C  
ATOM   2623  N   PHE A 358      -1.733  12.260 -21.268  1.00 94.18           N  
ATOM   2624  CA  PHE A 358      -0.553  13.113 -21.153  1.00 94.18           C  
ATOM   2625  C   PHE A 358       0.778  12.374 -21.337  1.00 94.18           C  
ATOM   2626  CB  PHE A 358      -0.601  13.879 -19.823  1.00 94.18           C  
ATOM   2627  O   PHE A 358       1.819  13.010 -21.227  1.00 94.18           O  
ATOM   2628  CG  PHE A 358      -1.782  14.822 -19.672  1.00 94.18           C  
ATOM   2629  CD1 PHE A 358      -2.033  15.810 -20.644  1.00 94.18           C  
ATOM   2630  CD2 PHE A 358      -2.607  14.743 -18.536  1.00 94.18           C  
ATOM   2631  CE1 PHE A 358      -3.119  16.691 -20.494  1.00 94.18           C  
ATOM   2632  CE2 PHE A 358      -3.686  15.628 -18.380  1.00 94.18           C  
ATOM   2633  CZ  PHE A 358      -3.947  16.599 -19.362  1.00 94.18           C  
ATOM   2634  N   ARG A 359       0.781  11.072 -21.661  1.00 88.93           N  
ATOM   2635  CA  ARG A 359       1.993  10.225 -21.702  1.00 88.93           C  
ATOM   2636  C   ARG A 359       3.177  10.797 -22.492  1.00 88.93           C  
ATOM   2637  CB  ARG A 359       1.630   8.824 -22.221  1.00 88.93           C  
ATOM   2638  O   ARG A 359       4.311  10.596 -22.098  1.00 88.93           O  
ATOM   2639  CG  ARG A 359       1.247   8.811 -23.713  1.00 88.93           C  
ATOM   2640  CD  ARG A 359       0.799   7.417 -24.143  1.00 88.93           C  
ATOM   2641  NE  ARG A 359       0.281   7.431 -25.524  1.00 88.93           N  
ATOM   2642  NH1 ARG A 359       0.939   5.317 -26.131  1.00 88.93           N  
ATOM   2643  NH2 ARG A 359      -0.200   6.579 -27.579  1.00 88.93           N  
ATOM   2644  CZ  ARG A 359       0.344   6.446 -26.400  1.00 88.93           C  
ATOM   2645  N   HIS A 360       2.919  11.516 -23.588  1.00 87.50           N  
ATOM   2646  CA  HIS A 360       3.964  12.083 -24.458  1.00 87.50           C  
ATOM   2647  C   HIS A 360       4.484  13.447 -23.985  1.00 87.50           C  
ATOM   2648  CB  HIS A 360       3.426  12.180 -25.893  1.00 87.50           C  
ATOM   2649  O   HIS A 360       5.429  13.979 -24.555  1.00 87.50           O  
ATOM   2650  CG  HIS A 360       3.134  10.842 -26.521  1.00 87.50           C  
ATOM   2651  CD2 HIS A 360       1.995  10.485 -27.183  1.00 87.50           C  
ATOM   2652  ND1 HIS A 360       4.045   9.796 -26.614  1.00 87.50           N  
ATOM   2653  CE1 HIS A 360       3.463   8.841 -27.339  1.00 87.50           C  
ATOM   2654  NE2 HIS A 360       2.224   9.224 -27.697  1.00 87.50           N  
ATOM   2655  N   ASN A 361       3.834  14.050 -22.989  1.00 88.18           N  
ATOM   2656  CA  ASN A 361       4.230  15.319 -22.387  1.00 88.18           C  
ATOM   2657  C   ASN A 361       3.770  15.361 -20.920  1.00 88.18           C  
ATOM   2658  CB  ASN A 361       3.684  16.484 -23.233  1.00 88.18           C  
ATOM   2659  O   ASN A 361       2.952  16.200 -20.521  1.00 88.18           O  
ATOM   2660  CG  ASN A 361       4.284  17.816 -22.816  1.00 88.18           C  
ATOM   2661  ND2 ASN A 361       3.741  18.911 -23.293  1.00 88.18           N  
ATOM   2662  OD1 ASN A 361       5.250  17.910 -22.081  1.00 88.18           O  
ATOM   2663  N   LEU A 362       4.253  14.399 -20.127  1.00 90.01           N  
ATOM   2664  CA  LEU A 362       3.845  14.210 -18.737  1.00 90.01           C  
ATOM   2665  C   LEU A 362       4.557  15.221 -17.824  1.00 90.01           C  
ATOM   2666  CB  LEU A 362       4.023  12.732 -18.335  1.00 90.01           C  
ATOM   2667  O   LEU A 362       5.454  14.893 -17.049  1.00 90.01           O  
ATOM   2668  CG  LEU A 362       3.344  12.382 -16.997  1.00 90.01           C  
ATOM   2669  CD1 LEU A 362       1.818  12.527 -17.055  1.00 90.01           C  
ATOM   2670  CD2 LEU A 362       3.640  10.941 -16.591  1.00 90.01           C  
ATOM   2671  N   THR A 363       4.162  16.486 -17.963  1.00 93.35           N  
ATOM   2672  CA  THR A 363       4.656  17.602 -17.150  1.00 93.35           C  
ATOM   2673  C   THR A 363       4.177  17.503 -15.702  1.00 93.35           C  
ATOM   2674  CB  THR A 363       4.223  18.967 -17.713  1.00 93.35           C  
ATOM   2675  O   THR A 363       3.173  16.857 -15.398  1.00 93.35           O  
ATOM   2676  CG2 THR A 363       4.663  19.197 -19.153  1.00 93.35           C  
ATOM   2677  OG1 THR A 363       2.819  19.109 -17.675  1.00 93.35           O  
ATOM   2678  N   VAL A 364       4.825  18.252 -14.806  1.00 94.78           N  
ATOM   2679  CA  VAL A 364       4.377  18.407 -13.412  1.00 94.78           C  
ATOM   2680  C   VAL A 364       2.906  18.835 -13.332  1.00 94.78           C  
ATOM   2681  CB  VAL A 364       5.272  19.420 -12.674  1.00 94.78           C  
ATOM   2682  O   VAL A 364       2.143  18.272 -12.552  1.00 94.78           O  
ATOM   2683  CG1 VAL A 364       4.795  19.646 -11.239  1.00 94.78           C  
ATOM   2684  CG2 VAL A 364       6.719  18.921 -12.630  1.00 94.78           C  
ATOM   2685  N   ALA A 365       2.470  19.776 -14.174  1.00 95.89           N  
ATOM   2686  CA  ALA A 365       1.080  20.230 -14.200  1.00 95.89           C  
ATOM   2687  C   ALA A 365       0.104  19.117 -14.626  1.00 95.89           C  
ATOM   2688  CB  ALA A 365       0.985  21.444 -15.130  1.00 95.89           C  
ATOM   2689  O   ALA A 365      -0.971  18.987 -14.042  1.00 95.89           O  
ATOM   2690  N   ALA A 366       0.488  18.290 -15.604  1.00 95.50           N  
ATOM   2691  CA  ALA A 366      -0.302  17.142 -16.044  1.00 95.50           C  
ATOM   2692  C   ALA A 366      -0.424  16.069 -14.948  1.00 95.50           C  
ATOM   2693  CB  ALA A 366       0.338  16.572 -17.313  1.00 95.50           C  
ATOM   2694  O   ALA A 366      -1.511  15.523 -14.740  1.00 95.50           O  
ATOM   2695  N   ILE A 367       0.663  15.811 -14.212  1.00 94.97           N  
ATOM   2696  CA  ILE A 367       0.671  14.898 -13.060  1.00 94.97           C  
ATOM   2697  C   ILE A 367      -0.253  15.429 -11.964  1.00 94.97           C  
ATOM   2698  CB  ILE A 367       2.110  14.668 -12.544  1.00 94.97           C  
ATOM   2699  O   ILE A 367      -1.129  14.694 -11.518  1.00 94.97           O  
ATOM   2700  CG1 ILE A 367       2.919  13.905 -13.614  1.00 94.97           C  
ATOM   2701  CG2 ILE A 367       2.116  13.886 -11.214  1.00 94.97           C  
ATOM   2702  CD1 ILE A 367       4.426  13.863 -13.346  1.00 94.97           C  
ATOM   2703  N   ILE A 368      -0.129  16.707 -11.587  1.00 95.99           N  
ATOM   2704  CA  ILE A 368      -0.993  17.333 -10.573  1.00 95.99           C  
ATOM   2705  C   ILE A 368      -2.463  17.238 -10.985  1.00 95.99           C  
ATOM   2706  CB  ILE A 368      -0.582  18.803 -10.310  1.00 95.99           C  
ATOM   2707  O   ILE A 368      -3.290  16.811 -10.185  1.00 95.99           O  
ATOM   2708  CG1 ILE A 368       0.790  18.847  -9.609  1.00 95.99           C  
ATOM   2709  CG2 ILE A 368      -1.628  19.535  -9.442  1.00 95.99           C  
ATOM   2710  CD1 ILE A 368       1.414  20.244  -9.508  1.00 95.99           C  
ATOM   2711  N   ALA A 369      -2.802  17.600 -12.225  1.00 96.98           N  
ATOM   2712  CA  ALA A 369      -4.181  17.565 -12.706  1.00 96.98           C  
ATOM   2713  C   ALA A 369      -4.767  16.145 -12.663  1.00 96.98           C  
ATOM   2714  CB  ALA A 369      -4.219  18.146 -14.124  1.00 96.98           C  
ATOM   2715  O   ALA A 369      -5.877  15.945 -12.170  1.00 96.98           O  
ATOM   2716  N   SER A 370      -4.007  15.155 -13.135  1.00 95.89           N  
ATOM   2717  CA  SER A 370      -4.437  13.754 -13.143  1.00 95.89           C  
ATOM   2718  C   SER A 370      -4.570  13.196 -11.727  1.00 95.89           C  
ATOM   2719  CB  SER A 370      -3.443  12.896 -13.922  1.00 95.89           C  
ATOM   2720  O   SER A 370      -5.549  12.520 -11.416  1.00 95.89           O  
ATOM   2721  OG  SER A 370      -3.190  13.435 -15.205  1.00 95.89           O  
ATOM   2722  N   PHE A 371      -3.619  13.524 -10.850  1.00 94.06           N  
ATOM   2723  CA  PHE A 371      -3.612  13.057  -9.470  1.00 94.06           C  
ATOM   2724  C   PHE A 371      -4.716  13.704  -8.633  1.00 94.06           C  
ATOM   2725  CB  PHE A 371      -2.225  13.277  -8.854  1.00 94.06           C  
ATOM   2726  O   PHE A 371      -5.344  13.025  -7.835  1.00 94.06           O  
ATOM   2727  CG  PHE A 371      -2.025  12.580  -7.522  1.00 94.06           C  
ATOM   2728  CD1 PHE A 371      -1.493  13.275  -6.419  1.00 94.06           C  
ATOM   2729  CD2 PHE A 371      -2.360  11.217  -7.384  1.00 94.06           C  
ATOM   2730  CE1 PHE A 371      -1.302  12.604  -5.198  1.00 94.06           C  
ATOM   2731  CE2 PHE A 371      -2.141  10.547  -6.172  1.00 94.06           C  
ATOM   2732  CZ  PHE A 371      -1.615  11.242  -5.076  1.00 94.06           C  
ATOM   2733  N   VAL A 372      -5.038  14.980  -8.863  1.00 96.70           N  
ATOM   2734  CA  VAL A 372      -6.190  15.654  -8.242  1.00 96.70           C  
ATOM   2735  C   VAL A 372      -7.505  14.961  -8.598  1.00 96.70           C  
ATOM   2736  CB  VAL A 372      -6.207  17.142  -8.649  1.00 96.70           C  
ATOM   2737  O   VAL A 372      -8.339  14.743  -7.720  1.00 96.70           O  
ATOM   2738  CG1 VAL A 372      -7.581  17.812  -8.512  1.00 96.70           C  
ATOM   2739  CG2 VAL A 372      -5.200  17.920  -7.792  1.00 96.70           C  
ATOM   2740  N   VAL A 373      -7.700  14.595  -9.867  1.00 97.49           N  
ATOM   2741  CA  VAL A 373      -8.905  13.876 -10.311  1.00 97.49           C  
ATOM   2742  C   VAL A 373      -8.953  12.466  -9.721  1.00 97.49           C  
ATOM   2743  CB  VAL A 373      -8.974  13.854 -11.849  1.00 97.49           C  
ATOM   2744  O   VAL A 373     -10.009  12.027  -9.261  1.00 97.49           O  
ATOM   2745  CG1 VAL A 373     -10.121  12.985 -12.365  1.00 97.49           C  
ATOM   2746  CG2 VAL A 373      -9.221  15.274 -12.376  1.00 97.49           C  
ATOM   2747  N   LEU A 374      -7.807  11.785  -9.678  1.00 95.33           N  
ATOM   2748  CA  LEU A 374      -7.671  10.473  -9.057  1.00 95.33           C  
ATOM   2749  C   LEU A 374      -8.030  10.527  -7.565  1.00 95.33           C  
ATOM   2750  CB  LEU A 374      -6.241   9.964  -9.326  1.00 95.33           C  
ATOM   2751  O   LEU A 374      -8.907   9.794  -7.113  1.00 95.33           O  
ATOM   2752  CG  LEU A 374      -5.993   8.507  -8.905  1.00 95.33           C  
ATOM   2753  CD1 LEU A 374      -4.876   7.905  -9.758  1.00 95.33           C  
ATOM   2754  CD2 LEU A 374      -5.558   8.377  -7.446  1.00 95.33           C  
ATOM   2755  N   GLU A 375      -7.405  11.427  -6.812  1.00 94.44           N  
ATOM   2756  CA  GLU A 375      -7.573  11.566  -5.364  1.00 94.44           C  
ATOM   2757  C   GLU A 375      -8.956  12.086  -4.963  1.00 94.44           C  
ATOM   2758  CB  GLU A 375      -6.488  12.496  -4.816  1.00 94.44           C  
ATOM   2759  O   GLU A 375      -9.488  11.690  -3.928  1.00 94.44           O  
ATOM   2760  CG  GLU A 375      -5.132  11.792  -4.657  1.00 94.44           C  
ATOM   2761  CD  GLU A 375      -5.150  10.661  -3.615  1.00 94.44           C  
ATOM   2762  OE1 GLU A 375      -4.319   9.740  -3.757  1.00 94.44           O  
ATOM   2763  OE2 GLU A 375      -6.003  10.705  -2.692  1.00 94.44           O  
ATOM   2764  N   LEU A 376      -9.601  12.901  -5.804  1.00 96.27           N  
ATOM   2765  CA  LEU A 376     -11.025  13.211  -5.654  1.00 96.27           C  
ATOM   2766  C   LEU A 376     -11.856  11.922  -5.617  1.00 96.27           C  
ATOM   2767  CB  LEU A 376     -11.456  14.118  -6.823  1.00 96.27           C  
ATOM   2768  O   LEU A 376     -12.719  11.754  -4.753  1.00 96.27           O  
ATOM   2769  CG  LEU A 376     -12.966  14.400  -6.908  1.00 96.27           C  
ATOM   2770  CD1 LEU A 376     -13.486  15.128  -5.670  1.00 96.27           C  
ATOM   2771  CD2 LEU A 376     -13.262  15.262  -8.134  1.00 96.27           C  
ATOM   2772  N   GLY A 377     -11.580  11.006  -6.545  1.00 95.44           N  
ATOM   2773  CA  GLY A 377     -12.234   9.709  -6.611  1.00 95.44           C  
ATOM   2774  C   GLY A 377     -11.943   8.828  -5.398  1.00 95.44           C  
ATOM   2775  O   GLY A 377     -12.879   8.266  -4.826  1.00 95.44           O  
ATOM   2776  N   VAL A 378     -10.674   8.758  -4.977  1.00 93.04           N  
ATOM   2777  CA  VAL A 378     -10.219   8.003  -3.795  1.00 93.04           C  
ATOM   2778  C   VAL A 378     -10.896   8.513  -2.524  1.00 93.04           C  
ATOM   2779  CB  VAL A 378      -8.682   8.069  -3.647  1.00 93.04           C  
ATOM   2780  O   VAL A 378     -11.479   7.719  -1.787  1.00 93.04           O  
ATOM   2781  CG1 VAL A 378      -8.181   7.404  -2.363  1.00 93.04           C  
ATOM   2782  CG2 VAL A 378      -7.980   7.340  -4.799  1.00 93.04           C  
ATOM   2783  N   GLY A 379     -10.893   9.827  -2.287  1.00 91.89           N  
ATOM   2784  CA  GLY A 379     -11.487  10.424  -1.091  1.00 91.89           C  
ATOM   2785  C   GLY A 379     -12.985  10.130  -0.968  1.00 91.89           C  
ATOM   2786  O   GLY A 379     -13.471   9.800   0.117  1.00 91.89           O  
ATOM   2787  N   VAL A 380     -13.721  10.176  -2.087  1.00 94.30           N  
ATOM   2788  CA  VAL A 380     -15.143   9.793  -2.138  1.00 94.30           C  
ATOM   2789  C   VAL A 380     -15.322   8.293  -1.901  1.00 94.30           C  
ATOM   2790  CB  VAL A 380     -15.785  10.210  -3.480  1.00 94.30           C  
ATOM   2791  O   VAL A 380     -16.087   7.905  -1.014  1.00 94.30           O  
ATOM   2792  CG1 VAL A 380     -17.215   9.687  -3.676  1.00 94.30           C  
ATOM   2793  CG2 VAL A 380     -15.868  11.736  -3.588  1.00 94.30           C  
ATOM   2794  N   SER A 381     -14.652   7.447  -2.688  1.00 93.92           N  
ATOM   2795  CA  SER A 381     -14.899   6.002  -2.686  1.00 93.92           C  
ATOM   2796  C   SER A 381     -14.468   5.352  -1.374  1.00 93.92           C  
ATOM   2797  CB  SER A 381     -14.238   5.321  -3.891  1.00 93.92           C  
ATOM   2798  O   SER A 381     -15.253   4.603  -0.797  1.00 93.92           O  
ATOM   2799  OG  SER A 381     -12.830   5.355  -3.790  1.00 93.92           O  
ATOM   2800  N   GLN A 382     -13.291   5.691  -0.841  1.00 90.31           N  
ATOM   2801  CA  GLN A 382     -12.795   5.131   0.417  1.00 90.31           C  
ATOM   2802  C   GLN A 382     -13.658   5.534   1.607  1.00 90.31           C  
ATOM   2803  CB  GLN A 382     -11.363   5.587   0.693  1.00 90.31           C  
ATOM   2804  O   GLN A 382     -13.967   4.690   2.446  1.00 90.31           O  
ATOM   2805  CG  GLN A 382     -10.334   4.925  -0.227  1.00 90.31           C  
ATOM   2806  CD  GLN A 382      -8.912   5.262   0.209  1.00 90.31           C  
ATOM   2807  NE2 GLN A 382      -7.916   4.664  -0.397  1.00 90.31           N  
ATOM   2808  OE1 GLN A 382      -8.662   6.045   1.109  1.00 90.31           O  
ATOM   2809  N   THR A 383     -14.090   6.797   1.681  1.00 90.39           N  
ATOM   2810  CA  THR A 383     -14.940   7.261   2.788  1.00 90.39           C  
ATOM   2811  C   THR A 383     -16.253   6.482   2.826  1.00 90.39           C  
ATOM   2812  CB  THR A 383     -15.230   8.762   2.677  1.00 90.39           C  
ATOM   2813  O   THR A 383     -16.643   5.966   3.873  1.00 90.39           O  
ATOM   2814  CG2 THR A 383     -16.107   9.268   3.824  1.00 90.39           C  
ATOM   2815  OG1 THR A 383     -14.028   9.489   2.735  1.00 90.39           O  
ATOM   2816  N   VAL A 384     -16.919   6.351   1.675  1.00 92.68           N  
ATOM   2817  CA  VAL A 384     -18.204   5.646   1.572  1.00 92.68           C  
ATOM   2818  C   VAL A 384     -18.035   4.140   1.769  1.00 92.68           C  
ATOM   2819  CB  VAL A 384     -18.862   5.955   0.219  1.00 92.68           C  
ATOM   2820  O   VAL A 384     -18.854   3.505   2.435  1.00 92.68           O  
ATOM   2821  CG1 VAL A 384     -20.172   5.189   0.036  1.00 92.68           C  
ATOM   2822  CG2 VAL A 384     -19.197   7.448   0.121  1.00 92.68           C  
ATOM   2823  N   SER A 385     -16.962   3.566   1.231  1.00 92.03           N  
ATOM   2824  CA  SER A 385     -16.637   2.150   1.384  1.00 92.03           C  
ATOM   2825  C   SER A 385     -16.372   1.784   2.845  1.00 92.03           C  
ATOM   2826  CB  SER A 385     -15.416   1.839   0.525  1.00 92.03           C  
ATOM   2827  O   SER A 385     -16.953   0.829   3.359  1.00 92.03           O  
ATOM   2828  OG  SER A 385     -15.137   0.464   0.556  1.00 92.03           O  
ATOM   2829  N   ASN A 386     -15.576   2.586   3.557  1.00 89.14           N  
ATOM   2830  CA  ASN A 386     -15.272   2.363   4.970  1.00 89.14           C  
ATOM   2831  C   ASN A 386     -16.519   2.482   5.855  1.00 89.14           C  
ATOM   2832  CB  ASN A 386     -14.175   3.349   5.406  1.00 89.14           C  
ATOM   2833  O   ASN A 386     -16.721   1.647   6.739  1.00 89.14           O  
ATOM   2834  CG  ASN A 386     -12.808   3.001   4.838  1.00 89.14           C  
ATOM   2835  ND2 ASN A 386     -11.877   3.925   4.867  1.00 89.14           N  
ATOM   2836  OD1 ASN A 386     -12.547   1.895   4.394  1.00 89.14           O  
ATOM   2837  N   ASP A 387     -17.379   3.472   5.598  1.00 88.75           N  
ATOM   2838  CA  ASP A 387     -18.664   3.595   6.294  1.00 88.75           C  
ATOM   2839  C   ASP A 387     -19.552   2.370   6.035  1.00 88.75           C  
ATOM   2840  CB  ASP A 387     -19.361   4.893   5.869  1.00 88.75           C  
ATOM   2841  O   ASP A 387     -20.050   1.747   6.973  1.00 88.75           O  
ATOM   2842  CG  ASP A 387     -20.643   5.128   6.674  1.00 88.75           C  
ATOM   2843  OD1 ASP A 387     -20.525   5.313   7.909  1.00 88.75           O  
ATOM   2844  OD2 ASP A 387     -21.728   5.150   6.053  1.00 88.75           O  
ATOM   2845  N   THR A 388     -19.648   1.939   4.774  1.00 91.36           N  
ATOM   2846  CA  THR A 388     -20.407   0.745   4.378  1.00 91.36           C  
ATOM   2847  C   THR A 388     -19.890  -0.512   5.078  1.00 91.36           C  
ATOM   2848  CB  THR A 388     -20.352   0.536   2.860  1.00 91.36           C  
ATOM   2849  O   THR A 388     -20.691  -1.292   5.592  1.00 91.36           O  
ATOM   2850  CG2 THR A 388     -21.161  -0.681   2.410  1.00 91.36           C  
ATOM   2851  OG1 THR A 388     -20.889   1.660   2.198  1.00 91.36           O  
ATOM   2852  N   ILE A 389     -18.573  -0.722   5.141  1.00 89.75           N  
ATOM   2853  CA  ILE A 389     -17.951  -1.883   5.798  1.00 89.75           C  
ATOM   2854  C   ILE A 389     -18.368  -1.962   7.267  1.00 89.75           C  
ATOM   2855  CB  ILE A 389     -16.412  -1.804   5.644  1.00 89.75           C  
ATOM   2856  O   ILE A 389     -18.760  -3.028   7.746  1.00 89.75           O  
ATOM   2857  CG1 ILE A 389     -16.034  -2.185   4.199  1.00 89.75           C  
ATOM   2858  CG2 ILE A 389     -15.664  -2.718   6.632  1.00 89.75           C  
ATOM   2859  CD1 ILE A 389     -14.627  -1.738   3.785  1.00 89.75           C  
ATOM   2860  N   VAL A 390     -18.313  -0.833   7.977  1.00 85.20           N  
ATOM   2861  CA  VAL A 390     -18.668  -0.768   9.399  1.00 85.20           C  
ATOM   2862  C   VAL A 390     -20.180  -0.889   9.600  1.00 85.20           C  
ATOM   2863  CB  VAL A 390     -18.104   0.517  10.033  1.00 85.20           C  
ATOM   2864  O   VAL A 390     -20.612  -1.586  10.517  1.00 85.20           O  
ATOM   2865  CG1 VAL A 390     -18.525   0.668  11.502  1.00 85.20           C  
ATOM   2866  CG2 VAL A 390     -16.567   0.501  10.006  1.00 85.20           C  
ATOM   2867  N   ALA A 391     -20.986  -0.261   8.742  1.00 87.73           N  
ATOM   2868  CA  ALA A 391     -22.446  -0.290   8.818  1.00 87.73           C  
ATOM   2869  C   ALA A 391     -23.046  -1.658   8.447  1.00 87.73           C  
ATOM   2870  CB  ALA A 391     -22.990   0.820   7.911  1.00 87.73           C  
ATOM   2871  O   ALA A 391     -24.122  -2.014   8.925  1.00 87.73           O  
ATOM   2872  N   SER A 392     -22.344  -2.446   7.628  1.00 88.46           N  
ATOM   2873  CA  SER A 392     -22.796  -3.763   7.156  1.00 88.46           C  
ATOM   2874  C   SER A 392     -22.685  -4.871   8.202  1.00 88.46           C  
ATOM   2875  CB  SER A 392     -21.986  -4.180   5.930  1.00 88.46           C  
ATOM   2876  O   SER A 392     -23.175  -5.979   7.976  1.00 88.46           O  
ATOM   2877  OG  SER A 392     -22.230  -3.296   4.864  1.00 88.46           O  
ATOM   2878  N   VAL A 393     -22.023  -4.615   9.334  1.00 83.70           N  
ATOM   2879  CA  VAL A 393     -21.765  -5.628  10.361  1.00 83.70           C  
ATOM   2880  C   VAL A 393     -22.310  -5.200  11.726  1.00 83.70           C  
ATOM   2881  CB  VAL A 393     -20.276  -6.014  10.433  1.00 83.70           C  
ATOM   2882  O   VAL A 393     -22.308  -4.016  12.060  1.00 83.70           O  
ATOM   2883  CG1 VAL A 393     -19.765  -6.507   9.074  1.00 83.70           C  
ATOM   2884  CG2 VAL A 393     -19.371  -4.883  10.929  1.00 83.70           C  
ATOM   2885  N   PRO A 394     -22.739  -6.149  12.581  1.00 81.73           N  
ATOM   2886  CA  PRO A 394     -23.111  -5.829  13.954  1.00 81.73           C  
ATOM   2887  C   PRO A 394     -21.966  -5.131  14.698  1.00 81.73           C  
ATOM   2888  CB  PRO A 394     -23.468  -7.167  14.610  1.00 81.73           C  
ATOM   2889  O   PRO A 394     -20.802  -5.500  14.532  1.00 81.73           O  
ATOM   2890  CG  PRO A 394     -23.858  -8.054  13.428  1.00 81.73           C  
ATOM   2891  CD  PRO A 394     -22.943  -7.564  12.310  1.00 81.73           C  
ATOM   2892  N   ALA A 395     -22.285  -4.194  15.596  1.00 72.48           N  
ATOM   2893  CA  ALA A 395     -21.287  -3.397  16.321  1.00 72.48           C  
ATOM   2894  C   ALA A 395     -20.206  -4.241  17.032  1.00 72.48           C  
ATOM   2895  CB  ALA A 395     -22.022  -2.507  17.330  1.00 72.48           C  
ATOM   2896  O   ALA A 395     -19.040  -3.846  17.063  1.00 72.48           O  
ATOM   2897  N   ALA A 396     -20.564  -5.424  17.546  1.00 71.03           N  
ATOM   2898  CA  ALA A 396     -19.625  -6.370  18.158  1.00 71.03           C  
ATOM   2899  C   ALA A 396     -18.550  -6.898  17.180  1.00 71.03           C  
ATOM   2900  CB  ALA A 396     -20.438  -7.522  18.762  1.00 71.03           C  
ATOM   2901  O   ALA A 396     -17.439  -7.204  17.604  1.00 71.03           O  
ATOM   2902  N   LYS A 397     -18.854  -6.965  15.876  1.00 75.71           N  
ATOM   2903  CA  LYS A 397     -17.953  -7.438  14.810  1.00 75.71           C  
ATOM   2904  C   LYS A 397     -17.240  -6.313  14.050  1.00 75.71           C  
ATOM   2905  CB  LYS A 397     -18.717  -8.348  13.834  1.00 75.71           C  
ATOM   2906  O   LYS A 397     -16.376  -6.607  13.230  1.00 75.71           O  
ATOM   2907  CG  LYS A 397     -19.257  -9.622  14.503  1.00 75.71           C  
ATOM   2908  CD  LYS A 397     -19.710 -10.630  13.439  1.00 75.71           C  
ATOM   2909  CE  LYS A 397     -20.221 -11.920  14.087  1.00 75.71           C  
ATOM   2910  NZ  LYS A 397     -20.453 -12.969  13.066  1.00 75.71           N  
ATOM   2911  N   SER A 398     -17.540  -5.046  14.344  1.00 68.41           N  
ATOM   2912  CA  SER A 398     -16.912  -3.872  13.705  1.00 68.41           C  
ATOM   2913  C   SER A 398     -15.381  -3.931  13.693  1.00 68.41           C  
ATOM   2914  CB  SER A 398     -17.351  -2.580  14.405  1.00 68.41           C  
ATOM   2915  O   SER A 398     -14.767  -3.687  12.665  1.00 68.41           O  
ATOM   2916  OG  SER A 398     -17.028  -2.604  15.792  1.00 68.41           O  
ATOM   2917  N   GLY A 399     -14.759  -4.334  14.806  1.00 72.94           N  
ATOM   2918  CA  GLY A 399     -13.300  -4.453  14.887  1.00 72.94           C  
ATOM   2919  C   GLY A 399     -12.724  -5.525  13.957  1.00 72.94           C  
ATOM   2920  O   GLY A 399     -11.678  -5.305  13.355  1.00 72.94           O  
ATOM   2921  N   ALA A 400     -13.424  -6.653  13.797  1.00 77.25           N  
ATOM   2922  CA  ALA A 400     -13.030  -7.695  12.851  1.00 77.25           C  
ATOM   2923  C   ALA A 400     -13.187  -7.205  11.404  1.00 77.25           C  
ATOM   2924  CB  ALA A 400     -13.851  -8.963  13.122  1.00 77.25           C  
ATOM   2925  O   ALA A 400     -12.283  -7.398  10.601  1.00 77.25           O  
ATOM   2926  N   ALA A 401     -14.286  -6.509  11.093  1.00 81.61           N  
ATOM   2927  CA  ALA A 401     -14.510  -5.888   9.788  1.00 81.61           C  
ATOM   2928  C   ALA A 401     -13.420  -4.866   9.426  1.00 81.61           C  
ATOM   2929  CB  ALA A 401     -15.904  -5.255   9.795  1.00 81.61           C  
ATOM   2930  O   ALA A 401     -12.876  -4.924   8.326  1.00 81.61           O  
ATOM   2931  N   SER A 402     -13.041  -3.988  10.362  1.00 79.79           N  
ATOM   2932  CA  SER A 402     -11.925  -3.055  10.171  1.00 79.79           C  
ATOM   2933  C   SER A 402     -10.601  -3.787   9.933  1.00 79.79           C  
ATOM   2934  CB  SER A 402     -11.782  -2.119  11.374  1.00 79.79           C  
ATOM   2935  O   SER A 402      -9.866  -3.411   9.031  1.00 79.79           O  
ATOM   2936  OG  SER A 402     -12.954  -1.346  11.556  1.00 79.79           O  
ATOM   2937  N   ALA A 403     -10.317  -4.867  10.671  1.00 82.57           N  
ATOM   2938  CA  ALA A 403      -9.105  -5.662  10.462  1.00 82.57           C  
ATOM   2939  C   ALA A 403      -9.072  -6.343   9.082  1.00 82.57           C  
ATOM   2940  CB  ALA A 403      -8.985  -6.690  11.593  1.00 82.57           C  
ATOM   2941  O   ALA A 403      -8.015  -6.402   8.456  1.00 82.57           O  
ATOM   2942  N   VAL A 404     -10.217  -6.825   8.583  1.00 87.68           N  
ATOM   2943  CA  VAL A 404     -10.326  -7.356   7.213  1.00 87.68           C  
ATOM   2944  C   VAL A 404     -10.045  -6.259   6.189  1.00 87.68           C  
ATOM   2945  CB  VAL A 404     -11.713  -7.962   6.922  1.00 87.68           C  
ATOM   2946  O   VAL A 404      -9.272  -6.486   5.264  1.00 87.68           O  
ATOM   2947  CG1 VAL A 404     -11.757  -8.590   5.524  1.00 87.68           C  
ATOM   2948  CG2 VAL A 404     -12.134  -9.030   7.942  1.00 87.68           C  
ATOM   2949  N   SER A 405     -10.646  -5.079   6.366  1.00 88.16           N  
ATOM   2950  CA  SER A 405     -10.439  -3.933   5.475  1.00 88.16           C  
ATOM   2951  C   SER A 405      -8.980  -3.503   5.428  1.00 88.16           C  
ATOM   2952  CB  SER A 405     -11.311  -2.757   5.913  1.00 88.16           C  
ATOM   2953  O   SER A 405      -8.449  -3.283   4.347  1.00 88.16           O  
ATOM   2954  OG  SER A 405     -11.266  -1.730   4.946  1.00 88.16           O  
ATOM   2955  N   GLU A 406      -8.320  -3.442   6.581  1.00 85.83           N  
ATOM   2956  CA  GLU A 406      -6.909  -3.066   6.670  1.00 85.83           C  
ATOM   2957  C   GLU A 406      -6.000  -4.127   6.040  1.00 85.83           C  
ATOM   2958  CB  GLU A 406      -6.563  -2.866   8.151  1.00 85.83           C  
ATOM   2959  O   GLU A 406      -5.085  -3.822   5.285  1.00 85.83           O  
ATOM   2960  CG  GLU A 406      -5.272  -2.062   8.335  1.00 85.83           C  
ATOM   2961  CD  GLU A 406      -5.375  -0.649   7.759  1.00 85.83           C  
ATOM   2962  OE1 GLU A 406      -4.354  -0.167   7.238  1.00 85.83           O  
ATOM   2963  OE2 GLU A 406      -6.487  -0.079   7.856  1.00 85.83           O  
ATOM   2964  N   THR A 407      -6.300  -5.407   6.271  1.00 89.07           N  
ATOM   2965  CA  THR A 407      -5.572  -6.510   5.627  1.00 89.07           C  
ATOM   2966  C   THR A 407      -5.728  -6.456   4.107  1.00 89.07           C  
ATOM   2967  CB  THR A 407      -6.072  -7.867   6.138  1.00 89.07           C  
ATOM   2968  O   THR A 407      -4.769  -6.701   3.380  1.00 89.07           O  
ATOM   2969  CG2 THR A 407      -5.291  -9.044   5.556  1.00 89.07           C  
ATOM   2970  OG1 THR A 407      -5.968  -7.945   7.543  1.00 89.07           O  
ATOM   2971  N   ALA A 408      -6.927  -6.129   3.616  1.00 90.90           N  
ATOM   2972  CA  ALA A 408      -7.176  -5.943   2.194  1.00 90.90           C  
ATOM   2973  C   ALA A 408      -6.437  -4.714   1.650  1.00 90.90           C  
ATOM   2974  CB  ALA A 408      -8.687  -5.858   1.957  1.00 90.90           C  
ATOM   2975  O   ALA A 408      -5.866  -4.797   0.572  1.00 90.90           O  
ATOM   2976  N   TYR A 409      -6.393  -3.605   2.389  1.00 89.53           N  
ATOM   2977  CA  TYR A 409      -5.612  -2.425   2.016  1.00 89.53           C  
ATOM   2978  C   TYR A 409      -4.132  -2.787   1.820  1.00 89.53           C  
ATOM   2979  CB  TYR A 409      -5.803  -1.342   3.089  1.00 89.53           C  
ATOM   2980  O   TYR A 409      -3.574  -2.581   0.746  1.00 89.53           O  
ATOM   2981  CG  TYR A 409      -5.117  -0.032   2.771  1.00 89.53           C  
ATOM   2982  CD1 TYR A 409      -3.733   0.114   2.988  1.00 89.53           C  
ATOM   2983  CD2 TYR A 409      -5.869   1.054   2.287  1.00 89.53           C  
ATOM   2984  CE1 TYR A 409      -3.084   1.316   2.657  1.00 89.53           C  
ATOM   2985  CE2 TYR A 409      -5.228   2.272   1.996  1.00 89.53           C  
ATOM   2986  OH  TYR A 409      -3.227   3.562   1.813  1.00 89.53           O  
ATOM   2987  CZ  TYR A 409      -3.833   2.394   2.146  1.00 89.53           C  
ATOM   2988  N   GLU A 410      -3.521  -3.419   2.818  1.00 90.12           N  
ATOM   2989  CA  GLU A 410      -2.092  -3.743   2.815  1.00 90.12           C  
ATOM   2990  C   GLU A 410      -1.743  -4.839   1.800  1.00 90.12           C  
ATOM   2991  CB  GLU A 410      -1.701  -4.130   4.246  1.00 90.12           C  
ATOM   2992  O   GLU A 410      -0.747  -4.742   1.083  1.00 90.12           O  
ATOM   2993  CG  GLU A 410      -1.748  -2.907   5.179  1.00 90.12           C  
ATOM   2994  CD  GLU A 410      -0.534  -1.970   5.022  1.00 90.12           C  
ATOM   2995  OE1 GLU A 410      -0.406  -1.018   5.822  1.00 90.12           O  
ATOM   2996  OE2 GLU A 410       0.307  -2.215   4.125  1.00 90.12           O  
ATOM   2997  N   LEU A 411      -2.605  -5.848   1.634  1.00 90.06           N  
ATOM   2998  CA  LEU A 411      -2.453  -6.811   0.542  1.00 90.06           C  
ATOM   2999  C   LEU A 411      -2.609  -6.133  -0.828  1.00 90.06           C  
ATOM   3000  CB  LEU A 411      -3.459  -7.960   0.724  1.00 90.06           C  
ATOM   3001  O   LEU A 411      -1.892  -6.480  -1.762  1.00 90.06           O  
ATOM   3002  CG  LEU A 411      -3.380  -9.044  -0.371  1.00 90.06           C  
ATOM   3003  CD1 LEU A 411      -2.038  -9.774  -0.452  1.00 90.06           C  
ATOM   3004  CD2 LEU A 411      -4.498 -10.066  -0.163  1.00 90.06           C  
ATOM   3005  N   GLY A 412      -3.530  -5.176  -0.959  1.00 90.21           N  
ATOM   3006  CA  GLY A 412      -3.715  -4.387  -2.175  1.00 90.21           C  
ATOM   3007  C   GLY A 412      -2.465  -3.586  -2.519  1.00 90.21           C  
ATOM   3008  O   GLY A 412      -2.072  -3.558  -3.681  1.00 90.21           O  
ATOM   3009  N   ALA A 413      -1.791  -3.017  -1.517  1.00 88.54           N  
ATOM   3010  CA  ALA A 413      -0.531  -2.308  -1.710  1.00 88.54           C  
ATOM   3011  C   ALA A 413       0.553  -3.235  -2.269  1.00 88.54           C  
ATOM   3012  CB  ALA A 413      -0.116  -1.654  -0.384  1.00 88.54           C  
ATOM   3013  O   ALA A 413       1.143  -2.929  -3.303  1.00 88.54           O  
ATOM   3014  N   VAL A 414       0.721  -4.413  -1.658  1.00 89.93           N  
ATOM   3015  CA  VAL A 414       1.672  -5.442  -2.111  1.00 89.93           C  
ATOM   3016  C   VAL A 414       1.360  -5.933  -3.521  1.00 89.93           C  
ATOM   3017  CB  VAL A 414       1.652  -6.647  -1.154  1.00 89.93           C  
ATOM   3018  O   VAL A 414       2.263  -6.148  -4.322  1.00 89.93           O  
ATOM   3019  CG1 VAL A 414       2.544  -7.791  -1.645  1.00 89.93           C  
ATOM   3020  CG2 VAL A 414       2.139  -6.263   0.238  1.00 89.93           C  
ATOM   3021  N   VAL A 415       0.086  -6.158  -3.847  1.00 87.75           N  
ATOM   3022  CA  VAL A 415      -0.299  -6.592  -5.196  1.00 87.75           C  
ATOM   3023  C   VAL A 415      -0.103  -5.454  -6.199  1.00 87.75           C  
ATOM   3024  CB  VAL A 415      -1.728  -7.163  -5.210  1.00 87.75           C  
ATOM   3025  O   VAL A 415       0.331  -5.716  -7.317  1.00 87.75           O  
ATOM   3026  CG1 VAL A 415      -2.209  -7.493  -6.630  1.00 87.75           C  
ATOM   3027  CG2 VAL A 415      -1.792  -8.474  -4.411  1.00 87.75           C  
ATOM   3028  N   GLY A 416      -0.364  -4.203  -5.813  1.00 87.93           N  
ATOM   3029  CA  GLY A 416      -0.147  -3.001  -6.622  1.00 87.93           C  
ATOM   3030  C   GLY A 416       1.290  -2.853  -7.085  1.00 87.93           C  
ATOM   3031  O   GLY A 416       1.550  -2.777  -8.285  1.00 87.93           O  
ATOM   3032  N   THR A 417       2.233  -2.893  -6.154  1.00 83.86           N  
ATOM   3033  CA  THR A 417       3.666  -2.874  -6.464  1.00 83.86           C  
ATOM   3034  C   THR A 417       4.116  -4.130  -7.211  1.00 83.86           C  
ATOM   3035  CB  THR A 417       4.473  -2.764  -5.177  1.00 83.86           C  
ATOM   3036  O   THR A 417       4.796  -4.019  -8.231  1.00 83.86           O  
ATOM   3037  CG2 THR A 417       4.296  -1.428  -4.470  1.00 83.86           C  
ATOM   3038  OG1 THR A 417       3.991  -3.739  -4.302  1.00 83.86           O  
ATOM   3039  N   ALA A 418       3.695  -5.324  -6.779  1.00 84.36           N  
ATOM   3040  CA  ALA A 418       4.091  -6.584  -7.406  1.00 84.36           C  
ATOM   3041  C   ALA A 418       3.582  -6.735  -8.847  1.00 84.36           C  
ATOM   3042  CB  ALA A 418       3.591  -7.750  -6.548  1.00 84.36           C  
ATOM   3043  O   ALA A 418       4.229  -7.402  -9.651  1.00 84.36           O  
ATOM   3044  N   THR A 419       2.434  -6.144  -9.185  1.00 84.21           N  
ATOM   3045  CA  THR A 419       1.874  -6.190 -10.543  1.00 84.21           C  
ATOM   3046  C   THR A 419       2.299  -4.978 -11.358  1.00 84.21           C  
ATOM   3047  CB  THR A 419       0.348  -6.370 -10.563  1.00 84.21           C  
ATOM   3048  O   THR A 419       3.030  -5.136 -12.330  1.00 84.21           O  
ATOM   3049  CG2 THR A 419      -0.079  -7.724 -10.002  1.00 84.21           C  
ATOM   3050  OG1 THR A 419      -0.325  -5.377  -9.830  1.00 84.21           O  
ATOM   3051  N   LEU A 420       1.892  -3.768 -10.968  1.00 82.79           N  
ATOM   3052  CA  LEU A 420       2.126  -2.556 -11.754  1.00 82.79           C  
ATOM   3053  C   LEU A 420       3.608  -2.168 -11.761  1.00 82.79           C  
ATOM   3054  CB  LEU A 420       1.230  -1.406 -11.252  1.00 82.79           C  
ATOM   3055  O   LEU A 420       4.137  -1.851 -12.822  1.00 82.79           O  
ATOM   3056  CG  LEU A 420      -0.282  -1.713 -11.210  1.00 82.79           C  
ATOM   3057  CD1 LEU A 420      -1.067  -0.482 -10.756  1.00 82.79           C  
ATOM   3058  CD2 LEU A 420      -0.881  -2.146 -12.552  1.00 82.79           C  
ATOM   3059  N   GLY A 421       4.298  -2.271 -10.620  1.00 79.06           N  
ATOM   3060  CA  GLY A 421       5.743  -2.034 -10.539  1.00 79.06           C  
ATOM   3061  C   GLY A 421       6.535  -2.996 -11.428  1.00 79.06           C  
ATOM   3062  O   GLY A 421       7.367  -2.559 -12.218  1.00 79.06           O  
ATOM   3063  N   THR A 422       6.212  -4.294 -11.393  1.00 78.31           N  
ATOM   3064  CA  THR A 422       6.884  -5.277 -12.261  1.00 78.31           C  
ATOM   3065  C   THR A 422       6.559  -5.072 -13.741  1.00 78.31           C  
ATOM   3066  CB  THR A 422       6.568  -6.728 -11.875  1.00 78.31           C  
ATOM   3067  O   THR A 422       7.436  -5.248 -14.580  1.00 78.31           O  
ATOM   3068  CG2 THR A 422       7.575  -7.684 -12.513  1.00 78.31           C  
ATOM   3069  OG1 THR A 422       6.671  -6.919 -10.486  1.00 78.31           O  
ATOM   3070  N   ILE A 423       5.333  -4.657 -14.086  1.00 83.55           N  
ATOM   3071  CA  ILE A 423       4.977  -4.290 -15.464  1.00 83.55           C  
ATOM   3072  C   ILE A 423       5.859  -3.131 -15.945  1.00 83.55           C  
ATOM   3073  CB  ILE A 423       3.465  -3.982 -15.572  1.00 83.55           C  
ATOM   3074  O   ILE A 423       6.444  -3.236 -17.022  1.00 83.55           O  
ATOM   3075  CG1 ILE A 423       2.657  -5.297 -15.475  1.00 83.55           C  
ATOM   3076  CG2 ILE A 423       3.115  -3.288 -16.899  1.00 83.55           C  
ATOM   3077  CD1 ILE A 423       1.170  -5.074 -15.174  1.00 83.55           C  
ATOM   3078  N   PHE A 424       6.028  -2.072 -15.146  1.00 81.47           N  
ATOM   3079  CA  PHE A 424       6.953  -0.983 -15.481  1.00 81.47           C  
ATOM   3080  C   PHE A 424       8.380  -1.487 -15.702  1.00 81.47           C  
ATOM   3081  CB  PHE A 424       6.945   0.099 -14.395  1.00 81.47           C  
ATOM   3082  O   PHE A 424       8.993  -1.138 -16.709  1.00 81.47           O  
ATOM   3083  CG  PHE A 424       5.786   1.060 -14.503  1.00 81.47           C  
ATOM   3084  CD1 PHE A 424       5.723   1.945 -15.593  1.00 81.47           C  
ATOM   3085  CD2 PHE A 424       4.810   1.122 -13.495  1.00 81.47           C  
ATOM   3086  CE1 PHE A 424       4.667   2.863 -15.693  1.00 81.47           C  
ATOM   3087  CE2 PHE A 424       3.755   2.042 -13.595  1.00 81.47           C  
ATOM   3088  CZ  PHE A 424       3.675   2.905 -14.701  1.00 81.47           C  
ATOM   3089  N   THR A 425       8.888  -2.347 -14.816  1.00 80.20           N  
ATOM   3090  CA  THR A 425      10.216  -2.956 -14.973  1.00 80.20           C  
ATOM   3091  C   THR A 425      10.326  -3.776 -16.261  1.00 80.20           C  
ATOM   3092  CB  THR A 425      10.551  -3.837 -13.764  1.00 80.20           C  
ATOM   3093  O   THR A 425      11.317  -3.653 -16.977  1.00 80.20           O  
ATOM   3094  CG2 THR A 425      11.939  -4.462 -13.863  1.00 80.20           C  
ATOM   3095  OG1 THR A 425      10.539  -3.069 -12.585  1.00 80.20           O  
ATOM   3096  N   ALA A 426       9.321  -4.585 -16.602  1.00 84.97           N  
ATOM   3097  CA  ALA A 426       9.333  -5.399 -17.816  1.00 84.97           C  
ATOM   3098  C   ALA A 426       9.348  -4.531 -19.087  1.00 84.97           C  
ATOM   3099  CB  ALA A 426       8.127  -6.345 -17.780  1.00 84.97           C  
ATOM   3100  O   ALA A 426      10.154  -4.770 -19.989  1.00 84.97           O  
ATOM   3101  N   PHE A 427       8.511  -3.488 -19.139  1.00 87.87           N  
ATOM   3102  CA  PHE A 427       8.492  -2.544 -20.259  1.00 87.87           C  
ATOM   3103  C   PHE A 427       9.809  -1.776 -20.379  1.00 87.87           C  
ATOM   3104  CB  PHE A 427       7.289  -1.597 -20.148  1.00 87.87           C  
ATOM   3105  O   PHE A 427      10.364  -1.718 -21.477  1.00 87.87           O  
ATOM   3106  CG  PHE A 427       6.031  -2.197 -20.744  1.00 87.87           C  
ATOM   3107  CD1 PHE A 427       5.889  -2.262 -22.142  1.00 87.87           C  
ATOM   3108  CD2 PHE A 427       5.026  -2.736 -19.924  1.00 87.87           C  
ATOM   3109  CE1 PHE A 427       4.770  -2.895 -22.711  1.00 87.87           C  
ATOM   3110  CE2 PHE A 427       3.916  -3.387 -20.490  1.00 87.87           C  
ATOM   3111  CZ  PHE A 427       3.792  -3.476 -21.885  1.00 87.87           C  
ATOM   3112  N   TYR A 428      10.354  -1.293 -19.262  1.00 89.50           N  
ATOM   3113  CA  TYR A 428      11.672  -0.665 -19.210  1.00 89.50           C  
ATOM   3114  C   TYR A 428      12.756  -1.576 -19.805  1.00 89.50           C  
ATOM   3115  CB  TYR A 428      11.985  -0.280 -17.759  1.00 89.50           C  
ATOM   3116  O   TYR A 428      13.395  -1.214 -20.788  1.00 89.50           O  
ATOM   3117  CG  TYR A 428      13.380   0.271 -17.580  1.00 89.50           C  
ATOM   3118  CD1 TYR A 428      14.452  -0.586 -17.257  1.00 89.50           C  
ATOM   3119  CD2 TYR A 428      13.612   1.640 -17.789  1.00 89.50           C  
ATOM   3120  CE1 TYR A 428      15.759  -0.075 -17.185  1.00 89.50           C  
ATOM   3121  CE2 TYR A 428      14.914   2.153 -17.688  1.00 89.50           C  
ATOM   3122  OH  TYR A 428      17.241   1.805 -17.332  1.00 89.50           O  
ATOM   3123  CZ  TYR A 428      15.992   1.295 -17.409  1.00 89.50           C  
ATOM   3124  N   ARG A 429      12.900  -2.805 -19.294  1.00 88.37           N  
ATOM   3125  CA  ARG A 429      13.911  -3.774 -19.757  1.00 88.37           C  
ATOM   3126  C   ARG A 429      13.802  -4.093 -21.245  1.00 88.37           C  
ATOM   3127  CB  ARG A 429      13.744  -5.082 -18.981  1.00 88.37           C  
ATOM   3128  O   ARG A 429      14.810  -4.311 -21.905  1.00 88.37           O  
ATOM   3129  CG  ARG A 429      14.230  -4.985 -17.532  1.00 88.37           C  
ATOM   3130  CD  ARG A 429      13.894  -6.264 -16.767  1.00 88.37           C  
ATOM   3131  NE  ARG A 429      14.680  -7.396 -17.295  1.00 88.37           N  
ATOM   3132  NH1 ARG A 429      15.380  -8.253 -15.291  1.00 88.37           N  
ATOM   3133  NH2 ARG A 429      16.450  -8.824 -17.113  1.00 88.37           N  
ATOM   3134  CZ  ARG A 429      15.478  -8.155 -16.572  1.00 88.37           C  
ATOM   3135  N   SER A 430      12.577  -4.158 -21.762  1.00 89.61           N  
ATOM   3136  CA  SER A 430      12.334  -4.477 -23.172  1.00 89.61           C  
ATOM   3137  C   SER A 430      12.635  -3.326 -24.137  1.00 89.61           C  
ATOM   3138  CB  SER A 430      10.902  -4.984 -23.354  1.00 89.61           C  
ATOM   3139  O   SER A 430      12.777  -3.578 -25.331  1.00 89.61           O  
ATOM   3140  OG  SER A 430       9.938  -3.987 -23.082  1.00 89.61           O  
ATOM   3141  N   ASN A 431      12.725  -2.086 -23.642  1.00 92.54           N  
ATOM   3142  CA  ASN A 431      12.894  -0.887 -24.470  1.00 92.54           C  
ATOM   3143  C   ASN A 431      14.187  -0.112 -24.184  1.00 92.54           C  
ATOM   3144  CB  ASN A 431      11.662   0.021 -24.307  1.00 92.54           C  
ATOM   3145  O   ASN A 431      14.535   0.764 -24.972  1.00 92.54           O  
ATOM   3146  CG  ASN A 431      10.422  -0.566 -24.949  1.00 92.54           C  
ATOM   3147  ND2 ASN A 431       9.583  -1.211 -24.181  1.00 92.54           N  
ATOM   3148  OD1 ASN A 431      10.185  -0.458 -26.140  1.00 92.54           O  
ATOM   3149  N   VAL A 432      14.886  -0.395 -23.081  1.00 93.57           N  
ATOM   3150  CA  VAL A 432      16.146   0.278 -22.757  1.00 93.57           C  
ATOM   3151  C   VAL A 432      17.259  -0.209 -23.679  1.00 93.57           C  
ATOM   3152  CB  VAL A 432      16.498   0.170 -21.259  1.00 93.57           C  
ATOM   3153  O   VAL A 432      17.580  -1.394 -23.740  1.00 93.57           O  
ATOM   3154  CG1 VAL A 432      16.855  -1.245 -20.787  1.00 93.57           C  
ATOM   3155  CG2 VAL A 432      17.649   1.119 -20.906  1.00 93.57           C  
ATOM   3156  N   ASP A 433      17.867   0.731 -24.390  1.00 94.20           N  
ATOM   3157  CA  ASP A 433      19.102   0.528 -25.139  1.00 94.20           C  
ATOM   3158  C   ASP A 433      20.291   1.018 -24.305  1.00 94.20           C  
ATOM   3159  CB  ASP A 433      19.009   1.226 -26.503  1.00 94.20           C  
ATOM   3160  O   ASP A 433      20.414   2.212 -24.011  1.00 94.20           O  
ATOM   3161  CG  ASP A 433      20.221   0.928 -27.391  1.00 94.20           C  
ATOM   3162  OD1 ASP A 433      20.895  -0.097 -27.142  1.00 94.20           O  
ATOM   3163  OD2 ASP A 433      20.462   1.725 -28.326  1.00 94.20           O  
ATOM   3164  N   VAL A 434      21.137   0.084 -23.876  1.00 92.79           N  
ATOM   3165  CA  VAL A 434      22.302   0.365 -23.035  1.00 92.79           C  
ATOM   3166  C   VAL A 434      23.529   0.590 -23.930  1.00 92.79           C  
ATOM   3167  CB  VAL A 434      22.538  -0.762 -22.017  1.00 92.79           C  
ATOM   3168  O   VAL A 434      23.890  -0.316 -24.685  1.00 92.79           O  
ATOM   3169  CG1 VAL A 434      23.768  -0.460 -21.161  1.00 92.79           C  
ATOM   3170  CG2 VAL A 434      21.349  -0.922 -21.061  1.00 92.79           C  
ATOM   3171  N   PRO A 435      24.222   1.745 -23.837  1.00 91.00           N  
ATOM   3172  CA  PRO A 435      25.381   2.034 -24.677  1.00 91.00           C  
ATOM   3173  C   PRO A 435      26.494   0.983 -24.568  1.00 91.00           C  
ATOM   3174  CB  PRO A 435      25.883   3.415 -24.244  1.00 91.00           C  
ATOM   3175  O   PRO A 435      26.776   0.443 -23.496  1.00 91.00           O  
ATOM   3176  CG  PRO A 435      24.637   4.079 -23.667  1.00 91.00           C  
ATOM   3177  CD  PRO A 435      23.891   2.912 -23.029  1.00 91.00           C  
ATOM   3178  N   ALA A 436      27.185   0.740 -25.682  1.00 87.89           N  
ATOM   3179  CA  ALA A 436      28.360  -0.125 -25.703  1.00 87.89           C  
ATOM   3180  C   ALA A 436      29.533   0.479 -24.902  1.00 87.89           C  
ATOM   3181  CB  ALA A 436      28.742  -0.405 -27.162  1.00 87.89           C  
ATOM   3182  O   ALA A 436      29.690   1.696 -24.821  1.00 87.89           O  
ATOM   3183  N   GLY A 437      30.399  -0.384 -24.356  1.00 87.36           N  
ATOM   3184  CA  GLY A 437      31.610   0.017 -23.621  1.00 87.36           C  
ATOM   3185  C   GLY A 437      31.463   0.069 -22.097  1.00 87.36           C  
ATOM   3186  O   GLY A 437      32.442   0.355 -21.412  1.00 87.36           O  
ATOM   3187  N   LEU A 438      30.277  -0.237 -21.568  1.00 89.71           N  
ATOM   3188  CA  LEU A 438      30.055  -0.425 -20.135  1.00 89.71           C  
ATOM   3189  C   LEU A 438      30.580  -1.782 -19.656  1.00 89.71           C  
ATOM   3190  CB  LEU A 438      28.559  -0.263 -19.825  1.00 89.71           C  
ATOM   3191  O   LEU A 438      30.656  -2.746 -20.423  1.00 89.71           O  
ATOM   3192  CG  LEU A 438      27.967   1.101 -20.207  1.00 89.71           C  
ATOM   3193  CD1 LEU A 438      26.519   1.184 -19.734  1.00 89.71           C  
ATOM   3194  CD2 LEU A 438      28.719   2.258 -19.572  1.00 89.71           C  
ATOM   3195  N   THR A 439      30.933  -1.868 -18.372  1.00 91.32           N  
ATOM   3196  CA  THR A 439      31.248  -3.159 -17.750  1.00 91.32           C  
ATOM   3197  C   THR A 439      29.991  -4.036 -17.676  1.00 91.32           C  
ATOM   3198  CB  THR A 439      31.867  -3.011 -16.350  1.00 91.32           C  
ATOM   3199  O   THR A 439      28.880  -3.507 -17.627  1.00 91.32           O  
ATOM   3200  CG2 THR A 439      33.077  -2.078 -16.329  1.00 91.32           C  
ATOM   3201  OG1 THR A 439      30.924  -2.540 -15.419  1.00 91.32           O  
ATOM   3202  N   PRO A 440      30.119  -5.375 -17.600  1.00 88.67           N  
ATOM   3203  CA  PRO A 440      28.959  -6.261 -17.458  1.00 88.67           C  
ATOM   3204  C   PRO A 440      28.058  -5.912 -16.263  1.00 88.67           C  
ATOM   3205  CB  PRO A 440      29.548  -7.668 -17.320  1.00 88.67           C  
ATOM   3206  O   PRO A 440      26.838  -6.022 -16.359  1.00 88.67           O  
ATOM   3207  CG  PRO A 440      30.879  -7.569 -18.064  1.00 88.67           C  
ATOM   3208  CD  PRO A 440      31.342  -6.149 -17.752  1.00 88.67           C  
ATOM   3209  N   GLU A 441      28.647  -5.448 -15.156  1.00 86.56           N  
ATOM   3210  CA  GLU A 441      27.913  -5.000 -13.966  1.00 86.56           C  
ATOM   3211  C   GLU A 441      27.128  -3.708 -14.226  1.00 86.56           C  
ATOM   3212  CB  GLU A 441      28.893  -4.776 -12.806  1.00 86.56           C  
ATOM   3213  O   GLU A 441      25.951  -3.625 -13.877  1.00 86.56           O  
ATOM   3214  CG  GLU A 441      29.549  -6.076 -12.318  1.00 86.56           C  
ATOM   3215  CD  GLU A 441      30.555  -5.850 -11.177  1.00 86.56           C  
ATOM   3216  OE1 GLU A 441      31.142  -6.863 -10.735  1.00 86.56           O  
ATOM   3217  OE2 GLU A 441      30.767  -4.678 -10.790  1.00 86.56           O  
ATOM   3218  N   GLN A 442      27.745  -2.722 -14.888  1.00 89.11           N  
ATOM   3219  CA  GLN A 442      27.076  -1.481 -15.288  1.00 89.11           C  
ATOM   3220  C   GLN A 442      25.945  -1.753 -16.281  1.00 89.11           C  
ATOM   3221  CB  GLN A 442      28.095  -0.535 -15.931  1.00 89.11           C  
ATOM   3222  O   GLN A 442      24.852  -1.216 -16.123  1.00 89.11           O  
ATOM   3223  CG  GLN A 442      29.029   0.145 -14.926  1.00 89.11           C  
ATOM   3224  CD  GLN A 442      30.117   0.950 -15.633  1.00 89.11           C  
ATOM   3225  NE2 GLN A 442      30.523   2.073 -15.083  1.00 89.11           N  
ATOM   3226  OE1 GLN A 442      30.619   0.591 -16.691  1.00 89.11           O  
ATOM   3227  N   THR A 443      26.180  -2.613 -17.277  1.00 91.07           N  
ATOM   3228  CA  THR A 443      25.150  -3.020 -18.238  1.00 91.07           C  
ATOM   3229  C   THR A 443      23.987  -3.710 -17.539  1.00 91.07           C  
ATOM   3230  CB  THR A 443      25.727  -3.947 -19.317  1.00 91.07           C  
ATOM   3231  O   THR A 443      22.840  -3.372 -17.814  1.00 91.07           O  
ATOM   3232  CG2 THR A 443      24.698  -4.387 -20.358  1.00 91.07           C  
ATOM   3233  OG1 THR A 443      26.743  -3.290 -20.031  1.00 91.07           O  
ATOM   3234  N   GLY A 444      24.266  -4.631 -16.611  1.00 87.59           N  
ATOM   3235  CA  GLY A 444      23.236  -5.297 -15.817  1.00 87.59           C  
ATOM   3236  C   GLY A 444      22.403  -4.304 -15.007  1.00 87.59           C  
ATOM   3237  O   GLY A 444      21.186  -4.268 -15.152  1.00 87.59           O  
ATOM   3238  N   ALA A 445      23.047  -3.443 -14.215  1.00 85.20           N  
ATOM   3239  CA  ALA A 445      22.351  -2.458 -13.386  1.00 85.20           C  
ATOM   3240  C   ALA A 445      21.507  -1.474 -14.218  1.00 85.20           C  
ATOM   3241  CB  ALA A 445      23.393  -1.725 -12.534  1.00 85.20           C  
ATOM   3242  O   ALA A 445      20.350  -1.213 -13.883  1.00 85.20           O  
ATOM   3243  N   ALA A 446      22.061  -0.964 -15.322  1.00 89.73           N  
ATOM   3244  CA  ALA A 446      21.374  -0.037 -16.215  1.00 89.73           C  
ATOM   3245  C   ALA A 446      20.194  -0.683 -16.956  1.00 89.73           C  
ATOM   3246  CB  ALA A 446      22.406   0.527 -17.195  1.00 89.73           C  
ATOM   3247  O   ALA A 446      19.157  -0.044 -17.132  1.00 89.73           O  
ATOM   3248  N   ALA A 447      20.325  -1.947 -17.364  1.00 89.76           N  
ATOM   3249  CA  ALA A 447      19.262  -2.678 -18.045  1.00 89.76           C  
ATOM   3250  C   ALA A 447      18.104  -3.056 -17.107  1.00 89.76           C  
ATOM   3251  CB  ALA A 447      19.862  -3.927 -18.699  1.00 89.76           C  
ATOM   3252  O   ALA A 447      16.968  -3.160 -17.558  1.00 89.76           O  
ATOM   3253  N   GLU A 448      18.369  -3.259 -15.814  1.00 83.97           N  
ATOM   3254  CA  GLU A 448      17.373  -3.712 -14.834  1.00 83.97           C  
ATOM   3255  C   GLU A 448      16.378  -2.619 -14.421  1.00 83.97           C  
ATOM   3256  CB  GLU A 448      18.102  -4.247 -13.589  1.00 83.97           C  
ATOM   3257  O   GLU A 448      15.188  -2.896 -14.261  1.00 83.97           O  
ATOM   3258  CG  GLU A 448      18.687  -5.658 -13.784  1.00 83.97           C  
ATOM   3259  CD  GLU A 448      17.634  -6.767 -13.819  1.00 83.97           C  
ATOM   3260  OE1 GLU A 448      17.880  -7.805 -14.483  1.00 83.97           O  
ATOM   3261  OE2 GLU A 448      16.559  -6.604 -13.200  1.00 83.97           O  
ATOM   3262  N   SER A 449      16.834  -1.377 -14.223  1.00 85.97           N  
ATOM   3263  CA  SER A 449      15.952  -0.292 -13.780  1.00 85.97           C  
ATOM   3264  C   SER A 449      16.468   1.101 -14.132  1.00 85.97           C  
ATOM   3265  CB  SER A 449      15.734  -0.379 -12.263  1.00 85.97           C  
ATOM   3266  O   SER A 449      17.670   1.324 -14.263  1.00 85.97           O  
ATOM   3267  OG  SER A 449      16.900  -0.007 -11.557  1.00 85.97           O  
ATOM   3268  N   ILE A 450      15.548   2.070 -14.182  1.00 86.70           N  
ATOM   3269  CA  ILE A 450      15.889   3.487 -14.366  1.00 86.70           C  
ATOM   3270  C   ILE A 450      16.772   4.031 -13.229  1.00 86.70           C  
ATOM   3271  CB  ILE A 450      14.605   4.326 -14.571  1.00 86.70           C  
ATOM   3272  O   ILE A 450      17.640   4.861 -13.478  1.00 86.70           O  
ATOM   3273  CG1 ILE A 450      14.983   5.781 -14.930  1.00 86.70           C  
ATOM   3274  CG2 ILE A 450      13.658   4.253 -13.354  1.00 86.70           C  
ATOM   3275  CD1 ILE A 450      13.824   6.632 -15.458  1.00 86.70           C  
ATOM   3276  N   GLY A 451      16.602   3.537 -11.996  1.00 84.25           N  
ATOM   3277  CA  GLY A 451      17.467   3.904 -10.868  1.00 84.25           C  
ATOM   3278  C   GLY A 451      18.896   3.396 -11.064  1.00 84.25           C  
ATOM   3279  O   GLY A 451      19.851   4.147 -10.895  1.00 84.25           O  
ATOM   3280  N   GLY A 452      19.043   2.150 -11.525  1.00 86.18           N  
ATOM   3281  CA  GLY A 452      20.343   1.594 -11.897  1.00 86.18           C  
ATOM   3282  C   GLY A 452      20.996   2.351 -13.056  1.00 86.18           C  
ATOM   3283  O   GLY A 452      22.189   2.634 -13.000  1.00 86.18           O  
ATOM   3284  N   ALA A 453      20.224   2.757 -14.069  1.00 90.57           N  
ATOM   3285  CA  ALA A 453      20.735   3.581 -15.164  1.00 90.57           C  
ATOM   3286  C   ALA A 453      21.178   4.976 -14.703  1.00 90.57           C  
ATOM   3287  CB  ALA A 453      19.683   3.667 -16.269  1.00 90.57           C  
ATOM   3288  O   ALA A 453      22.227   5.441 -15.141  1.00 90.57           O  
ATOM   3289  N   ALA A 454      20.434   5.619 -13.797  1.00 88.58           N  
ATOM   3290  CA  ALA A 454      20.819   6.902 -13.212  1.00 88.58           C  
ATOM   3291  C   ALA A 454      22.118   6.798 -12.397  1.00 88.58           C  
ATOM   3292  CB  ALA A 454      19.649   7.438 -12.377  1.00 88.58           C  
ATOM   3293  O   ALA A 454      23.028   7.606 -12.587  1.00 88.58           O  
ATOM   3294  N   ALA A 455      22.246   5.754 -11.573  1.00 86.52           N  
ATOM   3295  CA  ALA A 455      23.450   5.491 -10.791  1.00 86.52           C  
ATOM   3296  C   ALA A 455      24.673   5.219 -11.681  1.00 86.52           C  
ATOM   3297  CB  ALA A 455      23.167   4.301  -9.868  1.00 86.52           C  
ATOM   3298  O   ALA A 455      25.753   5.745 -11.436  1.00 86.52           O  
ATOM   3299  N   VAL A 456      24.504   4.421 -12.740  1.00 90.61           N  
ATOM   3300  CA  VAL A 456      25.571   4.150 -13.713  1.00 90.61           C  
ATOM   3301  C   VAL A 456      25.940   5.419 -14.481  1.00 90.61           C  
ATOM   3302  CB  VAL A 456      25.156   3.000 -14.651  1.00 90.61           C  
ATOM   3303  O   VAL A 456      27.122   5.679 -14.679  1.00 90.61           O  
ATOM   3304  CG1 VAL A 456      26.096   2.830 -15.848  1.00 90.61           C  
ATOM   3305  CG2 VAL A 456      25.151   1.665 -13.895  1.00 90.61           C  
ATOM   3306  N   ALA A 457      24.963   6.239 -14.878  1.00 91.14           N  
ATOM   3307  CA  ALA A 457      25.204   7.481 -15.608  1.00 91.14           C  
ATOM   3308  C   ALA A 457      26.050   8.497 -14.822  1.00 91.14           C  
ATOM   3309  CB  ALA A 457      23.856   8.080 -16.022  1.00 91.14           C  
ATOM   3310  O   ALA A 457      26.810   9.238 -15.444  1.00 91.14           O  
ATOM   3311  N   ALA A 458      25.966   8.509 -13.487  1.00 88.57           N  
ATOM   3312  CA  ALA A 458      26.776   9.385 -12.637  1.00 88.57           C  
ATOM   3313  C   ALA A 458      28.291   9.117 -12.752  1.00 88.57           C  
ATOM   3314  CB  ALA A 458      26.291   9.225 -11.191  1.00 88.57           C  
ATOM   3315  O   ALA A 458      29.089  10.041 -12.600  1.00 88.57           O  
ATOM   3316  N   ASP A 459      28.678   7.879 -13.080  1.00 89.05           N  
ATOM   3317  CA  ASP A 459      30.075   7.444 -13.214  1.00 89.05           C  
ATOM   3318  C   ASP A 459      30.601   7.541 -14.665  1.00 89.05           C  
ATOM   3319  CB  ASP A 459      30.210   6.002 -12.680  1.00 89.05           C  
ATOM   3320  O   ASP A 459      31.757   7.202 -14.938  1.00 89.05           O  
ATOM   3321  CG  ASP A 459      29.952   5.832 -11.174  1.00 89.05           C  
ATOM   3322  OD1 ASP A 459      30.290   6.762 -10.410  1.00 89.05           O  
ATOM   3323  OD2 ASP A 459      29.502   4.718 -10.784  1.00 89.05           O  
ATOM   3324  N   LEU A 460      29.766   7.961 -15.625  1.00 91.42           N  
ATOM   3325  CA  LEU A 460      30.084   7.923 -17.055  1.00 91.42           C  
ATOM   3326  C   LEU A 460      30.464   9.289 -17.643  1.00 91.42           C  
ATOM   3327  CB  LEU A 460      28.921   7.292 -17.840  1.00 91.42           C  
ATOM   3328  O   LEU A 460      30.021  10.336 -17.171  1.00 91.42           O  
ATOM   3329  CG  LEU A 460      28.737   5.789 -17.596  1.00 91.42           C  
ATOM   3330  CD1 LEU A 460      27.489   5.330 -18.351  1.00 91.42           C  
ATOM   3331  CD2 LEU A 460      29.938   4.954 -18.047  1.00 91.42           C  
ATOM   3332  N   PRO A 461      31.232   9.306 -18.752  1.00 92.46           N  
ATOM   3333  CA  PRO A 461      31.426  10.515 -19.543  1.00 92.46           C  
ATOM   3334  C   PRO A 461      30.083  11.099 -20.001  1.00 92.46           C  
ATOM   3335  CB  PRO A 461      32.291  10.098 -20.739  1.00 92.46           C  
ATOM   3336  O   PRO A 461      29.198  10.358 -20.427  1.00 92.46           O  
ATOM   3337  CG  PRO A 461      32.986   8.822 -20.264  1.00 92.46           C  
ATOM   3338  CD  PRO A 461      31.946   8.186 -19.349  1.00 92.46           C  
ATOM   3339  N   ALA A 462      29.960  12.431 -19.993  1.00 91.39           N  
ATOM   3340  CA  ALA A 462      28.697  13.143 -20.223  1.00 91.39           C  
ATOM   3341  C   ALA A 462      27.923  12.697 -21.479  1.00 91.39           C  
ATOM   3342  CB  ALA A 462      29.007  14.646 -20.286  1.00 91.39           C  
ATOM   3343  O   ALA A 462      26.697  12.609 -21.439  1.00 91.39           O  
ATOM   3344  N   ALA A 463      28.613  12.381 -22.582  1.00 91.80           N  
ATOM   3345  CA  ALA A 463      27.969  11.912 -23.810  1.00 91.80           C  
ATOM   3346  C   ALA A 463      27.293  10.540 -23.622  1.00 91.80           C  
ATOM   3347  CB  ALA A 463      29.012  11.894 -24.935  1.00 91.80           C  
ATOM   3348  O   ALA A 463      26.113  10.388 -23.933  1.00 91.80           O  
ATOM   3349  N   THR A 464      28.013   9.567 -23.055  1.00 92.57           N  
ATOM   3350  CA  THR A 464      27.490   8.220 -22.777  1.00 92.57           C  
ATOM   3351  C   THR A 464      26.422   8.254 -21.686  1.00 92.57           C  
ATOM   3352  CB  THR A 464      28.617   7.269 -22.342  1.00 92.57           C  
ATOM   3353  O   THR A 464      25.408   7.572 -21.804  1.00 92.57           O  
ATOM   3354  CG2 THR A 464      28.194   5.801 -22.395  1.00 92.57           C  
ATOM   3355  OG1 THR A 464      29.730   7.394 -23.198  1.00 92.57           O  
ATOM   3356  N   ALA A 465      26.617   9.082 -20.654  1.00 93.15           N  
ATOM   3357  CA  ALA A 465      25.633   9.312 -19.600  1.00 93.15           C  
ATOM   3358  C   ALA A 465      24.314   9.858 -20.171  1.00 93.15           C  
ATOM   3359  CB  ALA A 465      26.240  10.279 -18.576  1.00 93.15           C  
ATOM   3360  O   ALA A 465      23.250   9.334 -19.859  1.00 93.15           O  
ATOM   3361  N   THR A 466      24.379  10.859 -21.057  1.00 93.82           N  
ATOM   3362  CA  THR A 466      23.190  11.436 -21.708  1.00 93.82           C  
ATOM   3363  C   THR A 466      22.476  10.399 -22.573  1.00 93.82           C  
ATOM   3364  CB  THR A 466      23.552  12.669 -22.551  1.00 93.82           C  
ATOM   3365  O   THR A 466      21.271  10.220 -22.432  1.00 93.82           O  
ATOM   3366  CG2 THR A 466      22.323  13.369 -23.126  1.00 93.82           C  
ATOM   3367  OG1 THR A 466      24.214  13.631 -21.756  1.00 93.82           O  
ATOM   3368  N   GLN A 467      23.218   9.648 -23.395  1.00 94.28           N  
ATOM   3369  CA  GLN A 467      22.647   8.583 -24.224  1.00 94.28           C  
ATOM   3370  C   GLN A 467      21.934   7.516 -23.379  1.00 94.28           C  
ATOM   3371  CB  GLN A 467      23.767   7.956 -25.070  1.00 94.28           C  
ATOM   3372  O   GLN A 467      20.819   7.113 -23.711  1.00 94.28           O  
ATOM   3373  CG  GLN A 467      23.229   6.933 -26.084  1.00 94.28           C  
ATOM   3374  CD  GLN A 467      24.329   6.222 -26.868  1.00 94.28           C  
ATOM   3375  NE2 GLN A 467      23.973   5.299 -27.735  1.00 94.28           N  
ATOM   3376  OE1 GLN A 467      25.519   6.459 -26.719  1.00 94.28           O  
ATOM   3377  N   LEU A 468      22.558   7.075 -22.280  1.00 94.99           N  
ATOM   3378  CA  LEU A 468      21.964   6.097 -21.371  1.00 94.99           C  
ATOM   3379  C   LEU A 468      20.699   6.647 -20.699  1.00 94.99           C  
ATOM   3380  CB  LEU A 468      23.017   5.659 -20.332  1.00 94.99           C  
ATOM   3381  O   LEU A 468      19.683   5.959 -20.666  1.00 94.99           O  
ATOM   3382  CG  LEU A 468      22.468   4.715 -19.246  1.00 94.99           C  
ATOM   3383  CD1 LEU A 468      21.885   3.423 -19.823  1.00 94.99           C  
ATOM   3384  CD2 LEU A 468      23.579   4.347 -18.263  1.00 94.99           C  
ATOM   3385  N   LEU A 469      20.743   7.876 -20.180  1.00 93.86           N  
ATOM   3386  CA  LEU A 469      19.605   8.493 -19.497  1.00 93.86           C  
ATOM   3387  C   LEU A 469      18.423   8.736 -20.436  1.00 93.86           C  
ATOM   3388  CB  LEU A 469      20.041   9.813 -18.844  1.00 93.86           C  
ATOM   3389  O   LEU A 469      17.287   8.484 -20.045  1.00 93.86           O  
ATOM   3390  CG  LEU A 469      20.917   9.641 -17.593  1.00 93.86           C  
ATOM   3391  CD1 LEU A 469      21.397  11.016 -17.127  1.00 93.86           C  
ATOM   3392  CD2 LEU A 469      20.156   8.987 -16.439  1.00 93.86           C  
ATOM   3393  N   ASP A 470      18.660   9.189 -21.665  1.00 93.68           N  
ATOM   3394  CA  ASP A 470      17.586   9.426 -22.634  1.00 93.68           C  
ATOM   3395  C   ASP A 470      16.899   8.115 -23.036  1.00 93.68           C  
ATOM   3396  CB  ASP A 470      18.151  10.163 -23.857  1.00 93.68           C  
ATOM   3397  O   ASP A 470      15.669   8.035 -23.070  1.00 93.68           O  
ATOM   3398  CG  ASP A 470      18.523  11.625 -23.567  1.00 93.68           C  
ATOM   3399  OD1 ASP A 470      18.082  12.170 -22.518  1.00 93.68           O  
ATOM   3400  OD2 ASP A 470      19.212  12.210 -24.433  1.00 93.68           O  
ATOM   3401  N   SER A 471      17.694   7.063 -23.246  1.00 95.19           N  
ATOM   3402  CA  SER A 471      17.211   5.704 -23.495  1.00 95.19           C  
ATOM   3403  C   SER A 471      16.412   5.154 -22.308  1.00 95.19           C  
ATOM   3404  CB  SER A 471      18.429   4.832 -23.783  1.00 95.19           C  
ATOM   3405  O   SER A 471      15.284   4.687 -22.471  1.00 95.19           O  
ATOM   3406  OG  SER A 471      18.044   3.529 -24.115  1.00 95.19           O  
ATOM   3407  N   ALA A 472      16.941   5.290 -21.090  1.00 93.07           N  
ATOM   3408  CA  ALA A 472      16.287   4.850 -19.862  1.00 93.07           C  
ATOM   3409  C   ALA A 472      14.958   5.584 -19.609  1.00 93.07           C  
ATOM   3410  CB  ALA A 472      17.272   5.045 -18.703  1.00 93.07           C  
ATOM   3411  O   ALA A 472      13.970   4.959 -19.224  1.00 93.07           O  
ATOM   3412  N   ARG A 473      14.900   6.898 -19.860  1.00 91.73           N  
ATOM   3413  CA  ARG A 473      13.672   7.701 -19.738  1.00 91.73           C  
ATOM   3414  C   ARG A 473      12.618   7.267 -20.751  1.00 91.73           C  
ATOM   3415  CB  ARG A 473      13.999   9.186 -19.918  1.00 91.73           C  
ATOM   3416  O   ARG A 473      11.491   6.985 -20.360  1.00 91.73           O  
ATOM   3417  CG  ARG A 473      14.745   9.774 -18.714  1.00 91.73           C  
ATOM   3418  CD  ARG A 473      15.294  11.145 -19.110  1.00 91.73           C  
ATOM   3419  NE  ARG A 473      16.090  11.749 -18.033  1.00 91.73           N  
ATOM   3420  NH1 ARG A 473      17.448  13.044 -19.383  1.00 91.73           N  
ATOM   3421  NH2 ARG A 473      17.666  13.108 -17.154  1.00 91.73           N  
ATOM   3422  CZ  ARG A 473      17.057  12.631 -18.203  1.00 91.73           C  
ATOM   3423  N   ALA A 474      12.994   7.127 -22.023  1.00 90.81           N  
ATOM   3424  CA  ALA A 474      12.083   6.651 -23.063  1.00 90.81           C  
ATOM   3425  C   ALA A 474      11.565   5.230 -22.770  1.00 90.81           C  
ATOM   3426  CB  ALA A 474      12.819   6.717 -24.406  1.00 90.81           C  
ATOM   3427  O   ALA A 474      10.380   4.937 -22.953  1.00 90.81           O  
ATOM   3428  N   ALA A 475      12.435   4.355 -22.262  1.00 92.48           N  
ATOM   3429  CA  ALA A 475      12.072   3.006 -21.853  1.00 92.48           C  
ATOM   3430  C   ALA A 475      11.119   2.996 -20.650  1.00 92.48           C  
ATOM   3431  CB  ALA A 475      13.360   2.243 -21.557  1.00 92.48           C  
ATOM   3432  O   ALA A 475      10.159   2.226 -20.636  1.00 92.48           O  
ATOM   3433  N   PHE A 476      11.331   3.864 -19.661  1.00 89.47           N  
ATOM   3434  CA  PHE A 476      10.435   4.002 -18.512  1.00 89.47           C  
ATOM   3435  C   PHE A 476       9.056   4.535 -18.933  1.00 89.47           C  
ATOM   3436  CB  PHE A 476      11.117   4.893 -17.470  1.00 89.47           C  
ATOM   3437  O   PHE A 476       8.028   3.956 -18.567  1.00 89.47           O  
ATOM   3438  CG  PHE A 476      10.356   5.004 -16.168  1.00 89.47           C  
ATOM   3439  CD1 PHE A 476       9.559   6.134 -15.913  1.00 89.47           C  
ATOM   3440  CD2 PHE A 476      10.439   3.972 -15.213  1.00 89.47           C  
ATOM   3441  CE1 PHE A 476       8.863   6.238 -14.698  1.00 89.47           C  
ATOM   3442  CE2 PHE A 476       9.730   4.072 -14.002  1.00 89.47           C  
ATOM   3443  CZ  PHE A 476       8.940   5.207 -13.747  1.00 89.47           C  
ATOM   3444  N   ASP A 477       9.027   5.553 -19.797  1.00 88.73           N  
ATOM   3445  CA  ASP A 477       7.797   6.137 -20.341  1.00 88.73           C  
ATOM   3446  C   ASP A 477       6.980   5.130 -21.171  1.00 88.73           C  
ATOM   3447  CB  ASP A 477       8.133   7.376 -21.190  1.00 88.73           C  
ATOM   3448  O   ASP A 477       5.745   5.187 -21.201  1.00 88.73           O  
ATOM   3449  CG  ASP A 477       8.495   8.628 -20.377  1.00 88.73           C  
ATOM   3450  OD1 ASP A 477       8.265   8.637 -19.147  1.00 88.73           O  
ATOM   3451  OD2 ASP A 477       8.932   9.611 -21.015  1.00 88.73           O  
ATOM   3452  N   SER A 478       7.640   4.146 -21.796  1.00 89.69           N  
ATOM   3453  CA  SER A 478       6.963   3.074 -22.541  1.00 89.69           C  
ATOM   3454  C   SER A 478       5.988   2.260 -21.672  1.00 89.69           C  
ATOM   3455  CB  SER A 478       7.987   2.157 -23.222  1.00 89.69           C  
ATOM   3456  O   SER A 478       4.963   1.782 -22.169  1.00 89.69           O  
ATOM   3457  OG  SER A 478       8.499   1.181 -22.339  1.00 89.69           O  
ATOM   3458  N   GLY A 479       6.245   2.169 -20.361  1.00 89.08           N  
ATOM   3459  CA  GLY A 479       5.389   1.472 -19.402  1.00 89.08           C  
ATOM   3460  C   GLY A 479       4.137   2.252 -18.988  1.00 89.08           C  
ATOM   3461  O   GLY A 479       3.202   1.655 -18.456  1.00 89.08           O  
ATOM   3462  N   ILE A 480       4.060   3.563 -19.254  1.00 90.04           N  
ATOM   3463  CA  ILE A 480       2.951   4.423 -18.799  1.00 90.04           C  
ATOM   3464  C   ILE A 480       1.619   3.942 -19.361  1.00 90.04           C  
ATOM   3465  CB  ILE A 480       3.195   5.900 -19.197  1.00 90.04           C  
ATOM   3466  O   ILE A 480       0.648   3.755 -18.627  1.00 90.04           O  
ATOM   3467  CG1 ILE A 480       4.428   6.425 -18.442  1.00 90.04           C  
ATOM   3468  CG2 ILE A 480       1.967   6.778 -18.873  1.00 90.04           C  
ATOM   3469  CD1 ILE A 480       4.878   7.834 -18.846  1.00 90.04           C  
ATOM   3470  N   ALA A 481       1.562   3.750 -20.678  1.00 90.47           N  
ATOM   3471  CA  ALA A 481       0.318   3.440 -21.362  1.00 90.47           C  
ATOM   3472  C   ALA A 481      -0.316   2.101 -20.929  1.00 90.47           C  
ATOM   3473  CB  ALA A 481       0.524   3.561 -22.878  1.00 90.47           C  
ATOM   3474  O   ALA A 481      -1.483   2.116 -20.526  1.00 90.47           O  
ATOM   3475  N   PRO A 482       0.395   0.955 -20.972  1.00 88.76           N  
ATOM   3476  CA  PRO A 482      -0.174  -0.323 -20.546  1.00 88.76           C  
ATOM   3477  C   PRO A 482      -0.564  -0.308 -19.064  1.00 88.76           C  
ATOM   3478  CB  PRO A 482       0.895  -1.377 -20.856  1.00 88.76           C  
ATOM   3479  O   PRO A 482      -1.654  -0.764 -18.719  1.00 88.76           O  
ATOM   3480  CG  PRO A 482       2.198  -0.580 -20.877  1.00 88.76           C  
ATOM   3481  CD  PRO A 482       1.766   0.766 -21.429  1.00 88.76           C  
ATOM   3482  N   THR A 483       0.266   0.275 -18.196  1.00 87.74           N  
ATOM   3483  CA  THR A 483      -0.009   0.325 -16.757  1.00 87.74           C  
ATOM   3484  C   THR A 483      -1.226   1.188 -16.431  1.00 87.74           C  
ATOM   3485  CB  THR A 483       1.223   0.823 -15.995  1.00 87.74           C  
ATOM   3486  O   THR A 483      -2.092   0.757 -15.671  1.00 87.74           O  
ATOM   3487  CG2 THR A 483       0.998   0.800 -14.484  1.00 87.74           C  
ATOM   3488  OG1 THR A 483       2.302  -0.029 -16.284  1.00 87.74           O  
ATOM   3489  N   ALA A 484      -1.353   2.367 -17.048  1.00 91.29           N  
ATOM   3490  CA  ALA A 484      -2.512   3.237 -16.862  1.00 91.29           C  
ATOM   3491  C   ALA A 484      -3.817   2.568 -17.327  1.00 91.29           C  
ATOM   3492  CB  ALA A 484      -2.260   4.548 -17.612  1.00 91.29           C  
ATOM   3493  O   ALA A 484      -4.836   2.661 -16.643  1.00 91.29           O  
ATOM   3494  N   VAL A 485      -3.787   1.844 -18.454  1.00 92.95           N  
ATOM   3495  CA  VAL A 485      -4.947   1.080 -18.943  1.00 92.95           C  
ATOM   3496  C   VAL A 485      -5.320  -0.033 -17.967  1.00 92.95           C  
ATOM   3497  CB  VAL A 485      -4.690   0.515 -20.354  1.00 92.95           C  
ATOM   3498  O   VAL A 485      -6.492  -0.164 -17.622  1.00 92.95           O  
ATOM   3499  CG1 VAL A 485      -5.785  -0.459 -20.813  1.00 92.95           C  
ATOM   3500  CG2 VAL A 485      -4.643   1.650 -21.385  1.00 92.95           C  
ATOM   3501  N   ILE A 486      -4.351  -0.815 -17.484  1.00 90.37           N  
ATOM   3502  CA  ILE A 486      -4.604  -1.899 -16.524  1.00 90.37           C  
ATOM   3503  C   ILE A 486      -5.182  -1.339 -15.221  1.00 90.37           C  
ATOM   3504  CB  ILE A 486      -3.318  -2.724 -16.292  1.00 90.37           C  
ATOM   3505  O   ILE A 486      -6.197  -1.844 -14.744  1.00 90.37           O  
ATOM   3506  CG1 ILE A 486      -2.983  -3.521 -17.574  1.00 90.37           C  
ATOM   3507  CG2 ILE A 486      -3.472  -3.691 -15.100  1.00 90.37           C  
ATOM   3508  CD1 ILE A 486      -1.566  -4.102 -17.583  1.00 90.37           C  
ATOM   3509  N   ALA A 487      -4.598  -0.269 -14.677  1.00 91.21           N  
ATOM   3510  CA  ALA A 487      -5.090   0.378 -13.465  1.00 91.21           C  
ATOM   3511  C   ALA A 487      -6.525   0.908 -13.642  1.00 91.21           C  
ATOM   3512  CB  ALA A 487      -4.108   1.486 -13.073  1.00 91.21           C  
ATOM   3513  O   ALA A 487      -7.391   0.631 -12.810  1.00 91.21           O  
ATOM   3514  N   ALA A 488      -6.817   1.582 -14.761  1.00 93.87           N  
ATOM   3515  CA  ALA A 488      -8.170   2.030 -15.083  1.00 93.87           C  
ATOM   3516  C   ALA A 488      -9.151   0.850 -15.194  1.00 93.87           C  
ATOM   3517  CB  ALA A 488      -8.132   2.853 -16.377  1.00 93.87           C  
ATOM   3518  O   ALA A 488     -10.247   0.907 -14.641  1.00 93.87           O  
ATOM   3519  N   MET A 489      -8.756  -0.247 -15.845  1.00 93.32           N  
ATOM   3520  CA  MET A 489      -9.588  -1.445 -15.991  1.00 93.32           C  
ATOM   3521  C   MET A 489      -9.870  -2.137 -14.654  1.00 93.32           C  
ATOM   3522  CB  MET A 489      -8.923  -2.427 -16.966  1.00 93.32           C  
ATOM   3523  O   MET A 489     -11.006  -2.544 -14.417  1.00 93.32           O  
ATOM   3524  CG  MET A 489      -9.026  -1.961 -18.424  1.00 93.32           C  
ATOM   3525  SD  MET A 489     -10.704  -1.879 -19.113  1.00 93.32           S  
ATOM   3526  CE  MET A 489     -11.152  -3.634 -19.116  1.00 93.32           C  
ATOM   3527  N   LEU A 490      -8.881  -2.241 -13.761  1.00 90.86           N  
ATOM   3528  CA  LEU A 490      -9.061  -2.804 -12.417  1.00 90.86           C  
ATOM   3529  C   LEU A 490     -10.065  -1.987 -11.597  1.00 90.86           C  
ATOM   3530  CB  LEU A 490      -7.701  -2.854 -11.697  1.00 90.86           C  
ATOM   3531  O   LEU A 490     -10.950  -2.547 -10.947  1.00 90.86           O  
ATOM   3532  CG  LEU A 490      -6.731  -3.926 -12.226  1.00 90.86           C  
ATOM   3533  CD1 LEU A 490      -5.365  -3.721 -11.577  1.00 90.86           C  
ATOM   3534  CD2 LEU A 490      -7.206  -5.346 -11.904  1.00 90.86           C  
ATOM   3535  N   VAL A 491      -9.976  -0.661 -11.675  1.00 92.39           N  
ATOM   3536  CA  VAL A 491     -10.884   0.256 -10.977  1.00 92.39           C  
ATOM   3537  C   VAL A 491     -12.287   0.247 -11.592  1.00 92.39           C  
ATOM   3538  CB  VAL A 491     -10.268   1.659 -10.984  1.00 92.39           C  
ATOM   3539  O   VAL A 491     -13.283   0.262 -10.870  1.00 92.39           O  
ATOM   3540  CG1 VAL A 491     -11.222   2.711 -10.433  1.00 92.39           C  
ATOM   3541  CG2 VAL A 491      -9.003   1.694 -10.117  1.00 92.39           C  
ATOM   3542  N   LEU A 492     -12.408   0.162 -12.917  1.00 94.27           N  
ATOM   3543  CA  LEU A 492     -13.707   0.018 -13.577  1.00 94.27           C  
ATOM   3544  C   LEU A 492     -14.348  -1.344 -13.279  1.00 94.27           C  
ATOM   3545  CB  LEU A 492     -13.551   0.240 -15.088  1.00 94.27           C  
ATOM   3546  O   LEU A 492     -15.562  -1.418 -13.089  1.00 94.27           O  
ATOM   3547  CG  LEU A 492     -13.265   1.700 -15.488  1.00 94.27           C  
ATOM   3548  CD1 LEU A 492     -12.974   1.757 -16.988  1.00 94.27           C  
ATOM   3549  CD2 LEU A 492     -14.437   2.637 -15.184  1.00 94.27           C  
ATOM   3550  N   ALA A 493     -13.553  -2.412 -13.167  1.00 92.59           N  
ATOM   3551  CA  ALA A 493     -14.030  -3.713 -12.708  1.00 92.59           C  
ATOM   3552  C   ALA A 493     -14.540  -3.635 -11.261  1.00 92.59           C  
ATOM   3553  CB  ALA A 493     -12.912  -4.748 -12.869  1.00 92.59           C  
ATOM   3554  O   ALA A 493     -15.615  -4.157 -10.966  1.00 92.59           O  
ATOM   3555  N   ALA A 494     -13.835  -2.916 -10.381  1.00 91.35           N  
ATOM   3556  CA  ALA A 494     -14.317  -2.617  -9.035  1.00 91.35           C  
ATOM   3557  C   ALA A 494     -15.664  -1.879  -9.066  1.00 91.35           C  
ATOM   3558  CB  ALA A 494     -13.263  -1.790  -8.294  1.00 91.35           C  
ATOM   3559  O   ALA A 494     -16.609  -2.292  -8.396  1.00 91.35           O  
ATOM   3560  N   ALA A 495     -15.785  -0.837  -9.892  1.00 93.30           N  
ATOM   3561  CA  ALA A 495     -17.019  -0.069 -10.039  1.00 93.30           C  
ATOM   3562  C   ALA A 495     -18.182  -0.944 -10.533  1.00 93.30           C  
ATOM   3563  CB  ALA A 495     -16.750   1.106 -10.986  1.00 93.30           C  
ATOM   3564  O   ALA A 495     -19.294  -0.859 -10.010  1.00 93.30           O  
ATOM   3565  N   ALA A 496     -17.922  -1.837 -11.490  1.00 92.94           N  
ATOM   3566  CA  ALA A 496     -18.909  -2.787 -11.987  1.00 92.94           C  
ATOM   3567  C   ALA A 496     -19.365  -3.767 -10.893  1.00 92.94           C  
ATOM   3568  CB  ALA A 496     -18.318  -3.518 -13.197  1.00 92.94           C  
ATOM   3569  O   ALA A 496     -20.567  -3.991 -10.737  1.00 92.94           O  
ATOM   3570  N   VAL A 497     -18.434  -4.308 -10.098  1.00 89.98           N  
ATOM   3571  CA  VAL A 497     -18.762  -5.189  -8.966  1.00 89.98           C  
ATOM   3572  C   VAL A 497     -19.664  -4.473  -7.967  1.00 89.98           C  
ATOM   3573  CB  VAL A 497     -17.491  -5.711  -8.272  1.00 89.98           C  
ATOM   3574  O   VAL A 497     -20.694  -5.025  -7.583  1.00 89.98           O  
ATOM   3575  CG1 VAL A 497     -17.818  -6.400  -6.941  1.00 89.98           C  
ATOM   3576  CG2 VAL A 497     -16.771  -6.737  -9.157  1.00 89.98           C  
ATOM   3577  N   VAL A 498     -19.323  -3.241  -7.583  1.00 91.14           N  
ATOM   3578  CA  VAL A 498     -20.134  -2.430  -6.664  1.00 91.14           C  
ATOM   3579  C   VAL A 498     -21.529  -2.174  -7.233  1.00 91.14           C  
ATOM   3580  CB  VAL A 498     -19.417  -1.108  -6.347  1.00 91.14           C  
ATOM   3581  O   VAL A 498     -22.526  -2.411  -6.552  1.00 91.14           O  
ATOM   3582  CG1 VAL A 498     -20.316  -0.161  -5.544  1.00 91.14           C  
ATOM   3583  CG2 VAL A 498     -18.139  -1.403  -5.554  1.00 91.14           C  
ATOM   3584  N   GLY A 499     -21.613  -1.759  -8.499  1.00 89.61           N  
ATOM   3585  CA  GLY A 499     -22.885  -1.465  -9.158  1.00 89.61           C  
ATOM   3586  C   GLY A 499     -23.813  -2.679  -9.296  1.00 89.61           C  
ATOM   3587  O   GLY A 499     -25.030  -2.512  -9.348  1.00 89.61           O  
ATOM   3588  N   VAL A 500     -23.269  -3.901  -9.342  1.00 88.54           N  
ATOM   3589  CA  VAL A 500     -24.052  -5.151  -9.357  1.00 88.54           C  
ATOM   3590  C   VAL A 500     -24.405  -5.614  -7.941  1.00 88.54           C  
ATOM   3591  CB  VAL A 500     -23.296  -6.251 -10.132  1.00 88.54           C  
ATOM   3592  O   VAL A 500     -25.521  -6.081  -7.710  1.00 88.54           O  
ATOM   3593  CG1 VAL A 500     -23.996  -7.617 -10.060  1.00 88.54           C  
ATOM   3594  CG2 VAL A 500     -23.187  -5.889 -11.621  1.00 88.54           C  
ATOM   3595  N   ALA A 501     -23.474  -5.478  -6.997  1.00 84.60           N  
ATOM   3596  CA  ALA A 501     -23.589  -5.947  -5.619  1.00 84.60           C  
ATOM   3597  C   ALA A 501     -24.757  -5.322  -4.842  1.00 84.60           C  
ATOM   3598  CB  ALA A 501     -22.257  -5.630  -4.933  1.00 84.60           C  
ATOM   3599  O   ALA A 501     -25.408  -6.024  -4.074  1.00 84.60           O  
ATOM   3600  N   PHE A 502     -25.029  -4.033  -5.057  1.00 79.28           N  
ATOM   3601  CA  PHE A 502     -26.062  -3.277  -4.335  1.00 79.28           C  
ATOM   3602  C   PHE A 502     -27.461  -3.327  -4.967  1.00 79.28           C  
ATOM   3603  CB  PHE A 502     -25.586  -1.831  -4.189  1.00 79.28           C  
ATOM   3604  O   PHE A 502     -28.415  -2.822  -4.384  1.00 79.28           O  
ATOM   3605  CG  PHE A 502     -24.650  -1.615  -3.021  1.00 79.28           C  
ATOM   3606  CD1 PHE A 502     -25.150  -1.042  -1.837  1.00 79.28           C  
ATOM   3607  CD2 PHE A 502     -23.275  -1.891  -3.144  1.00 79.28           C  
ATOM   3608  CE1 PHE A 502     -24.271  -0.700  -0.796  1.00 79.28           C  
ATOM   3609  CE2 PHE A 502     -22.398  -1.555  -2.101  1.00 79.28           C  
ATOM   3610  CZ  PHE A 502     -22.897  -0.939  -0.943  1.00 79.28           C  
ATOM   3611  N   ARG A 503     -27.614  -3.932  -6.153  1.00 74.95           N  
ATOM   3612  CA  ARG A 503     -28.924  -4.081  -6.817  1.00 74.95           C  
ATOM   3613  C   ARG A 503     -29.760  -5.251  -6.280  1.00 74.95           C  
ATOM   3614  CB  ARG A 503     -28.729  -4.201  -8.335  1.00 74.95           C  
ATOM   3615  O   ARG A 503     -30.895  -5.417  -6.721  1.00 74.95           O  
ATOM   3616  CG  ARG A 503     -28.336  -2.866  -8.973  1.00 74.95           C  
ATOM   3617  CD  ARG A 503     -28.166  -3.065 -10.482  1.00 74.95           C  
ATOM   3618  NE  ARG A 503     -27.818  -1.803 -11.153  1.00 74.95           N  
ATOM   3619  NH1 ARG A 503     -28.628  -2.317 -13.241  1.00 74.95           N  
ATOM   3620  NH2 ARG A 503     -27.685  -0.326 -12.877  1.00 74.95           N  
ATOM   3621  CZ  ARG A 503     -28.046  -1.490 -12.415  1.00 74.95           C  
ATOM   3622  N   ARG A 504     -29.192  -6.082  -5.404  1.00 54.38           N  
ATOM   3623  CA  ARG A 504     -29.854  -7.213  -4.737  1.00 54.38           C  
ATOM   3624  C   ARG A 504     -30.137  -6.857  -3.291  1.00 54.38           C  
ATOM   3625  CB  ARG A 504     -28.960  -8.456  -4.762  1.00 54.38           C  
ATOM   3626  O   ARG A 504     -31.180  -7.331  -2.796  1.00 54.38           O  
ATOM   3627  CG  ARG A 504     -28.715  -9.000  -6.168  1.00 54.38           C  
ATOM   3628  CD  ARG A 504     -27.916 -10.299  -6.040  1.00 54.38           C  
ATOM   3629  NE  ARG A 504     -27.660 -10.914  -7.352  1.00 54.38           N  
ATOM   3630  NH1 ARG A 504     -26.982 -12.960  -6.576  1.00 54.38           N  
ATOM   3631  NH2 ARG A 504     -27.026 -12.571  -8.772  1.00 54.38           N  
ATOM   3632  CZ  ARG A 504     -27.226 -12.141  -7.560  1.00 54.38           C  
ATOM   3633  OXT ARG A 504     -29.231  -6.212  -2.724  1.00 54.38           O  
TER    3634      ARG A 504                                                      
ENDMDL                                                                          
END                                                                             
