# Supplementary material for: Cryo‐EM structure of antibacterial efflux transporter QacA from Staphylococcus aureus reveals a novel extracellular loop with allosteric role
Source: EMBO J. 2023 Jul 17;42(16):e113418. doi: 10.15252/embj.2023113418 (PMC10425836; doi:10.15252/embj.2023113418)
Supplement: Supplementary file 4 — Source Data for Expanded View [file EMBJ-42-e113418-s008.zip › Expanded view source data/Figure EV2/AF2 models/AF-A2RJJ9-UriP.pdb]

HEADER                                            01-JUN-22                     
TITLE     ALPHAFOLD MONOMER V2.0 PREDICTION FOR URIDINE/DEOXYURIDINE            
TITLE    2 TRANSPORTER (A2RJJ9)                                                 
COMPND    MOL_ID: 1;                                                            
COMPND   2 MOLECULE: URIDINE/DEOXYURIDINE TRANSPORTER;                          
COMPND   3 CHAIN: A                                                             
SOURCE    MOL_ID: 1;                                                            
SOURCE   2 ORGANISM_SCIENTIFIC: LACTOCOCCUS LACTIS SUBSP. CREMORIS (STRAIN      
SOURCE   3 MG1363);                                                             
SOURCE   4 ORGANISM_TAXID: 416870                                               
REMARK   1                                                                      
REMARK   1 REFERENCE 1                                                          
REMARK   1  AUTH   JOHN JUMPER, RICHARD EVANS, ALEXANDER PRITZEL, TIM GREEN,    
REMARK   1  AUTH 2 MICHAEL FIGURNOV, OLAF RONNEBERGER, KATHRYN TUNYASUVUNAKOOL, 
REMARK   1  AUTH 3 RUSS BATES, AUGUSTIN ZIDEK, ANNA POTAPENKO, ALEX BRIDGLAND,  
REMARK   1  AUTH 4 CLEMENS MEYER, SIMON A A KOHL, ANDREW J BALLARD,             
REMARK   1  AUTH 5 ANDREW COWIE, BERNARDINO ROMERA-PAREDES, STANISLAV NIKOLOV,  
REMARK   1  AUTH 6 RISHUB JAIN, JONAS ADLER, TREVOR BACK, STIG PETERSEN,        
REMARK   1  AUTH 7 DAVID REIMAN, ELLEN CLANCY, MICHAL ZIELINSKI,                
REMARK   1  AUTH 8 MARTIN STEINEGGER, MICHALINA PACHOLSKA, TAMAS BERGHAMMER,    
REMARK   1  AUTH 9 DAVID SILVER, ORIOL VINYALS, ANDREW W SENIOR,                
REMARK   1  AUTH10 KORAY KAVUKCUOGLU, PUSHMEET KOHLI, DEMIS HASSABIS            
REMARK   1  TITL   HIGHLY ACCURATE PROTEIN STRUCTURE PREDICTION WITH ALPHAFOLD  
REMARK   1  REF    NATURE                        V. 596   583 2021              
REMARK   1  REFN                   ISSN 0028-0836                               
REMARK   1  PMID   34265844                                                     
REMARK   1  DOI    10.1038/s41586-021-03819-2                                   
REMARK   1                                                                      
REMARK   1 DISCLAIMERS                                                          
REMARK   1 ALPHAFOLD DATA, COPYRIGHT (2021) DEEPMIND TECHNOLOGIES LIMITED. THE  
REMARK   1 INFORMATION PROVIDED IS THEORETICAL MODELLING ONLY AND CAUTION SHOULD
REMARK   1 BE EXERCISED IN ITS USE. IT IS PROVIDED "AS-IS" WITHOUT ANY WARRANTY 
REMARK   1 OF ANY KIND, WHETHER EXPRESSED OR IMPLIED. NO WARRANTY IS GIVEN THAT 
REMARK   1 USE OF THE INFORMATION SHALL NOT INFRINGE THE RIGHTS OF ANY THIRD    
REMARK   1 PARTY. THE INFORMATION IS NOT INTENDED TO BE A SUBSTITUTE FOR        
REMARK   1 PROFESSIONAL MEDICAL ADVICE, DIAGNOSIS, OR TREATMENT, AND DOES NOT   
REMARK   1 CONSTITUTE MEDICAL OR OTHER PROFESSIONAL ADVICE. IT IS AVAILABLE FOR 
REMARK   1 ACADEMIC AND COMMERCIAL PURPOSES, UNDER CC-BY 4.0 LICENCE.           
DBREF  XXXX A    1   480  UNP    A2RJJ9   URIP_LACLM       1    480             
SEQRES   1 A  480  MET GLY GLU ASN THR VAL PRO GLN LYS SER SER ASP ASN          
SEQRES   2 A  480  VAL GLY SER ILE VAL ALA LEU MET VAL ALA LEU LEU VAL          
SEQRES   3 A  480  ALA ILE PHE ALA PHE GLN LEU ASN ALA SER MET LEU SER          
SEQRES   4 A  480  PRO ALA LEU VAL THR MET GLN ALA GLN LEU HIS THR THR          
SEQRES   5 A  480  ALA SER SER ILE ALA LEU THR GLN THR ILE PHE PHE THR          
SEQRES   6 A  480  ALA ALA ALA LEU PHE ALA LEU PHE LEU PRO ARG LEU ALA          
SEQRES   7 A  480  ASP LEU ILE GLY ARG LYS LYS VAL LEU ILE GLY MET LEU          
SEQRES   8 A  480  THR LEU THR MET ILE GLY CYS LEU ILE SER GLY PHE ALA          
SEQRES   9 A  480  THR ASN VAL GLY ILE LEU MET ILE GLY ARG ILE LEU GLN          
SEQRES  10 A  480  GLY ALA ALA GLY PRO VAL VAL PRO LEU CYS LEU ILE ILE          
SEQRES  11 A  480  LEU HIS VAL LYS VAL ARG ASP GLU LYS ARG TYR ALA LYS          
SEQRES  12 A  480  LEU MET ALA ILE LEU THR SER ILE ASN GLY GLY ILE ALA          
SEQRES  13 A  480  GLY VAL ASP ALA LEU ALA GLY GLY TRP LEU VAL SER HIS          
SEQRES  14 A  480  GLY GLY PHE ARG SER VAL PHE PHE VAL MET GLY ILE THR          
SEQRES  15 A  480  ALA ALA LEU ALA ILE LEU LEU VAL SER PHE GLY THR GLN          
SEQRES  16 A  480  GLU SER THR ALA LYS ASP THR PRO LYS MET ASP TRP THR          
SEQRES  17 A  480  GLY VAL ILE LEU LEU VAL VAL ALA MET GLY ALA LEU LEU          
SEQRES  18 A  480  SER ALA VAL ASN ALA LEU GLN GLY SER PHE GLY ASN LEU          
SEQRES  19 A  480  GLY LEU PRO ASN TRP LEU LEU ALA SER ILE LEU ALA LEU          
SEQRES  20 A  480  LEU GLY LEU ILE CYS PHE VAL GLY PHE TRP GLN VAL GLU          
SEQRES  21 A  480  LYS ARG VAL ASN HIS PRO MET VAL PRO ILE HIS TYR LEU          
SEQRES  22 A  480  LYS GLN ARG ARG THR TRP GLY LEU LEU ILE THR THR LEU          
SEQRES  23 A  480  LEU THR MET THR GLY VAL PHE ALA ILE MET ASN GLY ILE          
SEQRES  24 A  480  ILE PRO ALA LEU GLY GLN ASP GLY LYS PHE GLY LEU GLY          
SEQRES  25 A  480  LEU GLY ALA ASP MET VAL SER LEU VAL THR LEU THR PRO          
SEQRES  26 A  480  TYR ALA LEU ALA GLY LEU PHE PHE GLY PRO VAL SER GLY          
SEQRES  27 A  480  PHE LEU ALA ALA ARG PHE GLY PHE ALA LYS VAL LEU ARG          
SEQRES  28 A  480  VAL GLY LEU LEU THR THR ILE ILE GLY ILE VAL LEU ALA          
SEQRES  29 A  480  VAL ALA GLY VAL LEU GLN PRO SER ILE TRP LEU LEU LEU          
SEQRES  30 A  480  LEU VAL SER THR PHE ILE GLY ILE THR TYR ALA GLY ILE          
SEQRES  31 A  480  THR ASN ILE MET LEU ASN GLY LEU GLY ILE VAL LEU SER          
SEQRES  32 A  480  PRO GLU ASP ASN PRO GLY TYR LEU PRO GLY LEU ASN ALA          
SEQRES  33 A  480  GLY MET PHE ASN LEU GLY ALA GLY LEU SER PHE ILE ILE          
SEQRES  34 A  480  LEU TYR ALA VAL PRO THR VAL LEU HIS THR SER VAL GLY          
SEQRES  35 A  480  GLY SER SER SER GLY TYR ILE SER GLY ILE VAL THR GLY          
SEQRES  36 A  480  LEU ILE LEU VAL ILE ILE ALA PHE PHE THR SER PHE LEU          
SEQRES  37 A  480  ILE PRO ASP SER LYS ASP CYS LYS ILE ASN LEU GLU              
CRYST1    1.000    1.000    1.000  90.00  90.00  90.00 P 1           1          
ORIGX1      1.000000  0.000000  0.000000        0.00000                         
ORIGX2      0.000000  1.000000  0.000000        0.00000                         
ORIGX3      0.000000  0.000000  1.000000        0.00000                         
SCALE1      1.000000  0.000000  0.000000        0.00000                         
SCALE2      0.000000  1.000000  0.000000        0.00000                         
SCALE3      0.000000  0.000000  1.000000        0.00000                         
MODEL        1                                                                  
ATOM      1  N   MET A   1     -31.462  15.765  45.720  1.00 41.18           N  
ATOM      2  CA  MET A   1     -31.345  16.816  44.688  1.00 41.18           C  
ATOM      3  C   MET A   1     -30.870  16.136  43.416  1.00 41.18           C  
ATOM      4  CB  MET A   1     -30.372  17.915  45.145  1.00 41.18           C  
ATOM      5  O   MET A   1     -29.710  15.764  43.344  1.00 41.18           O  
ATOM      6  CG  MET A   1     -31.019  18.848  46.176  1.00 41.18           C  
ATOM      7  SD  MET A   1     -29.837  19.966  46.962  1.00 41.18           S  
ATOM      8  CE  MET A   1     -30.961  21.099  47.824  1.00 41.18           C  
ATOM      9  N   GLY A   2     -31.795  15.816  42.508  1.00 37.78           N  
ATOM     10  CA  GLY A   2     -31.480  15.122  41.259  1.00 37.78           C  
ATOM     11  C   GLY A   2     -31.051  16.127  40.201  1.00 37.78           C  
ATOM     12  O   GLY A   2     -31.890  16.860  39.682  1.00 37.78           O  
ATOM     13  N   GLU A   3     -29.757  16.180  39.900  1.00 37.67           N  
ATOM     14  CA  GLU A   3     -29.261  16.885  38.722  1.00 37.67           C  
ATOM     15  C   GLU A   3     -29.655  16.096  37.471  1.00 37.67           C  
ATOM     16  CB  GLU A   3     -27.745  17.132  38.807  1.00 37.67           C  
ATOM     17  O   GLU A   3     -29.022  15.113  37.083  1.00 37.67           O  
ATOM     18  CG  GLU A   3     -27.452  18.579  39.228  1.00 37.67           C  
ATOM     19  CD  GLU A   3     -25.948  18.870  39.322  1.00 37.67           C  
ATOM     20  OE1 GLU A   3     -25.564  20.010  38.980  1.00 37.67           O  
ATOM     21  OE2 GLU A   3     -25.206  17.955  39.741  1.00 37.67           O  
ATOM     22  N   ASN A   4     -30.737  16.550  36.840  1.00 36.08           N  
ATOM     23  CA  ASN A   4     -31.075  16.229  35.462  1.00 36.08           C  
ATOM     24  C   ASN A   4     -29.957  16.746  34.547  1.00 36.08           C  
ATOM     25  CB  ASN A   4     -32.434  16.868  35.110  1.00 36.08           C  
ATOM     26  O   ASN A   4     -30.004  17.872  34.051  1.00 36.08           O  
ATOM     27  CG  ASN A   4     -33.631  16.060  35.568  1.00 36.08           C  
ATOM     28  ND2 ASN A   4     -34.760  16.696  35.772  1.00 36.08           N  
ATOM     29  OD1 ASN A   4     -33.592  14.851  35.704  1.00 36.08           O  
ATOM     30  N   THR A   5     -28.953  15.910  34.297  1.00 40.21           N  
ATOM     31  CA  THR A   5     -28.018  16.110  33.191  1.00 40.21           C  
ATOM     32  C   THR A   5     -28.759  15.821  31.889  1.00 40.21           C  
ATOM     33  CB  THR A   5     -26.732  15.283  33.343  1.00 40.21           C  
ATOM     34  O   THR A   5     -28.856  14.693  31.414  1.00 40.21           O  
ATOM     35  CG2 THR A   5     -25.769  15.949  34.323  1.00 40.21           C  
ATOM     36  OG1 THR A   5     -26.980  13.992  33.846  1.00 40.21           O  
ATOM     37  N   VAL A   6     -29.340  16.876  31.317  1.00 35.44           N  
ATOM     38  CA  VAL A   6     -29.854  16.870  29.946  1.00 35.44           C  
ATOM     39  C   VAL A   6     -28.724  16.385  29.031  1.00 35.44           C  
ATOM     40  CB  VAL A   6     -30.310  18.286  29.535  1.00 35.44           C  
ATOM     41  O   VAL A   6     -27.648  16.993  29.041  1.00 35.44           O  
ATOM     42  CG1 VAL A   6     -30.809  18.338  28.084  1.00 35.44           C  
ATOM     43  CG2 VAL A   6     -31.446  18.778  30.442  1.00 35.44           C  
ATOM     44  N   PRO A   7     -28.912  15.326  28.222  1.00 34.30           N  
ATOM     45  CA  PRO A   7     -27.924  14.983  27.219  1.00 34.30           C  
ATOM     46  C   PRO A   7     -27.878  16.152  26.238  1.00 34.30           C  
ATOM     47  CB  PRO A   7     -28.395  13.663  26.599  1.00 34.30           C  
ATOM     48  O   PRO A   7     -28.865  16.427  25.555  1.00 34.30           O  
ATOM     49  CG  PRO A   7     -29.908  13.664  26.830  1.00 34.30           C  
ATOM     50  CD  PRO A   7     -30.094  14.488  28.105  1.00 34.30           C  
ATOM     51  N   GLN A   8     -26.751  16.872  26.196  1.00 34.14           N  
ATOM     52  CA  GLN A   8     -26.484  17.874  25.168  1.00 34.14           C  
ATOM     53  C   GLN A   8     -26.704  17.207  23.811  1.00 34.14           C  
ATOM     54  CB  GLN A   8     -25.053  18.427  25.284  1.00 34.14           C  
ATOM     55  O   GLN A   8     -25.883  16.426  23.328  1.00 34.14           O  
ATOM     56  CG  GLN A   8     -24.972  19.708  26.129  1.00 34.14           C  
ATOM     57  CD  GLN A   8     -23.538  20.219  26.265  1.00 34.14           C  
ATOM     58  NE2 GLN A   8     -23.336  21.485  26.558  1.00 34.14           N  
ATOM     59  OE1 GLN A   8     -22.569  19.498  26.106  1.00 34.14           O  
ATOM     60  N   LYS A   9     -27.858  17.499  23.215  1.00 37.25           N  
ATOM     61  CA  LYS A   9     -28.187  17.176  21.839  1.00 37.25           C  
ATOM     62  C   LYS A   9     -27.213  18.012  21.021  1.00 37.25           C  
ATOM     63  CB  LYS A   9     -29.681  17.500  21.625  1.00 37.25           C  
ATOM     64  O   LYS A   9     -27.458  19.196  20.808  1.00 37.25           O  
ATOM     65  CG  LYS A   9     -30.330  16.764  20.445  1.00 37.25           C  
ATOM     66  CD  LYS A   9     -31.833  17.095  20.393  1.00 37.25           C  
ATOM     67  CE  LYS A   9     -32.571  16.208  19.383  1.00 37.25           C  
ATOM     68  NZ  LYS A   9     -34.030  16.499  19.357  1.00 37.25           N  
ATOM     69  N   SER A  10     -26.055  17.443  20.673  1.00 46.14           N  
ATOM     70  CA  SER A  10     -25.130  18.078  19.742  1.00 46.14           C  
ATOM     71  C   SER A  10     -25.947  18.355  18.494  1.00 46.14           C  
ATOM     72  CB  SER A  10     -23.916  17.188  19.434  1.00 46.14           C  
ATOM     73  O   SER A  10     -26.366  17.420  17.814  1.00 46.14           O  
ATOM     74  OG  SER A  10     -24.285  15.931  18.905  1.00 46.14           O  
ATOM     75  N   SER A  11     -26.286  19.621  18.258  1.00 44.73           N  
ATOM     76  CA  SER A  11     -26.991  19.979  17.046  1.00 44.73           C  
ATOM     77  C   SER A  11     -26.082  19.561  15.899  1.00 44.73           C  
ATOM     78  CB  SER A  11     -27.377  21.464  17.023  1.00 44.73           C  
ATOM     79  O   SER A  11     -24.939  20.017  15.787  1.00 44.73           O  
ATOM     80  OG  SER A  11     -26.259  22.318  17.169  1.00 44.73           O  
ATOM     81  N   ASP A  12     -26.571  18.631  15.085  1.00 55.82           N  
ATOM     82  CA  ASP A  12     -25.980  18.241  13.810  1.00 55.82           C  
ATOM     83  C   ASP A  12     -26.114  19.421  12.845  1.00 55.82           C  
ATOM     84  CB  ASP A  12     -26.671  16.980  13.265  1.00 55.82           C  
ATOM     85  O   ASP A  12     -26.837  19.376  11.849  1.00 55.82           O  
ATOM     86  CG  ASP A  12     -26.187  15.668  13.876  1.00 55.82           C  
ATOM     87  OD1 ASP A  12     -25.190  15.691  14.628  1.00 55.82           O  
ATOM     88  OD2 ASP A  12     -26.788  14.643  13.487  1.00 55.82           O  
ATOM     89  N   ASN A  13     -25.461  20.530  13.183  1.00 67.07           N  
ATOM     90  CA  ASN A  13     -25.476  21.733  12.391  1.00 67.07           C  
ATOM     91  C   ASN A  13     -24.782  21.367  11.083  1.00 67.07           C  
ATOM     92  CB  ASN A  13     -24.813  22.885  13.187  1.00 67.07           C  
ATOM     93  O   ASN A  13     -23.596  21.030  11.079  1.00 67.07           O  
ATOM     94  CG  ASN A  13     -25.646  24.156  13.200  1.00 67.07           C  
ATOM     95  ND2 ASN A  13     -25.212  25.175  13.901  1.00 67.07           N  
ATOM     96  OD1 ASN A  13     -26.690  24.256  12.585  1.00 67.07           O  
ATOM     97  N   VAL A  14     -25.536  21.360   9.982  1.00 68.55           N  
ATOM     98  CA  VAL A  14     -25.078  20.835   8.686  1.00 68.55           C  
ATOM     99  C   VAL A  14     -23.745  21.472   8.280  1.00 68.55           C  
ATOM    100  CB  VAL A  14     -26.167  21.046   7.614  1.00 68.55           C  
ATOM    101  O   VAL A  14     -22.847  20.760   7.836  1.00 68.55           O  
ATOM    102  CG1 VAL A  14     -25.713  20.577   6.227  1.00 68.55           C  
ATOM    103  CG2 VAL A  14     -27.444  20.270   7.973  1.00 68.55           C  
ATOM    104  N   GLY A  15     -23.560  22.769   8.557  1.00 73.54           N  
ATOM    105  CA  GLY A  15     -22.294  23.475   8.330  1.00 73.54           C  
ATOM    106  C   GLY A  15     -21.101  22.906   9.112  1.00 73.54           C  
ATOM    107  O   GLY A  15     -20.009  22.798   8.564  1.00 73.54           O  
ATOM    108  N   SER A  16     -21.303  22.451  10.354  1.00 86.52           N  
ATOM    109  CA  SER A  16     -20.250  21.798  11.149  1.00 86.52           C  
ATOM    110  C   SER A  16     -19.864  20.435  10.573  1.00 86.52           C  
ATOM    111  CB  SER A  16     -20.691  21.653  12.613  1.00 86.52           C  
ATOM    112  O   SER A  16     -18.691  20.073  10.623  1.00 86.52           O  
ATOM    113  OG  SER A  16     -19.724  20.965  13.395  1.00 86.52           O  
ATOM    114  N   ILE A  17     -20.820  19.690  10.007  1.00 89.69           N  
ATOM    115  CA  ILE A  17     -20.546  18.385   9.386  1.00 89.69           C  
ATOM    116  C   ILE A  17     -19.811  18.567   8.058  1.00 89.69           C  
ATOM    117  CB  ILE A  17     -21.840  17.553   9.241  1.00 89.69           C  
ATOM    118  O   ILE A  17     -18.875  17.824   7.787  1.00 89.69           O  
ATOM    119  CG1 ILE A  17     -22.368  17.206  10.652  1.00 89.69           C  
ATOM    120  CG2 ILE A  17     -21.590  16.265   8.427  1.00 89.69           C  
ATOM    121  CD1 ILE A  17     -23.754  16.559  10.677  1.00 89.69           C  
ATOM    122  N   VAL A  18     -20.180  19.565   7.251  1.00 91.50           N  
ATOM    123  CA  VAL A  18     -19.463  19.869   6.002  1.00 91.50           C  
ATOM    124  C   VAL A  18     -18.021  20.285   6.293  1.00 91.50           C  
ATOM    125  CB  VAL A  18     -20.207  20.933   5.174  1.00 91.50           C  
ATOM    126  O   VAL A  18     -17.107  19.727   5.693  1.00 91.50           O  
ATOM    127  CG1 VAL A  18     -19.409  21.364   3.937  1.00 91.50           C  
ATOM    128  CG2 VAL A  18     -21.552  20.382   4.677  1.00 91.50           C  
ATOM    129  N   ALA A  19     -17.796  21.190   7.253  1.00 93.49           N  
ATOM    130  CA  ALA A  19     -16.445  21.601   7.646  1.00 93.49           C  
ATOM    131  C   ALA A  19     -15.601  20.420   8.157  1.00 93.49           C  
ATOM    132  CB  ALA A  19     -16.558  22.705   8.703  1.00 93.49           C  
ATOM    133  O   ALA A  19     -14.442  20.275   7.765  1.00 93.49           O  
ATOM    134  N   LEU A  20     -16.200  19.539   8.968  1.00 94.17           N  
ATOM    135  CA  LEU A  20     -15.562  18.301   9.411  1.00 94.17           C  
ATOM    136  C   LEU A  20     -15.194  17.415   8.217  1.00 94.17           C  
ATOM    137  CB  LEU A  20     -16.497  17.570  10.395  1.00 94.17           C  
ATOM    138  O   LEU A  20     -14.052  16.987   8.106  1.00 94.17           O  
ATOM    139  CG  LEU A  20     -15.989  16.183  10.832  1.00 94.17           C  
ATOM    140  CD1 LEU A  20     -14.664  16.287  11.577  1.00 94.17           C  
ATOM    141  CD2 LEU A  20     -16.993  15.514  11.763  1.00 94.17           C  
ATOM    142  N   MET A  21     -16.137  17.159   7.311  1.00 94.31           N  
ATOM    143  CA  MET A  21     -15.904  16.305   6.148  1.00 94.31           C  
ATOM    144  C   MET A  21     -14.781  16.841   5.268  1.00 94.31           C  
ATOM    145  CB  MET A  21     -17.193  16.153   5.330  1.00 94.31           C  
ATOM    146  O   MET A  21     -13.898  16.075   4.905  1.00 94.31           O  
ATOM    147  CG  MET A  21     -18.176  15.184   5.993  1.00 94.31           C  
ATOM    148  SD  MET A  21     -17.603  13.468   6.156  1.00 94.31           S  
ATOM    149  CE  MET A  21     -17.370  13.014   4.413  1.00 94.31           C  
ATOM    150  N   VAL A  22     -14.759  18.144   4.978  1.00 94.73           N  
ATOM    151  CA  VAL A  22     -13.675  18.766   4.203  1.00 94.73           C  
ATOM    152  C   VAL A  22     -12.329  18.567   4.904  1.00 94.73           C  
ATOM    153  CB  VAL A  22     -13.974  20.256   3.949  1.00 94.73           C  
ATOM    154  O   VAL A  22     -11.371  18.133   4.270  1.00 94.73           O  
ATOM    155  CG1 VAL A  22     -12.792  20.986   3.302  1.00 94.73           C  
ATOM    156  CG2 VAL A  22     -15.174  20.413   3.005  1.00 94.73           C  
ATOM    157  N   ALA A  23     -12.258  18.798   6.217  1.00 95.16           N  
ATOM    158  CA  ALA A  23     -11.028  18.597   6.978  1.00 95.16           C  
ATOM    159  C   ALA A  23     -10.537  17.139   6.950  1.00 95.16           C  
ATOM    160  CB  ALA A  23     -11.268  19.081   8.410  1.00 95.16           C  
ATOM    161  O   ALA A  23      -9.354  16.888   6.717  1.00 95.16           O  
ATOM    162  N   LEU A  24     -11.440  16.175   7.152  1.00 94.40           N  
ATOM    163  CA  LEU A  24     -11.099  14.752   7.141  1.00 94.40           C  
ATOM    164  C   LEU A  24     -10.716  14.267   5.736  1.00 94.40           C  
ATOM    165  CB  LEU A  24     -12.264  13.922   7.707  1.00 94.40           C  
ATOM    166  O   LEU A  24      -9.766  13.500   5.604  1.00 94.40           O  
ATOM    167  CG  LEU A  24     -12.655  14.206   9.170  1.00 94.40           C  
ATOM    168  CD1 LEU A  24     -13.789  13.261   9.568  1.00 94.40           C  
ATOM    169  CD2 LEU A  24     -11.516  14.056  10.177  1.00 94.40           C  
ATOM    170  N   LEU A  25     -11.401  14.739   4.689  1.00 93.13           N  
ATOM    171  CA  LEU A  25     -11.071  14.405   3.302  1.00 93.13           C  
ATOM    172  C   LEU A  25      -9.668  14.894   2.942  1.00 93.13           C  
ATOM    173  CB  LEU A  25     -12.114  15.000   2.336  1.00 93.13           C  
ATOM    174  O   LEU A  25      -8.894  14.118   2.396  1.00 93.13           O  
ATOM    175  CG  LEU A  25     -13.477  14.286   2.355  1.00 93.13           C  
ATOM    176  CD1 LEU A  25     -14.525  15.133   1.632  1.00 93.13           C  
ATOM    177  CD2 LEU A  25     -13.453  12.921   1.673  1.00 93.13           C  
ATOM    178  N   VAL A  26      -9.306  16.133   3.294  1.00 94.01           N  
ATOM    179  CA  VAL A  26      -7.965  16.673   3.006  1.00 94.01           C  
ATOM    180  C   VAL A  26      -6.879  15.957   3.820  1.00 94.01           C  
ATOM    181  CB  VAL A  26      -7.927  18.204   3.190  1.00 94.01           C  
ATOM    182  O   VAL A  26      -5.790  15.718   3.303  1.00 94.01           O  
ATOM    183  CG1 VAL A  26      -6.536  18.787   2.909  1.00 94.01           C  
ATOM    184  CG2 VAL A  26      -8.877  18.880   2.190  1.00 94.01           C  
ATOM    185  N   ALA A  27      -7.171  15.528   5.052  1.00 94.83           N  
ATOM    186  CA  ALA A  27      -6.249  14.697   5.828  1.00 94.83           C  
ATOM    187  C   ALA A  27      -6.010  13.325   5.171  1.00 94.83           C  
ATOM    188  CB  ALA A  27      -6.781  14.566   7.259  1.00 94.83           C  
ATOM    189  O   ALA A  27      -4.860  12.919   4.994  1.00 94.83           O  
ATOM    190  N   ILE A  28      -7.076  12.631   4.756  1.00 91.87           N  
ATOM    191  CA  ILE A  28      -6.974  11.349   4.038  1.00 91.87           C  
ATOM    192  C   ILE A  28      -6.245  11.537   2.706  1.00 91.87           C  
ATOM    193  CB  ILE A  28      -8.375  10.727   3.837  1.00 91.87           C  
ATOM    194  O   ILE A  28      -5.403  10.720   2.344  1.00 91.87           O  
ATOM    195  CG1 ILE A  28      -8.961  10.310   5.205  1.00 91.87           C  
ATOM    196  CG2 ILE A  28      -8.318   9.506   2.898  1.00 91.87           C  
ATOM    197  CD1 ILE A  28     -10.427   9.876   5.131  1.00 91.87           C  
ATOM    198  N   PHE A  29      -6.514  12.638   2.008  1.00 91.72           N  
ATOM    199  CA  PHE A  29      -5.842  12.996   0.766  1.00 91.72           C  
ATOM    200  C   PHE A  29      -4.333  13.167   0.969  1.00 91.72           C  
ATOM    201  CB  PHE A  29      -6.492  14.273   0.235  1.00 91.72           C  
ATOM    202  O   PHE A  29      -3.551  12.625   0.196  1.00 91.72           O  
ATOM    203  CG  PHE A  29      -6.165  14.608  -1.195  1.00 91.72           C  
ATOM    204  CD1 PHE A  29      -5.020  15.355  -1.508  1.00 91.72           C  
ATOM    205  CD2 PHE A  29      -7.079  14.270  -2.202  1.00 91.72           C  
ATOM    206  CE1 PHE A  29      -4.791  15.776  -2.830  1.00 91.72           C  
ATOM    207  CE2 PHE A  29      -6.861  14.717  -3.511  1.00 91.72           C  
ATOM    208  CZ  PHE A  29      -5.703  15.440  -3.839  1.00 91.72           C  
ATOM    209  N   ALA A  30      -3.901  13.841   2.040  1.00 92.31           N  
ATOM    210  CA  ALA A  30      -2.482  13.998   2.361  1.00 92.31           C  
ATOM    211  C   ALA A  30      -1.773  12.649   2.602  1.00 92.31           C  
ATOM    212  CB  ALA A  30      -2.352  14.930   3.573  1.00 92.31           C  
ATOM    213  O   ALA A  30      -0.636  12.465   2.159  1.00 92.31           O  
ATOM    214  N   PHE A  31      -2.443  11.691   3.256  1.00 88.73           N  
ATOM    215  CA  PHE A  31      -1.941  10.317   3.372  1.00 88.73           C  
ATOM    216  C   PHE A  31      -1.869   9.631   2.004  1.00 88.73           C  
ATOM    217  CB  PHE A  31      -2.815   9.505   4.342  1.00 88.73           C  
ATOM    218  O   PHE A  31      -0.828   9.077   1.652  1.00 88.73           O  
ATOM    219  CG  PHE A  31      -2.563   8.006   4.271  1.00 88.73           C  
ATOM    220  CD1 PHE A  31      -3.522   7.152   3.693  1.00 88.73           C  
ATOM    221  CD2 PHE A  31      -1.333   7.472   4.699  1.00 88.73           C  
ATOM    222  CE1 PHE A  31      -3.259   5.775   3.574  1.00 88.73           C  
ATOM    223  CE2 PHE A  31      -1.073   6.096   4.588  1.00 88.73           C  
ATOM    224  CZ  PHE A  31      -2.040   5.244   4.031  1.00 88.73           C  
ATOM    225  N   GLN A  32      -2.946   9.709   1.219  1.00 88.24           N  
ATOM    226  CA  GLN A  32      -3.030   9.022  -0.065  1.00 88.24           C  
ATOM    227  C   GLN A  32      -1.949   9.504  -1.033  1.00 88.24           C  
ATOM    228  CB  GLN A  32      -4.438   9.198  -0.656  1.00 88.24           C  
ATOM    229  O   GLN A  32      -1.264   8.682  -1.632  1.00 88.24           O  
ATOM    230  CG  GLN A  32      -4.673   8.230  -1.825  1.00 88.24           C  
ATOM    231  CD  GLN A  32      -4.580   6.768  -1.395  1.00 88.24           C  
ATOM    232  NE2 GLN A  32      -4.095   5.896  -2.248  1.00 88.24           N  
ATOM    233  OE1 GLN A  32      -4.918   6.395  -0.280  1.00 88.24           O  
ATOM    234  N   LEU A  33      -1.714  10.820  -1.105  1.00 90.55           N  
ATOM    235  CA  LEU A  33      -0.632  11.381  -1.911  1.00 90.55           C  
ATOM    236  C   LEU A  33       0.719  10.747  -1.565  1.00 90.55           C  
ATOM    237  CB  LEU A  33      -0.541  12.900  -1.708  1.00 90.55           C  
ATOM    238  O   LEU A  33       1.445  10.359  -2.474  1.00 90.55           O  
ATOM    239  CG  LEU A  33      -1.654  13.760  -2.326  1.00 90.55           C  
ATOM    240  CD1 LEU A  33      -1.287  15.215  -2.037  1.00 90.55           C  
ATOM    241  CD2 LEU A  33      -1.790  13.560  -3.832  1.00 90.55           C  
ATOM    242  N   ASN A  34       1.045  10.594  -0.276  1.00 89.77           N  
ATOM    243  CA  ASN A  34       2.313   9.994   0.152  1.00 89.77           C  
ATOM    244  C   ASN A  34       2.476   8.542  -0.328  1.00 89.77           C  
ATOM    245  CB  ASN A  34       2.446  10.075   1.683  1.00 89.77           C  
ATOM    246  O   ASN A  34       3.598   8.134  -0.632  1.00 89.77           O  
ATOM    247  CG  ASN A  34       3.039  11.388   2.138  1.00 89.77           C  
ATOM    248  ND2 ASN A  34       2.245  12.403   2.380  1.00 89.77           N  
ATOM    249  OD1 ASN A  34       4.237  11.526   2.283  1.00 89.77           O  
ATOM    250  N   ALA A  35       1.376   7.789  -0.414  1.00 84.11           N  
ATOM    251  CA  ALA A  35       1.383   6.385  -0.807  1.00 84.11           C  
ATOM    252  C   ALA A  35       1.509   6.165  -2.328  1.00 84.11           C  
ATOM    253  CB  ALA A  35       0.117   5.732  -0.237  1.00 84.11           C  
ATOM    254  O   ALA A  35       2.162   5.205  -2.735  1.00 84.11           O  
ATOM    255  N   SER A  36       0.910   7.021  -3.167  1.00 84.81           N  
ATOM    256  CA  SER A  36       0.768   6.772  -4.619  1.00 84.81           C  
ATOM    257  C   SER A  36       1.379   7.833  -5.540  1.00 84.81           C  
ATOM    258  CB  SER A  36      -0.712   6.597  -4.970  1.00 84.81           C  
ATOM    259  O   SER A  36       1.843   7.491  -6.627  1.00 84.81           O  
ATOM    260  OG  SER A  36      -1.463   7.605  -4.332  1.00 84.81           O  
ATOM    261  N   MET A  37       1.471   9.108  -5.139  1.00 90.66           N  
ATOM    262  CA  MET A  37       1.985  10.175  -6.025  1.00 90.66           C  
ATOM    263  C   MET A  37       3.478  10.000  -6.376  1.00 90.66           C  
ATOM    264  CB  MET A  37       1.681  11.556  -5.408  1.00 90.66           C  
ATOM    265  O   MET A  37       3.990  10.606  -7.316  1.00 90.66           O  
ATOM    266  CG  MET A  37       2.107  12.716  -6.313  1.00 90.66           C  
ATOM    267  SD  MET A  37       1.413  14.357  -5.957  1.00 90.66           S  
ATOM    268  CE  MET A  37       2.395  14.911  -4.553  1.00 90.66           C  
ATOM    269  N   LEU A  38       4.196   9.149  -5.642  1.00 92.11           N  
ATOM    270  CA  LEU A  38       5.616   8.862  -5.861  1.00 92.11           C  
ATOM    271  C   LEU A  38       5.925   7.808  -6.905  1.00 92.11           C  
ATOM    272  CB  LEU A  38       6.212   8.413  -4.535  1.00 92.11           C  
ATOM    273  O   LEU A  38       7.074   7.733  -7.330  1.00 92.11           O  
ATOM    274  CG  LEU A  38       6.706   9.651  -3.793  1.00 92.11           C  
ATOM    275  CD1 LEU A  38       6.201   9.553  -2.361  1.00 92.11           C  
ATOM    276  CD2 LEU A  38       8.218   9.795  -3.957  1.00 92.11           C  
ATOM    277  N   SER A  39       4.950   7.002  -7.306  1.00 90.13           N  
ATOM    278  CA  SER A  39       5.151   5.929  -8.276  1.00 90.13           C  
ATOM    279  C   SER A  39       5.881   6.364  -9.553  1.00 90.13           C  
ATOM    280  CB  SER A  39       3.796   5.312  -8.598  1.00 90.13           C  
ATOM    281  O   SER A  39       6.871   5.718  -9.903  1.00 90.13           O  
ATOM    282  OG  SER A  39       3.362   4.660  -7.434  1.00 90.13           O  
ATOM    283  N   PRO A  40       5.511   7.475 -10.223  1.00 92.02           N  
ATOM    284  CA  PRO A  40       6.256   7.921 -11.399  1.00 92.02           C  
ATOM    285  C   PRO A  40       7.614   8.543 -11.053  1.00 92.02           C  
ATOM    286  CB  PRO A  40       5.326   8.906 -12.095  1.00 92.02           C  
ATOM    287  O   PRO A  40       8.518   8.536 -11.883  1.00 92.02           O  
ATOM    288  CG  PRO A  40       4.504   9.509 -10.956  1.00 92.02           C  
ATOM    289  CD  PRO A  40       4.360   8.345  -9.985  1.00 92.02           C  
ATOM    290  N   ALA A  41       7.797   9.021  -9.819  1.00 93.98           N  
ATOM    291  CA  ALA A  41       9.030   9.652  -9.363  1.00 93.98           C  
ATOM    292  C   ALA A  41      10.158   8.654  -9.063  1.00 93.98           C  
ATOM    293  CB  ALA A  41       8.716  10.496  -8.121  1.00 93.98           C  
ATOM    294  O   ALA A  41      11.313   9.069  -9.008  1.00 93.98           O  
ATOM    295  N   LEU A  42       9.863   7.362  -8.856  1.00 92.53           N  
ATOM    296  CA  LEU A  42      10.853   6.385  -8.374  1.00 92.53           C  
ATOM    297  C   LEU A  42      12.082   6.279  -9.290  1.00 92.53           C  
ATOM    298  CB  LEU A  42      10.212   4.993  -8.209  1.00 92.53           C  
ATOM    299  O   LEU A  42      13.211   6.253  -8.800  1.00 92.53           O  
ATOM    300  CG  LEU A  42       9.013   4.907  -7.252  1.00 92.53           C  
ATOM    301  CD1 LEU A  42       8.546   3.458  -7.142  1.00 92.53           C  
ATOM    302  CD2 LEU A  42       9.299   5.410  -5.837  1.00 92.53           C  
ATOM    303  N   VAL A  43      11.875   6.280 -10.610  1.00 91.90           N  
ATOM    304  CA  VAL A  43      12.967   6.213 -11.598  1.00 91.90           C  
ATOM    305  C   VAL A  43      13.815   7.486 -11.555  1.00 91.90           C  
ATOM    306  CB  VAL A  43      12.406   5.968 -13.012  1.00 91.90           C  
ATOM    307  O   VAL A  43      15.044   7.425 -11.516  1.00 91.90           O  
ATOM    308  CG1 VAL A  43      13.516   5.909 -14.068  1.00 91.90           C  
ATOM    309  CG2 VAL A  43      11.641   4.639 -13.059  1.00 91.90           C  
ATOM    310  N   THR A  44      13.179   8.655 -11.468  1.00 91.94           N  
ATOM    311  CA  THR A  44      13.887   9.935 -11.333  1.00 91.94           C  
ATOM    312  C   THR A  44      14.639  10.041 -10.009  1.00 91.94           C  
ATOM    313  CB  THR A  44      12.908  11.105 -11.458  1.00 91.94           C  
ATOM    314  O   THR A  44      15.753  10.560  -9.983  1.00 91.94           O  
ATOM    315  CG2 THR A  44      13.614  12.457 -11.549  1.00 91.94           C  
ATOM    316  OG1 THR A  44      12.127  10.944 -12.613  1.00 91.94           O  
ATOM    317  N   MET A  45      14.079   9.524  -8.912  1.00 94.05           N  
ATOM    318  CA  MET A  45      14.753   9.462  -7.612  1.00 94.05           C  
ATOM    319  C   MET A  45      16.008   8.598  -7.685  1.00 94.05           C  
ATOM    320  CB  MET A  45      13.815   8.887  -6.544  1.00 94.05           C  
ATOM    321  O   MET A  45      17.051   9.003  -7.178  1.00 94.05           O  
ATOM    322  CG  MET A  45      12.676   9.837  -6.186  1.00 94.05           C  
ATOM    323  SD  MET A  45      11.377   9.094  -5.170  1.00 94.05           S  
ATOM    324  CE  MET A  45      12.277   8.954  -3.618  1.00 94.05           C  
ATOM    325  N   GLN A  46      15.928   7.439  -8.347  1.00 91.13           N  
ATOM    326  CA  GLN A  46      17.079   6.566  -8.564  1.00 91.13           C  
ATOM    327  C   GLN A  46      18.196   7.304  -9.312  1.00 91.13           C  
ATOM    328  CB  GLN A  46      16.619   5.318  -9.332  1.00 91.13           C  
ATOM    329  O   GLN A  46      19.350   7.270  -8.880  1.00 91.13           O  
ATOM    330  CG  GLN A  46      17.769   4.331  -9.561  1.00 91.13           C  
ATOM    331  CD  GLN A  46      17.390   3.204 -10.507  1.00 91.13           C  
ATOM    332  NE2 GLN A  46      18.332   2.675 -11.256  1.00 91.13           N  
ATOM    333  OE1 GLN A  46      16.259   2.760 -10.578  1.00 91.13           O  
ATOM    334  N   ALA A  47      17.846   7.995 -10.401  1.00 90.98           N  
ATOM    335  CA  ALA A  47      18.799   8.727 -11.227  1.00 90.98           C  
ATOM    336  C   ALA A  47      19.426   9.924 -10.490  1.00 90.98           C  
ATOM    337  CB  ALA A  47      18.086   9.152 -12.517  1.00 90.98           C  
ATOM    338  O   ALA A  47      20.646  10.063 -10.482  1.00 90.98           O  
ATOM    339  N   GLN A  48      18.614  10.767  -9.840  1.00 92.77           N  
ATOM    340  CA  GLN A  48      19.076  12.001  -9.188  1.00 92.77           C  
ATOM    341  C   GLN A  48      19.808  11.765  -7.861  1.00 92.77           C  
ATOM    342  CB  GLN A  48      17.892  12.955  -8.956  1.00 92.77           C  
ATOM    343  O   GLN A  48      20.636  12.583  -7.474  1.00 92.77           O  
ATOM    344  CG  GLN A  48      17.339  13.546 -10.262  1.00 92.77           C  
ATOM    345  CD  GLN A  48      16.282  14.631 -10.048  1.00 92.77           C  
ATOM    346  NE2 GLN A  48      15.754  15.198 -11.110  1.00 92.77           N  
ATOM    347  OE1 GLN A  48      15.902  15.003  -8.949  1.00 92.77           O  
ATOM    348  N   LEU A  49      19.515  10.670  -7.152  1.00 92.48           N  
ATOM    349  CA  LEU A  49      20.228  10.289  -5.926  1.00 92.48           C  
ATOM    350  C   LEU A  49      21.378   9.306  -6.189  1.00 92.48           C  
ATOM    351  CB  LEU A  49      19.237   9.752  -4.874  1.00 92.48           C  
ATOM    352  O   LEU A  49      21.971   8.815  -5.230  1.00 92.48           O  
ATOM    353  CG  LEU A  49      18.196  10.778  -4.394  1.00 92.48           C  
ATOM    354  CD1 LEU A  49      17.203  10.093  -3.453  1.00 92.48           C  
ATOM    355  CD2 LEU A  49      18.846  11.934  -3.626  1.00 92.48           C  
ATOM    356  N   HIS A  50      21.676   9.010  -7.461  1.00 88.44           N  
ATOM    357  CA  HIS A  50      22.750   8.108  -7.889  1.00 88.44           C  
ATOM    358  C   HIS A  50      22.749   6.774  -7.128  1.00 88.44           C  
ATOM    359  CB  HIS A  50      24.096   8.840  -7.837  1.00 88.44           C  
ATOM    360  O   HIS A  50      23.750   6.355  -6.549  1.00 88.44           O  
ATOM    361  CG  HIS A  50      24.114  10.087  -8.680  1.00 88.44           C  
ATOM    362  CD2 HIS A  50      24.183  11.378  -8.231  1.00 88.44           C  
ATOM    363  ND1 HIS A  50      24.026  10.137 -10.051  1.00 88.44           N  
ATOM    364  CE1 HIS A  50      24.048  11.427 -10.420  1.00 88.44           C  
ATOM    365  NE2 HIS A  50      24.155  12.221  -9.346  1.00 88.44           N  
ATOM    366  N   THR A  51      21.590   6.117  -7.094  1.00 86.28           N  
ATOM    367  CA  THR A  51      21.380   4.897  -6.308  1.00 86.28           C  
ATOM    368  C   THR A  51      20.737   3.784  -7.140  1.00 86.28           C  
ATOM    369  CB  THR A  51      20.607   5.250  -5.029  1.00 86.28           C  
ATOM    370  O   THR A  51      20.618   3.887  -8.360  1.00 86.28           O  
ATOM    371  CG2 THR A  51      19.133   5.555  -5.289  1.00 86.28           C  
ATOM    372  OG1 THR A  51      20.725   4.200  -4.091  1.00 86.28           O  
ATOM    373  N   THR A  52      20.342   2.689  -6.494  1.00 83.34           N  
ATOM    374  CA  THR A  52      19.709   1.531  -7.135  1.00 83.34           C  
ATOM    375  C   THR A  52      18.188   1.563  -6.984  1.00 83.34           C  
ATOM    376  CB  THR A  52      20.277   0.210  -6.593  1.00 83.34           C  
ATOM    377  O   THR A  52      17.646   2.155  -6.045  1.00 83.34           O  
ATOM    378  CG2 THR A  52      21.803   0.150  -6.661  1.00 83.34           C  
ATOM    379  OG1 THR A  52      19.893   0.035  -5.252  1.00 83.34           O  
ATOM    380  N   ALA A  53      17.485   0.878  -7.890  1.00 83.03           N  
ATOM    381  CA  ALA A  53      16.037   0.696  -7.801  1.00 83.03           C  
ATOM    382  C   ALA A  53      15.627   0.045  -6.469  1.00 83.03           C  
ATOM    383  CB  ALA A  53      15.582  -0.160  -8.988  1.00 83.03           C  
ATOM    384  O   ALA A  53      14.654   0.470  -5.851  1.00 83.03           O  
ATOM    385  N   SER A  54      16.408  -0.929  -5.983  1.00 79.58           N  
ATOM    386  CA  SER A  54      16.178  -1.594  -4.696  1.00 79.58           C  
ATOM    387  C   SER A  54      16.299  -0.626  -3.513  1.00 79.58           C  
ATOM    388  CB  SER A  54      17.153  -2.764  -4.514  1.00 79.58           C  
ATOM    389  O   SER A  54      15.466  -0.668  -2.612  1.00 79.58           O  
ATOM    390  OG  SER A  54      17.173  -3.595  -5.663  1.00 79.58           O  
ATOM    391  N   SER A  55      17.267   0.300  -3.528  1.00 82.52           N  
ATOM    392  CA  SER A  55      17.402   1.329  -2.486  1.00 82.52           C  
ATOM    393  C   SER A  55      16.226   2.306  -2.473  1.00 82.52           C  
ATOM    394  CB  SER A  55      18.696   2.117  -2.683  1.00 82.52           C  
ATOM    395  O   SER A  55      15.749   2.684  -1.403  1.00 82.52           O  
ATOM    396  OG  SER A  55      19.807   1.286  -2.426  1.00 82.52           O  
ATOM    397  N   ILE A  56      15.713   2.696  -3.645  1.00 89.35           N  
ATOM    398  CA  ILE A  56      14.513   3.541  -3.738  1.00 89.35           C  
ATOM    399  C   ILE A  56      13.257   2.774  -3.308  1.00 89.35           C  
ATOM    400  CB  ILE A  56      14.373   4.148  -5.149  1.00 89.35           C  
ATOM    401  O   ILE A  56      12.466   3.309  -2.528  1.00 89.35           O  
ATOM    402  CG1 ILE A  56      15.531   5.106  -5.491  1.00 89.35           C  
ATOM    403  CG2 ILE A  56      13.033   4.884  -5.313  1.00 89.35           C  
ATOM    404  CD1 ILE A  56      15.769   6.261  -4.504  1.00 89.35           C  
ATOM    405  N   ALA A  57      13.094   1.522  -3.741  1.00 86.89           N  
ATOM    406  CA  ALA A  57      12.007   0.641  -3.314  1.00 86.89           C  
ATOM    407  C   ALA A  57      12.012   0.448  -1.790  1.00 86.89           C  
ATOM    408  CB  ALA A  57      12.146  -0.693  -4.055  1.00 86.89           C  
ATOM    409  O   ALA A  57      10.968   0.542  -1.148  1.00 86.89           O  
ATOM    410  N   LEU A  58      13.194   0.310  -1.184  1.00 85.03           N  
ATOM    411  CA  LEU A  58      13.341   0.250   0.264  1.00 85.03           C  
ATOM    412  C   LEU A  58      12.790   1.502   0.963  1.00 85.03           C  
ATOM    413  CB  LEU A  58      14.822   0.010   0.601  1.00 85.03           C  
ATOM    414  O   LEU A  58      12.205   1.396   2.040  1.00 85.03           O  
ATOM    415  CG  LEU A  58      15.091   0.008   2.109  1.00 85.03           C  
ATOM    416  CD1 LEU A  58      14.269  -1.048   2.811  1.00 85.03           C  
ATOM    417  CD2 LEU A  58      16.548  -0.295   2.422  1.00 85.03           C  
ATOM    418  N   THR A  59      12.906   2.690   0.364  1.00 89.76           N  
ATOM    419  CA  THR A  59      12.302   3.893   0.962  1.00 89.76           C  
ATOM    420  C   THR A  59      10.774   3.797   1.036  1.00 89.76           C  
ATOM    421  CB  THR A  59      12.741   5.197   0.280  1.00 89.76           C  
ATOM    422  O   THR A  59      10.188   4.242   2.023  1.00 89.76           O  
ATOM    423  CG2 THR A  59      14.251   5.272   0.073  1.00 89.76           C  
ATOM    424  OG1 THR A  59      12.097   5.419  -0.955  1.00 89.76           O  
ATOM    425  N   GLN A  60      10.131   3.151   0.056  1.00 90.55           N  
ATOM    426  CA  GLN A  60       8.691   2.866   0.090  1.00 90.55           C  
ATOM    427  C   GLN A  60       8.361   1.833   1.166  1.00 90.55           C  
ATOM    428  CB  GLN A  60       8.195   2.370  -1.279  1.00 90.55           C  
ATOM    429  O   GLN A  60       7.447   2.035   1.964  1.00 90.55           O  
ATOM    430  CG  GLN A  60       8.381   3.399  -2.400  1.00 90.55           C  
ATOM    431  CD  GLN A  60       7.586   4.675  -2.154  1.00 90.55           C  
ATOM    432  NE2 GLN A  60       7.966   5.779  -2.749  1.00 90.55           N  
ATOM    433  OE1 GLN A  60       6.607   4.730  -1.436  1.00 90.55           O  
ATOM    434  N   THR A  61       9.157   0.766   1.259  1.00 87.28           N  
ATOM    435  CA  THR A  61       9.034  -0.234   2.325  1.00 87.28           C  
ATOM    436  C   THR A  61       9.105   0.408   3.703  1.00 87.28           C  
ATOM    437  CB  THR A  61      10.139  -1.287   2.216  1.00 87.28           C  
ATOM    438  O   THR A  61       8.275   0.105   4.556  1.00 87.28           O  
ATOM    439  CG2 THR A  61       9.994  -2.415   3.238  1.00 87.28           C  
ATOM    440  OG1 THR A  61      10.125  -1.838   0.926  1.00 87.28           O  
ATOM    441  N   ILE A  62      10.057   1.316   3.927  1.00 88.12           N  
ATOM    442  CA  ILE A  62      10.234   2.022   5.201  1.00 88.12           C  
ATOM    443  C   ILE A  62       9.018   2.894   5.523  1.00 88.12           C  
ATOM    444  CB  ILE A  62      11.553   2.824   5.172  1.00 88.12           C  
ATOM    445  O   ILE A  62       8.555   2.871   6.661  1.00 88.12           O  
ATOM    446  CG1 ILE A  62      12.741   1.843   5.299  1.00 88.12           C  
ATOM    447  CG2 ILE A  62      11.616   3.865   6.301  1.00 88.12           C  
ATOM    448  CD1 ILE A  62      14.098   2.469   4.968  1.00 88.12           C  
ATOM    449  N   PHE A  63       8.467   3.611   4.539  1.00 91.78           N  
ATOM    450  CA  PHE A  63       7.243   4.398   4.717  1.00 91.78           C  
ATOM    451  C   PHE A  63       6.063   3.523   5.152  1.00 91.78           C  
ATOM    452  CB  PHE A  63       6.916   5.142   3.415  1.00 91.78           C  
ATOM    453  O   PHE A  63       5.451   3.778   6.188  1.00 91.78           O  
ATOM    454  CG  PHE A  63       5.506   5.697   3.373  1.00 91.78           C  
ATOM    455  CD1 PHE A  63       4.516   5.050   2.609  1.00 91.78           C  
ATOM    456  CD2 PHE A  63       5.170   6.827   4.140  1.00 91.78           C  
ATOM    457  CE1 PHE A  63       3.197   5.534   2.610  1.00 91.78           C  
ATOM    458  CE2 PHE A  63       3.851   7.316   4.129  1.00 91.78           C  
ATOM    459  CZ  PHE A  63       2.864   6.670   3.365  1.00 91.78           C  
ATOM    460  N   PHE A  64       5.776   2.458   4.403  1.00 88.20           N  
ATOM    461  CA  PHE A  64       4.660   1.558   4.690  1.00 88.20           C  
ATOM    462  C   PHE A  64       4.853   0.762   5.985  1.00 88.20           C  
ATOM    463  CB  PHE A  64       4.493   0.615   3.503  1.00 88.20           C  
ATOM    464  O   PHE A  64       3.898   0.514   6.720  1.00 88.20           O  
ATOM    465  CG  PHE A  64       3.718   1.208   2.348  1.00 88.20           C  
ATOM    466  CD1 PHE A  64       2.381   1.615   2.524  1.00 88.20           C  
ATOM    467  CD2 PHE A  64       4.338   1.373   1.097  1.00 88.20           C  
ATOM    468  CE1 PHE A  64       1.678   2.209   1.462  1.00 88.20           C  
ATOM    469  CE2 PHE A  64       3.643   1.983   0.041  1.00 88.20           C  
ATOM    470  CZ  PHE A  64       2.315   2.404   0.223  1.00 88.20           C  
ATOM    471  N   THR A  65       6.100   0.413   6.301  1.00 83.66           N  
ATOM    472  CA  THR A  65       6.481  -0.192   7.579  1.00 83.66           C  
ATOM    473  C   THR A  65       6.177   0.763   8.720  1.00 83.66           C  
ATOM    474  CB  THR A  65       7.971  -0.547   7.593  1.00 83.66           C  
ATOM    475  O   THR A  65       5.445   0.404   9.635  1.00 83.66           O  
ATOM    476  CG2 THR A  65       8.469  -0.975   8.974  1.00 83.66           C  
ATOM    477  OG1 THR A  65       8.216  -1.572   6.663  1.00 83.66           O  
ATOM    478  N   ALA A  66       6.682   1.996   8.652  1.00 87.69           N  
ATOM    479  CA  ALA A  66       6.402   3.008   9.658  1.00 87.69           C  
ATOM    480  C   ALA A  66       4.888   3.256   9.778  1.00 87.69           C  
ATOM    481  CB  ALA A  66       7.206   4.264   9.311  1.00 87.69           C  
ATOM    482  O   ALA A  66       4.374   3.294  10.891  1.00 87.69           O  
ATOM    483  N   ALA A  67       4.156   3.304   8.661  1.00 89.05           N  
ATOM    484  CA  ALA A  67       2.696   3.399   8.644  1.00 89.05           C  
ATOM    485  C   ALA A  67       2.002   2.260   9.392  1.00 89.05           C  
ATOM    486  CB  ALA A  67       2.222   3.526   7.190  1.00 89.05           C  
ATOM    487  O   ALA A  67       1.112   2.524  10.204  1.00 89.05           O  
ATOM    488  N   ALA A  68       2.432   1.016   9.183  1.00 80.99           N  
ATOM    489  CA  ALA A  68       1.923  -0.126   9.930  1.00 80.99           C  
ATOM    490  C   ALA A  68       2.252  -0.016  11.430  1.00 80.99           C  
ATOM    491  CB  ALA A  68       2.469  -1.414   9.302  1.00 80.99           C  
ATOM    492  O   ALA A  68       1.367  -0.224  12.254  1.00 80.99           O  
ATOM    493  N   LEU A  69       3.481   0.372  11.792  1.00 80.37           N  
ATOM    494  CA  LEU A  69       3.919   0.512  13.188  1.00 80.37           C  
ATOM    495  C   LEU A  69       3.142   1.601  13.937  1.00 80.37           C  
ATOM    496  CB  LEU A  69       5.425   0.831  13.234  1.00 80.37           C  
ATOM    497  O   LEU A  69       2.629   1.365  15.030  1.00 80.37           O  
ATOM    498  CG  LEU A  69       6.345  -0.285  12.718  1.00 80.37           C  
ATOM    499  CD1 LEU A  69       7.803   0.177  12.746  1.00 80.37           C  
ATOM    500  CD2 LEU A  69       6.227  -1.551  13.542  1.00 80.37           C  
ATOM    501  N   PHE A  70       3.020   2.787  13.342  1.00 86.21           N  
ATOM    502  CA  PHE A  70       2.273   3.902  13.917  1.00 86.21           C  
ATOM    503  C   PHE A  70       0.781   3.585  14.046  1.00 86.21           C  
ATOM    504  CB  PHE A  70       2.522   5.160  13.073  1.00 86.21           C  
ATOM    505  O   PHE A  70       0.142   4.010  15.013  1.00 86.21           O  
ATOM    506  CG  PHE A  70       3.865   5.821  13.330  1.00 86.21           C  
ATOM    507  CD1 PHE A  70       4.186   6.292  14.616  1.00 86.21           C  
ATOM    508  CD2 PHE A  70       4.793   5.991  12.288  1.00 86.21           C  
ATOM    509  CE1 PHE A  70       5.435   6.889  14.867  1.00 86.21           C  
ATOM    510  CE2 PHE A  70       6.040   6.588  12.533  1.00 86.21           C  
ATOM    511  CZ  PHE A  70       6.366   7.031  13.824  1.00 86.21           C  
ATOM    512  N   ALA A  71       0.225   2.789  13.128  1.00 81.10           N  
ATOM    513  CA  ALA A  71      -1.172   2.379  13.189  1.00 81.10           C  
ATOM    514  C   ALA A  71      -1.519   1.502  14.400  1.00 81.10           C  
ATOM    515  CB  ALA A  71      -1.569   1.721  11.863  1.00 81.10           C  
ATOM    516  O   ALA A  71      -2.679   1.482  14.807  1.00 81.10           O  
ATOM    517  N   LEU A  72      -0.536   0.839  15.015  1.00 74.27           N  
ATOM    518  CA  LEU A  72      -0.764  -0.039  16.166  1.00 74.27           C  
ATOM    519  C   LEU A  72      -1.124   0.725  17.442  1.00 74.27           C  
ATOM    520  CB  LEU A  72       0.487  -0.901  16.406  1.00 74.27           C  
ATOM    521  O   LEU A  72      -1.844   0.193  18.281  1.00 74.27           O  
ATOM    522  CG  LEU A  72       0.794  -1.855  15.241  1.00 74.27           C  
ATOM    523  CD1 LEU A  72       2.206  -2.415  15.366  1.00 74.27           C  
ATOM    524  CD2 LEU A  72      -0.207  -3.010  15.166  1.00 74.27           C  
ATOM    525  N   PHE A  73      -0.633   1.956  17.606  1.00 78.26           N  
ATOM    526  CA  PHE A  73      -0.771   2.675  18.876  1.00 78.26           C  
ATOM    527  C   PHE A  73      -1.347   4.084  18.748  1.00 78.26           C  
ATOM    528  CB  PHE A  73       0.579   2.685  19.595  1.00 78.26           C  
ATOM    529  O   PHE A  73      -1.967   4.560  19.699  1.00 78.26           O  
ATOM    530  CG  PHE A  73       1.620   3.597  18.980  1.00 78.26           C  
ATOM    531  CD1 PHE A  73       2.495   3.112  17.990  1.00 78.26           C  
ATOM    532  CD2 PHE A  73       1.727   4.930  19.420  1.00 78.26           C  
ATOM    533  CE1 PHE A  73       3.489   3.951  17.461  1.00 78.26           C  
ATOM    534  CE2 PHE A  73       2.719   5.770  18.887  1.00 78.26           C  
ATOM    535  CZ  PHE A  73       3.605   5.276  17.916  1.00 78.26           C  
ATOM    536  N   LEU A  74      -1.197   4.767  17.607  1.00 86.89           N  
ATOM    537  CA  LEU A  74      -1.691   6.141  17.473  1.00 86.89           C  
ATOM    538  C   LEU A  74      -3.217   6.268  17.589  1.00 86.89           C  
ATOM    539  CB  LEU A  74      -1.177   6.804  16.189  1.00 86.89           C  
ATOM    540  O   LEU A  74      -3.644   7.203  18.263  1.00 86.89           O  
ATOM    541  CG  LEU A  74       0.325   7.130  16.183  1.00 86.89           C  
ATOM    542  CD1 LEU A  74       0.673   7.830  14.876  1.00 86.89           C  
ATOM    543  CD2 LEU A  74       0.717   8.098  17.304  1.00 86.89           C  
ATOM    544  N   PRO A  75      -4.060   5.360  17.053  1.00 81.50           N  
ATOM    545  CA  PRO A  75      -5.504   5.422  17.296  1.00 81.50           C  
ATOM    546  C   PRO A  75      -5.856   5.328  18.786  1.00 81.50           C  
ATOM    547  CB  PRO A  75      -6.106   4.256  16.503  1.00 81.50           C  
ATOM    548  O   PRO A  75      -6.694   6.075  19.285  1.00 81.50           O  
ATOM    549  CG  PRO A  75      -5.091   4.028  15.385  1.00 81.50           C  
ATOM    550  CD  PRO A  75      -3.761   4.319  16.075  1.00 81.50           C  
ATOM    551  N   ARG A  76      -5.156   4.467  19.533  1.00 78.00           N  
ATOM    552  CA  ARG A  76      -5.356   4.336  20.979  1.00 78.00           C  
ATOM    553  C   ARG A  76      -4.860   5.564  21.737  1.00 78.00           C  
ATOM    554  CB  ARG A  76      -4.674   3.045  21.462  1.00 78.00           C  
ATOM    555  O   ARG A  76      -5.503   6.016  22.681  1.00 78.00           O  
ATOM    556  CG  ARG A  76      -4.822   2.811  22.971  1.00 78.00           C  
ATOM    557  CD  ARG A  76      -6.295   2.681  23.358  1.00 78.00           C  
ATOM    558  NE  ARG A  76      -6.446   2.446  24.797  1.00 78.00           N  
ATOM    559  NH1 ARG A  76      -8.740   2.299  24.795  1.00 78.00           N  
ATOM    560  NH2 ARG A  76      -7.606   2.160  26.710  1.00 78.00           N  
ATOM    561  CZ  ARG A  76      -7.594   2.296  25.421  1.00 78.00           C  
ATOM    562  N   LEU A  77      -3.725   6.119  21.318  1.00 84.55           N  
ATOM    563  CA  LEU A  77      -3.196   7.358  21.874  1.00 84.55           C  
ATOM    564  C   LEU A  77      -4.191   8.502  21.646  1.00 84.55           C  
ATOM    565  CB  LEU A  77      -1.822   7.635  21.240  1.00 84.55           C  
ATOM    566  O   LEU A  77      -4.445   9.284  22.555  1.00 84.55           O  
ATOM    567  CG  LEU A  77      -1.095   8.859  21.819  1.00 84.55           C  
ATOM    568  CD1 LEU A  77      -0.831   8.721  23.321  1.00 84.55           C  
ATOM    569  CD2 LEU A  77       0.238   9.045  21.099  1.00 84.55           C  
ATOM    570  N   ALA A  78      -4.810   8.546  20.469  1.00 86.49           N  
ATOM    571  CA  ALA A  78      -5.828   9.520  20.106  1.00 86.49           C  
ATOM    572  C   ALA A  78      -7.044   9.469  21.039  1.00 86.49           C  
ATOM    573  CB  ALA A  78      -6.195   9.263  18.642  1.00 86.49           C  
ATOM    574  O   ALA A  78      -7.516  10.515  21.479  1.00 86.49           O  
ATOM    575  N   ASP A  79      -7.506   8.276  21.411  1.00 83.06           N  
ATOM    576  CA  ASP A  79      -8.594   8.127  22.382  1.00 83.06           C  
ATOM    577  C   ASP A  79      -8.244   8.668  23.778  1.00 83.06           C  
ATOM    578  CB  ASP A  79      -9.002   6.650  22.472  1.00 83.06           C  
ATOM    579  O   ASP A  79      -9.134   9.177  24.459  1.00 83.06           O  
ATOM    580  CG  ASP A  79      -9.891   6.189  21.315  1.00 83.06           C  
ATOM    581  OD1 ASP A  79     -10.624   7.037  20.737  1.00 83.06           O  
ATOM    582  OD2 ASP A  79      -9.910   4.965  21.080  1.00 83.06           O  
ATOM    583  N   LEU A  80      -6.969   8.587  24.180  1.00 82.08           N  
ATOM    584  CA  LEU A  80      -6.464   9.020  25.489  1.00 82.08           C  
ATOM    585  C   LEU A  80      -6.229  10.533  25.581  1.00 82.08           C  
ATOM    586  CB  LEU A  80      -5.145   8.277  25.781  1.00 82.08           C  
ATOM    587  O   LEU A  80      -6.703  11.178  26.512  1.00 82.08           O  
ATOM    588  CG  LEU A  80      -5.330   6.822  26.231  1.00 82.08           C  
ATOM    589  CD1 LEU A  80      -4.038   6.042  26.018  1.00 82.08           C  
ATOM    590  CD2 LEU A  80      -5.618   6.768  27.727  1.00 82.08           C  
ATOM    591  N   ILE A  81      -5.447  11.097  24.657  1.00 87.60           N  
ATOM    592  CA  ILE A  81      -4.973  12.491  24.764  1.00 87.60           C  
ATOM    593  C   ILE A  81      -5.803  13.490  23.952  1.00 87.60           C  
ATOM    594  CB  ILE A  81      -3.466  12.609  24.449  1.00 87.60           C  
ATOM    595  O   ILE A  81      -5.670  14.702  24.149  1.00 87.60           O  
ATOM    596  CG1 ILE A  81      -3.094  12.133  23.034  1.00 87.60           C  
ATOM    597  CG2 ILE A  81      -2.649  11.829  25.497  1.00 87.60           C  
ATOM    598  CD1 ILE A  81      -1.777  12.736  22.534  1.00 87.60           C  
ATOM    599  N   GLY A  82      -6.651  12.994  23.051  1.00 89.66           N  
ATOM    600  CA  GLY A  82      -7.459  13.799  22.145  1.00 89.66           C  
ATOM    601  C   GLY A  82      -7.226  13.419  20.688  1.00 89.66           C  
ATOM    602  O   GLY A  82      -6.096  13.435  20.185  1.00 89.66           O  
ATOM    603  N   ARG A  83      -8.316  13.099  19.991  1.00 90.59           N  
ATOM    604  CA  ARG A  83      -8.289  12.645  18.600  1.00 90.59           C  
ATOM    605  C   ARG A  83      -7.854  13.731  17.635  1.00 90.59           C  
ATOM    606  CB  ARG A  83      -9.658  12.080  18.224  1.00 90.59           C  
ATOM    607  O   ARG A  83      -7.105  13.450  16.700  1.00 90.59           O  
ATOM    608  CG  ARG A  83      -9.990  10.805  19.011  1.00 90.59           C  
ATOM    609  CD  ARG A  83     -11.469  10.508  18.828  1.00 90.59           C  
ATOM    610  NE  ARG A  83     -11.866   9.272  19.512  1.00 90.59           N  
ATOM    611  NH1 ARG A  83     -13.961   9.207  18.651  1.00 90.59           N  
ATOM    612  NH2 ARG A  83     -13.245   7.571  20.023  1.00 90.59           N  
ATOM    613  CZ  ARG A  83     -13.038   8.697  19.413  1.00 90.59           C  
ATOM    614  N   LYS A  84      -8.262  14.978  17.884  1.00 94.43           N  
ATOM    615  CA  LYS A  84      -7.846  16.124  17.069  1.00 94.43           C  
ATOM    616  C   LYS A  84      -6.354  16.391  17.243  1.00 94.43           C  
ATOM    617  CB  LYS A  84      -8.708  17.332  17.437  1.00 94.43           C  
ATOM    618  O   LYS A  84      -5.648  16.533  16.247  1.00 94.43           O  
ATOM    619  CG  LYS A  84      -8.218  18.623  16.777  1.00 94.43           C  
ATOM    620  CD  LYS A  84      -9.119  19.771  17.218  1.00 94.43           C  
ATOM    621  CE  LYS A  84      -8.686  21.054  16.518  1.00 94.43           C  
ATOM    622  NZ  LYS A  84      -9.641  22.142  16.813  1.00 94.43           N  
ATOM    623  N   LYS A  85      -5.863  16.422  18.487  1.00 95.08           N  
ATOM    624  CA  LYS A  85      -4.432  16.612  18.787  1.00 95.08           C  
ATOM    625  C   LYS A  85      -3.551  15.567  18.113  1.00 95.08           C  
ATOM    626  CB  LYS A  85      -4.211  16.562  20.300  1.00 95.08           C  
ATOM    627  O   LYS A  85      -2.557  15.935  17.493  1.00 95.08           O  
ATOM    628  CG  LYS A  85      -4.588  17.882  20.978  1.00 95.08           C  
ATOM    629  CD  LYS A  85      -4.722  17.633  22.480  1.00 95.08           C  
ATOM    630  CE  LYS A  85      -5.293  18.849  23.201  1.00 95.08           C  
ATOM    631  NZ  LYS A  85      -5.401  18.561  24.651  1.00 95.08           N  
ATOM    632  N   VAL A  86      -3.917  14.287  18.198  1.00 94.60           N  
ATOM    633  CA  VAL A  86      -3.123  13.218  17.572  1.00 94.60           C  
ATOM    634  C   VAL A  86      -3.157  13.309  16.054  1.00 94.60           C  
ATOM    635  CB  VAL A  86      -3.541  11.827  18.075  1.00 94.60           C  
ATOM    636  O   VAL A  86      -2.101  13.203  15.435  1.00 94.60           O  
ATOM    637  CG1 VAL A  86      -2.835  10.692  17.327  1.00 94.60           C  
ATOM    638  CG2 VAL A  86      -3.115  11.722  19.536  1.00 94.60           C  
ATOM    639  N   LEU A  87      -4.316  13.597  15.453  1.00 95.69           N  
ATOM    640  CA  LEU A  87      -4.406  13.785  14.005  1.00 95.69           C  
ATOM    641  C   LEU A  87      -3.525  14.950  13.528  1.00 95.69           C  
ATOM    642  CB  LEU A  87      -5.881  13.977  13.609  1.00 95.69           C  
ATOM    643  O   LEU A  87      -2.786  14.802  12.557  1.00 95.69           O  
ATOM    644  CG  LEU A  87      -6.107  14.125  12.092  1.00 95.69           C  
ATOM    645  CD1 LEU A  87      -5.572  12.934  11.295  1.00 95.69           C  
ATOM    646  CD2 LEU A  87      -7.603  14.243  11.802  1.00 95.69           C  
ATOM    647  N   ILE A  88      -3.542  16.086  14.233  1.00 97.10           N  
ATOM    648  CA  ILE A  88      -2.659  17.221  13.926  1.00 97.10           C  
ATOM    649  C   ILE A  88      -1.187  16.824  14.088  1.00 97.10           C  
ATOM    650  CB  ILE A  88      -3.032  18.453  14.782  1.00 97.10           C  
ATOM    651  O   ILE A  88      -0.379  17.128  13.211  1.00 97.10           O  
ATOM    652  CG1 ILE A  88      -4.392  19.014  14.306  1.00 97.10           C  
ATOM    653  CG2 ILE A  88      -1.943  19.542  14.710  1.00 97.10           C  
ATOM    654  CD1 ILE A  88      -4.991  20.070  15.242  1.00 97.10           C  
ATOM    655  N   GLY A  89      -0.827  16.114  15.162  1.00 96.90           N  
ATOM    656  CA  GLY A  89       0.541  15.637  15.382  1.00 96.90           C  
ATOM    657  C   GLY A  89       1.034  14.719  14.260  1.00 96.90           C  
ATOM    658  O   GLY A  89       2.133  14.911  13.744  1.00 96.90           O  
ATOM    659  N   MET A  90       0.192  13.784  13.817  1.00 96.56           N  
ATOM    660  CA  MET A  90       0.466  12.894  12.684  1.00 96.56           C  
ATOM    661  C   MET A  90       0.699  13.667  11.386  1.00 96.56           C  
ATOM    662  CB  MET A  90      -0.722  11.949  12.487  1.00 96.56           C  
ATOM    663  O   MET A  90       1.697  13.445  10.698  1.00 96.56           O  
ATOM    664  CG  MET A  90      -0.753  10.850  13.543  1.00 96.56           C  
ATOM    665  SD  MET A  90      -2.326   9.963  13.716  1.00 96.56           S  
ATOM    666  CE  MET A  90      -2.828   9.791  11.994  1.00 96.56           C  
ATOM    667  N   LEU A  91      -0.191  14.608  11.061  1.00 97.10           N  
ATOM    668  CA  LEU A  91      -0.056  15.446   9.869  1.00 97.10           C  
ATOM    669  C   LEU A  91       1.180  16.354   9.952  1.00 97.10           C  
ATOM    670  CB  LEU A  91      -1.335  16.273   9.687  1.00 97.10           C  
ATOM    671  O   LEU A  91       1.841  16.579   8.942  1.00 97.10           O  
ATOM    672  CG  LEU A  91      -2.598  15.465   9.339  1.00 97.10           C  
ATOM    673  CD1 LEU A  91      -3.817  16.381   9.458  1.00 97.10           C  
ATOM    674  CD2 LEU A  91      -2.540  14.894   7.921  1.00 97.10           C  
ATOM    675  N   THR A  92       1.544  16.815  11.151  1.00 97.87           N  
ATOM    676  CA  THR A  92       2.749  17.627  11.384  1.00 97.87           C  
ATOM    677  C   THR A  92       4.017  16.815  11.149  1.00 97.87           C  
ATOM    678  CB  THR A  92       2.754  18.225  12.798  1.00 97.87           C  
ATOM    679  O   THR A  92       4.900  17.261  10.419  1.00 97.87           O  
ATOM    680  CG2 THR A  92       3.926  19.175  13.027  1.00 97.87           C  
ATOM    681  OG1 THR A  92       1.593  18.997  12.997  1.00 97.87           O  
ATOM    682  N   LEU A  93       4.096  15.594  11.690  1.00 97.19           N  
ATOM    683  CA  LEU A  93       5.200  14.672  11.404  1.00 97.19           C  
ATOM    684  C   LEU A  93       5.288  14.361   9.910  1.00 97.19           C  
ATOM    685  CB  LEU A  93       5.010  13.369  12.198  1.00 97.19           C  
ATOM    686  O   LEU A  93       6.380  14.356   9.346  1.00 97.19           O  
ATOM    687  CG  LEU A  93       5.308  13.494  13.699  1.00 97.19           C  
ATOM    688  CD1 LEU A  93       4.883  12.207  14.407  1.00 97.19           C  
ATOM    689  CD2 LEU A  93       6.798  13.710  13.971  1.00 97.19           C  
ATOM    690  N   THR A  94       4.139  14.189   9.257  1.00 96.89           N  
ATOM    691  CA  THR A  94       4.069  13.958   7.811  1.00 96.89           C  
ATOM    692  C   THR A  94       4.604  15.153   7.028  1.00 96.89           C  
ATOM    693  CB  THR A  94       2.639  13.623   7.372  1.00 96.89           C  
ATOM    694  O   THR A  94       5.430  14.973   6.138  1.00 96.89           O  
ATOM    695  CG2 THR A  94       2.563  13.198   5.905  1.00 96.89           C  
ATOM    696  OG1 THR A  94       2.153  12.554   8.146  1.00 96.89           O  
ATOM    697  N   MET A  95       4.207  16.375   7.390  1.00 97.54           N  
ATOM    698  CA  MET A  95       4.701  17.614   6.784  1.00 97.54           C  
ATOM    699  C   MET A  95       6.219  17.765   6.961  1.00 97.54           C  
ATOM    700  CB  MET A  95       3.953  18.800   7.408  1.00 97.54           C  
ATOM    701  O   MET A  95       6.925  18.020   5.987  1.00 97.54           O  
ATOM    702  CG  MET A  95       4.344  20.143   6.784  1.00 97.54           C  
ATOM    703  SD  MET A  95       3.617  21.575   7.622  1.00 97.54           S  
ATOM    704  CE  MET A  95       4.611  21.621   9.138  1.00 97.54           C  
ATOM    705  N   ILE A  96       6.738  17.557   8.175  1.00 98.20           N  
ATOM    706  CA  ILE A  96       8.182  17.608   8.457  1.00 98.20           C  
ATOM    707  C   ILE A  96       8.922  16.536   7.649  1.00 98.20           C  
ATOM    708  CB  ILE A  96       8.440  17.457   9.975  1.00 98.20           C  
ATOM    709  O   ILE A  96       9.942  16.822   7.025  1.00 98.20           O  
ATOM    710  CG1 ILE A  96       7.889  18.682  10.740  1.00 98.20           C  
ATOM    711  CG2 ILE A  96       9.944  17.297  10.269  1.00 98.20           C  
ATOM    712  CD1 ILE A  96       7.826  18.477  12.259  1.00 98.20           C  
ATOM    713  N   GLY A  97       8.384  15.317   7.604  1.00 97.51           N  
ATOM    714  CA  GLY A  97       8.930  14.232   6.800  1.00 97.51           C  
ATOM    715  C   GLY A  97       8.959  14.565   5.309  1.00 97.51           C  
ATOM    716  O   GLY A  97       9.950  14.265   4.646  1.00 97.51           O  
ATOM    717  N   CYS A  98       7.918  15.218   4.782  1.00 97.15           N  
ATOM    718  CA  CYS A  98       7.875  15.701   3.400  1.00 97.15           C  
ATOM    719  C   CYS A  98       8.968  16.744   3.137  1.00 97.15           C  
ATOM    720  CB  CYS A  98       6.495  16.296   3.091  1.00 97.15           C  
ATOM    721  O   CYS A  98       9.666  16.650   2.133  1.00 97.15           O  
ATOM    722  SG  CYS A  98       5.219  15.010   3.034  1.00 97.15           S  
ATOM    723  N   LEU A  99       9.173  17.699   4.051  1.00 97.59           N  
ATOM    724  CA  LEU A  99      10.242  18.696   3.928  1.00 97.59           C  
ATOM    725  C   LEU A  99      11.628  18.037   3.920  1.00 97.59           C  
ATOM    726  CB  LEU A  99      10.127  19.732   5.062  1.00 97.59           C  
ATOM    727  O   LEU A  99      12.431  18.317   3.032  1.00 97.59           O  
ATOM    728  CG  LEU A  99       8.891  20.646   4.975  1.00 97.59           C  
ATOM    729  CD1 LEU A  99       8.798  21.497   6.243  1.00 97.59           C  
ATOM    730  CD2 LEU A  99       8.951  21.582   3.766  1.00 97.59           C  
ATOM    731  N   ILE A 100      11.890  17.112   4.847  1.00 97.66           N  
ATOM    732  CA  ILE A 100      13.163  16.373   4.910  1.00 97.66           C  
ATOM    733  C   ILE A 100      13.409  15.601   3.609  1.00 97.66           C  
ATOM    734  CB  ILE A 100      13.185  15.450   6.149  1.00 97.66           C  
ATOM    735  O   ILE A 100      14.501  15.673   3.048  1.00 97.66           O  
ATOM    736  CG1 ILE A 100      13.289  16.314   7.426  1.00 97.66           C  
ATOM    737  CG2 ILE A 100      14.362  14.455   6.100  1.00 97.66           C  
ATOM    738  CD1 ILE A 100      12.959  15.549   8.708  1.00 97.66           C  
ATOM    739  N   SER A 101      12.397  14.900   3.089  1.00 96.39           N  
ATOM    740  CA  SER A 101      12.515  14.176   1.820  1.00 96.39           C  
ATOM    741  C   SER A 101      12.662  15.102   0.607  1.00 96.39           C  
ATOM    742  CB  SER A 101      11.314  13.259   1.618  1.00 96.39           C  
ATOM    743  O   SER A 101      13.414  14.776  -0.309  1.00 96.39           O  
ATOM    744  OG  SER A 101      11.300  12.218   2.579  1.00 96.39           O  
ATOM    745  N   GLY A 102      12.011  16.268   0.604  1.00 95.84           N  
ATOM    746  CA  GLY A 102      12.145  17.281  -0.448  1.00 95.84           C  
ATOM    747  C   GLY A 102      13.545  17.895  -0.517  1.00 95.84           C  
ATOM    748  O   GLY A 102      14.026  18.215  -1.603  1.00 95.84           O  
ATOM    749  N   PHE A 103      14.243  17.985   0.618  1.00 96.37           N  
ATOM    750  CA  PHE A 103      15.637  18.434   0.691  1.00 96.37           C  
ATOM    751  C   PHE A 103      16.663  17.291   0.691  1.00 96.37           C  
ATOM    752  CB  PHE A 103      15.810  19.377   1.889  1.00 96.37           C  
ATOM    753  O   PHE A 103      17.861  17.546   0.830  1.00 96.37           O  
ATOM    754  CG  PHE A 103      15.079  20.695   1.724  1.00 96.37           C  
ATOM    755  CD1 PHE A 103      15.479  21.598   0.720  1.00 96.37           C  
ATOM    756  CD2 PHE A 103      14.009  21.029   2.573  1.00 96.37           C  
ATOM    757  CE1 PHE A 103      14.802  22.819   0.556  1.00 96.37           C  
ATOM    758  CE2 PHE A 103      13.327  22.246   2.406  1.00 96.37           C  
ATOM    759  CZ  PHE A 103      13.720  23.139   1.395  1.00 96.37           C  
ATOM    760  N   ALA A 104      16.237  16.039   0.506  1.00 94.31           N  
ATOM    761  CA  ALA A 104      17.139  14.898   0.575  1.00 94.31           C  
ATOM    762  C   ALA A 104      18.237  14.970  -0.502  1.00 94.31           C  
ATOM    763  CB  ALA A 104      16.340  13.595   0.503  1.00 94.31           C  
ATOM    764  O   ALA A 104      17.973  15.125  -1.700  1.00 94.31           O  
ATOM    765  N   THR A 105      19.489  14.843  -0.061  1.00 92.41           N  
ATOM    766  CA  THR A 105      20.684  14.778  -0.922  1.00 92.41           C  
ATOM    767  C   THR A 105      21.196  13.353  -1.110  1.00 92.41           C  
ATOM    768  CB  THR A 105      21.816  15.641  -0.348  1.00 92.41           C  
ATOM    769  O   THR A 105      22.007  13.103  -1.990  1.00 92.41           O  
ATOM    770  CG2 THR A 105      21.446  17.123  -0.318  1.00 92.41           C  
ATOM    771  OG1 THR A 105      22.100  15.250   0.976  1.00 92.41           O  
ATOM    772  N   ASN A 106      20.721  12.413  -0.295  1.00 91.15           N  
ATOM    773  CA  ASN A 106      21.045  10.997  -0.377  1.00 91.15           C  
ATOM    774  C   ASN A 106      19.869  10.154   0.133  1.00 91.15           C  
ATOM    775  CB  ASN A 106      22.346  10.724   0.403  1.00 91.15           C  
ATOM    776  O   ASN A 106      18.931  10.661   0.759  1.00 91.15           O  
ATOM    777  CG  ASN A 106      22.228  11.046   1.880  1.00 91.15           C  
ATOM    778  ND2 ASN A 106      22.870  12.092   2.341  1.00 91.15           N  
ATOM    779  OD1 ASN A 106      21.532  10.378   2.627  1.00 91.15           O  
ATOM    780  N   VAL A 107      19.940   8.848  -0.120  1.00 88.12           N  
ATOM    781  CA  VAL A 107      18.894   7.893   0.263  1.00 88.12           C  
ATOM    782  C   VAL A 107      18.696   7.827   1.782  1.00 88.12           C  
ATOM    783  CB  VAL A 107      19.209   6.500  -0.308  1.00 88.12           C  
ATOM    784  O   VAL A 107      17.564   7.693   2.231  1.00 88.12           O  
ATOM    785  CG1 VAL A 107      18.095   5.503   0.003  1.00 88.12           C  
ATOM    786  CG2 VAL A 107      19.358   6.549  -1.831  1.00 88.12           C  
ATOM    787  N   GLY A 108      19.750   7.989   2.586  1.00 88.10           N  
ATOM    788  CA  GLY A 108      19.642   7.963   4.047  1.00 88.10           C  
ATOM    789  C   GLY A 108      18.737   9.073   4.594  1.00 88.10           C  
ATOM    790  O   GLY A 108      17.826   8.804   5.375  1.00 88.10           O  
ATOM    791  N   ILE A 109      18.914  10.313   4.124  1.00 93.06           N  
ATOM    792  CA  ILE A 109      18.044  11.442   4.508  1.00 93.06           C  
ATOM    793  C   ILE A 109      16.610  11.206   4.024  1.00 93.06           C  
ATOM    794  CB  ILE A 109      18.598  12.778   3.967  1.00 93.06           C  
ATOM    795  O   ILE A 109      15.649  11.444   4.759  1.00 93.06           O  
ATOM    796  CG1 ILE A 109      19.981  13.068   4.593  1.00 93.06           C  
ATOM    797  CG2 ILE A 109      17.627  13.938   4.269  1.00 93.06           C  
ATOM    798  CD1 ILE A 109      20.687  14.283   3.983  1.00 93.06           C  
ATOM    799  N   LEU A 110      16.461  10.689   2.802  1.00 93.62           N  
ATOM    800  CA  LEU A 110      15.158  10.340   2.249  1.00 93.62           C  
ATOM    801  C   LEU A 110      14.430   9.324   3.145  1.00 93.62           C  
ATOM    802  CB  LEU A 110      15.370   9.835   0.815  1.00 93.62           C  
ATOM    803  O   LEU A 110      13.260   9.535   3.453  1.00 93.62           O  
ATOM    804  CG  LEU A 110      14.097   9.351   0.116  1.00 93.62           C  
ATOM    805  CD1 LEU A 110      13.095  10.481  -0.087  1.00 93.62           C  
ATOM    806  CD2 LEU A 110      14.465   8.761  -1.241  1.00 93.62           C  
ATOM    807  N   MET A 111      15.120   8.278   3.612  1.00 90.84           N  
ATOM    808  CA  MET A 111      14.573   7.268   4.526  1.00 90.84           C  
ATOM    809  C   MET A 111      14.103   7.868   5.854  1.00 90.84           C  
ATOM    810  CB  MET A 111      15.621   6.188   4.815  1.00 90.84           C  
ATOM    811  O   MET A 111      13.022   7.513   6.317  1.00 90.84           O  
ATOM    812  CG  MET A 111      15.891   5.272   3.623  1.00 90.84           C  
ATOM    813  SD  MET A 111      17.234   4.109   3.968  1.00 90.84           S  
ATOM    814  CE  MET A 111      17.095   3.014   2.538  1.00 90.84           C  
ATOM    815  N   ILE A 112      14.851   8.808   6.442  1.00 92.93           N  
ATOM    816  CA  ILE A 112      14.424   9.508   7.668  1.00 92.93           C  
ATOM    817  C   ILE A 112      13.093  10.229   7.425  1.00 92.93           C  
ATOM    818  CB  ILE A 112      15.515  10.489   8.158  1.00 92.93           C  
ATOM    819  O   ILE A 112      12.149  10.077   8.202  1.00 92.93           O  
ATOM    820  CG1 ILE A 112      16.781   9.712   8.586  1.00 92.93           C  
ATOM    821  CG2 ILE A 112      14.997  11.346   9.331  1.00 92.93           C  
ATOM    822  CD1 ILE A 112      18.004  10.607   8.825  1.00 92.93           C  
ATOM    823  N   GLY A 113      12.985  10.957   6.309  1.00 95.94           N  
ATOM    824  CA  GLY A 113      11.734  11.610   5.925  1.00 95.94           C  
ATOM    825  C   GLY A 113      10.581  10.616   5.732  1.00 95.94           C  
ATOM    826  O   GLY A 113       9.460  10.893   6.161  1.00 95.94           O  
ATOM    827  N   ARG A 114      10.857   9.424   5.183  1.00 94.51           N  
ATOM    828  CA  ARG A 114       9.863   8.346   5.024  1.00 94.51           C  
ATOM    829  C   ARG A 114       9.360   7.764   6.331  1.00 94.51           C  
ATOM    830  CB  ARG A 114      10.420   7.199   4.168  1.00 94.51           C  
ATOM    831  O   ARG A 114       8.164   7.506   6.435  1.00 94.51           O  
ATOM    832  CG  ARG A 114      10.630   7.564   2.706  1.00 94.51           C  
ATOM    833  CD  ARG A 114       9.410   8.265   2.138  1.00 94.51           C  
ATOM    834  NE  ARG A 114       9.478   8.243   0.692  1.00 94.51           N  
ATOM    835  NH1 ARG A 114       7.290   8.851   0.355  1.00 94.51           N  
ATOM    836  NH2 ARG A 114       8.685   8.339  -1.351  1.00 94.51           N  
ATOM    837  CZ  ARG A 114       8.460   8.473  -0.087  1.00 94.51           C  
ATOM    838  N   ILE A 115      10.234   7.589   7.320  1.00 92.41           N  
ATOM    839  CA  ILE A 115       9.825   7.132   8.654  1.00 92.41           C  
ATOM    840  C   ILE A 115       8.822   8.125   9.245  1.00 92.41           C  
ATOM    841  CB  ILE A 115      11.053   6.939   9.574  1.00 92.41           C  
ATOM    842  O   ILE A 115       7.764   7.721   9.719  1.00 92.41           O  
ATOM    843  CG1 ILE A 115      11.922   5.775   9.056  1.00 92.41           C  
ATOM    844  CG2 ILE A 115      10.616   6.658  11.025  1.00 92.41           C  
ATOM    845  CD1 ILE A 115      13.299   5.658   9.719  1.00 92.41           C  
ATOM    846  N   LEU A 116       9.117   9.425   9.156  1.00 95.92           N  
ATOM    847  CA  LEU A 116       8.241  10.477   9.677  1.00 95.92           C  
ATOM    848  C   LEU A 116       6.903  10.552   8.928  1.00 95.92           C  
ATOM    849  CB  LEU A 116       8.984  11.819   9.620  1.00 95.92           C  
ATOM    850  O   LEU A 116       5.856  10.652   9.564  1.00 95.92           O  
ATOM    851  CG  LEU A 116      10.225  11.898  10.525  1.00 95.92           C  
ATOM    852  CD1 LEU A 116      10.953  13.202  10.230  1.00 95.92           C  
ATOM    853  CD2 LEU A 116       9.878  11.869  12.011  1.00 95.92           C  
ATOM    854  N   GLN A 117       6.918  10.431   7.595  1.00 95.98           N  
ATOM    855  CA  GLN A 117       5.700  10.346   6.771  1.00 95.98           C  
ATOM    856  C   GLN A 117       4.841   9.127   7.122  1.00 95.98           C  
ATOM    857  CB  GLN A 117       6.073  10.303   5.283  1.00 95.98           C  
ATOM    858  O   GLN A 117       3.617   9.196   7.024  1.00 95.98           O  
ATOM    859  CG  GLN A 117       6.559  11.649   4.730  1.00 95.98           C  
ATOM    860  CD  GLN A 117       7.352  11.460   3.438  1.00 95.98           C  
ATOM    861  NE2 GLN A 117       8.539  12.006   3.346  1.00 95.98           N  
ATOM    862  OE1 GLN A 117       7.003  10.737   2.519  1.00 95.98           O  
ATOM    863  N   GLY A 118       5.450   8.035   7.592  1.00 92.83           N  
ATOM    864  CA  GLY A 118       4.727   6.860   8.070  1.00 92.83           C  
ATOM    865  C   GLY A 118       3.722   7.173   9.184  1.00 92.83           C  
ATOM    866  O   GLY A 118       2.726   6.472   9.312  1.00 92.83           O  
ATOM    867  N   ALA A 119       3.885   8.264   9.941  1.00 93.21           N  
ATOM    868  CA  ALA A 119       2.888   8.686  10.930  1.00 93.21           C  
ATOM    869  C   ALA A 119       1.493   8.945  10.321  1.00 93.21           C  
ATOM    870  CB  ALA A 119       3.414   9.927  11.657  1.00 93.21           C  
ATOM    871  O   ALA A 119       0.499   8.929  11.046  1.00 93.21           O  
ATOM    872  N   ALA A 120       1.395   9.136   9.000  1.00 92.03           N  
ATOM    873  CA  ALA A 120       0.132   9.255   8.281  1.00 92.03           C  
ATOM    874  C   ALA A 120      -0.656   7.932   8.162  1.00 92.03           C  
ATOM    875  CB  ALA A 120       0.418   9.838   6.895  1.00 92.03           C  
ATOM    876  O   ALA A 120      -1.848   7.967   7.864  1.00 92.03           O  
ATOM    877  N   GLY A 121      -0.036   6.772   8.412  1.00 87.65           N  
ATOM    878  CA  GLY A 121      -0.660   5.447   8.266  1.00 87.65           C  
ATOM    879  C   GLY A 121      -2.054   5.302   8.901  1.00 87.65           C  
ATOM    880  O   GLY A 121      -2.987   4.872   8.223  1.00 87.65           O  
ATOM    881  N   PRO A 122      -2.245   5.689  10.177  1.00 87.82           N  
ATOM    882  CA  PRO A 122      -3.547   5.633  10.842  1.00 87.82           C  
ATOM    883  C   PRO A 122      -4.466   6.839  10.604  1.00 87.82           C  
ATOM    884  CB  PRO A 122      -3.245   5.438  12.325  1.00 87.82           C  
ATOM    885  O   PRO A 122      -5.479   6.953  11.296  1.00 87.82           O  
ATOM    886  CG  PRO A 122      -1.860   6.055  12.502  1.00 87.82           C  
ATOM    887  CD  PRO A 122      -1.182   5.900  11.148  1.00 87.82           C  
ATOM    888  N   VAL A 123      -4.177   7.741   9.657  1.00 92.29           N  
ATOM    889  CA  VAL A 123      -5.045   8.908   9.392  1.00 92.29           C  
ATOM    890  C   VAL A 123      -6.465   8.464   9.064  1.00 92.29           C  
ATOM    891  CB  VAL A 123      -4.478   9.796   8.267  1.00 92.29           C  
ATOM    892  O   VAL A 123      -7.410   8.966   9.660  1.00 92.29           O  
ATOM    893  CG1 VAL A 123      -5.489  10.823   7.749  1.00 92.29           C  
ATOM    894  CG2 VAL A 123      -3.272  10.598   8.765  1.00 92.29           C  
ATOM    895  N   VAL A 124      -6.624   7.480   8.179  1.00 87.42           N  
ATOM    896  CA  VAL A 124      -7.943   6.996   7.746  1.00 87.42           C  
ATOM    897  C   VAL A 124      -8.768   6.444   8.915  1.00 87.42           C  
ATOM    898  CB  VAL A 124      -7.813   5.990   6.590  1.00 87.42           C  
ATOM    899  O   VAL A 124      -9.852   6.983   9.151  1.00 87.42           O  
ATOM    900  CG1 VAL A 124      -9.171   5.410   6.168  1.00 87.42           C  
ATOM    901  CG2 VAL A 124      -7.146   6.646   5.370  1.00 87.42           C  
ATOM    902  N   PRO A 125      -8.306   5.440   9.694  1.00 82.89           N  
ATOM    903  CA  PRO A 125      -9.088   4.944  10.825  1.00 82.89           C  
ATOM    904  C   PRO A 125      -9.352   6.038  11.866  1.00 82.89           C  
ATOM    905  CB  PRO A 125      -8.305   3.757  11.398  1.00 82.89           C  
ATOM    906  O   PRO A 125     -10.466   6.121  12.381  1.00 82.89           O  
ATOM    907  CG  PRO A 125      -6.874   3.983  10.919  1.00 82.89           C  
ATOM    908  CD  PRO A 125      -7.074   4.670   9.568  1.00 82.89           C  
ATOM    909  N   LEU A 126      -8.395   6.935  12.128  1.00 88.57           N  
ATOM    910  CA  LEU A 126      -8.608   8.040  13.062  1.00 88.57           C  
ATOM    911  C   LEU A 126      -9.681   9.025  12.564  1.00 88.57           C  
ATOM    912  CB  LEU A 126      -7.259   8.718  13.346  1.00 88.57           C  
ATOM    913  O   LEU A 126     -10.537   9.449  13.341  1.00 88.57           O  
ATOM    914  CG  LEU A 126      -7.334   9.849  14.386  1.00 88.57           C  
ATOM    915  CD1 LEU A 126      -7.973   9.403  15.702  1.00 88.57           C  
ATOM    916  CD2 LEU A 126      -5.926  10.354  14.695  1.00 88.57           C  
ATOM    917  N   CYS A 127      -9.704   9.343  11.268  1.00 90.78           N  
ATOM    918  CA  CYS A 127     -10.755  10.157  10.662  1.00 90.78           C  
ATOM    919  C   CYS A 127     -12.134   9.491  10.784  1.00 90.78           C  
ATOM    920  CB  CYS A 127     -10.412  10.432   9.189  1.00 90.78           C  
ATOM    921  O   CYS A 127     -13.107  10.168  11.120  1.00 90.78           O  
ATOM    922  SG  CYS A 127      -9.022  11.594   9.032  1.00 90.78           S  
ATOM    923  N   LEU A 128     -12.225   8.174  10.573  1.00 85.87           N  
ATOM    924  CA  LEU A 128     -13.476   7.424  10.737  1.00 85.87           C  
ATOM    925  C   LEU A 128     -13.972   7.431  12.187  1.00 85.87           C  
ATOM    926  CB  LEU A 128     -13.291   5.975  10.252  1.00 85.87           C  
ATOM    927  O   LEU A 128     -15.173   7.570  12.423  1.00 85.87           O  
ATOM    928  CG  LEU A 128     -13.027   5.813   8.745  1.00 85.87           C  
ATOM    929  CD1 LEU A 128     -12.987   4.327   8.396  1.00 85.87           C  
ATOM    930  CD2 LEU A 128     -14.092   6.518   7.907  1.00 85.87           C  
ATOM    931  N   ILE A 129     -13.052   7.333  13.147  1.00 85.12           N  
ATOM    932  CA  ILE A 129     -13.337   7.407  14.583  1.00 85.12           C  
ATOM    933  C   ILE A 129     -13.864   8.804  14.970  1.00 85.12           C  
ATOM    934  CB  ILE A 129     -12.055   6.998  15.349  1.00 85.12           C  
ATOM    935  O   ILE A 129     -14.851   8.918  15.704  1.00 85.12           O  
ATOM    936  CG1 ILE A 129     -11.786   5.482  15.252  1.00 85.12           C  
ATOM    937  CG2 ILE A 129     -12.150   7.384  16.819  1.00 85.12           C  
ATOM    938  CD1 ILE A 129     -10.383   5.078  15.732  1.00 85.12           C  
ATOM    939  N   ILE A 130     -13.247   9.876  14.458  1.00 90.46           N  
ATOM    940  CA  ILE A 130     -13.709  11.260  14.670  1.00 90.46           C  
ATOM    941  C   ILE A 130     -15.102  11.459  14.059  1.00 90.46           C  
ATOM    942  CB  ILE A 130     -12.684  12.272  14.102  1.00 90.46           C  
ATOM    943  O   ILE A 130     -15.989  12.014  14.712  1.00 90.46           O  
ATOM    944  CG1 ILE A 130     -11.372  12.233  14.919  1.00 90.46           C  
ATOM    945  CG2 ILE A 130     -13.244  13.708  14.129  1.00 90.46           C  
ATOM    946  CD1 ILE A 130     -10.199  12.949  14.236  1.00 90.46           C  
ATOM    947  N   LEU A 131     -15.317  10.973  12.832  1.00 89.39           N  
ATOM    948  CA  LEU A 131     -16.612  11.055  12.159  1.00 89.39           C  
ATOM    949  C   LEU A 131     -17.705  10.325  12.951  1.00 89.39           C  
ATOM    950  CB  LEU A 131     -16.480  10.500  10.728  1.00 89.39           C  
ATOM    951  O   LEU A 131     -18.792  10.872  13.116  1.00 89.39           O  
ATOM    952  CG  LEU A 131     -17.805  10.527   9.943  1.00 89.39           C  
ATOM    953  CD1 LEU A 131     -18.291  11.954   9.681  1.00 89.39           C  
ATOM    954  CD2 LEU A 131     -17.670   9.802   8.608  1.00 89.39           C  
ATOM    955  N   HIS A 132     -17.414   9.130  13.471  1.00 85.10           N  
ATOM    956  CA  HIS A 132     -18.380   8.313  14.212  1.00 85.10           C  
ATOM    957  C   HIS A 132     -18.843   8.982  15.510  1.00 85.10           C  
ATOM    958  CB  HIS A 132     -17.751   6.947  14.509  1.00 85.10           C  
ATOM    959  O   HIS A 132     -20.010   8.902  15.881  1.00 85.10           O  
ATOM    960  CG  HIS A 132     -18.740   5.991  15.115  1.00 85.10           C  
ATOM    961  CD2 HIS A 132     -18.762   5.557  16.412  1.00 85.10           C  
ATOM    962  ND1 HIS A 132     -19.833   5.439  14.483  1.00 85.10           N  
ATOM    963  CE1 HIS A 132     -20.496   4.692  15.382  1.00 85.10           C  
ATOM    964  NE2 HIS A 132     -19.879   4.739  16.575  1.00 85.10           N  
ATOM    965  N   VAL A 133     -17.949   9.706  16.193  1.00 87.07           N  
ATOM    966  CA  VAL A 133     -18.338  10.462  17.392  1.00 87.07           C  
ATOM    967  C   VAL A 133     -19.213  11.665  17.065  1.00 87.07           C  
ATOM    968  CB  VAL A 133     -17.103  10.823  18.238  1.00 87.07           C  
ATOM    969  O   VAL A 133     -20.084  12.008  17.865  1.00 87.07           O  
ATOM    970  CG1 VAL A 133     -17.272  12.026  19.174  1.00 87.07           C  
ATOM    971  CG2 VAL A 133     -16.829   9.607  19.125  1.00 87.07           C  
ATOM    972  N   LYS A 134     -19.024  12.292  15.898  1.00 88.53           N  
ATOM    973  CA  LYS A 134     -19.854  13.427  15.483  1.00 88.53           C  
ATOM    974  C   LYS A 134     -21.208  12.991  14.924  1.00 88.53           C  
ATOM    975  CB  LYS A 134     -19.077  14.296  14.481  1.00 88.53           C  
ATOM    976  O   LYS A 134     -22.203  13.640  15.215  1.00 88.53           O  
ATOM    977  CG  LYS A 134     -19.765  15.643  14.191  1.00 88.53           C  
ATOM    978  CD  LYS A 134     -19.802  16.568  15.419  1.00 88.53           C  
ATOM    979  CE  LYS A 134     -20.239  17.976  15.002  1.00 88.53           C  
ATOM    980  NZ  LYS A 134     -20.213  18.927  16.143  1.00 88.53           N  
ATOM    981  N   VAL A 135     -21.247  11.930  14.120  1.00 87.14           N  
ATOM    982  CA  VAL A 135     -22.441  11.479  13.393  1.00 87.14           C  
ATOM    983  C   VAL A 135     -22.917  10.158  13.980  1.00 87.14           C  
ATOM    984  CB  VAL A 135     -22.164  11.370  11.881  1.00 87.14           C  
ATOM    985  O   VAL A 135     -22.392   9.101  13.644  1.00 87.14           O  
ATOM    986  CG1 VAL A 135     -23.429  10.954  11.115  1.00 87.14           C  
ATOM    987  CG2 VAL A 135     -21.701  12.723  11.321  1.00 87.14           C  
ATOM    988  N   ARG A 136     -23.928  10.234  14.852  1.00 82.81           N  
ATOM    989  CA  ARG A 136     -24.476   9.062  15.561  1.00 82.81           C  
ATOM    990  C   ARG A 136     -25.558   8.319  14.780  1.00 82.81           C  
ATOM    991  CB  ARG A 136     -24.991   9.460  16.950  1.00 82.81           C  
ATOM    992  O   ARG A 136     -25.837   7.170  15.091  1.00 82.81           O  
ATOM    993  CG  ARG A 136     -23.928  10.198  17.775  1.00 82.81           C  
ATOM    994  CD  ARG A 136     -24.383  10.398  19.224  1.00 82.81           C  
ATOM    995  NE  ARG A 136     -23.687   9.476  20.140  1.00 82.81           N  
ATOM    996  NH1 ARG A 136     -23.596  10.880  21.952  1.00 82.81           N  
ATOM    997  NH2 ARG A 136     -22.594   8.881  22.039  1.00 82.81           N  
ATOM    998  CZ  ARG A 136     -23.298   9.749  21.370  1.00 82.81           C  
ATOM    999  N   ASP A 137     -26.170   8.965  13.787  1.00 86.98           N  
ATOM   1000  CA  ASP A 137     -27.105   8.297  12.879  1.00 86.98           C  
ATOM   1001  C   ASP A 137     -26.343   7.325  11.970  1.00 86.98           C  
ATOM   1002  CB  ASP A 137     -27.892   9.325  12.056  1.00 86.98           C  
ATOM   1003  O   ASP A 137     -25.511   7.744  11.162  1.00 86.98           O  
ATOM   1004  CG  ASP A 137     -28.833   8.622  11.071  1.00 86.98           C  
ATOM   1005  OD1 ASP A 137     -29.899   8.153  11.512  1.00 86.98           O  
ATOM   1006  OD2 ASP A 137     -28.473   8.523   9.874  1.00 86.98           O  
ATOM   1007  N   GLU A 138     -26.634   6.031  12.089  1.00 78.89           N  
ATOM   1008  CA  GLU A 138     -25.903   4.970  11.388  1.00 78.89           C  
ATOM   1009  C   GLU A 138     -25.986   5.096   9.864  1.00 78.89           C  
ATOM   1010  CB  GLU A 138     -26.465   3.604  11.786  1.00 78.89           C  
ATOM   1011  O   GLU A 138     -24.988   4.908   9.168  1.00 78.89           O  
ATOM   1012  CG  GLU A 138     -26.198   3.248  13.254  1.00 78.89           C  
ATOM   1013  CD  GLU A 138     -26.717   1.848  13.608  1.00 78.89           C  
ATOM   1014  OE1 GLU A 138     -26.438   1.424  14.748  1.00 78.89           O  
ATOM   1015  OE2 GLU A 138     -27.398   1.239  12.748  1.00 78.89           O  
ATOM   1016  N   LYS A 139     -27.154   5.467   9.319  1.00 78.19           N  
ATOM   1017  CA  LYS A 139     -27.344   5.604   7.865  1.00 78.19           C  
ATOM   1018  C   LYS A 139     -26.524   6.763   7.311  1.00 78.19           C  
ATOM   1019  CB  LYS A 139     -28.830   5.798   7.530  1.00 78.19           C  
ATOM   1020  O   LYS A 139     -25.917   6.646   6.243  1.00 78.19           O  
ATOM   1021  CG  LYS A 139     -29.644   4.518   7.749  1.00 78.19           C  
ATOM   1022  CD  LYS A 139     -31.108   4.733   7.346  1.00 78.19           C  
ATOM   1023  CE  LYS A 139     -31.898   3.445   7.598  1.00 78.19           C  
ATOM   1024  NZ  LYS A 139     -33.347   3.614   7.321  1.00 78.19           N  
ATOM   1025  N   ARG A 140     -26.502   7.891   8.018  1.00 85.25           N  
ATOM   1026  CA  ARG A 140     -25.707   9.064   7.656  1.00 85.25           C  
ATOM   1027  C   ARG A 140     -24.220   8.795   7.838  1.00 85.25           C  
ATOM   1028  CB  ARG A 140     -26.191  10.256   8.486  1.00 85.25           C  
ATOM   1029  O   ARG A 140     -23.451   9.145   6.945  1.00 85.25           O  
ATOM   1030  CG  ARG A 140     -25.622  11.577   7.965  1.00 85.25           C  
ATOM   1031  CD  ARG A 140     -26.196  12.730   8.790  1.00 85.25           C  
ATOM   1032  NE  ARG A 140     -25.825  14.035   8.217  1.00 85.25           N  
ATOM   1033  NH1 ARG A 140     -26.843  15.334   9.822  1.00 85.25           N  
ATOM   1034  NH2 ARG A 140     -25.870  16.301   8.060  1.00 85.25           N  
ATOM   1035  CZ  ARG A 140     -26.183  15.210   8.703  1.00 85.25           C  
ATOM   1036  N   TYR A 141     -23.825   8.141   8.931  1.00 82.69           N  
ATOM   1037  CA  TYR A 141     -22.447   7.714   9.159  1.00 82.69           C  
ATOM   1038  C   TYR A 141     -21.966   6.807   8.028  1.00 82.69           C  
ATOM   1039  CB  TYR A 141     -22.309   7.006  10.512  1.00 82.69           C  
ATOM   1040  O   TYR A 141     -20.941   7.106   7.428  1.00 82.69           O  
ATOM   1041  CG  TYR A 141     -20.911   6.459  10.731  1.00 82.69           C  
ATOM   1042  CD1 TYR A 141     -20.650   5.081  10.591  1.00 82.69           C  
ATOM   1043  CD2 TYR A 141     -19.856   7.347  11.005  1.00 82.69           C  
ATOM   1044  CE1 TYR A 141     -19.336   4.593  10.736  1.00 82.69           C  
ATOM   1045  CE2 TYR A 141     -18.540   6.864  11.128  1.00 82.69           C  
ATOM   1046  OH  TYR A 141     -17.013   5.026  11.188  1.00 82.69           O  
ATOM   1047  CZ  TYR A 141     -18.278   5.484  11.010  1.00 82.69           C  
ATOM   1048  N   ALA A 142     -22.734   5.779   7.654  1.00 74.11           N  
ATOM   1049  CA  ALA A 142     -22.377   4.864   6.573  1.00 74.11           C  
ATOM   1050  C   ALA A 142     -22.163   5.592   5.234  1.00 74.11           C  
ATOM   1051  CB  ALA A 142     -23.469   3.794   6.461  1.00 74.11           C  
ATOM   1052  O   ALA A 142     -21.182   5.327   4.539  1.00 74.11           O  
ATOM   1053  N   LYS A 143     -23.029   6.559   4.890  1.00 79.99           N  
ATOM   1054  CA  LYS A 143     -22.862   7.387   3.682  1.00 79.99           C  
ATOM   1055  C   LYS A 143     -21.588   8.235   3.729  1.00 79.99           C  
ATOM   1056  CB  LYS A 143     -24.085   8.290   3.467  1.00 79.99           C  
ATOM   1057  O   LYS A 143     -20.844   8.268   2.756  1.00 79.99           O  
ATOM   1058  CG  LYS A 143     -25.309   7.521   2.956  1.00 79.99           C  
ATOM   1059  CD  LYS A 143     -26.483   8.486   2.743  1.00 79.99           C  
ATOM   1060  CE  LYS A 143     -27.722   7.716   2.275  1.00 79.99           C  
ATOM   1061  NZ  LYS A 143     -28.858   8.631   1.990  1.00 79.99           N  
ATOM   1062  N   LEU A 144     -21.332   8.924   4.840  1.00 85.60           N  
ATOM   1063  CA  LEU A 144     -20.160   9.797   4.985  1.00 85.60           C  
ATOM   1064  C   LEU A 144     -18.853   8.997   5.084  1.00 85.60           C  
ATOM   1065  CB  LEU A 144     -20.358  10.700   6.210  1.00 85.60           C  
ATOM   1066  O   LEU A 144     -17.853   9.381   4.486  1.00 85.60           O  
ATOM   1067  CG  LEU A 144     -21.498  11.727   6.085  1.00 85.60           C  
ATOM   1068  CD1 LEU A 144     -21.633  12.486   7.402  1.00 85.60           C  
ATOM   1069  CD2 LEU A 144     -21.282  12.747   4.968  1.00 85.60           C  
ATOM   1070  N   MET A 145     -18.881   7.854   5.770  1.00 80.40           N  
ATOM   1071  CA  MET A 145     -17.791   6.883   5.817  1.00 80.40           C  
ATOM   1072  C   MET A 145     -17.449   6.402   4.410  1.00 80.40           C  
ATOM   1073  CB  MET A 145     -18.191   5.700   6.712  1.00 80.40           C  
ATOM   1074  O   MET A 145     -16.279   6.427   4.057  1.00 80.40           O  
ATOM   1075  CG  MET A 145     -17.127   4.596   6.745  1.00 80.40           C  
ATOM   1076  SD  MET A 145     -17.628   3.101   7.626  1.00 80.40           S  
ATOM   1077  CE  MET A 145     -18.699   2.352   6.369  1.00 80.40           C  
ATOM   1078  N   ALA A 146     -18.447   6.034   3.597  1.00 76.33           N  
ATOM   1079  CA  ALA A 146     -18.221   5.615   2.214  1.00 76.33           C  
ATOM   1080  C   ALA A 146     -17.540   6.711   1.376  1.00 76.33           C  
ATOM   1081  CB  ALA A 146     -19.559   5.186   1.601  1.00 76.33           C  
ATOM   1082  O   ALA A 146     -16.667   6.416   0.565  1.00 76.33           O  
ATOM   1083  N   ILE A 147     -17.885   7.984   1.605  1.00 83.58           N  
ATOM   1084  CA  ILE A 147     -17.209   9.114   0.954  1.00 83.58           C  
ATOM   1085  C   ILE A 147     -15.746   9.206   1.420  1.00 83.58           C  
ATOM   1086  CB  ILE A 147     -17.992  10.430   1.171  1.00 83.58           C  
ATOM   1087  O   ILE A 147     -14.854   9.303   0.581  1.00 83.58           O  
ATOM   1088  CG1 ILE A 147     -19.383  10.360   0.500  1.00 83.58           C  
ATOM   1089  CG2 ILE A 147     -17.219  11.632   0.599  1.00 83.58           C  
ATOM   1090  CD1 ILE A 147     -20.339  11.473   0.947  1.00 83.58           C  
ATOM   1091  N   LEU A 148     -15.470   9.121   2.727  1.00 83.27           N  
ATOM   1092  CA  LEU A 148     -14.095   9.158   3.250  1.00 83.27           C  
ATOM   1093  C   LEU A 148     -13.242   7.983   2.746  1.00 83.27           C  
ATOM   1094  CB  LEU A 148     -14.104   9.168   4.792  1.00 83.27           C  
ATOM   1095  O   LEU A 148     -12.097   8.180   2.344  1.00 83.27           O  
ATOM   1096  CG  LEU A 148     -14.628  10.448   5.466  1.00 83.27           C  
ATOM   1097  CD1 LEU A 148     -14.546  10.296   6.983  1.00 83.27           C  
ATOM   1098  CD2 LEU A 148     -13.835  11.705   5.119  1.00 83.27           C  
ATOM   1099  N   THR A 149     -13.789   6.766   2.747  1.00 73.94           N  
ATOM   1100  CA  THR A 149     -13.065   5.564   2.313  1.00 73.94           C  
ATOM   1101  C   THR A 149     -12.898   5.493   0.800  1.00 73.94           C  
ATOM   1102  CB  THR A 149     -13.718   4.271   2.817  1.00 73.94           C  
ATOM   1103  O   THR A 149     -11.940   4.876   0.343  1.00 73.94           O  
ATOM   1104  CG2 THR A 149     -13.713   4.174   4.343  1.00 73.94           C  
ATOM   1105  OG1 THR A 149     -15.052   4.169   2.385  1.00 73.94           O  
ATOM   1106  N   SER A 150     -13.746   6.171   0.016  1.00 74.41           N  
ATOM   1107  CA  SER A 150     -13.584   6.237  -1.442  1.00 74.41           C  
ATOM   1108  C   SER A 150     -12.244   6.855  -1.864  1.00 74.41           C  
ATOM   1109  CB  SER A 150     -14.755   6.970  -2.109  1.00 74.41           C  
ATOM   1110  O   SER A 150     -11.637   6.373  -2.815  1.00 74.41           O  
ATOM   1111  OG  SER A 150     -14.726   8.370  -1.904  1.00 74.41           O  
ATOM   1112  N   ILE A 151     -11.723   7.837  -1.111  1.00 75.09           N  
ATOM   1113  CA  ILE A 151     -10.413   8.454  -1.389  1.00 75.09           C  
ATOM   1114  C   ILE A 151      -9.259   7.479  -1.133  1.00 75.09           C  
ATOM   1115  CB  ILE A 151     -10.237   9.766  -0.583  1.00 75.09           C  
ATOM   1116  O   ILE A 151      -8.248   7.526  -1.831  1.00 75.09           O  
ATOM   1117  CG1 ILE A 151     -11.307  10.786  -1.040  1.00 75.09           C  
ATOM   1118  CG2 ILE A 151      -8.815  10.348  -0.746  1.00 75.09           C  
ATOM   1119  CD1 ILE A 151     -11.066  12.229  -0.579  1.00 75.09           C  
ATOM   1120  N   ASN A 152      -9.405   6.569  -0.165  1.00 65.42           N  
ATOM   1121  CA  ASN A 152      -8.373   5.579   0.152  1.00 65.42           C  
ATOM   1122  C   ASN A 152      -8.110   4.617  -1.026  1.00 65.42           C  
ATOM   1123  CB  ASN A 152      -8.812   4.830   1.419  1.00 65.42           C  
ATOM   1124  O   ASN A 152      -6.996   4.133  -1.203  1.00 65.42           O  
ATOM   1125  CG  ASN A 152      -7.697   3.978   1.986  1.00 65.42           C  
ATOM   1126  ND2 ASN A 152      -6.939   4.490   2.921  1.00 65.42           N  
ATOM   1127  OD1 ASN A 152      -7.499   2.837   1.626  1.00 65.42           O  
ATOM   1128  N   GLY A 153      -9.118   4.394  -1.880  1.00 59.02           N  
ATOM   1129  CA  GLY A 153      -8.984   3.622  -3.120  1.00 59.02           C  
ATOM   1130  C   GLY A 153      -8.184   4.319  -4.230  1.00 59.02           C  
ATOM   1131  O   GLY A 153      -7.936   3.700  -5.262  1.00 59.02           O  
ATOM   1132  N   GLY A 154      -7.771   5.574  -4.026  1.00 62.32           N  
ATOM   1133  CA  GLY A 154      -7.055   6.399  -4.995  1.00 62.32           C  
ATOM   1134  C   GLY A 154      -7.879   7.606  -5.443  1.00 62.32           C  
ATOM   1135  O   GLY A 154      -9.097   7.537  -5.605  1.00 62.32           O  
ATOM   1136  N   ILE A 155      -7.210   8.737  -5.677  1.00 71.00           N  
ATOM   1137  CA  ILE A 155      -7.848  10.001  -6.081  1.00 71.00           C  
ATOM   1138  C   ILE A 155      -8.054   9.996  -7.602  1.00 71.00           C  
ATOM   1139  CB  ILE A 155      -7.025  11.214  -5.590  1.00 71.00           C  
ATOM   1140  O   ILE A 155      -7.553  10.861  -8.312  1.00 71.00           O  
ATOM   1141  CG1 ILE A 155      -6.727  11.171  -4.068  1.00 71.00           C  
ATOM   1142  CG2 ILE A 155      -7.744  12.549  -5.894  1.00 71.00           C  
ATOM   1143  CD1 ILE A 155      -5.383  11.816  -3.716  1.00 71.00           C  
ATOM   1144  N   ALA A 156      -8.724   8.976  -8.142  1.00 70.10           N  
ATOM   1145  CA  ALA A 156      -8.998   8.862  -9.581  1.00 70.10           C  
ATOM   1146  C   ALA A 156      -7.750   8.987 -10.496  1.00 70.10           C  
ATOM   1147  CB  ALA A 156     -10.084   9.891  -9.939  1.00 70.10           C  
ATOM   1148  O   ALA A 156      -7.873   9.357 -11.661  1.00 70.10           O  
ATOM   1149  N   GLY A 157      -6.543   8.743  -9.972  1.00 78.12           N  
ATOM   1150  CA  GLY A 157      -5.280   8.922 -10.695  1.00 78.12           C  
ATOM   1151  C   GLY A 157      -4.789  10.369 -10.799  1.00 78.12           C  
ATOM   1152  O   GLY A 157      -3.775  10.606 -11.452  1.00 78.12           O  
ATOM   1153  N   VAL A 158      -5.473  11.334 -10.173  1.00 86.38           N  
ATOM   1154  CA  VAL A 158      -5.056  12.748 -10.106  1.00 86.38           C  
ATOM   1155  C   VAL A 158      -3.701  12.880  -9.422  1.00 86.38           C  
ATOM   1156  CB  VAL A 158      -6.093  13.588  -9.331  1.00 86.38           C  
ATOM   1157  O   VAL A 158      -2.853  13.648  -9.862  1.00 86.38           O  
ATOM   1158  CG1 VAL A 158      -5.647  15.042  -9.117  1.00 86.38           C  
ATOM   1159  CG2 VAL A 158      -7.436  13.627 -10.071  1.00 86.38           C  
ATOM   1160  N   ASP A 159      -3.489  12.102  -8.369  1.00 88.05           N  
ATOM   1161  CA  ASP A 159      -2.222  11.966  -7.664  1.00 88.05           C  
ATOM   1162  C   ASP A 159      -1.104  11.473  -8.586  1.00 88.05           C  
ATOM   1163  CB  ASP A 159      -2.429  11.029  -6.463  1.00 88.05           C  
ATOM   1164  O   ASP A 159      -0.043  12.085  -8.636  1.00 88.05           O  
ATOM   1165  CG  ASP A 159      -3.052   9.655  -6.771  1.00 88.05           C  
ATOM   1166  OD1 ASP A 159      -3.615   9.446  -7.868  1.00 88.05           O  
ATOM   1167  OD2 ASP A 159      -3.036   8.810  -5.855  1.00 88.05           O  
ATOM   1168  N   ALA A 160      -1.341  10.426  -9.373  1.00 86.63           N  
ATOM   1169  CA  ALA A 160      -0.349   9.931 -10.319  1.00 86.63           C  
ATOM   1170  C   ALA A 160      -0.054  10.934 -11.447  1.00 86.63           C  
ATOM   1171  CB  ALA A 160      -0.822   8.594 -10.873  1.00 86.63           C  
ATOM   1172  O   ALA A 160       1.111  11.154 -11.769  1.00 86.63           O  
ATOM   1173  N   LEU A 161      -1.080  11.583 -12.012  1.00 91.01           N  
ATOM   1174  CA  LEU A 161      -0.907  12.623 -13.035  1.00 91.01           C  
ATOM   1175  C   LEU A 161      -0.112  13.811 -12.505  1.00 91.01           C  
ATOM   1176  CB  LEU A 161      -2.271  13.145 -13.519  1.00 91.01           C  
ATOM   1177  O   LEU A 161       0.846  14.247 -13.143  1.00 91.01           O  
ATOM   1178  CG  LEU A 161      -3.056  12.177 -14.401  1.00 91.01           C  
ATOM   1179  CD1 LEU A 161      -4.400  12.798 -14.777  1.00 91.01           C  
ATOM   1180  CD2 LEU A 161      -2.298  11.838 -15.681  1.00 91.01           C  
ATOM   1181  N   ALA A 162      -0.500  14.318 -11.334  1.00 92.94           N  
ATOM   1182  CA  ALA A 162       0.202  15.405 -10.675  1.00 92.94           C  
ATOM   1183  C   ALA A 162       1.645  14.995 -10.372  1.00 92.94           C  
ATOM   1184  CB  ALA A 162      -0.559  15.800  -9.405  1.00 92.94           C  
ATOM   1185  O   ALA A 162       2.560  15.753 -10.670  1.00 92.94           O  
ATOM   1186  N   GLY A 163       1.861  13.778  -9.865  1.00 92.02           N  
ATOM   1187  CA  GLY A 163       3.186  13.218  -9.618  1.00 92.02           C  
ATOM   1188  C   GLY A 163       4.050  13.188 -10.875  1.00 92.02           C  
ATOM   1189  O   GLY A 163       5.149  13.735 -10.867  1.00 92.02           O  
ATOM   1190  N   GLY A 164       3.546  12.616 -11.970  1.00 92.74           N  
ATOM   1191  CA  GLY A 164       4.259  12.557 -13.245  1.00 92.74           C  
ATOM   1192  C   GLY A 164       4.600  13.944 -13.789  1.00 92.74           C  
ATOM   1193  O   GLY A 164       5.748  14.207 -14.140  1.00 92.74           O  
ATOM   1194  N   TRP A 165       3.633  14.864 -13.775  1.00 94.89           N  
ATOM   1195  CA  TRP A 165       3.834  16.239 -14.234  1.00 94.89           C  
ATOM   1196  C   TRP A 165       4.856  17.004 -13.382  1.00 94.89           C  
ATOM   1197  CB  TRP A 165       2.482  16.960 -14.254  1.00 94.89           C  
ATOM   1198  O   TRP A 165       5.758  17.645 -13.925  1.00 94.89           O  
ATOM   1199  CG  TRP A 165       2.553  18.355 -14.785  1.00 94.89           C  
ATOM   1200  CD1 TRP A 165       2.469  18.701 -16.090  1.00 94.89           C  
ATOM   1201  CD2 TRP A 165       2.778  19.600 -14.054  1.00 94.89           C  
ATOM   1202  CE2 TRP A 165       2.835  20.669 -14.997  1.00 94.89           C  
ATOM   1203  CE3 TRP A 165       2.955  19.933 -12.693  1.00 94.89           C  
ATOM   1204  NE1 TRP A 165       2.634  20.066 -16.218  1.00 94.89           N  
ATOM   1205  CH2 TRP A 165       3.235  22.296 -13.252  1.00 94.89           C  
ATOM   1206  CZ2 TRP A 165       3.063  21.998 -14.614  1.00 94.89           C  
ATOM   1207  CZ3 TRP A 165       3.178  21.266 -12.295  1.00 94.89           C  
ATOM   1208  N   LEU A 166       4.753  16.906 -12.053  1.00 95.83           N  
ATOM   1209  CA  LEU A 166       5.673  17.536 -11.103  1.00 95.83           C  
ATOM   1210  C   LEU A 166       7.100  17.023 -11.292  1.00 95.83           C  
ATOM   1211  CB  LEU A 166       5.188  17.244  -9.670  1.00 95.83           C  
ATOM   1212  O   LEU A 166       8.044  17.811 -11.330  1.00 95.83           O  
ATOM   1213  CG  LEU A 166       3.988  18.085  -9.207  1.00 95.83           C  
ATOM   1214  CD1 LEU A 166       3.460  17.523  -7.884  1.00 95.83           C  
ATOM   1215  CD2 LEU A 166       4.361  19.553  -8.991  1.00 95.83           C  
ATOM   1216  N   VAL A 167       7.262  15.712 -11.474  1.00 94.70           N  
ATOM   1217  CA  VAL A 167       8.569  15.098 -11.724  1.00 94.70           C  
ATOM   1218  C   VAL A 167       9.178  15.609 -13.027  1.00 94.70           C  
ATOM   1219  CB  VAL A 167       8.453  13.568 -11.729  1.00 94.70           C  
ATOM   1220  O   VAL A 167      10.349  15.989 -13.020  1.00 94.70           O  
ATOM   1221  CG1 VAL A 167       9.747  12.878 -12.157  1.00 94.70           C  
ATOM   1222  CG2 VAL A 167       8.149  13.053 -10.323  1.00 94.70           C  
ATOM   1223  N   SER A 168       8.399  15.676 -14.111  1.00 92.56           N  
ATOM   1224  CA  SER A 168       8.896  16.126 -15.418  1.00 92.56           C  
ATOM   1225  C   SER A 168       9.338  17.600 -15.430  1.00 92.56           C  
ATOM   1226  CB  SER A 168       7.853  15.859 -16.516  1.00 92.56           C  
ATOM   1227  O   SER A 168      10.252  17.938 -16.176  1.00 92.56           O  
ATOM   1228  OG  SER A 168       7.664  14.462 -16.691  1.00 92.56           O  
ATOM   1229  N   HIS A 169       8.754  18.471 -14.594  1.00 92.81           N  
ATOM   1230  CA  HIS A 169       9.054  19.917 -14.599  1.00 92.81           C  
ATOM   1231  C   HIS A 169       9.923  20.397 -13.427  1.00 92.81           C  
ATOM   1232  CB  HIS A 169       7.740  20.709 -14.633  1.00 92.81           C  
ATOM   1233  O   HIS A 169      10.653  21.376 -13.558  1.00 92.81           O  
ATOM   1234  CG  HIS A 169       6.943  20.469 -15.887  1.00 92.81           C  
ATOM   1235  CD2 HIS A 169       6.950  21.224 -17.028  1.00 92.81           C  
ATOM   1236  ND1 HIS A 169       6.094  19.412 -16.106  1.00 92.81           N  
ATOM   1237  CE1 HIS A 169       5.614  19.514 -17.353  1.00 92.81           C  
ATOM   1238  NE2 HIS A 169       6.090  20.618 -17.949  1.00 92.81           N  
ATOM   1239  N   GLY A 170       9.842  19.738 -12.271  1.00 89.76           N  
ATOM   1240  CA  GLY A 170      10.500  20.158 -11.028  1.00 89.76           C  
ATOM   1241  C   GLY A 170      11.320  19.061 -10.349  1.00 89.76           C  
ATOM   1242  O   GLY A 170      11.768  19.246  -9.214  1.00 89.76           O  
ATOM   1243  N   GLY A 171      11.494  17.904 -10.996  1.00 92.54           N  
ATOM   1244  CA  GLY A 171      12.158  16.736 -10.418  1.00 92.54           C  
ATOM   1245  C   GLY A 171      11.379  16.117  -9.254  1.00 92.54           C  
ATOM   1246  O   GLY A 171      10.302  16.577  -8.873  1.00 92.54           O  
ATOM   1247  N   PHE A 172      11.937  15.074  -8.631  1.00 94.35           N  
ATOM   1248  CA  PHE A 172      11.232  14.345  -7.565  1.00 94.35           C  
ATOM   1249  C   PHE A 172      10.995  15.188  -6.300  1.00 94.35           C  
ATOM   1250  CB  PHE A 172      11.993  13.058  -7.215  1.00 94.35           C  
ATOM   1251  O   PHE A 172      10.110  14.887  -5.503  1.00 94.35           O  
ATOM   1252  CG  PHE A 172      13.170  13.256  -6.272  1.00 94.35           C  
ATOM   1253  CD1 PHE A 172      14.474  13.397  -6.769  1.00 94.35           C  
ATOM   1254  CD2 PHE A 172      12.954  13.308  -4.884  1.00 94.35           C  
ATOM   1255  CE1 PHE A 172      15.547  13.634  -5.891  1.00 94.35           C  
ATOM   1256  CE2 PHE A 172      14.024  13.523  -3.997  1.00 94.35           C  
ATOM   1257  CZ  PHE A 172      15.323  13.695  -4.504  1.00 94.35           C  
ATOM   1258  N   ARG A 173      11.790  16.242  -6.083  1.00 95.88           N  
ATOM   1259  CA  ARG A 173      11.687  17.093  -4.888  1.00 95.88           C  
ATOM   1260  C   ARG A 173      10.370  17.864  -4.848  1.00 95.88           C  
ATOM   1261  CB  ARG A 173      12.879  18.052  -4.830  1.00 95.88           C  
ATOM   1262  O   ARG A 173       9.775  18.002  -3.782  1.00 95.88           O  
ATOM   1263  CG  ARG A 173      14.205  17.302  -4.641  1.00 95.88           C  
ATOM   1264  CD  ARG A 173      15.349  18.309  -4.510  1.00 95.88           C  
ATOM   1265  NE  ARG A 173      16.587  17.648  -4.069  1.00 95.88           N  
ATOM   1266  NH1 ARG A 173      17.727  19.540  -3.447  1.00 95.88           N  
ATOM   1267  NH2 ARG A 173      18.630  17.532  -3.092  1.00 95.88           N  
ATOM   1268  CZ  ARG A 173      17.641  18.242  -3.546  1.00 95.88           C  
ATOM   1269  N   SER A 174       9.891  18.312  -6.009  1.00 96.08           N  
ATOM   1270  CA  SER A 174       8.619  19.033  -6.147  1.00 96.08           C  
ATOM   1271  C   SER A 174       7.426  18.220  -5.622  1.00 96.08           C  
ATOM   1272  CB  SER A 174       8.415  19.413  -7.615  1.00 96.08           C  
ATOM   1273  O   SER A 174       6.571  18.761  -4.922  1.00 96.08           O  
ATOM   1274  OG  SER A 174       8.230  18.251  -8.389  1.00 96.08           O  
ATOM   1275  N   VAL A 175       7.428  16.903  -5.856  1.00 95.46           N  
ATOM   1276  CA  VAL A 175       6.425  15.950  -5.362  1.00 95.46           C  
ATOM   1277  C   VAL A 175       6.332  15.989  -3.835  1.00 95.46           C  
ATOM   1278  CB  VAL A 175       6.777  14.537  -5.870  1.00 95.46           C  
ATOM   1279  O   VAL A 175       5.241  16.133  -3.284  1.00 95.46           O  
ATOM   1280  CG1 VAL A 175       5.911  13.435  -5.283  1.00 95.46           C  
ATOM   1281  CG2 VAL A 175       6.668  14.457  -7.392  1.00 95.46           C  
ATOM   1282  N   PHE A 176       7.473  15.939  -3.143  1.00 96.36           N  
ATOM   1283  CA  PHE A 176       7.509  16.015  -1.682  1.00 96.36           C  
ATOM   1284  C   PHE A 176       7.039  17.370  -1.148  1.00 96.36           C  
ATOM   1285  CB  PHE A 176       8.924  15.713  -1.186  1.00 96.36           C  
ATOM   1286  O   PHE A 176       6.307  17.413  -0.160  1.00 96.36           O  
ATOM   1287  CG  PHE A 176       9.293  14.249  -1.239  1.00 96.36           C  
ATOM   1288  CD1 PHE A 176       8.637  13.345  -0.384  1.00 96.36           C  
ATOM   1289  CD2 PHE A 176      10.286  13.789  -2.123  1.00 96.36           C  
ATOM   1290  CE1 PHE A 176       8.972  11.984  -0.408  1.00 96.36           C  
ATOM   1291  CE2 PHE A 176      10.623  12.424  -2.142  1.00 96.36           C  
ATOM   1292  CZ  PHE A 176       9.965  11.526  -1.287  1.00 96.36           C  
ATOM   1293  N   PHE A 177       7.395  18.480  -1.801  1.00 96.76           N  
ATOM   1294  CA  PHE A 177       6.909  19.798  -1.383  1.00 96.76           C  
ATOM   1295  C   PHE A 177       5.391  19.925  -1.520  1.00 96.76           C  
ATOM   1296  CB  PHE A 177       7.631  20.911  -2.149  1.00 96.76           C  
ATOM   1297  O   PHE A 177       4.744  20.422  -0.599  1.00 96.76           O  
ATOM   1298  CG  PHE A 177       9.094  21.059  -1.779  1.00 96.76           C  
ATOM   1299  CD1 PHE A 177       9.461  21.282  -0.438  1.00 96.76           C  
ATOM   1300  CD2 PHE A 177      10.090  20.985  -2.769  1.00 96.76           C  
ATOM   1301  CE1 PHE A 177      10.816  21.392  -0.085  1.00 96.76           C  
ATOM   1302  CE2 PHE A 177      11.446  21.106  -2.418  1.00 96.76           C  
ATOM   1303  CZ  PHE A 177      11.808  21.299  -1.075  1.00 96.76           C  
ATOM   1304  N   VAL A 178       4.800  19.414  -2.605  1.00 96.02           N  
ATOM   1305  CA  VAL A 178       3.339  19.411  -2.782  1.00 96.02           C  
ATOM   1306  C   VAL A 178       2.652  18.552  -1.718  1.00 96.02           C  
ATOM   1307  CB  VAL A 178       2.957  18.984  -4.212  1.00 96.02           C  
ATOM   1308  O   VAL A 178       1.667  18.995  -1.124  1.00 96.02           O  
ATOM   1309  CG1 VAL A 178       1.444  18.799  -4.385  1.00 96.02           C  
ATOM   1310  CG2 VAL A 178       3.401  20.072  -5.199  1.00 96.02           C  
ATOM   1311  N   MET A 179       3.193  17.374  -1.387  1.00 95.09           N  
ATOM   1312  CA  MET A 179       2.687  16.572  -0.259  1.00 95.09           C  
ATOM   1313  C   MET A 179       2.751  17.346   1.062  1.00 95.09           C  
ATOM   1314  CB  MET A 179       3.499  15.286  -0.088  1.00 95.09           C  
ATOM   1315  O   MET A 179       1.780  17.353   1.817  1.00 95.09           O  
ATOM   1316  CG  MET A 179       3.339  14.323  -1.249  1.00 95.09           C  
ATOM   1317  SD  MET A 179       4.549  12.990  -1.183  1.00 95.09           S  
ATOM   1318  CE  MET A 179       4.182  12.227  -2.764  1.00 95.09           C  
ATOM   1319  N   GLY A 180       3.865  18.040   1.317  1.00 96.56           N  
ATOM   1320  CA  GLY A 180       4.059  18.861   2.511  1.00 96.56           C  
ATOM   1321  C   GLY A 180       3.054  20.010   2.613  1.00 96.56           C  
ATOM   1322  O   GLY A 180       2.447  20.195   3.665  1.00 96.56           O  
ATOM   1323  N   ILE A 181       2.810  20.731   1.513  1.00 96.97           N  
ATOM   1324  CA  ILE A 181       1.791  21.794   1.439  1.00 96.97           C  
ATOM   1325  C   ILE A 181       0.399  21.221   1.716  1.00 96.97           C  
ATOM   1326  CB  ILE A 181       1.842  22.492   0.059  1.00 96.97           C  
ATOM   1327  O   ILE A 181      -0.387  21.811   2.457  1.00 96.97           O  
ATOM   1328  CG1 ILE A 181       3.149  23.306  -0.079  1.00 96.97           C  
ATOM   1329  CG2 ILE A 181       0.628  23.421  -0.154  1.00 96.97           C  
ATOM   1330  CD1 ILE A 181       3.460  23.728  -1.521  1.00 96.97           C  
ATOM   1331  N   THR A 182       0.100  20.045   1.167  1.00 95.58           N  
ATOM   1332  CA  THR A 182      -1.200  19.398   1.365  1.00 95.58           C  
ATOM   1333  C   THR A 182      -1.393  18.963   2.820  1.00 95.58           C  
ATOM   1334  CB  THR A 182      -1.380  18.205   0.420  1.00 95.58           C  
ATOM   1335  O   THR A 182      -2.470  19.156   3.385  1.00 95.58           O  
ATOM   1336  CG2 THR A 182      -2.858  17.859   0.284  1.00 95.58           C  
ATOM   1337  OG1 THR A 182      -0.953  18.500  -0.890  1.00 95.58           O  
ATOM   1338  N   ALA A 183      -0.338  18.460   3.468  1.00 96.67           N  
ATOM   1339  CA  ALA A 183      -0.341  18.170   4.900  1.00 96.67           C  
ATOM   1340  C   ALA A 183      -0.514  19.447   5.744  1.00 96.67           C  
ATOM   1341  CB  ALA A 183       0.944  17.411   5.256  1.00 96.67           C  
ATOM   1342  O   ALA A 183      -1.294  19.442   6.694  1.00 96.67           O  
ATOM   1343  N   ALA A 184       0.130  20.559   5.374  1.00 97.50           N  
ATOM   1344  CA  ALA A 184      -0.051  21.852   6.040  1.00 97.50           C  
ATOM   1345  C   ALA A 184      -1.502  22.357   5.940  1.00 97.50           C  
ATOM   1346  CB  ALA A 184       0.935  22.862   5.441  1.00 97.50           C  
ATOM   1347  O   ALA A 184      -2.089  22.791   6.934  1.00 97.50           O  
ATOM   1348  N   LEU A 185      -2.112  22.234   4.757  1.00 97.37           N  
ATOM   1349  CA  LEU A 185      -3.519  22.571   4.548  1.00 97.37           C  
ATOM   1350  C   LEU A 185      -4.440  21.669   5.381  1.00 97.37           C  
ATOM   1351  CB  LEU A 185      -3.835  22.474   3.046  1.00 97.37           C  
ATOM   1352  O   LEU A 185      -5.381  22.161   6.004  1.00 97.37           O  
ATOM   1353  CG  LEU A 185      -5.253  22.951   2.684  1.00 97.37           C  
ATOM   1354  CD1 LEU A 185      -5.429  24.455   2.913  1.00 97.37           C  
ATOM   1355  CD2 LEU A 185      -5.540  22.647   1.216  1.00 97.37           C  
ATOM   1356  N   ALA A 186      -4.145  20.367   5.449  1.00 96.60           N  
ATOM   1357  CA  ALA A 186      -4.873  19.431   6.299  1.00 96.60           C  
ATOM   1358  C   ALA A 186      -4.794  19.830   7.781  1.00 96.60           C  
ATOM   1359  CB  ALA A 186      -4.331  18.012   6.087  1.00 96.60           C  
ATOM   1360  O   ALA A 186      -5.816  19.830   8.461  1.00 96.60           O  
ATOM   1361  N   ILE A 187      -3.615  20.227   8.279  1.00 97.57           N  
ATOM   1362  CA  ILE A 187      -3.436  20.710   9.659  1.00 97.57           C  
ATOM   1363  C   ILE A 187      -4.335  21.918   9.924  1.00 97.57           C  
ATOM   1364  CB  ILE A 187      -1.955  21.061   9.942  1.00 97.57           C  
ATOM   1365  O   ILE A 187      -5.040  21.944  10.936  1.00 97.57           O  
ATOM   1366  CG1 ILE A 187      -1.090  19.788   9.956  1.00 97.57           C  
ATOM   1367  CG2 ILE A 187      -1.798  21.811  11.279  1.00 97.57           C  
ATOM   1368  CD1 ILE A 187       0.410  20.072   9.810  1.00 97.57           C  
ATOM   1369  N   LEU A 188      -4.345  22.895   9.014  1.00 97.47           N  
ATOM   1370  CA  LEU A 188      -5.169  24.095   9.133  1.00 97.47           C  
ATOM   1371  C   LEU A 188      -6.660  23.730   9.190  1.00 97.47           C  
ATOM   1372  CB  LEU A 188      -4.856  25.020   7.943  1.00 97.47           C  
ATOM   1373  O   LEU A 188      -7.370  24.108  10.123  1.00 97.47           O  
ATOM   1374  CG  LEU A 188      -5.430  26.438   8.099  1.00 97.47           C  
ATOM   1375  CD1 LEU A 188      -4.569  27.264   9.056  1.00 97.47           C  
ATOM   1376  CD2 LEU A 188      -5.451  27.148   6.746  1.00 97.47           C  
ATOM   1377  N   LEU A 189      -7.127  22.932   8.228  1.00 96.73           N  
ATOM   1378  CA  LEU A 189      -8.528  22.534   8.129  1.00 96.73           C  
ATOM   1379  C   LEU A 189      -8.972  21.668   9.305  1.00 96.73           C  
ATOM   1380  CB  LEU A 189      -8.761  21.800   6.804  1.00 96.73           C  
ATOM   1381  O   LEU A 189     -10.061  21.878   9.829  1.00 96.73           O  
ATOM   1382  CG  LEU A 189      -8.683  22.700   5.562  1.00 96.73           C  
ATOM   1383  CD1 LEU A 189      -8.828  21.820   4.328  1.00 96.73           C  
ATOM   1384  CD2 LEU A 189      -9.796  23.754   5.534  1.00 96.73           C  
ATOM   1385  N   VAL A 190      -8.138  20.741   9.778  1.00 95.78           N  
ATOM   1386  CA  VAL A 190      -8.441  19.946  10.974  1.00 95.78           C  
ATOM   1387  C   VAL A 190      -8.480  20.838  12.215  1.00 95.78           C  
ATOM   1388  CB  VAL A 190      -7.455  18.770  11.114  1.00 95.78           C  
ATOM   1389  O   VAL A 190      -9.355  20.666  13.067  1.00 95.78           O  
ATOM   1390  CG1 VAL A 190      -7.595  18.031  12.452  1.00 95.78           C  
ATOM   1391  CG2 VAL A 190      -7.698  17.730  10.009  1.00 95.78           C  
ATOM   1392  N   SER A 191      -7.604  21.839  12.307  1.00 94.80           N  
ATOM   1393  CA  SER A 191      -7.567  22.772  13.440  1.00 94.80           C  
ATOM   1394  C   SER A 191      -8.855  23.585  13.586  1.00 94.80           C  
ATOM   1395  CB  SER A 191      -6.365  23.712  13.343  1.00 94.80           C  
ATOM   1396  O   SER A 191      -9.294  23.796  14.717  1.00 94.80           O  
ATOM   1397  OG  SER A 191      -5.180  22.950  13.417  1.00 94.80           O  
ATOM   1398  N   PHE A 192      -9.501  23.978  12.487  1.00 92.86           N  
ATOM   1399  CA  PHE A 192     -10.743  24.767  12.529  1.00 92.86           C  
ATOM   1400  C   PHE A 192     -12.020  23.940  12.327  1.00 92.86           C  
ATOM   1401  CB  PHE A 192     -10.641  25.901  11.504  1.00 92.86           C  
ATOM   1402  O   PHE A 192     -13.055  24.248  12.913  1.00 92.86           O  
ATOM   1403  CG  PHE A 192      -9.532  26.887  11.818  1.00 92.86           C  
ATOM   1404  CD1 PHE A 192      -9.635  27.725  12.945  1.00 92.86           C  
ATOM   1405  CD2 PHE A 192      -8.395  26.966  10.996  1.00 92.86           C  
ATOM   1406  CE1 PHE A 192      -8.600  28.624  13.256  1.00 92.86           C  
ATOM   1407  CE2 PHE A 192      -7.360  27.860  11.314  1.00 92.86           C  
ATOM   1408  CZ  PHE A 192      -7.457  28.688  12.443  1.00 92.86           C  
ATOM   1409  N   GLY A 193     -11.959  22.878  11.526  1.00 89.47           N  
ATOM   1410  CA  GLY A 193     -13.105  22.051  11.138  1.00 89.47           C  
ATOM   1411  C   GLY A 193     -13.430  20.915  12.107  1.00 89.47           C  
ATOM   1412  O   GLY A 193     -14.492  20.305  11.987  1.00 89.47           O  
ATOM   1413  N   THR A 194     -12.552  20.620  13.075  1.00 89.33           N  
ATOM   1414  CA  THR A 194     -12.770  19.539  14.051  1.00 89.33           C  
ATOM   1415  C   THR A 194     -12.797  20.032  15.496  1.00 89.33           C  
ATOM   1416  CB  THR A 194     -11.794  18.364  13.884  1.00 89.33           C  
ATOM   1417  O   THR A 194     -12.087  20.965  15.891  1.00 89.33           O  
ATOM   1418  CG2 THR A 194     -11.670  17.890  12.439  1.00 89.33           C  
ATOM   1419  OG1 THR A 194     -10.514  18.695  14.347  1.00 89.33           O  
ATOM   1420  N   GLN A 195     -13.631  19.374  16.303  1.00 88.94           N  
ATOM   1421  CA  GLN A 195     -13.700  19.555  17.751  1.00 88.94           C  
ATOM   1422  C   GLN A 195     -12.908  18.447  18.442  1.00 88.94           C  
ATOM   1423  CB  GLN A 195     -15.164  19.594  18.214  1.00 88.94           C  
ATOM   1424  O   GLN A 195     -12.820  17.329  17.932  1.00 88.94           O  
ATOM   1425  CG  GLN A 195     -15.854  20.884  17.739  1.00 88.94           C  
ATOM   1426  CD  GLN A 195     -17.331  20.966  18.112  1.00 88.94           C  
ATOM   1427  NE2 GLN A 195     -17.913  22.143  18.071  1.00 88.94           N  
ATOM   1428  OE1 GLN A 195     -18.019  19.988  18.365  1.00 88.94           O  
ATOM   1429  N   GLU A 196     -12.316  18.768  19.591  1.00 91.13           N  
ATOM   1430  CA  GLU A 196     -11.581  17.772  20.361  1.00 91.13           C  
ATOM   1431  C   GLU A 196     -12.538  16.722  20.934  1.00 91.13           C  
ATOM   1432  CB  GLU A 196     -10.730  18.447  21.451  1.00 91.13           C  
ATOM   1433  O   GLU A 196     -13.632  17.049  21.394  1.00 91.13           O  
ATOM   1434  CG  GLU A 196      -9.771  17.480  22.160  1.00 91.13           C  
ATOM   1435  CD  GLU A 196      -8.822  16.820  21.156  1.00 91.13           C  
ATOM   1436  OE1 GLU A 196      -9.212  15.794  20.556  1.00 91.13           O  
ATOM   1437  OE2 GLU A 196      -7.738  17.385  20.904  1.00 91.13           O  
ATOM   1438  N   SER A 197     -12.126  15.457  20.888  1.00 87.14           N  
ATOM   1439  CA  SER A 197     -12.880  14.343  21.464  1.00 87.14           C  
ATOM   1440  C   SER A 197     -11.936  13.276  22.005  1.00 87.14           C  
ATOM   1441  CB  SER A 197     -13.874  13.750  20.455  1.00 87.14           C  
ATOM   1442  O   SER A 197     -10.893  12.994  21.415  1.00 87.14           O  
ATOM   1443  OG  SER A 197     -13.256  13.412  19.229  1.00 87.14           O  
ATOM   1444  N   THR A 198     -12.326  12.681  23.128  1.00 83.54           N  
ATOM   1445  CA  THR A 198     -11.640  11.569  23.799  1.00 83.54           C  
ATOM   1446  C   THR A 198     -12.638  10.443  24.057  1.00 83.54           C  
ATOM   1447  CB  THR A 198     -11.000  12.015  25.126  1.00 83.54           C  
ATOM   1448  O   THR A 198     -13.856  10.656  24.021  1.00 83.54           O  
ATOM   1449  CG2 THR A 198      -9.886  13.038  24.914  1.00 83.54           C  
ATOM   1450  OG1 THR A 198     -11.963  12.605  25.971  1.00 83.54           O  
ATOM   1451  N   ALA A 199     -12.146   9.231  24.304  1.00 78.48           N  
ATOM   1452  CA  ALA A 199     -13.006   8.156  24.790  1.00 78.48           C  
ATOM   1453  C   ALA A 199     -13.353   8.379  26.276  1.00 78.48           C  
ATOM   1454  CB  ALA A 199     -12.350   6.809  24.484  1.00 78.48           C  
ATOM   1455  O   ALA A 199     -12.575   8.974  27.019  1.00 78.48           O  
ATOM   1456  N   LYS A 200     -14.548   7.937  26.700  1.00 71.23           N  
ATOM   1457  CA  LYS A 200     -15.049   8.153  28.072  1.00 71.23           C  
ATOM   1458  C   LYS A 200     -14.303   7.319  29.117  1.00 71.23           C  
ATOM   1459  CB  LYS A 200     -16.557   7.883  28.160  1.00 71.23           C  
ATOM   1460  O   LYS A 200     -14.006   7.840  30.182  1.00 71.23           O  
ATOM   1461  CG  LYS A 200     -17.399   9.014  27.551  1.00 71.23           C  
ATOM   1462  CD  LYS A 200     -18.884   8.748  27.823  1.00 71.23           C  
ATOM   1463  CE  LYS A 200     -19.757   9.917  27.361  1.00 71.23           C  
ATOM   1464  NZ  LYS A 200     -21.159   9.718  27.806  1.00 71.23           N  
ATOM   1465  N   ASP A 201     -13.966   6.076  28.776  1.00 65.97           N  
ATOM   1466  CA  ASP A 201     -13.252   5.145  29.649  1.00 65.97           C  
ATOM   1467  C   ASP A 201     -11.986   4.646  28.954  1.00 65.97           C  
ATOM   1468  CB  ASP A 201     -14.168   3.982  30.052  1.00 65.97           C  
ATOM   1469  O   ASP A 201     -12.020   3.804  28.052  1.00 65.97           O  
ATOM   1470  CG  ASP A 201     -15.257   4.437  31.022  1.00 65.97           C  
ATOM   1471  OD1 ASP A 201     -14.886   5.057  32.041  1.00 65.97           O  
ATOM   1472  OD2 ASP A 201     -16.442   4.186  30.714  1.00 65.97           O  
ATOM   1473  N   THR A 202     -10.839   5.192  29.353  1.00 64.01           N  
ATOM   1474  CA  THR A 202      -9.551   4.870  28.738  1.00 64.01           C  
ATOM   1475  C   THR A 202      -8.584   4.276  29.757  1.00 64.01           C  
ATOM   1476  CB  THR A 202      -8.932   6.089  28.053  1.00 64.01           C  
ATOM   1477  O   THR A 202      -7.901   5.026  30.461  1.00 64.01           O  
ATOM   1478  CG2 THR A 202      -9.747   6.569  26.866  1.00 64.01           C  
ATOM   1479  OG1 THR A 202      -8.787   7.161  28.950  1.00 64.01           O  
ATOM   1480  N   PRO A 203      -8.458   2.937  29.838  1.00 64.37           N  
ATOM   1481  CA  PRO A 203      -7.341   2.333  30.553  1.00 64.37           C  
ATOM   1482  C   PRO A 203      -6.002   2.860  30.014  1.00 64.37           C  
ATOM   1483  CB  PRO A 203      -7.501   0.813  30.425  1.00 64.37           C  
ATOM   1484  O   PRO A 203      -5.874   3.129  28.812  1.00 64.37           O  
ATOM   1485  CG  PRO A 203      -8.639   0.591  29.425  1.00 64.37           C  
ATOM   1486  CD  PRO A 203      -9.388   1.923  29.362  1.00 64.37           C  
ATOM   1487  N   LYS A 204      -5.029   3.028  30.922  1.00 71.26           N  
ATOM   1488  CA  LYS A 204      -3.695   3.584  30.634  1.00 71.26           C  
ATOM   1489  C   LYS A 204      -3.045   2.864  29.446  1.00 71.26           C  
ATOM   1490  CB  LYS A 204      -2.782   3.488  31.873  1.00 71.26           C  
ATOM   1491  O   LYS A 204      -3.196   1.655  29.301  1.00 71.26           O  
ATOM   1492  CG  LYS A 204      -3.217   4.406  33.029  1.00 71.26           C  
ATOM   1493  CD  LYS A 204      -2.219   4.341  34.198  1.00 71.26           C  
ATOM   1494  CE  LYS A 204      -2.645   5.289  35.329  1.00 71.26           C  
ATOM   1495  NZ  LYS A 204      -1.699   5.248  36.475  1.00 71.26           N  
ATOM   1496  N   MET A 205      -2.317   3.616  28.617  1.00 71.65           N  
ATOM   1497  CA  MET A 205      -1.556   3.049  27.501  1.00 71.65           C  
ATOM   1498  C   MET A 205      -0.489   2.083  28.023  1.00 71.65           C  
ATOM   1499  CB  MET A 205      -0.887   4.171  26.688  1.00 71.65           C  
ATOM   1500  O   MET A 205       0.319   2.466  28.872  1.00 71.65           O  
ATOM   1501  CG  MET A 205      -0.186   3.646  25.431  1.00 71.65           C  
ATOM   1502  SD  MET A 205      -1.322   3.014  24.170  1.00 71.65           S  
ATOM   1503  CE  MET A 205      -1.558   4.535  23.225  1.00 71.65           C  
ATOM   1504  N   ASP A 206      -0.447   0.871  27.472  1.00 74.77           N  
ATOM   1505  CA  ASP A 206       0.668  -0.049  27.680  1.00 74.77           C  
ATOM   1506  C   ASP A 206       1.844   0.340  26.774  1.00 74.77           C  
ATOM   1507  CB  ASP A 206       0.227  -1.506  27.493  1.00 74.77           C  
ATOM   1508  O   ASP A 206       2.056  -0.208  25.692  1.00 74.77           O  
ATOM   1509  CG  ASP A 206       1.391  -2.474  27.745  1.00 74.77           C  
ATOM   1510  OD1 ASP A 206       2.444  -2.030  28.270  1.00 74.77           O  
ATOM   1511  OD2 ASP A 206       1.248  -3.655  27.383  1.00 74.77           O  
ATOM   1512  N   TRP A 207       2.606   1.345  27.210  1.00 79.29           N  
ATOM   1513  CA  TRP A 207       3.796   1.800  26.490  1.00 79.29           C  
ATOM   1514  C   TRP A 207       4.855   0.706  26.360  1.00 79.29           C  
ATOM   1515  CB  TRP A 207       4.389   3.017  27.199  1.00 79.29           C  
ATOM   1516  O   TRP A 207       5.578   0.681  25.367  1.00 79.29           O  
ATOM   1517  CG  TRP A 207       3.545   4.247  27.114  1.00 79.29           C  
ATOM   1518  CD1 TRP A 207       2.839   4.800  28.125  1.00 79.29           C  
ATOM   1519  CD2 TRP A 207       3.300   5.082  25.944  1.00 79.29           C  
ATOM   1520  CE2 TRP A 207       2.441   6.153  26.331  1.00 79.29           C  
ATOM   1521  CE3 TRP A 207       3.716   5.040  24.596  1.00 79.29           C  
ATOM   1522  NE1 TRP A 207       2.204   5.940  27.672  1.00 79.29           N  
ATOM   1523  CH2 TRP A 207       2.460   7.075  24.095  1.00 79.29           C  
ATOM   1524  CZ2 TRP A 207       2.020   7.140  25.428  1.00 79.29           C  
ATOM   1525  CZ3 TRP A 207       3.300   6.025  23.680  1.00 79.29           C  
ATOM   1526  N   THR A 208       4.940  -0.209  27.327  1.00 79.12           N  
ATOM   1527  CA  THR A 208       5.885  -1.327  27.276  1.00 79.12           C  
ATOM   1528  C   THR A 208       5.504  -2.288  26.156  1.00 79.12           C  
ATOM   1529  CB  THR A 208       5.947  -2.049  28.628  1.00 79.12           C  
ATOM   1530  O   THR A 208       6.359  -2.617  25.333  1.00 79.12           O  
ATOM   1531  CG2 THR A 208       7.030  -3.127  28.652  1.00 79.12           C  
ATOM   1532  OG1 THR A 208       6.277  -1.125  29.643  1.00 79.12           O  
ATOM   1533  N   GLY A 209       4.226  -2.665  26.065  1.00 75.38           N  
ATOM   1534  CA  GLY A 209       3.695  -3.459  24.960  1.00 75.38           C  
ATOM   1535  C   GLY A 209       3.907  -2.782  23.604  1.00 75.38           C  
ATOM   1536  O   GLY A 209       4.450  -3.396  22.686  1.00 75.38           O  
ATOM   1537  N   VAL A 210       3.591  -1.487  23.490  1.00 74.35           N  
ATOM   1538  CA  VAL A 210       3.795  -0.716  22.249  1.00 74.35           C  
ATOM   1539  C   VAL A 210       5.262  -0.710  21.821  1.00 74.35           C  
ATOM   1540  CB  VAL A 210       3.269   0.726  22.391  1.00 74.35           C  
ATOM   1541  O   VAL A 210       5.556  -1.020  20.668  1.00 74.35           O  
ATOM   1542  CG1 VAL A 210       3.642   1.614  21.194  1.00 74.35           C  
ATOM   1543  CG2 VAL A 210       1.740   0.733  22.493  1.00 74.35           C  
ATOM   1544  N   ILE A 211       6.192  -0.387  22.725  1.00 83.82           N  
ATOM   1545  CA  ILE A 211       7.624  -0.334  22.400  1.00 83.82           C  
ATOM   1546  C   ILE A 211       8.123  -1.715  21.974  1.00 83.82           C  
ATOM   1547  CB  ILE A 211       8.438   0.239  23.583  1.00 83.82           C  
ATOM   1548  O   ILE A 211       8.801  -1.822  20.954  1.00 83.82           O  
ATOM   1549  CG1 ILE A 211       8.138   1.748  23.740  1.00 83.82           C  
ATOM   1550  CG2 ILE A 211       9.954   0.031  23.380  1.00 83.82           C  
ATOM   1551  CD1 ILE A 211       8.630   2.340  25.068  1.00 83.82           C  
ATOM   1552  N   LEU A 212       7.763  -2.776  22.702  1.00 80.41           N  
ATOM   1553  CA  LEU A 212       8.169  -4.138  22.353  1.00 80.41           C  
ATOM   1554  C   LEU A 212       7.643  -4.549  20.978  1.00 80.41           C  
ATOM   1555  CB  LEU A 212       7.684  -5.120  23.429  1.00 80.41           C  
ATOM   1556  O   LEU A 212       8.400  -5.107  20.189  1.00 80.41           O  
ATOM   1557  CG  LEU A 212       8.494  -5.063  24.732  1.00 80.41           C  
ATOM   1558  CD1 LEU A 212       7.775  -5.862  25.817  1.00 80.41           C  
ATOM   1559  CD2 LEU A 212       9.893  -5.663  24.550  1.00 80.41           C  
ATOM   1560  N   LEU A 213       6.387  -4.233  20.661  1.00 74.12           N  
ATOM   1561  CA  LEU A 213       5.791  -4.554  19.367  1.00 74.12           C  
ATOM   1562  C   LEU A 213       6.438  -3.757  18.226  1.00 74.12           C  
ATOM   1563  CB  LEU A 213       4.281  -4.298  19.465  1.00 74.12           C  
ATOM   1564  O   LEU A 213       6.751  -4.323  17.176  1.00 74.12           O  
ATOM   1565  CG  LEU A 213       3.476  -4.789  18.253  1.00 74.12           C  
ATOM   1566  CD1 LEU A 213       3.548  -6.307  18.076  1.00 74.12           C  
ATOM   1567  CD2 LEU A 213       2.010  -4.406  18.453  1.00 74.12           C  
ATOM   1568  N   VAL A 214       6.694  -2.464  18.444  1.00 77.26           N  
ATOM   1569  CA  VAL A 214       7.353  -1.592  17.463  1.00 77.26           C  
ATOM   1570  C   VAL A 214       8.780  -2.058  17.188  1.00 77.26           C  
ATOM   1571  CB  VAL A 214       7.307  -0.115  17.905  1.00 77.26           C  
ATOM   1572  O   VAL A 214       9.169  -2.168  16.026  1.00 77.26           O  
ATOM   1573  CG1 VAL A 214       8.198   0.797  17.049  1.00 77.26           C  
ATOM   1574  CG2 VAL A 214       5.877   0.434  17.790  1.00 77.26           C  
ATOM   1575  N   VAL A 215       9.544  -2.389  18.232  1.00 84.47           N  
ATOM   1576  CA  VAL A 215      10.902  -2.930  18.086  1.00 84.47           C  
ATOM   1577  C   VAL A 215      10.861  -4.305  17.428  1.00 84.47           C  
ATOM   1578  CB  VAL A 215      11.643  -2.980  19.436  1.00 84.47           C  
ATOM   1579  O   VAL A 215      11.655  -4.553  16.528  1.00 84.47           O  
ATOM   1580  CG1 VAL A 215      13.024  -3.640  19.310  1.00 84.47           C  
ATOM   1581  CG2 VAL A 215      11.886  -1.563  19.977  1.00 84.47           C  
ATOM   1582  N   ALA A 216       9.917  -5.174  17.799  1.00 80.42           N  
ATOM   1583  CA  ALA A 216       9.794  -6.504  17.213  1.00 80.42           C  
ATOM   1584  C   ALA A 216       9.573  -6.444  15.697  1.00 80.42           C  
ATOM   1585  CB  ALA A 216       8.650  -7.263  17.893  1.00 80.42           C  
ATOM   1586  O   ALA A 216      10.315  -7.044  14.917  1.00 80.42           O  
ATOM   1587  N   MET A 217       8.566  -5.678  15.275  1.00 73.87           N  
ATOM   1588  CA  MET A 217       8.218  -5.531  13.866  1.00 73.87           C  
ATOM   1589  C   MET A 217       9.270  -4.728  13.095  1.00 73.87           C  
ATOM   1590  CB  MET A 217       6.842  -4.876  13.760  1.00 73.87           C  
ATOM   1591  O   MET A 217       9.644  -5.120  11.991  1.00 73.87           O  
ATOM   1592  CG  MET A 217       5.712  -5.812  14.184  1.00 73.87           C  
ATOM   1593  SD  MET A 217       4.075  -5.235  13.677  1.00 73.87           S  
ATOM   1594  CE  MET A 217       4.133  -5.665  11.926  1.00 73.87           C  
ATOM   1595  N   GLY A 218       9.797  -3.648  13.680  1.00 78.17           N  
ATOM   1596  CA  GLY A 218      10.872  -2.855  13.085  1.00 78.17           C  
ATOM   1597  C   GLY A 218      12.150  -3.669  12.876  1.00 78.17           C  
ATOM   1598  O   GLY A 218      12.768  -3.574  11.815  1.00 78.17           O  
ATOM   1599  N   ALA A 219      12.515  -4.517  13.841  1.00 83.67           N  
ATOM   1600  CA  ALA A 219      13.666  -5.404  13.743  1.00 83.67           C  
ATOM   1601  C   ALA A 219      13.444  -6.503  12.699  1.00 83.67           C  
ATOM   1602  CB  ALA A 219      13.990  -5.975  15.126  1.00 83.67           C  
ATOM   1603  O   ALA A 219      14.303  -6.685  11.845  1.00 83.67           O  
ATOM   1604  N   LEU A 220      12.283  -7.168  12.680  1.00 78.25           N  
ATOM   1605  CA  LEU A 220      11.972  -8.179  11.658  1.00 78.25           C  
ATOM   1606  C   LEU A 220      12.022  -7.601  10.241  1.00 78.25           C  
ATOM   1607  CB  LEU A 220      10.585  -8.791  11.925  1.00 78.25           C  
ATOM   1608  O   LEU A 220      12.641  -8.187   9.358  1.00 78.25           O  
ATOM   1609  CG  LEU A 220      10.581  -9.857  13.031  1.00 78.25           C  
ATOM   1610  CD1 LEU A 220       9.145 -10.190  13.430  1.00 78.25           C  
ATOM   1611  CD2 LEU A 220      11.266 -11.153  12.587  1.00 78.25           C  
ATOM   1612  N   LEU A 221      11.428  -6.430  10.018  1.00 69.34           N  
ATOM   1613  CA  LEU A 221      11.433  -5.790   8.700  1.00 69.34           C  
ATOM   1614  C   LEU A 221      12.843  -5.319   8.317  1.00 69.34           C  
ATOM   1615  CB  LEU A 221      10.386  -4.663   8.697  1.00 69.34           C  
ATOM   1616  O   LEU A 221      13.277  -5.511   7.181  1.00 69.34           O  
ATOM   1617  CG  LEU A 221       8.950  -5.230   8.755  1.00 69.34           C  
ATOM   1618  CD1 LEU A 221       7.927  -4.174   9.144  1.00 69.34           C  
ATOM   1619  CD2 LEU A 221       8.512  -5.805   7.406  1.00 69.34           C  
ATOM   1620  N   SER A 222      13.607  -4.800   9.281  1.00 75.35           N  
ATOM   1621  CA  SER A 222      15.021  -4.462   9.082  1.00 75.35           C  
ATOM   1622  C   SER A 222      15.891  -5.699   8.836  1.00 75.35           C  
ATOM   1623  CB  SER A 222      15.565  -3.657  10.262  1.00 75.35           C  
ATOM   1624  O   SER A 222      16.870  -5.610   8.100  1.00 75.35           O  
ATOM   1625  OG  SER A 222      14.811  -2.475  10.426  1.00 75.35           O  
ATOM   1626  N   ALA A 223      15.535  -6.863   9.383  1.00 78.34           N  
ATOM   1627  CA  ALA A 223      16.225  -8.117   9.106  1.00 78.34           C  
ATOM   1628  C   ALA A 223      16.076  -8.506   7.634  1.00 78.34           C  
ATOM   1629  CB  ALA A 223      15.696  -9.225  10.023  1.00 78.34           C  
ATOM   1630  O   ALA A 223      17.068  -8.843   6.991  1.00 78.34           O  
ATOM   1631  N   VAL A 224      14.866  -8.379   7.073  1.00 70.70           N  
ATOM   1632  CA  VAL A 224      14.644  -8.613   5.637  1.00 70.70           C  
ATOM   1633  C   VAL A 224      15.458  -7.620   4.801  1.00 70.70           C  
ATOM   1634  CB  VAL A 224      13.153  -8.574   5.248  1.00 70.70           C  
ATOM   1635  O   VAL A 224      16.121  -8.028   3.852  1.00 70.70           O  
ATOM   1636  CG1 VAL A 224      12.975  -9.080   3.810  1.00 70.70           C  
ATOM   1637  CG2 VAL A 224      12.289  -9.491   6.123  1.00 70.70           C  
ATOM   1638  N   ASN A 225      15.511  -6.345   5.201  1.00 69.46           N  
ATOM   1639  CA  ASN A 225      16.351  -5.340   4.534  1.00 69.46           C  
ATOM   1640  C   ASN A 225      17.847  -5.701   4.574  1.00 69.46           C  
ATOM   1641  CB  ASN A 225      16.114  -3.969   5.190  1.00 69.46           C  
ATOM   1642  O   ASN A 225      18.564  -5.509   3.593  1.00 69.46           O  
ATOM   1643  CG  ASN A 225      14.707  -3.459   4.996  1.00 69.46           C  
ATOM   1644  ND2 ASN A 225      14.148  -2.734   5.935  1.00 69.46           N  
ATOM   1645  OD1 ASN A 225      14.093  -3.672   3.977  1.00 69.46           O  
ATOM   1646  N   ALA A 226      18.327  -6.248   5.694  1.00 73.19           N  
ATOM   1647  CA  ALA A 226      19.711  -6.685   5.845  1.00 73.19           C  
ATOM   1648  C   ALA A 226      20.040  -7.911   4.981  1.00 73.19           C  
ATOM   1649  CB  ALA A 226      19.989  -6.925   7.332  1.00 73.19           C  
ATOM   1650  O   ALA A 226      21.104  -7.937   4.361  1.00 73.19           O  
ATOM   1651  N   LEU A 227      19.124  -8.882   4.868  1.00 71.11           N  
ATOM   1652  CA  LEU A 227      19.284 -10.041   3.974  1.00 71.11           C  
ATOM   1653  C   LEU A 227      19.383  -9.644   2.504  1.00 71.11           C  
ATOM   1654  CB  LEU A 227      18.099 -11.013   4.119  1.00 71.11           C  
ATOM   1655  O   LEU A 227      19.992 -10.357   1.719  1.00 71.11           O  
ATOM   1656  CG  LEU A 227      18.069 -11.785   5.437  1.00 71.11           C  
ATOM   1657  CD1 LEU A 227      16.802 -12.626   5.551  1.00 71.11           C  
ATOM   1658  CD2 LEU A 227      19.282 -12.710   5.594  1.00 71.11           C  
ATOM   1659  N   GLN A 228      18.811  -8.508   2.127  1.00 61.62           N  
ATOM   1660  CA  GLN A 228      18.862  -8.019   0.751  1.00 61.62           C  
ATOM   1661  C   GLN A 228      20.099  -7.172   0.448  1.00 61.62           C  
ATOM   1662  CB  GLN A 228      17.571  -7.264   0.465  1.00 61.62           C  
ATOM   1663  O   GLN A 228      20.255  -6.688  -0.668  1.00 61.62           O  
ATOM   1664  CG  GLN A 228      16.385  -8.235   0.490  1.00 61.62           C  
ATOM   1665  CD  GLN A 228      15.103  -7.543   0.099  1.00 61.62           C  
ATOM   1666  NE2 GLN A 228      13.992  -8.244   0.148  1.00 61.62           N  
ATOM   1667  OE1 GLN A 228      15.083  -6.397  -0.323  1.00 61.62           O  
ATOM   1668  N   GLY A 229      20.979  -6.979   1.433  1.00 60.67           N  
ATOM   1669  CA  GLY A 229      22.185  -6.173   1.280  1.00 60.67           C  
ATOM   1670  C   GLY A 229      21.941  -4.670   1.223  1.00 60.67           C  
ATOM   1671  O   GLY A 229      22.859  -3.910   0.924  1.00 60.67           O  
ATOM   1672  N   SER A 230      20.739  -4.219   1.585  1.00 56.30           N  
ATOM   1673  CA  SER A 230      20.331  -2.817   1.472  1.00 56.30           C  
ATOM   1674  C   SER A 230      21.015  -1.871   2.468  1.00 56.30           C  
ATOM   1675  CB  SER A 230      18.818  -2.710   1.626  1.00 56.30           C  
ATOM   1676  O   SER A 230      20.915  -0.656   2.325  1.00 56.30           O  
ATOM   1677  OG  SER A 230      18.153  -3.652   0.805  1.00 56.30           O  
ATOM   1678  N   PHE A 231      21.714  -2.404   3.475  1.00 55.12           N  
ATOM   1679  CA  PHE A 231      22.495  -1.614   4.437  1.00 55.12           C  
ATOM   1680  C   PHE A 231      23.990  -1.502   4.082  1.00 55.12           C  
ATOM   1681  CB  PHE A 231      22.287  -2.172   5.855  1.00 55.12           C  
ATOM   1682  O   PHE A 231      24.720  -0.807   4.786  1.00 55.12           O  
ATOM   1683  CG  PHE A 231      20.904  -1.927   6.429  1.00 55.12           C  
ATOM   1684  CD1 PHE A 231      20.503  -0.622   6.772  1.00 55.12           C  
ATOM   1685  CD2 PHE A 231      20.030  -3.001   6.663  1.00 55.12           C  
ATOM   1686  CE1 PHE A 231      19.233  -0.394   7.333  1.00 55.12           C  
ATOM   1687  CE2 PHE A 231      18.769  -2.777   7.237  1.00 55.12           C  
ATOM   1688  CZ  PHE A 231      18.363  -1.473   7.566  1.00 55.12           C  
ATOM   1689  N   GLY A 232      24.470  -2.176   3.029  1.00 47.33           N  
ATOM   1690  CA  GLY A 232      25.889  -2.196   2.653  1.00 47.33           C  
ATOM   1691  C   GLY A 232      26.168  -1.565   1.287  1.00 47.33           C  
ATOM   1692  O   GLY A 232      25.401  -1.747   0.348  1.00 47.33           O  
ATOM   1693  N   ASN A 233      27.325  -0.903   1.141  1.00 44.48           N  
ATOM   1694  CA  ASN A 233      27.776  -0.297  -0.128  1.00 44.48           C  
ATOM   1695  C   ASN A 233      27.941  -1.303  -1.283  1.00 44.48           C  
ATOM   1696  CB  ASN A 233      29.117   0.435   0.106  1.00 44.48           C  
ATOM   1697  O   ASN A 233      28.005  -0.899  -2.439  1.00 44.48           O  
ATOM   1698  CG  ASN A 233      28.965   1.819   0.709  1.00 44.48           C  
ATOM   1699  ND2 ASN A 233      30.025   2.376   1.244  1.00 44.48           N  
ATOM   1700  OD1 ASN A 233      27.910   2.424   0.708  1.00 44.48           O  
ATOM   1701  N   LEU A 234      28.034  -2.599  -0.977  1.00 46.30           N  
ATOM   1702  CA  LEU A 234      28.249  -3.661  -1.962  1.00 46.30           C  
ATOM   1703  C   LEU A 234      26.956  -4.385  -2.374  1.00 46.30           C  
ATOM   1704  CB  LEU A 234      29.314  -4.633  -1.416  1.00 46.30           C  
ATOM   1705  O   LEU A 234      27.019  -5.271  -3.218  1.00 46.30           O  
ATOM   1706  CG  LEU A 234      30.717  -4.014  -1.262  1.00 46.30           C  
ATOM   1707  CD1 LEU A 234      31.621  -4.972  -0.487  1.00 46.30           C  
ATOM   1708  CD2 LEU A 234      31.372  -3.724  -2.615  1.00 46.30           C  
ATOM   1709  N   GLY A 235      25.800  -4.063  -1.774  1.00 56.25           N  
ATOM   1710  CA  GLY A 235      24.535  -4.755  -2.065  1.00 56.25           C  
ATOM   1711  C   GLY A 235      24.516  -6.241  -1.676  1.00 56.25           C  
ATOM   1712  O   GLY A 235      23.651  -6.985  -2.126  1.00 56.25           O  
ATOM   1713  N   LEU A 236      25.474  -6.693  -0.859  1.00 62.66           N  
ATOM   1714  CA  LEU A 236      25.596  -8.090  -0.446  1.00 62.66           C  
ATOM   1715  C   LEU A 236      24.751  -8.382   0.805  1.00 62.66           C  
ATOM   1716  CB  LEU A 236      27.070  -8.448  -0.194  1.00 62.66           C  
ATOM   1717  O   LEU A 236      24.800  -7.586   1.748  1.00 62.66           O  
ATOM   1718  CG  LEU A 236      27.938  -8.493  -1.463  1.00 62.66           C  
ATOM   1719  CD1 LEU A 236      29.403  -8.661  -1.060  1.00 62.66           C  
ATOM   1720  CD2 LEU A 236      27.557  -9.654  -2.386  1.00 62.66           C  
ATOM   1721  N   PRO A 237      24.044  -9.530   0.862  1.00 68.61           N  
ATOM   1722  CA  PRO A 237      23.303  -9.976   2.038  1.00 68.61           C  
ATOM   1723  C   PRO A 237      24.142  -9.911   3.316  1.00 68.61           C  
ATOM   1724  CB  PRO A 237      22.913 -11.429   1.735  1.00 68.61           C  
ATOM   1725  O   PRO A 237      25.160 -10.595   3.443  1.00 68.61           O  
ATOM   1726  CG  PRO A 237      22.798 -11.460   0.218  1.00 68.61           C  
ATOM   1727  CD  PRO A 237      23.905 -10.504  -0.214  1.00 68.61           C  
ATOM   1728  N   ASN A 238      23.701  -9.132   4.303  1.00 78.97           N  
ATOM   1729  CA  ASN A 238      24.317  -9.123   5.624  1.00 78.97           C  
ATOM   1730  C   ASN A 238      23.591 -10.122   6.532  1.00 78.97           C  
ATOM   1731  CB  ASN A 238      24.401  -7.690   6.166  1.00 78.97           C  
ATOM   1732  O   ASN A 238      22.756  -9.749   7.359  1.00 78.97           O  
ATOM   1733  CG  ASN A 238      25.296  -7.610   7.394  1.00 78.97           C  
ATOM   1734  ND2 ASN A 238      25.803  -6.440   7.702  1.00 78.97           N  
ATOM   1735  OD1 ASN A 238      25.549  -8.577   8.099  1.00 78.97           O  
ATOM   1736  N   TRP A 239      23.913 -11.406   6.352  1.00 81.43           N  
ATOM   1737  CA  TRP A 239      23.321 -12.518   7.104  1.00 81.43           C  
ATOM   1738  C   TRP A 239      23.467 -12.360   8.616  1.00 81.43           C  
ATOM   1739  CB  TRP A 239      23.980 -13.830   6.672  1.00 81.43           C  
ATOM   1740  O   TRP A 239      22.545 -12.699   9.354  1.00 81.43           O  
ATOM   1741  CG  TRP A 239      23.687 -14.233   5.265  1.00 81.43           C  
ATOM   1742  CD1 TRP A 239      24.473 -14.000   4.189  1.00 81.43           C  
ATOM   1743  CD2 TRP A 239      22.512 -14.937   4.760  1.00 81.43           C  
ATOM   1744  CE2 TRP A 239      22.652 -15.090   3.350  1.00 81.43           C  
ATOM   1745  CE3 TRP A 239      21.342 -15.461   5.353  1.00 81.43           C  
ATOM   1746  NE1 TRP A 239      23.873 -14.522   3.061  1.00 81.43           N  
ATOM   1747  CH2 TRP A 239      20.522 -16.220   3.179  1.00 81.43           C  
ATOM   1748  CZ2 TRP A 239      21.678 -15.716   2.560  1.00 81.43           C  
ATOM   1749  CZ3 TRP A 239      20.358 -16.096   4.570  1.00 81.43           C  
ATOM   1750  N   LEU A 240      24.595 -11.818   9.084  1.00 85.95           N  
ATOM   1751  CA  LEU A 240      24.829 -11.601  10.509  1.00 85.95           C  
ATOM   1752  C   LEU A 240      23.869 -10.545  11.065  1.00 85.95           C  
ATOM   1753  CB  LEU A 240      26.302 -11.216  10.729  1.00 85.95           C  
ATOM   1754  O   LEU A 240      23.159 -10.813  12.032  1.00 85.95           O  
ATOM   1755  CG  LEU A 240      26.661 -10.983  12.210  1.00 85.95           C  
ATOM   1756  CD1 LEU A 240      26.490 -12.249  13.052  1.00 85.95           C  
ATOM   1757  CD2 LEU A 240      28.111 -10.518  12.319  1.00 85.95           C  
ATOM   1758  N   LEU A 241      23.798  -9.375  10.423  1.00 83.36           N  
ATOM   1759  CA  LEU A 241      22.881  -8.309  10.829  1.00 83.36           C  
ATOM   1760  C   LEU A 241      21.426  -8.775  10.749  1.00 83.36           C  
ATOM   1761  CB  LEU A 241      23.127  -7.074   9.948  1.00 83.36           C  
ATOM   1762  O   LEU A 241      20.656  -8.544  11.676  1.00 83.36           O  
ATOM   1763  CG  LEU A 241      22.209  -5.879  10.261  1.00 83.36           C  
ATOM   1764  CD1 LEU A 241      22.403  -5.363  11.688  1.00 83.36           C  
ATOM   1765  CD2 LEU A 241      22.492  -4.740   9.281  1.00 83.36           C  
ATOM   1766  N   ALA A 242      21.065  -9.480   9.679  1.00 83.13           N  
ATOM   1767  CA  ALA A 242      19.746 -10.068   9.532  1.00 83.13           C  
ATOM   1768  C   ALA A 242      19.407 -11.043  10.659  1.00 83.13           C  
ATOM   1769  CB  ALA A 242      19.701 -10.797   8.204  1.00 83.13           C  
ATOM   1770  O   ALA A 242      18.324 -10.963  11.225  1.00 83.13           O  
ATOM   1771  N   SER A 243      20.332 -11.933  11.015  1.00 86.24           N  
ATOM   1772  CA  SER A 243      20.126 -12.915  12.083  1.00 86.24           C  
ATOM   1773  C   SER A 243      19.962 -12.231  13.439  1.00 86.24           C  
ATOM   1774  CB  SER A 243      21.292 -13.904  12.143  1.00 86.24           C  
ATOM   1775  O   SER A 243      19.056 -12.577  14.192  1.00 86.24           O  
ATOM   1776  OG  SER A 243      21.445 -14.565  10.903  1.00 86.24           O  
ATOM   1777  N   ILE A 244      20.781 -11.213  13.729  1.00 89.31           N  
ATOM   1778  CA  ILE A 244      20.686 -10.415  14.959  1.00 89.31           C  
ATOM   1779  C   ILE A 244      19.340  -9.688  15.026  1.00 89.31           C  
ATOM   1780  CB  ILE A 244      21.871  -9.425  15.048  1.00 89.31           C  
ATOM   1781  O   ILE A 244      18.665  -9.736  16.051  1.00 89.31           O  
ATOM   1782  CG1 ILE A 244      23.194 -10.195  15.268  1.00 89.31           C  
ATOM   1783  CG2 ILE A 244      21.667  -8.401  16.184  1.00 89.31           C  
ATOM   1784  CD1 ILE A 244      24.448  -9.341  15.042  1.00 89.31           C  
ATOM   1785  N   LEU A 245      18.928  -9.042  13.935  1.00 86.60           N  
ATOM   1786  CA  LEU A 245      17.662  -8.316  13.863  1.00 86.60           C  
ATOM   1787  C   LEU A 245      16.453  -9.259  13.924  1.00 86.60           C  
ATOM   1788  CB  LEU A 245      17.648  -7.478  12.578  1.00 86.60           C  
ATOM   1789  O   LEU A 245      15.472  -8.945  14.591  1.00 86.60           O  
ATOM   1790  CG  LEU A 245      18.580  -6.257  12.586  1.00 86.60           C  
ATOM   1791  CD1 LEU A 245      18.594  -5.647  11.187  1.00 86.60           C  
ATOM   1792  CD2 LEU A 245      18.112  -5.181  13.569  1.00 86.60           C  
ATOM   1793  N   ALA A 246      16.526 -10.432  13.294  1.00 85.93           N  
ATOM   1794  CA  ALA A 246      15.482 -11.448  13.376  1.00 85.93           C  
ATOM   1795  C   ALA A 246      15.358 -12.001  14.801  1.00 85.93           C  
ATOM   1796  CB  ALA A 246      15.781 -12.559  12.363  1.00 85.93           C  
ATOM   1797  O   ALA A 246      14.246 -12.141  15.309  1.00 85.93           O  
ATOM   1798  N   LEU A 247      16.486 -12.254  15.472  1.00 88.97           N  
ATOM   1799  CA  LEU A 247      16.514 -12.703  16.861  1.00 88.97           C  
ATOM   1800  C   LEU A 247      15.969 -11.626  17.807  1.00 88.97           C  
ATOM   1801  CB  LEU A 247      17.952 -13.100  17.232  1.00 88.97           C  
ATOM   1802  O   LEU A 247      15.129 -11.930  18.647  1.00 88.97           O  
ATOM   1803  CG  LEU A 247      18.029 -13.876  18.558  1.00 88.97           C  
ATOM   1804  CD1 LEU A 247      17.647 -15.345  18.362  1.00 88.97           C  
ATOM   1805  CD2 LEU A 247      19.446 -13.815  19.125  1.00 88.97           C  
ATOM   1806  N   LEU A 248      16.389 -10.367  17.642  1.00 89.17           N  
ATOM   1807  CA  LEU A 248      15.851  -9.227  18.390  1.00 89.17           C  
ATOM   1808  C   LEU A 248      14.339  -9.111  18.182  1.00 89.17           C  
ATOM   1809  CB  LEU A 248      16.572  -7.945  17.932  1.00 89.17           C  
ATOM   1810  O   LEU A 248      13.587  -8.973  19.144  1.00 89.17           O  
ATOM   1811  CG  LEU A 248      16.076  -6.662  18.627  1.00 89.17           C  
ATOM   1812  CD1 LEU A 248      16.400  -6.666  20.122  1.00 89.17           C  
ATOM   1813  CD2 LEU A 248      16.738  -5.441  17.990  1.00 89.17           C  
ATOM   1814  N   GLY A 249      13.900  -9.239  16.930  1.00 83.47           N  
ATOM   1815  CA  GLY A 249      12.498  -9.266  16.546  1.00 83.47           C  
ATOM   1816  C   GLY A 249      11.711 -10.345  17.283  1.00 83.47           C  
ATOM   1817  O   GLY A 249      10.687 -10.059  17.903  1.00 83.47           O  
ATOM   1818  N   LEU A 250      12.232 -11.573  17.279  1.00 84.84           N  
ATOM   1819  CA  LEU A 250      11.641 -12.720  17.960  1.00 84.84           C  
ATOM   1820  C   LEU A 250      11.587 -12.516  19.483  1.00 84.84           C  
ATOM   1821  CB  LEU A 250      12.457 -13.974  17.595  1.00 84.84           C  
ATOM   1822  O   LEU A 250      10.547 -12.751  20.093  1.00 84.84           O  
ATOM   1823  CG  LEU A 250      11.734 -15.284  17.953  1.00 84.84           C  
ATOM   1824  CD1 LEU A 250      10.740 -15.675  16.857  1.00 84.84           C  
ATOM   1825  CD2 LEU A 250      12.743 -16.418  18.119  1.00 84.84           C  
ATOM   1826  N   ILE A 251      12.677 -12.046  20.097  1.00 87.89           N  
ATOM   1827  CA  ILE A 251      12.763 -11.794  21.543  1.00 87.89           C  
ATOM   1828  C   ILE A 251      11.758 -10.719  21.956  1.00 87.89           C  
ATOM   1829  CB  ILE A 251      14.206 -11.403  21.945  1.00 87.89           C  
ATOM   1830  O   ILE A 251      11.000 -10.923  22.903  1.00 87.89           O  
ATOM   1831  CG1 ILE A 251      15.146 -12.624  21.820  1.00 87.89           C  
ATOM   1832  CG2 ILE A 251      14.259 -10.859  23.389  1.00 87.89           C  
ATOM   1833  CD1 ILE A 251      16.635 -12.256  21.859  1.00 87.89           C  
ATOM   1834  N   CYS A 252      11.708  -9.596  21.238  1.00 83.17           N  
ATOM   1835  CA  CYS A 252      10.760  -8.525  21.520  1.00 83.17           C  
ATOM   1836  C   CYS A 252       9.313  -8.971  21.286  1.00 83.17           C  
ATOM   1837  CB  CYS A 252      11.117  -7.297  20.679  1.00 83.17           C  
ATOM   1838  O   CYS A 252       8.447  -8.609  22.075  1.00 83.17           O  
ATOM   1839  SG  CYS A 252      12.619  -6.521  21.335  1.00 83.17           S  
ATOM   1840  N   PHE A 253       9.049  -9.804  20.274  1.00 78.26           N  
ATOM   1841  CA  PHE A 253       7.717 -10.361  20.033  1.00 78.26           C  
ATOM   1842  C   PHE A 253       7.278 -11.309  21.158  1.00 78.26           C  
ATOM   1843  CB  PHE A 253       7.694 -11.084  18.681  1.00 78.26           C  
ATOM   1844  O   PHE A 253       6.152 -11.222  21.643  1.00 78.26           O  
ATOM   1845  CG  PHE A 253       6.305 -11.544  18.296  1.00 78.26           C  
ATOM   1846  CD1 PHE A 253       5.900 -12.870  18.540  1.00 78.26           C  
ATOM   1847  CD2 PHE A 253       5.402 -10.627  17.729  1.00 78.26           C  
ATOM   1848  CE1 PHE A 253       4.594 -13.277  18.214  1.00 78.26           C  
ATOM   1849  CE2 PHE A 253       4.097 -11.034  17.402  1.00 78.26           C  
ATOM   1850  CZ  PHE A 253       3.694 -12.359  17.644  1.00 78.26           C  
ATOM   1851  N   VAL A 254       8.172 -12.185  21.625  1.00 80.82           N  
ATOM   1852  CA  VAL A 254       7.907 -13.061  22.777  1.00 80.82           C  
ATOM   1853  C   VAL A 254       7.726 -12.233  24.050  1.00 80.82           C  
ATOM   1854  CB  VAL A 254       9.024 -14.110  22.936  1.00 80.82           C  
ATOM   1855  O   VAL A 254       6.819 -12.509  24.832  1.00 80.82           O  
ATOM   1856  CG1 VAL A 254       8.878 -14.929  24.226  1.00 80.82           C  
ATOM   1857  CG2 VAL A 254       9.004 -15.110  21.768  1.00 80.82           C  
ATOM   1858  N   GLY A 255       8.536 -11.190  24.247  1.00 81.06           N  
ATOM   1859  CA  GLY A 255       8.389 -10.239  25.349  1.00 81.06           C  
ATOM   1860  C   GLY A 255       7.028  -9.546  25.327  1.00 81.06           C  
ATOM   1861  O   GLY A 255       6.319  -9.566  26.330  1.00 81.06           O  
ATOM   1862  N   PHE A 256       6.630  -9.016  24.169  1.00 75.21           N  
ATOM   1863  CA  PHE A 256       5.313  -8.423  23.940  1.00 75.21           C  
ATOM   1864  C   PHE A 256       4.197  -9.410  24.289  1.00 75.21           C  
ATOM   1865  CB  PHE A 256       5.204  -7.980  22.474  1.00 75.21           C  
ATOM   1866  O   PHE A 256       3.324  -9.096  25.090  1.00 75.21           O  
ATOM   1867  CG  PHE A 256       3.800  -7.594  22.074  1.00 75.21           C  
ATOM   1868  CD1 PHE A 256       3.006  -8.467  21.305  1.00 75.21           C  
ATOM   1869  CD2 PHE A 256       3.266  -6.384  22.538  1.00 75.21           C  
ATOM   1870  CE1 PHE A 256       1.683  -8.114  20.989  1.00 75.21           C  
ATOM   1871  CE2 PHE A 256       1.952  -6.024  22.210  1.00 75.21           C  
ATOM   1872  CZ  PHE A 256       1.161  -6.888  21.435  1.00 75.21           C  
ATOM   1873  N   TRP A 257       4.274 -10.639  23.776  1.00 74.35           N  
ATOM   1874  CA  TRP A 257       3.289 -11.685  24.046  1.00 74.35           C  
ATOM   1875  C   TRP A 257       3.138 -11.995  25.542  1.00 74.35           C  
ATOM   1876  CB  TRP A 257       3.716 -12.938  23.279  1.00 74.35           C  
ATOM   1877  O   TRP A 257       2.034 -12.253  26.023  1.00 74.35           O  
ATOM   1878  CG  TRP A 257       2.775 -14.091  23.382  1.00 74.35           C  
ATOM   1879  CD1 TRP A 257       2.917 -15.159  24.195  1.00 74.35           C  
ATOM   1880  CD2 TRP A 257       1.574 -14.331  22.596  1.00 74.35           C  
ATOM   1881  CE2 TRP A 257       1.019 -15.580  22.999  1.00 74.35           C  
ATOM   1882  CE3 TRP A 257       0.922 -13.639  21.556  1.00 74.35           C  
ATOM   1883  NE1 TRP A 257       1.918 -16.074  23.920  1.00 74.35           N  
ATOM   1884  CH2 TRP A 257      -0.780 -15.386  21.396  1.00 74.35           C  
ATOM   1885  CZ2 TRP A 257      -0.145 -16.108  22.421  1.00 74.35           C  
ATOM   1886  CZ3 TRP A 257      -0.241 -14.162  20.960  1.00 74.35           C  
ATOM   1887  N   GLN A 258       4.236 -11.969  26.299  1.00 79.51           N  
ATOM   1888  CA  GLN A 258       4.204 -12.198  27.744  1.00 79.51           C  
ATOM   1889  C   GLN A 258       3.663 -10.997  28.528  1.00 79.51           C  
ATOM   1890  CB  GLN A 258       5.605 -12.577  28.243  1.00 79.51           C  
ATOM   1891  O   GLN A 258       3.017 -11.203  29.556  1.00 79.51           O  
ATOM   1892  CG  GLN A 258       6.127 -13.915  27.695  1.00 79.51           C  
ATOM   1893  CD  GLN A 258       5.472 -15.157  28.294  1.00 79.51           C  
ATOM   1894  NE2 GLN A 258       6.238 -16.202  28.517  1.00 79.51           N  
ATOM   1895  OE1 GLN A 258       4.276 -15.256  28.534  1.00 79.51           O  
ATOM   1896  N   VAL A 259       3.903  -9.769  28.057  1.00 73.92           N  
ATOM   1897  CA  VAL A 259       3.326  -8.546  28.636  1.00 73.92           C  
ATOM   1898  C   VAL A 259       1.823  -8.498  28.369  1.00 73.92           C  
ATOM   1899  CB  VAL A 259       4.043  -7.282  28.119  1.00 73.92           C  
ATOM   1900  O   VAL A 259       1.054  -8.401  29.321  1.00 73.92           O  
ATOM   1901  CG1 VAL A 259       3.353  -5.993  28.578  1.00 73.92           C  
ATOM   1902  CG2 VAL A 259       5.484  -7.228  28.649  1.00 73.92           C  
ATOM   1903  N   GLU A 260       1.395  -8.690  27.118  1.00 69.22           N  
ATOM   1904  CA  GLU A 260      -0.016  -8.653  26.701  1.00 69.22           C  
ATOM   1905  C   GLU A 260      -0.860  -9.664  27.498  1.00 69.22           C  
ATOM   1906  CB  GLU A 260      -0.101  -8.957  25.192  1.00 69.22           C  
ATOM   1907  O   GLU A 260      -1.967  -9.358  27.933  1.00 69.22           O  
ATOM   1908  CG  GLU A 260      -1.450  -8.589  24.527  1.00 69.22           C  
ATOM   1909  CD  GLU A 260      -1.544  -7.169  23.927  1.00 69.22           C  
ATOM   1910  OE1 GLU A 260      -2.670  -6.770  23.529  1.00 69.22           O  
ATOM   1911  OE2 GLU A 260      -0.507  -6.488  23.834  1.00 69.22           O  
ATOM   1912  N   LYS A 261      -0.310 -10.855  27.790  1.00 69.97           N  
ATOM   1913  CA  LYS A 261      -0.958 -11.869  28.644  1.00 69.97           C  
ATOM   1914  C   LYS A 261      -1.259 -11.404  30.071  1.00 69.97           C  
ATOM   1915  CB  LYS A 261      -0.065 -13.109  28.733  1.00 69.97           C  
ATOM   1916  O   LYS A 261      -2.107 -12.007  30.724  1.00 69.97           O  
ATOM   1917  CG  LYS A 261      -0.284 -14.067  27.564  1.00 69.97           C  
ATOM   1918  CD  LYS A 261       0.676 -15.240  27.752  1.00 69.97           C  
ATOM   1919  CE  LYS A 261       0.412 -16.314  26.709  1.00 69.97           C  
ATOM   1920  NZ  LYS A 261       1.365 -17.432  26.906  1.00 69.97           N  
ATOM   1921  N   ARG A 262      -0.530 -10.412  30.585  1.00 68.09           N  
ATOM   1922  CA  ARG A 262      -0.665  -9.900  31.959  1.00 68.09           C  
ATOM   1923  C   ARG A 262      -1.495  -8.618  32.041  1.00 68.09           C  
ATOM   1924  CB  ARG A 262       0.727  -9.687  32.574  1.00 68.09           C  
ATOM   1925  O   ARG A 262      -1.772  -8.165  33.149  1.00 68.09           O  
ATOM   1926  CG  ARG A 262       1.511 -10.995  32.751  1.00 68.09           C  
ATOM   1927  CD  ARG A 262       2.823 -10.700  33.485  1.00 68.09           C  
ATOM   1928  NE  ARG A 262       3.657 -11.911  33.620  1.00 68.09           N  
ATOM   1929  NH1 ARG A 262       4.581 -11.451  35.678  1.00 68.09           N  
ATOM   1930  NH2 ARG A 262       5.173 -13.305  34.594  1.00 68.09           N  
ATOM   1931  CZ  ARG A 262       4.460 -12.214  34.626  1.00 68.09           C  
ATOM   1932  N   VAL A 263      -1.876  -8.023  30.910  1.00 62.19           N  
ATOM   1933  CA  VAL A 263      -2.630  -6.764  30.873  1.00 62.19           C  
ATOM   1934  C   VAL A 263      -4.133  -7.055  30.835  1.00 62.19           C  
ATOM   1935  CB  VAL A 263      -2.153  -5.875  29.706  1.00 62.19           C  
ATOM   1936  O   VAL A 263      -4.623  -7.764  29.964  1.00 62.19           O  
ATOM   1937  CG1 VAL A 263      -2.975  -4.584  29.598  1.00 62.19           C  
ATOM   1938  CG2 VAL A 263      -0.693  -5.450  29.915  1.00 62.19           C  
ATOM   1939  N   ASN A 264      -4.884  -6.466  31.774  1.00 49.97           N  
ATOM   1940  CA  ASN A 264      -6.328  -6.703  31.950  1.00 49.97           C  
ATOM   1941  C   ASN A 264      -7.212  -6.186  30.791  1.00 49.97           C  
ATOM   1942  CB  ASN A 264      -6.766  -6.091  33.298  1.00 49.97           C  
ATOM   1943  O   ASN A 264      -8.382  -6.547  30.709  1.00 49.97           O  
ATOM   1944  CG  ASN A 264      -6.260  -6.859  34.510  1.00 49.97           C  
ATOM   1945  ND2 ASN A 264      -6.123  -6.211  35.643  1.00 49.97           N  
ATOM   1946  OD1 ASN A 264      -5.987  -8.043  34.471  1.00 49.97           O  
ATOM   1947  N   HIS A 265      -6.670  -5.357  29.892  1.00 50.93           N  
ATOM   1948  CA  HIS A 265      -7.365  -4.820  28.716  1.00 50.93           C  
ATOM   1949  C   HIS A 265      -6.462  -4.897  27.470  1.00 50.93           C  
ATOM   1950  CB  HIS A 265      -7.832  -3.384  29.001  1.00 50.93           C  
ATOM   1951  O   HIS A 265      -5.849  -3.888  27.112  1.00 50.93           O  
ATOM   1952  CG  HIS A 265      -8.911  -3.300  30.047  1.00 50.93           C  
ATOM   1953  CD2 HIS A 265      -8.801  -2.740  31.289  1.00 50.93           C  
ATOM   1954  ND1 HIS A 265     -10.192  -3.792  29.936  1.00 50.93           N  
ATOM   1955  CE1 HIS A 265     -10.836  -3.534  31.086  1.00 50.93           C  
ATOM   1956  NE2 HIS A 265     -10.029  -2.881  31.937  1.00 50.93           N  
ATOM   1957  N   PRO A 266      -6.336  -6.076  26.829  1.00 53.78           N  
ATOM   1958  CA  PRO A 266      -5.502  -6.245  25.638  1.00 53.78           C  
ATOM   1959  C   PRO A 266      -6.002  -5.365  24.486  1.00 53.78           C  
ATOM   1960  CB  PRO A 266      -5.542  -7.741  25.308  1.00 53.78           C  
ATOM   1961  O   PRO A 266      -7.212  -5.238  24.274  1.00 53.78           O  
ATOM   1962  CG  PRO A 266      -6.842  -8.227  25.948  1.00 53.78           C  
ATOM   1963  CD  PRO A 266      -6.998  -7.326  27.171  1.00 53.78           C  
ATOM   1964  N   MET A 267      -5.076  -4.767  23.727  1.00 50.36           N  
ATOM   1965  CA  MET A 267      -5.429  -3.876  22.608  1.00 50.36           C  
ATOM   1966  C   MET A 267      -6.086  -4.640  21.458  1.00 50.36           C  
ATOM   1967  CB  MET A 267      -4.193  -3.118  22.096  1.00 50.36           C  
ATOM   1968  O   MET A 267      -6.871  -4.081  20.691  1.00 50.36           O  
ATOM   1969  CG  MET A 267      -3.750  -2.030  23.081  1.00 50.36           C  
ATOM   1970  SD  MET A 267      -2.994  -0.574  22.301  1.00 50.36           S  
ATOM   1971  CE  MET A 267      -1.318  -1.193  22.010  1.00 50.36           C  
ATOM   1972  N   VAL A 268      -5.797  -5.936  21.366  1.00 55.13           N  
ATOM   1973  CA  VAL A 268      -6.398  -6.842  20.400  1.00 55.13           C  
ATOM   1974  C   VAL A 268      -7.030  -7.991  21.184  1.00 55.13           C  
ATOM   1975  CB  VAL A 268      -5.343  -7.319  19.383  1.00 55.13           C  
ATOM   1976  O   VAL A 268      -6.298  -8.842  21.693  1.00 55.13           O  
ATOM   1977  CG1 VAL A 268      -6.063  -7.873  18.161  1.00 55.13           C  
ATOM   1978  CG2 VAL A 268      -4.455  -6.184  18.851  1.00 55.13           C  
ATOM   1979  N   PRO A 269      -8.370  -8.058  21.319  1.00 59.82           N  
ATOM   1980  CA  PRO A 269      -9.006  -9.164  22.019  1.00 59.82           C  
ATOM   1981  C   PRO A 269      -8.588 -10.470  21.341  1.00 59.82           C  
ATOM   1982  CB  PRO A 269     -10.518  -8.905  21.959  1.00 59.82           C  
ATOM   1983  O   PRO A 269      -8.951 -10.729  20.192  1.00 59.82           O  
ATOM   1984  CG  PRO A 269     -10.612  -7.401  21.707  1.00 59.82           C  
ATOM   1985  CD  PRO A 269      -9.362  -7.087  20.889  1.00 59.82           C  
ATOM   1986  N   ILE A 270      -7.799 -11.291  22.041  1.00 67.24           N  
ATOM   1987  CA  ILE A 270      -7.219 -12.535  21.501  1.00 67.24           C  
ATOM   1988  C   ILE A 270      -8.322 -13.452  20.956  1.00 67.24           C  
ATOM   1989  CB  ILE A 270      -6.370 -13.239  22.589  1.00 67.24           C  
ATOM   1990  O   ILE A 270      -8.088 -14.219  20.029  1.00 67.24           O  
ATOM   1991  CG1 ILE A 270      -5.151 -12.366  22.974  1.00 67.24           C  
ATOM   1992  CG2 ILE A 270      -5.898 -14.638  22.137  1.00 67.24           C  
ATOM   1993  CD1 ILE A 270      -4.438 -12.821  24.254  1.00 67.24           C  
ATOM   1994  N   HIS A 271      -9.541 -13.341  21.492  1.00 73.51           N  
ATOM   1995  CA  HIS A 271     -10.712 -14.037  20.978  1.00 73.51           C  
ATOM   1996  C   HIS A 271     -11.021 -13.688  19.509  1.00 73.51           C  
ATOM   1997  CB  HIS A 271     -11.905 -13.746  21.896  1.00 73.51           C  
ATOM   1998  O   HIS A 271     -11.253 -14.599  18.718  1.00 73.51           O  
ATOM   1999  CG  HIS A 271     -13.120 -14.524  21.475  1.00 73.51           C  
ATOM   2000  CD2 HIS A 271     -14.169 -14.048  20.737  1.00 73.51           C  
ATOM   2001  ND1 HIS A 271     -13.330 -15.872  21.663  1.00 73.51           N  
ATOM   2002  CE1 HIS A 271     -14.477 -16.203  21.049  1.00 73.51           C  
ATOM   2003  NE2 HIS A 271     -15.004 -15.130  20.443  1.00 73.51           N  
ATOM   2004  N   TYR A 272     -10.940 -12.418  19.092  1.00 72.61           N  
ATOM   2005  CA  TYR A 272     -11.153 -12.026  17.691  1.00 72.61           C  
ATOM   2006  C   TYR A 272      -9.997 -12.449  16.788  1.00 72.61           C  
ATOM   2007  CB  TYR A 272     -11.399 -10.516  17.578  1.00 72.61           C  
ATOM   2008  O   TYR A 272     -10.226 -12.963  15.692  1.00 72.61           O  
ATOM   2009  CG  TYR A 272     -12.674 -10.025  18.229  1.00 72.61           C  
ATOM   2010  CD1 TYR A 272     -13.864 -10.754  18.045  1.00 72.61           C  
ATOM   2011  CD2 TYR A 272     -12.685  -8.842  18.997  1.00 72.61           C  
ATOM   2012  CE1 TYR A 272     -15.036 -10.353  18.697  1.00 72.61           C  
ATOM   2013  CE2 TYR A 272     -13.874  -8.423  19.636  1.00 72.61           C  
ATOM   2014  OH  TYR A 272     -16.206  -8.932  20.135  1.00 72.61           O  
ATOM   2015  CZ  TYR A 272     -15.045  -9.201  19.500  1.00 72.61           C  
ATOM   2016  N   LEU A 273      -8.763 -12.364  17.293  1.00 72.92           N  
ATOM   2017  CA  LEU A 273      -7.591 -13.003  16.691  1.00 72.92           C  
ATOM   2018  C   LEU A 273      -7.596 -14.530  16.850  1.00 72.92           C  
ATOM   2019  CB  LEU A 273      -6.295 -12.461  17.317  1.00 72.92           C  
ATOM   2020  O   LEU A 273      -6.562 -15.148  16.637  1.00 72.92           O  
ATOM   2021  CG  LEU A 273      -5.820 -11.077  16.890  1.00 72.92           C  
ATOM   2022  CD1 LEU A 273      -4.524 -10.823  17.670  1.00 72.92           C  
ATOM   2023  CD2 LEU A 273      -5.528 -10.964  15.392  1.00 72.92           C  
ATOM   2024  N   LYS A 274      -8.685 -15.178  17.260  1.00 76.60           N  
ATOM   2025  CA  LYS A 274      -8.830 -16.636  17.155  1.00 76.60           C  
ATOM   2026  C   LYS A 274      -9.811 -17.067  16.078  1.00 76.60           C  
ATOM   2027  CB  LYS A 274      -9.028 -17.299  18.513  1.00 76.60           C  
ATOM   2028  O   LYS A 274      -9.984 -18.254  15.818  1.00 76.60           O  
ATOM   2029  CG  LYS A 274      -7.658 -17.498  19.180  1.00 76.60           C  
ATOM   2030  CD  LYS A 274      -7.843 -18.224  20.508  1.00 76.60           C  
ATOM   2031  CE  LYS A 274      -6.490 -18.420  21.190  1.00 76.60           C  
ATOM   2032  NZ  LYS A 274      -6.647 -19.192  22.447  1.00 76.60           N  
ATOM   2033  N   GLN A 275     -10.467 -16.100  15.454  1.00 81.95           N  
ATOM   2034  CA  GLN A 275     -11.542 -16.379  14.531  1.00 81.95           C  
ATOM   2035  C   GLN A 275     -11.007 -16.458  13.108  1.00 81.95           C  
ATOM   2036  CB  GLN A 275     -12.655 -15.347  14.704  1.00 81.95           C  
ATOM   2037  O   GLN A 275     -10.278 -15.586  12.631  1.00 81.95           O  
ATOM   2038  CG  GLN A 275     -13.316 -15.464  16.090  1.00 81.95           C  
ATOM   2039  CD  GLN A 275     -14.288 -14.331  16.385  1.00 81.95           C  
ATOM   2040  NE2 GLN A 275     -14.944 -14.324  17.522  1.00 81.95           N  
ATOM   2041  OE1 GLN A 275     -14.472 -13.415  15.599  1.00 81.95           O  
ATOM   2042  N   ARG A 276     -11.461 -17.492  12.398  1.00 83.33           N  
ATOM   2043  CA  ARG A 276     -11.111 -17.747  10.999  1.00 83.33           C  
ATOM   2044  C   ARG A 276     -11.438 -16.558  10.086  1.00 83.33           C  
ATOM   2045  CB  ARG A 276     -11.825 -19.034  10.564  1.00 83.33           C  
ATOM   2046  O   ARG A 276     -10.672 -16.280   9.168  1.00 83.33           O  
ATOM   2047  CG  ARG A 276     -11.198 -19.648   9.310  1.00 83.33           C  
ATOM   2048  CD  ARG A 276     -12.035 -20.851   8.863  1.00 83.33           C  
ATOM   2049  NE  ARG A 276     -11.562 -21.396   7.579  1.00 83.33           N  
ATOM   2050  NH1 ARG A 276     -10.916 -23.495   8.287  1.00 83.33           N  
ATOM   2051  NH2 ARG A 276     -10.890 -23.005   6.116  1.00 83.33           N  
ATOM   2052  CZ  ARG A 276     -11.123 -22.621   7.338  1.00 83.33           C  
ATOM   2053  N   ARG A 277     -12.517 -15.818  10.389  1.00 84.71           N  
ATOM   2054  CA  ARG A 277     -12.899 -14.584   9.676  1.00 84.71           C  
ATOM   2055  C   ARG A 277     -11.819 -13.505   9.720  1.00 84.71           C  
ATOM   2056  CB  ARG A 277     -14.255 -14.040  10.177  1.00 84.71           C  
ATOM   2057  O   ARG A 277     -11.619 -12.813   8.730  1.00 84.71           O  
ATOM   2058  CG  ARG A 277     -14.247 -13.413  11.583  1.00 84.71           C  
ATOM   2059  CD  ARG A 277     -15.622 -12.834  11.934  1.00 84.71           C  
ATOM   2060  NE  ARG A 277     -15.674 -12.404  13.341  1.00 84.71           N  
ATOM   2061  NH1 ARG A 277     -17.695 -11.310  13.314  1.00 84.71           N  
ATOM   2062  NH2 ARG A 277     -16.637 -11.668  15.245  1.00 84.71           N  
ATOM   2063  CZ  ARG A 277     -16.671 -11.792  13.952  1.00 84.71           C  
ATOM   2064  N   THR A 278     -11.104 -13.406  10.839  1.00 86.93           N  
ATOM   2065  CA  THR A 278     -10.070 -12.397  11.052  1.00 86.93           C  
ATOM   2066  C   THR A 278      -8.825 -12.777  10.265  1.00 86.93           C  
ATOM   2067  CB  THR A 278      -9.771 -12.233  12.549  1.00 86.93           C  
ATOM   2068  O   THR A 278      -8.450 -12.078   9.332  1.00 86.93           O  
ATOM   2069  CG2 THR A 278      -8.812 -11.084  12.843  1.00 86.93           C  
ATOM   2070  OG1 THR A 278     -10.968 -11.988  13.247  1.00 86.93           O  
ATOM   2071  N   TRP A 279      -8.204 -13.922  10.557  1.00 87.87           N  
ATOM   2072  CA  TRP A 279      -6.935 -14.280   9.908  1.00 87.87           C  
ATOM   2073  C   TRP A 279      -7.068 -14.552   8.421  1.00 87.87           C  
ATOM   2074  CB  TRP A 279      -6.346 -15.538  10.510  1.00 87.87           C  
ATOM   2075  O   TRP A 279      -6.162 -14.209   7.669  1.00 87.87           O  
ATOM   2076  CG  TRP A 279      -6.548 -15.698  11.955  1.00 87.87           C  
ATOM   2077  CD1 TRP A 279      -6.172 -14.813  12.896  1.00 87.87           C  
ATOM   2078  CD2 TRP A 279      -7.082 -16.867  12.630  1.00 87.87           C  
ATOM   2079  CE2 TRP A 279      -6.790 -16.717  14.000  1.00 87.87           C  
ATOM   2080  CE3 TRP A 279      -7.645 -18.092  12.215  1.00 87.87           C  
ATOM   2081  NE1 TRP A 279      -6.313 -15.432  14.103  1.00 87.87           N  
ATOM   2082  CH2 TRP A 279      -7.512 -18.976  14.477  1.00 87.87           C  
ATOM   2083  CZ2 TRP A 279      -6.878 -17.794  14.882  1.00 87.87           C  
ATOM   2084  CZ3 TRP A 279      -7.921 -19.113  13.143  1.00 87.87           C  
ATOM   2085  N   GLY A 280      -8.179 -15.167   8.001  1.00 92.09           N  
ATOM   2086  CA  GLY A 280      -8.434 -15.436   6.590  1.00 92.09           C  
ATOM   2087  C   GLY A 280      -8.420 -14.142   5.783  1.00 92.09           C  
ATOM   2088  O   GLY A 280      -7.778 -14.084   4.736  1.00 92.09           O  
ATOM   2089  N   LEU A 281      -9.053 -13.086   6.308  1.00 93.09           N  
ATOM   2090  CA  LEU A 281      -9.028 -11.763   5.696  1.00 93.09           C  
ATOM   2091  C   LEU A 281      -7.625 -11.150   5.752  1.00 93.09           C  
ATOM   2092  CB  LEU A 281     -10.074 -10.868   6.382  1.00 93.09           C  
ATOM   2093  O   LEU A 281      -7.089 -10.771   4.717  1.00 93.09           O  
ATOM   2094  CG  LEU A 281     -10.099  -9.438   5.814  1.00 93.09           C  
ATOM   2095  CD1 LEU A 281     -10.528  -9.422   4.348  1.00 93.09           C  
ATOM   2096  CD2 LEU A 281     -11.061  -8.576   6.617  1.00 93.09           C  
ATOM   2097  N   LEU A 282      -7.015 -11.101   6.938  1.00 91.59           N  
ATOM   2098  CA  LEU A 282      -5.724 -10.443   7.157  1.00 91.59           C  
ATOM   2099  C   LEU A 282      -4.598 -11.036   6.296  1.00 91.59           C  
ATOM   2100  CB  LEU A 282      -5.378 -10.516   8.657  1.00 91.59           C  
ATOM   2101  O   LEU A 282      -3.865 -10.284   5.658  1.00 91.59           O  
ATOM   2102  CG  LEU A 282      -6.274  -9.674   9.591  1.00 91.59           C  
ATOM   2103  CD1 LEU A 282      -5.732  -9.767  11.017  1.00 91.59           C  
ATOM   2104  CD2 LEU A 282      -6.419  -8.204   9.211  1.00 91.59           C  
ATOM   2105  N   ILE A 283      -4.490 -12.367   6.227  1.00 93.57           N  
ATOM   2106  CA  ILE A 283      -3.489 -13.060   5.400  1.00 93.57           C  
ATOM   2107  C   ILE A 283      -3.763 -12.825   3.913  1.00 93.57           C  
ATOM   2108  CB  ILE A 283      -3.453 -14.570   5.741  1.00 93.57           C  
ATOM   2109  O   ILE A 283      -2.834 -12.553   3.156  1.00 93.57           O  
ATOM   2110  CG1 ILE A 283      -2.886 -14.775   7.165  1.00 93.57           C  
ATOM   2111  CG2 ILE A 283      -2.620 -15.362   4.714  1.00 93.57           C  
ATOM   2112  CD1 ILE A 283      -3.013 -16.211   7.689  1.00 93.57           C  
ATOM   2113  N   THR A 284      -5.029 -12.889   3.490  1.00 96.41           N  
ATOM   2114  CA  THR A 284      -5.391 -12.648   2.085  1.00 96.41           C  
ATOM   2115  C   THR A 284      -5.062 -11.215   1.676  1.00 96.41           C  
ATOM   2116  CB  THR A 284      -6.869 -12.961   1.827  1.00 96.41           C  
ATOM   2117  O   THR A 284      -4.470 -11.012   0.617  1.00 96.41           O  
ATOM   2118  CG2 THR A 284      -7.262 -12.788   0.362  1.00 96.41           C  
ATOM   2119  OG1 THR A 284      -7.120 -14.310   2.153  1.00 96.41           O  
ATOM   2120  N   THR A 285      -5.368 -10.224   2.517  1.00 94.33           N  
ATOM   2121  CA  THR A 285      -5.011  -8.819   2.276  1.00 94.33           C  
ATOM   2122  C   THR A 285      -3.505  -8.642   2.200  1.00 94.33           C  
ATOM   2123  CB  THR A 285      -5.597  -7.906   3.360  1.00 94.33           C  
ATOM   2124  O   THR A 285      -3.017  -8.064   1.231  1.00 94.33           O  
ATOM   2125  CG2 THR A 285      -5.230  -6.433   3.167  1.00 94.33           C  
ATOM   2126  OG1 THR A 285      -6.995  -7.992   3.284  1.00 94.33           O  
ATOM   2127  N   LEU A 286      -2.771  -9.190   3.171  1.00 93.35           N  
ATOM   2128  CA  LEU A 286      -1.316  -9.122   3.213  1.00 93.35           C  
ATOM   2129  C   LEU A 286      -0.695  -9.648   1.912  1.00 93.35           C  
ATOM   2130  CB  LEU A 286      -0.835  -9.918   4.442  1.00 93.35           C  
ATOM   2131  O   LEU A 286       0.027  -8.920   1.236  1.00 93.35           O  
ATOM   2132  CG  LEU A 286       0.691  -9.956   4.586  1.00 93.35           C  
ATOM   2133  CD1 LEU A 286       1.220  -8.577   4.933  1.00 93.35           C  
ATOM   2134  CD2 LEU A 286       1.109 -10.922   5.693  1.00 93.35           C  
ATOM   2135  N   LEU A 287      -1.026 -10.886   1.534  1.00 96.02           N  
ATOM   2136  CA  LEU A 287      -0.471 -11.544   0.349  1.00 96.02           C  
ATOM   2137  C   LEU A 287      -0.878 -10.848  -0.950  1.00 96.02           C  
ATOM   2138  CB  LEU A 287      -0.942 -13.003   0.317  1.00 96.02           C  
ATOM   2139  O   LEU A 287      -0.046 -10.693  -1.843  1.00 96.02           O  
ATOM   2140  CG  LEU A 287      -0.337 -13.907   1.400  1.00 96.02           C  
ATOM   2141  CD1 LEU A 287      -1.057 -15.249   1.339  1.00 96.02           C  
ATOM   2142  CD2 LEU A 287       1.157 -14.146   1.171  1.00 96.02           C  
ATOM   2143  N   THR A 288      -2.131 -10.392  -1.050  1.00 96.91           N  
ATOM   2144  CA  THR A 288      -2.606  -9.656  -2.230  1.00 96.91           C  
ATOM   2145  C   THR A 288      -1.811  -8.366  -2.407  1.00 96.91           C  
ATOM   2146  CB  THR A 288      -4.100  -9.316  -2.139  1.00 96.91           C  
ATOM   2147  O   THR A 288      -1.305  -8.106  -3.498  1.00 96.91           O  
ATOM   2148  CG2 THR A 288      -4.618  -8.683  -3.428  1.00 96.91           C  
ATOM   2149  OG1 THR A 288      -4.871 -10.474  -1.943  1.00 96.91           O  
ATOM   2150  N   MET A 289      -1.652  -7.580  -1.335  1.00 93.81           N  
ATOM   2151  CA  MET A 289      -0.887  -6.335  -1.388  1.00 93.81           C  
ATOM   2152  C   MET A 289       0.577  -6.588  -1.729  1.00 93.81           C  
ATOM   2153  CB  MET A 289      -0.965  -5.586  -0.054  1.00 93.81           C  
ATOM   2154  O   MET A 289       1.119  -5.928  -2.612  1.00 93.81           O  
ATOM   2155  CG  MET A 289      -2.321  -4.977   0.265  1.00 93.81           C  
ATOM   2156  SD  MET A 289      -3.065  -4.056  -1.079  1.00 93.81           S  
ATOM   2157  CE  MET A 289      -4.422  -5.169  -1.505  1.00 93.81           C  
ATOM   2158  N   THR A 290       1.206  -7.580  -1.094  1.00 93.41           N  
ATOM   2159  CA  THR A 290       2.590  -7.955  -1.402  1.00 93.41           C  
ATOM   2160  C   THR A 290       2.750  -8.387  -2.856  1.00 93.41           C  
ATOM   2161  CB  THR A 290       3.077  -9.051  -0.452  1.00 93.41           C  
ATOM   2162  O   THR A 290       3.738  -8.029  -3.493  1.00 93.41           O  
ATOM   2163  CG2 THR A 290       4.568  -9.322  -0.586  1.00 93.41           C  
ATOM   2164  OG1 THR A 290       2.917  -8.612   0.873  1.00 93.41           O  
ATOM   2165  N   GLY A 291       1.769  -9.099  -3.407  1.00 94.62           N  
ATOM   2166  CA  GLY A 291       1.845  -9.632  -4.758  1.00 94.62           C  
ATOM   2167  C   GLY A 291       1.668  -8.602  -5.874  1.00 94.62           C  
ATOM   2168  O   GLY A 291       2.316  -8.729  -6.905  1.00 94.62           O  
ATOM   2169  N   VAL A 292       0.825  -7.579  -5.703  1.00 94.91           N  
ATOM   2170  CA  VAL A 292       0.429  -6.714  -6.835  1.00 94.91           C  
ATOM   2171  C   VAL A 292       0.747  -5.229  -6.650  1.00 94.91           C  
ATOM   2172  CB  VAL A 292      -1.052  -6.964  -7.163  1.00 94.91           C  
ATOM   2173  O   VAL A 292       0.853  -4.505  -7.642  1.00 94.91           O  
ATOM   2174  CG1 VAL A 292      -1.977  -6.177  -6.244  1.00 94.91           C  
ATOM   2175  CG2 VAL A 292      -1.408  -6.635  -8.617  1.00 94.91           C  
ATOM   2176  N   PHE A 293       0.929  -4.748  -5.415  1.00 92.75           N  
ATOM   2177  CA  PHE A 293       1.013  -3.308  -5.157  1.00 92.75           C  
ATOM   2178  C   PHE A 293       2.222  -2.664  -5.845  1.00 92.75           C  
ATOM   2179  CB  PHE A 293       1.011  -3.036  -3.648  1.00 92.75           C  
ATOM   2180  O   PHE A 293       2.052  -1.708  -6.602  1.00 92.75           O  
ATOM   2181  CG  PHE A 293       0.867  -1.567  -3.315  1.00 92.75           C  
ATOM   2182  CD1 PHE A 293       1.999  -0.768  -3.066  1.00 92.75           C  
ATOM   2183  CD2 PHE A 293      -0.417  -0.992  -3.280  1.00 92.75           C  
ATOM   2184  CE1 PHE A 293       1.836   0.603  -2.794  1.00 92.75           C  
ATOM   2185  CE2 PHE A 293      -0.573   0.378  -3.012  1.00 92.75           C  
ATOM   2186  CZ  PHE A 293       0.556   1.177  -2.774  1.00 92.75           C  
ATOM   2187  N   ALA A 294       3.422  -3.216  -5.652  1.00 92.11           N  
ATOM   2188  CA  ALA A 294       4.643  -2.728  -6.288  1.00 92.11           C  
ATOM   2189  C   ALA A 294       4.736  -3.101  -7.775  1.00 92.11           C  
ATOM   2190  CB  ALA A 294       5.863  -3.216  -5.502  1.00 92.11           C  
ATOM   2191  O   ALA A 294       5.486  -2.447  -8.496  1.00 92.11           O  
ATOM   2192  N   ILE A 295       3.954  -4.079  -8.265  1.00 94.20           N  
ATOM   2193  CA  ILE A 295       3.831  -4.312  -9.714  1.00 94.20           C  
ATOM   2194  C   ILE A 295       3.270  -3.051 -10.370  1.00 94.20           C  
ATOM   2195  CB  ILE A 295       3.001  -5.567 -10.080  1.00 94.20           C  
ATOM   2196  O   ILE A 295       3.903  -2.483 -11.255  1.00 94.20           O  
ATOM   2197  CG1 ILE A 295       3.707  -6.830  -9.545  1.00 94.20           C  
ATOM   2198  CG2 ILE A 295       2.796  -5.651 -11.609  1.00 94.20           C  
ATOM   2199  CD1 ILE A 295       3.038  -8.152  -9.941  1.00 94.20           C  
ATOM   2200  N   MET A 296       2.114  -2.579  -9.898  1.00 92.45           N  
ATOM   2201  CA  MET A 296       1.440  -1.423 -10.495  1.00 92.45           C  
ATOM   2202  C   MET A 296       2.065  -0.084 -10.110  1.00 92.45           C  
ATOM   2203  CB  MET A 296      -0.055  -1.452 -10.140  1.00 92.45           C  
ATOM   2204  O   MET A 296       2.181   0.796 -10.955  1.00 92.45           O  
ATOM   2205  CG  MET A 296      -0.790  -2.468 -11.014  1.00 92.45           C  
ATOM   2206  SD  MET A 296      -0.748  -2.000 -12.769  1.00 92.45           S  
ATOM   2207  CE  MET A 296      -0.502  -3.590 -13.574  1.00 92.45           C  
ATOM   2208  N   ASN A 297       2.502   0.075  -8.861  1.00 91.22           N  
ATOM   2209  CA  ASN A 297       3.001   1.354  -8.343  1.00 91.22           C  
ATOM   2210  C   ASN A 297       4.523   1.520  -8.470  1.00 91.22           C  
ATOM   2211  CB  ASN A 297       2.503   1.536  -6.899  1.00 91.22           C  
ATOM   2212  O   ASN A 297       5.058   2.530  -8.012  1.00 91.22           O  
ATOM   2213  CG  ASN A 297       1.003   1.733  -6.858  1.00 91.22           C  
ATOM   2214  ND2 ASN A 297       0.262   0.682  -6.605  1.00 91.22           N  
ATOM   2215  OD1 ASN A 297       0.476   2.805  -7.089  1.00 91.22           O  
ATOM   2216  N   GLY A 298       5.225   0.547  -9.054  1.00 91.14           N  
ATOM   2217  CA  GLY A 298       6.681   0.572  -9.178  1.00 91.14           C  
ATOM   2218  C   GLY A 298       7.186  -0.057 -10.470  1.00 91.14           C  
ATOM   2219  O   GLY A 298       7.705   0.649 -11.329  1.00 91.14           O  
ATOM   2220  N   ILE A 299       7.027  -1.373 -10.621  1.00 91.44           N  
ATOM   2221  CA  ILE A 299       7.629  -2.149 -11.716  1.00 91.44           C  
ATOM   2222  C   ILE A 299       7.089  -1.724 -13.082  1.00 91.44           C  
ATOM   2223  CB  ILE A 299       7.431  -3.661 -11.465  1.00 91.44           C  
ATOM   2224  O   ILE A 299       7.875  -1.504 -13.995  1.00 91.44           O  
ATOM   2225  CG1 ILE A 299       8.322  -4.113 -10.286  1.00 91.44           C  
ATOM   2226  CG2 ILE A 299       7.681  -4.489 -12.739  1.00 91.44           C  
ATOM   2227  CD1 ILE A 299       8.059  -5.540  -9.789  1.00 91.44           C  
ATOM   2228  N   ILE A 300       5.772  -1.580 -13.234  1.00 92.34           N  
ATOM   2229  CA  ILE A 300       5.150  -1.210 -14.512  1.00 92.34           C  
ATOM   2230  C   ILE A 300       5.519   0.224 -14.933  1.00 92.34           C  
ATOM   2231  CB  ILE A 300       3.630  -1.495 -14.465  1.00 92.34           C  
ATOM   2232  O   ILE A 300       5.966   0.402 -16.069  1.00 92.34           O  
ATOM   2233  CG1 ILE A 300       3.352  -3.012 -14.429  1.00 92.34           C  
ATOM   2234  CG2 ILE A 300       2.874  -0.816 -15.616  1.00 92.34           C  
ATOM   2235  CD1 ILE A 300       3.624  -3.769 -15.733  1.00 92.34           C  
ATOM   2236  N   PRO A 301       5.439   1.242 -14.051  1.00 92.11           N  
ATOM   2237  CA  PRO A 301       5.978   2.564 -14.353  1.00 92.11           C  
ATOM   2238  C   PRO A 301       7.484   2.561 -14.639  1.00 92.11           C  
ATOM   2239  CB  PRO A 301       5.652   3.437 -13.138  1.00 92.11           C  
ATOM   2240  O   PRO A 301       7.934   3.303 -15.509  1.00 92.11           O  
ATOM   2241  CG  PRO A 301       4.411   2.775 -12.552  1.00 92.11           C  
ATOM   2242  CD  PRO A 301       4.642   1.295 -12.835  1.00 92.11           C  
ATOM   2243  N   ALA A 302       8.271   1.741 -13.937  1.00 91.02           N  
ATOM   2244  CA  ALA A 302       9.705   1.622 -14.191  1.00 91.02           C  
ATOM   2245  C   ALA A 302       9.987   1.025 -15.576  1.00 91.02           C  
ATOM   2246  CB  ALA A 302      10.366   0.819 -13.066  1.00 91.02           C  
ATOM   2247  O   ALA A 302      10.784   1.586 -16.320  1.00 91.02           O  
ATOM   2248  N   LEU A 303       9.267  -0.033 -15.958  1.00 91.08           N  
ATOM   2249  CA  LEU A 303       9.328  -0.625 -17.292  1.00 91.08           C  
ATOM   2250  C   LEU A 303       8.955   0.398 -18.369  1.00 91.08           C  
ATOM   2251  CB  LEU A 303       8.392  -1.845 -17.333  1.00 91.08           C  
ATOM   2252  O   LEU A 303       9.654   0.509 -19.363  1.00 91.08           O  
ATOM   2253  CG  LEU A 303       8.333  -2.554 -18.700  1.00 91.08           C  
ATOM   2254  CD1 LEU A 303       9.630  -3.302 -19.011  1.00 91.08           C  
ATOM   2255  CD2 LEU A 303       7.167  -3.541 -18.685  1.00 91.08           C  
ATOM   2256  N   GLY A 304       7.889   1.181 -18.184  1.00 91.83           N  
ATOM   2257  CA  GLY A 304       7.499   2.204 -19.160  1.00 91.83           C  
ATOM   2258  C   GLY A 304       8.559   3.296 -19.361  1.00 91.83           C  
ATOM   2259  O   GLY A 304       8.746   3.760 -20.486  1.00 91.83           O  
ATOM   2260  N   GLN A 305       9.270   3.671 -18.294  1.00 92.25           N  
ATOM   2261  CA  GLN A 305      10.335   4.684 -18.315  1.00 92.25           C  
ATOM   2262  C   GLN A 305      11.711   4.131 -18.725  1.00 92.25           C  
ATOM   2263  CB  GLN A 305      10.429   5.349 -16.933  1.00 92.25           C  
ATOM   2264  O   GLN A 305      12.619   4.902 -19.032  1.00 92.25           O  
ATOM   2265  CG  GLN A 305       9.194   6.191 -16.590  1.00 92.25           C  
ATOM   2266  CD  GLN A 305       9.316   6.867 -15.231  1.00 92.25           C  
ATOM   2267  NE2 GLN A 305       8.727   6.323 -14.189  1.00 92.25           N  
ATOM   2268  OE1 GLN A 305       9.940   7.901 -15.071  1.00 92.25           O  
ATOM   2269  N   ASP A 306      11.898   2.810 -18.737  1.00 88.68           N  
ATOM   2270  CA  ASP A 306      13.159   2.185 -19.134  1.00 88.68           C  
ATOM   2271  C   ASP A 306      13.394   2.380 -20.639  1.00 88.68           C  
ATOM   2272  CB  ASP A 306      13.154   0.702 -18.729  1.00 88.68           C  
ATOM   2273  O   ASP A 306      12.641   1.879 -21.473  1.00 88.68           O  
ATOM   2274  CG  ASP A 306      14.537   0.049 -18.811  1.00 88.68           C  
ATOM   2275  OD1 ASP A 306      15.284   0.323 -19.783  1.00 88.68           O  
ATOM   2276  OD2 ASP A 306      14.843  -0.755 -17.900  1.00 88.68           O  
ATOM   2277  N   GLY A 307      14.440   3.122 -21.005  1.00 84.88           N  
ATOM   2278  CA  GLY A 307      14.775   3.385 -22.408  1.00 84.88           C  
ATOM   2279  C   GLY A 307      15.459   2.223 -23.135  1.00 84.88           C  
ATOM   2280  O   GLY A 307      15.575   2.269 -24.355  1.00 84.88           O  
ATOM   2281  N   LYS A 308      15.946   1.198 -22.420  1.00 82.89           N  
ATOM   2282  CA  LYS A 308      16.634   0.043 -23.025  1.00 82.89           C  
ATOM   2283  C   LYS A 308      15.702  -1.140 -23.241  1.00 82.89           C  
ATOM   2284  CB  LYS A 308      17.815  -0.400 -22.154  1.00 82.89           C  
ATOM   2285  O   LYS A 308      15.806  -1.814 -24.260  1.00 82.89           O  
ATOM   2286  CG  LYS A 308      19.001   0.562 -22.248  1.00 82.89           C  
ATOM   2287  CD  LYS A 308      20.183  -0.006 -21.457  1.00 82.89           C  
ATOM   2288  CE  LYS A 308      21.389   0.924 -21.596  1.00 82.89           C  
ATOM   2289  NZ  LYS A 308      22.561   0.402 -20.851  1.00 82.89           N  
ATOM   2290  N   PHE A 309      14.846  -1.414 -22.263  1.00 80.86           N  
ATOM   2291  CA  PHE A 309      13.982  -2.600 -22.254  1.00 80.86           C  
ATOM   2292  C   PHE A 309      12.495  -2.261 -22.278  1.00 80.86           C  
ATOM   2293  CB  PHE A 309      14.330  -3.447 -21.030  1.00 80.86           C  
ATOM   2294  O   PHE A 309      11.663  -3.160 -22.340  1.00 80.86           O  
ATOM   2295  CG  PHE A 309      15.785  -3.859 -20.989  1.00 80.86           C  
ATOM   2296  CD1 PHE A 309      16.249  -4.891 -21.823  1.00 80.86           C  
ATOM   2297  CD2 PHE A 309      16.687  -3.184 -20.151  1.00 80.86           C  
ATOM   2298  CE1 PHE A 309      17.586  -5.314 -21.751  1.00 80.86           C  
ATOM   2299  CE2 PHE A 309      18.033  -3.588 -20.098  1.00 80.86           C  
ATOM   2300  CZ  PHE A 309      18.479  -4.667 -20.880  1.00 80.86           C  
ATOM   2301  N   GLY A 310      12.174  -0.976 -22.199  1.00 85.09           N  
ATOM   2302  CA  GLY A 310      10.826  -0.456 -22.210  1.00 85.09           C  
ATOM   2303  C   GLY A 310      10.597   0.508 -23.361  1.00 85.09           C  
ATOM   2304  O   GLY A 310      11.109   0.330 -24.464  1.00 85.09           O  
ATOM   2305  N   LEU A 311       9.799   1.535 -23.085  1.00 88.34           N  
ATOM   2306  CA  LEU A 311       9.392   2.539 -24.068  1.00 88.34           C  
ATOM   2307  C   LEU A 311      10.150   3.867 -23.923  1.00 88.34           C  
ATOM   2308  CB  LEU A 311       7.878   2.746 -23.925  1.00 88.34           C  
ATOM   2309  O   LEU A 311       9.978   4.746 -24.763  1.00 88.34           O  
ATOM   2310  CG  LEU A 311       7.012   1.533 -24.292  1.00 88.34           C  
ATOM   2311  CD1 LEU A 311       5.571   1.832 -23.885  1.00 88.34           C  
ATOM   2312  CD2 LEU A 311       7.039   1.225 -25.788  1.00 88.34           C  
ATOM   2313  N   GLY A 312      10.950   4.039 -22.863  1.00 90.06           N  
ATOM   2314  CA  GLY A 312      11.645   5.298 -22.579  1.00 90.06           C  
ATOM   2315  C   GLY A 312      10.710   6.495 -22.373  1.00 90.06           C  
ATOM   2316  O   GLY A 312      11.066   7.618 -22.727  1.00 90.06           O  
ATOM   2317  N   LEU A 313       9.500   6.267 -21.853  1.00 92.66           N  
ATOM   2318  CA  LEU A 313       8.518   7.328 -21.628  1.00 92.66           C  
ATOM   2319  C   LEU A 313       8.969   8.278 -20.512  1.00 92.66           C  
ATOM   2320  CB  LEU A 313       7.138   6.726 -21.300  1.00 92.66           C  
ATOM   2321  O   LEU A 313       9.601   7.863 -19.543  1.00 92.66           O  
ATOM   2322  CG  LEU A 313       6.525   5.872 -22.421  1.00 92.66           C  
ATOM   2323  CD1 LEU A 313       5.221   5.234 -21.935  1.00 92.66           C  
ATOM   2324  CD2 LEU A 313       6.228   6.670 -23.691  1.00 92.66           C  
ATOM   2325  N   GLY A 314       8.573   9.548 -20.613  1.00 91.70           N  
ATOM   2326  CA  GLY A 314       8.674  10.497 -19.502  1.00 91.70           C  
ATOM   2327  C   GLY A 314       7.763  10.122 -18.326  1.00 91.70           C  
ATOM   2328  O   GLY A 314       6.806   9.354 -18.478  1.00 91.70           O  
ATOM   2329  N   ALA A 315       8.037  10.686 -17.148  1.00 90.34           N  
ATOM   2330  CA  ALA A 315       7.272  10.425 -15.924  1.00 90.34           C  
ATOM   2331  C   ALA A 315       5.788  10.841 -16.042  1.00 90.34           C  
ATOM   2332  CB  ALA A 315       7.966  11.160 -14.772  1.00 90.34           C  
ATOM   2333  O   ALA A 315       4.897  10.202 -15.479  1.00 90.34           O  
ATOM   2334  N   ASP A 316       5.504  11.885 -16.813  1.00 91.54           N  
ATOM   2335  CA  ASP A 316       4.167  12.358 -17.170  1.00 91.54           C  
ATOM   2336  C   ASP A 316       3.437  11.369 -18.091  1.00 91.54           C  
ATOM   2337  CB  ASP A 316       4.282  13.759 -17.802  1.00 91.54           C  
ATOM   2338  O   ASP A 316       2.327  10.933 -17.776  1.00 91.54           O  
ATOM   2339  CG  ASP A 316       5.184  13.819 -19.046  1.00 91.54           C  
ATOM   2340  OD1 ASP A 316       6.323  13.293 -18.971  1.00 91.54           O  
ATOM   2341  OD2 ASP A 316       4.734  14.384 -20.059  1.00 91.54           O  
ATOM   2342  N   MET A 317       4.083  10.943 -19.181  1.00 92.87           N  
ATOM   2343  CA  MET A 317       3.486  10.003 -20.134  1.00 92.87           C  
ATOM   2344  C   MET A 317       3.269   8.621 -19.522  1.00 92.87           C  
ATOM   2345  CB  MET A 317       4.342   9.893 -21.404  1.00 92.87           C  
ATOM   2346  O   MET A 317       2.217   8.018 -19.732  1.00 92.87           O  
ATOM   2347  CG  MET A 317       4.238  11.137 -22.290  1.00 92.87           C  
ATOM   2348  SD  MET A 317       2.552  11.519 -22.850  1.00 92.87           S  
ATOM   2349  CE  MET A 317       2.329  13.095 -21.981  1.00 92.87           C  
ATOM   2350  N   VAL A 318       4.210   8.116 -18.718  1.00 92.45           N  
ATOM   2351  CA  VAL A 318       4.017   6.816 -18.066  1.00 92.45           C  
ATOM   2352  C   VAL A 318       2.851   6.863 -17.081  1.00 92.45           C  
ATOM   2353  CB  VAL A 318       5.308   6.295 -17.413  1.00 92.45           C  
ATOM   2354  O   VAL A 318       2.086   5.903 -17.005  1.00 92.45           O  
ATOM   2355  CG1 VAL A 318       5.568   6.860 -16.013  1.00 92.45           C  
ATOM   2356  CG2 VAL A 318       5.247   4.771 -17.321  1.00 92.45           C  
ATOM   2357  N   SER A 319       2.662   7.981 -16.372  1.00 91.96           N  
ATOM   2358  CA  SER A 319       1.535   8.156 -15.449  1.00 91.96           C  
ATOM   2359  C   SER A 319       0.207   8.127 -16.199  1.00 91.96           C  
ATOM   2360  CB  SER A 319       1.654   9.467 -14.672  1.00 91.96           C  
ATOM   2361  O   SER A 319      -0.693   7.388 -15.804  1.00 91.96           O  
ATOM   2362  OG  SER A 319       2.842   9.453 -13.920  1.00 91.96           O  
ATOM   2363  N   LEU A 320       0.132   8.848 -17.323  1.00 93.04           N  
ATOM   2364  CA  LEU A 320      -1.034   8.887 -18.210  1.00 93.04           C  
ATOM   2365  C   LEU A 320      -1.388   7.521 -18.810  1.00 93.04           C  
ATOM   2366  CB  LEU A 320      -0.751   9.884 -19.350  1.00 93.04           C  
ATOM   2367  O   LEU A 320      -2.566   7.227 -18.989  1.00 93.04           O  
ATOM   2368  CG  LEU A 320      -1.018  11.344 -18.962  1.00 93.04           C  
ATOM   2369  CD1 LEU A 320      -0.319  12.283 -19.938  1.00 93.04           C  
ATOM   2370  CD2 LEU A 320      -2.515  11.658 -19.020  1.00 93.04           C  
ATOM   2371  N   VAL A 321      -0.391   6.692 -19.125  1.00 92.85           N  
ATOM   2372  CA  VAL A 321      -0.600   5.384 -19.770  1.00 92.85           C  
ATOM   2373  C   VAL A 321      -0.860   4.270 -18.757  1.00 92.85           C  
ATOM   2374  CB  VAL A 321       0.607   5.047 -20.667  1.00 92.85           C  
ATOM   2375  O   VAL A 321      -1.580   3.324 -19.065  1.00 92.85           O  
ATOM   2376  CG1 VAL A 321       0.548   3.636 -21.269  1.00 92.85           C  
ATOM   2377  CG2 VAL A 321       0.707   6.033 -21.839  1.00 92.85           C  
ATOM   2378  N   THR A 322      -0.283   4.355 -17.555  1.00 92.95           N  
ATOM   2379  CA  THR A 322      -0.293   3.240 -16.595  1.00 92.95           C  
ATOM   2380  C   THR A 322      -1.122   3.542 -15.351  1.00 92.95           C  
ATOM   2381  CB  THR A 322       1.126   2.753 -16.246  1.00 92.95           C  
ATOM   2382  O   THR A 322      -2.167   2.936 -15.125  1.00 92.95           O  
ATOM   2383  CG2 THR A 322       1.931   2.350 -17.481  1.00 92.95           C  
ATOM   2384  OG1 THR A 322       1.879   3.729 -15.565  1.00 92.95           O  
ATOM   2385  N   LEU A 323      -0.705   4.510 -14.542  1.00 91.09           N  
ATOM   2386  CA  LEU A 323      -1.280   4.751 -13.219  1.00 91.09           C  
ATOM   2387  C   LEU A 323      -2.671   5.393 -13.281  1.00 91.09           C  
ATOM   2388  CB  LEU A 323      -0.309   5.634 -12.431  1.00 91.09           C  
ATOM   2389  O   LEU A 323      -3.558   5.018 -12.513  1.00 91.09           O  
ATOM   2390  CG  LEU A 323       1.063   5.003 -12.143  1.00 91.09           C  
ATOM   2391  CD1 LEU A 323       1.995   6.064 -11.567  1.00 91.09           C  
ATOM   2392  CD2 LEU A 323       0.964   3.851 -11.144  1.00 91.09           C  
ATOM   2393  N   THR A 324      -2.892   6.333 -14.201  1.00 91.39           N  
ATOM   2394  CA  THR A 324      -4.188   7.011 -14.344  1.00 91.39           C  
ATOM   2395  C   THR A 324      -5.277   6.068 -14.847  1.00 91.39           C  
ATOM   2396  CB  THR A 324      -4.085   8.266 -15.217  1.00 91.39           C  
ATOM   2397  O   THR A 324      -6.324   6.006 -14.203  1.00 91.39           O  
ATOM   2398  CG2 THR A 324      -5.362   9.100 -15.208  1.00 91.39           C  
ATOM   2399  OG1 THR A 324      -3.038   9.045 -14.716  1.00 91.39           O  
ATOM   2400  N   PRO A 325      -5.065   5.270 -15.912  1.00 92.31           N  
ATOM   2401  CA  PRO A 325      -6.056   4.295 -16.354  1.00 92.31           C  
ATOM   2402  C   PRO A 325      -6.315   3.226 -15.293  1.00 92.31           C  
ATOM   2403  CB  PRO A 325      -5.508   3.701 -17.656  1.00 92.31           C  
ATOM   2404  O   PRO A 325      -7.469   2.874 -15.065  1.00 92.31           O  
ATOM   2405  CG  PRO A 325      -4.591   4.812 -18.163  1.00 92.31           C  
ATOM   2406  CD  PRO A 325      -3.972   5.301 -16.868  1.00 92.31           C  
ATOM   2407  N   TYR A 326      -5.273   2.781 -14.581  1.00 92.12           N  
ATOM   2408  CA  TYR A 326      -5.397   1.885 -13.430  1.00 92.12           C  
ATOM   2409  C   TYR A 326      -6.338   2.452 -12.351  1.00 92.12           C  
ATOM   2410  CB  TYR A 326      -3.987   1.613 -12.880  1.00 92.12           C  
ATOM   2411  O   TYR A 326      -7.269   1.773 -11.911  1.00 92.12           O  
ATOM   2412  CG  TYR A 326      -3.962   1.047 -11.481  1.00 92.12           C  
ATOM   2413  CD1 TYR A 326      -3.756   1.900 -10.379  1.00 92.12           C  
ATOM   2414  CD2 TYR A 326      -4.197  -0.322 -11.286  1.00 92.12           C  
ATOM   2415  CE1 TYR A 326      -3.802   1.386  -9.073  1.00 92.12           C  
ATOM   2416  CE2 TYR A 326      -4.257  -0.838  -9.982  1.00 92.12           C  
ATOM   2417  OH  TYR A 326      -4.133  -0.463  -7.608  1.00 92.12           O  
ATOM   2418  CZ  TYR A 326      -4.056   0.014  -8.874  1.00 92.12           C  
ATOM   2419  N   ALA A 327      -6.142   3.712 -11.959  1.00 89.37           N  
ATOM   2420  CA  ALA A 327      -6.938   4.348 -10.915  1.00 89.37           C  
ATOM   2421  C   ALA A 327      -8.367   4.691 -11.374  1.00 89.37           C  
ATOM   2422  CB  ALA A 327      -6.182   5.584 -10.438  1.00 89.37           C  
ATOM   2423  O   ALA A 327      -9.318   4.480 -10.622  1.00 89.37           O  
ATOM   2424  N   LEU A 328      -8.542   5.177 -12.609  1.00 90.57           N  
ATOM   2425  CA  LEU A 328      -9.862   5.460 -13.182  1.00 90.57           C  
ATOM   2426  C   LEU A 328     -10.682   4.183 -13.334  1.00 90.57           C  
ATOM   2427  CB  LEU A 328      -9.718   6.150 -14.550  1.00 90.57           C  
ATOM   2428  O   LEU A 328     -11.844   4.150 -12.933  1.00 90.57           O  
ATOM   2429  CG  LEU A 328      -9.263   7.617 -14.494  1.00 90.57           C  
ATOM   2430  CD1 LEU A 328      -9.098   8.138 -15.923  1.00 90.57           C  
ATOM   2431  CD2 LEU A 328     -10.280   8.512 -13.782  1.00 90.57           C  
ATOM   2432  N   ALA A 329     -10.074   3.119 -13.858  1.00 91.74           N  
ATOM   2433  CA  ALA A 329     -10.712   1.817 -13.948  1.00 91.74           C  
ATOM   2434  C   ALA A 329     -11.178   1.336 -12.569  1.00 91.74           C  
ATOM   2435  CB  ALA A 329      -9.721   0.840 -14.573  1.00 91.74           C  
ATOM   2436  O   ALA A 329     -12.338   0.955 -12.423  1.00 91.74           O  
ATOM   2437  N   GLY A 330     -10.321   1.433 -11.548  1.00 89.01           N  
ATOM   2438  CA  GLY A 330     -10.685   1.085 -10.176  1.00 89.01           C  
ATOM   2439  C   GLY A 330     -11.860   1.905  -9.637  1.00 89.01           C  
ATOM   2440  O   GLY A 330     -12.814   1.342  -9.098  1.00 89.01           O  
ATOM   2441  N   LEU A 331     -11.835   3.224  -9.845  1.00 86.23           N  
ATOM   2442  CA  LEU A 331     -12.891   4.133  -9.402  1.00 86.23           C  
ATOM   2443  C   LEU A 331     -14.239   3.822 -10.062  1.00 86.23           C  
ATOM   2444  CB  LEU A 331     -12.457   5.577  -9.703  1.00 86.23           C  
ATOM   2445  O   LEU A 331     -15.253   3.710  -9.373  1.00 86.23           O  
ATOM   2446  CG  LEU A 331     -13.493   6.631  -9.270  1.00 86.23           C  
ATOM   2447  CD1 LEU A 331     -13.614   6.718  -7.747  1.00 86.23           C  
ATOM   2448  CD2 LEU A 331     -13.063   7.992  -9.796  1.00 86.23           C  
ATOM   2449  N   PHE A 332     -14.260   3.671 -11.388  1.00 87.90           N  
ATOM   2450  CA  PHE A 332     -15.496   3.422 -12.131  1.00 87.90           C  
ATOM   2451  C   PHE A 332     -16.057   2.022 -11.880  1.00 87.90           C  
ATOM   2452  CB  PHE A 332     -15.266   3.662 -13.629  1.00 87.90           C  
ATOM   2453  O   PHE A 332     -17.277   1.850 -11.855  1.00 87.90           O  
ATOM   2454  CG  PHE A 332     -15.179   5.127 -14.013  1.00 87.90           C  
ATOM   2455  CD1 PHE A 332     -16.293   5.967 -13.821  1.00 87.90           C  
ATOM   2456  CD2 PHE A 332     -14.008   5.653 -14.589  1.00 87.90           C  
ATOM   2457  CE1 PHE A 332     -16.226   7.325 -14.177  1.00 87.90           C  
ATOM   2458  CE2 PHE A 332     -13.937   7.012 -14.937  1.00 87.90           C  
ATOM   2459  CZ  PHE A 332     -15.044   7.850 -14.727  1.00 87.90           C  
ATOM   2460  N   PHE A 333     -15.198   1.024 -11.652  1.00 89.38           N  
ATOM   2461  CA  PHE A 333     -15.648  -0.336 -11.357  1.00 89.38           C  
ATOM   2462  C   PHE A 333     -15.985  -0.574  -9.883  1.00 89.38           C  
ATOM   2463  CB  PHE A 333     -14.656  -1.373 -11.896  1.00 89.38           C  
ATOM   2464  O   PHE A 333     -16.640  -1.567  -9.572  1.00 89.38           O  
ATOM   2465  CG  PHE A 333     -15.295  -2.298 -12.901  1.00 89.38           C  
ATOM   2466  CD1 PHE A 333     -15.683  -3.594 -12.521  1.00 89.38           C  
ATOM   2467  CD2 PHE A 333     -15.501  -1.856 -14.221  1.00 89.38           C  
ATOM   2468  CE1 PHE A 333     -16.251  -4.461 -13.472  1.00 89.38           C  
ATOM   2469  CE2 PHE A 333     -16.080  -2.718 -15.167  1.00 89.38           C  
ATOM   2470  CZ  PHE A 333     -16.448  -4.022 -14.794  1.00 89.38           C  
ATOM   2471  N   GLY A 334     -15.617   0.330  -8.973  1.00 85.01           N  
ATOM   2472  CA  GLY A 334     -15.916   0.190  -7.548  1.00 85.01           C  
ATOM   2473  C   GLY A 334     -17.410   0.089  -7.204  1.00 85.01           C  
ATOM   2474  O   GLY A 334     -17.809  -0.826  -6.483  1.00 85.01           O  
ATOM   2475  N   PRO A 335     -18.287   0.952  -7.746  1.00 85.37           N  
ATOM   2476  CA  PRO A 335     -19.732   0.795  -7.576  1.00 85.37           C  
ATOM   2477  C   PRO A 335     -20.260  -0.523  -8.158  1.00 85.37           C  
ATOM   2478  CB  PRO A 335     -20.349   2.010  -8.278  1.00 85.37           C  
ATOM   2479  O   PRO A 335     -21.131  -1.165  -7.568  1.00 85.37           O  
ATOM   2480  CG  PRO A 335     -19.243   3.063  -8.211  1.00 85.37           C  
ATOM   2481  CD  PRO A 335     -17.973   2.231  -8.361  1.00 85.37           C  
ATOM   2482  N   VAL A 336     -19.702  -0.954  -9.295  1.00 90.52           N  
ATOM   2483  CA  VAL A 336     -20.069  -2.216  -9.952  1.00 90.52           C  
ATOM   2484  C   VAL A 336     -19.691  -3.402  -9.068  1.00 90.52           C  
ATOM   2485  CB  VAL A 336     -19.420  -2.340 -11.346  1.00 90.52           C  
ATOM   2486  O   VAL A 336     -20.508  -4.302  -8.876  1.00 90.52           O  
ATOM   2487  CG1 VAL A 336     -19.867  -3.623 -12.058  1.00 90.52           C  
ATOM   2488  CG2 VAL A 336     -19.783  -1.148 -12.242  1.00 90.52           C  
ATOM   2489  N   SER A 337     -18.499  -3.398  -8.468  1.00 87.55           N  
ATOM   2490  CA  SER A 337     -18.071  -4.461  -7.559  1.00 87.55           C  
ATOM   2491  C   SER A 337     -18.919  -4.506  -6.289  1.00 87.55           C  
ATOM   2492  CB  SER A 337     -16.581  -4.344  -7.244  1.00 87.55           C  
ATOM   2493  O   SER A 337     -19.286  -5.596  -5.854  1.00 87.55           O  
ATOM   2494  OG  SER A 337     -16.290  -3.251  -6.410  1.00 87.55           O  
ATOM   2495  N   GLY A 338     -19.336  -3.353  -5.757  1.00 83.55           N  
ATOM   2496  CA  GLY A 338     -20.304  -3.273  -4.660  1.00 83.55           C  
ATOM   2497  C   GLY A 338     -21.663  -3.889  -5.013  1.00 83.55           C  
ATOM   2498  O   GLY A 338     -22.208  -4.681  -4.242  1.00 83.55           O  
ATOM   2499  N   PHE A 339     -22.191  -3.596  -6.206  1.00 87.12           N  
ATOM   2500  CA  PHE A 339     -23.426  -4.213  -6.702  1.00 87.12           C  
ATOM   2501  C   PHE A 339     -23.284  -5.734  -6.871  1.00 87.12           C  
ATOM   2502  CB  PHE A 339     -23.830  -3.549  -8.025  1.00 87.12           C  
ATOM   2503  O   PHE A 339     -24.150  -6.500  -6.436  1.00 87.12           O  
ATOM   2504  CG  PHE A 339     -25.036  -4.200  -8.674  1.00 87.12           C  
ATOM   2505  CD1 PHE A 339     -24.863  -5.153  -9.696  1.00 87.12           C  
ATOM   2506  CD2 PHE A 339     -26.332  -3.876  -8.232  1.00 87.12           C  
ATOM   2507  CE1 PHE A 339     -25.983  -5.772 -10.281  1.00 87.12           C  
ATOM   2508  CE2 PHE A 339     -27.451  -4.495  -8.816  1.00 87.12           C  
ATOM   2509  CZ  PHE A 339     -27.278  -5.441  -9.842  1.00 87.12           C  
ATOM   2510  N   LEU A 340     -22.172  -6.190  -7.455  1.00 90.42           N  
ATOM   2511  CA  LEU A 340     -21.871  -7.615  -7.591  1.00 90.42           C  
ATOM   2512  C   LEU A 340     -21.767  -8.294  -6.220  1.00 90.42           C  
ATOM   2513  CB  LEU A 340     -20.570  -7.800  -8.394  1.00 90.42           C  
ATOM   2514  O   LEU A 340     -22.285  -9.397  -6.052  1.00 90.42           O  
ATOM   2515  CG  LEU A 340     -20.672  -7.434  -9.887  1.00 90.42           C  
ATOM   2516  CD1 LEU A 340     -19.281  -7.484 -10.519  1.00 90.42           C  
ATOM   2517  CD2 LEU A 340     -21.585  -8.395 -10.652  1.00 90.42           C  
ATOM   2518  N   ALA A 341     -21.157  -7.638  -5.231  1.00 87.63           N  
ATOM   2519  CA  ALA A 341     -21.020  -8.164  -3.875  1.00 87.63           C  
ATOM   2520  C   ALA A 341     -22.374  -8.309  -3.175  1.00 87.63           C  
ATOM   2521  CB  ALA A 341     -20.090  -7.244  -3.087  1.00 87.63           C  
ATOM   2522  O   ALA A 341     -22.617  -9.325  -2.525  1.00 87.63           O  
ATOM   2523  N   ALA A 342     -23.282  -7.349  -3.362  1.00 84.85           N  
ATOM   2524  CA  ALA A 342     -24.641  -7.436  -2.834  1.00 84.85           C  
ATOM   2525  C   ALA A 342     -25.427  -8.610  -3.445  1.00 84.85           C  
ATOM   2526  CB  ALA A 342     -25.341  -6.096  -3.083  1.00 84.85           C  
ATOM   2527  O   ALA A 342     -26.200  -9.267  -2.749  1.00 84.85           O  
ATOM   2528  N   ARG A 343     -25.213  -8.901  -4.737  1.00 89.61           N  
ATOM   2529  CA  ARG A 343     -25.927  -9.969  -5.453  1.00 89.61           C  
ATOM   2530  C   ARG A 343     -25.337 -11.362  -5.226  1.00 89.61           C  
ATOM   2531  CB  ARG A 343     -25.992  -9.604  -6.943  1.00 89.61           C  
ATOM   2532  O   ARG A 343     -26.086 -12.320  -5.051  1.00 89.61           O  
ATOM   2533  CG  ARG A 343     -26.905 -10.567  -7.716  1.00 89.61           C  
ATOM   2534  CD  ARG A 343     -27.112 -10.077  -9.150  1.00 89.61           C  
ATOM   2535  NE  ARG A 343     -28.047 -10.953  -9.882  1.00 89.61           N  
ATOM   2536  NH1 ARG A 343     -28.220  -9.678 -11.782  1.00 89.61           N  
ATOM   2537  NH2 ARG A 343     -29.376 -11.580 -11.623  1.00 89.61           N  
ATOM   2538  CZ  ARG A 343     -28.542 -10.735 -11.087  1.00 89.61           C  
ATOM   2539  N   PHE A 344     -24.013 -11.489  -5.262  1.00 90.12           N  
ATOM   2540  CA  PHE A 344     -23.317 -12.781  -5.273  1.00 90.12           C  
ATOM   2541  C   PHE A 344     -22.574 -13.101  -3.969  1.00 90.12           C  
ATOM   2542  CB  PHE A 344     -22.379 -12.833  -6.487  1.00 90.12           C  
ATOM   2543  O   PHE A 344     -22.178 -14.250  -3.773  1.00 90.12           O  
ATOM   2544  CG  PHE A 344     -23.091 -12.719  -7.824  1.00 90.12           C  
ATOM   2545  CD1 PHE A 344     -23.912 -13.771  -8.273  1.00 90.12           C  
ATOM   2546  CD2 PHE A 344     -22.931 -11.572  -8.624  1.00 90.12           C  
ATOM   2547  CE1 PHE A 344     -24.562 -13.682  -9.517  1.00 90.12           C  
ATOM   2548  CE2 PHE A 344     -23.582 -11.484  -9.868  1.00 90.12           C  
ATOM   2549  CZ  PHE A 344     -24.393 -12.539 -10.317  1.00 90.12           C  
ATOM   2550  N   GLY A 345     -22.424 -12.127  -3.071  1.00 88.70           N  
ATOM   2551  CA  GLY A 345     -21.656 -12.239  -1.832  1.00 88.70           C  
ATOM   2552  C   GLY A 345     -20.210 -11.759  -1.985  1.00 88.70           C  
ATOM   2553  O   GLY A 345     -19.560 -11.987  -3.008  1.00 88.70           O  
ATOM   2554  N   PHE A 346     -19.687 -11.117  -0.937  1.00 89.37           N  
ATOM   2555  CA  PHE A 346     -18.349 -10.513  -0.929  1.00 89.37           C  
ATOM   2556  C   PHE A 346     -17.226 -11.529  -1.193  1.00 89.37           C  
ATOM   2557  CB  PHE A 346     -18.115  -9.814   0.417  1.00 89.37           C  
ATOM   2558  O   PHE A 346     -16.327 -11.255  -1.985  1.00 89.37           O  
ATOM   2559  CG  PHE A 346     -18.752  -8.445   0.553  1.00 89.37           C  
ATOM   2560  CD1 PHE A 346     -17.966  -7.292   0.365  1.00 89.37           C  
ATOM   2561  CD2 PHE A 346     -20.120  -8.314   0.864  1.00 89.37           C  
ATOM   2562  CE1 PHE A 346     -18.545  -6.017   0.471  1.00 89.37           C  
ATOM   2563  CE2 PHE A 346     -20.699  -7.036   0.966  1.00 89.37           C  
ATOM   2564  CZ  PHE A 346     -19.912  -5.888   0.770  1.00 89.37           C  
ATOM   2565  N   ALA A 347     -17.278 -12.720  -0.581  1.00 90.83           N  
ATOM   2566  CA  ALA A 347     -16.213 -13.716  -0.714  1.00 90.83           C  
ATOM   2567  C   ALA A 347     -16.104 -14.277  -2.144  1.00 90.83           C  
ATOM   2568  CB  ALA A 347     -16.452 -14.832   0.309  1.00 90.83           C  
ATOM   2569  O   ALA A 347     -15.000 -14.462  -2.660  1.00 90.83           O  
ATOM   2570  N   LYS A 348     -17.238 -14.512  -2.820  1.00 93.55           N  
ATOM   2571  CA  LYS A 348     -17.243 -14.984  -4.215  1.00 93.55           C  
ATOM   2572  C   LYS A 348     -16.704 -13.922  -5.167  1.00 93.55           C  
ATOM   2573  CB  LYS A 348     -18.647 -15.432  -4.645  1.00 93.55           C  
ATOM   2574  O   LYS A 348     -15.878 -14.240  -6.018  1.00 93.55           O  
ATOM   2575  CG  LYS A 348     -19.085 -16.698  -3.899  1.00 93.55           C  
ATOM   2576  CD  LYS A 348     -20.412 -17.229  -4.449  1.00 93.55           C  
ATOM   2577  CE  LYS A 348     -20.908 -18.360  -3.544  1.00 93.55           C  
ATOM   2578  NZ  LYS A 348     -22.268 -18.808  -3.925  1.00 93.55           N  
ATOM   2579  N   VAL A 349     -17.121 -12.668  -4.994  1.00 94.44           N  
ATOM   2580  CA  VAL A 349     -16.637 -11.554  -5.822  1.00 94.44           C  
ATOM   2581  C   VAL A 349     -15.141 -11.315  -5.608  1.00 94.44           C  
ATOM   2582  CB  VAL A 349     -17.476 -10.290  -5.570  1.00 94.44           C  
ATOM   2583  O   VAL A 349     -14.421 -11.134  -6.586  1.00 94.44           O  
ATOM   2584  CG1 VAL A 349     -16.969  -9.081  -6.361  1.00 94.44           C  
ATOM   2585  CG2 VAL A 349     -18.919 -10.542  -6.019  1.00 94.44           C  
ATOM   2586  N   LEU A 350     -14.646 -11.425  -4.369  1.00 95.47           N  
ATOM   2587  CA  LEU A 350     -13.211 -11.374  -4.071  1.00 95.47           C  
ATOM   2588  C   LEU A 350     -12.427 -12.451  -4.835  1.00 95.47           C  
ATOM   2589  CB  LEU A 350     -13.002 -11.528  -2.552  1.00 95.47           C  
ATOM   2590  O   LEU A 350     -11.424 -12.145  -5.471  1.00 95.47           O  
ATOM   2591  CG  LEU A 350     -11.522 -11.601  -2.130  1.00 95.47           C  
ATOM   2592  CD1 LEU A 350     -10.767 -10.319  -2.467  1.00 95.47           C  
ATOM   2593  CD2 LEU A 350     -11.420 -11.851  -0.630  1.00 95.47           C  
ATOM   2594  N   ARG A 351     -12.889 -13.707  -4.799  1.00 96.98           N  
ATOM   2595  CA  ARG A 351     -12.234 -14.839  -5.481  1.00 96.98           C  
ATOM   2596  C   ARG A 351     -12.162 -14.638  -6.993  1.00 96.98           C  
ATOM   2597  CB  ARG A 351     -12.985 -16.134  -5.141  1.00 96.98           C  
ATOM   2598  O   ARG A 351     -11.121 -14.893  -7.592  1.00 96.98           O  
ATOM   2599  CG  ARG A 351     -12.678 -16.599  -3.713  1.00 96.98           C  
ATOM   2600  CD  ARG A 351     -13.651 -17.690  -3.261  1.00 96.98           C  
ATOM   2601  NE  ARG A 351     -13.635 -17.846  -1.796  1.00 96.98           N  
ATOM   2602  NH1 ARG A 351     -15.490 -19.184  -1.609  1.00 96.98           N  
ATOM   2603  NH2 ARG A 351     -14.519 -18.363   0.233  1.00 96.98           N  
ATOM   2604  CZ  ARG A 351     -14.544 -18.466  -1.066  1.00 96.98           C  
ATOM   2605  N   VAL A 352     -13.243 -14.145  -7.600  1.00 96.50           N  
ATOM   2606  CA  VAL A 352     -13.268 -13.791  -9.030  1.00 96.50           C  
ATOM   2607  C   VAL A 352     -12.306 -12.635  -9.320  1.00 96.50           C  
ATOM   2608  CB  VAL A 352     -14.702 -13.463  -9.488  1.00 96.50           C  
ATOM   2609  O   VAL A 352     -11.561 -12.695 -10.298  1.00 96.50           O  
ATOM   2610  CG1 VAL A 352     -14.750 -12.965 -10.938  1.00 96.50           C  
ATOM   2611  CG2 VAL A 352     -15.597 -14.708  -9.407  1.00 96.50           C  
ATOM   2612  N   GLY A 353     -12.260 -11.616  -8.457  1.00 96.51           N  
ATOM   2613  CA  GLY A 353     -11.299 -10.513  -8.549  1.00 96.51           C  
ATOM   2614  C   GLY A 353      -9.844 -10.987  -8.503  1.00 96.51           C  
ATOM   2615  O   GLY A 353      -9.036 -10.579  -9.335  1.00 96.51           O  
ATOM   2616  N   LEU A 354      -9.513 -11.907  -7.594  1.00 97.29           N  
ATOM   2617  CA  LEU A 354      -8.170 -12.482  -7.480  1.00 97.29           C  
ATOM   2618  C   LEU A 354      -7.801 -13.321  -8.711  1.00 97.29           C  
ATOM   2619  CB  LEU A 354      -8.066 -13.297  -6.178  1.00 97.29           C  
ATOM   2620  O   LEU A 354      -6.737 -13.107  -9.283  1.00 97.29           O  
ATOM   2621  CG  LEU A 354      -7.958 -12.427  -4.913  1.00 97.29           C  
ATOM   2622  CD1 LEU A 354      -8.144 -13.268  -3.650  1.00 97.29           C  
ATOM   2623  CD2 LEU A 354      -6.589 -11.752  -4.809  1.00 97.29           C  
ATOM   2624  N   LEU A 355      -8.690 -14.206  -9.179  1.00 97.38           N  
ATOM   2625  CA  LEU A 355      -8.473 -14.992 -10.405  1.00 97.38           C  
ATOM   2626  C   LEU A 355      -8.241 -14.112 -11.630  1.00 97.38           C  
ATOM   2627  CB  LEU A 355      -9.692 -15.892 -10.670  1.00 97.38           C  
ATOM   2628  O   LEU A 355      -7.317 -14.338 -12.407  1.00 97.38           O  
ATOM   2629  CG  LEU A 355      -9.605 -17.235  -9.943  1.00 97.38           C  
ATOM   2630  CD1 LEU A 355     -10.991 -17.881  -9.910  1.00 97.38           C  
ATOM   2631  CD2 LEU A 355      -8.633 -18.199 -10.627  1.00 97.38           C  
ATOM   2632  N   THR A 356      -9.071 -13.089 -11.801  1.00 96.90           N  
ATOM   2633  CA  THR A 356      -8.923 -12.161 -12.924  1.00 96.90           C  
ATOM   2634  C   THR A 356      -7.665 -11.303 -12.775  1.00 96.90           C  
ATOM   2635  CB  THR A 356     -10.187 -11.320 -13.131  1.00 96.90           C  
ATOM   2636  O   THR A 356      -6.974 -11.073 -13.760  1.00 96.90           O  
ATOM   2637  CG2 THR A 356     -11.367 -12.167 -13.605  1.00 96.90           C  
ATOM   2638  OG1 THR A 356     -10.591 -10.689 -11.940  1.00 96.90           O  
ATOM   2639  N   THR A 357      -7.262 -10.941 -11.555  1.00 97.22           N  
ATOM   2640  CA  THR A 357      -5.978 -10.262 -11.306  1.00 97.22           C  
ATOM   2641  C   THR A 357      -4.777 -11.138 -11.668  1.00 97.22           C  
ATOM   2642  CB  THR A 357      -5.884  -9.783  -9.852  1.00 97.22           C  
ATOM   2643  O   THR A 357      -3.830 -10.631 -12.262  1.00 97.22           O  
ATOM   2644  CG2 THR A 357      -4.587  -9.033  -9.554  1.00 97.22           C  
ATOM   2645  OG1 THR A 357      -6.942  -8.885  -9.601  1.00 97.22           O  
ATOM   2646  N   ILE A 358      -4.823 -12.448 -11.400  1.00 97.48           N  
ATOM   2647  CA  ILE A 358      -3.787 -13.409 -11.831  1.00 97.48           C  
ATOM   2648  C   ILE A 358      -3.618 -13.354 -13.356  1.00 97.48           C  
ATOM   2649  CB  ILE A 358      -4.137 -14.832 -11.324  1.00 97.48           C  
ATOM   2650  O   ILE A 358      -2.493 -13.240 -13.837  1.00 97.48           O  
ATOM   2651  CG1 ILE A 358      -3.978 -14.894  -9.789  1.00 97.48           C  
ATOM   2652  CG2 ILE A 358      -3.313 -15.967 -11.959  1.00 97.48           C  
ATOM   2653  CD1 ILE A 358      -4.647 -16.111  -9.139  1.00 97.48           C  
ATOM   2654  N   ILE A 359      -4.720 -13.346 -14.116  1.00 96.81           N  
ATOM   2655  CA  ILE A 359      -4.681 -13.205 -15.584  1.00 96.81           C  
ATOM   2656  C   ILE A 359      -4.021 -11.876 -15.982  1.00 96.81           C  
ATOM   2657  CB  ILE A 359      -6.100 -13.333 -16.191  1.00 96.81           C  
ATOM   2658  O   ILE A 359      -3.170 -11.850 -16.868  1.00 96.81           O  
ATOM   2659  CG1 ILE A 359      -6.715 -14.717 -15.872  1.00 96.81           C  
ATOM   2660  CG2 ILE A 359      -6.068 -13.104 -17.715  1.00 96.81           C  
ATOM   2661  CD1 ILE A 359      -8.207 -14.830 -16.214  1.00 96.81           C  
ATOM   2662  N   GLY A 360      -4.357 -10.782 -15.295  1.00 95.83           N  
ATOM   2663  CA  GLY A 360      -3.757  -9.470 -15.541  1.00 95.83           C  
ATOM   2664  C   GLY A 360      -2.247  -9.448 -15.304  1.00 95.83           C  
ATOM   2665  O   GLY A 360      -1.506  -8.860 -16.088  1.00 95.83           O  
ATOM   2666  N   ILE A 361      -1.775 -10.121 -14.253  1.00 95.81           N  
ATOM   2667  CA  ILE A 361      -0.343 -10.216 -13.937  1.00 95.81           C  
ATOM   2668  C   ILE A 361       0.379 -11.089 -14.974  1.00 95.81           C  
ATOM   2669  CB  ILE A 361      -0.146 -10.719 -12.490  1.00 95.81           C  
ATOM   2670  O   ILE A 361       1.491 -10.760 -15.381  1.00 95.81           O  
ATOM   2671  CG1 ILE A 361      -0.697  -9.702 -11.465  1.00 95.81           C  
ATOM   2672  CG2 ILE A 361       1.345 -10.952 -12.192  1.00 95.81           C  
ATOM   2673  CD1 ILE A 361      -0.756 -10.250 -10.034  1.00 95.81           C  
ATOM   2674  N   VAL A 362      -0.253 -12.156 -15.472  1.00 95.60           N  
ATOM   2675  CA  VAL A 362       0.295 -12.944 -16.592  1.00 95.60           C  
ATOM   2676  C   VAL A 362       0.417 -12.085 -17.856  1.00 95.60           C  
ATOM   2677  CB  VAL A 362      -0.549 -14.208 -16.842  1.00 95.60           C  
ATOM   2678  O   VAL A 362       1.453 -12.116 -18.518  1.00 95.60           O  
ATOM   2679  CG1 VAL A 362      -0.113 -14.964 -18.104  1.00 95.60           C  
ATOM   2680  CG2 VAL A 362      -0.420 -15.187 -15.667  1.00 95.60           C  
ATOM   2681  N   LEU A 363      -0.586 -11.255 -18.163  1.00 93.79           N  
ATOM   2682  CA  LEU A 363      -0.508 -10.296 -19.273  1.00 93.79           C  
ATOM   2683  C   LEU A 363       0.610  -9.258 -19.071  1.00 93.79           C  
ATOM   2684  CB  LEU A 363      -1.868  -9.600 -19.461  1.00 93.79           C  
ATOM   2685  O   LEU A 363       1.249  -8.854 -20.040  1.00 93.79           O  
ATOM   2686  CG  LEU A 363      -2.989 -10.497 -20.011  1.00 93.79           C  
ATOM   2687  CD1 LEU A 363      -4.321  -9.749 -19.937  1.00 93.79           C  
ATOM   2688  CD2 LEU A 363      -2.739 -10.886 -21.470  1.00 93.79           C  
ATOM   2689  N   ALA A 364       0.907  -8.870 -17.828  1.00 93.27           N  
ATOM   2690  CA  ALA A 364       2.025  -7.978 -17.523  1.00 93.27           C  
ATOM   2691  C   ALA A 364       3.389  -8.584 -17.903  1.00 93.27           C  
ATOM   2692  CB  ALA A 364       1.970  -7.591 -16.041  1.00 93.27           C  
ATOM   2693  O   ALA A 364       4.267  -7.852 -18.357  1.00 93.27           O  
ATOM   2694  N   VAL A 365       3.559  -9.911 -17.800  1.00 92.15           N  
ATOM   2695  CA  VAL A 365       4.770 -10.603 -18.285  1.00 92.15           C  
ATOM   2696  C   VAL A 365       4.914 -10.443 -19.800  1.00 92.15           C  
ATOM   2697  CB  VAL A 365       4.776 -12.099 -17.904  1.00 92.15           C  
ATOM   2698  O   VAL A 365       6.003 -10.133 -20.282  1.00 92.15           O  
ATOM   2699  CG1 VAL A 365       6.031 -12.815 -18.419  1.00 92.15           C  
ATOM   2700  CG2 VAL A 365       4.726 -12.293 -16.383  1.00 92.15           C  
ATOM   2701  N   ALA A 366       3.818 -10.574 -20.555  1.00 88.23           N  
ATOM   2702  CA  ALA A 366       3.827 -10.313 -21.996  1.00 88.23           C  
ATOM   2703  C   ALA A 366       4.192  -8.849 -22.311  1.00 88.23           C  
ATOM   2704  CB  ALA A 366       2.471 -10.710 -22.593  1.00 88.23           C  
ATOM   2705  O   ALA A 366       4.913  -8.596 -23.273  1.00 88.23           O  
ATOM   2706  N   GLY A 367       3.775  -7.906 -21.457  1.00 84.53           N  
ATOM   2707  CA  GLY A 367       4.151  -6.489 -21.529  1.00 84.53           C  
ATOM   2708  C   GLY A 367       5.652  -6.221 -21.427  1.00 84.53           C  
ATOM   2709  O   GLY A 367       6.143  -5.289 -22.058  1.00 84.53           O  
ATOM   2710  N   VAL A 368       6.393  -7.049 -20.682  1.00 85.37           N  
ATOM   2711  CA  VAL A 368       7.863  -6.964 -20.623  1.00 85.37           C  
ATOM   2712  C   VAL A 368       8.502  -7.524 -21.891  1.00 85.37           C  
ATOM   2713  CB  VAL A 368       8.435  -7.708 -19.401  1.00 85.37           C  
ATOM   2714  O   VAL A 368       9.482  -6.975 -22.385  1.00 85.37           O  
ATOM   2715  CG1 VAL A 368       9.956  -7.513 -19.320  1.00 85.37           C  
ATOM   2716  CG2 VAL A 368       7.857  -7.221 -18.070  1.00 85.37           C  
ATOM   2717  N   LEU A 369       7.966  -8.628 -22.415  1.00 86.94           N  
ATOM   2718  CA  LEU A 369       8.511  -9.297 -23.600  1.00 86.94           C  
ATOM   2719  C   LEU A 369       8.254  -8.507 -24.889  1.00 86.94           C  
ATOM   2720  CB  LEU A 369       7.908 -10.707 -23.703  1.00 86.94           C  
ATOM   2721  O   LEU A 369       9.048  -8.585 -25.824  1.00 86.94           O  
ATOM   2722  CG  LEU A 369       8.283 -11.653 -22.549  1.00 86.94           C  
ATOM   2723  CD1 LEU A 369       7.516 -12.966 -22.702  1.00 86.94           C  
ATOM   2724  CD2 LEU A 369       9.779 -11.971 -22.526  1.00 86.94           C  
ATOM   2725  N   GLN A 370       7.151  -7.760 -24.941  1.00 86.40           N  
ATOM   2726  CA  GLN A 370       6.773  -6.909 -26.067  1.00 86.40           C  
ATOM   2727  C   GLN A 370       6.337  -5.523 -25.567  1.00 86.40           C  
ATOM   2728  CB  GLN A 370       5.676  -7.597 -26.893  1.00 86.40           C  
ATOM   2729  O   GLN A 370       5.135  -5.246 -25.486  1.00 86.40           O  
ATOM   2730  CG  GLN A 370       6.176  -8.888 -27.557  1.00 86.40           C  
ATOM   2731  CD  GLN A 370       5.166  -9.493 -28.523  1.00 86.40           C  
ATOM   2732  NE2 GLN A 370       5.523 -10.565 -29.195  1.00 86.40           N  
ATOM   2733  OE1 GLN A 370       4.051  -9.035 -28.707  1.00 86.40           O  
ATOM   2734  N   PRO A 371       7.295  -4.635 -25.234  1.00 83.53           N  
ATOM   2735  CA  PRO A 371       6.989  -3.292 -24.763  1.00 83.53           C  
ATOM   2736  C   PRO A 371       6.150  -2.533 -25.794  1.00 83.53           C  
ATOM   2737  CB  PRO A 371       8.335  -2.612 -24.484  1.00 83.53           C  
ATOM   2738  O   PRO A 371       6.589  -2.242 -26.904  1.00 83.53           O  
ATOM   2739  CG  PRO A 371       9.289  -3.786 -24.282  1.00 83.53           C  
ATOM   2740  CD  PRO A 371       8.733  -4.857 -25.212  1.00 83.53           C  
ATOM   2741  N   SER A 372       4.913  -2.218 -25.426  1.00 91.03           N  
ATOM   2742  CA  SER A 372       3.971  -1.474 -26.256  1.00 91.03           C  
ATOM   2743  C   SER A 372       3.133  -0.577 -25.367  1.00 91.03           C  
ATOM   2744  CB  SER A 372       3.084  -2.435 -27.051  1.00 91.03           C  
ATOM   2745  O   SER A 372       2.632  -1.014 -24.329  1.00 91.03           O  
ATOM   2746  OG  SER A 372       1.997  -1.747 -27.654  1.00 91.03           O  
ATOM   2747  N   ILE A 373       2.947   0.674 -25.790  1.00 92.88           N  
ATOM   2748  CA  ILE A 373       2.134   1.646 -25.053  1.00 92.88           C  
ATOM   2749  C   ILE A 373       0.699   1.133 -24.859  1.00 92.88           C  
ATOM   2750  CB  ILE A 373       2.197   3.014 -25.769  1.00 92.88           C  
ATOM   2751  O   ILE A 373       0.119   1.284 -23.788  1.00 92.88           O  
ATOM   2752  CG1 ILE A 373       1.733   4.130 -24.814  1.00 92.88           C  
ATOM   2753  CG2 ILE A 373       1.426   3.025 -27.104  1.00 92.88           C  
ATOM   2754  CD1 ILE A 373       1.961   5.542 -25.367  1.00 92.88           C  
ATOM   2755  N   TRP A 374       0.165   0.435 -25.865  1.00 93.57           N  
ATOM   2756  CA  TRP A 374      -1.175  -0.146 -25.838  1.00 93.57           C  
ATOM   2757  C   TRP A 374      -1.268  -1.355 -24.918  1.00 93.57           C  
ATOM   2758  CB  TRP A 374      -1.574  -0.537 -27.263  1.00 93.57           C  
ATOM   2759  O   TRP A 374      -2.284  -1.536 -24.252  1.00 93.57           O  
ATOM   2760  CG  TRP A 374      -1.634   0.618 -28.206  1.00 93.57           C  
ATOM   2761  CD1 TRP A 374      -0.818   0.836 -29.261  1.00 93.57           C  
ATOM   2762  CD2 TRP A 374      -2.551   1.750 -28.162  1.00 93.57           C  
ATOM   2763  CE2 TRP A 374      -2.228   2.631 -29.236  1.00 93.57           C  
ATOM   2764  CE3 TRP A 374      -3.620   2.120 -27.319  1.00 93.57           C  
ATOM   2765  NE1 TRP A 374      -1.168   2.024 -29.874  1.00 93.57           N  
ATOM   2766  CH2 TRP A 374      -3.987   4.165 -28.603  1.00 93.57           C  
ATOM   2767  CZ2 TRP A 374      -2.930   3.822 -29.463  1.00 93.57           C  
ATOM   2768  CZ3 TRP A 374      -4.330   3.317 -27.534  1.00 93.57           C  
ATOM   2769  N   LEU A 375      -0.210  -2.165 -24.849  1.00 92.77           N  
ATOM   2770  CA  LEU A 375      -0.179  -3.313 -23.950  1.00 92.77           C  
ATOM   2771  C   LEU A 375      -0.042  -2.863 -22.492  1.00 92.77           C  
ATOM   2772  CB  LEU A 375       0.925  -4.283 -24.396  1.00 92.77           C  
ATOM   2773  O   LEU A 375      -0.742  -3.399 -21.639  1.00 92.77           O  
ATOM   2774  CG  LEU A 375       0.952  -5.620 -23.631  1.00 92.77           C  
ATOM   2775  CD1 LEU A 375      -0.392  -6.356 -23.641  1.00 92.77           C  
ATOM   2776  CD2 LEU A 375       1.967  -6.543 -24.300  1.00 92.77           C  
ATOM   2777  N   LEU A 376       0.768  -1.835 -22.210  1.00 92.63           N  
ATOM   2778  CA  LEU A 376       0.825  -1.212 -20.884  1.00 92.63           C  
ATOM   2779  C   LEU A 376      -0.533  -0.631 -20.481  1.00 92.63           C  
ATOM   2780  CB  LEU A 376       1.897  -0.110 -20.847  1.00 92.63           C  
ATOM   2781  O   LEU A 376      -1.012  -0.921 -19.389  1.00 92.63           O  
ATOM   2782  CG  LEU A 376       3.354  -0.595 -20.894  1.00 92.63           C  
ATOM   2783  CD1 LEU A 376       4.273   0.618 -20.754  1.00 92.63           C  
ATOM   2784  CD2 LEU A 376       3.696  -1.568 -19.767  1.00 92.63           C  
ATOM   2785  N   LEU A 377      -1.184   0.112 -21.381  1.00 94.77           N  
ATOM   2786  CA  LEU A 377      -2.521   0.654 -21.145  1.00 94.77           C  
ATOM   2787  C   LEU A 377      -3.540  -0.455 -20.854  1.00 94.77           C  
ATOM   2788  CB  LEU A 377      -2.939   1.489 -22.369  1.00 94.77           C  
ATOM   2789  O   LEU A 377      -4.324  -0.344 -19.910  1.00 94.77           O  
ATOM   2790  CG  LEU A 377      -4.331   2.134 -22.246  1.00 94.77           C  
ATOM   2791  CD1 LEU A 377      -4.393   3.131 -21.096  1.00 94.77           C  
ATOM   2792  CD2 LEU A 377      -4.680   2.870 -23.537  1.00 94.77           C  
ATOM   2793  N   LEU A 378      -3.519  -1.535 -21.640  1.00 95.65           N  
ATOM   2794  CA  LEU A 378      -4.408  -2.681 -21.467  1.00 95.65           C  
ATOM   2795  C   LEU A 378      -4.165  -3.368 -20.124  1.00 95.65           C  
ATOM   2796  CB  LEU A 378      -4.236  -3.628 -22.669  1.00 95.65           C  
ATOM   2797  O   LEU A 378      -5.115  -3.577 -19.376  1.00 95.65           O  
ATOM   2798  CG  LEU A 378      -5.185  -4.845 -22.670  1.00 95.65           C  
ATOM   2799  CD1 LEU A 378      -5.405  -5.313 -24.109  1.00 95.65           C  
ATOM   2800  CD2 LEU A 378      -4.637  -6.045 -21.887  1.00 95.65           C  
ATOM   2801  N   VAL A 379      -2.910  -3.679 -19.794  1.00 94.83           N  
ATOM   2802  CA  VAL A 379      -2.528  -4.330 -18.532  1.00 94.83           C  
ATOM   2803  C   VAL A 379      -2.923  -3.465 -17.337  1.00 94.83           C  
ATOM   2804  CB  VAL A 379      -1.016  -4.637 -18.530  1.00 94.83           C  
ATOM   2805  O   VAL A 379      -3.548  -3.964 -16.401  1.00 94.83           O  
ATOM   2806  CG1 VAL A 379      -0.484  -5.042 -17.151  1.00 94.83           C  
ATOM   2807  CG2 VAL A 379      -0.706  -5.799 -19.482  1.00 94.83           C  
ATOM   2808  N   SER A 380      -2.612  -2.169 -17.373  1.00 94.47           N  
ATOM   2809  CA  SER A 380      -2.939  -1.235 -16.298  1.00 94.47           C  
ATOM   2810  C   SER A 380      -4.440  -1.036 -16.128  1.00 94.47           C  
ATOM   2811  CB  SER A 380      -2.281   0.112 -16.566  1.00 94.47           C  
ATOM   2812  O   SER A 380      -4.926  -1.065 -15.000  1.00 94.47           O  
ATOM   2813  OG  SER A 380      -0.893   0.018 -16.308  1.00 94.47           O  
ATOM   2814  N   THR A 381      -5.192  -0.901 -17.221  1.00 94.95           N  
ATOM   2815  CA  THR A 381      -6.658  -0.788 -17.163  1.00 94.95           C  
ATOM   2816  C   THR A 381      -7.272  -2.082 -16.638  1.00 94.95           C  
ATOM   2817  CB  THR A 381      -7.250  -0.455 -18.540  1.00 94.95           C  
ATOM   2818  O   THR A 381      -8.114  -2.048 -15.745  1.00 94.95           O  
ATOM   2819  CG2 THR A 381      -8.752  -0.182 -18.486  1.00 94.95           C  
ATOM   2820  OG1 THR A 381      -6.653   0.713 -19.049  1.00 94.95           O  
ATOM   2821  N   PHE A 382      -6.819  -3.236 -17.133  1.00 96.54           N  
ATOM   2822  CA  PHE A 382      -7.335  -4.538 -16.726  1.00 96.54           C  
ATOM   2823  C   PHE A 382      -7.072  -4.811 -15.242  1.00 96.54           C  
ATOM   2824  CB  PHE A 382      -6.734  -5.619 -17.629  1.00 96.54           C  
ATOM   2825  O   PHE A 382      -8.010  -5.106 -14.506  1.00 96.54           O  
ATOM   2826  CG  PHE A 382      -7.343  -6.985 -17.418  1.00 96.54           C  
ATOM   2827  CD1 PHE A 382      -6.721  -7.908 -16.564  1.00 96.54           C  
ATOM   2828  CD2 PHE A 382      -8.535  -7.335 -18.079  1.00 96.54           C  
ATOM   2829  CE1 PHE A 382      -7.274  -9.187 -16.400  1.00 96.54           C  
ATOM   2830  CE2 PHE A 382      -9.100  -8.608 -17.892  1.00 96.54           C  
ATOM   2831  CZ  PHE A 382      -8.465  -9.539 -17.054  1.00 96.54           C  
ATOM   2832  N   ILE A 383      -5.837  -4.618 -14.766  1.00 95.54           N  
ATOM   2833  CA  ILE A 383      -5.517  -4.742 -13.336  1.00 95.54           C  
ATOM   2834  C   ILE A 383      -6.224  -3.648 -12.519  1.00 95.54           C  
ATOM   2835  CB  ILE A 383      -3.986  -4.795 -13.122  1.00 95.54           C  
ATOM   2836  O   ILE A 383      -6.654  -3.908 -11.398  1.00 95.54           O  
ATOM   2837  CG1 ILE A 383      -3.465  -6.153 -13.660  1.00 95.54           C  
ATOM   2838  CG2 ILE A 383      -3.622  -4.653 -11.630  1.00 95.54           C  
ATOM   2839  CD1 ILE A 383      -1.955  -6.428 -13.588  1.00 95.54           C  
ATOM   2840  N   GLY A 384      -6.435  -2.453 -13.070  1.00 93.70           N  
ATOM   2841  CA  GLY A 384      -7.266  -1.421 -12.446  1.00 93.70           C  
ATOM   2842  C   GLY A 384      -8.685  -1.912 -12.160  1.00 93.70           C  
ATOM   2843  O   GLY A 384      -9.186  -1.747 -11.050  1.00 93.70           O  
ATOM   2844  N   ILE A 385      -9.309  -2.614 -13.108  1.00 94.53           N  
ATOM   2845  CA  ILE A 385     -10.625  -3.237 -12.912  1.00 94.53           C  
ATOM   2846  C   ILE A 385     -10.542  -4.376 -11.886  1.00 94.53           C  
ATOM   2847  CB  ILE A 385     -11.212  -3.724 -14.262  1.00 94.53           C  
ATOM   2848  O   ILE A 385     -11.266  -4.377 -10.889  1.00 94.53           O  
ATOM   2849  CG1 ILE A 385     -11.460  -2.531 -15.211  1.00 94.53           C  
ATOM   2850  CG2 ILE A 385     -12.517  -4.507 -14.035  1.00 94.53           C  
ATOM   2851  CD1 ILE A 385     -11.958  -2.893 -16.613  1.00 94.53           C  
ATOM   2852  N   THR A 386      -9.675  -5.363 -12.116  1.00 95.76           N  
ATOM   2853  CA  THR A 386      -9.700  -6.637 -11.376  1.00 95.76           C  
ATOM   2854  C   THR A 386      -9.144  -6.511  -9.962  1.00 95.76           C  
ATOM   2855  CB  THR A 386      -8.929  -7.730 -12.128  1.00 95.76           C  
ATOM   2856  O   THR A 386      -9.670  -7.102  -9.013  1.00 95.76           O  
ATOM   2857  CG2 THR A 386      -9.474  -7.964 -13.537  1.00 95.76           C  
ATOM   2858  OG1 THR A 386      -7.560  -7.415 -12.217  1.00 95.76           O  
ATOM   2859  N   TYR A 387      -8.086  -5.721  -9.796  1.00 94.79           N  
ATOM   2860  CA  TYR A 387      -7.440  -5.516  -8.513  1.00 94.79           C  
ATOM   2861  C   TYR A 387      -8.002  -4.290  -7.796  1.00 94.79           C  
ATOM   2862  CB  TYR A 387      -5.919  -5.489  -8.657  1.00 94.79           C  
ATOM   2863  O   TYR A 387      -8.624  -4.459  -6.748  1.00 94.79           O  
ATOM   2864  CG  TYR A 387      -5.236  -5.002  -7.407  1.00 94.79           C  
ATOM   2865  CD1 TYR A 387      -4.483  -3.819  -7.453  1.00 94.79           C  
ATOM   2866  CD2 TYR A 387      -5.415  -5.686  -6.192  1.00 94.79           C  
ATOM   2867  CE1 TYR A 387      -3.906  -3.302  -6.288  1.00 94.79           C  
ATOM   2868  CE2 TYR A 387      -4.840  -5.169  -5.020  1.00 94.79           C  
ATOM   2869  OH  TYR A 387      -3.503  -3.477  -3.969  1.00 94.79           O  
ATOM   2870  CZ  TYR A 387      -4.088  -3.977  -5.073  1.00 94.79           C  
ATOM   2871  N   ALA A 388      -7.835  -3.080  -8.340  1.00 90.51           N  
ATOM   2872  CA  ALA A 388      -8.247  -1.867  -7.629  1.00 90.51           C  
ATOM   2873  C   ALA A 388      -9.775  -1.773  -7.491  1.00 90.51           C  
ATOM   2874  CB  ALA A 388      -7.648  -0.629  -8.306  1.00 90.51           C  
ATOM   2875  O   ALA A 388     -10.274  -1.489  -6.404  1.00 90.51           O  
ATOM   2876  N   GLY A 389     -10.512  -2.074  -8.563  1.00 89.69           N  
ATOM   2877  CA  GLY A 389     -11.970  -1.959  -8.621  1.00 89.69           C  
ATOM   2878  C   GLY A 389     -12.736  -3.119  -7.986  1.00 89.69           C  
ATOM   2879  O   GLY A 389     -13.856  -2.924  -7.518  1.00 89.69           O  
ATOM   2880  N   ILE A 390     -12.164  -4.324  -7.939  1.00 92.93           N  
ATOM   2881  CA  ILE A 390     -12.834  -5.504  -7.370  1.00 92.93           C  
ATOM   2882  C   ILE A 390     -12.107  -5.978  -6.115  1.00 92.93           C  
ATOM   2883  CB  ILE A 390     -13.051  -6.614  -8.428  1.00 92.93           C  
ATOM   2884  O   ILE A 390     -12.628  -5.823  -5.013  1.00 92.93           O  
ATOM   2885  CG1 ILE A 390     -13.914  -6.108  -9.608  1.00 92.93           C  
ATOM   2886  CG2 ILE A 390     -13.726  -7.837  -7.779  1.00 92.93           C  
ATOM   2887  CD1 ILE A 390     -13.965  -7.075 -10.798  1.00 92.93           C  
ATOM   2888  N   THR A 391     -10.911  -6.547  -6.258  1.00 94.61           N  
ATOM   2889  CA  THR A 391     -10.213  -7.235  -5.160  1.00 94.61           C  
ATOM   2890  C   THR A 391      -9.993  -6.334  -3.943  1.00 94.61           C  
ATOM   2891  CB  THR A 391      -8.866  -7.775  -5.650  1.00 94.61           C  
ATOM   2892  O   THR A 391     -10.372  -6.697  -2.830  1.00 94.61           O  
ATOM   2893  CG2 THR A 391      -8.127  -8.579  -4.589  1.00 94.61           C  
ATOM   2894  OG1 THR A 391      -9.067  -8.631  -6.750  1.00 94.61           O  
ATOM   2895  N   ASN A 392      -9.428  -5.143  -4.142  1.00 90.59           N  
ATOM   2896  CA  ASN A 392      -9.111  -4.219  -3.056  1.00 90.59           C  
ATOM   2897  C   ASN A 392     -10.379  -3.704  -2.353  1.00 90.59           C  
ATOM   2898  CB  ASN A 392      -8.264  -3.066  -3.622  1.00 90.59           C  
ATOM   2899  O   ASN A 392     -10.437  -3.639  -1.123  1.00 90.59           O  
ATOM   2900  CG  ASN A 392      -7.719  -2.194  -2.508  1.00 90.59           C  
ATOM   2901  ND2 ASN A 392      -7.529  -0.917  -2.743  1.00 90.59           N  
ATOM   2902  OD1 ASN A 392      -7.475  -2.654  -1.407  1.00 90.59           O  
ATOM   2903  N   ILE A 393     -11.428  -3.398  -3.121  1.00 87.81           N  
ATOM   2904  CA  ILE A 393     -12.718  -2.957  -2.571  1.00 87.81           C  
ATOM   2905  C   ILE A 393     -13.381  -4.083  -1.774  1.00 87.81           C  
ATOM   2906  CB  ILE A 393     -13.613  -2.384  -3.694  1.00 87.81           C  
ATOM   2907  O   ILE A 393     -13.909  -3.831  -0.692  1.00 87.81           O  
ATOM   2908  CG1 ILE A 393     -12.961  -1.058  -4.148  1.00 87.81           C  
ATOM   2909  CG2 ILE A 393     -15.054  -2.129  -3.212  1.00 87.81           C  
ATOM   2910  CD1 ILE A 393     -13.643  -0.333  -5.303  1.00 87.81           C  
ATOM   2911  N   MET A 394     -13.301  -5.332  -2.240  1.00 91.02           N  
ATOM   2912  CA  MET A 394     -13.820  -6.481  -1.496  1.00 91.02           C  
ATOM   2913  C   MET A 394     -13.045  -6.743  -0.205  1.00 91.02           C  
ATOM   2914  CB  MET A 394     -13.827  -7.742  -2.364  1.00 91.02           C  
ATOM   2915  O   MET A 394     -13.678  -7.000   0.815  1.00 91.02           O  
ATOM   2916  CG  MET A 394     -14.827  -7.706  -3.521  1.00 91.02           C  
ATOM   2917  SD  MET A 394     -16.553  -7.440  -3.052  1.00 91.02           S  
ATOM   2918  CE  MET A 394     -16.688  -5.644  -3.301  1.00 91.02           C  
ATOM   2919  N   LEU A 395     -11.712  -6.646  -0.211  1.00 92.01           N  
ATOM   2920  CA  LEU A 395     -10.899  -6.818   1.001  1.00 92.01           C  
ATOM   2921  C   LEU A 395     -11.248  -5.766   2.062  1.00 92.01           C  
ATOM   2922  CB  LEU A 395      -9.399  -6.758   0.645  1.00 92.01           C  
ATOM   2923  O   LEU A 395     -11.490  -6.106   3.219  1.00 92.01           O  
ATOM   2924  CG  LEU A 395      -8.885  -7.994  -0.113  1.00 92.01           C  
ATOM   2925  CD1 LEU A 395      -7.500  -7.706  -0.695  1.00 92.01           C  
ATOM   2926  CD2 LEU A 395      -8.805  -9.247   0.762  1.00 92.01           C  
ATOM   2927  N   ASN A 396     -11.350  -4.496   1.664  1.00 85.51           N  
ATOM   2928  CA  ASN A 396     -11.752  -3.424   2.576  1.00 85.51           C  
ATOM   2929  C   ASN A 396     -13.208  -3.575   3.042  1.00 85.51           C  
ATOM   2930  CB  ASN A 396     -11.494  -2.070   1.903  1.00 85.51           C  
ATOM   2931  O   ASN A 396     -13.497  -3.426   4.230  1.00 85.51           O  
ATOM   2932  CG  ASN A 396     -10.019  -1.727   1.941  1.00 85.51           C  
ATOM   2933  ND2 ASN A 396      -9.312  -1.870   0.848  1.00 85.51           N  
ATOM   2934  OD1 ASN A 396      -9.485  -1.391   2.984  1.00 85.51           O  
ATOM   2935  N   GLY A 397     -14.119  -3.934   2.134  1.00 83.41           N  
ATOM   2936  CA  GLY A 397     -15.526  -4.175   2.449  1.00 83.41           C  
ATOM   2937  C   GLY A 397     -15.724  -5.337   3.422  1.00 83.41           C  
ATOM   2938  O   GLY A 397     -16.480  -5.206   4.380  1.00 83.41           O  
ATOM   2939  N   LEU A 398     -14.994  -6.440   3.244  1.00 88.03           N  
ATOM   2940  CA  LEU A 398     -14.984  -7.570   4.177  1.00 88.03           C  
ATOM   2941  C   LEU A 398     -14.439  -7.176   5.548  1.00 88.03           C  
ATOM   2942  CB  LEU A 398     -14.148  -8.717   3.593  1.00 88.03           C  
ATOM   2943  O   LEU A 398     -14.946  -7.673   6.548  1.00 88.03           O  
ATOM   2944  CG  LEU A 398     -14.886  -9.520   2.513  1.00 88.03           C  
ATOM   2945  CD1 LEU A 398     -13.886 -10.385   1.751  1.00 88.03           C  
ATOM   2946  CD2 LEU A 398     -15.950 -10.439   3.122  1.00 88.03           C  
ATOM   2947  N   GLY A 399     -13.474  -6.254   5.606  1.00 83.18           N  
ATOM   2948  CA  GLY A 399     -13.015  -5.672   6.866  1.00 83.18           C  
ATOM   2949  C   GLY A 399     -14.155  -5.047   7.663  1.00 83.18           C  
ATOM   2950  O   GLY A 399     -14.221  -5.229   8.870  1.00 83.18           O  
ATOM   2951  N   ILE A 400     -15.090  -4.376   6.992  1.00 80.68           N  
ATOM   2952  CA  ILE A 400     -16.260  -3.761   7.633  1.00 80.68           C  
ATOM   2953  C   ILE A 400     -17.329  -4.819   7.935  1.00 80.68           C  
ATOM   2954  CB  ILE A 400     -16.795  -2.607   6.753  1.00 80.68           C  
ATOM   2955  O   ILE A 400     -17.803  -4.916   9.061  1.00 80.68           O  
ATOM   2956  CG1 ILE A 400     -15.705  -1.527   6.537  1.00 80.68           C  
ATOM   2957  CG2 ILE A 400     -18.049  -1.978   7.391  1.00 80.68           C  
ATOM   2958  CD1 ILE A 400     -16.052  -0.502   5.452  1.00 80.68           C  
ATOM   2959  N   VAL A 401     -17.687  -5.639   6.944  1.00 83.14           N  
ATOM   2960  CA  VAL A 401     -18.794  -6.610   7.033  1.00 83.14           C  
ATOM   2961  C   VAL A 401     -18.528  -7.716   8.054  1.00 83.14           C  
ATOM   2962  CB  VAL A 401     -19.073  -7.213   5.640  1.00 83.14           C  
ATOM   2963  O   VAL A 401     -19.464  -8.204   8.680  1.00 83.14           O  
ATOM   2964  CG1 VAL A 401     -20.063  -8.387   5.654  1.00 83.14           C  
ATOM   2965  CG2 VAL A 401     -19.658  -6.152   4.698  1.00 83.14           C  
ATOM   2966  N   LEU A 402     -17.273  -8.137   8.219  1.00 85.46           N  
ATOM   2967  CA  LEU A 402     -16.901  -9.188   9.168  1.00 85.46           C  
ATOM   2968  C   LEU A 402     -16.546  -8.638  10.556  1.00 85.46           C  
ATOM   2969  CB  LEU A 402     -15.756 -10.033   8.579  1.00 85.46           C  
ATOM   2970  O   LEU A 402     -16.261  -9.442  11.452  1.00 85.46           O  
ATOM   2971  CG  LEU A 402     -16.089 -10.803   7.292  1.00 85.46           C  
ATOM   2972  CD1 LEU A 402     -14.811 -11.458   6.765  1.00 85.46           C  
ATOM   2973  CD2 LEU A 402     -17.134 -11.894   7.534  1.00 85.46           C  
ATOM   2974  N   SER A 403     -16.548  -7.312  10.748  1.00 78.49           N  
ATOM   2975  CA  SER A 403     -16.216  -6.719  12.043  1.00 78.49           C  
ATOM   2976  C   SER A 403     -17.288  -7.057  13.092  1.00 78.49           C  
ATOM   2977  CB  SER A 403     -16.002  -5.203  11.960  1.00 78.49           C  
ATOM   2978  O   SER A 403     -18.471  -7.117  12.757  1.00 78.49           O  
ATOM   2979  OG  SER A 403     -15.077  -4.813  12.969  1.00 78.49           O  
ATOM   2980  N   PRO A 404     -16.905  -7.298  14.358  1.00 75.63           N  
ATOM   2981  CA  PRO A 404     -17.855  -7.490  15.455  1.00 75.63           C  
ATOM   2982  C   PRO A 404     -18.741  -6.251  15.682  1.00 75.63           C  
ATOM   2983  CB  PRO A 404     -16.988  -7.779  16.685  1.00 75.63           C  
ATOM   2984  O   PRO A 404     -18.257  -5.127  15.542  1.00 75.63           O  
ATOM   2985  CG  PRO A 404     -15.632  -8.203  16.134  1.00 75.63           C  
ATOM   2986  CD  PRO A 404     -15.537  -7.422  14.836  1.00 75.63           C  
ATOM   2987  N   GLU A 405     -20.009  -6.443  16.063  1.00 72.80           N  
ATOM   2988  CA  GLU A 405     -20.959  -5.338  16.307  1.00 72.80           C  
ATOM   2989  C   GLU A 405     -20.557  -4.463  17.506  1.00 72.80           C  
ATOM   2990  CB  GLU A 405     -22.380  -5.883  16.538  1.00 72.80           C  
ATOM   2991  O   GLU A 405     -20.746  -3.249  17.488  1.00 72.80           O  
ATOM   2992  CG  GLU A 405     -22.971  -6.570  15.295  1.00 72.80           C  
ATOM   2993  CD  GLU A 405     -24.465  -6.920  15.430  1.00 72.80           C  
ATOM   2994  OE1 GLU A 405     -25.046  -7.308  14.387  1.00 72.80           O  
ATOM   2995  OE2 GLU A 405     -25.010  -6.804  16.549  1.00 72.80           O  
ATOM   2996  N   ASP A 406     -19.935  -5.060  18.521  1.00 71.43           N  
ATOM   2997  CA  ASP A 406     -19.386  -4.381  19.698  1.00 71.43           C  
ATOM   2998  C   ASP A 406     -18.092  -3.606  19.395  1.00 71.43           C  
ATOM   2999  CB  ASP A 406     -19.143  -5.425  20.805  1.00 71.43           C  
ATOM   3000  O   ASP A 406     -17.682  -2.744  20.175  1.00 71.43           O  
ATOM   3001  CG  ASP A 406     -18.081  -6.463  20.416  1.00 71.43           C  
ATOM   3002  OD1 ASP A 406     -18.200  -7.033  19.310  1.00 71.43           O  
ATOM   3003  OD2 ASP A 406     -17.117  -6.683  21.185  1.00 71.43           O  
ATOM   3004  N   ASN A 407     -17.437  -3.890  18.263  1.00 65.87           N  
ATOM   3005  CA  ASN A 407     -16.207  -3.220  17.855  1.00 65.87           C  
ATOM   3006  C   ASN A 407     -16.094  -3.090  16.319  1.00 65.87           C  
ATOM   3007  CB  ASN A 407     -15.019  -3.938  18.514  1.00 65.87           C  
ATOM   3008  O   ASN A 407     -15.261  -3.750  15.684  1.00 65.87           O  
ATOM   3009  CG  ASN A 407     -13.772  -3.076  18.521  1.00 65.87           C  
ATOM   3010  ND2 ASN A 407     -12.798  -3.441  19.323  1.00 65.87           N  
ATOM   3011  OD1 ASN A 407     -13.636  -2.082  17.820  1.00 65.87           O  
ATOM   3012  N   PRO A 408     -16.897  -2.214  15.687  1.00 63.83           N  
ATOM   3013  CA  PRO A 408     -16.963  -2.098  14.227  1.00 63.83           C  
ATOM   3014  C   PRO A 408     -15.673  -1.552  13.588  1.00 63.83           C  
ATOM   3015  CB  PRO A 408     -18.169  -1.191  13.956  1.00 63.83           C  
ATOM   3016  O   PRO A 408     -15.456  -1.721  12.392  1.00 63.83           O  
ATOM   3017  CG  PRO A 408     -18.304  -0.359  15.231  1.00 63.83           C  
ATOM   3018  CD  PRO A 408     -17.877  -1.339  16.317  1.00 63.83           C  
ATOM   3019  N   GLY A 409     -14.800  -0.902  14.368  1.00 60.75           N  
ATOM   3020  CA  GLY A 409     -13.517  -0.369  13.894  1.00 60.75           C  
ATOM   3021  C   GLY A 409     -12.352  -1.364  13.947  1.00 60.75           C  
ATOM   3022  O   GLY A 409     -11.325  -1.129  13.307  1.00 60.75           O  
ATOM   3023  N   TYR A 410     -12.504  -2.476  14.676  1.00 73.35           N  
ATOM   3024  CA  TYR A 410     -11.450  -3.463  14.920  1.00 73.35           C  
ATOM   3025  C   TYR A 410     -10.863  -4.037  13.629  1.00 73.35           C  
ATOM   3026  CB  TYR A 410     -12.040  -4.594  15.776  1.00 73.35           C  
ATOM   3027  O   TYR A 410      -9.662  -3.928  13.365  1.00 73.35           O  
ATOM   3028  CG  TYR A 410     -11.195  -5.846  15.845  1.00 73.35           C  
ATOM   3029  CD1 TYR A 410     -11.519  -6.965  15.052  1.00 73.35           C  
ATOM   3030  CD2 TYR A 410     -10.090  -5.888  16.706  1.00 73.35           C  
ATOM   3031  CE1 TYR A 410     -10.699  -8.108  15.068  1.00 73.35           C  
ATOM   3032  CE2 TYR A 410      -9.315  -7.055  16.776  1.00 73.35           C  
ATOM   3033  OH  TYR A 410      -8.789  -9.251  15.969  1.00 73.35           O  
ATOM   3034  CZ  TYR A 410      -9.589  -8.152  15.933  1.00 73.35           C  
ATOM   3035  N   LEU A 411     -11.715  -4.665  12.820  1.00 77.84           N  
ATOM   3036  CA  LEU A 411     -11.261  -5.426  11.668  1.00 77.84           C  
ATOM   3037  C   LEU A 411     -10.853  -4.528  10.490  1.00 77.84           C  
ATOM   3038  CB  LEU A 411     -12.316  -6.482  11.320  1.00 77.84           C  
ATOM   3039  O   LEU A 411      -9.816  -4.821   9.890  1.00 77.84           O  
ATOM   3040  CG  LEU A 411     -11.839  -7.498  10.275  1.00 77.84           C  
ATOM   3041  CD1 LEU A 411     -10.704  -8.379  10.803  1.00 77.84           C  
ATOM   3042  CD2 LEU A 411     -13.003  -8.410   9.914  1.00 77.84           C  
ATOM   3043  N   PRO A 412     -11.545  -3.407  10.192  1.00 74.47           N  
ATOM   3044  CA  PRO A 412     -11.057  -2.437   9.215  1.00 74.47           C  
ATOM   3045  C   PRO A 412      -9.670  -1.894   9.578  1.00 74.47           C  
ATOM   3046  CB  PRO A 412     -12.101  -1.314   9.184  1.00 74.47           C  
ATOM   3047  O   PRO A 412      -8.810  -1.785   8.706  1.00 74.47           O  
ATOM   3048  CG  PRO A 412     -13.380  -2.000   9.650  1.00 74.47           C  
ATOM   3049  CD  PRO A 412     -12.861  -3.000  10.675  1.00 74.47           C  
ATOM   3050  N   GLY A 413      -9.426  -1.609  10.864  1.00 70.05           N  
ATOM   3051  CA  GLY A 413      -8.132  -1.131  11.351  1.00 70.05           C  
ATOM   3052  C   GLY A 413      -7.009  -2.151  11.153  1.00 70.05           C  
ATOM   3053  O   GLY A 413      -5.971  -1.821  10.577  1.00 70.05           O  
ATOM   3054  N   LEU A 414      -7.224  -3.408  11.558  1.00 77.61           N  
ATOM   3055  CA  LEU A 414      -6.244  -4.479  11.337  1.00 77.61           C  
ATOM   3056  C   LEU A 414      -6.013  -4.753   9.849  1.00 77.61           C  
ATOM   3057  CB  LEU A 414      -6.704  -5.771  12.027  1.00 77.61           C  
ATOM   3058  O   LEU A 414      -4.873  -4.961   9.432  1.00 77.61           O  
ATOM   3059  CG  LEU A 414      -6.602  -5.763  13.557  1.00 77.61           C  
ATOM   3060  CD1 LEU A 414      -7.133  -7.096  14.073  1.00 77.61           C  
ATOM   3061  CD2 LEU A 414      -5.159  -5.624  14.050  1.00 77.61           C  
ATOM   3062  N   ASN A 415      -7.075  -4.720   9.042  1.00 84.33           N  
ATOM   3063  CA  ASN A 415      -6.976  -4.909   7.603  1.00 84.33           C  
ATOM   3064  C   ASN A 415      -6.151  -3.795   6.946  1.00 84.33           C  
ATOM   3065  CB  ASN A 415      -8.385  -5.015   7.008  1.00 84.33           C  
ATOM   3066  O   ASN A 415      -5.287  -4.093   6.130  1.00 84.33           O  
ATOM   3067  CG  ASN A 415      -8.310  -5.482   5.573  1.00 84.33           C  
ATOM   3068  ND2 ASN A 415      -8.650  -4.658   4.609  1.00 84.33           N  
ATOM   3069  OD1 ASN A 415      -7.905  -6.600   5.308  1.00 84.33           O  
ATOM   3070  N   ALA A 416      -6.341  -2.535   7.352  1.00 77.78           N  
ATOM   3071  CA  ALA A 416      -5.506  -1.417   6.912  1.00 77.78           C  
ATOM   3072  C   ALA A 416      -4.038  -1.576   7.357  1.00 77.78           C  
ATOM   3073  CB  ALA A 416      -6.116  -0.116   7.445  1.00 77.78           C  
ATOM   3074  O   ALA A 416      -3.116  -1.255   6.606  1.00 77.78           O  
ATOM   3075  N   GLY A 417      -3.797  -2.124   8.552  1.00 77.06           N  
ATOM   3076  CA  GLY A 417      -2.453  -2.482   9.013  1.00 77.06           C  
ATOM   3077  C   GLY A 417      -1.784  -3.529   8.116  1.00 77.06           C  
ATOM   3078  O   GLY A 417      -0.651  -3.334   7.679  1.00 77.06           O  
ATOM   3079  N   MET A 418      -2.501  -4.606   7.780  1.00 84.03           N  
ATOM   3080  CA  MET A 418      -2.019  -5.638   6.849  1.00 84.03           C  
ATOM   3081  C   MET A 418      -1.879  -5.127   5.422  1.00 84.03           C  
ATOM   3082  CB  MET A 418      -2.958  -6.845   6.847  1.00 84.03           C  
ATOM   3083  O   MET A 418      -0.976  -5.561   4.712  1.00 84.03           O  
ATOM   3084  CG  MET A 418      -2.934  -7.603   8.170  1.00 84.03           C  
ATOM   3085  SD  MET A 418      -1.335  -8.300   8.672  1.00 84.03           S  
ATOM   3086  CE  MET A 418      -0.749  -7.010   9.808  1.00 84.03           C  
ATOM   3087  N   PHE A 419      -2.730  -4.186   5.018  1.00 87.50           N  
ATOM   3088  CA  PHE A 419      -2.625  -3.518   3.732  1.00 87.50           C  
ATOM   3089  C   PHE A 419      -1.292  -2.776   3.629  1.00 87.50           C  
ATOM   3090  CB  PHE A 419      -3.822  -2.579   3.529  1.00 87.50           C  
ATOM   3091  O   PHE A 419      -0.507  -3.038   2.720  1.00 87.50           O  
ATOM   3092  CG  PHE A 419      -3.811  -1.836   2.210  1.00 87.50           C  
ATOM   3093  CD1 PHE A 419      -2.965  -0.723   2.020  1.00 87.50           C  
ATOM   3094  CD2 PHE A 419      -4.654  -2.251   1.166  1.00 87.50           C  
ATOM   3095  CE1 PHE A 419      -2.922  -0.068   0.779  1.00 87.50           C  
ATOM   3096  CE2 PHE A 419      -4.629  -1.573  -0.065  1.00 87.50           C  
ATOM   3097  CZ  PHE A 419      -3.753  -0.497  -0.267  1.00 87.50           C  
ATOM   3098  N   ASN A 420      -1.002  -1.905   4.602  1.00 85.07           N  
ATOM   3099  CA  ASN A 420       0.245  -1.145   4.637  1.00 85.07           C  
ATOM   3100  C   ASN A 420       1.452  -2.080   4.730  1.00 85.07           C  
ATOM   3101  CB  ASN A 420       0.205  -0.155   5.813  1.00 85.07           C  
ATOM   3102  O   ASN A 420       2.389  -1.954   3.948  1.00 85.07           O  
ATOM   3103  CG  ASN A 420      -0.710   1.024   5.543  1.00 85.07           C  
ATOM   3104  ND2 ASN A 420      -1.513   1.422   6.500  1.00 85.07           N  
ATOM   3105  OD1 ASN A 420      -0.701   1.617   4.480  1.00 85.07           O  
ATOM   3106  N   LEU A 421       1.413  -3.073   5.619  1.00 84.23           N  
ATOM   3107  CA  LEU A 421       2.505  -4.034   5.748  1.00 84.23           C  
ATOM   3108  C   LEU A 421       2.748  -4.787   4.437  1.00 84.23           C  
ATOM   3109  CB  LEU A 421       2.198  -4.973   6.922  1.00 84.23           C  
ATOM   3110  O   LEU A 421       3.888  -4.898   3.991  1.00 84.23           O  
ATOM   3111  CG  LEU A 421       3.437  -5.770   7.368  1.00 84.23           C  
ATOM   3112  CD1 LEU A 421       3.327  -6.071   8.853  1.00 84.23           C  
ATOM   3113  CD2 LEU A 421       3.603  -7.116   6.682  1.00 84.23           C  
ATOM   3114  N   GLY A 422       1.682  -5.253   3.789  1.00 89.69           N  
ATOM   3115  CA  GLY A 422       1.765  -5.962   2.522  1.00 89.69           C  
ATOM   3116  C   GLY A 422       2.284  -5.083   1.389  1.00 89.69           C  
ATOM   3117  O   GLY A 422       3.118  -5.548   0.618  1.00 89.69           O  
ATOM   3118  N   ALA A 423       1.872  -3.814   1.325  1.00 90.36           N  
ATOM   3119  CA  ALA A 423       2.371  -2.840   0.355  1.00 90.36           C  
ATOM   3120  C   ALA A 423       3.875  -2.576   0.540  1.00 90.36           C  
ATOM   3121  CB  ALA A 423       1.549  -1.552   0.492  1.00 90.36           C  
ATOM   3122  O   ALA A 423       4.628  -2.576  -0.435  1.00 90.36           O  
ATOM   3123  N   GLY A 424       4.337  -2.452   1.789  1.00 87.43           N  
ATOM   3124  CA  GLY A 424       5.762  -2.351   2.104  1.00 87.43           C  
ATOM   3125  C   GLY A 424       6.536  -3.610   1.712  1.00 87.43           C  
ATOM   3126  O   GLY A 424       7.558  -3.528   1.031  1.00 87.43           O  
ATOM   3127  N   LEU A 425       6.012  -4.791   2.058  1.00 87.42           N  
ATOM   3128  CA  LEU A 425       6.599  -6.064   1.637  1.00 87.42           C  
ATOM   3129  C   LEU A 425       6.578  -6.253   0.109  1.00 87.42           C  
ATOM   3130  CB  LEU A 425       5.900  -7.247   2.321  1.00 87.42           C  
ATOM   3131  O   LEU A 425       7.400  -6.983  -0.439  1.00 87.42           O  
ATOM   3132  CG  LEU A 425       6.183  -7.440   3.820  1.00 87.42           C  
ATOM   3133  CD1 LEU A 425       5.477  -8.722   4.264  1.00 87.42           C  
ATOM   3134  CD2 LEU A 425       7.672  -7.594   4.140  1.00 87.42           C  
ATOM   3135  N   SER A 426       5.663  -5.602  -0.607  1.00 91.71           N  
ATOM   3136  CA  SER A 426       5.625  -5.671  -2.066  1.00 91.71           C  
ATOM   3137  C   SER A 426       6.888  -5.063  -2.670  1.00 91.71           C  
ATOM   3138  CB  SER A 426       4.383  -4.957  -2.604  1.00 91.71           C  
ATOM   3139  O   SER A 426       7.575  -5.707  -3.459  1.00 91.71           O  
ATOM   3140  OG  SER A 426       4.116  -5.402  -3.916  1.00 91.71           O  
ATOM   3141  N   PHE A 427       7.259  -3.851  -2.246  1.00 87.77           N  
ATOM   3142  CA  PHE A 427       8.463  -3.193  -2.753  1.00 87.77           C  
ATOM   3143  C   PHE A 427       9.728  -3.961  -2.393  1.00 87.77           C  
ATOM   3144  CB  PHE A 427       8.536  -1.757  -2.233  1.00 87.77           C  
ATOM   3145  O   PHE A 427      10.600  -4.126  -3.239  1.00 87.77           O  
ATOM   3146  CG  PHE A 427       7.704  -0.808  -3.060  1.00 87.77           C  
ATOM   3147  CD1 PHE A 427       8.201  -0.333  -4.289  1.00 87.77           C  
ATOM   3148  CD2 PHE A 427       6.426  -0.423  -2.624  1.00 87.77           C  
ATOM   3149  CE1 PHE A 427       7.422   0.528  -5.080  1.00 87.77           C  
ATOM   3150  CE2 PHE A 427       5.656   0.448  -3.412  1.00 87.77           C  
ATOM   3151  CZ  PHE A 427       6.149   0.923  -4.639  1.00 87.77           C  
ATOM   3152  N   ILE A 428       9.816  -4.475  -1.167  1.00 83.32           N  
ATOM   3153  CA  ILE A 428      11.012  -5.190  -0.727  1.00 83.32           C  
ATOM   3154  C   ILE A 428      11.167  -6.550  -1.431  1.00 83.32           C  
ATOM   3155  CB  ILE A 428      11.018  -5.281   0.814  1.00 83.32           C  
ATOM   3156  O   ILE A 428      12.267  -6.903  -1.832  1.00 83.32           O  
ATOM   3157  CG1 ILE A 428      12.449  -5.384   1.336  1.00 83.32           C  
ATOM   3158  CG2 ILE A 428      10.176  -6.436   1.346  1.00 83.32           C  
ATOM   3159  CD1 ILE A 428      12.580  -5.798   2.801  1.00 83.32           C  
ATOM   3160  N   ILE A 429      10.096  -7.331  -1.609  1.00 84.95           N  
ATOM   3161  CA  ILE A 429      10.195  -8.683  -2.178  1.00 84.95           C  
ATOM   3162  C   ILE A 429      10.333  -8.603  -3.699  1.00 84.95           C  
ATOM   3163  CB  ILE A 429       9.010  -9.565  -1.714  1.00 84.95           C  
ATOM   3164  O   ILE A 429      11.228  -9.229  -4.270  1.00 84.95           O  
ATOM   3165  CG1 ILE A 429       9.122  -9.810  -0.189  1.00 84.95           C  
ATOM   3166  CG2 ILE A 429       8.989 -10.913  -2.456  1.00 84.95           C  
ATOM   3167  CD1 ILE A 429       7.934 -10.539   0.442  1.00 84.95           C  
ATOM   3168  N   LEU A 430       9.492  -7.802  -4.360  1.00 88.59           N  
ATOM   3169  CA  LEU A 430       9.430  -7.790  -5.822  1.00 88.59           C  
ATOM   3170  C   LEU A 430      10.626  -7.083  -6.475  1.00 88.59           C  
ATOM   3171  CB  LEU A 430       8.092  -7.204  -6.307  1.00 88.59           C  
ATOM   3172  O   LEU A 430      10.941  -7.394  -7.620  1.00 88.59           O  
ATOM   3173  CG  LEU A 430       6.809  -7.855  -5.749  1.00 88.59           C  
ATOM   3174  CD1 LEU A 430       5.612  -7.363  -6.558  1.00 88.59           C  
ATOM   3175  CD2 LEU A 430       6.820  -9.379  -5.806  1.00 88.59           C  
ATOM   3176  N   TYR A 431      11.324  -6.186  -5.764  1.00 83.31           N  
ATOM   3177  CA  TYR A 431      12.580  -5.584  -6.240  1.00 83.31           C  
ATOM   3178  C   TYR A 431      13.838  -6.349  -5.816  1.00 83.31           C  
ATOM   3179  CB  TYR A 431      12.697  -4.121  -5.798  1.00 83.31           C  
ATOM   3180  O   TYR A 431      14.909  -6.082  -6.359  1.00 83.31           O  
ATOM   3181  CG  TYR A 431      11.880  -3.155  -6.628  1.00 83.31           C  
ATOM   3182  CD1 TYR A 431      12.532  -2.384  -7.610  1.00 83.31           C  
ATOM   3183  CD2 TYR A 431      10.490  -3.032  -6.440  1.00 83.31           C  
ATOM   3184  CE1 TYR A 431      11.801  -1.476  -8.395  1.00 83.31           C  
ATOM   3185  CE2 TYR A 431       9.755  -2.120  -7.222  1.00 83.31           C  
ATOM   3186  OH  TYR A 431       9.712  -0.449  -8.937  1.00 83.31           O  
ATOM   3187  CZ  TYR A 431      10.414  -1.339  -8.194  1.00 83.31           C  
ATOM   3188  N   ALA A 432      13.745  -7.292  -4.876  1.00 76.04           N  
ATOM   3189  CA  ALA A 432      14.902  -8.064  -4.427  1.00 76.04           C  
ATOM   3190  C   ALA A 432      15.185  -9.289  -5.289  1.00 76.04           C  
ATOM   3191  CB  ALA A 432      14.672  -8.480  -2.988  1.00 76.04           C  
ATOM   3192  O   ALA A 432      16.340  -9.563  -5.609  1.00 76.04           O  
ATOM   3193  N   VAL A 433      14.137 -10.015  -5.685  1.00 74.96           N  
ATOM   3194  CA  VAL A 433      14.271 -11.194  -6.552  1.00 74.96           C  
ATOM   3195  C   VAL A 433      15.013 -10.872  -7.861  1.00 74.96           C  
ATOM   3196  CB  VAL A 433      12.902 -11.864  -6.786  1.00 74.96           C  
ATOM   3197  O   VAL A 433      15.955 -11.603  -8.177  1.00 74.96           O  
ATOM   3198  CG1 VAL A 433      13.019 -13.019  -7.779  1.00 74.96           C  
ATOM   3199  CG2 VAL A 433      12.356 -12.417  -5.466  1.00 74.96           C  
ATOM   3200  N   PRO A 434      14.705  -9.759  -8.565  1.00 67.84           N  
ATOM   3201  CA  PRO A 434      15.484  -9.300  -9.711  1.00 67.84           C  
ATOM   3202  C   PRO A 434      16.971  -9.176  -9.400  1.00 67.84           C  
ATOM   3203  CB  PRO A 434      14.900  -7.929 -10.075  1.00 67.84           C  
ATOM   3204  O   PRO A 434      17.787  -9.706 -10.140  1.00 67.84           O  
ATOM   3205  CG  PRO A 434      13.455  -8.023  -9.609  1.00 67.84           C  
ATOM   3206  CD  PRO A 434      13.566  -8.874  -8.362  1.00 67.84           C  
ATOM   3207  N   THR A 435      17.333  -8.515  -8.299  1.00 64.74           N  
ATOM   3208  CA  THR A 435      18.730  -8.251  -7.926  1.00 64.74           C  
ATOM   3209  C   THR A 435      19.508  -9.539  -7.669  1.00 64.74           C  
ATOM   3210  CB  THR A 435      18.777  -7.342  -6.688  1.00 64.74           C  
ATOM   3211  O   THR A 435      20.657  -9.656  -8.089  1.00 64.74           O  
ATOM   3212  CG2 THR A 435      20.186  -6.864  -6.344  1.00 64.74           C  
ATOM   3213  OG1 THR A 435      18.014  -6.190  -6.957  1.00 64.74           O  
ATOM   3214  N   VAL A 436      18.875 -10.531  -7.038  1.00 64.65           N  
ATOM   3215  CA  VAL A 436      19.494 -11.841  -6.795  1.00 64.65           C  
ATOM   3216  C   VAL A 436      19.662 -12.611  -8.107  1.00 64.65           C  
ATOM   3217  CB  VAL A 436      18.685 -12.643  -5.756  1.00 64.65           C  
ATOM   3218  O   VAL A 436      20.752 -13.102  -8.392  1.00 64.65           O  
ATOM   3219  CG1 VAL A 436      19.283 -14.035  -5.513  1.00 64.65           C  
ATOM   3220  CG2 VAL A 436      18.658 -11.917  -4.403  1.00 64.65           C  
ATOM   3221  N   LEU A 437      18.624 -12.673  -8.945  1.00 61.34           N  
ATOM   3222  CA  LEU A 437      18.647 -13.439 -10.198  1.00 61.34           C  
ATOM   3223  C   LEU A 437      19.475 -12.778 -11.309  1.00 61.34           C  
ATOM   3224  CB  LEU A 437      17.204 -13.680 -10.662  1.00 61.34           C  
ATOM   3225  O   LEU A 437      20.037 -13.478 -12.152  1.00 61.34           O  
ATOM   3226  CG  LEU A 437      16.397 -14.611  -9.738  1.00 61.34           C  
ATOM   3227  CD1 LEU A 437      14.954 -14.637 -10.222  1.00 61.34           C  
ATOM   3228  CD2 LEU A 437      16.921 -16.048  -9.740  1.00 61.34           C  
ATOM   3229  N   HIS A 438      19.630 -11.453 -11.274  1.00 55.39           N  
ATOM   3230  CA  HIS A 438      20.470 -10.686 -12.196  1.00 55.39           C  
ATOM   3231  C   HIS A 438      21.929 -11.137 -12.200  1.00 55.39           C  
ATOM   3232  CB  HIS A 438      20.422  -9.198 -11.817  1.00 55.39           C  
ATOM   3233  O   HIS A 438      22.597 -11.051 -13.228  1.00 55.39           O  
ATOM   3234  CG  HIS A 438      19.598  -8.411 -12.785  1.00 55.39           C  
ATOM   3235  CD2 HIS A 438      18.389  -7.804 -12.581  1.00 55.39           C  
ATOM   3236  ND1 HIS A 438      19.995  -8.132 -14.062  1.00 55.39           N  
ATOM   3237  CE1 HIS A 438      19.070  -7.342 -14.606  1.00 55.39           C  
ATOM   3238  NE2 HIS A 438      18.061  -7.113 -13.749  1.00 55.39           N  
ATOM   3239  N   THR A 439      22.421 -11.631 -11.062  1.00 49.01           N  
ATOM   3240  CA  THR A 439      23.783 -12.173 -10.954  1.00 49.01           C  
ATOM   3241  C   THR A 439      23.955 -13.503 -11.689  1.00 49.01           C  
ATOM   3242  CB  THR A 439      24.203 -12.346  -9.489  1.00 49.01           C  
ATOM   3243  O   THR A 439      25.081 -13.927 -11.924  1.00 49.01           O  
ATOM   3244  CG2 THR A 439      24.151 -11.034  -8.706  1.00 49.01           C  
ATOM   3245  OG1 THR A 439      23.404 -13.308  -8.835  1.00 49.01           O  
ATOM   3246  N   SER A 440      22.853 -14.158 -12.064  1.00 43.12           N  
ATOM   3247  CA  SER A 440      22.852 -15.531 -12.567  1.00 43.12           C  
ATOM   3248  C   SER A 440      22.409 -15.636 -14.030  1.00 43.12           C  
ATOM   3249  CB  SER A 440      21.952 -16.383 -11.666  1.00 43.12           C  
ATOM   3250  O   SER A 440      22.941 -16.475 -14.753  1.00 43.12           O  
ATOM   3251  OG  SER A 440      22.311 -16.249 -10.301  1.00 43.12           O  
ATOM   3252  N   VAL A 441      21.449 -14.817 -14.493  1.00 34.05           N  
ATOM   3253  CA  VAL A 441      20.853 -14.968 -15.837  1.00 34.05           C  
ATOM   3254  C   VAL A 441      20.383 -13.615 -16.421  1.00 34.05           C  
ATOM   3255  CB  VAL A 441      19.688 -15.996 -15.803  1.00 34.05           C  
ATOM   3256  O   VAL A 441      19.325 -13.115 -16.071  1.00 34.05           O  
ATOM   3257  CG1 VAL A 441      19.271 -16.381 -17.229  1.00 34.05           C  
ATOM   3258  CG2 VAL A 441      20.002 -17.322 -15.085  1.00 34.05           C  
ATOM   3259  N   GLY A 442      21.183 -13.034 -17.328  1.00 41.03           N  
ATOM   3260  CA  GLY A 442      20.833 -12.083 -18.410  1.00 41.03           C  
ATOM   3261  C   GLY A 442      19.847 -10.913 -18.185  1.00 41.03           C  
ATOM   3262  O   GLY A 442      18.655 -11.142 -18.059  1.00 41.03           O  
ATOM   3263  N   GLY A 443      20.331  -9.664 -18.337  1.00 52.13           N  
ATOM   3264  CA  GLY A 443      19.589  -8.450 -18.778  1.00 52.13           C  
ATOM   3265  C   GLY A 443      18.427  -7.914 -17.910  1.00 52.13           C  
ATOM   3266  O   GLY A 443      17.714  -8.673 -17.274  1.00 52.13           O  
ATOM   3267  N   SER A 444      18.173  -6.594 -17.889  1.00 65.56           N  
ATOM   3268  CA  SER A 444      17.138  -5.986 -17.008  1.00 65.56           C  
ATOM   3269  C   SER A 444      15.701  -6.444 -17.274  1.00 65.56           C  
ATOM   3270  CB  SER A 444      17.216  -4.458 -16.967  1.00 65.56           C  
ATOM   3271  O   SER A 444      14.860  -6.364 -16.380  1.00 65.56           O  
ATOM   3272  OG  SER A 444      18.556  -3.994 -16.880  1.00 65.56           O  
ATOM   3273  N   SER A 445      15.420  -7.015 -18.449  1.00 74.32           N  
ATOM   3274  CA  SER A 445      14.141  -7.672 -18.745  1.00 74.32           C  
ATOM   3275  C   SER A 445      13.852  -8.857 -17.820  1.00 74.32           C  
ATOM   3276  CB  SER A 445      14.130  -8.205 -20.179  1.00 74.32           C  
ATOM   3277  O   SER A 445      12.718  -9.005 -17.362  1.00 74.32           O  
ATOM   3278  OG  SER A 445      14.655  -7.258 -21.077  1.00 74.32           O  
ATOM   3279  N   SER A 446      14.855  -9.695 -17.518  1.00 77.95           N  
ATOM   3280  CA  SER A 446      14.669 -10.845 -16.618  1.00 77.95           C  
ATOM   3281  C   SER A 446      14.353 -10.380 -15.200  1.00 77.95           C  
ATOM   3282  CB  SER A 446      15.903 -11.750 -16.605  1.00 77.95           C  
ATOM   3283  O   SER A 446      13.519 -10.982 -14.522  1.00 77.95           O  
ATOM   3284  OG  SER A 446      16.968 -11.121 -15.933  1.00 77.95           O  
ATOM   3285  N   GLY A 447      14.933  -9.243 -14.804  1.00 82.52           N  
ATOM   3286  CA  GLY A 447      14.614  -8.546 -13.575  1.00 82.52           C  
ATOM   3287  C   GLY A 447      13.121  -8.247 -13.475  1.00 82.52           C  
ATOM   3288  O   GLY A 447      12.452  -8.787 -12.597  1.00 82.52           O  
ATOM   3289  N   TYR A 448      12.555  -7.483 -14.413  1.00 88.02           N  
ATOM   3290  CA  TYR A 448      11.119  -7.172 -14.391  1.00 88.02           C  
ATOM   3291  C   TYR A 448      10.234  -8.425 -14.395  1.00 88.02           C  
ATOM   3292  CB  TYR A 448      10.756  -6.272 -15.575  1.00 88.02           C  
ATOM   3293  O   TYR A 448       9.304  -8.513 -13.592  1.00 88.02           O  
ATOM   3294  CG  TYR A 448      11.391  -4.897 -15.545  1.00 88.02           C  
ATOM   3295  CD1 TYR A 448      11.162  -4.034 -14.456  1.00 88.02           C  
ATOM   3296  CD2 TYR A 448      12.196  -4.468 -16.616  1.00 88.02           C  
ATOM   3297  CE1 TYR A 448      11.702  -2.734 -14.453  1.00 88.02           C  
ATOM   3298  CE2 TYR A 448      12.761  -3.180 -16.605  1.00 88.02           C  
ATOM   3299  OH  TYR A 448      13.073  -1.071 -15.512  1.00 88.02           O  
ATOM   3300  CZ  TYR A 448      12.509  -2.306 -15.528  1.00 88.02           C  
ATOM   3301  N   ILE A 449      10.546  -9.421 -15.234  1.00 90.67           N  
ATOM   3302  CA  ILE A 449       9.784 -10.678 -15.290  1.00 90.67           C  
ATOM   3303  C   ILE A 449       9.815 -11.384 -13.935  1.00 90.67           C  
ATOM   3304  CB  ILE A 449      10.304 -11.602 -16.415  1.00 90.67           C  
ATOM   3305  O   ILE A 449       8.769 -11.792 -13.440  1.00 90.67           O  
ATOM   3306  CG1 ILE A 449      10.010 -10.959 -17.786  1.00 90.67           C  
ATOM   3307  CG2 ILE A 449       9.655 -12.999 -16.340  1.00 90.67           C  
ATOM   3308  CD1 ILE A 449      10.696 -11.650 -18.968  1.00 90.67           C  
ATOM   3309  N   SER A 450      10.982 -11.501 -13.304  1.00 88.68           N  
ATOM   3310  CA  SER A 450      11.109 -12.191 -12.019  1.00 88.68           C  
ATOM   3311  C   SER A 450      10.344 -11.494 -10.888  1.00 88.68           C  
ATOM   3312  CB  SER A 450      12.581 -12.364 -11.662  1.00 88.68           C  
ATOM   3313  O   SER A 450       9.707 -12.169 -10.074  1.00 88.68           O  
ATOM   3314  OG  SER A 450      13.186 -11.139 -11.310  1.00 88.68           O  
ATOM   3315  N   GLY A 451      10.321 -10.156 -10.877  1.00 89.74           N  
ATOM   3316  CA  GLY A 451       9.498  -9.377  -9.952  1.00 89.74           C  
ATOM   3317  C   GLY A 451       8.003  -9.619 -10.181  1.00 89.74           C  
ATOM   3318  O   GLY A 451       7.272  -9.914  -9.237  1.00 89.74           O  
ATOM   3319  N   ILE A 452       7.551  -9.593 -11.438  1.00 93.25           N  
ATOM   3320  CA  ILE A 452       6.146  -9.847 -11.800  1.00 93.25           C  
ATOM   3321  C   ILE A 452       5.734 -11.287 -11.459  1.00 93.25           C  
ATOM   3322  CB  ILE A 452       5.908  -9.505 -13.290  1.00 93.25           C  
ATOM   3323  O   ILE A 452       4.671 -11.499 -10.880  1.00 93.25           O  
ATOM   3324  CG1 ILE A 452       6.074  -7.985 -13.519  1.00 93.25           C  
ATOM   3325  CG2 ILE A 452       4.501  -9.919 -13.759  1.00 93.25           C  
ATOM   3326  CD1 ILE A 452       6.088  -7.585 -14.998  1.00 93.25           C  
ATOM   3327  N   VAL A 453       6.577 -12.281 -11.755  1.00 93.53           N  
ATOM   3328  CA  VAL A 453       6.315 -13.701 -11.461  1.00 93.53           C  
ATOM   3329  C   VAL A 453       6.291 -13.965  -9.954  1.00 93.53           C  
ATOM   3330  CB  VAL A 453       7.349 -14.603 -12.164  1.00 93.53           C  
ATOM   3331  O   VAL A 453       5.437 -14.710  -9.477  1.00 93.53           O  
ATOM   3332  CG1 VAL A 453       7.268 -16.068 -11.709  1.00 93.53           C  
ATOM   3333  CG2 VAL A 453       7.123 -14.594 -13.683  1.00 93.53           C  
ATOM   3334  N   THR A 454       7.168 -13.325  -9.178  1.00 92.52           N  
ATOM   3335  CA  THR A 454       7.118 -13.425  -7.711  1.00 92.52           C  
ATOM   3336  C   THR A 454       5.791 -12.889  -7.181  1.00 92.52           C  
ATOM   3337  CB  THR A 454       8.281 -12.668  -7.064  1.00 92.52           C  
ATOM   3338  O   THR A 454       5.146 -13.523  -6.344  1.00 92.52           O  
ATOM   3339  CG2 THR A 454       8.292 -12.830  -5.543  1.00 92.52           C  
ATOM   3340  OG1 THR A 454       9.496 -13.186  -7.539  1.00 92.52           O  
ATOM   3341  N   GLY A 455       5.339 -11.756  -7.719  1.00 94.69           N  
ATOM   3342  CA  GLY A 455       4.038 -11.200  -7.380  1.00 94.69           C  
ATOM   3343  C   GLY A 455       2.876 -12.105  -7.791  1.00 94.69           C  
ATOM   3344  O   GLY A 455       1.964 -12.326  -6.996  1.00 94.69           O  
ATOM   3345  N   LEU A 456       2.949 -12.722  -8.975  1.00 96.26           N  
ATOM   3346  CA  LEU A 456       1.979 -13.709  -9.456  1.00 96.26           C  
ATOM   3347  C   LEU A 456       1.821 -14.876  -8.474  1.00 96.26           C  
ATOM   3348  CB  LEU A 456       2.429 -14.224 -10.837  1.00 96.26           C  
ATOM   3349  O   LEU A 456       0.696 -15.220  -8.113  1.00 96.26           O  
ATOM   3350  CG  LEU A 456       1.477 -15.237 -11.489  1.00 96.26           C  
ATOM   3351  CD1 LEU A 456       0.114 -14.627 -11.789  1.00 96.26           C  
ATOM   3352  CD2 LEU A 456       2.081 -15.729 -12.804  1.00 96.26           C  
ATOM   3353  N   ILE A 457       2.934 -15.454  -8.011  1.00 96.11           N  
ATOM   3354  CA  ILE A 457       2.927 -16.559  -7.041  1.00 96.11           C  
ATOM   3355  C   ILE A 457       2.222 -16.126  -5.751  1.00 96.11           C  
ATOM   3356  CB  ILE A 457       4.368 -17.054  -6.774  1.00 96.11           C  
ATOM   3357  O   ILE A 457       1.362 -16.846  -5.247  1.00 96.11           O  
ATOM   3358  CG1 ILE A 457       4.948 -17.725  -8.041  1.00 96.11           C  
ATOM   3359  CG2 ILE A 457       4.406 -18.047  -5.594  1.00 96.11           C  
ATOM   3360  CD1 ILE A 457       6.468 -17.926  -7.991  1.00 96.11           C  
ATOM   3361  N   LEU A 458       2.526 -14.932  -5.241  1.00 96.27           N  
ATOM   3362  CA  LEU A 458       1.900 -14.413  -4.024  1.00 96.27           C  
ATOM   3363  C   LEU A 458       0.391 -14.187  -4.187  1.00 96.27           C  
ATOM   3364  CB  LEU A 458       2.608 -13.118  -3.611  1.00 96.27           C  
ATOM   3365  O   LEU A 458      -0.365 -14.525  -3.277  1.00 96.27           O  
ATOM   3366  CG  LEU A 458       4.043 -13.330  -3.101  1.00 96.27           C  
ATOM   3367  CD1 LEU A 458       4.704 -11.963  -2.977  1.00 96.27           C  
ATOM   3368  CD2 LEU A 458       4.070 -14.004  -1.727  1.00 96.27           C  
ATOM   3369  N   VAL A 459      -0.068 -13.690  -5.341  1.00 97.29           N  
ATOM   3370  CA  VAL A 459      -1.509 -13.529  -5.617  1.00 97.29           C  
ATOM   3371  C   VAL A 459      -2.205 -14.883  -5.795  1.00 97.29           C  
ATOM   3372  CB  VAL A 459      -1.767 -12.595  -6.817  1.00 97.29           C  
ATOM   3373  O   VAL A 459      -3.340 -15.041  -5.350  1.00 97.29           O  
ATOM   3374  CG1 VAL A 459      -3.266 -12.409  -7.094  1.00 97.29           C  
ATOM   3375  CG2 VAL A 459      -1.221 -11.188  -6.539  1.00 97.29           C  
ATOM   3376  N   ILE A 460      -1.536 -15.892  -6.363  1.00 97.82           N  
ATOM   3377  CA  ILE A 460      -2.057 -17.269  -6.410  1.00 97.82           C  
ATOM   3378  C   ILE A 460      -2.237 -17.822  -4.991  1.00 97.82           C  
ATOM   3379  CB  ILE A 460      -1.151 -18.173  -7.279  1.00 97.82           C  
ATOM   3380  O   ILE A 460      -3.293 -18.371  -4.672  1.00 97.82           O  
ATOM   3381  CG1 ILE A 460      -1.272 -17.786  -8.770  1.00 97.82           C  
ATOM   3382  CG2 ILE A 460      -1.521 -19.659  -7.106  1.00 97.82           C  
ATOM   3383  CD1 ILE A 460      -0.164 -18.372  -9.653  1.00 97.82           C  
ATOM   3384  N   ILE A 461      -1.253 -17.635  -4.107  1.00 97.31           N  
ATOM   3385  CA  ILE A 461      -1.382 -18.043  -2.700  1.00 97.31           C  
ATOM   3386  C   ILE A 461      -2.522 -17.256  -2.034  1.00 97.31           C  
ATOM   3387  CB  ILE A 461      -0.041 -17.906  -1.944  1.00 97.31           C  
ATOM   3388  O   ILE A 461      -3.349 -17.863  -1.356  1.00 97.31           O  
ATOM   3389  CG1 ILE A 461       1.062 -18.785  -2.583  1.00 97.31           C  
ATOM   3390  CG2 ILE A 461      -0.201 -18.344  -0.473  1.00 97.31           C  
ATOM   3391  CD1 ILE A 461       2.477 -18.423  -2.115  1.00 97.31           C  
ATOM   3392  N   ALA A 462      -2.637 -15.946  -2.291  1.00 97.17           N  
ATOM   3393  CA  ALA A 462      -3.732 -15.117  -1.785  1.00 97.17           C  
ATOM   3394  C   ALA A 462      -5.114 -15.624  -2.240  1.00 97.17           C  
ATOM   3395  CB  ALA A 462      -3.526 -13.663  -2.223  1.00 97.17           C  
ATOM   3396  O   ALA A 462      -6.072 -15.639  -1.463  1.00 97.17           O  
ATOM   3397  N   PHE A 463      -5.227 -16.091  -3.488  1.00 97.44           N  
ATOM   3398  CA  PHE A 463      -6.444 -16.717  -3.997  1.00 97.44           C  
ATOM   3399  C   PHE A 463      -6.822 -17.951  -3.175  1.00 97.44           C  
ATOM   3400  CB  PHE A 463      -6.296 -17.047  -5.487  1.00 97.44           C  
ATOM   3401  O   PHE A 463      -7.967 -18.053  -2.730  1.00 97.44           O  
ATOM   3402  CG  PHE A 463      -7.463 -17.847  -6.022  1.00 97.44           C  
ATOM   3403  CD1 PHE A 463      -7.323 -19.224  -6.276  1.00 97.44           C  
ATOM   3404  CD2 PHE A 463      -8.709 -17.224  -6.207  1.00 97.44           C  
ATOM   3405  CE1 PHE A 463      -8.421 -19.968  -6.742  1.00 97.44           C  
ATOM   3406  CE2 PHE A 463      -9.811 -17.974  -6.650  1.00 97.44           C  
ATOM   3407  CZ  PHE A 463      -9.664 -19.343  -6.932  1.00 97.44           C  
ATOM   3408  N   PHE A 464      -5.875 -18.841  -2.883  1.00 97.26           N  
ATOM   3409  CA  PHE A 464      -6.148 -20.006  -2.040  1.00 97.26           C  
ATOM   3410  C   PHE A 464      -6.468 -19.624  -0.588  1.00 97.26           C  
ATOM   3411  CB  PHE A 464      -4.989 -21.001  -2.130  1.00 97.26           C  
ATOM   3412  O   PHE A 464      -7.402 -20.178  -0.005  1.00 97.26           O  
ATOM   3413  CG  PHE A 464      -4.906 -21.692  -3.477  1.00 97.26           C  
ATOM   3414  CD1 PHE A 464      -5.929 -22.574  -3.876  1.00 97.26           C  
ATOM   3415  CD2 PHE A 464      -3.812 -21.463  -4.331  1.00 97.26           C  
ATOM   3416  CE1 PHE A 464      -5.862 -23.216  -5.125  1.00 97.26           C  
ATOM   3417  CE2 PHE A 464      -3.745 -22.108  -5.578  1.00 97.26           C  
ATOM   3418  CZ  PHE A 464      -4.770 -22.981  -5.977  1.00 97.26           C  
ATOM   3419  N   THR A 465      -5.785 -18.633  -0.006  1.00 94.93           N  
ATOM   3420  CA  THR A 465      -6.098 -18.174   1.359  1.00 94.93           C  
ATOM   3421  C   THR A 465      -7.458 -17.486   1.448  1.00 94.93           C  
ATOM   3422  CB  THR A 465      -5.016 -17.267   1.958  1.00 94.93           C  
ATOM   3423  O   THR A 465      -8.085 -17.528   2.505  1.00 94.93           O  
ATOM   3424  CG2 THR A 465      -3.674 -17.992   2.072  1.00 94.93           C  
ATOM   3425  OG1 THR A 465      -4.837 -16.096   1.207  1.00 94.93           O  
ATOM   3426  N   SER A 466      -7.987 -16.940   0.348  1.00 95.42           N  
ATOM   3427  CA  SER A 466      -9.331 -16.342   0.321  1.00 95.42           C  
ATOM   3428  C   SER A 466     -10.463 -17.358   0.565  1.00 95.42           C  
ATOM   3429  CB  SER A 466      -9.552 -15.589  -0.993  1.00 95.42           C  
ATOM   3430  O   SER A 466     -11.580 -16.980   0.931  1.00 95.42           O  
ATOM   3431  OG  SER A 466      -9.931 -16.472  -2.026  1.00 95.42           O  
ATOM   3432  N   PHE A 467     -10.198 -18.664   0.426  1.00 94.49           N  
ATOM   3433  CA  PHE A 467     -11.132 -19.726   0.828  1.00 94.49           C  
ATOM   3434  C   PHE A 467     -11.195 -19.926   2.346  1.00 94.49           C  
ATOM   3435  CB  PHE A 467     -10.783 -21.040   0.125  1.00 94.49           C  
ATOM   3436  O   PHE A 467     -12.105 -20.585   2.847  1.00 94.49           O  
ATOM   3437  CG  PHE A 467     -11.086 -21.025  -1.356  1.00 94.49           C  
ATOM   3438  CD1 PHE A 467     -12.334 -21.472  -1.828  1.00 94.49           C  
ATOM   3439  CD2 PHE A 467     -10.122 -20.561  -2.264  1.00 94.49           C  
ATOM   3440  CE1 PHE A 467     -12.605 -21.471  -3.208  1.00 94.49           C  
ATOM   3441  CE2 PHE A 467     -10.393 -20.553  -3.640  1.00 94.49           C  
ATOM   3442  CZ  PHE A 467     -11.632 -21.014  -4.115  1.00 94.49           C  
ATOM   3443  N   LEU A 468     -10.261 -19.345   3.102  1.00 92.26           N  
ATOM   3444  CA  LEU A 468     -10.334 -19.317   4.560  1.00 92.26           C  
ATOM   3445  C   LEU A 468     -11.374 -18.304   5.056  1.00 92.26           C  
ATOM   3446  CB  LEU A 468      -8.948 -19.025   5.159  1.00 92.26           C  
ATOM   3447  O   LEU A 468     -11.843 -18.455   6.182  1.00 92.26           O  
ATOM   3448  CG  LEU A 468      -7.834 -20.002   4.733  1.00 92.26           C  
ATOM   3449  CD1 LEU A 468      -6.494 -19.528   5.290  1.00 92.26           C  
ATOM   3450  CD2 LEU A 468      -8.101 -21.419   5.243  1.00 92.26           C  
ATOM   3451  N   ILE A 469     -11.743 -17.313   4.235  1.00 90.96           N  
ATOM   3452  CA  ILE A 469     -12.728 -16.282   4.576  1.00 90.96           C  
ATOM   3453  C   ILE A 469     -14.139 -16.903   4.536  1.00 90.96           C  
ATOM   3454  CB  ILE A 469     -12.616 -15.056   3.638  1.00 90.96           C  
ATOM   3455  O   ILE A 469     -14.549 -17.379   3.470  1.00 90.96           O  
ATOM   3456  CG1 ILE A 469     -11.177 -14.487   3.646  1.00 90.96           C  
ATOM   3457  CG2 ILE A 469     -13.612 -13.968   4.081  1.00 90.96           C  
ATOM   3458  CD1 ILE A 469     -10.926 -13.378   2.621  1.00 90.96           C  
ATOM   3459  N   PRO A 470     -14.873 -16.917   5.666  1.00 82.64           N  
ATOM   3460  CA  PRO A 470     -16.236 -17.437   5.721  1.00 82.64           C  
ATOM   3461  C   PRO A 470     -17.209 -16.535   4.952  1.00 82.64           C  
ATOM   3462  CB  PRO A 470     -16.580 -17.533   7.210  1.00 82.64           C  
ATOM   3463  O   PRO A 470     -16.977 -15.329   4.818  1.00 82.64           O  
ATOM   3464  CG  PRO A 470     -15.720 -16.446   7.850  1.00 82.64           C  
ATOM   3465  CD  PRO A 470     -14.481 -16.382   6.961  1.00 82.64           C  
ATOM   3466  N   ASP A 471     -18.302 -17.112   4.448  1.00 74.81           N  
ATOM   3467  CA  ASP A 471     -19.329 -16.337   3.756  1.00 74.81           C  
ATOM   3468  C   ASP A 471     -20.094 -15.469   4.768  1.00 74.81           C  
ATOM   3469  CB  ASP A 471     -20.257 -17.248   2.914  1.00 74.81           C  
ATOM   3470  O   ASP A 471     -20.416 -15.895   5.877  1.00 74.81           O  
ATOM   3471  CG  ASP A 471     -20.059 -17.094   1.393  1.00 74.81           C  
ATOM   3472  OD1 ASP A 471     -19.758 -15.960   0.948  1.00 74.81           O  
ATOM   3473  OD2 ASP A 471     -20.256 -18.076   0.638  1.00 74.81           O  
ATOM   3474  N   SER A 472     -20.416 -14.228   4.393  1.00 64.10           N  
ATOM   3475  CA  SER A 472     -21.034 -13.254   5.310  1.00 64.10           C  
ATOM   3476  C   SER A 472     -22.409 -13.691   5.834  1.00 64.10           C  
ATOM   3477  CB  SER A 472     -21.137 -11.887   4.626  1.00 64.10           C  
ATOM   3478  O   SER A 472     -22.886 -13.157   6.834  1.00 64.10           O  
ATOM   3479  OG  SER A 472     -21.949 -11.954   3.464  1.00 64.10           O  
ATOM   3480  N   LYS A 473     -23.053 -14.658   5.169  1.00 57.29           N  
ATOM   3481  CA  LYS A 473     -24.311 -15.271   5.618  1.00 57.29           C  
ATOM   3482  C   LYS A 473     -24.109 -16.206   6.814  1.00 57.29           C  
ATOM   3483  CB  LYS A 473     -24.980 -16.012   4.452  1.00 57.29           C  
ATOM   3484  O   LYS A 473     -24.968 -16.239   7.687  1.00 57.29           O  
ATOM   3485  CG  LYS A 473     -25.470 -15.043   3.364  1.00 57.29           C  
ATOM   3486  CD  LYS A 473     -26.248 -15.795   2.280  1.00 57.29           C  
ATOM   3487  CE  LYS A 473     -26.784 -14.812   1.234  1.00 57.29           C  
ATOM   3488  NZ  LYS A 473     -27.633 -15.503   0.232  1.00 57.29           N  
ATOM   3489  N   ASP A 474     -22.962 -16.875   6.903  1.00 47.88           N  
ATOM   3490  CA  ASP A 474     -22.678 -17.858   7.955  1.00 47.88           C  
ATOM   3491  C   ASP A 474     -22.382 -17.190   9.308  1.00 47.88           C  
ATOM   3492  CB  ASP A 474     -21.498 -18.747   7.524  1.00 47.88           C  
ATOM   3493  O   ASP A 474     -22.554 -17.793  10.367  1.00 47.88           O  
ATOM   3494  CG  ASP A 474     -21.727 -19.495   6.205  1.00 47.88           C  
ATOM   3495  OD1 ASP A 474     -22.901 -19.777   5.878  1.00 47.88           O  
ATOM   3496  OD2 ASP A 474     -20.711 -19.740   5.514  1.00 47.88           O  
ATOM   3497  N   CYS A 475     -21.967 -15.918   9.304  1.00 44.86           N  
ATOM   3498  CA  CYS A 475     -21.684 -15.180  10.537  1.00 44.86           C  
ATOM   3499  C   CYS A 475     -22.940 -14.737  11.300  1.00 44.86           C  
ATOM   3500  CB  CYS A 475     -20.763 -13.987  10.244  1.00 44.86           C  
ATOM   3501  O   CYS A 475     -22.845 -14.550  12.508  1.00 44.86           O  
ATOM   3502  SG  CYS A 475     -19.034 -14.545  10.181  1.00 44.86           S  
ATOM   3503  N   LYS A 476     -24.103 -14.599  10.645  1.00 39.80           N  
ATOM   3504  CA  LYS A 476     -25.352 -14.252  11.348  1.00 39.80           C  
ATOM   3505  C   LYS A 476     -25.989 -15.437  12.075  1.00 39.80           C  
ATOM   3506  CB  LYS A 476     -26.359 -13.586  10.399  1.00 39.80           C  
ATOM   3507  O   LYS A 476     -26.754 -15.218  12.997  1.00 39.80           O  
ATOM   3508  CG  LYS A 476     -25.952 -12.141  10.084  1.00 39.80           C  
ATOM   3509  CD  LYS A 476     -27.103 -11.383   9.414  1.00 39.80           C  
ATOM   3510  CE  LYS A 476     -26.713  -9.910   9.268  1.00 39.80           C  
ATOM   3511  NZ  LYS A 476     -27.883  -9.075   8.908  1.00 39.80           N  
ATOM   3512  N   ILE A 477     -25.659 -16.667  11.684  1.00 34.04           N  
ATOM   3513  CA  ILE A 477     -26.296 -17.883  12.215  1.00 34.04           C  
ATOM   3514  C   ILE A 477     -25.658 -18.331  13.545  1.00 34.04           C  
ATOM   3515  CB  ILE A 477     -26.299 -18.982  11.117  1.00 34.04           C  
ATOM   3516  O   ILE A 477     -26.263 -19.084  14.288  1.00 34.04           O  
ATOM   3517  CG1 ILE A 477     -27.057 -18.482   9.858  1.00 34.04           C  
ATOM   3518  CG2 ILE A 477     -26.937 -20.293  11.613  1.00 34.04           C  
ATOM   3519  CD1 ILE A 477     -26.949 -19.402   8.635  1.00 34.04           C  
ATOM   3520  N   ASN A 478     -24.456 -17.850  13.882  1.00 30.79           N  
ATOM   3521  CA  ASN A 478     -23.725 -18.281  15.085  1.00 30.79           C  
ATOM   3522  C   ASN A 478     -23.846 -17.314  16.284  1.00 30.79           C  
ATOM   3523  CB  ASN A 478     -22.264 -18.575  14.699  1.00 30.79           C  
ATOM   3524  O   ASN A 478     -23.026 -17.382  17.199  1.00 30.79           O  
ATOM   3525  CG  ASN A 478     -22.121 -19.807  13.828  1.00 30.79           C  
ATOM   3526  ND2 ASN A 478     -21.634 -19.679  12.617  1.00 30.79           N  
ATOM   3527  OD1 ASN A 478     -22.414 -20.921  14.213  1.00 30.79           O  
ATOM   3528  N   LEU A 479     -24.800 -16.377  16.252  1.00 34.28           N  
ATOM   3529  CA  LEU A 479     -25.070 -15.431  17.349  1.00 34.28           C  
ATOM   3530  C   LEU A 479     -26.491 -15.560  17.929  1.00 34.28           C  
ATOM   3531  CB  LEU A 479     -24.749 -13.993  16.893  1.00 34.28           C  
ATOM   3532  O   LEU A 479     -26.846 -14.784  18.813  1.00 34.28           O  
ATOM   3533  CG  LEU A 479     -23.247 -13.679  16.775  1.00 34.28           C  
ATOM   3534  CD1 LEU A 479     -23.058 -12.310  16.116  1.00 34.28           C  
ATOM   3535  CD2 LEU A 479     -22.542 -13.638  18.136  1.00 34.28           C  
ATOM   3536  N   GLU A 480     -27.266 -16.541  17.463  1.00 27.31           N  
ATOM   3537  CA  GLU A 480     -28.428 -17.092  18.177  1.00 27.31           C  
ATOM   3538  C   GLU A 480     -27.992 -18.362  18.913  1.00 27.31           C  
ATOM   3539  CB  GLU A 480     -29.583 -17.381  17.197  1.00 27.31           C  
ATOM   3540  O   GLU A 480     -28.467 -18.566  20.053  1.00 27.31           O  
ATOM   3541  CG  GLU A 480     -30.192 -16.107  16.578  1.00 27.31           C  
ATOM   3542  CD  GLU A 480     -31.406 -16.364  15.654  1.00 27.31           C  
ATOM   3543  OE1 GLU A 480     -32.119 -15.375  15.351  1.00 27.31           O  
ATOM   3544  OE2 GLU A 480     -31.621 -17.515  15.203  1.00 27.31           O  
ATOM   3545  OXT GLU A 480     -27.138 -19.071  18.323  1.00 27.31           O  
TER    3546      GLU A 480                                                      
ENDMDL                                                                          
END                                                                             
