# Supplementary material for: Cryo‐EM structure of antibacterial efflux transporter QacA from Staphylococcus aureus reveals a novel extracellular loop with allosteric role
Source: EMBO J. 2023 Jul 17;42(16):e113418. doi: 10.15252/embj.2023113418 (PMC10425836; doi:10.15252/embj.2023113418)
Supplement: Supplementary file 4 — Source Data for Expanded View [file EMBJ-42-e113418-s008.zip › Expanded view source data/Figure EV2/AF2 models/AF-A4ZGP3-MFS_ZYMTR.pdb]

HEADER                                            01-JUN-22                     
TITLE     ALPHAFOLD MONOMER V2.0 PREDICTION FOR MAJOR FACILITATOR SUPERFAMILY   
TITLE    2 TRANSPORTER (A4ZGP3)                                                 
COMPND    MOL_ID: 1;                                                            
COMPND   2 MOLECULE: MAJOR FACILITATOR SUPERFAMILY TRANSPORTER;                 
COMPND   3 CHAIN: A                                                             
SOURCE    MOL_ID: 1;                                                            
SOURCE   2 ORGANISM_SCIENTIFIC: ZYMOSEPTORIA TRITICI;                           
SOURCE   3 ORGANISM_TAXID: 1047171                                              
REMARK   1                                                                      
REMARK   1 REFERENCE 1                                                          
REMARK   1  AUTH   JOHN JUMPER, RICHARD EVANS, ALEXANDER PRITZEL, TIM GREEN,    
REMARK   1  AUTH 2 MICHAEL FIGURNOV, OLAF RONNEBERGER, KATHRYN TUNYASUVUNAKOOL, 
REMARK   1  AUTH 3 RUSS BATES, AUGUSTIN ZIDEK, ANNA POTAPENKO, ALEX BRIDGLAND,  
REMARK   1  AUTH 4 CLEMENS MEYER, SIMON A A KOHL, ANDREW J BALLARD,             
REMARK   1  AUTH 5 ANDREW COWIE, BERNARDINO ROMERA-PAREDES, STANISLAV NIKOLOV,  
REMARK   1  AUTH 6 RISHUB JAIN, JONAS ADLER, TREVOR BACK, STIG PETERSEN,        
REMARK   1  AUTH 7 DAVID REIMAN, ELLEN CLANCY, MICHAL ZIELINSKI,                
REMARK   1  AUTH 8 MARTIN STEINEGGER, MICHALINA PACHOLSKA, TAMAS BERGHAMMER,    
REMARK   1  AUTH 9 DAVID SILVER, ORIOL VINYALS, ANDREW W SENIOR,                
REMARK   1  AUTH10 KORAY KAVUKCUOGLU, PUSHMEET KOHLI, DEMIS HASSABIS            
REMARK   1  TITL   HIGHLY ACCURATE PROTEIN STRUCTURE PREDICTION WITH ALPHAFOLD  
REMARK   1  REF    NATURE                        V. 596   583 2021              
REMARK   1  REFN                   ISSN 0028-0836                               
REMARK   1  PMID   34265844                                                     
REMARK   1  DOI    10.1038/s41586-021-03819-2                                   
REMARK   1                                                                      
REMARK   1 DISCLAIMERS                                                          
REMARK   1 ALPHAFOLD DATA, COPYRIGHT (2021) DEEPMIND TECHNOLOGIES LIMITED. THE  
REMARK   1 INFORMATION PROVIDED IS THEORETICAL MODELLING ONLY AND CAUTION SHOULD
REMARK   1 BE EXERCISED IN ITS USE. IT IS PROVIDED "AS-IS" WITHOUT ANY WARRANTY 
REMARK   1 OF ANY KIND, WHETHER EXPRESSED OR IMPLIED. NO WARRANTY IS GIVEN THAT 
REMARK   1 USE OF THE INFORMATION SHALL NOT INFRINGE THE RIGHTS OF ANY THIRD    
REMARK   1 PARTY. THE INFORMATION IS NOT INTENDED TO BE A SUBSTITUTE FOR        
REMARK   1 PROFESSIONAL MEDICAL ADVICE, DIAGNOSIS, OR TREATMENT, AND DOES NOT   
REMARK   1 CONSTITUTE MEDICAL OR OTHER PROFESSIONAL ADVICE. IT IS AVAILABLE FOR 
REMARK   1 ACADEMIC AND COMMERCIAL PURPOSES, UNDER CC-BY 4.0 LICENCE.           
DBREF  XXXX A    1   583  UNP    A4ZGP3   A4ZGP3_ZYMTR     1    583             
SEQRES   1 A  583  MET ARG PHE PHE SER LYS LYS SER PRO ALA ALA VAL VAL          
SEQRES   2 A  583  ASP SER THR ALA PRO SER SER SER HIS HIS LEU ASP SER          
SEQRES   3 A  583  ASP ALA GLU HIS TYR ASN GLU LYS PRO GLU PRO VAL GLU          
SEQRES   4 A  583  ASP ILE THR THR PRO VAL ARG ASN SER SER GLU VAL ASN          
SEQRES   5 A  583  ASN PRO ALA GLU ALA LYS VAL GLU ALA ILE GLU ASN GLU          
SEQRES   6 A  583  ALA LEU SER ARG GLN PHE SER LYS ASP TYR PRO THR GLY          
SEQRES   7 A  583  LEU LYS LEU THR LEU ILE THR LEU ALA LEU CYS LEU SER          
SEQRES   8 A  583  VAL LEU CYS MET ALA LEU ASP ASN THR ILE ILE SER THR          
SEQRES   9 A  583  ALA ILE PRO ARG ILE THR ASP GLN PHE ASN SER ILE ASP          
SEQRES  10 A  583  ASP VAL GLY TRP TYR GLY SER SER TYR LEU LEU THR THR          
SEQRES  11 A  583  CYS ALA LEU GLN LEU PHE PHE GLY LYS LEU TYR THR PHE          
SEQRES  12 A  583  TYR SER ILE LYS THR ILE TYR LEU THR ALA LEU VAL ILE          
SEQRES  13 A  583  PHE GLU ILE GLY SER ALA VAL CYS GLY ALA ALA PRO ASN          
SEQRES  14 A  583  SER ILE ALA LEU ILE ILE GLY ARG ALA ILE ALA GLY VAL          
SEQRES  15 A  583  GLY SER ALA GLY ILE PHE SER GLY ALA ILE LEU ILE VAL          
SEQRES  16 A  583  ALA ASN THR VAL PRO LEU GLU LYS ARG PRO ILE TYR THR          
SEQRES  17 A  583  GLY PHE ILE GLY GLY MET TYR GLY ILE ALA SER VAL VAL          
SEQRES  18 A  583  GLY PRO LEU MET GLY GLY ALA PHE THR ASP HIS VAL SER          
SEQRES  19 A  583  TRP ARG TRP CYS PHE TYR ILE ASN LEU PRO LEU GLY ALA          
SEQRES  20 A  583  ILE THR ILE ALA PHE ILE VAL PHE PHE TYR HIS PRO THR          
SEQRES  21 A  583  LYS SER ALA ALA GLN THR ILE ALA THR THR TRP ARG SER          
SEQRES  22 A  583  LYS LEU GLN GLN PHE ASP ILE PHE GLY THR LEU VAL PHE          
SEQRES  23 A  583  LEU PRO MET ILE VAL CYS LEU LEU LEU ALA LEU GLN TRP          
SEQRES  24 A  583  GLY GLY SER LYS TYR PRO TRP SER ASP GLY LYS VAL ILE          
SEQRES  25 A  583  ALA LEU PHE VAL VAL PHE GLY VAL LEU LEU LEU ILE PHE          
SEQRES  26 A  583  ALA THR ILE GLN VAL LEU LYS ALA ASP HIS ALA THR VAL          
SEQRES  27 A  583  PRO PRO ARG LEU LEU ARG ASN ARG THR VAL ALA GLY ALA          
SEQRES  28 A  583  CYS TRP PHE VAL LEU CYS LEU GLY GLY ALA PHE PHE ILE          
SEQRES  29 A  583  PHE ILE TYR TYR LEU PRO LEU TRP PHE GLN ALA ILE LYS          
SEQRES  30 A  583  GLY ALA ALA PRO THR LYS SER GLY ILE MET ASN ILE PRO          
SEQRES  31 A  583  LEU VAL LEU GLY LEU VAL LEU MET SER ILE LEU SER GLY          
SEQRES  32 A  583  GLY LEU ILE THR VAL ILE GLY TYR TYR THR PRO PHE VAL          
SEQRES  33 A  583  ILE ALA SER SER ILE PHE MET ALA ILE GLY ALA GLY MET          
SEQRES  34 A  583  LEU SER THR PHE THR PRO ALA THR GLY SER PRO LYS TRP          
SEQRES  35 A  583  ILE GLY PHE GLN VAL LEU PHE GLY ILE GLY VAL GLY LEU          
SEQRES  36 A  583  GLY MET GLN GLN PRO LEU ILE ALA VAL GLN ALA VAL LEU          
SEQRES  37 A  583  PRO ALA LYS ASP VAL PRO ILE GLY THR ALA MET ILE MET          
SEQRES  38 A  583  PHE SER GLN THR LEU GLY GLY ALA LEU PHE ILE ALA VAL          
SEQRES  39 A  583  ALA GLN ASN VAL PHE SER THR GLN LEU LEU LYS ASN LEU          
SEQRES  40 A  583  ARG SER ILE VAL PRO ASP LEU ASP PRO ARG ILE VAL LEU          
SEQRES  41 A  583  GLU ALA GLY ALA THR THR LEU VAL LYS SER VAL PRO GLY          
SEQRES  42 A  583  GLU SER LEU MET GLY VAL ARG LEU ALA TYR ASN ASP SER          
SEQRES  43 A  583  ILE MET SER ALA PHE LEU VAL ALA THR ALA MET ALA THR          
SEQRES  44 A  583  ILE SER VAL LEU GLY ALA VAL ALA PHE GLU TRP LYS SER          
SEQRES  45 A  583  VAL LYS GLY LYS LYS ILE GLU MET GLY GLY ALA                  
CRYST1    1.000    1.000    1.000  90.00  90.00  90.00 P 1           1          
ORIGX1      1.000000  0.000000  0.000000        0.00000                         
ORIGX2      0.000000  1.000000  0.000000        0.00000                         
ORIGX3      0.000000  0.000000  1.000000        0.00000                         
SCALE1      1.000000  0.000000  0.000000        0.00000                         
SCALE2      0.000000  1.000000  0.000000        0.00000                         
SCALE3      0.000000  0.000000  1.000000        0.00000                         
MODEL        1                                                                  
ATOM      1  N   MET A   1      -5.040  49.094 -43.218  1.00 33.25           N  
ATOM      2  CA  MET A   1      -6.400  49.646 -43.460  1.00 33.25           C  
ATOM      3  C   MET A   1      -7.294  49.091 -42.342  1.00 33.25           C  
ATOM      4  CB  MET A   1      -6.832  49.263 -44.887  1.00 33.25           C  
ATOM      5  O   MET A   1      -7.023  47.975 -41.930  1.00 33.25           O  
ATOM      6  CG  MET A   1      -5.971  49.973 -45.949  1.00 33.25           C  
ATOM      7  SD  MET A   1      -5.892  49.095 -47.525  1.00 33.25           S  
ATOM      8  CE  MET A   1      -5.105  50.346 -48.579  1.00 33.25           C  
ATOM      9  N   ARG A   2      -8.163  49.830 -41.626  1.00 30.12           N  
ATOM     10  CA  ARG A   2      -9.255  50.753 -42.039  1.00 30.12           C  
ATOM     11  C   ARG A   2     -10.309  50.011 -42.902  1.00 30.12           C  
ATOM     12  CB  ARG A   2      -8.749  52.084 -42.655  1.00 30.12           C  
ATOM     13  O   ARG A   2      -9.894  49.336 -43.826  1.00 30.12           O  
ATOM     14  CG  ARG A   2      -7.973  53.005 -41.681  1.00 30.12           C  
ATOM     15  CD  ARG A   2      -7.936  54.466 -42.181  1.00 30.12           C  
ATOM     16  NE  ARG A   2      -7.379  55.407 -41.179  1.00 30.12           N  
ATOM     17  NH1 ARG A   2      -8.004  57.378 -42.205  1.00 30.12           N  
ATOM     18  NH2 ARG A   2      -6.907  57.456 -40.273  1.00 30.12           N  
ATOM     19  CZ  ARG A   2      -7.433  56.735 -41.224  1.00 30.12           C  
ATOM     20  N   PHE A   3     -11.629  50.078 -42.673  1.00 31.56           N  
ATOM     21  CA  PHE A   3     -12.427  50.986 -41.824  1.00 31.56           C  
ATOM     22  C   PHE A   3     -13.857  50.421 -41.563  1.00 31.56           C  
ATOM     23  CB  PHE A   3     -12.574  52.308 -42.627  1.00 31.56           C  
ATOM     24  O   PHE A   3     -14.467  49.990 -42.528  1.00 31.56           O  
ATOM     25  CG  PHE A   3     -12.402  53.633 -41.907  1.00 31.56           C  
ATOM     26  CD1 PHE A   3     -13.259  54.705 -42.220  1.00 31.56           C  
ATOM     27  CD2 PHE A   3     -11.335  53.843 -41.011  1.00 31.56           C  
ATOM     28  CE1 PHE A   3     -13.047  55.972 -41.650  1.00 31.56           C  
ATOM     29  CE2 PHE A   3     -11.111  55.114 -40.453  1.00 31.56           C  
ATOM     30  CZ  PHE A   3     -11.968  56.180 -40.774  1.00 31.56           C  
ATOM     31  N   PHE A   4     -14.399  50.563 -40.332  1.00 37.50           N  
ATOM     32  CA  PHE A   4     -15.829  50.845 -39.993  1.00 37.50           C  
ATOM     33  C   PHE A   4     -16.939  49.872 -40.514  1.00 37.50           C  
ATOM     34  CB  PHE A   4     -16.084  52.320 -40.396  1.00 37.50           C  
ATOM     35  O   PHE A   4     -16.646  48.917 -41.212  1.00 37.50           O  
ATOM     36  CG  PHE A   4     -15.547  53.370 -39.426  1.00 37.50           C  
ATOM     37  CD1 PHE A   4     -16.428  54.298 -38.836  1.00 37.50           C  
ATOM     38  CD2 PHE A   4     -14.173  53.451 -39.115  1.00 37.50           C  
ATOM     39  CE1 PHE A   4     -15.946  55.277 -37.948  1.00 37.50           C  
ATOM     40  CE2 PHE A   4     -13.689  54.428 -38.230  1.00 37.50           C  
ATOM     41  CZ  PHE A   4     -14.576  55.344 -37.644  1.00 37.50           C  
ATOM     42  N   SER A   5     -18.256  50.049 -40.281  1.00 34.44           N  
ATOM     43  CA  SER A   5     -19.126  50.295 -39.086  1.00 34.44           C  
ATOM     44  C   SER A   5     -20.612  50.182 -39.595  1.00 34.44           C  
ATOM     45  CB  SER A   5     -18.810  51.641 -38.427  1.00 34.44           C  
ATOM     46  O   SER A   5     -20.779  49.836 -40.759  1.00 34.44           O  
ATOM     47  OG  SER A   5     -19.218  51.663 -37.073  1.00 34.44           O  
ATOM     48  N   LYS A   6     -21.768  50.414 -38.936  1.00 34.28           N  
ATOM     49  CA  LYS A   6     -22.231  50.953 -37.629  1.00 34.28           C  
ATOM     50  C   LYS A   6     -23.736  50.597 -37.453  1.00 34.28           C  
ATOM     51  CB  LYS A   6     -22.167  52.500 -37.718  1.00 34.28           C  
ATOM     52  O   LYS A   6     -24.430  50.711 -38.460  1.00 34.28           O  
ATOM     53  CG  LYS A   6     -22.352  53.247 -36.386  1.00 34.28           C  
ATOM     54  CD  LYS A   6     -22.225  54.766 -36.609  1.00 34.28           C  
ATOM     55  CE  LYS A   6     -22.379  55.539 -35.291  1.00 34.28           C  
ATOM     56  NZ  LYS A   6     -22.261  57.010 -35.487  1.00 34.28           N  
ATOM     57  N   LYS A   7     -24.252  50.308 -36.231  1.00 30.00           N  
ATOM     58  CA  LYS A   7     -25.584  50.732 -35.661  1.00 30.00           C  
ATOM     59  C   LYS A   7     -26.184  49.802 -34.573  1.00 30.00           C  
ATOM     60  CB  LYS A   7     -26.704  50.923 -36.716  1.00 30.00           C  
ATOM     61  O   LYS A   7     -26.452  48.636 -34.819  1.00 30.00           O  
ATOM     62  CG  LYS A   7     -26.728  52.337 -37.332  1.00 30.00           C  
ATOM     63  CD  LYS A   7     -27.742  52.399 -38.482  1.00 30.00           C  
ATOM     64  CE  LYS A   7     -27.757  53.785 -39.137  1.00 30.00           C  
ATOM     65  NZ  LYS A   7     -28.821  53.882 -40.169  1.00 30.00           N  
ATOM     66  N   SER A   8     -26.525  50.412 -33.435  1.00 34.84           N  
ATOM     67  CA  SER A   8     -27.806  50.250 -32.700  1.00 34.84           C  
ATOM     68  C   SER A   8     -28.567  51.604 -32.837  1.00 34.84           C  
ATOM     69  CB  SER A   8     -27.496  49.824 -31.258  1.00 34.84           C  
ATOM     70  O   SER A   8     -27.959  52.504 -33.446  1.00 34.84           O  
ATOM     71  OG  SER A   8     -28.670  49.417 -30.597  1.00 34.84           O  
ATOM     72  N   PRO A   9     -29.830  51.824 -32.377  1.00 45.34           N  
ATOM     73  CA  PRO A   9     -30.059  52.205 -30.959  1.00 45.34           C  
ATOM     74  C   PRO A   9     -31.483  51.984 -30.343  1.00 45.34           C  
ATOM     75  CB  PRO A   9     -29.815  53.719 -31.016  1.00 45.34           C  
ATOM     76  O   PRO A   9     -32.448  51.726 -31.055  1.00 45.34           O  
ATOM     77  CG  PRO A   9     -30.555  54.122 -32.296  1.00 45.34           C  
ATOM     78  CD  PRO A   9     -30.608  52.828 -33.119  1.00 45.34           C  
ATOM     79  N   ALA A  10     -31.587  52.316 -29.038  1.00 29.83           N  
ATOM     80  CA  ALA A  10     -32.752  52.872 -28.297  1.00 29.83           C  
ATOM     81  C   ALA A  10     -33.912  51.922 -27.869  1.00 29.83           C  
ATOM     82  CB  ALA A  10     -33.223  54.137 -29.036  1.00 29.83           C  
ATOM     83  O   ALA A  10     -34.138  50.906 -28.514  1.00 29.83           O  
ATOM     84  N   ALA A  11     -34.673  52.174 -26.781  1.00 28.98           N  
ATOM     85  CA  ALA A  11     -34.696  53.283 -25.791  1.00 28.98           C  
ATOM     86  C   ALA A  11     -35.132  52.759 -24.374  1.00 28.98           C  
ATOM     87  CB  ALA A  11     -35.656  54.362 -26.324  1.00 28.98           C  
ATOM     88  O   ALA A  11     -35.778  51.720 -24.319  1.00 28.98           O  
ATOM     89  N   VAL A  12     -34.628  53.257 -23.222  1.00 29.23           N  
ATOM     90  CA  VAL A  12     -35.104  54.402 -22.367  1.00 29.23           C  
ATOM     91  C   VAL A  12     -36.454  54.095 -21.645  1.00 29.23           C  
ATOM     92  CB  VAL A  12     -35.108  55.738 -23.148  1.00 29.23           C  
ATOM     93  O   VAL A  12     -37.400  53.775 -22.348  1.00 29.23           O  
ATOM     94  CG1 VAL A  12     -35.645  56.970 -22.415  1.00 29.23           C  
ATOM     95  CG2 VAL A  12     -33.688  56.102 -23.618  1.00 29.23           C  
ATOM     96  N   VAL A  13     -36.624  53.998 -20.302  1.00 29.86           N  
ATOM     97  CA  VAL A  13     -36.300  54.865 -19.111  1.00 29.86           C  
ATOM     98  C   VAL A  13     -37.400  55.942 -18.867  1.00 29.86           C  
ATOM     99  CB  VAL A  13     -34.836  55.371 -19.119  1.00 29.86           C  
ATOM    100  O   VAL A  13     -37.808  56.571 -19.834  1.00 29.86           O  
ATOM    101  CG1 VAL A  13     -34.468  56.466 -18.126  1.00 29.86           C  
ATOM    102  CG2 VAL A  13     -33.865  54.206 -18.876  1.00 29.86           C  
ATOM    103  N   ASP A  14     -37.977  56.187 -17.668  1.00 27.41           N  
ATOM    104  CA  ASP A  14     -37.549  55.898 -16.273  1.00 27.41           C  
ATOM    105  C   ASP A  14     -38.675  55.601 -15.217  1.00 27.41           C  
ATOM    106  CB  ASP A  14     -36.786  57.140 -15.747  1.00 27.41           C  
ATOM    107  O   ASP A  14     -39.859  55.706 -15.513  1.00 27.41           O  
ATOM    108  CG  ASP A  14     -35.808  56.799 -14.617  1.00 27.41           C  
ATOM    109  OD1 ASP A  14     -35.397  55.619 -14.538  1.00 27.41           O  
ATOM    110  OD2 ASP A  14     -35.568  57.676 -13.762  1.00 27.41           O  
ATOM    111  N   SER A  15     -38.220  55.241 -14.000  1.00 28.45           N  
ATOM    112  CA  SER A  15     -38.701  55.299 -12.584  1.00 28.45           C  
ATOM    113  C   SER A  15     -40.075  55.856 -12.076  1.00 28.45           C  
ATOM    114  CB  SER A  15     -37.583  56.038 -11.813  1.00 28.45           C  
ATOM    115  O   SER A  15     -40.863  56.488 -12.768  1.00 28.45           O  
ATOM    116  OG  SER A  15     -37.570  57.425 -12.078  1.00 28.45           O  
ATOM    117  N   THR A  16     -40.268  55.678 -10.748  1.00 27.52           N  
ATOM    118  CA  THR A  16     -41.249  56.264  -9.782  1.00 27.52           C  
ATOM    119  C   THR A  16     -42.594  55.557  -9.500  1.00 27.52           C  
ATOM    120  CB  THR A  16     -41.437  57.793  -9.879  1.00 27.52           C  
ATOM    121  O   THR A  16     -43.179  54.875 -10.331  1.00 27.52           O  
ATOM    122  CG2 THR A  16     -40.130  58.578  -9.784  1.00 27.52           C  
ATOM    123  OG1 THR A  16     -42.106  58.166 -11.052  1.00 27.52           O  
ATOM    124  N   ALA A  17     -43.052  55.737  -8.253  1.00 28.05           N  
ATOM    125  CA  ALA A  17     -44.379  55.452  -7.676  1.00 28.05           C  
ATOM    126  C   ALA A  17     -44.864  56.772  -6.999  1.00 28.05           C  
ATOM    127  CB  ALA A  17     -44.204  54.279  -6.696  1.00 28.05           C  
ATOM    128  O   ALA A  17     -43.985  57.619  -6.787  1.00 28.05           O  
ATOM    129  N   PRO A  18     -46.156  57.014  -6.638  1.00 36.41           N  
ATOM    130  CA  PRO A  18     -46.959  56.190  -5.700  1.00 36.41           C  
ATOM    131  C   PRO A  18     -48.506  56.191  -5.927  1.00 36.41           C  
ATOM    132  CB  PRO A  18     -46.647  56.898  -4.369  1.00 36.41           C  
ATOM    133  O   PRO A  18     -48.991  56.843  -6.842  1.00 36.41           O  
ATOM    134  CG  PRO A  18     -46.601  58.388  -4.738  1.00 36.41           C  
ATOM    135  CD  PRO A  18     -46.492  58.393  -6.263  1.00 36.41           C  
ATOM    136  N   SER A  19     -49.275  55.573  -4.999  1.00 24.30           N  
ATOM    137  CA  SER A  19     -50.705  55.859  -4.634  1.00 24.30           C  
ATOM    138  C   SER A  19     -51.831  55.721  -5.701  1.00 24.30           C  
ATOM    139  CB  SER A  19     -50.804  57.235  -3.944  1.00 24.30           C  
ATOM    140  O   SER A  19     -51.622  56.008  -6.867  1.00 24.30           O  
ATOM    141  OG  SER A  19     -50.073  58.239  -4.614  1.00 24.30           O  
ATOM    142  N   SER A  20     -53.086  55.348  -5.385  1.00 26.64           N  
ATOM    143  CA  SER A  20     -53.720  54.872  -4.130  1.00 26.64           C  
ATOM    144  C   SER A  20     -55.105  54.216  -4.368  1.00 26.64           C  
ATOM    145  CB  SER A  20     -53.968  56.034  -3.149  1.00 26.64           C  
ATOM    146  O   SER A  20     -55.776  54.522  -5.345  1.00 26.64           O  
ATOM    147  OG  SER A  20     -54.584  57.136  -3.781  1.00 26.64           O  
ATOM    148  N   SER A  21     -55.547  53.402  -3.393  1.00 25.81           N  
ATOM    149  CA  SER A  21     -56.943  53.222  -2.907  1.00 25.81           C  
ATOM    150  C   SER A  21     -58.117  52.919  -3.866  1.00 25.81           C  
ATOM    151  CB  SER A  21     -57.337  54.440  -2.055  1.00 25.81           C  
ATOM    152  O   SER A  21     -58.620  53.817  -4.531  1.00 25.81           O  
ATOM    153  OG  SER A  21     -57.307  55.619  -2.837  1.00 25.81           O  
ATOM    154  N   HIS A  22     -58.693  51.713  -3.741  1.00 28.69           N  
ATOM    155  CA  HIS A  22     -60.072  51.455  -3.249  1.00 28.69           C  
ATOM    156  C   HIS A  22     -60.196  49.933  -2.970  1.00 28.69           C  
ATOM    157  CB  HIS A  22     -61.153  51.923  -4.247  1.00 28.69           C  
ATOM    158  O   HIS A  22     -59.988  49.142  -3.882  1.00 28.69           O  
ATOM    159  CG  HIS A  22     -61.723  53.286  -3.922  1.00 28.69           C  
ATOM    160  CD2 HIS A  22     -61.504  54.459  -4.597  1.00 28.69           C  
ATOM    161  ND1 HIS A  22     -62.584  53.578  -2.886  1.00 28.69           N  
ATOM    162  CE1 HIS A  22     -62.860  54.893  -2.929  1.00 28.69           C  
ATOM    163  NE2 HIS A  22     -62.223  55.474  -3.956  1.00 28.69           N  
ATOM    164  N   HIS A  23     -60.195  49.454  -1.720  1.00 28.84           N  
ATOM    165  CA  HIS A  23     -61.275  49.377  -0.706  1.00 28.84           C  
ATOM    166  C   HIS A  23     -62.426  48.396  -0.995  1.00 28.84           C  
ATOM    167  CB  HIS A  23     -61.815  50.720  -0.179  1.00 28.84           C  
ATOM    168  O   HIS A  23     -63.256  48.665  -1.859  1.00 28.84           O  
ATOM    169  CG  HIS A  23     -61.275  51.059   1.186  1.00 28.84           C  
ATOM    170  CD2 HIS A  23     -60.366  52.041   1.466  1.00 28.84           C  
ATOM    171  ND1 HIS A  23     -61.574  50.425   2.379  1.00 28.84           N  
ATOM    172  CE1 HIS A  23     -60.846  51.011   3.343  1.00 28.84           C  
ATOM    173  NE2 HIS A  23     -60.091  52.002   2.833  1.00 28.84           N  
ATOM    174  N   LEU A  24     -62.434  47.312  -0.205  1.00 26.61           N  
ATOM    175  CA  LEU A  24     -63.511  46.593   0.516  1.00 26.61           C  
ATOM    176  C   LEU A  24     -62.767  45.391   1.164  1.00 26.61           C  
ATOM    177  CB  LEU A  24     -64.644  46.130  -0.427  1.00 26.61           C  
ATOM    178  O   LEU A  24     -62.111  44.644   0.443  1.00 26.61           O  
ATOM    179  CG  LEU A  24     -65.783  47.159  -0.627  1.00 26.61           C  
ATOM    180  CD1 LEU A  24     -66.694  46.718  -1.776  1.00 26.61           C  
ATOM    181  CD2 LEU A  24     -66.652  47.340   0.618  1.00 26.61           C  
ATOM    182  N   ASP A  25     -62.530  45.321   2.480  1.00 27.39           N  
ATOM    183  CA  ASP A  25     -63.470  45.033   3.590  1.00 27.39           C  
ATOM    184  C   ASP A  25     -64.175  43.670   3.386  1.00 27.39           C  
ATOM    185  CB  ASP A  25     -64.467  46.179   3.856  1.00 27.39           C  
ATOM    186  O   ASP A  25     -64.783  43.469   2.338  1.00 27.39           O  
ATOM    187  CG  ASP A  25     -63.828  47.570   4.014  1.00 27.39           C  
ATOM    188  OD1 ASP A  25     -62.671  47.666   4.482  1.00 27.39           O  
ATOM    189  OD2 ASP A  25     -64.473  48.558   3.598  1.00 27.39           O  
ATOM    190  N   SER A  26     -64.154  42.678   4.290  1.00 26.42           N  
ATOM    191  CA  SER A  26     -63.559  42.474   5.638  1.00 26.42           C  
ATOM    192  C   SER A  26     -63.145  40.972   5.769  1.00 26.42           C  
ATOM    193  CB  SER A  26     -64.601  42.910   6.679  1.00 26.42           C  
ATOM    194  O   SER A  26     -63.256  40.244   4.785  1.00 26.42           O  
ATOM    195  OG  SER A  26     -65.813  42.192   6.538  1.00 26.42           O  
ATOM    196  N   ASP A  27     -62.585  40.374   6.831  1.00 28.20           N  
ATOM    197  CA  ASP A  27     -62.363  40.683   8.258  1.00 28.20           C  
ATOM    198  C   ASP A  27     -60.971  40.174   8.709  1.00 28.20           C  
ATOM    199  CB  ASP A  27     -63.424  39.941   9.100  1.00 28.20           C  
ATOM    200  O   ASP A  27     -60.280  39.483   7.957  1.00 28.20           O  
ATOM    201  CG  ASP A  27     -64.750  40.681   9.111  1.00 28.20           C  
ATOM    202  OD1 ASP A  27     -64.815  41.698   9.830  1.00 28.20           O  
ATOM    203  OD2 ASP A  27     -65.650  40.302   8.329  1.00 28.20           O  
ATOM    204  N   ALA A  28     -60.556  40.472   9.947  1.00 26.14           N  
ATOM    205  CA  ALA A  28     -59.294  39.991  10.515  1.00 26.14           C  
ATOM    206  C   ALA A  28     -59.435  39.547  11.978  1.00 26.14           C  
ATOM    207  CB  ALA A  28     -58.248  41.110  10.401  1.00 26.14           C  
ATOM    208  O   ALA A  28     -60.044  40.253  12.775  1.00 26.14           O  
ATOM    209  N   GLU A  29     -58.755  38.460  12.357  1.00 28.28           N  
ATOM    210  CA  GLU A  29     -58.275  38.286  13.732  1.00 28.28           C  
ATOM    211  C   GLU A  29     -56.986  37.445  13.786  1.00 28.28           C  
ATOM    212  CB  GLU A  29     -59.386  37.797  14.687  1.00 28.28           C  
ATOM    213  O   GLU A  29     -56.528  36.902  12.778  1.00 28.28           O  
ATOM    214  CG  GLU A  29     -59.371  38.686  15.947  1.00 28.28           C  
ATOM    215  CD  GLU A  29     -60.551  38.450  16.900  1.00 28.28           C  
ATOM    216  OE1 GLU A  29     -60.977  39.443  17.534  1.00 28.28           O  
ATOM    217  OE2 GLU A  29     -60.967  37.279  17.038  1.00 28.28           O  
ATOM    218  N   HIS A  30     -56.317  37.450  14.939  1.00 28.00           N  
ATOM    219  CA  HIS A  30     -54.863  37.305  15.031  1.00 28.00           C  
ATOM    220  C   HIS A  30     -54.469  36.079  15.869  1.00 28.00           C  
ATOM    221  CB  HIS A  30     -54.341  38.627  15.645  1.00 28.00           C  
ATOM    222  O   HIS A  30     -54.746  36.051  17.064  1.00 28.00           O  
ATOM    223  CG  HIS A  30     -52.929  39.056  15.330  1.00 28.00           C  
ATOM    224  CD2 HIS A  30     -52.227  40.003  16.029  1.00 28.00           C  
ATOM    225  ND1 HIS A  30     -52.207  38.790  14.187  1.00 28.00           N  
ATOM    226  CE1 HIS A  30     -51.096  39.547  14.210  1.00 28.00           C  
ATOM    227  NE2 HIS A  30     -51.058  40.299  15.321  1.00 28.00           N  
ATOM    228  N   TYR A  31     -53.741  35.116  15.289  1.00 27.27           N  
ATOM    229  CA  TYR A  31     -52.991  34.113  16.061  1.00 27.27           C  
ATOM    230  C   TYR A  31     -51.563  33.934  15.536  1.00 27.27           C  
ATOM    231  CB  TYR A  31     -53.771  32.796  16.220  1.00 27.27           C  
ATOM    232  O   TYR A  31     -51.274  34.142  14.359  1.00 27.27           O  
ATOM    233  CG  TYR A  31     -54.712  32.860  17.411  1.00 27.27           C  
ATOM    234  CD1 TYR A  31     -54.187  32.741  18.715  1.00 27.27           C  
ATOM    235  CD2 TYR A  31     -56.077  33.158  17.230  1.00 27.27           C  
ATOM    236  CE1 TYR A  31     -55.012  32.960  19.835  1.00 27.27           C  
ATOM    237  CE2 TYR A  31     -56.907  33.372  18.347  1.00 27.27           C  
ATOM    238  OH  TYR A  31     -57.166  33.525  20.728  1.00 27.27           O  
ATOM    239  CZ  TYR A  31     -56.373  33.289  19.649  1.00 27.27           C  
ATOM    240  N   ASN A  32     -50.652  33.639  16.464  1.00 29.77           N  
ATOM    241  CA  ASN A  32     -49.203  33.742  16.300  1.00 29.77           C  
ATOM    242  C   ASN A  32     -48.540  32.554  17.013  1.00 29.77           C  
ATOM    243  CB  ASN A  32     -48.783  35.109  16.877  1.00 29.77           C  
ATOM    244  O   ASN A  32     -48.245  32.622  18.208  1.00 29.77           O  
ATOM    245  CG  ASN A  32     -47.295  35.402  16.792  1.00 29.77           C  
ATOM    246  ND2 ASN A  32     -46.855  36.464  17.426  1.00 29.77           N  
ATOM    247  OD1 ASN A  32     -46.507  34.733  16.148  1.00 29.77           O  
ATOM    248  N   GLU A  33     -48.381  31.441  16.297  1.00 30.09           N  
ATOM    249  CA  GLU A  33     -47.934  30.173  16.878  1.00 30.09           C  
ATOM    250  C   GLU A  33     -46.425  29.945  16.749  1.00 30.09           C  
ATOM    251  CB  GLU A  33     -48.746  28.992  16.330  1.00 30.09           C  
ATOM    252  O   GLU A  33     -45.790  30.206  15.725  1.00 30.09           O  
ATOM    253  CG  GLU A  33     -50.177  29.034  16.888  1.00 30.09           C  
ATOM    254  CD  GLU A  33     -50.990  27.786  16.527  1.00 30.09           C  
ATOM    255  OE1 GLU A  33     -51.761  27.347  17.407  1.00 30.09           O  
ATOM    256  OE2 GLU A  33     -50.851  27.320  15.374  1.00 30.09           O  
ATOM    257  N   LYS A  34     -45.848  29.418  17.833  1.00 29.11           N  
ATOM    258  CA  LYS A  34     -44.484  28.882  17.873  1.00 29.11           C  
ATOM    259  C   LYS A  34     -44.527  27.406  17.457  1.00 29.11           C  
ATOM    260  CB  LYS A  34     -43.922  28.993  19.296  1.00 29.11           C  
ATOM    261  O   LYS A  34     -45.501  26.740  17.794  1.00 29.11           O  
ATOM    262  CG  LYS A  34     -43.736  30.439  19.774  1.00 29.11           C  
ATOM    263  CD  LYS A  34     -43.409  30.432  21.271  1.00 29.11           C  
ATOM    264  CE  LYS A  34     -43.243  31.862  21.788  1.00 29.11           C  
ATOM    265  NZ  LYS A  34     -43.167  31.880  23.269  1.00 29.11           N  
ATOM    266  N   PRO A  35     -43.478  26.864  16.816  1.00 31.52           N  
ATOM    267  CA  PRO A  35     -43.415  25.435  16.526  1.00 31.52           C  
ATOM    268  C   PRO A  35     -43.352  24.602  17.816  1.00 31.52           C  
ATOM    269  CB  PRO A  35     -42.167  25.253  15.658  1.00 31.52           C  
ATOM    270  O   PRO A  35     -42.601  24.928  18.740  1.00 31.52           O  
ATOM    271  CG  PRO A  35     -41.262  26.405  16.098  1.00 31.52           C  
ATOM    272  CD  PRO A  35     -42.253  27.529  16.402  1.00 31.52           C  
ATOM    273  N   GLU A  36     -44.123  23.518  17.851  1.00 29.95           N  
ATOM    274  CA  GLU A  36     -44.169  22.558  18.957  1.00 29.95           C  
ATOM    275  C   GLU A  36     -42.904  21.673  19.028  1.00 29.95           C  
ATOM    276  CB  GLU A  36     -45.408  21.659  18.814  1.00 29.95           C  
ATOM    277  O   GLU A  36     -42.259  21.419  18.003  1.00 29.95           O  
ATOM    278  CG  GLU A  36     -46.731  22.435  18.873  1.00 29.95           C  
ATOM    279  CD  GLU A  36     -47.924  21.474  18.813  1.00 29.95           C  
ATOM    280  OE1 GLU A  36     -48.726  21.494  19.773  1.00 29.95           O  
ATOM    281  OE2 GLU A  36     -47.996  20.717  17.818  1.00 29.95           O  
ATOM    282  N   PRO A  37     -42.531  21.167  20.220  1.00 30.69           N  
ATOM    283  CA  PRO A  37     -41.514  20.131  20.364  1.00 30.69           C  
ATOM    284  C   PRO A  37     -42.085  18.736  20.056  1.00 30.69           C  
ATOM    285  CB  PRO A  37     -41.040  20.251  21.813  1.00 30.69           C  
ATOM    286  O   PRO A  37     -43.192  18.399  20.465  1.00 30.69           O  
ATOM    287  CG  PRO A  37     -42.309  20.682  22.551  1.00 30.69           C  
ATOM    288  CD  PRO A  37     -43.062  21.535  21.526  1.00 30.69           C  
ATOM    289  N   VAL A  38     -41.298  17.900  19.374  1.00 32.50           N  
ATOM    290  CA  VAL A  38     -41.651  16.500  19.071  1.00 32.50           C  
ATOM    291  C   VAL A  38     -41.608  15.639  20.341  1.00 32.50           C  
ATOM    292  CB  VAL A  38     -40.724  15.936  17.972  1.00 32.50           C  
ATOM    293  O   VAL A  38     -40.741  15.839  21.192  1.00 32.50           O  
ATOM    294  CG1 VAL A  38     -40.989  14.462  17.636  1.00 32.50           C  
ATOM    295  CG2 VAL A  38     -40.884  16.732  16.666  1.00 32.50           C  
ATOM    296  N   GLU A  39     -42.527  14.675  20.440  1.00 29.19           N  
ATOM    297  CA  GLU A  39     -42.661  13.729  21.557  1.00 29.19           C  
ATOM    298  C   GLU A  39     -41.357  12.971  21.873  1.00 29.19           C  
ATOM    299  CB  GLU A  39     -43.763  12.700  21.238  1.00 29.19           C  
ATOM    300  O   GLU A  39     -40.675  12.472  20.973  1.00 29.19           O  
ATOM    301  CG  GLU A  39     -45.155  13.313  21.020  1.00 29.19           C  
ATOM    302  CD  GLU A  39     -46.173  12.233  20.622  1.00 29.19           C  
ATOM    303  OE1 GLU A  39     -47.092  11.963  21.429  1.00 29.19           O  
ATOM    304  OE2 GLU A  39     -46.012  11.671  19.513  1.00 29.19           O  
ATOM    305  N   ASP A  40     -41.045  12.834  23.166  1.00 28.59           N  
ATOM    306  CA  ASP A  40     -39.944  12.000  23.663  1.00 28.59           C  
ATOM    307  C   ASP A  40     -40.466  10.627  24.123  1.00 28.59           C  
ATOM    308  CB  ASP A  40     -39.160  12.741  24.763  1.00 28.59           C  
ATOM    309  O   ASP A  40     -41.577  10.502  24.645  1.00 28.59           O  
ATOM    310  CG  ASP A  40     -37.772  12.143  25.046  1.00 28.59           C  
ATOM    311  OD1 ASP A  40     -37.366  11.195  24.329  1.00 28.59           O  
ATOM    312  OD2 ASP A  40     -37.101  12.663  25.966  1.00 28.59           O  
ATOM    313  N   ILE A  41     -39.671   9.575  23.922  1.00 32.28           N  
ATOM    314  CA  ILE A  41     -40.100   8.192  24.165  1.00 32.28           C  
ATOM    315  C   ILE A  41     -39.968   7.879  25.655  1.00 32.28           C  
ATOM    316  CB  ILE A  41     -39.357   7.192  23.251  1.00 32.28           C  
ATOM    317  O   ILE A  41     -38.870   7.704  26.186  1.00 32.28           O  
ATOM    318  CG1 ILE A  41     -39.732   7.470  21.775  1.00 32.28           C  
ATOM    319  CG2 ILE A  41     -39.711   5.736  23.628  1.00 32.28           C  
ATOM    320  CD1 ILE A  41     -38.977   6.616  20.748  1.00 32.28           C  
ATOM    321  N   THR A  42     -41.112   7.768  26.328  1.00 31.92           N  
ATOM    322  CA  THR A  42     -41.185   7.569  27.776  1.00 31.92           C  
ATOM    323  C   THR A  42     -40.526   6.267  28.233  1.00 31.92           C  
ATOM    324  CB  THR A  42     -42.635   7.652  28.287  1.00 31.92           C  
ATOM    325  O   THR A  42     -40.981   5.154  27.961  1.00 31.92           O  
ATOM    326  CG2 THR A  42     -43.118   9.099  28.344  1.00 31.92           C  
ATOM    327  OG1 THR A  42     -43.537   6.973  27.441  1.00 31.92           O  
ATOM    328  N   THR A  43     -39.479   6.406  29.046  1.00 30.91           N  
ATOM    329  CA  THR A  43     -39.152   5.390  30.049  1.00 30.91           C  
ATOM    330  C   THR A  43     -40.268   5.355  31.105  1.00 30.91           C  
ATOM    331  CB  THR A  43     -37.789   5.660  30.704  1.00 30.91           C  
ATOM    332  O   THR A  43     -40.917   6.376  31.356  1.00 30.91           O  
ATOM    333  CG2 THR A  43     -36.637   5.414  29.732  1.00 30.91           C  
ATOM    334  OG1 THR A  43     -37.695   6.996  31.133  1.00 30.91           O  
ATOM    335  N   PRO A  44     -40.542   4.199  31.737  1.00 30.62           N  
ATOM    336  CA  PRO A  44     -41.607   4.102  32.725  1.00 30.62           C  
ATOM    337  C   PRO A  44     -41.218   4.857  34.001  1.00 30.62           C  
ATOM    338  CB  PRO A  44     -41.824   2.601  32.945  1.00 30.62           C  
ATOM    339  O   PRO A  44     -40.473   4.345  34.839  1.00 30.62           O  
ATOM    340  CG  PRO A  44     -40.456   1.995  32.631  1.00 30.62           C  
ATOM    341  CD  PRO A  44     -39.922   2.901  31.521  1.00 30.62           C  
ATOM    342  N   VAL A  45     -41.752   6.070  34.160  1.00 32.38           N  
ATOM    343  CA  VAL A  45     -41.685   6.824  35.416  1.00 32.38           C  
ATOM    344  C   VAL A  45     -42.392   6.007  36.496  1.00 32.38           C  
ATOM    345  CB  VAL A  45     -42.305   8.231  35.278  1.00 32.38           C  
ATOM    346  O   VAL A  45     -43.616   5.885  36.514  1.00 32.38           O  
ATOM    347  CG1 VAL A  45     -42.284   8.997  36.609  1.00 32.38           C  
ATOM    348  CG2 VAL A  45     -41.531   9.067  34.250  1.00 32.38           C  
ATOM    349  N   ARG A  46     -41.610   5.425  37.408  1.00 33.09           N  
ATOM    350  CA  ARG A  46     -42.134   4.864  38.656  1.00 33.09           C  
ATOM    351  C   ARG A  46     -42.677   6.031  39.482  1.00 33.09           C  
ATOM    352  CB  ARG A  46     -41.017   4.093  39.387  1.00 33.09           C  
ATOM    353  O   ARG A  46     -41.957   7.008  39.666  1.00 33.09           O  
ATOM    354  CG  ARG A  46     -41.434   2.660  39.735  1.00 33.09           C  
ATOM    355  CD  ARG A  46     -40.263   1.935  40.409  1.00 33.09           C  
ATOM    356  NE  ARG A  46     -40.605   0.543  40.759  1.00 33.09           N  
ATOM    357  NH1 ARG A  46     -38.599   0.006  41.743  1.00 33.09           N  
ATOM    358  NH2 ARG A  46     -40.238  -1.506  41.686  1.00 33.09           N  
ATOM    359  CZ  ARG A  46     -39.814  -0.309  41.389  1.00 33.09           C  
ATOM    360  N   ASN A  47     -43.927   5.940  39.942  1.00 28.50           N  
ATOM    361  CA  ASN A  47     -44.595   7.030  40.663  1.00 28.50           C  
ATOM    362  C   ASN A  47     -43.712   7.594  41.785  1.00 28.50           C  
ATOM    363  CB  ASN A  47     -45.931   6.543  41.259  1.00 28.50           C  
ATOM    364  O   ASN A  47     -43.326   6.871  42.702  1.00 28.50           O  
ATOM    365  CG  ASN A  47     -47.083   6.513  40.273  1.00 28.50           C  
ATOM    366  ND2 ASN A  47     -48.216   5.993  40.679  1.00 28.50           N  
ATOM    367  OD1 ASN A  47     -46.998   6.956  39.144  1.00 28.50           O  
ATOM    368  N   SER A  48     -43.443   8.898  41.727  1.00 40.88           N  
ATOM    369  CA  SER A  48     -42.718   9.641  42.756  1.00 40.88           C  
ATOM    370  C   SER A  48     -43.630   9.933  43.953  1.00 40.88           C  
ATOM    371  CB  SER A  48     -42.117  10.911  42.144  1.00 40.88           C  
ATOM    372  O   SER A  48     -44.045  11.068  44.185  1.00 40.88           O  
ATOM    373  OG  SER A  48     -43.143  11.715  41.597  1.00 40.88           O  
ATOM    374  N   SER A  49     -43.968   8.882  44.693  1.00 41.03           N  
ATOM    375  CA  SER A  49     -44.729   8.925  45.940  1.00 41.03           C  
ATOM    376  C   SER A  49     -44.022   8.045  46.968  1.00 41.03           C  
ATOM    377  CB  SER A  49     -46.176   8.464  45.710  1.00 41.03           C  
ATOM    378  O   SER A  49     -43.856   6.855  46.724  1.00 41.03           O  
ATOM    379  OG  SER A  49     -46.214   7.193  45.086  1.00 41.03           O  
ATOM    380  N   GLU A  50     -43.636   8.647  48.096  1.00 45.03           N  
ATOM    381  CA  GLU A  50     -42.907   8.033  49.221  1.00 45.03           C  
ATOM    382  C   GLU A  50     -41.434   7.643  48.961  1.00 45.03           C  
ATOM    383  CB  GLU A  50     -43.722   6.916  49.901  1.00 45.03           C  
ATOM    384  O   GLU A  50     -41.074   6.475  48.880  1.00 45.03           O  
ATOM    385  CG  GLU A  50     -45.128   7.394  50.296  1.00 45.03           C  
ATOM    386  CD  GLU A  50     -45.808   6.453  51.297  1.00 45.03           C  
ATOM    387  OE1 GLU A  50     -46.402   6.994  52.257  1.00 45.03           O  
ATOM    388  OE2 GLU A  50     -45.732   5.220  51.104  1.00 45.03           O  
ATOM    389  N   VAL A  51     -40.545   8.647  48.985  1.00 43.16           N  
ATOM    390  CA  VAL A  51     -39.146   8.474  49.433  1.00 43.16           C  
ATOM    391  C   VAL A  51     -38.921   9.404  50.629  1.00 43.16           C  
ATOM    392  CB  VAL A  51     -38.105   8.681  48.310  1.00 43.16           C  
ATOM    393  O   VAL A  51     -38.434  10.522  50.494  1.00 43.16           O  
ATOM    394  CG1 VAL A  51     -36.681   8.403  48.823  1.00 43.16           C  
ATOM    395  CG2 VAL A  51     -38.357   7.735  47.131  1.00 43.16           C  
ATOM    396  N   ASN A  52     -39.346   8.955  51.813  1.00 46.97           N  
ATOM    397  CA  ASN A  52     -39.293   9.727  53.066  1.00 46.97           C  
ATOM    398  C   ASN A  52     -38.079   9.375  53.954  1.00 46.97           C  
ATOM    399  CB  ASN A  52     -40.658   9.618  53.791  1.00 46.97           C  
ATOM    400  O   ASN A  52     -38.039   9.742  55.128  1.00 46.97           O  
ATOM    401  CG  ASN A  52     -41.566  10.822  53.586  1.00 46.97           C  
ATOM    402  ND2 ASN A  52     -42.855  10.657  53.769  1.00 46.97           N  
ATOM    403  OD1 ASN A  52     -41.151  11.927  53.283  1.00 46.97           O  
ATOM    404  N   ASN A  53     -37.082   8.665  53.413  1.00 58.78           N  
ATOM    405  CA  ASN A  53     -35.925   8.173  54.161  1.00 58.78           C  
ATOM    406  C   ASN A  53     -34.604   8.822  53.681  1.00 58.78           C  
ATOM    407  CB  ASN A  53     -35.912   6.642  54.054  1.00 58.78           C  
ATOM    408  O   ASN A  53     -34.070   8.440  52.635  1.00 58.78           O  
ATOM    409  CG  ASN A  53     -34.876   5.990  54.949  1.00 58.78           C  
ATOM    410  ND2 ASN A  53     -34.807   4.681  54.947  1.00 58.78           N  
ATOM    411  OD1 ASN A  53     -34.109   6.650  55.643  1.00 58.78           O  
ATOM    412  N   PRO A  54     -34.007   9.757  54.451  1.00 58.34           N  
ATOM    413  CA  PRO A  54     -32.729  10.390  54.104  1.00 58.34           C  
ATOM    414  C   PRO A  54     -31.526   9.434  54.021  1.00 58.34           C  
ATOM    415  CB  PRO A  54     -32.493  11.455  55.182  1.00 58.34           C  
ATOM    416  O   PRO A  54     -30.463   9.844  53.551  1.00 58.34           O  
ATOM    417  CG  PRO A  54     -33.895  11.774  55.693  1.00 58.34           C  
ATOM    418  CD  PRO A  54     -34.592  10.420  55.607  1.00 58.34           C  
ATOM    419  N   ALA A  55     -31.654   8.190  54.499  1.00 56.28           N  
ATOM    420  CA  ALA A  55     -30.624   7.167  54.335  1.00 56.28           C  
ATOM    421  C   ALA A  55     -30.624   6.576  52.916  1.00 56.28           C  
ATOM    422  CB  ALA A  55     -30.821   6.086  55.403  1.00 56.28           C  
ATOM    423  O   ALA A  55     -29.560   6.443  52.320  1.00 56.28           O  
ATOM    424  N   GLU A  56     -31.795   6.284  52.347  1.00 50.56           N  
ATOM    425  CA  GLU A  56     -31.927   5.667  51.017  1.00 50.56           C  
ATOM    426  C   GLU A  56     -31.490   6.627  49.911  1.00 50.56           C  
ATOM    427  CB  GLU A  56     -33.371   5.187  50.818  1.00 50.56           C  
ATOM    428  O   GLU A  56     -30.657   6.261  49.087  1.00 50.56           O  
ATOM    429  CG  GLU A  56     -33.609   3.904  51.633  1.00 50.56           C  
ATOM    430  CD  GLU A  56     -35.082   3.605  51.937  1.00 50.56           C  
ATOM    431  OE1 GLU A  56     -35.301   2.654  52.719  1.00 50.56           O  
ATOM    432  OE2 GLU A  56     -35.966   4.404  51.563  1.00 50.56           O  
ATOM    433  N   ALA A  57     -31.902   7.897  49.981  1.00 56.88           N  
ATOM    434  CA  ALA A  57     -31.422   8.933  49.062  1.00 56.88           C  
ATOM    435  C   ALA A  57     -29.891   9.139  49.134  1.00 56.88           C  
ATOM    436  CB  ALA A  57     -32.176  10.230  49.377  1.00 56.88           C  
ATOM    437  O   ALA A  57     -29.263   9.511  48.143  1.00 56.88           O  
ATOM    438  N   LYS A  58     -29.260   8.873  50.290  1.00 59.53           N  
ATOM    439  CA  LYS A  58     -27.792   8.853  50.414  1.00 59.53           C  
ATOM    440  C   LYS A  58     -27.170   7.589  49.830  1.00 59.53           C  
ATOM    441  CB  LYS A  58     -27.353   9.031  51.871  1.00 59.53           C  
ATOM    442  O   LYS A  58     -26.096   7.693  49.249  1.00 59.53           O  
ATOM    443  CG  LYS A  58     -27.348  10.507  52.273  1.00 59.53           C  
ATOM    444  CD  LYS A  58     -26.874  10.641  53.722  1.00 59.53           C  
ATOM    445  CE  LYS A  58     -26.776  12.121  54.089  1.00 59.53           C  
ATOM    446  NZ  LYS A  58     -26.309  12.293  55.485  1.00 59.53           N  
ATOM    447  N   VAL A  59     -27.811   6.428  49.965  1.00 63.84           N  
ATOM    448  CA  VAL A  59     -27.350   5.184  49.329  1.00 63.84           C  
ATOM    449  C   VAL A  59     -27.432   5.312  47.810  1.00 63.84           C  
ATOM    450  CB  VAL A  59     -28.096   3.947  49.864  1.00 63.84           C  
ATOM    451  O   VAL A  59     -26.409   5.124  47.166  1.00 63.84           O  
ATOM    452  CG1 VAL A  59     -27.746   2.672  49.087  1.00 63.84           C  
ATOM    453  CG2 VAL A  59     -27.712   3.692  51.330  1.00 63.84           C  
ATOM    454  N   GLU A  60     -28.559   5.752  47.240  1.00 59.31           N  
ATOM    455  CA  GLU A  60     -28.670   6.011  45.796  1.00 59.31           C  
ATOM    456  C   GLU A  60     -27.669   7.072  45.319  1.00 59.31           C  
ATOM    457  CB  GLU A  60     -30.081   6.482  45.413  1.00 59.31           C  
ATOM    458  O   GLU A  60     -27.079   6.914  44.251  1.00 59.31           O  
ATOM    459  CG  GLU A  60     -31.126   5.360  45.378  1.00 59.31           C  
ATOM    460  CD  GLU A  60     -32.415   5.834  44.684  1.00 59.31           C  
ATOM    461  OE1 GLU A  60     -32.935   5.077  43.831  1.00 59.31           O  
ATOM    462  OE2 GLU A  60     -32.855   6.966  44.988  1.00 59.31           O  
ATOM    463  N   ALA A  61     -27.425   8.138  46.090  1.00 64.62           N  
ATOM    464  CA  ALA A  61     -26.413   9.133  45.733  1.00 64.62           C  
ATOM    465  C   ALA A  61     -24.994   8.537  45.728  1.00 64.62           C  
ATOM    466  CB  ALA A  61     -26.521  10.337  46.675  1.00 64.62           C  
ATOM    467  O   ALA A  61     -24.248   8.762  44.779  1.00 64.62           O  
ATOM    468  N   ILE A  62     -24.629   7.744  46.742  1.00 63.19           N  
ATOM    469  CA  ILE A  62     -23.324   7.067  46.831  1.00 63.19           C  
ATOM    470  C   ILE A  62     -23.184   5.989  45.750  1.00 63.19           C  
ATOM    471  CB  ILE A  62     -23.123   6.495  48.257  1.00 63.19           C  
ATOM    472  O   ILE A  62     -22.101   5.825  45.197  1.00 63.19           O  
ATOM    473  CG1 ILE A  62     -22.908   7.654  49.260  1.00 63.19           C  
ATOM    474  CG2 ILE A  62     -21.932   5.518  48.340  1.00 63.19           C  
ATOM    475  CD1 ILE A  62     -23.071   7.243  50.731  1.00 63.19           C  
ATOM    476  N   GLU A  63     -24.256   5.277  45.411  1.00 53.31           N  
ATOM    477  CA  GLU A  63     -24.260   4.236  44.383  1.00 53.31           C  
ATOM    478  C   GLU A  63     -24.167   4.847  42.975  1.00 53.31           C  
ATOM    479  CB  GLU A  63     -25.482   3.326  44.604  1.00 53.31           C  
ATOM    480  O   GLU A  63     -23.341   4.411  42.177  1.00 53.31           O  
ATOM    481  CG  GLU A  63     -25.399   2.012  43.815  1.00 53.31           C  
ATOM    482  CD  GLU A  63     -26.367   0.946  44.360  1.00 53.31           C  
ATOM    483  OE1 GLU A  63     -25.931  -0.226  44.459  1.00 53.31           O  
ATOM    484  OE2 GLU A  63     -27.524   1.301  44.669  1.00 53.31           O  
ATOM    485  N   ASN A  64     -24.877   5.946  42.693  1.00 47.78           N  
ATOM    486  CA  ASN A  64     -24.698   6.725  41.461  1.00 47.78           C  
ATOM    487  C   ASN A  64     -23.327   7.424  41.394  1.00 47.78           C  
ATOM    488  CB  ASN A  64     -25.843   7.738  41.309  1.00 47.78           C  
ATOM    489  O   ASN A  64     -22.742   7.529  40.311  1.00 47.78           O  
ATOM    490  CG  ASN A  64     -27.118   7.086  40.808  1.00 47.78           C  
ATOM    491  ND2 ASN A  64     -28.109   6.924  41.647  1.00 47.78           N  
ATOM    492  OD1 ASN A  64     -27.221   6.716  39.651  1.00 47.78           O  
ATOM    493  N   GLU A  65     -22.761   7.870  42.520  1.00 47.81           N  
ATOM    494  CA  GLU A  65     -21.395   8.405  42.554  1.00 47.81           C  
ATOM    495  C   GLU A  65     -20.351   7.291  42.342  1.00 47.81           C  
ATOM    496  CB  GLU A  65     -21.135   9.219  43.835  1.00 47.81           C  
ATOM    497  O   GLU A  65     -19.367   7.483  41.629  1.00 47.81           O  
ATOM    498  CG  GLU A  65     -19.986  10.198  43.554  1.00 47.81           C  
ATOM    499  CD  GLU A  65     -19.482  11.006  44.753  1.00 47.81           C  
ATOM    500  OE1 GLU A  65     -18.589  11.848  44.495  1.00 47.81           O  
ATOM    501  OE2 GLU A  65     -19.797  10.693  45.920  1.00 47.81           O  
ATOM    502  N   ALA A  66     -20.587   6.088  42.870  1.00 46.28           N  
ATOM    503  CA  ALA A  66     -19.754   4.915  42.627  1.00 46.28           C  
ATOM    504  C   ALA A  66     -19.834   4.455  41.163  1.00 46.28           C  
ATOM    505  CB  ALA A  66     -20.140   3.803  43.608  1.00 46.28           C  
ATOM    506  O   ALA A  66     -18.788   4.264  40.543  1.00 46.28           O  
ATOM    507  N   LEU A  67     -21.034   4.356  40.574  1.00 44.59           N  
ATOM    508  CA  LEU A  67     -21.211   4.050  39.151  1.00 44.59           C  
ATOM    509  C   LEU A  67     -20.551   5.114  38.264  1.00 44.59           C  
ATOM    510  CB  LEU A  67     -22.704   3.904  38.776  1.00 44.59           C  
ATOM    511  O   LEU A  67     -19.805   4.766  37.350  1.00 44.59           O  
ATOM    512  CG  LEU A  67     -23.228   2.453  38.796  1.00 44.59           C  
ATOM    513  CD1 LEU A  67     -23.811   2.054  40.148  1.00 44.59           C  
ATOM    514  CD2 LEU A  67     -24.323   2.272  37.743  1.00 44.59           C  
ATOM    515  N   SER A  68     -20.767   6.406  38.521  1.00 41.88           N  
ATOM    516  CA  SER A  68     -20.160   7.465  37.700  1.00 41.88           C  
ATOM    517  C   SER A  68     -18.631   7.496  37.820  1.00 41.88           C  
ATOM    518  CB  SER A  68     -20.788   8.834  37.966  1.00 41.88           C  
ATOM    519  O   SER A  68     -17.966   7.637  36.794  1.00 41.88           O  
ATOM    520  OG  SER A  68     -20.756   9.154  39.334  1.00 41.88           O  
ATOM    521  N   ARG A  69     -18.056   7.231  39.004  1.00 41.88           N  
ATOM    522  CA  ARG A  69     -16.605   6.999  39.182  1.00 41.88           C  
ATOM    523  C   ARG A  69     -16.111   5.701  38.520  1.00 41.88           C  
ATOM    524  CB  ARG A  69     -16.258   7.007  40.680  1.00 41.88           C  
ATOM    525  O   ARG A  69     -14.967   5.631  38.079  1.00 41.88           O  
ATOM    526  CG  ARG A  69     -16.366   8.398  41.338  1.00 41.88           C  
ATOM    527  CD  ARG A  69     -16.220   8.237  42.858  1.00 41.88           C  
ATOM    528  NE  ARG A  69     -16.407   9.496  43.612  1.00 41.88           N  
ATOM    529  NH1 ARG A  69     -15.293   8.861  45.518  1.00 41.88           N  
ATOM    530  NH2 ARG A  69     -16.354  10.801  45.488  1.00 41.88           N  
ATOM    531  CZ  ARG A  69     -16.019   9.719  44.857  1.00 41.88           C  
ATOM    532  N   GLN A  70     -16.953   4.672  38.416  1.00 40.44           N  
ATOM    533  CA  GLN A  70     -16.640   3.409  37.733  1.00 40.44           C  
ATOM    534  C   GLN A  70     -16.693   3.539  36.198  1.00 40.44           C  
ATOM    535  CB  GLN A  70     -17.585   2.321  38.273  1.00 40.44           C  
ATOM    536  O   GLN A  70     -15.978   2.820  35.496  1.00 40.44           O  
ATOM    537  CG  GLN A  70     -17.251   0.901  37.797  1.00 40.44           C  
ATOM    538  CD  GLN A  70     -18.116  -0.167  38.468  1.00 40.44           C  
ATOM    539  NE2 GLN A  70     -17.852  -1.433  38.230  1.00 40.44           N  
ATOM    540  OE1 GLN A  70     -19.040   0.084  39.216  1.00 40.44           O  
ATOM    541  N   PHE A  71     -17.492   4.474  35.671  1.00 43.94           N  
ATOM    542  CA  PHE A  71     -17.580   4.789  34.240  1.00 43.94           C  
ATOM    543  C   PHE A  71     -16.704   5.973  33.794  1.00 43.94           C  
ATOM    544  CB  PHE A  71     -19.053   4.955  33.836  1.00 43.94           C  
ATOM    545  O   PHE A  71     -16.418   6.092  32.598  1.00 43.94           O  
ATOM    546  CG  PHE A  71     -19.773   3.626  33.683  1.00 43.94           C  
ATOM    547  CD1 PHE A  71     -19.466   2.793  32.589  1.00 43.94           C  
ATOM    548  CD2 PHE A  71     -20.727   3.203  34.627  1.00 43.94           C  
ATOM    549  CE1 PHE A  71     -20.094   1.542  32.451  1.00 43.94           C  
ATOM    550  CE2 PHE A  71     -21.346   1.948  34.498  1.00 43.94           C  
ATOM    551  CZ  PHE A  71     -21.030   1.117  33.410  1.00 43.94           C  
ATOM    552  N   SER A  72     -16.201   6.807  34.711  1.00 45.50           N  
ATOM    553  CA  SER A  72     -15.206   7.835  34.397  1.00 45.50           C  
ATOM    554  C   SER A  72     -13.856   7.195  34.055  1.00 45.50           C  
ATOM    555  CB  SER A  72     -15.087   8.876  35.522  1.00 45.50           C  
ATOM    556  O   SER A  72     -13.003   6.984  34.918  1.00 45.50           O  
ATOM    557  OG  SER A  72     -14.647   8.312  36.737  1.00 45.50           O  
ATOM    558  N   LYS A  73     -13.639   6.882  32.770  1.00 58.00           N  
ATOM    559  CA  LYS A  73     -12.310   6.515  32.259  1.00 58.00           C  
ATOM    560  C   LYS A  73     -11.340   7.673  32.512  1.00 58.00           C  
ATOM    561  CB  LYS A  73     -12.343   6.169  30.755  1.00 58.00           C  
ATOM    562  O   LYS A  73     -11.403   8.685  31.816  1.00 58.00           O  
ATOM    563  CG  LYS A  73     -12.862   4.755  30.444  1.00 58.00           C  
ATOM    564  CD  LYS A  73     -12.632   4.396  28.962  1.00 58.00           C  
ATOM    565  CE  LYS A  73     -13.098   2.962  28.662  1.00 58.00           C  
ATOM    566  NZ  LYS A  73     -12.809   2.544  27.261  1.00 58.00           N  
ATOM    567  N   ASP A  74     -10.415   7.485  33.450  1.00 68.31           N  
ATOM    568  CA  ASP A  74      -9.264   8.370  33.654  1.00 68.31           C  
ATOM    569  C   ASP A  74      -8.344   8.321  32.422  1.00 68.31           C  
ATOM    570  CB  ASP A  74      -8.515   8.001  34.955  1.00 68.31           C  
ATOM    571  O   ASP A  74      -7.435   7.492  32.295  1.00 68.31           O  
ATOM    572  CG  ASP A  74      -8.740   8.972  36.119  1.00 68.31           C  
ATOM    573  OD1 ASP A  74      -9.099  10.141  35.856  1.00 68.31           O  
ATOM    574  OD2 ASP A  74      -8.459   8.538  37.256  1.00 68.31           O  
ATOM    575  N   TYR A  75      -8.623   9.198  31.459  1.00 81.00           N  
ATOM    576  CA  TYR A  75      -7.802   9.359  30.269  1.00 81.00           C  
ATOM    577  C   TYR A  75      -6.459  10.008  30.648  1.00 81.00           C  
ATOM    578  CB  TYR A  75      -8.550  10.182  29.211  1.00 81.00           C  
ATOM    579  O   TYR A  75      -6.437  10.973  31.414  1.00 81.00           O  
ATOM    580  CG  TYR A  75      -9.785   9.503  28.644  1.00 81.00           C  
ATOM    581  CD1 TYR A  75      -9.646   8.428  27.744  1.00 81.00           C  
ATOM    582  CD2 TYR A  75     -11.071   9.936  29.017  1.00 81.00           C  
ATOM    583  CE1 TYR A  75     -10.785   7.802  27.202  1.00 81.00           C  
ATOM    584  CE2 TYR A  75     -12.215   9.311  28.484  1.00 81.00           C  
ATOM    585  OH  TYR A  75     -13.174   7.620  27.075  1.00 81.00           O  
ATOM    586  CZ  TYR A  75     -12.073   8.241  27.576  1.00 81.00           C  
ATOM    587  N   PRO A  76      -5.318   9.539  30.108  1.00 82.81           N  
ATOM    588  CA  PRO A  76      -4.047  10.226  30.295  1.00 82.81           C  
ATOM    589  C   PRO A  76      -4.132  11.652  29.736  1.00 82.81           C  
ATOM    590  CB  PRO A  76      -3.008   9.373  29.560  1.00 82.81           C  
ATOM    591  O   PRO A  76      -4.657  11.874  28.649  1.00 82.81           O  
ATOM    592  CG  PRO A  76      -3.828   8.684  28.471  1.00 82.81           C  
ATOM    593  CD  PRO A  76      -5.181   8.461  29.146  1.00 82.81           C  
ATOM    594  N   THR A  77      -3.573  12.615  30.463  1.00 85.94           N  
ATOM    595  CA  THR A  77      -3.560  14.037  30.093  1.00 85.94           C  
ATOM    596  C   THR A  77      -2.129  14.573  29.976  1.00 85.94           C  
ATOM    597  CB  THR A  77      -4.381  14.866  31.098  1.00 85.94           C  
ATOM    598  O   THR A  77      -1.155  13.893  30.317  1.00 85.94           O  
ATOM    599  CG2 THR A  77      -5.864  14.501  31.098  1.00 85.94           C  
ATOM    600  OG1 THR A  77      -3.886  14.661  32.396  1.00 85.94           O  
ATOM    601  N   GLY A  78      -1.994  15.794  29.447  1.00 89.50           N  
ATOM    602  CA  GLY A  78      -0.717  16.505  29.342  1.00 89.50           C  
ATOM    603  C   GLY A  78       0.377  15.701  28.632  1.00 89.50           C  
ATOM    604  O   GLY A  78       0.122  15.002  27.651  1.00 89.50           O  
ATOM    605  N   LEU A  79       1.602  15.777  29.164  1.00 90.38           N  
ATOM    606  CA  LEU A  79       2.797  15.144  28.596  1.00 90.38           C  
ATOM    607  C   LEU A  79       2.619  13.639  28.322  1.00 90.38           C  
ATOM    608  CB  LEU A  79       3.967  15.403  29.567  1.00 90.38           C  
ATOM    609  O   LEU A  79       3.075  13.150  27.291  1.00 90.38           O  
ATOM    610  CG  LEU A  79       5.335  14.881  29.085  1.00 90.38           C  
ATOM    611  CD1 LEU A  79       5.812  15.594  27.819  1.00 90.38           C  
ATOM    612  CD2 LEU A  79       6.379  15.089  30.181  1.00 90.38           C  
ATOM    613  N   LYS A  80       1.915  12.909  29.199  1.00 90.06           N  
ATOM    614  CA  LYS A  80       1.669  11.465  29.047  1.00 90.06           C  
ATOM    615  C   LYS A  80       0.868  11.162  27.777  1.00 90.06           C  
ATOM    616  CB  LYS A  80       0.964  10.948  30.314  1.00 90.06           C  
ATOM    617  O   LYS A  80       1.191  10.210  27.070  1.00 90.06           O  
ATOM    618  CG  LYS A  80       0.798   9.418  30.357  1.00 90.06           C  
ATOM    619  CD  LYS A  80       0.108   9.001  31.666  1.00 90.06           C  
ATOM    620  CE  LYS A  80      -0.136   7.487  31.719  1.00 90.06           C  
ATOM    621  NZ  LYS A  80      -0.890   7.097  32.941  1.00 90.06           N  
ATOM    622  N   LEU A  81      -0.138  11.981  27.461  1.00 90.00           N  
ATOM    623  CA  LEU A  81      -0.917  11.835  26.231  1.00 90.00           C  
ATOM    624  C   LEU A  81      -0.111  12.239  24.993  1.00 90.00           C  
ATOM    625  CB  LEU A  81      -2.219  12.640  26.349  1.00 90.00           C  
ATOM    626  O   LEU A  81      -0.166  11.541  23.980  1.00 90.00           O  
ATOM    627  CG  LEU A  81      -3.156  12.508  25.132  1.00 90.00           C  
ATOM    628  CD1 LEU A  81      -3.534  11.056  24.827  1.00 90.00           C  
ATOM    629  CD2 LEU A  81      -4.441  13.298  25.374  1.00 90.00           C  
ATOM    630  N   THR A  82       0.675  13.316  25.080  1.00 91.94           N  
ATOM    631  CA  THR A  82       1.556  13.758  23.988  1.00 91.94           C  
ATOM    632  C   THR A  82       2.578  12.682  23.621  1.00 91.94           C  
ATOM    633  CB  THR A  82       2.279  15.063  24.357  1.00 91.94           C  
ATOM    634  O   THR A  82       2.730  12.376  22.443  1.00 91.94           O  
ATOM    635  CG2 THR A  82       3.023  15.682  23.175  1.00 91.94           C  
ATOM    636  OG1 THR A  82       1.338  16.021  24.778  1.00 91.94           O  
ATOM    637  N   LEU A  83       3.226  12.049  24.607  1.00 94.44           N  
ATOM    638  CA  LEU A  83       4.217  10.990  24.375  1.00 94.44           C  
ATOM    639  C   LEU A  83       3.597   9.718  23.779  1.00 94.44           C  
ATOM    640  CB  LEU A  83       4.962  10.684  25.687  1.00 94.44           C  
ATOM    641  O   LEU A  83       4.172   9.142  22.859  1.00 94.44           O  
ATOM    642  CG  LEU A  83       5.902  11.814  26.153  1.00 94.44           C  
ATOM    643  CD1 LEU A  83       6.429  11.500  27.551  1.00 94.44           C  
ATOM    644  CD2 LEU A  83       7.107  11.990  25.228  1.00 94.44           C  
ATOM    645  N   ILE A  84       2.403   9.312  24.233  1.00 93.44           N  
ATOM    646  CA  ILE A  84       1.664   8.205  23.602  1.00 93.44           C  
ATOM    647  C   ILE A  84       1.301   8.569  22.156  1.00 93.44           C  
ATOM    648  CB  ILE A  84       0.412   7.819  24.425  1.00 93.44           C  
ATOM    649  O   ILE A  84       1.524   7.773  21.253  1.00 93.44           O  
ATOM    650  CG1 ILE A  84       0.818   7.240  25.801  1.00 93.44           C  
ATOM    651  CG2 ILE A  84      -0.446   6.787  23.662  1.00 93.44           C  
ATOM    652  CD1 ILE A  84      -0.342   7.191  26.806  1.00 93.44           C  
ATOM    653  N   THR A  85       0.786   9.774  21.912  1.00 93.12           N  
ATOM    654  CA  THR A  85       0.391  10.219  20.563  1.00 93.12           C  
ATOM    655  C   THR A  85       1.586  10.262  19.615  1.00 93.12           C  
ATOM    656  CB  THR A  85      -0.278  11.597  20.615  1.00 93.12           C  
ATOM    657  O   THR A  85       1.500   9.757  18.500  1.00 93.12           O  
ATOM    658  CG2 THR A  85      -0.832  12.037  19.258  1.00 93.12           C  
ATOM    659  OG1 THR A  85      -1.356  11.541  21.518  1.00 93.12           O  
ATOM    660  N   LEU A  86       2.722  10.794  20.076  1.00 94.75           N  
ATOM    661  CA  LEU A  86       3.974  10.814  19.327  1.00 94.75           C  
ATOM    662  C   LEU A  86       4.445   9.394  18.987  1.00 94.75           C  
ATOM    663  CB  LEU A  86       5.011  11.606  20.143  1.00 94.75           C  
ATOM    664  O   LEU A  86       4.802   9.144  17.844  1.00 94.75           O  
ATOM    665  CG  LEU A  86       6.409  11.704  19.505  1.00 94.75           C  
ATOM    666  CD1 LEU A  86       6.385  12.318  18.105  1.00 94.75           C  
ATOM    667  CD2 LEU A  86       7.296  12.583  20.388  1.00 94.75           C  
ATOM    668  N   ALA A  87       4.375   8.455  19.933  1.00 95.38           N  
ATOM    669  CA  ALA A  87       4.696   7.049  19.697  1.00 95.38           C  
ATOM    670  C   ALA A  87       3.804   6.410  18.614  1.00 95.38           C  
ATOM    671  CB  ALA A  87       4.591   6.332  21.046  1.00 95.38           C  
ATOM    672  O   ALA A  87       4.315   5.764  17.705  1.00 95.38           O  
ATOM    673  N   LEU A  88       2.486   6.639  18.656  1.00 94.94           N  
ATOM    674  CA  LEU A  88       1.562   6.133  17.630  1.00 94.94           C  
ATOM    675  C   LEU A  88       1.811   6.755  16.250  1.00 94.94           C  
ATOM    676  CB  LEU A  88       0.113   6.401  18.061  1.00 94.94           C  
ATOM    677  O   LEU A  88       1.730   6.065  15.234  1.00 94.94           O  
ATOM    678  CG  LEU A  88      -0.328   5.703  19.357  1.00 94.94           C  
ATOM    679  CD1 LEU A  88      -1.800   6.017  19.590  1.00 94.94           C  
ATOM    680  CD2 LEU A  88      -0.123   4.192  19.327  1.00 94.94           C  
ATOM    681  N   CYS A  89       2.127   8.051  16.208  1.00 94.44           N  
ATOM    682  CA  CYS A  89       2.524   8.722  14.978  1.00 94.44           C  
ATOM    683  C   CYS A  89       3.845   8.158  14.435  1.00 94.44           C  
ATOM    684  CB  CYS A  89       2.604  10.234  15.221  1.00 94.44           C  
ATOM    685  O   CYS A  89       3.933   7.901  13.241  1.00 94.44           O  
ATOM    686  SG  CYS A  89       0.927  10.922  15.374  1.00 94.44           S  
ATOM    687  N   LEU A  90       4.847   7.908  15.286  1.00 95.06           N  
ATOM    688  CA  LEU A  90       6.140   7.359  14.871  1.00 95.06           C  
ATOM    689  C   LEU A  90       6.020   5.952  14.272  1.00 95.06           C  
ATOM    690  CB  LEU A  90       7.133   7.375  16.048  1.00 95.06           C  
ATOM    691  O   LEU A  90       6.554   5.729  13.192  1.00 95.06           O  
ATOM    692  CG  LEU A  90       7.727   8.755  16.388  1.00 95.06           C  
ATOM    693  CD1 LEU A  90       8.623   8.625  17.622  1.00 95.06           C  
ATOM    694  CD2 LEU A  90       8.560   9.332  15.243  1.00 95.06           C  
ATOM    695  N   SER A  91       5.295   5.014  14.884  1.00 95.25           N  
ATOM    696  CA  SER A  91       5.120   3.667  14.304  1.00 95.25           C  
ATOM    697  C   SER A  91       4.283   3.654  13.028  1.00 95.25           C  
ATOM    698  CB  SER A  91       4.483   2.708  15.302  1.00 95.25           C  
ATOM    699  O   SER A  91       4.602   2.903  12.106  1.00 95.25           O  
ATOM    700  OG  SER A  91       3.449   3.386  15.984  1.00 95.25           O  
ATOM    701  N   VAL A  92       3.240   4.486  12.921  1.00 92.19           N  
ATOM    702  CA  VAL A  92       2.485   4.613  11.661  1.00 92.19           C  
ATOM    703  C   VAL A  92       3.316   5.322  10.588  1.00 92.19           C  
ATOM    704  CB  VAL A  92       1.096   5.240  11.890  1.00 92.19           C  
ATOM    705  O   VAL A  92       3.225   4.942   9.422  1.00 92.19           O  
ATOM    706  CG1 VAL A  92       0.352   5.554  10.583  1.00 92.19           C  
ATOM    707  CG2 VAL A  92       0.238   4.234  12.678  1.00 92.19           C  
ATOM    708  N   LEU A  93       4.195   6.257  10.964  1.00 93.31           N  
ATOM    709  CA  LEU A  93       5.204   6.830  10.074  1.00 93.31           C  
ATOM    710  C   LEU A  93       6.202   5.759   9.601  1.00 93.31           C  
ATOM    711  CB  LEU A  93       5.895   8.021  10.771  1.00 93.31           C  
ATOM    712  O   LEU A  93       6.433   5.685   8.404  1.00 93.31           O  
ATOM    713  CG  LEU A  93       6.879   8.806   9.887  1.00 93.31           C  
ATOM    714  CD1 LEU A  93       6.152   9.721   8.900  1.00 93.31           C  
ATOM    715  CD2 LEU A  93       7.780   9.685  10.756  1.00 93.31           C  
ATOM    716  N   CYS A  94       6.730   4.890  10.475  1.00 93.38           N  
ATOM    717  CA  CYS A  94       7.625   3.785  10.083  1.00 93.38           C  
ATOM    718  C   CYS A  94       6.943   2.831   9.100  1.00 93.38           C  
ATOM    719  CB  CYS A  94       8.072   2.972  11.305  1.00 93.38           C  
ATOM    720  O   CYS A  94       7.457   2.569   8.017  1.00 93.38           O  
ATOM    721  SG  CYS A  94       9.003   3.990  12.460  1.00 93.38           S  
ATOM    722  N   MET A  95       5.747   2.356   9.452  1.00 92.75           N  
ATOM    723  CA  MET A  95       4.951   1.462   8.615  1.00 92.75           C  
ATOM    724  C   MET A  95       4.647   2.101   7.249  1.00 92.75           C  
ATOM    725  CB  MET A  95       3.677   1.122   9.400  1.00 92.75           C  
ATOM    726  O   MET A  95       4.797   1.453   6.217  1.00 92.75           O  
ATOM    727  CG  MET A  95       2.721   0.168   8.674  1.00 92.75           C  
ATOM    728  SD  MET A  95       1.025   0.179   9.324  1.00 92.75           S  
ATOM    729  CE  MET A  95       0.609   1.908   8.985  1.00 92.75           C  
ATOM    730  N   ALA A  96       4.260   3.379   7.205  1.00 89.25           N  
ATOM    731  CA  ALA A  96       3.984   4.073   5.950  1.00 89.25           C  
ATOM    732  C   ALA A  96       5.261   4.406   5.150  1.00 89.25           C  
ATOM    733  CB  ALA A  96       3.138   5.309   6.258  1.00 89.25           C  
ATOM    734  O   ALA A  96       5.221   4.347   3.921  1.00 89.25           O  
ATOM    735  N   LEU A  97       6.387   4.704   5.812  1.00 90.88           N  
ATOM    736  CA  LEU A  97       7.691   4.906   5.172  1.00 90.88           C  
ATOM    737  C   LEU A  97       8.160   3.608   4.525  1.00 90.88           C  
ATOM    738  CB  LEU A  97       8.746   5.403   6.184  1.00 90.88           C  
ATOM    739  O   LEU A  97       8.479   3.616   3.346  1.00 90.88           O  
ATOM    740  CG  LEU A  97       8.691   6.905   6.513  1.00 90.88           C  
ATOM    741  CD1 LEU A  97       9.635   7.216   7.676  1.00 90.88           C  
ATOM    742  CD2 LEU A  97       9.130   7.772   5.332  1.00 90.88           C  
ATOM    743  N   ASP A  98       8.113   2.482   5.233  1.00 91.31           N  
ATOM    744  CA  ASP A  98       8.511   1.165   4.722  1.00 91.31           C  
ATOM    745  C   ASP A  98       7.708   0.737   3.468  1.00 91.31           C  
ATOM    746  CB  ASP A  98       8.374   0.166   5.880  1.00 91.31           C  
ATOM    747  O   ASP A  98       8.203   0.005   2.608  1.00 91.31           O  
ATOM    748  CG  ASP A  98       8.956  -1.201   5.535  1.00 91.31           C  
ATOM    749  OD1 ASP A  98      10.135  -1.265   5.133  1.00 91.31           O  
ATOM    750  OD2 ASP A  98       8.198  -2.189   5.592  1.00 91.31           O  
ATOM    751  N   ASN A  99       6.489   1.254   3.283  1.00 85.50           N  
ATOM    752  CA  ASN A  99       5.712   1.055   2.053  1.00 85.50           C  
ATOM    753  C   ASN A  99       6.200   1.884   0.849  1.00 85.50           C  
ATOM    754  CB  ASN A  99       4.229   1.348   2.325  1.00 85.50           C  
ATOM    755  O   ASN A  99       5.991   1.456  -0.289  1.00 85.50           O  
ATOM    756  CG  ASN A  99       3.536   0.159   2.945  1.00 85.50           C  
ATOM    757  ND2 ASN A  99       3.430   0.117   4.247  1.00 85.50           N  
ATOM    758  OD1 ASN A  99       3.090  -0.740   2.257  1.00 85.50           O  
ATOM    759  N   THR A 100       6.803   3.057   1.072  1.00 86.31           N  
ATOM    760  CA  THR A 100       7.104   4.063   0.031  1.00 86.31           C  
ATOM    761  C   THR A 100       8.602   4.249  -0.227  1.00 86.31           C  
ATOM    762  CB  THR A 100       6.482   5.425   0.391  1.00 86.31           C  
ATOM    763  O   THR A 100       9.000   4.452  -1.373  1.00 86.31           O  
ATOM    764  CG2 THR A 100       4.959   5.355   0.520  1.00 86.31           C  
ATOM    765  OG1 THR A 100       7.011   5.888   1.611  1.00 86.31           O  
ATOM    766  N   ILE A 101       9.441   4.132   0.805  1.00 89.56           N  
ATOM    767  CA  ILE A 101      10.900   4.324   0.783  1.00 89.56           C  
ATOM    768  C   ILE A 101      11.613   3.329  -0.137  1.00 89.56           C  
ATOM    769  CB  ILE A 101      11.431   4.257   2.238  1.00 89.56           C  
ATOM    770  O   ILE A 101      12.593   3.670  -0.793  1.00 89.56           O  
ATOM    771  CG1 ILE A 101      12.831   4.883   2.352  1.00 89.56           C  
ATOM    772  CG2 ILE A 101      11.426   2.824   2.808  1.00 89.56           C  
ATOM    773  CD1 ILE A 101      13.252   5.214   3.789  1.00 89.56           C  
ATOM    774  N   ILE A 102      11.075   2.112  -0.242  1.00 89.88           N  
ATOM    775  CA  ILE A 102      11.626   1.053  -1.086  1.00 89.88           C  
ATOM    776  C   ILE A 102      11.530   1.395  -2.581  1.00 89.88           C  
ATOM    777  CB  ILE A 102      10.952  -0.289  -0.716  1.00 89.88           C  
ATOM    778  O   ILE A 102      12.396   0.990  -3.349  1.00 89.88           O  
ATOM    779  CG1 ILE A 102      11.786  -1.480  -1.230  1.00 89.88           C  
ATOM    780  CG2 ILE A 102       9.490  -0.351  -1.198  1.00 89.88           C  
ATOM    781  CD1 ILE A 102      11.298  -2.836  -0.706  1.00 89.88           C  
ATOM    782  N   SER A 103      10.531   2.182  -3.005  1.00 84.00           N  
ATOM    783  CA  SER A 103      10.242   2.445  -4.426  1.00 84.00           C  
ATOM    784  C   SER A 103      11.412   3.069  -5.196  1.00 84.00           C  
ATOM    785  CB  SER A 103       9.011   3.345  -4.564  1.00 84.00           C  
ATOM    786  O   SER A 103      11.668   2.699  -6.341  1.00 84.00           O  
ATOM    787  OG  SER A 103       9.243   4.632  -4.012  1.00 84.00           O  
ATOM    788  N   THR A 104      12.170   3.971  -4.566  1.00 85.50           N  
ATOM    789  CA  THR A 104      13.370   4.583  -5.157  1.00 85.50           C  
ATOM    790  C   THR A 104      14.619   3.713  -5.019  1.00 85.50           C  
ATOM    791  CB  THR A 104      13.620   5.989  -4.589  1.00 85.50           C  
ATOM    792  O   THR A 104      15.546   3.881  -5.809  1.00 85.50           O  
ATOM    793  CG2 THR A 104      12.624   6.986  -5.173  1.00 85.50           C  
ATOM    794  OG1 THR A 104      13.446   6.035  -3.193  1.00 85.50           O  
ATOM    795  N   ALA A 105      14.628   2.754  -4.090  1.00 87.50           N  
ATOM    796  CA  ALA A 105      15.714   1.797  -3.888  1.00 87.50           C  
ATOM    797  C   ALA A 105      15.620   0.548  -4.790  1.00 87.50           C  
ATOM    798  CB  ALA A 105      15.722   1.413  -2.405  1.00 87.50           C  
ATOM    799  O   ALA A 105      16.651  -0.062  -5.079  1.00 87.50           O  
ATOM    800  N   ILE A 106      14.416   0.173  -5.252  1.00 85.00           N  
ATOM    801  CA  ILE A 106      14.152  -1.047  -6.043  1.00 85.00           C  
ATOM    802  C   ILE A 106      15.149  -1.257  -7.195  1.00 85.00           C  
ATOM    803  CB  ILE A 106      12.670  -1.104  -6.508  1.00 85.00           C  
ATOM    804  O   ILE A 106      15.719  -2.349  -7.248  1.00 85.00           O  
ATOM    805  CG1 ILE A 106      11.809  -1.664  -5.358  1.00 85.00           C  
ATOM    806  CG2 ILE A 106      12.446  -1.961  -7.769  1.00 85.00           C  
ATOM    807  CD1 ILE A 106      10.295  -1.597  -5.583  1.00 85.00           C  
ATOM    808  N   PRO A 107      15.436  -0.279  -8.081  1.00 79.50           N  
ATOM    809  CA  PRO A 107      16.387  -0.485  -9.176  1.00 79.50           C  
ATOM    810  C   PRO A 107      17.793  -0.831  -8.674  1.00 79.50           C  
ATOM    811  CB  PRO A 107      16.356   0.809  -9.998  1.00 79.50           C  
ATOM    812  O   PRO A 107      18.398  -1.788  -9.144  1.00 79.50           O  
ATOM    813  CG  PRO A 107      14.940   1.321  -9.739  1.00 79.50           C  
ATOM    814  CD  PRO A 107      14.762   1.001  -8.258  1.00 79.50           C  
ATOM    815  N   ARG A 108      18.276  -0.148  -7.629  1.00 83.88           N  
ATOM    816  CA  ARG A 108      19.611  -0.389  -7.061  1.00 83.88           C  
ATOM    817  C   ARG A 108      19.722  -1.717  -6.303  1.00 83.88           C  
ATOM    818  CB  ARG A 108      19.993   0.804  -6.171  1.00 83.88           C  
ATOM    819  O   ARG A 108      20.785  -2.332  -6.327  1.00 83.88           O  
ATOM    820  CG  ARG A 108      21.484   0.833  -5.799  1.00 83.88           C  
ATOM    821  CD  ARG A 108      22.367   1.173  -7.006  1.00 83.88           C  
ATOM    822  NE  ARG A 108      23.796   1.061  -6.660  1.00 83.88           N  
ATOM    823  NH1 ARG A 108      24.304  -0.796  -7.932  1.00 83.88           N  
ATOM    824  NH2 ARG A 108      25.868   0.133  -6.639  1.00 83.88           N  
ATOM    825  CZ  ARG A 108      24.641   0.135  -7.081  1.00 83.88           C  
ATOM    826  N   ILE A 109      18.645  -2.153  -5.647  1.00 86.81           N  
ATOM    827  CA  ILE A 109      18.527  -3.486  -5.030  1.00 86.81           C  
ATOM    828  C   ILE A 109      18.580  -4.562  -6.121  1.00 86.81           C  
ATOM    829  CB  ILE A 109      17.215  -3.563  -4.210  1.00 86.81           C  
ATOM    830  O   ILE A 109      19.361  -5.507  -6.028  1.00 86.81           O  
ATOM    831  CG1 ILE A 109      17.326  -2.667  -2.954  1.00 86.81           C  
ATOM    832  CG2 ILE A 109      16.869  -5.004  -3.793  1.00 86.81           C  
ATOM    833  CD1 ILE A 109      15.993  -2.401  -2.242  1.00 86.81           C  
ATOM    834  N   THR A 110      17.799  -4.364  -7.182  1.00 80.44           N  
ATOM    835  CA  THR A 110      17.699  -5.259  -8.341  1.00 80.44           C  
ATOM    836  C   THR A 110      19.044  -5.407  -9.056  1.00 80.44           C  
ATOM    837  CB  THR A 110      16.635  -4.723  -9.307  1.00 80.44           C  
ATOM    838  O   THR A 110      19.462  -6.528  -9.321  1.00 80.44           O  
ATOM    839  CG2 THR A 110      16.393  -5.642 -10.487  1.00 80.44           C  
ATOM    840  OG1 THR A 110      15.397  -4.593  -8.647  1.00 80.44           O  
ATOM    841  N   ASP A 111      19.761  -4.301  -9.282  1.00 77.62           N  
ATOM    842  CA  ASP A 111      21.130  -4.279  -9.817  1.00 77.62           C  
ATOM    843  C   ASP A 111      22.162  -4.959  -8.888  1.00 77.62           C  
ATOM    844  CB  ASP A 111      21.603  -2.821  -9.972  1.00 77.62           C  
ATOM    845  O   ASP A 111      23.216  -5.380  -9.355  1.00 77.62           O  
ATOM    846  CG  ASP A 111      21.032  -1.962 -11.104  1.00 77.62           C  
ATOM    847  OD1 ASP A 111      20.070  -2.317 -11.821  1.00 77.62           O  
ATOM    848  OD2 ASP A 111      21.584  -0.844 -11.234  1.00 77.62           O  
ATOM    849  N   GLN A 112      21.937  -5.010  -7.564  1.00 85.12           N  
ATOM    850  CA  GLN A 112      22.855  -5.692  -6.634  1.00 85.12           C  
ATOM    851  C   GLN A 112      22.606  -7.210  -6.583  1.00 85.12           C  
ATOM    852  CB  GLN A 112      22.821  -5.045  -5.224  1.00 85.12           C  
ATOM    853  O   GLN A 112      23.532  -7.966  -6.287  1.00 85.12           O  
ATOM    854  CG  GLN A 112      23.771  -5.801  -4.267  1.00 85.12           C  
ATOM    855  CD  GLN A 112      24.112  -5.167  -2.921  1.00 85.12           C  
ATOM    856  NE2 GLN A 112      25.021  -5.775  -2.189  1.00 85.12           N  
ATOM    857  OE1 GLN A 112      23.595  -4.160  -2.460  1.00 85.12           O  
ATOM    858  N   PHE A 113      21.372  -7.655  -6.827  1.00 85.62           N  
ATOM    859  CA  PHE A 113      20.968  -9.058  -6.700  1.00 85.62           C  
ATOM    860  C   PHE A 113      20.675  -9.760  -8.041  1.00 85.62           C  
ATOM    861  CB  PHE A 113      19.789  -9.145  -5.714  1.00 85.62           C  
ATOM    862  O   PHE A 113      20.403 -10.959  -8.025  1.00 85.62           O  
ATOM    863  CG  PHE A 113      20.034  -8.713  -4.270  1.00 85.62           C  
ATOM    864  CD1 PHE A 113      21.276  -8.916  -3.631  1.00 85.62           C  
ATOM    865  CD2 PHE A 113      18.966  -8.167  -3.530  1.00 85.62           C  
ATOM    866  CE1 PHE A 113      21.443  -8.584  -2.274  1.00 85.62           C  
ATOM    867  CE2 PHE A 113      19.127  -7.851  -2.168  1.00 85.62           C  
ATOM    868  CZ  PHE A 113      20.363  -8.068  -1.536  1.00 85.62           C  
ATOM    869  N   ASN A 114      20.773  -9.052  -9.176  1.00 75.62           N  
ATOM    870  CA  ASN A 114      20.487  -9.528 -10.540  1.00 75.62           C  
ATOM    871  C   ASN A 114      19.091 -10.172 -10.668  1.00 75.62           C  
ATOM    872  CB  ASN A 114      21.637 -10.414 -11.050  1.00 75.62           C  
ATOM    873  O   ASN A 114      18.946 -11.299 -11.135  1.00 75.62           O  
ATOM    874  CG  ASN A 114      22.989  -9.725 -11.044  1.00 75.62           C  
ATOM    875  ND2 ASN A 114      24.054 -10.480 -10.915  1.00 75.62           N  
ATOM    876  OD1 ASN A 114      23.130  -8.520 -11.140  1.00 75.62           O  
ATOM    877  N   SER A 115      18.061  -9.475 -10.177  1.00 75.25           N  
ATOM    878  CA  SER A 115      16.754 -10.081  -9.873  1.00 75.25           C  
ATOM    879  C   SER A 115      15.550  -9.224 -10.300  1.00 75.25           C  
ATOM    880  CB  SER A 115      16.728 -10.457  -8.382  1.00 75.25           C  
ATOM    881  O   SER A 115      14.711  -8.874  -9.469  1.00 75.25           O  
ATOM    882  OG  SER A 115      16.956  -9.322  -7.566  1.00 75.25           O  
ATOM    883  N   ILE A 116      15.435  -8.867 -11.593  1.00 69.56           N  
ATOM    884  CA  ILE A 116      14.296  -8.062 -12.105  1.00 69.56           C  
ATOM    885  C   ILE A 116      12.944  -8.754 -11.859  1.00 69.56           C  
ATOM    886  CB  ILE A 116      14.486  -7.670 -13.598  1.00 69.56           C  
ATOM    887  O   ILE A 116      11.959  -8.089 -11.530  1.00 69.56           O  
ATOM    888  CG1 ILE A 116      15.572  -6.572 -13.706  1.00 69.56           C  
ATOM    889  CG2 ILE A 116      13.172  -7.142 -14.219  1.00 69.56           C  
ATOM    890  CD1 ILE A 116      16.044  -6.183 -15.117  1.00 69.56           C  
ATOM    891  N   ASP A 117      12.885 -10.083 -11.948  1.00 70.44           N  
ATOM    892  CA  ASP A 117      11.644 -10.836 -11.724  1.00 70.44           C  
ATOM    893  C   ASP A 117      11.101 -10.692 -10.286  1.00 70.44           C  
ATOM    894  CB  ASP A 117      11.874 -12.306 -12.101  1.00 70.44           C  
ATOM    895  O   ASP A 117       9.887 -10.774 -10.067  1.00 70.44           O  
ATOM    896  CG  ASP A 117      12.161 -12.486 -13.597  1.00 70.44           C  
ATOM    897  OD1 ASP A 117      11.514 -11.774 -14.402  1.00 70.44           O  
ATOM    898  OD2 ASP A 117      13.010 -13.345 -13.912  1.00 70.44           O  
ATOM    899  N   ASP A 118      11.974 -10.368  -9.324  1.00 75.62           N  
ATOM    900  CA  ASP A 118      11.631 -10.118  -7.920  1.00 75.62           C  
ATOM    901  C   ASP A 118      11.175  -8.673  -7.628  1.00 75.62           C  
ATOM    902  CB  ASP A 118      12.802 -10.523  -7.011  1.00 75.62           C  
ATOM    903  O   ASP A 118      10.701  -8.396  -6.525  1.00 75.62           O  
ATOM    904  CG  ASP A 118      12.998 -12.036  -6.842  1.00 75.62           C  
ATOM    905  OD1 ASP A 118      12.027 -12.807  -7.023  1.00 75.62           O  
ATOM    906  OD2 ASP A 118      14.125 -12.403  -6.430  1.00 75.62           O  
ATOM    907  N   VAL A 119      11.221  -7.751  -8.602  1.00 74.62           N  
ATOM    908  CA  VAL A 119      10.786  -6.347  -8.424  1.00 74.62           C  
ATOM    909  C   VAL A 119       9.368  -6.253  -7.853  1.00 74.62           C  
ATOM    910  CB  VAL A 119      10.894  -5.576  -9.758  1.00 74.62           C  
ATOM    911  O   VAL A 119       9.133  -5.532  -6.880  1.00 74.62           O  
ATOM    912  CG1 VAL A 119      10.108  -4.259  -9.784  1.00 74.62           C  
ATOM    913  CG2 VAL A 119      12.363  -5.253 -10.051  1.00 74.62           C  
ATOM    914  N   GLY A 120       8.429  -7.030  -8.404  1.00 72.88           N  
ATOM    915  CA  GLY A 120       7.060  -7.094  -7.890  1.00 72.88           C  
ATOM    916  C   GLY A 120       6.981  -7.669  -6.472  1.00 72.88           C  
ATOM    917  O   GLY A 120       6.178  -7.198  -5.669  1.00 72.88           O  
ATOM    918  N   TRP A 121       7.847  -8.632  -6.132  1.00 82.31           N  
ATOM    919  CA  TRP A 121       7.878  -9.283  -4.819  1.00 82.31           C  
ATOM    920  C   TRP A 121       8.294  -8.343  -3.686  1.00 82.31           C  
ATOM    921  CB  TRP A 121       8.796 -10.514  -4.847  1.00 82.31           C  
ATOM    922  O   TRP A 121       7.775  -8.482  -2.577  1.00 82.31           O  
ATOM    923  CG  TRP A 121       8.168 -11.745  -5.401  1.00 82.31           C  
ATOM    924  CD1 TRP A 121       8.459 -12.360  -6.570  1.00 82.31           C  
ATOM    925  CD2 TRP A 121       7.168 -12.571  -4.747  1.00 82.31           C  
ATOM    926  CE2 TRP A 121       6.888 -13.688  -5.584  1.00 82.31           C  
ATOM    927  CE3 TRP A 121       6.479 -12.482  -3.519  1.00 82.31           C  
ATOM    928  NE1 TRP A 121       7.673 -13.487  -6.703  1.00 82.31           N  
ATOM    929  CH2 TRP A 121       5.316 -14.571  -3.967  1.00 82.31           C  
ATOM    930  CZ2 TRP A 121       5.958 -14.667  -5.210  1.00 82.31           C  
ATOM    931  CZ3 TRP A 121       5.569 -13.477  -3.123  1.00 82.31           C  
ATOM    932  N   TYR A 122       9.170  -7.365  -3.932  1.00 84.75           N  
ATOM    933  CA  TYR A 122       9.597  -6.402  -2.905  1.00 84.75           C  
ATOM    934  C   TYR A 122       8.440  -5.540  -2.366  1.00 84.75           C  
ATOM    935  CB  TYR A 122      10.712  -5.517  -3.481  1.00 84.75           C  
ATOM    936  O   TYR A 122       8.423  -5.185  -1.181  1.00 84.75           O  
ATOM    937  CG  TYR A 122      11.941  -6.239  -4.010  1.00 84.75           C  
ATOM    938  CD1 TYR A 122      12.425  -7.411  -3.388  1.00 84.75           C  
ATOM    939  CD2 TYR A 122      12.610  -5.723  -5.139  1.00 84.75           C  
ATOM    940  CE1 TYR A 122      13.543  -8.080  -3.916  1.00 84.75           C  
ATOM    941  CE2 TYR A 122      13.748  -6.372  -5.651  1.00 84.75           C  
ATOM    942  OH  TYR A 122      15.274  -8.206  -5.564  1.00 84.75           O  
ATOM    943  CZ  TYR A 122      14.203  -7.560  -5.048  1.00 84.75           C  
ATOM    944  N   GLY A 123       7.448  -5.244  -3.212  1.00 78.12           N  
ATOM    945  CA  GLY A 123       6.186  -4.617  -2.810  1.00 78.12           C  
ATOM    946  C   GLY A 123       5.135  -5.629  -2.356  1.00 78.12           C  
ATOM    947  O   GLY A 123       4.578  -5.505  -1.263  1.00 78.12           O  
ATOM    948  N   SER A 124       4.865  -6.648  -3.179  1.00 80.38           N  
ATOM    949  CA  SER A 124       3.717  -7.534  -2.973  1.00 80.38           C  
ATOM    950  C   SER A 124       3.865  -8.457  -1.764  1.00 80.38           C  
ATOM    951  CB  SER A 124       3.366  -8.315  -4.246  1.00 80.38           C  
ATOM    952  O   SER A 124       2.865  -8.683  -1.097  1.00 80.38           O  
ATOM    953  OG  SER A 124       4.323  -9.306  -4.549  1.00 80.38           O  
ATOM    954  N   SER A 125       5.068  -8.922  -1.397  1.00 88.00           N  
ATOM    955  CA  SER A 125       5.268  -9.792  -0.216  1.00 88.00           C  
ATOM    956  C   SER A 125       4.803  -9.148   1.095  1.00 88.00           C  
ATOM    957  CB  SER A 125       6.736 -10.201  -0.061  1.00 88.00           C  
ATOM    958  O   SER A 125       4.096  -9.781   1.879  1.00 88.00           O  
ATOM    959  OG  SER A 125       7.584  -9.071  -0.028  1.00 88.00           O  
ATOM    960  N   TYR A 126       5.151  -7.876   1.297  1.00 89.88           N  
ATOM    961  CA  TYR A 126       4.736  -7.078   2.447  1.00 89.88           C  
ATOM    962  C   TYR A 126       3.222  -6.846   2.452  1.00 89.88           C  
ATOM    963  CB  TYR A 126       5.497  -5.747   2.402  1.00 89.88           C  
ATOM    964  O   TYR A 126       2.555  -7.059   3.467  1.00 89.88           O  
ATOM    965  CG  TYR A 126       5.116  -4.773   3.495  1.00 89.88           C  
ATOM    966  CD1 TYR A 126       3.947  -3.997   3.377  1.00 89.88           C  
ATOM    967  CD2 TYR A 126       5.943  -4.625   4.621  1.00 89.88           C  
ATOM    968  CE1 TYR A 126       3.604  -3.078   4.380  1.00 89.88           C  
ATOM    969  CE2 TYR A 126       5.627  -3.673   5.605  1.00 89.88           C  
ATOM    970  OH  TYR A 126       4.238  -1.866   6.341  1.00 89.88           O  
ATOM    971  CZ  TYR A 126       4.478  -2.872   5.465  1.00 89.88           C  
ATOM    972  N   LEU A 127       2.653  -6.419   1.318  1.00 85.88           N  
ATOM    973  CA  LEU A 127       1.218  -6.140   1.230  1.00 85.88           C  
ATOM    974  C   LEU A 127       0.383  -7.426   1.333  1.00 85.88           C  
ATOM    975  CB  LEU A 127       0.902  -5.351  -0.053  1.00 85.88           C  
ATOM    976  O   LEU A 127      -0.696  -7.388   1.914  1.00 85.88           O  
ATOM    977  CG  LEU A 127       1.488  -3.929  -0.120  1.00 85.88           C  
ATOM    978  CD1 LEU A 127       1.174  -3.329  -1.490  1.00 85.88           C  
ATOM    979  CD2 LEU A 127       0.878  -2.994   0.927  1.00 85.88           C  
ATOM    980  N   LEU A 128       0.892  -8.565   0.852  1.00 85.38           N  
ATOM    981  CA  LEU A 128       0.283  -9.894   0.952  1.00 85.38           C  
ATOM    982  C   LEU A 128       0.152 -10.336   2.411  1.00 85.38           C  
ATOM    983  CB  LEU A 128       1.111 -10.865   0.080  1.00 85.38           C  
ATOM    984  O   LEU A 128      -0.954 -10.671   2.837  1.00 85.38           O  
ATOM    985  CG  LEU A 128       0.700 -12.352   0.021  1.00 85.38           C  
ATOM    986  CD1 LEU A 128       1.406 -13.015  -1.166  1.00 85.38           C  
ATOM    987  CD2 LEU A 128       1.091 -13.158   1.264  1.00 85.38           C  
ATOM    988  N   THR A 129       1.234 -10.307   3.198  1.00 89.50           N  
ATOM    989  CA  THR A 129       1.156 -10.699   4.617  1.00 89.50           C  
ATOM    990  C   THR A 129       0.389  -9.676   5.449  1.00 89.50           C  
ATOM    991  CB  THR A 129       2.528 -10.969   5.243  1.00 89.50           C  
ATOM    992  O   THR A 129      -0.403 -10.084   6.297  1.00 89.50           O  
ATOM    993  CG2 THR A 129       3.224 -12.167   4.603  1.00 89.50           C  
ATOM    994  OG1 THR A 129       3.367  -9.860   5.089  1.00 89.50           O  
ATOM    995  N   THR A 130       0.519  -8.376   5.148  1.00 88.62           N  
ATOM    996  CA  THR A 130      -0.313  -7.322   5.757  1.00 88.62           C  
ATOM    997  C   THR A 130      -1.798  -7.623   5.533  1.00 88.62           C  
ATOM    998  CB  THR A 130       0.018  -5.916   5.218  1.00 88.62           C  
ATOM    999  O   THR A 130      -2.560  -7.755   6.488  1.00 88.62           O  
ATOM   1000  CG2 THR A 130      -0.744  -4.814   5.956  1.00 88.62           C  
ATOM   1001  OG1 THR A 130       1.377  -5.594   5.378  1.00 88.62           O  
ATOM   1002  N   CYS A 131      -2.207  -7.799   4.273  1.00 83.62           N  
ATOM   1003  CA  CYS A 131      -3.586  -8.048   3.853  1.00 83.62           C  
ATOM   1004  C   CYS A 131      -4.171  -9.328   4.473  1.00 83.62           C  
ATOM   1005  CB  CYS A 131      -3.569  -8.118   2.318  1.00 83.62           C  
ATOM   1006  O   CYS A 131      -5.267  -9.300   5.034  1.00 83.62           O  
ATOM   1007  SG  CYS A 131      -5.216  -8.377   1.628  1.00 83.62           S  
ATOM   1008  N   ALA A 132      -3.426 -10.437   4.426  1.00 83.19           N  
ATOM   1009  CA  ALA A 132      -3.889 -11.737   4.909  1.00 83.19           C  
ATOM   1010  C   ALA A 132      -4.062 -11.804   6.442  1.00 83.19           C  
ATOM   1011  CB  ALA A 132      -2.910 -12.800   4.397  1.00 83.19           C  
ATOM   1012  O   ALA A 132      -4.846 -12.618   6.932  1.00 83.19           O  
ATOM   1013  N   LEU A 133      -3.360 -10.953   7.205  1.00 85.56           N  
ATOM   1014  CA  LEU A 133      -3.369 -10.960   8.676  1.00 85.56           C  
ATOM   1015  C   LEU A 133      -4.072  -9.756   9.321  1.00 85.56           C  
ATOM   1016  CB  LEU A 133      -1.923 -11.115   9.174  1.00 85.56           C  
ATOM   1017  O   LEU A 133      -4.318  -9.784  10.528  1.00 85.56           O  
ATOM   1018  CG  LEU A 133      -1.382 -12.539   8.946  1.00 85.56           C  
ATOM   1019  CD1 LEU A 133       0.138 -12.523   8.944  1.00 85.56           C  
ATOM   1020  CD2 LEU A 133      -1.836 -13.480  10.067  1.00 85.56           C  
ATOM   1021  N   GLN A 134      -4.455  -8.722   8.567  1.00 82.56           N  
ATOM   1022  CA  GLN A 134      -5.057  -7.505   9.133  1.00 82.56           C  
ATOM   1023  C   GLN A 134      -6.355  -7.778   9.915  1.00 82.56           C  
ATOM   1024  CB  GLN A 134      -5.264  -6.488   8.003  1.00 82.56           C  
ATOM   1025  O   GLN A 134      -6.556  -7.228  11.000  1.00 82.56           O  
ATOM   1026  CG  GLN A 134      -5.560  -5.077   8.521  1.00 82.56           C  
ATOM   1027  CD  GLN A 134      -5.291  -4.042   7.435  1.00 82.56           C  
ATOM   1028  NE2 GLN A 134      -4.504  -3.022   7.696  1.00 82.56           N  
ATOM   1029  OE1 GLN A 134      -5.772  -4.141   6.323  1.00 82.56           O  
ATOM   1030  N   LEU A 135      -7.206  -8.688   9.423  1.00 76.75           N  
ATOM   1031  CA  LEU A 135      -8.426  -9.101  10.133  1.00 76.75           C  
ATOM   1032  C   LEU A 135      -8.128  -9.995  11.352  1.00 76.75           C  
ATOM   1033  CB  LEU A 135      -9.409  -9.781   9.157  1.00 76.75           C  
ATOM   1034  O   LEU A 135      -8.822  -9.897  12.366  1.00 76.75           O  
ATOM   1035  CG  LEU A 135      -9.832  -8.933   7.939  1.00 76.75           C  
ATOM   1036  CD1 LEU A 135     -10.927  -9.656   7.156  1.00 76.75           C  
ATOM   1037  CD2 LEU A 135     -10.382  -7.555   8.321  1.00 76.75           C  
ATOM   1038  N   PHE A 136      -7.068 -10.810  11.296  1.00 81.25           N  
ATOM   1039  CA  PHE A 136      -6.607 -11.624  12.426  1.00 81.25           C  
ATOM   1040  C   PHE A 136      -6.118 -10.738  13.580  1.00 81.25           C  
ATOM   1041  CB  PHE A 136      -5.536 -12.616  11.942  1.00 81.25           C  
ATOM   1042  O   PHE A 136      -6.596 -10.893  14.704  1.00 81.25           O  
ATOM   1043  CG  PHE A 136      -4.827 -13.395  13.036  1.00 81.25           C  
ATOM   1044  CD1 PHE A 136      -3.494 -13.085  13.368  1.00 81.25           C  
ATOM   1045  CD2 PHE A 136      -5.480 -14.451  13.700  1.00 81.25           C  
ATOM   1046  CE1 PHE A 136      -2.812 -13.845  14.334  1.00 81.25           C  
ATOM   1047  CE2 PHE A 136      -4.800 -15.206  14.672  1.00 81.25           C  
ATOM   1048  CZ  PHE A 136      -3.465 -14.905  14.987  1.00 81.25           C  
ATOM   1049  N   PHE A 137      -5.271  -9.737  13.307  1.00 83.50           N  
ATOM   1050  CA  PHE A 137      -4.879  -8.740  14.312  1.00 83.50           C  
ATOM   1051  C   PHE A 137      -6.080  -7.953  14.850  1.00 83.50           C  
ATOM   1052  CB  PHE A 137      -3.811  -7.795  13.750  1.00 83.50           C  
ATOM   1053  O   PHE A 137      -6.198  -7.785  16.064  1.00 83.50           O  
ATOM   1054  CG  PHE A 137      -2.407  -8.331  13.928  1.00 83.50           C  
ATOM   1055  CD1 PHE A 137      -1.740  -8.151  15.155  1.00 83.50           C  
ATOM   1056  CD2 PHE A 137      -1.775  -9.033  12.887  1.00 83.50           C  
ATOM   1057  CE1 PHE A 137      -0.442  -8.661  15.337  1.00 83.50           C  
ATOM   1058  CE2 PHE A 137      -0.478  -9.542  13.069  1.00 83.50           C  
ATOM   1059  CZ  PHE A 137       0.193  -9.348  14.288  1.00 83.50           C  
ATOM   1060  N   GLY A 138      -7.014  -7.546  13.982  1.00 73.38           N  
ATOM   1061  CA  GLY A 138      -8.261  -6.890  14.392  1.00 73.38           C  
ATOM   1062  C   GLY A 138      -9.063  -7.690  15.428  1.00 73.38           C  
ATOM   1063  O   GLY A 138      -9.535  -7.117  16.408  1.00 73.38           O  
ATOM   1064  N   LYS A 139      -9.160  -9.019  15.267  1.00 72.50           N  
ATOM   1065  CA  LYS A 139      -9.801  -9.914  16.249  1.00 72.50           C  
ATOM   1066  C   LYS A 139      -8.911 -10.187  17.478  1.00 72.50           C  
ATOM   1067  CB  LYS A 139     -10.235 -11.223  15.563  1.00 72.50           C  
ATOM   1068  O   LYS A 139      -9.442 -10.271  18.583  1.00 72.50           O  
ATOM   1069  CG  LYS A 139     -11.351 -11.120  14.495  1.00 72.50           C  
ATOM   1070  CD  LYS A 139     -12.796 -11.036  15.035  1.00 72.50           C  
ATOM   1071  CE  LYS A 139     -13.803 -11.155  13.865  1.00 72.50           C  
ATOM   1072  NZ  LYS A 139     -15.235 -11.185  14.292  1.00 72.50           N  
ATOM   1073  N   LEU A 140      -7.578 -10.281  17.350  1.00 80.12           N  
ATOM   1074  CA  LEU A 140      -6.670 -10.421  18.510  1.00 80.12           C  
ATOM   1075  C   LEU A 140      -6.839  -9.264  19.505  1.00 80.12           C  
ATOM   1076  CB  LEU A 140      -5.192 -10.482  18.072  1.00 80.12           C  
ATOM   1077  O   LEU A 140      -6.909  -9.491  20.715  1.00 80.12           O  
ATOM   1078  CG  LEU A 140      -4.697 -11.800  17.454  1.00 80.12           C  
ATOM   1079  CD1 LEU A 140      -3.221 -11.635  17.089  1.00 80.12           C  
ATOM   1080  CD2 LEU A 140      -4.816 -12.978  18.425  1.00 80.12           C  
ATOM   1081  N   TYR A 141      -6.976  -8.038  18.996  1.00 76.81           N  
ATOM   1082  CA  TYR A 141      -7.242  -6.847  19.802  1.00 76.81           C  
ATOM   1083  C   TYR A 141      -8.557  -6.901  20.603  1.00 76.81           C  
ATOM   1084  CB  TYR A 141      -7.224  -5.618  18.882  1.00 76.81           C  
ATOM   1085  O   TYR A 141      -8.681  -6.184  21.594  1.00 76.81           O  
ATOM   1086  CG  TYR A 141      -5.842  -5.121  18.499  1.00 76.81           C  
ATOM   1087  CD1 TYR A 141      -4.927  -4.767  19.508  1.00 76.81           C  
ATOM   1088  CD2 TYR A 141      -5.478  -4.974  17.147  1.00 76.81           C  
ATOM   1089  CE1 TYR A 141      -3.638  -4.314  19.172  1.00 76.81           C  
ATOM   1090  CE2 TYR A 141      -4.189  -4.523  16.803  1.00 76.81           C  
ATOM   1091  OH  TYR A 141      -2.013  -3.784  17.510  1.00 76.81           O  
ATOM   1092  CZ  TYR A 141      -3.262  -4.211  17.818  1.00 76.81           C  
ATOM   1093  N   THR A 142      -9.516  -7.756  20.229  1.00 69.38           N  
ATOM   1094  CA  THR A 142     -10.771  -7.961  20.975  1.00 69.38           C  
ATOM   1095  C   THR A 142     -10.587  -8.849  22.214  1.00 69.38           C  
ATOM   1096  CB  THR A 142     -11.851  -8.585  20.067  1.00 69.38           C  
ATOM   1097  O   THR A 142     -11.247  -8.633  23.226  1.00 69.38           O  
ATOM   1098  CG2 THR A 142     -13.263  -8.399  20.619  1.00 69.38           C  
ATOM   1099  OG1 THR A 142     -11.847  -8.015  18.774  1.00 69.38           O  
ATOM   1100  N   PHE A 143      -9.696  -9.850  22.163  1.00 69.38           N  
ATOM   1101  CA  PHE A 143      -9.609 -10.910  23.187  1.00 69.38           C  
ATOM   1102  C   PHE A 143      -8.398 -10.822  24.127  1.00 69.38           C  
ATOM   1103  CB  PHE A 143      -9.651 -12.280  22.493  1.00 69.38           C  
ATOM   1104  O   PHE A 143      -8.373 -11.514  25.157  1.00 69.38           O  
ATOM   1105  CG  PHE A 143     -10.940 -12.531  21.739  1.00 69.38           C  
ATOM   1106  CD1 PHE A 143     -12.146 -12.697  22.446  1.00 69.38           C  
ATOM   1107  CD2 PHE A 143     -10.949 -12.536  20.332  1.00 69.38           C  
ATOM   1108  CE1 PHE A 143     -13.357 -12.846  21.749  1.00 69.38           C  
ATOM   1109  CE2 PHE A 143     -12.162 -12.673  19.636  1.00 69.38           C  
ATOM   1110  CZ  PHE A 143     -13.365 -12.828  20.344  1.00 69.38           C  
ATOM   1111  N   TYR A 144      -7.404 -10.000  23.779  1.00 78.38           N  
ATOM   1112  CA  TYR A 144      -6.116  -9.879  24.467  1.00 78.38           C  
ATOM   1113  C   TYR A 144      -5.821  -8.433  24.909  1.00 78.38           C  
ATOM   1114  CB  TYR A 144      -5.020 -10.466  23.559  1.00 78.38           C  
ATOM   1115  O   TYR A 144      -6.625  -7.518  24.744  1.00 78.38           O  
ATOM   1116  CG  TYR A 144      -5.139 -11.967  23.356  1.00 78.38           C  
ATOM   1117  CD1 TYR A 144      -4.611 -12.849  24.320  1.00 78.38           C  
ATOM   1118  CD2 TYR A 144      -5.788 -12.481  22.217  1.00 78.38           C  
ATOM   1119  CE1 TYR A 144      -4.733 -14.242  24.149  1.00 78.38           C  
ATOM   1120  CE2 TYR A 144      -5.921 -13.872  22.046  1.00 78.38           C  
ATOM   1121  OH  TYR A 144      -5.524 -16.097  22.842  1.00 78.38           O  
ATOM   1122  CZ  TYR A 144      -5.392 -14.755  23.010  1.00 78.38           C  
ATOM   1123  N   SER A 145      -4.667  -8.215  25.544  1.00 83.88           N  
ATOM   1124  CA  SER A 145      -4.214  -6.873  25.922  1.00 83.88           C  
ATOM   1125  C   SER A 145      -3.766  -6.088  24.692  1.00 83.88           C  
ATOM   1126  CB  SER A 145      -3.086  -6.966  26.947  1.00 83.88           C  
ATOM   1127  O   SER A 145      -2.832  -6.495  24.003  1.00 83.88           O  
ATOM   1128  OG  SER A 145      -2.525  -5.692  27.201  1.00 83.88           O  
ATOM   1129  N   ILE A 146      -4.394  -4.932  24.462  1.00 85.06           N  
ATOM   1130  CA  ILE A 146      -4.094  -4.030  23.340  1.00 85.06           C  
ATOM   1131  C   ILE A 146      -2.613  -3.630  23.361  1.00 85.06           C  
ATOM   1132  CB  ILE A 146      -5.028  -2.795  23.389  1.00 85.06           C  
ATOM   1133  O   ILE A 146      -1.942  -3.728  22.340  1.00 85.06           O  
ATOM   1134  CG1 ILE A 146      -6.521  -3.212  23.372  1.00 85.06           C  
ATOM   1135  CG2 ILE A 146      -4.739  -1.826  22.226  1.00 85.06           C  
ATOM   1136  CD1 ILE A 146      -7.454  -2.113  23.894  1.00 85.06           C  
ATOM   1137  N   LYS A 147      -2.071  -3.298  24.543  1.00 89.94           N  
ATOM   1138  CA  LYS A 147      -0.640  -3.007  24.740  1.00 89.94           C  
ATOM   1139  C   LYS A 147       0.251  -4.172  24.298  1.00 89.94           C  
ATOM   1140  CB  LYS A 147      -0.395  -2.644  26.217  1.00 89.94           C  
ATOM   1141  O   LYS A 147       1.264  -3.946  23.649  1.00 89.94           O  
ATOM   1142  CG  LYS A 147       1.071  -2.273  26.509  1.00 89.94           C  
ATOM   1143  CD  LYS A 147       1.237  -1.756  27.945  1.00 89.94           C  
ATOM   1144  CE  LYS A 147       2.686  -1.318  28.201  1.00 89.94           C  
ATOM   1145  NZ  LYS A 147       2.808  -0.493  29.429  1.00 89.94           N  
ATOM   1146  N   THR A 148      -0.124  -5.406  24.637  1.00 91.00           N  
ATOM   1147  CA  THR A 148       0.662  -6.601  24.300  1.00 91.00           C  
ATOM   1148  C   THR A 148       0.626  -6.880  22.801  1.00 91.00           C  
ATOM   1149  CB  THR A 148       0.181  -7.824  25.092  1.00 91.00           C  
ATOM   1150  O   THR A 148       1.684  -6.966  22.193  1.00 91.00           O  
ATOM   1151  CG2 THR A 148       1.070  -9.051  24.902  1.00 91.00           C  
ATOM   1152  OG1 THR A 148       0.190  -7.526  26.473  1.00 91.00           O  
ATOM   1153  N   ILE A 149      -0.563  -6.946  22.189  1.00 91.56           N  
ATOM   1154  CA  ILE A 149      -0.700  -7.213  20.747  1.00 91.56           C  
ATOM   1155  C   ILE A 149      -0.017  -6.116  19.915  1.00 91.56           C  
ATOM   1156  CB  ILE A 149      -2.189  -7.402  20.366  1.00 91.56           C  
ATOM   1157  O   ILE A 149       0.659  -6.437  18.942  1.00 91.56           O  
ATOM   1158  CG1 ILE A 149      -2.877  -8.555  21.136  1.00 91.56           C  
ATOM   1159  CG2 ILE A 149      -2.371  -7.623  18.853  1.00 91.56           C  
ATOM   1160  CD1 ILE A 149      -2.203  -9.931  21.024  1.00 91.56           C  
ATOM   1161  N   TYR A 150      -0.105  -4.850  20.339  1.00 93.75           N  
ATOM   1162  CA  TYR A 150       0.565  -3.729  19.678  1.00 93.75           C  
ATOM   1163  C   TYR A 150       2.090  -3.837  19.720  1.00 93.75           C  
ATOM   1164  CB  TYR A 150       0.120  -2.418  20.334  1.00 93.75           C  
ATOM   1165  O   TYR A 150       2.752  -3.717  18.691  1.00 93.75           O  
ATOM   1166  CG  TYR A 150       0.528  -1.201  19.542  1.00 93.75           C  
ATOM   1167  CD1 TYR A 150       1.698  -0.473  19.841  1.00 93.75           C  
ATOM   1168  CD2 TYR A 150      -0.285  -0.821  18.466  1.00 93.75           C  
ATOM   1169  CE1 TYR A 150       2.030   0.656  19.067  1.00 93.75           C  
ATOM   1170  CE2 TYR A 150       0.037   0.304  17.698  1.00 93.75           C  
ATOM   1171  OH  TYR A 150       1.481   2.134  17.260  1.00 93.75           O  
ATOM   1172  CZ  TYR A 150       1.189   1.045  18.003  1.00 93.75           C  
ATOM   1173  N   LEU A 151       2.657  -4.101  20.902  1.00 96.19           N  
ATOM   1174  CA  LEU A 151       4.102  -4.262  21.059  1.00 96.19           C  
ATOM   1175  C   LEU A 151       4.613  -5.509  20.325  1.00 96.19           C  
ATOM   1176  CB  LEU A 151       4.457  -4.283  22.556  1.00 96.19           C  
ATOM   1177  O   LEU A 151       5.673  -5.446  19.714  1.00 96.19           O  
ATOM   1178  CG  LEU A 151       4.305  -2.916  23.255  1.00 96.19           C  
ATOM   1179  CD1 LEU A 151       4.479  -3.093  24.765  1.00 96.19           C  
ATOM   1180  CD2 LEU A 151       5.345  -1.903  22.775  1.00 96.19           C  
ATOM   1181  N   THR A 152       3.855  -6.611  20.307  1.00 96.31           N  
ATOM   1182  CA  THR A 152       4.188  -7.796  19.501  1.00 96.31           C  
ATOM   1183  C   THR A 152       4.160  -7.490  18.001  1.00 96.31           C  
ATOM   1184  CB  THR A 152       3.247  -8.965  19.835  1.00 96.31           C  
ATOM   1185  O   THR A 152       5.107  -7.844  17.305  1.00 96.31           O  
ATOM   1186  CG2 THR A 152       3.534 -10.227  19.024  1.00 96.31           C  
ATOM   1187  OG1 THR A 152       3.396  -9.335  21.188  1.00 96.31           O  
ATOM   1188  N   ALA A 153       3.130  -6.800  17.500  1.00 96.12           N  
ATOM   1189  CA  ALA A 153       3.042  -6.390  16.096  1.00 96.12           C  
ATOM   1190  C   ALA A 153       4.228  -5.497  15.689  1.00 96.12           C  
ATOM   1191  CB  ALA A 153       1.703  -5.670  15.885  1.00 96.12           C  
ATOM   1192  O   ALA A 153       4.876  -5.745  14.673  1.00 96.12           O  
ATOM   1193  N   LEU A 154       4.559  -4.507  16.521  1.00 96.62           N  
ATOM   1194  CA  LEU A 154       5.675  -3.595  16.285  1.00 96.62           C  
ATOM   1195  C   LEU A 154       7.035  -4.311  16.337  1.00 96.62           C  
ATOM   1196  CB  LEU A 154       5.553  -2.436  17.285  1.00 96.62           C  
ATOM   1197  O   LEU A 154       7.844  -4.128  15.438  1.00 96.62           O  
ATOM   1198  CG  LEU A 154       6.596  -1.319  17.111  1.00 96.62           C  
ATOM   1199  CD1 LEU A 154       6.597  -0.704  15.711  1.00 96.62           C  
ATOM   1200  CD2 LEU A 154       6.264  -0.209  18.105  1.00 96.62           C  
ATOM   1201  N   VAL A 155       7.272  -5.194  17.314  1.00 97.81           N  
ATOM   1202  CA  VAL A 155       8.509  -5.997  17.379  1.00 97.81           C  
ATOM   1203  C   VAL A 155       8.660  -6.905  16.153  1.00 97.81           C  
ATOM   1204  CB  VAL A 155       8.575  -6.794  18.699  1.00 97.81           C  
ATOM   1205  O   VAL A 155       9.762  -7.017  15.623  1.00 97.81           O  
ATOM   1206  CG1 VAL A 155       9.650  -7.889  18.711  1.00 97.81           C  
ATOM   1207  CG2 VAL A 155       8.892  -5.849  19.867  1.00 97.81           C  
ATOM   1208  N   ILE A 156       7.578  -7.508  15.648  1.00 98.00           N  
ATOM   1209  CA  ILE A 156       7.626  -8.298  14.406  1.00 98.00           C  
ATOM   1210  C   ILE A 156       7.962  -7.405  13.197  1.00 98.00           C  
ATOM   1211  CB  ILE A 156       6.312  -9.090  14.214  1.00 98.00           C  
ATOM   1212  O   ILE A 156       8.786  -7.792  12.368  1.00 98.00           O  
ATOM   1213  CG1 ILE A 156       6.159 -10.177  15.305  1.00 98.00           C  
ATOM   1214  CG2 ILE A 156       6.286  -9.763  12.832  1.00 98.00           C  
ATOM   1215  CD1 ILE A 156       4.733 -10.737  15.415  1.00 98.00           C  
ATOM   1216  N   PHE A 157       7.387  -6.201  13.115  1.00 97.50           N  
ATOM   1217  CA  PHE A 157       7.701  -5.231  12.060  1.00 97.50           C  
ATOM   1218  C   PHE A 157       9.178  -4.790  12.084  1.00 97.50           C  
ATOM   1219  CB  PHE A 157       6.734  -4.042  12.155  1.00 97.50           C  
ATOM   1220  O   PHE A 157       9.830  -4.768  11.037  1.00 97.50           O  
ATOM   1221  CG  PHE A 157       7.098  -2.876  11.261  1.00 97.50           C  
ATOM   1222  CD1 PHE A 157       7.848  -1.815  11.793  1.00 97.50           C  
ATOM   1223  CD2 PHE A 157       6.751  -2.870   9.896  1.00 97.50           C  
ATOM   1224  CE1 PHE A 157       8.265  -0.762  10.968  1.00 97.50           C  
ATOM   1225  CE2 PHE A 157       7.175  -1.816   9.066  1.00 97.50           C  
ATOM   1226  CZ  PHE A 157       7.931  -0.759   9.604  1.00 97.50           C  
ATOM   1227  N   GLU A 158       9.741  -4.518  13.266  1.00 97.38           N  
ATOM   1228  CA  GLU A 158      11.158  -4.158  13.400  1.00 97.38           C  
ATOM   1229  C   GLU A 158      12.096  -5.343  13.118  1.00 97.38           C  
ATOM   1230  CB  GLU A 158      11.452  -3.546  14.782  1.00 97.38           C  
ATOM   1231  O   GLU A 158      13.125  -5.163  12.471  1.00 97.38           O  
ATOM   1232  CG  GLU A 158      10.710  -2.234  15.105  1.00 97.38           C  
ATOM   1233  CD  GLU A 158      10.789  -1.155  14.013  1.00 97.38           C  
ATOM   1234  OE1 GLU A 158       9.844  -0.337  13.956  1.00 97.38           O  
ATOM   1235  OE2 GLU A 158      11.782  -1.139  13.254  1.00 97.38           O  
ATOM   1236  N   ILE A 159      11.735  -6.577  13.497  1.00 97.94           N  
ATOM   1237  CA  ILE A 159      12.489  -7.782  13.097  1.00 97.94           C  
ATOM   1238  C   ILE A 159      12.490  -7.933  11.569  1.00 97.94           C  
ATOM   1239  CB  ILE A 159      11.941  -9.042  13.812  1.00 97.94           C  
ATOM   1240  O   ILE A 159      13.541  -8.184  10.979  1.00 97.94           O  
ATOM   1241  CG1 ILE A 159      12.304  -8.993  15.315  1.00 97.94           C  
ATOM   1242  CG2 ILE A 159      12.499 -10.342  13.195  1.00 97.94           C  
ATOM   1243  CD1 ILE A 159      11.514  -9.991  16.172  1.00 97.94           C  
ATOM   1244  N   GLY A 160      11.345  -7.728  10.910  1.00 96.88           N  
ATOM   1245  CA  GLY A 160      11.259  -7.722   9.448  1.00 96.88           C  
ATOM   1246  C   GLY A 160      12.144  -6.645   8.814  1.00 96.88           C  
ATOM   1247  O   GLY A 160      12.899  -6.936   7.887  1.00 96.88           O  
ATOM   1248  N   SER A 161      12.130  -5.430   9.370  1.00 96.38           N  
ATOM   1249  CA  SER A 161      12.985  -4.314   8.940  1.00 96.38           C  
ATOM   1250  C   SER A 161      14.480  -4.620   9.121  1.00 96.38           C  
ATOM   1251  CB  SER A 161      12.615  -3.035   9.703  1.00 96.38           C  
ATOM   1252  O   SER A 161      15.277  -4.380   8.212  1.00 96.38           O  
ATOM   1253  OG  SER A 161      11.271  -2.675   9.440  1.00 96.38           O  
ATOM   1254  N   ALA A 162      14.873  -5.230  10.244  1.00 97.31           N  
ATOM   1255  CA  ALA A 162      16.246  -5.674  10.483  1.00 97.31           C  
ATOM   1256  C   ALA A 162      16.692  -6.729   9.457  1.00 97.31           C  
ATOM   1257  CB  ALA A 162      16.364  -6.206  11.917  1.00 97.31           C  
ATOM   1258  O   ALA A 162      17.781  -6.610   8.898  1.00 97.31           O  
ATOM   1259  N   VAL A 163      15.842  -7.719   9.151  1.00 97.50           N  
ATOM   1260  CA  VAL A 163      16.119  -8.739   8.121  1.00 97.50           C  
ATOM   1261  C   VAL A 163      16.229  -8.112   6.726  1.00 97.50           C  
ATOM   1262  CB  VAL A 163      15.066  -9.868   8.164  1.00 97.50           C  
ATOM   1263  O   VAL A 163      17.126  -8.484   5.973  1.00 97.50           O  
ATOM   1264  CG1 VAL A 163      15.214 -10.874   7.012  1.00 97.50           C  
ATOM   1265  CG2 VAL A 163      15.191 -10.680   9.462  1.00 97.50           C  
ATOM   1266  N   CYS A 164      15.393  -7.122   6.388  1.00 95.69           N  
ATOM   1267  CA  CYS A 164      15.501  -6.388   5.121  1.00 95.69           C  
ATOM   1268  C   CYS A 164      16.835  -5.633   5.001  1.00 95.69           C  
ATOM   1269  CB  CYS A 164      14.339  -5.397   4.975  1.00 95.69           C  
ATOM   1270  O   CYS A 164      17.515  -5.738   3.981  1.00 95.69           O  
ATOM   1271  SG  CYS A 164      12.742  -6.229   4.840  1.00 95.69           S  
ATOM   1272  N   GLY A 165      17.239  -4.901   6.046  1.00 94.88           N  
ATOM   1273  CA  GLY A 165      18.515  -4.179   6.071  1.00 94.88           C  
ATOM   1274  C   GLY A 165      19.736  -5.108   6.070  1.00 94.88           C  
ATOM   1275  O   GLY A 165      20.750  -4.801   5.442  1.00 94.88           O  
ATOM   1276  N   ALA A 166      19.637  -6.274   6.712  1.00 96.25           N  
ATOM   1277  CA  ALA A 166      20.704  -7.272   6.772  1.00 96.25           C  
ATOM   1278  C   ALA A 166      20.751  -8.217   5.554  1.00 96.25           C  
ATOM   1279  CB  ALA A 166      20.560  -8.043   8.090  1.00 96.25           C  
ATOM   1280  O   ALA A 166      21.662  -9.040   5.463  1.00 96.25           O  
ATOM   1281  N   ALA A 167      19.800  -8.123   4.616  1.00 95.88           N  
ATOM   1282  CA  ALA A 167      19.613  -9.114   3.558  1.00 95.88           C  
ATOM   1283  C   ALA A 167      20.875  -9.314   2.680  1.00 95.88           C  
ATOM   1284  CB  ALA A 167      18.400  -8.717   2.709  1.00 95.88           C  
ATOM   1285  O   ALA A 167      21.352  -8.354   2.055  1.00 95.88           O  
ATOM   1286  N   PRO A 168      21.409 -10.551   2.573  1.00 93.25           N  
ATOM   1287  CA  PRO A 168      22.523 -10.872   1.678  1.00 93.25           C  
ATOM   1288  C   PRO A 168      22.087 -11.143   0.228  1.00 93.25           C  
ATOM   1289  CB  PRO A 168      23.176 -12.112   2.299  1.00 93.25           C  
ATOM   1290  O   PRO A 168      22.928 -11.123  -0.664  1.00 93.25           O  
ATOM   1291  CG  PRO A 168      21.996 -12.841   2.936  1.00 93.25           C  
ATOM   1292  CD  PRO A 168      21.130 -11.690   3.443  1.00 93.25           C  
ATOM   1293  N   ASN A 169      20.800 -11.415  -0.018  1.00 92.25           N  
ATOM   1294  CA  ASN A 169      20.242 -11.725  -1.336  1.00 92.25           C  
ATOM   1295  C   ASN A 169      18.752 -11.334  -1.429  1.00 92.25           C  
ATOM   1296  CB  ASN A 169      20.487 -13.217  -1.649  1.00 92.25           C  
ATOM   1297  O   ASN A 169      18.117 -11.029  -0.416  1.00 92.25           O  
ATOM   1298  CG  ASN A 169      19.822 -14.176  -0.673  1.00 92.25           C  
ATOM   1299  ND2 ASN A 169      20.559 -15.110  -0.119  1.00 92.25           N  
ATOM   1300  OD1 ASN A 169      18.635 -14.112  -0.402  1.00 92.25           O  
ATOM   1301  N   SER A 170      18.196 -11.387  -2.646  1.00 89.75           N  
ATOM   1302  CA  SER A 170      16.795 -11.046  -2.940  1.00 89.75           C  
ATOM   1303  C   SER A 170      15.783 -11.840  -2.098  1.00 89.75           C  
ATOM   1304  CB  SER A 170      16.524 -11.283  -4.432  1.00 89.75           C  
ATOM   1305  O   SER A 170      14.874 -11.260  -1.507  1.00 89.75           O  
ATOM   1306  OG  SER A 170      15.238 -10.816  -4.745  1.00 89.75           O  
ATOM   1307  N   ILE A 171      15.973 -13.157  -1.954  1.00 91.88           N  
ATOM   1308  CA  ILE A 171      15.052 -14.035  -1.211  1.00 91.88           C  
ATOM   1309  C   ILE A 171      14.993 -13.644   0.274  1.00 91.88           C  
ATOM   1310  CB  ILE A 171      15.447 -15.520  -1.404  1.00 91.88           C  
ATOM   1311  O   ILE A 171      13.909 -13.566   0.849  1.00 91.88           O  
ATOM   1312  CG1 ILE A 171      15.362 -15.917  -2.898  1.00 91.88           C  
ATOM   1313  CG2 ILE A 171      14.548 -16.442  -0.554  1.00 91.88           C  
ATOM   1314  CD1 ILE A 171      15.937 -17.304  -3.216  1.00 91.88           C  
ATOM   1315  N   ALA A 172      16.138 -13.343   0.892  1.00 95.00           N  
ATOM   1316  CA  ALA A 172      16.193 -12.878   2.276  1.00 95.00           C  
ATOM   1317  C   ALA A 172      15.484 -11.525   2.464  1.00 95.00           C  
ATOM   1318  CB  ALA A 172      17.661 -12.809   2.702  1.00 95.00           C  
ATOM   1319  O   ALA A 172      14.794 -11.335   3.466  1.00 95.00           O  
ATOM   1320  N   LEU A 173      15.587 -10.617   1.485  1.00 94.50           N  
ATOM   1321  CA  LEU A 173      14.833  -9.362   1.485  1.00 94.50           C  
ATOM   1322  C   LEU A 173      13.320  -9.622   1.387  1.00 94.50           C  
ATOM   1323  CB  LEU A 173      15.361  -8.451   0.360  1.00 94.50           C  
ATOM   1324  O   LEU A 173      12.564  -9.073   2.181  1.00 94.50           O  
ATOM   1325  CG  LEU A 173      14.607  -7.117   0.212  1.00 94.50           C  
ATOM   1326  CD1 LEU A 173      14.675  -6.262   1.475  1.00 94.50           C  
ATOM   1327  CD2 LEU A 173      15.210  -6.310  -0.933  1.00 94.50           C  
ATOM   1328  N   ILE A 174      12.870 -10.501   0.486  1.00 92.44           N  
ATOM   1329  CA  ILE A 174      11.449 -10.874   0.341  1.00 92.44           C  
ATOM   1330  C   ILE A 174      10.900 -11.500   1.637  1.00 92.44           C  
ATOM   1331  CB  ILE A 174      11.269 -11.811  -0.879  1.00 92.44           C  
ATOM   1332  O   ILE A 174       9.790 -11.176   2.057  1.00 92.44           O  
ATOM   1333  CG1 ILE A 174      11.617 -11.061  -2.186  1.00 92.44           C  
ATOM   1334  CG2 ILE A 174       9.831 -12.355  -0.976  1.00 92.44           C  
ATOM   1335  CD1 ILE A 174      11.829 -11.992  -3.386  1.00 92.44           C  
ATOM   1336  N   ILE A 175      11.684 -12.345   2.316  1.00 95.44           N  
ATOM   1337  CA  ILE A 175      11.320 -12.915   3.623  1.00 95.44           C  
ATOM   1338  C   ILE A 175      11.237 -11.818   4.696  1.00 95.44           C  
ATOM   1339  CB  ILE A 175      12.294 -14.056   4.001  1.00 95.44           C  
ATOM   1340  O   ILE A 175      10.258 -11.773   5.440  1.00 95.44           O  
ATOM   1341  CG1 ILE A 175      12.071 -15.265   3.060  1.00 95.44           C  
ATOM   1342  CG2 ILE A 175      12.116 -14.493   5.469  1.00 95.44           C  
ATOM   1343  CD1 ILE A 175      13.171 -16.331   3.143  1.00 95.44           C  
ATOM   1344  N   GLY A 176      12.202 -10.895   4.750  1.00 96.19           N  
ATOM   1345  CA  GLY A 176      12.154  -9.741   5.652  1.00 96.19           C  
ATOM   1346  C   GLY A 176      10.915  -8.868   5.428  1.00 96.19           C  
ATOM   1347  O   GLY A 176      10.243  -8.498   6.389  1.00 96.19           O  
ATOM   1348  N   ARG A 177      10.555  -8.612   4.163  1.00 94.88           N  
ATOM   1349  CA  ARG A 177       9.360  -7.849   3.765  1.00 94.88           C  
ATOM   1350  C   ARG A 177       8.070  -8.565   4.153  1.00 94.88           C  
ATOM   1351  CB  ARG A 177       9.406  -7.581   2.249  1.00 94.88           C  
ATOM   1352  O   ARG A 177       7.163  -7.930   4.688  1.00 94.88           O  
ATOM   1353  CG  ARG A 177      10.495  -6.584   1.821  1.00 94.88           C  
ATOM   1354  CD  ARG A 177      10.235  -5.154   2.296  1.00 94.88           C  
ATOM   1355  NE  ARG A 177       9.110  -4.540   1.575  1.00 94.88           N  
ATOM   1356  NH1 ARG A 177       9.014  -2.619   2.823  1.00 94.88           N  
ATOM   1357  NH2 ARG A 177       7.761  -2.802   1.019  1.00 94.88           N  
ATOM   1358  CZ  ARG A 177       8.628  -3.340   1.821  1.00 94.88           C  
ATOM   1359  N   ALA A 178       8.009  -9.884   3.970  1.00 94.06           N  
ATOM   1360  CA  ALA A 178       6.897 -10.701   4.440  1.00 94.06           C  
ATOM   1361  C   ALA A 178       6.741 -10.620   5.973  1.00 94.06           C  
ATOM   1362  CB  ALA A 178       7.101 -12.139   3.947  1.00 94.06           C  
ATOM   1363  O   ALA A 178       5.629 -10.397   6.450  1.00 94.06           O  
ATOM   1364  N   ILE A 179       7.834 -10.721   6.742  1.00 96.69           N  
ATOM   1365  CA  ILE A 179       7.826 -10.568   8.210  1.00 96.69           C  
ATOM   1366  C   ILE A 179       7.400  -9.145   8.614  1.00 96.69           C  
ATOM   1367  CB  ILE A 179       9.204 -10.953   8.806  1.00 96.69           C  
ATOM   1368  O   ILE A 179       6.549  -8.988   9.487  1.00 96.69           O  
ATOM   1369  CG1 ILE A 179       9.509 -12.455   8.588  1.00 96.69           C  
ATOM   1370  CG2 ILE A 179       9.271 -10.649  10.316  1.00 96.69           C  
ATOM   1371  CD1 ILE A 179      10.984 -12.820   8.807  1.00 96.69           C  
ATOM   1372  N   ALA A 180       7.910  -8.107   7.947  1.00 96.25           N  
ATOM   1373  CA  ALA A 180       7.516  -6.724   8.215  1.00 96.25           C  
ATOM   1374  C   ALA A 180       6.006  -6.511   7.991  1.00 96.25           C  
ATOM   1375  CB  ALA A 180       8.384  -5.783   7.371  1.00 96.25           C  
ATOM   1376  O   ALA A 180       5.332  -5.903   8.825  1.00 96.25           O  
ATOM   1377  N   GLY A 181       5.442  -7.102   6.932  1.00 93.81           N  
ATOM   1378  CA  GLY A 181       4.003  -7.079   6.665  1.00 93.81           C  
ATOM   1379  C   GLY A 181       3.150  -7.804   7.723  1.00 93.81           C  
ATOM   1380  O   GLY A 181       2.062  -7.333   8.057  1.00 93.81           O  
ATOM   1381  N   VAL A 182       3.658  -8.884   8.342  1.00 94.00           N  
ATOM   1382  CA  VAL A 182       2.996  -9.530   9.501  1.00 94.00           C  
ATOM   1383  C   VAL A 182       2.833  -8.534  10.651  1.00 94.00           C  
ATOM   1384  CB  VAL A 182       3.763 -10.776  10.009  1.00 94.00           C  
ATOM   1385  O   VAL A 182       1.770  -8.484  11.262  1.00 94.00           O  
ATOM   1386  CG1 VAL A 182       3.180 -11.372  11.302  1.00 94.00           C  
ATOM   1387  CG2 VAL A 182       3.795 -11.904   8.972  1.00 94.00           C  
ATOM   1388  N   GLY A 183       3.855  -7.726  10.945  1.00 94.00           N  
ATOM   1389  CA  GLY A 183       3.770  -6.702  11.987  1.00 94.00           C  
ATOM   1390  C   GLY A 183       2.871  -5.523  11.595  1.00 94.00           C  
ATOM   1391  O   GLY A 183       1.986  -5.130  12.356  1.00 94.00           O  
ATOM   1392  N   SER A 184       3.036  -5.017  10.368  1.00 93.06           N  
ATOM   1393  CA  SER A 184       2.228  -3.944   9.761  1.00 93.06           C  
ATOM   1394  C   SER A 184       0.718  -4.152   9.930  1.00 93.06           C  
ATOM   1395  CB  SER A 184       2.557  -3.897   8.270  1.00 93.06           C  
ATOM   1396  O   SER A 184       0.008  -3.237  10.359  1.00 93.06           O  
ATOM   1397  OG  SER A 184       1.746  -2.968   7.588  1.00 93.06           O  
ATOM   1398  N   ALA A 185       0.241  -5.383   9.702  1.00 89.88           N  
ATOM   1399  CA  ALA A 185      -1.159  -5.787   9.857  1.00 89.88           C  
ATOM   1400  C   ALA A 185      -1.801  -5.338  11.188  1.00 89.88           C  
ATOM   1401  CB  ALA A 185      -1.196  -7.316   9.760  1.00 89.88           C  
ATOM   1402  O   ALA A 185      -2.996  -5.023  11.230  1.00 89.88           O  
ATOM   1403  N   GLY A 186      -1.016  -5.303  12.272  1.00 88.88           N  
ATOM   1404  CA  GLY A 186      -1.461  -4.914  13.608  1.00 88.88           C  
ATOM   1405  C   GLY A 186      -1.199  -3.457  14.003  1.00 88.88           C  
ATOM   1406  O   GLY A 186      -1.810  -2.996  14.968  1.00 88.88           O  
ATOM   1407  N   ILE A 187      -0.323  -2.721  13.308  1.00 93.44           N  
ATOM   1408  CA  ILE A 187       0.133  -1.390  13.755  1.00 93.44           C  
ATOM   1409  C   ILE A 187      -0.975  -0.339  13.614  1.00 93.44           C  
ATOM   1410  CB  ILE A 187       1.460  -0.988  13.060  1.00 93.44           C  
ATOM   1411  O   ILE A 187      -1.359   0.276  14.609  1.00 93.44           O  
ATOM   1412  CG1 ILE A 187       2.608  -1.862  13.617  1.00 93.44           C  
ATOM   1413  CG2 ILE A 187       1.792   0.505  13.265  1.00 93.44           C  
ATOM   1414  CD1 ILE A 187       3.937  -1.722  12.865  1.00 93.44           C  
ATOM   1415  N   PHE A 188      -1.533  -0.132  12.416  1.00 87.06           N  
ATOM   1416  CA  PHE A 188      -2.508   0.950  12.204  1.00 87.06           C  
ATOM   1417  C   PHE A 188      -3.801   0.750  13.010  1.00 87.06           C  
ATOM   1418  CB  PHE A 188      -2.823   1.082  10.711  1.00 87.06           C  
ATOM   1419  O   PHE A 188      -4.263   1.656  13.703  1.00 87.06           O  
ATOM   1420  CG  PHE A 188      -3.593   2.347  10.378  1.00 87.06           C  
ATOM   1421  CD1 PHE A 188      -4.989   2.309  10.191  1.00 87.06           C  
ATOM   1422  CD2 PHE A 188      -2.910   3.573  10.279  1.00 87.06           C  
ATOM   1423  CE1 PHE A 188      -5.692   3.490   9.892  1.00 87.06           C  
ATOM   1424  CE2 PHE A 188      -3.612   4.753   9.975  1.00 87.06           C  
ATOM   1425  CZ  PHE A 188      -5.004   4.711   9.783  1.00 87.06           C  
ATOM   1426  N   SER A 189      -4.357  -0.463  12.969  1.00 80.94           N  
ATOM   1427  CA  SER A 189      -5.575  -0.843  13.697  1.00 80.94           C  
ATOM   1428  C   SER A 189      -5.403  -0.702  15.213  1.00 80.94           C  
ATOM   1429  CB  SER A 189      -5.957  -2.282  13.314  1.00 80.94           C  
ATOM   1430  O   SER A 189      -6.267  -0.142  15.890  1.00 80.94           O  
ATOM   1431  OG  SER A 189      -4.839  -3.148  13.439  1.00 80.94           O  
ATOM   1432  N   GLY A 190      -4.253  -1.128  15.739  1.00 86.88           N  
ATOM   1433  CA  GLY A 190      -3.906  -0.956  17.143  1.00 86.88           C  
ATOM   1434  C   GLY A 190      -3.690   0.501  17.549  1.00 86.88           C  
ATOM   1435  O   GLY A 190      -4.087   0.879  18.647  1.00 86.88           O  
ATOM   1436  N   ALA A 191      -3.137   1.346  16.674  1.00 90.31           N  
ATOM   1437  CA  ALA A 191      -2.920   2.761  16.974  1.00 90.31           C  
ATOM   1438  C   ALA A 191      -4.249   3.510  17.176  1.00 90.31           C  
ATOM   1439  CB  ALA A 191      -2.055   3.381  15.867  1.00 90.31           C  
ATOM   1440  O   ALA A 191      -4.423   4.205  18.179  1.00 90.31           O  
ATOM   1441  N   ILE A 192      -5.227   3.285  16.291  1.00 83.69           N  
ATOM   1442  CA  ILE A 192      -6.590   3.819  16.448  1.00 83.69           C  
ATOM   1443  C   ILE A 192      -7.245   3.308  17.744  1.00 83.69           C  
ATOM   1444  CB  ILE A 192      -7.435   3.478  15.196  1.00 83.69           C  
ATOM   1445  O   ILE A 192      -7.903   4.069  18.455  1.00 83.69           O  
ATOM   1446  CG1 ILE A 192      -6.835   4.044  13.885  1.00 83.69           C  
ATOM   1447  CG2 ILE A 192      -8.889   3.963  15.349  1.00 83.69           C  
ATOM   1448  CD1 ILE A 192      -6.534   5.549  13.885  1.00 83.69           C  
ATOM   1449  N   LEU A 193      -7.029   2.039  18.105  1.00 80.81           N  
ATOM   1450  CA  LEU A 193      -7.600   1.446  19.317  1.00 80.81           C  
ATOM   1451  C   LEU A 193      -6.913   1.907  20.621  1.00 80.81           C  
ATOM   1452  CB  LEU A 193      -7.582  -0.078  19.137  1.00 80.81           C  
ATOM   1453  O   LEU A 193      -7.560   1.970  21.672  1.00 80.81           O  
ATOM   1454  CG  LEU A 193      -8.288  -0.842  20.266  1.00 80.81           C  
ATOM   1455  CD1 LEU A 193      -9.776  -0.508  20.397  1.00 80.81           C  
ATOM   1456  CD2 LEU A 193      -8.160  -2.334  20.004  1.00 80.81           C  
ATOM   1457  N   ILE A 194      -5.630   2.280  20.568  1.00 88.56           N  
ATOM   1458  CA  ILE A 194      -4.945   2.953  21.678  1.00 88.56           C  
ATOM   1459  C   ILE A 194      -5.518   4.366  21.839  1.00 88.56           C  
ATOM   1460  CB  ILE A 194      -3.405   2.903  21.527  1.00 88.56           C  
ATOM   1461  O   ILE A 194      -5.943   4.684  22.947  1.00 88.56           O  
ATOM   1462  CG1 ILE A 194      -2.924   1.442  21.704  1.00 88.56           C  
ATOM   1463  CG2 ILE A 194      -2.716   3.792  22.586  1.00 88.56           C  
ATOM   1464  CD1 ILE A 194      -1.461   1.188  21.325  1.00 88.56           C  
ATOM   1465  N   VAL A 195      -5.659   5.155  20.759  1.00 85.88           N  
ATOM   1466  CA  VAL A 195      -6.350   6.466  20.794  1.00 85.88           C  
ATOM   1467  C   VAL A 195      -7.750   6.346  21.397  1.00 85.88           C  
ATOM   1468  CB  VAL A 195      -6.419   7.122  19.394  1.00 85.88           C  
ATOM   1469  O   VAL A 195      -8.108   7.135  22.267  1.00 85.88           O  
ATOM   1470  CG1 VAL A 195      -7.396   8.305  19.295  1.00 85.88           C  
ATOM   1471  CG2 VAL A 195      -5.041   7.657  19.011  1.00 85.88           C  
ATOM   1472  N   ALA A 196      -8.528   5.328  21.023  1.00 78.12           N  
ATOM   1473  CA  ALA A 196      -9.866   5.120  21.579  1.00 78.12           C  
ATOM   1474  C   ALA A 196      -9.881   4.902  23.110  1.00 78.12           C  
ATOM   1475  CB  ALA A 196     -10.523   3.952  20.837  1.00 78.12           C  
ATOM   1476  O   ALA A 196     -10.885   5.195  23.763  1.00 78.12           O  
ATOM   1477  N   ASN A 197      -8.779   4.423  23.695  1.00 80.75           N  
ATOM   1478  CA  ASN A 197      -8.634   4.225  25.140  1.00 80.75           C  
ATOM   1479  C   ASN A 197      -7.818   5.317  25.850  1.00 80.75           C  
ATOM   1480  CB  ASN A 197      -8.083   2.815  25.394  1.00 80.75           C  
ATOM   1481  O   ASN A 197      -7.821   5.348  27.077  1.00 80.75           O  
ATOM   1482  CG  ASN A 197      -9.149   1.771  25.125  1.00 80.75           C  
ATOM   1483  ND2 ASN A 197      -9.042   1.045  24.037  1.00 80.75           N  
ATOM   1484  OD1 ASN A 197     -10.110   1.633  25.875  1.00 80.75           O  
ATOM   1485  N   THR A 198      -7.140   6.211  25.124  1.00 86.12           N  
ATOM   1486  CA  THR A 198      -6.362   7.318  25.707  1.00 86.12           C  
ATOM   1487  C   THR A 198      -6.961   8.701  25.465  1.00 86.12           C  
ATOM   1488  CB  THR A 198      -4.902   7.303  25.239  1.00 86.12           C  
ATOM   1489  O   THR A 198      -6.553   9.644  26.136  1.00 86.12           O  
ATOM   1490  CG2 THR A 198      -4.194   6.018  25.667  1.00 86.12           C  
ATOM   1491  OG1 THR A 198      -4.813   7.406  23.840  1.00 86.12           O  
ATOM   1492  N   VAL A 199      -7.938   8.832  24.563  1.00 81.44           N  
ATOM   1493  CA  VAL A 199      -8.531  10.113  24.156  1.00 81.44           C  
ATOM   1494  C   VAL A 199     -10.065  10.089  24.318  1.00 81.44           C  
ATOM   1495  CB  VAL A 199      -8.125  10.454  22.706  1.00 81.44           C  
ATOM   1496  O   VAL A 199     -10.713   9.174  23.790  1.00 81.44           O  
ATOM   1497  CG1 VAL A 199      -8.622  11.834  22.279  1.00 81.44           C  
ATOM   1498  CG2 VAL A 199      -6.603  10.494  22.532  1.00 81.44           C  
ATOM   1499  N   PRO A 200     -10.663  11.106  24.982  1.00 74.25           N  
ATOM   1500  CA  PRO A 200     -12.112  11.324  25.017  1.00 74.25           C  
ATOM   1501  C   PRO A 200     -12.742  11.360  23.620  1.00 74.25           C  
ATOM   1502  CB  PRO A 200     -12.323  12.657  25.740  1.00 74.25           C  
ATOM   1503  O   PRO A 200     -12.117  11.827  22.663  1.00 74.25           O  
ATOM   1504  CG  PRO A 200     -11.095  12.773  26.635  1.00 74.25           C  
ATOM   1505  CD  PRO A 200     -10.000  12.114  25.800  1.00 74.25           C  
ATOM   1506  N   LEU A 201     -13.977  10.866  23.507  1.00 65.56           N  
ATOM   1507  CA  LEU A 201     -14.669  10.583  22.243  1.00 65.56           C  
ATOM   1508  C   LEU A 201     -14.636  11.758  21.252  1.00 65.56           C  
ATOM   1509  CB  LEU A 201     -16.114  10.193  22.608  1.00 65.56           C  
ATOM   1510  O   LEU A 201     -14.359  11.571  20.070  1.00 65.56           O  
ATOM   1511  CG  LEU A 201     -17.035   9.872  21.418  1.00 65.56           C  
ATOM   1512  CD1 LEU A 201     -16.505   8.693  20.609  1.00 65.56           C  
ATOM   1513  CD2 LEU A 201     -18.425   9.496  21.929  1.00 65.56           C  
ATOM   1514  N   GLU A 202     -14.839  12.967  21.765  1.00 64.44           N  
ATOM   1515  CA  GLU A 202     -14.949  14.231  21.033  1.00 64.44           C  
ATOM   1516  C   GLU A 202     -13.614  14.641  20.397  1.00 64.44           C  
ATOM   1517  CB  GLU A 202     -15.394  15.362  21.992  1.00 64.44           C  
ATOM   1518  O   GLU A 202     -13.578  15.314  19.369  1.00 64.44           O  
ATOM   1519  CG  GLU A 202     -16.555  15.048  22.960  1.00 64.44           C  
ATOM   1520  CD  GLU A 202     -16.191  14.029  24.057  1.00 64.44           C  
ATOM   1521  OE1 GLU A 202     -17.080  13.244  24.441  1.00 64.44           O  
ATOM   1522  OE2 GLU A 202     -14.986  13.923  24.398  1.00 64.44           O  
ATOM   1523  N   LYS A 203     -12.498  14.234  21.015  1.00 70.56           N  
ATOM   1524  CA  LYS A 203     -11.138  14.585  20.590  1.00 70.56           C  
ATOM   1525  C   LYS A 203     -10.511  13.521  19.691  1.00 70.56           C  
ATOM   1526  CB  LYS A 203     -10.277  14.905  21.824  1.00 70.56           C  
ATOM   1527  O   LYS A 203      -9.640  13.871  18.896  1.00 70.56           O  
ATOM   1528  CG  LYS A 203     -10.773  16.165  22.550  1.00 70.56           C  
ATOM   1529  CD  LYS A 203      -9.905  16.511  23.766  1.00 70.56           C  
ATOM   1530  CE  LYS A 203     -10.530  17.715  24.484  1.00 70.56           C  
ATOM   1531  NZ  LYS A 203      -9.777  18.108  25.702  1.00 70.56           N  
ATOM   1532  N   ARG A 204     -10.963  12.257  19.754  1.00 71.44           N  
ATOM   1533  CA  ARG A 204     -10.493  11.142  18.898  1.00 71.44           C  
ATOM   1534  C   ARG A 204     -10.281  11.524  17.420  1.00 71.44           C  
ATOM   1535  CB  ARG A 204     -11.437   9.929  18.984  1.00 71.44           C  
ATOM   1536  O   ARG A 204      -9.188  11.229  16.938  1.00 71.44           O  
ATOM   1537  CG  ARG A 204     -11.456   9.236  20.355  1.00 71.44           C  
ATOM   1538  CD  ARG A 204     -12.428   8.050  20.314  1.00 71.44           C  
ATOM   1539  NE  ARG A 204     -12.613   7.430  21.639  1.00 71.44           N  
ATOM   1540  NH1 ARG A 204     -14.378   6.017  21.095  1.00 71.44           N  
ATOM   1541  NH2 ARG A 204     -13.493   5.947  23.117  1.00 71.44           N  
ATOM   1542  CZ  ARG A 204     -13.494   6.484  21.937  1.00 71.44           C  
ATOM   1543  N   PRO A 205     -11.211  12.204  16.705  1.00 63.94           N  
ATOM   1544  CA  PRO A 205     -10.997  12.619  15.310  1.00 63.94           C  
ATOM   1545  C   PRO A 205      -9.685  13.372  15.054  1.00 63.94           C  
ATOM   1546  CB  PRO A 205     -12.199  13.499  14.930  1.00 63.94           C  
ATOM   1547  O   PRO A 205      -9.043  13.130  14.037  1.00 63.94           O  
ATOM   1548  CG  PRO A 205     -12.940  13.760  16.240  1.00 63.94           C  
ATOM   1549  CD  PRO A 205     -12.574  12.554  17.093  1.00 63.94           C  
ATOM   1550  N   ILE A 206      -9.249  14.241  15.972  1.00 75.75           N  
ATOM   1551  CA  ILE A 206      -8.017  15.033  15.817  1.00 75.75           C  
ATOM   1552  C   ILE A 206      -6.780  14.124  15.898  1.00 75.75           C  
ATOM   1553  CB  ILE A 206      -7.979  16.165  16.876  1.00 75.75           C  
ATOM   1554  O   ILE A 206      -5.869  14.228  15.082  1.00 75.75           O  
ATOM   1555  CG1 ILE A 206      -9.202  17.105  16.729  1.00 75.75           C  
ATOM   1556  CG2 ILE A 206      -6.670  16.971  16.775  1.00 75.75           C  
ATOM   1557  CD1 ILE A 206      -9.372  18.096  17.888  1.00 75.75           C  
ATOM   1558  N   TYR A 207      -6.772  13.183  16.845  1.00 80.75           N  
ATOM   1559  CA  TYR A 207      -5.658  12.253  17.060  1.00 80.75           C  
ATOM   1560  C   TYR A 207      -5.591  11.186  15.956  1.00 80.75           C  
ATOM   1561  CB  TYR A 207      -5.769  11.643  18.465  1.00 80.75           C  
ATOM   1562  O   TYR A 207      -4.512  10.897  15.442  1.00 80.75           O  
ATOM   1563  CG  TYR A 207      -5.474  12.623  19.592  1.00 80.75           C  
ATOM   1564  CD1 TYR A 207      -4.256  12.553  20.291  1.00 80.75           C  
ATOM   1565  CD2 TYR A 207      -6.410  13.615  19.944  1.00 80.75           C  
ATOM   1566  CE1 TYR A 207      -3.970  13.475  21.317  1.00 80.75           C  
ATOM   1567  CE2 TYR A 207      -6.133  14.541  20.967  1.00 80.75           C  
ATOM   1568  OH  TYR A 207      -4.616  15.372  22.631  1.00 80.75           O  
ATOM   1569  CZ  TYR A 207      -4.904  14.472  21.655  1.00 80.75           C  
ATOM   1570  N   THR A 208      -6.744  10.676  15.511  1.00 75.25           N  
ATOM   1571  CA  THR A 208      -6.865   9.861  14.292  1.00 75.25           C  
ATOM   1572  C   THR A 208      -6.395  10.634  13.056  1.00 75.25           C  
ATOM   1573  CB  THR A 208      -8.320   9.399  14.116  1.00 75.25           C  
ATOM   1574  O   THR A 208      -5.715  10.063  12.208  1.00 75.25           O  
ATOM   1575  CG2 THR A 208      -8.586   8.637  12.817  1.00 75.25           C  
ATOM   1576  OG1 THR A 208      -8.660   8.531  15.173  1.00 75.25           O  
ATOM   1577  N   GLY A 209      -6.689  11.937  12.972  1.00 73.06           N  
ATOM   1578  CA  GLY A 209      -6.213  12.828  11.913  1.00 73.06           C  
ATOM   1579  C   GLY A 209      -4.691  12.981  11.892  1.00 73.06           C  
ATOM   1580  O   GLY A 209      -4.092  12.874  10.825  1.00 73.06           O  
ATOM   1581  N   PHE A 210      -4.040  13.142  13.051  1.00 82.50           N  
ATOM   1582  CA  PHE A 210      -2.573  13.142  13.135  1.00 82.50           C  
ATOM   1583  C   PHE A 210      -1.973  11.803  12.685  1.00 82.50           C  
ATOM   1584  CB  PHE A 210      -2.099  13.485  14.558  1.00 82.50           C  
ATOM   1585  O   PHE A 210      -1.052  11.798  11.870  1.00 82.50           O  
ATOM   1586  CG  PHE A 210      -2.386  14.894  15.056  1.00 82.50           C  
ATOM   1587  CD1 PHE A 210      -2.170  16.013  14.226  1.00 82.50           C  
ATOM   1588  CD2 PHE A 210      -2.799  15.092  16.388  1.00 82.50           C  
ATOM   1589  CE1 PHE A 210      -2.392  17.313  14.716  1.00 82.50           C  
ATOM   1590  CE2 PHE A 210      -3.013  16.392  16.880  1.00 82.50           C  
ATOM   1591  CZ  PHE A 210      -2.816  17.503  16.042  1.00 82.50           C  
ATOM   1592  N   ILE A 211      -2.524  10.676  13.151  1.00 84.06           N  
ATOM   1593  CA  ILE A 211      -2.061   9.329  12.778  1.00 84.06           C  
ATOM   1594  C   ILE A 211      -2.241   9.075  11.272  1.00 84.06           C  
ATOM   1595  CB  ILE A 211      -2.771   8.273  13.659  1.00 84.06           C  
ATOM   1596  O   ILE A 211      -1.309   8.624  10.610  1.00 84.06           O  
ATOM   1597  CG1 ILE A 211      -2.248   8.373  15.112  1.00 84.06           C  
ATOM   1598  CG2 ILE A 211      -2.542   6.851  13.122  1.00 84.06           C  
ATOM   1599  CD1 ILE A 211      -3.081   7.572  16.117  1.00 84.06           C  
ATOM   1600  N   GLY A 212      -3.400   9.415  10.698  1.00 75.56           N  
ATOM   1601  CA  GLY A 212      -3.639   9.336   9.253  1.00 75.56           C  
ATOM   1602  C   GLY A 212      -2.728  10.272   8.450  1.00 75.56           C  
ATOM   1603  O   GLY A 212      -2.208   9.889   7.403  1.00 75.56           O  
ATOM   1604  N   GLY A 213      -2.446  11.466   8.979  1.00 77.50           N  
ATOM   1605  CA  GLY A 213      -1.511  12.430   8.400  1.00 77.50           C  
ATOM   1606  C   GLY A 213      -0.081  11.900   8.250  1.00 77.50           C  
ATOM   1607  O   GLY A 213       0.623  12.321   7.330  1.00 77.50           O  
ATOM   1608  N   MET A 214       0.337  10.924   9.065  1.00 86.25           N  
ATOM   1609  CA  MET A 214       1.657  10.294   8.932  1.00 86.25           C  
ATOM   1610  C   MET A 214       1.826   9.533   7.611  1.00 86.25           C  
ATOM   1611  CB  MET A 214       1.958   9.362  10.112  1.00 86.25           C  
ATOM   1612  O   MET A 214       2.935   9.514   7.090  1.00 86.25           O  
ATOM   1613  CG  MET A 214       1.982  10.074  11.466  1.00 86.25           C  
ATOM   1614  SD  MET A 214       3.189  11.422  11.625  1.00 86.25           S  
ATOM   1615  CE  MET A 214       2.053  12.827  11.755  1.00 86.25           C  
ATOM   1616  N   TYR A 215       0.760   8.992   7.002  1.00 77.19           N  
ATOM   1617  CA  TYR A 215       0.833   8.445   5.634  1.00 77.19           C  
ATOM   1618  C   TYR A 215       1.123   9.535   4.590  1.00 77.19           C  
ATOM   1619  CB  TYR A 215      -0.470   7.716   5.268  1.00 77.19           C  
ATOM   1620  O   TYR A 215       1.869   9.310   3.634  1.00 77.19           O  
ATOM   1621  CG  TYR A 215      -0.472   6.228   5.548  1.00 77.19           C  
ATOM   1622  CD1 TYR A 215      -0.002   5.341   4.559  1.00 77.19           C  
ATOM   1623  CD2 TYR A 215      -0.988   5.727   6.758  1.00 77.19           C  
ATOM   1624  CE1 TYR A 215      -0.065   3.950   4.766  1.00 77.19           C  
ATOM   1625  CE2 TYR A 215      -1.066   4.336   6.961  1.00 77.19           C  
ATOM   1626  OH  TYR A 215      -0.721   2.106   6.152  1.00 77.19           O  
ATOM   1627  CZ  TYR A 215      -0.614   3.446   5.964  1.00 77.19           C  
ATOM   1628  N   GLY A 216       0.570  10.736   4.784  1.00 74.44           N  
ATOM   1629  CA  GLY A 216       0.865  11.900   3.949  1.00 74.44           C  
ATOM   1630  C   GLY A 216       2.328  12.334   4.069  1.00 74.44           C  
ATOM   1631  O   GLY A 216       3.009  12.512   3.066  1.00 74.44           O  
ATOM   1632  N   ILE A 217       2.851  12.420   5.295  1.00 82.62           N  
ATOM   1633  CA  ILE A 217       4.266  12.746   5.532  1.00 82.62           C  
ATOM   1634  C   ILE A 217       5.180  11.644   4.973  1.00 82.62           C  
ATOM   1635  CB  ILE A 217       4.514  13.029   7.032  1.00 82.62           C  
ATOM   1636  O   ILE A 217       6.102  11.938   4.215  1.00 82.62           O  
ATOM   1637  CG1 ILE A 217       3.674  14.250   7.481  1.00 82.62           C  
ATOM   1638  CG2 ILE A 217       6.011  13.272   7.306  1.00 82.62           C  
ATOM   1639  CD1 ILE A 217       3.771  14.567   8.977  1.00 82.62           C  
ATOM   1640  N   ALA A 218       4.903  10.373   5.272  1.00 87.06           N  
ATOM   1641  CA  ALA A 218       5.692   9.231   4.811  1.00 87.06           C  
ATOM   1642  C   ALA A 218       5.726   9.077   3.286  1.00 87.06           C  
ATOM   1643  CB  ALA A 218       5.106   7.958   5.412  1.00 87.06           C  
ATOM   1644  O   ALA A 218       6.731   8.631   2.734  1.00 87.06           O  
ATOM   1645  N   SER A 219       4.658   9.449   2.578  1.00 77.44           N  
ATOM   1646  CA  SER A 219       4.673   9.427   1.113  1.00 77.44           C  
ATOM   1647  C   SER A 219       5.562  10.523   0.515  1.00 77.44           C  
ATOM   1648  CB  SER A 219       3.258   9.401   0.520  1.00 77.44           C  
ATOM   1649  O   SER A 219       6.101  10.303  -0.565  1.00 77.44           O  
ATOM   1650  OG  SER A 219       2.395  10.353   1.101  1.00 77.44           O  
ATOM   1651  N   VAL A 220       5.792  11.654   1.204  1.00 77.88           N  
ATOM   1652  CA  VAL A 220       6.746  12.697   0.755  1.00 77.88           C  
ATOM   1653  C   VAL A 220       8.170  12.298   1.133  1.00 77.88           C  
ATOM   1654  CB  VAL A 220       6.430  14.085   1.367  1.00 77.88           C  
ATOM   1655  O   VAL A 220       9.086  12.321   0.313  1.00 77.88           O  
ATOM   1656  CG1 VAL A 220       7.428  15.155   0.898  1.00 77.88           C  
ATOM   1657  CG2 VAL A 220       5.039  14.611   1.006  1.00 77.88           C  
ATOM   1658  N   VAL A 221       8.345  11.934   2.403  1.00 86.06           N  
ATOM   1659  CA  VAL A 221       9.642  11.680   3.030  1.00 86.06           C  
ATOM   1660  C   VAL A 221      10.257  10.368   2.536  1.00 86.06           C  
ATOM   1661  CB  VAL A 221       9.467  11.726   4.563  1.00 86.06           C  
ATOM   1662  O   VAL A 221      11.466  10.315   2.332  1.00 86.06           O  
ATOM   1663  CG1 VAL A 221      10.729  11.328   5.321  1.00 86.06           C  
ATOM   1664  CG2 VAL A 221       9.102  13.145   5.027  1.00 86.06           C  
ATOM   1665  N   GLY A 222       9.446   9.341   2.265  1.00 88.00           N  
ATOM   1666  CA  GLY A 222       9.894   8.020   1.818  1.00 88.00           C  
ATOM   1667  C   GLY A 222      10.721   8.056   0.530  1.00 88.00           C  
ATOM   1668  O   GLY A 222      11.903   7.731   0.588  1.00 88.00           O  
ATOM   1669  N   PRO A 223      10.182   8.491  -0.625  1.00 85.50           N  
ATOM   1670  CA  PRO A 223      10.944   8.546  -1.875  1.00 85.50           C  
ATOM   1671  C   PRO A 223      12.218   9.400  -1.774  1.00 85.50           C  
ATOM   1672  CB  PRO A 223       9.967   9.100  -2.920  1.00 85.50           C  
ATOM   1673  O   PRO A 223      13.233   9.051  -2.380  1.00 85.50           O  
ATOM   1674  CG  PRO A 223       8.600   8.687  -2.373  1.00 85.50           C  
ATOM   1675  CD  PRO A 223       8.791   8.826  -0.864  1.00 85.50           C  
ATOM   1676  N   LEU A 224      12.184  10.483  -0.985  1.00 85.69           N  
ATOM   1677  CA  LEU A 224      13.327  11.368  -0.747  1.00 85.69           C  
ATOM   1678  C   LEU A 224      14.427  10.710   0.093  1.00 85.69           C  
ATOM   1679  CB  LEU A 224      12.839  12.676  -0.091  1.00 85.69           C  
ATOM   1680  O   LEU A 224      15.572  10.653  -0.355  1.00 85.69           O  
ATOM   1681  CG  LEU A 224      12.155  13.645  -1.068  1.00 85.69           C  
ATOM   1682  CD1 LEU A 224      11.543  14.819  -0.303  1.00 85.69           C  
ATOM   1683  CD2 LEU A 224      13.168  14.208  -2.070  1.00 85.69           C  
ATOM   1684  N   MET A 225      14.094  10.184   1.274  1.00 88.69           N  
ATOM   1685  CA  MET A 225      15.055   9.488   2.136  1.00 88.69           C  
ATOM   1686  C   MET A 225      15.554   8.198   1.487  1.00 88.69           C  
ATOM   1687  CB  MET A 225      14.446   9.185   3.514  1.00 88.69           C  
ATOM   1688  O   MET A 225      16.746   7.922   1.537  1.00 88.69           O  
ATOM   1689  CG  MET A 225      14.297  10.461   4.351  1.00 88.69           C  
ATOM   1690  SD  MET A 225      13.732  10.217   6.059  1.00 88.69           S  
ATOM   1691  CE  MET A 225      15.120   9.309   6.777  1.00 88.69           C  
ATOM   1692  N   GLY A 226      14.678   7.445   0.819  1.00 87.06           N  
ATOM   1693  CA  GLY A 226      15.037   6.216   0.112  1.00 87.06           C  
ATOM   1694  C   GLY A 226      16.011   6.471  -1.030  1.00 87.06           C  
ATOM   1695  O   GLY A 226      17.000   5.753  -1.170  1.00 87.06           O  
ATOM   1696  N   GLY A 227      15.803   7.553  -1.785  1.00 86.69           N  
ATOM   1697  CA  GLY A 227      16.743   7.994  -2.809  1.00 86.69           C  
ATOM   1698  C   GLY A 227      18.090   8.408  -2.210  1.00 86.69           C  
ATOM   1699  O   GLY A 227      19.120   7.862  -2.599  1.00 86.69           O  
ATOM   1700  N   ALA A 228      18.071   9.292  -1.207  1.00 89.56           N  
ATOM   1701  CA  ALA A 228      19.279   9.801  -0.555  1.00 89.56           C  
ATOM   1702  C   ALA A 228      20.107   8.697   0.130  1.00 89.56           C  
ATOM   1703  CB  ALA A 228      18.865  10.895   0.437  1.00 89.56           C  
ATOM   1704  O   ALA A 228      21.328   8.663  -0.014  1.00 89.56           O  
ATOM   1705  N   PHE A 229      19.464   7.758   0.831  1.00 92.12           N  
ATOM   1706  CA  PHE A 229      20.135   6.590   1.403  1.00 92.12           C  
ATOM   1707  C   PHE A 229      20.715   5.680   0.318  1.00 92.12           C  
ATOM   1708  CB  PHE A 229      19.161   5.783   2.276  1.00 92.12           C  
ATOM   1709  O   PHE A 229      21.830   5.189   0.481  1.00 92.12           O  
ATOM   1710  CG  PHE A 229      18.713   6.393   3.595  1.00 92.12           C  
ATOM   1711  CD1 PHE A 229      19.562   7.219   4.362  1.00 92.12           C  
ATOM   1712  CD2 PHE A 229      17.448   6.044   4.105  1.00 92.12           C  
ATOM   1713  CE1 PHE A 229      19.145   7.690   5.620  1.00 92.12           C  
ATOM   1714  CE2 PHE A 229      17.038   6.502   5.368  1.00 92.12           C  
ATOM   1715  CZ  PHE A 229      17.887   7.325   6.127  1.00 92.12           C  
ATOM   1716  N   THR A 230      19.994   5.468  -0.786  1.00 87.62           N  
ATOM   1717  CA  THR A 230      20.438   4.599  -1.887  1.00 87.62           C  
ATOM   1718  C   THR A 230      21.652   5.165  -2.629  1.00 87.62           C  
ATOM   1719  CB  THR A 230      19.276   4.322  -2.851  1.00 87.62           C  
ATOM   1720  O   THR A 230      22.543   4.390  -2.976  1.00 87.62           O  
ATOM   1721  CG2 THR A 230      19.641   3.397  -4.005  1.00 87.62           C  
ATOM   1722  OG1 THR A 230      18.265   3.639  -2.148  1.00 87.62           O  
ATOM   1723  N   ASP A 231      21.718   6.486  -2.828  1.00 85.06           N  
ATOM   1724  CA  ASP A 231      22.834   7.149  -3.521  1.00 85.06           C  
ATOM   1725  C   ASP A 231      24.046   7.425  -2.619  1.00 85.06           C  
ATOM   1726  CB  ASP A 231      22.360   8.478  -4.135  1.00 85.06           C  
ATOM   1727  O   ASP A 231      25.183   7.295  -3.072  1.00 85.06           O  
ATOM   1728  CG  ASP A 231      21.494   8.321  -5.386  1.00 85.06           C  
ATOM   1729  OD1 ASP A 231      21.595   7.284  -6.071  1.00 85.06           O  
ATOM   1730  OD2 ASP A 231      20.729   9.270  -5.688  1.00 85.06           O  
ATOM   1731  N   HIS A 232      23.829   7.832  -1.362  1.00 87.75           N  
ATOM   1732  CA  HIS A 232      24.892   8.402  -0.520  1.00 87.75           C  
ATOM   1733  C   HIS A 232      25.355   7.517   0.645  1.00 87.75           C  
ATOM   1734  CB  HIS A 232      24.460   9.790  -0.022  1.00 87.75           C  
ATOM   1735  O   HIS A 232      26.365   7.843   1.267  1.00 87.75           O  
ATOM   1736  CG  HIS A 232      24.150  10.765  -1.132  1.00 87.75           C  
ATOM   1737  CD2 HIS A 232      22.980  11.448  -1.325  1.00 87.75           C  
ATOM   1738  ND1 HIS A 232      25.006  11.135  -2.144  1.00 87.75           N  
ATOM   1739  CE1 HIS A 232      24.369  12.024  -2.922  1.00 87.75           C  
ATOM   1740  NE2 HIS A 232      23.132  12.258  -2.458  1.00 87.75           N  
ATOM   1741  N   VAL A 233      24.650   6.422   0.970  1.00 90.50           N  
ATOM   1742  CA  VAL A 233      25.006   5.557   2.114  1.00 90.50           C  
ATOM   1743  C   VAL A 233      24.888   4.069   1.758  1.00 90.50           C  
ATOM   1744  CB  VAL A 233      24.202   5.918   3.390  1.00 90.50           C  
ATOM   1745  O   VAL A 233      25.882   3.396   1.502  1.00 90.50           O  
ATOM   1746  CG1 VAL A 233      24.833   5.242   4.614  1.00 90.50           C  
ATOM   1747  CG2 VAL A 233      24.137   7.423   3.688  1.00 90.50           C  
ATOM   1748  N   SER A 234      23.669   3.536   1.763  1.00 91.19           N  
ATOM   1749  CA  SER A 234      23.292   2.208   1.282  1.00 91.19           C  
ATOM   1750  C   SER A 234      21.769   2.108   1.301  1.00 91.19           C  
ATOM   1751  CB  SER A 234      23.843   1.104   2.196  1.00 91.19           C  
ATOM   1752  O   SER A 234      21.142   2.544   2.269  1.00 91.19           O  
ATOM   1753  OG  SER A 234      23.660  -0.164   1.588  1.00 91.19           O  
ATOM   1754  N   TRP A 235      21.166   1.429   0.319  1.00 92.88           N  
ATOM   1755  CA  TRP A 235      19.725   1.134   0.328  1.00 92.88           C  
ATOM   1756  C   TRP A 235      19.268   0.409   1.606  1.00 92.88           C  
ATOM   1757  CB  TRP A 235      19.361   0.298  -0.903  1.00 92.88           C  
ATOM   1758  O   TRP A 235      18.109   0.519   1.990  1.00 92.88           O  
ATOM   1759  CG  TRP A 235      20.017  -1.047  -1.006  1.00 92.88           C  
ATOM   1760  CD1 TRP A 235      21.042  -1.355  -1.832  1.00 92.88           C  
ATOM   1761  CD2 TRP A 235      19.667  -2.295  -0.322  1.00 92.88           C  
ATOM   1762  CE2 TRP A 235      20.528  -3.325  -0.802  1.00 92.88           C  
ATOM   1763  CE3 TRP A 235      18.686  -2.678   0.623  1.00 92.88           C  
ATOM   1764  NE1 TRP A 235      21.352  -2.692  -1.704  1.00 92.88           N  
ATOM   1765  CH2 TRP A 235      19.462  -4.994   0.588  1.00 92.88           C  
ATOM   1766  CZ2 TRP A 235      20.425  -4.656  -0.376  1.00 92.88           C  
ATOM   1767  CZ3 TRP A 235      18.596  -4.006   1.085  1.00 92.88           C  
ATOM   1768  N   ARG A 236      20.172  -0.280   2.315  1.00 94.88           N  
ATOM   1769  CA  ARG A 236      19.895  -0.963   3.593  1.00 94.88           C  
ATOM   1770  C   ARG A 236      19.372  -0.016   4.681  1.00 94.88           C  
ATOM   1771  CB  ARG A 236      21.168  -1.698   4.045  1.00 94.88           C  
ATOM   1772  O   ARG A 236      18.554  -0.422   5.507  1.00 94.88           O  
ATOM   1773  CG  ARG A 236      21.489  -2.856   3.087  1.00 94.88           C  
ATOM   1774  CD  ARG A 236      22.784  -3.590   3.456  1.00 94.88           C  
ATOM   1775  NE  ARG A 236      22.847  -4.901   2.781  1.00 94.88           N  
ATOM   1776  NH1 ARG A 236      23.517  -4.191   0.697  1.00 94.88           N  
ATOM   1777  NH2 ARG A 236      23.022  -6.338   1.023  1.00 94.88           N  
ATOM   1778  CZ  ARG A 236      23.135  -5.138   1.513  1.00 94.88           C  
ATOM   1779  N   TRP A 237      19.759   1.262   4.640  1.00 95.12           N  
ATOM   1780  CA  TRP A 237      19.244   2.286   5.556  1.00 95.12           C  
ATOM   1781  C   TRP A 237      17.768   2.630   5.343  1.00 95.12           C  
ATOM   1782  CB  TRP A 237      20.135   3.528   5.520  1.00 95.12           C  
ATOM   1783  O   TRP A 237      17.133   3.105   6.280  1.00 95.12           O  
ATOM   1784  CG  TRP A 237      21.359   3.374   6.361  1.00 95.12           C  
ATOM   1785  CD1 TRP A 237      22.596   3.053   5.924  1.00 95.12           C  
ATOM   1786  CD2 TRP A 237      21.459   3.491   7.812  1.00 95.12           C  
ATOM   1787  CE2 TRP A 237      22.810   3.241   8.192  1.00 95.12           C  
ATOM   1788  CE3 TRP A 237      20.537   3.775   8.844  1.00 95.12           C  
ATOM   1789  NE1 TRP A 237      23.460   2.984   7.002  1.00 95.12           N  
ATOM   1790  CH2 TRP A 237      22.291   3.568  10.533  1.00 95.12           C  
ATOM   1791  CZ2 TRP A 237      23.232   3.282   9.529  1.00 95.12           C  
ATOM   1792  CZ3 TRP A 237      20.948   3.810  10.190  1.00 95.12           C  
ATOM   1793  N   CYS A 238      17.187   2.290   4.187  1.00 92.88           N  
ATOM   1794  CA  CYS A 238      15.742   2.384   3.961  1.00 92.88           C  
ATOM   1795  C   CYS A 238      14.931   1.506   4.930  1.00 92.88           C  
ATOM   1796  CB  CYS A 238      15.415   1.993   2.513  1.00 92.88           C  
ATOM   1797  O   CYS A 238      13.762   1.790   5.158  1.00 92.88           O  
ATOM   1798  SG  CYS A 238      16.350   2.998   1.325  1.00 92.88           S  
ATOM   1799  N   PHE A 239      15.553   0.474   5.514  1.00 94.88           N  
ATOM   1800  CA  PHE A 239      14.937  -0.406   6.509  1.00 94.88           C  
ATOM   1801  C   PHE A 239      15.495  -0.169   7.918  1.00 94.88           C  
ATOM   1802  CB  PHE A 239      15.131  -1.859   6.070  1.00 94.88           C  
ATOM   1803  O   PHE A 239      14.737  -0.128   8.883  1.00 94.88           O  
ATOM   1804  CG  PHE A 239      14.689  -2.135   4.647  1.00 94.88           C  
ATOM   1805  CD1 PHE A 239      13.318  -2.107   4.332  1.00 94.88           C  
ATOM   1806  CD2 PHE A 239      15.635  -2.401   3.638  1.00 94.88           C  
ATOM   1807  CE1 PHE A 239      12.892  -2.340   3.015  1.00 94.88           C  
ATOM   1808  CE2 PHE A 239      15.205  -2.648   2.322  1.00 94.88           C  
ATOM   1809  CZ  PHE A 239      13.835  -2.616   2.011  1.00 94.88           C  
ATOM   1810  N   TYR A 240      16.809   0.061   8.059  1.00 96.00           N  
ATOM   1811  CA  TYR A 240      17.408   0.348   9.371  1.00 96.00           C  
ATOM   1812  C   TYR A 240      16.921   1.659  10.010  1.00 96.00           C  
ATOM   1813  CB  TYR A 240      18.942   0.345   9.289  1.00 96.00           C  
ATOM   1814  O   TYR A 240      17.034   1.800  11.225  1.00 96.00           O  
ATOM   1815  CG  TYR A 240      19.623  -0.974   8.962  1.00 96.00           C  
ATOM   1816  CD1 TYR A 240      19.166  -2.186   9.521  1.00 96.00           C  
ATOM   1817  CD2 TYR A 240      20.796  -0.966   8.182  1.00 96.00           C  
ATOM   1818  CE1 TYR A 240      19.892  -3.376   9.330  1.00 96.00           C  
ATOM   1819  CE2 TYR A 240      21.523  -2.156   7.980  1.00 96.00           C  
ATOM   1820  OH  TYR A 240      21.799  -4.500   8.427  1.00 96.00           O  
ATOM   1821  CZ  TYR A 240      21.081  -3.359   8.574  1.00 96.00           C  
ATOM   1822  N   ILE A 241      16.348   2.593   9.239  1.00 94.38           N  
ATOM   1823  CA  ILE A 241      15.717   3.808   9.780  1.00 94.38           C  
ATOM   1824  C   ILE A 241      14.465   3.521  10.630  1.00 94.38           C  
ATOM   1825  CB  ILE A 241      15.423   4.805   8.635  1.00 94.38           C  
ATOM   1826  O   ILE A 241      14.146   4.318  11.510  1.00 94.38           O  
ATOM   1827  CG1 ILE A 241      15.037   6.220   9.118  1.00 94.38           C  
ATOM   1828  CG2 ILE A 241      14.321   4.292   7.689  1.00 94.38           C  
ATOM   1829  CD1 ILE A 241      16.101   6.900   9.990  1.00 94.38           C  
ATOM   1830  N   ASN A 242      13.796   2.380  10.425  1.00 94.44           N  
ATOM   1831  CA  ASN A 242      12.643   1.977  11.235  1.00 94.44           C  
ATOM   1832  C   ASN A 242      13.083   1.653  12.673  1.00 94.44           C  
ATOM   1833  CB  ASN A 242      11.934   0.785  10.564  1.00 94.44           C  
ATOM   1834  O   ASN A 242      12.532   2.205  13.622  1.00 94.44           O  
ATOM   1835  CG  ASN A 242      11.366   1.090   9.186  1.00 94.44           C  
ATOM   1836  ND2 ASN A 242      11.128   0.074   8.390  1.00 94.44           N  
ATOM   1837  OD1 ASN A 242      11.130   2.227   8.809  1.00 94.44           O  
ATOM   1838  N   LEU A 243      14.167   0.880  12.832  1.00 95.12           N  
ATOM   1839  CA  LEU A 243      14.640   0.350  14.119  1.00 95.12           C  
ATOM   1840  C   LEU A 243      14.729   1.382  15.268  1.00 95.12           C  
ATOM   1841  CB  LEU A 243      15.988  -0.378  13.933  1.00 95.12           C  
ATOM   1842  O   LEU A 243      14.190   1.099  16.342  1.00 95.12           O  
ATOM   1843  CG  LEU A 243      16.005  -1.520  12.901  1.00 95.12           C  
ATOM   1844  CD1 LEU A 243      17.403  -2.141  12.854  1.00 95.12           C  
ATOM   1845  CD2 LEU A 243      15.021  -2.635  13.231  1.00 95.12           C  
ATOM   1846  N   PRO A 244      15.364   2.568  15.122  1.00 96.19           N  
ATOM   1847  CA  PRO A 244      15.414   3.556  16.203  1.00 96.19           C  
ATOM   1848  C   PRO A 244      14.044   4.184  16.502  1.00 96.19           C  
ATOM   1849  CB  PRO A 244      16.432   4.608  15.746  1.00 96.19           C  
ATOM   1850  O   PRO A 244      13.729   4.447  17.662  1.00 96.19           O  
ATOM   1851  CG  PRO A 244      16.376   4.529  14.221  1.00 96.19           C  
ATOM   1852  CD  PRO A 244      16.134   3.043  13.979  1.00 96.19           C  
ATOM   1853  N   LEU A 245      13.209   4.401  15.484  1.00 94.62           N  
ATOM   1854  CA  LEU A 245      11.873   4.987  15.631  1.00 94.62           C  
ATOM   1855  C   LEU A 245      10.897   3.986  16.280  1.00 94.62           C  
ATOM   1856  CB  LEU A 245      11.386   5.430  14.242  1.00 94.62           C  
ATOM   1857  O   LEU A 245      10.119   4.353  17.168  1.00 94.62           O  
ATOM   1858  CG  LEU A 245      12.255   6.454  13.488  1.00 94.62           C  
ATOM   1859  CD1 LEU A 245      11.635   6.739  12.118  1.00 94.62           C  
ATOM   1860  CD2 LEU A 245      12.398   7.778  14.239  1.00 94.62           C  
ATOM   1861  N   GLY A 246      11.002   2.708  15.911  1.00 94.69           N  
ATOM   1862  CA  GLY A 246      10.345   1.581  16.561  1.00 94.69           C  
ATOM   1863  C   GLY A 246      10.789   1.408  18.009  1.00 94.69           C  
ATOM   1864  O   GLY A 246       9.941   1.290  18.889  1.00 94.69           O  
ATOM   1865  N   ALA A 247      12.091   1.489  18.302  1.00 96.25           N  
ATOM   1866  CA  ALA A 247      12.615   1.414  19.668  1.00 96.25           C  
ATOM   1867  C   ALA A 247      12.096   2.553  20.570  1.00 96.25           C  
ATOM   1868  CB  ALA A 247      14.147   1.386  19.610  1.00 96.25           C  
ATOM   1869  O   ALA A 247      11.648   2.292  21.690  1.00 96.25           O  
ATOM   1870  N   ILE A 248      12.076   3.799  20.074  1.00 96.62           N  
ATOM   1871  CA  ILE A 248      11.470   4.951  20.770  1.00 96.62           C  
ATOM   1872  C   ILE A 248       9.974   4.706  21.013  1.00 96.62           C  
ATOM   1873  CB  ILE A 248      11.718   6.252  19.964  1.00 96.62           C  
ATOM   1874  O   ILE A 248       9.478   4.915  22.122  1.00 96.62           O  
ATOM   1875  CG1 ILE A 248      13.217   6.633  20.018  1.00 96.62           C  
ATOM   1876  CG2 ILE A 248      10.871   7.432  20.486  1.00 96.62           C  
ATOM   1877  CD1 ILE A 248      13.633   7.641  18.937  1.00 96.62           C  
ATOM   1878  N   THR A 249       9.259   4.202  20.005  1.00 95.38           N  
ATOM   1879  CA  THR A 249       7.830   3.880  20.115  1.00 95.38           C  
ATOM   1880  C   THR A 249       7.565   2.785  21.150  1.00 95.38           C  
ATOM   1881  CB  THR A 249       7.263   3.459  18.756  1.00 95.38           C  
ATOM   1882  O   THR A 249       6.686   2.944  21.999  1.00 95.38           O  
ATOM   1883  CG2 THR A 249       5.773   3.137  18.871  1.00 95.38           C  
ATOM   1884  OG1 THR A 249       7.422   4.505  17.830  1.00 95.38           O  
ATOM   1885  N   ILE A 250       8.339   1.695  21.126  1.00 96.62           N  
ATOM   1886  CA  ILE A 250       8.273   0.602  22.103  1.00 96.62           C  
ATOM   1887  C   ILE A 250       8.487   1.163  23.506  1.00 96.62           C  
ATOM   1888  CB  ILE A 250       9.287  -0.518  21.750  1.00 96.62           C  
ATOM   1889  O   ILE A 250       7.649   0.929  24.373  1.00 96.62           O  
ATOM   1890  CG1 ILE A 250       8.789  -1.305  20.515  1.00 96.62           C  
ATOM   1891  CG2 ILE A 250       9.522  -1.484  22.930  1.00 96.62           C  
ATOM   1892  CD1 ILE A 250       9.845  -2.212  19.870  1.00 96.62           C  
ATOM   1893  N   ALA A 251       9.539   1.957  23.729  1.00 96.56           N  
ATOM   1894  CA  ALA A 251       9.806   2.572  25.026  1.00 96.56           C  
ATOM   1895  C   ALA A 251       8.627   3.441  25.501  1.00 96.56           C  
ATOM   1896  CB  ALA A 251      11.111   3.372  24.933  1.00 96.56           C  
ATOM   1897  O   ALA A 251       8.149   3.283  26.625  1.00 96.56           O  
ATOM   1898  N   PHE A 252       8.093   4.316  24.646  1.00 95.88           N  
ATOM   1899  CA  PHE A 252       6.993   5.206  25.026  1.00 95.88           C  
ATOM   1900  C   PHE A 252       5.680   4.450  25.307  1.00 95.88           C  
ATOM   1901  CB  PHE A 252       6.808   6.278  23.944  1.00 95.88           C  
ATOM   1902  O   PHE A 252       4.983   4.768  26.273  1.00 95.88           O  
ATOM   1903  CG  PHE A 252       7.836   7.402  23.854  1.00 95.88           C  
ATOM   1904  CD1 PHE A 252       9.001   7.437  24.652  1.00 95.88           C  
ATOM   1905  CD2 PHE A 252       7.612   8.441  22.929  1.00 95.88           C  
ATOM   1906  CE1 PHE A 252       9.921   8.493  24.522  1.00 95.88           C  
ATOM   1907  CE2 PHE A 252       8.538   9.489  22.790  1.00 95.88           C  
ATOM   1908  CZ  PHE A 252       9.692   9.518  23.589  1.00 95.88           C  
ATOM   1909  N   ILE A 253       5.350   3.409  24.537  1.00 93.94           N  
ATOM   1910  CA  ILE A 253       4.176   2.560  24.801  1.00 93.94           C  
ATOM   1911  C   ILE A 253       4.394   1.663  26.034  1.00 93.94           C  
ATOM   1912  CB  ILE A 253       3.794   1.774  23.523  1.00 93.94           C  
ATOM   1913  O   ILE A 253       3.454   1.431  26.797  1.00 93.94           O  
ATOM   1914  CG1 ILE A 253       3.349   2.705  22.367  1.00 93.94           C  
ATOM   1915  CG2 ILE A 253       2.699   0.722  23.782  1.00 93.94           C  
ATOM   1916  CD1 ILE A 253       2.123   3.596  22.628  1.00 93.94           C  
ATOM   1917  N   VAL A 254       5.619   1.202  26.302  1.00 94.00           N  
ATOM   1918  CA  VAL A 254       5.959   0.451  27.522  1.00 94.00           C  
ATOM   1919  C   VAL A 254       5.826   1.326  28.771  1.00 94.00           C  
ATOM   1920  CB  VAL A 254       7.349  -0.213  27.411  1.00 94.00           C  
ATOM   1921  O   VAL A 254       5.154   0.899  29.711  1.00 94.00           O  
ATOM   1922  CG1 VAL A 254       7.883  -0.732  28.754  1.00 94.00           C  
ATOM   1923  CG2 VAL A 254       7.268  -1.430  26.476  1.00 94.00           C  
ATOM   1924  N   PHE A 255       6.381   2.540  28.788  1.00 92.75           N  
ATOM   1925  CA  PHE A 255       6.419   3.375  29.995  1.00 92.75           C  
ATOM   1926  C   PHE A 255       5.194   4.286  30.189  1.00 92.75           C  
ATOM   1927  CB  PHE A 255       7.738   4.162  30.032  1.00 92.75           C  
ATOM   1928  O   PHE A 255       4.771   4.485  31.326  1.00 92.75           O  
ATOM   1929  CG  PHE A 255       8.976   3.283  30.151  1.00 92.75           C  
ATOM   1930  CD1 PHE A 255       9.139   2.443  31.270  1.00 92.75           C  
ATOM   1931  CD2 PHE A 255       9.967   3.300  29.150  1.00 92.75           C  
ATOM   1932  CE1 PHE A 255      10.268   1.609  31.374  1.00 92.75           C  
ATOM   1933  CE2 PHE A 255      11.091   2.459  29.248  1.00 92.75           C  
ATOM   1934  CZ  PHE A 255      11.240   1.612  30.359  1.00 92.75           C  
ATOM   1935  N   PHE A 256       4.567   4.807  29.127  1.00 90.50           N  
ATOM   1936  CA  PHE A 256       3.468   5.777  29.267  1.00 90.50           C  
ATOM   1937  C   PHE A 256       2.078   5.182  29.025  1.00 90.50           C  
ATOM   1938  CB  PHE A 256       3.748   7.029  28.423  1.00 90.50           C  
ATOM   1939  O   PHE A 256       1.152   5.509  29.777  1.00 90.50           O  
ATOM   1940  CG  PHE A 256       5.060   7.687  28.807  1.00 90.50           C  
ATOM   1941  CD1 PHE A 256       5.191   8.337  30.050  1.00 90.50           C  
ATOM   1942  CD2 PHE A 256       6.179   7.569  27.965  1.00 90.50           C  
ATOM   1943  CE1 PHE A 256       6.439   8.846  30.452  1.00 90.50           C  
ATOM   1944  CE2 PHE A 256       7.432   8.057  28.374  1.00 90.50           C  
ATOM   1945  CZ  PHE A 256       7.562   8.695  29.620  1.00 90.50           C  
ATOM   1946  N   TYR A 257       1.905   4.271  28.058  1.00 88.56           N  
ATOM   1947  CA  TYR A 257       0.607   3.617  27.855  1.00 88.56           C  
ATOM   1948  C   TYR A 257       0.367   2.532  28.910  1.00 88.56           C  
ATOM   1949  CB  TYR A 257       0.425   3.089  26.426  1.00 88.56           C  
ATOM   1950  O   TYR A 257       0.932   1.441  28.870  1.00 88.56           O  
ATOM   1951  CG  TYR A 257      -0.928   2.434  26.176  1.00 88.56           C  
ATOM   1952  CD1 TYR A 257      -0.994   1.133  25.637  1.00 88.56           C  
ATOM   1953  CD2 TYR A 257      -2.124   3.126  26.465  1.00 88.56           C  
ATOM   1954  CE1 TYR A 257      -2.242   0.541  25.363  1.00 88.56           C  
ATOM   1955  CE2 TYR A 257      -3.375   2.529  26.210  1.00 88.56           C  
ATOM   1956  OH  TYR A 257      -4.631   0.672  25.340  1.00 88.56           O  
ATOM   1957  CZ  TYR A 257      -3.434   1.240  25.640  1.00 88.56           C  
ATOM   1958  N   HIS A 258      -0.510   2.833  29.861  1.00 83.75           N  
ATOM   1959  CA  HIS A 258      -1.005   1.894  30.860  1.00 83.75           C  
ATOM   1960  C   HIS A 258      -2.514   1.742  30.651  1.00 83.75           C  
ATOM   1961  CB  HIS A 258      -0.622   2.397  32.259  1.00 83.75           C  
ATOM   1962  O   HIS A 258      -3.254   2.634  31.065  1.00 83.75           O  
ATOM   1963  CG  HIS A 258       0.824   2.107  32.565  1.00 83.75           C  
ATOM   1964  CD2 HIS A 258       1.295   0.939  33.099  1.00 83.75           C  
ATOM   1965  ND1 HIS A 258       1.924   2.883  32.256  1.00 83.75           N  
ATOM   1966  CE1 HIS A 258       3.025   2.195  32.609  1.00 83.75           C  
ATOM   1967  NE2 HIS A 258       2.688   0.991  33.094  1.00 83.75           N  
ATOM   1968  N   PRO A 259      -2.982   0.683  29.961  1.00 71.50           N  
ATOM   1969  CA  PRO A 259      -4.409   0.471  29.771  1.00 71.50           C  
ATOM   1970  C   PRO A 259      -5.078   0.191  31.117  1.00 71.50           C  
ATOM   1971  CB  PRO A 259      -4.537  -0.712  28.804  1.00 71.50           C  
ATOM   1972  O   PRO A 259      -4.720  -0.761  31.813  1.00 71.50           O  
ATOM   1973  CG  PRO A 259      -3.236  -1.488  29.002  1.00 71.50           C  
ATOM   1974  CD  PRO A 259      -2.223  -0.390  29.329  1.00 71.50           C  
ATOM   1975  N   THR A 260      -6.090   0.986  31.456  1.00 63.19           N  
ATOM   1976  CA  THR A 260      -7.115   0.564  32.413  1.00 63.19           C  
ATOM   1977  C   THR A 260      -7.780  -0.711  31.885  1.00 63.19           C  
ATOM   1978  CB  THR A 260      -8.146   1.684  32.649  1.00 63.19           C  
ATOM   1979  O   THR A 260      -7.949  -0.881  30.674  1.00 63.19           O  
ATOM   1980  CG2 THR A 260      -7.593   2.752  33.591  1.00 63.19           C  
ATOM   1981  OG1 THR A 260      -8.467   2.347  31.446  1.00 63.19           O  
ATOM   1982  N   LYS A 261      -8.119  -1.648  32.780  1.00 53.41           N  
ATOM   1983  CA  LYS A 261      -8.776  -2.910  32.401  1.00 53.41           C  
ATOM   1984  C   LYS A 261     -10.144  -2.588  31.795  1.00 53.41           C  
ATOM   1985  CB  LYS A 261      -8.937  -3.838  33.618  1.00 53.41           C  
ATOM   1986  O   LYS A 261     -11.077  -2.268  32.524  1.00 53.41           O  
ATOM   1987  CG  LYS A 261      -7.617  -4.420  34.147  1.00 53.41           C  
ATOM   1988  CD  LYS A 261      -7.902  -5.320  35.360  1.00 53.41           C  
ATOM   1989  CE  LYS A 261      -6.615  -5.926  35.933  1.00 53.41           C  
ATOM   1990  NZ  LYS A 261      -6.890  -6.715  37.162  1.00 53.41           N  
ATOM   1991  N   SER A 262     -10.256  -2.643  30.469  1.00 48.00           N  
ATOM   1992  CA  SER A 262     -11.532  -2.411  29.787  1.00 48.00           C  
ATOM   1993  C   SER A 262     -12.527  -3.505  30.171  1.00 48.00           C  
ATOM   1994  CB  SER A 262     -11.349  -2.374  28.268  1.00 48.00           C  
ATOM   1995  O   SER A 262     -12.153  -4.678  30.207  1.00 48.00           O  
ATOM   1996  OG  SER A 262     -12.594  -2.075  27.667  1.00 48.00           O  
ATOM   1997  N   ALA A 263     -13.795  -3.146  30.392  1.00 41.47           N  
ATOM   1998  CA  ALA A 263     -14.853  -4.094  30.748  1.00 41.47           C  
ATOM   1999  C   ALA A 263     -14.969  -5.262  29.746  1.00 41.47           C  
ATOM   2000  CB  ALA A 263     -16.169  -3.316  30.866  1.00 41.47           C  
ATOM   2001  O   ALA A 263     -15.258  -6.388  30.144  1.00 41.47           O  
ATOM   2002  N   ALA A 264     -14.630  -5.038  28.471  1.00 43.94           N  
ATOM   2003  CA  ALA A 264     -14.548  -6.080  27.445  1.00 43.94           C  
ATOM   2004  C   ALA A 264     -13.595  -7.243  27.806  1.00 43.94           C  
ATOM   2005  CB  ALA A 264     -14.126  -5.407  26.134  1.00 43.94           C  
ATOM   2006  O   ALA A 264     -13.871  -8.393  27.469  1.00 43.94           O  
ATOM   2007  N   GLN A 265     -12.507  -6.984  28.542  1.00 48.47           N  
ATOM   2008  CA  GLN A 265     -11.597  -8.036  29.019  1.00 48.47           C  
ATOM   2009  C   GLN A 265     -12.211  -8.883  30.147  1.00 48.47           C  
ATOM   2010  CB  GLN A 265     -10.257  -7.425  29.464  1.00 48.47           C  
ATOM   2011  O   GLN A 265     -11.791 -10.023  30.343  1.00 48.47           O  
ATOM   2012  CG  GLN A 265      -9.491  -6.809  28.283  1.00 48.47           C  
ATOM   2013  CD  GLN A 265      -8.122  -6.267  28.682  1.00 48.47           C  
ATOM   2014  NE2 GLN A 265      -7.134  -6.370  27.821  1.00 48.47           N  
ATOM   2015  OE1 GLN A 265      -7.902  -5.722  29.751  1.00 48.47           O  
ATOM   2016  N   THR A 266     -13.216  -8.355  30.851  1.00 43.72           N  
ATOM   2017  CA  THR A 266     -13.954  -9.038  31.925  1.00 43.72           C  
ATOM   2018  C   THR A 266     -15.043  -9.971  31.382  1.00 43.72           C  
ATOM   2019  CB  THR A 266     -14.584  -8.003  32.879  1.00 43.72           C  
ATOM   2020  O   THR A 266     -15.349 -10.974  32.015  1.00 43.72           O  
ATOM   2021  CG2 THR A 266     -14.980  -8.596  34.230  1.00 43.72           C  
ATOM   2022  OG1 THR A 266     -13.671  -6.964  33.168  1.00 43.72           O  
ATOM   2023  N   ILE A 267     -15.606  -9.693  30.198  1.00 47.06           N  
ATOM   2024  CA  ILE A 267     -16.753 -10.436  29.630  1.00 47.06           C  
ATOM   2025  C   ILE A 267     -16.403 -11.891  29.254  1.00 47.06           C  
ATOM   2026  CB  ILE A 267     -17.340  -9.634  28.436  1.00 47.06           C  
ATOM   2027  O   ILE A 267     -17.266 -12.768  29.268  1.00 47.06           O  
ATOM   2028  CG1 ILE A 267     -17.980  -8.324  28.959  1.00 47.06           C  
ATOM   2029  CG2 ILE A 267     -18.383 -10.432  27.628  1.00 47.06           C  
ATOM   2030  CD1 ILE A 267     -18.445  -7.350  27.868  1.00 47.06           C  
ATOM   2031  N   ALA A 268     -15.140 -12.182  28.932  1.00 47.81           N  
ATOM   2032  CA  ALA A 268     -14.713 -13.493  28.439  1.00 47.81           C  
ATOM   2033  C   ALA A 268     -13.841 -14.260  29.454  1.00 47.81           C  
ATOM   2034  CB  ALA A 268     -14.096 -13.305  27.051  1.00 47.81           C  
ATOM   2035  O   ALA A 268     -12.675 -14.567  29.189  1.00 47.81           O  
ATOM   2036  N   THR A 269     -14.429 -14.585  30.610  1.00 53.22           N  
ATOM   2037  CA  THR A 269     -13.795 -15.297  31.743  1.00 53.22           C  
ATOM   2038  C   THR A 269     -13.345 -16.732  31.442  1.00 53.22           C  
ATOM   2039  CB  THR A 269     -14.756 -15.354  32.943  1.00 53.22           C  
ATOM   2040  O   THR A 269     -12.474 -17.251  32.137  1.00 53.22           O  
ATOM   2041  CG2 THR A 269     -14.992 -13.983  33.570  1.00 53.22           C  
ATOM   2042  OG1 THR A 269     -16.013 -15.830  32.518  1.00 53.22           O  
ATOM   2043  N   THR A 270     -13.877 -17.371  30.395  1.00 60.06           N  
ATOM   2044  CA  THR A 270     -13.592 -18.778  30.060  1.00 60.06           C  
ATOM   2045  C   THR A 270     -13.055 -18.918  28.637  1.00 60.06           C  
ATOM   2046  CB  THR A 270     -14.844 -19.661  30.230  1.00 60.06           C  
ATOM   2047  O   THR A 270     -13.647 -18.392  27.692  1.00 60.06           O  
ATOM   2048  CG2 THR A 270     -14.498 -21.148  30.322  1.00 60.06           C  
ATOM   2049  OG1 THR A 270     -15.519 -19.339  31.417  1.00 60.06           O  
ATOM   2050  N   TRP A 271     -11.995 -19.716  28.450  1.00 59.97           N  
ATOM   2051  CA  TRP A 271     -11.414 -20.028  27.132  1.00 59.97           C  
ATOM   2052  C   TRP A 271     -12.457 -20.486  26.100  1.00 59.97           C  
ATOM   2053  CB  TRP A 271     -10.333 -21.107  27.292  1.00 59.97           C  
ATOM   2054  O   TRP A 271     -12.414 -20.050  24.954  1.00 59.97           O  
ATOM   2055  CG  TRP A 271      -9.038 -20.638  27.884  1.00 59.97           C  
ATOM   2056  CD1 TRP A 271      -8.694 -20.673  29.193  1.00 59.97           C  
ATOM   2057  CD2 TRP A 271      -7.869 -20.108  27.180  1.00 59.97           C  
ATOM   2058  CE2 TRP A 271      -6.847 -19.837  28.140  1.00 59.97           C  
ATOM   2059  CE3 TRP A 271      -7.560 -19.852  25.825  1.00 59.97           C  
ATOM   2060  NE1 TRP A 271      -7.409 -20.190  29.348  1.00 59.97           N  
ATOM   2061  CH2 TRP A 271      -5.308 -19.108  26.419  1.00 59.97           C  
ATOM   2062  CZ2 TRP A 271      -5.586 -19.342  27.777  1.00 59.97           C  
ATOM   2063  CZ3 TRP A 271      -6.294 -19.360  25.448  1.00 59.97           C  
ATOM   2064  N   ARG A 272     -13.448 -21.291  26.509  1.00 56.50           N  
ATOM   2065  CA  ARG A 272     -14.542 -21.754  25.635  1.00 56.50           C  
ATOM   2066  C   ARG A 272     -15.393 -20.602  25.078  1.00 56.50           C  
ATOM   2067  CB  ARG A 272     -15.375 -22.802  26.395  1.00 56.50           C  
ATOM   2068  O   ARG A 272     -15.712 -20.621  23.896  1.00 56.50           O  
ATOM   2069  CG  ARG A 272     -16.335 -23.590  25.487  1.00 56.50           C  
ATOM   2070  CD  ARG A 272     -16.962 -24.756  26.266  1.00 56.50           C  
ATOM   2071  NE  ARG A 272     -17.825 -25.593  25.407  1.00 56.50           N  
ATOM   2072  NH1 ARG A 272     -17.535 -27.611  26.488  1.00 56.50           N  
ATOM   2073  NH2 ARG A 272     -18.857 -27.500  24.702  1.00 56.50           N  
ATOM   2074  CZ  ARG A 272     -18.064 -26.891  25.537  1.00 56.50           C  
ATOM   2075  N   SER A 273     -15.670 -19.573  25.885  1.00 59.06           N  
ATOM   2076  CA  SER A 273     -16.384 -18.362  25.444  1.00 59.06           C  
ATOM   2077  C   SER A 273     -15.551 -17.563  24.432  1.00 59.06           C  
ATOM   2078  CB  SER A 273     -16.763 -17.502  26.659  1.00 59.06           C  
ATOM   2079  O   SER A 273     -16.059 -17.200  23.372  1.00 59.06           O  
ATOM   2080  OG  SER A 273     -17.486 -16.355  26.264  1.00 59.06           O  
ATOM   2081  N   LYS A 274     -14.240 -17.395  24.683  1.00 59.56           N  
ATOM   2082  CA  LYS A 274     -13.317 -16.778  23.709  1.00 59.56           C  
ATOM   2083  C   LYS A 274     -13.309 -17.533  22.376  1.00 59.56           C  
ATOM   2084  CB  LYS A 274     -11.888 -16.647  24.276  1.00 59.56           C  
ATOM   2085  O   LYS A 274     -13.460 -16.910  21.332  1.00 59.56           O  
ATOM   2086  CG  LYS A 274     -11.825 -15.643  25.434  1.00 59.56           C  
ATOM   2087  CD  LYS A 274     -10.393 -15.257  25.830  1.00 59.56           C  
ATOM   2088  CE  LYS A 274     -10.458 -14.203  26.945  1.00 59.56           C  
ATOM   2089  NZ  LYS A 274      -9.184 -13.460  27.111  1.00 59.56           N  
ATOM   2090  N   LEU A 275     -13.204 -18.863  22.402  1.00 60.34           N  
ATOM   2091  CA  LEU A 275     -13.196 -19.703  21.196  1.00 60.34           C  
ATOM   2092  C   LEU A 275     -14.529 -19.682  20.422  1.00 60.34           C  
ATOM   2093  CB  LEU A 275     -12.823 -21.147  21.581  1.00 60.34           C  
ATOM   2094  O   LEU A 275     -14.513 -19.851  19.208  1.00 60.34           O  
ATOM   2095  CG  LEU A 275     -11.378 -21.345  22.084  1.00 60.34           C  
ATOM   2096  CD1 LEU A 275     -11.234 -22.750  22.670  1.00 60.34           C  
ATOM   2097  CD2 LEU A 275     -10.330 -21.183  20.984  1.00 60.34           C  
ATOM   2098  N   GLN A 276     -15.669 -19.466  21.089  1.00 57.66           N  
ATOM   2099  CA  GLN A 276     -16.978 -19.350  20.429  1.00 57.66           C  
ATOM   2100  C   GLN A 276     -17.212 -17.964  19.802  1.00 57.66           C  
ATOM   2101  CB  GLN A 276     -18.096 -19.714  21.423  1.00 57.66           C  
ATOM   2102  O   GLN A 276     -17.825 -17.876  18.740  1.00 57.66           O  
ATOM   2103  CG  GLN A 276     -18.149 -21.229  21.677  1.00 57.66           C  
ATOM   2104  CD  GLN A 276     -19.182 -21.608  22.734  1.00 57.66           C  
ATOM   2105  NE2 GLN A 276     -20.257 -22.271  22.369  1.00 57.66           N  
ATOM   2106  OE1 GLN A 276     -19.034 -21.346  23.916  1.00 57.66           O  
ATOM   2107  N   GLN A 277     -16.707 -16.892  20.423  1.00 57.97           N  
ATOM   2108  CA  GLN A 277     -16.779 -15.527  19.879  1.00 57.97           C  
ATOM   2109  C   GLN A 277     -15.730 -15.261  18.783  1.00 57.97           C  
ATOM   2110  CB  GLN A 277     -16.587 -14.520  21.021  1.00 57.97           C  
ATOM   2111  O   GLN A 277     -15.921 -14.403  17.919  1.00 57.97           O  
ATOM   2112  CG  GLN A 277     -17.719 -14.532  22.058  1.00 57.97           C  
ATOM   2113  CD  GLN A 277     -17.454 -13.543  23.190  1.00 57.97           C  
ATOM   2114  NE2 GLN A 277     -17.835 -13.848  24.409  1.00 57.97           N  
ATOM   2115  OE1 GLN A 277     -16.885 -12.480  23.009  1.00 57.97           O  
ATOM   2116  N   PHE A 278     -14.606 -15.977  18.812  1.00 61.94           N  
ATOM   2117  CA  PHE A 278     -13.554 -15.875  17.809  1.00 61.94           C  
ATOM   2118  C   PHE A 278     -13.962 -16.649  16.546  1.00 61.94           C  
ATOM   2119  CB  PHE A 278     -12.237 -16.355  18.445  1.00 61.94           C  
ATOM   2120  O   PHE A 278     -14.256 -17.844  16.590  1.00 61.94           O  
ATOM   2121  CG  PHE A 278     -10.948 -16.143  17.668  1.00 61.94           C  
ATOM   2122  CD1 PHE A 278      -9.939 -17.124  17.734  1.00 61.94           C  
ATOM   2123  CD2 PHE A 278     -10.696 -14.946  16.968  1.00 61.94           C  
ATOM   2124  CE1 PHE A 278      -8.716 -16.940  17.066  1.00 61.94           C  
ATOM   2125  CE2 PHE A 278      -9.465 -14.756  16.314  1.00 61.94           C  
ATOM   2126  CZ  PHE A 278      -8.479 -15.753  16.355  1.00 61.94           C  
ATOM   2127  N   ASP A 279     -13.980 -15.985  15.385  1.00 66.94           N  
ATOM   2128  CA  ASP A 279     -14.293 -16.640  14.109  1.00 66.94           C  
ATOM   2129  C   ASP A 279     -13.079 -17.410  13.566  1.00 66.94           C  
ATOM   2130  CB  ASP A 279     -14.930 -15.669  13.101  1.00 66.94           C  
ATOM   2131  O   ASP A 279     -12.512 -17.077  12.527  1.00 66.94           O  
ATOM   2132  CG  ASP A 279     -15.422 -16.394  11.833  1.00 66.94           C  
ATOM   2133  OD1 ASP A 279     -15.607 -17.637  11.913  1.00 66.94           O  
ATOM   2134  OD2 ASP A 279     -15.659 -15.712  10.808  1.00 66.94           O  
ATOM   2135  N   ILE A 280     -12.677 -18.443  14.312  1.00 69.56           N  
ATOM   2136  CA  ILE A 280     -11.538 -19.321  14.021  1.00 69.56           C  
ATOM   2137  C   ILE A 280     -11.664 -19.883  12.608  1.00 69.56           C  
ATOM   2138  CB  ILE A 280     -11.471 -20.464  15.064  1.00 69.56           C  
ATOM   2139  O   ILE A 280     -10.767 -19.704  11.796  1.00 69.56           O  
ATOM   2140  CG1 ILE A 280     -11.217 -19.906  16.477  1.00 69.56           C  
ATOM   2141  CG2 ILE A 280     -10.381 -21.490  14.710  1.00 69.56           C  
ATOM   2142  CD1 ILE A 280     -11.539 -20.900  17.596  1.00 69.56           C  
ATOM   2143  N   PHE A 281     -12.797 -20.515  12.297  1.00 74.81           N  
ATOM   2144  CA  PHE A 281     -13.021 -21.157  11.003  1.00 74.81           C  
ATOM   2145  C   PHE A 281     -13.027 -20.151   9.847  1.00 74.81           C  
ATOM   2146  CB  PHE A 281     -14.307 -21.989  11.067  1.00 74.81           C  
ATOM   2147  O   PHE A 281     -12.360 -20.395   8.847  1.00 74.81           O  
ATOM   2148  CG  PHE A 281     -14.256 -23.070  12.133  1.00 74.81           C  
ATOM   2149  CD1 PHE A 281     -13.479 -24.225  11.919  1.00 74.81           C  
ATOM   2150  CD2 PHE A 281     -14.942 -22.908  13.353  1.00 74.81           C  
ATOM   2151  CE1 PHE A 281     -13.389 -25.211  12.917  1.00 74.81           C  
ATOM   2152  CE2 PHE A 281     -14.849 -23.894  14.352  1.00 74.81           C  
ATOM   2153  CZ  PHE A 281     -14.073 -25.046  14.134  1.00 74.81           C  
ATOM   2154  N   GLY A 282     -13.688 -18.994   9.990  1.00 75.00           N  
ATOM   2155  CA  GLY A 282     -13.620 -17.942   8.974  1.00 75.00           C  
ATOM   2156  C   GLY A 282     -12.191 -17.436   8.767  1.00 75.00           C  
ATOM   2157  O   GLY A 282     -11.737 -17.349   7.633  1.00 75.00           O  
ATOM   2158  N   THR A 283     -11.444 -17.191   9.847  1.00 73.62           N  
ATOM   2159  CA  THR A 283     -10.067 -16.664   9.782  1.00 73.62           C  
ATOM   2160  C   THR A 283      -9.066 -17.686   9.218  1.00 73.62           C  
ATOM   2161  CB  THR A 283      -9.602 -16.167  11.162  1.00 73.62           C  
ATOM   2162  O   THR A 283      -8.218 -17.328   8.401  1.00 73.62           O  
ATOM   2163  CG2 THR A 283      -8.336 -15.318  11.062  1.00 73.62           C  
ATOM   2164  OG1 THR A 283     -10.569 -15.335  11.767  1.00 73.62           O  
ATOM   2165  N   LEU A 284      -9.187 -18.965   9.600  1.00 80.94           N  
ATOM   2166  CA  LEU A 284      -8.356 -20.070   9.102  1.00 80.94           C  
ATOM   2167  C   LEU A 284      -8.616 -20.406   7.629  1.00 80.94           C  
ATOM   2168  CB  LEU A 284      -8.589 -21.339   9.945  1.00 80.94           C  
ATOM   2169  O   LEU A 284      -7.718 -20.921   6.973  1.00 80.94           O  
ATOM   2170  CG  LEU A 284      -7.977 -21.351  11.357  1.00 80.94           C  
ATOM   2171  CD1 LEU A 284      -8.320 -22.684  12.025  1.00 80.94           C  
ATOM   2172  CD2 LEU A 284      -6.453 -21.215  11.349  1.00 80.94           C  
ATOM   2173  N   VAL A 285      -9.811 -20.122   7.103  1.00 87.69           N  
ATOM   2174  CA  VAL A 285     -10.121 -20.247   5.667  1.00 87.69           C  
ATOM   2175  C   VAL A 285      -9.666 -18.998   4.904  1.00 87.69           C  
ATOM   2176  CB  VAL A 285     -11.626 -20.534   5.486  1.00 87.69           C  
ATOM   2177  O   VAL A 285      -9.098 -19.104   3.818  1.00 87.69           O  
ATOM   2178  CG1 VAL A 285     -12.089 -20.498   4.028  1.00 87.69           C  
ATOM   2179  CG2 VAL A 285     -11.974 -21.932   6.021  1.00 87.69           C  
ATOM   2180  N   PHE A 286      -9.857 -17.813   5.489  1.00 84.75           N  
ATOM   2181  CA  PHE A 286      -9.551 -16.519   4.878  1.00 84.75           C  
ATOM   2182  C   PHE A 286      -8.063 -16.312   4.568  1.00 84.75           C  
ATOM   2183  CB  PHE A 286     -10.044 -15.426   5.828  1.00 84.75           C  
ATOM   2184  O   PHE A 286      -7.725 -15.853   3.478  1.00 84.75           O  
ATOM   2185  CG  PHE A 286      -9.838 -14.014   5.338  1.00 84.75           C  
ATOM   2186  CD1 PHE A 286      -8.697 -13.285   5.727  1.00 84.75           C  
ATOM   2187  CD2 PHE A 286     -10.818 -13.419   4.524  1.00 84.75           C  
ATOM   2188  CE1 PHE A 286      -8.561 -11.944   5.335  1.00 84.75           C  
ATOM   2189  CE2 PHE A 286     -10.685 -12.077   4.139  1.00 84.75           C  
ATOM   2190  CZ  PHE A 286      -9.570 -11.340   4.568  1.00 84.75           C  
ATOM   2191  N   LEU A 287      -7.162 -16.656   5.495  1.00 84.88           N  
ATOM   2192  CA  LEU A 287      -5.729 -16.440   5.281  1.00 84.88           C  
ATOM   2193  C   LEU A 287      -5.191 -17.284   4.103  1.00 84.88           C  
ATOM   2194  CB  LEU A 287      -4.983 -16.547   6.625  1.00 84.88           C  
ATOM   2195  O   LEU A 287      -4.622 -16.691   3.183  1.00 84.88           O  
ATOM   2196  CG  LEU A 287      -3.448 -16.428   6.536  1.00 84.88           C  
ATOM   2197  CD1 LEU A 287      -2.908 -15.950   7.881  1.00 84.88           C  
ATOM   2198  CD2 LEU A 287      -2.744 -17.752   6.216  1.00 84.88           C  
ATOM   2199  N   PRO A 288      -5.418 -18.613   4.029  1.00 89.12           N  
ATOM   2200  CA  PRO A 288      -5.029 -19.409   2.865  1.00 89.12           C  
ATOM   2201  C   PRO A 288      -5.747 -18.992   1.576  1.00 89.12           C  
ATOM   2202  CB  PRO A 288      -5.311 -20.870   3.234  1.00 89.12           C  
ATOM   2203  O   PRO A 288      -5.128 -19.036   0.517  1.00 89.12           O  
ATOM   2204  CG  PRO A 288      -5.265 -20.863   4.757  1.00 89.12           C  
ATOM   2205  CD  PRO A 288      -5.874 -19.503   5.082  1.00 89.12           C  
ATOM   2206  N   MET A 289      -7.003 -18.531   1.643  1.00 91.62           N  
ATOM   2207  CA  MET A 289      -7.744 -18.000   0.489  1.00 91.62           C  
ATOM   2208  C   MET A 289      -7.015 -16.805  -0.148  1.00 91.62           C  
ATOM   2209  CB  MET A 289      -9.157 -17.611   0.954  1.00 91.62           C  
ATOM   2210  O   MET A 289      -6.724 -16.825  -1.344  1.00 91.62           O  
ATOM   2211  CG  MET A 289     -10.066 -17.014  -0.120  1.00 91.62           C  
ATOM   2212  SD  MET A 289     -11.583 -16.291   0.563  1.00 91.62           S  
ATOM   2213  CE  MET A 289     -10.949 -14.754   1.280  1.00 91.62           C  
ATOM   2214  N   ILE A 290      -6.676 -15.785   0.650  1.00 88.44           N  
ATOM   2215  CA  ILE A 290      -5.976 -14.581   0.171  1.00 88.44           C  
ATOM   2216  C   ILE A 290      -4.549 -14.911  -0.289  1.00 88.44           C  
ATOM   2217  CB  ILE A 290      -6.015 -13.480   1.259  1.00 88.44           C  
ATOM   2218  O   ILE A 290      -4.112 -14.413  -1.327  1.00 88.44           O  
ATOM   2219  CG1 ILE A 290      -7.456 -13.007   1.571  1.00 88.44           C  
ATOM   2220  CG2 ILE A 290      -5.139 -12.269   0.895  1.00 88.44           C  
ATOM   2221  CD1 ILE A 290      -8.238 -12.405   0.392  1.00 88.44           C  
ATOM   2222  N   VAL A 291      -3.845 -15.802   0.419  1.00 87.56           N  
ATOM   2223  CA  VAL A 291      -2.520 -16.286  -0.003  1.00 87.56           C  
ATOM   2224  C   VAL A 291      -2.598 -17.002  -1.355  1.00 87.56           C  
ATOM   2225  CB  VAL A 291      -1.885 -17.169   1.090  1.00 87.56           C  
ATOM   2226  O   VAL A 291      -1.805 -16.691  -2.238  1.00 87.56           O  
ATOM   2227  CG1 VAL A 291      -0.614 -17.890   0.621  1.00 87.56           C  
ATOM   2228  CG2 VAL A 291      -1.491 -16.318   2.307  1.00 87.56           C  
ATOM   2229  N   CYS A 292      -3.565 -17.900  -1.574  1.00 91.88           N  
ATOM   2230  CA  CYS A 292      -3.699 -18.616  -2.847  1.00 91.88           C  
ATOM   2231  C   CYS A 292      -3.981 -17.670  -4.023  1.00 91.88           C  
ATOM   2232  CB  CYS A 292      -4.774 -19.704  -2.738  1.00 91.88           C  
ATOM   2233  O   CYS A 292      -3.337 -17.798  -5.063  1.00 91.88           O  
ATOM   2234  SG  CYS A 292      -4.181 -21.052  -1.678  1.00 91.88           S  
ATOM   2235  N   LEU A 293      -4.872 -16.686  -3.847  1.00 91.25           N  
ATOM   2236  CA  LEU A 293      -5.156 -15.667  -4.864  1.00 91.25           C  
ATOM   2237  C   LEU A 293      -3.903 -14.865  -5.246  1.00 91.25           C  
ATOM   2238  CB  LEU A 293      -6.259 -14.735  -4.328  1.00 91.25           C  
ATOM   2239  O   LEU A 293      -3.594 -14.711  -6.429  1.00 91.25           O  
ATOM   2240  CG  LEU A 293      -6.612 -13.547  -5.245  1.00 91.25           C  
ATOM   2241  CD1 LEU A 293      -7.107 -13.995  -6.621  1.00 91.25           C  
ATOM   2242  CD2 LEU A 293      -7.700 -12.703  -4.582  1.00 91.25           C  
ATOM   2243  N   LEU A 294      -3.176 -14.355  -4.249  1.00 85.19           N  
ATOM   2244  CA  LEU A 294      -2.018 -13.495  -4.490  1.00 85.19           C  
ATOM   2245  C   LEU A 294      -0.818 -14.288  -5.034  1.00 85.19           C  
ATOM   2246  CB  LEU A 294      -1.708 -12.689  -3.216  1.00 85.19           C  
ATOM   2247  O   LEU A 294      -0.133 -13.792  -5.925  1.00 85.19           O  
ATOM   2248  CG  LEU A 294      -2.806 -11.668  -2.839  1.00 85.19           C  
ATOM   2249  CD1 LEU A 294      -2.492 -11.031  -1.486  1.00 85.19           C  
ATOM   2250  CD2 LEU A 294      -2.929 -10.532  -3.859  1.00 85.19           C  
ATOM   2251  N   LEU A 295      -0.606 -15.538  -4.602  1.00 86.44           N  
ATOM   2252  CA  LEU A 295       0.398 -16.428  -5.204  1.00 86.44           C  
ATOM   2253  C   LEU A 295       0.068 -16.777  -6.663  1.00 86.44           C  
ATOM   2254  CB  LEU A 295       0.549 -17.719  -4.376  1.00 86.44           C  
ATOM   2255  O   LEU A 295       0.969 -16.764  -7.502  1.00 86.44           O  
ATOM   2256  CG  LEU A 295       1.221 -17.572  -2.998  1.00 86.44           C  
ATOM   2257  CD1 LEU A 295       1.338 -18.951  -2.345  1.00 86.44           C  
ATOM   2258  CD2 LEU A 295       2.618 -16.969  -3.088  1.00 86.44           C  
ATOM   2259  N   ALA A 296      -1.203 -17.048  -6.988  1.00 89.50           N  
ATOM   2260  CA  ALA A 296      -1.622 -17.357  -8.357  1.00 89.50           C  
ATOM   2261  C   ALA A 296      -1.329 -16.195  -9.320  1.00 89.50           C  
ATOM   2262  CB  ALA A 296      -3.116 -17.702  -8.365  1.00 89.50           C  
ATOM   2263  O   ALA A 296      -0.810 -16.415 -10.412  1.00 89.50           O  
ATOM   2264  N   LEU A 297      -1.608 -14.958  -8.896  1.00 85.38           N  
ATOM   2265  CA  LEU A 297      -1.382 -13.752  -9.699  1.00 85.38           C  
ATOM   2266  C   LEU A 297       0.093 -13.320  -9.753  1.00 85.38           C  
ATOM   2267  CB  LEU A 297      -2.280 -12.627  -9.155  1.00 85.38           C  
ATOM   2268  O   LEU A 297       0.525 -12.784 -10.768  1.00 85.38           O  
ATOM   2269  CG  LEU A 297      -3.784 -12.882  -9.375  1.00 85.38           C  
ATOM   2270  CD1 LEU A 297      -4.598 -11.846  -8.609  1.00 85.38           C  
ATOM   2271  CD2 LEU A 297      -4.183 -12.765 -10.849  1.00 85.38           C  
ATOM   2272  N   GLN A 298       0.874 -13.569  -8.698  1.00 78.69           N  
ATOM   2273  CA  GLN A 298       2.294 -13.202  -8.634  1.00 78.69           C  
ATOM   2274  C   GLN A 298       3.210 -14.202  -9.373  1.00 78.69           C  
ATOM   2275  CB  GLN A 298       2.664 -13.036  -7.150  1.00 78.69           C  
ATOM   2276  O   GLN A 298       4.266 -13.803  -9.867  1.00 78.69           O  
ATOM   2277  CG  GLN A 298       4.104 -12.586  -6.869  1.00 78.69           C  
ATOM   2278  CD  GLN A 298       4.453 -11.165  -7.295  1.00 78.69           C  
ATOM   2279  NE2 GLN A 298       5.656 -10.922  -7.762  1.00 78.69           N  
ATOM   2280  OE1 GLN A 298       3.696 -10.221  -7.132  1.00 78.69           O  
ATOM   2281  N   TRP A 299       2.834 -15.487  -9.466  1.00 83.06           N  
ATOM   2282  CA  TRP A 299       3.562 -16.501 -10.255  1.00 83.06           C  
ATOM   2283  C   TRP A 299       3.002 -16.731 -11.665  1.00 83.06           C  
ATOM   2284  CB  TRP A 299       3.572 -17.848  -9.517  1.00 83.06           C  
ATOM   2285  O   TRP A 299       3.750 -17.176 -12.540  1.00 83.06           O  
ATOM   2286  CG  TRP A 299       4.446 -18.004  -8.310  1.00 83.06           C  
ATOM   2287  CD1 TRP A 299       5.493 -17.221  -7.964  1.00 83.06           C  
ATOM   2288  CD2 TRP A 299       4.371 -19.044  -7.286  1.00 83.06           C  
ATOM   2289  CE2 TRP A 299       5.407 -18.815  -6.332  1.00 83.06           C  
ATOM   2290  CE3 TRP A 299       3.527 -20.154  -7.060  1.00 83.06           C  
ATOM   2291  NE1 TRP A 299       6.073 -17.708  -6.807  1.00 83.06           N  
ATOM   2292  CH2 TRP A 299       4.722 -20.718  -5.003  1.00 83.06           C  
ATOM   2293  CZ2 TRP A 299       5.584 -19.625  -5.200  1.00 83.06           C  
ATOM   2294  CZ3 TRP A 299       3.703 -20.984  -5.935  1.00 83.06           C  
ATOM   2295  N   GLY A 300       1.709 -16.484 -11.883  1.00 81.31           N  
ATOM   2296  CA  GLY A 300       1.051 -16.687 -13.169  1.00 81.31           C  
ATOM   2297  C   GLY A 300       1.623 -15.774 -14.251  1.00 81.31           C  
ATOM   2298  O   GLY A 300       1.808 -14.578 -14.044  1.00 81.31           O  
ATOM   2299  N   GLY A 301       1.976 -16.360 -15.395  1.00 73.81           N  
ATOM   2300  CA  GLY A 301       2.582 -15.709 -16.561  1.00 73.81           C  
ATOM   2301  C   GLY A 301       3.995 -15.135 -16.366  1.00 73.81           C  
ATOM   2302  O   GLY A 301       4.666 -14.892 -17.362  1.00 73.81           O  
ATOM   2303  N   SER A 302       4.462 -14.952 -15.127  1.00 70.19           N  
ATOM   2304  CA  SER A 302       5.815 -14.492 -14.788  1.00 70.19           C  
ATOM   2305  C   SER A 302       6.781 -15.669 -14.606  1.00 70.19           C  
ATOM   2306  CB  SER A 302       5.757 -13.618 -13.523  1.00 70.19           C  
ATOM   2307  O   SER A 302       7.765 -15.787 -15.327  1.00 70.19           O  
ATOM   2308  OG  SER A 302       5.140 -14.337 -12.464  1.00 70.19           O  
ATOM   2309  N   LYS A 303       6.474 -16.572 -13.665  1.00 76.25           N  
ATOM   2310  CA  LYS A 303       7.314 -17.720 -13.283  1.00 76.25           C  
ATOM   2311  C   LYS A 303       6.796 -19.049 -13.829  1.00 76.25           C  
ATOM   2312  CB  LYS A 303       7.438 -17.738 -11.752  1.00 76.25           C  
ATOM   2313  O   LYS A 303       7.584 -19.939 -14.139  1.00 76.25           O  
ATOM   2314  CG  LYS A 303       8.361 -18.868 -11.275  1.00 76.25           C  
ATOM   2315  CD  LYS A 303       8.713 -18.713  -9.795  1.00 76.25           C  
ATOM   2316  CE  LYS A 303       9.729 -19.793  -9.412  1.00 76.25           C  
ATOM   2317  NZ  LYS A 303      10.387 -19.478  -8.121  1.00 76.25           N  
ATOM   2318  N   TYR A 304       5.478 -19.185 -13.938  1.00 82.81           N  
ATOM   2319  CA  TYR A 304       4.811 -20.348 -14.513  1.00 82.81           C  
ATOM   2320  C   TYR A 304       3.785 -19.883 -15.553  1.00 82.81           C  
ATOM   2321  CB  TYR A 304       4.127 -21.164 -13.405  1.00 82.81           C  
ATOM   2322  O   TYR A 304       3.088 -18.897 -15.302  1.00 82.81           O  
ATOM   2323  CG  TYR A 304       5.047 -21.738 -12.340  1.00 82.81           C  
ATOM   2324  CD1 TYR A 304       6.076 -22.629 -12.700  1.00 82.81           C  
ATOM   2325  CD2 TYR A 304       4.875 -21.380 -10.989  1.00 82.81           C  
ATOM   2326  CE1 TYR A 304       6.968 -23.115 -11.725  1.00 82.81           C  
ATOM   2327  CE2 TYR A 304       5.764 -21.860 -10.007  1.00 82.81           C  
ATOM   2328  OH  TYR A 304       7.706 -23.151  -9.443  1.00 82.81           O  
ATOM   2329  CZ  TYR A 304       6.824 -22.713 -10.380  1.00 82.81           C  
ATOM   2330  N   PRO A 305       3.629 -20.567 -16.702  1.00 86.12           N  
ATOM   2331  CA  PRO A 305       2.529 -20.294 -17.625  1.00 86.12           C  
ATOM   2332  C   PRO A 305       1.171 -20.325 -16.912  1.00 86.12           C  
ATOM   2333  CB  PRO A 305       2.617 -21.383 -18.701  1.00 86.12           C  
ATOM   2334  O   PRO A 305       0.980 -21.089 -15.969  1.00 86.12           O  
ATOM   2335  CG  PRO A 305       4.094 -21.776 -18.686  1.00 86.12           C  
ATOM   2336  CD  PRO A 305       4.467 -21.641 -17.211  1.00 86.12           C  
ATOM   2337  N   TRP A 306       0.192 -19.552 -17.390  1.00 87.19           N  
ATOM   2338  CA  TRP A 306      -1.172 -19.566 -16.833  1.00 87.19           C  
ATOM   2339  C   TRP A 306      -1.852 -20.949 -16.896  1.00 87.19           C  
ATOM   2340  CB  TRP A 306      -2.018 -18.514 -17.562  1.00 87.19           C  
ATOM   2341  O   TRP A 306      -2.775 -21.214 -16.133  1.00 87.19           O  
ATOM   2342  CG  TRP A 306      -1.620 -17.090 -17.312  1.00 87.19           C  
ATOM   2343  CD1 TRP A 306      -1.052 -16.246 -18.205  1.00 87.19           C  
ATOM   2344  CD2 TRP A 306      -1.805 -16.310 -16.089  1.00 87.19           C  
ATOM   2345  CE2 TRP A 306      -1.326 -14.987 -16.320  1.00 87.19           C  
ATOM   2346  CE3 TRP A 306      -2.342 -16.585 -14.811  1.00 87.19           C  
ATOM   2347  NE1 TRP A 306      -0.877 -15.004 -17.623  1.00 87.19           N  
ATOM   2348  CH2 TRP A 306      -1.893 -14.298 -14.071  1.00 87.19           C  
ATOM   2349  CZ2 TRP A 306      -1.378 -13.988 -15.339  1.00 87.19           C  
ATOM   2350  CZ3 TRP A 306      -2.376 -15.593 -13.810  1.00 87.19           C  
ATOM   2351  N   SER A 307      -1.375 -21.833 -17.777  1.00 91.38           N  
ATOM   2352  CA  SER A 307      -1.787 -23.234 -17.913  1.00 91.38           C  
ATOM   2353  C   SER A 307      -1.029 -24.220 -17.008  1.00 91.38           C  
ATOM   2354  CB  SER A 307      -1.639 -23.651 -19.380  1.00 91.38           C  
ATOM   2355  O   SER A 307      -1.304 -25.418 -17.055  1.00 91.38           O  
ATOM   2356  OG  SER A 307      -0.338 -23.341 -19.860  1.00 91.38           O  
ATOM   2357  N   ASP A 308      -0.074 -23.766 -16.190  1.00 93.75           N  
ATOM   2358  CA  ASP A 308       0.631 -24.627 -15.239  1.00 93.75           C  
ATOM   2359  C   ASP A 308      -0.321 -25.083 -14.124  1.00 93.75           C  
ATOM   2360  CB  ASP A 308       1.855 -23.893 -14.674  1.00 93.75           C  
ATOM   2361  O   ASP A 308      -1.004 -24.272 -13.489  1.00 93.75           O  
ATOM   2362  CG  ASP A 308       2.769 -24.779 -13.819  1.00 93.75           C  
ATOM   2363  OD1 ASP A 308       2.316 -25.360 -12.804  1.00 93.75           O  
ATOM   2364  OD2 ASP A 308       3.982 -24.871 -14.106  1.00 93.75           O  
ATOM   2365  N   GLY A 309      -0.326 -26.390 -13.844  1.00 93.31           N  
ATOM   2366  CA  GLY A 309      -1.183 -26.995 -12.826  1.00 93.31           C  
ATOM   2367  C   GLY A 309      -1.057 -26.361 -11.436  1.00 93.31           C  
ATOM   2368  O   GLY A 309      -2.031 -26.370 -10.693  1.00 93.31           O  
ATOM   2369  N   LYS A 310       0.084 -25.745 -11.088  1.00 93.06           N  
ATOM   2370  CA  LYS A 310       0.264 -24.998  -9.829  1.00 93.06           C  
ATOM   2371  C   LYS A 310      -0.570 -23.717  -9.800  1.00 93.06           C  
ATOM   2372  CB  LYS A 310       1.746 -24.643  -9.619  1.00 93.06           C  
ATOM   2373  O   LYS A 310      -1.212 -23.433  -8.795  1.00 93.06           O  
ATOM   2374  CG  LYS A 310       2.661 -25.872  -9.514  1.00 93.06           C  
ATOM   2375  CD  LYS A 310       4.142 -25.456  -9.427  1.00 93.06           C  
ATOM   2376  CE  LYS A 310       5.022 -26.299 -10.358  1.00 93.06           C  
ATOM   2377  NZ  LYS A 310       4.784 -25.958 -11.782  1.00 93.06           N  
ATOM   2378  N   VAL A 311      -0.579 -22.955 -10.896  1.00 92.56           N  
ATOM   2379  CA  VAL A 311      -1.336 -21.695 -11.011  1.00 92.56           C  
ATOM   2380  C   VAL A 311      -2.835 -21.997 -11.025  1.00 92.56           C  
ATOM   2381  CB  VAL A 311      -0.904 -20.902 -12.264  1.00 92.56           C  
ATOM   2382  O   VAL A 311      -3.594 -21.387 -10.274  1.00 92.56           O  
ATOM   2383  CG1 VAL A 311      -1.671 -19.582 -12.400  1.00 92.56           C  
ATOM   2384  CG2 VAL A 311       0.591 -20.559 -12.213  1.00 92.56           C  
ATOM   2385  N   ILE A 312      -3.247 -23.012 -11.793  1.00 94.69           N  
ATOM   2386  CA  ILE A 312      -4.636 -23.489 -11.820  1.00 94.69           C  
ATOM   2387  C   ILE A 312      -5.061 -24.000 -10.434  1.00 94.69           C  
ATOM   2388  CB  ILE A 312      -4.824 -24.554 -12.926  1.00 94.69           C  
ATOM   2389  O   ILE A 312      -6.117 -23.604  -9.944  1.00 94.69           O  
ATOM   2390  CG1 ILE A 312      -4.589 -23.938 -14.328  1.00 94.69           C  
ATOM   2391  CG2 ILE A 312      -6.245 -25.153 -12.854  1.00 94.69           C  
ATOM   2392  CD1 ILE A 312      -4.370 -24.978 -15.433  1.00 94.69           C  
ATOM   2393  N   ALA A 313      -4.244 -24.818  -9.760  1.00 95.31           N  
ATOM   2394  CA  ALA A 313      -4.558 -25.325  -8.424  1.00 95.31           C  
ATOM   2395  C   ALA A 313      -4.710 -24.200  -7.389  1.00 95.31           C  
ATOM   2396  CB  ALA A 313      -3.491 -26.335  -7.986  1.00 95.31           C  
ATOM   2397  O   ALA A 313      -5.639 -24.249  -6.588  1.00 95.31           O  
ATOM   2398  N   LEU A 314      -3.864 -23.164  -7.426  1.00 94.50           N  
ATOM   2399  CA  LEU A 314      -4.000 -22.004  -6.539  1.00 94.50           C  
ATOM   2400  C   LEU A 314      -5.318 -21.246  -6.785  1.00 94.50           C  
ATOM   2401  CB  LEU A 314      -2.780 -21.082  -6.697  1.00 94.50           C  
ATOM   2402  O   LEU A 314      -5.994 -20.895  -5.818  1.00 94.50           O  
ATOM   2403  CG  LEU A 314      -1.470 -21.630  -6.102  1.00 94.50           C  
ATOM   2404  CD1 LEU A 314      -0.288 -20.817  -6.632  1.00 94.50           C  
ATOM   2405  CD2 LEU A 314      -1.450 -21.543  -4.575  1.00 94.50           C  
ATOM   2406  N   PHE A 315      -5.744 -21.061  -8.041  1.00 95.12           N  
ATOM   2407  CA  PHE A 315      -7.057 -20.472  -8.345  1.00 95.12           C  
ATOM   2408  C   PHE A 315      -8.235 -21.364  -7.924  1.00 95.12           C  
ATOM   2409  CB  PHE A 315      -7.165 -20.129  -9.838  1.00 95.12           C  
ATOM   2410  O   PHE A 315      -9.221 -20.853  -7.393  1.00 95.12           O  
ATOM   2411  CG  PHE A 315      -6.447 -18.861 -10.260  1.00 95.12           C  
ATOM   2412  CD1 PHE A 315      -6.778 -17.628  -9.663  1.00 95.12           C  
ATOM   2413  CD2 PHE A 315      -5.494 -18.899 -11.295  1.00 95.12           C  
ATOM   2414  CE1 PHE A 315      -6.150 -16.444 -10.087  1.00 95.12           C  
ATOM   2415  CE2 PHE A 315      -4.875 -17.713 -11.727  1.00 95.12           C  
ATOM   2416  CZ  PHE A 315      -5.202 -16.487 -11.123  1.00 95.12           C  
ATOM   2417  N   VAL A 316      -8.141 -22.684  -8.111  1.00 96.62           N  
ATOM   2418  CA  VAL A 316      -9.178 -23.642  -7.685  1.00 96.62           C  
ATOM   2419  C   VAL A 316      -9.303 -23.667  -6.159  1.00 96.62           C  
ATOM   2420  CB  VAL A 316      -8.898 -25.047  -8.260  1.00 96.62           C  
ATOM   2421  O   VAL A 316     -10.410 -23.561  -5.635  1.00 96.62           O  
ATOM   2422  CG1 VAL A 316      -9.810 -26.132  -7.669  1.00 96.62           C  
ATOM   2423  CG2 VAL A 316      -9.114 -25.062  -9.780  1.00 96.62           C  
ATOM   2424  N   VAL A 317      -8.182 -23.733  -5.434  1.00 96.19           N  
ATOM   2425  CA  VAL A 317      -8.158 -23.680  -3.964  1.00 96.19           C  
ATOM   2426  C   VAL A 317      -8.671 -22.330  -3.461  1.00 96.19           C  
ATOM   2427  CB  VAL A 317      -6.752 -24.009  -3.422  1.00 96.19           C  
ATOM   2428  O   VAL A 317      -9.490 -22.311  -2.545  1.00 96.19           O  
ATOM   2429  CG1 VAL A 317      -6.624 -23.770  -1.912  1.00 96.19           C  
ATOM   2430  CG2 VAL A 317      -6.420 -25.490  -3.660  1.00 96.19           C  
ATOM   2431  N   PHE A 318      -8.290 -21.211  -4.088  1.00 95.25           N  
ATOM   2432  CA  PHE A 318      -8.881 -19.901  -3.796  1.00 95.25           C  
ATOM   2433  C   PHE A 318     -10.409 -19.913  -3.966  1.00 95.25           C  
ATOM   2434  CB  PHE A 318      -8.240 -18.817  -4.677  1.00 95.25           C  
ATOM   2435  O   PHE A 318     -11.112 -19.503  -3.047  1.00 95.25           O  
ATOM   2436  CG  PHE A 318      -9.051 -17.535  -4.748  1.00 95.25           C  
ATOM   2437  CD1 PHE A 318      -9.654 -17.139  -5.956  1.00 95.25           C  
ATOM   2438  CD2 PHE A 318      -9.271 -16.781  -3.582  1.00 95.25           C  
ATOM   2439  CE1 PHE A 318     -10.454 -15.983  -5.998  1.00 95.25           C  
ATOM   2440  CE2 PHE A 318     -10.071 -15.626  -3.621  1.00 95.25           C  
ATOM   2441  CZ  PHE A 318     -10.657 -15.223  -4.833  1.00 95.25           C  
ATOM   2442  N   GLY A 319     -10.930 -20.417  -5.089  1.00 95.12           N  
ATOM   2443  CA  GLY A 319     -12.371 -20.477  -5.351  1.00 95.12           C  
ATOM   2444  C   GLY A 319     -13.131 -21.342  -4.341  1.00 95.12           C  
ATOM   2445  O   GLY A 319     -14.161 -20.920  -3.817  1.00 95.12           O  
ATOM   2446  N   VAL A 320     -12.598 -22.520  -4.002  1.00 96.50           N  
ATOM   2447  CA  VAL A 320     -13.177 -23.411  -2.981  1.00 96.50           C  
ATOM   2448  C   VAL A 320     -13.168 -22.748  -1.601  1.00 96.50           C  
ATOM   2449  CB  VAL A 320     -12.440 -24.767  -2.971  1.00 96.50           C  
ATOM   2450  O   VAL A 320     -14.194 -22.734  -0.921  1.00 96.50           O  
ATOM   2451  CG1 VAL A 320     -12.831 -25.656  -1.783  1.00 96.50           C  
ATOM   2452  CG2 VAL A 320     -12.757 -25.557  -4.249  1.00 96.50           C  
ATOM   2453  N   LEU A 321     -12.049 -22.144  -1.191  1.00 95.19           N  
ATOM   2454  CA  LEU A 321     -11.957 -21.446   0.093  1.00 95.19           C  
ATOM   2455  C   LEU A 321     -12.824 -20.179   0.134  1.00 95.19           C  
ATOM   2456  CB  LEU A 321     -10.492 -21.117   0.415  1.00 95.19           C  
ATOM   2457  O   LEU A 321     -13.370 -19.872   1.188  1.00 95.19           O  
ATOM   2458  CG  LEU A 321      -9.574 -22.329   0.662  1.00 95.19           C  
ATOM   2459  CD1 LEU A 321      -8.139 -21.820   0.772  1.00 95.19           C  
ATOM   2460  CD2 LEU A 321      -9.895 -23.076   1.959  1.00 95.19           C  
ATOM   2461  N   LEU A 322     -13.020 -19.482  -0.989  1.00 94.06           N  
ATOM   2462  CA  LEU A 322     -13.929 -18.337  -1.095  1.00 94.06           C  
ATOM   2463  C   LEU A 322     -15.389 -18.750  -0.898  1.00 94.06           C  
ATOM   2464  CB  LEU A 322     -13.700 -17.633  -2.446  1.00 94.06           C  
ATOM   2465  O   LEU A 322     -16.112 -18.079  -0.161  1.00 94.06           O  
ATOM   2466  CG  LEU A 322     -14.613 -16.417  -2.697  1.00 94.06           C  
ATOM   2467  CD1 LEU A 322     -14.353 -15.276  -1.709  1.00 94.06           C  
ATOM   2468  CD2 LEU A 322     -14.386 -15.886  -4.111  1.00 94.06           C  
ATOM   2469  N   LEU A 323     -15.812 -19.868  -1.496  1.00 94.06           N  
ATOM   2470  CA  LEU A 323     -17.144 -20.433  -1.269  1.00 94.06           C  
ATOM   2471  C   LEU A 323     -17.325 -20.831   0.202  1.00 94.06           C  
ATOM   2472  CB  LEU A 323     -17.377 -21.621  -2.221  1.00 94.06           C  
ATOM   2473  O   LEU A 323     -18.295 -20.408   0.828  1.00 94.06           O  
ATOM   2474  CG  LEU A 323     -17.528 -21.228  -3.704  1.00 94.06           C  
ATOM   2475  CD1 LEU A 323     -17.532 -22.490  -4.568  1.00 94.06           C  
ATOM   2476  CD2 LEU A 323     -18.824 -20.461  -3.975  1.00 94.06           C  
ATOM   2477  N   ILE A 324     -16.361 -21.551   0.789  1.00 92.94           N  
ATOM   2478  CA  ILE A 324     -16.389 -21.930   2.213  1.00 92.94           C  
ATOM   2479  C   ILE A 324     -16.428 -20.684   3.114  1.00 92.94           C  
ATOM   2480  CB  ILE A 324     -15.192 -22.853   2.549  1.00 92.94           C  
ATOM   2481  O   ILE A 324     -17.239 -20.621   4.039  1.00 92.94           O  
ATOM   2482  CG1 ILE A 324     -15.316 -24.207   1.810  1.00 92.94           C  
ATOM   2483  CG2 ILE A 324     -15.091 -23.119   4.065  1.00 92.94           C  
ATOM   2484  CD1 ILE A 324     -14.018 -25.025   1.801  1.00 92.94           C  
ATOM   2485  N   PHE A 325     -15.600 -19.670   2.844  1.00 89.19           N  
ATOM   2486  CA  PHE A 325     -15.572 -18.424   3.608  1.00 89.19           C  
ATOM   2487  C   PHE A 325     -16.921 -17.704   3.540  1.00 89.19           C  
ATOM   2488  CB  PHE A 325     -14.440 -17.512   3.112  1.00 89.19           C  
ATOM   2489  O   PHE A 325     -17.471 -17.356   4.585  1.00 89.19           O  
ATOM   2490  CG  PHE A 325     -14.352 -16.199   3.869  1.00 89.19           C  
ATOM   2491  CD1 PHE A 325     -14.803 -15.004   3.277  1.00 89.19           C  
ATOM   2492  CD2 PHE A 325     -13.853 -16.180   5.184  1.00 89.19           C  
ATOM   2493  CE1 PHE A 325     -14.760 -13.798   4.001  1.00 89.19           C  
ATOM   2494  CE2 PHE A 325     -13.816 -14.976   5.910  1.00 89.19           C  
ATOM   2495  CZ  PHE A 325     -14.271 -13.784   5.319  1.00 89.19           C  
ATOM   2496  N   ALA A 326     -17.484 -17.540   2.338  1.00 89.25           N  
ATOM   2497  CA  ALA A 326     -18.793 -16.928   2.129  1.00 89.25           C  
ATOM   2498  C   ALA A 326     -19.902 -17.686   2.876  1.00 89.25           C  
ATOM   2499  CB  ALA A 326     -19.065 -16.850   0.622  1.00 89.25           C  
ATOM   2500  O   ALA A 326     -20.694 -17.061   3.583  1.00 89.25           O  
ATOM   2501  N   THR A 327     -19.916 -19.023   2.813  1.00 89.94           N  
ATOM   2502  CA  THR A 327     -20.838 -19.859   3.595  1.00 89.94           C  
ATOM   2503  C   THR A 327     -20.672 -19.630   5.100  1.00 89.94           C  
ATOM   2504  CB  THR A 327     -20.660 -21.345   3.240  1.00 89.94           C  
ATOM   2505  O   THR A 327     -21.672 -19.431   5.787  1.00 89.94           O  
ATOM   2506  CG2 THR A 327     -21.604 -22.270   4.003  1.00 89.94           C  
ATOM   2507  OG1 THR A 327     -20.944 -21.552   1.878  1.00 89.94           O  
ATOM   2508  N   ILE A 328     -19.443 -19.562   5.627  1.00 87.69           N  
ATOM   2509  CA  ILE A 328     -19.199 -19.252   7.048  1.00 87.69           C  
ATOM   2510  C   ILE A 328     -19.714 -17.848   7.409  1.00 87.69           C  
ATOM   2511  CB  ILE A 328     -17.704 -19.431   7.418  1.00 87.69           C  
ATOM   2512  O   ILE A 328     -20.345 -17.694   8.455  1.00 87.69           O  
ATOM   2513  CG1 ILE A 328     -17.284 -20.916   7.315  1.00 87.69           C  
ATOM   2514  CG2 ILE A 328     -17.419 -18.932   8.852  1.00 87.69           C  
ATOM   2515  CD1 ILE A 328     -15.764 -21.122   7.284  1.00 87.69           C  
ATOM   2516  N   GLN A 329     -19.496 -16.832   6.563  1.00 86.38           N  
ATOM   2517  CA  GLN A 329     -19.957 -15.466   6.852  1.00 86.38           C  
ATOM   2518  C   GLN A 329     -21.492 -15.367   6.841  1.00 86.38           C  
ATOM   2519  CB  GLN A 329     -19.349 -14.428   5.886  1.00 86.38           C  
ATOM   2520  O   GLN A 329     -22.065 -14.692   7.695  1.00 86.38           O  
ATOM   2521  CG  GLN A 329     -17.812 -14.306   5.826  1.00 86.38           C  
ATOM   2522  CD  GLN A 329     -17.103 -14.444   7.169  1.00 86.38           C  
ATOM   2523  NE2 GLN A 329     -16.691 -15.625   7.574  1.00 86.38           N  
ATOM   2524  OE1 GLN A 329     -16.920 -13.483   7.896  1.00 86.38           O  
ATOM   2525  N   VAL A 330     -22.167 -16.073   5.925  1.00 86.56           N  
ATOM   2526  CA  VAL A 330     -23.638 -16.155   5.882  1.00 86.56           C  
ATOM   2527  C   VAL A 330     -24.188 -16.895   7.103  1.00 86.56           C  
ATOM   2528  CB  VAL A 330     -24.121 -16.780   4.556  1.00 86.56           C  
ATOM   2529  O   VAL A 330     -25.077 -16.371   7.768  1.00 86.56           O  
ATOM   2530  CG1 VAL A 330     -25.629 -17.064   4.542  1.00 86.56           C  
ATOM   2531  CG2 VAL A 330     -23.837 -15.825   3.387  1.00 86.56           C  
ATOM   2532  N   LEU A 331     -23.636 -18.064   7.447  1.00 85.88           N  
ATOM   2533  CA  LEU A 331     -24.104 -18.872   8.582  1.00 85.88           C  
ATOM   2534  C   LEU A 331     -23.843 -18.220   9.949  1.00 85.88           C  
ATOM   2535  CB  LEU A 331     -23.453 -20.267   8.526  1.00 85.88           C  
ATOM   2536  O   LEU A 331     -24.602 -18.458  10.885  1.00 85.88           O  
ATOM   2537  CG  LEU A 331     -23.931 -21.175   7.377  1.00 85.88           C  
ATOM   2538  CD1 LEU A 331     -23.113 -22.467   7.394  1.00 85.88           C  
ATOM   2539  CD2 LEU A 331     -25.409 -21.551   7.493  1.00 85.88           C  
ATOM   2540  N   LYS A 332     -22.791 -17.399  10.089  1.00 81.56           N  
ATOM   2541  CA  LYS A 332     -22.492 -16.677  11.340  1.00 81.56           C  
ATOM   2542  C   LYS A 332     -23.151 -15.304  11.463  1.00 81.56           C  
ATOM   2543  CB  LYS A 332     -20.977 -16.572  11.552  1.00 81.56           C  
ATOM   2544  O   LYS A 332     -23.151 -14.759  12.567  1.00 81.56           O  
ATOM   2545  CG  LYS A 332     -20.396 -17.923  11.976  1.00 81.56           C  
ATOM   2546  CD  LYS A 332     -18.961 -17.741  12.469  1.00 81.56           C  
ATOM   2547  CE  LYS A 332     -18.487 -19.031  13.136  1.00 81.56           C  
ATOM   2548  NZ  LYS A 332     -17.182 -18.811  13.788  1.00 81.56           N  
ATOM   2549  N   ALA A 333     -23.686 -14.751  10.373  1.00 82.88           N  
ATOM   2550  CA  ALA A 333     -24.354 -13.451  10.317  1.00 82.88           C  
ATOM   2551  C   ALA A 333     -23.597 -12.337  11.080  1.00 82.88           C  
ATOM   2552  CB  ALA A 333     -25.832 -13.628  10.705  1.00 82.88           C  
ATOM   2553  O   ALA A 333     -22.567 -11.853  10.612  1.00 82.88           O  
ATOM   2554  N   ASP A 334     -24.078 -11.940  12.259  1.00 73.88           N  
ATOM   2555  CA  ASP A 334     -23.506 -10.859  13.074  1.00 73.88           C  
ATOM   2556  C   ASP A 334     -22.233 -11.246  13.847  1.00 73.88           C  
ATOM   2557  CB  ASP A 334     -24.600 -10.321  14.013  1.00 73.88           C  
ATOM   2558  O   ASP A 334     -21.454 -10.371  14.221  1.00 73.88           O  
ATOM   2559  CG  ASP A 334     -25.376  -9.176  13.360  1.00 73.88           C  
ATOM   2560  OD1 ASP A 334     -25.558  -9.177  12.123  1.00 73.88           O  
ATOM   2561  OD2 ASP A 334     -25.664  -8.178  14.057  1.00 73.88           O  
ATOM   2562  N   HIS A 335     -21.969 -12.543  14.036  1.00 69.31           N  
ATOM   2563  CA  HIS A 335     -20.742 -13.060  14.662  1.00 69.31           C  
ATOM   2564  C   HIS A 335     -19.637 -13.397  13.644  1.00 69.31           C  
ATOM   2565  CB  HIS A 335     -21.091 -14.257  15.555  1.00 69.31           C  
ATOM   2566  O   HIS A 335     -18.601 -13.966  14.001  1.00 69.31           O  
ATOM   2567  CG  HIS A 335     -22.043 -13.899  16.666  1.00 69.31           C  
ATOM   2568  CD2 HIS A 335     -23.336 -14.327  16.802  1.00 69.31           C  
ATOM   2569  ND1 HIS A 335     -21.785 -13.047  17.717  1.00 69.31           N  
ATOM   2570  CE1 HIS A 335     -22.896 -12.968  18.469  1.00 69.31           C  
ATOM   2571  NE2 HIS A 335     -23.864 -13.737  17.953  1.00 69.31           N  
ATOM   2572  N   ALA A 336     -19.851 -13.067  12.370  1.00 75.31           N  
ATOM   2573  CA  ALA A 336     -18.898 -13.287  11.293  1.00 75.31           C  
ATOM   2574  C   ALA A 336     -17.616 -12.430  11.441  1.00 75.31           C  
ATOM   2575  CB  ALA A 336     -19.648 -13.026   9.982  1.00 75.31           C  
ATOM   2576  O   ALA A 336     -17.478 -11.555  12.307  1.00 75.31           O  
ATOM   2577  N   THR A 337     -16.639 -12.675  10.573  1.00 72.56           N  
ATOM   2578  CA  THR A 337     -15.472 -11.797  10.400  1.00 72.56           C  
ATOM   2579  C   THR A 337     -15.837 -10.561   9.574  1.00 72.56           C  
ATOM   2580  CB  THR A 337     -14.304 -12.579   9.785  1.00 72.56           C  
ATOM   2581  O   THR A 337     -15.439  -9.454   9.928  1.00 72.56           O  
ATOM   2582  CG2 THR A 337     -13.044 -11.731   9.632  1.00 72.56           C  
ATOM   2583  OG1 THR A 337     -13.962 -13.625  10.660  1.00 72.56           O  
ATOM   2584  N   VAL A 338     -16.660 -10.741   8.538  1.00 80.81           N  
ATOM   2585  CA  VAL A 338     -17.259  -9.686   7.710  1.00 80.81           C  
ATOM   2586  C   VAL A 338     -18.782  -9.893   7.701  1.00 80.81           C  
ATOM   2587  CB  VAL A 338     -16.661  -9.701   6.285  1.00 80.81           C  
ATOM   2588  O   VAL A 338     -19.281 -10.675   6.890  1.00 80.81           O  
ATOM   2589  CG1 VAL A 338     -17.250  -8.573   5.430  1.00 80.81           C  
ATOM   2590  CG2 VAL A 338     -15.137  -9.509   6.311  1.00 80.81           C  
ATOM   2591  N   PRO A 339     -19.542  -9.247   8.609  1.00 81.44           N  
ATOM   2592  CA  PRO A 339     -20.987  -9.440   8.713  1.00 81.44           C  
ATOM   2593  C   PRO A 339     -21.713  -9.079   7.407  1.00 81.44           C  
ATOM   2594  CB  PRO A 339     -21.447  -8.573   9.892  1.00 81.44           C  
ATOM   2595  O   PRO A 339     -21.613  -7.930   6.959  1.00 81.44           O  
ATOM   2596  CG  PRO A 339     -20.195  -8.486  10.762  1.00 81.44           C  
ATOM   2597  CD  PRO A 339     -19.077  -8.434   9.722  1.00 81.44           C  
ATOM   2598  N   PRO A 340     -22.502  -9.989   6.800  1.00 84.94           N  
ATOM   2599  CA  PRO A 340     -23.170  -9.724   5.523  1.00 84.94           C  
ATOM   2600  C   PRO A 340     -24.081  -8.487   5.536  1.00 84.94           C  
ATOM   2601  CB  PRO A 340     -23.948 -11.002   5.198  1.00 84.94           C  
ATOM   2602  O   PRO A 340     -24.235  -7.830   4.508  1.00 84.94           O  
ATOM   2603  CG  PRO A 340     -23.124 -12.093   5.879  1.00 84.94           C  
ATOM   2604  CD  PRO A 340     -22.626 -11.401   7.145  1.00 84.94           C  
ATOM   2605  N   ARG A 341     -24.638  -8.102   6.698  1.00 88.88           N  
ATOM   2606  CA  ARG A 341     -25.427  -6.864   6.832  1.00 88.88           C  
ATOM   2607  C   ARG A 341     -24.620  -5.577   6.609  1.00 88.88           C  
ATOM   2608  CB  ARG A 341     -26.205  -6.829   8.160  1.00 88.88           C  
ATOM   2609  O   ARG A 341     -25.198  -4.598   6.148  1.00 88.88           O  
ATOM   2610  CG  ARG A 341     -25.341  -6.753   9.430  1.00 88.88           C  
ATOM   2611  CD  ARG A 341     -26.211  -6.352  10.628  1.00 88.88           C  
ATOM   2612  NE  ARG A 341     -25.448  -6.387  11.880  1.00 88.88           N  
ATOM   2613  NH1 ARG A 341     -24.743  -4.212  12.066  1.00 88.88           N  
ATOM   2614  NH2 ARG A 341     -24.049  -5.726  13.530  1.00 88.88           N  
ATOM   2615  CZ  ARG A 341     -24.751  -5.444  12.478  1.00 88.88           C  
ATOM   2616  N   LEU A 342     -23.308  -5.573   6.877  1.00 86.44           N  
ATOM   2617  CA  LEU A 342     -22.430  -4.433   6.575  1.00 86.44           C  
ATOM   2618  C   LEU A 342     -22.171  -4.335   5.067  1.00 86.44           C  
ATOM   2619  CB  LEU A 342     -21.113  -4.519   7.379  1.00 86.44           C  
ATOM   2620  O   LEU A 342     -22.287  -3.251   4.509  1.00 86.44           O  
ATOM   2621  CG  LEU A 342     -21.129  -3.762   8.721  1.00 86.44           C  
ATOM   2622  CD1 LEU A 342     -22.211  -4.255   9.682  1.00 86.44           C  
ATOM   2623  CD2 LEU A 342     -19.772  -3.908   9.408  1.00 86.44           C  
ATOM   2624  N   LEU A 343     -21.927  -5.461   4.386  1.00 87.06           N  
ATOM   2625  CA  LEU A 343     -21.826  -5.502   2.917  1.00 87.06           C  
ATOM   2626  C   LEU A 343     -23.150  -5.152   2.213  1.00 87.06           C  
ATOM   2627  CB  LEU A 343     -21.328  -6.889   2.472  1.00 87.06           C  
ATOM   2628  O   LEU A 343     -23.138  -4.675   1.084  1.00 87.06           O  
ATOM   2629  CG  LEU A 343     -19.846  -7.169   2.779  1.00 87.06           C  
ATOM   2630  CD1 LEU A 343     -19.533  -8.628   2.448  1.00 87.06           C  
ATOM   2631  CD2 LEU A 343     -18.907  -6.285   1.954  1.00 87.06           C  
ATOM   2632  N   ARG A 344     -24.297  -5.333   2.880  1.00 89.44           N  
ATOM   2633  CA  ARG A 344     -25.612  -4.904   2.374  1.00 89.44           C  
ATOM   2634  C   ARG A 344     -25.831  -3.384   2.437  1.00 89.44           C  
ATOM   2635  CB  ARG A 344     -26.720  -5.693   3.098  1.00 89.44           C  
ATOM   2636  O   ARG A 344     -26.765  -2.885   1.813  1.00 89.44           O  
ATOM   2637  CG  ARG A 344     -27.782  -6.217   2.121  1.00 89.44           C  
ATOM   2638  CD  ARG A 344     -28.792  -7.108   2.859  1.00 89.44           C  
ATOM   2639  NE  ARG A 344     -29.710  -7.790   1.923  1.00 89.44           N  
ATOM   2640  NH1 ARG A 344     -30.840  -9.070   3.467  1.00 89.44           N  
ATOM   2641  NH2 ARG A 344     -31.345  -9.256   1.306  1.00 89.44           N  
ATOM   2642  CZ  ARG A 344     -30.623  -8.697   2.236  1.00 89.44           C  
ATOM   2643  N   ASN A 345     -24.988  -2.634   3.153  1.00 93.38           N  
ATOM   2644  CA  ASN A 345     -24.991  -1.173   3.121  1.00 93.38           C  
ATOM   2645  C   ASN A 345     -24.216  -0.688   1.883  1.00 93.38           C  
ATOM   2646  CB  ASN A 345     -24.435  -0.636   4.456  1.00 93.38           C  
ATOM   2647  O   ASN A 345     -22.992  -0.815   1.821  1.00 93.38           O  
ATOM   2648  CG  ASN A 345     -24.422   0.883   4.548  1.00 93.38           C  
ATOM   2649  ND2 ASN A 345     -24.655   1.434   5.715  1.00 93.38           N  
ATOM   2650  OD1 ASN A 345     -24.188   1.599   3.588  1.00 93.38           O  
ATOM   2651  N   ARG A 346     -24.928  -0.087   0.917  1.00 94.75           N  
ATOM   2652  CA  ARG A 346     -24.354   0.405  -0.352  1.00 94.75           C  
ATOM   2653  C   ARG A 346     -23.158   1.345  -0.179  1.00 94.75           C  
ATOM   2654  CB  ARG A 346     -25.436   1.061  -1.231  1.00 94.75           C  
ATOM   2655  O   ARG A 346     -22.224   1.259  -0.967  1.00 94.75           O  
ATOM   2656  CG  ARG A 346     -26.143   2.264  -0.583  1.00 94.75           C  
ATOM   2657  CD  ARG A 346     -27.070   2.957  -1.586  1.00 94.75           C  
ATOM   2658  NE  ARG A 346     -27.960   3.916  -0.907  1.00 94.75           N  
ATOM   2659  NH1 ARG A 346     -28.769   5.004  -2.765  1.00 94.75           N  
ATOM   2660  NH2 ARG A 346     -29.486   5.575  -0.721  1.00 94.75           N  
ATOM   2661  CZ  ARG A 346     -28.732   4.825  -1.474  1.00 94.75           C  
ATOM   2662  N   THR A 347     -23.141   2.169   0.870  1.00 94.06           N  
ATOM   2663  CA  THR A 347     -22.014   3.068   1.145  1.00 94.06           C  
ATOM   2664  C   THR A 347     -20.786   2.282   1.589  1.00 94.06           C  
ATOM   2665  CB  THR A 347     -22.374   4.116   2.208  1.00 94.06           C  
ATOM   2666  O   THR A 347     -19.690   2.587   1.141  1.00 94.06           O  
ATOM   2667  CG2 THR A 347     -21.254   5.134   2.421  1.00 94.06           C  
ATOM   2668  OG1 THR A 347     -23.504   4.853   1.815  1.00 94.06           O  
ATOM   2669  N   VAL A 348     -20.944   1.243   2.417  1.00 94.56           N  
ATOM   2670  CA  VAL A 348     -19.818   0.397   2.854  1.00 94.56           C  
ATOM   2671  C   VAL A 348     -19.293  -0.459   1.701  1.00 94.56           C  
ATOM   2672  CB  VAL A 348     -20.195  -0.464   4.075  1.00 94.56           C  
ATOM   2673  O   VAL A 348     -18.087  -0.492   1.478  1.00 94.56           O  
ATOM   2674  CG1 VAL A 348     -19.036  -1.355   4.542  1.00 94.56           C  
ATOM   2675  CG2 VAL A 348     -20.612   0.438   5.246  1.00 94.56           C  
ATOM   2676  N   ALA A 349     -20.175  -1.087   0.917  1.00 95.88           N  
ATOM   2677  CA  ALA A 349     -19.774  -1.862  -0.260  1.00 95.88           C  
ATOM   2678  C   ALA A 349     -19.091  -0.989  -1.330  1.00 95.88           C  
ATOM   2679  CB  ALA A 349     -21.013  -2.570  -0.815  1.00 95.88           C  
ATOM   2680  O   ALA A 349     -18.013  -1.334  -1.818  1.00 95.88           O  
ATOM   2681  N   GLY A 350     -19.677   0.172  -1.642  1.00 97.06           N  
ATOM   2682  CA  GLY A 350     -19.104   1.160  -2.556  1.00 97.06           C  
ATOM   2683  C   GLY A 350     -17.760   1.696  -2.071  1.00 97.06           C  
ATOM   2684  O   GLY A 350     -16.828   1.820  -2.863  1.00 97.06           O  
ATOM   2685  N   ALA A 351     -17.620   1.936  -0.765  1.00 96.25           N  
ATOM   2686  CA  ALA A 351     -16.370   2.359  -0.149  1.00 96.25           C  
ATOM   2687  C   ALA A 351     -15.281   1.279  -0.216  1.00 96.25           C  
ATOM   2688  CB  ALA A 351     -16.667   2.828   1.279  1.00 96.25           C  
ATOM   2689  O   ALA A 351     -14.155   1.607  -0.585  1.00 96.25           O  
ATOM   2690  N   CYS A 352     -15.606   0.007   0.053  1.00 96.19           N  
ATOM   2691  CA  CYS A 352     -14.689  -1.125  -0.126  1.00 96.19           C  
ATOM   2692  C   CYS A 352     -14.204  -1.246  -1.580  1.00 96.19           C  
ATOM   2693  CB  CYS A 352     -15.381  -2.423   0.319  1.00 96.19           C  
ATOM   2694  O   CYS A 352     -12.999  -1.329  -1.817  1.00 96.19           O  
ATOM   2695  SG  CYS A 352     -15.508  -2.498   2.128  1.00 96.19           S  
ATOM   2696  N   TRP A 353     -15.119  -1.197  -2.557  1.00 97.69           N  
ATOM   2697  CA  TRP A 353     -14.759  -1.227  -3.980  1.00 97.69           C  
ATOM   2698  C   TRP A 353     -13.880  -0.034  -4.371  1.00 97.69           C  
ATOM   2699  CB  TRP A 353     -16.027  -1.253  -4.840  1.00 97.69           C  
ATOM   2700  O   TRP A 353     -12.839  -0.203  -5.007  1.00 97.69           O  
ATOM   2701  CG  TRP A 353     -15.751  -1.290  -6.312  1.00 97.69           C  
ATOM   2702  CD1 TRP A 353     -15.606  -0.214  -7.118  1.00 97.69           C  
ATOM   2703  CD2 TRP A 353     -15.469  -2.450  -7.154  1.00 97.69           C  
ATOM   2704  CE2 TRP A 353     -15.195  -1.992  -8.478  1.00 97.69           C  
ATOM   2705  CE3 TRP A 353     -15.384  -3.841  -6.922  1.00 97.69           C  
ATOM   2706  NE1 TRP A 353     -15.314  -0.622  -8.403  1.00 97.69           N  
ATOM   2707  CH2 TRP A 353     -14.788  -4.246  -9.258  1.00 97.69           C  
ATOM   2708  CZ2 TRP A 353     -14.866  -2.868  -9.521  1.00 97.69           C  
ATOM   2709  CZ3 TRP A 353     -15.044  -4.729  -7.961  1.00 97.69           C  
ATOM   2710  N   PHE A 354     -14.265   1.172  -3.950  1.00 98.31           N  
ATOM   2711  CA  PHE A 354     -13.532   2.396  -4.245  1.00 98.31           C  
ATOM   2712  C   PHE A 354     -12.094   2.356  -3.703  1.00 98.31           C  
ATOM   2713  CB  PHE A 354     -14.319   3.600  -3.713  1.00 98.31           C  
ATOM   2714  O   PHE A 354     -11.174   2.675  -4.453  1.00 98.31           O  
ATOM   2715  CG  PHE A 354     -13.560   4.899  -3.845  1.00 98.31           C  
ATOM   2716  CD1 PHE A 354     -12.813   5.376  -2.752  1.00 98.31           C  
ATOM   2717  CD2 PHE A 354     -13.524   5.582  -5.074  1.00 98.31           C  
ATOM   2718  CE1 PHE A 354     -12.037   6.538  -2.881  1.00 98.31           C  
ATOM   2719  CE2 PHE A 354     -12.728   6.731  -5.211  1.00 98.31           C  
ATOM   2720  CZ  PHE A 354     -11.989   7.205  -4.115  1.00 98.31           C  
ATOM   2721  N   VAL A 355     -11.857   1.912  -2.458  1.00 96.12           N  
ATOM   2722  CA  VAL A 355     -10.478   1.822  -1.930  1.00 96.12           C  
ATOM   2723  C   VAL A 355      -9.665   0.679  -2.512  1.00 96.12           C  
ATOM   2724  CB  VAL A 355     -10.368   1.758  -0.405  1.00 96.12           C  
ATOM   2725  O   VAL A 355      -8.452   0.826  -2.619  1.00 96.12           O  
ATOM   2726  CG1 VAL A 355     -10.921   3.025   0.216  1.00 96.12           C  
ATOM   2727  CG2 VAL A 355     -11.027   0.531   0.214  1.00 96.12           C  
ATOM   2728  N   LEU A 356     -10.292  -0.423  -2.925  1.00 96.88           N  
ATOM   2729  CA  LEU A 356      -9.610  -1.482  -3.671  1.00 96.88           C  
ATOM   2730  C   LEU A 356      -9.084  -0.930  -5.005  1.00 96.88           C  
ATOM   2731  CB  LEU A 356     -10.594  -2.661  -3.799  1.00 96.88           C  
ATOM   2732  O   LEU A 356      -7.927  -1.150  -5.365  1.00 96.88           O  
ATOM   2733  CG  LEU A 356     -10.048  -3.926  -4.485  1.00 96.88           C  
ATOM   2734  CD1 LEU A 356     -10.886  -5.133  -4.057  1.00 96.88           C  
ATOM   2735  CD2 LEU A 356     -10.121  -3.848  -6.014  1.00 96.88           C  
ATOM   2736  N   CYS A 357      -9.899  -0.128  -5.689  1.00 98.25           N  
ATOM   2737  CA  CYS A 357      -9.528   0.530  -6.937  1.00 98.25           C  
ATOM   2738  C   CYS A 357      -8.470   1.632  -6.747  1.00 98.25           C  
ATOM   2739  CB  CYS A 357     -10.805   1.073  -7.581  1.00 98.25           C  
ATOM   2740  O   CYS A 357      -7.455   1.636  -7.445  1.00 98.25           O  
ATOM   2741  SG  CYS A 357     -11.930  -0.282  -8.019  1.00 98.25           S  
ATOM   2742  N   LEU A 358      -8.669   2.532  -5.776  1.00 97.25           N  
ATOM   2743  CA  LEU A 358      -7.719   3.594  -5.426  1.00 97.25           C  
ATOM   2744  C   LEU A 358      -6.386   3.009  -4.949  1.00 97.25           C  
ATOM   2745  CB  LEU A 358      -8.378   4.529  -4.388  1.00 97.25           C  
ATOM   2746  O   LEU A 358      -5.336   3.488  -5.363  1.00 97.25           O  
ATOM   2747  CG  LEU A 358      -7.491   5.674  -3.845  1.00 97.25           C  
ATOM   2748  CD1 LEU A 358      -8.366   6.847  -3.398  1.00 97.25           C  
ATOM   2749  CD2 LEU A 358      -6.671   5.259  -2.612  1.00 97.25           C  
ATOM   2750  N   GLY A 359      -6.416   1.960  -4.123  1.00 93.19           N  
ATOM   2751  CA  GLY A 359      -5.232   1.244  -3.654  1.00 93.19           C  
ATOM   2752  C   GLY A 359      -4.447   0.644  -4.816  1.00 93.19           C  
ATOM   2753  O   GLY A 359      -3.257   0.919  -4.943  1.00 93.19           O  
ATOM   2754  N   GLY A 360      -5.114  -0.096  -5.707  1.00 94.38           N  
ATOM   2755  CA  GLY A 360      -4.468  -0.672  -6.887  1.00 94.38           C  
ATOM   2756  C   GLY A 360      -3.827   0.380  -7.798  1.00 94.38           C  
ATOM   2757  O   GLY A 360      -2.659   0.251  -8.155  1.00 94.38           O  
ATOM   2758  N   ALA A 361      -4.545   1.463  -8.113  1.00 97.00           N  
ATOM   2759  CA  ALA A 361      -4.004   2.551  -8.928  1.00 97.00           C  
ATOM   2760  C   ALA A 361      -2.825   3.272  -8.243  1.00 97.00           C  
ATOM   2761  CB  ALA A 361      -5.144   3.518  -9.272  1.00 97.00           C  
ATOM   2762  O   ALA A 361      -1.773   3.462  -8.853  1.00 97.00           O  
ATOM   2763  N   PHE A 362      -2.979   3.648  -6.969  1.00 93.31           N  
ATOM   2764  CA  PHE A 362      -1.966   4.369  -6.195  1.00 93.31           C  
ATOM   2765  C   PHE A 362      -0.670   3.569  -6.047  1.00 93.31           C  
ATOM   2766  CB  PHE A 362      -2.550   4.730  -4.821  1.00 93.31           C  
ATOM   2767  O   PHE A 362       0.407   4.086  -6.344  1.00 93.31           O  
ATOM   2768  CG  PHE A 362      -1.571   5.391  -3.870  1.00 93.31           C  
ATOM   2769  CD1 PHE A 362      -1.130   4.711  -2.718  1.00 93.31           C  
ATOM   2770  CD2 PHE A 362      -1.090   6.684  -4.145  1.00 93.31           C  
ATOM   2771  CE1 PHE A 362      -0.233   5.335  -1.831  1.00 93.31           C  
ATOM   2772  CE2 PHE A 362      -0.187   7.302  -3.264  1.00 93.31           C  
ATOM   2773  CZ  PHE A 362       0.232   6.634  -2.100  1.00 93.31           C  
ATOM   2774  N   PHE A 363      -0.761   2.302  -5.634  1.00 89.50           N  
ATOM   2775  CA  PHE A 363       0.420   1.474  -5.404  1.00 89.50           C  
ATOM   2776  C   PHE A 363       1.178   1.143  -6.699  1.00 89.50           C  
ATOM   2777  CB  PHE A 363       0.039   0.226  -4.598  1.00 89.50           C  
ATOM   2778  O   PHE A 363       2.408   1.132  -6.666  1.00 89.50           O  
ATOM   2779  CG  PHE A 363      -0.026   0.458  -3.095  1.00 89.50           C  
ATOM   2780  CD1 PHE A 363       1.161   0.711  -2.380  1.00 89.50           C  
ATOM   2781  CD2 PHE A 363      -1.248   0.397  -2.398  1.00 89.50           C  
ATOM   2782  CE1 PHE A 363       1.127   0.901  -0.987  1.00 89.50           C  
ATOM   2783  CE2 PHE A 363      -1.286   0.585  -1.005  1.00 89.50           C  
ATOM   2784  CZ  PHE A 363      -0.097   0.837  -0.298  1.00 89.50           C  
ATOM   2785  N   ILE A 364       0.503   0.981  -7.848  1.00 93.19           N  
ATOM   2786  CA  ILE A 364       1.206   0.861  -9.138  1.00 93.19           C  
ATOM   2787  C   ILE A 364       2.043   2.116  -9.411  1.00 93.19           C  
ATOM   2788  CB  ILE A 364       0.245   0.556 -10.310  1.00 93.19           C  
ATOM   2789  O   ILE A 364       3.239   1.993  -9.667  1.00 93.19           O  
ATOM   2790  CG1 ILE A 364      -0.339  -0.867 -10.175  1.00 93.19           C  
ATOM   2791  CG2 ILE A 364       0.992   0.685 -11.661  1.00 93.19           C  
ATOM   2792  CD1 ILE A 364      -1.514  -1.140 -11.128  1.00 93.19           C  
ATOM   2793  N   PHE A 365       1.471   3.324  -9.327  1.00 92.88           N  
ATOM   2794  CA  PHE A 365       2.246   4.538  -9.613  1.00 92.88           C  
ATOM   2795  C   PHE A 365       3.377   4.770  -8.605  1.00 92.88           C  
ATOM   2796  CB  PHE A 365       1.335   5.764  -9.743  1.00 92.88           C  
ATOM   2797  O   PHE A 365       4.477   5.120  -9.025  1.00 92.88           O  
ATOM   2798  CG  PHE A 365       0.576   5.805 -11.055  1.00 92.88           C  
ATOM   2799  CD1 PHE A 365       1.268   5.970 -12.269  1.00 92.88           C  
ATOM   2800  CD2 PHE A 365      -0.820   5.662 -11.072  1.00 92.88           C  
ATOM   2801  CE1 PHE A 365       0.566   5.973 -13.487  1.00 92.88           C  
ATOM   2802  CE2 PHE A 365      -1.523   5.681 -12.287  1.00 92.88           C  
ATOM   2803  CZ  PHE A 365      -0.830   5.822 -13.501  1.00 92.88           C  
ATOM   2804  N   ILE A 366       3.168   4.505  -7.310  1.00 86.56           N  
ATOM   2805  CA  ILE A 366       4.227   4.625  -6.294  1.00 86.56           C  
ATOM   2806  C   ILE A 366       5.436   3.729  -6.607  1.00 86.56           C  
ATOM   2807  CB  ILE A 366       3.647   4.366  -4.880  1.00 86.56           C  
ATOM   2808  O   ILE A 366       6.560   4.157  -6.369  1.00 86.56           O  
ATOM   2809  CG1 ILE A 366       2.736   5.528  -4.418  1.00 86.56           C  
ATOM   2810  CG2 ILE A 366       4.721   4.095  -3.807  1.00 86.56           C  
ATOM   2811  CD1 ILE A 366       3.435   6.865  -4.113  1.00 86.56           C  
ATOM   2812  N   TYR A 367       5.238   2.531  -7.168  1.00 85.44           N  
ATOM   2813  CA  TYR A 367       6.333   1.603  -7.484  1.00 85.44           C  
ATOM   2814  C   TYR A 367       6.919   1.821  -8.893  1.00 85.44           C  
ATOM   2815  CB  TYR A 367       5.857   0.156  -7.243  1.00 85.44           C  
ATOM   2816  O   TYR A 367       8.139   1.860  -9.057  1.00 85.44           O  
ATOM   2817  CG  TYR A 367       5.891  -0.266  -5.777  1.00 85.44           C  
ATOM   2818  CD1 TYR A 367       6.807  -1.247  -5.347  1.00 85.44           C  
ATOM   2819  CD2 TYR A 367       5.055   0.357  -4.827  1.00 85.44           C  
ATOM   2820  CE1 TYR A 367       6.917  -1.567  -3.978  1.00 85.44           C  
ATOM   2821  CE2 TYR A 367       5.171   0.051  -3.457  1.00 85.44           C  
ATOM   2822  OH  TYR A 367       6.263  -1.158  -1.701  1.00 85.44           O  
ATOM   2823  CZ  TYR A 367       6.111  -0.907  -3.028  1.00 85.44           C  
ATOM   2824  N   TYR A 368       6.080   2.015  -9.915  1.00 88.75           N  
ATOM   2825  CA  TYR A 368       6.514   2.068 -11.319  1.00 88.75           C  
ATOM   2826  C   TYR A 368       6.913   3.467 -11.817  1.00 88.75           C  
ATOM   2827  CB  TYR A 368       5.444   1.431 -12.220  1.00 88.75           C  
ATOM   2828  O   TYR A 368       7.667   3.571 -12.785  1.00 88.75           O  
ATOM   2829  CG  TYR A 368       5.440  -0.082 -12.171  1.00 88.75           C  
ATOM   2830  CD1 TYR A 368       6.195  -0.818 -13.107  1.00 88.75           C  
ATOM   2831  CD2 TYR A 368       4.725  -0.752 -11.160  1.00 88.75           C  
ATOM   2832  CE1 TYR A 368       6.277  -2.221 -13.004  1.00 88.75           C  
ATOM   2833  CE2 TYR A 368       4.785  -2.153 -11.068  1.00 88.75           C  
ATOM   2834  OH  TYR A 368       5.688  -4.223 -11.791  1.00 88.75           O  
ATOM   2835  CZ  TYR A 368       5.579  -2.886 -11.972  1.00 88.75           C  
ATOM   2836  N   LEU A 369       6.466   4.556 -11.178  1.00 92.06           N  
ATOM   2837  CA  LEU A 369       6.859   5.909 -11.590  1.00 92.06           C  
ATOM   2838  C   LEU A 369       8.326   6.242 -11.235  1.00 92.06           C  
ATOM   2839  CB  LEU A 369       5.816   6.925 -11.091  1.00 92.06           C  
ATOM   2840  O   LEU A 369       9.029   6.754 -12.112  1.00 92.06           O  
ATOM   2841  CG  LEU A 369       6.025   8.360 -11.586  1.00 92.06           C  
ATOM   2842  CD1 LEU A 369       5.971   8.498 -13.107  1.00 92.06           C  
ATOM   2843  CD2 LEU A 369       4.930   9.254 -11.015  1.00 92.06           C  
ATOM   2844  N   PRO A 370       8.857   5.878 -10.047  1.00 89.19           N  
ATOM   2845  CA  PRO A 370      10.296   5.925  -9.788  1.00 89.19           C  
ATOM   2846  C   PRO A 370      11.102   5.038 -10.746  1.00 89.19           C  
ATOM   2847  CB  PRO A 370      10.472   5.500  -8.325  1.00 89.19           C  
ATOM   2848  O   PRO A 370      12.111   5.487 -11.287  1.00 89.19           O  
ATOM   2849  CG  PRO A 370       9.140   5.902  -7.699  1.00 89.19           C  
ATOM   2850  CD  PRO A 370       8.156   5.551  -8.811  1.00 89.19           C  
ATOM   2851  N   LEU A 371      10.627   3.819 -11.034  1.00 86.44           N  
ATOM   2852  CA  LEU A 371      11.259   2.923 -12.010  1.00 86.44           C  
ATOM   2853  C   LEU A 371      11.373   3.582 -13.397  1.00 86.44           C  
ATOM   2854  CB  LEU A 371      10.467   1.602 -12.055  1.00 86.44           C  
ATOM   2855  O   LEU A 371      12.430   3.511 -14.020  1.00 86.44           O  
ATOM   2856  CG  LEU A 371      11.034   0.537 -13.013  1.00 86.44           C  
ATOM   2857  CD1 LEU A 371      12.418   0.054 -12.585  1.00 86.44           C  
ATOM   2858  CD2 LEU A 371      10.098  -0.669 -13.058  1.00 86.44           C  
ATOM   2859  N   TRP A 372      10.333   4.291 -13.855  1.00 91.12           N  
ATOM   2860  CA  TRP A 372      10.367   5.042 -15.115  1.00 91.12           C  
ATOM   2861  C   TRP A 372      11.402   6.179 -15.100  1.00 91.12           C  
ATOM   2862  CB  TRP A 372       8.965   5.576 -15.438  1.00 91.12           C  
ATOM   2863  O   TRP A 372      12.163   6.332 -16.058  1.00 91.12           O  
ATOM   2864  CG  TRP A 372       8.831   6.196 -16.797  1.00 91.12           C  
ATOM   2865  CD1 TRP A 372       8.503   5.541 -17.933  1.00 91.12           C  
ATOM   2866  CD2 TRP A 372       9.022   7.591 -17.187  1.00 91.12           C  
ATOM   2867  CE2 TRP A 372       8.831   7.698 -18.595  1.00 91.12           C  
ATOM   2868  CE3 TRP A 372       9.312   8.785 -16.490  1.00 91.12           C  
ATOM   2869  NE1 TRP A 372       8.514   6.421 -18.999  1.00 91.12           N  
ATOM   2870  CH2 TRP A 372       9.180  10.094 -18.550  1.00 91.12           C  
ATOM   2871  CZ2 TRP A 372       8.931   8.919 -19.277  1.00 91.12           C  
ATOM   2872  CZ3 TRP A 372       9.385  10.023 -17.161  1.00 91.12           C  
ATOM   2873  N   PHE A 373      11.495   6.956 -14.014  1.00 91.38           N  
ATOM   2874  CA  PHE A 373      12.511   8.012 -13.904  1.00 91.38           C  
ATOM   2875  C   PHE A 373      13.943   7.456 -13.915  1.00 91.38           C  
ATOM   2876  CB  PHE A 373      12.279   8.865 -12.646  1.00 91.38           C  
ATOM   2877  O   PHE A 373      14.822   8.053 -14.539  1.00 91.38           O  
ATOM   2878  CG  PHE A 373      11.004   9.690 -12.622  1.00 91.38           C  
ATOM   2879  CD1 PHE A 373      10.617  10.450 -13.744  1.00 91.38           C  
ATOM   2880  CD2 PHE A 373      10.221   9.738 -11.452  1.00 91.38           C  
ATOM   2881  CE1 PHE A 373       9.442  11.221 -13.709  1.00 91.38           C  
ATOM   2882  CE2 PHE A 373       9.048  10.511 -11.416  1.00 91.38           C  
ATOM   2883  CZ  PHE A 373       8.654  11.238 -12.550  1.00 91.38           C  
ATOM   2884  N   GLN A 374      14.187   6.311 -13.281  1.00 87.94           N  
ATOM   2885  CA  GLN A 374      15.523   5.715 -13.243  1.00 87.94           C  
ATOM   2886  C   GLN A 374      15.877   5.031 -14.577  1.00 87.94           C  
ATOM   2887  CB  GLN A 374      15.661   4.809 -12.008  1.00 87.94           C  
ATOM   2888  O   GLN A 374      16.873   5.398 -15.198  1.00 87.94           O  
ATOM   2889  CG  GLN A 374      15.468   5.624 -10.714  1.00 87.94           C  
ATOM   2890  CD  GLN A 374      15.785   4.862  -9.438  1.00 87.94           C  
ATOM   2891  NE2 GLN A 374      14.973   5.003  -8.414  1.00 87.94           N  
ATOM   2892  OE1 GLN A 374      16.770   4.157  -9.322  1.00 87.94           O  
ATOM   2893  N   ALA A 375      15.029   4.134 -15.093  1.00 83.75           N  
ATOM   2894  CA  ALA A 375      15.310   3.371 -16.315  1.00 83.75           C  
ATOM   2895  C   ALA A 375      15.223   4.209 -17.609  1.00 83.75           C  
ATOM   2896  CB  ALA A 375      14.349   2.176 -16.361  1.00 83.75           C  
ATOM   2897  O   ALA A 375      16.077   4.094 -18.492  1.00 83.75           O  
ATOM   2898  N   ILE A 376      14.205   5.073 -17.741  1.00 88.44           N  
ATOM   2899  CA  ILE A 376      13.925   5.804 -18.994  1.00 88.44           C  
ATOM   2900  C   ILE A 376      14.594   7.181 -19.015  1.00 88.44           C  
ATOM   2901  CB  ILE A 376      12.403   5.904 -19.262  1.00 88.44           C  
ATOM   2902  O   ILE A 376      15.070   7.618 -20.065  1.00 88.44           O  
ATOM   2903  CG1 ILE A 376      11.670   4.550 -19.125  1.00 88.44           C  
ATOM   2904  CG2 ILE A 376      12.121   6.506 -20.651  1.00 88.44           C  
ATOM   2905  CD1 ILE A 376      12.253   3.402 -19.953  1.00 88.44           C  
ATOM   2906  N   LYS A 377      14.657   7.873 -17.868  1.00 88.50           N  
ATOM   2907  CA  LYS A 377      15.299   9.198 -17.758  1.00 88.50           C  
ATOM   2908  C   LYS A 377      16.726   9.172 -17.214  1.00 88.50           C  
ATOM   2909  CB  LYS A 377      14.395  10.197 -17.004  1.00 88.50           C  
ATOM   2910  O   LYS A 377      17.372  10.216 -17.249  1.00 88.50           O  
ATOM   2911  CG  LYS A 377      13.050  10.460 -17.694  1.00 88.50           C  
ATOM   2912  CD  LYS A 377      13.260  11.022 -19.104  1.00 88.50           C  
ATOM   2913  CE  LYS A 377      11.939  11.519 -19.669  1.00 88.50           C  
ATOM   2914  NZ  LYS A 377      12.148  12.223 -20.948  1.00 88.50           N  
ATOM   2915  N   GLY A 378      17.233   8.025 -16.757  1.00 85.56           N  
ATOM   2916  CA  GLY A 378      18.584   7.921 -16.195  1.00 85.56           C  
ATOM   2917  C   GLY A 378      18.772   8.740 -14.915  1.00 85.56           C  
ATOM   2918  O   GLY A 378      19.892   9.144 -14.608  1.00 85.56           O  
ATOM   2919  N   ALA A 379      17.688   9.052 -14.198  1.00 88.00           N  
ATOM   2920  CA  ALA A 379      17.765   9.802 -12.954  1.00 88.00           C  
ATOM   2921  C   ALA A 379      18.374   8.928 -11.848  1.00 88.00           C  
ATOM   2922  CB  ALA A 379      16.363  10.304 -12.580  1.00 88.00           C  
ATOM   2923  O   ALA A 379      17.955   7.789 -11.666  1.00 88.00           O  
ATOM   2924  N   ALA A 380      19.309   9.470 -11.066  1.00 86.81           N  
ATOM   2925  CA  ALA A 380      19.760   8.813  -9.839  1.00 86.81           C  
ATOM   2926  C   ALA A 380      18.591   8.671  -8.832  1.00 86.81           C  
ATOM   2927  CB  ALA A 380      20.922   9.619  -9.246  1.00 86.81           C  
ATOM   2928  O   ALA A 380      17.730   9.559  -8.808  1.00 86.81           O  
ATOM   2929  N   PRO A 381      18.537   7.615  -7.998  1.00 84.88           N  
ATOM   2930  CA  PRO A 381      17.546   7.410  -6.935  1.00 84.88           C  
ATOM   2931  C   PRO A 381      17.082   8.665  -6.173  1.00 84.88           C  
ATOM   2932  CB  PRO A 381      18.204   6.391  -6.002  1.00 84.88           C  
ATOM   2933  O   PRO A 381      15.876   8.895  -6.064  1.00 84.88           O  
ATOM   2934  CG  PRO A 381      18.989   5.500  -6.963  1.00 84.88           C  
ATOM   2935  CD  PRO A 381      19.371   6.427  -8.117  1.00 84.88           C  
ATOM   2936  N   THR A 382      17.985   9.539  -5.715  1.00 87.38           N  
ATOM   2937  CA  THR A 382      17.642  10.814  -5.045  1.00 87.38           C  
ATOM   2938  C   THR A 382      16.870  11.743  -5.972  1.00 87.38           C  
ATOM   2939  CB  THR A 382      18.897  11.555  -4.554  1.00 87.38           C  
ATOM   2940  O   THR A 382      15.842  12.312  -5.598  1.00 87.38           O  
ATOM   2941  CG2 THR A 382      18.566  12.767  -3.683  1.00 87.38           C  
ATOM   2942  OG1 THR A 382      19.669  10.709  -3.761  1.00 87.38           O  
ATOM   2943  N   LYS A 383      17.318  11.870  -7.226  1.00 89.81           N  
ATOM   2944  CA  LYS A 383      16.638  12.690  -8.230  1.00 89.81           C  
ATOM   2945  C   LYS A 383      15.287  12.087  -8.618  1.00 89.81           C  
ATOM   2946  CB  LYS A 383      17.568  12.922  -9.433  1.00 89.81           C  
ATOM   2947  O   LYS A 383      14.333  12.843  -8.766  1.00 89.81           O  
ATOM   2948  CG  LYS A 383      17.023  13.941 -10.449  1.00 89.81           C  
ATOM   2949  CD  LYS A 383      16.771  15.323  -9.827  1.00 89.81           C  
ATOM   2950  CE  LYS A 383      16.372  16.338 -10.899  1.00 89.81           C  
ATOM   2951  NZ  LYS A 383      16.217  17.692 -10.310  1.00 89.81           N  
ATOM   2952  N   SER A 384      15.178  10.761  -8.694  1.00 89.25           N  
ATOM   2953  CA  SER A 384      13.914  10.039  -8.875  1.00 89.25           C  
ATOM   2954  C   SER A 384      12.933  10.299  -7.727  1.00 89.25           C  
ATOM   2955  CB  SER A 384      14.194   8.539  -8.990  1.00 89.25           C  
ATOM   2956  O   SER A 384      11.748  10.495  -7.985  1.00 89.25           O  
ATOM   2957  OG  SER A 384      12.992   7.825  -9.186  1.00 89.25           O  
ATOM   2958  N   GLY A 385      13.406  10.344  -6.476  1.00 87.38           N  
ATOM   2959  CA  GLY A 385      12.593  10.723  -5.316  1.00 87.38           C  
ATOM   2960  C   GLY A 385      12.068  12.155  -5.423  1.00 87.38           C  
ATOM   2961  O   GLY A 385      10.867  12.386  -5.304  1.00 87.38           O  
ATOM   2962  N   ILE A 386      12.946  13.105  -5.763  1.00 90.94           N  
ATOM   2963  CA  ILE A 386      12.582  14.512  -6.009  1.00 90.94           C  
ATOM   2964  C   ILE A 386      11.570  14.642  -7.165  1.00 90.94           C  
ATOM   2965  CB  ILE A 386      13.860  15.352  -6.258  1.00 90.94           C  
ATOM   2966  O   ILE A 386      10.648  15.451  -7.094  1.00 90.94           O  
ATOM   2967  CG1 ILE A 386      14.738  15.414  -4.985  1.00 90.94           C  
ATOM   2968  CG2 ILE A 386      13.524  16.787  -6.716  1.00 90.94           C  
ATOM   2969  CD1 ILE A 386      16.174  15.892  -5.235  1.00 90.94           C  
ATOM   2970  N   MET A 387      11.706  13.842  -8.226  1.00 93.12           N  
ATOM   2971  CA  MET A 387      10.789  13.850  -9.375  1.00 93.12           C  
ATOM   2972  C   MET A 387       9.404  13.259  -9.061  1.00 93.12           C  
ATOM   2973  CB  MET A 387      11.443  13.142 -10.575  1.00 93.12           C  
ATOM   2974  O   MET A 387       8.472  13.529  -9.815  1.00 93.12           O  
ATOM   2975  CG  MET A 387      12.606  13.963 -11.155  1.00 93.12           C  
ATOM   2976  SD  MET A 387      13.666  13.086 -12.339  1.00 93.12           S  
ATOM   2977  CE  MET A 387      12.614  13.081 -13.810  1.00 93.12           C  
ATOM   2978  N   ASN A 388       9.248  12.524  -7.952  1.00 90.88           N  
ATOM   2979  CA  ASN A 388       7.972  11.968  -7.481  1.00 90.88           C  
ATOM   2980  C   ASN A 388       7.214  12.897  -6.502  1.00 90.88           C  
ATOM   2981  CB  ASN A 388       8.264  10.584  -6.866  1.00 90.88           C  
ATOM   2982  O   ASN A 388       6.047  12.660  -6.198  1.00 90.88           O  
ATOM   2983  CG  ASN A 388       7.041   9.680  -6.813  1.00 90.88           C  
ATOM   2984  ND2 ASN A 388       6.942   8.829  -5.820  1.00 90.88           N  
ATOM   2985  OD1 ASN A 388       6.200   9.666  -7.693  1.00 90.88           O  
ATOM   2986  N   ILE A 389       7.846  13.978  -6.015  1.00 90.62           N  
ATOM   2987  CA  ILE A 389       7.209  14.982  -5.136  1.00 90.62           C  
ATOM   2988  C   ILE A 389       5.860  15.509  -5.682  1.00 90.62           C  
ATOM   2989  CB  ILE A 389       8.178  16.158  -4.834  1.00 90.62           C  
ATOM   2990  O   ILE A 389       4.936  15.645  -4.877  1.00 90.62           O  
ATOM   2991  CG1 ILE A 389       9.399  15.694  -4.009  1.00 90.62           C  
ATOM   2992  CG2 ILE A 389       7.475  17.312  -4.092  1.00 90.62           C  
ATOM   2993  CD1 ILE A 389      10.443  16.809  -3.828  1.00 90.62           C  
ATOM   2994  N   PRO A 390       5.684  15.821  -6.988  1.00 93.75           N  
ATOM   2995  CA  PRO A 390       4.448  16.437  -7.480  1.00 93.75           C  
ATOM   2996  C   PRO A 390       3.188  15.587  -7.255  1.00 93.75           C  
ATOM   2997  CB  PRO A 390       4.687  16.719  -8.967  1.00 93.75           C  
ATOM   2998  O   PRO A 390       2.143  16.138  -6.906  1.00 93.75           O  
ATOM   2999  CG  PRO A 390       6.203  16.810  -9.089  1.00 93.75           C  
ATOM   3000  CD  PRO A 390       6.677  15.798  -8.056  1.00 93.75           C  
ATOM   3001  N   LEU A 391       3.290  14.258  -7.389  1.00 92.69           N  
ATOM   3002  CA  LEU A 391       2.196  13.322  -7.097  1.00 92.69           C  
ATOM   3003  C   LEU A 391       1.790  13.424  -5.631  1.00 92.69           C  
ATOM   3004  CB  LEU A 391       2.669  11.902  -7.477  1.00 92.69           C  
ATOM   3005  O   LEU A 391       0.608  13.488  -5.290  1.00 92.69           O  
ATOM   3006  CG  LEU A 391       1.659  10.756  -7.263  1.00 92.69           C  
ATOM   3007  CD1 LEU A 391       2.000   9.601  -8.211  1.00 92.69           C  
ATOM   3008  CD2 LEU A 391       1.675  10.177  -5.843  1.00 92.69           C  
ATOM   3009  N   VAL A 392       2.790  13.475  -4.757  1.00 86.69           N  
ATOM   3010  CA  VAL A 392       2.571  13.436  -3.318  1.00 86.69           C  
ATOM   3011  C   VAL A 392       2.074  14.774  -2.773  1.00 86.69           C  
ATOM   3012  CB  VAL A 392       3.829  12.979  -2.584  1.00 86.69           C  
ATOM   3013  O   VAL A 392       1.193  14.789  -1.919  1.00 86.69           O  
ATOM   3014  CG1 VAL A 392       3.402  12.653  -1.160  1.00 86.69           C  
ATOM   3015  CG2 VAL A 392       4.463  11.715  -3.184  1.00 86.69           C  
ATOM   3016  N   LEU A 393       2.556  15.909  -3.285  1.00 88.75           N  
ATOM   3017  CA  LEU A 393       2.008  17.213  -2.901  1.00 88.75           C  
ATOM   3018  C   LEU A 393       0.533  17.339  -3.307  1.00 88.75           C  
ATOM   3019  CB  LEU A 393       2.850  18.355  -3.491  1.00 88.75           C  
ATOM   3020  O   LEU A 393      -0.266  17.813  -2.502  1.00 88.75           O  
ATOM   3021  CG  LEU A 393       4.240  18.523  -2.852  1.00 88.75           C  
ATOM   3022  CD1 LEU A 393       4.956  19.691  -3.532  1.00 88.75           C  
ATOM   3023  CD2 LEU A 393       4.188  18.820  -1.350  1.00 88.75           C  
ATOM   3024  N   GLY A 394       0.152  16.850  -4.495  1.00 92.12           N  
ATOM   3025  CA  GLY A 394      -1.256  16.763  -4.897  1.00 92.12           C  
ATOM   3026  C   GLY A 394      -2.089  15.922  -3.921  1.00 92.12           C  
ATOM   3027  O   GLY A 394      -3.146  16.366  -3.472  1.00 92.12           O  
ATOM   3028  N   LEU A 395      -1.574  14.751  -3.532  1.00 89.81           N  
ATOM   3029  CA  LEU A 395      -2.182  13.860  -2.536  1.00 89.81           C  
ATOM   3030  C   LEU A 395      -2.374  14.554  -1.178  1.00 89.81           C  
ATOM   3031  CB  LEU A 395      -1.320  12.580  -2.459  1.00 89.81           C  
ATOM   3032  O   LEU A 395      -3.496  14.637  -0.680  1.00 89.81           O  
ATOM   3033  CG  LEU A 395      -1.532  11.660  -1.243  1.00 89.81           C  
ATOM   3034  CD1 LEU A 395      -2.971  11.171  -1.141  1.00 89.81           C  
ATOM   3035  CD2 LEU A 395      -0.616  10.445  -1.358  1.00 89.81           C  
ATOM   3036  N   VAL A 396      -1.301  15.071  -0.579  1.00 85.50           N  
ATOM   3037  CA  VAL A 396      -1.321  15.620   0.786  1.00 85.50           C  
ATOM   3038  C   VAL A 396      -2.185  16.876   0.871  1.00 85.50           C  
ATOM   3039  CB  VAL A 396       0.115  15.881   1.285  1.00 85.50           C  
ATOM   3040  O   VAL A 396      -3.050  16.960   1.745  1.00 85.50           O  
ATOM   3041  CG1 VAL A 396       0.150  16.591   2.646  1.00 85.50           C  
ATOM   3042  CG2 VAL A 396       0.857  14.551   1.454  1.00 85.50           C  
ATOM   3043  N   LEU A 397      -2.007  17.826  -0.053  1.00 90.00           N  
ATOM   3044  CA  LEU A 397      -2.746  19.091  -0.032  1.00 90.00           C  
ATOM   3045  C   LEU A 397      -4.250  18.865  -0.224  1.00 90.00           C  
ATOM   3046  CB  LEU A 397      -2.179  20.049  -1.096  1.00 90.00           C  
ATOM   3047  O   LEU A 397      -5.049  19.427   0.525  1.00 90.00           O  
ATOM   3048  CG  LEU A 397      -0.733  20.518  -0.833  1.00 90.00           C  
ATOM   3049  CD1 LEU A 397      -0.215  21.299  -2.041  1.00 90.00           C  
ATOM   3050  CD2 LEU A 397      -0.632  21.424   0.397  1.00 90.00           C  
ATOM   3051  N   MET A 398      -4.652  17.996  -1.158  1.00 92.31           N  
ATOM   3052  CA  MET A 398      -6.074  17.721  -1.389  1.00 92.31           C  
ATOM   3053  C   MET A 398      -6.700  16.819  -0.322  1.00 92.31           C  
ATOM   3054  CB  MET A 398      -6.303  17.153  -2.790  1.00 92.31           C  
ATOM   3055  O   MET A 398      -7.904  16.917  -0.084  1.00 92.31           O  
ATOM   3056  CG  MET A 398      -5.866  18.125  -3.889  1.00 92.31           C  
ATOM   3057  SD  MET A 398      -6.519  19.818  -3.854  1.00 92.31           S  
ATOM   3058  CE  MET A 398      -8.270  19.500  -4.174  1.00 92.31           C  
ATOM   3059  N   SER A 399      -5.912  15.989   0.369  1.00 86.06           N  
ATOM   3060  CA  SER A 399      -6.396  15.221   1.522  1.00 86.06           C  
ATOM   3061  C   SER A 399      -6.721  16.130   2.710  1.00 86.06           C  
ATOM   3062  CB  SER A 399      -5.381  14.139   1.900  1.00 86.06           C  
ATOM   3063  O   SER A 399      -7.797  16.018   3.297  1.00 86.06           O  
ATOM   3064  OG  SER A 399      -6.035  13.117   2.617  1.00 86.06           O  
ATOM   3065  N   ILE A 400      -5.852  17.105   3.002  1.00 83.12           N  
ATOM   3066  CA  ILE A 400      -6.103  18.128   4.030  1.00 83.12           C  
ATOM   3067  C   ILE A 400      -7.290  19.017   3.625  1.00 83.12           C  
ATOM   3068  CB  ILE A 400      -4.812  18.943   4.288  1.00 83.12           C  
ATOM   3069  O   ILE A 400      -8.216  19.215   4.415  1.00 83.12           O  
ATOM   3070  CG1 ILE A 400      -3.710  18.037   4.892  1.00 83.12           C  
ATOM   3071  CG2 ILE A 400      -5.084  20.135   5.229  1.00 83.12           C  
ATOM   3072  CD1 ILE A 400      -2.313  18.670   4.879  1.00 83.12           C  
ATOM   3073  N   LEU A 401      -7.298  19.516   2.382  1.00 88.44           N  
ATOM   3074  CA  LEU A 401      -8.343  20.413   1.888  1.00 88.44           C  
ATOM   3075  C   LEU A 401      -9.725  19.746   1.876  1.00 88.44           C  
ATOM   3076  CB  LEU A 401      -7.946  20.934   0.494  1.00 88.44           C  
ATOM   3077  O   LEU A 401     -10.694  20.362   2.310  1.00 88.44           O  
ATOM   3078  CG  LEU A 401      -8.955  21.915  -0.133  1.00 88.44           C  
ATOM   3079  CD1 LEU A 401      -9.148  23.184   0.699  1.00 88.44           C  
ATOM   3080  CD2 LEU A 401      -8.479  22.331  -1.523  1.00 88.44           C  
ATOM   3081  N   SER A 402      -9.835  18.494   1.422  1.00 85.88           N  
ATOM   3082  CA  SER A 402     -11.124  17.788   1.394  1.00 85.88           C  
ATOM   3083  C   SER A 402     -11.665  17.497   2.797  1.00 85.88           C  
ATOM   3084  CB  SER A 402     -11.062  16.521   0.540  1.00 85.88           C  
ATOM   3085  O   SER A 402     -12.847  17.731   3.030  1.00 85.88           O  
ATOM   3086  OG  SER A 402     -10.059  15.634   0.988  1.00 85.88           O  
ATOM   3087  N   GLY A 403     -10.828  17.097   3.763  1.00 79.31           N  
ATOM   3088  CA  GLY A 403     -11.252  16.944   5.164  1.00 79.31           C  
ATOM   3089  C   GLY A 403     -11.770  18.253   5.784  1.00 79.31           C  
ATOM   3090  O   GLY A 403     -12.838  18.283   6.406  1.00 79.31           O  
ATOM   3091  N   GLY A 404     -11.063  19.364   5.548  1.00 78.38           N  
ATOM   3092  CA  GLY A 404     -11.507  20.699   5.962  1.00 78.38           C  
ATOM   3093  C   GLY A 404     -12.825  21.119   5.298  1.00 78.38           C  
ATOM   3094  O   GLY A 404     -13.774  21.506   5.982  1.00 78.38           O  
ATOM   3095  N   LEU A 405     -12.931  20.969   3.975  1.00 85.06           N  
ATOM   3096  CA  LEU A 405     -14.145  21.297   3.225  1.00 85.06           C  
ATOM   3097  C   LEU A 405     -15.341  20.426   3.626  1.00 85.06           C  
ATOM   3098  CB  LEU A 405     -13.885  21.179   1.714  1.00 85.06           C  
ATOM   3099  O   LEU A 405     -16.449  20.944   3.693  1.00 85.06           O  
ATOM   3100  CG  LEU A 405     -13.028  22.301   1.101  1.00 85.06           C  
ATOM   3101  CD1 LEU A 405     -12.773  21.970  -0.370  1.00 85.06           C  
ATOM   3102  CD2 LEU A 405     -13.718  23.666   1.163  1.00 85.06           C  
ATOM   3103  N   ILE A 406     -15.158  19.145   3.952  1.00 83.56           N  
ATOM   3104  CA  ILE A 406     -16.249  18.276   4.426  1.00 83.56           C  
ATOM   3105  C   ILE A 406     -16.771  18.728   5.789  1.00 83.56           C  
ATOM   3106  CB  ILE A 406     -15.797  16.802   4.431  1.00 83.56           C  
ATOM   3107  O   ILE A 406     -17.979  18.684   6.011  1.00 83.56           O  
ATOM   3108  CG1 ILE A 406     -15.729  16.348   2.961  1.00 83.56           C  
ATOM   3109  CG2 ILE A 406     -16.747  15.880   5.226  1.00 83.56           C  
ATOM   3110  CD1 ILE A 406     -14.962  15.048   2.771  1.00 83.56           C  
ATOM   3111  N   THR A 407     -15.901  19.241   6.659  1.00 77.25           N  
ATOM   3112  CA  THR A 407     -16.308  19.827   7.947  1.00 77.25           C  
ATOM   3113  C   THR A 407     -17.207  21.057   7.730  1.00 77.25           C  
ATOM   3114  CB  THR A 407     -15.064  20.174   8.787  1.00 77.25           C  
ATOM   3115  O   THR A 407     -18.219  21.221   8.412  1.00 77.25           O  
ATOM   3116  CG2 THR A 407     -15.417  20.622  10.206  1.00 77.25           C  
ATOM   3117  OG1 THR A 407     -14.224  19.045   8.918  1.00 77.25           O  
ATOM   3118  N   VAL A 408     -16.901  21.888   6.724  1.00 82.31           N  
ATOM   3119  CA  VAL A 408     -17.660  23.113   6.394  1.00 82.31           C  
ATOM   3120  C   VAL A 408     -18.913  22.843   5.547  1.00 82.31           C  
ATOM   3121  CB  VAL A 408     -16.733  24.137   5.704  1.00 82.31           C  
ATOM   3122  O   VAL A 408     -19.943  23.483   5.752  1.00 82.31           O  
ATOM   3123  CG1 VAL A 408     -17.469  25.423   5.301  1.00 82.31           C  
ATOM   3124  CG2 VAL A 408     -15.585  24.547   6.637  1.00 82.31           C  
ATOM   3125  N   ILE A 409     -18.874  21.892   4.611  1.00 88.81           N  
ATOM   3126  CA  ILE A 409     -19.965  21.584   3.666  1.00 88.81           C  
ATOM   3127  C   ILE A 409     -20.932  20.558   4.262  1.00 88.81           C  
ATOM   3128  CB  ILE A 409     -19.381  21.119   2.308  1.00 88.81           C  
ATOM   3129  O   ILE A 409     -22.143  20.782   4.261  1.00 88.81           O  
ATOM   3130  CG1 ILE A 409     -18.626  22.293   1.637  1.00 88.81           C  
ATOM   3131  CG2 ILE A 409     -20.475  20.582   1.363  1.00 88.81           C  
ATOM   3132  CD1 ILE A 409     -17.784  21.867   0.431  1.00 88.81           C  
ATOM   3133  N   GLY A 410     -20.404  19.478   4.838  1.00 81.62           N  
ATOM   3134  CA  GLY A 410     -21.154  18.388   5.461  1.00 81.62           C  
ATOM   3135  C   GLY A 410     -21.231  17.090   4.650  1.00 81.62           C  
ATOM   3136  O   GLY A 410     -21.651  16.087   5.210  1.00 81.62           O  
ATOM   3137  N   TYR A 411     -20.821  17.053   3.378  1.00 88.44           N  
ATOM   3138  CA  TYR A 411     -20.996  15.875   2.509  1.00 88.44           C  
ATOM   3139  C   TYR A 411     -19.669  15.360   1.946  1.00 88.44           C  
ATOM   3140  CB  TYR A 411     -21.967  16.210   1.369  1.00 88.44           C  
ATOM   3141  O   TYR A 411     -18.953  16.103   1.280  1.00 88.44           O  
ATOM   3142  CG  TYR A 411     -23.382  16.496   1.831  1.00 88.44           C  
ATOM   3143  CD1 TYR A 411     -24.253  15.425   2.110  1.00 88.44           C  
ATOM   3144  CD2 TYR A 411     -23.827  17.825   1.982  1.00 88.44           C  
ATOM   3145  CE1 TYR A 411     -25.571  15.684   2.531  1.00 88.44           C  
ATOM   3146  CE2 TYR A 411     -25.144  18.086   2.408  1.00 88.44           C  
ATOM   3147  OH  TYR A 411     -27.288  17.245   3.101  1.00 88.44           O  
ATOM   3148  CZ  TYR A 411     -26.018  17.012   2.682  1.00 88.44           C  
ATOM   3149  N   TYR A 412     -19.375  14.072   2.153  1.00 87.75           N  
ATOM   3150  CA  TYR A 412     -18.178  13.408   1.618  1.00 87.75           C  
ATOM   3151  C   TYR A 412     -18.321  12.989   0.142  1.00 87.75           C  
ATOM   3152  CB  TYR A 412     -17.809  12.219   2.526  1.00 87.75           C  
ATOM   3153  O   TYR A 412     -17.340  13.003  -0.599  1.00 87.75           O  
ATOM   3154  CG  TYR A 412     -18.951  11.267   2.843  1.00 87.75           C  
ATOM   3155  CD1 TYR A 412     -19.590  11.325   4.098  1.00 87.75           C  
ATOM   3156  CD2 TYR A 412     -19.413  10.363   1.868  1.00 87.75           C  
ATOM   3157  CE1 TYR A 412     -20.692  10.491   4.372  1.00 87.75           C  
ATOM   3158  CE2 TYR A 412     -20.538   9.558   2.127  1.00 87.75           C  
ATOM   3159  OH  TYR A 412     -22.250   8.821   3.613  1.00 87.75           O  
ATOM   3160  CZ  TYR A 412     -21.169   9.608   3.384  1.00 87.75           C  
ATOM   3161  N   THR A 413     -19.533  12.651  -0.313  1.00 93.81           N  
ATOM   3162  CA  THR A 413     -19.800  12.045  -1.634  1.00 93.81           C  
ATOM   3163  C   THR A 413     -19.252  12.826  -2.841  1.00 93.81           C  
ATOM   3164  CB  THR A 413     -21.303  11.765  -1.804  1.00 93.81           C  
ATOM   3165  O   THR A 413     -18.640  12.187  -3.702  1.00 93.81           O  
ATOM   3166  CG2 THR A 413     -21.601  10.831  -2.971  1.00 93.81           C  
ATOM   3167  OG1 THR A 413     -21.776  11.144  -0.634  1.00 93.81           O  
ATOM   3168  N   PRO A 414     -19.352  14.175  -2.913  1.00 95.25           N  
ATOM   3169  CA  PRO A 414     -18.747  14.951  -4.000  1.00 95.25           C  
ATOM   3170  C   PRO A 414     -17.246  14.693  -4.170  1.00 95.25           C  
ATOM   3171  CB  PRO A 414     -18.985  16.425  -3.645  1.00 95.25           C  
ATOM   3172  O   PRO A 414     -16.756  14.602  -5.292  1.00 95.25           O  
ATOM   3173  CG  PRO A 414     -20.236  16.384  -2.777  1.00 95.25           C  
ATOM   3174  CD  PRO A 414     -20.085  15.067  -2.022  1.00 95.25           C  
ATOM   3175  N   PHE A 415     -16.521  14.531  -3.061  1.00 94.81           N  
ATOM   3176  CA  PHE A 415     -15.070  14.360  -3.062  1.00 94.81           C  
ATOM   3177  C   PHE A 415     -14.648  12.962  -3.529  1.00 94.81           C  
ATOM   3178  CB  PHE A 415     -14.525  14.721  -1.674  1.00 94.81           C  
ATOM   3179  O   PHE A 415     -13.616  12.834  -4.180  1.00 94.81           O  
ATOM   3180  CG  PHE A 415     -14.851  16.148  -1.270  1.00 94.81           C  
ATOM   3181  CD1 PHE A 415     -14.104  17.210  -1.810  1.00 94.81           C  
ATOM   3182  CD2 PHE A 415     -15.937  16.431  -0.421  1.00 94.81           C  
ATOM   3183  CE1 PHE A 415     -14.403  18.539  -1.477  1.00 94.81           C  
ATOM   3184  CE2 PHE A 415     -16.255  17.764  -0.103  1.00 94.81           C  
ATOM   3185  CZ  PHE A 415     -15.481  18.815  -0.624  1.00 94.81           C  
ATOM   3186  N   VAL A 416     -15.471  11.930  -3.306  1.00 96.12           N  
ATOM   3187  CA  VAL A 416     -15.238  10.566  -3.827  1.00 96.12           C  
ATOM   3188  C   VAL A 416     -15.472  10.496  -5.339  1.00 96.12           C  
ATOM   3189  CB  VAL A 416     -16.136   9.523  -3.128  1.00 96.12           C  
ATOM   3190  O   VAL A 416     -14.696   9.884  -6.076  1.00 96.12           O  
ATOM   3191  CG1 VAL A 416     -15.583   8.112  -3.345  1.00 96.12           C  
ATOM   3192  CG2 VAL A 416     -16.206   9.751  -1.618  1.00 96.12           C  
ATOM   3193  N   ILE A 417     -16.518  11.170  -5.824  1.00 97.56           N  
ATOM   3194  CA  ILE A 417     -16.820  11.260  -7.259  1.00 97.56           C  
ATOM   3195  C   ILE A 417     -15.726  12.071  -7.971  1.00 97.56           C  
ATOM   3196  CB  ILE A 417     -18.244  11.828  -7.469  1.00 97.56           C  
ATOM   3197  O   ILE A 417     -15.147  11.595  -8.947  1.00 97.56           O  
ATOM   3198  CG1 ILE A 417     -19.298  10.852  -6.886  1.00 97.56           C  
ATOM   3199  CG2 ILE A 417     -18.515  12.075  -8.965  1.00 97.56           C  
ATOM   3200  CD1 ILE A 417     -20.717  11.430  -6.816  1.00 97.56           C  
ATOM   3201  N   ALA A 418     -15.367  13.246  -7.441  1.00 97.62           N  
ATOM   3202  CA  ALA A 418     -14.271  14.059  -7.966  1.00 97.62           C  
ATOM   3203  C   ALA A 418     -12.926  13.313  -7.927  1.00 97.62           C  
ATOM   3204  CB  ALA A 418     -14.209  15.370  -7.173  1.00 97.62           C  
ATOM   3205  O   ALA A 418     -12.182  13.349  -8.904  1.00 97.62           O  
ATOM   3206  N   SER A 419     -12.639  12.586  -6.841  1.00 97.75           N  
ATOM   3207  CA  SER A 419     -11.463  11.718  -6.725  1.00 97.75           C  
ATOM   3208  C   SER A 419     -11.390  10.707  -7.865  1.00 97.75           C  
ATOM   3209  CB  SER A 419     -11.487  10.978  -5.388  1.00 97.75           C  
ATOM   3210  O   SER A 419     -10.372  10.651  -8.549  1.00 97.75           O  
ATOM   3211  OG  SER A 419     -10.436  10.043  -5.326  1.00 97.75           O  
ATOM   3212  N   SER A 420     -12.483   9.980  -8.123  1.00 97.94           N  
ATOM   3213  CA  SER A 420     -12.565   8.992  -9.210  1.00 97.94           C  
ATOM   3214  C   SER A 420     -12.228   9.621 -10.567  1.00 97.94           C  
ATOM   3215  CB  SER A 420     -13.971   8.380  -9.282  1.00 97.94           C  
ATOM   3216  O   SER A 420     -11.418   9.084 -11.318  1.00 97.94           O  
ATOM   3217  OG  SER A 420     -14.402   7.881  -8.031  1.00 97.94           O  
ATOM   3218  N   ILE A 421     -12.794  10.799 -10.853  1.00 98.31           N  
ATOM   3219  CA  ILE A 421     -12.590  11.536 -12.109  1.00 98.31           C  
ATOM   3220  C   ILE A 421     -11.133  12.003 -12.250  1.00 98.31           C  
ATOM   3221  CB  ILE A 421     -13.601  12.706 -12.198  1.00 98.31           C  
ATOM   3222  O   ILE A 421     -10.473  11.677 -13.236  1.00 98.31           O  
ATOM   3223  CG1 ILE A 421     -15.050  12.169 -12.292  1.00 98.31           C  
ATOM   3224  CG2 ILE A 421     -13.303  13.616 -13.406  1.00 98.31           C  
ATOM   3225  CD1 ILE A 421     -16.122  13.230 -12.010  1.00 98.31           C  
ATOM   3226  N   PHE A 422     -10.600  12.737 -11.267  1.00 98.38           N  
ATOM   3227  CA  PHE A 422      -9.234  13.269 -11.331  1.00 98.38           C  
ATOM   3228  C   PHE A 422      -8.169  12.163 -11.312  1.00 98.38           C  
ATOM   3229  CB  PHE A 422      -9.014  14.268 -10.185  1.00 98.38           C  
ATOM   3230  O   PHE A 422      -7.171  12.262 -12.025  1.00 98.38           O  
ATOM   3231  CG  PHE A 422      -9.679  15.618 -10.379  1.00 98.38           C  
ATOM   3232  CD1 PHE A 422      -9.306  16.427 -11.467  1.00 98.38           C  
ATOM   3233  CD2 PHE A 422     -10.640  16.089  -9.465  1.00 98.38           C  
ATOM   3234  CE1 PHE A 422      -9.891  17.693 -11.646  1.00 98.38           C  
ATOM   3235  CE2 PHE A 422     -11.232  17.352  -9.644  1.00 98.38           C  
ATOM   3236  CZ  PHE A 422     -10.857  18.155 -10.735  1.00 98.38           C  
ATOM   3237  N   MET A 423      -8.401  11.083 -10.560  1.00 97.81           N  
ATOM   3238  CA  MET A 423      -7.517   9.918 -10.512  1.00 97.81           C  
ATOM   3239  C   MET A 423      -7.514   9.178 -11.858  1.00 97.81           C  
ATOM   3240  CB  MET A 423      -7.951   9.011  -9.348  1.00 97.81           C  
ATOM   3241  O   MET A 423      -6.440   8.838 -12.347  1.00 97.81           O  
ATOM   3242  CG  MET A 423      -6.974   7.868  -9.067  1.00 97.81           C  
ATOM   3243  SD  MET A 423      -7.402   6.787  -7.666  1.00 97.81           S  
ATOM   3244  CE  MET A 423      -9.163   6.449  -7.957  1.00 97.81           C  
ATOM   3245  N   ALA A 424      -8.675   8.979 -12.495  1.00 98.25           N  
ATOM   3246  CA  ALA A 424      -8.768   8.335 -13.808  1.00 98.25           C  
ATOM   3247  C   ALA A 424      -8.092   9.160 -14.913  1.00 98.25           C  
ATOM   3248  CB  ALA A 424     -10.242   8.060 -14.125  1.00 98.25           C  
ATOM   3249  O   ALA A 424      -7.285   8.622 -15.674  1.00 98.25           O  
ATOM   3250  N   ILE A 425      -8.356  10.473 -14.967  1.00 98.50           N  
ATOM   3251  CA  ILE A 425      -7.730  11.369 -15.951  1.00 98.50           C  
ATOM   3252  C   ILE A 425      -6.216  11.438 -15.714  1.00 98.50           C  
ATOM   3253  CB  ILE A 425      -8.386  12.770 -15.939  1.00 98.50           C  
ATOM   3254  O   ILE A 425      -5.448  11.251 -16.653  1.00 98.50           O  
ATOM   3255  CG1 ILE A 425      -9.885  12.691 -16.316  1.00 98.50           C  
ATOM   3256  CG2 ILE A 425      -7.674  13.707 -16.936  1.00 98.50           C  
ATOM   3257  CD1 ILE A 425     -10.658  13.981 -16.013  1.00 98.50           C  
ATOM   3258  N   GLY A 426      -5.772  11.640 -14.468  1.00 98.06           N  
ATOM   3259  CA  GLY A 426      -4.351  11.674 -14.119  1.00 98.06           C  
ATOM   3260  C   GLY A 426      -3.620  10.375 -14.473  1.00 98.06           C  
ATOM   3261  O   GLY A 426      -2.559  10.422 -15.091  1.00 98.06           O  
ATOM   3262  N   ALA A 427      -4.209   9.215 -14.166  1.00 98.06           N  
ATOM   3263  CA  ALA A 427      -3.640   7.911 -14.505  1.00 98.06           C  
ATOM   3264  C   ALA A 427      -3.529   7.706 -16.026  1.00 98.06           C  
ATOM   3265  CB  ALA A 427      -4.503   6.821 -13.861  1.00 98.06           C  
ATOM   3266  O   ALA A 427      -2.453   7.372 -16.529  1.00 98.06           O  
ATOM   3267  N   GLY A 428      -4.608   7.995 -16.764  1.00 97.81           N  
ATOM   3268  CA  GLY A 428      -4.624   7.898 -18.223  1.00 97.81           C  
ATOM   3269  C   GLY A 428      -3.604   8.830 -18.869  1.00 97.81           C  
ATOM   3270  O   GLY A 428      -2.848   8.409 -19.742  1.00 97.81           O  
ATOM   3271  N   MET A 429      -3.488  10.064 -18.375  1.00 97.88           N  
ATOM   3272  CA  MET A 429      -2.450  11.007 -18.787  1.00 97.88           C  
ATOM   3273  C   MET A 429      -1.034  10.456 -18.537  1.00 97.88           C  
ATOM   3274  CB  MET A 429      -2.674  12.346 -18.069  1.00 97.88           C  
ATOM   3275  O   MET A 429      -0.207  10.492 -19.455  1.00 97.88           O  
ATOM   3276  CG  MET A 429      -3.821  13.164 -18.662  1.00 97.88           C  
ATOM   3277  SD  MET A 429      -3.980  14.777 -17.849  1.00 97.88           S  
ATOM   3278  CE  MET A 429      -3.770  15.875 -19.271  1.00 97.88           C  
ATOM   3279  N   LEU A 430      -0.749   9.903 -17.349  1.00 97.62           N  
ATOM   3280  CA  LEU A 430       0.546   9.286 -17.017  1.00 97.62           C  
ATOM   3281  C   LEU A 430       0.890   8.106 -17.949  1.00 97.62           C  
ATOM   3282  CB  LEU A 430       0.561   8.850 -15.535  1.00 97.62           C  
ATOM   3283  O   LEU A 430       2.046   7.976 -18.345  1.00 97.62           O  
ATOM   3284  CG  LEU A 430       0.611   9.996 -14.501  1.00 97.62           C  
ATOM   3285  CD1 LEU A 430       0.371   9.476 -13.084  1.00 97.62           C  
ATOM   3286  CD2 LEU A 430       1.961  10.709 -14.503  1.00 97.62           C  
ATOM   3287  N   SER A 431      -0.098   7.316 -18.390  1.00 96.69           N  
ATOM   3288  CA  SER A 431       0.098   6.233 -19.378  1.00 96.69           C  
ATOM   3289  C   SER A 431       0.470   6.700 -20.801  1.00 96.69           C  
ATOM   3290  CB  SER A 431      -1.097   5.271 -19.387  1.00 96.69           C  
ATOM   3291  O   SER A 431       0.776   5.877 -21.658  1.00 96.69           O  
ATOM   3292  OG  SER A 431      -2.224   5.791 -20.067  1.00 96.69           O  
ATOM   3293  N   THR A 432       0.514   8.016 -21.063  1.00 96.62           N  
ATOM   3294  CA  THR A 432       0.993   8.595 -22.341  1.00 96.62           C  
ATOM   3295  C   THR A 432       2.469   9.023 -22.314  1.00 96.62           C  
ATOM   3296  CB  THR A 432       0.110   9.750 -22.849  1.00 96.62           C  
ATOM   3297  O   THR A 432       2.887   9.883 -23.103  1.00 96.62           O  
ATOM   3298  CG2 THR A 432      -1.383   9.441 -22.845  1.00 96.62           C  
ATOM   3299  OG1 THR A 432       0.317  10.927 -22.090  1.00 96.62           O  
ATOM   3300  N   PHE A 433       3.272   8.519 -21.375  1.00 96.62           N  
ATOM   3301  CA  PHE A 433       4.699   8.835 -21.337  1.00 96.62           C  
ATOM   3302  C   PHE A 433       5.477   8.124 -22.451  1.00 96.62           C  
ATOM   3303  CB  PHE A 433       5.322   8.553 -19.967  1.00 96.62           C  
ATOM   3304  O   PHE A 433       5.194   7.004 -22.867  1.00 96.62           O  
ATOM   3305  CG  PHE A 433       5.004   9.480 -18.809  1.00 96.62           C  
ATOM   3306  CD1 PHE A 433       4.108  10.566 -18.909  1.00 96.62           C  
ATOM   3307  CD2 PHE A 433       5.660   9.236 -17.591  1.00 96.62           C  
ATOM   3308  CE1 PHE A 433       3.895  11.405 -17.801  1.00 96.62           C  
ATOM   3309  CE2 PHE A 433       5.437  10.064 -16.483  1.00 96.62           C  
ATOM   3310  CZ  PHE A 433       4.547  11.142 -16.585  1.00 96.62           C  
ATOM   3311  N   THR A 434       6.504   8.821 -22.918  1.00 93.81           N  
ATOM   3312  CA  THR A 434       7.457   8.384 -23.942  1.00 93.81           C  
ATOM   3313  C   THR A 434       8.867   8.751 -23.482  1.00 93.81           C  
ATOM   3314  CB  THR A 434       7.174   9.066 -25.291  1.00 93.81           C  
ATOM   3315  O   THR A 434       9.004   9.690 -22.684  1.00 93.81           O  
ATOM   3316  CG2 THR A 434       5.771   8.791 -25.829  1.00 93.81           C  
ATOM   3317  OG1 THR A 434       7.308  10.475 -25.184  1.00 93.81           O  
ATOM   3318  N   PRO A 435       9.944   8.150 -24.021  1.00 90.00           N  
ATOM   3319  CA  PRO A 435      11.309   8.545 -23.664  1.00 90.00           C  
ATOM   3320  C   PRO A 435      11.603  10.042 -23.873  1.00 90.00           C  
ATOM   3321  CB  PRO A 435      12.223   7.640 -24.495  1.00 90.00           C  
ATOM   3322  O   PRO A 435      12.401  10.622 -23.138  1.00 90.00           O  
ATOM   3323  CG  PRO A 435      11.373   6.386 -24.698  1.00 90.00           C  
ATOM   3324  CD  PRO A 435       9.969   6.968 -24.873  1.00 90.00           C  
ATOM   3325  N   ALA A 436      10.890  10.716 -24.784  1.00 92.38           N  
ATOM   3326  CA  ALA A 436      10.979  12.161 -25.020  1.00 92.38           C  
ATOM   3327  C   ALA A 436      10.211  13.042 -24.003  1.00 92.38           C  
ATOM   3328  CB  ALA A 436      10.497  12.423 -26.452  1.00 92.38           C  
ATOM   3329  O   ALA A 436      10.426  14.249 -23.955  1.00 92.38           O  
ATOM   3330  N   THR A 437       9.333  12.483 -23.161  1.00 94.25           N  
ATOM   3331  CA  THR A 437       8.409  13.255 -22.302  1.00 94.25           C  
ATOM   3332  C   THR A 437       9.141  14.183 -21.317  1.00 94.25           C  
ATOM   3333  CB  THR A 437       7.435  12.298 -21.592  1.00 94.25           C  
ATOM   3334  O   THR A 437       9.880  13.719 -20.446  1.00 94.25           O  
ATOM   3335  CG2 THR A 437       6.669  12.929 -20.431  1.00 94.25           C  
ATOM   3336  OG1 THR A 437       6.478  11.868 -22.542  1.00 94.25           O  
ATOM   3337  N   GLY A 438       8.957  15.500 -21.471  1.00 93.44           N  
ATOM   3338  CA  GLY A 438       9.617  16.547 -20.678  1.00 93.44           C  
ATOM   3339  C   GLY A 438       8.963  16.836 -19.320  1.00 93.44           C  
ATOM   3340  O   GLY A 438       7.856  16.375 -19.032  1.00 93.44           O  
ATOM   3341  N   SER A 439       9.642  17.635 -18.489  1.00 92.88           N  
ATOM   3342  CA  SER A 439       9.229  17.914 -17.105  1.00 92.88           C  
ATOM   3343  C   SER A 439       7.866  18.589 -16.928  1.00 92.88           C  
ATOM   3344  CB  SER A 439      10.328  18.630 -16.307  1.00 92.88           C  
ATOM   3345  O   SER A 439       7.137  18.124 -16.056  1.00 92.88           O  
ATOM   3346  OG  SER A 439      10.981  19.614 -17.085  1.00 92.88           O  
ATOM   3347  N   PRO A 440       7.425  19.577 -17.736  1.00 95.12           N  
ATOM   3348  CA  PRO A 440       6.093  20.161 -17.553  1.00 95.12           C  
ATOM   3349  C   PRO A 440       4.971  19.118 -17.670  1.00 95.12           C  
ATOM   3350  CB  PRO A 440       5.973  21.259 -18.618  1.00 95.12           C  
ATOM   3351  O   PRO A 440       4.032  19.129 -16.876  1.00 95.12           O  
ATOM   3352  CG  PRO A 440       7.426  21.644 -18.895  1.00 95.12           C  
ATOM   3353  CD  PRO A 440       8.153  20.308 -18.763  1.00 95.12           C  
ATOM   3354  N   LYS A 441       5.114  18.165 -18.607  1.00 95.50           N  
ATOM   3355  CA  LYS A 441       4.153  17.075 -18.822  1.00 95.50           C  
ATOM   3356  C   LYS A 441       4.127  16.122 -17.621  1.00 95.50           C  
ATOM   3357  CB  LYS A 441       4.434  16.377 -20.174  1.00 95.50           C  
ATOM   3358  O   LYS A 441       3.060  15.908 -17.051  1.00 95.50           O  
ATOM   3359  CG  LYS A 441       3.352  15.340 -20.528  1.00 95.50           C  
ATOM   3360  CD  LYS A 441       3.525  14.631 -21.891  1.00 95.50           C  
ATOM   3361  CE  LYS A 441       2.422  13.567 -22.001  1.00 95.50           C  
ATOM   3362  NZ  LYS A 441       2.546  12.621 -23.137  1.00 95.50           N  
ATOM   3363  N   TRP A 442       5.276  15.589 -17.184  1.00 94.31           N  
ATOM   3364  CA  TRP A 442       5.278  14.627 -16.070  1.00 94.31           C  
ATOM   3365  C   TRP A 442       5.004  15.248 -14.691  1.00 94.31           C  
ATOM   3366  CB  TRP A 442       6.504  13.694 -16.098  1.00 94.31           C  
ATOM   3367  O   TRP A 442       4.509  14.537 -13.819  1.00 94.31           O  
ATOM   3368  CG  TRP A 442       7.882  14.247 -15.883  1.00 94.31           C  
ATOM   3369  CD1 TRP A 442       8.876  14.214 -16.800  1.00 94.31           C  
ATOM   3370  CD2 TRP A 442       8.485  14.802 -14.669  1.00 94.31           C  
ATOM   3371  CE2 TRP A 442       9.837  15.156 -14.958  1.00 94.31           C  
ATOM   3372  CE3 TRP A 442       8.043  15.043 -13.352  1.00 94.31           C  
ATOM   3373  NE1 TRP A 442      10.038  14.719 -16.250  1.00 94.31           N  
ATOM   3374  CH2 TRP A 442      10.163  16.080 -12.744  1.00 94.31           C  
ATOM   3375  CZ2 TRP A 442      10.659  15.818 -14.032  1.00 94.31           C  
ATOM   3376  CZ3 TRP A 442       8.873  15.653 -12.395  1.00 94.31           C  
ATOM   3377  N   ILE A 443       5.255  16.549 -14.488  1.00 97.00           N  
ATOM   3378  CA  ILE A 443       4.860  17.271 -13.264  1.00 97.00           C  
ATOM   3379  C   ILE A 443       3.337  17.445 -13.224  1.00 97.00           C  
ATOM   3380  CB  ILE A 443       5.597  18.631 -13.142  1.00 97.00           C  
ATOM   3381  O   ILE A 443       2.702  17.022 -12.261  1.00 97.00           O  
ATOM   3382  CG1 ILE A 443       7.105  18.408 -12.891  1.00 97.00           C  
ATOM   3383  CG2 ILE A 443       5.018  19.499 -12.006  1.00 97.00           C  
ATOM   3384  CD1 ILE A 443       7.973  19.665 -13.029  1.00 97.00           C  
ATOM   3385  N   GLY A 444       2.735  18.032 -14.265  1.00 96.75           N  
ATOM   3386  CA  GLY A 444       1.298  18.333 -14.266  1.00 96.75           C  
ATOM   3387  C   GLY A 444       0.421  17.083 -14.148  1.00 96.75           C  
ATOM   3388  O   GLY A 444      -0.577  17.085 -13.430  1.00 96.75           O  
ATOM   3389  N   PHE A 445       0.826  15.989 -14.797  1.00 97.75           N  
ATOM   3390  CA  PHE A 445       0.066  14.736 -14.804  1.00 97.75           C  
ATOM   3391  C   PHE A 445       0.105  14.041 -13.437  1.00 97.75           C  
ATOM   3392  CB  PHE A 445       0.634  13.829 -15.901  1.00 97.75           C  
ATOM   3393  O   PHE A 445      -0.914  13.542 -12.958  1.00 97.75           O  
ATOM   3394  CG  PHE A 445       0.444  14.261 -17.349  1.00 97.75           C  
ATOM   3395  CD1 PHE A 445      -0.040  15.534 -17.731  1.00 97.75           C  
ATOM   3396  CD2 PHE A 445       0.695  13.306 -18.347  1.00 97.75           C  
ATOM   3397  CE1 PHE A 445      -0.270  15.836 -19.083  1.00 97.75           C  
ATOM   3398  CE2 PHE A 445       0.381  13.582 -19.686  1.00 97.75           C  
ATOM   3399  CZ  PHE A 445      -0.094  14.847 -20.062  1.00 97.75           C  
ATOM   3400  N   GLN A 446       1.263  14.080 -12.770  1.00 97.44           N  
ATOM   3401  CA  GLN A 446       1.404  13.642 -11.384  1.00 97.44           C  
ATOM   3402  C   GLN A 446       0.523  14.446 -10.430  1.00 97.44           C  
ATOM   3403  CB  GLN A 446       2.849  13.827 -10.938  1.00 97.44           C  
ATOM   3404  O   GLN A 446      -0.178  13.848  -9.621  1.00 97.44           O  
ATOM   3405  CG  GLN A 446       3.739  12.622 -11.188  1.00 97.44           C  
ATOM   3406  CD  GLN A 446       5.079  12.902 -10.531  1.00 97.44           C  
ATOM   3407  NE2 GLN A 446       6.078  13.240 -11.301  1.00 97.44           N  
ATOM   3408  OE1 GLN A 446       5.225  12.924  -9.323  1.00 97.44           O  
ATOM   3409  N   VAL A 447       0.542  15.782 -10.526  1.00 97.56           N  
ATOM   3410  CA  VAL A 447      -0.283  16.649  -9.669  1.00 97.56           C  
ATOM   3411  C   VAL A 447      -1.763  16.312  -9.842  1.00 97.56           C  
ATOM   3412  CB  VAL A 447      -0.008  18.142  -9.946  1.00 97.56           C  
ATOM   3413  O   VAL A 447      -2.466  16.188  -8.845  1.00 97.56           O  
ATOM   3414  CG1 VAL A 447      -0.986  19.078  -9.228  1.00 97.56           C  
ATOM   3415  CG2 VAL A 447       1.399  18.525  -9.476  1.00 97.56           C  
ATOM   3416  N   LEU A 448      -2.232  16.084 -11.074  1.00 98.00           N  
ATOM   3417  CA  LEU A 448      -3.627  15.725 -11.342  1.00 98.00           C  
ATOM   3418  C   LEU A 448      -4.018  14.361 -10.743  1.00 98.00           C  
ATOM   3419  CB  LEU A 448      -3.860  15.765 -12.861  1.00 98.00           C  
ATOM   3420  O   LEU A 448      -5.059  14.251 -10.096  1.00 98.00           O  
ATOM   3421  CG  LEU A 448      -5.351  15.791 -13.241  1.00 98.00           C  
ATOM   3422  CD1 LEU A 448      -6.007  17.121 -12.854  1.00 98.00           C  
ATOM   3423  CD2 LEU A 448      -5.487  15.626 -14.750  1.00 98.00           C  
ATOM   3424  N   PHE A 449      -3.165  13.341 -10.898  1.00 97.94           N  
ATOM   3425  CA  PHE A 449      -3.376  12.035 -10.265  1.00 97.94           C  
ATOM   3426  C   PHE A 449      -3.362  12.141  -8.731  1.00 97.94           C  
ATOM   3427  CB  PHE A 449      -2.310  11.045 -10.759  1.00 97.94           C  
ATOM   3428  O   PHE A 449      -4.253  11.616  -8.064  1.00 97.94           O  
ATOM   3429  CG  PHE A 449      -2.461   9.671 -10.138  1.00 97.94           C  
ATOM   3430  CD1 PHE A 449      -1.646   9.284  -9.058  1.00 97.94           C  
ATOM   3431  CD2 PHE A 449      -3.469   8.803 -10.592  1.00 97.94           C  
ATOM   3432  CE1 PHE A 449      -1.849   8.046  -8.425  1.00 97.94           C  
ATOM   3433  CE2 PHE A 449      -3.672   7.563  -9.963  1.00 97.94           C  
ATOM   3434  CZ  PHE A 449      -2.877   7.194  -8.866  1.00 97.94           C  
ATOM   3435  N   GLY A 450      -2.396  12.880  -8.179  1.00 95.50           N  
ATOM   3436  CA  GLY A 450      -2.266  13.164  -6.752  1.00 95.50           C  
ATOM   3437  C   GLY A 450      -3.498  13.858  -6.178  1.00 95.50           C  
ATOM   3438  O   GLY A 450      -4.028  13.406  -5.168  1.00 95.50           O  
ATOM   3439  N   ILE A 451      -4.006  14.894  -6.857  1.00 96.81           N  
ATOM   3440  CA  ILE A 451      -5.279  15.557  -6.531  1.00 96.81           C  
ATOM   3441  C   ILE A 451      -6.405  14.522  -6.447  1.00 96.81           C  
ATOM   3442  CB  ILE A 451      -5.591  16.669  -7.573  1.00 96.81           C  
ATOM   3443  O   ILE A 451      -7.140  14.495  -5.460  1.00 96.81           O  
ATOM   3444  CG1 ILE A 451      -4.699  17.912  -7.336  1.00 96.81           C  
ATOM   3445  CG2 ILE A 451      -7.082  17.074  -7.597  1.00 96.81           C  
ATOM   3446  CD1 ILE A 451      -4.651  18.879  -8.526  1.00 96.81           C  
ATOM   3447  N   GLY A 452      -6.500  13.635  -7.442  1.00 96.81           N  
ATOM   3448  CA  GLY A 452      -7.452  12.527  -7.459  1.00 96.81           C  
ATOM   3449  C   GLY A 452      -7.366  11.651  -6.213  1.00 96.81           C  
ATOM   3450  O   GLY A 452      -8.346  11.544  -5.478  1.00 96.81           O  
ATOM   3451  N   VAL A 453      -6.202  11.066  -5.922  1.00 94.81           N  
ATOM   3452  CA  VAL A 453      -6.024  10.200  -4.740  1.00 94.81           C  
ATOM   3453  C   VAL A 453      -6.295  10.971  -3.440  1.00 94.81           C  
ATOM   3454  CB  VAL A 453      -4.622   9.556  -4.719  1.00 94.81           C  
ATOM   3455  O   VAL A 453      -7.014  10.475  -2.572  1.00 94.81           O  
ATOM   3456  CG1 VAL A 453      -4.465   8.570  -3.552  1.00 94.81           C  
ATOM   3457  CG2 VAL A 453      -4.344   8.747  -5.994  1.00 94.81           C  
ATOM   3458  N   GLY A 454      -5.794  12.203  -3.317  1.00 91.31           N  
ATOM   3459  CA  GLY A 454      -5.934  13.040  -2.122  1.00 91.31           C  
ATOM   3460  C   GLY A 454      -7.376  13.377  -1.768  1.00 91.31           C  
ATOM   3461  O   GLY A 454      -7.763  13.244  -0.608  1.00 91.31           O  
ATOM   3462  N   LEU A 455      -8.194  13.720  -2.767  1.00 94.25           N  
ATOM   3463  CA  LEU A 455      -9.628  13.951  -2.585  1.00 94.25           C  
ATOM   3464  C   LEU A 455     -10.378  12.718  -2.057  1.00 94.25           C  
ATOM   3465  CB  LEU A 455     -10.233  14.385  -3.932  1.00 94.25           C  
ATOM   3466  O   LEU A 455     -11.383  12.875  -1.367  1.00 94.25           O  
ATOM   3467  CG  LEU A 455      -9.913  15.828  -4.358  1.00 94.25           C  
ATOM   3468  CD1 LEU A 455     -10.571  16.102  -5.709  1.00 94.25           C  
ATOM   3469  CD2 LEU A 455     -10.432  16.833  -3.332  1.00 94.25           C  
ATOM   3470  N   GLY A 456      -9.912  11.506  -2.375  1.00 91.25           N  
ATOM   3471  CA  GLY A 456     -10.612  10.255  -2.077  1.00 91.25           C  
ATOM   3472  C   GLY A 456     -10.127   9.508  -0.839  1.00 91.25           C  
ATOM   3473  O   GLY A 456     -10.936   8.879  -0.166  1.00 91.25           O  
ATOM   3474  N   MET A 457      -8.831   9.561  -0.517  1.00 86.56           N  
ATOM   3475  CA  MET A 457      -8.180   8.584   0.371  1.00 86.56           C  
ATOM   3476  C   MET A 457      -8.795   8.474   1.781  1.00 86.56           C  
ATOM   3477  CB  MET A 457      -6.678   8.909   0.436  1.00 86.56           C  
ATOM   3478  O   MET A 457      -8.861   7.372   2.320  1.00 86.56           O  
ATOM   3479  CG  MET A 457      -5.862   7.843   1.175  1.00 86.56           C  
ATOM   3480  SD  MET A 457      -4.080   8.172   1.155  1.00 86.56           S  
ATOM   3481  CE  MET A 457      -3.475   6.804   2.178  1.00 86.56           C  
ATOM   3482  N   GLN A 458      -9.276   9.574   2.374  1.00 82.75           N  
ATOM   3483  CA  GLN A 458      -9.877   9.561   3.722  1.00 82.75           C  
ATOM   3484  C   GLN A 458     -11.402   9.344   3.729  1.00 82.75           C  
ATOM   3485  CB  GLN A 458      -9.525  10.854   4.476  1.00 82.75           C  
ATOM   3486  O   GLN A 458     -11.966   8.918   4.740  1.00 82.75           O  
ATOM   3487  CG  GLN A 458      -8.011  11.029   4.685  1.00 82.75           C  
ATOM   3488  CD  GLN A 458      -7.672  12.149   5.671  1.00 82.75           C  
ATOM   3489  NE2 GLN A 458      -6.625  12.907   5.440  1.00 82.75           N  
ATOM   3490  OE1 GLN A 458      -8.329  12.354   6.676  1.00 82.75           O  
ATOM   3491  N   GLN A 459     -12.090   9.604   2.614  1.00 87.88           N  
ATOM   3492  CA  GLN A 459     -13.558   9.663   2.586  1.00 87.88           C  
ATOM   3493  C   GLN A 459     -14.259   8.332   2.887  1.00 87.88           C  
ATOM   3494  CB  GLN A 459     -14.081  10.246   1.263  1.00 87.88           C  
ATOM   3495  O   GLN A 459     -15.270   8.358   3.581  1.00 87.88           O  
ATOM   3496  CG  GLN A 459     -13.298  11.429   0.678  1.00 87.88           C  
ATOM   3497  CD  GLN A 459     -12.965  12.527   1.678  1.00 87.88           C  
ATOM   3498  NE2 GLN A 459     -12.066  13.410   1.327  1.00 87.88           N  
ATOM   3499  OE1 GLN A 459     -13.467  12.585   2.784  1.00 87.88           O  
ATOM   3500  N   PRO A 460     -13.749   7.167   2.451  1.00 91.38           N  
ATOM   3501  CA  PRO A 460     -14.258   5.850   2.836  1.00 91.38           C  
ATOM   3502  C   PRO A 460     -14.340   5.640   4.353  1.00 91.38           C  
ATOM   3503  CB  PRO A 460     -13.285   4.867   2.173  1.00 91.38           C  
ATOM   3504  O   PRO A 460     -15.324   5.087   4.843  1.00 91.38           O  
ATOM   3505  CG  PRO A 460     -12.932   5.611   0.890  1.00 91.38           C  
ATOM   3506  CD  PRO A 460     -12.766   7.020   1.396  1.00 91.38           C  
ATOM   3507  N   LEU A 461     -13.355   6.136   5.111  1.00 84.75           N  
ATOM   3508  CA  LEU A 461     -13.345   6.042   6.573  1.00 84.75           C  
ATOM   3509  C   LEU A 461     -14.384   6.979   7.203  1.00 84.75           C  
ATOM   3510  CB  LEU A 461     -11.927   6.334   7.104  1.00 84.75           C  
ATOM   3511  O   LEU A 461     -15.095   6.568   8.121  1.00 84.75           O  
ATOM   3512  CG  LEU A 461     -10.850   5.326   6.656  1.00 84.75           C  
ATOM   3513  CD1 LEU A 461      -9.481   5.773   7.169  1.00 84.75           C  
ATOM   3514  CD2 LEU A 461     -11.131   3.927   7.206  1.00 84.75           C  
ATOM   3515  N   ILE A 462     -14.504   8.210   6.694  1.00 84.31           N  
ATOM   3516  CA  ILE A 462     -15.511   9.192   7.135  1.00 84.31           C  
ATOM   3517  C   ILE A 462     -16.929   8.693   6.813  1.00 84.31           C  
ATOM   3518  CB  ILE A 462     -15.211  10.573   6.499  1.00 84.31           C  
ATOM   3519  O   ILE A 462     -17.821   8.765   7.655  1.00 84.31           O  
ATOM   3520  CG1 ILE A 462     -13.871  11.121   7.050  1.00 84.31           C  
ATOM   3521  CG2 ILE A 462     -16.350  11.579   6.762  1.00 84.31           C  
ATOM   3522  CD1 ILE A 462     -13.331  12.351   6.311  1.00 84.31           C  
ATOM   3523  N   ALA A 463     -17.132   8.122   5.625  1.00 88.75           N  
ATOM   3524  CA  ALA A 463     -18.404   7.564   5.189  1.00 88.75           C  
ATOM   3525  C   ALA A 463     -18.836   6.388   6.076  1.00 88.75           C  
ATOM   3526  CB  ALA A 463     -18.282   7.171   3.713  1.00 88.75           C  
ATOM   3527  O   ALA A 463     -19.963   6.385   6.564  1.00 88.75           O  
ATOM   3528  N   VAL A 464     -17.937   5.440   6.376  1.00 86.56           N  
ATOM   3529  CA  VAL A 464     -18.199   4.344   7.329  1.00 86.56           C  
ATOM   3530  C   VAL A 464     -18.643   4.875   8.698  1.00 86.56           C  
ATOM   3531  CB  VAL A 464     -16.962   3.428   7.438  1.00 86.56           C  
ATOM   3532  O   VAL A 464     -19.651   4.408   9.227  1.00 86.56           O  
ATOM   3533  CG1 VAL A 464     -16.941   2.548   8.692  1.00 86.56           C  
ATOM   3534  CG2 VAL A 464     -16.921   2.485   6.229  1.00 86.56           C  
ATOM   3535  N   GLN A 465     -17.951   5.883   9.238  1.00 79.88           N  
ATOM   3536  CA  GLN A 465     -18.310   6.532  10.509  1.00 79.88           C  
ATOM   3537  C   GLN A 465     -19.665   7.259  10.452  1.00 79.88           C  
ATOM   3538  CB  GLN A 465     -17.197   7.519  10.897  1.00 79.88           C  
ATOM   3539  O   GLN A 465     -20.369   7.333  11.456  1.00 79.88           O  
ATOM   3540  CG  GLN A 465     -15.906   6.809  11.325  1.00 79.88           C  
ATOM   3541  CD  GLN A 465     -14.717   7.759  11.319  1.00 79.88           C  
ATOM   3542  NE2 GLN A 465     -13.743   7.552  10.467  1.00 79.88           N  
ATOM   3543  OE1 GLN A 465     -14.651   8.718  12.061  1.00 79.88           O  
ATOM   3544  N   ALA A 466     -20.055   7.780   9.286  1.00 84.19           N  
ATOM   3545  CA  ALA A 466     -21.311   8.499   9.096  1.00 84.19           C  
ATOM   3546  C   ALA A 466     -22.531   7.586   8.853  1.00 84.19           C  
ATOM   3547  CB  ALA A 466     -21.111   9.477   7.936  1.00 84.19           C  
ATOM   3548  O   ALA A 466     -23.663   8.008   9.121  1.00 84.19           O  
ATOM   3549  N   VAL A 467     -22.337   6.362   8.338  1.00 87.94           N  
ATOM   3550  CA  VAL A 467     -23.436   5.450   7.948  1.00 87.94           C  
ATOM   3551  C   VAL A 467     -23.637   4.232   8.848  1.00 87.94           C  
ATOM   3552  CB  VAL A 467     -23.331   4.982   6.483  1.00 87.94           C  
ATOM   3553  O   VAL A 467     -24.714   3.638   8.777  1.00 87.94           O  
ATOM   3554  CG1 VAL A 467     -23.209   6.167   5.522  1.00 87.94           C  
ATOM   3555  CG2 VAL A 467     -22.207   3.961   6.260  1.00 87.94           C  
ATOM   3556  N   LEU A 468     -22.650   3.840   9.660  1.00 83.88           N  
ATOM   3557  CA  LEU A 468     -22.766   2.696  10.571  1.00 83.88           C  
ATOM   3558  C   LEU A 468     -23.091   3.120  12.015  1.00 83.88           C  
ATOM   3559  CB  LEU A 468     -21.491   1.833  10.534  1.00 83.88           C  
ATOM   3560  O   LEU A 468     -22.662   4.188  12.451  1.00 83.88           O  
ATOM   3561  CG  LEU A 468     -21.195   1.112   9.206  1.00 83.88           C  
ATOM   3562  CD1 LEU A 468     -20.044   0.126   9.420  1.00 83.88           C  
ATOM   3563  CD2 LEU A 468     -22.393   0.310   8.680  1.00 83.88           C  
ATOM   3564  N   PRO A 469     -23.799   2.276  12.793  1.00 79.94           N  
ATOM   3565  CA  PRO A 469     -23.881   2.417  14.244  1.00 79.94           C  
ATOM   3566  C   PRO A 469     -22.497   2.342  14.897  1.00 79.94           C  
ATOM   3567  CB  PRO A 469     -24.766   1.262  14.732  1.00 79.94           C  
ATOM   3568  O   PRO A 469     -21.633   1.594  14.437  1.00 79.94           O  
ATOM   3569  CG  PRO A 469     -25.558   0.856  13.492  1.00 79.94           C  
ATOM   3570  CD  PRO A 469     -24.566   1.117  12.363  1.00 79.94           C  
ATOM   3571  N   ALA A 470     -22.319   3.033  16.025  1.00 68.56           N  
ATOM   3572  CA  ALA A 470     -21.060   3.124  16.770  1.00 68.56           C  
ATOM   3573  C   ALA A 470     -20.325   1.773  16.944  1.00 68.56           C  
ATOM   3574  CB  ALA A 470     -21.406   3.756  18.125  1.00 68.56           C  
ATOM   3575  O   ALA A 470     -19.131   1.678  16.665  1.00 68.56           O  
ATOM   3576  N   LYS A 471     -21.054   0.714  17.326  1.00 69.62           N  
ATOM   3577  CA  LYS A 471     -20.541  -0.659  17.511  1.00 69.62           C  
ATOM   3578  C   LYS A 471     -19.960  -1.316  16.246  1.00 69.62           C  
ATOM   3579  CB  LYS A 471     -21.657  -1.540  18.111  1.00 69.62           C  
ATOM   3580  O   LYS A 471     -19.117  -2.200  16.349  1.00 69.62           O  
ATOM   3581  CG  LYS A 471     -22.873  -1.699  17.175  1.00 69.62           C  
ATOM   3582  CD  LYS A 471     -23.921  -2.676  17.716  1.00 69.62           C  
ATOM   3583  CE  LYS A 471     -25.017  -2.856  16.656  1.00 69.62           C  
ATOM   3584  NZ  LYS A 471     -26.023  -3.867  17.070  1.00 69.62           N  
ATOM   3585  N   ASP A 472     -20.412  -0.904  15.062  1.00 74.50           N  
ATOM   3586  CA  ASP A 472     -20.066  -1.520  13.775  1.00 74.50           C  
ATOM   3587  C   ASP A 472     -18.944  -0.753  13.039  1.00 74.50           C  
ATOM   3588  CB  ASP A 472     -21.335  -1.618  12.910  1.00 74.50           C  
ATOM   3589  O   ASP A 472     -18.281  -1.311  12.160  1.00 74.50           O  
ATOM   3590  CG  ASP A 472     -22.449  -2.500  13.493  1.00 74.50           C  
ATOM   3591  OD1 ASP A 472     -22.207  -3.661  13.887  1.00 74.50           O  
ATOM   3592  OD2 ASP A 472     -23.630  -2.087  13.459  1.00 74.50           O  
ATOM   3593  N   VAL A 473     -18.684   0.507  13.422  1.00 73.12           N  
ATOM   3594  CA  VAL A 473     -17.624   1.367  12.855  1.00 73.12           C  
ATOM   3595  C   VAL A 473     -16.230   0.712  12.857  1.00 73.12           C  
ATOM   3596  CB  VAL A 473     -17.599   2.749  13.552  1.00 73.12           C  
ATOM   3597  O   VAL A 473     -15.549   0.830  11.833  1.00 73.12           O  
ATOM   3598  CG1 VAL A 473     -16.401   3.620  13.149  1.00 73.12           C  
ATOM   3599  CG2 VAL A 473     -18.864   3.547  13.214  1.00 73.12           C  
ATOM   3600  N   PRO A 474     -15.775  -0.013  13.906  1.00 69.94           N  
ATOM   3601  CA  PRO A 474     -14.472  -0.685  13.880  1.00 69.94           C  
ATOM   3602  C   PRO A 474     -14.381  -1.786  12.813  1.00 69.94           C  
ATOM   3603  CB  PRO A 474     -14.264  -1.254  15.291  1.00 69.94           C  
ATOM   3604  O   PRO A 474     -13.356  -1.913  12.144  1.00 69.94           O  
ATOM   3605  CG  PRO A 474     -15.165  -0.387  16.168  1.00 69.94           C  
ATOM   3606  CD  PRO A 474     -16.346  -0.112  15.244  1.00 69.94           C  
ATOM   3607  N   ILE A 475     -15.464  -2.547  12.607  1.00 76.62           N  
ATOM   3608  CA  ILE A 475     -15.523  -3.619  11.601  1.00 76.62           C  
ATOM   3609  C   ILE A 475     -15.537  -3.010  10.197  1.00 76.62           C  
ATOM   3610  CB  ILE A 475     -16.734  -4.554  11.839  1.00 76.62           C  
ATOM   3611  O   ILE A 475     -14.736  -3.404   9.353  1.00 76.62           O  
ATOM   3612  CG1 ILE A 475     -16.691  -5.163  13.262  1.00 76.62           C  
ATOM   3613  CG2 ILE A 475     -16.760  -5.668  10.774  1.00 76.62           C  
ATOM   3614  CD1 ILE A 475     -17.893  -6.052  13.610  1.00 76.62           C  
ATOM   3615  N   GLY A 476     -16.372  -1.990   9.964  1.00 82.75           N  
ATOM   3616  CA  GLY A 476     -16.369  -1.244   8.703  1.00 82.75           C  
ATOM   3617  C   GLY A 476     -14.996  -0.636   8.392  1.00 82.75           C  
ATOM   3618  O   GLY A 476     -14.503  -0.769   7.278  1.00 82.75           O  
ATOM   3619  N   THR A 477     -14.325  -0.055   9.391  1.00 79.25           N  
ATOM   3620  CA  THR A 477     -12.961   0.488   9.259  1.00 79.25           C  
ATOM   3621  C   THR A 477     -11.964  -0.593   8.837  1.00 79.25           C  
ATOM   3622  CB  THR A 477     -12.517   1.146  10.575  1.00 79.25           C  
ATOM   3623  O   THR A 477     -11.189  -0.382   7.904  1.00 79.25           O  
ATOM   3624  CG2 THR A 477     -11.086   1.684  10.545  1.00 79.25           C  
ATOM   3625  OG1 THR A 477     -13.371   2.230  10.860  1.00 79.25           O  
ATOM   3626  N   ALA A 478     -12.016  -1.777   9.457  1.00 78.44           N  
ATOM   3627  CA  ALA A 478     -11.174  -2.909   9.073  1.00 78.44           C  
ATOM   3628  C   ALA A 478     -11.459  -3.395   7.639  1.00 78.44           C  
ATOM   3629  CB  ALA A 478     -11.352  -4.029  10.104  1.00 78.44           C  
ATOM   3630  O   ALA A 478     -10.517  -3.702   6.912  1.00 78.44           O  
ATOM   3631  N   MET A 479     -12.725  -3.405   7.201  1.00 86.19           N  
ATOM   3632  CA  MET A 479     -13.103  -3.752   5.823  1.00 86.19           C  
ATOM   3633  C   MET A 479     -12.541  -2.759   4.795  1.00 86.19           C  
ATOM   3634  CB  MET A 479     -14.632  -3.817   5.678  1.00 86.19           C  
ATOM   3635  O   MET A 479     -12.109  -3.186   3.725  1.00 86.19           O  
ATOM   3636  CG  MET A 479     -15.288  -4.967   6.450  1.00 86.19           C  
ATOM   3637  SD  MET A 479     -17.096  -4.825   6.595  1.00 86.19           S  
ATOM   3638  CE  MET A 479     -17.577  -4.823   4.847  1.00 86.19           C  
ATOM   3639  N   ILE A 480     -12.507  -1.456   5.103  1.00 88.69           N  
ATOM   3640  CA  ILE A 480     -11.884  -0.435   4.242  1.00 88.69           C  
ATOM   3641  C   ILE A 480     -10.371  -0.655   4.150  1.00 88.69           C  
ATOM   3642  CB  ILE A 480     -12.232   0.993   4.730  1.00 88.69           C  
ATOM   3643  O   ILE A 480      -9.854  -0.799   3.044  1.00 88.69           O  
ATOM   3644  CG1 ILE A 480     -13.744   1.303   4.665  1.00 88.69           C  
ATOM   3645  CG2 ILE A 480     -11.482   2.082   3.948  1.00 88.69           C  
ATOM   3646  CD1 ILE A 480     -14.439   1.046   3.323  1.00 88.69           C  
ATOM   3647  N   MET A 481      -9.670  -0.746   5.286  1.00 83.00           N  
ATOM   3648  CA  MET A 481      -8.212  -0.945   5.293  1.00 83.00           C  
ATOM   3649  C   MET A 481      -7.817  -2.232   4.556  1.00 83.00           C  
ATOM   3650  CB  MET A 481      -7.668  -0.959   6.730  1.00 83.00           C  
ATOM   3651  O   MET A 481      -6.977  -2.183   3.659  1.00 83.00           O  
ATOM   3652  CG  MET A 481      -7.840   0.372   7.478  1.00 83.00           C  
ATOM   3653  SD  MET A 481      -7.151   1.861   6.697  1.00 83.00           S  
ATOM   3654  CE  MET A 481      -5.389   1.436   6.583  1.00 83.00           C  
ATOM   3655  N   PHE A 482      -8.504  -3.346   4.837  1.00 85.62           N  
ATOM   3656  CA  PHE A 482      -8.294  -4.614   4.136  1.00 85.62           C  
ATOM   3657  C   PHE A 482      -8.494  -4.469   2.623  1.00 85.62           C  
ATOM   3658  CB  PHE A 482      -9.248  -5.683   4.693  1.00 85.62           C  
ATOM   3659  O   PHE A 482      -7.646  -4.912   1.851  1.00 85.62           O  
ATOM   3660  CG  PHE A 482      -9.338  -6.907   3.802  1.00 85.62           C  
ATOM   3661  CD1 PHE A 482     -10.468  -7.100   2.981  1.00 85.62           C  
ATOM   3662  CD2 PHE A 482      -8.243  -7.785   3.703  1.00 85.62           C  
ATOM   3663  CE1 PHE A 482     -10.503  -8.167   2.068  1.00 85.62           C  
ATOM   3664  CE2 PHE A 482      -8.278  -8.846   2.781  1.00 85.62           C  
ATOM   3665  CZ  PHE A 482      -9.407  -9.039   1.969  1.00 85.62           C  
ATOM   3666  N   SER A 483      -9.587  -3.830   2.191  1.00 91.25           N  
ATOM   3667  CA  SER A 483      -9.897  -3.670   0.764  1.00 91.25           C  
ATOM   3668  C   SER A 483      -8.840  -2.822   0.047  1.00 91.25           C  
ATOM   3669  CB  SER A 483     -11.288  -3.055   0.571  1.00 91.25           C  
ATOM   3670  O   SER A 483      -8.449  -3.149  -1.072  1.00 91.25           O  
ATOM   3671  OG  SER A 483     -12.291  -3.841   1.182  1.00 91.25           O  
ATOM   3672  N   GLN A 484      -8.319  -1.780   0.706  1.00 91.00           N  
ATOM   3673  CA  GLN A 484      -7.240  -0.940   0.179  1.00 91.00           C  
ATOM   3674  C   GLN A 484      -5.923  -1.716   0.043  1.00 91.00           C  
ATOM   3675  CB  GLN A 484      -7.056   0.283   1.094  1.00 91.00           C  
ATOM   3676  O   GLN A 484      -5.271  -1.654  -1.002  1.00 91.00           O  
ATOM   3677  CG  GLN A 484      -6.222   1.385   0.417  1.00 91.00           C  
ATOM   3678  CD  GLN A 484      -6.005   2.601   1.314  1.00 91.00           C  
ATOM   3679  NE2 GLN A 484      -5.710   3.754   0.755  1.00 91.00           N  
ATOM   3680  OE1 GLN A 484      -6.079   2.551   2.529  1.00 91.00           O  
ATOM   3681  N   THR A 485      -5.534  -2.467   1.080  1.00 86.56           N  
ATOM   3682  CA  THR A 485      -4.306  -3.277   1.076  1.00 86.56           C  
ATOM   3683  C   THR A 485      -4.401  -4.436   0.082  1.00 86.56           C  
ATOM   3684  CB  THR A 485      -3.981  -3.802   2.485  1.00 86.56           C  
ATOM   3685  O   THR A 485      -3.429  -4.694  -0.626  1.00 86.56           O  
ATOM   3686  CG2 THR A 485      -2.574  -4.388   2.586  1.00 86.56           C  
ATOM   3687  OG1 THR A 485      -4.005  -2.752   3.423  1.00 86.56           O  
ATOM   3688  N   LEU A 486      -5.569  -5.081  -0.045  1.00 89.56           N  
ATOM   3689  CA  LEU A 486      -5.838  -6.102  -1.062  1.00 89.56           C  
ATOM   3690  C   LEU A 486      -5.683  -5.529  -2.473  1.00 89.56           C  
ATOM   3691  CB  LEU A 486      -7.256  -6.678  -0.864  1.00 89.56           C  
ATOM   3692  O   LEU A 486      -5.004  -6.133  -3.299  1.00 89.56           O  
ATOM   3693  CG  LEU A 486      -7.638  -7.765  -1.892  1.00 89.56           C  
ATOM   3694  CD1 LEU A 486      -6.767  -9.018  -1.772  1.00 89.56           C  
ATOM   3695  CD2 LEU A 486      -9.098  -8.171  -1.704  1.00 89.56           C  
ATOM   3696  N   GLY A 487      -6.266  -4.354  -2.736  1.00 92.12           N  
ATOM   3697  CA  GLY A 487      -6.116  -3.652  -4.011  1.00 92.12           C  
ATOM   3698  C   GLY A 487      -4.651  -3.383  -4.356  1.00 92.12           C  
ATOM   3699  O   GLY A 487      -4.209  -3.705  -5.456  1.00 92.12           O  
ATOM   3700  N   GLY A 488      -3.873  -2.871  -3.397  1.00 89.12           N  
ATOM   3701  CA  GLY A 488      -2.431  -2.672  -3.563  1.00 89.12           C  
ATOM   3702  C   GLY A 488      -1.669  -3.969  -3.853  1.00 89.12           C  
ATOM   3703  O   GLY A 488      -0.956  -4.050  -4.851  1.00 89.12           O  
ATOM   3704  N   ALA A 489      -1.849  -5.000  -3.019  1.00 86.06           N  
ATOM   3705  CA  ALA A 489      -1.172  -6.290  -3.169  1.00 86.06           C  
ATOM   3706  C   ALA A 489      -1.468  -6.947  -4.527  1.00 86.06           C  
ATOM   3707  CB  ALA A 489      -1.618  -7.219  -2.027  1.00 86.06           C  
ATOM   3708  O   ALA A 489      -0.556  -7.397  -5.222  1.00 86.06           O  
ATOM   3709  N   LEU A 490      -2.749  -6.977  -4.906  1.00 89.56           N  
ATOM   3710  CA  LEU A 490      -3.232  -7.653  -6.102  1.00 89.56           C  
ATOM   3711  C   LEU A 490      -2.780  -6.934  -7.375  1.00 89.56           C  
ATOM   3712  CB  LEU A 490      -4.762  -7.793  -5.978  1.00 89.56           C  
ATOM   3713  O   LEU A 490      -2.281  -7.576  -8.298  1.00 89.56           O  
ATOM   3714  CG  LEU A 490      -5.374  -8.743  -7.019  1.00 89.56           C  
ATOM   3715  CD1 LEU A 490      -6.607  -9.442  -6.445  1.00 89.56           C  
ATOM   3716  CD2 LEU A 490      -5.809  -8.037  -8.303  1.00 89.56           C  
ATOM   3717  N   PHE A 491      -2.908  -5.607  -7.431  1.00 91.88           N  
ATOM   3718  CA  PHE A 491      -2.603  -4.866  -8.653  1.00 91.88           C  
ATOM   3719  C   PHE A 491      -1.115  -4.533  -8.837  1.00 91.88           C  
ATOM   3720  CB  PHE A 491      -3.575  -3.694  -8.821  1.00 91.88           C  
ATOM   3721  O   PHE A 491      -0.708  -4.379  -9.985  1.00 91.88           O  
ATOM   3722  CG  PHE A 491      -4.967  -4.173  -9.193  1.00 91.88           C  
ATOM   3723  CD1 PHE A 491      -5.194  -4.698 -10.480  1.00 91.88           C  
ATOM   3724  CD2 PHE A 491      -6.009  -4.182  -8.247  1.00 91.88           C  
ATOM   3725  CE1 PHE A 491      -6.441  -5.256 -10.809  1.00 91.88           C  
ATOM   3726  CE2 PHE A 491      -7.255  -4.741  -8.575  1.00 91.88           C  
ATOM   3727  CZ  PHE A 491      -7.470  -5.288  -9.852  1.00 91.88           C  
ATOM   3728  N   ILE A 492      -0.270  -4.569  -7.791  1.00 87.81           N  
ATOM   3729  CA  ILE A 492       1.192  -4.684  -7.991  1.00 87.81           C  
ATOM   3730  C   ILE A 492       1.533  -6.008  -8.694  1.00 87.81           C  
ATOM   3731  CB  ILE A 492       1.991  -4.519  -6.670  1.00 87.81           C  
ATOM   3732  O   ILE A 492       2.292  -5.997  -9.661  1.00 87.81           O  
ATOM   3733  CG1 ILE A 492       1.950  -3.044  -6.196  1.00 87.81           C  
ATOM   3734  CG2 ILE A 492       3.462  -4.970  -6.834  1.00 87.81           C  
ATOM   3735  CD1 ILE A 492       2.755  -2.789  -4.911  1.00 87.81           C  
ATOM   3736  N   ALA A 493       0.962  -7.140  -8.260  1.00 85.56           N  
ATOM   3737  CA  ALA A 493       1.240  -8.444  -8.873  1.00 85.56           C  
ATOM   3738  C   ALA A 493       0.791  -8.498 -10.347  1.00 85.56           C  
ATOM   3739  CB  ALA A 493       0.583  -9.541  -8.024  1.00 85.56           C  
ATOM   3740  O   ALA A 493       1.557  -8.911 -11.220  1.00 85.56           O  
ATOM   3741  N   VAL A 494      -0.413  -7.992 -10.649  1.00 89.50           N  
ATOM   3742  CA  VAL A 494      -0.909  -7.855 -12.032  1.00 89.50           C  
ATOM   3743  C   VAL A 494      -0.025  -6.909 -12.856  1.00 89.50           C  
ATOM   3744  CB  VAL A 494      -2.384  -7.402 -12.050  1.00 89.50           C  
ATOM   3745  O   VAL A 494       0.300  -7.229 -13.998  1.00 89.50           O  
ATOM   3746  CG1 VAL A 494      -2.911  -7.123 -13.465  1.00 89.50           C  
ATOM   3747  CG2 VAL A 494      -3.299  -8.476 -11.443  1.00 89.50           C  
ATOM   3748  N   ALA A 495       0.417  -5.778 -12.295  1.00 89.62           N  
ATOM   3749  CA  ALA A 495       1.323  -4.858 -12.984  1.00 89.62           C  
ATOM   3750  C   ALA A 495       2.694  -5.488 -13.286  1.00 89.62           C  
ATOM   3751  CB  ALA A 495       1.452  -3.573 -12.165  1.00 89.62           C  
ATOM   3752  O   ALA A 495       3.195  -5.291 -14.390  1.00 89.62           O  
ATOM   3753  N   GLN A 496       3.256  -6.298 -12.380  1.00 83.69           N  
ATOM   3754  CA  GLN A 496       4.491  -7.060 -12.622  1.00 83.69           C  
ATOM   3755  C   GLN A 496       4.302  -8.089 -13.739  1.00 83.69           C  
ATOM   3756  CB  GLN A 496       4.971  -7.715 -11.310  1.00 83.69           C  
ATOM   3757  O   GLN A 496       5.130  -8.154 -14.646  1.00 83.69           O  
ATOM   3758  CG  GLN A 496       6.289  -8.518 -11.413  1.00 83.69           C  
ATOM   3759  CD  GLN A 496       7.566  -7.681 -11.550  1.00 83.69           C  
ATOM   3760  NE2 GLN A 496       8.729  -8.288 -11.408  1.00 83.69           N  
ATOM   3761  OE1 GLN A 496       7.548  -6.473 -11.725  1.00 83.69           O  
ATOM   3762  N   ASN A 497       3.200  -8.849 -13.732  1.00 84.38           N  
ATOM   3763  CA  ASN A 497       2.898  -9.787 -14.814  1.00 84.38           C  
ATOM   3764  C   ASN A 497       2.810  -9.077 -16.179  1.00 84.38           C  
ATOM   3765  CB  ASN A 497       1.598 -10.548 -14.502  1.00 84.38           C  
ATOM   3766  O   ASN A 497       3.453  -9.507 -17.141  1.00 84.38           O  
ATOM   3767  CG  ASN A 497       1.205 -11.370 -15.712  1.00 84.38           C  
ATOM   3768  ND2 ASN A 497       1.788 -12.522 -15.891  1.00 84.38           N  
ATOM   3769  OD1 ASN A 497       0.438 -10.957 -16.564  1.00 84.38           O  
ATOM   3770  N   VAL A 498       2.046  -7.982 -16.255  1.00 90.12           N  
ATOM   3771  CA  VAL A 498       1.880  -7.195 -17.484  1.00 90.12           C  
ATOM   3772  C   VAL A 498       3.218  -6.603 -17.929  1.00 90.12           C  
ATOM   3773  CB  VAL A 498       0.801  -6.109 -17.289  1.00 90.12           C  
ATOM   3774  O   VAL A 498       3.571  -6.727 -19.100  1.00 90.12           O  
ATOM   3775  CG1 VAL A 498       0.759  -5.093 -18.438  1.00 90.12           C  
ATOM   3776  CG2 VAL A 498      -0.589  -6.757 -17.205  1.00 90.12           C  
ATOM   3777  N   PHE A 499       3.988  -6.022 -17.008  1.00 87.19           N  
ATOM   3778  CA  PHE A 499       5.302  -5.448 -17.285  1.00 87.19           C  
ATOM   3779  C   PHE A 499       6.279  -6.489 -17.853  1.00 87.19           C  
ATOM   3780  CB  PHE A 499       5.846  -4.785 -16.013  1.00 87.19           C  
ATOM   3781  O   PHE A 499       6.777  -6.290 -18.959  1.00 87.19           O  
ATOM   3782  CG  PHE A 499       7.292  -4.363 -16.140  1.00 87.19           C  
ATOM   3783  CD1 PHE A 499       8.299  -5.146 -15.544  1.00 87.19           C  
ATOM   3784  CD2 PHE A 499       7.635  -3.246 -16.924  1.00 87.19           C  
ATOM   3785  CE1 PHE A 499       9.648  -4.822 -15.748  1.00 87.19           C  
ATOM   3786  CE2 PHE A 499       8.987  -2.927 -17.136  1.00 87.19           C  
ATOM   3787  CZ  PHE A 499       9.987  -3.720 -16.549  1.00 87.19           C  
ATOM   3788  N   SER A 500       6.512  -7.614 -17.165  1.00 81.69           N  
ATOM   3789  CA  SER A 500       7.462  -8.642 -17.625  1.00 81.69           C  
ATOM   3790  C   SER A 500       7.028  -9.286 -18.948  1.00 81.69           C  
ATOM   3791  CB  SER A 500       7.653  -9.731 -16.561  1.00 81.69           C  
ATOM   3792  O   SER A 500       7.854  -9.493 -19.840  1.00 81.69           O  
ATOM   3793  OG  SER A 500       8.232  -9.192 -15.388  1.00 81.69           O  
ATOM   3794  N   THR A 501       5.725  -9.547 -19.120  1.00 84.44           N  
ATOM   3795  CA  THR A 501       5.177 -10.130 -20.359  1.00 84.44           C  
ATOM   3796  C   THR A 501       5.358  -9.187 -21.550  1.00 84.44           C  
ATOM   3797  CB  THR A 501       3.686 -10.479 -20.206  1.00 84.44           C  
ATOM   3798  O   THR A 501       5.801  -9.612 -22.620  1.00 84.44           O  
ATOM   3799  CG2 THR A 501       3.117 -11.193 -21.433  1.00 84.44           C  
ATOM   3800  OG1 THR A 501       3.484 -11.353 -19.124  1.00 84.44           O  
ATOM   3801  N   GLN A 502       5.042  -7.898 -21.379  1.00 89.69           N  
ATOM   3802  CA  GLN A 502       5.199  -6.911 -22.448  1.00 89.69           C  
ATOM   3803  C   GLN A 502       6.677  -6.587 -22.695  1.00 89.69           C  
ATOM   3804  CB  GLN A 502       4.376  -5.647 -22.161  1.00 89.69           C  
ATOM   3805  O   GLN A 502       7.048  -6.430 -23.851  1.00 89.69           O  
ATOM   3806  CG  GLN A 502       2.859  -5.899 -22.066  1.00 89.69           C  
ATOM   3807  CD  GLN A 502       2.112  -6.192 -23.368  1.00 89.69           C  
ATOM   3808  NE2 GLN A 502       0.798  -6.157 -23.315  1.00 89.69           N  
ATOM   3809  OE1 GLN A 502       2.638  -6.490 -24.432  1.00 89.69           O  
ATOM   3810  N   LEU A 503       7.546  -6.594 -21.677  1.00 86.38           N  
ATOM   3811  CA  LEU A 503       8.985  -6.373 -21.858  1.00 86.38           C  
ATOM   3812  C   LEU A 503       9.606  -7.458 -22.744  1.00 86.38           C  
ATOM   3813  CB  LEU A 503       9.663  -6.252 -20.479  1.00 86.38           C  
ATOM   3814  O   LEU A 503      10.259  -7.136 -23.735  1.00 86.38           O  
ATOM   3815  CG  LEU A 503      11.178  -5.982 -20.540  1.00 86.38           C  
ATOM   3816  CD1 LEU A 503      11.515  -4.664 -21.243  1.00 86.38           C  
ATOM   3817  CD2 LEU A 503      11.756  -5.910 -19.127  1.00 86.38           C  
ATOM   3818  N   LEU A 504       9.324  -8.736 -22.465  1.00 85.00           N  
ATOM   3819  CA  LEU A 504       9.756  -9.856 -23.309  1.00 85.00           C  
ATOM   3820  C   LEU A 504       9.245  -9.749 -24.754  1.00 85.00           C  
ATOM   3821  CB  LEU A 504       9.262 -11.171 -22.678  1.00 85.00           C  
ATOM   3822  O   LEU A 504       9.985 -10.044 -25.694  1.00 85.00           O  
ATOM   3823  CG  LEU A 504      10.141 -11.686 -21.526  1.00 85.00           C  
ATOM   3824  CD1 LEU A 504       9.443 -12.862 -20.846  1.00 85.00           C  
ATOM   3825  CD2 LEU A 504      11.494 -12.178 -22.053  1.00 85.00           C  
ATOM   3826  N   LYS A 505       7.990  -9.329 -24.944  1.00 88.75           N  
ATOM   3827  CA  LYS A 505       7.383  -9.140 -26.269  1.00 88.75           C  
ATOM   3828  C   LYS A 505       8.009  -7.963 -27.026  1.00 88.75           C  
ATOM   3829  CB  LYS A 505       5.873  -8.946 -26.073  1.00 88.75           C  
ATOM   3830  O   LYS A 505       8.358  -8.099 -28.195  1.00 88.75           O  
ATOM   3831  CG  LYS A 505       5.112  -8.810 -27.399  1.00 88.75           C  
ATOM   3832  CD  LYS A 505       3.700  -8.299 -27.116  1.00 88.75           C  
ATOM   3833  CE  LYS A 505       2.975  -7.991 -28.423  1.00 88.75           C  
ATOM   3834  NZ  LYS A 505       1.763  -7.187 -28.148  1.00 88.75           N  
ATOM   3835  N   ASN A 506       8.153  -6.821 -26.360  1.00 89.94           N  
ATOM   3836  CA  ASN A 506       8.610  -5.570 -26.951  1.00 89.94           C  
ATOM   3837  C   ASN A 506      10.104  -5.631 -27.289  1.00 89.94           C  
ATOM   3838  CB  ASN A 506       8.256  -4.410 -26.002  1.00 89.94           C  
ATOM   3839  O   ASN A 506      10.486  -5.186 -28.366  1.00 89.94           O  
ATOM   3840  CG  ASN A 506       6.758  -4.161 -25.871  1.00 89.94           C  
ATOM   3841  ND2 ASN A 506       6.330  -3.516 -24.812  1.00 89.94           N  
ATOM   3842  OD1 ASN A 506       5.952  -4.531 -26.714  1.00 89.94           O  
ATOM   3843  N   LEU A 507      10.937  -6.259 -26.447  1.00 87.81           N  
ATOM   3844  CA  LEU A 507      12.349  -6.508 -26.763  1.00 87.81           C  
ATOM   3845  C   LEU A 507      12.493  -7.331 -28.048  1.00 87.81           C  
ATOM   3846  CB  LEU A 507      13.045  -7.200 -25.577  1.00 87.81           C  
ATOM   3847  O   LEU A 507      13.113  -6.861 -28.995  1.00 87.81           O  
ATOM   3848  CG  LEU A 507      13.281  -6.271 -24.374  1.00 87.81           C  
ATOM   3849  CD1 LEU A 507      13.710  -7.100 -23.166  1.00 87.81           C  
ATOM   3850  CD2 LEU A 507      14.365  -5.232 -24.654  1.00 87.81           C  
ATOM   3851  N   ARG A 508      11.815  -8.485 -28.139  1.00 88.25           N  
ATOM   3852  CA  ARG A 508      11.820  -9.343 -29.342  1.00 88.25           C  
ATOM   3853  C   ARG A 508      11.299  -8.655 -30.610  1.00 88.25           C  
ATOM   3854  CB  ARG A 508      10.976 -10.597 -29.082  1.00 88.25           C  
ATOM   3855  O   ARG A 508      11.601  -9.117 -31.703  1.00 88.25           O  
ATOM   3856  CG  ARG A 508      11.630 -11.558 -28.086  1.00 88.25           C  
ATOM   3857  CD  ARG A 508      10.658 -12.704 -27.791  1.00 88.25           C  
ATOM   3858  NE  ARG A 508      11.223 -13.656 -26.821  1.00 88.25           N  
ATOM   3859  NH1 ARG A 508       9.422 -15.074 -26.716  1.00 88.25           N  
ATOM   3860  NH2 ARG A 508      11.221 -15.472 -25.455  1.00 88.25           N  
ATOM   3861  CZ  ARG A 508      10.621 -14.726 -26.337  1.00 88.25           C  
ATOM   3862  N   SER A 509      10.491  -7.601 -30.475  1.00 90.06           N  
ATOM   3863  CA  SER A 509       9.891  -6.876 -31.602  1.00 90.06           C  
ATOM   3864  C   SER A 509      10.644  -5.606 -32.010  1.00 90.06           C  
ATOM   3865  CB  SER A 509       8.447  -6.510 -31.257  1.00 90.06           C  
ATOM   3866  O   SER A 509      10.441  -5.142 -33.129  1.00 90.06           O  
ATOM   3867  OG  SER A 509       7.782  -6.015 -32.402  1.00 90.06           O  
ATOM   3868  N   ILE A 510      11.438  -5.011 -31.115  1.00 87.19           N  
ATOM   3869  CA  ILE A 510      12.124  -3.723 -31.329  1.00 87.19           C  
ATOM   3870  C   ILE A 510      13.645  -3.914 -31.445  1.00 87.19           C  
ATOM   3871  CB  ILE A 510      11.733  -2.722 -30.207  1.00 87.19           C  
ATOM   3872  O   ILE A 510      14.303  -3.150 -32.146  1.00 87.19           O  
ATOM   3873  CG1 ILE A 510      10.210  -2.428 -30.226  1.00 87.19           C  
ATOM   3874  CG2 ILE A 510      12.504  -1.393 -30.334  1.00 87.19           C  
ATOM   3875  CD1 ILE A 510       9.687  -1.708 -28.974  1.00 87.19           C  
ATOM   3876  N   VAL A 511      14.205  -4.928 -30.778  1.00 86.19           N  
ATOM   3877  CA  VAL A 511      15.637  -5.266 -30.785  1.00 86.19           C  
ATOM   3878  C   VAL A 511      15.789  -6.795 -30.911  1.00 86.19           C  
ATOM   3879  CB  VAL A 511      16.356  -4.710 -29.532  1.00 86.19           C  
ATOM   3880  O   VAL A 511      16.149  -7.460 -29.939  1.00 86.19           O  
ATOM   3881  CG1 VAL A 511      17.873  -4.758 -29.737  1.00 86.19           C  
ATOM   3882  CG2 VAL A 511      16.003  -3.248 -29.222  1.00 86.19           C  
ATOM   3883  N   PRO A 512      15.456  -7.386 -32.077  1.00 83.00           N  
ATOM   3884  CA  PRO A 512      15.393  -8.842 -32.243  1.00 83.00           C  
ATOM   3885  C   PRO A 512      16.750  -9.541 -32.064  1.00 83.00           C  
ATOM   3886  CB  PRO A 512      14.824  -9.060 -33.650  1.00 83.00           C  
ATOM   3887  O   PRO A 512      16.782 -10.699 -31.655  1.00 83.00           O  
ATOM   3888  CG  PRO A 512      15.232  -7.797 -34.407  1.00 83.00           C  
ATOM   3889  CD  PRO A 512      15.138  -6.717 -33.332  1.00 83.00           C  
ATOM   3890  N   ASP A 513      17.855  -8.838 -32.324  1.00 82.56           N  
ATOM   3891  CA  ASP A 513      19.227  -9.359 -32.244  1.00 82.56           C  
ATOM   3892  C   ASP A 513      19.799  -9.398 -30.811  1.00 82.56           C  
ATOM   3893  CB  ASP A 513      20.122  -8.518 -33.170  1.00 82.56           C  
ATOM   3894  O   ASP A 513      20.898  -9.908 -30.588  1.00 82.56           O  
ATOM   3895  CG  ASP A 513      19.485  -8.344 -34.550  1.00 82.56           C  
ATOM   3896  OD1 ASP A 513      19.528  -9.312 -35.341  1.00 82.56           O  
ATOM   3897  OD2 ASP A 513      18.882  -7.266 -34.758  1.00 82.56           O  
ATOM   3898  N   LEU A 514      19.070  -8.864 -29.822  1.00 79.56           N  
ATOM   3899  CA  LEU A 514      19.459  -8.859 -28.412  1.00 79.56           C  
ATOM   3900  C   LEU A 514      18.666  -9.920 -27.641  1.00 79.56           C  
ATOM   3901  CB  LEU A 514      19.228  -7.443 -27.851  1.00 79.56           C  
ATOM   3902  O   LEU A 514      17.440  -9.839 -27.572  1.00 79.56           O  
ATOM   3903  CG  LEU A 514      19.626  -7.251 -26.376  1.00 79.56           C  
ATOM   3904  CD1 LEU A 514      21.140  -7.319 -26.171  1.00 79.56           C  
ATOM   3905  CD2 LEU A 514      19.156  -5.875 -25.906  1.00 79.56           C  
ATOM   3906  N   ASP A 515      19.349 -10.872 -26.990  1.00 78.00           N  
ATOM   3907  CA  ASP A 515      18.678 -11.814 -26.083  1.00 78.00           C  
ATOM   3908  C   ASP A 515      17.994 -11.033 -24.939  1.00 78.00           C  
ATOM   3909  CB  ASP A 515      19.645 -12.883 -25.534  1.00 78.00           C  
ATOM   3910  O   ASP A 515      18.685 -10.376 -24.149  1.00 78.00           O  
ATOM   3911  CG  ASP A 515      18.950 -13.964 -24.676  1.00 78.00           C  
ATOM   3912  OD1 ASP A 515      17.766 -13.787 -24.295  1.00 78.00           O  
ATOM   3913  OD2 ASP A 515      19.598 -14.988 -24.374  1.00 78.00           O  
ATOM   3914  N   PRO A 516      16.653 -11.111 -24.792  1.00 73.06           N  
ATOM   3915  CA  PRO A 516      15.937 -10.438 -23.713  1.00 73.06           C  
ATOM   3916  C   PRO A 516      16.426 -10.809 -22.306  1.00 73.06           C  
ATOM   3917  CB  PRO A 516      14.468 -10.824 -23.904  1.00 73.06           C  
ATOM   3918  O   PRO A 516      16.216 -10.029 -21.378  1.00 73.06           O  
ATOM   3919  CG  PRO A 516      14.362 -11.111 -25.398  1.00 73.06           C  
ATOM   3920  CD  PRO A 516      15.707 -11.760 -25.691  1.00 73.06           C  
ATOM   3921  N   ARG A 517      17.095 -11.960 -22.131  1.00 71.81           N  
ATOM   3922  CA  ARG A 517      17.722 -12.354 -20.859  1.00 71.81           C  
ATOM   3923  C   ARG A 517      18.766 -11.352 -20.389  1.00 71.81           C  
ATOM   3924  CB  ARG A 517      18.383 -13.727 -20.994  1.00 71.81           C  
ATOM   3925  O   ARG A 517      18.750 -10.993 -19.221  1.00 71.81           O  
ATOM   3926  CG  ARG A 517      17.342 -14.829 -21.194  1.00 71.81           C  
ATOM   3927  CD  ARG A 517      18.070 -16.150 -21.415  1.00 71.81           C  
ATOM   3928  NE  ARG A 517      17.111 -17.255 -21.584  1.00 71.81           N  
ATOM   3929  NH1 ARG A 517      18.664 -18.926 -21.475  1.00 71.81           N  
ATOM   3930  NH2 ARG A 517      16.506 -19.442 -21.758  1.00 71.81           N  
ATOM   3931  CZ  ARG A 517      17.429 -18.532 -21.606  1.00 71.81           C  
ATOM   3932  N   ILE A 518      19.580 -10.806 -21.296  1.00 70.06           N  
ATOM   3933  CA  ILE A 518      20.598  -9.795 -20.962  1.00 70.06           C  
ATOM   3934  C   ILE A 518      19.932  -8.569 -20.316  1.00 70.06           C  
ATOM   3935  CB  ILE A 518      21.410  -9.415 -22.227  1.00 70.06           C  
ATOM   3936  O   ILE A 518      20.444  -8.013 -19.349  1.00 70.06           O  
ATOM   3937  CG1 ILE A 518      22.135 -10.657 -22.805  1.00 70.06           C  
ATOM   3938  CG2 ILE A 518      22.431  -8.303 -21.914  1.00 70.06           C  
ATOM   3939  CD1 ILE A 518      22.749 -10.437 -24.193  1.00 70.06           C  
ATOM   3940  N   VAL A 519      18.746  -8.181 -20.797  1.00 70.00           N  
ATOM   3941  CA  VAL A 519      17.967  -7.059 -20.250  1.00 70.00           C  
ATOM   3942  C   VAL A 519      17.276  -7.404 -18.921  1.00 70.00           C  
ATOM   3943  CB  VAL A 519      16.965  -6.555 -21.309  1.00 70.00           C  
ATOM   3944  O   VAL A 519      17.118  -6.517 -18.084  1.00 70.00           O  
ATOM   3945  CG1 VAL A 519      16.014  -5.488 -20.757  1.00 70.00           C  
ATOM   3946  CG2 VAL A 519      17.719  -5.952 -22.503  1.00 70.00           C  
ATOM   3947  N   LEU A 520      16.883  -8.663 -18.708  1.00 67.00           N  
ATOM   3948  CA  LEU A 520      16.260  -9.144 -17.463  1.00 67.00           C  
ATOM   3949  C   LEU A 520      17.275  -9.444 -16.344  1.00 67.00           C  
ATOM   3950  CB  LEU A 520      15.411 -10.389 -17.776  1.00 67.00           C  
ATOM   3951  O   LEU A 520      16.944  -9.323 -15.166  1.00 67.00           O  
ATOM   3952  CG  LEU A 520      14.147 -10.108 -18.607  1.00 67.00           C  
ATOM   3953  CD1 LEU A 520      13.517 -11.429 -19.046  1.00 67.00           C  
ATOM   3954  CD2 LEU A 520      13.090  -9.327 -17.820  1.00 67.00           C  
ATOM   3955  N   GLU A 521      18.513  -9.787 -16.690  1.00 65.19           N  
ATOM   3956  CA  GLU A 521      19.592 -10.063 -15.734  1.00 65.19           C  
ATOM   3957  C   GLU A 521      20.337  -8.780 -15.323  1.00 65.19           C  
ATOM   3958  CB  GLU A 521      20.548 -11.106 -16.344  1.00 65.19           C  
ATOM   3959  O   GLU A 521      20.710  -8.632 -14.161  1.00 65.19           O  
ATOM   3960  CG  GLU A 521      19.899 -12.503 -16.431  1.00 65.19           C  
ATOM   3961  CD  GLU A 521      20.726 -13.532 -17.224  1.00 65.19           C  
ATOM   3962  OE1 GLU A 521      20.123 -14.544 -17.660  1.00 65.19           O  
ATOM   3963  OE2 GLU A 521      21.949 -13.323 -17.390  1.00 65.19           O  
ATOM   3964  N   ALA A 522      20.505  -7.818 -16.241  1.00 61.34           N  
ATOM   3965  CA  ALA A 522      21.306  -6.609 -16.020  1.00 61.34           C  
ATOM   3966  C   ALA A 522      20.768  -5.639 -14.948  1.00 61.34           C  
ATOM   3967  CB  ALA A 522      21.443  -5.887 -17.367  1.00 61.34           C  
ATOM   3968  O   ALA A 522      21.531  -4.822 -14.432  1.00 61.34           O  
ATOM   3969  N   GLY A 523      19.478  -5.674 -14.620  1.00 62.41           N  
ATOM   3970  CA  GLY A 523      18.877  -4.702 -13.705  1.00 62.41           C  
ATOM   3971  C   GLY A 523      18.516  -3.363 -14.367  1.00 62.41           C  
ATOM   3972  O   GLY A 523      19.093  -2.926 -15.369  1.00 62.41           O  
ATOM   3973  N   ALA A 524      17.498  -2.706 -13.808  1.00 60.16           N  
ATOM   3974  CA  ALA A 524      16.851  -1.538 -14.405  1.00 60.16           C  
ATOM   3975  C   ALA A 524      17.758  -0.296 -14.499  1.00 60.16           C  
ATOM   3976  CB  ALA A 524      15.595  -1.235 -13.586  1.00 60.16           C  
ATOM   3977  O   ALA A 524      17.497   0.583 -15.322  1.00 60.16           O  
ATOM   3978  N   THR A 525      18.816  -0.213 -13.686  1.00 61.44           N  
ATOM   3979  CA  THR A 525      19.749   0.926 -13.682  1.00 61.44           C  
ATOM   3980  C   THR A 525      21.106   0.625 -14.326  1.00 61.44           C  
ATOM   3981  CB  THR A 525      19.866   1.593 -12.294  1.00 61.44           C  
ATOM   3982  O   THR A 525      21.817   1.577 -14.662  1.00 61.44           O  
ATOM   3983  CG2 THR A 525      18.881   2.753 -12.173  1.00 61.44           C  
ATOM   3984  OG1 THR A 525      19.545   0.738 -11.226  1.00 61.44           O  
ATOM   3985  N   THR A 526      21.444  -0.638 -14.641  1.00 62.94           N  
ATOM   3986  CA  THR A 526      22.604  -0.948 -15.512  1.00 62.94           C  
ATOM   3987  C   THR A 526      22.272  -1.067 -17.004  1.00 62.94           C  
ATOM   3988  CB  THR A 526      23.504  -2.108 -15.047  1.00 62.94           C  
ATOM   3989  O   THR A 526      23.197  -1.055 -17.811  1.00 62.94           O  
ATOM   3990  CG2 THR A 526      23.537  -2.346 -13.543  1.00 62.94           C  
ATOM   3991  OG1 THR A 526      23.194  -3.311 -15.690  1.00 62.94           O  
ATOM   3992  N   LEU A 527      20.988  -1.047 -17.395  1.00 64.94           N  
ATOM   3993  CA  LEU A 527      20.491  -0.979 -18.788  1.00 64.94           C  
ATOM   3994  C   LEU A 527      21.345  -0.138 -19.762  1.00 64.94           C  
ATOM   3995  CB  LEU A 527      19.079  -0.350 -18.752  1.00 64.94           C  
ATOM   3996  O   LEU A 527      21.537  -0.509 -20.913  1.00 64.94           O  
ATOM   3997  CG  LEU A 527      17.916  -1.345 -18.629  1.00 64.94           C  
ATOM   3998  CD1 LEU A 527      16.604  -0.564 -18.545  1.00 64.94           C  
ATOM   3999  CD2 LEU A 527      17.843  -2.241 -19.863  1.00 64.94           C  
ATOM   4000  N   VAL A 528      21.848   1.012 -19.302  1.00 60.47           N  
ATOM   4001  CA  VAL A 528      22.624   1.986 -20.097  1.00 60.47           C  
ATOM   4002  C   VAL A 528      24.087   1.561 -20.322  1.00 60.47           C  
ATOM   4003  CB  VAL A 528      22.527   3.365 -19.404  1.00 60.47           C  
ATOM   4004  O   VAL A 528      24.752   2.096 -21.203  1.00 60.47           O  
ATOM   4005  CG1 VAL A 528      23.296   4.508 -20.083  1.00 60.47           C  
ATOM   4006  CG2 VAL A 528      21.057   3.813 -19.324  1.00 60.47           C  
ATOM   4007  N   LYS A 529      24.596   0.622 -19.520  1.00 63.25           N  
ATOM   4008  CA  LYS A 529      25.970   0.089 -19.551  1.00 63.25           C  
ATOM   4009  C   LYS A 529      26.046  -1.322 -20.142  1.00 63.25           C  
ATOM   4010  CB  LYS A 529      26.537   0.057 -18.123  1.00 63.25           C  
ATOM   4011  O   LYS A 529      27.077  -1.687 -20.691  1.00 63.25           O  
ATOM   4012  CG  LYS A 529      26.615   1.440 -17.463  1.00 63.25           C  
ATOM   4013  CD  LYS A 529      27.166   1.307 -16.040  1.00 63.25           C  
ATOM   4014  CE  LYS A 529      27.260   2.688 -15.387  1.00 63.25           C  
ATOM   4015  NZ  LYS A 529      27.755   2.587 -13.993  1.00 63.25           N  
ATOM   4016  N   SER A 530      24.968  -2.092 -20.006  1.00 65.44           N  
ATOM   4017  CA  SER A 530      24.914  -3.529 -20.312  1.00 65.44           C  
ATOM   4018  C   SER A 530      24.313  -3.848 -21.690  1.00 65.44           C  
ATOM   4019  CB  SER A 530      24.152  -4.240 -19.185  1.00 65.44           C  
ATOM   4020  O   SER A 530      24.223  -5.011 -22.068  1.00 65.44           O  
ATOM   4021  OG  SER A 530      24.757  -3.908 -17.944  1.00 65.44           O  
ATOM   4022  N   VAL A 531      23.901  -2.825 -22.448  1.00 70.00           N  
ATOM   4023  CA  VAL A 531      23.316  -2.937 -23.794  1.00 70.00           C  
ATOM   4024  C   VAL A 531      24.171  -2.132 -24.788  1.00 70.00           C  
ATOM   4025  CB  VAL A 531      21.856  -2.437 -23.794  1.00 70.00           C  
ATOM   4026  O   VAL A 531      24.518  -0.990 -24.473  1.00 70.00           O  
ATOM   4027  CG1 VAL A 531      21.216  -2.489 -25.186  1.00 70.00           C  
ATOM   4028  CG2 VAL A 531      20.975  -3.280 -22.860  1.00 70.00           C  
ATOM   4029  N   PRO A 532      24.492  -2.661 -25.989  1.00 70.69           N  
ATOM   4030  CA  PRO A 532      25.203  -1.912 -27.027  1.00 70.69           C  
ATOM   4031  C   PRO A 532      24.508  -0.592 -27.388  1.00 70.69           C  
ATOM   4032  CB  PRO A 532      25.285  -2.849 -28.238  1.00 70.69           C  
ATOM   4033  O   PRO A 532      23.280  -0.531 -27.468  1.00 70.69           O  
ATOM   4034  CG  PRO A 532      25.227  -4.239 -27.609  1.00 70.69           C  
ATOM   4035  CD  PRO A 532      24.281  -4.035 -26.428  1.00 70.69           C  
ATOM   4036  N   GLY A 533      25.286   0.464 -27.651  1.00 72.88           N  
ATOM   4037  CA  GLY A 533      24.766   1.827 -27.839  1.00 72.88           C  
ATOM   4038  C   GLY A 533      23.706   1.972 -28.941  1.00 72.88           C  
ATOM   4039  O   GLY A 533      22.785   2.771 -28.797  1.00 72.88           O  
ATOM   4040  N   GLU A 534      23.790   1.157 -29.993  1.00 76.19           N  
ATOM   4041  CA  GLU A 534      22.818   1.110 -31.095  1.00 76.19           C  
ATOM   4042  C   GLU A 534      21.473   0.503 -30.651  1.00 76.19           C  
ATOM   4043  CB  GLU A 534      23.431   0.300 -32.253  1.00 76.19           C  
ATOM   4044  O   GLU A 534      20.407   1.048 -30.933  1.00 76.19           O  
ATOM   4045  CG  GLU A 534      24.736   0.935 -32.773  1.00 76.19           C  
ATOM   4046  CD  GLU A 534      25.406   0.141 -33.903  1.00 76.19           C  
ATOM   4047  OE1 GLU A 534      26.282   0.743 -34.562  1.00 76.19           O  
ATOM   4048  OE2 GLU A 534      25.074  -1.054 -34.058  1.00 76.19           O  
ATOM   4049  N   SER A 535      21.515  -0.576 -29.862  1.00 79.94           N  
ATOM   4050  CA  SER A 535      20.332  -1.240 -29.288  1.00 79.94           C  
ATOM   4051  C   SER A 535      19.682  -0.449 -28.145  1.00 79.94           C  
ATOM   4052  CB  SER A 535      20.749  -2.611 -28.753  1.00 79.94           C  
ATOM   4053  O   SER A 535      18.485  -0.583 -27.889  1.00 79.94           O  
ATOM   4054  OG  SER A 535      21.056  -3.493 -29.809  1.00 79.94           O  
ATOM   4055  N   LEU A 536      20.452   0.392 -27.449  1.00 80.50           N  
ATOM   4056  CA  LEU A 536      20.056   1.085 -26.216  1.00 80.50           C  
ATOM   4057  C   LEU A 536      18.791   1.948 -26.372  1.00 80.50           C  
ATOM   4058  CB  LEU A 536      21.292   1.882 -25.761  1.00 80.50           C  
ATOM   4059  O   LEU A 536      17.973   2.009 -25.450  1.00 80.50           O  
ATOM   4060  CG  LEU A 536      21.188   2.612 -24.410  1.00 80.50           C  
ATOM   4061  CD1 LEU A 536      22.598   2.809 -23.856  1.00 80.50           C  
ATOM   4062  CD2 LEU A 536      20.571   4.014 -24.525  1.00 80.50           C  
ATOM   4063  N   MET A 537      18.589   2.588 -27.529  1.00 84.00           N  
ATOM   4064  CA  MET A 537      17.364   3.357 -27.795  1.00 84.00           C  
ATOM   4065  C   MET A 537      16.138   2.442 -27.933  1.00 84.00           C  
ATOM   4066  CB  MET A 537      17.549   4.234 -29.043  1.00 84.00           C  
ATOM   4067  O   MET A 537      15.094   2.723 -27.343  1.00 84.00           O  
ATOM   4068  CG  MET A 537      16.396   5.236 -29.216  1.00 84.00           C  
ATOM   4069  SD  MET A 537      16.260   6.511 -27.922  1.00 84.00           S  
ATOM   4070  CE  MET A 537      17.646   7.579 -28.401  1.00 84.00           C  
ATOM   4071  N   GLY A 538      16.277   1.325 -28.653  1.00 86.31           N  
ATOM   4072  CA  GLY A 538      15.222   0.324 -28.814  1.00 86.31           C  
ATOM   4073  C   GLY A 538      14.846  -0.345 -27.490  1.00 86.31           C  
ATOM   4074  O   GLY A 538      13.663  -0.464 -27.175  1.00 86.31           O  
ATOM   4075  N   VAL A 539      15.834  -0.672 -26.650  1.00 85.44           N  
ATOM   4076  CA  VAL A 539      15.588  -1.204 -25.300  1.00 85.44           C  
ATOM   4077  C   VAL A 539      14.870  -0.179 -24.417  1.00 85.44           C  
ATOM   4078  CB  VAL A 539      16.888  -1.712 -24.646  1.00 85.44           C  
ATOM   4079  O   VAL A 539      13.913  -0.540 -23.736  1.00 85.44           O  
ATOM   4080  CG1 VAL A 539      16.658  -2.172 -23.201  1.00 85.44           C  
ATOM   4081  CG2 VAL A 539      17.440  -2.911 -25.424  1.00 85.44           C  
ATOM   4082  N   ARG A 540      15.244   1.110 -24.457  1.00 86.38           N  
ATOM   4083  CA  ARG A 540      14.517   2.167 -23.723  1.00 86.38           C  
ATOM   4084  C   ARG A 540      13.071   2.341 -24.193  1.00 86.38           C  
ATOM   4085  CB  ARG A 540      15.257   3.506 -23.824  1.00 86.38           C  
ATOM   4086  O   ARG A 540      12.209   2.600 -23.357  1.00 86.38           O  
ATOM   4087  CG  ARG A 540      16.427   3.605 -22.839  1.00 86.38           C  
ATOM   4088  CD  ARG A 540      17.080   4.978 -23.010  1.00 86.38           C  
ATOM   4089  NE  ARG A 540      18.117   5.227 -21.995  1.00 86.38           N  
ATOM   4090  NH1 ARG A 540      19.028   7.084 -22.992  1.00 86.38           N  
ATOM   4091  NH2 ARG A 540      19.868   6.348 -21.064  1.00 86.38           N  
ATOM   4092  CZ  ARG A 540      18.993   6.215 -22.019  1.00 86.38           C  
ATOM   4093  N   LEU A 541      12.792   2.195 -25.489  1.00 90.19           N  
ATOM   4094  CA  LEU A 541      11.423   2.197 -26.020  1.00 90.19           C  
ATOM   4095  C   LEU A 541      10.640   0.977 -25.513  1.00 90.19           C  
ATOM   4096  CB  LEU A 541      11.467   2.272 -27.559  1.00 90.19           C  
ATOM   4097  O   LEU A 541       9.607   1.143 -24.867  1.00 90.19           O  
ATOM   4098  CG  LEU A 541      11.842   3.671 -28.085  1.00 90.19           C  
ATOM   4099  CD1 LEU A 541      12.324   3.591 -29.533  1.00 90.19           C  
ATOM   4100  CD2 LEU A 541      10.644   4.625 -28.040  1.00 90.19           C  
ATOM   4101  N   ALA A 542      11.190  -0.231 -25.671  1.00 90.12           N  
ATOM   4102  CA  ALA A 542      10.582  -1.464 -25.173  1.00 90.12           C  
ATOM   4103  C   ALA A 542      10.281  -1.412 -23.663  1.00 90.12           C  
ATOM   4104  CB  ALA A 542      11.520  -2.634 -25.506  1.00 90.12           C  
ATOM   4105  O   ALA A 542       9.214  -1.844 -23.223  1.00 90.12           O  
ATOM   4106  N   TYR A 543      11.187  -0.844 -22.864  1.00 87.94           N  
ATOM   4107  CA  TYR A 543      11.014  -0.682 -21.419  1.00 87.94           C  
ATOM   4108  C   TYR A 543       9.967   0.394 -21.078  1.00 87.94           C  
ATOM   4109  CB  TYR A 543      12.386  -0.400 -20.785  1.00 87.94           C  
ATOM   4110  O   TYR A 543       9.138   0.175 -20.194  1.00 87.94           O  
ATOM   4111  CG  TYR A 543      12.561  -0.917 -19.371  1.00 87.94           C  
ATOM   4112  CD1 TYR A 543      12.092  -0.184 -18.264  1.00 87.94           C  
ATOM   4113  CD2 TYR A 543      13.235  -2.139 -19.169  1.00 87.94           C  
ATOM   4114  CE1 TYR A 543      12.318  -0.664 -16.958  1.00 87.94           C  
ATOM   4115  CE2 TYR A 543      13.453  -2.626 -17.868  1.00 87.94           C  
ATOM   4116  OH  TYR A 543      13.185  -2.356 -15.502  1.00 87.94           O  
ATOM   4117  CZ  TYR A 543      13.003  -1.880 -16.759  1.00 87.94           C  
ATOM   4118  N   ASN A 544       9.937   1.521 -21.805  1.00 93.00           N  
ATOM   4119  CA  ASN A 544       8.912   2.560 -21.647  1.00 93.00           C  
ATOM   4120  C   ASN A 544       7.508   1.986 -21.863  1.00 93.00           C  
ATOM   4121  CB  ASN A 544       9.186   3.726 -22.618  1.00 93.00           C  
ATOM   4122  O   ASN A 544       6.648   2.131 -20.998  1.00 93.00           O  
ATOM   4123  CG  ASN A 544       8.129   4.817 -22.533  1.00 93.00           C  
ATOM   4124  ND2 ASN A 544       7.079   4.759 -23.319  1.00 93.00           N  
ATOM   4125  OD1 ASN A 544       8.259   5.758 -21.762  1.00 93.00           O  
ATOM   4126  N   ASP A 545       7.296   1.298 -22.981  1.00 93.69           N  
ATOM   4127  CA  ASP A 545       5.969   0.854 -23.419  1.00 93.69           C  
ATOM   4128  C   ASP A 545       5.441  -0.306 -22.551  1.00 93.69           C  
ATOM   4129  CB  ASP A 545       6.051   0.503 -24.914  1.00 93.69           C  
ATOM   4130  O   ASP A 545       4.233  -0.470 -22.343  1.00 93.69           O  
ATOM   4131  CG  ASP A 545       6.486   1.690 -25.798  1.00 93.69           C  
ATOM   4132  OD1 ASP A 545       6.556   2.838 -25.285  1.00 93.69           O  
ATOM   4133  OD2 ASP A 545       6.752   1.442 -26.992  1.00 93.69           O  
ATOM   4134  N   SER A 546       6.358  -1.054 -21.933  1.00 92.00           N  
ATOM   4135  CA  SER A 546       6.052  -2.063 -20.913  1.00 92.00           C  
ATOM   4136  C   SER A 546       5.637  -1.430 -19.579  1.00 92.00           C  
ATOM   4137  CB  SER A 546       7.246  -3.001 -20.730  1.00 92.00           C  
ATOM   4138  O   SER A 546       4.683  -1.898 -18.957  1.00 92.00           O  
ATOM   4139  OG  SER A 546       7.621  -3.499 -21.998  1.00 92.00           O  
ATOM   4140  N   ILE A 547       6.266  -0.320 -19.159  1.00 92.50           N  
ATOM   4141  CA  ILE A 547       5.779   0.470 -18.011  1.00 92.50           C  
ATOM   4142  C   ILE A 547       4.439   1.141 -18.347  1.00 92.50           C  
ATOM   4143  CB  ILE A 547       6.824   1.499 -17.511  1.00 92.50           C  
ATOM   4144  O   ILE A 547       3.548   1.155 -17.501  1.00 92.50           O  
ATOM   4145  CG1 ILE A 547       8.102   0.792 -17.005  1.00 92.50           C  
ATOM   4146  CG2 ILE A 547       6.230   2.343 -16.361  1.00 92.50           C  
ATOM   4147  CD1 ILE A 547       9.256   1.747 -16.668  1.00 92.50           C  
ATOM   4148  N   MET A 548       4.237   1.642 -19.573  1.00 96.62           N  
ATOM   4149  CA  MET A 548       2.942   2.219 -19.971  1.00 96.62           C  
ATOM   4150  C   MET A 548       1.829   1.171 -19.919  1.00 96.62           C  
ATOM   4151  CB  MET A 548       2.995   2.869 -21.362  1.00 96.62           C  
ATOM   4152  O   MET A 548       0.731   1.465 -19.455  1.00 96.62           O  
ATOM   4153  CG  MET A 548       3.894   4.106 -21.453  1.00 96.62           C  
ATOM   4154  SD  MET A 548       3.671   5.336 -20.138  1.00 96.62           S  
ATOM   4155  CE  MET A 548       5.067   4.914 -19.061  1.00 96.62           C  
ATOM   4156  N   SER A 549       2.132  -0.077 -20.282  1.00 95.50           N  
ATOM   4157  CA  SER A 549       1.207  -1.203 -20.123  1.00 95.50           C  
ATOM   4158  C   SER A 549       0.826  -1.449 -18.652  1.00 95.50           C  
ATOM   4159  CB  SER A 549       1.807  -2.467 -20.743  1.00 95.50           C  
ATOM   4160  O   SER A 549      -0.344  -1.691 -18.361  1.00 95.50           O  
ATOM   4161  OG  SER A 549       2.101  -2.281 -22.117  1.00 95.50           O  
ATOM   4162  N   ALA A 550       1.762  -1.307 -17.706  1.00 94.19           N  
ATOM   4163  CA  ALA A 550       1.460  -1.342 -16.270  1.00 94.19           C  
ATOM   4164  C   ALA A 550       0.654  -0.108 -15.799  1.00 94.19           C  
ATOM   4165  CB  ALA A 550       2.775  -1.510 -15.497  1.00 94.19           C  
ATOM   4166  O   ALA A 550      -0.294  -0.241 -15.024  1.00 94.19           O  
ATOM   4167  N   PHE A 551       0.950   1.092 -16.311  1.00 97.06           N  
ATOM   4168  CA  PHE A 551       0.161   2.305 -16.042  1.00 97.06           C  
ATOM   4169  C   PHE A 551      -1.269   2.230 -16.607  1.00 97.06           C  
ATOM   4170  CB  PHE A 551       0.882   3.544 -16.597  1.00 97.06           C  
ATOM   4171  O   PHE A 551      -2.182   2.830 -16.035  1.00 97.06           O  
ATOM   4172  CG  PHE A 551       2.134   4.041 -15.885  1.00 97.06           C  
ATOM   4173  CD1 PHE A 551       2.597   3.488 -14.671  1.00 97.06           C  
ATOM   4174  CD2 PHE A 551       2.790   5.167 -16.418  1.00 97.06           C  
ATOM   4175  CE1 PHE A 551       3.688   4.072 -14.003  1.00 97.06           C  
ATOM   4176  CE2 PHE A 551       3.883   5.746 -15.753  1.00 97.06           C  
ATOM   4177  CZ  PHE A 551       4.334   5.194 -14.545  1.00 97.06           C  
ATOM   4178  N   LEU A 552      -1.514   1.464 -17.675  1.00 97.88           N  
ATOM   4179  CA  LEU A 552      -2.869   1.191 -18.166  1.00 97.88           C  
ATOM   4180  C   LEU A 552      -3.677   0.324 -17.185  1.00 97.88           C  
ATOM   4181  CB  LEU A 552      -2.815   0.569 -19.573  1.00 97.88           C  
ATOM   4182  O   LEU A 552      -4.875   0.560 -17.038  1.00 97.88           O  
ATOM   4183  CG  LEU A 552      -2.439   1.560 -20.693  1.00 97.88           C  
ATOM   4184  CD1 LEU A 552      -2.234   0.797 -22.002  1.00 97.88           C  
ATOM   4185  CD2 LEU A 552      -3.523   2.615 -20.929  1.00 97.88           C  
ATOM   4186  N   VAL A 553      -3.045  -0.589 -16.433  1.00 97.19           N  
ATOM   4187  CA  VAL A 553      -3.709  -1.302 -15.319  1.00 97.19           C  
ATOM   4188  C   VAL A 553      -4.135  -0.305 -14.236  1.00 97.19           C  
ATOM   4189  CB  VAL A 553      -2.819  -2.410 -14.710  1.00 97.19           C  
ATOM   4190  O   VAL A 553      -5.290  -0.309 -13.810  1.00 97.19           O  
ATOM   4191  CG1 VAL A 553      -3.555  -3.201 -13.619  1.00 97.19           C  
ATOM   4192  CG2 VAL A 553      -2.350  -3.417 -15.767  1.00 97.19           C  
ATOM   4193  N   ALA A 554      -3.248   0.615 -13.846  1.00 97.19           N  
ATOM   4194  CA  ALA A 554      -3.580   1.672 -12.888  1.00 97.19           C  
ATOM   4195  C   ALA A 554      -4.686   2.613 -13.402  1.00 97.19           C  
ATOM   4196  CB  ALA A 554      -2.305   2.447 -12.558  1.00 97.19           C  
ATOM   4197  O   ALA A 554      -5.547   3.032 -12.632  1.00 97.19           O  
ATOM   4198  N   THR A 555      -4.707   2.895 -14.708  1.00 98.12           N  
ATOM   4199  CA  THR A 555      -5.754   3.689 -15.374  1.00 98.12           C  
ATOM   4200  C   THR A 555      -7.103   2.976 -15.349  1.00 98.12           C  
ATOM   4201  CB  THR A 555      -5.359   4.012 -16.823  1.00 98.12           C  
ATOM   4202  O   THR A 555      -8.116   3.594 -15.012  1.00 98.12           O  
ATOM   4203  CG2 THR A 555      -6.363   4.935 -17.514  1.00 98.12           C  
ATOM   4204  OG1 THR A 555      -4.117   4.673 -16.838  1.00 98.12           O  
ATOM   4205  N   ALA A 556      -7.131   1.674 -15.644  1.00 98.25           N  
ATOM   4206  CA  ALA A 556      -8.338   0.859 -15.571  1.00 98.25           C  
ATOM   4207  C   ALA A 556      -8.905   0.841 -14.143  1.00 98.25           C  
ATOM   4208  CB  ALA A 556      -8.017  -0.549 -16.086  1.00 98.25           C  
ATOM   4209  O   ALA A 556     -10.084   1.140 -13.955  1.00 98.25           O  
ATOM   4210  N   MET A 557      -8.056   0.604 -13.134  1.00 98.19           N  
ATOM   4211  CA  MET A 557      -8.464   0.649 -11.725  1.00 98.19           C  
ATOM   4212  C   MET A 557      -8.967   2.031 -11.308  1.00 98.19           C  
ATOM   4213  CB  MET A 557      -7.324   0.181 -10.806  1.00 98.19           C  
ATOM   4214  O   MET A 557     -10.032   2.144 -10.700  1.00 98.19           O  
ATOM   4215  CG  MET A 557      -6.969  -1.298 -11.006  1.00 98.19           C  
ATOM   4216  SD  MET A 557      -8.373  -2.444 -11.107  1.00 98.19           S  
ATOM   4217  CE  MET A 557      -9.162  -2.156  -9.504  1.00 98.19           C  
ATOM   4218  N   ALA A 558      -8.265   3.098 -11.693  1.00 98.06           N  
ATOM   4219  CA  ALA A 558      -8.704   4.460 -11.425  1.00 98.06           C  
ATOM   4220  C   ALA A 558     -10.072   4.764 -12.064  1.00 98.06           C  
ATOM   4221  CB  ALA A 558      -7.616   5.417 -11.913  1.00 98.06           C  
ATOM   4222  O   ALA A 558     -10.925   5.368 -11.419  1.00 98.06           O  
ATOM   4223  N   THR A 559     -10.321   4.277 -13.282  1.00 98.19           N  
ATOM   4224  CA  THR A 559     -11.597   4.453 -13.993  1.00 98.19           C  
ATOM   4225  C   THR A 559     -12.738   3.698 -13.310  1.00 98.19           C  
ATOM   4226  CB  THR A 559     -11.466   4.029 -15.464  1.00 98.19           C  
ATOM   4227  O   THR A 559     -13.761   4.299 -12.985  1.00 98.19           O  
ATOM   4228  CG2 THR A 559     -12.733   4.302 -16.274  1.00 98.19           C  
ATOM   4229  OG1 THR A 559     -10.428   4.759 -16.077  1.00 98.19           O  
ATOM   4230  N   ILE A 560     -12.576   2.400 -13.020  1.00 98.19           N  
ATOM   4231  CA  ILE A 560     -13.654   1.588 -12.423  1.00 98.19           C  
ATOM   4232  C   ILE A 560     -13.911   1.902 -10.940  1.00 98.19           C  
ATOM   4233  CB  ILE A 560     -13.471   0.076 -12.685  1.00 98.19           C  
ATOM   4234  O   ILE A 560     -14.929   1.467 -10.396  1.00 98.19           O  
ATOM   4235  CG1 ILE A 560     -12.310  -0.513 -11.860  1.00 98.19           C  
ATOM   4236  CG2 ILE A 560     -13.348  -0.193 -14.197  1.00 98.19           C  
ATOM   4237  CD1 ILE A 560     -12.016  -1.990 -12.149  1.00 98.19           C  
ATOM   4238  N   SER A 561     -13.059   2.711 -10.293  1.00 98.19           N  
ATOM   4239  CA  SER A 561     -13.313   3.251  -8.947  1.00 98.19           C  
ATOM   4240  C   SER A 561     -14.647   4.008  -8.856  1.00 98.19           C  
ATOM   4241  CB  SER A 561     -12.160   4.159  -8.493  1.00 98.19           C  
ATOM   4242  O   SER A 561     -15.319   3.948  -7.821  1.00 98.19           O  
ATOM   4243  OG  SER A 561     -12.192   5.427  -9.116  1.00 98.19           O  
ATOM   4244  N   VAL A 562     -15.088   4.624  -9.965  1.00 97.81           N  
ATOM   4245  CA  VAL A 562     -16.340   5.391 -10.046  1.00 97.81           C  
ATOM   4246  C   VAL A 562     -17.573   4.551  -9.699  1.00 97.81           C  
ATOM   4247  CB  VAL A 562     -16.470   6.060 -11.431  1.00 97.81           C  
ATOM   4248  O   VAL A 562     -18.507   5.071  -9.095  1.00 97.81           O  
ATOM   4249  CG1 VAL A 562     -16.913   5.101 -12.546  1.00 97.81           C  
ATOM   4250  CG2 VAL A 562     -17.444   7.242 -11.386  1.00 97.81           C  
ATOM   4251  N   LEU A 563     -17.555   3.242  -9.993  1.00 97.38           N  
ATOM   4252  CA  LEU A 563     -18.641   2.308  -9.659  1.00 97.38           C  
ATOM   4253  C   LEU A 563     -18.848   2.193  -8.142  1.00 97.38           C  
ATOM   4254  CB  LEU A 563     -18.322   0.917 -10.241  1.00 97.38           C  
ATOM   4255  O   LEU A 563     -19.974   2.053  -7.672  1.00 97.38           O  
ATOM   4256  CG  LEU A 563     -18.110   0.856 -11.764  1.00 97.38           C  
ATOM   4257  CD1 LEU A 563     -17.730  -0.568 -12.167  1.00 97.38           C  
ATOM   4258  CD2 LEU A 563     -19.365   1.263 -12.539  1.00 97.38           C  
ATOM   4259  N   GLY A 564     -17.759   2.301  -7.375  1.00 95.88           N  
ATOM   4260  CA  GLY A 564     -17.812   2.388  -5.920  1.00 95.88           C  
ATOM   4261  C   GLY A 564     -18.291   3.761  -5.468  1.00 95.88           C  
ATOM   4262  O   GLY A 564     -19.195   3.847  -4.643  1.00 95.88           O  
ATOM   4263  N   ALA A 565     -17.741   4.832  -6.051  1.00 95.44           N  
ATOM   4264  CA  ALA A 565     -18.053   6.214  -5.688  1.00 95.44           C  
ATOM   4265  C   ALA A 565     -19.540   6.581  -5.845  1.00 95.44           C  
ATOM   4266  CB  ALA A 565     -17.171   7.143  -6.525  1.00 95.44           C  
ATOM   4267  O   ALA A 565     -20.096   7.237  -4.966  1.00 95.44           O  
ATOM   4268  N   VAL A 566     -20.212   6.132  -6.913  1.00 95.88           N  
ATOM   4269  CA  VAL A 566     -21.649   6.415  -7.128  1.00 95.88           C  
ATOM   4270  C   VAL A 566     -22.579   5.660  -6.170  1.00 95.88           C  
ATOM   4271  CB  VAL A 566     -22.091   6.186  -8.588  1.00 95.88           C  
ATOM   4272  O   VAL A 566     -23.738   6.041  -6.024  1.00 95.88           O  
ATOM   4273  CG1 VAL A 566     -21.329   7.109  -9.546  1.00 95.88           C  
ATOM   4274  CG2 VAL A 566     -21.955   4.727  -9.044  1.00 95.88           C  
ATOM   4275  N   ALA A 567     -22.091   4.620  -5.485  1.00 94.75           N  
ATOM   4276  CA  ALA A 567     -22.862   3.880  -4.485  1.00 94.75           C  
ATOM   4277  C   ALA A 567     -22.856   4.539  -3.087  1.00 94.75           C  
ATOM   4278  CB  ALA A 567     -22.357   2.432  -4.462  1.00 94.75           C  
ATOM   4279  O   ALA A 567     -23.623   4.121  -2.213  1.00 94.75           O  
ATOM   4280  N   PHE A 568     -22.032   5.575  -2.868  1.00 93.94           N  
ATOM   4281  CA  PHE A 568     -21.996   6.334  -1.615  1.00 93.94           C  
ATOM   4282  C   PHE A 568     -23.290   7.127  -1.416  1.00 93.94           C  
ATOM   4283  CB  PHE A 568     -20.803   7.305  -1.566  1.00 93.94           C  
ATOM   4284  O   PHE A 568     -23.729   7.895  -2.272  1.00 93.94           O  
ATOM   4285  CG  PHE A 568     -19.452   6.711  -1.210  1.00 93.94           C  
ATOM   4286  CD1 PHE A 568     -18.738   7.160  -0.082  1.00 93.94           C  
ATOM   4287  CD2 PHE A 568     -18.865   5.755  -2.051  1.00 93.94           C  
ATOM   4288  CE1 PHE A 568     -17.450   6.671   0.190  1.00 93.94           C  
ATOM   4289  CE2 PHE A 568     -17.577   5.263  -1.788  1.00 93.94           C  
ATOM   4290  CZ  PHE A 568     -16.864   5.734  -0.673  1.00 93.94           C  
ATOM   4291  N   GLU A 569     -23.877   7.010  -0.231  1.00 91.50           N  
ATOM   4292  CA  GLU A 569     -25.032   7.818   0.140  1.00 91.50           C  
ATOM   4293  C   GLU A 569     -24.653   9.274   0.384  1.00 91.50           C  
ATOM   4294  CB  GLU A 569     -25.686   7.246   1.393  1.00 91.50           C  
ATOM   4295  O   GLU A 569     -23.674   9.563   1.070  1.00 91.50           O  
ATOM   4296  CG  GLU A 569     -26.360   5.924   1.046  1.00 91.50           C  
ATOM   4297  CD  GLU A 569     -26.855   5.222   2.297  1.00 91.50           C  
ATOM   4298  OE1 GLU A 569     -28.090   5.067   2.418  1.00 91.50           O  
ATOM   4299  OE2 GLU A 569     -26.031   4.908   3.189  1.00 91.50           O  
ATOM   4300  N   TRP A 570     -25.491  10.190  -0.099  1.00 91.69           N  
ATOM   4301  CA  TRP A 570     -25.419  11.625   0.175  1.00 91.69           C  
ATOM   4302  C   TRP A 570     -25.913  11.931   1.597  1.00 91.69           C  
ATOM   4303  CB  TRP A 570     -26.187  12.373  -0.923  1.00 91.69           C  
ATOM   4304  O   TRP A 570     -26.940  12.573   1.798  1.00 91.69           O  
ATOM   4305  CG  TRP A 570     -25.543  12.316  -2.277  1.00 91.69           C  
ATOM   4306  CD1 TRP A 570     -25.553  11.265  -3.130  1.00 91.69           C  
ATOM   4307  CD2 TRP A 570     -24.767  13.358  -2.943  1.00 91.69           C  
ATOM   4308  CE2 TRP A 570     -24.323  12.857  -4.204  1.00 91.69           C  
ATOM   4309  CE3 TRP A 570     -24.400  14.680  -2.609  1.00 91.69           C  
ATOM   4310  NE1 TRP A 570     -24.832  11.579  -4.265  1.00 91.69           N  
ATOM   4311  CH2 TRP A 570     -23.209  14.938  -4.729  1.00 91.69           C  
ATOM   4312  CZ2 TRP A 570     -23.544  13.621  -5.084  1.00 91.69           C  
ATOM   4313  CZ3 TRP A 570     -23.645  15.466  -3.499  1.00 91.69           C  
ATOM   4314  N   LYS A 571     -25.201  11.413   2.603  1.00 85.44           N  
ATOM   4315  CA  LYS A 571     -25.490  11.629   4.026  1.00 85.44           C  
ATOM   4316  C   LYS A 571     -24.597  12.732   4.583  1.00 85.44           C  
ATOM   4317  CB  LYS A 571     -25.368  10.309   4.809  1.00 85.44           C  
ATOM   4318  O   LYS A 571     -23.395  12.761   4.332  1.00 85.44           O  
ATOM   4319  CG  LYS A 571     -26.623   9.446   4.603  1.00 85.44           C  
ATOM   4320  CD  LYS A 571     -26.460   8.012   5.125  1.00 85.44           C  
ATOM   4321  CE  LYS A 571     -27.782   7.254   4.942  1.00 85.44           C  
ATOM   4322  NZ  LYS A 571     -27.639   5.796   5.174  1.00 85.44           N  
ATOM   4323  N   SER A 572     -25.211  13.632   5.346  1.00 83.00           N  
ATOM   4324  CA  SER A 572     -24.509  14.723   6.017  1.00 83.00           C  
ATOM   4325  C   SER A 572     -23.763  14.223   7.258  1.00 83.00           C  
ATOM   4326  CB  SER A 572     -25.495  15.829   6.392  1.00 83.00           C  
ATOM   4327  O   SER A 572     -24.290  13.402   8.014  1.00 83.00           O  
ATOM   4328  OG  SER A 572     -24.813  16.954   6.910  1.00 83.00           O  
ATOM   4329  N   VAL A 573     -22.562  14.755   7.494  1.00 80.25           N  
ATOM   4330  CA  VAL A 573     -21.813  14.623   8.756  1.00 80.25           C  
ATOM   4331  C   VAL A 573     -22.123  15.753   9.749  1.00 80.25           C  
ATOM   4332  CB  VAL A 573     -20.291  14.470   8.532  1.00 80.25           C  
ATOM   4333  O   VAL A 573     -21.704  15.682  10.899  1.00 80.25           O  
ATOM   4334  CG1 VAL A 573     -19.980  13.335   7.548  1.00 80.25           C  
ATOM   4335  CG2 VAL A 573     -19.587  15.740   8.035  1.00 80.25           C  
ATOM   4336  N   LYS A 574     -22.873  16.787   9.334  1.00 73.25           N  
ATOM   4337  CA  LYS A 574     -23.383  17.846  10.225  1.00 73.25           C  
ATOM   4338  C   LYS A 574     -24.602  17.358  11.009  1.00 73.25           C  
ATOM   4339  CB  LYS A 574     -23.772  19.100   9.430  1.00 73.25           C  
ATOM   4340  O   LYS A 574     -25.344  16.500  10.538  1.00 73.25           O  
ATOM   4341  CG  LYS A 574     -22.592  19.826   8.777  1.00 73.25           C  
ATOM   4342  CD  LYS A 574     -23.138  20.923   7.856  1.00 73.25           C  
ATOM   4343  CE  LYS A 574     -22.008  21.819   7.359  1.00 73.25           C  
ATOM   4344  NZ  LYS A 574     -22.482  22.729   6.291  1.00 73.25           N  
ATOM   4345  N   GLY A 575     -24.850  17.952  12.177  1.00 53.12           N  
ATOM   4346  CA  GLY A 575     -26.034  17.691  13.012  1.00 53.12           C  
ATOM   4347  C   GLY A 575     -25.971  16.368  13.780  1.00 53.12           C  
ATOM   4348  O   GLY A 575     -26.341  16.321  14.949  1.00 53.12           O  
ATOM   4349  N   LYS A 576     -25.396  15.317  13.187  1.00 50.00           N  
ATOM   4350  CA  LYS A 576     -24.909  14.171  13.953  1.00 50.00           C  
ATOM   4351  C   LYS A 576     -23.800  14.626  14.902  1.00 50.00           C  
ATOM   4352  CB  LYS A 576     -24.375  13.070  13.021  1.00 50.00           C  
ATOM   4353  O   LYS A 576     -22.756  15.094  14.448  1.00 50.00           O  
ATOM   4354  CG  LYS A 576     -25.482  12.409  12.192  1.00 50.00           C  
ATOM   4355  CD  LYS A 576     -24.962  11.115  11.557  1.00 50.00           C  
ATOM   4356  CE  LYS A 576     -26.106  10.379  10.858  1.00 50.00           C  
ATOM   4357  NZ  LYS A 576     -25.757   8.956  10.637  1.00 50.00           N  
ATOM   4358  N   LYS A 577     -23.954  14.360  16.203  1.00 43.19           N  
ATOM   4359  CA  LYS A 577     -22.780  14.009  17.012  1.00 43.19           C  
ATOM   4360  C   LYS A 577     -22.138  12.806  16.321  1.00 43.19           C  
ATOM   4361  CB  LYS A 577     -23.171  13.614  18.445  1.00 43.19           C  
ATOM   4362  O   LYS A 577     -22.811  11.795  16.114  1.00 43.19           O  
ATOM   4363  CG  LYS A 577     -23.700  14.752  19.330  1.00 43.19           C  
ATOM   4364  CD  LYS A 577     -24.005  14.157  20.713  1.00 43.19           C  
ATOM   4365  CE  LYS A 577     -24.607  15.163  21.696  1.00 43.19           C  
ATOM   4366  NZ  LYS A 577     -24.984  14.466  22.952  1.00 43.19           N  
ATOM   4367  N   ILE A 578     -20.874  12.904  15.917  1.00 43.22           N  
ATOM   4368  CA  ILE A 578     -20.171  11.753  15.342  1.00 43.22           C  
ATOM   4369  C   ILE A 578     -19.729  10.866  16.509  1.00 43.22           C  
ATOM   4370  CB  ILE A 578     -19.035  12.149  14.369  1.00 43.22           C  
ATOM   4371  O   ILE A 578     -18.599  10.947  16.984  1.00 43.22           O  
ATOM   4372  CG1 ILE A 578     -19.504  13.205  13.337  1.00 43.22           C  
ATOM   4373  CG2 ILE A 578     -18.565  10.872  13.642  1.00 43.22           C  
ATOM   4374  CD1 ILE A 578     -18.420  13.644  12.343  1.00 43.22           C  
ATOM   4375  N   GLU A 579     -20.657  10.053  17.016  1.00 39.16           N  
ATOM   4376  CA  GLU A 579     -20.439   9.136  18.138  1.00 39.16           C  
ATOM   4377  C   GLU A 579     -19.597   7.929  17.684  1.00 39.16           C  
ATOM   4378  CB  GLU A 579     -21.777   8.779  18.816  1.00 39.16           C  
ATOM   4379  O   GLU A 579     -20.079   6.815  17.470  1.00 39.16           O  
ATOM   4380  CG  GLU A 579     -22.374  10.028  19.496  1.00 39.16           C  
ATOM   4381  CD  GLU A 579     -23.672   9.789  20.283  1.00 39.16           C  
ATOM   4382  OE1 GLU A 579     -24.099  10.764  20.949  1.00 39.16           O  
ATOM   4383  OE2 GLU A 579     -24.222   8.670  20.190  1.00 39.16           O  
ATOM   4384  N   MET A 580     -18.298   8.186  17.493  1.00 37.81           N  
ATOM   4385  CA  MET A 580     -17.269   7.242  17.045  1.00 37.81           C  
ATOM   4386  C   MET A 580     -17.000   6.113  18.054  1.00 37.81           C  
ATOM   4387  CB  MET A 580     -15.946   7.980  16.769  1.00 37.81           C  
ATOM   4388  O   MET A 580     -15.969   6.100  18.732  1.00 37.81           O  
ATOM   4389  CG  MET A 580     -15.985   9.023  15.662  1.00 37.81           C  
ATOM   4390  SD  MET A 580     -14.327   9.650  15.298  1.00 37.81           S  
ATOM   4391  CE  MET A 580     -14.791  10.950  14.130  1.00 37.81           C  
ATOM   4392  N   GLY A 581     -17.896   5.131  18.125  1.00 30.66           N  
ATOM   4393  CA  GLY A 581     -17.642   3.877  18.836  1.00 30.66           C  
ATOM   4394  C   GLY A 581     -17.677   4.014  20.359  1.00 30.66           C  
ATOM   4395  O   GLY A 581     -16.633   4.039  21.018  1.00 30.66           O  
ATOM   4396  N   GLY A 582     -18.890   4.059  20.912  1.00 29.80           N  
ATOM   4397  CA  GLY A 582     -19.162   3.625  22.279  1.00 29.80           C  
ATOM   4398  C   GLY A 582     -19.379   2.109  22.320  1.00 29.80           C  
ATOM   4399  O   GLY A 582     -20.463   1.642  21.972  1.00 29.80           O  
ATOM   4400  N   ALA A 583     -18.332   1.372  22.701  1.00 27.70           N  
ATOM   4401  CA  ALA A 583     -18.315  -0.038  23.110  1.00 27.70           C  
ATOM   4402  C   ALA A 583     -17.005  -0.307  23.880  1.00 27.70           C  
ATOM   4403  CB  ALA A 583     -18.458  -0.946  21.876  1.00 27.70           C  
ATOM   4404  O   ALA A 583     -15.951   0.185  23.410  1.00 27.70           O  
ATOM   4405  OXT ALA A 583     -17.070  -0.932  24.958  1.00 27.70           O  
TER    4406      ALA A 583                                                      
ENDMDL                                                                          
END                                                                             
