# Supplementary material for: Cryo‐EM structure of antibacterial efflux transporter QacA from Staphylococcus aureus reveals a novel extracellular loop with allosteric role
Source: EMBO J. 2023 Jul 17;42(16):e113418. doi: 10.15252/embj.2023113418 (PMC10425836; doi:10.15252/embj.2023113418)
Supplement: Supplementary file 4 — Source Data for Expanded View [file EMBJ-42-e113418-s008.zip › Expanded view source data/Figure EV2/AF2 models/AF-A5H8A5-QepA.pdb]

HEADER                                            01-JUN-22                     
TITLE     ALPHAFOLD MONOMER V2.0 PREDICTION FOR FLUOROQUINOLONE EFFLUX MFS      
TITLE    2 TRANSPORTER QEPA1 (A5H8A5)                                           
COMPND    MOL_ID: 1;                                                            
COMPND   2 MOLECULE: FLUOROQUINOLONE EFFLUX MFS TRANSPORTER QEPA1;              
COMPND   3 CHAIN: A                                                             
SOURCE    MOL_ID: 1;                                                            
SOURCE   2 ORGANISM_SCIENTIFIC: ESCHERICHIA COLI;                               
SOURCE   3 ORGANISM_TAXID: 562                                                  
REMARK   1                                                                      
REMARK   1 REFERENCE 1                                                          
REMARK   1  AUTH   JOHN JUMPER, RICHARD EVANS, ALEXANDER PRITZEL, TIM GREEN,    
REMARK   1  AUTH 2 MICHAEL FIGURNOV, OLAF RONNEBERGER, KATHRYN TUNYASUVUNAKOOL, 
REMARK   1  AUTH 3 RUSS BATES, AUGUSTIN ZIDEK, ANNA POTAPENKO, ALEX BRIDGLAND,  
REMARK   1  AUTH 4 CLEMENS MEYER, SIMON A A KOHL, ANDREW J BALLARD,             
REMARK   1  AUTH 5 ANDREW COWIE, BERNARDINO ROMERA-PAREDES, STANISLAV NIKOLOV,  
REMARK   1  AUTH 6 RISHUB JAIN, JONAS ADLER, TREVOR BACK, STIG PETERSEN,        
REMARK   1  AUTH 7 DAVID REIMAN, ELLEN CLANCY, MICHAL ZIELINSKI,                
REMARK   1  AUTH 8 MARTIN STEINEGGER, MICHALINA PACHOLSKA, TAMAS BERGHAMMER,    
REMARK   1  AUTH 9 DAVID SILVER, ORIOL VINYALS, ANDREW W SENIOR,                
REMARK   1  AUTH10 KORAY KAVUKCUOGLU, PUSHMEET KOHLI, DEMIS HASSABIS            
REMARK   1  TITL   HIGHLY ACCURATE PROTEIN STRUCTURE PREDICTION WITH ALPHAFOLD  
REMARK   1  REF    NATURE                        V. 596   583 2021              
REMARK   1  REFN                   ISSN 0028-0836                               
REMARK   1  PMID   34265844                                                     
REMARK   1  DOI    10.1038/s41586-021-03819-2                                   
REMARK   1                                                                      
REMARK   1 DISCLAIMERS                                                          
REMARK   1 ALPHAFOLD DATA, COPYRIGHT (2021) DEEPMIND TECHNOLOGIES LIMITED. THE  
REMARK   1 INFORMATION PROVIDED IS THEORETICAL MODELLING ONLY AND CAUTION SHOULD
REMARK   1 BE EXERCISED IN ITS USE. IT IS PROVIDED "AS-IS" WITHOUT ANY WARRANTY 
REMARK   1 OF ANY KIND, WHETHER EXPRESSED OR IMPLIED. NO WARRANTY IS GIVEN THAT 
REMARK   1 USE OF THE INFORMATION SHALL NOT INFRINGE THE RIGHTS OF ANY THIRD    
REMARK   1 PARTY. THE INFORMATION IS NOT INTENDED TO BE A SUBSTITUTE FOR        
REMARK   1 PROFESSIONAL MEDICAL ADVICE, DIAGNOSIS, OR TREATMENT, AND DOES NOT   
REMARK   1 CONSTITUTE MEDICAL OR OTHER PROFESSIONAL ADVICE. IT IS AVAILABLE FOR 
REMARK   1 ACADEMIC AND COMMERCIAL PURPOSES, UNDER CC-BY 4.0 LICENCE.           
DBREF  XXXX A    1   511  UNP    A5H8A5   A5H8A5_ECOLX     1    511             
SEQRES   1 A  511  MET SER ALA THR LEU HIS ASP THR ALA ALA ASP ARG ARG          
SEQRES   2 A  511  LYS ALA THR ARG ARG GLU TRP ILE GLY LEU ALA VAL VAL          
SEQRES   3 A  511  ALA LEU PRO CYS LEU VAL TYR ALA MET ASP LEU THR VAL          
SEQRES   4 A  511  LEU ASN LEU ALA LEU PRO VAL LEU SER ARG GLU LEU GLN          
SEQRES   5 A  511  PRO SER SER ALA GLN LEU LEU TRP ILE LEU ASP ILE TYR          
SEQRES   6 A  511  GLY PHE PHE VAL ALA GLY PHE LEU ILE THR MET GLY THR          
SEQRES   7 A  511  LEU GLY ASP ARG ILE GLY ARG ARG ARG LEU LEU LEU ILE          
SEQRES   8 A  511  GLY ALA ALA PHE PHE ALA PHE ALA SER VAL LEU ALA ALA          
SEQRES   9 A  511  LEU ALA ASP THR ALA ALA LEU LEU ILE ALA ALA ARG ALA          
SEQRES  10 A  511  LEU LEU GLY LEU ALA GLY ALA THR ILE ALA PRO SER THR          
SEQRES  11 A  511  MET ALA LEU VAL ARG ASN MET PHE HIS ASP PRO ARG GLN          
SEQRES  12 A  511  ARG GLN PHE ALA ILE GLY VAL TRP ILE ALA ALA PHE SER          
SEQRES  13 A  511  LEU GLY SER ALA ILE GLY PRO LEU VAL GLY GLY VAL LEU          
SEQRES  14 A  511  LEU GLU PHE PHE HIS TRP GLY ALA VAL PHE TRP LEU ASN          
SEQRES  15 A  511  VAL PRO VAL MET LEU LEU THR LEU ALA LEU GLY PRO ARG          
SEQRES  16 A  511  PHE LEU PRO GLU TYR ARG ASP PRO ASP ALA GLY HIS LEU          
SEQRES  17 A  511  ASP LEU ALA SER VAL LEU LEU SER LEU ALA ALA VAL LEU          
SEQRES  18 A  511  LEU THR ILE TYR GLY LEU LYS GLN LEU ALA GLU HIS GLY          
SEQRES  19 A  511  ALA GLY LEU ALA SER MET ALA ALA LEU LEU ALA GLY LEU          
SEQRES  20 A  511  ALA VAL GLY ALA LEU PHE LEU ARG ARG GLN GLY HIS ILE          
SEQRES  21 A  511  ALA TYR PRO LEU LEU ASP LEU ARG LEU PHE ALA HIS ALA          
SEQRES  22 A  511  PRO PHE ARG ALA ALA LEU ALA ALA TYR ALA LEU ALA ALA          
SEQRES  23 A  511  LEU ALA MET PHE GLY VAL TYR ILE PHE MET THR GLN TYR          
SEQRES  24 A  511  LEU GLN LEU VAL LEU GLY LEU SER PRO LEU GLN ALA GLY          
SEQRES  25 A  511  LEU ALA THR LEU PRO TRP SER LEU CYS PHE VAL ILE GLY          
SEQRES  26 A  511  SER LEU LEU SER PRO GLN LEU ALA ALA ARG TRP PRO ALA          
SEQRES  27 A  511  ALA ARG ILE LEU VAL VAL GLY LEU SER ALA ALA ALA PHE          
SEQRES  28 A  511  GLY PHE ALA VAL LEU GLY LEU GLY GLN GLY LEU TRP TRP          
SEQRES  29 A  511  LEU VAL PRO ALA THR ILE VAL MET GLY LEU GLY LEU ALA          
SEQRES  30 A  511  PRO VAL PHE THR ILE GLY ASN GLU ILE ILE ILE THR SER          
SEQRES  31 A  511  ALA PRO SER GLU ARG ALA GLY ALA ALA SER ALA LEU SER          
SEQRES  32 A  511  GLU THR VAL SER GLU PHE SER GLY ALA LEU GLY ILE ALA          
SEQRES  33 A  511  LEU PHE GLY SER VAL GLY LEU VAL VAL TYR ARG GLN ALA          
SEQRES  34 A  511  LEU THR SER ALA ALA LEU PRO GLY LEU PRO ALA ASP ALA          
SEQRES  35 A  511  LEU GLN ALA ALA GLY ALA SER LEU GLY GLY ALA VAL HIS          
SEQRES  36 A  511  LEU ALA ASP THR LEU PRO ALA TRP GLN GLY ALA ALA LEU          
SEQRES  37 A  511  LEU ALA ALA ALA ARG ALA GLY PHE THR ASP ALA LEU GLN          
SEQRES  38 A  511  ALA THR ALA TRP ALA GLY ALA VAL LEU VAL LEU VAL ALA          
SEQRES  39 A  511  ALA GLY LEU VAL ALA ARG LEU LEU ARG LYS ARG PRO ALA          
SEQRES  40 A  511  LEU ALA SER GLY                                              
CRYST1    1.000    1.000    1.000  90.00  90.00  90.00 P 1           1          
ORIGX1      1.000000  0.000000  0.000000        0.00000                         
ORIGX2      0.000000  1.000000  0.000000        0.00000                         
ORIGX3      0.000000  0.000000  1.000000        0.00000                         
SCALE1      1.000000  0.000000  0.000000        0.00000                         
SCALE2      0.000000  1.000000  0.000000        0.00000                         
SCALE3      0.000000  0.000000  1.000000        0.00000                         
MODEL        1                                                                  
ATOM      1  N   MET A   1      34.294   0.326 -35.359  1.00 41.88           N  
ATOM      2  CA  MET A   1      34.031   1.699 -34.861  1.00 41.88           C  
ATOM      3  C   MET A   1      32.717   2.318 -35.359  1.00 41.88           C  
ATOM      4  CB  MET A   1      35.236   2.619 -35.134  1.00 41.88           C  
ATOM      5  O   MET A   1      32.414   3.428 -34.954  1.00 41.88           O  
ATOM      6  CG  MET A   1      36.113   2.714 -33.882  1.00 41.88           C  
ATOM      7  SD  MET A   1      37.741   3.448 -34.166  1.00 41.88           S  
ATOM      8  CE  MET A   1      37.313   5.190 -34.437  1.00 41.88           C  
ATOM      9  N   SER A   2      31.900   1.627 -36.165  1.00 37.00           N  
ATOM     10  CA  SER A   2      30.594   2.120 -36.651  1.00 37.00           C  
ATOM     11  C   SER A   2      29.375   1.577 -35.882  1.00 37.00           C  
ATOM     12  CB  SER A   2      30.470   1.784 -38.142  1.00 37.00           C  
ATOM     13  O   SER A   2      28.296   2.149 -35.986  1.00 37.00           O  
ATOM     14  OG  SER A   2      30.911   0.452 -38.367  1.00 37.00           O  
ATOM     15  N   ALA A   3      29.533   0.518 -35.077  1.00 37.69           N  
ATOM     16  CA  ALA A   3      28.435  -0.103 -34.324  1.00 37.69           C  
ATOM     17  C   ALA A   3      28.081   0.618 -33.004  1.00 37.69           C  
ATOM     18  CB  ALA A   3      28.790  -1.578 -34.093  1.00 37.69           C  
ATOM     19  O   ALA A   3      26.953   0.522 -32.540  1.00 37.69           O  
ATOM     20  N   THR A   4      29.000   1.392 -32.419  1.00 43.00           N  
ATOM     21  CA  THR A   4      28.797   2.084 -31.128  1.00 43.00           C  
ATOM     22  C   THR A   4      28.088   3.440 -31.242  1.00 43.00           C  
ATOM     23  CB  THR A   4      30.143   2.250 -30.403  1.00 43.00           C  
ATOM     24  O   THR A   4      27.589   3.963 -30.248  1.00 43.00           O  
ATOM     25  CG2 THR A   4      30.602   0.939 -29.767  1.00 43.00           C  
ATOM     26  OG1 THR A   4      31.160   2.634 -31.315  1.00 43.00           O  
ATOM     27  N   LEU A   5      27.990   4.013 -32.447  1.00 39.94           N  
ATOM     28  CA  LEU A   5      27.303   5.294 -32.679  1.00 39.94           C  
ATOM     29  C   LEU A   5      25.797   5.138 -32.955  1.00 39.94           C  
ATOM     30  CB  LEU A   5      28.014   6.057 -33.813  1.00 39.94           C  
ATOM     31  O   LEU A   5      25.052   6.102 -32.801  1.00 39.94           O  
ATOM     32  CG  LEU A   5      29.417   6.583 -33.447  1.00 39.94           C  
ATOM     33  CD1 LEU A   5      30.090   7.151 -34.697  1.00 39.94           C  
ATOM     34  CD2 LEU A   5      29.368   7.690 -32.390  1.00 39.94           C  
ATOM     35  N   HIS A   6      25.328   3.944 -33.338  1.00 36.31           N  
ATOM     36  CA  HIS A   6      23.892   3.683 -33.526  1.00 36.31           C  
ATOM     37  C   HIS A   6      23.156   3.428 -32.201  1.00 36.31           C  
ATOM     38  CB  HIS A   6      23.689   2.537 -34.533  1.00 36.31           C  
ATOM     39  O   HIS A   6      21.978   3.762 -32.084  1.00 36.31           O  
ATOM     40  CG  HIS A   6      23.153   3.026 -35.856  1.00 36.31           C  
ATOM     41  CD2 HIS A   6      21.978   2.650 -36.450  1.00 36.31           C  
ATOM     42  ND1 HIS A   6      23.722   3.989 -36.659  1.00 36.31           N  
ATOM     43  CE1 HIS A   6      22.910   4.186 -37.711  1.00 36.31           C  
ATOM     44  NE2 HIS A   6      21.834   3.392 -37.628  1.00 36.31           N  
ATOM     45  N   ASP A   7      23.858   2.908 -31.192  1.00 41.59           N  
ATOM     46  CA  ASP A   7      23.273   2.524 -29.900  1.00 41.59           C  
ATOM     47  C   ASP A   7      23.005   3.739 -28.984  1.00 41.59           C  
ATOM     48  CB  ASP A   7      24.227   1.495 -29.260  1.00 41.59           C  
ATOM     49  O   ASP A   7      22.040   3.793 -28.230  1.00 41.59           O  
ATOM     50  CG  ASP A   7      23.535   0.453 -28.375  1.00 41.59           C  
ATOM     51  OD1 ASP A   7      22.287   0.396 -28.388  1.00 41.59           O  
ATOM     52  OD2 ASP A   7      24.290  -0.318 -27.744  1.00 41.59           O  
ATOM     53  N   THR A   8      23.794   4.809 -29.123  1.00 45.38           N  
ATOM     54  CA  THR A   8      23.659   6.032 -28.307  1.00 45.38           C  
ATOM     55  C   THR A   8      22.555   6.988 -28.776  1.00 45.38           C  
ATOM     56  CB  THR A   8      25.002   6.776 -28.215  1.00 45.38           C  
ATOM     57  O   THR A   8      22.085   7.816 -27.990  1.00 45.38           O  
ATOM     58  CG2 THR A   8      25.914   6.157 -27.160  1.00 45.38           C  
ATOM     59  OG1 THR A   8      25.712   6.728 -29.434  1.00 45.38           O  
ATOM     60  N   ALA A   9      22.112   6.892 -30.034  1.00 44.69           N  
ATOM     61  CA  ALA A   9      21.070   7.760 -30.591  1.00 44.69           C  
ATOM     62  C   ALA A   9      19.643   7.259 -30.291  1.00 44.69           C  
ATOM     63  CB  ALA A   9      21.322   7.914 -32.095  1.00 44.69           C  
ATOM     64  O   ALA A   9      18.735   8.073 -30.095  1.00 44.69           O  
ATOM     65  N   ALA A  10      19.440   5.937 -30.220  1.00 47.97           N  
ATOM     66  CA  ALA A  10      18.142   5.332 -29.910  1.00 47.97           C  
ATOM     67  C   ALA A  10      17.719   5.574 -28.448  1.00 47.97           C  
ATOM     68  CB  ALA A  10      18.220   3.838 -30.247  1.00 47.97           C  
ATOM     69  O   ALA A  10      16.548   5.847 -28.179  1.00 47.97           O  
ATOM     70  N   ASP A  11      18.683   5.588 -27.524  1.00 54.06           N  
ATOM     71  CA  ASP A  11      18.458   5.674 -26.072  1.00 54.06           C  
ATOM     72  C   ASP A  11      18.082   7.092 -25.567  1.00 54.06           C  
ATOM     73  CB  ASP A  11      19.702   5.081 -25.376  1.00 54.06           C  
ATOM     74  O   ASP A  11      17.889   7.333 -24.376  1.00 54.06           O  
ATOM     75  CG  ASP A  11      19.402   4.356 -24.056  1.00 54.06           C  
ATOM     76  OD1 ASP A  11      18.232   3.966 -23.834  1.00 54.06           O  
ATOM     77  OD2 ASP A  11      20.358   4.211 -23.262  1.00 54.06           O  
ATOM     78  N   ARG A  12      17.949   8.073 -26.477  1.00 62.38           N  
ATOM     79  CA  ARG A  12      17.575   9.472 -26.165  1.00 62.38           C  
ATOM     80  C   ARG A  12      16.371   9.997 -26.948  1.00 62.38           C  
ATOM     81  CB  ARG A  12      18.788  10.399 -26.325  1.00 62.38           C  
ATOM     82  O   ARG A  12      16.144  11.211 -26.996  1.00 62.38           O  
ATOM     83  CG  ARG A  12      19.878  10.114 -25.290  1.00 62.38           C  
ATOM     84  CD  ARG A  12      20.957  11.191 -25.412  1.00 62.38           C  
ATOM     85  NE  ARG A  12      22.080  10.925 -24.501  1.00 62.38           N  
ATOM     86  NH1 ARG A  12      23.404  12.684 -25.151  1.00 62.38           N  
ATOM     87  NH2 ARG A  12      24.165  11.221 -23.643  1.00 62.38           N  
ATOM     88  CZ  ARG A  12      23.205  11.612 -24.432  1.00 62.38           C  
ATOM     89  N   ARG A  13      15.585   9.126 -27.587  1.00 79.44           N  
ATOM     90  CA  ARG A  13      14.396   9.573 -28.322  1.00 79.44           C  
ATOM     91  C   ARG A  13      13.380  10.178 -27.348  1.00 79.44           C  
ATOM     92  CB  ARG A  13      13.817   8.424 -29.157  1.00 79.44           C  
ATOM     93  O   ARG A  13      12.855   9.495 -26.472  1.00 79.44           O  
ATOM     94  CG  ARG A  13      12.813   8.955 -30.191  1.00 79.44           C  
ATOM     95  CD  ARG A  13      12.312   7.811 -31.076  1.00 79.44           C  
ATOM     96  NE  ARG A  13      11.412   8.300 -32.139  1.00 79.44           N  
ATOM     97  NH1 ARG A  13      11.302   6.337 -33.320  1.00 79.44           N  
ATOM     98  NH2 ARG A  13      10.219   8.138 -34.073  1.00 79.44           N  
ATOM     99  CZ  ARG A  13      10.983   7.592 -33.169  1.00 79.44           C  
ATOM    100  N   LYS A  14      13.102  11.473 -27.513  1.00 85.00           N  
ATOM    101  CA  LYS A  14      12.074  12.175 -26.736  1.00 85.00           C  
ATOM    102  C   LYS A  14      10.684  11.642 -27.087  1.00 85.00           C  
ATOM    103  CB  LYS A  14      12.154  13.693 -26.958  1.00 85.00           C  
ATOM    104  O   LYS A  14      10.381  11.425 -28.260  1.00 85.00           O  
ATOM    105  CG  LYS A  14      13.405  14.304 -26.311  1.00 85.00           C  
ATOM    106  CD  LYS A  14      13.423  15.826 -26.505  1.00 85.00           C  
ATOM    107  CE  LYS A  14      14.608  16.433 -25.748  1.00 85.00           C  
ATOM    108  NZ  LYS A  14      14.702  17.898 -25.969  1.00 85.00           N  
ATOM    109  N   ALA A  15       9.845  11.508 -26.068  1.00 88.75           N  
ATOM    110  CA  ALA A  15       8.434  11.175 -26.182  1.00 88.75           C  
ATOM    111  C   ALA A  15       7.684  12.211 -27.035  1.00 88.75           C  
ATOM    112  CB  ALA A  15       7.862  11.089 -24.763  1.00 88.75           C  
ATOM    113  O   ALA A  15       7.879  13.424 -26.893  1.00 88.75           O  
ATOM    114  N   THR A  16       6.806  11.729 -27.910  1.00 92.75           N  
ATOM    115  CA  THR A  16       5.892  12.539 -28.718  1.00 92.75           C  
ATOM    116  C   THR A  16       4.574  12.770 -27.973  1.00 92.75           C  
ATOM    117  CB  THR A  16       5.636  11.918 -30.109  1.00 92.75           C  
ATOM    118  O   THR A  16       4.339  12.255 -26.879  1.00 92.75           O  
ATOM    119  CG2 THR A  16       6.884  11.365 -30.793  1.00 92.75           C  
ATOM    120  OG1 THR A  16       4.654  10.913 -30.075  1.00 92.75           O  
ATOM    121  N   ARG A  17       3.656  13.542 -28.574  1.00 92.44           N  
ATOM    122  CA  ARG A  17       2.305  13.750 -28.017  1.00 92.44           C  
ATOM    123  C   ARG A  17       1.560  12.433 -27.776  1.00 92.44           C  
ATOM    124  CB  ARG A  17       1.471  14.652 -28.940  1.00 92.44           C  
ATOM    125  O   ARG A  17       0.750  12.366 -26.858  1.00 92.44           O  
ATOM    126  CG  ARG A  17       1.969  16.103 -28.970  1.00 92.44           C  
ATOM    127  CD  ARG A  17       1.021  16.967 -29.812  1.00 92.44           C  
ATOM    128  NE  ARG A  17       1.475  18.370 -29.882  1.00 92.44           N  
ATOM    129  NH1 ARG A  17      -0.511  19.305 -30.575  1.00 92.44           N  
ATOM    130  NH2 ARG A  17       1.268  20.608 -30.264  1.00 92.44           N  
ATOM    131  CZ  ARG A  17       0.744  19.415 -30.239  1.00 92.44           C  
ATOM    132  N   ARG A  18       1.830  11.392 -28.573  1.00 92.62           N  
ATOM    133  CA  ARG A  18       1.176  10.088 -28.434  1.00 92.62           C  
ATOM    134  C   ARG A  18       1.531   9.420 -27.108  1.00 92.62           C  
ATOM    135  CB  ARG A  18       1.549   9.203 -29.629  1.00 92.62           C  
ATOM    136  O   ARG A  18       0.627   8.933 -26.441  1.00 92.62           O  
ATOM    137  CG  ARG A  18       0.739   7.900 -29.639  1.00 92.62           C  
ATOM    138  CD  ARG A  18       1.164   7.033 -30.822  1.00 92.62           C  
ATOM    139  NE  ARG A  18       0.371   5.794 -30.894  1.00 92.62           N  
ATOM    140  NH1 ARG A  18       1.467   4.856 -32.679  1.00 92.62           N  
ATOM    141  NH2 ARG A  18      -0.235   3.774 -31.719  1.00 92.62           N  
ATOM    142  CZ  ARG A  18       0.542   4.815 -31.760  1.00 92.62           C  
ATOM    143  N   GLU A  19       2.802   9.430 -26.712  1.00 93.62           N  
ATOM    144  CA  GLU A  19       3.254   8.819 -25.460  1.00 93.62           C  
ATOM    145  C   GLU A  19       2.729   9.579 -24.236  1.00 93.62           C  
ATOM    146  CB  GLU A  19       4.788   8.721 -25.410  1.00 93.62           C  
ATOM    147  O   GLU A  19       2.327   8.960 -23.255  1.00 93.62           O  
ATOM    148  CG  GLU A  19       5.416   7.758 -26.439  1.00 93.62           C  
ATOM    149  CD  GLU A  19       5.580   8.337 -27.851  1.00 93.62           C  
ATOM    150  OE1 GLU A  19       6.010   7.625 -28.776  1.00 93.62           O  
ATOM    151  OE2 GLU A  19       5.239   9.522 -28.055  1.00 93.62           O  
ATOM    152  N   TRP A  20       2.629  10.909 -24.310  1.00 95.25           N  
ATOM    153  CA  TRP A  20       2.015  11.710 -23.244  1.00 95.25           C  
ATOM    154  C   TRP A  20       0.514  11.444 -23.085  1.00 95.25           C  
ATOM    155  CB  TRP A  20       2.290  13.194 -23.492  1.00 95.25           C  
ATOM    156  O   TRP A  20       0.029  11.337 -21.961  1.00 95.25           O  
ATOM    157  CG  TRP A  20       3.717  13.579 -23.275  1.00 95.25           C  
ATOM    158  CD1 TRP A  20       4.606  13.941 -24.225  1.00 95.25           C  
ATOM    159  CD2 TRP A  20       4.452  13.600 -22.016  1.00 95.25           C  
ATOM    160  CE2 TRP A  20       5.799  13.984 -22.286  1.00 95.25           C  
ATOM    161  CE3 TRP A  20       4.114  13.314 -20.678  1.00 95.25           C  
ATOM    162  NE1 TRP A  20       5.841  14.163 -23.652  1.00 95.25           N  
ATOM    163  CH2 TRP A  20       6.400  13.790 -19.956  1.00 95.25           C  
ATOM    164  CZ2 TRP A  20       6.766  14.086 -21.278  1.00 95.25           C  
ATOM    165  CZ3 TRP A  20       5.079  13.401 -19.660  1.00 95.25           C  
ATOM    166  N   ILE A  21      -0.223  11.274 -24.188  1.00 94.94           N  
ATOM    167  CA  ILE A  21      -1.629  10.845 -24.122  1.00 94.94           C  
ATOM    168  C   ILE A  21      -1.717   9.414 -23.580  1.00 94.94           C  
ATOM    169  CB  ILE A  21      -2.325  10.982 -25.493  1.00 94.94           C  
ATOM    170  O   ILE A  21      -2.564   9.130 -22.741  1.00 94.94           O  
ATOM    171  CG1 ILE A  21      -2.399  12.466 -25.925  1.00 94.94           C  
ATOM    172  CG2 ILE A  21      -3.751  10.398 -25.428  1.00 94.94           C  
ATOM    173  CD1 ILE A  21      -2.716  12.650 -27.415  1.00 94.94           C  
ATOM    174  N   GLY A  22      -0.821   8.518 -24.000  1.00 95.12           N  
ATOM    175  CA  GLY A  22      -0.768   7.158 -23.468  1.00 95.12           C  
ATOM    176  C   GLY A  22      -0.491   7.118 -21.958  1.00 95.12           C  
ATOM    177  O   GLY A  22      -1.101   6.314 -21.263  1.00 95.12           O  
ATOM    178  N   LEU A  23       0.338   8.027 -21.427  1.00 95.19           N  
ATOM    179  CA  LEU A  23       0.541   8.181 -19.983  1.00 95.19           C  
ATOM    180  C   LEU A  23      -0.761   8.563 -19.268  1.00 95.19           C  
ATOM    181  CB  LEU A  23       1.644   9.225 -19.730  1.00 95.19           C  
ATOM    182  O   LEU A  23      -1.076   7.981 -18.234  1.00 95.19           O  
ATOM    183  CG  LEU A  23       1.955   9.482 -18.242  1.00 95.19           C  
ATOM    184  CD1 LEU A  23       2.503   8.239 -17.543  1.00 95.19           C  
ATOM    185  CD2 LEU A  23       2.989  10.602 -18.139  1.00 95.19           C  
ATOM    186  N   ALA A  24      -1.546   9.485 -19.835  1.00 94.94           N  
ATOM    187  CA  ALA A  24      -2.859   9.828 -19.292  1.00 94.94           C  
ATOM    188  C   ALA A  24      -3.819   8.623 -19.319  1.00 94.94           C  
ATOM    189  CB  ALA A  24      -3.421  11.035 -20.053  1.00 94.94           C  
ATOM    190  O   ALA A  24      -4.502   8.365 -18.334  1.00 94.94           O  
ATOM    191  N   VAL A  25      -3.816   7.833 -20.401  1.00 96.12           N  
ATOM    192  CA  VAL A  25      -4.617   6.596 -20.507  1.00 96.12           C  
ATOM    193  C   VAL A  25      -4.203   5.559 -19.459  1.00 96.12           C  
ATOM    194  CB  VAL A  25      -4.523   5.997 -21.926  1.00 96.12           C  
ATOM    195  O   VAL A  25      -5.063   4.875 -18.913  1.00 96.12           O  
ATOM    196  CG1 VAL A  25      -5.249   4.651 -22.058  1.00 96.12           C  
ATOM    197  CG2 VAL A  25      -5.152   6.933 -22.965  1.00 96.12           C  
ATOM    198  N   VAL A  26      -2.906   5.456 -19.159  1.00 94.56           N  
ATOM    199  CA  VAL A  26      -2.357   4.580 -18.114  1.00 94.56           C  
ATOM    200  C   VAL A  26      -2.695   5.073 -16.703  1.00 94.56           C  
ATOM    201  CB  VAL A  26      -0.834   4.434 -18.325  1.00 94.56           C  
ATOM    202  O   VAL A  26      -2.918   4.255 -15.813  1.00 94.56           O  
ATOM    203  CG1 VAL A  26      -0.099   3.978 -17.071  1.00 94.56           C  
ATOM    204  CG2 VAL A  26      -0.556   3.411 -19.430  1.00 94.56           C  
ATOM    205  N   ALA A  27      -2.774   6.385 -16.481  1.00 93.88           N  
ATOM    206  CA  ALA A  27      -3.116   6.950 -15.177  1.00 93.88           C  
ATOM    207  C   ALA A  27      -4.566   6.643 -14.754  1.00 93.88           C  
ATOM    208  CB  ALA A  27      -2.845   8.458 -15.221  1.00 93.88           C  
ATOM    209  O   ALA A  27      -4.822   6.455 -13.568  1.00 93.88           O  
ATOM    210  N   LEU A  28      -5.499   6.536 -15.709  1.00 94.81           N  
ATOM    211  CA  LEU A  28      -6.914   6.223 -15.456  1.00 94.81           C  
ATOM    212  C   LEU A  28      -7.133   4.933 -14.633  1.00 94.81           C  
ATOM    213  CB  LEU A  28      -7.682   6.159 -16.791  1.00 94.81           C  
ATOM    214  O   LEU A  28      -7.730   5.021 -13.560  1.00 94.81           O  
ATOM    215  CG  LEU A  28      -7.834   7.483 -17.550  1.00 94.81           C  
ATOM    216  CD1 LEU A  28      -8.522   7.196 -18.886  1.00 94.81           C  
ATOM    217  CD2 LEU A  28      -8.640   8.529 -16.782  1.00 94.81           C  
ATOM    218  N   PRO A  29      -6.651   3.746 -15.057  1.00 94.69           N  
ATOM    219  CA  PRO A  29      -6.833   2.524 -14.281  1.00 94.69           C  
ATOM    220  C   PRO A  29      -6.055   2.551 -12.958  1.00 94.69           C  
ATOM    221  CB  PRO A  29      -6.383   1.387 -15.206  1.00 94.69           C  
ATOM    222  O   PRO A  29      -6.506   1.939 -11.996  1.00 94.69           O  
ATOM    223  CG  PRO A  29      -5.349   2.054 -16.106  1.00 94.69           C  
ATOM    224  CD  PRO A  29      -5.961   3.435 -16.297  1.00 94.69           C  
ATOM    225  N   CYS A  30      -4.935   3.283 -12.873  1.00 92.50           N  
ATOM    226  CA  CYS A  30      -4.189   3.456 -11.619  1.00 92.50           C  
ATOM    227  C   CYS A  30      -5.009   4.229 -10.573  1.00 92.50           C  
ATOM    228  CB  CYS A  30      -2.865   4.186 -11.891  1.00 92.50           C  
ATOM    229  O   CYS A  30      -5.058   3.829  -9.411  1.00 92.50           O  
ATOM    230  SG  CYS A  30      -1.818   3.269 -13.057  1.00 92.50           S  
ATOM    231  N   LEU A  31      -5.689   5.304 -10.996  1.00 91.06           N  
ATOM    232  CA  LEU A  31      -6.590   6.084 -10.143  1.00 91.06           C  
ATOM    233  C   LEU A  31      -7.714   5.205  -9.594  1.00 91.06           C  
ATOM    234  CB  LEU A  31      -7.194   7.258 -10.942  1.00 91.06           C  
ATOM    235  O   LEU A  31      -7.927   5.175  -8.388  1.00 91.06           O  
ATOM    236  CG  LEU A  31      -6.230   8.429 -11.173  1.00 91.06           C  
ATOM    237  CD1 LEU A  31      -6.719   9.322 -12.312  1.00 91.06           C  
ATOM    238  CD2 LEU A  31      -6.130   9.312  -9.936  1.00 91.06           C  
ATOM    239  N   VAL A  32      -8.396   4.467 -10.473  1.00 91.44           N  
ATOM    240  CA  VAL A  32      -9.520   3.596 -10.096  1.00 91.44           C  
ATOM    241  C   VAL A  32      -9.077   2.484  -9.154  1.00 91.44           C  
ATOM    242  CB  VAL A  32     -10.164   2.989 -11.346  1.00 91.44           C  
ATOM    243  O   VAL A  32      -9.713   2.270  -8.130  1.00 91.44           O  
ATOM    244  CG1 VAL A  32     -11.219   1.931 -11.018  1.00 91.44           C  
ATOM    245  CG2 VAL A  32     -10.848   4.072 -12.173  1.00 91.44           C  
ATOM    246  N   TYR A  33      -7.964   1.817  -9.463  1.00 90.88           N  
ATOM    247  CA  TYR A  33      -7.391   0.780  -8.607  1.00 90.88           C  
ATOM    248  C   TYR A  33      -7.146   1.285  -7.178  1.00 90.88           C  
ATOM    249  CB  TYR A  33      -6.077   0.313  -9.243  1.00 90.88           C  
ATOM    250  O   TYR A  33      -7.509   0.620  -6.209  1.00 90.88           O  
ATOM    251  CG  TYR A  33      -5.199  -0.496  -8.316  1.00 90.88           C  
ATOM    252  CD1 TYR A  33      -4.299   0.170  -7.464  1.00 90.88           C  
ATOM    253  CD2 TYR A  33      -5.290  -1.898  -8.281  1.00 90.88           C  
ATOM    254  CE1 TYR A  33      -3.463  -0.557  -6.601  1.00 90.88           C  
ATOM    255  CE2 TYR A  33      -4.431  -2.632  -7.438  1.00 90.88           C  
ATOM    256  OH  TYR A  33      -2.571  -2.646  -5.913  1.00 90.88           O  
ATOM    257  CZ  TYR A  33      -3.494  -1.958  -6.623  1.00 90.88           C  
ATOM    258  N   ALA A  34      -6.531   2.464  -7.046  1.00 87.00           N  
ATOM    259  CA  ALA A  34      -6.175   3.024  -5.749  1.00 87.00           C  
ATOM    260  C   ALA A  34      -7.395   3.575  -4.995  1.00 87.00           C  
ATOM    261  CB  ALA A  34      -5.120   4.101  -5.992  1.00 87.00           C  
ATOM    262  O   ALA A  34      -7.437   3.544  -3.766  1.00 87.00           O  
ATOM    263  N   MET A  35      -8.388   4.064  -5.735  1.00 86.94           N  
ATOM    264  CA  MET A  35      -9.662   4.541  -5.213  1.00 86.94           C  
ATOM    265  C   MET A  35     -10.515   3.396  -4.648  1.00 86.94           C  
ATOM    266  CB  MET A  35     -10.375   5.252  -6.367  1.00 86.94           C  
ATOM    267  O   MET A  35     -11.061   3.529  -3.555  1.00 86.94           O  
ATOM    268  CG  MET A  35     -11.597   6.037  -5.920  1.00 86.94           C  
ATOM    269  SD  MET A  35     -12.596   6.699  -7.275  1.00 86.94           S  
ATOM    270  CE  MET A  35     -13.304   5.149  -7.912  1.00 86.94           C  
ATOM    271  N   ASP A  36     -10.590   2.256  -5.345  1.00 87.50           N  
ATOM    272  CA  ASP A  36     -11.388   1.085  -4.934  1.00 87.50           C  
ATOM    273  C   ASP A  36     -10.895   0.463  -3.611  1.00 87.50           C  
ATOM    274  CB  ASP A  36     -11.379   0.039  -6.061  1.00 87.50           C  
ATOM    275  O   ASP A  36     -11.668  -0.124  -2.851  1.00 87.50           O  
ATOM    276  CG  ASP A  36     -12.556  -0.938  -5.941  1.00 87.50           C  
ATOM    277  OD1 ASP A  36     -13.665  -0.539  -6.362  1.00 87.50           O  
ATOM    278  OD2 ASP A  36     -12.361  -2.079  -5.458  1.00 87.50           O  
ATOM    279  N   LEU A  37      -9.607   0.643  -3.290  1.00 79.06           N  
ATOM    280  CA  LEU A  37      -9.033   0.259  -1.996  1.00 79.06           C  
ATOM    281  C   LEU A  37      -9.588   1.084  -0.833  1.00 79.06           C  
ATOM    282  CB  LEU A  37      -7.500   0.424  -2.042  1.00 79.06           C  
ATOM    283  O   LEU A  37      -9.791   0.554   0.258  1.00 79.06           O  
ATOM    284  CG  LEU A  37      -6.782  -0.736  -2.735  1.00 79.06           C  
ATOM    285  CD1 LEU A  37      -5.332  -0.378  -3.054  1.00 79.06           C  
ATOM    286  CD2 LEU A  37      -6.764  -1.969  -1.825  1.00 79.06           C  
ATOM    287  N   THR A  38      -9.805   2.383  -1.037  1.00 75.50           N  
ATOM    288  CA  THR A  38     -10.096   3.313   0.062  1.00 75.50           C  
ATOM    289  C   THR A  38     -11.584   3.585   0.219  1.00 75.50           C  
ATOM    290  CB  THR A  38      -9.309   4.623  -0.093  1.00 75.50           C  
ATOM    291  O   THR A  38     -12.069   3.705   1.345  1.00 75.50           O  
ATOM    292  CG2 THR A  38      -7.800   4.377  -0.077  1.00 75.50           C  
ATOM    293  OG1 THR A  38      -9.603   5.280  -1.303  1.00 75.50           O  
ATOM    294  N   VAL A  39     -12.325   3.632  -0.886  1.00 78.06           N  
ATOM    295  CA  VAL A  39     -13.691   4.158  -0.931  1.00 78.06           C  
ATOM    296  C   VAL A  39     -14.726   3.302  -0.190  1.00 78.06           C  
ATOM    297  CB  VAL A  39     -14.058   4.393  -2.403  1.00 78.06           C  
ATOM    298  O   VAL A  39     -15.648   3.839   0.424  1.00 78.06           O  
ATOM    299  CG1 VAL A  39     -14.308   3.090  -3.173  1.00 78.06           C  
ATOM    300  CG2 VAL A  39     -15.209   5.382  -2.481  1.00 78.06           C  
ATOM    301  N   LEU A  40     -14.545   1.976  -0.164  1.00 80.31           N  
ATOM    302  CA  LEU A  40     -15.493   1.047   0.463  1.00 80.31           C  
ATOM    303  C   LEU A  40     -15.601   1.244   1.983  1.00 80.31           C  
ATOM    304  CB  LEU A  40     -15.070  -0.390   0.113  1.00 80.31           C  
ATOM    305  O   LEU A  40     -16.661   1.011   2.562  1.00 80.31           O  
ATOM    306  CG  LEU A  40     -16.114  -1.465   0.474  1.00 80.31           C  
ATOM    307  CD1 LEU A  40     -17.411  -1.280  -0.318  1.00 80.31           C  
ATOM    308  CD2 LEU A  40     -15.538  -2.839   0.138  1.00 80.31           C  
ATOM    309  N   ASN A  41     -14.536   1.738   2.625  1.00 73.50           N  
ATOM    310  CA  ASN A  41     -14.519   2.005   4.066  1.00 73.50           C  
ATOM    311  C   ASN A  41     -15.597   3.019   4.486  1.00 73.50           C  
ATOM    312  CB  ASN A  41     -13.127   2.503   4.488  1.00 73.50           C  
ATOM    313  O   ASN A  41     -16.103   2.945   5.601  1.00 73.50           O  
ATOM    314  CG  ASN A  41     -12.062   1.443   4.302  1.00 73.50           C  
ATOM    315  ND2 ASN A  41     -11.275   1.548   3.257  1.00 73.50           N  
ATOM    316  OD1 ASN A  41     -11.957   0.505   5.068  1.00 73.50           O  
ATOM    317  N   LEU A  42     -15.983   3.939   3.593  1.00 69.69           N  
ATOM    318  CA  LEU A  42     -17.048   4.910   3.860  1.00 69.69           C  
ATOM    319  C   LEU A  42     -18.451   4.317   3.712  1.00 69.69           C  
ATOM    320  CB  LEU A  42     -16.900   6.100   2.908  1.00 69.69           C  
ATOM    321  O   LEU A  42     -19.380   4.769   4.375  1.00 69.69           O  
ATOM    322  CG  LEU A  42     -15.635   6.941   3.121  1.00 69.69           C  
ATOM    323  CD1 LEU A  42     -15.666   8.060   2.094  1.00 69.69           C  
ATOM    324  CD2 LEU A  42     -15.571   7.585   4.508  1.00 69.69           C  
ATOM    325  N   ALA A  43     -18.607   3.299   2.866  1.00 74.56           N  
ATOM    326  CA  ALA A  43     -19.888   2.637   2.640  1.00 74.56           C  
ATOM    327  C   ALA A  43     -20.235   1.625   3.745  1.00 74.56           C  
ATOM    328  CB  ALA A  43     -19.851   1.970   1.263  1.00 74.56           C  
ATOM    329  O   ALA A  43     -21.397   1.241   3.872  1.00 74.56           O  
ATOM    330  N   LEU A  44     -19.253   1.214   4.559  1.00 76.50           N  
ATOM    331  CA  LEU A  44     -19.383   0.176   5.589  1.00 76.50           C  
ATOM    332  C   LEU A  44     -20.647   0.278   6.460  1.00 76.50           C  
ATOM    333  CB  LEU A  44     -18.138   0.186   6.497  1.00 76.50           C  
ATOM    334  O   LEU A  44     -21.317  -0.746   6.618  1.00 76.50           O  
ATOM    335  CG  LEU A  44     -16.990  -0.722   6.046  1.00 76.50           C  
ATOM    336  CD1 LEU A  44     -15.772  -0.401   6.920  1.00 76.50           C  
ATOM    337  CD2 LEU A  44     -17.384  -2.196   6.217  1.00 76.50           C  
ATOM    338  N   PRO A  45     -21.018   1.446   7.027  1.00 70.88           N  
ATOM    339  CA  PRO A  45     -22.191   1.535   7.896  1.00 70.88           C  
ATOM    340  C   PRO A  45     -23.500   1.211   7.169  1.00 70.88           C  
ATOM    341  CB  PRO A  45     -22.199   2.970   8.436  1.00 70.88           C  
ATOM    342  O   PRO A  45     -24.365   0.542   7.731  1.00 70.88           O  
ATOM    343  CG  PRO A  45     -20.747   3.422   8.305  1.00 70.88           C  
ATOM    344  CD  PRO A  45     -20.304   2.718   7.029  1.00 70.88           C  
ATOM    345  N   VAL A  46     -23.644   1.665   5.921  1.00 75.56           N  
ATOM    346  CA  VAL A  46     -24.828   1.407   5.082  1.00 75.56           C  
ATOM    347  C   VAL A  46     -24.847  -0.056   4.646  1.00 75.56           C  
ATOM    348  CB  VAL A  46     -24.848   2.346   3.858  1.00 75.56           C  
ATOM    349  O   VAL A  46     -25.847  -0.747   4.819  1.00 75.56           O  
ATOM    350  CG1 VAL A  46     -26.069   2.091   2.968  1.00 75.56           C  
ATOM    351  CG2 VAL A  46     -24.875   3.817   4.296  1.00 75.56           C  
ATOM    352  N   LEU A  47     -23.698  -0.554   4.193  1.00 82.00           N  
ATOM    353  CA  LEU A  47     -23.495  -1.927   3.737  1.00 82.00           C  
ATOM    354  C   LEU A  47     -23.814  -2.941   4.849  1.00 82.00           C  
ATOM    355  CB  LEU A  47     -22.036  -1.975   3.244  1.00 82.00           C  
ATOM    356  O   LEU A  47     -24.448  -3.966   4.608  1.00 82.00           O  
ATOM    357  CG  LEU A  47     -21.759  -2.962   2.107  1.00 82.00           C  
ATOM    358  CD1 LEU A  47     -20.505  -2.511   1.355  1.00 82.00           C  
ATOM    359  CD2 LEU A  47     -21.526  -4.366   2.661  1.00 82.00           C  
ATOM    360  N   SER A  48     -23.460  -2.608   6.093  1.00 74.69           N  
ATOM    361  CA  SER A  48     -23.752  -3.428   7.274  1.00 74.69           C  
ATOM    362  C   SER A  48     -25.246  -3.490   7.602  1.00 74.69           C  
ATOM    363  CB  SER A  48     -22.999  -2.899   8.499  1.00 74.69           C  
ATOM    364  O   SER A  48     -25.721  -4.511   8.091  1.00 74.69           O  
ATOM    365  OG  SER A  48     -21.604  -2.897   8.276  1.00 74.69           O  
ATOM    366  N   ARG A  49     -25.999  -2.415   7.334  1.00 79.19           N  
ATOM    367  CA  ARG A  49     -27.454  -2.372   7.552  1.00 79.19           C  
ATOM    368  C   ARG A  49     -28.217  -3.142   6.482  1.00 79.19           C  
ATOM    369  CB  ARG A  49     -27.944  -0.919   7.594  1.00 79.19           C  
ATOM    370  O   ARG A  49     -29.170  -3.834   6.821  1.00 79.19           O  
ATOM    371  CG  ARG A  49     -27.499  -0.190   8.865  1.00 79.19           C  
ATOM    372  CD  ARG A  49     -27.902   1.282   8.757  1.00 79.19           C  
ATOM    373  NE  ARG A  49     -27.407   2.067   9.902  1.00 79.19           N  
ATOM    374  NH1 ARG A  49     -27.991   4.131   9.087  1.00 79.19           N  
ATOM    375  NH2 ARG A  49     -26.943   3.975  11.054  1.00 79.19           N  
ATOM    376  CZ  ARG A  49     -27.450   3.382  10.009  1.00 79.19           C  
ATOM    377  N   GLU A  50     -27.809  -3.010   5.223  1.00 84.12           N  
ATOM    378  CA  GLU A  50     -28.536  -3.586   4.087  1.00 84.12           C  
ATOM    379  C   GLU A  50     -28.197  -5.058   3.841  1.00 84.12           C  
ATOM    380  CB  GLU A  50     -28.258  -2.770   2.823  1.00 84.12           C  
ATOM    381  O   GLU A  50     -29.101  -5.864   3.645  1.00 84.12           O  
ATOM    382  CG  GLU A  50     -28.868  -1.358   2.873  1.00 84.12           C  
ATOM    383  CD  GLU A  50     -28.679  -0.606   1.549  1.00 84.12           C  
ATOM    384  OE1 GLU A  50     -29.104   0.567   1.451  1.00 84.12           O  
ATOM    385  OE2 GLU A  50     -28.079  -1.195   0.626  1.00 84.12           O  
ATOM    386  N   LEU A  51     -26.913  -5.427   3.886  1.00 87.00           N  
ATOM    387  CA  LEU A  51     -26.472  -6.797   3.599  1.00 87.00           C  
ATOM    388  C   LEU A  51     -26.373  -7.676   4.849  1.00 87.00           C  
ATOM    389  CB  LEU A  51     -25.141  -6.756   2.819  1.00 87.00           C  
ATOM    390  O   LEU A  51     -26.203  -8.887   4.714  1.00 87.00           O  
ATOM    391  CG  LEU A  51     -25.236  -6.105   1.424  1.00 87.00           C  
ATOM    392  CD1 LEU A  51     -23.867  -6.097   0.740  1.00 87.00           C  
ATOM    393  CD2 LEU A  51     -26.193  -6.866   0.516  1.00 87.00           C  
ATOM    394  N   GLN A  52     -26.438  -7.070   6.042  1.00 85.06           N  
ATOM    395  CA  GLN A  52     -26.328  -7.735   7.348  1.00 85.06           C  
ATOM    396  C   GLN A  52     -25.234  -8.828   7.386  1.00 85.06           C  
ATOM    397  CB  GLN A  52     -27.711  -8.240   7.790  1.00 85.06           C  
ATOM    398  O   GLN A  52     -25.507  -9.965   7.781  1.00 85.06           O  
ATOM    399  CG  GLN A  52     -28.730  -7.098   7.911  1.00 85.06           C  
ATOM    400  CD  GLN A  52     -30.073  -7.564   8.460  1.00 85.06           C  
ATOM    401  NE2 GLN A  52     -30.842  -6.672   9.043  1.00 85.06           N  
ATOM    402  OE1 GLN A  52     -30.470  -8.714   8.388  1.00 85.06           O  
ATOM    403  N   PRO A  53     -23.996  -8.526   6.939  1.00 87.19           N  
ATOM    404  CA  PRO A  53     -22.930  -9.515   6.884  1.00 87.19           C  
ATOM    405  C   PRO A  53     -22.578 -10.005   8.290  1.00 87.19           C  
ATOM    406  CB  PRO A  53     -21.745  -8.801   6.220  1.00 87.19           C  
ATOM    407  O   PRO A  53     -22.576  -9.236   9.254  1.00 87.19           O  
ATOM    408  CG  PRO A  53     -21.954  -7.339   6.606  1.00 87.19           C  
ATOM    409  CD  PRO A  53     -23.475  -7.205   6.613  1.00 87.19           C  
ATOM    410  N   SER A  54     -22.188 -11.274   8.406  1.00 83.62           N  
ATOM    411  CA  SER A  54     -21.515 -11.738   9.622  1.00 83.62           C  
ATOM    412  C   SER A  54     -20.194 -10.985   9.823  1.00 83.62           C  
ATOM    413  CB  SER A  54     -21.296 -13.253   9.585  1.00 83.62           C  
ATOM    414  O   SER A  54     -19.598 -10.492   8.862  1.00 83.62           O  
ATOM    415  OG  SER A  54     -20.281 -13.627   8.669  1.00 83.62           O  
ATOM    416  N   SER A  55     -19.674 -10.939  11.053  1.00 72.94           N  
ATOM    417  CA  SER A  55     -18.394 -10.270  11.341  1.00 72.94           C  
ATOM    418  C   SER A  55     -17.255 -10.788  10.456  1.00 72.94           C  
ATOM    419  CB  SER A  55     -18.009 -10.456  12.813  1.00 72.94           C  
ATOM    420  O   SER A  55     -16.455 -10.008   9.948  1.00 72.94           O  
ATOM    421  OG  SER A  55     -19.113 -10.170  13.650  1.00 72.94           O  
ATOM    422  N   ALA A  56     -17.230 -12.100  10.194  1.00 75.56           N  
ATOM    423  CA  ALA A  56     -16.261 -12.707   9.287  1.00 75.56           C  
ATOM    424  C   ALA A  56     -16.446 -12.227   7.838  1.00 75.56           C  
ATOM    425  CB  ALA A  56     -16.386 -14.232   9.390  1.00 75.56           C  
ATOM    426  O   ALA A  56     -15.468 -11.921   7.162  1.00 75.56           O  
ATOM    427  N   GLN A  57     -17.687 -12.137   7.352  1.00 84.06           N  
ATOM    428  CA  GLN A  57     -17.967 -11.634   6.006  1.00 84.06           C  
ATOM    429  C   GLN A  57     -17.574 -10.165   5.852  1.00 84.06           C  
ATOM    430  CB  GLN A  57     -19.453 -11.809   5.680  1.00 84.06           C  
ATOM    431  O   GLN A  57     -17.022  -9.804   4.819  1.00 84.06           O  
ATOM    432  CG  GLN A  57     -19.804 -13.261   5.337  1.00 84.06           C  
ATOM    433  CD  GLN A  57     -21.309 -13.456   5.208  1.00 84.06           C  
ATOM    434  NE2 GLN A  57     -21.768 -14.318   4.329  1.00 84.06           N  
ATOM    435  OE1 GLN A  57     -22.103 -12.869   5.921  1.00 84.06           O  
ATOM    436  N   LEU A  58     -17.806  -9.332   6.867  1.00 80.25           N  
ATOM    437  CA  LEU A  58     -17.438  -7.917   6.836  1.00 80.25           C  
ATOM    438  C   LEU A  58     -15.919  -7.731   6.697  1.00 80.25           C  
ATOM    439  CB  LEU A  58     -18.039  -7.246   8.081  1.00 80.25           C  
ATOM    440  O   LEU A  58     -15.477  -6.949   5.857  1.00 80.25           O  
ATOM    441  CG  LEU A  58     -17.977  -5.706   8.048  1.00 80.25           C  
ATOM    442  CD1 LEU A  58     -19.146  -5.134   8.849  1.00 80.25           C  
ATOM    443  CD2 LEU A  58     -16.686  -5.159   8.663  1.00 80.25           C  
ATOM    444  N   LEU A  59     -15.127  -8.511   7.441  1.00 77.75           N  
ATOM    445  CA  LEU A  59     -13.667  -8.538   7.295  1.00 77.75           C  
ATOM    446  C   LEU A  59     -13.256  -8.960   5.878  1.00 77.75           C  
ATOM    447  CB  LEU A  59     -13.064  -9.484   8.350  1.00 77.75           C  
ATOM    448  O   LEU A  59     -12.457  -8.287   5.228  1.00 77.75           O  
ATOM    449  CG  LEU A  59     -13.194  -8.983   9.800  1.00 77.75           C  
ATOM    450  CD1 LEU A  59     -12.792 -10.095  10.767  1.00 77.75           C  
ATOM    451  CD2 LEU A  59     -12.325  -7.754  10.056  1.00 77.75           C  
ATOM    452  N   TRP A  60     -13.868 -10.022   5.343  1.00 86.38           N  
ATOM    453  CA  TRP A  60     -13.598 -10.468   3.975  1.00 86.38           C  
ATOM    454  C   TRP A  60     -13.976  -9.428   2.912  1.00 86.38           C  
ATOM    455  CB  TRP A  60     -14.286 -11.812   3.707  1.00 86.38           C  
ATOM    456  O   TRP A  60     -13.222  -9.257   1.960  1.00 86.38           O  
ATOM    457  CG  TRP A  60     -13.550 -12.999   4.245  1.00 86.38           C  
ATOM    458  CD1 TRP A  60     -13.972 -13.833   5.220  1.00 86.38           C  
ATOM    459  CD2 TRP A  60     -12.245 -13.506   3.834  1.00 86.38           C  
ATOM    460  CE2 TRP A  60     -11.929 -14.650   4.623  1.00 86.38           C  
ATOM    461  CE3 TRP A  60     -11.303 -13.118   2.861  1.00 86.38           C  
ATOM    462  NE1 TRP A  60     -13.011 -14.796   5.462  1.00 86.38           N  
ATOM    463  CH2 TRP A  60      -9.826 -14.965   3.467  1.00 86.38           C  
ATOM    464  CZ2 TRP A  60     -10.735 -15.369   4.460  1.00 86.38           C  
ATOM    465  CZ3 TRP A  60     -10.119 -13.849   2.664  1.00 86.38           C  
ATOM    466  N   ILE A  61     -15.090  -8.705   3.061  1.00 87.62           N  
ATOM    467  CA  ILE A  61     -15.509  -7.644   2.124  1.00 87.62           C  
ATOM    468  C   ILE A  61     -14.421  -6.568   1.994  1.00 87.62           C  
ATOM    469  CB  ILE A  61     -16.863  -7.041   2.586  1.00 87.62           C  
ATOM    470  O   ILE A  61     -14.102  -6.123   0.882  1.00 87.62           O  
ATOM    471  CG1 ILE A  61     -18.014  -8.024   2.291  1.00 87.62           C  
ATOM    472  CG2 ILE A  61     -17.161  -5.696   1.902  1.00 87.62           C  
ATOM    473  CD1 ILE A  61     -19.328  -7.723   3.023  1.00 87.62           C  
ATOM    474  N   LEU A  62     -13.835  -6.169   3.123  1.00 82.12           N  
ATOM    475  CA  LEU A  62     -12.788  -5.153   3.165  1.00 82.12           C  
ATOM    476  C   LEU A  62     -11.478  -5.672   2.581  1.00 82.12           C  
ATOM    477  CB  LEU A  62     -12.620  -4.675   4.618  1.00 82.12           C  
ATOM    478  O   LEU A  62     -10.871  -5.013   1.734  1.00 82.12           O  
ATOM    479  CG  LEU A  62     -13.844  -3.911   5.151  1.00 82.12           C  
ATOM    480  CD1 LEU A  62     -13.645  -3.615   6.638  1.00 82.12           C  
ATOM    481  CD2 LEU A  62     -14.045  -2.605   4.370  1.00 82.12           C  
ATOM    482  N   ASP A  63     -11.100  -6.887   2.958  1.00 82.19           N  
ATOM    483  CA  ASP A  63      -9.729  -7.353   2.808  1.00 82.19           C  
ATOM    484  C   ASP A  63      -9.457  -8.181   1.555  1.00 82.19           C  
ATOM    485  CB  ASP A  63      -9.403  -8.161   4.061  1.00 82.19           C  
ATOM    486  O   ASP A  63      -8.327  -8.189   1.056  1.00 82.19           O  
ATOM    487  CG  ASP A  63      -9.274  -7.286   5.306  1.00 82.19           C  
ATOM    488  OD1 ASP A  63      -8.979  -6.081   5.134  1.00 82.19           O  
ATOM    489  OD2 ASP A  63      -8.953  -7.868   6.354  1.00 82.19           O  
ATOM    490  N   ILE A  64     -10.471  -8.871   1.021  1.00 86.88           N  
ATOM    491  CA  ILE A  64     -10.269  -9.865  -0.041  1.00 86.88           C  
ATOM    492  C   ILE A  64      -9.705  -9.256  -1.327  1.00 86.88           C  
ATOM    493  CB  ILE A  64     -11.566 -10.654  -0.308  1.00 86.88           C  
ATOM    494  O   ILE A  64      -8.917  -9.898  -2.018  1.00 86.88           O  
ATOM    495  CG1 ILE A  64     -11.237 -11.964  -1.049  1.00 86.88           C  
ATOM    496  CG2 ILE A  64     -12.623  -9.823  -1.058  1.00 86.88           C  
ATOM    497  CD1 ILE A  64     -12.374 -12.988  -0.995  1.00 86.88           C  
ATOM    498  N   TYR A  65     -10.054  -8.004  -1.629  1.00 89.81           N  
ATOM    499  CA  TYR A  65      -9.506  -7.288  -2.778  1.00 89.81           C  
ATOM    500  C   TYR A  65      -7.985  -7.157  -2.669  1.00 89.81           C  
ATOM    501  CB  TYR A  65     -10.164  -5.917  -2.871  1.00 89.81           C  
ATOM    502  O   TYR A  65      -7.271  -7.611  -3.560  1.00 89.81           O  
ATOM    503  CG  TYR A  65      -9.576  -5.003  -3.926  1.00 89.81           C  
ATOM    504  CD1 TYR A  65      -8.435  -4.230  -3.641  1.00 89.81           C  
ATOM    505  CD2 TYR A  65     -10.154  -4.937  -5.204  1.00 89.81           C  
ATOM    506  CE1 TYR A  65      -7.868  -3.410  -4.632  1.00 89.81           C  
ATOM    507  CE2 TYR A  65      -9.605  -4.091  -6.187  1.00 89.81           C  
ATOM    508  OH  TYR A  65      -7.957  -2.477  -6.838  1.00 89.81           O  
ATOM    509  CZ  TYR A  65      -8.471  -3.311  -5.898  1.00 89.81           C  
ATOM    510  N   GLY A  66      -7.486  -6.600  -1.558  1.00 84.31           N  
ATOM    511  CA  GLY A  66      -6.050  -6.398  -1.342  1.00 84.31           C  
ATOM    512  C   GLY A  66      -5.292  -7.726  -1.314  1.00 84.31           C  
ATOM    513  O   GLY A  66      -4.194  -7.837  -1.849  1.00 84.31           O  
ATOM    514  N   PHE A  67      -5.920  -8.778  -0.781  1.00 82.88           N  
ATOM    515  CA  PHE A  67      -5.356 -10.128  -0.775  1.00 82.88           C  
ATOM    516  C   PHE A  67      -5.150 -10.685  -2.181  1.00 82.88           C  
ATOM    517  CB  PHE A  67      -6.288 -11.048   0.016  1.00 82.88           C  
ATOM    518  O   PHE A  67      -4.072 -11.193  -2.492  1.00 82.88           O  
ATOM    519  CG  PHE A  67      -6.261 -10.912   1.521  1.00 82.88           C  
ATOM    520  CD1 PHE A  67      -5.547  -9.890   2.176  1.00 82.88           C  
ATOM    521  CD2 PHE A  67      -6.964 -11.861   2.279  1.00 82.88           C  
ATOM    522  CE1 PHE A  67      -5.529  -9.843   3.574  1.00 82.88           C  
ATOM    523  CE2 PHE A  67      -6.947 -11.811   3.680  1.00 82.88           C  
ATOM    524  CZ  PHE A  67      -6.205 -10.816   4.328  1.00 82.88           C  
ATOM    525  N   PHE A  68      -6.165 -10.585  -3.040  1.00 87.69           N  
ATOM    526  CA  PHE A  68      -6.052 -11.036  -4.424  1.00 87.69           C  
ATOM    527  C   PHE A  68      -5.074 -10.164  -5.213  1.00 87.69           C  
ATOM    528  CB  PHE A  68      -7.438 -11.089  -5.075  1.00 87.69           C  
ATOM    529  O   PHE A  68      -4.258 -10.700  -5.959  1.00 87.69           O  
ATOM    530  CG  PHE A  68      -8.144 -12.416  -4.873  1.00 87.69           C  
ATOM    531  CD1 PHE A  68      -8.338 -13.277  -5.968  1.00 87.69           C  
ATOM    532  CD2 PHE A  68      -8.586 -12.812  -3.596  1.00 87.69           C  
ATOM    533  CE1 PHE A  68      -8.980 -14.515  -5.794  1.00 87.69           C  
ATOM    534  CE2 PHE A  68      -9.228 -14.049  -3.419  1.00 87.69           C  
ATOM    535  CZ  PHE A  68      -9.426 -14.901  -4.518  1.00 87.69           C  
ATOM    536  N   VAL A  69      -5.079  -8.849  -4.996  1.00 87.94           N  
ATOM    537  CA  VAL A  69      -4.077  -7.940  -5.565  1.00 87.94           C  
ATOM    538  C   VAL A  69      -2.663  -8.410  -5.217  1.00 87.94           C  
ATOM    539  CB  VAL A  69      -4.345  -6.503  -5.095  1.00 87.94           C  
ATOM    540  O   VAL A  69      -1.898  -8.761  -6.117  1.00 87.94           O  
ATOM    541  CG1 VAL A  69      -3.171  -5.560  -5.302  1.00 87.94           C  
ATOM    542  CG2 VAL A  69      -5.540  -5.908  -5.841  1.00 87.94           C  
ATOM    543  N   ALA A  70      -2.334  -8.500  -3.926  1.00 82.12           N  
ATOM    544  CA  ALA A  70      -1.004  -8.870  -3.451  1.00 82.12           C  
ATOM    545  C   ALA A  70      -0.594 -10.276  -3.917  1.00 82.12           C  
ATOM    546  CB  ALA A  70      -1.004  -8.774  -1.919  1.00 82.12           C  
ATOM    547  O   ALA A  70       0.535 -10.498  -4.354  1.00 82.12           O  
ATOM    548  N   GLY A  71      -1.521 -11.232  -3.855  1.00 82.75           N  
ATOM    549  CA  GLY A  71      -1.269 -12.627  -4.199  1.00 82.75           C  
ATOM    550  C   GLY A  71      -1.019 -12.872  -5.689  1.00 82.75           C  
ATOM    551  O   GLY A  71      -0.211 -13.733  -6.046  1.00 82.75           O  
ATOM    552  N   PHE A  72      -1.687 -12.118  -6.567  1.00 88.00           N  
ATOM    553  CA  PHE A  72      -1.587 -12.293  -8.019  1.00 88.00           C  
ATOM    554  C   PHE A  72      -0.634 -11.310  -8.701  1.00 88.00           C  
ATOM    555  CB  PHE A  72      -2.987 -12.279  -8.648  1.00 88.00           C  
ATOM    556  O   PHE A  72      -0.350 -11.484  -9.883  1.00 88.00           O  
ATOM    557  CG  PHE A  72      -3.762 -13.559  -8.407  1.00 88.00           C  
ATOM    558  CD1 PHE A  72      -3.604 -14.644  -9.290  1.00 88.00           C  
ATOM    559  CD2 PHE A  72      -4.635 -13.685  -7.310  1.00 88.00           C  
ATOM    560  CE1 PHE A  72      -4.322 -15.835  -9.083  1.00 88.00           C  
ATOM    561  CE2 PHE A  72      -5.351 -14.873  -7.099  1.00 88.00           C  
ATOM    562  CZ  PHE A  72      -5.198 -15.948  -7.989  1.00 88.00           C  
ATOM    563  N   LEU A  73      -0.091 -10.322  -7.990  1.00 86.25           N  
ATOM    564  CA  LEU A  73       0.757  -9.269  -8.557  1.00 86.25           C  
ATOM    565  C   LEU A  73       1.991  -9.813  -9.296  1.00 86.25           C  
ATOM    566  CB  LEU A  73       1.127  -8.312  -7.404  1.00 86.25           C  
ATOM    567  O   LEU A  73       2.235  -9.460 -10.452  1.00 86.25           O  
ATOM    568  CG  LEU A  73       0.654  -6.874  -7.678  1.00 86.25           C  
ATOM    569  CD1 LEU A  73       0.270  -6.162  -6.390  1.00 86.25           C  
ATOM    570  CD2 LEU A  73       1.783  -6.104  -8.340  1.00 86.25           C  
ATOM    571  N   ILE A  74       2.730 -10.736  -8.669  1.00 82.94           N  
ATOM    572  CA  ILE A  74       3.904 -11.397  -9.273  1.00 82.94           C  
ATOM    573  C   ILE A  74       3.486 -12.209 -10.510  1.00 82.94           C  
ATOM    574  CB  ILE A  74       4.628 -12.275  -8.221  1.00 82.94           C  
ATOM    575  O   ILE A  74       4.113 -12.134 -11.571  1.00 82.94           O  
ATOM    576  CG1 ILE A  74       5.139 -11.401  -7.048  1.00 82.94           C  
ATOM    577  CG2 ILE A  74       5.794 -13.057  -8.862  1.00 82.94           C  
ATOM    578  CD1 ILE A  74       5.750 -12.192  -5.883  1.00 82.94           C  
ATOM    579  N   THR A  75       2.384 -12.948 -10.393  1.00 86.06           N  
ATOM    580  CA  THR A  75       1.823 -13.773 -11.468  1.00 86.06           C  
ATOM    581  C   THR A  75       1.421 -12.928 -12.671  1.00 86.06           C  
ATOM    582  CB  THR A  75       0.602 -14.543 -10.951  1.00 86.06           C  
ATOM    583  O   THR A  75       1.798 -13.240 -13.797  1.00 86.06           O  
ATOM    584  CG2 THR A  75       0.054 -15.532 -11.977  1.00 86.06           C  
ATOM    585  OG1 THR A  75       0.987 -15.256  -9.801  1.00 86.06           O  
ATOM    586  N   MET A  76       0.700 -11.830 -12.450  1.00 87.62           N  
ATOM    587  CA  MET A  76       0.238 -10.949 -13.519  1.00 87.62           C  
ATOM    588  C   MET A  76       1.385 -10.158 -14.148  1.00 87.62           C  
ATOM    589  CB  MET A  76      -0.872 -10.029 -13.000  1.00 87.62           C  
ATOM    590  O   MET A  76       1.360  -9.937 -15.355  1.00 87.62           O  
ATOM    591  CG  MET A  76      -2.149 -10.803 -12.654  1.00 87.62           C  
ATOM    592  SD  MET A  76      -2.825 -11.803 -14.011  1.00 87.62           S  
ATOM    593  CE  MET A  76      -4.035 -12.777 -13.084  1.00 87.62           C  
ATOM    594  N   GLY A  77       2.433  -9.818 -13.389  1.00 83.44           N  
ATOM    595  CA  GLY A  77       3.661  -9.256 -13.956  1.00 83.44           C  
ATOM    596  C   GLY A  77       4.290 -10.175 -15.003  1.00 83.44           C  
ATOM    597  O   GLY A  77       4.486  -9.766 -16.146  1.00 83.44           O  
ATOM    598  N   THR A  78       4.512 -11.444 -14.649  1.00 80.56           N  
ATOM    599  CA  THR A  78       5.085 -12.435 -15.581  1.00 80.56           C  
ATOM    600  C   THR A  78       4.146 -12.791 -16.734  1.00 80.56           C  
ATOM    601  CB  THR A  78       5.517 -13.717 -14.857  1.00 80.56           C  
ATOM    602  O   THR A  78       4.588 -12.960 -17.872  1.00 80.56           O  
ATOM    603  CG2 THR A  78       6.611 -13.428 -13.830  1.00 80.56           C  
ATOM    604  OG1 THR A  78       4.441 -14.340 -14.190  1.00 80.56           O  
ATOM    605  N   LEU A  79       2.835 -12.854 -16.482  1.00 85.44           N  
ATOM    606  CA  LEU A  79       1.846 -13.069 -17.533  1.00 85.44           C  
ATOM    607  C   LEU A  79       1.854 -11.915 -18.543  1.00 85.44           C  
ATOM    608  CB  LEU A  79       0.461 -13.270 -16.894  1.00 85.44           C  
ATOM    609  O   LEU A  79       1.793 -12.165 -19.746  1.00 85.44           O  
ATOM    610  CG  LEU A  79      -0.647 -13.640 -17.897  1.00 85.44           C  
ATOM    611  CD1 LEU A  79      -0.360 -14.962 -18.618  1.00 85.44           C  
ATOM    612  CD2 LEU A  79      -1.981 -13.777 -17.168  1.00 85.44           C  
ATOM    613  N   GLY A  80       1.974 -10.672 -18.070  1.00 83.69           N  
ATOM    614  CA  GLY A  80       2.011  -9.470 -18.903  1.00 83.69           C  
ATOM    615  C   GLY A  80       3.220  -9.433 -19.825  1.00 83.69           C  
ATOM    616  O   GLY A  80       3.080  -9.091 -21.000  1.00 83.69           O  
ATOM    617  N   ASP A  81       4.379  -9.869 -19.331  1.00 82.31           N  
ATOM    618  CA  ASP A  81       5.579 -10.015 -20.156  1.00 82.31           C  
ATOM    619  C   ASP A  81       5.364 -11.049 -21.282  1.00 82.31           C  
ATOM    620  CB  ASP A  81       6.795 -10.313 -19.254  1.00 82.31           C  
ATOM    621  O   ASP A  81       5.814 -10.832 -22.405  1.00 82.31           O  
ATOM    622  CG  ASP A  81       7.202  -9.110 -18.375  1.00 82.31           C  
ATOM    623  OD1 ASP A  81       7.010  -7.945 -18.827  1.00 82.31           O  
ATOM    624  OD2 ASP A  81       7.704  -9.324 -17.247  1.00 82.31           O  
ATOM    625  N   ARG A  82       4.565 -12.103 -21.054  1.00 83.25           N  
ATOM    626  CA  ARG A  82       4.299 -13.163 -22.044  1.00 83.25           C  
ATOM    627  C   ARG A  82       3.210 -12.834 -23.070  1.00 83.25           C  
ATOM    628  CB  ARG A  82       3.991 -14.460 -21.285  1.00 83.25           C  
ATOM    629  O   ARG A  82       3.424 -12.985 -24.273  1.00 83.25           O  
ATOM    630  CG  ARG A  82       3.888 -15.664 -22.227  1.00 83.25           C  
ATOM    631  CD  ARG A  82       3.640 -16.935 -21.415  1.00 83.25           C  
ATOM    632  NE  ARG A  82       3.500 -18.105 -22.300  1.00 83.25           N  
ATOM    633  NH1 ARG A  82       2.946 -19.619 -20.673  1.00 83.25           N  
ATOM    634  NH2 ARG A  82       3.031 -20.272 -22.811  1.00 83.25           N  
ATOM    635  CZ  ARG A  82       3.165 -19.324 -21.926  1.00 83.25           C  
ATOM    636  N   ILE A  83       2.005 -12.467 -22.623  1.00 87.75           N  
ATOM    637  CA  ILE A  83       0.855 -12.268 -23.533  1.00 87.75           C  
ATOM    638  C   ILE A  83       0.821 -10.872 -24.161  1.00 87.75           C  
ATOM    639  CB  ILE A  83      -0.497 -12.630 -22.883  1.00 87.75           C  
ATOM    640  O   ILE A  83       0.101 -10.656 -25.142  1.00 87.75           O  
ATOM    641  CG1 ILE A  83      -0.891 -11.696 -21.718  1.00 87.75           C  
ATOM    642  CG2 ILE A  83      -0.498 -14.110 -22.460  1.00 87.75           C  
ATOM    643  CD1 ILE A  83      -2.374 -11.796 -21.350  1.00 87.75           C  
ATOM    644  N   GLY A  84       1.612  -9.949 -23.615  1.00 88.69           N  
ATOM    645  CA  GLY A  84       1.667  -8.552 -24.006  1.00 88.69           C  
ATOM    646  C   GLY A  84       1.120  -7.640 -22.910  1.00 88.69           C  
ATOM    647  O   GLY A  84      -0.001  -7.824 -22.428  1.00 88.69           O  
ATOM    648  N   ARG A  85       1.908  -6.630 -22.532  1.00 88.94           N  
ATOM    649  CA  ARG A  85       1.612  -5.721 -21.411  1.00 88.94           C  
ATOM    650  C   ARG A  85       0.346  -4.897 -21.658  1.00 88.94           C  
ATOM    651  CB  ARG A  85       2.833  -4.817 -21.157  1.00 88.94           C  
ATOM    652  O   ARG A  85      -0.456  -4.699 -20.751  1.00 88.94           O  
ATOM    653  CG  ARG A  85       4.069  -5.604 -20.677  1.00 88.94           C  
ATOM    654  CD  ARG A  85       5.323  -4.721 -20.674  1.00 88.94           C  
ATOM    655  NE  ARG A  85       6.495  -5.430 -20.114  1.00 88.94           N  
ATOM    656  NH1 ARG A  85       8.105  -3.768 -20.266  1.00 88.94           N  
ATOM    657  NH2 ARG A  85       8.640  -5.794 -19.517  1.00 88.94           N  
ATOM    658  CZ  ARG A  85       7.735  -4.989 -19.978  1.00 88.94           C  
ATOM    659  N   ARG A  86       0.115  -4.458 -22.901  1.00 94.50           N  
ATOM    660  CA  ARG A  86      -1.111  -3.731 -23.263  1.00 94.50           C  
ATOM    661  C   ARG A  86      -2.306  -4.670 -23.301  1.00 94.50           C  
ATOM    662  CB  ARG A  86      -0.910  -3.000 -24.589  1.00 94.50           C  
ATOM    663  O   ARG A  86      -3.352  -4.318 -22.769  1.00 94.50           O  
ATOM    664  CG  ARG A  86      -2.184  -2.300 -25.090  1.00 94.50           C  
ATOM    665  CD  ARG A  86      -1.929  -1.715 -26.474  1.00 94.50           C  
ATOM    666  NE  ARG A  86      -1.803  -2.777 -27.480  1.00 94.50           N  
ATOM    667  NH1 ARG A  86      -1.803  -1.456 -29.348  1.00 94.50           N  
ATOM    668  NH2 ARG A  86      -1.805  -3.709 -29.509  1.00 94.50           N  
ATOM    669  CZ  ARG A  86      -1.807  -2.631 -28.782  1.00 94.50           C  
ATOM    670  N   ARG A  87      -2.166  -5.856 -23.898  1.00 94.44           N  
ATOM    671  CA  ARG A  87      -3.244  -6.861 -23.903  1.00 94.44           C  
ATOM    672  C   ARG A  87      -3.689  -7.219 -22.493  1.00 94.44           C  
ATOM    673  CB  ARG A  87      -2.796  -8.123 -24.640  1.00 94.44           C  
ATOM    674  O   ARG A  87      -4.889  -7.207 -22.241  1.00 94.44           O  
ATOM    675  CG  ARG A  87      -2.968  -7.949 -26.147  1.00 94.44           C  
ATOM    676  CD  ARG A  87      -2.293  -9.119 -26.853  1.00 94.44           C  
ATOM    677  NE  ARG A  87      -2.412  -9.013 -28.316  1.00 94.44           N  
ATOM    678  NH1 ARG A  87      -1.650 -11.123 -28.764  1.00 94.44           N  
ATOM    679  NH2 ARG A  87      -2.250  -9.786 -30.453  1.00 94.44           N  
ATOM    680  CZ  ARG A  87      -2.105  -9.970 -29.170  1.00 94.44           C  
ATOM    681  N   LEU A  88      -2.748  -7.481 -21.588  1.00 94.69           N  
ATOM    682  CA  LEU A  88      -3.075  -7.799 -20.203  1.00 94.69           C  
ATOM    683  C   LEU A  88      -3.797  -6.636 -19.512  1.00 94.69           C  
ATOM    684  CB  LEU A  88      -1.807  -8.226 -19.447  1.00 94.69           C  
ATOM    685  O   LEU A  88      -4.829  -6.873 -18.895  1.00 94.69           O  
ATOM    686  CG  LEU A  88      -2.119  -8.629 -17.994  1.00 94.69           C  
ATOM    687  CD1 LEU A  88      -3.031  -9.854 -17.878  1.00 94.69           C  
ATOM    688  CD2 LEU A  88      -0.848  -8.955 -17.234  1.00 94.69           C  
ATOM    689  N   LEU A  89      -3.326  -5.392 -19.678  1.00 95.50           N  
ATOM    690  CA  LEU A  89      -4.003  -4.211 -19.129  1.00 95.50           C  
ATOM    691  C   LEU A  89      -5.450  -4.084 -19.628  1.00 95.50           C  
ATOM    692  CB  LEU A  89      -3.199  -2.946 -19.489  1.00 95.50           C  
ATOM    693  O   LEU A  89      -6.340  -3.778 -18.843  1.00 95.50           O  
ATOM    694  CG  LEU A  89      -3.815  -1.637 -18.953  1.00 95.50           C  
ATOM    695  CD1 LEU A  89      -3.831  -1.604 -17.425  1.00 95.50           C  
ATOM    696  CD2 LEU A  89      -3.010  -0.443 -19.461  1.00 95.50           C  
ATOM    697  N   LEU A  90      -5.698  -4.313 -20.921  1.00 97.38           N  
ATOM    698  CA  LEU A  90      -7.044  -4.217 -21.495  1.00 97.38           C  
ATOM    699  C   LEU A  90      -7.951  -5.363 -21.035  1.00 97.38           C  
ATOM    700  CB  LEU A  90      -6.962  -4.156 -23.029  1.00 97.38           C  
ATOM    701  O   LEU A  90      -9.102  -5.124 -20.689  1.00 97.38           O  
ATOM    702  CG  LEU A  90      -6.247  -2.916 -23.592  1.00 97.38           C  
ATOM    703  CD1 LEU A  90      -6.237  -2.977 -25.122  1.00 97.38           C  
ATOM    704  CD2 LEU A  90      -6.909  -1.608 -23.182  1.00 97.38           C  
ATOM    705  N   ILE A  91      -7.443  -6.596 -20.977  1.00 96.81           N  
ATOM    706  CA  ILE A  91      -8.192  -7.731 -20.414  1.00 96.81           C  
ATOM    707  C   ILE A  91      -8.541  -7.441 -18.951  1.00 96.81           C  
ATOM    708  CB  ILE A  91      -7.383  -9.039 -20.562  1.00 96.81           C  
ATOM    709  O   ILE A  91      -9.693  -7.596 -18.550  1.00 96.81           O  
ATOM    710  CG1 ILE A  91      -7.271  -9.434 -22.053  1.00 96.81           C  
ATOM    711  CG2 ILE A  91      -8.034 -10.190 -19.768  1.00 96.81           C  
ATOM    712  CD1 ILE A  91      -6.186 -10.484 -22.326  1.00 96.81           C  
ATOM    713  N   GLY A  92      -7.564  -6.957 -18.184  1.00 96.00           N  
ATOM    714  CA  GLY A  92      -7.732  -6.513 -16.809  1.00 96.00           C  
ATOM    715  C   GLY A  92      -8.800  -5.440 -16.663  1.00 96.00           C  
ATOM    716  O   GLY A  92      -9.711  -5.608 -15.866  1.00 96.00           O  
ATOM    717  N   ALA A  93      -8.753  -4.382 -17.475  1.00 97.00           N  
ATOM    718  CA  ALA A  93      -9.745  -3.306 -17.458  1.00 97.00           C  
ATOM    719  C   ALA A  93     -11.167  -3.806 -17.775  1.00 97.00           C  
ATOM    720  CB  ALA A  93      -9.300  -2.215 -18.441  1.00 97.00           C  
ATOM    721  O   ALA A  93     -12.122  -3.393 -17.121  1.00 97.00           O  
ATOM    722  N   ALA A  94     -11.319  -4.732 -18.729  1.00 97.50           N  
ATOM    723  CA  ALA A  94     -12.611  -5.350 -19.036  1.00 97.50           C  
ATOM    724  C   ALA A  94     -13.142  -6.191 -17.868  1.00 97.50           C  
ATOM    725  CB  ALA A  94     -12.474  -6.183 -20.317  1.00 97.50           C  
ATOM    726  O   ALA A  94     -14.301  -6.041 -17.479  1.00 97.50           O  
ATOM    727  N   PHE A  95     -12.288  -7.026 -17.270  1.00 96.75           N  
ATOM    728  CA  PHE A  95     -12.641  -7.801 -16.079  1.00 96.75           C  
ATOM    729  C   PHE A  95     -12.958  -6.903 -14.881  1.00 96.75           C  
ATOM    730  CB  PHE A  95     -11.514  -8.786 -15.738  1.00 96.75           C  
ATOM    731  O   PHE A  95     -13.902  -7.185 -14.151  1.00 96.75           O  
ATOM    732  CG  PHE A  95     -11.768 -10.180 -16.268  1.00 96.75           C  
ATOM    733  CD1 PHE A  95     -12.397 -11.131 -15.443  1.00 96.75           C  
ATOM    734  CD2 PHE A  95     -11.407 -10.524 -17.583  1.00 96.75           C  
ATOM    735  CE1 PHE A  95     -12.655 -12.425 -15.927  1.00 96.75           C  
ATOM    736  CE2 PHE A  95     -11.665 -11.819 -18.068  1.00 96.75           C  
ATOM    737  CZ  PHE A  95     -12.288 -12.769 -17.239  1.00 96.75           C  
ATOM    738  N   PHE A  96     -12.222  -5.805 -14.702  1.00 96.94           N  
ATOM    739  CA  PHE A  96     -12.445  -4.843 -13.626  1.00 96.94           C  
ATOM    740  C   PHE A  96     -13.798  -4.147 -13.785  1.00 96.94           C  
ATOM    741  CB  PHE A  96     -11.299  -3.822 -13.592  1.00 96.94           C  
ATOM    742  O   PHE A  96     -14.558  -4.060 -12.824  1.00 96.94           O  
ATOM    743  CG  PHE A  96     -11.165  -3.114 -12.261  1.00 96.94           C  
ATOM    744  CD1 PHE A  96     -12.076  -2.108 -11.884  1.00 96.94           C  
ATOM    745  CD2 PHE A  96     -10.128  -3.479 -11.380  1.00 96.94           C  
ATOM    746  CE1 PHE A  96     -11.946  -1.483 -10.633  1.00 96.94           C  
ATOM    747  CE2 PHE A  96     -10.003  -2.850 -10.130  1.00 96.94           C  
ATOM    748  CZ  PHE A  96     -10.914  -1.850  -9.756  1.00 96.94           C  
ATOM    749  N   ALA A  97     -14.138  -3.700 -14.999  1.00 96.94           N  
ATOM    750  CA  ALA A  97     -15.442  -3.113 -15.296  1.00 96.94           C  
ATOM    751  C   ALA A  97     -16.578  -4.113 -15.032  1.00 96.94           C  
ATOM    752  CB  ALA A  97     -15.456  -2.636 -16.753  1.00 96.94           C  
ATOM    753  O   ALA A  97     -17.543  -3.780 -14.351  1.00 96.94           O  
ATOM    754  N   PHE A  98     -16.439  -5.352 -15.509  1.00 97.38           N  
ATOM    755  CA  PHE A  98     -17.419  -6.413 -15.274  1.00 97.38           C  
ATOM    756  C   PHE A  98     -17.600  -6.723 -13.781  1.00 97.38           C  
ATOM    757  CB  PHE A  98     -16.986  -7.662 -16.050  1.00 97.38           C  
ATOM    758  O   PHE A  98     -18.723  -6.745 -13.284  1.00 97.38           O  
ATOM    759  CG  PHE A  98     -17.857  -8.866 -15.764  1.00 97.38           C  
ATOM    760  CD1 PHE A  98     -17.422  -9.856 -14.861  1.00 97.38           C  
ATOM    761  CD2 PHE A  98     -19.132  -8.964 -16.351  1.00 97.38           C  
ATOM    762  CE1 PHE A  98     -18.259 -10.942 -14.552  1.00 97.38           C  
ATOM    763  CE2 PHE A  98     -19.967 -10.051 -16.042  1.00 97.38           C  
ATOM    764  CZ  PHE A  98     -19.531 -11.040 -15.143  1.00 97.38           C  
ATOM    765  N   ALA A  99     -16.502  -6.909 -13.045  1.00 96.69           N  
ATOM    766  CA  ALA A  99     -16.543  -7.176 -11.611  1.00 96.69           C  
ATOM    767  C   ALA A  99     -17.098  -5.981 -10.816  1.00 96.69           C  
ATOM    768  CB  ALA A  99     -15.137  -7.573 -11.156  1.00 96.69           C  
ATOM    769  O   ALA A  99     -17.787  -6.182  -9.821  1.00 96.69           O  
ATOM    770  N   SER A 100     -16.870  -4.749 -11.289  1.00 95.88           N  
ATOM    771  CA  SER A 100     -17.464  -3.540 -10.704  1.00 95.88           C  
ATOM    772  C   SER A 100     -18.983  -3.528 -10.869  1.00 95.88           C  
ATOM    773  CB  SER A 100     -16.895  -2.265 -11.333  1.00 95.88           C  
ATOM    774  O   SER A 100     -19.692  -3.228  -9.917  1.00 95.88           O  
ATOM    775  OG  SER A 100     -15.500  -2.151 -11.139  1.00 95.88           O  
ATOM    776  N   VAL A 101     -19.500  -3.918 -12.040  1.00 96.69           N  
ATOM    777  CA  VAL A 101     -20.951  -4.086 -12.246  1.00 96.69           C  
ATOM    778  C   VAL A 101     -21.506  -5.163 -11.313  1.00 96.69           C  
ATOM    779  CB  VAL A 101     -21.276  -4.419 -13.716  1.00 96.69           C  
ATOM    780  O   VAL A 101     -22.537  -4.949 -10.683  1.00 96.69           O  
ATOM    781  CG1 VAL A 101     -22.763  -4.728 -13.932  1.00 96.69           C  
ATOM    782  CG2 VAL A 101     -20.920  -3.248 -14.638  1.00 96.69           C  
ATOM    783  N   LEU A 102     -20.807  -6.295 -11.173  1.00 96.06           N  
ATOM    784  CA  LEU A 102     -21.211  -7.372 -10.265  1.00 96.06           C  
ATOM    785  C   LEU A 102     -21.280  -6.892  -8.804  1.00 96.06           C  
ATOM    786  CB  LEU A 102     -20.227  -8.549 -10.404  1.00 96.06           C  
ATOM    787  O   LEU A 102     -22.234  -7.206  -8.102  1.00 96.06           O  
ATOM    788  CG  LEU A 102     -20.850  -9.888  -9.964  1.00 96.06           C  
ATOM    789  CD1 LEU A 102     -21.541 -10.566 -11.150  1.00 96.06           C  
ATOM    790  CD2 LEU A 102     -19.780 -10.851  -9.449  1.00 96.06           C  
ATOM    791  N   ALA A 103     -20.288  -6.112  -8.361  1.00 93.69           N  
ATOM    792  CA  ALA A 103     -20.245  -5.536  -7.019  1.00 93.69           C  
ATOM    793  C   ALA A 103     -21.356  -4.499  -6.800  1.00 93.69           C  
ATOM    794  CB  ALA A 103     -18.864  -4.904  -6.797  1.00 93.69           C  
ATOM    795  O   ALA A 103     -21.988  -4.492  -5.749  1.00 93.69           O  
ATOM    796  N   ALA A 104     -21.620  -3.656  -7.801  1.00 93.00           N  
ATOM    797  CA  ALA A 104     -22.654  -2.628  -7.740  1.00 93.00           C  
ATOM    798  C   ALA A 104     -24.078  -3.199  -7.653  1.00 93.00           C  
ATOM    799  CB  ALA A 104     -22.537  -1.755  -8.992  1.00 93.00           C  
ATOM    800  O   ALA A 104     -24.981  -2.520  -7.171  1.00 93.00           O  
ATOM    801  N   LEU A 105     -24.270  -4.418  -8.162  1.00 93.75           N  
ATOM    802  CA  LEU A 105     -25.539  -5.144  -8.169  1.00 93.75           C  
ATOM    803  C   LEU A 105     -25.624  -6.201  -7.058  1.00 93.75           C  
ATOM    804  CB  LEU A 105     -25.736  -5.778  -9.560  1.00 93.75           C  
ATOM    805  O   LEU A 105     -26.560  -6.999  -7.057  1.00 93.75           O  
ATOM    806  CG  LEU A 105     -25.854  -4.780 -10.725  1.00 93.75           C  
ATOM    807  CD1 LEU A 105     -25.960  -5.556 -12.040  1.00 93.75           C  
ATOM    808  CD2 LEU A 105     -27.087  -3.882 -10.596  1.00 93.75           C  
ATOM    809  N   ALA A 106     -24.649  -6.257  -6.147  1.00 93.62           N  
ATOM    810  CA  ALA A 106     -24.613  -7.294  -5.130  1.00 93.62           C  
ATOM    811  C   ALA A 106     -25.708  -7.084  -4.072  1.00 93.62           C  
ATOM    812  CB  ALA A 106     -23.207  -7.401  -4.530  1.00 93.62           C  
ATOM    813  O   ALA A 106     -25.734  -6.081  -3.366  1.00 93.62           O  
ATOM    814  N   ASP A 107     -26.575  -8.081  -3.937  1.00 91.94           N  
ATOM    815  CA  ASP A 107     -27.688  -8.153  -2.985  1.00 91.94           C  
ATOM    816  C   ASP A 107     -27.363  -8.998  -1.742  1.00 91.94           C  
ATOM    817  CB  ASP A 107     -28.904  -8.727  -3.729  1.00 91.94           C  
ATOM    818  O   ASP A 107     -28.129  -9.045  -0.781  1.00 91.94           O  
ATOM    819  CG  ASP A 107     -28.697 -10.150  -4.283  1.00 91.94           C  
ATOM    820  OD1 ASP A 107     -27.537 -10.644  -4.301  1.00 91.94           O  
ATOM    821  OD2 ASP A 107     -29.711 -10.745  -4.703  1.00 91.94           O  
ATOM    822  N   THR A 108     -26.208  -9.667  -1.743  1.00 93.31           N  
ATOM    823  CA  THR A 108     -25.734 -10.502  -0.640  1.00 93.31           C  
ATOM    824  C   THR A 108     -24.261 -10.240  -0.338  1.00 93.31           C  
ATOM    825  CB  THR A 108     -25.956 -11.997  -0.915  1.00 93.31           C  
ATOM    826  O   THR A 108     -23.446  -9.989  -1.231  1.00 93.31           O  
ATOM    827  CG2 THR A 108     -27.424 -12.375  -1.097  1.00 93.31           C  
ATOM    828  OG1 THR A 108     -25.271 -12.403  -2.074  1.00 93.31           O  
ATOM    829  N   ALA A 109     -23.883 -10.377   0.937  1.00 91.00           N  
ATOM    830  CA  ALA A 109     -22.492 -10.255   1.372  1.00 91.00           C  
ATOM    831  C   ALA A 109     -21.558 -11.233   0.634  1.00 91.00           C  
ATOM    832  CB  ALA A 109     -22.450 -10.492   2.885  1.00 91.00           C  
ATOM    833  O   ALA A 109     -20.445 -10.871   0.264  1.00 91.00           O  
ATOM    834  N   ALA A 110     -22.016 -12.462   0.375  1.00 92.94           N  
ATOM    835  CA  ALA A 110     -21.233 -13.468  -0.341  1.00 92.94           C  
ATOM    836  C   ALA A 110     -20.945 -13.060  -1.796  1.00 92.94           C  
ATOM    837  CB  ALA A 110     -21.977 -14.805  -0.270  1.00 92.94           C  
ATOM    838  O   ALA A 110     -19.807 -13.191  -2.251  1.00 92.94           O  
ATOM    839  N   LEU A 111     -21.948 -12.529  -2.507  1.00 95.25           N  
ATOM    840  CA  LEU A 111     -21.770 -12.030  -3.869  1.00 95.25           C  
ATOM    841  C   LEU A 111     -20.805 -10.841  -3.898  1.00 95.25           C  
ATOM    842  CB  LEU A 111     -23.145 -11.676  -4.458  1.00 95.25           C  
ATOM    843  O   LEU A 111     -19.919 -10.801  -4.750  1.00 95.25           O  
ATOM    844  CG  LEU A 111     -23.107 -11.130  -5.897  1.00 95.25           C  
ATOM    845  CD1 LEU A 111     -22.428 -12.094  -6.875  1.00 95.25           C  
ATOM    846  CD2 LEU A 111     -24.534 -10.901  -6.387  1.00 95.25           C  
ATOM    847  N   LEU A 112     -20.906  -9.924  -2.932  1.00 94.00           N  
ATOM    848  CA  LEU A 112     -19.980  -8.797  -2.828  1.00 94.00           C  
ATOM    849  C   LEU A 112     -18.537  -9.252  -2.559  1.00 94.00           C  
ATOM    850  CB  LEU A 112     -20.481  -7.834  -1.744  1.00 94.00           C  
ATOM    851  O   LEU A 112     -17.610  -8.738  -3.182  1.00 94.00           O  
ATOM    852  CG  LEU A 112     -19.593  -6.585  -1.611  1.00 94.00           C  
ATOM    853  CD1 LEU A 112     -19.573  -5.723  -2.874  1.00 94.00           C  
ATOM    854  CD2 LEU A 112     -20.095  -5.740  -0.456  1.00 94.00           C  
ATOM    855  N   ILE A 113     -18.331 -10.239  -1.681  1.00 93.94           N  
ATOM    856  CA  ILE A 113     -17.006 -10.834  -1.428  1.00 93.94           C  
ATOM    857  C   ILE A 113     -16.436 -11.434  -2.719  1.00 93.94           C  
ATOM    858  CB  ILE A 113     -17.088 -11.892  -0.302  1.00 93.94           C  
ATOM    859  O   ILE A 113     -15.281 -11.179  -3.061  1.00 93.94           O  
ATOM    860  CG1 ILE A 113     -17.362 -11.209   1.050  1.00 93.94           C  
ATOM    861  CG2 ILE A 113     -15.791 -12.711  -0.173  1.00 93.94           C  
ATOM    862  CD1 ILE A 113     -17.831 -12.165   2.153  1.00 93.94           C  
ATOM    863  N   ALA A 114     -17.243 -12.193  -3.465  1.00 95.50           N  
ATOM    864  CA  ALA A 114     -16.822 -12.775  -4.737  1.00 95.50           C  
ATOM    865  C   ALA A 114     -16.487 -11.692  -5.780  1.00 95.50           C  
ATOM    866  CB  ALA A 114     -17.921 -13.724  -5.227  1.00 95.50           C  
ATOM    867  O   ALA A 114     -15.450 -11.770  -6.441  1.00 95.50           O  
ATOM    868  N   ALA A 115     -17.312 -10.647  -5.885  1.00 95.75           N  
ATOM    869  CA  ALA A 115     -17.066  -9.509  -6.766  1.00 95.75           C  
ATOM    870  C   ALA A 115     -15.760  -8.783  -6.404  1.00 95.75           C  
ATOM    871  CB  ALA A 115     -18.266  -8.559  -6.694  1.00 95.75           C  
ATOM    872  O   ALA A 115     -14.957  -8.477  -7.283  1.00 95.75           O  
ATOM    873  N   ARG A 116     -15.494  -8.578  -5.108  1.00 94.62           N  
ATOM    874  CA  ARG A 116     -14.255  -7.972  -4.595  1.00 94.62           C  
ATOM    875  C   ARG A 116     -13.023  -8.828  -4.877  1.00 94.62           C  
ATOM    876  CB  ARG A 116     -14.403  -7.700  -3.090  1.00 94.62           C  
ATOM    877  O   ARG A 116     -11.982  -8.281  -5.235  1.00 94.62           O  
ATOM    878  CG  ARG A 116     -15.289  -6.482  -2.788  1.00 94.62           C  
ATOM    879  CD  ARG A 116     -14.543  -5.155  -2.984  1.00 94.62           C  
ATOM    880  NE  ARG A 116     -13.544  -4.930  -1.923  1.00 94.62           N  
ATOM    881  NH1 ARG A 116     -12.304  -3.262  -2.964  1.00 94.62           N  
ATOM    882  NH2 ARG A 116     -11.830  -3.863  -0.882  1.00 94.62           N  
ATOM    883  CZ  ARG A 116     -12.576  -4.026  -1.939  1.00 94.62           C  
ATOM    884  N   ALA A 117     -13.134 -10.152  -4.781  1.00 94.00           N  
ATOM    885  CA  ALA A 117     -12.057 -11.058  -5.175  1.00 94.00           C  
ATOM    886  C   ALA A 117     -11.734 -10.931  -6.675  1.00 94.00           C  
ATOM    887  CB  ALA A 117     -12.460 -12.489  -4.810  1.00 94.00           C  
ATOM    888  O   ALA A 117     -10.566 -10.848  -7.056  1.00 94.00           O  
ATOM    889  N   LEU A 118     -12.765 -10.848  -7.527  1.00 95.62           N  
ATOM    890  CA  LEU A 118     -12.601 -10.627  -8.968  1.00 95.62           C  
ATOM    891  C   LEU A 118     -12.001  -9.250  -9.282  1.00 95.62           C  
ATOM    892  CB  LEU A 118     -13.953 -10.791  -9.684  1.00 95.62           C  
ATOM    893  O   LEU A 118     -11.113  -9.158 -10.129  1.00 95.62           O  
ATOM    894  CG  LEU A 118     -14.506 -12.224  -9.722  1.00 95.62           C  
ATOM    895  CD1 LEU A 118     -15.908 -12.198 -10.333  1.00 95.62           C  
ATOM    896  CD2 LEU A 118     -13.629 -13.154 -10.565  1.00 95.62           C  
ATOM    897  N   LEU A 119     -12.435  -8.200  -8.579  1.00 95.38           N  
ATOM    898  CA  LEU A 119     -11.843  -6.864  -8.664  1.00 95.38           C  
ATOM    899  C   LEU A 119     -10.364  -6.890  -8.282  1.00 95.38           C  
ATOM    900  CB  LEU A 119     -12.606  -5.888  -7.749  1.00 95.38           C  
ATOM    901  O   LEU A 119      -9.552  -6.307  -8.994  1.00 95.38           O  
ATOM    902  CG  LEU A 119     -13.952  -5.396  -8.290  1.00 95.38           C  
ATOM    903  CD1 LEU A 119     -14.712  -4.638  -7.202  1.00 95.38           C  
ATOM    904  CD2 LEU A 119     -13.747  -4.450  -9.467  1.00 95.38           C  
ATOM    905  N   GLY A 120      -9.994  -7.610  -7.221  1.00 93.00           N  
ATOM    906  CA  GLY A 120      -8.599  -7.738  -6.808  1.00 93.00           C  
ATOM    907  C   GLY A 120      -7.747  -8.490  -7.834  1.00 93.00           C  
ATOM    908  O   GLY A 120      -6.644  -8.059  -8.167  1.00 93.00           O  
ATOM    909  N   LEU A 121      -8.285  -9.567  -8.418  1.00 93.94           N  
ATOM    910  CA  LEU A 121      -7.629 -10.305  -9.502  1.00 93.94           C  
ATOM    911  C   LEU A 121      -7.416  -9.426 -10.744  1.00 93.94           C  
ATOM    912  CB  LEU A 121      -8.480 -11.541  -9.846  1.00 93.94           C  
ATOM    913  O   LEU A 121      -6.338  -9.441 -11.339  1.00 93.94           O  
ATOM    914  CG  LEU A 121      -7.874 -12.435 -10.944  1.00 93.94           C  
ATOM    915  CD1 LEU A 121      -6.541 -13.048 -10.515  1.00 93.94           C  
ATOM    916  CD2 LEU A 121      -8.842 -13.571 -11.270  1.00 93.94           C  
ATOM    917  N   ALA A 122      -8.429  -8.647 -11.128  1.00 94.81           N  
ATOM    918  CA  ALA A 122      -8.330  -7.695 -12.226  1.00 94.81           C  
ATOM    919  C   ALA A 122      -7.345  -6.560 -11.892  1.00 94.81           C  
ATOM    920  CB  ALA A 122      -9.737  -7.175 -12.534  1.00 94.81           C  
ATOM    921  O   ALA A 122      -6.510  -6.199 -12.721  1.00 94.81           O  
ATOM    922  N   GLY A 123      -7.380  -6.047 -10.662  1.00 92.25           N  
ATOM    923  CA  GLY A 123      -6.493  -5.004 -10.151  1.00 92.25           C  
ATOM    924  C   GLY A 123      -5.019  -5.409 -10.176  1.00 92.25           C  
ATOM    925  O   GLY A 123      -4.172  -4.608 -10.574  1.00 92.25           O  
ATOM    926  N   ALA A 124      -4.716  -6.680  -9.888  1.00 91.69           N  
ATOM    927  CA  ALA A 124      -3.363  -7.238  -9.962  1.00 91.69           C  
ATOM    928  C   ALA A 124      -2.722  -7.121 -11.360  1.00 91.69           C  
ATOM    929  CB  ALA A 124      -3.419  -8.710  -9.535  1.00 91.69           C  
ATOM    930  O   ALA A 124      -1.500  -7.174 -11.492  1.00 91.69           O  
ATOM    931  N   THR A 125      -3.522  -6.944 -12.416  1.00 93.31           N  
ATOM    932  CA  THR A 125      -3.018  -6.739 -13.783  1.00 93.31           C  
ATOM    933  C   THR A 125      -2.550  -5.308 -14.052  1.00 93.31           C  
ATOM    934  CB  THR A 125      -4.066  -7.112 -14.838  1.00 93.31           C  
ATOM    935  O   THR A 125      -1.756  -5.091 -14.970  1.00 93.31           O  
ATOM    936  CG2 THR A 125      -4.706  -8.483 -14.633  1.00 93.31           C  
ATOM    937  OG1 THR A 125      -5.077  -6.144 -14.895  1.00 93.31           O  
ATOM    938  N   ILE A 126      -3.026  -4.328 -13.276  1.00 92.31           N  
ATOM    939  CA  ILE A 126      -2.895  -2.901 -13.586  1.00 92.31           C  
ATOM    940  C   ILE A 126      -1.484  -2.414 -13.268  1.00 92.31           C  
ATOM    941  CB  ILE A 126      -3.986  -2.069 -12.868  1.00 92.31           C  
ATOM    942  O   ILE A 126      -0.772  -1.992 -14.181  1.00 92.31           O  
ATOM    943  CG1 ILE A 126      -5.389  -2.498 -13.363  1.00 92.31           C  
ATOM    944  CG2 ILE A 126      -3.761  -0.560 -13.099  1.00 92.31           C  
ATOM    945  CD1 ILE A 126      -6.557  -1.856 -12.606  1.00 92.31           C  
ATOM    946  N   ALA A 127      -1.056  -2.489 -12.005  1.00 87.19           N  
ATOM    947  CA  ALA A 127       0.236  -1.964 -11.555  1.00 87.19           C  
ATOM    948  C   ALA A 127       1.438  -2.470 -12.386  1.00 87.19           C  
ATOM    949  CB  ALA A 127       0.391  -2.231 -10.051  1.00 87.19           C  
ATOM    950  O   ALA A 127       2.162  -1.632 -12.935  1.00 87.19           O  
ATOM    951  N   PRO A 128       1.633  -3.790 -12.599  1.00 86.00           N  
ATOM    952  CA  PRO A 128       2.780  -4.262 -13.371  1.00 86.00           C  
ATOM    953  C   PRO A 128       2.692  -3.876 -14.853  1.00 86.00           C  
ATOM    954  CB  PRO A 128       2.809  -5.777 -13.172  1.00 86.00           C  
ATOM    955  O   PRO A 128       3.692  -3.456 -15.435  1.00 86.00           O  
ATOM    956  CG  PRO A 128       1.361  -6.147 -12.853  1.00 86.00           C  
ATOM    957  CD  PRO A 128       0.866  -4.924 -12.085  1.00 86.00           C  
ATOM    958  N   SER A 129       1.508  -3.964 -15.474  1.00 91.12           N  
ATOM    959  CA  SER A 129       1.341  -3.646 -16.901  1.00 91.12           C  
ATOM    960  C   SER A 129       1.555  -2.160 -17.180  1.00 91.12           C  
ATOM    961  CB  SER A 129      -0.055  -4.027 -17.397  1.00 91.12           C  
ATOM    962  O   SER A 129       2.231  -1.794 -18.140  1.00 91.12           O  
ATOM    963  OG  SER A 129      -0.315  -5.397 -17.193  1.00 91.12           O  
ATOM    964  N   THR A 130       0.997  -1.293 -16.334  1.00 91.94           N  
ATOM    965  CA  THR A 130       1.072   0.165 -16.484  1.00 91.94           C  
ATOM    966  C   THR A 130       2.493   0.682 -16.318  1.00 91.94           C  
ATOM    967  CB  THR A 130       0.151   0.886 -15.494  1.00 91.94           C  
ATOM    968  O   THR A 130       2.980   1.401 -17.191  1.00 91.94           O  
ATOM    969  CG2 THR A 130      -1.323   0.710 -15.864  1.00 91.94           C  
ATOM    970  OG1 THR A 130       0.336   0.452 -14.175  1.00 91.94           O  
ATOM    971  N   MET A 131       3.199   0.258 -15.270  1.00 87.44           N  
ATOM    972  CA  MET A 131       4.583   0.667 -15.043  1.00 87.44           C  
ATOM    973  C   MET A 131       5.508   0.191 -16.170  1.00 87.44           C  
ATOM    974  CB  MET A 131       5.020   0.118 -13.679  1.00 87.44           C  
ATOM    975  O   MET A 131       6.370   0.923 -16.667  1.00 87.44           O  
ATOM    976  CG  MET A 131       6.429   0.564 -13.302  1.00 87.44           C  
ATOM    977  SD  MET A 131       6.737   2.347 -13.468  1.00 87.44           S  
ATOM    978  CE  MET A 131       8.524   2.397 -13.223  1.00 87.44           C  
ATOM    979  N   ALA A 132       5.285  -1.031 -16.641  1.00 85.75           N  
ATOM    980  CA  ALA A 132       6.055  -1.607 -17.724  1.00 85.75           C  
ATOM    981  C   ALA A 132       5.769  -0.937 -19.088  1.00 85.75           C  
ATOM    982  CB  ALA A 132       5.767  -3.101 -17.670  1.00 85.75           C  
ATOM    983  O   ALA A 132       6.682  -0.797 -19.905  1.00 85.75           O  
ATOM    984  N   LEU A 133       4.540  -0.459 -19.326  1.00 90.62           N  
ATOM    985  CA  LEU A 133       4.198   0.392 -20.473  1.00 90.62           C  
ATOM    986  C   LEU A 133       4.862   1.771 -20.376  1.00 90.62           C  
ATOM    987  CB  LEU A 133       2.669   0.538 -20.584  1.00 90.62           C  
ATOM    988  O   LEU A 133       5.446   2.222 -21.359  1.00 90.62           O  
ATOM    989  CG  LEU A 133       1.957  -0.707 -21.139  1.00 90.62           C  
ATOM    990  CD1 LEU A 133       0.457  -0.593 -20.875  1.00 90.62           C  
ATOM    991  CD2 LEU A 133       2.170  -0.857 -22.647  1.00 90.62           C  
ATOM    992  N   VAL A 134       4.853   2.408 -19.199  1.00 90.62           N  
ATOM    993  CA  VAL A 134       5.537   3.694 -18.970  1.00 90.62           C  
ATOM    994  C   VAL A 134       7.031   3.573 -19.280  1.00 90.62           C  
ATOM    995  CB  VAL A 134       5.296   4.207 -17.533  1.00 90.62           C  
ATOM    996  O   VAL A 134       7.571   4.386 -20.032  1.00 90.62           O  
ATOM    997  CG1 VAL A 134       6.171   5.420 -17.186  1.00 90.62           C  
ATOM    998  CG2 VAL A 134       3.836   4.642 -17.361  1.00 90.62           C  
ATOM    999  N   ARG A 135       7.706   2.524 -18.791  1.00 83.75           N  
ATOM   1000  CA  ARG A 135       9.133   2.295 -19.086  1.00 83.75           C  
ATOM   1001  C   ARG A 135       9.405   2.116 -20.584  1.00 83.75           C  
ATOM   1002  CB  ARG A 135       9.641   1.095 -18.269  1.00 83.75           C  
ATOM   1003  O   ARG A 135      10.428   2.593 -21.062  1.00 83.75           O  
ATOM   1004  CG  ARG A 135      11.171   0.927 -18.359  1.00 83.75           C  
ATOM   1005  CD  ARG A 135      11.644  -0.247 -17.492  1.00 83.75           C  
ATOM   1006  NE  ARG A 135      13.114  -0.442 -17.533  1.00 83.75           N  
ATOM   1007  NH1 ARG A 135      13.252  -2.050 -15.894  1.00 83.75           N  
ATOM   1008  NH2 ARG A 135      15.102  -1.422 -16.895  1.00 83.75           N  
ATOM   1009  CZ  ARG A 135      13.810  -1.292 -16.786  1.00 83.75           C  
ATOM   1010  N   ASN A 136       8.497   1.465 -21.310  1.00 86.25           N  
ATOM   1011  CA  ASN A 136       8.648   1.204 -22.743  1.00 86.25           C  
ATOM   1012  C   ASN A 136       8.294   2.405 -23.630  1.00 86.25           C  
ATOM   1013  CB  ASN A 136       7.784  -0.007 -23.116  1.00 86.25           C  
ATOM   1014  O   ASN A 136       8.753   2.471 -24.764  1.00 86.25           O  
ATOM   1015  CG  ASN A 136       8.326  -1.322 -22.593  1.00 86.25           C  
ATOM   1016  ND2 ASN A 136       7.617  -2.391 -22.850  1.00 86.25           N  
ATOM   1017  OD1 ASN A 136       9.370  -1.431 -21.974  1.00 86.25           O  
ATOM   1018  N   MET A 137       7.466   3.331 -23.147  1.00 91.12           N  
ATOM   1019  CA  MET A 137       7.078   4.535 -23.888  1.00 91.12           C  
ATOM   1020  C   MET A 137       8.080   5.682 -23.715  1.00 91.12           C  
ATOM   1021  CB  MET A 137       5.690   4.977 -23.415  1.00 91.12           C  
ATOM   1022  O   MET A 137       8.240   6.506 -24.613  1.00 91.12           O  
ATOM   1023  CG  MET A 137       4.587   4.021 -23.887  1.00 91.12           C  
ATOM   1024  SD  MET A 137       2.995   4.237 -23.052  1.00 91.12           S  
ATOM   1025  CE  MET A 137       2.620   5.925 -23.556  1.00 91.12           C  
ATOM   1026  N   PHE A 138       8.752   5.756 -22.564  1.00 89.88           N  
ATOM   1027  CA  PHE A 138       9.658   6.853 -22.231  1.00 89.88           C  
ATOM   1028  C   PHE A 138      11.114   6.370 -22.175  1.00 89.88           C  
ATOM   1029  CB  PHE A 138       9.183   7.534 -20.942  1.00 89.88           C  
ATOM   1030  O   PHE A 138      11.594   5.863 -21.159  1.00 89.88           O  
ATOM   1031  CG  PHE A 138       7.835   8.227 -21.065  1.00 89.88           C  
ATOM   1032  CD1 PHE A 138       7.762   9.561 -21.506  1.00 89.88           C  
ATOM   1033  CD2 PHE A 138       6.645   7.545 -20.753  1.00 89.88           C  
ATOM   1034  CE1 PHE A 138       6.517  10.205 -21.620  1.00 89.88           C  
ATOM   1035  CE2 PHE A 138       5.398   8.177 -20.884  1.00 89.88           C  
ATOM   1036  CZ  PHE A 138       5.333   9.513 -21.314  1.00 89.88           C  
ATOM   1037  N   HIS A 139      11.831   6.557 -23.284  1.00 86.19           N  
ATOM   1038  CA  HIS A 139      13.242   6.175 -23.405  1.00 86.19           C  
ATOM   1039  C   HIS A 139      14.179   7.190 -22.740  1.00 86.19           C  
ATOM   1040  CB  HIS A 139      13.586   5.969 -24.883  1.00 86.19           C  
ATOM   1041  O   HIS A 139      15.076   6.797 -21.995  1.00 86.19           O  
ATOM   1042  CG  HIS A 139      12.734   4.903 -25.521  1.00 86.19           C  
ATOM   1043  CD2 HIS A 139      11.704   5.095 -26.401  1.00 86.19           C  
ATOM   1044  ND1 HIS A 139      12.816   3.550 -25.282  1.00 86.19           N  
ATOM   1045  CE1 HIS A 139      11.856   2.944 -26.000  1.00 86.19           C  
ATOM   1046  NE2 HIS A 139      11.166   3.846 -26.717  1.00 86.19           N  
ATOM   1047  N   ASP A 140      13.919   8.491 -22.929  1.00 84.88           N  
ATOM   1048  CA  ASP A 140      14.684   9.553 -22.270  1.00 84.88           C  
ATOM   1049  C   ASP A 140      14.578   9.428 -20.734  1.00 84.88           C  
ATOM   1050  CB  ASP A 140      14.219  10.937 -22.743  1.00 84.88           C  
ATOM   1051  O   ASP A 140      13.466   9.477 -20.195  1.00 84.88           O  
ATOM   1052  CG  ASP A 140      15.001  12.053 -22.039  1.00 84.88           C  
ATOM   1053  OD1 ASP A 140      14.584  12.456 -20.927  1.00 84.88           O  
ATOM   1054  OD2 ASP A 140      16.019  12.512 -22.598  1.00 84.88           O  
ATOM   1055  N   PRO A 141      15.703   9.302 -20.002  1.00 77.88           N  
ATOM   1056  CA  PRO A 141      15.681   9.086 -18.558  1.00 77.88           C  
ATOM   1057  C   PRO A 141      14.935  10.167 -17.770  1.00 77.88           C  
ATOM   1058  CB  PRO A 141      17.152   9.008 -18.136  1.00 77.88           C  
ATOM   1059  O   PRO A 141      14.242   9.843 -16.810  1.00 77.88           O  
ATOM   1060  CG  PRO A 141      17.849   8.481 -19.388  1.00 77.88           C  
ATOM   1061  CD  PRO A 141      17.055   9.124 -20.519  1.00 77.88           C  
ATOM   1062  N   ARG A 142      15.018  11.443 -18.174  1.00 80.12           N  
ATOM   1063  CA  ARG A 142      14.347  12.540 -17.456  1.00 80.12           C  
ATOM   1064  C   ARG A 142      12.840  12.499 -17.676  1.00 80.12           C  
ATOM   1065  CB  ARG A 142      14.897  13.903 -17.896  1.00 80.12           C  
ATOM   1066  O   ARG A 142      12.075  12.676 -16.730  1.00 80.12           O  
ATOM   1067  CG  ARG A 142      16.366  14.113 -17.517  1.00 80.12           C  
ATOM   1068  CD  ARG A 142      16.810  15.497 -18.001  1.00 80.12           C  
ATOM   1069  NE  ARG A 142      18.165  15.832 -17.528  1.00 80.12           N  
ATOM   1070  NH1 ARG A 142      18.314  17.901 -18.510  1.00 80.12           N  
ATOM   1071  NH2 ARG A 142      20.005  17.147 -17.261  1.00 80.12           N  
ATOM   1072  CZ  ARG A 142      18.821  16.953 -17.769  1.00 80.12           C  
ATOM   1073  N   GLN A 143      12.408  12.255 -18.913  1.00 87.12           N  
ATOM   1074  CA  GLN A 143      10.984  12.101 -19.219  1.00 87.12           C  
ATOM   1075  C   GLN A 143      10.406  10.843 -18.573  1.00 87.12           C  
ATOM   1076  CB  GLN A 143      10.751  12.063 -20.729  1.00 87.12           C  
ATOM   1077  O   GLN A 143       9.293  10.893 -18.057  1.00 87.12           O  
ATOM   1078  CG  GLN A 143      11.119  13.386 -21.411  1.00 87.12           C  
ATOM   1079  CD  GLN A 143      10.785  13.370 -22.896  1.00 87.12           C  
ATOM   1080  NE2 GLN A 143      10.525  14.508 -23.502  1.00 87.12           N  
ATOM   1081  OE1 GLN A 143      10.729  12.349 -23.556  1.00 87.12           O  
ATOM   1082  N   ARG A 144      11.172   9.747 -18.535  1.00 85.62           N  
ATOM   1083  CA  ARG A 144      10.786   8.515 -17.843  1.00 85.62           C  
ATOM   1084  C   ARG A 144      10.594   8.750 -16.352  1.00 85.62           C  
ATOM   1085  CB  ARG A 144      11.824   7.423 -18.118  1.00 85.62           C  
ATOM   1086  O   ARG A 144       9.555   8.380 -15.826  1.00 85.62           O  
ATOM   1087  CG  ARG A 144      11.377   6.083 -17.516  1.00 85.62           C  
ATOM   1088  CD  ARG A 144      12.276   4.913 -17.916  1.00 85.62           C  
ATOM   1089  NE  ARG A 144      13.691   5.135 -17.548  1.00 85.62           N  
ATOM   1090  NH1 ARG A 144      14.578   5.026 -19.669  1.00 85.62           N  
ATOM   1091  NH2 ARG A 144      15.928   5.310 -17.912  1.00 85.62           N  
ATOM   1092  CZ  ARG A 144      14.721   5.153 -18.378  1.00 85.62           C  
ATOM   1093  N   GLN A 145      11.538   9.413 -15.688  1.00 77.69           N  
ATOM   1094  CA  GLN A 145      11.407   9.769 -14.272  1.00 77.69           C  
ATOM   1095  C   GLN A 145      10.161  10.608 -14.001  1.00 77.69           C  
ATOM   1096  CB  GLN A 145      12.646  10.549 -13.824  1.00 77.69           C  
ATOM   1097  O   GLN A 145       9.418  10.332 -13.062  1.00 77.69           O  
ATOM   1098  CG  GLN A 145      13.796   9.587 -13.597  1.00 77.69           C  
ATOM   1099  CD  GLN A 145      15.067  10.251 -13.097  1.00 77.69           C  
ATOM   1100  NE2 GLN A 145      15.853   9.522 -12.343  1.00 77.69           N  
ATOM   1101  OE1 GLN A 145      15.368  11.410 -13.356  1.00 77.69           O  
ATOM   1102  N   PHE A 146       9.896  11.605 -14.845  1.00 83.69           N  
ATOM   1103  CA  PHE A 146       8.681  12.404 -14.734  1.00 83.69           C  
ATOM   1104  C   PHE A 146       7.416  11.558 -14.936  1.00 83.69           C  
ATOM   1105  CB  PHE A 146       8.756  13.564 -15.725  1.00 83.69           C  
ATOM   1106  O   PHE A 146       6.481  11.666 -14.149  1.00 83.69           O  
ATOM   1107  CG  PHE A 146       7.552  14.475 -15.641  1.00 83.69           C  
ATOM   1108  CD1 PHE A 146       6.442  14.246 -16.470  1.00 83.69           C  
ATOM   1109  CD2 PHE A 146       7.515  15.512 -14.692  1.00 83.69           C  
ATOM   1110  CE1 PHE A 146       5.315  15.082 -16.392  1.00 83.69           C  
ATOM   1111  CE2 PHE A 146       6.379  16.335 -14.597  1.00 83.69           C  
ATOM   1112  CZ  PHE A 146       5.284  16.128 -15.455  1.00 83.69           C  
ATOM   1113  N   ALA A 147       7.394  10.681 -15.943  1.00 88.44           N  
ATOM   1114  CA  ALA A 147       6.267   9.793 -16.207  1.00 88.44           C  
ATOM   1115  C   ALA A 147       6.013   8.807 -15.052  1.00 88.44           C  
ATOM   1116  CB  ALA A 147       6.520   9.077 -17.537  1.00 88.44           C  
ATOM   1117  O   ALA A 147       4.862   8.576 -14.696  1.00 88.44           O  
ATOM   1118  N   ILE A 148       7.068   8.291 -14.413  1.00 83.56           N  
ATOM   1119  CA  ILE A 148       6.976   7.476 -13.190  1.00 83.56           C  
ATOM   1120  C   ILE A 148       6.414   8.304 -12.028  1.00 83.56           C  
ATOM   1121  CB  ILE A 148       8.357   6.876 -12.837  1.00 83.56           C  
ATOM   1122  O   ILE A 148       5.552   7.828 -11.295  1.00 83.56           O  
ATOM   1123  CG1 ILE A 148       8.786   5.870 -13.925  1.00 83.56           C  
ATOM   1124  CG2 ILE A 148       8.329   6.176 -11.463  1.00 83.56           C  
ATOM   1125  CD1 ILE A 148      10.252   5.425 -13.812  1.00 83.56           C  
ATOM   1126  N   GLY A 149       6.850   9.558 -11.882  1.00 80.25           N  
ATOM   1127  CA  GLY A 149       6.290  10.487 -10.899  1.00 80.25           C  
ATOM   1128  C   GLY A 149       4.789  10.718 -11.099  1.00 80.25           C  
ATOM   1129  O   GLY A 149       4.037  10.691 -10.130  1.00 80.25           O  
ATOM   1130  N   VAL A 150       4.336  10.875 -12.349  1.00 87.31           N  
ATOM   1131  CA  VAL A 150       2.906  10.972 -12.699  1.00 87.31           C  
ATOM   1132  C   VAL A 150       2.169   9.663 -12.416  1.00 87.31           C  
ATOM   1133  CB  VAL A 150       2.721  11.382 -14.173  1.00 87.31           C  
ATOM   1134  O   VAL A 150       1.059   9.700 -11.897  1.00 87.31           O  
ATOM   1135  CG1 VAL A 150       1.257  11.330 -14.635  1.00 87.31           C  
ATOM   1136  CG2 VAL A 150       3.216  12.816 -14.408  1.00 87.31           C  
ATOM   1137  N   TRP A 151       2.777   8.515 -12.720  1.00 88.12           N  
ATOM   1138  CA  TRP A 151       2.215   7.196 -12.423  1.00 88.12           C  
ATOM   1139  C   TRP A 151       1.978   7.027 -10.914  1.00 88.12           C  
ATOM   1140  CB  TRP A 151       3.130   6.121 -13.033  1.00 88.12           C  
ATOM   1141  O   TRP A 151       0.857   6.742 -10.512  1.00 88.12           O  
ATOM   1142  CG  TRP A 151       2.739   4.696 -12.791  1.00 88.12           C  
ATOM   1143  CD1 TRP A 151       1.810   3.993 -13.476  1.00 88.12           C  
ATOM   1144  CD2 TRP A 151       3.238   3.788 -11.762  1.00 88.12           C  
ATOM   1145  CE2 TRP A 151       2.516   2.565 -11.842  1.00 88.12           C  
ATOM   1146  CE3 TRP A 151       4.228   3.875 -10.767  1.00 88.12           C  
ATOM   1147  NE1 TRP A 151       1.713   2.719 -12.951  1.00 88.12           N  
ATOM   1148  CH2 TRP A 151       3.589   1.704  -9.853  1.00 88.12           C  
ATOM   1149  CZ2 TRP A 151       2.673   1.535 -10.905  1.00 88.12           C  
ATOM   1150  CZ3 TRP A 151       4.386   2.862  -9.800  1.00 88.12           C  
ATOM   1151  N   ILE A 152       2.963   7.338 -10.064  1.00 79.25           N  
ATOM   1152  CA  ILE A 152       2.811   7.298  -8.594  1.00 79.25           C  
ATOM   1153  C   ILE A 152       1.790   8.320  -8.112  1.00 79.25           C  
ATOM   1154  CB  ILE A 152       4.168   7.533  -7.904  1.00 79.25           C  
ATOM   1155  O   ILE A 152       0.934   7.991  -7.294  1.00 79.25           O  
ATOM   1156  CG1 ILE A 152       5.035   6.294  -8.168  1.00 79.25           C  
ATOM   1157  CG2 ILE A 152       4.042   7.767  -6.383  1.00 79.25           C  
ATOM   1158  CD1 ILE A 152       6.513   6.580  -8.039  1.00 79.25           C  
ATOM   1159  N   ALA A 153       1.843   9.543  -8.645  1.00 82.25           N  
ATOM   1160  CA  ALA A 153       0.867  10.571  -8.322  1.00 82.25           C  
ATOM   1161  C   ALA A 153      -0.557  10.117  -8.665  1.00 82.25           C  
ATOM   1162  CB  ALA A 153       1.234  11.873  -9.039  1.00 82.25           C  
ATOM   1163  O   ALA A 153      -1.466  10.448  -7.918  1.00 82.25           O  
ATOM   1164  N   ALA A 154      -0.763   9.328  -9.725  1.00 89.06           N  
ATOM   1165  CA  ALA A 154      -2.066   8.757 -10.055  1.00 89.06           C  
ATOM   1166  C   ALA A 154      -2.553   7.767  -8.982  1.00 89.06           C  
ATOM   1167  CB  ALA A 154      -2.008   8.124 -11.452  1.00 89.06           C  
ATOM   1168  O   ALA A 154      -3.703   7.866  -8.567  1.00 89.06           O  
ATOM   1169  N   PHE A 155      -1.697   6.877  -8.462  1.00 83.38           N  
ATOM   1170  CA  PHE A 155      -2.070   6.020  -7.324  1.00 83.38           C  
ATOM   1171  C   PHE A 155      -2.381   6.853  -6.077  1.00 83.38           C  
ATOM   1172  CB  PHE A 155      -0.972   4.998  -6.997  1.00 83.38           C  
ATOM   1173  O   PHE A 155      -3.445   6.705  -5.485  1.00 83.38           O  
ATOM   1174  CG  PHE A 155      -0.949   3.806  -7.923  1.00 83.38           C  
ATOM   1175  CD1 PHE A 155      -1.588   2.601  -7.575  1.00 83.38           C  
ATOM   1176  CD2 PHE A 155      -0.267   3.891  -9.142  1.00 83.38           C  
ATOM   1177  CE1 PHE A 155      -1.532   1.505  -8.456  1.00 83.38           C  
ATOM   1178  CE2 PHE A 155      -0.282   2.818 -10.039  1.00 83.38           C  
ATOM   1179  CZ  PHE A 155      -0.912   1.617  -9.702  1.00 83.38           C  
ATOM   1180  N   SER A 156      -1.495   7.780  -5.703  1.00 76.44           N  
ATOM   1181  CA  SER A 156      -1.689   8.623  -4.516  1.00 76.44           C  
ATOM   1182  C   SER A 156      -2.945   9.485  -4.610  1.00 76.44           C  
ATOM   1183  CB  SER A 156      -0.492   9.552  -4.315  1.00 76.44           C  
ATOM   1184  O   SER A 156      -3.682   9.622  -3.635  1.00 76.44           O  
ATOM   1185  OG  SER A 156       0.704   8.810  -4.239  1.00 76.44           O  
ATOM   1186  N   LEU A 157      -3.201  10.056  -5.787  1.00 82.00           N  
ATOM   1187  CA  LEU A 157      -4.388  10.851  -6.052  1.00 82.00           C  
ATOM   1188  C   LEU A 157      -5.644   9.978  -6.015  1.00 82.00           C  
ATOM   1189  CB  LEU A 157      -4.214  11.572  -7.399  1.00 82.00           C  
ATOM   1190  O   LEU A 157      -6.635  10.403  -5.438  1.00 82.00           O  
ATOM   1191  CG  LEU A 157      -5.322  12.586  -7.711  1.00 82.00           C  
ATOM   1192  CD1 LEU A 157      -5.276  13.754  -6.719  1.00 82.00           C  
ATOM   1193  CD2 LEU A 157      -5.145  13.150  -9.121  1.00 82.00           C  
ATOM   1194  N   GLY A 158      -5.597   8.757  -6.551  1.00 84.00           N  
ATOM   1195  CA  GLY A 158      -6.709   7.807  -6.491  1.00 84.00           C  
ATOM   1196  C   GLY A 158      -7.057   7.433  -5.052  1.00 84.00           C  
ATOM   1197  O   GLY A 158      -8.213   7.554  -4.649  1.00 84.00           O  
ATOM   1198  N   SER A 159      -6.047   7.100  -4.240  1.00 76.94           N  
ATOM   1199  CA  SER A 159      -6.226   6.838  -2.807  1.00 76.94           C  
ATOM   1200  C   SER A 159      -6.828   8.034  -2.063  1.00 76.94           C  
ATOM   1201  CB  SER A 159      -4.889   6.495  -2.144  1.00 76.94           C  
ATOM   1202  O   SER A 159      -7.699   7.838  -1.218  1.00 76.94           O  
ATOM   1203  OG  SER A 159      -4.339   5.310  -2.676  1.00 76.94           O  
ATOM   1204  N   ALA A 160      -6.384   9.258  -2.372  1.00 73.38           N  
ATOM   1205  CA  ALA A 160      -6.808  10.481  -1.686  1.00 73.38           C  
ATOM   1206  C   ALA A 160      -8.192  10.989  -2.125  1.00 73.38           C  
ATOM   1207  CB  ALA A 160      -5.740  11.554  -1.927  1.00 73.38           C  
ATOM   1208  O   ALA A 160      -8.966  11.469  -1.299  1.00 73.38           O  
ATOM   1209  N   ILE A 161      -8.509  10.893  -3.418  1.00 76.06           N  
ATOM   1210  CA  ILE A 161      -9.801  11.309  -3.975  1.00 76.06           C  
ATOM   1211  C   ILE A 161     -10.899  10.303  -3.617  1.00 76.06           C  
ATOM   1212  CB  ILE A 161      -9.680  11.554  -5.500  1.00 76.06           C  
ATOM   1213  O   ILE A 161     -12.052  10.710  -3.493  1.00 76.06           O  
ATOM   1214  CG1 ILE A 161      -8.847  12.833  -5.755  1.00 76.06           C  
ATOM   1215  CG2 ILE A 161     -11.047  11.701  -6.183  1.00 76.06           C  
ATOM   1216  CD1 ILE A 161      -8.758  13.242  -7.233  1.00 76.06           C  
ATOM   1217  N   GLY A 162     -10.563   9.025  -3.401  1.00 74.56           N  
ATOM   1218  CA  GLY A 162     -11.536   7.977  -3.080  1.00 74.56           C  
ATOM   1219  C   GLY A 162     -12.511   8.349  -1.973  1.00 74.56           C  
ATOM   1220  O   GLY A 162     -13.709   8.366  -2.245  1.00 74.56           O  
ATOM   1221  N   PRO A 163     -12.059   8.746  -0.773  1.00 69.50           N  
ATOM   1222  CA  PRO A 163     -12.970   9.171   0.280  1.00 69.50           C  
ATOM   1223  C   PRO A 163     -13.839  10.383  -0.091  1.00 69.50           C  
ATOM   1224  CB  PRO A 163     -12.080   9.458   1.494  1.00 69.50           C  
ATOM   1225  O   PRO A 163     -15.014  10.431   0.261  1.00 69.50           O  
ATOM   1226  CG  PRO A 163     -10.887   8.531   1.270  1.00 69.50           C  
ATOM   1227  CD  PRO A 163     -10.717   8.574  -0.245  1.00 69.50           C  
ATOM   1228  N   LEU A 164     -13.292  11.353  -0.828  1.00 73.88           N  
ATOM   1229  CA  LEU A 164     -14.030  12.553  -1.225  1.00 73.88           C  
ATOM   1230  C   LEU A 164     -15.149  12.221  -2.220  1.00 73.88           C  
ATOM   1231  CB  LEU A 164     -13.034  13.576  -1.801  1.00 73.88           C  
ATOM   1232  O   LEU A 164     -16.300  12.595  -2.013  1.00 73.88           O  
ATOM   1233  CG  LEU A 164     -13.680  14.903  -2.239  1.00 73.88           C  
ATOM   1234  CD1 LEU A 164     -14.267  15.673  -1.054  1.00 73.88           C  
ATOM   1235  CD2 LEU A 164     -12.623  15.780  -2.913  1.00 73.88           C  
ATOM   1236  N   VAL A 165     -14.814  11.499  -3.289  1.00 77.88           N  
ATOM   1237  CA  VAL A 165     -15.780  11.116  -4.325  1.00 77.88           C  
ATOM   1238  C   VAL A 165     -16.766  10.084  -3.792  1.00 77.88           C  
ATOM   1239  CB  VAL A 165     -15.052  10.625  -5.586  1.00 77.88           C  
ATOM   1240  O   VAL A 165     -17.959  10.202  -4.049  1.00 77.88           O  
ATOM   1241  CG1 VAL A 165     -16.014  10.045  -6.621  1.00 77.88           C  
ATOM   1242  CG2 VAL A 165     -14.344  11.806  -6.259  1.00 77.88           C  
ATOM   1243  N   GLY A 166     -16.300   9.124  -2.992  1.00 73.00           N  
ATOM   1244  CA  GLY A 166     -17.153   8.161  -2.304  1.00 73.00           C  
ATOM   1245  C   GLY A 166     -18.153   8.827  -1.373  1.00 73.00           C  
ATOM   1246  O   GLY A 166     -19.328   8.494  -1.428  1.00 73.00           O  
ATOM   1247  N   GLY A 167     -17.716   9.797  -0.566  1.00 70.31           N  
ATOM   1248  CA  GLY A 167     -18.598  10.546   0.329  1.00 70.31           C  
ATOM   1249  C   GLY A 167     -19.720  11.261  -0.422  1.00 70.31           C  
ATOM   1250  O   GLY A 167     -20.883  11.085  -0.077  1.00 70.31           O  
ATOM   1251  N   VAL A 168     -19.385  11.987  -1.494  1.00 78.12           N  
ATOM   1252  CA  VAL A 168     -20.384  12.660  -2.344  1.00 78.12           C  
ATOM   1253  C   VAL A 168     -21.326  11.649  -3.001  1.00 78.12           C  
ATOM   1254  CB  VAL A 168     -19.694  13.531  -3.413  1.00 78.12           C  
ATOM   1255  O   VAL A 168     -22.536  11.847  -3.010  1.00 78.12           O  
ATOM   1256  CG1 VAL A 168     -20.685  14.134  -4.420  1.00 78.12           C  
ATOM   1257  CG2 VAL A 168     -18.939  14.700  -2.765  1.00 78.12           C  
ATOM   1258  N   LEU A 169     -20.803  10.544  -3.541  1.00 82.69           N  
ATOM   1259  CA  LEU A 169     -21.644   9.519  -4.162  1.00 82.69           C  
ATOM   1260  C   LEU A 169     -22.609   8.885  -3.158  1.00 82.69           C  
ATOM   1261  CB  LEU A 169     -20.775   8.438  -4.822  1.00 82.69           C  
ATOM   1262  O   LEU A 169     -23.770   8.698  -3.492  1.00 82.69           O  
ATOM   1263  CG  LEU A 169     -20.117   8.870  -6.142  1.00 82.69           C  
ATOM   1264  CD1 LEU A 169     -19.187   7.754  -6.614  1.00 82.69           C  
ATOM   1265  CD2 LEU A 169     -21.138   9.128  -7.254  1.00 82.69           C  
ATOM   1266  N   LEU A 170     -22.151   8.592  -1.943  1.00 80.19           N  
ATOM   1267  CA  LEU A 170     -22.965   7.986  -0.887  1.00 80.19           C  
ATOM   1268  C   LEU A 170     -23.994   8.949  -0.280  1.00 80.19           C  
ATOM   1269  CB  LEU A 170     -22.026   7.444   0.206  1.00 80.19           C  
ATOM   1270  O   LEU A 170     -24.956   8.495   0.332  1.00 80.19           O  
ATOM   1271  CG  LEU A 170     -21.177   6.236  -0.222  1.00 80.19           C  
ATOM   1272  CD1 LEU A 170     -20.136   5.916   0.851  1.00 80.19           C  
ATOM   1273  CD2 LEU A 170     -22.038   5.000  -0.429  1.00 80.19           C  
ATOM   1274  N   GLU A 171     -23.806  10.260  -0.437  1.00 78.31           N  
ATOM   1275  CA  GLU A 171     -24.780  11.268  -0.009  1.00 78.31           C  
ATOM   1276  C   GLU A 171     -26.013  11.298  -0.925  1.00 78.31           C  
ATOM   1277  CB  GLU A 171     -24.075  12.634   0.053  1.00 78.31           C  
ATOM   1278  O   GLU A 171     -27.137  11.440  -0.445  1.00 78.31           O  
ATOM   1279  CG  GLU A 171     -24.961  13.744   0.636  1.00 78.31           C  
ATOM   1280  CD  GLU A 171     -24.225  15.085   0.821  1.00 78.31           C  
ATOM   1281  OE1 GLU A 171     -24.884  16.036   1.303  1.00 78.31           O  
ATOM   1282  OE2 GLU A 171     -23.013  15.171   0.507  1.00 78.31           O  
ATOM   1283  N   PHE A 172     -25.818  11.132  -2.238  1.00 83.19           N  
ATOM   1284  CA  PHE A 172     -26.892  11.263  -3.235  1.00 83.19           C  
ATOM   1285  C   PHE A 172     -27.361   9.937  -3.839  1.00 83.19           C  
ATOM   1286  CB  PHE A 172     -26.432  12.221  -4.341  1.00 83.19           C  
ATOM   1287  O   PHE A 172     -28.457   9.870  -4.397  1.00 83.19           O  
ATOM   1288  CG  PHE A 172     -26.168  13.627  -3.844  1.00 83.19           C  
ATOM   1289  CD1 PHE A 172     -27.244  14.459  -3.485  1.00 83.19           C  
ATOM   1290  CD2 PHE A 172     -24.849  14.086  -3.681  1.00 83.19           C  
ATOM   1291  CE1 PHE A 172     -26.999  15.736  -2.949  1.00 83.19           C  
ATOM   1292  CE2 PHE A 172     -24.602  15.351  -3.124  1.00 83.19           C  
ATOM   1293  CZ  PHE A 172     -25.677  16.176  -2.756  1.00 83.19           C  
ATOM   1294  N   PHE A 173     -26.546   8.888  -3.762  1.00 86.81           N  
ATOM   1295  CA  PHE A 173     -26.792   7.612  -4.419  1.00 86.81           C  
ATOM   1296  C   PHE A 173     -26.610   6.435  -3.459  1.00 86.81           C  
ATOM   1297  CB  PHE A 173     -25.890   7.460  -5.655  1.00 86.81           C  
ATOM   1298  O   PHE A 173     -25.966   6.516  -2.416  1.00 86.81           O  
ATOM   1299  CG  PHE A 173     -25.986   8.579  -6.675  1.00 86.81           C  
ATOM   1300  CD1 PHE A 173     -27.012   8.567  -7.637  1.00 86.81           C  
ATOM   1301  CD2 PHE A 173     -25.054   9.634  -6.663  1.00 86.81           C  
ATOM   1302  CE1 PHE A 173     -27.106   9.603  -8.583  1.00 86.81           C  
ATOM   1303  CE2 PHE A 173     -25.148  10.672  -7.608  1.00 86.81           C  
ATOM   1304  CZ  PHE A 173     -26.174  10.656  -8.569  1.00 86.81           C  
ATOM   1305  N   HIS A 174     -27.177   5.297  -3.853  1.00 86.69           N  
ATOM   1306  CA  HIS A 174     -26.984   4.021  -3.174  1.00 86.69           C  
ATOM   1307  C   HIS A 174     -25.503   3.590  -3.185  1.00 86.69           C  
ATOM   1308  CB  HIS A 174     -27.895   3.010  -3.871  1.00 86.69           C  
ATOM   1309  O   HIS A 174     -24.758   3.944  -4.099  1.00 86.69           O  
ATOM   1310  CG  HIS A 174     -27.732   1.608  -3.374  1.00 86.69           C  
ATOM   1311  CD2 HIS A 174     -27.051   0.617  -4.023  1.00 86.69           C  
ATOM   1312  ND1 HIS A 174     -28.294   1.053  -2.245  1.00 86.69           N  
ATOM   1313  CE1 HIS A 174     -27.991  -0.254  -2.252  1.00 86.69           C  
ATOM   1314  NE2 HIS A 174     -27.206  -0.553  -3.297  1.00 86.69           N  
ATOM   1315  N   TRP A 175     -25.071   2.776  -2.214  1.00 86.69           N  
ATOM   1316  CA  TRP A 175     -23.656   2.404  -2.051  1.00 86.69           C  
ATOM   1317  C   TRP A 175     -23.041   1.689  -3.257  1.00 86.69           C  
ATOM   1318  CB  TRP A 175     -23.469   1.585  -0.772  1.00 86.69           C  
ATOM   1319  O   TRP A 175     -21.848   1.843  -3.518  1.00 86.69           O  
ATOM   1320  CG  TRP A 175     -24.112   0.237  -0.813  1.00 86.69           C  
ATOM   1321  CD1 TRP A 175     -25.334  -0.057  -0.325  1.00 86.69           C  
ATOM   1322  CD2 TRP A 175     -23.627  -0.994  -1.442  1.00 86.69           C  
ATOM   1323  CE2 TRP A 175     -24.648  -1.984  -1.330  1.00 86.69           C  
ATOM   1324  CE3 TRP A 175     -22.449  -1.358  -2.138  1.00 86.69           C  
ATOM   1325  NE1 TRP A 175     -25.634  -1.370  -0.596  1.00 86.69           N  
ATOM   1326  CH2 TRP A 175     -23.364  -3.574  -2.610  1.00 86.69           C  
ATOM   1327  CZ2 TRP A 175     -24.529  -3.255  -1.900  1.00 86.69           C  
ATOM   1328  CZ3 TRP A 175     -22.328  -2.635  -2.723  1.00 86.69           C  
ATOM   1329  N   GLY A 176     -23.844   0.981  -4.054  1.00 87.56           N  
ATOM   1330  CA  GLY A 176     -23.398   0.401  -5.323  1.00 87.56           C  
ATOM   1331  C   GLY A 176     -22.864   1.436  -6.330  1.00 87.56           C  
ATOM   1332  O   GLY A 176     -22.054   1.094  -7.191  1.00 87.56           O  
ATOM   1333  N   ALA A 177     -23.243   2.718  -6.213  1.00 89.25           N  
ATOM   1334  CA  ALA A 177     -22.770   3.810  -7.076  1.00 89.25           C  
ATOM   1335  C   ALA A 177     -21.245   3.974  -7.062  1.00 89.25           C  
ATOM   1336  CB  ALA A 177     -23.440   5.112  -6.636  1.00 89.25           C  
ATOM   1337  O   ALA A 177     -20.643   4.383  -8.056  1.00 89.25           O  
ATOM   1338  N   VAL A 178     -20.617   3.602  -5.950  1.00 87.44           N  
ATOM   1339  CA  VAL A 178     -19.171   3.661  -5.776  1.00 87.44           C  
ATOM   1340  C   VAL A 178     -18.454   2.727  -6.759  1.00 87.44           C  
ATOM   1341  CB  VAL A 178     -18.837   3.303  -4.323  1.00 87.44           C  
ATOM   1342  O   VAL A 178     -17.441   3.101  -7.343  1.00 87.44           O  
ATOM   1343  CG1 VAL A 178     -17.379   3.614  -4.070  1.00 87.44           C  
ATOM   1344  CG2 VAL A 178     -19.621   4.121  -3.284  1.00 87.44           C  
ATOM   1345  N   PHE A 179     -19.026   1.550  -7.020  1.00 91.69           N  
ATOM   1346  CA  PHE A 179     -18.506   0.606  -8.009  1.00 91.69           C  
ATOM   1347  C   PHE A 179     -18.888   1.003  -9.438  1.00 91.69           C  
ATOM   1348  CB  PHE A 179     -19.024  -0.792  -7.675  1.00 91.69           C  
ATOM   1349  O   PHE A 179     -18.099   0.817 -10.366  1.00 91.69           O  
ATOM   1350  CG  PHE A 179     -18.563  -1.323  -6.338  1.00 91.69           C  
ATOM   1351  CD1 PHE A 179     -17.234  -1.756  -6.187  1.00 91.69           C  
ATOM   1352  CD2 PHE A 179     -19.446  -1.368  -5.242  1.00 91.69           C  
ATOM   1353  CE1 PHE A 179     -16.792  -2.261  -4.954  1.00 91.69           C  
ATOM   1354  CE2 PHE A 179     -18.994  -1.853  -4.003  1.00 91.69           C  
ATOM   1355  CZ  PHE A 179     -17.678  -2.325  -3.866  1.00 91.69           C  
ATOM   1356  N   TRP A 180     -20.061   1.617  -9.635  1.00 93.56           N  
ATOM   1357  CA  TRP A 180     -20.457   2.146 -10.946  1.00 93.56           C  
ATOM   1358  C   TRP A 180     -19.469   3.177 -11.492  1.00 93.56           C  
ATOM   1359  CB  TRP A 180     -21.864   2.746 -10.890  1.00 93.56           C  
ATOM   1360  O   TRP A 180     -19.261   3.216 -12.701  1.00 93.56           O  
ATOM   1361  CG  TRP A 180     -22.961   1.737 -10.957  1.00 93.56           C  
ATOM   1362  CD1 TRP A 180     -23.863   1.454  -9.990  1.00 93.56           C  
ATOM   1363  CD2 TRP A 180     -23.273   0.843 -12.066  1.00 93.56           C  
ATOM   1364  CE2 TRP A 180     -24.373   0.021 -11.686  1.00 93.56           C  
ATOM   1365  CE3 TRP A 180     -22.726   0.644 -13.352  1.00 93.56           C  
ATOM   1366  NE1 TRP A 180     -24.705   0.447 -10.420  1.00 93.56           N  
ATOM   1367  CH2 TRP A 180     -24.332  -1.142 -13.805  1.00 93.56           C  
ATOM   1368  CZ2 TRP A 180     -24.894  -0.968 -12.529  1.00 93.56           C  
ATOM   1369  CZ3 TRP A 180     -23.258  -0.332 -14.217  1.00 93.56           C  
ATOM   1370  N   LEU A 181     -18.814   3.958 -10.628  1.00 90.69           N  
ATOM   1371  CA  LEU A 181     -17.792   4.934 -11.017  1.00 90.69           C  
ATOM   1372  C   LEU A 181     -16.586   4.302 -11.735  1.00 90.69           C  
ATOM   1373  CB  LEU A 181     -17.338   5.654  -9.740  1.00 90.69           C  
ATOM   1374  O   LEU A 181     -15.997   4.919 -12.626  1.00 90.69           O  
ATOM   1375  CG  LEU A 181     -16.296   6.758  -9.977  1.00 90.69           C  
ATOM   1376  CD1 LEU A 181     -16.860   7.925 -10.791  1.00 90.69           C  
ATOM   1377  CD2 LEU A 181     -15.841   7.309  -8.635  1.00 90.69           C  
ATOM   1378  N   ASN A 182     -16.234   3.063 -11.391  1.00 92.88           N  
ATOM   1379  CA  ASN A 182     -15.097   2.358 -11.980  1.00 92.88           C  
ATOM   1380  C   ASN A 182     -15.343   2.017 -13.460  1.00 92.88           C  
ATOM   1381  CB  ASN A 182     -14.857   1.077 -11.166  1.00 92.88           C  
ATOM   1382  O   ASN A 182     -14.421   2.028 -14.279  1.00 92.88           O  
ATOM   1383  CG  ASN A 182     -14.518   1.305  -9.700  1.00 92.88           C  
ATOM   1384  ND2 ASN A 182     -14.603   0.256  -8.915  1.00 92.88           N  
ATOM   1385  OD1 ASN A 182     -14.150   2.393  -9.289  1.00 92.88           O  
ATOM   1386  N   VAL A 183     -16.601   1.736 -13.815  1.00 95.25           N  
ATOM   1387  CA  VAL A 183     -17.023   1.275 -15.144  1.00 95.25           C  
ATOM   1388  C   VAL A 183     -16.700   2.280 -16.260  1.00 95.25           C  
ATOM   1389  CB  VAL A 183     -18.514   0.874 -15.147  1.00 95.25           C  
ATOM   1390  O   VAL A 183     -15.983   1.895 -17.185  1.00 95.25           O  
ATOM   1391  CG1 VAL A 183     -18.952   0.340 -16.517  1.00 95.25           C  
ATOM   1392  CG2 VAL A 183     -18.797  -0.212 -14.101  1.00 95.25           C  
ATOM   1393  N   PRO A 184     -17.148   3.554 -16.227  1.00 95.81           N  
ATOM   1394  CA  PRO A 184     -16.870   4.503 -17.305  1.00 95.81           C  
ATOM   1395  C   PRO A 184     -15.372   4.762 -17.482  1.00 95.81           C  
ATOM   1396  CB  PRO A 184     -17.625   5.785 -16.934  1.00 95.81           C  
ATOM   1397  O   PRO A 184     -14.907   4.913 -18.612  1.00 95.81           O  
ATOM   1398  CG  PRO A 184     -17.764   5.705 -15.417  1.00 95.81           C  
ATOM   1399  CD  PRO A 184     -17.935   4.209 -15.195  1.00 95.81           C  
ATOM   1400  N   VAL A 185     -14.598   4.763 -16.393  1.00 95.19           N  
ATOM   1401  CA  VAL A 185     -13.147   4.970 -16.461  1.00 95.19           C  
ATOM   1402  C   VAL A 185     -12.456   3.782 -17.132  1.00 95.19           C  
ATOM   1403  CB  VAL A 185     -12.561   5.244 -15.067  1.00 95.19           C  
ATOM   1404  O   VAL A 185     -11.642   3.979 -18.034  1.00 95.19           O  
ATOM   1405  CG1 VAL A 185     -11.059   5.525 -15.193  1.00 95.19           C  
ATOM   1406  CG2 VAL A 185     -13.216   6.458 -14.398  1.00 95.19           C  
ATOM   1407  N   MET A 186     -12.825   2.550 -16.769  1.00 96.69           N  
ATOM   1408  CA  MET A 186     -12.283   1.346 -17.406  1.00 96.69           C  
ATOM   1409  C   MET A 186     -12.704   1.228 -18.875  1.00 96.69           C  
ATOM   1410  CB  MET A 186     -12.705   0.103 -16.613  1.00 96.69           C  
ATOM   1411  O   MET A 186     -11.882   0.872 -19.720  1.00 96.69           O  
ATOM   1412  CG  MET A 186     -11.985   0.004 -15.265  1.00 96.69           C  
ATOM   1413  SD  MET A 186     -10.183  -0.176 -15.392  1.00 96.69           S  
ATOM   1414  CE  MET A 186      -9.747   0.116 -13.663  1.00 96.69           C  
ATOM   1415  N   LEU A 187     -13.944   1.596 -19.220  1.00 97.25           N  
ATOM   1416  CA  LEU A 187     -14.399   1.673 -20.613  1.00 97.25           C  
ATOM   1417  C   LEU A 187     -13.595   2.700 -21.422  1.00 97.25           C  
ATOM   1418  CB  LEU A 187     -15.898   2.016 -20.660  1.00 97.25           C  
ATOM   1419  O   LEU A 187     -13.240   2.438 -22.573  1.00 97.25           O  
ATOM   1420  CG  LEU A 187     -16.848   0.894 -20.201  1.00 97.25           C  
ATOM   1421  CD1 LEU A 187     -18.284   1.416 -20.237  1.00 97.25           C  
ATOM   1422  CD2 LEU A 187     -16.773  -0.346 -21.093  1.00 97.25           C  
ATOM   1423  N   LEU A 188     -13.246   3.840 -20.822  1.00 97.19           N  
ATOM   1424  CA  LEU A 188     -12.390   4.837 -21.459  1.00 97.19           C  
ATOM   1425  C   LEU A 188     -10.975   4.290 -21.707  1.00 97.19           C  
ATOM   1426  CB  LEU A 188     -12.392   6.109 -20.594  1.00 97.19           C  
ATOM   1427  O   LEU A 188     -10.426   4.473 -22.796  1.00 97.19           O  
ATOM   1428  CG  LEU A 188     -11.663   7.303 -21.229  1.00 97.19           C  
ATOM   1429  CD1 LEU A 188     -12.327   7.748 -22.535  1.00 97.19           C  
ATOM   1430  CD2 LEU A 188     -11.679   8.489 -20.265  1.00 97.19           C  
ATOM   1431  N   THR A 189     -10.400   3.561 -20.746  1.00 96.44           N  
ATOM   1432  CA  THR A 189      -9.119   2.858 -20.924  1.00 96.44           C  
ATOM   1433  C   THR A 189      -9.192   1.818 -22.043  1.00 96.44           C  
ATOM   1434  CB  THR A 189      -8.677   2.190 -19.614  1.00 96.44           C  
ATOM   1435  O   THR A 189      -8.279   1.750 -22.867  1.00 96.44           O  
ATOM   1436  CG2 THR A 189      -7.306   1.518 -19.705  1.00 96.44           C  
ATOM   1437  OG1 THR A 189      -8.568   3.173 -18.618  1.00 96.44           O  
ATOM   1438  N   LEU A 190     -10.288   1.059 -22.130  1.00 97.12           N  
ATOM   1439  CA  LEU A 190     -10.529   0.087 -23.201  1.00 97.12           C  
ATOM   1440  C   LEU A 190     -10.626   0.741 -24.582  1.00 97.12           C  
ATOM   1441  CB  LEU A 190     -11.807  -0.709 -22.898  1.00 97.12           C  
ATOM   1442  O   LEU A 190     -10.054   0.231 -25.544  1.00 97.12           O  
ATOM   1443  CG  LEU A 190     -11.656  -1.726 -21.760  1.00 97.12           C  
ATOM   1444  CD1 LEU A 190     -13.028  -2.282 -21.398  1.00 97.12           C  
ATOM   1445  CD2 LEU A 190     -10.763  -2.889 -22.175  1.00 97.12           C  
ATOM   1446  N   ALA A 191     -11.309   1.882 -24.677  1.00 97.25           N  
ATOM   1447  CA  ALA A 191     -11.491   2.606 -25.930  1.00 97.25           C  
ATOM   1448  C   ALA A 191     -10.192   3.273 -26.418  1.00 97.25           C  
ATOM   1449  CB  ALA A 191     -12.611   3.632 -25.722  1.00 97.25           C  
ATOM   1450  O   ALA A 191      -9.860   3.223 -27.605  1.00 97.25           O  
ATOM   1451  N   LEU A 192      -9.436   3.901 -25.512  1.00 96.62           N  
ATOM   1452  CA  LEU A 192      -8.240   4.675 -25.862  1.00 96.62           C  
ATOM   1453  C   LEU A 192      -6.963   3.825 -25.918  1.00 96.62           C  
ATOM   1454  CB  LEU A 192      -8.091   5.840 -24.869  1.00 96.62           C  
ATOM   1455  O   LEU A 192      -6.046   4.128 -26.690  1.00 96.62           O  
ATOM   1456  CG  LEU A 192      -9.248   6.859 -24.862  1.00 96.62           C  
ATOM   1457  CD1 LEU A 192      -8.918   7.966 -23.862  1.00 96.62           C  
ATOM   1458  CD2 LEU A 192      -9.473   7.515 -26.227  1.00 96.62           C  
ATOM   1459  N   GLY A 193      -6.892   2.751 -25.134  1.00 94.38           N  
ATOM   1460  CA  GLY A 193      -5.702   1.919 -24.984  1.00 94.38           C  
ATOM   1461  C   GLY A 193      -5.140   1.356 -26.296  1.00 94.38           C  
ATOM   1462  O   GLY A 193      -3.952   1.550 -26.553  1.00 94.38           O  
ATOM   1463  N   PRO A 194      -5.942   0.742 -27.188  1.00 94.75           N  
ATOM   1464  CA  PRO A 194      -5.452   0.215 -28.466  1.00 94.75           C  
ATOM   1465  C   PRO A 194      -4.790   1.270 -29.362  1.00 94.75           C  
ATOM   1466  CB  PRO A 194      -6.687  -0.380 -29.153  1.00 94.75           C  
ATOM   1467  O   PRO A 194      -3.854   0.960 -30.103  1.00 94.75           O  
ATOM   1468  CG  PRO A 194      -7.610  -0.745 -27.993  1.00 94.75           C  
ATOM   1469  CD  PRO A 194      -7.331   0.359 -26.978  1.00 94.75           C  
ATOM   1470  N   ARG A 195      -5.261   2.523 -29.293  1.00 93.94           N  
ATOM   1471  CA  ARG A 195      -4.771   3.632 -30.121  1.00 93.94           C  
ATOM   1472  C   ARG A 195      -3.490   4.245 -29.560  1.00 93.94           C  
ATOM   1473  CB  ARG A 195      -5.897   4.669 -30.272  1.00 93.94           C  
ATOM   1474  O   ARG A 195      -2.559   4.524 -30.323  1.00 93.94           O  
ATOM   1475  CG  ARG A 195      -5.513   5.804 -31.231  1.00 93.94           C  
ATOM   1476  CD  ARG A 195      -6.703   6.739 -31.474  1.00 93.94           C  
ATOM   1477  NE  ARG A 195      -6.366   7.804 -32.441  1.00 93.94           N  
ATOM   1478  NH1 ARG A 195      -6.949   6.698 -34.376  1.00 93.94           N  
ATOM   1479  NH2 ARG A 195      -6.168   8.781 -34.492  1.00 93.94           N  
ATOM   1480  CZ  ARG A 195      -6.495   7.754 -33.758  1.00 93.94           C  
ATOM   1481  N   PHE A 196      -3.433   4.474 -28.251  1.00 93.06           N  
ATOM   1482  CA  PHE A 196      -2.360   5.254 -27.629  1.00 93.06           C  
ATOM   1483  C   PHE A 196      -1.276   4.414 -26.954  1.00 93.06           C  
ATOM   1484  CB  PHE A 196      -2.973   6.289 -26.682  1.00 93.06           C  
ATOM   1485  O   PHE A 196      -0.159   4.905 -26.813  1.00 93.06           O  
ATOM   1486  CG  PHE A 196      -3.769   7.344 -27.426  1.00 93.06           C  
ATOM   1487  CD1 PHE A 196      -3.095   8.354 -28.137  1.00 93.06           C  
ATOM   1488  CD2 PHE A 196      -5.174   7.311 -27.431  1.00 93.06           C  
ATOM   1489  CE1 PHE A 196      -3.823   9.325 -28.850  1.00 93.06           C  
ATOM   1490  CE2 PHE A 196      -5.903   8.282 -28.139  1.00 93.06           C  
ATOM   1491  CZ  PHE A 196      -5.228   9.291 -28.846  1.00 93.06           C  
ATOM   1492  N   LEU A 197      -1.559   3.157 -26.602  1.00 93.12           N  
ATOM   1493  CA  LEU A 197      -0.595   2.284 -25.939  1.00 93.12           C  
ATOM   1494  C   LEU A 197       0.111   1.373 -26.955  1.00 93.12           C  
ATOM   1495  CB  LEU A 197      -1.263   1.487 -24.806  1.00 93.12           C  
ATOM   1496  O   LEU A 197      -0.557   0.754 -27.799  1.00 93.12           O  
ATOM   1497  CG  LEU A 197      -2.024   2.357 -23.792  1.00 93.12           C  
ATOM   1498  CD1 LEU A 197      -2.703   1.465 -22.755  1.00 93.12           C  
ATOM   1499  CD2 LEU A 197      -1.109   3.349 -23.081  1.00 93.12           C  
ATOM   1500  N   PRO A 198       1.449   1.265 -26.891  1.00 89.00           N  
ATOM   1501  CA  PRO A 198       2.189   0.292 -27.681  1.00 89.00           C  
ATOM   1502  C   PRO A 198       1.958  -1.124 -27.142  1.00 89.00           C  
ATOM   1503  CB  PRO A 198       3.653   0.725 -27.577  1.00 89.00           C  
ATOM   1504  O   PRO A 198       1.706  -1.318 -25.955  1.00 89.00           O  
ATOM   1505  CG  PRO A 198       3.733   1.359 -26.189  1.00 89.00           C  
ATOM   1506  CD  PRO A 198       2.357   1.998 -26.011  1.00 89.00           C  
ATOM   1507  N   GLU A 199       2.062  -2.129 -28.011  1.00 87.88           N  
ATOM   1508  CA  GLU A 199       2.155  -3.520 -27.563  1.00 87.88           C  
ATOM   1509  C   GLU A 199       3.616  -3.877 -27.327  1.00 87.88           C  
ATOM   1510  CB  GLU A 199       1.554  -4.484 -28.595  1.00 87.88           C  
ATOM   1511  O   GLU A 199       4.456  -3.633 -28.192  1.00 87.88           O  
ATOM   1512  CG  GLU A 199       1.289  -5.881 -28.009  1.00 87.88           C  
ATOM   1513  CD  GLU A 199       0.221  -5.818 -26.914  1.00 87.88           C  
ATOM   1514  OE1 GLU A 199       0.531  -6.097 -25.736  1.00 87.88           O  
ATOM   1515  OE2 GLU A 199      -0.908  -5.394 -27.266  1.00 87.88           O  
ATOM   1516  N   TYR A 200       3.901  -4.503 -26.192  1.00 81.06           N  
ATOM   1517  CA  TYR A 200       5.205  -5.087 -25.920  1.00 81.06           C  
ATOM   1518  C   TYR A 200       5.020  -6.438 -25.249  1.00 81.06           C  
ATOM   1519  CB  TYR A 200       6.038  -4.148 -25.051  1.00 81.06           C  
ATOM   1520  O   TYR A 200       4.272  -6.545 -24.277  1.00 81.06           O  
ATOM   1521  CG  TYR A 200       7.430  -4.682 -24.776  1.00 81.06           C  
ATOM   1522  CD1 TYR A 200       7.655  -5.529 -23.672  1.00 81.06           C  
ATOM   1523  CD2 TYR A 200       8.499  -4.325 -25.620  1.00 81.06           C  
ATOM   1524  CE1 TYR A 200       8.951  -6.005 -23.406  1.00 81.06           C  
ATOM   1525  CE2 TYR A 200       9.798  -4.804 -25.356  1.00 81.06           C  
ATOM   1526  OH  TYR A 200      11.266  -6.106 -23.947  1.00 81.06           O  
ATOM   1527  CZ  TYR A 200      10.026  -5.644 -24.243  1.00 81.06           C  
ATOM   1528  N   ARG A 201       5.725  -7.434 -25.776  1.00 80.31           N  
ATOM   1529  CA  ARG A 201       5.841  -8.791 -25.249  1.00 80.31           C  
ATOM   1530  C   ARG A 201       7.322  -9.140 -25.209  1.00 80.31           C  
ATOM   1531  CB  ARG A 201       5.030  -9.786 -26.102  1.00 80.31           C  
ATOM   1532  O   ARG A 201       8.038  -8.786 -26.145  1.00 80.31           O  
ATOM   1533  CG  ARG A 201       5.472  -9.843 -27.578  1.00 80.31           C  
ATOM   1534  CD  ARG A 201       4.635 -10.843 -28.375  1.00 80.31           C  
ATOM   1535  NE  ARG A 201       5.007 -10.819 -29.805  1.00 80.31           N  
ATOM   1536  NH1 ARG A 201       3.934 -12.747 -30.425  1.00 80.31           N  
ATOM   1537  NH2 ARG A 201       5.070 -11.581 -31.954  1.00 80.31           N  
ATOM   1538  CZ  ARG A 201       4.668 -11.710 -30.720  1.00 80.31           C  
ATOM   1539  N   ASP A 202       7.748  -9.810 -24.153  1.00 71.38           N  
ATOM   1540  CA  ASP A 202       9.090 -10.362 -24.050  1.00 71.38           C  
ATOM   1541  C   ASP A 202       9.170 -11.619 -24.946  1.00 71.38           C  
ATOM   1542  CB  ASP A 202       9.411 -10.626 -22.570  1.00 71.38           C  
ATOM   1543  O   ASP A 202       8.419 -12.577 -24.725  1.00 71.38           O  
ATOM   1544  CG  ASP A 202      10.802 -11.227 -22.343  1.00 71.38           C  
ATOM   1545  OD1 ASP A 202      11.524 -11.415 -23.347  1.00 71.38           O  
ATOM   1546  OD2 ASP A 202      11.124 -11.487 -21.164  1.00 71.38           O  
ATOM   1547  N   PRO A 203       9.998 -11.613 -26.010  1.00 67.69           N  
ATOM   1548  CA  PRO A 203      10.147 -12.760 -26.902  1.00 67.69           C  
ATOM   1549  C   PRO A 203      10.791 -13.973 -26.216  1.00 67.69           C  
ATOM   1550  CB  PRO A 203      10.987 -12.249 -28.077  1.00 67.69           C  
ATOM   1551  O   PRO A 203      10.555 -15.093 -26.666  1.00 67.69           O  
ATOM   1552  CG  PRO A 203      11.816 -11.123 -27.465  1.00 67.69           C  
ATOM   1553  CD  PRO A 203      10.888 -10.533 -26.411  1.00 67.69           C  
ATOM   1554  N   ASP A 204      11.519 -13.763 -25.115  1.00 69.31           N  
ATOM   1555  CA  ASP A 204      12.190 -14.805 -24.333  1.00 69.31           C  
ATOM   1556  C   ASP A 204      11.409 -15.179 -23.060  1.00 69.31           C  
ATOM   1557  CB  ASP A 204      13.633 -14.373 -24.030  1.00 69.31           C  
ATOM   1558  O   ASP A 204      11.928 -15.866 -22.171  1.00 69.31           O  
ATOM   1559  CG  ASP A 204      14.489 -14.236 -25.294  1.00 69.31           C  
ATOM   1560  OD1 ASP A 204      14.377 -15.115 -26.179  1.00 69.31           O  
ATOM   1561  OD2 ASP A 204      15.294 -13.280 -25.351  1.00 69.31           O  
ATOM   1562  N   ALA A 205      10.139 -14.762 -22.964  1.00 66.38           N  
ATOM   1563  CA  ALA A 205       9.257 -15.147 -21.872  1.00 66.38           C  
ATOM   1564  C   ALA A 205       9.084 -16.677 -21.842  1.00 66.38           C  
ATOM   1565  CB  ALA A 205       7.914 -14.419 -22.004  1.00 66.38           C  
ATOM   1566  O   ALA A 205       8.345 -17.261 -22.640  1.00 66.38           O  
ATOM   1567  N   GLY A 206       9.775 -17.328 -20.903  1.00 66.88           N  
ATOM   1568  CA  GLY A 206       9.709 -18.772 -20.684  1.00 66.88           C  
ATOM   1569  C   GLY A 206       8.316 -19.277 -20.276  1.00 66.88           C  
ATOM   1570  O   GLY A 206       7.330 -18.540 -20.185  1.00 66.88           O  
ATOM   1571  N   HIS A 207       8.214 -20.581 -20.009  1.00 72.50           N  
ATOM   1572  CA  HIS A 207       6.960 -21.183 -19.554  1.00 72.50           C  
ATOM   1573  C   HIS A 207       6.566 -20.679 -18.159  1.00 72.50           C  
ATOM   1574  CB  HIS A 207       7.044 -22.713 -19.588  1.00 72.50           C  
ATOM   1575  O   HIS A 207       7.398 -20.574 -17.261  1.00 72.50           O  
ATOM   1576  CG  HIS A 207       7.221 -23.254 -20.983  1.00 72.50           C  
ATOM   1577  CD2 HIS A 207       8.390 -23.689 -21.547  1.00 72.50           C  
ATOM   1578  ND1 HIS A 207       6.238 -23.379 -21.940  1.00 72.50           N  
ATOM   1579  CE1 HIS A 207       6.804 -23.872 -23.055  1.00 72.50           C  
ATOM   1580  NE2 HIS A 207       8.111 -24.078 -22.858  1.00 72.50           N  
ATOM   1581  N   LEU A 208       5.270 -20.416 -17.973  1.00 72.75           N  
ATOM   1582  CA  LEU A 208       4.724 -20.028 -16.677  1.00 72.75           C  
ATOM   1583  C   LEU A 208       4.685 -21.260 -15.762  1.00 72.75           C  
ATOM   1584  CB  LEU A 208       3.366 -19.339 -16.904  1.00 72.75           C  
ATOM   1585  O   LEU A 208       3.910 -22.188 -15.996  1.00 72.75           O  
ATOM   1586  CG  LEU A 208       2.784 -18.654 -15.648  1.00 72.75           C  
ATOM   1587  CD1 LEU A 208       2.133 -17.323 -16.031  1.00 72.75           C  
ATOM   1588  CD2 LEU A 208       1.716 -19.532 -14.998  1.00 72.75           C  
ATOM   1589  N   ASP A 209       5.544 -21.276 -14.741  1.00 82.12           N  
ATOM   1590  CA  ASP A 209       5.574 -22.342 -13.739  1.00 82.12           C  
ATOM   1591  C   ASP A 209       4.388 -22.184 -12.780  1.00 82.12           C  
ATOM   1592  CB  ASP A 209       6.930 -22.381 -13.008  1.00 82.12           C  
ATOM   1593  O   ASP A 209       4.464 -21.476 -11.773  1.00 82.12           O  
ATOM   1594  CG  ASP A 209       7.003 -23.508 -11.962  1.00 82.12           C  
ATOM   1595  OD1 ASP A 209       6.138 -24.406 -11.939  1.00 82.12           O  
ATOM   1596  OD2 ASP A 209       7.915 -23.507 -11.103  1.00 82.12           O  
ATOM   1597  N   LEU A 210       3.281 -22.860 -13.104  1.00 84.06           N  
ATOM   1598  CA  LEU A 210       2.055 -22.851 -12.302  1.00 84.06           C  
ATOM   1599  C   LEU A 210       2.307 -23.268 -10.848  1.00 84.06           C  
ATOM   1600  CB  LEU A 210       1.011 -23.788 -12.939  1.00 84.06           C  
ATOM   1601  O   LEU A 210       1.662 -22.738  -9.948  1.00 84.06           O  
ATOM   1602  CG  LEU A 210       0.418 -23.290 -14.269  1.00 84.06           C  
ATOM   1603  CD1 LEU A 210      -0.438 -24.394 -14.892  1.00 84.06           C  
ATOM   1604  CD2 LEU A 210      -0.479 -22.065 -14.079  1.00 84.06           C  
ATOM   1605  N   ALA A 211       3.271 -24.159 -10.591  1.00 87.19           N  
ATOM   1606  CA  ALA A 211       3.613 -24.542  -9.225  1.00 87.19           C  
ATOM   1607  C   ALA A 211       4.255 -23.373  -8.464  1.00 87.19           C  
ATOM   1608  CB  ALA A 211       4.527 -25.770  -9.257  1.00 87.19           C  
ATOM   1609  O   ALA A 211       3.909 -23.128  -7.312  1.00 87.19           O  
ATOM   1610  N   SER A 212       5.145 -22.613  -9.108  1.00 86.56           N  
ATOM   1611  CA  SER A 212       5.724 -21.402  -8.514  1.00 86.56           C  
ATOM   1612  C   SER A 212       4.678 -20.311  -8.285  1.00 86.56           C  
ATOM   1613  CB  SER A 212       6.854 -20.853  -9.382  1.00 86.56           C  
ATOM   1614  O   SER A 212       4.743 -19.634  -7.264  1.00 86.56           O  
ATOM   1615  OG  SER A 212       7.982 -21.702  -9.313  1.00 86.56           O  
ATOM   1616  N   VAL A 213       3.696 -20.181  -9.182  1.00 85.44           N  
ATOM   1617  CA  VAL A 213       2.561 -19.255  -9.026  1.00 85.44           C  
ATOM   1618  C   VAL A 213       1.695 -19.633  -7.827  1.00 85.44           C  
ATOM   1619  CB  VAL A 213       1.727 -19.219 -10.321  1.00 85.44           C  
ATOM   1620  O   VAL A 213       1.384 -18.782  -6.999  1.00 85.44           O  
ATOM   1621  CG1 VAL A 213       0.334 -18.607 -10.138  1.00 85.44           C  
ATOM   1622  CG2 VAL A 213       2.493 -18.444 -11.396  1.00 85.44           C  
ATOM   1623  N   LEU A 214       1.331 -20.911  -7.695  1.00 87.75           N  
ATOM   1624  CA  LEU A 214       0.541 -21.384  -6.557  1.00 87.75           C  
ATOM   1625  C   LEU A 214       1.307 -21.235  -5.240  1.00 87.75           C  
ATOM   1626  CB  LEU A 214       0.129 -22.847  -6.784  1.00 87.75           C  
ATOM   1627  O   LEU A 214       0.724 -20.817  -4.244  1.00 87.75           O  
ATOM   1628  CG  LEU A 214      -0.934 -23.047  -7.879  1.00 87.75           C  
ATOM   1629  CD1 LEU A 214      -1.137 -24.546  -8.107  1.00 87.75           C  
ATOM   1630  CD2 LEU A 214      -2.281 -22.426  -7.506  1.00 87.75           C  
ATOM   1631  N   LEU A 215       2.611 -21.524  -5.236  1.00 90.25           N  
ATOM   1632  CA  LEU A 215       3.463 -21.337  -4.063  1.00 90.25           C  
ATOM   1633  C   LEU A 215       3.593 -19.860  -3.677  1.00 90.25           C  
ATOM   1634  CB  LEU A 215       4.849 -21.950  -4.317  1.00 90.25           C  
ATOM   1635  O   LEU A 215       3.503 -19.553  -2.491  1.00 90.25           O  
ATOM   1636  CG  LEU A 215       4.912 -23.485  -4.275  1.00 90.25           C  
ATOM   1637  CD1 LEU A 215       6.293 -23.940  -4.758  1.00 90.25           C  
ATOM   1638  CD2 LEU A 215       4.705 -24.029  -2.861  1.00 90.25           C  
ATOM   1639  N   SER A 216       3.773 -18.942  -4.637  1.00 87.25           N  
ATOM   1640  CA  SER A 216       3.836 -17.508  -4.323  1.00 87.25           C  
ATOM   1641  C   SER A 216       2.497 -17.008  -3.798  1.00 87.25           C  
ATOM   1642  CB  SER A 216       4.313 -16.656  -5.509  1.00 87.25           C  
ATOM   1643  O   SER A 216       2.463 -16.346  -2.767  1.00 87.25           O  
ATOM   1644  OG  SER A 216       3.346 -16.481  -6.527  1.00 87.25           O  
ATOM   1645  N   LEU A 217       1.395 -17.377  -4.455  1.00 85.31           N  
ATOM   1646  CA  LEU A 217       0.045 -17.010  -4.041  1.00 85.31           C  
ATOM   1647  C   LEU A 217      -0.247 -17.507  -2.620  1.00 85.31           C  
ATOM   1648  CB  LEU A 217      -0.945 -17.588  -5.069  1.00 85.31           C  
ATOM   1649  O   LEU A 217      -0.654 -16.725  -1.765  1.00 85.31           O  
ATOM   1650  CG  LEU A 217      -2.422 -17.275  -4.778  1.00 85.31           C  
ATOM   1651  CD1 LEU A 217      -2.703 -15.781  -4.867  1.00 85.31           C  
ATOM   1652  CD2 LEU A 217      -3.317 -17.999  -5.780  1.00 85.31           C  
ATOM   1653  N   ALA A 218       0.016 -18.786  -2.345  1.00 89.19           N  
ATOM   1654  CA  ALA A 218      -0.192 -19.377  -1.028  1.00 89.19           C  
ATOM   1655  C   ALA A 218       0.704 -18.733   0.039  1.00 89.19           C  
ATOM   1656  CB  ALA A 218       0.033 -20.889  -1.126  1.00 89.19           C  
ATOM   1657  O   ALA A 218       0.217 -18.422   1.122  1.00 89.19           O  
ATOM   1658  N   ALA A 219       1.982 -18.476  -0.263  1.00 90.19           N  
ATOM   1659  CA  ALA A 219       2.889 -17.793   0.657  1.00 90.19           C  
ATOM   1660  C   ALA A 219       2.378 -16.391   1.014  1.00 90.19           C  
ATOM   1661  CB  ALA A 219       4.286 -17.713   0.032  1.00 90.19           C  
ATOM   1662  O   ALA A 219       2.334 -16.039   2.193  1.00 90.19           O  
ATOM   1663  N   VAL A 220       1.964 -15.608   0.011  1.00 84.12           N  
ATOM   1664  CA  VAL A 220       1.467 -14.243   0.210  1.00 84.12           C  
ATOM   1665  C   VAL A 220       0.171 -14.237   1.008  1.00 84.12           C  
ATOM   1666  CB  VAL A 220       1.346 -13.478  -1.124  1.00 84.12           C  
ATOM   1667  O   VAL A 220       0.107 -13.597   2.057  1.00 84.12           O  
ATOM   1668  CG1 VAL A 220       0.743 -12.084  -0.920  1.00 84.12           C  
ATOM   1669  CG2 VAL A 220       2.719 -13.273  -1.780  1.00 84.12           C  
ATOM   1670  N   LEU A 221      -0.826 -15.007   0.574  1.00 83.88           N  
ATOM   1671  CA  LEU A 221      -2.131 -15.051   1.226  1.00 83.88           C  
ATOM   1672  C   LEU A 221      -2.044 -15.560   2.668  1.00 83.88           C  
ATOM   1673  CB  LEU A 221      -3.089 -15.926   0.402  1.00 83.88           C  
ATOM   1674  O   LEU A 221      -2.602 -14.924   3.556  1.00 83.88           O  
ATOM   1675  CG  LEU A 221      -3.501 -15.337  -0.960  1.00 83.88           C  
ATOM   1676  CD1 LEU A 221      -4.431 -16.328  -1.660  1.00 83.88           C  
ATOM   1677  CD2 LEU A 221      -4.248 -14.016  -0.817  1.00 83.88           C  
ATOM   1678  N   LEU A 222      -1.323 -16.658   2.928  1.00 88.44           N  
ATOM   1679  CA  LEU A 222      -1.190 -17.212   4.282  1.00 88.44           C  
ATOM   1680  C   LEU A 222      -0.446 -16.264   5.222  1.00 88.44           C  
ATOM   1681  CB  LEU A 222      -0.440 -18.553   4.238  1.00 88.44           C  
ATOM   1682  O   LEU A 222      -0.835 -16.120   6.378  1.00 88.44           O  
ATOM   1683  CG  LEU A 222      -1.243 -19.737   3.681  1.00 88.44           C  
ATOM   1684  CD1 LEU A 222      -0.305 -20.930   3.481  1.00 88.44           C  
ATOM   1685  CD2 LEU A 222      -2.355 -20.160   4.644  1.00 88.44           C  
ATOM   1686  N   THR A 223       0.605 -15.604   4.731  1.00 87.56           N  
ATOM   1687  CA  THR A 223       1.398 -14.686   5.554  1.00 87.56           C  
ATOM   1688  C   THR A 223       0.592 -13.434   5.897  1.00 87.56           C  
ATOM   1689  CB  THR A 223       2.709 -14.309   4.858  1.00 87.56           C  
ATOM   1690  O   THR A 223       0.541 -13.055   7.064  1.00 87.56           O  
ATOM   1691  CG2 THR A 223       3.633 -13.466   5.739  1.00 87.56           C  
ATOM   1692  OG1 THR A 223       3.447 -15.458   4.521  1.00 87.56           O  
ATOM   1693  N   ILE A 224      -0.084 -12.819   4.918  1.00 79.81           N  
ATOM   1694  CA  ILE A 224      -0.938 -11.649   5.169  1.00 79.81           C  
ATOM   1695  C   ILE A 224      -2.123 -12.036   6.066  1.00 79.81           C  
ATOM   1696  CB  ILE A 224      -1.396 -10.994   3.845  1.00 79.81           C  
ATOM   1697  O   ILE A 224      -2.408 -11.332   7.032  1.00 79.81           O  
ATOM   1698  CG1 ILE A 224      -0.197 -10.453   3.031  1.00 79.81           C  
ATOM   1699  CG2 ILE A 224      -2.348  -9.825   4.147  1.00 79.81           C  
ATOM   1700  CD1 ILE A 224      -0.574  -9.911   1.645  1.00 79.81           C  
ATOM   1701  N   TYR A 225      -2.779 -13.171   5.805  1.00 82.38           N  
ATOM   1702  CA  TYR A 225      -3.878 -13.664   6.636  1.00 82.38           C  
ATOM   1703  C   TYR A 225      -3.438 -13.925   8.082  1.00 82.38           C  
ATOM   1704  CB  TYR A 225      -4.458 -14.940   6.016  1.00 82.38           C  
ATOM   1705  O   TYR A 225      -4.082 -13.453   9.016  1.00 82.38           O  
ATOM   1706  CG  TYR A 225      -5.538 -15.575   6.866  1.00 82.38           C  
ATOM   1707  CD1 TYR A 225      -5.248 -16.718   7.636  1.00 82.38           C  
ATOM   1708  CD2 TYR A 225      -6.812 -14.980   6.938  1.00 82.38           C  
ATOM   1709  CE1 TYR A 225      -6.231 -17.266   8.482  1.00 82.38           C  
ATOM   1710  CE2 TYR A 225      -7.796 -15.523   7.783  1.00 82.38           C  
ATOM   1711  OH  TYR A 225      -8.439 -17.162   9.410  1.00 82.38           O  
ATOM   1712  CZ  TYR A 225      -7.504 -16.664   8.560  1.00 82.38           C  
ATOM   1713  N   GLY A 226      -2.317 -14.625   8.280  1.00 84.25           N  
ATOM   1714  CA  GLY A 226      -1.764 -14.894   9.608  1.00 84.25           C  
ATOM   1715  C   GLY A 226      -1.411 -13.612  10.357  1.00 84.25           C  
ATOM   1716  O   GLY A 226      -1.669 -13.504  11.552  1.00 84.25           O  
ATOM   1717  N   LEU A 227      -0.892 -12.613   9.646  1.00 79.62           N  
ATOM   1718  CA  LEU A 227      -0.551 -11.314  10.205  1.00 79.62           C  
ATOM   1719  C   LEU A 227      -1.776 -10.475  10.589  1.00 79.62           C  
ATOM   1720  CB  LEU A 227       0.307 -10.614   9.159  1.00 79.62           C  
ATOM   1721  O   LEU A 227      -1.762  -9.833  11.637  1.00 79.62           O  
ATOM   1722  CG  LEU A 227       0.866  -9.269   9.603  1.00 79.62           C  
ATOM   1723  CD1 LEU A 227       1.811  -9.400  10.801  1.00 79.62           C  
ATOM   1724  CD2 LEU A 227       1.623  -8.770   8.388  1.00 79.62           C  
ATOM   1725  N   LYS A 228      -2.849 -10.511   9.792  1.00 73.19           N  
ATOM   1726  CA  LYS A 228      -4.125  -9.887  10.171  1.00 73.19           C  
ATOM   1727  C   LYS A 228      -4.757 -10.582  11.361  1.00 73.19           C  
ATOM   1728  CB  LYS A 228      -5.114  -9.867   9.006  1.00 73.19           C  
ATOM   1729  O   LYS A 228      -5.112  -9.918  12.324  1.00 73.19           O  
ATOM   1730  CG  LYS A 228      -4.691  -8.829   7.967  1.00 73.19           C  
ATOM   1731  CD  LYS A 228      -5.899  -8.381   7.151  1.00 73.19           C  
ATOM   1732  CE  LYS A 228      -5.415  -7.395   6.094  1.00 73.19           C  
ATOM   1733  NZ  LYS A 228      -6.489  -7.099   5.135  1.00 73.19           N  
ATOM   1734  N   GLN A 229      -4.787 -11.913  11.353  1.00 77.75           N  
ATOM   1735  CA  GLN A 229      -5.263 -12.677  12.502  1.00 77.75           C  
ATOM   1736  C   GLN A 229      -4.452 -12.377  13.766  1.00 77.75           C  
ATOM   1737  CB  GLN A 229      -5.218 -14.182  12.181  1.00 77.75           C  
ATOM   1738  O   GLN A 229      -5.012 -12.302  14.856  1.00 77.75           O  
ATOM   1739  CG  GLN A 229      -6.413 -14.691  11.370  1.00 77.75           C  
ATOM   1740  CD  GLN A 229      -7.652 -14.785  12.249  1.00 77.75           C  
ATOM   1741  NE2 GLN A 229      -8.335 -15.903  12.322  1.00 77.75           N  
ATOM   1742  OE1 GLN A 229      -8.008 -13.863  12.941  1.00 77.75           O  
ATOM   1743  N   LEU A 230      -3.140 -12.169  13.623  1.00 77.75           N  
ATOM   1744  CA  LEU A 230      -2.272 -11.747  14.716  1.00 77.75           C  
ATOM   1745  C   LEU A 230      -2.629 -10.342  15.220  1.00 77.75           C  
ATOM   1746  CB  LEU A 230      -0.808 -11.832  14.244  1.00 77.75           C  
ATOM   1747  O   LEU A 230      -2.629 -10.121  16.427  1.00 77.75           O  
ATOM   1748  CG  LEU A 230       0.234 -11.530  15.331  1.00 77.75           C  
ATOM   1749  CD1 LEU A 230       0.277 -12.641  16.375  1.00 77.75           C  
ATOM   1750  CD2 LEU A 230       1.624 -11.424  14.707  1.00 77.75           C  
ATOM   1751  N   ALA A 231      -2.933  -9.408  14.318  1.00 67.38           N  
ATOM   1752  CA  ALA A 231      -3.316  -8.040  14.664  1.00 67.38           C  
ATOM   1753  C   ALA A 231      -4.695  -7.961  15.340  1.00 67.38           C  
ATOM   1754  CB  ALA A 231      -3.292  -7.197  13.384  1.00 67.38           C  
ATOM   1755  O   ALA A 231      -4.868  -7.208  16.293  1.00 67.38           O  
ATOM   1756  N   GLU A 232      -5.663  -8.735  14.853  1.00 67.75           N  
ATOM   1757  CA  GLU A 232      -7.053  -8.700  15.316  1.00 67.75           C  
ATOM   1758  C   GLU A 232      -7.271  -9.518  16.589  1.00 67.75           C  
ATOM   1759  CB  GLU A 232      -7.964  -9.249  14.213  1.00 67.75           C  
ATOM   1760  O   GLU A 232      -7.883  -9.043  17.543  1.00 67.75           O  
ATOM   1761  CG  GLU A 232      -8.097  -8.299  13.019  1.00 67.75           C  
ATOM   1762  CD  GLU A 232      -8.902  -8.917  11.867  1.00 67.75           C  
ATOM   1763  OE1 GLU A 232      -8.984  -8.235  10.825  1.00 67.75           O  
ATOM   1764  OE2 GLU A 232      -9.393 -10.063  12.010  1.00 67.75           O  
ATOM   1765  N   HIS A 233      -6.763 -10.752  16.612  1.00 69.44           N  
ATOM   1766  CA  HIS A 233      -7.044 -11.724  17.672  1.00 69.44           C  
ATOM   1767  C   HIS A 233      -5.825 -11.998  18.563  1.00 69.44           C  
ATOM   1768  CB  HIS A 233      -7.609 -13.007  17.046  1.00 69.44           C  
ATOM   1769  O   HIS A 233      -5.909 -12.774  19.517  1.00 69.44           O  
ATOM   1770  CG  HIS A 233      -8.876 -12.778  16.258  1.00 69.44           C  
ATOM   1771  CD2 HIS A 233     -10.164 -12.901  16.704  1.00 69.44           C  
ATOM   1772  ND1 HIS A 233      -8.960 -12.389  14.945  1.00 69.44           N  
ATOM   1773  CE1 HIS A 233     -10.247 -12.296  14.596  1.00 69.44           C  
ATOM   1774  NE2 HIS A 233     -11.029 -12.620  15.639  1.00 69.44           N  
ATOM   1775  N   GLY A 234      -4.681 -11.371  18.278  1.00 70.50           N  
ATOM   1776  CA  GLY A 234      -3.435 -11.602  18.999  1.00 70.50           C  
ATOM   1777  C   GLY A 234      -2.733 -12.906  18.606  1.00 70.50           C  
ATOM   1778  O   GLY A 234      -3.044 -13.572  17.612  1.00 70.50           O  
ATOM   1779  N   ALA A 235      -1.731 -13.284  19.404  1.00 77.69           N  
ATOM   1780  CA  ALA A 235      -0.875 -14.451  19.174  1.00 77.69           C  
ATOM   1781  C   ALA A 235      -1.553 -15.783  19.557  1.00 77.69           C  
ATOM   1782  CB  ALA A 235       0.472 -14.213  19.871  1.00 77.69           C  
ATOM   1783  O   ALA A 235      -1.093 -16.502  20.440  1.00 77.69           O  
ATOM   1784  N   GLY A 236      -2.665 -16.108  18.897  1.00 81.88           N  
ATOM   1785  CA  GLY A 236      -3.336 -17.403  19.002  1.00 81.88           C  
ATOM   1786  C   GLY A 236      -2.689 -18.504  18.151  1.00 81.88           C  
ATOM   1787  O   GLY A 236      -1.887 -18.253  17.251  1.00 81.88           O  
ATOM   1788  N   LEU A 237      -3.092 -19.756  18.397  1.00 88.12           N  
ATOM   1789  CA  LEU A 237      -2.624 -20.915  17.622  1.00 88.12           C  
ATOM   1790  C   LEU A 237      -2.924 -20.765  16.127  1.00 88.12           C  
ATOM   1791  CB  LEU A 237      -3.278 -22.204  18.156  1.00 88.12           C  
ATOM   1792  O   LEU A 237      -2.063 -21.055  15.304  1.00 88.12           O  
ATOM   1793  CG  LEU A 237      -2.727 -22.695  19.506  1.00 88.12           C  
ATOM   1794  CD1 LEU A 237      -3.598 -23.839  20.024  1.00 88.12           C  
ATOM   1795  CD2 LEU A 237      -1.289 -23.206  19.383  1.00 88.12           C  
ATOM   1796  N   ALA A 238      -4.117 -20.279  15.773  1.00 84.25           N  
ATOM   1797  CA  ALA A 238      -4.521 -20.111  14.380  1.00 84.25           C  
ATOM   1798  C   ALA A 238      -3.708 -19.023  13.655  1.00 84.25           C  
ATOM   1799  CB  ALA A 238      -6.026 -19.823  14.337  1.00 84.25           C  
ATOM   1800  O   ALA A 238      -3.246 -19.264  12.541  1.00 84.25           O  
ATOM   1801  N   SER A 239      -3.488 -17.859  14.285  1.00 84.38           N  
ATOM   1802  CA  SER A 239      -2.710 -16.758  13.693  1.00 84.38           C  
ATOM   1803  C   SER A 239      -1.251 -17.159  13.493  1.00 84.38           C  
ATOM   1804  CB  SER A 239      -2.810 -15.477  14.539  1.00 84.38           C  
ATOM   1805  O   SER A 239      -0.704 -16.998  12.400  1.00 84.38           O  
ATOM   1806  OG  SER A 239      -2.403 -15.650  15.877  1.00 84.38           O  
ATOM   1807  N   MET A 240      -0.648 -17.777  14.512  1.00 88.94           N  
ATOM   1808  CA  MET A 240       0.731 -18.248  14.445  1.00 88.94           C  
ATOM   1809  C   MET A 240       0.898 -19.398  13.445  1.00 88.94           C  
ATOM   1810  CB  MET A 240       1.203 -18.651  15.849  1.00 88.94           C  
ATOM   1811  O   MET A 240       1.864 -19.407  12.687  1.00 88.94           O  
ATOM   1812  CG  MET A 240       2.733 -18.652  15.953  1.00 88.94           C  
ATOM   1813  SD  MET A 240       3.544 -17.047  15.680  1.00 88.94           S  
ATOM   1814  CE  MET A 240       2.813 -16.060  17.017  1.00 88.94           C  
ATOM   1815  N   ALA A 241      -0.048 -20.341  13.386  1.00 91.31           N  
ATOM   1816  CA  ALA A 241      -0.011 -21.439  12.424  1.00 91.31           C  
ATOM   1817  C   ALA A 241      -0.115 -20.938  10.978  1.00 91.31           C  
ATOM   1818  CB  ALA A 241      -1.122 -22.444  12.742  1.00 91.31           C  
ATOM   1819  O   ALA A 241       0.682 -21.362  10.143  1.00 91.31           O  
ATOM   1820  N   ALA A 242      -1.037 -20.015  10.676  1.00 88.69           N  
ATOM   1821  CA  ALA A 242      -1.147 -19.432   9.337  1.00 88.69           C  
ATOM   1822  C   ALA A 242       0.112 -18.638   8.956  1.00 88.69           C  
ATOM   1823  CB  ALA A 242      -2.418 -18.577   9.230  1.00 88.69           C  
ATOM   1824  O   ALA A 242       0.621 -18.801   7.847  1.00 88.69           O  
ATOM   1825  N   LEU A 243       0.659 -17.845   9.885  1.00 88.62           N  
ATOM   1826  CA  LEU A 243       1.883 -17.082   9.651  1.00 88.62           C  
ATOM   1827  C   LEU A 243       3.086 -18.004   9.398  1.00 88.62           C  
ATOM   1828  CB  LEU A 243       2.113 -16.138  10.846  1.00 88.62           C  
ATOM   1829  O   LEU A 243       3.798 -17.833   8.411  1.00 88.62           O  
ATOM   1830  CG  LEU A 243       3.312 -15.189  10.676  1.00 88.62           C  
ATOM   1831  CD1 LEU A 243       3.115 -14.226   9.504  1.00 88.62           C  
ATOM   1832  CD2 LEU A 243       3.499 -14.364  11.949  1.00 88.62           C  
ATOM   1833  N   LEU A 244       3.292 -19.018  10.243  1.00 93.06           N  
ATOM   1834  CA  LEU A 244       4.374 -19.994  10.081  1.00 93.06           C  
ATOM   1835  C   LEU A 244       4.207 -20.830   8.809  1.00 93.06           C  
ATOM   1836  CB  LEU A 244       4.443 -20.911  11.314  1.00 93.06           C  
ATOM   1837  O   LEU A 244       5.195 -21.080   8.120  1.00 93.06           O  
ATOM   1838  CG  LEU A 244       4.973 -20.237  12.594  1.00 93.06           C  
ATOM   1839  CD1 LEU A 244       4.837 -21.213  13.763  1.00 93.06           C  
ATOM   1840  CD2 LEU A 244       6.447 -19.841  12.471  1.00 93.06           C  
ATOM   1841  N   ALA A 245       2.979 -21.225   8.462  1.00 93.88           N  
ATOM   1842  CA  ALA A 245       2.691 -21.916   7.210  1.00 93.88           C  
ATOM   1843  C   ALA A 245       3.018 -21.029   6.001  1.00 93.88           C  
ATOM   1844  CB  ALA A 245       1.226 -22.369   7.203  1.00 93.88           C  
ATOM   1845  O   ALA A 245       3.700 -21.482   5.085  1.00 93.88           O  
ATOM   1846  N   GLY A 246       2.613 -19.756   6.019  1.00 91.25           N  
ATOM   1847  CA  GLY A 246       2.945 -18.790   4.972  1.00 91.25           C  
ATOM   1848  C   GLY A 246       4.451 -18.596   4.806  1.00 91.25           C  
ATOM   1849  O   GLY A 246       4.962 -18.688   3.689  1.00 91.25           O  
ATOM   1850  N   LEU A 247       5.185 -18.442   5.913  1.00 92.31           N  
ATOM   1851  CA  LEU A 247       6.647 -18.347   5.908  1.00 92.31           C  
ATOM   1852  C   LEU A 247       7.315 -19.634   5.402  1.00 92.31           C  
ATOM   1853  CB  LEU A 247       7.146 -18.008   7.324  1.00 92.31           C  
ATOM   1854  O   LEU A 247       8.279 -19.564   4.639  1.00 92.31           O  
ATOM   1855  CG  LEU A 247       6.797 -16.592   7.819  1.00 92.31           C  
ATOM   1856  CD1 LEU A 247       7.251 -16.446   9.273  1.00 92.31           C  
ATOM   1857  CD2 LEU A 247       7.474 -15.500   6.989  1.00 92.31           C  
ATOM   1858  N   ALA A 248       6.806 -20.808   5.781  1.00 94.62           N  
ATOM   1859  CA  ALA A 248       7.323 -22.094   5.321  1.00 94.62           C  
ATOM   1860  C   ALA A 248       7.102 -22.292   3.812  1.00 94.62           C  
ATOM   1861  CB  ALA A 248       6.673 -23.212   6.143  1.00 94.62           C  
ATOM   1862  O   ALA A 248       8.031 -22.671   3.094  1.00 94.62           O  
ATOM   1863  N   VAL A 249       5.902 -21.976   3.312  1.00 94.56           N  
ATOM   1864  CA  VAL A 249       5.578 -22.010   1.877  1.00 94.56           C  
ATOM   1865  C   VAL A 249       6.408 -20.973   1.115  1.00 94.56           C  
ATOM   1866  CB  VAL A 249       4.068 -21.800   1.650  1.00 94.56           C  
ATOM   1867  O   VAL A 249       6.934 -21.278   0.047  1.00 94.56           O  
ATOM   1868  CG1 VAL A 249       3.713 -21.751   0.160  1.00 94.56           C  
ATOM   1869  CG2 VAL A 249       3.249 -22.963   2.232  1.00 94.56           C  
ATOM   1870  N   GLY A 250       6.619 -19.786   1.686  1.00 90.38           N  
ATOM   1871  CA  GLY A 250       7.506 -18.762   1.137  1.00 90.38           C  
ATOM   1872  C   GLY A 250       8.961 -19.227   1.053  1.00 90.38           C  
ATOM   1873  O   GLY A 250       9.608 -19.065   0.021  1.00 90.38           O  
ATOM   1874  N   ALA A 251       9.480 -19.886   2.091  1.00 91.81           N  
ATOM   1875  CA  ALA A 251      10.823 -20.462   2.069  1.00 91.81           C  
ATOM   1876  C   ALA A 251      10.956 -21.561   1.001  1.00 91.81           C  
ATOM   1877  CB  ALA A 251      11.157 -20.990   3.468  1.00 91.81           C  
ATOM   1878  O   ALA A 251      11.973 -21.630   0.306  1.00 91.81           O  
ATOM   1879  N   LEU A 252       9.924 -22.393   0.829  1.00 93.12           N  
ATOM   1880  CA  LEU A 252       9.860 -23.389  -0.240  1.00 93.12           C  
ATOM   1881  C   LEU A 252       9.836 -22.730  -1.628  1.00 93.12           C  
ATOM   1882  CB  LEU A 252       8.633 -24.286  -0.006  1.00 93.12           C  
ATOM   1883  O   LEU A 252      10.583 -23.149  -2.514  1.00 93.12           O  
ATOM   1884  CG  LEU A 252       8.429 -25.371  -1.078  1.00 93.12           C  
ATOM   1885  CD1 LEU A 252       9.605 -26.349  -1.132  1.00 93.12           C  
ATOM   1886  CD2 LEU A 252       7.156 -26.158  -0.773  1.00 93.12           C  
ATOM   1887  N   PHE A 253       9.035 -21.676  -1.802  1.00 91.00           N  
ATOM   1888  CA  PHE A 253       8.992 -20.872  -3.021  1.00 91.00           C  
ATOM   1889  C   PHE A 253      10.378 -20.317  -3.363  1.00 91.00           C  
ATOM   1890  CB  PHE A 253       7.964 -19.741  -2.864  1.00 91.00           C  
ATOM   1891  O   PHE A 253      10.872 -20.564  -4.461  1.00 91.00           O  
ATOM   1892  CG  PHE A 253       8.018 -18.717  -3.978  1.00 91.00           C  
ATOM   1893  CD1 PHE A 253       8.604 -17.457  -3.749  1.00 91.00           C  
ATOM   1894  CD2 PHE A 253       7.516 -19.033  -5.252  1.00 91.00           C  
ATOM   1895  CE1 PHE A 253       8.688 -16.516  -4.791  1.00 91.00           C  
ATOM   1896  CE2 PHE A 253       7.602 -18.092  -6.291  1.00 91.00           C  
ATOM   1897  CZ  PHE A 253       8.185 -16.834  -6.064  1.00 91.00           C  
ATOM   1898  N   LEU A 254      11.042 -19.643  -2.419  1.00 90.50           N  
ATOM   1899  CA  LEU A 254      12.367 -19.050  -2.628  1.00 90.50           C  
ATOM   1900  C   LEU A 254      13.427 -20.109  -2.957  1.00 90.50           C  
ATOM   1901  CB  LEU A 254      12.779 -18.250  -1.380  1.00 90.50           C  
ATOM   1902  O   LEU A 254      14.218 -19.919  -3.880  1.00 90.50           O  
ATOM   1903  CG  LEU A 254      11.933 -16.994  -1.097  1.00 90.50           C  
ATOM   1904  CD1 LEU A 254      12.377 -16.383   0.232  1.00 90.50           C  
ATOM   1905  CD2 LEU A 254      12.072 -15.928  -2.182  1.00 90.50           C  
ATOM   1906  N   ARG A 255      13.416 -21.254  -2.261  1.00 91.44           N  
ATOM   1907  CA  ARG A 255      14.296 -22.387  -2.587  1.00 91.44           C  
ATOM   1908  C   ARG A 255      14.075 -22.856  -4.021  1.00 91.44           C  
ATOM   1909  CB  ARG A 255      14.076 -23.538  -1.598  1.00 91.44           C  
ATOM   1910  O   ARG A 255      15.040 -22.989  -4.766  1.00 91.44           O  
ATOM   1911  CG  ARG A 255      14.771 -23.271  -0.258  1.00 91.44           C  
ATOM   1912  CD  ARG A 255      14.416 -24.376   0.740  1.00 91.44           C  
ATOM   1913  NE  ARG A 255      15.204 -24.254   1.980  1.00 91.44           N  
ATOM   1914  NH1 ARG A 255      13.841 -25.515   3.334  1.00 91.44           N  
ATOM   1915  NH2 ARG A 255      15.710 -24.628   4.168  1.00 91.44           N  
ATOM   1916  CZ  ARG A 255      14.914 -24.797   3.150  1.00 91.44           C  
ATOM   1917  N   ARG A 256      12.819 -23.041  -4.437  1.00 91.44           N  
ATOM   1918  CA  ARG A 256      12.479 -23.434  -5.812  1.00 91.44           C  
ATOM   1919  C   ARG A 256      12.943 -22.393  -6.834  1.00 91.44           C  
ATOM   1920  CB  ARG A 256      10.971 -23.714  -5.902  1.00 91.44           C  
ATOM   1921  O   ARG A 256      13.557 -22.780  -7.823  1.00 91.44           O  
ATOM   1922  CG  ARG A 256      10.569 -24.253  -7.282  1.00 91.44           C  
ATOM   1923  CD  ARG A 256       9.060 -24.504  -7.339  1.00 91.44           C  
ATOM   1924  NE  ARG A 256       8.638 -24.945  -8.679  1.00 91.44           N  
ATOM   1925  NH1 ARG A 256       8.729 -27.228  -8.393  1.00 91.44           N  
ATOM   1926  NH2 ARG A 256       8.022 -26.339 -10.329  1.00 91.44           N  
ATOM   1927  CZ  ARG A 256       8.471 -26.174  -9.121  1.00 91.44           C  
ATOM   1928  N   GLN A 257      12.721 -21.099  -6.581  1.00 88.31           N  
ATOM   1929  CA  GLN A 257      13.168 -20.016  -7.473  1.00 88.31           C  
ATOM   1930  C   GLN A 257      14.687 -20.026  -7.693  1.00 88.31           C  
ATOM   1931  CB  GLN A 257      12.751 -18.631  -6.939  1.00 88.31           C  
ATOM   1932  O   GLN A 257      15.147 -19.692  -8.780  1.00 88.31           O  
ATOM   1933  CG  GLN A 257      11.246 -18.331  -6.919  1.00 88.31           C  
ATOM   1934  CD  GLN A 257      10.546 -18.753  -8.194  1.00 88.31           C  
ATOM   1935  NE2 GLN A 257       9.728 -19.776  -8.135  1.00 88.31           N  
ATOM   1936  OE1 GLN A 257      10.758 -18.192  -9.252  1.00 88.31           O  
ATOM   1937  N   GLY A 258      15.471 -20.452  -6.699  1.00 85.75           N  
ATOM   1938  CA  GLY A 258      16.924 -20.581  -6.832  1.00 85.75           C  
ATOM   1939  C   GLY A 258      17.397 -21.701  -7.769  1.00 85.75           C  
ATOM   1940  O   GLY A 258      18.544 -21.661  -8.210  1.00 85.75           O  
ATOM   1941  N   HIS A 259      16.545 -22.684  -8.082  1.00 85.50           N  
ATOM   1942  CA  HIS A 259      16.917 -23.884  -8.846  1.00 85.50           C  
ATOM   1943  C   HIS A 259      16.291 -23.974 -10.246  1.00 85.50           C  
ATOM   1944  CB  HIS A 259      16.566 -25.128  -8.014  1.00 85.50           C  
ATOM   1945  O   HIS A 259      16.755 -24.769 -11.061  1.00 85.50           O  
ATOM   1946  CG  HIS A 259      17.466 -25.317  -6.820  1.00 85.50           C  
ATOM   1947  CD2 HIS A 259      17.116 -25.241  -5.500  1.00 85.50           C  
ATOM   1948  ND1 HIS A 259      18.802 -25.640  -6.861  1.00 85.50           N  
ATOM   1949  CE1 HIS A 259      19.246 -25.741  -5.597  1.00 85.50           C  
ATOM   1950  NE2 HIS A 259      18.252 -25.502  -4.728  1.00 85.50           N  
ATOM   1951  N   ILE A 260      15.246 -23.198 -10.541  1.00 85.00           N  
ATOM   1952  CA  ILE A 260      14.551 -23.253 -11.836  1.00 85.00           C  
ATOM   1953  C   ILE A 260      15.197 -22.336 -12.882  1.00 85.00           C  
ATOM   1954  CB  ILE A 260      13.035 -23.009 -11.681  1.00 85.00           C  
ATOM   1955  O   ILE A 260      15.727 -21.277 -12.560  1.00 85.00           O  
ATOM   1956  CG1 ILE A 260      12.723 -21.624 -11.078  1.00 85.00           C  
ATOM   1957  CG2 ILE A 260      12.414 -24.163 -10.867  1.00 85.00           C  
ATOM   1958  CD1 ILE A 260      11.220 -21.354 -10.950  1.00 85.00           C  
ATOM   1959  N   ALA A 261      15.129 -22.738 -14.156  1.00 77.88           N  
ATOM   1960  CA  ALA A 261      15.757 -22.012 -15.266  1.00 77.88           C  
ATOM   1961  C   ALA A 261      15.107 -20.643 -15.550  1.00 77.88           C  
ATOM   1962  CB  ALA A 261      15.716 -22.916 -16.505  1.00 77.88           C  
ATOM   1963  O   ALA A 261      15.802 -19.683 -15.876  1.00 77.88           O  
ATOM   1964  N   TYR A 262      13.783 -20.547 -15.382  1.00 73.44           N  
ATOM   1965  CA  TYR A 262      12.996 -19.329 -15.602  1.00 73.44           C  
ATOM   1966  C   TYR A 262      12.239 -18.960 -14.318  1.00 73.44           C  
ATOM   1967  CB  TYR A 262      12.060 -19.524 -16.805  1.00 73.44           C  
ATOM   1968  O   TYR A 262      11.058 -19.289 -14.189  1.00 73.44           O  
ATOM   1969  CG  TYR A 262      12.789 -19.767 -18.111  1.00 73.44           C  
ATOM   1970  CD1 TYR A 262      13.255 -18.676 -18.871  1.00 73.44           C  
ATOM   1971  CD2 TYR A 262      13.006 -21.083 -18.562  1.00 73.44           C  
ATOM   1972  CE1 TYR A 262      13.940 -18.898 -20.081  1.00 73.44           C  
ATOM   1973  CE2 TYR A 262      13.704 -21.309 -19.763  1.00 73.44           C  
ATOM   1974  OH  TYR A 262      14.827 -20.446 -21.691  1.00 73.44           O  
ATOM   1975  CZ  TYR A 262      14.172 -20.217 -20.524  1.00 73.44           C  
ATOM   1976  N   PRO A 263      12.912 -18.347 -13.326  1.00 78.94           N  
ATOM   1977  CA  PRO A 263      12.265 -17.982 -12.076  1.00 78.94           C  
ATOM   1978  C   PRO A 263      11.287 -16.817 -12.253  1.00 78.94           C  
ATOM   1979  CB  PRO A 263      13.402 -17.677 -11.101  1.00 78.94           C  
ATOM   1980  O   PRO A 263      11.580 -15.854 -12.960  1.00 78.94           O  
ATOM   1981  CG  PRO A 263      14.518 -17.170 -12.013  1.00 78.94           C  
ATOM   1982  CD  PRO A 263      14.327 -17.994 -13.287  1.00 78.94           C  
ATOM   1983  N   LEU A 264      10.152 -16.886 -11.551  1.00 76.50           N  
ATOM   1984  CA  LEU A 264       9.209 -15.775 -11.384  1.00 76.50           C  
ATOM   1985  C   LEU A 264       9.864 -14.600 -10.648  1.00 76.50           C  
ATOM   1986  CB  LEU A 264       7.985 -16.234 -10.562  1.00 76.50           C  
ATOM   1987  O   LEU A 264       9.585 -13.443 -10.951  1.00 76.50           O  
ATOM   1988  CG  LEU A 264       7.114 -17.341 -11.176  1.00 76.50           C  
ATOM   1989  CD1 LEU A 264       5.954 -17.647 -10.231  1.00 76.50           C  
ATOM   1990  CD2 LEU A 264       6.495 -16.954 -12.517  1.00 76.50           C  
ATOM   1991  N   LEU A 265      10.734 -14.903  -9.679  1.00 79.31           N  
ATOM   1992  CA  LEU A 265      11.484 -13.917  -8.910  1.00 79.31           C  
ATOM   1993  C   LEU A 265      12.982 -14.188  -9.034  1.00 79.31           C  
ATOM   1994  CB  LEU A 265      11.011 -13.940  -7.446  1.00 79.31           C  
ATOM   1995  O   LEU A 265      13.494 -15.173  -8.502  1.00 79.31           O  
ATOM   1996  CG  LEU A 265      11.690 -12.867  -6.575  1.00 79.31           C  
ATOM   1997  CD1 LEU A 265      11.244 -11.459  -6.964  1.00 79.31           C  
ATOM   1998  CD2 LEU A 265      11.347 -13.088  -5.103  1.00 79.31           C  
ATOM   1999  N   ASP A 266      13.698 -13.284  -9.699  1.00 80.19           N  
ATOM   2000  CA  ASP A 266      15.145 -13.401  -9.837  1.00 80.19           C  
ATOM   2001  C   ASP A 266      15.859 -13.004  -8.538  1.00 80.19           C  
ATOM   2002  CB  ASP A 266      15.638 -12.602 -11.046  1.00 80.19           C  
ATOM   2003  O   ASP A 266      16.096 -11.828  -8.248  1.00 80.19           O  
ATOM   2004  CG  ASP A 266      17.076 -12.976 -11.421  1.00 80.19           C  
ATOM   2005  OD1 ASP A 266      17.786 -13.592 -10.590  1.00 80.19           O  
ATOM   2006  OD2 ASP A 266      17.440 -12.683 -12.580  1.00 80.19           O  
ATOM   2007  N   LEU A 267      16.230 -14.012  -7.746  1.00 83.62           N  
ATOM   2008  CA  LEU A 267      16.908 -13.817  -6.464  1.00 83.62           C  
ATOM   2009  C   LEU A 267      18.292 -13.168  -6.606  1.00 83.62           C  
ATOM   2010  CB  LEU A 267      17.001 -15.153  -5.711  1.00 83.62           C  
ATOM   2011  O   LEU A 267      18.804 -12.604  -5.637  1.00 83.62           O  
ATOM   2012  CG  LEU A 267      15.645 -15.819  -5.422  1.00 83.62           C  
ATOM   2013  CD1 LEU A 267      15.875 -17.088  -4.607  1.00 83.62           C  
ATOM   2014  CD2 LEU A 267      14.692 -14.918  -4.636  1.00 83.62           C  
ATOM   2015  N   ARG A 268      18.888 -13.182  -7.807  1.00 82.44           N  
ATOM   2016  CA  ARG A 268      20.177 -12.524  -8.069  1.00 82.44           C  
ATOM   2017  C   ARG A 268      20.075 -11.010  -7.904  1.00 82.44           C  
ATOM   2018  CB  ARG A 268      20.684 -12.882  -9.473  1.00 82.44           C  
ATOM   2019  O   ARG A 268      21.058 -10.384  -7.513  1.00 82.44           O  
ATOM   2020  CG  ARG A 268      20.855 -14.397  -9.669  1.00 82.44           C  
ATOM   2021  CD  ARG A 268      21.224 -14.706 -11.121  1.00 82.44           C  
ATOM   2022  NE  ARG A 268      21.455 -16.150 -11.318  1.00 82.44           N  
ATOM   2023  NH1 ARG A 268      22.067 -16.038 -13.525  1.00 82.44           N  
ATOM   2024  NH2 ARG A 268      22.004 -18.019 -12.497  1.00 82.44           N  
ATOM   2025  CZ  ARG A 268      21.841 -16.727 -12.442  1.00 82.44           C  
ATOM   2026  N   LEU A 269      18.884 -10.428  -8.083  1.00 81.25           N  
ATOM   2027  CA  LEU A 269      18.653  -8.998  -7.861  1.00 81.25           C  
ATOM   2028  C   LEU A 269      18.973  -8.574  -6.421  1.00 81.25           C  
ATOM   2029  CB  LEU A 269      17.210  -8.625  -8.242  1.00 81.25           C  
ATOM   2030  O   LEU A 269      19.536  -7.503  -6.198  1.00 81.25           O  
ATOM   2031  CG  LEU A 269      16.872  -8.799  -9.735  1.00 81.25           C  
ATOM   2032  CD1 LEU A 269      15.388  -8.509  -9.959  1.00 81.25           C  
ATOM   2033  CD2 LEU A 269      17.680  -7.859 -10.633  1.00 81.25           C  
ATOM   2034  N   PHE A 270      18.725  -9.445  -5.438  1.00 85.38           N  
ATOM   2035  CA  PHE A 270      19.018  -9.174  -4.027  1.00 85.38           C  
ATOM   2036  C   PHE A 270      20.518  -9.150  -3.706  1.00 85.38           C  
ATOM   2037  CB  PHE A 270      18.296 -10.194  -3.140  1.00 85.38           C  
ATOM   2038  O   PHE A 270      20.910  -8.622  -2.662  1.00 85.38           O  
ATOM   2039  CG  PHE A 270      16.787 -10.073  -3.171  1.00 85.38           C  
ATOM   2040  CD1 PHE A 270      16.118  -9.319  -2.189  1.00 85.38           C  
ATOM   2041  CD2 PHE A 270      16.047 -10.716  -4.178  1.00 85.38           C  
ATOM   2042  CE1 PHE A 270      14.715  -9.235  -2.203  1.00 85.38           C  
ATOM   2043  CE2 PHE A 270      14.646 -10.624  -4.200  1.00 85.38           C  
ATOM   2044  CZ  PHE A 270      13.978  -9.887  -3.207  1.00 85.38           C  
ATOM   2045  N   ALA A 271      21.373  -9.675  -4.590  1.00 84.00           N  
ATOM   2046  CA  ALA A 271      22.820  -9.537  -4.461  1.00 84.00           C  
ATOM   2047  C   ALA A 271      23.285  -8.102  -4.775  1.00 84.00           C  
ATOM   2048  CB  ALA A 271      23.505 -10.574  -5.356  1.00 84.00           C  
ATOM   2049  O   ALA A 271      24.302  -7.652  -4.241  1.00 84.00           O  
ATOM   2050  N   HIS A 272      22.527  -7.346  -5.579  1.00 84.25           N  
ATOM   2051  CA  HIS A 272      22.863  -5.969  -5.923  1.00 84.25           C  
ATOM   2052  C   HIS A 272      22.563  -5.014  -4.761  1.00 84.25           C  
ATOM   2053  CB  HIS A 272      22.165  -5.552  -7.224  1.00 84.25           C  
ATOM   2054  O   HIS A 272      21.418  -4.831  -4.344  1.00 84.25           O  
ATOM   2055  CG  HIS A 272      22.616  -6.361  -8.414  1.00 84.25           C  
ATOM   2056  CD2 HIS A 272      21.826  -7.127  -9.226  1.00 84.25           C  
ATOM   2057  ND1 HIS A 272      23.902  -6.457  -8.902  1.00 84.25           N  
ATOM   2058  CE1 HIS A 272      23.883  -7.272  -9.970  1.00 84.25           C  
ATOM   2059  NE2 HIS A 272      22.640  -7.711 -10.198  1.00 84.25           N  
ATOM   2060  N   ALA A 273      23.613  -4.359  -4.252  1.00 85.50           N  
ATOM   2061  CA  ALA A 273      23.516  -3.426  -3.128  1.00 85.50           C  
ATOM   2062  C   ALA A 273      22.503  -2.276  -3.344  1.00 85.50           C  
ATOM   2063  CB  ALA A 273      24.914  -2.919  -2.748  1.00 85.50           C  
ATOM   2064  O   ALA A 273      21.761  -1.988  -2.404  1.00 85.50           O  
ATOM   2065  N   PRO A 274      22.394  -1.654  -4.539  1.00 85.19           N  
ATOM   2066  CA  PRO A 274      21.390  -0.617  -4.783  1.00 85.19           C  
ATOM   2067  C   PRO A 274      19.953  -1.132  -4.691  1.00 85.19           C  
ATOM   2068  CB  PRO A 274      21.690  -0.065  -6.183  1.00 85.19           C  
ATOM   2069  O   PRO A 274      19.125  -0.503  -4.038  1.00 85.19           O  
ATOM   2070  CG  PRO A 274      23.176  -0.358  -6.358  1.00 85.19           C  
ATOM   2071  CD  PRO A 274      23.315  -1.709  -5.666  1.00 85.19           C  
ATOM   2072  N   PHE A 275      19.681  -2.297  -5.287  1.00 86.69           N  
ATOM   2073  CA  PHE A 275      18.358  -2.916  -5.295  1.00 86.69           C  
ATOM   2074  C   PHE A 275      17.894  -3.243  -3.877  1.00 86.69           C  
ATOM   2075  CB  PHE A 275      18.413  -4.182  -6.152  1.00 86.69           C  
ATOM   2076  O   PHE A 275      16.843  -2.783  -3.444  1.00 86.69           O  
ATOM   2077  CG  PHE A 275      17.109  -4.947  -6.200  1.00 86.69           C  
ATOM   2078  CD1 PHE A 275      16.865  -6.000  -5.298  1.00 86.69           C  
ATOM   2079  CD2 PHE A 275      16.148  -4.625  -7.172  1.00 86.69           C  
ATOM   2080  CE1 PHE A 275      15.689  -6.761  -5.405  1.00 86.69           C  
ATOM   2081  CE2 PHE A 275      14.990  -5.403  -7.303  1.00 86.69           C  
ATOM   2082  CZ  PHE A 275      14.771  -6.477  -6.428  1.00 86.69           C  
ATOM   2083  N   ARG A 276      18.714  -3.971  -3.111  1.00 89.88           N  
ATOM   2084  CA  ARG A 276      18.362  -4.359  -1.738  1.00 89.88           C  
ATOM   2085  C   ARG A 276      18.240  -3.162  -0.791  1.00 89.88           C  
ATOM   2086  CB  ARG A 276      19.338  -5.429  -1.239  1.00 89.88           C  
ATOM   2087  O   ARG A 276      17.412  -3.196   0.110  1.00 89.88           O  
ATOM   2088  CG  ARG A 276      20.760  -4.894  -1.011  1.00 89.88           C  
ATOM   2089  CD  ARG A 276      21.806  -6.000  -0.871  1.00 89.88           C  
ATOM   2090  NE  ARG A 276      21.339  -7.070   0.025  1.00 89.88           N  
ATOM   2091  NH1 ARG A 276      23.231  -8.361  -0.011  1.00 89.88           N  
ATOM   2092  NH2 ARG A 276      21.388  -9.117   1.004  1.00 89.88           N  
ATOM   2093  CZ  ARG A 276      21.987  -8.175   0.332  1.00 89.88           C  
ATOM   2094  N   ALA A 277      19.029  -2.104  -0.997  1.00 90.69           N  
ATOM   2095  CA  ALA A 277      18.921  -0.872  -0.217  1.00 90.69           C  
ATOM   2096  C   ALA A 277      17.626  -0.116  -0.521  1.00 90.69           C  
ATOM   2097  CB  ALA A 277      20.134   0.008  -0.516  1.00 90.69           C  
ATOM   2098  O   ALA A 277      16.935   0.298   0.405  1.00 90.69           O  
ATOM   2099  N   ALA A 278      17.294   0.040  -1.805  1.00 91.00           N  
ATOM   2100  CA  ALA A 278      16.071   0.704  -2.233  1.00 91.00           C  
ATOM   2101  C   ALA A 278      14.826  -0.076  -1.792  1.00 91.00           C  
ATOM   2102  CB  ALA A 278      16.130   0.898  -3.750  1.00 91.00           C  
ATOM   2103  O   ALA A 278      13.918   0.520  -1.225  1.00 91.00           O  
ATOM   2104  N   LEU A 279      14.824  -1.403  -1.957  1.00 92.00           N  
ATOM   2105  CA  LEU A 279      13.725  -2.270  -1.533  1.00 92.00           C  
ATOM   2106  C   LEU A 279      13.524  -2.244  -0.012  1.00 92.00           C  
ATOM   2107  CB  LEU A 279      13.991  -3.693  -2.053  1.00 92.00           C  
ATOM   2108  O   LEU A 279      12.396  -2.108   0.447  1.00 92.00           O  
ATOM   2109  CG  LEU A 279      12.779  -4.638  -1.943  1.00 92.00           C  
ATOM   2110  CD1 LEU A 279      11.654  -4.215  -2.888  1.00 92.00           C  
ATOM   2111  CD2 LEU A 279      13.218  -6.052  -2.320  1.00 92.00           C  
ATOM   2112  N   ALA A 280      14.603  -2.310   0.778  1.00 93.44           N  
ATOM   2113  CA  ALA A 280      14.514  -2.217   2.237  1.00 93.44           C  
ATOM   2114  C   ALA A 280      14.027  -0.836   2.700  1.00 93.44           C  
ATOM   2115  CB  ALA A 280      15.881  -2.548   2.847  1.00 93.44           C  
ATOM   2116  O   ALA A 280      13.194  -0.746   3.598  1.00 93.44           O  
ATOM   2117  N   ALA A 281      14.517   0.243   2.083  1.00 94.69           N  
ATOM   2118  CA  ALA A 281      14.072   1.593   2.408  1.00 94.69           C  
ATOM   2119  C   ALA A 281      12.597   1.807   2.056  1.00 94.69           C  
ATOM   2120  CB  ALA A 281      14.972   2.595   1.687  1.00 94.69           C  
ATOM   2121  O   ALA A 281      11.863   2.372   2.860  1.00 94.69           O  
ATOM   2122  N   TYR A 282      12.166   1.309   0.896  1.00 93.44           N  
ATOM   2123  CA  TYR A 282      10.770   1.309   0.471  1.00 93.44           C  
ATOM   2124  C   TYR A 282       9.894   0.526   1.458  1.00 93.44           C  
ATOM   2125  CB  TYR A 282      10.705   0.755  -0.959  1.00 93.44           C  
ATOM   2126  O   TYR A 282       8.898   1.057   1.941  1.00 93.44           O  
ATOM   2127  CG  TYR A 282       9.341   0.845  -1.600  1.00 93.44           C  
ATOM   2128  CD1 TYR A 282       8.368  -0.123  -1.295  1.00 93.44           C  
ATOM   2129  CD2 TYR A 282       9.042   1.889  -2.501  1.00 93.44           C  
ATOM   2130  CE1 TYR A 282       7.090  -0.031  -1.863  1.00 93.44           C  
ATOM   2131  CE2 TYR A 282       7.764   1.965  -3.092  1.00 93.44           C  
ATOM   2132  OH  TYR A 282       5.533   1.071  -3.292  1.00 93.44           O  
ATOM   2133  CZ  TYR A 282       6.777   1.012  -2.755  1.00 93.44           C  
ATOM   2134  N   ALA A 283      10.312  -0.684   1.843  1.00 94.44           N  
ATOM   2135  CA  ALA A 283       9.590  -1.519   2.798  1.00 94.44           C  
ATOM   2136  C   ALA A 283       9.424  -0.840   4.169  1.00 94.44           C  
ATOM   2137  CB  ALA A 283      10.329  -2.855   2.949  1.00 94.44           C  
ATOM   2138  O   ALA A 283       8.320  -0.805   4.708  1.00 94.44           O  
ATOM   2139  N   LEU A 284      10.504  -0.284   4.728  1.00 96.19           N  
ATOM   2140  CA  LEU A 284      10.486   0.388   6.033  1.00 96.19           C  
ATOM   2141  C   LEU A 284       9.673   1.690   5.999  1.00 96.19           C  
ATOM   2142  CB  LEU A 284      11.933   0.677   6.468  1.00 96.19           C  
ATOM   2143  O   LEU A 284       8.938   1.978   6.941  1.00 96.19           O  
ATOM   2144  CG  LEU A 284      12.764  -0.561   6.852  1.00 96.19           C  
ATOM   2145  CD1 LEU A 284      14.219  -0.140   7.079  1.00 96.19           C  
ATOM   2146  CD2 LEU A 284      12.263  -1.228   8.131  1.00 96.19           C  
ATOM   2147  N   ALA A 285       9.780   2.454   4.909  1.00 95.12           N  
ATOM   2148  CA  ALA A 285       9.002   3.669   4.697  1.00 95.12           C  
ATOM   2149  C   ALA A 285       7.500   3.364   4.594  1.00 95.12           C  
ATOM   2150  CB  ALA A 285       9.527   4.370   3.438  1.00 95.12           C  
ATOM   2151  O   ALA A 285       6.713   4.006   5.283  1.00 95.12           O  
ATOM   2152  N   ALA A 286       7.109   2.363   3.798  1.00 91.81           N  
ATOM   2153  CA  ALA A 286       5.722   1.907   3.687  1.00 91.81           C  
ATOM   2154  C   ALA A 286       5.179   1.411   5.031  1.00 91.81           C  
ATOM   2155  CB  ALA A 286       5.648   0.832   2.595  1.00 91.81           C  
ATOM   2156  O   ALA A 286       4.090   1.810   5.437  1.00 91.81           O  
ATOM   2157  N   LEU A 287       5.969   0.624   5.764  1.00 93.12           N  
ATOM   2158  CA  LEU A 287       5.587   0.097   7.073  1.00 93.12           C  
ATOM   2159  C   LEU A 287       5.298   1.221   8.078  1.00 93.12           C  
ATOM   2160  CB  LEU A 287       6.688  -0.881   7.519  1.00 93.12           C  
ATOM   2161  O   LEU A 287       4.255   1.206   8.730  1.00 93.12           O  
ATOM   2162  CG  LEU A 287       6.364  -1.661   8.802  1.00 93.12           C  
ATOM   2163  CD1 LEU A 287       7.062  -3.021   8.775  1.00 93.12           C  
ATOM   2164  CD2 LEU A 287       6.842  -0.950  10.066  1.00 93.12           C  
ATOM   2165  N   ALA A 288       6.177   2.224   8.163  1.00 94.31           N  
ATOM   2166  CA  ALA A 288       5.967   3.388   9.024  1.00 94.31           C  
ATOM   2167  C   ALA A 288       4.778   4.251   8.562  1.00 94.31           C  
ATOM   2168  CB  ALA A 288       7.270   4.196   9.059  1.00 94.31           C  
ATOM   2169  O   ALA A 288       4.006   4.739   9.388  1.00 94.31           O  
ATOM   2170  N   MET A 289       4.619   4.427   7.244  1.00 91.12           N  
ATOM   2171  CA  MET A 289       3.549   5.224   6.641  1.00 91.12           C  
ATOM   2172  C   MET A 289       2.167   4.650   6.969  1.00 91.12           C  
ATOM   2173  CB  MET A 289       3.766   5.303   5.119  1.00 91.12           C  
ATOM   2174  O   MET A 289       1.338   5.349   7.551  1.00 91.12           O  
ATOM   2175  CG  MET A 289       2.856   6.340   4.465  1.00 91.12           C  
ATOM   2176  SD  MET A 289       2.891   6.366   2.655  1.00 91.12           S  
ATOM   2177  CE  MET A 289       1.667   5.072   2.293  1.00 91.12           C  
ATOM   2178  N   PHE A 290       1.928   3.379   6.635  1.00 85.12           N  
ATOM   2179  CA  PHE A 290       0.647   2.714   6.880  1.00 85.12           C  
ATOM   2180  C   PHE A 290       0.377   2.521   8.377  1.00 85.12           C  
ATOM   2181  CB  PHE A 290       0.629   1.370   6.142  1.00 85.12           C  
ATOM   2182  O   PHE A 290      -0.752   2.720   8.826  1.00 85.12           O  
ATOM   2183  CG  PHE A 290       0.506   1.477   4.630  1.00 85.12           C  
ATOM   2184  CD1 PHE A 290      -0.666   2.014   4.063  1.00 85.12           C  
ATOM   2185  CD2 PHE A 290       1.524   0.996   3.783  1.00 85.12           C  
ATOM   2186  CE1 PHE A 290      -0.812   2.079   2.666  1.00 85.12           C  
ATOM   2187  CE2 PHE A 290       1.379   1.058   2.386  1.00 85.12           C  
ATOM   2188  CZ  PHE A 290       0.209   1.601   1.827  1.00 85.12           C  
ATOM   2189  N   GLY A 291       1.417   2.204   9.159  1.00 87.44           N  
ATOM   2190  CA  GLY A 291       1.312   2.016  10.605  1.00 87.44           C  
ATOM   2191  C   GLY A 291       0.855   3.267  11.361  1.00 87.44           C  
ATOM   2192  O   GLY A 291       0.023   3.157  12.251  1.00 87.44           O  
ATOM   2193  N   VAL A 292       1.336   4.466  11.011  1.00 89.56           N  
ATOM   2194  CA  VAL A 292       0.856   5.716  11.645  1.00 89.56           C  
ATOM   2195  C   VAL A 292      -0.475   6.190  11.066  1.00 89.56           C  
ATOM   2196  CB  VAL A 292       1.931   6.819  11.589  1.00 89.56           C  
ATOM   2197  O   VAL A 292      -1.287   6.760  11.797  1.00 89.56           O  
ATOM   2198  CG1 VAL A 292       1.422   8.233  11.894  1.00 89.56           C  
ATOM   2199  CG2 VAL A 292       3.008   6.482  12.625  1.00 89.56           C  
ATOM   2200  N   TYR A 293      -0.739   5.937   9.780  1.00 84.56           N  
ATOM   2201  CA  TYR A 293      -1.967   6.388   9.117  1.00 84.56           C  
ATOM   2202  C   TYR A 293      -3.241   5.906   9.836  1.00 84.56           C  
ATOM   2203  CB  TYR A 293      -1.948   5.926   7.653  1.00 84.56           C  
ATOM   2204  O   TYR A 293      -4.174   6.691  10.034  1.00 84.56           O  
ATOM   2205  CG  TYR A 293      -3.077   6.497   6.819  1.00 84.56           C  
ATOM   2206  CD1 TYR A 293      -4.232   5.739   6.560  1.00 84.56           C  
ATOM   2207  CD2 TYR A 293      -2.973   7.802   6.304  1.00 84.56           C  
ATOM   2208  CE1 TYR A 293      -5.278   6.295   5.798  1.00 84.56           C  
ATOM   2209  CE2 TYR A 293      -4.017   8.370   5.556  1.00 84.56           C  
ATOM   2210  OH  TYR A 293      -6.192   8.147   4.578  1.00 84.56           O  
ATOM   2211  CZ  TYR A 293      -5.176   7.612   5.302  1.00 84.56           C  
ATOM   2212  N   ILE A 294      -3.266   4.650  10.304  1.00 79.12           N  
ATOM   2213  CA  ILE A 294      -4.424   4.093  11.024  1.00 79.12           C  
ATOM   2214  C   ILE A 294      -4.703   4.822  12.350  1.00 79.12           C  
ATOM   2215  CB  ILE A 294      -4.279   2.564  11.198  1.00 79.12           C  
ATOM   2216  O   ILE A 294      -5.854   5.146  12.639  1.00 79.12           O  
ATOM   2217  CG1 ILE A 294      -5.628   1.941  11.609  1.00 79.12           C  
ATOM   2218  CG2 ILE A 294      -3.175   2.180  12.192  1.00 79.12           C  
ATOM   2219  CD1 ILE A 294      -5.619   0.407  11.597  1.00 79.12           C  
ATOM   2220  N   PHE A 295      -3.670   5.173  13.122  1.00 84.81           N  
ATOM   2221  CA  PHE A 295      -3.841   5.932  14.366  1.00 84.81           C  
ATOM   2222  C   PHE A 295      -4.241   7.377  14.092  1.00 84.81           C  
ATOM   2223  CB  PHE A 295      -2.559   5.895  15.205  1.00 84.81           C  
ATOM   2224  O   PHE A 295      -5.069   7.936  14.806  1.00 84.81           O  
ATOM   2225  CG  PHE A 295      -2.346   4.579  15.908  1.00 84.81           C  
ATOM   2226  CD1 PHE A 295      -2.783   4.414  17.235  1.00 84.81           C  
ATOM   2227  CD2 PHE A 295      -1.752   3.505  15.225  1.00 84.81           C  
ATOM   2228  CE1 PHE A 295      -2.643   3.169  17.870  1.00 84.81           C  
ATOM   2229  CE2 PHE A 295      -1.627   2.257  15.852  1.00 84.81           C  
ATOM   2230  CZ  PHE A 295      -2.074   2.088  17.174  1.00 84.81           C  
ATOM   2231  N   MET A 296      -3.697   7.984  13.038  1.00 85.50           N  
ATOM   2232  CA  MET A 296      -3.988   9.372  12.700  1.00 85.50           C  
ATOM   2233  C   MET A 296      -5.474   9.587  12.369  1.00 85.50           C  
ATOM   2234  CB  MET A 296      -3.094   9.787  11.530  1.00 85.50           C  
ATOM   2235  O   MET A 296      -6.083  10.545  12.847  1.00 85.50           O  
ATOM   2236  CG  MET A 296      -3.066  11.309  11.413  1.00 85.50           C  
ATOM   2237  SD  MET A 296      -2.317  11.927   9.897  1.00 85.50           S  
ATOM   2238  CE  MET A 296      -3.597  11.437   8.718  1.00 85.50           C  
ATOM   2239  N   THR A 297      -6.080   8.684  11.592  1.00 77.81           N  
ATOM   2240  CA  THR A 297      -7.509   8.773  11.233  1.00 77.81           C  
ATOM   2241  C   THR A 297      -8.427   8.635  12.450  1.00 77.81           C  
ATOM   2242  CB  THR A 297      -7.906   7.729  10.179  1.00 77.81           C  
ATOM   2243  O   THR A 297      -9.389   9.396  12.580  1.00 77.81           O  
ATOM   2244  CG2 THR A 297      -7.230   7.968   8.831  1.00 77.81           C  
ATOM   2245  OG1 THR A 297      -7.582   6.430  10.605  1.00 77.81           O  
ATOM   2246  N   GLN A 298      -8.105   7.722  13.370  1.00 81.31           N  
ATOM   2247  CA  GLN A 298      -8.832   7.541  14.628  1.00 81.31           C  
ATOM   2248  C   GLN A 298      -8.615   8.713  15.593  1.00 81.31           C  
ATOM   2249  CB  GLN A 298      -8.387   6.231  15.283  1.00 81.31           C  
ATOM   2250  O   GLN A 298      -9.560   9.150  16.242  1.00 81.31           O  
ATOM   2251  CG  GLN A 298      -8.853   4.987  14.513  1.00 81.31           C  
ATOM   2252  CD  GLN A 298      -8.464   3.678  15.199  1.00 81.31           C  
ATOM   2253  NE2 GLN A 298      -8.684   2.551  14.563  1.00 81.31           N  
ATOM   2254  OE1 GLN A 298      -7.984   3.629  16.319  1.00 81.31           O  
ATOM   2255  N   TYR A 299      -7.408   9.277  15.651  1.00 88.12           N  
ATOM   2256  CA  TYR A 299      -7.094  10.441  16.478  1.00 88.12           C  
ATOM   2257  C   TYR A 299      -7.923  11.667  16.074  1.00 88.12           C  
ATOM   2258  CB  TYR A 299      -5.596  10.739  16.362  1.00 88.12           C  
ATOM   2259  O   TYR A 299      -8.556  12.304  16.916  1.00 88.12           O  
ATOM   2260  CG  TYR A 299      -5.154  11.909  17.207  1.00 88.12           C  
ATOM   2261  CD1 TYR A 299      -4.984  13.185  16.635  1.00 88.12           C  
ATOM   2262  CD2 TYR A 299      -4.917  11.709  18.576  1.00 88.12           C  
ATOM   2263  CE1 TYR A 299      -4.579  14.266  17.442  1.00 88.12           C  
ATOM   2264  CE2 TYR A 299      -4.538  12.790  19.382  1.00 88.12           C  
ATOM   2265  OH  TYR A 299      -4.037  15.096  19.638  1.00 88.12           O  
ATOM   2266  CZ  TYR A 299      -4.380  14.069  18.824  1.00 88.12           C  
ATOM   2267  N   LEU A 300      -7.983  11.972  14.774  1.00 85.69           N  
ATOM   2268  CA  LEU A 300      -8.761  13.102  14.259  1.00 85.69           C  
ATOM   2269  C   LEU A 300     -10.252  12.983  14.620  1.00 85.69           C  
ATOM   2270  CB  LEU A 300      -8.562  13.194  12.734  1.00 85.69           C  
ATOM   2271  O   LEU A 300     -10.863  13.967  15.025  1.00 85.69           O  
ATOM   2272  CG  LEU A 300      -7.161  13.673  12.301  1.00 85.69           C  
ATOM   2273  CD1 LEU A 300      -6.951  13.404  10.811  1.00 85.69           C  
ATOM   2274  CD2 LEU A 300      -6.958  15.173  12.514  1.00 85.69           C  
ATOM   2275  N   GLN A 301     -10.831  11.787  14.518  1.00 79.75           N  
ATOM   2276  CA  GLN A 301     -12.270  11.592  14.724  1.00 79.75           C  
ATOM   2277  C   GLN A 301     -12.644  11.350  16.191  1.00 79.75           C  
ATOM   2278  CB  GLN A 301     -12.753  10.443  13.831  1.00 79.75           C  
ATOM   2279  O   GLN A 301     -13.535  12.003  16.722  1.00 79.75           O  
ATOM   2280  CG  GLN A 301     -12.678  10.824  12.346  1.00 79.75           C  
ATOM   2281  CD  GLN A 301     -13.102   9.668  11.455  1.00 79.75           C  
ATOM   2282  NE2 GLN A 301     -12.173   9.011  10.798  1.00 79.75           N  
ATOM   2283  OE1 GLN A 301     -14.265   9.326  11.342  1.00 79.75           O  
ATOM   2284  N   LEU A 302     -11.964  10.429  16.874  1.00 80.56           N  
ATOM   2285  CA  LEU A 302     -12.358   9.960  18.208  1.00 80.56           C  
ATOM   2286  C   LEU A 302     -11.712  10.767  19.346  1.00 80.56           C  
ATOM   2287  CB  LEU A 302     -12.027   8.462  18.331  1.00 80.56           C  
ATOM   2288  O   LEU A 302     -12.305  10.895  20.424  1.00 80.56           O  
ATOM   2289  CG  LEU A 302     -12.697   7.530  17.304  1.00 80.56           C  
ATOM   2290  CD1 LEU A 302     -12.237   6.089  17.537  1.00 80.56           C  
ATOM   2291  CD2 LEU A 302     -14.222   7.571  17.403  1.00 80.56           C  
ATOM   2292  N   VAL A 303     -10.520  11.334  19.118  1.00 87.50           N  
ATOM   2293  CA  VAL A 303      -9.827  12.181  20.105  1.00 87.50           C  
ATOM   2294  C   VAL A 303     -10.164  13.651  19.903  1.00 87.50           C  
ATOM   2295  CB  VAL A 303      -8.304  11.936  20.145  1.00 87.50           C  
ATOM   2296  O   VAL A 303     -10.626  14.297  20.841  1.00 87.50           O  
ATOM   2297  CG1 VAL A 303      -7.630  12.831  21.189  1.00 87.50           C  
ATOM   2298  CG2 VAL A 303      -7.998  10.470  20.472  1.00 87.50           C  
ATOM   2299  N   LEU A 304      -9.982  14.170  18.686  1.00 87.56           N  
ATOM   2300  CA  LEU A 304     -10.273  15.573  18.372  1.00 87.56           C  
ATOM   2301  C   LEU A 304     -11.752  15.844  18.065  1.00 87.56           C  
ATOM   2302  CB  LEU A 304      -9.347  16.068  17.246  1.00 87.56           C  
ATOM   2303  O   LEU A 304     -12.138  17.007  17.974  1.00 87.56           O  
ATOM   2304  CG  LEU A 304      -7.850  16.082  17.595  1.00 87.56           C  
ATOM   2305  CD1 LEU A 304      -7.061  16.554  16.372  1.00 87.56           C  
ATOM   2306  CD2 LEU A 304      -7.526  17.021  18.757  1.00 87.56           C  
ATOM   2307  N   GLY A 305     -12.582  14.804  17.935  1.00 83.12           N  
ATOM   2308  CA  GLY A 305     -14.022  14.955  17.716  1.00 83.12           C  
ATOM   2309  C   GLY A 305     -14.385  15.526  16.344  1.00 83.12           C  
ATOM   2310  O   GLY A 305     -15.483  16.057  16.185  1.00 83.12           O  
ATOM   2311  N   LEU A 306     -13.471  15.476  15.368  1.00 81.75           N  
ATOM   2312  CA  LEU A 306     -13.718  16.015  14.034  1.00 81.75           C  
ATOM   2313  C   LEU A 306     -14.712  15.136  13.276  1.00 81.75           C  
ATOM   2314  CB  LEU A 306     -12.405  16.161  13.246  1.00 81.75           C  
ATOM   2315  O   LEU A 306     -14.669  13.907  13.359  1.00 81.75           O  
ATOM   2316  CG  LEU A 306     -11.358  17.087  13.888  1.00 81.75           C  
ATOM   2317  CD1 LEU A 306     -10.122  17.147  12.988  1.00 81.75           C  
ATOM   2318  CD2 LEU A 306     -11.873  18.513  14.083  1.00 81.75           C  
ATOM   2319  N   SER A 307     -15.567  15.766  12.470  1.00 75.25           N  
ATOM   2320  CA  SER A 307     -16.420  15.023  11.542  1.00 75.25           C  
ATOM   2321  C   SER A 307     -15.574  14.277  10.496  1.00 75.25           C  
ATOM   2322  CB  SER A 307     -17.446  15.950  10.882  1.00 75.25           C  
ATOM   2323  O   SER A 307     -14.446  14.697  10.211  1.00 75.25           O  
ATOM   2324  OG  SER A 307     -16.867  16.772   9.882  1.00 75.25           O  
ATOM   2325  N   PRO A 308     -16.094  13.213   9.853  1.00 66.75           N  
ATOM   2326  CA  PRO A 308     -15.371  12.505   8.793  1.00 66.75           C  
ATOM   2327  C   PRO A 308     -14.859  13.433   7.679  1.00 66.75           C  
ATOM   2328  CB  PRO A 308     -16.363  11.468   8.259  1.00 66.75           C  
ATOM   2329  O   PRO A 308     -13.729  13.282   7.216  1.00 66.75           O  
ATOM   2330  CG  PRO A 308     -17.237  11.167   9.476  1.00 66.75           C  
ATOM   2331  CD  PRO A 308     -17.338  12.524  10.170  1.00 66.75           C  
ATOM   2332  N   LEU A 309     -15.644  14.453   7.308  1.00 69.44           N  
ATOM   2333  CA  LEU A 309     -15.240  15.467   6.331  1.00 69.44           C  
ATOM   2334  C   LEU A 309     -14.068  16.316   6.840  1.00 69.44           C  
ATOM   2335  CB  LEU A 309     -16.460  16.342   5.982  1.00 69.44           C  
ATOM   2336  O   LEU A 309     -13.093  16.515   6.122  1.00 69.44           O  
ATOM   2337  CG  LEU A 309     -16.165  17.453   4.954  1.00 69.44           C  
ATOM   2338  CD1 LEU A 309     -15.746  16.888   3.596  1.00 69.44           C  
ATOM   2339  CD2 LEU A 309     -17.407  18.321   4.762  1.00 69.44           C  
ATOM   2340  N   GLN A 310     -14.137  16.799   8.082  1.00 76.62           N  
ATOM   2341  CA  GLN A 310     -13.066  17.596   8.687  1.00 76.62           C  
ATOM   2342  C   GLN A 310     -11.777  16.787   8.861  1.00 76.62           C  
ATOM   2343  CB  GLN A 310     -13.529  18.107  10.052  1.00 76.62           C  
ATOM   2344  O   GLN A 310     -10.695  17.304   8.591  1.00 76.62           O  
ATOM   2345  CG  GLN A 310     -14.565  19.234   9.968  1.00 76.62           C  
ATOM   2346  CD  GLN A 310     -15.159  19.555  11.336  1.00 76.62           C  
ATOM   2347  NE2 GLN A 310     -15.780  20.702  11.498  1.00 76.62           N  
ATOM   2348  OE1 GLN A 310     -15.100  18.783  12.279  1.00 76.62           O  
ATOM   2349  N   ALA A 311     -11.880  15.518   9.261  1.00 74.12           N  
ATOM   2350  CA  ALA A 311     -10.744  14.606   9.327  1.00 74.12           C  
ATOM   2351  C   ALA A 311     -10.130  14.397   7.932  1.00 74.12           C  
ATOM   2352  CB  ALA A 311     -11.203  13.292   9.967  1.00 74.12           C  
ATOM   2353  O   ALA A 311      -8.920  14.537   7.775  1.00 74.12           O  
ATOM   2354  N   GLY A 312     -10.957  14.169   6.905  1.00 72.50           N  
ATOM   2355  CA  GLY A 312     -10.515  14.105   5.510  1.00 72.50           C  
ATOM   2356  C   GLY A 312      -9.762  15.367   5.078  1.00 72.50           C  
ATOM   2357  O   GLY A 312      -8.624  15.272   4.615  1.00 72.50           O  
ATOM   2358  N   LEU A 313     -10.331  16.552   5.326  1.00 78.69           N  
ATOM   2359  CA  LEU A 313      -9.690  17.844   5.046  1.00 78.69           C  
ATOM   2360  C   LEU A 313      -8.365  18.020   5.803  1.00 78.69           C  
ATOM   2361  CB  LEU A 313     -10.648  18.999   5.395  1.00 78.69           C  
ATOM   2362  O   LEU A 313      -7.404  18.531   5.234  1.00 78.69           O  
ATOM   2363  CG  LEU A 313     -11.873  19.161   4.476  1.00 78.69           C  
ATOM   2364  CD1 LEU A 313     -12.764  20.280   5.014  1.00 78.69           C  
ATOM   2365  CD2 LEU A 313     -11.488  19.508   3.040  1.00 78.69           C  
ATOM   2366  N   ALA A 314      -8.280  17.560   7.052  1.00 82.50           N  
ATOM   2367  CA  ALA A 314      -7.050  17.590   7.843  1.00 82.50           C  
ATOM   2368  C   ALA A 314      -5.962  16.643   7.305  1.00 82.50           C  
ATOM   2369  CB  ALA A 314      -7.399  17.263   9.298  1.00 82.50           C  
ATOM   2370  O   ALA A 314      -4.778  16.896   7.522  1.00 82.50           O  
ATOM   2371  N   THR A 315      -6.338  15.581   6.582  1.00 80.06           N  
ATOM   2372  CA  THR A 315      -5.387  14.671   5.918  1.00 80.06           C  
ATOM   2373  C   THR A 315      -4.965  15.124   4.519  1.00 80.06           C  
ATOM   2374  CB  THR A 315      -5.899  13.225   5.857  1.00 80.06           C  
ATOM   2375  O   THR A 315      -3.915  14.698   4.039  1.00 80.06           O  
ATOM   2376  CG2 THR A 315      -6.287  12.656   7.221  1.00 80.06           C  
ATOM   2377  OG1 THR A 315      -7.004  13.082   4.996  1.00 80.06           O  
ATOM   2378  N   LEU A 316      -5.714  16.029   3.873  1.00 83.00           N  
ATOM   2379  CA  LEU A 316      -5.379  16.540   2.535  1.00 83.00           C  
ATOM   2380  C   LEU A 316      -3.956  17.111   2.421  1.00 83.00           C  
ATOM   2381  CB  LEU A 316      -6.381  17.616   2.074  1.00 83.00           C  
ATOM   2382  O   LEU A 316      -3.300  16.810   1.419  1.00 83.00           O  
ATOM   2383  CG  LEU A 316      -7.746  17.107   1.601  1.00 83.00           C  
ATOM   2384  CD1 LEU A 316      -8.612  18.319   1.263  1.00 83.00           C  
ATOM   2385  CD2 LEU A 316      -7.635  16.253   0.336  1.00 83.00           C  
ATOM   2386  N   PRO A 317      -3.433  17.892   3.394  1.00 87.88           N  
ATOM   2387  CA  PRO A 317      -2.066  18.393   3.330  1.00 87.88           C  
ATOM   2388  C   PRO A 317      -1.029  17.282   3.179  1.00 87.88           C  
ATOM   2389  CB  PRO A 317      -1.847  19.189   4.620  1.00 87.88           C  
ATOM   2390  O   PRO A 317      -0.089  17.459   2.408  1.00 87.88           O  
ATOM   2391  CG  PRO A 317      -3.252  19.669   4.966  1.00 87.88           C  
ATOM   2392  CD  PRO A 317      -4.107  18.481   4.544  1.00 87.88           C  
ATOM   2393  N   TRP A 318      -1.217  16.130   3.835  1.00 87.25           N  
ATOM   2394  CA  TRP A 318      -0.345  14.967   3.664  1.00 87.25           C  
ATOM   2395  C   TRP A 318      -0.363  14.502   2.208  1.00 87.25           C  
ATOM   2396  CB  TRP A 318      -0.782  13.829   4.596  1.00 87.25           C  
ATOM   2397  O   TRP A 318       0.681  14.495   1.555  1.00 87.25           O  
ATOM   2398  CG  TRP A 318       0.046  12.574   4.606  1.00 87.25           C  
ATOM   2399  CD1 TRP A 318       1.018  12.206   3.732  1.00 87.25           C  
ATOM   2400  CD2 TRP A 318      -0.047  11.467   5.550  1.00 87.25           C  
ATOM   2401  CE2 TRP A 318       0.846  10.437   5.138  1.00 87.25           C  
ATOM   2402  CE3 TRP A 318      -0.773  11.239   6.735  1.00 87.25           C  
ATOM   2403  NE1 TRP A 318       1.458  10.934   4.016  1.00 87.25           N  
ATOM   2404  CH2 TRP A 318       0.277   9.050   7.029  1.00 87.25           C  
ATOM   2405  CZ2 TRP A 318       0.991   9.239   5.841  1.00 87.25           C  
ATOM   2406  CZ3 TRP A 318      -0.596  10.054   7.478  1.00 87.25           C  
ATOM   2407  N   SER A 319      -1.535  14.147   1.677  1.00 83.19           N  
ATOM   2408  CA  SER A 319      -1.664  13.617   0.316  1.00 83.19           C  
ATOM   2409  C   SER A 319      -1.150  14.601  -0.734  1.00 83.19           C  
ATOM   2410  CB  SER A 319      -3.126  13.277   0.023  1.00 83.19           C  
ATOM   2411  O   SER A 319      -0.412  14.209  -1.637  1.00 83.19           O  
ATOM   2412  OG  SER A 319      -3.606  12.332   0.958  1.00 83.19           O  
ATOM   2413  N   LEU A 320      -1.467  15.892  -0.591  1.00 86.94           N  
ATOM   2414  CA  LEU A 320      -1.011  16.934  -1.508  1.00 86.94           C  
ATOM   2415  C   LEU A 320       0.511  17.093  -1.463  1.00 86.94           C  
ATOM   2416  CB  LEU A 320      -1.731  18.249  -1.163  1.00 86.94           C  
ATOM   2417  O   LEU A 320       1.159  17.139  -2.506  1.00 86.94           O  
ATOM   2418  CG  LEU A 320      -1.420  19.399  -2.138  1.00 86.94           C  
ATOM   2419  CD1 LEU A 320      -1.896  19.098  -3.562  1.00 86.94           C  
ATOM   2420  CD2 LEU A 320      -2.102  20.680  -1.660  1.00 86.94           C  
ATOM   2421  N   CYS A 321       1.096  17.121  -0.267  1.00 91.12           N  
ATOM   2422  CA  CYS A 321       2.542  17.196  -0.091  1.00 91.12           C  
ATOM   2423  C   CYS A 321       3.258  15.948  -0.611  1.00 91.12           C  
ATOM   2424  CB  CYS A 321       2.830  17.427   1.390  1.00 91.12           C  
ATOM   2425  O   CYS A 321       4.338  16.062  -1.185  1.00 91.12           O  
ATOM   2426  SG  CYS A 321       2.436  19.156   1.758  1.00 91.12           S  
ATOM   2427  N   PHE A 322       2.650  14.770  -0.485  1.00 88.94           N  
ATOM   2428  CA  PHE A 322       3.175  13.540  -1.068  1.00 88.94           C  
ATOM   2429  C   PHE A 322       3.159  13.583  -2.603  1.00 88.94           C  
ATOM   2430  CB  PHE A 322       2.376  12.354  -0.523  1.00 88.94           C  
ATOM   2431  O   PHE A 322       4.151  13.229  -3.244  1.00 88.94           O  
ATOM   2432  CG  PHE A 322       3.004  11.021  -0.859  1.00 88.94           C  
ATOM   2433  CD1 PHE A 322       2.728  10.395  -2.088  1.00 88.94           C  
ATOM   2434  CD2 PHE A 322       3.882  10.412   0.058  1.00 88.94           C  
ATOM   2435  CE1 PHE A 322       3.319   9.158  -2.392  1.00 88.94           C  
ATOM   2436  CE2 PHE A 322       4.448   9.160  -0.236  1.00 88.94           C  
ATOM   2437  CZ  PHE A 322       4.160   8.532  -1.459  1.00 88.94           C  
ATOM   2438  N   VAL A 323       2.077  14.087  -3.209  1.00 84.56           N  
ATOM   2439  CA  VAL A 323       1.987  14.308  -4.663  1.00 84.56           C  
ATOM   2440  C   VAL A 323       3.030  15.329  -5.120  1.00 84.56           C  
ATOM   2441  CB  VAL A 323       0.561  14.735  -5.072  1.00 84.56           C  
ATOM   2442  O   VAL A 323       3.793  15.051  -6.044  1.00 84.56           O  
ATOM   2443  CG1 VAL A 323       0.486  15.217  -6.528  1.00 84.56           C  
ATOM   2444  CG2 VAL A 323      -0.413  13.558  -4.933  1.00 84.56           C  
ATOM   2445  N   ILE A 324       3.129  16.480  -4.447  1.00 89.75           N  
ATOM   2446  CA  ILE A 324       4.130  17.514  -4.747  1.00 89.75           C  
ATOM   2447  C   ILE A 324       5.542  16.930  -4.638  1.00 89.75           C  
ATOM   2448  CB  ILE A 324       3.942  18.741  -3.823  1.00 89.75           C  
ATOM   2449  O   ILE A 324       6.334  17.058  -5.571  1.00 89.75           O  
ATOM   2450  CG1 ILE A 324       2.641  19.496  -4.181  1.00 89.75           C  
ATOM   2451  CG2 ILE A 324       5.142  19.703  -3.924  1.00 89.75           C  
ATOM   2452  CD1 ILE A 324       2.210  20.514  -3.117  1.00 89.75           C  
ATOM   2453  N   GLY A 325       5.854  16.235  -3.542  1.00 89.38           N  
ATOM   2454  CA  GLY A 325       7.141  15.574  -3.343  1.00 89.38           C  
ATOM   2455  C   GLY A 325       7.441  14.554  -4.441  1.00 89.38           C  
ATOM   2456  O   GLY A 325       8.568  14.493  -4.936  1.00 89.38           O  
ATOM   2457  N   SER A 326       6.430  13.814  -4.898  1.00 86.19           N  
ATOM   2458  CA  SER A 326       6.578  12.818  -5.961  1.00 86.19           C  
ATOM   2459  C   SER A 326       6.881  13.464  -7.316  1.00 86.19           C  
ATOM   2460  CB  SER A 326       5.325  11.940  -6.067  1.00 86.19           C  
ATOM   2461  O   SER A 326       7.738  12.985  -8.055  1.00 86.19           O  
ATOM   2462  OG  SER A 326       5.142  11.214  -4.871  1.00 86.19           O  
ATOM   2463  N   LEU A 327       6.245  14.596  -7.623  1.00 85.19           N  
ATOM   2464  CA  LEU A 327       6.478  15.354  -8.858  1.00 85.19           C  
ATOM   2465  C   LEU A 327       7.806  16.131  -8.844  1.00 85.19           C  
ATOM   2466  CB  LEU A 327       5.292  16.306  -9.082  1.00 85.19           C  
ATOM   2467  O   LEU A 327       8.438  16.303  -9.890  1.00 85.19           O  
ATOM   2468  CG  LEU A 327       3.941  15.611  -9.346  1.00 85.19           C  
ATOM   2469  CD1 LEU A 327       2.845  16.674  -9.431  1.00 85.19           C  
ATOM   2470  CD2 LEU A 327       3.943  14.801 -10.644  1.00 85.19           C  
ATOM   2471  N   LEU A 328       8.255  16.585  -7.670  1.00 88.44           N  
ATOM   2472  CA  LEU A 328       9.538  17.273  -7.497  1.00 88.44           C  
ATOM   2473  C   LEU A 328      10.732  16.310  -7.496  1.00 88.44           C  
ATOM   2474  CB  LEU A 328       9.510  18.091  -6.194  1.00 88.44           C  
ATOM   2475  O   LEU A 328      11.835  16.699  -7.884  1.00 88.44           O  
ATOM   2476  CG  LEU A 328       8.589  19.326  -6.218  1.00 88.44           C  
ATOM   2477  CD1 LEU A 328       8.623  19.991  -4.842  1.00 88.44           C  
ATOM   2478  CD2 LEU A 328       9.021  20.362  -7.259  1.00 88.44           C  
ATOM   2479  N   SER A 329      10.529  15.053  -7.102  1.00 87.00           N  
ATOM   2480  CA  SER A 329      11.597  14.052  -6.981  1.00 87.00           C  
ATOM   2481  C   SER A 329      12.398  13.839  -8.283  1.00 87.00           C  
ATOM   2482  CB  SER A 329      11.030  12.746  -6.418  1.00 87.00           C  
ATOM   2483  O   SER A 329      13.627  13.942  -8.230  1.00 87.00           O  
ATOM   2484  OG  SER A 329      10.698  12.937  -5.063  1.00 87.00           O  
ATOM   2485  N   PRO A 330      11.773  13.669  -9.468  1.00 79.31           N  
ATOM   2486  CA  PRO A 330      12.473  13.644 -10.760  1.00 79.31           C  
ATOM   2487  C   PRO A 330      13.322  14.891 -11.044  1.00 79.31           C  
ATOM   2488  CB  PRO A 330      11.352  13.534 -11.803  1.00 79.31           C  
ATOM   2489  O   PRO A 330      14.433  14.803 -11.566  1.00 79.31           O  
ATOM   2490  CG  PRO A 330      10.274  12.748 -11.069  1.00 79.31           C  
ATOM   2491  CD  PRO A 330      10.372  13.319  -9.662  1.00 79.31           C  
ATOM   2492  N   GLN A 331      12.819  16.076 -10.687  1.00 84.31           N  
ATOM   2493  CA  GLN A 331      13.523  17.339 -10.929  1.00 84.31           C  
ATOM   2494  C   GLN A 331      14.756  17.470 -10.029  1.00 84.31           C  
ATOM   2495  CB  GLN A 331      12.587  18.530 -10.697  1.00 84.31           C  
ATOM   2496  O   GLN A 331      15.809  17.936 -10.471  1.00 84.31           O  
ATOM   2497  CG  GLN A 331      11.312  18.494 -11.552  1.00 84.31           C  
ATOM   2498  CD  GLN A 331      10.443  19.729 -11.332  1.00 84.31           C  
ATOM   2499  NE2 GLN A 331       9.242  19.750 -11.862  1.00 84.31           N  
ATOM   2500  OE1 GLN A 331      10.827  20.699 -10.702  1.00 84.31           O  
ATOM   2501  N   LEU A 332      14.642  17.020  -8.777  1.00 85.69           N  
ATOM   2502  CA  LEU A 332      15.762  16.941  -7.845  1.00 85.69           C  
ATOM   2503  C   LEU A 332      16.799  15.917  -8.317  1.00 85.69           C  
ATOM   2504  CB  LEU A 332      15.234  16.605  -6.439  1.00 85.69           C  
ATOM   2505  O   LEU A 332      17.994  16.211  -8.276  1.00 85.69           O  
ATOM   2506  CG  LEU A 332      14.415  17.732  -5.784  1.00 85.69           C  
ATOM   2507  CD1 LEU A 332      13.772  17.213  -4.499  1.00 85.69           C  
ATOM   2508  CD2 LEU A 332      15.290  18.940  -5.433  1.00 85.69           C  
ATOM   2509  N   ALA A 333      16.363  14.764  -8.835  1.00 83.00           N  
ATOM   2510  CA  ALA A 333      17.240  13.719  -9.373  1.00 83.00           C  
ATOM   2511  C   ALA A 333      18.066  14.188 -10.582  1.00 83.00           C  
ATOM   2512  CB  ALA A 333      16.386  12.492  -9.710  1.00 83.00           C  
ATOM   2513  O   ALA A 333      19.177  13.707 -10.796  1.00 83.00           O  
ATOM   2514  N   ALA A 334      17.581  15.185 -11.329  1.00 81.88           N  
ATOM   2515  CA  ALA A 334      18.341  15.801 -12.415  1.00 81.88           C  
ATOM   2516  C   ALA A 334      19.540  16.639 -11.931  1.00 81.88           C  
ATOM   2517  CB  ALA A 334      17.384  16.647 -13.262  1.00 81.88           C  
ATOM   2518  O   ALA A 334      20.432  16.935 -12.728  1.00 81.88           O  
ATOM   2519  N   ARG A 335      19.554  17.054 -10.657  1.00 85.12           N  
ATOM   2520  CA  ARG A 335      20.596  17.920 -10.082  1.00 85.12           C  
ATOM   2521  C   ARG A 335      21.427  17.216  -9.016  1.00 85.12           C  
ATOM   2522  CB  ARG A 335      19.957  19.204  -9.526  1.00 85.12           C  
ATOM   2523  O   ARG A 335      22.607  17.526  -8.875  1.00 85.12           O  
ATOM   2524  CG  ARG A 335      19.267  20.038 -10.618  1.00 85.12           C  
ATOM   2525  CD  ARG A 335      18.754  21.365 -10.047  1.00 85.12           C  
ATOM   2526  NE  ARG A 335      18.075  22.175 -11.077  1.00 85.12           N  
ATOM   2527  NH1 ARG A 335      17.426  23.915  -9.721  1.00 85.12           N  
ATOM   2528  NH2 ARG A 335      16.882  23.946 -11.880  1.00 85.12           N  
ATOM   2529  CZ  ARG A 335      17.469  23.336 -10.889  1.00 85.12           C  
ATOM   2530  N   TRP A 336      20.827  16.328  -8.227  1.00 87.44           N  
ATOM   2531  CA  TRP A 336      21.452  15.698  -7.064  1.00 87.44           C  
ATOM   2532  C   TRP A 336      21.487  14.169  -7.204  1.00 87.44           C  
ATOM   2533  CB  TRP A 336      20.712  16.107  -5.783  1.00 87.44           C  
ATOM   2534  O   TRP A 336      20.565  13.581  -7.767  1.00 87.44           O  
ATOM   2535  CG  TRP A 336      20.835  17.529  -5.313  1.00 87.44           C  
ATOM   2536  CD1 TRP A 336      21.357  18.586  -5.984  1.00 87.44           C  
ATOM   2537  CD2 TRP A 336      20.425  18.069  -4.021  1.00 87.44           C  
ATOM   2538  CE2 TRP A 336      20.704  19.469  -4.002  1.00 87.44           C  
ATOM   2539  CE3 TRP A 336      19.858  17.512  -2.855  1.00 87.44           C  
ATOM   2540  NE1 TRP A 336      21.258  19.731  -5.229  1.00 87.44           N  
ATOM   2541  CH2 TRP A 336      19.873  19.694  -1.750  1.00 87.44           C  
ATOM   2542  CZ2 TRP A 336      20.436  20.280  -2.894  1.00 87.44           C  
ATOM   2543  CZ3 TRP A 336      19.589  18.316  -1.731  1.00 87.44           C  
ATOM   2544  N   PRO A 337      22.506  13.487  -6.644  1.00 88.75           N  
ATOM   2545  CA  PRO A 337      22.544  12.028  -6.634  1.00 88.75           C  
ATOM   2546  C   PRO A 337      21.338  11.435  -5.897  1.00 88.75           C  
ATOM   2547  CB  PRO A 337      23.860  11.647  -5.941  1.00 88.75           C  
ATOM   2548  O   PRO A 337      21.023  11.873  -4.788  1.00 88.75           O  
ATOM   2549  CG  PRO A 337      24.729  12.894  -6.089  1.00 88.75           C  
ATOM   2550  CD  PRO A 337      23.717  14.034  -6.052  1.00 88.75           C  
ATOM   2551  N   ALA A 338      20.738  10.377  -6.452  1.00 87.12           N  
ATOM   2552  CA  ALA A 338      19.581   9.686  -5.872  1.00 87.12           C  
ATOM   2553  C   ALA A 338      19.773   9.327  -4.387  1.00 87.12           C  
ATOM   2554  CB  ALA A 338      19.320   8.428  -6.706  1.00 87.12           C  
ATOM   2555  O   ALA A 338      18.900   9.586  -3.565  1.00 87.12           O  
ATOM   2556  N   ALA A 339      20.959   8.829  -4.014  1.00 89.56           N  
ATOM   2557  CA  ALA A 339      21.293   8.507  -2.626  1.00 89.56           C  
ATOM   2558  C   ALA A 339      21.164   9.716  -1.683  1.00 89.56           C  
ATOM   2559  CB  ALA A 339      22.726   7.961  -2.592  1.00 89.56           C  
ATOM   2560  O   ALA A 339      20.686   9.575  -0.563  1.00 89.56           O  
ATOM   2561  N   ARG A 340      21.573  10.914  -2.128  1.00 92.81           N  
ATOM   2562  CA  ARG A 340      21.464  12.140  -1.326  1.00 92.81           C  
ATOM   2563  C   ARG A 340      20.001  12.530  -1.140  1.00 92.81           C  
ATOM   2564  CB  ARG A 340      22.282  13.275  -1.970  1.00 92.81           C  
ATOM   2565  O   ARG A 340      19.620  12.868  -0.028  1.00 92.81           O  
ATOM   2566  CG  ARG A 340      22.293  14.546  -1.100  1.00 92.81           C  
ATOM   2567  CD  ARG A 340      23.043  15.705  -1.768  1.00 92.81           C  
ATOM   2568  NE  ARG A 340      24.500  15.468  -1.855  1.00 92.81           N  
ATOM   2569  NH1 ARG A 340      25.019  17.398  -2.985  1.00 92.81           N  
ATOM   2570  NH2 ARG A 340      26.654  16.000  -2.398  1.00 92.81           N  
ATOM   2571  CZ  ARG A 340      25.381  16.285  -2.409  1.00 92.81           C  
ATOM   2572  N   ILE A 341      19.202  12.458  -2.202  1.00 93.19           N  
ATOM   2573  CA  ILE A 341      17.778  12.815  -2.160  1.00 93.19           C  
ATOM   2574  C   ILE A 341      17.021  11.866  -1.230  1.00 93.19           C  
ATOM   2575  CB  ILE A 341      17.166  12.813  -3.575  1.00 93.19           C  
ATOM   2576  O   ILE A 341      16.288  12.330  -0.367  1.00 93.19           O  
ATOM   2577  CG1 ILE A 341      17.924  13.788  -4.500  1.00 93.19           C  
ATOM   2578  CG2 ILE A 341      15.682  13.214  -3.503  1.00 93.19           C  
ATOM   2579  CD1 ILE A 341      17.571  13.578  -5.968  1.00 93.19           C  
ATOM   2580  N   LEU A 342      17.253  10.555  -1.350  1.00 93.88           N  
ATOM   2581  CA  LEU A 342      16.621   9.550  -0.495  1.00 93.88           C  
ATOM   2582  C   LEU A 342      16.990   9.728   0.981  1.00 93.88           C  
ATOM   2583  CB  LEU A 342      17.015   8.146  -0.981  1.00 93.88           C  
ATOM   2584  O   LEU A 342      16.108   9.678   1.829  1.00 93.88           O  
ATOM   2585  CG  LEU A 342      16.399   7.718  -2.322  1.00 93.88           C  
ATOM   2586  CD1 LEU A 342      16.932   6.336  -2.697  1.00 93.88           C  
ATOM   2587  CD2 LEU A 342      14.881   7.641  -2.247  1.00 93.88           C  
ATOM   2588  N   VAL A 343      18.266   9.973   1.300  1.00 95.75           N  
ATOM   2589  CA  VAL A 343      18.694  10.212   2.691  1.00 95.75           C  
ATOM   2590  C   VAL A 343      18.069  11.488   3.247  1.00 95.75           C  
ATOM   2591  CB  VAL A 343      20.228  10.261   2.810  1.00 95.75           C  
ATOM   2592  O   VAL A 343      17.557  11.464   4.357  1.00 95.75           O  
ATOM   2593  CG1 VAL A 343      20.716  10.705   4.196  1.00 95.75           C  
ATOM   2594  CG2 VAL A 343      20.830   8.876   2.561  1.00 95.75           C  
ATOM   2595  N   VAL A 344      18.080  12.591   2.491  1.00 95.88           N  
ATOM   2596  CA  VAL A 344      17.473  13.856   2.937  1.00 95.88           C  
ATOM   2597  C   VAL A 344      15.963  13.704   3.117  1.00 95.88           C  
ATOM   2598  CB  VAL A 344      17.813  15.002   1.964  1.00 95.88           C  
ATOM   2599  O   VAL A 344      15.438  14.144   4.134  1.00 95.88           O  
ATOM   2600  CG1 VAL A 344      17.031  16.289   2.258  1.00 95.88           C  
ATOM   2601  CG2 VAL A 344      19.306  15.356   2.054  1.00 95.88           C  
ATOM   2602  N   GLY A 345      15.281  13.047   2.176  1.00 96.06           N  
ATOM   2603  CA  GLY A 345      13.846  12.778   2.250  1.00 96.06           C  
ATOM   2604  C   GLY A 345      13.481  11.917   3.456  1.00 96.06           C  
ATOM   2605  O   GLY A 345      12.649  12.321   4.261  1.00 96.06           O  
ATOM   2606  N   LEU A 346      14.160  10.783   3.651  1.00 96.81           N  
ATOM   2607  CA  LEU A 346      13.940   9.910   4.808  1.00 96.81           C  
ATOM   2608  C   LEU A 346      14.250  10.629   6.129  1.00 96.81           C  
ATOM   2609  CB  LEU A 346      14.789   8.635   4.663  1.00 96.81           C  
ATOM   2610  O   LEU A 346      13.466  10.537   7.067  1.00 96.81           O  
ATOM   2611  CG  LEU A 346      14.272   7.650   3.600  1.00 96.81           C  
ATOM   2612  CD1 LEU A 346      15.353   6.639   3.220  1.00 96.81           C  
ATOM   2613  CD2 LEU A 346      13.081   6.849   4.128  1.00 96.81           C  
ATOM   2614  N   SER A 347      15.335  11.401   6.214  1.00 97.38           N  
ATOM   2615  CA  SER A 347      15.632  12.193   7.416  1.00 97.38           C  
ATOM   2616  C   SER A 347      14.571  13.263   7.689  1.00 97.38           C  
ATOM   2617  CB  SER A 347      16.997  12.867   7.297  1.00 97.38           C  
ATOM   2618  O   SER A 347      14.198  13.467   8.842  1.00 97.38           O  
ATOM   2619  OG  SER A 347      18.034  11.903   7.297  1.00 97.38           O  
ATOM   2620  N   ALA A 348      14.053  13.923   6.649  1.00 97.19           N  
ATOM   2621  CA  ALA A 348      12.945  14.862   6.785  1.00 97.19           C  
ATOM   2622  C   ALA A 348      11.673  14.143   7.254  1.00 97.19           C  
ATOM   2623  CB  ALA A 348      12.733  15.597   5.456  1.00 97.19           C  
ATOM   2624  O   ALA A 348      11.048  14.580   8.213  1.00 97.19           O  
ATOM   2625  N   ALA A 349      11.334  12.997   6.660  1.00 96.94           N  
ATOM   2626  CA  ALA A 349      10.198  12.193   7.092  1.00 96.94           C  
ATOM   2627  C   ALA A 349      10.327  11.775   8.561  1.00 96.94           C  
ATOM   2628  CB  ALA A 349      10.057  10.979   6.172  1.00 96.94           C  
ATOM   2629  O   ALA A 349       9.381  11.952   9.322  1.00 96.94           O  
ATOM   2630  N   ALA A 350      11.503  11.302   8.983  1.00 97.38           N  
ATOM   2631  CA  ALA A 350      11.779  10.968  10.375  1.00 97.38           C  
ATOM   2632  C   ALA A 350      11.619  12.168  11.318  1.00 97.38           C  
ATOM   2633  CB  ALA A 350      13.193  10.407  10.476  1.00 97.38           C  
ATOM   2634  O   ALA A 350      11.095  12.008  12.417  1.00 97.38           O  
ATOM   2635  N   PHE A 351      12.017  13.370  10.887  1.00 97.19           N  
ATOM   2636  CA  PHE A 351      11.738  14.596  11.632  1.00 97.19           C  
ATOM   2637  C   PHE A 351      10.231  14.856  11.743  1.00 97.19           C  
ATOM   2638  CB  PHE A 351      12.479  15.781  10.998  1.00 97.19           C  
ATOM   2639  O   PHE A 351       9.754  15.143  12.833  1.00 97.19           O  
ATOM   2640  CG  PHE A 351      12.183  17.104  11.676  1.00 97.19           C  
ATOM   2641  CD1 PHE A 351      11.292  18.021  11.089  1.00 97.19           C  
ATOM   2642  CD2 PHE A 351      12.771  17.405  12.917  1.00 97.19           C  
ATOM   2643  CE1 PHE A 351      10.990  19.233  11.732  1.00 97.19           C  
ATOM   2644  CE2 PHE A 351      12.473  18.618  13.561  1.00 97.19           C  
ATOM   2645  CZ  PHE A 351      11.583  19.532  12.970  1.00 97.19           C  
ATOM   2646  N   GLY A 352       9.462  14.683  10.665  1.00 96.31           N  
ATOM   2647  CA  GLY A 352       8.000  14.784  10.709  1.00 96.31           C  
ATOM   2648  C   GLY A 352       7.362  13.788  11.688  1.00 96.31           C  
ATOM   2649  O   GLY A 352       6.547  14.186  12.517  1.00 96.31           O  
ATOM   2650  N   PHE A 353       7.803  12.526  11.678  1.00 95.81           N  
ATOM   2651  CA  PHE A 353       7.393  11.529  12.674  1.00 95.81           C  
ATOM   2652  C   PHE A 353       7.767  11.952  14.106  1.00 95.81           C  
ATOM   2653  CB  PHE A 353       8.026  10.168  12.349  1.00 95.81           C  
ATOM   2654  O   PHE A 353       6.951  11.825  15.014  1.00 95.81           O  
ATOM   2655  CG  PHE A 353       7.333   9.342  11.284  1.00 95.81           C  
ATOM   2656  CD1 PHE A 353       6.158   8.634  11.594  1.00 95.81           C  
ATOM   2657  CD2 PHE A 353       7.895   9.211  10.001  1.00 95.81           C  
ATOM   2658  CE1 PHE A 353       5.563   7.809  10.622  1.00 95.81           C  
ATOM   2659  CE2 PHE A 353       7.268   8.429   9.018  1.00 95.81           C  
ATOM   2660  CZ  PHE A 353       6.108   7.709   9.336  1.00 95.81           C  
ATOM   2661  N   ALA A 354       8.966  12.498  14.324  1.00 95.94           N  
ATOM   2662  CA  ALA A 354       9.387  12.977  15.640  1.00 95.94           C  
ATOM   2663  C   ALA A 354       8.552  14.178  16.120  1.00 95.94           C  
ATOM   2664  CB  ALA A 354      10.883  13.308  15.594  1.00 95.94           C  
ATOM   2665  O   ALA A 354       8.158  14.218  17.280  1.00 95.94           O  
ATOM   2666  N   VAL A 355       8.220  15.127  15.236  1.00 95.19           N  
ATOM   2667  CA  VAL A 355       7.324  16.256  15.550  1.00 95.19           C  
ATOM   2668  C   VAL A 355       5.944  15.748  15.975  1.00 95.19           C  
ATOM   2669  CB  VAL A 355       7.214  17.224  14.353  1.00 95.19           C  
ATOM   2670  O   VAL A 355       5.391  16.246  16.955  1.00 95.19           O  
ATOM   2671  CG1 VAL A 355       6.157  18.321  14.548  1.00 95.19           C  
ATOM   2672  CG2 VAL A 355       8.540  17.961  14.121  1.00 95.19           C  
ATOM   2673  N   LEU A 356       5.415  14.726  15.294  1.00 92.88           N  
ATOM   2674  CA  LEU A 356       4.161  14.080  15.687  1.00 92.88           C  
ATOM   2675  C   LEU A 356       4.272  13.390  17.057  1.00 92.88           C  
ATOM   2676  CB  LEU A 356       3.749  13.085  14.588  1.00 92.88           C  
ATOM   2677  O   LEU A 356       3.333  13.443  17.840  1.00 92.88           O  
ATOM   2678  CG  LEU A 356       2.351  12.468  14.771  1.00 92.88           C  
ATOM   2679  CD1 LEU A 356       1.243  13.523  14.694  1.00 92.88           C  
ATOM   2680  CD2 LEU A 356       2.113  11.450  13.655  1.00 92.88           C  
ATOM   2681  N   GLY A 357       5.423  12.785  17.361  1.00 91.75           N  
ATOM   2682  CA  GLY A 357       5.699  12.141  18.649  1.00 91.75           C  
ATOM   2683  C   GLY A 357       5.910  13.099  19.827  1.00 91.75           C  
ATOM   2684  O   GLY A 357       5.877  12.656  20.971  1.00 91.75           O  
ATOM   2685  N   LEU A 358       6.144  14.390  19.572  1.00 91.12           N  
ATOM   2686  CA  LEU A 358       6.384  15.415  20.599  1.00 91.12           C  
ATOM   2687  C   LEU A 358       5.136  16.236  20.942  1.00 91.12           C  
ATOM   2688  CB  LEU A 358       7.490  16.360  20.092  1.00 91.12           C  
ATOM   2689  O   LEU A 358       5.065  16.838  22.013  1.00 91.12           O  
ATOM   2690  CG  LEU A 358       8.900  15.749  20.086  1.00 91.12           C  
ATOM   2691  CD1 LEU A 358       9.848  16.670  19.314  1.00 91.12           C  
ATOM   2692  CD2 LEU A 358       9.450  15.578  21.504  1.00 91.12           C  
ATOM   2693  N   GLY A 359       4.188  16.318  20.012  1.00 86.56           N  
ATOM   2694  CA  GLY A 359       3.061  17.236  20.080  1.00 86.56           C  
ATOM   2695  C   GLY A 359       1.704  16.548  20.104  1.00 86.56           C  
ATOM   2696  O   GLY A 359       1.583  15.352  19.856  1.00 86.56           O  
ATOM   2697  N   GLN A 360       0.660  17.327  20.380  1.00 86.50           N  
ATOM   2698  CA  GLN A 360      -0.730  16.872  20.334  1.00 86.50           C  
ATOM   2699  C   GLN A 360      -1.633  17.933  19.703  1.00 86.50           C  
ATOM   2700  CB  GLN A 360      -1.223  16.456  21.730  1.00 86.50           C  
ATOM   2701  O   GLN A 360      -1.401  19.134  19.834  1.00 86.50           O  
ATOM   2702  CG  GLN A 360      -1.196  17.585  22.776  1.00 86.50           C  
ATOM   2703  CD  GLN A 360      -1.727  17.139  24.135  1.00 86.50           C  
ATOM   2704  NE2 GLN A 360      -1.536  17.922  25.173  1.00 86.50           N  
ATOM   2705  OE1 GLN A 360      -2.343  16.103  24.292  1.00 86.50           O  
ATOM   2706  N   GLY A 361      -2.689  17.491  19.034  1.00 87.31           N  
ATOM   2707  CA  GLY A 361      -3.650  18.350  18.361  1.00 87.31           C  
ATOM   2708  C   GLY A 361      -3.265  18.704  16.928  1.00 87.31           C  
ATOM   2709  O   GLY A 361      -2.192  18.370  16.419  1.00 87.31           O  
ATOM   2710  N   LEU A 362      -4.181  19.406  16.260  1.00 87.12           N  
ATOM   2711  CA  LEU A 362      -4.088  19.692  14.828  1.00 87.12           C  
ATOM   2712  C   LEU A 362      -2.861  20.547  14.467  1.00 87.12           C  
ATOM   2713  CB  LEU A 362      -5.407  20.361  14.401  1.00 87.12           C  
ATOM   2714  O   LEU A 362      -2.260  20.351  13.413  1.00 87.12           O  
ATOM   2715  CG  LEU A 362      -5.631  20.393  12.881  1.00 87.12           C  
ATOM   2716  CD1 LEU A 362      -5.835  18.988  12.307  1.00 87.12           C  
ATOM   2717  CD2 LEU A 362      -6.880  21.213  12.562  1.00 87.12           C  
ATOM   2718  N   TRP A 363      -2.458  21.446  15.372  1.00 89.12           N  
ATOM   2719  CA  TRP A 363      -1.301  22.331  15.196  1.00 89.12           C  
ATOM   2720  C   TRP A 363       0.031  21.582  15.072  1.00 89.12           C  
ATOM   2721  CB  TRP A 363      -1.245  23.315  16.369  1.00 89.12           C  
ATOM   2722  O   TRP A 363       0.943  22.062  14.410  1.00 89.12           O  
ATOM   2723  CG  TRP A 363      -0.242  24.408  16.184  1.00 89.12           C  
ATOM   2724  CD1 TRP A 363       0.935  24.534  16.838  1.00 89.12           C  
ATOM   2725  CD2 TRP A 363      -0.286  25.504  15.222  1.00 89.12           C  
ATOM   2726  CE2 TRP A 363       0.907  26.274  15.359  1.00 89.12           C  
ATOM   2727  CE3 TRP A 363      -1.211  25.915  14.237  1.00 89.12           C  
ATOM   2728  NE1 TRP A 363       1.610  25.643  16.365  1.00 89.12           N  
ATOM   2729  CH2 TRP A 363       0.226  27.784  13.595  1.00 89.12           C  
ATOM   2730  CZ2 TRP A 363       1.168  27.399  14.565  1.00 89.12           C  
ATOM   2731  CZ3 TRP A 363      -0.958  27.042  13.432  1.00 89.12           C  
ATOM   2732  N   TRP A 364       0.135  20.393  15.669  1.00 90.31           N  
ATOM   2733  CA  TRP A 364       1.313  19.531  15.552  1.00 90.31           C  
ATOM   2734  C   TRP A 364       1.162  18.514  14.422  1.00 90.31           C  
ATOM   2735  CB  TRP A 364       1.547  18.853  16.901  1.00 90.31           C  
ATOM   2736  O   TRP A 364       2.104  18.273  13.668  1.00 90.31           O  
ATOM   2737  CG  TRP A 364       2.019  19.794  17.964  1.00 90.31           C  
ATOM   2738  CD1 TRP A 364       1.247  20.487  18.829  1.00 90.31           C  
ATOM   2739  CD2 TRP A 364       3.390  20.189  18.258  1.00 90.31           C  
ATOM   2740  CE2 TRP A 364       3.376  21.095  19.359  1.00 90.31           C  
ATOM   2741  CE3 TRP A 364       4.644  19.850  17.713  1.00 90.31           C  
ATOM   2742  NE1 TRP A 364       2.043  21.224  19.682  1.00 90.31           N  
ATOM   2743  CH2 TRP A 364       5.784  21.305  19.310  1.00 90.31           C  
ATOM   2744  CZ2 TRP A 364       4.549  21.650  19.887  1.00 90.31           C  
ATOM   2745  CZ3 TRP A 364       5.829  20.407  18.227  1.00 90.31           C  
ATOM   2746  N   LEU A 365      -0.045  17.966  14.263  1.00 89.62           N  
ATOM   2747  CA  LEU A 365      -0.349  16.935  13.274  1.00 89.62           C  
ATOM   2748  C   LEU A 365      -0.196  17.439  11.832  1.00 89.62           C  
ATOM   2749  CB  LEU A 365      -1.754  16.399  13.600  1.00 89.62           C  
ATOM   2750  O   LEU A 365       0.419  16.764  11.007  1.00 89.62           O  
ATOM   2751  CG  LEU A 365      -2.211  15.181  12.774  1.00 89.62           C  
ATOM   2752  CD1 LEU A 365      -3.232  14.393  13.599  1.00 89.62           C  
ATOM   2753  CD2 LEU A 365      -2.892  15.581  11.460  1.00 89.62           C  
ATOM   2754  N   VAL A 366      -0.713  18.628  11.507  1.00 90.88           N  
ATOM   2755  CA  VAL A 366      -0.684  19.142  10.125  1.00 90.88           C  
ATOM   2756  C   VAL A 366       0.750  19.425   9.648  1.00 90.88           C  
ATOM   2757  CB  VAL A 366      -1.644  20.333   9.929  1.00 90.88           C  
ATOM   2758  O   VAL A 366       1.135  18.890   8.608  1.00 90.88           O  
ATOM   2759  CG1 VAL A 366      -1.503  20.961   8.538  1.00 90.88           C  
ATOM   2760  CG2 VAL A 366      -3.097  19.882  10.102  1.00 90.88           C  
ATOM   2761  N   PRO A 367       1.601  20.173  10.379  1.00 93.31           N  
ATOM   2762  CA  PRO A 367       2.991  20.367   9.965  1.00 93.31           C  
ATOM   2763  C   PRO A 367       3.790  19.059   9.913  1.00 93.31           C  
ATOM   2764  CB  PRO A 367       3.595  21.352  10.969  1.00 93.31           C  
ATOM   2765  O   PRO A 367       4.556  18.853   8.972  1.00 93.31           O  
ATOM   2766  CG  PRO A 367       2.379  22.100  11.502  1.00 93.31           C  
ATOM   2767  CD  PRO A 367       1.321  21.004  11.540  1.00 93.31           C  
ATOM   2768  N   ALA A 368       3.589  18.154  10.879  1.00 93.81           N  
ATOM   2769  CA  ALA A 368       4.258  16.855  10.891  1.00 93.81           C  
ATOM   2770  C   ALA A 368       3.947  16.041   9.628  1.00 93.81           C  
ATOM   2771  CB  ALA A 368       3.823  16.090  12.141  1.00 93.81           C  
ATOM   2772  O   ALA A 368       4.856  15.556   8.954  1.00 93.81           O  
ATOM   2773  N   THR A 369       2.667  15.946   9.265  1.00 90.44           N  
ATOM   2774  CA  THR A 369       2.209  15.172   8.102  1.00 90.44           C  
ATOM   2775  C   THR A 369       2.621  15.793   6.767  1.00 90.44           C  
ATOM   2776  CB  THR A 369       0.695  14.972   8.126  1.00 90.44           C  
ATOM   2777  O   THR A 369       2.933  15.058   5.830  1.00 90.44           O  
ATOM   2778  CG2 THR A 369       0.241  14.091   9.283  1.00 90.44           C  
ATOM   2779  OG1 THR A 369       0.016  16.197   8.223  1.00 90.44           O  
ATOM   2780  N   ILE A 370       2.721  17.124   6.681  1.00 94.38           N  
ATOM   2781  CA  ILE A 370       3.311  17.828   5.529  1.00 94.38           C  
ATOM   2782  C   ILE A 370       4.763  17.386   5.320  1.00 94.38           C  
ATOM   2783  CB  ILE A 370       3.205  19.359   5.736  1.00 94.38           C  
ATOM   2784  O   ILE A 370       5.148  16.983   4.217  1.00 94.38           O  
ATOM   2785  CG1 ILE A 370       1.744  19.805   5.507  1.00 94.38           C  
ATOM   2786  CG2 ILE A 370       4.184  20.147   4.839  1.00 94.38           C  
ATOM   2787  CD1 ILE A 370       1.454  21.244   5.954  1.00 94.38           C  
ATOM   2788  N   VAL A 371       5.567  17.426   6.386  1.00 96.00           N  
ATOM   2789  CA  VAL A 371       6.982  17.046   6.325  1.00 96.00           C  
ATOM   2790  C   VAL A 371       7.135  15.552   6.025  1.00 96.00           C  
ATOM   2791  CB  VAL A 371       7.705  17.444   7.624  1.00 96.00           C  
ATOM   2792  O   VAL A 371       7.968  15.178   5.197  1.00 96.00           O  
ATOM   2793  CG1 VAL A 371       9.161  16.989   7.575  1.00 96.00           C  
ATOM   2794  CG2 VAL A 371       7.726  18.964   7.830  1.00 96.00           C  
ATOM   2795  N   MET A 372       6.306  14.697   6.633  1.00 94.25           N  
ATOM   2796  CA  MET A 372       6.266  13.261   6.336  1.00 94.25           C  
ATOM   2797  C   MET A 372       5.926  12.995   4.867  1.00 94.25           C  
ATOM   2798  CB  MET A 372       5.249  12.551   7.237  1.00 94.25           C  
ATOM   2799  O   MET A 372       6.634  12.234   4.212  1.00 94.25           O  
ATOM   2800  CG  MET A 372       5.732  12.431   8.685  1.00 94.25           C  
ATOM   2801  SD  MET A 372       4.497  11.822   9.862  1.00 94.25           S  
ATOM   2802  CE  MET A 372       4.031  10.267   9.063  1.00 94.25           C  
ATOM   2803  N   GLY A 373       4.891  13.647   4.330  1.00 91.62           N  
ATOM   2804  CA  GLY A 373       4.474  13.503   2.936  1.00 91.62           C  
ATOM   2805  C   GLY A 373       5.584  13.878   1.954  1.00 91.62           C  
ATOM   2806  O   GLY A 373       5.922  13.083   1.077  1.00 91.62           O  
ATOM   2807  N   LEU A 374       6.209  15.048   2.141  1.00 94.19           N  
ATOM   2808  CA  LEU A 374       7.334  15.495   1.306  1.00 94.19           C  
ATOM   2809  C   LEU A 374       8.561  14.586   1.439  1.00 94.19           C  
ATOM   2810  CB  LEU A 374       7.736  16.935   1.684  1.00 94.19           C  
ATOM   2811  O   LEU A 374       9.234  14.317   0.445  1.00 94.19           O  
ATOM   2812  CG  LEU A 374       6.768  18.027   1.208  1.00 94.19           C  
ATOM   2813  CD1 LEU A 374       7.130  19.369   1.840  1.00 94.19           C  
ATOM   2814  CD2 LEU A 374       6.775  18.203  -0.313  1.00 94.19           C  
ATOM   2815  N   GLY A 375       8.870  14.130   2.655  1.00 94.81           N  
ATOM   2816  CA  GLY A 375      10.057  13.327   2.935  1.00 94.81           C  
ATOM   2817  C   GLY A 375       9.957  11.880   2.447  1.00 94.81           C  
ATOM   2818  O   GLY A 375      10.939  11.324   1.952  1.00 94.81           O  
ATOM   2819  N   LEU A 376       8.773  11.268   2.540  1.00 94.19           N  
ATOM   2820  CA  LEU A 376       8.543   9.890   2.099  1.00 94.19           C  
ATOM   2821  C   LEU A 376       8.452   9.782   0.572  1.00 94.19           C  
ATOM   2822  CB  LEU A 376       7.274   9.335   2.777  1.00 94.19           C  
ATOM   2823  O   LEU A 376       8.923   8.799   0.003  1.00 94.19           O  
ATOM   2824  CG  LEU A 376       7.425   9.044   4.283  1.00 94.19           C  
ATOM   2825  CD1 LEU A 376       6.061   8.739   4.900  1.00 94.19           C  
ATOM   2826  CD2 LEU A 376       8.332   7.840   4.558  1.00 94.19           C  
ATOM   2827  N   ALA A 377       7.905  10.791  -0.110  1.00 91.44           N  
ATOM   2828  CA  ALA A 377       7.647  10.742  -1.550  1.00 91.44           C  
ATOM   2829  C   ALA A 377       8.866  10.377  -2.441  1.00 91.44           C  
ATOM   2830  CB  ALA A 377       7.000  12.065  -1.952  1.00 91.44           C  
ATOM   2831  O   ALA A 377       8.712   9.547  -3.345  1.00 91.44           O  
ATOM   2832  N   PRO A 378      10.097  10.884  -2.204  1.00 91.50           N  
ATOM   2833  CA  PRO A 378      11.289  10.448  -2.935  1.00 91.50           C  
ATOM   2834  C   PRO A 378      11.575   8.945  -2.864  1.00 91.50           C  
ATOM   2835  CB  PRO A 378      12.452  11.237  -2.339  1.00 91.50           C  
ATOM   2836  O   PRO A 378      12.121   8.375  -3.805  1.00 91.50           O  
ATOM   2837  CG  PRO A 378      11.800  12.514  -1.823  1.00 91.50           C  
ATOM   2838  CD  PRO A 378      10.417  12.043  -1.387  1.00 91.50           C  
ATOM   2839  N   VAL A 379      11.214   8.283  -1.764  1.00 92.88           N  
ATOM   2840  CA  VAL A 379      11.417   6.837  -1.587  1.00 92.88           C  
ATOM   2841  C   VAL A 379      10.481   6.059  -2.499  1.00 92.88           C  
ATOM   2842  CB  VAL A 379      11.188   6.418  -0.126  1.00 92.88           C  
ATOM   2843  O   VAL A 379      10.912   5.135  -3.189  1.00 92.88           O  
ATOM   2844  CG1 VAL A 379      11.516   4.937   0.086  1.00 92.88           C  
ATOM   2845  CG2 VAL A 379      12.050   7.241   0.833  1.00 92.88           C  
ATOM   2846  N   PHE A 380       9.218   6.476  -2.556  1.00 87.38           N  
ATOM   2847  CA  PHE A 380       8.216   5.842  -3.403  1.00 87.38           C  
ATOM   2848  C   PHE A 380       8.415   6.143  -4.886  1.00 87.38           C  
ATOM   2849  CB  PHE A 380       6.819   6.227  -2.919  1.00 87.38           C  
ATOM   2850  O   PHE A 380       7.981   5.348  -5.706  1.00 87.38           O  
ATOM   2851  CG  PHE A 380       6.492   5.594  -1.584  1.00 87.38           C  
ATOM   2852  CD1 PHE A 380       5.964   4.292  -1.536  1.00 87.38           C  
ATOM   2853  CD2 PHE A 380       6.737   6.291  -0.388  1.00 87.38           C  
ATOM   2854  CE1 PHE A 380       5.703   3.680  -0.300  1.00 87.38           C  
ATOM   2855  CE2 PHE A 380       6.474   5.684   0.850  1.00 87.38           C  
ATOM   2856  CZ  PHE A 380       5.959   4.381   0.889  1.00 87.38           C  
ATOM   2857  N   THR A 381       9.119   7.224  -5.232  1.00 85.75           N  
ATOM   2858  CA  THR A 381       9.460   7.588  -6.617  1.00 85.75           C  
ATOM   2859  C   THR A 381      10.832   7.090  -7.047  1.00 85.75           C  
ATOM   2860  CB  THR A 381       9.308   9.092  -6.866  1.00 85.75           C  
ATOM   2861  O   THR A 381      10.936   6.133  -7.808  1.00 85.75           O  
ATOM   2862  CG2 THR A 381       7.874   9.591  -6.797  1.00 85.75           C  
ATOM   2863  OG1 THR A 381      10.010   9.817  -5.890  1.00 85.75           O  
ATOM   2864  N   ILE A 382      11.901   7.708  -6.551  1.00 86.50           N  
ATOM   2865  CA  ILE A 382      13.282   7.395  -6.930  1.00 86.50           C  
ATOM   2866  C   ILE A 382      13.682   6.016  -6.401  1.00 86.50           C  
ATOM   2867  CB  ILE A 382      14.245   8.486  -6.409  1.00 86.50           C  
ATOM   2868  O   ILE A 382      14.358   5.260  -7.093  1.00 86.50           O  
ATOM   2869  CG1 ILE A 382      13.872   9.881  -6.958  1.00 86.50           C  
ATOM   2870  CG2 ILE A 382      15.702   8.144  -6.772  1.00 86.50           C  
ATOM   2871  CD1 ILE A 382      14.651  11.022  -6.293  1.00 86.50           C  
ATOM   2872  N   GLY A 383      13.273   5.664  -5.178  1.00 87.94           N  
ATOM   2873  CA  GLY A 383      13.549   4.337  -4.621  1.00 87.94           C  
ATOM   2874  C   GLY A 383      12.893   3.235  -5.452  1.00 87.94           C  
ATOM   2875  O   GLY A 383      13.564   2.283  -5.844  1.00 87.94           O  
ATOM   2876  N   ASN A 384      11.618   3.409  -5.806  1.00 85.94           N  
ATOM   2877  CA  ASN A 384      10.907   2.486  -6.689  1.00 85.94           C  
ATOM   2878  C   ASN A 384      11.540   2.412  -8.089  1.00 85.94           C  
ATOM   2879  CB  ASN A 384       9.436   2.901  -6.725  1.00 85.94           C  
ATOM   2880  O   ASN A 384      11.761   1.318  -8.609  1.00 85.94           O  
ATOM   2881  CG  ASN A 384       8.558   1.850  -7.365  1.00 85.94           C  
ATOM   2882  ND2 ASN A 384       7.921   1.007  -6.585  1.00 85.94           N  
ATOM   2883  OD1 ASN A 384       8.456   1.757  -8.571  1.00 85.94           O  
ATOM   2884  N   GLU A 385      11.954   3.550  -8.655  1.00 82.31           N  
ATOM   2885  CA  GLU A 385      12.707   3.577  -9.910  1.00 82.31           C  
ATOM   2886  C   GLU A 385      14.005   2.764  -9.812  1.00 82.31           C  
ATOM   2887  CB  GLU A 385      13.012   5.024 -10.330  1.00 82.31           C  
ATOM   2888  O   GLU A 385      14.294   1.980 -10.715  1.00 82.31           O  
ATOM   2889  CG  GLU A 385      13.704   5.057 -11.704  1.00 82.31           C  
ATOM   2890  CD  GLU A 385      14.199   6.440 -12.129  1.00 82.31           C  
ATOM   2891  OE1 GLU A 385      14.535   6.577 -13.329  1.00 82.31           O  
ATOM   2892  OE2 GLU A 385      14.328   7.346 -11.275  1.00 82.31           O  
ATOM   2893  N   ILE A 386      14.783   2.891  -8.730  1.00 86.19           N  
ATOM   2894  CA  ILE A 386      16.007   2.097  -8.529  1.00 86.19           C  
ATOM   2895  C   ILE A 386      15.683   0.601  -8.505  1.00 86.19           C  
ATOM   2896  CB  ILE A 386      16.760   2.531  -7.249  1.00 86.19           C  
ATOM   2897  O   ILE A 386      16.411  -0.180  -9.119  1.00 86.19           O  
ATOM   2898  CG1 ILE A 386      17.364   3.941  -7.433  1.00 86.19           C  
ATOM   2899  CG2 ILE A 386      17.889   1.538  -6.890  1.00 86.19           C  
ATOM   2900  CD1 ILE A 386      17.773   4.596  -6.108  1.00 86.19           C  
ATOM   2901  N   ILE A 387      14.601   0.189  -7.838  1.00 87.12           N  
ATOM   2902  CA  ILE A 387      14.181  -1.220  -7.790  1.00 87.12           C  
ATOM   2903  C   ILE A 387      13.892  -1.730  -9.208  1.00 87.12           C  
ATOM   2904  CB  ILE A 387      12.965  -1.410  -6.849  1.00 87.12           C  
ATOM   2905  O   ILE A 387      14.411  -2.770  -9.613  1.00 87.12           O  
ATOM   2906  CG1 ILE A 387      13.316  -1.024  -5.394  1.00 87.12           C  
ATOM   2907  CG2 ILE A 387      12.512  -2.879  -6.876  1.00 87.12           C  
ATOM   2908  CD1 ILE A 387      12.084  -0.798  -4.507  1.00 87.12           C  
ATOM   2909  N   ILE A 388      13.139  -0.962  -9.996  1.00 81.38           N  
ATOM   2910  CA  ILE A 388      12.709  -1.368 -11.338  1.00 81.38           C  
ATOM   2911  C   ILE A 388      13.856  -1.320 -12.350  1.00 81.38           C  
ATOM   2912  CB  ILE A 388      11.494  -0.520 -11.767  1.00 81.38           C  
ATOM   2913  O   ILE A 388      14.000  -2.222 -13.175  1.00 81.38           O  
ATOM   2914  CG1 ILE A 388      10.320  -0.863 -10.821  1.00 81.38           C  
ATOM   2915  CG2 ILE A 388      11.137  -0.802 -13.243  1.00 81.38           C  
ATOM   2916  CD1 ILE A 388       9.090   0.007 -11.022  1.00 81.38           C  
ATOM   2917  N   THR A 389      14.693  -0.285 -12.299  1.00 79.56           N  
ATOM   2918  CA  THR A 389      15.822  -0.093 -13.226  1.00 79.56           C  
ATOM   2919  C   THR A 389      17.015  -0.992 -12.921  1.00 79.56           C  
ATOM   2920  CB  THR A 389      16.295   1.366 -13.277  1.00 79.56           C  
ATOM   2921  O   THR A 389      17.829  -1.220 -13.811  1.00 79.56           O  
ATOM   2922  CG2 THR A 389      15.229   2.295 -13.860  1.00 79.56           C  
ATOM   2923  OG1 THR A 389      16.643   1.834 -11.997  1.00 79.56           O  
ATOM   2924  N   SER A 390      17.107  -1.544 -11.706  1.00 81.00           N  
ATOM   2925  CA  SER A 390      18.103  -2.573 -11.377  1.00 81.00           C  
ATOM   2926  C   SER A 390      17.784  -3.926 -12.020  1.00 81.00           C  
ATOM   2927  CB  SER A 390      18.200  -2.777  -9.866  1.00 81.00           C  
ATOM   2928  O   SER A 390      18.677  -4.762 -12.132  1.00 81.00           O  
ATOM   2929  OG  SER A 390      18.627  -1.604  -9.197  1.00 81.00           O  
ATOM   2930  N   ALA A 391      16.532  -4.150 -12.433  1.00 74.81           N  
ATOM   2931  CA  ALA A 391      16.152  -5.323 -13.205  1.00 74.81           C  
ATOM   2932  C   ALA A 391      16.357  -5.087 -14.717  1.00 74.81           C  
ATOM   2933  CB  ALA A 391      14.712  -5.712 -12.860  1.00 74.81           C  
ATOM   2934  O   ALA A 391      16.123  -3.963 -15.200  1.00 74.81           O  
ATOM   2935  N   PRO A 392      16.738  -6.141 -15.473  1.00 71.12           N  
ATOM   2936  CA  PRO A 392      16.757  -6.119 -16.936  1.00 71.12           C  
ATOM   2937  C   PRO A 392      15.449  -5.566 -17.513  1.00 71.12           C  
ATOM   2938  CB  PRO A 392      17.007  -7.564 -17.376  1.00 71.12           C  
ATOM   2939  O   PRO A 392      14.387  -5.677 -16.890  1.00 71.12           O  
ATOM   2940  CG  PRO A 392      17.741  -8.178 -16.189  1.00 71.12           C  
ATOM   2941  CD  PRO A 392      17.119  -7.464 -14.994  1.00 71.12           C  
ATOM   2942  N   SER A 393      15.519  -4.927 -18.681  1.00 65.56           N  
ATOM   2943  CA  SER A 393      14.394  -4.171 -19.253  1.00 65.56           C  
ATOM   2944  C   SER A 393      13.164  -5.049 -19.528  1.00 65.56           C  
ATOM   2945  CB  SER A 393      14.881  -3.425 -20.502  1.00 65.56           C  
ATOM   2946  O   SER A 393      12.013  -4.629 -19.360  1.00 65.56           O  
ATOM   2947  OG  SER A 393      14.811  -4.159 -21.705  1.00 65.56           O  
ATOM   2948  N   GLU A 394      13.436  -6.315 -19.813  1.00 66.94           N  
ATOM   2949  CA  GLU A 394      12.500  -7.388 -20.111  1.00 66.94           C  
ATOM   2950  C   GLU A 394      11.706  -7.774 -18.852  1.00 66.94           C  
ATOM   2951  CB  GLU A 394      13.289  -8.591 -20.670  1.00 66.94           C  
ATOM   2952  O   GLU A 394      10.517  -8.051 -18.931  1.00 66.94           O  
ATOM   2953  CG  GLU A 394      14.224  -8.288 -21.867  1.00 66.94           C  
ATOM   2954  CD  GLU A 394      15.459  -7.438 -21.500  1.00 66.94           C  
ATOM   2955  OE1 GLU A 394      15.840  -6.544 -22.285  1.00 66.94           O  
ATOM   2956  OE2 GLU A 394      15.913  -7.491 -20.329  1.00 66.94           O  
ATOM   2957  N   ARG A 395      12.318  -7.651 -17.662  1.00 70.88           N  
ATOM   2958  CA  ARG A 395      11.752  -8.045 -16.355  1.00 70.88           C  
ATOM   2959  C   ARG A 395      11.262  -6.871 -15.503  1.00 70.88           C  
ATOM   2960  CB  ARG A 395      12.761  -8.922 -15.599  1.00 70.88           C  
ATOM   2961  O   ARG A 395      11.071  -7.002 -14.292  1.00 70.88           O  
ATOM   2962  CG  ARG A 395      13.079 -10.214 -16.361  1.00 70.88           C  
ATOM   2963  CD  ARG A 395      13.964 -11.121 -15.504  1.00 70.88           C  
ATOM   2964  NE  ARG A 395      14.234 -12.388 -16.199  1.00 70.88           N  
ATOM   2965  NH1 ARG A 395      15.485 -13.395 -14.551  1.00 70.88           N  
ATOM   2966  NH2 ARG A 395      15.020 -14.504 -16.428  1.00 70.88           N  
ATOM   2967  CZ  ARG A 395      14.904 -13.419 -15.717  1.00 70.88           C  
ATOM   2968  N   ALA A 396      11.049  -5.708 -16.116  1.00 69.94           N  
ATOM   2969  CA  ALA A 396      10.548  -4.514 -15.432  1.00 69.94           C  
ATOM   2970  C   ALA A 396       9.204  -4.752 -14.715  1.00 69.94           C  
ATOM   2971  CB  ALA A 396      10.391  -3.406 -16.476  1.00 69.94           C  
ATOM   2972  O   ALA A 396       9.000  -4.234 -13.617  1.00 69.94           O  
ATOM   2973  N   GLY A 397       8.315  -5.547 -15.326  1.00 71.44           N  
ATOM   2974  CA  GLY A 397       7.019  -5.917 -14.756  1.00 71.44           C  
ATOM   2975  C   GLY A 397       7.165  -6.727 -13.468  1.00 71.44           C  
ATOM   2976  O   GLY A 397       6.539  -6.394 -12.467  1.00 71.44           O  
ATOM   2977  N   ALA A 398       8.060  -7.720 -13.450  1.00 74.44           N  
ATOM   2978  CA  ALA A 398       8.354  -8.517 -12.256  1.00 74.44           C  
ATOM   2979  C   ALA A 398       8.962  -7.681 -11.112  1.00 74.44           C  
ATOM   2980  CB  ALA A 398       9.280  -9.671 -12.661  1.00 74.44           C  
ATOM   2981  O   ALA A 398       8.592  -7.858  -9.952  1.00 74.44           O  
ATOM   2982  N   ALA A 399       9.855  -6.733 -11.421  1.00 79.06           N  
ATOM   2983  CA  ALA A 399      10.425  -5.834 -10.413  1.00 79.06           C  
ATOM   2984  C   ALA A 399       9.384  -4.860  -9.835  1.00 79.06           C  
ATOM   2985  CB  ALA A 399      11.610  -5.093 -11.034  1.00 79.06           C  
ATOM   2986  O   ALA A 399       9.370  -4.622  -8.629  1.00 79.06           O  
ATOM   2987  N   SER A 400       8.486  -4.334 -10.675  1.00 79.56           N  
ATOM   2988  CA  SER A 400       7.344  -3.526 -10.226  1.00 79.56           C  
ATOM   2989  C   SER A 400       6.398  -4.348  -9.352  1.00 79.56           C  
ATOM   2990  CB  SER A 400       6.609  -2.960 -11.444  1.00 79.56           C  
ATOM   2991  O   SER A 400       6.012  -3.887  -8.279  1.00 79.56           O  
ATOM   2992  OG  SER A 400       5.435  -2.261 -11.084  1.00 79.56           O  
ATOM   2993  N   ALA A 401       6.104  -5.585  -9.761  1.00 80.19           N  
ATOM   2994  CA  ALA A 401       5.253  -6.480  -8.996  1.00 80.19           C  
ATOM   2995  C   ALA A 401       5.835  -6.804  -7.615  1.00 80.19           C  
ATOM   2996  CB  ALA A 401       5.003  -7.755  -9.803  1.00 80.19           C  
ATOM   2997  O   ALA A 401       5.103  -6.851  -6.626  1.00 80.19           O  
ATOM   2998  N   LEU A 402       7.156  -6.983  -7.529  1.00 83.50           N  
ATOM   2999  CA  LEU A 402       7.847  -7.172  -6.260  1.00 83.50           C  
ATOM   3000  C   LEU A 402       7.737  -5.939  -5.356  1.00 83.50           C  
ATOM   3001  CB  LEU A 402       9.316  -7.523  -6.532  1.00 83.50           C  
ATOM   3002  O   LEU A 402       7.433  -6.104  -4.178  1.00 83.50           O  
ATOM   3003  CG  LEU A 402      10.127  -7.731  -5.239  1.00 83.50           C  
ATOM   3004  CD1 LEU A 402       9.708  -8.988  -4.478  1.00 83.50           C  
ATOM   3005  CD2 LEU A 402      11.602  -7.798  -5.604  1.00 83.50           C  
ATOM   3006  N   SER A 403       7.980  -4.730  -5.875  1.00 83.44           N  
ATOM   3007  CA  SER A 403       7.854  -3.496  -5.083  1.00 83.44           C  
ATOM   3008  C   SER A 403       6.456  -3.339  -4.493  1.00 83.44           C  
ATOM   3009  CB  SER A 403       8.113  -2.254  -5.934  1.00 83.44           C  
ATOM   3010  O   SER A 403       6.323  -3.018  -3.316  1.00 83.44           O  
ATOM   3011  OG  SER A 403       9.440  -2.207  -6.407  1.00 83.44           O  
ATOM   3012  N   GLU A 404       5.425  -3.607  -5.293  1.00 79.25           N  
ATOM   3013  CA  GLU A 404       4.032  -3.500  -4.855  1.00 79.25           C  
ATOM   3014  C   GLU A 404       3.684  -4.589  -3.833  1.00 79.25           C  
ATOM   3015  CB  GLU A 404       3.136  -3.599  -6.091  1.00 79.25           C  
ATOM   3016  O   GLU A 404       3.109  -4.302  -2.789  1.00 79.25           O  
ATOM   3017  CG  GLU A 404       1.705  -3.098  -5.860  1.00 79.25           C  
ATOM   3018  CD  GLU A 404       1.606  -1.578  -5.676  1.00 79.25           C  
ATOM   3019  OE1 GLU A 404       0.465  -1.103  -5.488  1.00 79.25           O  
ATOM   3020  OE2 GLU A 404       2.657  -0.899  -5.782  1.00 79.25           O  
ATOM   3021  N   THR A 405       4.140  -5.826  -4.060  1.00 82.94           N  
ATOM   3022  CA  THR A 405       3.999  -6.918  -3.084  1.00 82.94           C  
ATOM   3023  C   THR A 405       4.644  -6.532  -1.751  1.00 82.94           C  
ATOM   3024  CB  THR A 405       4.633  -8.216  -3.612  1.00 82.94           C  
ATOM   3025  O   THR A 405       4.042  -6.699  -0.694  1.00 82.94           O  
ATOM   3026  CG2 THR A 405       4.444  -9.399  -2.667  1.00 82.94           C  
ATOM   3027  OG1 THR A 405       4.075  -8.598  -4.847  1.00 82.94           O  
ATOM   3028  N   VAL A 406       5.855  -5.964  -1.786  1.00 86.75           N  
ATOM   3029  CA  VAL A 406       6.540  -5.451  -0.592  1.00 86.75           C  
ATOM   3030  C   VAL A 406       5.747  -4.324   0.068  1.00 86.75           C  
ATOM   3031  CB  VAL A 406       7.982  -5.024  -0.932  1.00 86.75           C  
ATOM   3032  O   VAL A 406       5.673  -4.308   1.292  1.00 86.75           O  
ATOM   3033  CG1 VAL A 406       8.649  -4.182   0.161  1.00 86.75           C  
ATOM   3034  CG2 VAL A 406       8.847  -6.279  -1.123  1.00 86.75           C  
ATOM   3035  N   SER A 407       5.130  -3.425  -0.704  1.00 84.38           N  
ATOM   3036  CA  SER A 407       4.248  -2.372  -0.180  1.00 84.38           C  
ATOM   3037  C   SER A 407       3.086  -2.952   0.627  1.00 84.38           C  
ATOM   3038  CB  SER A 407       3.670  -1.527  -1.322  1.00 84.38           C  
ATOM   3039  O   SER A 407       2.888  -2.564   1.777  1.00 84.38           O  
ATOM   3040  OG  SER A 407       3.255  -0.275  -0.820  1.00 84.38           O  
ATOM   3041  N   GLU A 408       2.374  -3.934   0.066  1.00 79.44           N  
ATOM   3042  CA  GLU A 408       1.221  -4.591   0.697  1.00 79.44           C  
ATOM   3043  C   GLU A 408       1.617  -5.328   1.983  1.00 79.44           C  
ATOM   3044  CB  GLU A 408       0.593  -5.574  -0.309  1.00 79.44           C  
ATOM   3045  O   GLU A 408       0.988  -5.172   3.033  1.00 79.44           O  
ATOM   3046  CG  GLU A 408      -0.117  -4.873  -1.480  1.00 79.44           C  
ATOM   3047  CD  GLU A 408      -1.320  -4.024  -1.038  1.00 79.44           C  
ATOM   3048  OE1 GLU A 408      -1.656  -3.071  -1.771  1.00 79.44           O  
ATOM   3049  OE2 GLU A 408      -1.894  -4.331   0.033  1.00 79.44           O  
ATOM   3050  N   PHE A 409       2.725  -6.076   1.943  1.00 82.88           N  
ATOM   3051  CA  PHE A 409       3.276  -6.719   3.137  1.00 82.88           C  
ATOM   3052  C   PHE A 409       3.678  -5.715   4.207  1.00 82.88           C  
ATOM   3053  CB  PHE A 409       4.506  -7.546   2.771  1.00 82.88           C  
ATOM   3054  O   PHE A 409       3.372  -5.909   5.383  1.00 82.88           O  
ATOM   3055  CG  PHE A 409       4.164  -8.950   2.367  1.00 82.88           C  
ATOM   3056  CD1 PHE A 409       3.709  -9.852   3.338  1.00 82.88           C  
ATOM   3057  CD2 PHE A 409       4.347  -9.372   1.045  1.00 82.88           C  
ATOM   3058  CE1 PHE A 409       3.483 -11.186   2.986  1.00 82.88           C  
ATOM   3059  CE2 PHE A 409       4.130 -10.708   0.695  1.00 82.88           C  
ATOM   3060  CZ  PHE A 409       3.735 -11.625   1.679  1.00 82.88           C  
ATOM   3061  N   SER A 410       4.366  -4.647   3.811  1.00 88.31           N  
ATOM   3062  CA  SER A 410       4.756  -3.573   4.713  1.00 88.31           C  
ATOM   3063  C   SER A 410       3.544  -2.877   5.319  1.00 88.31           C  
ATOM   3064  CB  SER A 410       5.603  -2.552   3.966  1.00 88.31           C  
ATOM   3065  O   SER A 410       3.577  -2.568   6.506  1.00 88.31           O  
ATOM   3066  OG  SER A 410       6.940  -2.996   3.904  1.00 88.31           O  
ATOM   3067  N   GLY A 411       2.471  -2.673   4.553  1.00 83.50           N  
ATOM   3068  CA  GLY A 411       1.216  -2.117   5.046  1.00 83.50           C  
ATOM   3069  C   GLY A 411       0.577  -2.995   6.115  1.00 83.50           C  
ATOM   3070  O   GLY A 411       0.322  -2.526   7.225  1.00 83.50           O  
ATOM   3071  N   ALA A 412       0.412  -4.288   5.828  1.00 79.75           N  
ATOM   3072  CA  ALA A 412      -0.135  -5.246   6.786  1.00 79.75           C  
ATOM   3073  C   ALA A 412       0.745  -5.382   8.046  1.00 79.75           C  
ATOM   3074  CB  ALA A 412      -0.331  -6.583   6.060  1.00 79.75           C  
ATOM   3075  O   ALA A 412       0.228  -5.397   9.164  1.00 79.75           O  
ATOM   3076  N   LEU A 413       2.076  -5.421   7.888  1.00 84.88           N  
ATOM   3077  CA  LEU A 413       3.033  -5.477   9.006  1.00 84.88           C  
ATOM   3078  C   LEU A 413       3.011  -4.194   9.825  1.00 84.88           C  
ATOM   3079  CB  LEU A 413       4.457  -5.764   8.482  1.00 84.88           C  
ATOM   3080  O   LEU A 413       3.068  -4.261  11.050  1.00 84.88           O  
ATOM   3081  CG  LEU A 413       4.738  -7.226   8.084  1.00 84.88           C  
ATOM   3082  CD1 LEU A 413       6.044  -7.324   7.299  1.00 84.88           C  
ATOM   3083  CD2 LEU A 413       4.897  -8.128   9.312  1.00 84.88           C  
ATOM   3084  N   GLY A 414       2.897  -3.044   9.166  1.00 87.31           N  
ATOM   3085  CA  GLY A 414       2.773  -1.743   9.810  1.00 87.31           C  
ATOM   3086  C   GLY A 414       1.545  -1.695  10.700  1.00 87.31           C  
ATOM   3087  O   GLY A 414       1.676  -1.418  11.887  1.00 87.31           O  
ATOM   3088  N   ILE A 415       0.377  -2.054  10.161  1.00 80.38           N  
ATOM   3089  CA  ILE A 415      -0.884  -2.096  10.913  1.00 80.38           C  
ATOM   3090  C   ILE A 415      -0.780  -3.054  12.107  1.00 80.38           C  
ATOM   3091  CB  ILE A 415      -2.052  -2.466   9.970  1.00 80.38           C  
ATOM   3092  O   ILE A 415      -1.141  -2.677  13.219  1.00 80.38           O  
ATOM   3093  CG1 ILE A 415      -2.283  -1.343   8.931  1.00 80.38           C  
ATOM   3094  CG2 ILE A 415      -3.348  -2.712  10.768  1.00 80.38           C  
ATOM   3095  CD1 ILE A 415      -3.156  -1.775   7.746  1.00 80.38           C  
ATOM   3096  N   ALA A 416      -0.239  -4.259  11.916  1.00 82.25           N  
ATOM   3097  CA  ALA A 416      -0.130  -5.252  12.983  1.00 82.25           C  
ATOM   3098  C   ALA A 416       0.846  -4.835  14.097  1.00 82.25           C  
ATOM   3099  CB  ALA A 416       0.289  -6.582  12.351  1.00 82.25           C  
ATOM   3100  O   ALA A 416       0.510  -4.905  15.281  1.00 82.25           O  
ATOM   3101  N   LEU A 417       2.053  -4.389  13.733  1.00 85.75           N  
ATOM   3102  CA  LEU A 417       3.092  -4.012  14.693  1.00 85.75           C  
ATOM   3103  C   LEU A 417       2.730  -2.719  15.423  1.00 85.75           C  
ATOM   3104  CB  LEU A 417       4.450  -3.868  13.980  1.00 85.75           C  
ATOM   3105  O   LEU A 417       2.802  -2.672  16.649  1.00 85.75           O  
ATOM   3106  CG  LEU A 417       5.069  -5.193  13.499  1.00 85.75           C  
ATOM   3107  CD1 LEU A 417       6.303  -4.894  12.646  1.00 85.75           C  
ATOM   3108  CD2 LEU A 417       5.507  -6.082  14.667  1.00 85.75           C  
ATOM   3109  N   PHE A 418       2.309  -1.685  14.691  1.00 87.94           N  
ATOM   3110  CA  PHE A 418       1.944  -0.401  15.288  1.00 87.94           C  
ATOM   3111  C   PHE A 418       0.640  -0.533  16.068  1.00 87.94           C  
ATOM   3112  CB  PHE A 418       1.844   0.711  14.232  1.00 87.94           C  
ATOM   3113  O   PHE A 418       0.542   0.014  17.161  1.00 87.94           O  
ATOM   3114  CG  PHE A 418       3.172   1.246  13.717  1.00 87.94           C  
ATOM   3115  CD1 PHE A 418       3.355   2.637  13.646  1.00 87.94           C  
ATOM   3116  CD2 PHE A 418       4.231   0.399  13.329  1.00 87.94           C  
ATOM   3117  CE1 PHE A 418       4.605   3.173  13.302  1.00 87.94           C  
ATOM   3118  CE2 PHE A 418       5.473   0.937  12.954  1.00 87.94           C  
ATOM   3119  CZ  PHE A 418       5.663   2.326  12.960  1.00 87.94           C  
ATOM   3120  N   GLY A 419      -0.320  -1.316  15.566  1.00 83.38           N  
ATOM   3121  CA  GLY A 419      -1.542  -1.672  16.282  1.00 83.38           C  
ATOM   3122  C   GLY A 419      -1.245  -2.359  17.612  1.00 83.38           C  
ATOM   3123  O   GLY A 419      -1.749  -1.928  18.642  1.00 83.38           O  
ATOM   3124  N   SER A 420      -0.356  -3.359  17.618  1.00 83.94           N  
ATOM   3125  CA  SER A 420       0.047  -4.071  18.840  1.00 83.94           C  
ATOM   3126  C   SER A 420       0.749  -3.151  19.842  1.00 83.94           C  
ATOM   3127  CB  SER A 420       0.977  -5.243  18.512  1.00 83.94           C  
ATOM   3128  O   SER A 420       0.377  -3.121  21.014  1.00 83.94           O  
ATOM   3129  OG  SER A 420       0.334  -6.188  17.684  1.00 83.94           O  
ATOM   3130  N   VAL A 421       1.741  -2.373  19.391  1.00 87.19           N  
ATOM   3131  CA  VAL A 421       2.469  -1.417  20.245  1.00 87.19           C  
ATOM   3132  C   VAL A 421       1.517  -0.359  20.798  1.00 87.19           C  
ATOM   3133  CB  VAL A 421       3.636  -0.764  19.474  1.00 87.19           C  
ATOM   3134  O   VAL A 421       1.498  -0.119  22.004  1.00 87.19           O  
ATOM   3135  CG1 VAL A 421       4.286   0.396  20.242  1.00 87.19           C  
ATOM   3136  CG2 VAL A 421       4.739  -1.794  19.196  1.00 87.19           C  
ATOM   3137  N   GLY A 422       0.687   0.238  19.943  1.00 87.00           N  
ATOM   3138  CA  GLY A 422      -0.275   1.254  20.345  1.00 87.00           C  
ATOM   3139  C   GLY A 422      -1.342   0.713  21.294  1.00 87.00           C  
ATOM   3140  O   GLY A 422      -1.678   1.387  22.260  1.00 87.00           O  
ATOM   3141  N   LEU A 423      -1.821  -0.519  21.096  1.00 85.88           N  
ATOM   3142  CA  LEU A 423      -2.779  -1.162  21.999  1.00 85.88           C  
ATOM   3143  C   LEU A 423      -2.177  -1.416  23.386  1.00 85.88           C  
ATOM   3144  CB  LEU A 423      -3.272  -2.470  21.358  1.00 85.88           C  
ATOM   3145  O   LEU A 423      -2.853  -1.205  24.392  1.00 85.88           O  
ATOM   3146  CG  LEU A 423      -4.356  -3.205  22.167  1.00 85.88           C  
ATOM   3147  CD1 LEU A 423      -5.637  -2.379  22.282  1.00 85.88           C  
ATOM   3148  CD2 LEU A 423      -4.693  -4.528  21.482  1.00 85.88           C  
ATOM   3149  N   VAL A 424      -0.912  -1.842  23.457  1.00 87.38           N  
ATOM   3150  CA  VAL A 424      -0.203  -2.017  24.735  1.00 87.38           C  
ATOM   3151  C   VAL A 424      -0.085  -0.681  25.470  1.00 87.38           C  
ATOM   3152  CB  VAL A 424       1.174  -2.675  24.519  1.00 87.38           C  
ATOM   3153  O   VAL A 424      -0.458  -0.606  26.641  1.00 87.38           O  
ATOM   3154  CG1 VAL A 424       2.051  -2.644  25.779  1.00 87.38           C  
ATOM   3155  CG2 VAL A 424       1.003  -4.149  24.127  1.00 87.38           C  
ATOM   3156  N   VAL A 425       0.356   0.377  24.781  1.00 90.25           N  
ATOM   3157  CA  VAL A 425       0.476   1.728  25.357  1.00 90.25           C  
ATOM   3158  C   VAL A 425      -0.888   2.255  25.813  1.00 90.25           C  
ATOM   3159  CB  VAL A 425       1.144   2.687  24.350  1.00 90.25           C  
ATOM   3160  O   VAL A 425      -1.027   2.718  26.942  1.00 90.25           O  
ATOM   3161  CG1 VAL A 425       1.166   4.138  24.845  1.00 90.25           C  
ATOM   3162  CG2 VAL A 425       2.601   2.274  24.093  1.00 90.25           C  
ATOM   3163  N   TYR A 426      -1.920   2.099  24.982  1.00 88.06           N  
ATOM   3164  CA  TYR A 426      -3.293   2.498  25.285  1.00 88.06           C  
ATOM   3165  C   TYR A 426      -3.847   1.807  26.541  1.00 88.06           C  
ATOM   3166  CB  TYR A 426      -4.163   2.176  24.063  1.00 88.06           C  
ATOM   3167  O   TYR A 426      -4.367   2.464  27.444  1.00 88.06           O  
ATOM   3168  CG  TYR A 426      -5.638   2.411  24.286  1.00 88.06           C  
ATOM   3169  CD1 TYR A 426      -6.540   1.332  24.364  1.00 88.06           C  
ATOM   3170  CD2 TYR A 426      -6.100   3.728  24.427  1.00 88.06           C  
ATOM   3171  CE1 TYR A 426      -7.910   1.581  24.563  1.00 88.06           C  
ATOM   3172  CE2 TYR A 426      -7.463   3.975  24.643  1.00 88.06           C  
ATOM   3173  OH  TYR A 426      -9.683   3.158  24.917  1.00 88.06           O  
ATOM   3174  CZ  TYR A 426      -8.370   2.904  24.710  1.00 88.06           C  
ATOM   3175  N   ARG A 427      -3.696   0.478  26.638  1.00 86.94           N  
ATOM   3176  CA  ARG A 427      -4.129  -0.303  27.810  1.00 86.94           C  
ATOM   3177  C   ARG A 427      -3.377   0.096  29.070  1.00 86.94           C  
ATOM   3178  CB  ARG A 427      -3.914  -1.798  27.548  1.00 86.94           C  
ATOM   3179  O   ARG A 427      -3.981   0.198  30.139  1.00 86.94           O  
ATOM   3180  CG  ARG A 427      -4.983  -2.367  26.616  1.00 86.94           C  
ATOM   3181  CD  ARG A 427      -4.693  -3.841  26.335  1.00 86.94           C  
ATOM   3182  NE  ARG A 427      -5.728  -4.416  25.466  1.00 86.94           N  
ATOM   3183  NH1 ARG A 427      -4.950  -6.574  25.439  1.00 86.94           N  
ATOM   3184  NH2 ARG A 427      -6.791  -6.043  24.291  1.00 86.94           N  
ATOM   3185  CZ  ARG A 427      -5.818  -5.671  25.072  1.00 86.94           C  
ATOM   3186  N   GLN A 428      -2.072   0.328  28.956  1.00 88.06           N  
ATOM   3187  CA  GLN A 428      -1.251   0.765  30.077  1.00 88.06           C  
ATOM   3188  C   GLN A 428      -1.690   2.142  30.588  1.00 88.06           C  
ATOM   3189  CB  GLN A 428       0.220   0.741  29.651  1.00 88.06           C  
ATOM   3190  O   GLN A 428      -1.832   2.316  31.799  1.00 88.06           O  
ATOM   3191  CG  GLN A 428       1.147   0.990  30.846  1.00 88.06           C  
ATOM   3192  CD  GLN A 428       2.620   0.799  30.507  1.00 88.06           C  
ATOM   3193  NE2 GLN A 428       3.496   0.956  31.474  1.00 88.06           N  
ATOM   3194  OE1 GLN A 428       3.022   0.499  29.396  1.00 88.06           O  
ATOM   3195  N   ALA A 429      -1.982   3.086  29.691  1.00 87.31           N  
ATOM   3196  CA  ALA A 429      -2.497   4.403  30.053  1.00 87.31           C  
ATOM   3197  C   ALA A 429      -3.865   4.313  30.754  1.00 87.31           C  
ATOM   3198  CB  ALA A 429      -2.550   5.258  28.786  1.00 87.31           C  
ATOM   3199  O   ALA A 429      -4.045   4.888  31.827  1.00 87.31           O  
ATOM   3200  N   LEU A 430      -4.799   3.514  30.220  1.00 85.81           N  
ATOM   3201  CA  LEU A 430      -6.113   3.293  30.841  1.00 85.81           C  
ATOM   3202  C   LEU A 430      -6.020   2.674  32.239  1.00 85.81           C  
ATOM   3203  CB  LEU A 430      -6.955   2.368  29.950  1.00 85.81           C  
ATOM   3204  O   LEU A 430      -6.720   3.098  33.155  1.00 85.81           O  
ATOM   3205  CG  LEU A 430      -7.693   3.065  28.800  1.00 85.81           C  
ATOM   3206  CD1 LEU A 430      -8.361   1.971  27.975  1.00 85.81           C  
ATOM   3207  CD2 LEU A 430      -8.779   4.017  29.307  1.00 85.81           C  
ATOM   3208  N   THR A 431      -5.144   1.683  32.411  1.00 84.38           N  
ATOM   3209  CA  THR A 431      -4.942   1.014  33.705  1.00 84.38           C  
ATOM   3210  C   THR A 431      -4.304   1.966  34.721  1.00 84.38           C  
ATOM   3211  CB  THR A 431      -4.080  -0.249  33.537  1.00 84.38           C  
ATOM   3212  O   THR A 431      -4.640   1.933  35.903  1.00 84.38           O  
ATOM   3213  CG2 THR A 431      -4.095  -1.129  34.787  1.00 84.38           C  
ATOM   3214  OG1 THR A 431      -4.557  -1.054  32.480  1.00 84.38           O  
ATOM   3215  N   SER A 432      -3.424   2.860  34.258  1.00 84.31           N  
ATOM   3216  CA  SER A 432      -2.740   3.849  35.100  1.00 84.31           C  
ATOM   3217  C   SER A 432      -3.638   5.018  35.512  1.00 84.31           C  
ATOM   3218  CB  SER A 432      -1.499   4.396  34.388  1.00 84.31           C  
ATOM   3219  O   SER A 432      -3.388   5.640  36.540  1.00 84.31           O  
ATOM   3220  OG  SER A 432      -0.642   3.341  33.993  1.00 84.31           O  
ATOM   3221  N   ALA A 433      -4.702   5.304  34.754  1.00 80.88           N  
ATOM   3222  CA  ALA A 433      -5.644   6.385  35.047  1.00 80.88           C  
ATOM   3223  C   ALA A 433      -6.533   6.131  36.285  1.00 80.88           C  
ATOM   3224  CB  ALA A 433      -6.481   6.647  33.789  1.00 80.88           C  
ATOM   3225  O   ALA A 433      -7.273   7.027  36.681  1.00 80.88           O  
ATOM   3226  N   ALA A 434      -6.458   4.934  36.889  1.00 69.50           N  
ATOM   3227  CA  ALA A 434      -7.119   4.559  38.143  1.00 69.50           C  
ATOM   3228  C   ALA A 434      -8.600   4.982  38.214  1.00 69.50           C  
ATOM   3229  CB  ALA A 434      -6.273   5.058  39.325  1.00 69.50           C  
ATOM   3230  O   ALA A 434      -8.993   5.741  39.095  1.00 69.50           O  
ATOM   3231  N   LEU A 435      -9.420   4.485  37.279  1.00 79.56           N  
ATOM   3232  CA  LEU A 435     -10.847   4.807  37.151  1.00 79.56           C  
ATOM   3233  C   LEU A 435     -11.681   4.133  38.267  1.00 79.56           C  
ATOM   3234  CB  LEU A 435     -11.315   4.380  35.747  1.00 79.56           C  
ATOM   3235  O   LEU A 435     -11.985   2.940  38.162  1.00 79.56           O  
ATOM   3236  CG  LEU A 435     -10.713   5.202  34.591  1.00 79.56           C  
ATOM   3237  CD1 LEU A 435     -10.990   4.512  33.259  1.00 79.56           C  
ATOM   3238  CD2 LEU A 435     -11.315   6.607  34.515  1.00 79.56           C  
ATOM   3239  N   PRO A 436     -12.071   4.845  39.344  1.00 73.31           N  
ATOM   3240  CA  PRO A 436     -12.686   4.220  40.511  1.00 73.31           C  
ATOM   3241  C   PRO A 436     -14.129   3.800  40.211  1.00 73.31           C  
ATOM   3242  CB  PRO A 436     -12.614   5.255  41.648  1.00 73.31           C  
ATOM   3243  O   PRO A 436     -14.916   4.585  39.683  1.00 73.31           O  
ATOM   3244  CG  PRO A 436     -11.702   6.359  41.110  1.00 73.31           C  
ATOM   3245  CD  PRO A 436     -11.920   6.267  39.606  1.00 73.31           C  
ATOM   3246  N   GLY A 437     -14.497   2.574  40.591  1.00 72.81           N  
ATOM   3247  CA  GLY A 437     -15.868   2.064  40.454  1.00 72.81           C  
ATOM   3248  C   GLY A 437     -16.202   1.422  39.104  1.00 72.81           C  
ATOM   3249  O   GLY A 437     -17.339   0.998  38.915  1.00 72.81           O  
ATOM   3250  N   LEU A 438     -15.233   1.306  38.190  1.00 79.12           N  
ATOM   3251  CA  LEU A 438     -15.376   0.542  36.950  1.00 79.12           C  
ATOM   3252  C   LEU A 438     -14.976  -0.931  37.174  1.00 79.12           C  
ATOM   3253  CB  LEU A 438     -14.559   1.229  35.839  1.00 79.12           C  
ATOM   3254  O   LEU A 438     -13.865  -1.185  37.646  1.00 79.12           O  
ATOM   3255  CG  LEU A 438     -15.458   2.127  34.968  1.00 79.12           C  
ATOM   3256  CD1 LEU A 438     -14.685   3.302  34.381  1.00 79.12           C  
ATOM   3257  CD2 LEU A 438     -16.045   1.307  33.821  1.00 79.12           C  
ATOM   3258  N   PRO A 439     -15.843  -1.911  36.847  1.00 81.50           N  
ATOM   3259  CA  PRO A 439     -15.486  -3.325  36.924  1.00 81.50           C  
ATOM   3260  C   PRO A 439     -14.286  -3.643  36.024  1.00 81.50           C  
ATOM   3261  CB  PRO A 439     -16.724  -4.119  36.488  1.00 81.50           C  
ATOM   3262  O   PRO A 439     -14.151  -3.074  34.938  1.00 81.50           O  
ATOM   3263  CG  PRO A 439     -17.873  -3.112  36.471  1.00 81.50           C  
ATOM   3264  CD  PRO A 439     -17.207  -1.744  36.372  1.00 81.50           C  
ATOM   3265  N   ALA A 440     -13.450  -4.600  36.434  1.00 79.81           N  
ATOM   3266  CA  ALA A 440     -12.269  -5.006  35.669  1.00 79.81           C  
ATOM   3267  C   ALA A 440     -12.618  -5.471  34.241  1.00 79.81           C  
ATOM   3268  CB  ALA A 440     -11.539  -6.103  36.452  1.00 79.81           C  
ATOM   3269  O   ALA A 440     -11.894  -5.148  33.302  1.00 79.81           O  
ATOM   3270  N   ASP A 441     -13.757  -6.145  34.064  1.00 79.12           N  
ATOM   3271  CA  ASP A 441     -14.228  -6.615  32.755  1.00 79.12           C  
ATOM   3272  C   ASP A 441     -14.607  -5.450  31.828  1.00 79.12           C  
ATOM   3273  CB  ASP A 441     -15.439  -7.541  32.949  1.00 79.12           C  
ATOM   3274  O   ASP A 441     -14.287  -5.455  30.640  1.00 79.12           O  
ATOM   3275  CG  ASP A 441     -15.142  -8.765  33.822  1.00 79.12           C  
ATOM   3276  OD1 ASP A 441     -13.959  -9.163  33.904  1.00 79.12           O  
ATOM   3277  OD2 ASP A 441     -16.103  -9.249  34.455  1.00 79.12           O  
ATOM   3278  N   ALA A 442     -15.226  -4.402  32.381  1.00 78.38           N  
ATOM   3279  CA  ALA A 442     -15.561  -3.185  31.645  1.00 78.38           C  
ATOM   3280  C   ALA A 442     -14.292  -2.407  31.255  1.00 78.38           C  
ATOM   3281  CB  ALA A 442     -16.515  -2.353  32.510  1.00 78.38           C  
ATOM   3282  O   ALA A 442     -14.189  -1.896  30.140  1.00 78.38           O  
ATOM   3283  N   LEU A 443     -13.289  -2.379  32.141  1.00 80.06           N  
ATOM   3284  CA  LEU A 443     -11.979  -1.792  31.858  1.00 80.06           C  
ATOM   3285  C   LEU A 443     -11.218  -2.583  30.778  1.00 80.06           C  
ATOM   3286  CB  LEU A 443     -11.176  -1.715  33.170  1.00 80.06           C  
ATOM   3287  O   LEU A 443     -10.593  -1.980  29.907  1.00 80.06           O  
ATOM   3288  CG  LEU A 443      -9.981  -0.748  33.085  1.00 80.06           C  
ATOM   3289  CD1 LEU A 443     -10.429   0.703  33.270  1.00 80.06           C  
ATOM   3290  CD2 LEU A 443      -8.955  -1.071  34.169  1.00 80.06           C  
ATOM   3291  N   GLN A 444     -11.296  -3.918  30.785  1.00 79.50           N  
ATOM   3292  CA  GLN A 444     -10.726  -4.761  29.728  1.00 79.50           C  
ATOM   3293  C   GLN A 444     -11.424  -4.541  28.382  1.00 79.50           C  
ATOM   3294  CB  GLN A 444     -10.811  -6.248  30.101  1.00 79.50           C  
ATOM   3295  O   GLN A 444     -10.744  -4.413  27.362  1.00 79.50           O  
ATOM   3296  CG  GLN A 444      -9.713  -6.687  31.077  1.00 79.50           C  
ATOM   3297  CD  GLN A 444      -9.714  -8.196  31.311  1.00 79.50           C  
ATOM   3298  NE2 GLN A 444      -8.832  -8.703  32.142  1.00 79.50           N  
ATOM   3299  OE1 GLN A 444     -10.464  -8.961  30.734  1.00 79.50           O  
ATOM   3300  N   ALA A 445     -12.757  -4.449  28.379  1.00 77.06           N  
ATOM   3301  CA  ALA A 445     -13.539  -4.158  27.181  1.00 77.06           C  
ATOM   3302  C   ALA A 445     -13.205  -2.769  26.609  1.00 77.06           C  
ATOM   3303  CB  ALA A 445     -15.027  -4.298  27.524  1.00 77.06           C  
ATOM   3304  O   ALA A 445     -12.963  -2.639  25.409  1.00 77.06           O  
ATOM   3305  N   ALA A 446     -13.095  -1.746  27.463  1.00 79.12           N  
ATOM   3306  CA  ALA A 446     -12.630  -0.418  27.064  1.00 79.12           C  
ATOM   3307  C   ALA A 446     -11.188  -0.450  26.537  1.00 79.12           C  
ATOM   3308  CB  ALA A 446     -12.739   0.522  28.266  1.00 79.12           C  
ATOM   3309  O   ALA A 446     -10.876   0.170  25.526  1.00 79.12           O  
ATOM   3310  N   GLY A 447     -10.315  -1.235  27.172  1.00 78.38           N  
ATOM   3311  CA  GLY A 447      -8.930  -1.440  26.756  1.00 78.38           C  
ATOM   3312  C   GLY A 447      -8.759  -2.199  25.437  1.00 78.38           C  
ATOM   3313  O   GLY A 447      -7.634  -2.315  24.952  1.00 78.38           O  
ATOM   3314  N   ALA A 448      -9.827  -2.736  24.842  1.00 77.56           N  
ATOM   3315  CA  ALA A 448      -9.758  -3.415  23.552  1.00 77.56           C  
ATOM   3316  C   ALA A 448      -9.688  -2.437  22.369  1.00 77.56           C  
ATOM   3317  CB  ALA A 448     -10.944  -4.376  23.433  1.00 77.56           C  
ATOM   3318  O   ALA A 448      -9.031  -2.742  21.377  1.00 77.56           O  
ATOM   3319  N   SER A 449     -10.338  -1.272  22.458  1.00 81.38           N  
ATOM   3320  CA  SER A 449     -10.274  -0.233  21.423  1.00 81.38           C  
ATOM   3321  C   SER A 449     -10.820   1.106  21.924  1.00 81.38           C  
ATOM   3322  CB  SER A 449     -11.077  -0.652  20.181  1.00 81.38           C  
ATOM   3323  O   SER A 449     -11.722   1.142  22.760  1.00 81.38           O  
ATOM   3324  OG  SER A 449     -12.458  -0.749  20.471  1.00 81.38           O  
ATOM   3325  N   LEU A 450     -10.359   2.212  21.327  1.00 80.25           N  
ATOM   3326  CA  LEU A 450     -10.910   3.540  21.619  1.00 80.25           C  
ATOM   3327  C   LEU A 450     -12.410   3.626  21.301  1.00 80.25           C  
ATOM   3328  CB  LEU A 450     -10.100   4.608  20.861  1.00 80.25           C  
ATOM   3329  O   LEU A 450     -13.160   4.208  22.076  1.00 80.25           O  
ATOM   3330  CG  LEU A 450     -10.580   6.053  21.107  1.00 80.25           C  
ATOM   3331  CD1 LEU A 450     -10.509   6.455  22.581  1.00 80.25           C  
ATOM   3332  CD2 LEU A 450      -9.706   7.033  20.334  1.00 80.25           C  
ATOM   3333  N   GLY A 451     -12.864   3.012  20.204  1.00 79.50           N  
ATOM   3334  CA  GLY A 451     -14.290   2.955  19.865  1.00 79.50           C  
ATOM   3335  C   GLY A 451     -15.122   2.233  20.931  1.00 79.50           C  
ATOM   3336  O   GLY A 451     -16.183   2.720  21.312  1.00 79.50           O  
ATOM   3337  N   GLY A 452     -14.607   1.123  21.471  1.00 78.38           N  
ATOM   3338  CA  GLY A 452     -15.233   0.405  22.582  1.00 78.38           C  
ATOM   3339  C   GLY A 452     -15.307   1.244  23.859  1.00 78.38           C  
ATOM   3340  O   GLY A 452     -16.348   1.268  24.510  1.00 78.38           O  
ATOM   3341  N   ALA A 453     -14.249   1.993  24.183  1.00 82.81           N  
ATOM   3342  CA  ALA A 453     -14.250   2.902  25.328  1.00 82.81           C  
ATOM   3343  C   ALA A 453     -15.243   4.066  25.168  1.00 82.81           C  
ATOM   3344  CB  ALA A 453     -12.828   3.418  25.548  1.00 82.81           C  
ATOM   3345  O   ALA A 453     -15.915   4.419  26.134  1.00 82.81           O  
ATOM   3346  N   VAL A 454     -15.364   4.635  23.961  1.00 83.44           N  
ATOM   3347  CA  VAL A 454     -16.356   5.681  23.654  1.00 83.44           C  
ATOM   3348  C   VAL A 454     -17.773   5.140  23.836  1.00 83.44           C  
ATOM   3349  CB  VAL A 454     -16.154   6.247  22.231  1.00 83.44           C  
ATOM   3350  O   VAL A 454     -18.564   5.742  24.550  1.00 83.44           O  
ATOM   3351  CG1 VAL A 454     -17.278   7.200  21.804  1.00 83.44           C  
ATOM   3352  CG2 VAL A 454     -14.836   7.030  22.099  1.00 83.44           C  
ATOM   3353  N   HIS A 455     -18.071   3.969  23.269  1.00 82.12           N  
ATOM   3354  CA  HIS A 455     -19.391   3.355  23.401  1.00 82.12           C  
ATOM   3355  C   HIS A 455     -19.731   3.000  24.855  1.00 82.12           C  
ATOM   3356  CB  HIS A 455     -19.445   2.108  22.515  1.00 82.12           C  
ATOM   3357  O   HIS A 455     -20.838   3.262  25.317  1.00 82.12           O  
ATOM   3358  CG  HIS A 455     -20.807   1.467  22.518  1.00 82.12           C  
ATOM   3359  CD2 HIS A 455     -21.142   0.239  23.021  1.00 82.12           C  
ATOM   3360  ND1 HIS A 455     -21.965   2.050  22.062  1.00 82.12           N  
ATOM   3361  CE1 HIS A 455     -22.972   1.187  22.273  1.00 82.12           C  
ATOM   3362  NE2 HIS A 455     -22.517   0.061  22.841  1.00 82.12           N  
ATOM   3363  N   LEU A 456     -18.775   2.440  25.601  1.00 85.00           N  
ATOM   3364  CA  LEU A 456     -18.971   2.135  27.015  1.00 85.00           C  
ATOM   3365  C   LEU A 456     -19.237   3.410  27.823  1.00 85.00           C  
ATOM   3366  CB  LEU A 456     -17.744   1.371  27.539  1.00 85.00           C  
ATOM   3367  O   LEU A 456     -20.118   3.412  28.679  1.00 85.00           O  
ATOM   3368  CG  LEU A 456     -17.851   0.994  29.028  1.00 85.00           C  
ATOM   3369  CD1 LEU A 456     -18.974  -0.001  29.315  1.00 85.00           C  
ATOM   3370  CD2 LEU A 456     -16.544   0.372  29.499  1.00 85.00           C  
ATOM   3371  N   ALA A 457     -18.522   4.500  27.538  1.00 86.50           N  
ATOM   3372  CA  ALA A 457     -18.716   5.769  28.226  1.00 86.50           C  
ATOM   3373  C   ALA A 457     -20.141   6.324  28.083  1.00 86.50           C  
ATOM   3374  CB  ALA A 457     -17.680   6.764  27.715  1.00 86.50           C  
ATOM   3375  O   ALA A 457     -20.651   6.879  29.055  1.00 86.50           O  
ATOM   3376  N   ASP A 458     -20.797   6.112  26.938  1.00 86.75           N  
ATOM   3377  CA  ASP A 458     -22.191   6.525  26.709  1.00 86.75           C  
ATOM   3378  C   ASP A 458     -23.198   5.740  27.571  1.00 86.75           C  
ATOM   3379  CB  ASP A 458     -22.552   6.359  25.222  1.00 86.75           C  
ATOM   3380  O   ASP A 458     -24.299   6.218  27.840  1.00 86.75           O  
ATOM   3381  CG  ASP A 458     -21.809   7.305  24.271  1.00 86.75           C  
ATOM   3382  OD1 ASP A 458     -21.380   8.394  24.720  1.00 86.75           O  
ATOM   3383  OD2 ASP A 458     -21.722   6.948  23.072  1.00 86.75           O  
ATOM   3384  N   THR A 459     -22.831   4.536  28.022  1.00 87.56           N  
ATOM   3385  CA  THR A 459     -23.685   3.686  28.876  1.00 87.56           C  
ATOM   3386  C   THR A 459     -23.484   3.918  30.375  1.00 87.56           C  
ATOM   3387  CB  THR A 459     -23.503   2.195  28.557  1.00 87.56           C  
ATOM   3388  O   THR A 459     -24.276   3.440  31.189  1.00 87.56           O  
ATOM   3389  CG2 THR A 459     -23.721   1.874  27.079  1.00 87.56           C  
ATOM   3390  OG1 THR A 459     -22.225   1.724  28.923  1.00 87.56           O  
ATOM   3391  N   LEU A 460     -22.426   4.638  30.758  1.00 87.75           N  
ATOM   3392  CA  LEU A 460     -22.057   4.884  32.150  1.00 87.75           C  
ATOM   3393  C   LEU A 460     -22.667   6.192  32.682  1.00 87.75           C  
ATOM   3394  CB  LEU A 460     -20.522   4.897  32.264  1.00 87.75           C  
ATOM   3395  O   LEU A 460     -23.008   7.091  31.912  1.00 87.75           O  
ATOM   3396  CG  LEU A 460     -19.857   3.527  32.060  1.00 87.75           C  
ATOM   3397  CD1 LEU A 460     -18.345   3.732  31.979  1.00 87.75           C  
ATOM   3398  CD2 LEU A 460     -20.158   2.542  33.193  1.00 87.75           C  
ATOM   3399  N   PRO A 461     -22.751   6.364  34.016  1.00 90.38           N  
ATOM   3400  CA  PRO A 461     -23.041   7.660  34.621  1.00 90.38           C  
ATOM   3401  C   PRO A 461     -22.113   8.755  34.077  1.00 90.38           C  
ATOM   3402  CB  PRO A 461     -22.839   7.462  36.128  1.00 90.38           C  
ATOM   3403  O   PRO A 461     -20.910   8.533  33.947  1.00 90.38           O  
ATOM   3404  CG  PRO A 461     -23.066   5.965  36.330  1.00 90.38           C  
ATOM   3405  CD  PRO A 461     -22.531   5.355  35.039  1.00 90.38           C  
ATOM   3406  N   ALA A 462     -22.646   9.957  33.832  1.00 87.75           N  
ATOM   3407  CA  ALA A 462     -21.946  11.035  33.118  1.00 87.75           C  
ATOM   3408  C   ALA A 462     -20.526  11.338  33.641  1.00 87.75           C  
ATOM   3409  CB  ALA A 462     -22.822  12.293  33.188  1.00 87.75           C  
ATOM   3410  O   ALA A 462     -19.616  11.593  32.856  1.00 87.75           O  
ATOM   3411  N   TRP A 463     -20.310  11.272  34.959  1.00 86.94           N  
ATOM   3412  CA  TRP A 463     -18.996  11.501  35.567  1.00 86.94           C  
ATOM   3413  C   TRP A 463     -17.997  10.360  35.295  1.00 86.94           C  
ATOM   3414  CB  TRP A 463     -19.185  11.752  37.067  1.00 86.94           C  
ATOM   3415  O   TRP A 463     -16.822  10.630  35.052  1.00 86.94           O  
ATOM   3416  CG  TRP A 463     -19.679  10.584  37.867  1.00 86.94           C  
ATOM   3417  CD1 TRP A 463     -20.972  10.269  38.116  1.00 86.94           C  
ATOM   3418  CD2 TRP A 463     -18.879   9.568  38.546  1.00 86.94           C  
ATOM   3419  CE2 TRP A 463     -19.765   8.672  39.217  1.00 86.94           C  
ATOM   3420  CE3 TRP A 463     -17.494   9.309  38.654  1.00 86.94           C  
ATOM   3421  NE1 TRP A 463     -21.026   9.130  38.898  1.00 86.94           N  
ATOM   3422  CH2 TRP A 463     -17.911   7.375  40.085  1.00 86.94           C  
ATOM   3423  CZ2 TRP A 463     -19.298   7.590  39.980  1.00 86.94           C  
ATOM   3424  CZ3 TRP A 463     -17.016   8.224  39.412  1.00 86.94           C  
ATOM   3425  N   GLN A 464     -18.454   9.102  35.279  1.00 87.19           N  
ATOM   3426  CA  GLN A 464     -17.631   7.935  34.935  1.00 87.19           C  
ATOM   3427  C   GLN A 464     -17.352   7.882  33.437  1.00 87.19           C  
ATOM   3428  CB  GLN A 464     -18.319   6.622  35.346  1.00 87.19           C  
ATOM   3429  O   GLN A 464     -16.212   7.656  33.040  1.00 87.19           O  
ATOM   3430  CG  GLN A 464     -18.370   6.442  36.860  1.00 87.19           C  
ATOM   3431  CD  GLN A 464     -19.020   5.141  37.310  1.00 87.19           C  
ATOM   3432  NE2 GLN A 464     -18.923   4.793  38.571  1.00 87.19           N  
ATOM   3433  OE1 GLN A 464     -19.638   4.415  36.554  1.00 87.19           O  
ATOM   3434  N   GLY A 465     -18.372   8.137  32.610  1.00 86.50           N  
ATOM   3435  CA  GLY A 465     -18.229   8.204  31.158  1.00 86.50           C  
ATOM   3436  C   GLY A 465     -17.235   9.286  30.735  1.00 86.50           C  
ATOM   3437  O   GLY A 465     -16.323   9.015  29.956  1.00 86.50           O  
ATOM   3438  N   ALA A 466     -17.327  10.488  31.318  1.00 88.50           N  
ATOM   3439  CA  ALA A 466     -16.383  11.574  31.052  1.00 88.50           C  
ATOM   3440  C   ALA A 466     -14.947  11.233  31.487  1.00 88.50           C  
ATOM   3441  CB  ALA A 466     -16.886  12.846  31.743  1.00 88.50           C  
ATOM   3442  O   ALA A 466     -14.004  11.505  30.741  1.00 88.50           O  
ATOM   3443  N   ALA A 467     -14.770  10.610  32.659  1.00 88.62           N  
ATOM   3444  CA  ALA A 467     -13.456  10.181  33.138  1.00 88.62           C  
ATOM   3445  C   ALA A 467     -12.842   9.093  32.240  1.00 88.62           C  
ATOM   3446  CB  ALA A 467     -13.592   9.710  34.591  1.00 88.62           C  
ATOM   3447  O   ALA A 467     -11.675   9.196  31.857  1.00 88.62           O  
ATOM   3448  N   LEU A 468     -13.638   8.091  31.847  1.00 88.88           N  
ATOM   3449  CA  LEU A 468     -13.218   7.035  30.926  1.00 88.88           C  
ATOM   3450  C   LEU A 468     -12.834   7.611  29.558  1.00 88.88           C  
ATOM   3451  CB  LEU A 468     -14.343   5.989  30.805  1.00 88.88           C  
ATOM   3452  O   LEU A 468     -11.780   7.267  29.032  1.00 88.88           O  
ATOM   3453  CG  LEU A 468     -14.050   4.871  29.786  1.00 88.88           C  
ATOM   3454  CD1 LEU A 468     -12.825   4.037  30.169  1.00 88.88           C  
ATOM   3455  CD2 LEU A 468     -15.247   3.932  29.675  1.00 88.88           C  
ATOM   3456  N   LEU A 469     -13.646   8.514  29.000  1.00 89.88           N  
ATOM   3457  CA  LEU A 469     -13.355   9.178  27.728  1.00 89.88           C  
ATOM   3458  C   LEU A 469     -12.072  10.004  27.786  1.00 89.88           C  
ATOM   3459  CB  LEU A 469     -14.531  10.087  27.328  1.00 89.88           C  
ATOM   3460  O   LEU A 469     -11.274   9.943  26.853  1.00 89.88           O  
ATOM   3461  CG  LEU A 469     -15.612   9.345  26.537  1.00 89.88           C  
ATOM   3462  CD1 LEU A 469     -16.885  10.187  26.466  1.00 89.88           C  
ATOM   3463  CD2 LEU A 469     -15.154   9.056  25.107  1.00 89.88           C  
ATOM   3464  N   ALA A 470     -11.855  10.763  28.860  1.00 90.38           N  
ATOM   3465  CA  ALA A 470     -10.637  11.548  29.032  1.00 90.38           C  
ATOM   3466  C   ALA A 470      -9.397  10.643  29.095  1.00 90.38           C  
ATOM   3467  CB  ALA A 470     -10.783  12.417  30.285  1.00 90.38           C  
ATOM   3468  O   ALA A 470      -8.436  10.872  28.359  1.00 90.38           O  
ATOM   3469  N   ALA A 471      -9.449   9.577  29.900  1.00 90.81           N  
ATOM   3470  CA  ALA A 471      -8.370   8.598  30.010  1.00 90.81           C  
ATOM   3471  C   ALA A 471      -8.117   7.865  28.683  1.00 90.81           C  
ATOM   3472  CB  ALA A 471      -8.727   7.617  31.131  1.00 90.81           C  
ATOM   3473  O   ALA A 471      -6.971   7.716  28.263  1.00 90.81           O  
ATOM   3474  N   ALA A 472      -9.177   7.457  27.983  1.00 89.94           N  
ATOM   3475  CA  ALA A 472      -9.079   6.790  26.691  1.00 89.94           C  
ATOM   3476  C   ALA A 472      -8.480   7.713  25.617  1.00 89.94           C  
ATOM   3477  CB  ALA A 472     -10.475   6.291  26.298  1.00 89.94           C  
ATOM   3478  O   ALA A 472      -7.589   7.307  24.874  1.00 89.94           O  
ATOM   3479  N   ARG A 473      -8.921   8.971  25.539  1.00 92.38           N  
ATOM   3480  CA  ARG A 473      -8.382   9.950  24.583  1.00 92.38           C  
ATOM   3481  C   ARG A 473      -6.919  10.287  24.863  1.00 92.38           C  
ATOM   3482  CB  ARG A 473      -9.249  11.212  24.604  1.00 92.38           C  
ATOM   3483  O   ARG A 473      -6.132  10.362  23.919  1.00 92.38           O  
ATOM   3484  CG  ARG A 473     -10.579  10.998  23.869  1.00 92.38           C  
ATOM   3485  CD  ARG A 473     -11.383  12.299  23.895  1.00 92.38           C  
ATOM   3486  NE  ARG A 473     -12.608  12.194  23.088  1.00 92.38           N  
ATOM   3487  NH1 ARG A 473     -13.770  13.918  24.069  1.00 92.38           N  
ATOM   3488  NH2 ARG A 473     -14.717  12.713  22.443  1.00 92.38           N  
ATOM   3489  CZ  ARG A 473     -13.689  12.942  23.206  1.00 92.38           C  
ATOM   3490  N   ALA A 474      -6.545  10.439  26.133  1.00 91.69           N  
ATOM   3491  CA  ALA A 474      -5.155  10.637  26.536  1.00 91.69           C  
ATOM   3492  C   ALA A 474      -4.296   9.416  26.173  1.00 91.69           C  
ATOM   3493  CB  ALA A 474      -5.112  10.955  28.034  1.00 91.69           C  
ATOM   3494  O   ALA A 474      -3.343   9.548  25.413  1.00 91.69           O  
ATOM   3495  N   GLY A 475      -4.708   8.210  26.575  1.00 91.62           N  
ATOM   3496  CA  GLY A 475      -3.974   6.983  26.262  1.00 91.62           C  
ATOM   3497  C   GLY A 475      -3.855   6.701  24.763  1.00 91.62           C  
ATOM   3498  O   GLY A 475      -2.856   6.151  24.307  1.00 91.62           O  
ATOM   3499  N   PHE A 476      -4.849   7.096  23.962  1.00 91.38           N  
ATOM   3500  CA  PHE A 476      -4.759   6.989  22.507  1.00 91.38           C  
ATOM   3501  C   PHE A 476      -3.794   8.022  21.908  1.00 91.38           C  
ATOM   3502  CB  PHE A 476      -6.152   7.117  21.892  1.00 91.38           C  
ATOM   3503  O   PHE A 476      -3.116   7.739  20.921  1.00 91.38           O  
ATOM   3504  CG  PHE A 476      -6.176   6.651  20.453  1.00 91.38           C  
ATOM   3505  CD1 PHE A 476      -5.916   7.548  19.401  1.00 91.38           C  
ATOM   3506  CD2 PHE A 476      -6.415   5.293  20.176  1.00 91.38           C  
ATOM   3507  CE1 PHE A 476      -5.871   7.081  18.077  1.00 91.38           C  
ATOM   3508  CE2 PHE A 476      -6.384   4.831  18.852  1.00 91.38           C  
ATOM   3509  CZ  PHE A 476      -6.093   5.721  17.808  1.00 91.38           C  
ATOM   3510  N   THR A 477      -3.700   9.208  22.515  1.00 94.25           N  
ATOM   3511  CA  THR A 477      -2.686  10.212  22.162  1.00 94.25           C  
ATOM   3512  C   THR A 477      -1.284   9.671  22.442  1.00 94.25           C  
ATOM   3513  CB  THR A 477      -2.909  11.535  22.913  1.00 94.25           C  
ATOM   3514  O   THR A 477      -0.428   9.736  21.561  1.00 94.25           O  
ATOM   3515  CG2 THR A 477      -1.988  12.644  22.404  1.00 94.25           C  
ATOM   3516  OG1 THR A 477      -4.240  11.972  22.721  1.00 94.25           O  
ATOM   3517  N   ASP A 478      -1.078   9.039  23.600  1.00 93.25           N  
ATOM   3518  CA  ASP A 478       0.191   8.391  23.955  1.00 93.25           C  
ATOM   3519  C   ASP A 478       0.535   7.258  22.975  1.00 93.25           C  
ATOM   3520  CB  ASP A 478       0.118   7.822  25.382  1.00 93.25           C  
ATOM   3521  O   ASP A 478       1.674   7.134  22.522  1.00 93.25           O  
ATOM   3522  CG  ASP A 478      -0.107   8.867  26.479  1.00 93.25           C  
ATOM   3523  OD1 ASP A 478       0.188  10.058  26.239  1.00 93.25           O  
ATOM   3524  OD2 ASP A 478      -0.573   8.447  27.562  1.00 93.25           O  
ATOM   3525  N   ALA A 479      -0.459   6.454  22.582  1.00 92.00           N  
ATOM   3526  CA  ALA A 479      -0.294   5.401  21.583  1.00 92.00           C  
ATOM   3527  C   ALA A 479       0.113   5.960  20.206  1.00 92.00           C  
ATOM   3528  CB  ALA A 479      -1.595   4.597  21.506  1.00 92.00           C  
ATOM   3529  O   ALA A 479       1.025   5.428  19.565  1.00 92.00           O  
ATOM   3530  N   LEU A 480      -0.512   7.056  19.758  1.00 93.88           N  
ATOM   3531  CA  LEU A 480      -0.126   7.757  18.530  1.00 93.88           C  
ATOM   3532  C   LEU A 480       1.314   8.289  18.620  1.00 93.88           C  
ATOM   3533  CB  LEU A 480      -1.131   8.888  18.240  1.00 93.88           C  
ATOM   3534  O   LEU A 480       2.084   8.147  17.673  1.00 93.88           O  
ATOM   3535  CG  LEU A 480      -0.752   9.768  17.030  1.00 93.88           C  
ATOM   3536  CD1 LEU A 480      -0.771   9.003  15.704  1.00 93.88           C  
ATOM   3537  CD2 LEU A 480      -1.734  10.930  16.901  1.00 93.88           C  
ATOM   3538  N   GLN A 481       1.709   8.869  19.752  1.00 94.69           N  
ATOM   3539  CA  GLN A 481       3.064   9.392  19.932  1.00 94.69           C  
ATOM   3540  C   GLN A 481       4.113   8.274  19.966  1.00 94.69           C  
ATOM   3541  CB  GLN A 481       3.124  10.234  21.209  1.00 94.69           C  
ATOM   3542  O   GLN A 481       5.144   8.372  19.298  1.00 94.69           O  
ATOM   3543  CG  GLN A 481       2.396  11.574  21.038  1.00 94.69           C  
ATOM   3544  CD  GLN A 481       2.391  12.399  22.317  1.00 94.69           C  
ATOM   3545  NE2 GLN A 481       2.105  13.679  22.228  1.00 94.69           N  
ATOM   3546  OE1 GLN A 481       2.649  11.931  23.410  1.00 94.69           O  
ATOM   3547  N   ALA A 482       3.846   7.178  20.679  1.00 93.69           N  
ATOM   3548  CA  ALA A 482       4.734   6.018  20.739  1.00 93.69           C  
ATOM   3549  C   ALA A 482       4.936   5.379  19.356  1.00 93.69           C  
ATOM   3550  CB  ALA A 482       4.141   5.012  21.731  1.00 93.69           C  
ATOM   3551  O   ALA A 482       6.061   5.060  18.960  1.00 93.69           O  
ATOM   3552  N   THR A 483       3.854   5.236  18.590  1.00 93.00           N  
ATOM   3553  CA  THR A 483       3.921   4.730  17.215  1.00 93.00           C  
ATOM   3554  C   THR A 483       4.632   5.709  16.278  1.00 93.00           C  
ATOM   3555  CB  THR A 483       2.533   4.373  16.677  1.00 93.00           C  
ATOM   3556  O   THR A 483       5.432   5.278  15.447  1.00 93.00           O  
ATOM   3557  CG2 THR A 483       1.939   3.141  17.357  1.00 93.00           C  
ATOM   3558  OG1 THR A 483       1.618   5.422  16.813  1.00 93.00           O  
ATOM   3559  N   ALA A 484       4.455   7.021  16.450  1.00 94.88           N  
ATOM   3560  CA  ALA A 484       5.210   8.027  15.707  1.00 94.88           C  
ATOM   3561  C   ALA A 484       6.725   7.929  15.971  1.00 94.88           C  
ATOM   3562  CB  ALA A 484       4.646   9.413  16.031  1.00 94.88           C  
ATOM   3563  O   ALA A 484       7.512   7.935  15.023  1.00 94.88           O  
ATOM   3564  N   TRP A 485       7.148   7.728  17.224  1.00 95.94           N  
ATOM   3565  CA  TRP A 485       8.554   7.477  17.563  1.00 95.94           C  
ATOM   3566  C   TRP A 485       9.099   6.194  16.930  1.00 95.94           C  
ATOM   3567  CB  TRP A 485       8.729   7.442  19.085  1.00 95.94           C  
ATOM   3568  O   TRP A 485      10.197   6.206  16.367  1.00 95.94           O  
ATOM   3569  CG  TRP A 485       8.806   8.797  19.706  1.00 95.94           C  
ATOM   3570  CD1 TRP A 485       7.897   9.352  20.539  1.00 95.94           C  
ATOM   3571  CD2 TRP A 485       9.844   9.802  19.517  1.00 95.94           C  
ATOM   3572  CE2 TRP A 485       9.495  10.955  20.279  1.00 95.94           C  
ATOM   3573  CE3 TRP A 485      11.041   9.854  18.766  1.00 95.94           C  
ATOM   3574  NE1 TRP A 485       8.287  10.635  20.864  1.00 95.94           N  
ATOM   3575  CH2 TRP A 485      11.489  12.122  19.553  1.00 95.94           C  
ATOM   3576  CZ2 TRP A 485      10.303  12.097  20.307  1.00 95.94           C  
ATOM   3577  CZ3 TRP A 485      11.854  11.004  18.781  1.00 95.94           C  
ATOM   3578  N   ALA A 486       8.331   5.102  16.957  1.00 94.25           N  
ATOM   3579  CA  ALA A 486       8.703   3.868  16.267  1.00 94.25           C  
ATOM   3580  C   ALA A 486       8.877   4.099  14.752  1.00 94.25           C  
ATOM   3581  CB  ALA A 486       7.651   2.794  16.570  1.00 94.25           C  
ATOM   3582  O   ALA A 486       9.866   3.654  14.163  1.00 94.25           O  
ATOM   3583  N   GLY A 487       7.969   4.862  14.134  1.00 94.88           N  
ATOM   3584  CA  GLY A 487       8.064   5.297  12.740  1.00 94.88           C  
ATOM   3585  C   GLY A 487       9.329   6.110  12.455  1.00 94.88           C  
ATOM   3586  O   GLY A 487      10.051   5.800  11.505  1.00 94.88           O  
ATOM   3587  N   ALA A 488       9.662   7.084  13.309  1.00 96.75           N  
ATOM   3588  CA  ALA A 488      10.882   7.882  13.180  1.00 96.75           C  
ATOM   3589  C   ALA A 488      12.141   7.000  13.185  1.00 96.75           C  
ATOM   3590  CB  ALA A 488      10.937   8.925  14.306  1.00 96.75           C  
ATOM   3591  O   ALA A 488      13.004   7.148  12.318  1.00 96.75           O  
ATOM   3592  N   VAL A 489      12.226   6.037  14.110  1.00 96.44           N  
ATOM   3593  CA  VAL A 489      13.354   5.096  14.192  1.00 96.44           C  
ATOM   3594  C   VAL A 489      13.460   4.246  12.925  1.00 96.44           C  
ATOM   3595  CB  VAL A 489      13.245   4.211  15.451  1.00 96.44           C  
ATOM   3596  O   VAL A 489      14.543   4.150  12.346  1.00 96.44           O  
ATOM   3597  CG1 VAL A 489      14.312   3.107  15.483  1.00 96.44           C  
ATOM   3598  CG2 VAL A 489      13.429   5.055  16.719  1.00 96.44           C  
ATOM   3599  N   LEU A 490      12.354   3.669  12.449  1.00 95.69           N  
ATOM   3600  CA  LEU A 490      12.343   2.833  11.241  1.00 95.69           C  
ATOM   3601  C   LEU A 490      12.804   3.601   9.999  1.00 95.69           C  
ATOM   3602  CB  LEU A 490      10.921   2.295  11.025  1.00 95.69           C  
ATOM   3603  O   LEU A 490      13.618   3.105   9.215  1.00 95.69           O  
ATOM   3604  CG  LEU A 490      10.525   1.194  12.021  1.00 95.69           C  
ATOM   3605  CD1 LEU A 490       9.016   1.018  11.960  1.00 95.69           C  
ATOM   3606  CD2 LEU A 490      11.188  -0.145  11.696  1.00 95.69           C  
ATOM   3607  N   VAL A 491      12.329   4.835   9.841  1.00 96.12           N  
ATOM   3608  CA  VAL A 491      12.685   5.695   8.710  1.00 96.12           C  
ATOM   3609  C   VAL A 491      14.142   6.173   8.807  1.00 96.12           C  
ATOM   3610  CB  VAL A 491      11.672   6.848   8.615  1.00 96.12           C  
ATOM   3611  O   VAL A 491      14.836   6.228   7.790  1.00 96.12           O  
ATOM   3612  CG1 VAL A 491      12.018   7.846   7.517  1.00 96.12           C  
ATOM   3613  CG2 VAL A 491      10.275   6.315   8.266  1.00 96.12           C  
ATOM   3614  N   LEU A 492      14.670   6.432  10.010  1.00 96.31           N  
ATOM   3615  CA  LEU A 492      16.100   6.715  10.205  1.00 96.31           C  
ATOM   3616  C   LEU A 492      16.982   5.503   9.890  1.00 96.31           C  
ATOM   3617  CB  LEU A 492      16.367   7.177  11.648  1.00 96.31           C  
ATOM   3618  O   LEU A 492      18.039   5.655   9.272  1.00 96.31           O  
ATOM   3619  CG  LEU A 492      15.903   8.608  11.945  1.00 96.31           C  
ATOM   3620  CD1 LEU A 492      16.040   8.899  13.438  1.00 96.31           C  
ATOM   3621  CD2 LEU A 492      16.699   9.662  11.166  1.00 96.31           C  
ATOM   3622  N   VAL A 493      16.550   4.295  10.260  1.00 96.44           N  
ATOM   3623  CA  VAL A 493      17.237   3.052   9.880  1.00 96.44           C  
ATOM   3624  C   VAL A 493      17.264   2.913   8.357  1.00 96.44           C  
ATOM   3625  CB  VAL A 493      16.596   1.827  10.564  1.00 96.44           C  
ATOM   3626  O   VAL A 493      18.328   2.653   7.789  1.00 96.44           O  
ATOM   3627  CG1 VAL A 493      17.127   0.501  10.001  1.00 96.44           C  
ATOM   3628  CG2 VAL A 493      16.902   1.831  12.068  1.00 96.44           C  
ATOM   3629  N   ALA A 494      16.143   3.175   7.677  1.00 94.81           N  
ATOM   3630  CA  ALA A 494      16.086   3.215   6.218  1.00 94.81           C  
ATOM   3631  C   ALA A 494      17.069   4.244   5.631  1.00 94.81           C  
ATOM   3632  CB  ALA A 494      14.644   3.498   5.785  1.00 94.81           C  
ATOM   3633  O   ALA A 494      17.827   3.915   4.714  1.00 94.81           O  
ATOM   3634  N   ALA A 495      17.131   5.458   6.193  1.00 95.56           N  
ATOM   3635  CA  ALA A 495      18.076   6.493   5.767  1.00 95.56           C  
ATOM   3636  C   ALA A 495      19.533   6.024   5.914  1.00 95.56           C  
ATOM   3637  CB  ALA A 495      17.832   7.773   6.578  1.00 95.56           C  
ATOM   3638  O   ALA A 495      20.345   6.196   5.002  1.00 95.56           O  
ATOM   3639  N   GLY A 496      19.862   5.370   7.032  1.00 93.69           N  
ATOM   3640  CA  GLY A 496      21.179   4.789   7.282  1.00 93.69           C  
ATOM   3641  C   GLY A 496      21.547   3.678   6.293  1.00 93.69           C  
ATOM   3642  O   GLY A 496      22.680   3.640   5.803  1.00 93.69           O  
ATOM   3643  N   LEU A 497      20.597   2.800   5.950  1.00 92.12           N  
ATOM   3644  CA  LEU A 497      20.784   1.742   4.950  1.00 92.12           C  
ATOM   3645  C   LEU A 497      21.062   2.327   3.562  1.00 92.12           C  
ATOM   3646  CB  LEU A 497      19.543   0.829   4.911  1.00 92.12           C  
ATOM   3647  O   LEU A 497      22.045   1.946   2.921  1.00 92.12           O  
ATOM   3648  CG  LEU A 497      19.374  -0.091   6.133  1.00 92.12           C  
ATOM   3649  CD1 LEU A 497      18.019  -0.792   6.055  1.00 92.12           C  
ATOM   3650  CD2 LEU A 497      20.469  -1.160   6.195  1.00 92.12           C  
ATOM   3651  N   VAL A 498      20.256   3.301   3.131  1.00 92.06           N  
ATOM   3652  CA  VAL A 498      20.448   4.035   1.870  1.00 92.06           C  
ATOM   3653  C   VAL A 498      21.819   4.710   1.860  1.00 92.06           C  
ATOM   3654  CB  VAL A 498      19.311   5.062   1.683  1.00 92.06           C  
ATOM   3655  O   VAL A 498      22.593   4.519   0.921  1.00 92.06           O  
ATOM   3656  CG1 VAL A 498      19.502   6.084   0.553  1.00 92.06           C  
ATOM   3657  CG2 VAL A 498      17.991   4.339   1.406  1.00 92.06           C  
ATOM   3658  N   ALA A 499      22.170   5.439   2.922  1.00 91.12           N  
ATOM   3659  CA  ALA A 499      23.444   6.144   3.021  1.00 91.12           C  
ATOM   3660  C   ALA A 499      24.652   5.201   2.910  1.00 91.12           C  
ATOM   3661  CB  ALA A 499      23.483   6.915   4.346  1.00 91.12           C  
ATOM   3662  O   ALA A 499      25.637   5.546   2.257  1.00 91.12           O  
ATOM   3663  N   ARG A 500      24.593   4.012   3.522  1.00 89.69           N  
ATOM   3664  CA  ARG A 500      25.697   3.037   3.512  1.00 89.69           C  
ATOM   3665  C   ARG A 500      25.811   2.281   2.191  1.00 89.69           C  
ATOM   3666  CB  ARG A 500      25.519   2.051   4.677  1.00 89.69           C  
ATOM   3667  O   ARG A 500      26.919   2.083   1.695  1.00 89.69           O  
ATOM   3668  CG  ARG A 500      25.834   2.693   6.036  1.00 89.69           C  
ATOM   3669  CD  ARG A 500      25.555   1.695   7.165  1.00 89.69           C  
ATOM   3670  NE  ARG A 500      25.841   2.274   8.492  1.00 89.69           N  
ATOM   3671  NH1 ARG A 500      25.365   0.404   9.746  1.00 89.69           N  
ATOM   3672  NH2 ARG A 500      25.981   2.284  10.769  1.00 89.69           N  
ATOM   3673  CZ  ARG A 500      25.729   1.654   9.657  1.00 89.69           C  
ATOM   3674  N   LEU A 501      24.686   1.839   1.635  1.00 86.06           N  
ATOM   3675  CA  LEU A 501      24.670   0.898   0.514  1.00 86.06           C  
ATOM   3676  C   LEU A 501      24.663   1.589  -0.856  1.00 86.06           C  
ATOM   3677  CB  LEU A 501      23.475  -0.049   0.684  1.00 86.06           C  
ATOM   3678  O   LEU A 501      25.235   1.047  -1.798  1.00 86.06           O  
ATOM   3679  CG  LEU A 501      23.514  -0.950   1.936  1.00 86.06           C  
ATOM   3680  CD1 LEU A 501      22.236  -1.784   2.017  1.00 86.06           C  
ATOM   3681  CD2 LEU A 501      24.710  -1.906   1.923  1.00 86.06           C  
ATOM   3682  N   LEU A 502      24.093   2.796  -0.970  1.00 81.19           N  
ATOM   3683  CA  LEU A 502      24.053   3.547  -2.234  1.00 81.19           C  
ATOM   3684  C   LEU A 502      25.234   4.515  -2.419  1.00 81.19           C  
ATOM   3685  CB  LEU A 502      22.696   4.258  -2.383  1.00 81.19           C  
ATOM   3686  O   LEU A 502      25.471   4.964  -3.538  1.00 81.19           O  
ATOM   3687  CG  LEU A 502      21.523   3.302  -2.667  1.00 81.19           C  
ATOM   3688  CD1 LEU A 502      20.203   3.939  -2.261  1.00 81.19           C  
ATOM   3689  CD2 LEU A 502      21.445   2.973  -4.156  1.00 81.19           C  
ATOM   3690  N   ARG A 503      26.023   4.814  -1.371  1.00 71.06           N  
ATOM   3691  CA  ARG A 503      27.274   5.596  -1.504  1.00 71.06           C  
ATOM   3692  C   ARG A 503      28.407   4.830  -2.193  1.00 71.06           C  
ATOM   3693  CB  ARG A 503      27.758   6.127  -0.142  1.00 71.06           C  
ATOM   3694  O   ARG A 503      29.337   5.464  -2.680  1.00 71.06           O  
ATOM   3695  CG  ARG A 503      27.120   7.474   0.234  1.00 71.06           C  
ATOM   3696  CD  ARG A 503      27.702   7.980   1.563  1.00 71.06           C  
ATOM   3697  NE  ARG A 503      27.237   9.341   1.898  1.00 71.06           N  
ATOM   3698  NH1 ARG A 503      28.230   9.481   3.967  1.00 71.06           N  
ATOM   3699  NH2 ARG A 503      27.092  11.225   3.183  1.00 71.06           N  
ATOM   3700  CZ  ARG A 503      27.520  10.006   3.008  1.00 71.06           C  
ATOM   3701  N   LYS A 504      28.347   3.495  -2.273  1.00 55.12           N  
ATOM   3702  CA  LYS A 504      29.368   2.668  -2.942  1.00 55.12           C  
ATOM   3703  C   LYS A 504      29.218   2.680  -4.473  1.00 55.12           C  
ATOM   3704  CB  LYS A 504      29.403   1.242  -2.360  1.00 55.12           C  
ATOM   3705  O   LYS A 504      29.052   1.637  -5.098  1.00 55.12           O  
ATOM   3706  CG  LYS A 504      29.950   1.180  -0.926  1.00 55.12           C  
ATOM   3707  CD  LYS A 504      30.187  -0.283  -0.518  1.00 55.12           C  
ATOM   3708  CE  LYS A 504      30.789  -0.371   0.890  1.00 55.12           C  
ATOM   3709  NZ  LYS A 504      31.167  -1.766   1.239  1.00 55.12           N  
ATOM   3710  N   ARG A 505      29.316   3.863  -5.083  1.00 48.47           N  
ATOM   3711  CA  ARG A 505      29.758   4.011  -6.475  1.00 48.47           C  
ATOM   3712  C   ARG A 505      31.004   4.901  -6.499  1.00 48.47           C  
ATOM   3713  CB  ARG A 505      28.652   4.585  -7.383  1.00 48.47           C  
ATOM   3714  O   ARG A 505      30.887   6.081  -6.173  1.00 48.47           O  
ATOM   3715  CG  ARG A 505      27.715   3.498  -7.934  1.00 48.47           C  
ATOM   3716  CD  ARG A 505      26.796   4.071  -9.023  1.00 48.47           C  
ATOM   3717  NE  ARG A 505      25.971   3.023  -9.660  1.00 48.47           N  
ATOM   3718  NH1 ARG A 505      24.890   4.360 -11.189  1.00 48.47           N  
ATOM   3719  NH2 ARG A 505      24.450   2.178 -11.141  1.00 48.47           N  
ATOM   3720  CZ  ARG A 505      25.111   3.191 -10.655  1.00 48.47           C  
ATOM   3721  N   PRO A 506      32.170   4.384  -6.925  1.00 35.12           N  
ATOM   3722  CA  PRO A 506      33.095   5.209  -7.685  1.00 35.12           C  
ATOM   3723  C   PRO A 506      32.372   5.641  -8.968  1.00 35.12           C  
ATOM   3724  CB  PRO A 506      34.325   4.338  -7.982  1.00 35.12           C  
ATOM   3725  O   PRO A 506      31.571   4.882  -9.521  1.00 35.12           O  
ATOM   3726  CG  PRO A 506      34.004   2.959  -7.396  1.00 35.12           C  
ATOM   3727  CD  PRO A 506      32.504   2.984  -7.119  1.00 35.12           C  
ATOM   3728  N   ALA A 507      32.615   6.868  -9.419  1.00 33.44           N  
ATOM   3729  CA  ALA A 507      32.153   7.339 -10.714  1.00 33.44           C  
ATOM   3730  C   ALA A 507      32.599   6.344 -11.799  1.00 33.44           C  
ATOM   3731  CB  ALA A 507      32.741   8.738 -10.937  1.00 33.44           C  
ATOM   3732  O   ALA A 507      33.795   6.165 -12.018  1.00 33.44           O  
ATOM   3733  N   LEU A 508      31.650   5.677 -12.457  1.00 35.09           N  
ATOM   3734  CA  LEU A 508      31.946   5.046 -13.736  1.00 35.09           C  
ATOM   3735  C   LEU A 508      32.135   6.188 -14.726  1.00 35.09           C  
ATOM   3736  CB  LEU A 508      30.844   4.055 -14.145  1.00 35.09           C  
ATOM   3737  O   LEU A 508      31.230   7.002 -14.921  1.00 35.09           O  
ATOM   3738  CG  LEU A 508      30.967   2.702 -13.421  1.00 35.09           C  
ATOM   3739  CD1 LEU A 508      29.678   1.899 -13.596  1.00 35.09           C  
ATOM   3740  CD2 LEU A 508      32.127   1.859 -13.960  1.00 35.09           C  
ATOM   3741  N   ALA A 509      33.360   6.274 -15.233  1.00 29.53           N  
ATOM   3742  CA  ALA A 509      33.803   7.248 -16.204  1.00 29.53           C  
ATOM   3743  C   ALA A 509      32.798   7.346 -17.356  1.00 29.53           C  
ATOM   3744  CB  ALA A 509      35.190   6.816 -16.696  1.00 29.53           C  
ATOM   3745  O   ALA A 509      32.399   6.344 -17.945  1.00 29.53           O  
ATOM   3746  N   SER A 510      32.408   8.579 -17.657  1.00 31.84           N  
ATOM   3747  CA  SER A 510      31.889   8.969 -18.959  1.00 31.84           C  
ATOM   3748  C   SER A 510      32.895   8.551 -20.034  1.00 31.84           C  
ATOM   3749  CB  SER A 510      31.724  10.495 -18.954  1.00 31.84           C  
ATOM   3750  O   SER A 510      33.982   9.130 -20.099  1.00 31.84           O  
ATOM   3751  OG  SER A 510      32.894  11.109 -18.433  1.00 31.84           O  
ATOM   3752  N   GLY A 511      32.534   7.545 -20.826  1.00 30.41           N  
ATOM   3753  CA  GLY A 511      33.173   7.177 -22.086  1.00 30.41           C  
ATOM   3754  C   GLY A 511      32.156   7.288 -23.203  1.00 30.41           C  
ATOM   3755  O   GLY A 511      31.038   6.763 -22.993  1.00 30.41           O  
ATOM   3756  OXT GLY A 511      32.512   7.949 -24.199  1.00 30.41           O  
TER    3757      GLY A 511                                                      
ENDMDL                                                                          
END                                                                             
