# Supplementary material for: Cryo‐EM structure of antibacterial efflux transporter QacA from Staphylococcus aureus reveals a novel extracellular loop with allosteric role
Source: EMBO J. 2023 Jul 17;42(16):e113418. doi: 10.15252/embj.2023113418 (PMC10425836; doi:10.15252/embj.2023113418)
Supplement: Supplementary file 4 — Source Data for Expanded View [file EMBJ-42-e113418-s008.zip › Expanded view source data/Figure EV2/AF2 models/AF-B4E7L4-BCAL1510.pdb]

HEADER                                            01-JUN-22                     
TITLE     ALPHAFOLD MONOMER V2.0 PREDICTION FOR PUTATIVE MULTIDRUG RESISTANCE   
TITLE    2 TRANSPORTER PROTEIN (B4E7L4)                                         
COMPND    MOL_ID: 1;                                                            
COMPND   2 MOLECULE: PUTATIVE MULTIDRUG RESISTANCE TRANSPORTER PROTEIN;         
COMPND   3 CHAIN: A                                                             
SOURCE    MOL_ID: 1;                                                            
SOURCE   2 ORGANISM_SCIENTIFIC: BURKHOLDERIA CENOCEPACIA (STRAIN ATCC BAA-245 / 
SOURCE   3 DSM 16553 / LMG 16656 / NCTC 13227 / J2315 / CF5610);                
SOURCE   4 ORGANISM_TAXID: 216591                                               
REMARK   1                                                                      
REMARK   1 REFERENCE 1                                                          
REMARK   1  AUTH   JOHN JUMPER, RICHARD EVANS, ALEXANDER PRITZEL, TIM GREEN,    
REMARK   1  AUTH 2 MICHAEL FIGURNOV, OLAF RONNEBERGER, KATHRYN TUNYASUVUNAKOOL, 
REMARK   1  AUTH 3 RUSS BATES, AUGUSTIN ZIDEK, ANNA POTAPENKO, ALEX BRIDGLAND,  
REMARK   1  AUTH 4 CLEMENS MEYER, SIMON A A KOHL, ANDREW J BALLARD,             
REMARK   1  AUTH 5 ANDREW COWIE, BERNARDINO ROMERA-PAREDES, STANISLAV NIKOLOV,  
REMARK   1  AUTH 6 RISHUB JAIN, JONAS ADLER, TREVOR BACK, STIG PETERSEN,        
REMARK   1  AUTH 7 DAVID REIMAN, ELLEN CLANCY, MICHAL ZIELINSKI,                
REMARK   1  AUTH 8 MARTIN STEINEGGER, MICHALINA PACHOLSKA, TAMAS BERGHAMMER,    
REMARK   1  AUTH 9 DAVID SILVER, ORIOL VINYALS, ANDREW W SENIOR,                
REMARK   1  AUTH10 KORAY KAVUKCUOGLU, PUSHMEET KOHLI, DEMIS HASSABIS            
REMARK   1  TITL   HIGHLY ACCURATE PROTEIN STRUCTURE PREDICTION WITH ALPHAFOLD  
REMARK   1  REF    NATURE                        V. 596   583 2021              
REMARK   1  REFN                   ISSN 0028-0836                               
REMARK   1  PMID   34265844                                                     
REMARK   1  DOI    10.1038/s41586-021-03819-2                                   
REMARK   1                                                                      
REMARK   1 DISCLAIMERS                                                          
REMARK   1 ALPHAFOLD DATA, COPYRIGHT (2021) DEEPMIND TECHNOLOGIES LIMITED. THE  
REMARK   1 INFORMATION PROVIDED IS THEORETICAL MODELLING ONLY AND CAUTION SHOULD
REMARK   1 BE EXERCISED IN ITS USE. IT IS PROVIDED "AS-IS" WITHOUT ANY WARRANTY 
REMARK   1 OF ANY KIND, WHETHER EXPRESSED OR IMPLIED. NO WARRANTY IS GIVEN THAT 
REMARK   1 USE OF THE INFORMATION SHALL NOT INFRINGE THE RIGHTS OF ANY THIRD    
REMARK   1 PARTY. THE INFORMATION IS NOT INTENDED TO BE A SUBSTITUTE FOR        
REMARK   1 PROFESSIONAL MEDICAL ADVICE, DIAGNOSIS, OR TREATMENT, AND DOES NOT   
REMARK   1 CONSTITUTE MEDICAL OR OTHER PROFESSIONAL ADVICE. IT IS AVAILABLE FOR 
REMARK   1 ACADEMIC AND COMMERCIAL PURPOSES, UNDER CC-BY 4.0 LICENCE.           
DBREF  XXXX A    1   519  UNP    B4E7L4   B4E7L4_BURCJ     1    519             
SEQRES   1 A  519  MET ALA GLN ALA PRO VAL SER HIS PRO PRO LEU GLN GLY          
SEQRES   2 A  519  GLY GLN LEU VAL LEU GLY THR ILE ALA VAL SER LEU ALA          
SEQRES   3 A  519  VAL PHE MET ASN VAL LEU ASP THR SER ILE ALA ASN VAL          
SEQRES   4 A  519  ALA ILE PRO THR ILE SER GLY ASP LEU GLY VAL SER SER          
SEQRES   5 A  519  ASP GLN GLY THR TRP VAL ILE THR SER PHE ALA VAL ALA          
SEQRES   6 A  519  ASN ALA ILE SER VAL PRO LEU THR GLY TRP LEU THR ASP          
SEQRES   7 A  519  ARG PHE GLY GLN VAL ARG LEU PHE LEU ALA SER ILE ILE          
SEQRES   8 A  519  LEU PHE VAL ILE SER SER TRP MET CYS GLY LEU SER PRO          
SEQRES   9 A  519  ASN LEU PRO PHE LEU LEU GLY SER ARG VAL LEU GLN GLY          
SEQRES  10 A  519  ALA VAL ALA GLY PRO MET ILE PRO LEU SER GLN ALA LEU          
SEQRES  11 A  519  LEU LEU SER SER TYR PRO ARG ALA LYS ALA PRO MET ALA          
SEQRES  12 A  519  LEU ALA LEU TRP ALA MET THR THR LEU ILE ALA PRO VAL          
SEQRES  13 A  519  ALA GLY PRO ILE LEU GLY GLY TRP ILE SER ASP ASN TYR          
SEQRES  14 A  519  SER TRP PRO TRP ILE PHE TYR VAL ASN ILE PRO VAL GLY          
SEQRES  15 A  519  ILE ALA ALA ALA ALA ALA THR TRP ALA ILE TYR ARG ASN          
SEQRES  16 A  519  ARG GLU SER ALA VAL ARG ARG ALA PRO ILE ASP GLY VAL          
SEQRES  17 A  519  GLY LEU ALA LEU LEU VAL VAL TRP VAL GLY SER LEU GLN          
SEQRES  18 A  519  ILE MET LEU ASP LYS GLY LYS ASP LEU ASP TRP PHE ALA          
SEQRES  19 A  519  SER THR THR ILE VAL VAL LEU ALA LEU THR ALA VAL ILE          
SEQRES  20 A  519  ALA PHE ALA PHE PHE VAL ILE TRP GLU LEU THR ALA GLU          
SEQRES  21 A  519  HIS PRO VAL VAL ASP LEU SER LEU PHE ARG ILE ARG ASN          
SEQRES  22 A  519  PHE THR GLY GLY THR VAL ALA LEU SER ILE GLY TYR GLY          
SEQRES  23 A  519  LEU TYR PHE GLY ASN LEU VAL LEU LEU PRO LEU TRP LEU          
SEQRES  24 A  519  GLN THR GLN ILE GLY TYR THR ALA THR ASP ALA GLY LEU          
SEQRES  25 A  519  VAL MET ALA PRO VAL GLY LEU PHE ALA ILE LEU LEU SER          
SEQRES  26 A  519  PRO LEU THR GLY LYS TYR LEU PRO ARG THR ASP PRO ARG          
SEQRES  27 A  519  PHE ILE SER THR ALA SER PHE LEU THR PHE ALA LEU CYS          
SEQRES  28 A  519  PHE TRP MET ARG SER ARG TYR THR THR GLY VAL ASP GLU          
SEQRES  29 A  519  TRP SER LEU THR LEU PRO THR LEU VAL GLN GLY ILE ALA          
SEQRES  30 A  519  MET ALA GLY PHE PHE ILE PRO LEU VAL SER ILE THR LEU          
SEQRES  31 A  519  SER GLY LEU PRO GLY HIS ARG ILE PRO ALA ALA SER GLY          
SEQRES  32 A  519  LEU SER ASN PHE VAL ARG ILE MET CYS GLY GLY ILE GLY          
SEQRES  33 A  519  THR SER ILE PHE GLN THR ALA TRP ASP HIS ARG ASN ASN          
SEQRES  34 A  519  PHE HIS HIS ALA GLN LEU VAL GLU GLN ALA ASN PRO TYR          
SEQRES  35 A  519  ASN PRO THR PHE ASN GLN ALA VAL THR GLN MET GLY ASN          
SEQRES  36 A  519  LEU GLY LEU SER GLN ASN GLN ALA HIS GLY LEU ILE ASN          
SEQRES  37 A  519  ASN MET ALA THR GLN GLN ALA ALA GLN LEU GLY VAL ASN          
SEQRES  38 A  519  ASP LEU PHE TYR ILE SER ALA VAL ILE PHE VAL LEU LEU          
SEQRES  39 A  519  ILE ALA LEU ILE TRP ILE THR LYS PRO GLU ARG ALA GLY          
SEQRES  40 A  519  GLY GLY ASP ALA GLY ALA ALA ALA SER ALA ALA HIS              
CRYST1    1.000    1.000    1.000  90.00  90.00  90.00 P 1           1          
ORIGX1      1.000000  0.000000  0.000000        0.00000                         
ORIGX2      0.000000  1.000000  0.000000        0.00000                         
ORIGX3      0.000000  0.000000  1.000000        0.00000                         
SCALE1      1.000000  0.000000  0.000000        0.00000                         
SCALE2      0.000000  1.000000  0.000000        0.00000                         
SCALE3      0.000000  0.000000  1.000000        0.00000                         
MODEL        1                                                                  
ATOM      1  N   MET A   1     -14.397  -5.219  39.134  1.00 34.78           N  
ATOM      2  CA  MET A   1     -15.474  -4.236  38.878  1.00 34.78           C  
ATOM      3  C   MET A   1     -15.044  -3.343  37.725  1.00 34.78           C  
ATOM      4  CB  MET A   1     -15.770  -3.401  40.134  1.00 34.78           C  
ATOM      5  O   MET A   1     -14.051  -2.639  37.855  1.00 34.78           O  
ATOM      6  CG  MET A   1     -16.598  -4.186  41.157  1.00 34.78           C  
ATOM      7  SD  MET A   1     -16.800  -3.299  42.718  1.00 34.78           S  
ATOM      8  CE  MET A   1     -18.115  -4.281  43.492  1.00 34.78           C  
ATOM      9  N   ALA A   2     -15.709  -3.442  36.574  1.00 34.91           N  
ATOM     10  CA  ALA A   2     -15.419  -2.600  35.417  1.00 34.91           C  
ATOM     11  C   ALA A   2     -15.781  -1.144  35.755  1.00 34.91           C  
ATOM     12  CB  ALA A   2     -16.227  -3.150  34.231  1.00 34.91           C  
ATOM     13  O   ALA A   2     -16.946  -0.856  36.010  1.00 34.91           O  
ATOM     14  N   GLN A   3     -14.795  -0.240  35.797  1.00 36.22           N  
ATOM     15  CA  GLN A   3     -15.065   1.197  35.914  1.00 36.22           C  
ATOM     16  C   GLN A   3     -15.999   1.617  34.772  1.00 36.22           C  
ATOM     17  CB  GLN A   3     -13.757   2.005  35.873  1.00 36.22           C  
ATOM     18  O   GLN A   3     -15.748   1.265  33.611  1.00 36.22           O  
ATOM     19  CG  GLN A   3     -12.983   1.962  37.203  1.00 36.22           C  
ATOM     20  CD  GLN A   3     -11.650   2.710  37.144  1.00 36.22           C  
ATOM     21  NE2 GLN A   3     -10.958   2.859  38.252  1.00 36.22           N  
ATOM     22  OE1 GLN A   3     -11.191   3.152  36.107  1.00 36.22           O  
ATOM     23  N   ALA A   4     -17.082   2.316  35.123  1.00 41.25           N  
ATOM     24  CA  ALA A   4     -18.030   2.871  34.166  1.00 41.25           C  
ATOM     25  C   ALA A   4     -17.284   3.770  33.163  1.00 41.25           C  
ATOM     26  CB  ALA A   4     -19.112   3.646  34.931  1.00 41.25           C  
ATOM     27  O   ALA A   4     -16.357   4.478  33.570  1.00 41.25           O  
ATOM     28  N   PRO A   5     -17.638   3.746  31.864  1.00 51.31           N  
ATOM     29  CA  PRO A   5     -17.011   4.626  30.889  1.00 51.31           C  
ATOM     30  C   PRO A   5     -17.222   6.076  31.331  1.00 51.31           C  
ATOM     31  CB  PRO A   5     -17.671   4.301  29.544  1.00 51.31           C  
ATOM     32  O   PRO A   5     -18.359   6.511  31.515  1.00 51.31           O  
ATOM     33  CG  PRO A   5     -19.018   3.688  29.930  1.00 51.31           C  
ATOM     34  CD  PRO A   5     -18.736   3.005  31.267  1.00 51.31           C  
ATOM     35  N   VAL A   6     -16.128   6.812  31.531  1.00 52.53           N  
ATOM     36  CA  VAL A   6     -16.173   8.237  31.868  1.00 52.53           C  
ATOM     37  C   VAL A   6     -16.752   8.966  30.655  1.00 52.53           C  
ATOM     38  CB  VAL A   6     -14.783   8.777  32.273  1.00 52.53           C  
ATOM     39  O   VAL A   6     -16.065   9.216  29.667  1.00 52.53           O  
ATOM     40  CG1 VAL A   6     -14.892  10.224  32.769  1.00 52.53           C  
ATOM     41  CG2 VAL A   6     -14.157   7.945  33.404  1.00 52.53           C  
ATOM     42  N   SER A   7     -18.057   9.237  30.677  1.00 55.53           N  
ATOM     43  CA  SER A   7     -18.734   9.937  29.590  1.00 55.53           C  
ATOM     44  C   SER A   7     -18.469  11.432  29.722  1.00 55.53           C  
ATOM     45  CB  SER A   7     -20.231   9.609  29.569  1.00 55.53           C  
ATOM     46  O   SER A   7     -19.131  12.128  30.493  1.00 55.53           O  
ATOM     47  OG  SER A   7     -20.862  10.013  30.765  1.00 55.53           O  
ATOM     48  N   HIS A   8     -17.483  11.938  28.987  1.00 67.25           N  
ATOM     49  CA  HIS A   8     -17.239  13.375  28.928  1.00 67.25           C  
ATOM     50  C   HIS A   8     -18.354  14.079  28.136  1.00 67.25           C  
ATOM     51  CB  HIS A   8     -15.853  13.654  28.343  1.00 67.25           C  
ATOM     52  O   HIS A   8     -18.778  13.561  27.098  1.00 67.25           O  
ATOM     53  CG  HIS A   8     -14.746  13.145  29.227  1.00 67.25           C  
ATOM     54  CD2 HIS A   8     -14.036  11.985  29.065  1.00 67.25           C  
ATOM     55  ND1 HIS A   8     -14.302  13.734  30.392  1.00 67.25           N  
ATOM     56  CE1 HIS A   8     -13.345  12.953  30.915  1.00 67.25           C  
ATOM     57  NE2 HIS A   8     -13.152  11.881  30.138  1.00 67.25           N  
ATOM     58  N   PRO A   9     -18.813  15.271  28.564  1.00 71.94           N  
ATOM     59  CA  PRO A   9     -19.813  16.030  27.818  1.00 71.94           C  
ATOM     60  C   PRO A   9     -19.283  16.363  26.413  1.00 71.94           C  
ATOM     61  CB  PRO A   9     -20.084  17.291  28.644  1.00 71.94           C  
ATOM     62  O   PRO A   9     -18.080  16.618  26.293  1.00 71.94           O  
ATOM     63  CG  PRO A   9     -18.797  17.476  29.448  1.00 71.94           C  
ATOM     64  CD  PRO A   9     -18.334  16.043  29.701  1.00 71.94           C  
ATOM     65  N   PRO A  10     -20.125  16.354  25.359  1.00 76.19           N  
ATOM     66  CA  PRO A  10     -19.705  16.678  23.995  1.00 76.19           C  
ATOM     67  C   PRO A  10     -18.993  18.033  23.918  1.00 76.19           C  
ATOM     68  CB  PRO A  10     -20.984  16.682  23.150  1.00 76.19           C  
ATOM     69  O   PRO A  10     -19.355  18.965  24.640  1.00 76.19           O  
ATOM     70  CG  PRO A  10     -21.939  15.785  23.931  1.00 76.19           C  
ATOM     71  CD  PRO A  10     -21.540  16.020  25.386  1.00 76.19           C  
ATOM     72  N   LEU A  11     -18.006  18.158  23.026  1.00 76.00           N  
ATOM     73  CA  LEU A  11     -17.354  19.446  22.776  1.00 76.00           C  
ATOM     74  C   LEU A  11     -18.354  20.407  22.117  1.00 76.00           C  
ATOM     75  CB  LEU A  11     -16.085  19.276  21.916  1.00 76.00           C  
ATOM     76  O   LEU A  11     -19.218  19.991  21.342  1.00 76.00           O  
ATOM     77  CG  LEU A  11     -14.953  18.463  22.560  1.00 76.00           C  
ATOM     78  CD1 LEU A  11     -13.821  18.257  21.553  1.00 76.00           C  
ATOM     79  CD2 LEU A  11     -14.367  19.145  23.798  1.00 76.00           C  
ATOM     80  N   GLN A  12     -18.228  21.703  22.406  1.00 76.75           N  
ATOM     81  CA  GLN A  12     -19.110  22.742  21.869  1.00 76.75           C  
ATOM     82  C   GLN A  12     -18.311  23.835  21.145  1.00 76.75           C  
ATOM     83  CB  GLN A  12     -19.997  23.330  22.981  1.00 76.75           C  
ATOM     84  O   GLN A  12     -17.155  24.108  21.474  1.00 76.75           O  
ATOM     85  CG  GLN A  12     -20.905  22.279  23.649  1.00 76.75           C  
ATOM     86  CD  GLN A  12     -21.885  22.884  24.652  1.00 76.75           C  
ATOM     87  NE2 GLN A  12     -22.478  22.084  25.510  1.00 76.75           N  
ATOM     88  OE1 GLN A  12     -22.152  24.071  24.677  1.00 76.75           O  
ATOM     89  N   GLY A  13     -18.937  24.466  20.147  1.00 79.31           N  
ATOM     90  CA  GLY A  13     -18.387  25.627  19.440  1.00 79.31           C  
ATOM     91  C   GLY A  13     -17.046  25.363  18.742  1.00 79.31           C  
ATOM     92  O   GLY A  13     -16.850  24.323  18.112  1.00 79.31           O  
ATOM     93  N   GLY A  14     -16.112  26.312  18.854  1.00 77.44           N  
ATOM     94  CA  GLY A  14     -14.811  26.263  18.174  1.00 77.44           C  
ATOM     95  C   GLY A  14     -13.916  25.087  18.585  1.00 77.44           C  
ATOM     96  O   GLY A  14     -13.165  24.583  17.756  1.00 77.44           O  
ATOM     97  N   GLN A  15     -14.036  24.582  19.818  1.00 79.25           N  
ATOM     98  CA  GLN A  15     -13.264  23.416  20.275  1.00 79.25           C  
ATOM     99  C   GLN A  15     -13.675  22.125  19.558  1.00 79.25           C  
ATOM    100  CB  GLN A  15     -13.436  23.225  21.787  1.00 79.25           C  
ATOM    101  O   GLN A  15     -12.826  21.280  19.288  1.00 79.25           O  
ATOM    102  CG  GLN A  15     -12.735  24.314  22.611  1.00 79.25           C  
ATOM    103  CD  GLN A  15     -12.873  24.081  24.113  1.00 79.25           C  
ATOM    104  NE2 GLN A  15     -12.228  24.881  24.932  1.00 79.25           N  
ATOM    105  OE1 GLN A  15     -13.561  23.190  24.582  1.00 79.25           O  
ATOM    106  N   LEU A  16     -14.958  21.978  19.210  1.00 81.31           N  
ATOM    107  CA  LEU A  16     -15.450  20.834  18.438  1.00 81.31           C  
ATOM    108  C   LEU A  16     -14.871  20.841  17.018  1.00 81.31           C  
ATOM    109  CB  LEU A  16     -16.988  20.889  18.413  1.00 81.31           C  
ATOM    110  O   LEU A  16     -14.428  19.806  16.521  1.00 81.31           O  
ATOM    111  CG  LEU A  16     -17.660  19.711  17.684  1.00 81.31           C  
ATOM    112  CD1 LEU A  16     -17.509  18.406  18.459  1.00 81.31           C  
ATOM    113  CD2 LEU A  16     -19.153  20.000  17.526  1.00 81.31           C  
ATOM    114  N   VAL A  17     -14.846  22.016  16.382  1.00 81.31           N  
ATOM    115  CA  VAL A  17     -14.296  22.194  15.031  1.00 81.31           C  
ATOM    116  C   VAL A  17     -12.789  21.951  15.034  1.00 81.31           C  
ATOM    117  CB  VAL A  17     -14.640  23.588  14.471  1.00 81.31           C  
ATOM    118  O   VAL A  17     -12.309  21.129  14.259  1.00 81.31           O  
ATOM    119  CG1 VAL A  17     -14.041  23.803  13.078  1.00 81.31           C  
ATOM    120  CG2 VAL A  17     -16.161  23.771  14.368  1.00 81.31           C  
ATOM    121  N   LEU A  18     -12.050  22.582  15.951  1.00 83.06           N  
ATOM    122  CA  LEU A  18     -10.603  22.393  16.076  1.00 83.06           C  
ATOM    123  C   LEU A  18     -10.235  20.947  16.428  1.00 83.06           C  
ATOM    124  CB  LEU A  18     -10.044  23.363  17.129  1.00 83.06           C  
ATOM    125  O   LEU A  18      -9.283  20.420  15.864  1.00 83.06           O  
ATOM    126  CG  LEU A  18     -10.006  24.835  16.683  1.00 83.06           C  
ATOM    127  CD1 LEU A  18      -9.657  25.715  17.884  1.00 83.06           C  
ATOM    128  CD2 LEU A  18      -8.960  25.073  15.592  1.00 83.06           C  
ATOM    129  N   GLY A  19     -11.004  20.281  17.295  1.00 83.19           N  
ATOM    130  CA  GLY A  19     -10.792  18.871  17.631  1.00 83.19           C  
ATOM    131  C   GLY A  19     -11.030  17.959  16.430  1.00 83.19           C  
ATOM    132  O   GLY A  19     -10.222  17.079  16.150  1.00 83.19           O  
ATOM    133  N   THR A  20     -12.085  18.236  15.656  1.00 84.06           N  
ATOM    134  CA  THR A  20     -12.370  17.522  14.403  1.00 84.06           C  
ATOM    135  C   THR A  20     -11.237  17.700  13.401  1.00 84.06           C  
ATOM    136  CB  THR A  20     -13.682  18.000  13.764  1.00 84.06           C  
ATOM    137  O   THR A  20     -10.770  16.711  12.842  1.00 84.06           O  
ATOM    138  CG2 THR A  20     -14.052  17.216  12.503  1.00 84.06           C  
ATOM    139  OG1 THR A  20     -14.743  17.865  14.681  1.00 84.06           O  
ATOM    140  N   ILE A  21     -10.765  18.933  13.198  1.00 85.56           N  
ATOM    141  CA  ILE A  21      -9.663  19.235  12.279  1.00 85.56           C  
ATOM    142  C   ILE A  21      -8.381  18.548  12.746  1.00 85.56           C  
ATOM    143  CB  ILE A  21      -9.478  20.761  12.118  1.00 85.56           C  
ATOM    144  O   ILE A  21      -7.761  17.865  11.947  1.00 85.56           O  
ATOM    145  CG1 ILE A  21     -10.688  21.358  11.362  1.00 85.56           C  
ATOM    146  CG2 ILE A  21      -8.175  21.092  11.362  1.00 85.56           C  
ATOM    147  CD1 ILE A  21     -10.740  22.890  11.397  1.00 85.56           C  
ATOM    148  N   ALA A  22      -8.008  18.659  14.022  1.00 86.44           N  
ATOM    149  CA  ALA A  22      -6.776  18.075  14.552  1.00 86.44           C  
ATOM    150  C   ALA A  22      -6.729  16.552  14.367  1.00 86.44           C  
ATOM    151  CB  ALA A  22      -6.672  18.449  16.035  1.00 86.44           C  
ATOM    152  O   ALA A  22      -5.758  16.001  13.848  1.00 86.44           O  
ATOM    153  N   VAL A  23      -7.818  15.879  14.739  1.00 86.88           N  
ATOM    154  CA  VAL A  23      -7.943  14.425  14.642  1.00 86.88           C  
ATOM    155  C   VAL A  23      -8.002  13.970  13.178  1.00 86.88           C  
ATOM    156  CB  VAL A  23      -9.172  13.990  15.461  1.00 86.88           C  
ATOM    157  O   VAL A  23      -7.375  12.977  12.813  1.00 86.88           O  
ATOM    158  CG1 VAL A  23      -9.475  12.516  15.288  1.00 86.88           C  
ATOM    159  CG2 VAL A  23      -8.945  14.207  16.965  1.00 86.88           C  
ATOM    160  N   SER A  24      -8.692  14.723  12.317  1.00 88.38           N  
ATOM    161  CA  SER A  24      -8.776  14.426  10.880  1.00 88.38           C  
ATOM    162  C   SER A  24      -7.467  14.714  10.141  1.00 88.38           C  
ATOM    163  CB  SER A  24      -9.911  15.214  10.222  1.00 88.38           C  
ATOM    164  O   SER A  24      -7.146  14.006   9.191  1.00 88.38           O  
ATOM    165  OG  SER A  24     -11.136  14.971  10.881  1.00 88.38           O  
ATOM    166  N   LEU A  25      -6.696  15.711  10.585  1.00 89.44           N  
ATOM    167  CA  LEU A  25      -5.403  16.093  10.018  1.00 89.44           C  
ATOM    168  C   LEU A  25      -4.337  15.028  10.286  1.00 89.44           C  
ATOM    169  CB  LEU A  25      -4.995  17.462  10.593  1.00 89.44           C  
ATOM    170  O   LEU A  25      -3.560  14.704   9.395  1.00 89.44           O  
ATOM    171  CG  LEU A  25      -3.719  18.062   9.984  1.00 89.44           C  
ATOM    172  CD1 LEU A  25      -3.909  18.366   8.494  1.00 89.44           C  
ATOM    173  CD2 LEU A  25      -3.378  19.364  10.713  1.00 89.44           C  
ATOM    174  N   ALA A  26      -4.340  14.425  11.478  1.00 89.81           N  
ATOM    175  CA  ALA A  26      -3.457  13.305  11.798  1.00 89.81           C  
ATOM    176  C   ALA A  26      -3.703  12.091  10.882  1.00 89.81           C  
ATOM    177  CB  ALA A  26      -3.682  12.940  13.266  1.00 89.81           C  
ATOM    178  O   ALA A  26      -2.759  11.443  10.433  1.00 89.81           O  
ATOM    179  N   VAL A  27      -4.969  11.793  10.571  1.00 88.38           N  
ATOM    180  CA  VAL A  27      -5.312  10.713   9.631  1.00 88.38           C  
ATOM    181  C   VAL A  27      -4.997  11.099   8.193  1.00 88.38           C  
ATOM    182  CB  VAL A  27      -6.784  10.309   9.750  1.00 88.38           C  
ATOM    183  O   VAL A  27      -4.456  10.278   7.458  1.00 88.38           O  
ATOM    184  CG1 VAL A  27      -7.137   9.179   8.778  1.00 88.38           C  
ATOM    185  CG2 VAL A  27      -7.058   9.786  11.154  1.00 88.38           C  
ATOM    186  N   PHE A  28      -5.300  12.337   7.799  1.00 90.31           N  
ATOM    187  CA  PHE A  28      -4.935  12.873   6.490  1.00 90.31           C  
ATOM    188  C   PHE A  28      -3.435  12.706   6.238  1.00 90.31           C  
ATOM    189  CB  PHE A  28      -5.345  14.348   6.412  1.00 90.31           C  
ATOM    190  O   PHE A  28      -3.063  12.165   5.207  1.00 90.31           O  
ATOM    191  CG  PHE A  28      -4.861  15.049   5.161  1.00 90.31           C  
ATOM    192  CD1 PHE A  28      -3.633  15.737   5.163  1.00 90.31           C  
ATOM    193  CD2 PHE A  28      -5.622  14.986   3.982  1.00 90.31           C  
ATOM    194  CE1 PHE A  28      -3.166  16.344   3.985  1.00 90.31           C  
ATOM    195  CE2 PHE A  28      -5.146  15.577   2.801  1.00 90.31           C  
ATOM    196  CZ  PHE A  28      -3.914  16.253   2.800  1.00 90.31           C  
ATOM    197  N   MET A  29      -2.598  13.085   7.207  1.00 90.88           N  
ATOM    198  CA  MET A  29      -1.144  12.926   7.156  1.00 90.88           C  
ATOM    199  C   MET A  29      -0.729  11.463   6.932  1.00 90.88           C  
ATOM    200  CB  MET A  29      -0.574  13.476   8.471  1.00 90.88           C  
ATOM    201  O   MET A  29       0.057  11.181   6.040  1.00 90.88           O  
ATOM    202  CG  MET A  29       0.954  13.442   8.540  1.00 90.88           C  
ATOM    203  SD  MET A  29       1.629  13.844  10.176  1.00 90.88           S  
ATOM    204  CE  MET A  29       1.023  12.433  11.138  1.00 90.88           C  
ATOM    205  N   ASN A  30      -1.296  10.521   7.690  1.00 89.69           N  
ATOM    206  CA  ASN A  30      -0.998   9.089   7.559  1.00 89.69           C  
ATOM    207  C   ASN A  30      -1.366   8.534   6.164  1.00 89.69           C  
ATOM    208  CB  ASN A  30      -1.747   8.395   8.712  1.00 89.69           C  
ATOM    209  O   ASN A  30      -0.569   7.859   5.512  1.00 89.69           O  
ATOM    210  CG  ASN A  30      -1.588   6.887   8.798  1.00 89.69           C  
ATOM    211  ND2 ASN A  30      -2.080   6.314   9.871  1.00 89.69           N  
ATOM    212  OD1 ASN A  30      -1.068   6.201   7.942  1.00 89.69           O  
ATOM    213  N   VAL A  31      -2.562   8.860   5.668  1.00 88.44           N  
ATOM    214  CA  VAL A  31      -3.011   8.409   4.340  1.00 88.44           C  
ATOM    215  C   VAL A  31      -2.205   9.085   3.225  1.00 88.44           C  
ATOM    216  CB  VAL A  31      -4.522   8.651   4.168  1.00 88.44           C  
ATOM    217  O   VAL A  31      -1.850   8.434   2.240  1.00 88.44           O  
ATOM    218  CG1 VAL A  31      -5.011   8.223   2.779  1.00 88.44           C  
ATOM    219  CG2 VAL A  31      -5.344   7.853   5.191  1.00 88.44           C  
ATOM    220  N   LEU A  32      -1.887  10.372   3.388  1.00 90.69           N  
ATOM    221  CA  LEU A  32      -1.076  11.139   2.447  1.00 90.69           C  
ATOM    222  C   LEU A  32       0.316  10.521   2.317  1.00 90.69           C  
ATOM    223  CB  LEU A  32      -0.991  12.605   2.917  1.00 90.69           C  
ATOM    224  O   LEU A  32       0.770  10.310   1.202  1.00 90.69           O  
ATOM    225  CG  LEU A  32      -0.154  13.510   1.995  1.00 90.69           C  
ATOM    226  CD1 LEU A  32      -0.884  13.760   0.678  1.00 90.69           C  
ATOM    227  CD2 LEU A  32       0.096  14.861   2.660  1.00 90.69           C  
ATOM    228  N   ASP A  33       0.948  10.173   3.436  1.00 91.56           N  
ATOM    229  CA  ASP A  33       2.290   9.590   3.495  1.00 91.56           C  
ATOM    230  C   ASP A  33       2.404   8.258   2.726  1.00 91.56           C  
ATOM    231  CB  ASP A  33       2.631   9.426   4.975  1.00 91.56           C  
ATOM    232  O   ASP A  33       3.386   8.001   2.029  1.00 91.56           O  
ATOM    233  CG  ASP A  33       4.018   8.840   5.177  1.00 91.56           C  
ATOM    234  OD1 ASP A  33       4.986   9.621   5.285  1.00 91.56           O  
ATOM    235  OD2 ASP A  33       4.087   7.600   5.281  1.00 91.56           O  
ATOM    236  N   THR A  34       1.352   7.436   2.751  1.00 84.50           N  
ATOM    237  CA  THR A  34       1.307   6.214   1.931  1.00 84.50           C  
ATOM    238  C   THR A  34       1.259   6.542   0.436  1.00 84.50           C  
ATOM    239  CB  THR A  34       0.091   5.356   2.300  1.00 84.50           C  
ATOM    240  O   THR A  34       1.894   5.873  -0.377  1.00 84.50           O  
ATOM    241  CG2 THR A  34       0.082   4.010   1.574  1.00 84.50           C  
ATOM    242  OG1 THR A  34       0.089   5.061   3.676  1.00 84.50           O  
ATOM    243  N   SER A  35       0.500   7.572   0.062  1.00 88.12           N  
ATOM    244  CA  SER A  35       0.262   7.922  -1.337  1.00 88.12           C  
ATOM    245  C   SER A  35       1.377   8.765  -1.958  1.00 88.12           C  
ATOM    246  CB  SER A  35      -1.061   8.672  -1.437  1.00 88.12           C  
ATOM    247  O   SER A  35       1.632   8.633  -3.153  1.00 88.12           O  
ATOM    248  OG  SER A  35      -1.418   8.784  -2.794  1.00 88.12           O  
ATOM    249  N   ILE A  36       2.014   9.640  -1.180  1.00 91.38           N  
ATOM    250  CA  ILE A  36       3.058  10.564  -1.638  1.00 91.38           C  
ATOM    251  C   ILE A  36       4.348   9.814  -1.978  1.00 91.38           C  
ATOM    252  CB  ILE A  36       3.269  11.670  -0.574  1.00 91.38           C  
ATOM    253  O   ILE A  36       4.989  10.106  -2.982  1.00 91.38           O  
ATOM    254  CG1 ILE A  36       3.931  12.900  -1.205  1.00 91.38           C  
ATOM    255  CG2 ILE A  36       4.060  11.188   0.652  1.00 91.38           C  
ATOM    256  CD1 ILE A  36       4.039  14.111  -0.273  1.00 91.38           C  
ATOM    257  N   ALA A  37       4.681   8.786  -1.189  1.00 91.44           N  
ATOM    258  CA  ALA A  37       5.859   7.956  -1.402  1.00 91.44           C  
ATOM    259  C   ALA A  37       5.770   7.136  -2.696  1.00 91.44           C  
ATOM    260  CB  ALA A  37       6.035   7.067  -0.166  1.00 91.44           C  
ATOM    261  O   ALA A  37       6.793   6.846  -3.303  1.00 91.44           O  
ATOM    262  N   ASN A  38       4.558   6.793  -3.141  1.00 89.19           N  
ATOM    263  CA  ASN A  38       4.346   5.933  -4.301  1.00 89.19           C  
ATOM    264  C   ASN A  38       4.857   6.550  -5.616  1.00 89.19           C  
ATOM    265  CB  ASN A  38       2.846   5.624  -4.367  1.00 89.19           C  
ATOM    266  O   ASN A  38       5.518   5.883  -6.406  1.00 89.19           O  
ATOM    267  CG  ASN A  38       2.544   4.629  -5.462  1.00 89.19           C  
ATOM    268  ND2 ASN A  38       1.397   4.754  -6.077  1.00 89.19           N  
ATOM    269  OD1 ASN A  38       3.317   3.741  -5.752  1.00 89.19           O  
ATOM    270  N   VAL A  39       4.601   7.840  -5.841  1.00 90.50           N  
ATOM    271  CA  VAL A  39       5.094   8.540  -7.042  1.00 90.50           C  
ATOM    272  C   VAL A  39       6.580   8.886  -6.961  1.00 90.50           C  
ATOM    273  CB  VAL A  39       4.268   9.796  -7.361  1.00 90.50           C  
ATOM    274  O   VAL A  39       7.193   9.103  -7.997  1.00 90.50           O  
ATOM    275  CG1 VAL A  39       2.852   9.410  -7.803  1.00 90.50           C  
ATOM    276  CG2 VAL A  39       4.174  10.760  -6.172  1.00 90.50           C  
ATOM    277  N   ALA A  40       7.161   8.883  -5.758  1.00 92.00           N  
ATOM    278  CA  ALA A  40       8.567   9.192  -5.517  1.00 92.00           C  
ATOM    279  C   ALA A  40       9.496   7.966  -5.619  1.00 92.00           C  
ATOM    280  CB  ALA A  40       8.666   9.861  -4.141  1.00 92.00           C  
ATOM    281  O   ALA A  40      10.711   8.123  -5.505  1.00 92.00           O  
ATOM    282  N   ILE A  41       8.961   6.749  -5.816  1.00 92.38           N  
ATOM    283  CA  ILE A  41       9.749   5.500  -5.836  1.00 92.38           C  
ATOM    284  C   ILE A  41      10.948   5.587  -6.795  1.00 92.38           C  
ATOM    285  CB  ILE A  41       8.865   4.256  -6.123  1.00 92.38           C  
ATOM    286  O   ILE A  41      12.057   5.267  -6.353  1.00 92.38           O  
ATOM    287  CG1 ILE A  41       7.930   3.974  -4.931  1.00 92.38           C  
ATOM    288  CG2 ILE A  41       9.720   3.011  -6.437  1.00 92.38           C  
ATOM    289  CD1 ILE A  41       6.852   2.926  -5.233  1.00 92.38           C  
ATOM    290  N   PRO A  42      10.801   6.029  -8.063  1.00 91.88           N  
ATOM    291  CA  PRO A  42      11.941   6.108  -8.976  1.00 91.88           C  
ATOM    292  C   PRO A  42      13.012   7.092  -8.497  1.00 91.88           C  
ATOM    293  CB  PRO A  42      11.358   6.488 -10.342  1.00 91.88           C  
ATOM    294  O   PRO A  42      14.194   6.756  -8.523  1.00 91.88           O  
ATOM    295  CG  PRO A  42       9.934   5.948 -10.250  1.00 91.88           C  
ATOM    296  CD  PRO A  42       9.576   6.298  -8.811  1.00 91.88           C  
ATOM    297  N   THR A  43      12.611   8.255  -7.975  1.00 91.38           N  
ATOM    298  CA  THR A  43      13.524   9.272  -7.430  1.00 91.38           C  
ATOM    299  C   THR A  43      14.279   8.767  -6.199  1.00 91.38           C  
ATOM    300  CB  THR A  43      12.750  10.551  -7.069  1.00 91.38           C  
ATOM    301  O   THR A  43      15.496   8.915  -6.131  1.00 91.38           O  
ATOM    302  CG2 THR A  43      13.668  11.744  -6.820  1.00 91.38           C  
ATOM    303  OG1 THR A  43      11.875  10.900  -8.115  1.00 91.38           O  
ATOM    304  N   ILE A  44      13.586   8.114  -5.256  1.00 93.00           N  
ATOM    305  CA  ILE A  44      14.202   7.491  -4.069  1.00 93.00           C  
ATOM    306  C   ILE A  44      15.216   6.428  -4.499  1.00 93.00           C  
ATOM    307  CB  ILE A  44      13.116   6.857  -3.162  1.00 93.00           C  
ATOM    308  O   ILE A  44      16.319   6.352  -3.964  1.00 93.00           O  
ATOM    309  CG1 ILE A  44      12.193   7.935  -2.556  1.00 93.00           C  
ATOM    310  CG2 ILE A  44      13.752   6.027  -2.027  1.00 93.00           C  
ATOM    311  CD1 ILE A  44      10.910   7.368  -1.932  1.00 93.00           C  
ATOM    312  N   SER A  45      14.842   5.602  -5.475  1.00 92.50           N  
ATOM    313  CA  SER A  45      15.680   4.494  -5.936  1.00 92.50           C  
ATOM    314  C   SER A  45      16.940   4.997  -6.641  1.00 92.50           C  
ATOM    315  CB  SER A  45      14.886   3.565  -6.853  1.00 92.50           C  
ATOM    316  O   SER A  45      18.031   4.492  -6.380  1.00 92.50           O  
ATOM    317  OG  SER A  45      13.692   3.157  -6.215  1.00 92.50           O  
ATOM    318  N   GLY A  46      16.801   6.037  -7.471  1.00 91.44           N  
ATOM    319  CA  GLY A  46      17.918   6.689  -8.150  1.00 91.44           C  
ATOM    320  C   GLY A  46      18.913   7.337  -7.186  1.00 91.44           C  
ATOM    321  O   GLY A  46      20.115   7.171  -7.367  1.00 91.44           O  
ATOM    322  N   ASP A  47      18.428   8.016  -6.141  1.00 91.94           N  
ATOM    323  CA  ASP A  47      19.282   8.676  -5.141  1.00 91.94           C  
ATOM    324  C   ASP A  47      20.003   7.673  -4.223  1.00 91.94           C  
ATOM    325  CB  ASP A  47      18.418   9.647  -4.329  1.00 91.94           C  
ATOM    326  O   ASP A  47      21.188   7.819  -3.933  1.00 91.94           O  
ATOM    327  CG  ASP A  47      19.252  10.553  -3.420  1.00 91.94           C  
ATOM    328  OD1 ASP A  47      20.026  11.371  -3.961  1.00 91.94           O  
ATOM    329  OD2 ASP A  47      19.020  10.501  -2.190  1.00 91.94           O  
ATOM    330  N   LEU A  48      19.315   6.601  -3.813  1.00 92.81           N  
ATOM    331  CA  LEU A  48      19.884   5.565  -2.944  1.00 92.81           C  
ATOM    332  C   LEU A  48      20.704   4.503  -3.697  1.00 92.81           C  
ATOM    333  CB  LEU A  48      18.763   4.934  -2.098  1.00 92.81           C  
ATOM    334  O   LEU A  48      21.255   3.600  -3.062  1.00 92.81           O  
ATOM    335  CG  LEU A  48      18.048   5.910  -1.143  1.00 92.81           C  
ATOM    336  CD1 LEU A  48      16.988   5.138  -0.353  1.00 92.81           C  
ATOM    337  CD2 LEU A  48      19.002   6.564  -0.140  1.00 92.81           C  
ATOM    338  N   GLY A  49      20.786   4.587  -5.029  1.00 91.00           N  
ATOM    339  CA  GLY A  49      21.549   3.655  -5.863  1.00 91.00           C  
ATOM    340  C   GLY A  49      20.989   2.229  -5.870  1.00 91.00           C  
ATOM    341  O   GLY A  49      21.755   1.268  -5.917  1.00 91.00           O  
ATOM    342  N   VAL A  50      19.664   2.086  -5.794  1.00 92.06           N  
ATOM    343  CA  VAL A  50      18.951   0.798  -5.780  1.00 92.06           C  
ATOM    344  C   VAL A  50      18.007   0.686  -6.975  1.00 92.06           C  
ATOM    345  CB  VAL A  50      18.213   0.565  -4.447  1.00 92.06           C  
ATOM    346  O   VAL A  50      17.670   1.681  -7.616  1.00 92.06           O  
ATOM    347  CG1 VAL A  50      19.205   0.471  -3.280  1.00 92.06           C  
ATOM    348  CG2 VAL A  50      17.159   1.632  -4.140  1.00 92.06           C  
ATOM    349  N   SER A  51      17.566  -0.528  -7.307  1.00 89.88           N  
ATOM    350  CA  SER A  51      16.564  -0.697  -8.363  1.00 89.88           C  
ATOM    351  C   SER A  51      15.208  -0.141  -7.916  1.00 89.88           C  
ATOM    352  CB  SER A  51      16.457  -2.165  -8.791  1.00 89.88           C  
ATOM    353  O   SER A  51      14.872  -0.162  -6.730  1.00 89.88           O  
ATOM    354  OG  SER A  51      16.018  -2.958  -7.713  1.00 89.88           O  
ATOM    355  N   SER A  52      14.382   0.311  -8.867  1.00 85.62           N  
ATOM    356  CA  SER A  52      12.997   0.717  -8.569  1.00 85.62           C  
ATOM    357  C   SER A  52      12.191  -0.408  -7.929  1.00 85.62           C  
ATOM    358  CB  SER A  52      12.277   1.185  -9.830  1.00 85.62           C  
ATOM    359  O   SER A  52      11.288  -0.147  -7.136  1.00 85.62           O  
ATOM    360  OG  SER A  52      13.040   2.169 -10.499  1.00 85.62           O  
ATOM    361  N   ASP A  53      12.584  -1.649  -8.219  1.00 83.12           N  
ATOM    362  CA  ASP A  53      12.036  -2.835  -7.593  1.00 83.12           C  
ATOM    363  C   ASP A  53      12.265  -2.874  -6.081  1.00 83.12           C  
ATOM    364  CB  ASP A  53      12.664  -4.094  -8.224  1.00 83.12           C  
ATOM    365  O   ASP A  53      11.364  -3.223  -5.326  1.00 83.12           O  
ATOM    366  CG  ASP A  53      12.094  -4.457  -9.591  1.00 83.12           C  
ATOM    367  OD1 ASP A  53      10.927  -4.086  -9.834  1.00 83.12           O  
ATOM    368  OD2 ASP A  53      12.819  -5.147 -10.346  1.00 83.12           O  
ATOM    369  N   GLN A  54      13.456  -2.490  -5.628  1.00 87.25           N  
ATOM    370  CA  GLN A  54      13.777  -2.392  -4.206  1.00 87.25           C  
ATOM    371  C   GLN A  54      13.146  -1.152  -3.565  1.00 87.25           C  
ATOM    372  CB  GLN A  54      15.300  -2.374  -4.054  1.00 87.25           C  
ATOM    373  O   GLN A  54      12.847  -1.145  -2.370  1.00 87.25           O  
ATOM    374  CG  GLN A  54      15.905  -3.721  -4.458  1.00 87.25           C  
ATOM    375  CD  GLN A  54      17.415  -3.791  -4.303  1.00 87.25           C  
ATOM    376  NE2 GLN A  54      17.944  -4.988  -4.199  1.00 87.25           N  
ATOM    377  OE1 GLN A  54      18.143  -2.810  -4.276  1.00 87.25           O  
ATOM    378  N   GLY A  55      12.900  -0.103  -4.352  1.00 88.38           N  
ATOM    379  CA  GLY A  55      12.199   1.098  -3.905  1.00 88.38           C  
ATOM    380  C   GLY A  55      10.748   0.845  -3.486  1.00 88.38           C  
ATOM    381  O   GLY A  55      10.263   1.488  -2.554  1.00 88.38           O  
ATOM    382  N   THR A  56      10.050  -0.124  -4.090  1.00 89.44           N  
ATOM    383  CA  THR A  56       8.672  -0.471  -3.684  1.00 89.44           C  
ATOM    384  C   THR A  56       8.600  -1.029  -2.259  1.00 89.44           C  
ATOM    385  CB  THR A  56       8.022  -1.492  -4.622  1.00 89.44           C  
ATOM    386  O   THR A  56       7.564  -0.890  -1.598  1.00 89.44           O  
ATOM    387  CG2 THR A  56       8.084  -1.108  -6.100  1.00 89.44           C  
ATOM    388  OG1 THR A  56       8.671  -2.714  -4.424  1.00 89.44           O  
ATOM    389  N   TRP A  57       9.709  -1.566  -1.733  1.00 91.50           N  
ATOM    390  CA  TRP A  57       9.788  -2.083  -0.366  1.00 91.50           C  
ATOM    391  C   TRP A  57       9.522  -0.998   0.685  1.00 91.50           C  
ATOM    392  CB  TRP A  57      11.146  -2.746  -0.119  1.00 91.50           C  
ATOM    393  O   TRP A  57       9.077  -1.295   1.796  1.00 91.50           O  
ATOM    394  CG  TRP A  57      11.539  -3.878  -1.022  1.00 91.50           C  
ATOM    395  CD1 TRP A  57      10.747  -4.539  -1.901  1.00 91.50           C  
ATOM    396  CD2 TRP A  57      12.859  -4.489  -1.151  1.00 91.50           C  
ATOM    397  CE2 TRP A  57      12.780  -5.548  -2.099  1.00 91.50           C  
ATOM    398  CE3 TRP A  57      14.128  -4.228  -0.588  1.00 91.50           C  
ATOM    399  NE1 TRP A  57      11.483  -5.511  -2.549  1.00 91.50           N  
ATOM    400  CH2 TRP A  57      15.136  -6.048  -1.856  1.00 91.50           C  
ATOM    401  CZ2 TRP A  57      13.889  -6.334  -2.433  1.00 91.50           C  
ATOM    402  CZ3 TRP A  57      15.260  -4.985  -0.944  1.00 91.50           C  
ATOM    403  N   VAL A  58       9.733   0.276   0.333  1.00 92.19           N  
ATOM    404  CA  VAL A  58       9.386   1.443   1.161  1.00 92.19           C  
ATOM    405  C   VAL A  58       7.879   1.498   1.428  1.00 92.19           C  
ATOM    406  CB  VAL A  58       9.862   2.732   0.455  1.00 92.19           C  
ATOM    407  O   VAL A  58       7.450   1.914   2.509  1.00 92.19           O  
ATOM    408  CG1 VAL A  58       9.485   4.029   1.183  1.00 92.19           C  
ATOM    409  CG2 VAL A  58      11.389   2.728   0.300  1.00 92.19           C  
ATOM    410  N   ILE A  59       7.058   1.062   0.471  1.00 90.44           N  
ATOM    411  CA  ILE A  59       5.599   1.016   0.596  1.00 90.44           C  
ATOM    412  C   ILE A  59       5.161  -0.249   1.337  1.00 90.44           C  
ATOM    413  CB  ILE A  59       4.930   1.124  -0.794  1.00 90.44           C  
ATOM    414  O   ILE A  59       4.366  -0.163   2.277  1.00 90.44           O  
ATOM    415  CG1 ILE A  59       5.413   2.337  -1.618  1.00 90.44           C  
ATOM    416  CG2 ILE A  59       3.400   1.166  -0.649  1.00 90.44           C  
ATOM    417  CD1 ILE A  59       5.247   3.706  -0.946  1.00 90.44           C  
ATOM    418  N   THR A  60       5.691  -1.414   0.956  1.00 91.12           N  
ATOM    419  CA  THR A  60       5.279  -2.703   1.537  1.00 91.12           C  
ATOM    420  C   THR A  60       5.661  -2.819   3.013  1.00 91.12           C  
ATOM    421  CB  THR A  60       5.855  -3.897   0.766  1.00 91.12           C  
ATOM    422  O   THR A  60       4.823  -3.212   3.825  1.00 91.12           O  
ATOM    423  CG2 THR A  60       5.423  -3.912  -0.701  1.00 91.12           C  
ATOM    424  OG1 THR A  60       7.254  -3.862   0.832  1.00 91.12           O  
ATOM    425  N   SER A  61       6.866  -2.382   3.396  1.00 92.12           N  
ATOM    426  CA  SER A  61       7.345  -2.414   4.788  1.00 92.12           C  
ATOM    427  C   SER A  61       6.468  -1.571   5.716  1.00 92.12           C  
ATOM    428  CB  SER A  61       8.784  -1.898   4.881  1.00 92.12           C  
ATOM    429  O   SER A  61       6.128  -1.999   6.821  1.00 92.12           O  
ATOM    430  OG  SER A  61       9.656  -2.692   4.110  1.00 92.12           O  
ATOM    431  N   PHE A  62       6.049  -0.389   5.250  1.00 92.75           N  
ATOM    432  CA  PHE A  62       5.105   0.459   5.974  1.00 92.75           C  
ATOM    433  C   PHE A  62       3.735  -0.216   6.100  1.00 92.75           C  
ATOM    434  CB  PHE A  62       4.986   1.810   5.261  1.00 92.75           C  
ATOM    435  O   PHE A  62       3.179  -0.284   7.197  1.00 92.75           O  
ATOM    436  CG  PHE A  62       3.900   2.699   5.833  1.00 92.75           C  
ATOM    437  CD1 PHE A  62       2.581   2.610   5.348  1.00 92.75           C  
ATOM    438  CD2 PHE A  62       4.201   3.597   6.872  1.00 92.75           C  
ATOM    439  CE1 PHE A  62       1.565   3.400   5.912  1.00 92.75           C  
ATOM    440  CE2 PHE A  62       3.188   4.402   7.421  1.00 92.75           C  
ATOM    441  CZ  PHE A  62       1.870   4.304   6.943  1.00 92.75           C  
ATOM    442  N   ALA A  63       3.192  -0.732   4.991  1.00 89.62           N  
ATOM    443  CA  ALA A  63       1.869  -1.351   4.965  1.00 89.62           C  
ATOM    444  C   ALA A  63       1.791  -2.568   5.895  1.00 89.62           C  
ATOM    445  CB  ALA A  63       1.531  -1.727   3.518  1.00 89.62           C  
ATOM    446  O   ALA A  63       0.824  -2.711   6.641  1.00 89.62           O  
ATOM    447  N   VAL A  64       2.824  -3.409   5.904  1.00 91.38           N  
ATOM    448  CA  VAL A  64       2.881  -4.601   6.753  1.00 91.38           C  
ATOM    449  C   VAL A  64       3.003  -4.255   8.232  1.00 91.38           C  
ATOM    450  CB  VAL A  64       4.000  -5.533   6.262  1.00 91.38           C  
ATOM    451  O   VAL A  64       2.246  -4.789   9.045  1.00 91.38           O  
ATOM    452  CG1 VAL A  64       4.360  -6.585   7.306  1.00 91.38           C  
ATOM    453  CG2 VAL A  64       3.481  -6.225   4.998  1.00 91.38           C  
ATOM    454  N   ALA A  65       3.883  -3.320   8.595  1.00 93.25           N  
ATOM    455  CA  ALA A  65       3.986  -2.871   9.981  1.00 93.25           C  
ATOM    456  C   ALA A  65       2.677  -2.221  10.468  1.00 93.25           C  
ATOM    457  CB  ALA A  65       5.174  -1.918  10.082  1.00 93.25           C  
ATOM    458  O   ALA A  65       2.226  -2.478  11.584  1.00 93.25           O  
ATOM    459  N   ASN A  66       2.022  -1.442   9.603  1.00 91.69           N  
ATOM    460  CA  ASN A  66       0.710  -0.860   9.872  1.00 91.69           C  
ATOM    461  C   ASN A  66      -0.356  -1.944  10.078  1.00 91.69           C  
ATOM    462  CB  ASN A  66       0.397   0.124   8.731  1.00 91.69           C  
ATOM    463  O   ASN A  66      -1.078  -1.907  11.074  1.00 91.69           O  
ATOM    464  CG  ASN A  66      -0.858   0.954   8.921  1.00 91.69           C  
ATOM    465  ND2 ASN A  66      -0.947   2.061   8.221  1.00 91.69           N  
ATOM    466  OD1 ASN A  66      -1.778   0.640   9.655  1.00 91.69           O  
ATOM    467  N   ALA A  67      -0.401  -2.957   9.207  1.00 88.50           N  
ATOM    468  CA  ALA A  67      -1.336  -4.068   9.335  1.00 88.50           C  
ATOM    469  C   ALA A  67      -1.209  -4.761  10.699  1.00 88.50           C  
ATOM    470  CB  ALA A  67      -1.123  -5.061   8.189  1.00 88.50           C  
ATOM    471  O   ALA A  67      -2.209  -4.883  11.404  1.00 88.50           O  
ATOM    472  N   ILE A  68       0.007  -5.151  11.099  1.00 89.50           N  
ATOM    473  CA  ILE A  68       0.267  -5.832  12.381  1.00 89.50           C  
ATOM    474  C   ILE A  68      -0.172  -4.973  13.578  1.00 89.50           C  
ATOM    475  CB  ILE A  68       1.765  -6.196  12.488  1.00 89.50           C  
ATOM    476  O   ILE A  68      -0.697  -5.496  14.562  1.00 89.50           O  
ATOM    477  CG1 ILE A  68       2.174  -7.243  11.424  1.00 89.50           C  
ATOM    478  CG2 ILE A  68       2.095  -6.743  13.891  1.00 89.50           C  
ATOM    479  CD1 ILE A  68       3.696  -7.338  11.243  1.00 89.50           C  
ATOM    480  N   SER A  69       0.006  -3.654  13.500  1.00 89.69           N  
ATOM    481  CA  SER A  69      -0.342  -2.746  14.595  1.00 89.69           C  
ATOM    482  C   SER A  69      -1.836  -2.463  14.746  1.00 89.69           C  
ATOM    483  CB  SER A  69       0.403  -1.431  14.424  1.00 89.69           C  
ATOM    484  O   SER A  69      -2.274  -2.074  15.829  1.00 89.69           O  
ATOM    485  OG  SER A  69       1.730  -1.603  14.853  1.00 89.69           O  
ATOM    486  N   VAL A  70      -2.647  -2.652  13.701  1.00 86.12           N  
ATOM    487  CA  VAL A  70      -4.090  -2.360  13.755  1.00 86.12           C  
ATOM    488  C   VAL A  70      -4.815  -3.187  14.834  1.00 86.12           C  
ATOM    489  CB  VAL A  70      -4.733  -2.474  12.357  1.00 86.12           C  
ATOM    490  O   VAL A  70      -5.478  -2.567  15.674  1.00 86.12           O  
ATOM    491  CG1 VAL A  70      -6.262  -2.607  12.393  1.00 86.12           C  
ATOM    492  CG2 VAL A  70      -4.406  -1.236  11.519  1.00 86.12           C  
ATOM    493  N   PRO A  71      -4.688  -4.531  14.895  1.00 82.06           N  
ATOM    494  CA  PRO A  71      -5.315  -5.345  15.944  1.00 82.06           C  
ATOM    495  C   PRO A  71      -4.896  -4.957  17.370  1.00 82.06           C  
ATOM    496  CB  PRO A  71      -4.913  -6.793  15.636  1.00 82.06           C  
ATOM    497  O   PRO A  71      -5.704  -5.025  18.295  1.00 82.06           O  
ATOM    498  CG  PRO A  71      -4.679  -6.787  14.131  1.00 82.06           C  
ATOM    499  CD  PRO A  71      -4.090  -5.404  13.892  1.00 82.06           C  
ATOM    500  N   LEU A  72      -3.664  -4.469  17.549  1.00 84.31           N  
ATOM    501  CA  LEU A  72      -3.124  -4.079  18.857  1.00 84.31           C  
ATOM    502  C   LEU A  72      -3.761  -2.816  19.432  1.00 84.31           C  
ATOM    503  CB  LEU A  72      -1.604  -3.885  18.740  1.00 84.31           C  
ATOM    504  O   LEU A  72      -3.641  -2.567  20.632  1.00 84.31           O  
ATOM    505  CG  LEU A  72      -0.846  -5.185  18.443  1.00 84.31           C  
ATOM    506  CD1 LEU A  72       0.590  -4.869  18.019  1.00 84.31           C  
ATOM    507  CD2 LEU A  72      -0.850  -6.080  19.688  1.00 84.31           C  
ATOM    508  N   THR A  73      -4.457  -2.028  18.609  1.00 85.00           N  
ATOM    509  CA  THR A  73      -5.070  -0.761  19.025  1.00 85.00           C  
ATOM    510  C   THR A  73      -5.943  -0.929  20.264  1.00 85.00           C  
ATOM    511  CB  THR A  73      -5.948  -0.174  17.916  1.00 85.00           C  
ATOM    512  O   THR A  73      -5.829  -0.128  21.188  1.00 85.00           O  
ATOM    513  CG2 THR A  73      -6.492   1.212  18.280  1.00 85.00           C  
ATOM    514  OG1 THR A  73      -5.211  -0.042  16.726  1.00 85.00           O  
ATOM    515  N   GLY A  74      -6.803  -1.953  20.312  1.00 80.94           N  
ATOM    516  CA  GLY A  74      -7.728  -2.152  21.433  1.00 80.94           C  
ATOM    517  C   GLY A  74      -6.987  -2.351  22.755  1.00 80.94           C  
ATOM    518  O   GLY A  74      -7.213  -1.616  23.714  1.00 80.94           O  
ATOM    519  N   TRP A  75      -6.020  -3.270  22.763  1.00 83.75           N  
ATOM    520  CA  TRP A  75      -5.186  -3.540  23.932  1.00 83.75           C  
ATOM    521  C   TRP A  75      -4.331  -2.329  24.336  1.00 83.75           C  
ATOM    522  CB  TRP A  75      -4.306  -4.761  23.648  1.00 83.75           C  
ATOM    523  O   TRP A  75      -4.275  -1.969  25.513  1.00 83.75           O  
ATOM    524  CG  TRP A  75      -3.381  -5.066  24.779  1.00 83.75           C  
ATOM    525  CD1 TRP A  75      -3.692  -5.802  25.867  1.00 83.75           C  
ATOM    526  CD2 TRP A  75      -2.024  -4.575  24.995  1.00 83.75           C  
ATOM    527  CE2 TRP A  75      -1.598  -4.999  26.287  1.00 83.75           C  
ATOM    528  CE3 TRP A  75      -1.109  -3.821  24.230  1.00 83.75           C  
ATOM    529  NE1 TRP A  75      -2.652  -5.749  26.771  1.00 83.75           N  
ATOM    530  CH2 TRP A  75       0.566  -3.947  26.005  1.00 83.75           C  
ATOM    531  CZ2 TRP A  75      -0.327  -4.690  26.797  1.00 83.75           C  
ATOM    532  CZ3 TRP A  75       0.175  -3.518  24.726  1.00 83.75           C  
ATOM    533  N   LEU A  76      -3.699  -1.657  23.366  1.00 86.00           N  
ATOM    534  CA  LEU A  76      -2.908  -0.451  23.617  1.00 86.00           C  
ATOM    535  C   LEU A  76      -3.775   0.669  24.209  1.00 86.00           C  
ATOM    536  CB  LEU A  76      -2.249   0.022  22.305  1.00 86.00           C  
ATOM    537  O   LEU A  76      -3.327   1.381  25.107  1.00 86.00           O  
ATOM    538  CG  LEU A  76      -1.086  -0.830  21.774  1.00 86.00           C  
ATOM    539  CD1 LEU A  76      -0.711  -0.383  20.362  1.00 86.00           C  
ATOM    540  CD2 LEU A  76       0.148  -0.669  22.659  1.00 86.00           C  
ATOM    541  N   THR A  77      -5.015   0.814  23.735  1.00 84.62           N  
ATOM    542  CA  THR A  77      -5.972   1.817  24.226  1.00 84.62           C  
ATOM    543  C   THR A  77      -6.353   1.533  25.670  1.00 84.62           C  
ATOM    544  CB  THR A  77      -7.247   1.850  23.372  1.00 84.62           C  
ATOM    545  O   THR A  77      -6.290   2.434  26.505  1.00 84.62           O  
ATOM    546  CG2 THR A  77      -8.218   2.945  23.807  1.00 84.62           C  
ATOM    547  OG1 THR A  77      -6.915   2.122  22.035  1.00 84.62           O  
ATOM    548  N   ASP A  78      -6.674   0.277  25.987  1.00 83.38           N  
ATOM    549  CA  ASP A  78      -6.970  -0.140  27.355  1.00 83.38           C  
ATOM    550  C   ASP A  78      -5.763   0.075  28.276  1.00 83.38           C  
ATOM    551  CB  ASP A  78      -7.406  -1.616  27.375  1.00 83.38           C  
ATOM    552  O   ASP A  78      -5.938   0.473  29.425  1.00 83.38           O  
ATOM    553  CG  ASP A  78      -8.877  -1.848  27.006  1.00 83.38           C  
ATOM    554  OD1 ASP A  78      -9.647  -0.863  26.924  1.00 83.38           O  
ATOM    555  OD2 ASP A  78      -9.259  -3.036  26.939  1.00 83.38           O  
ATOM    556  N   ARG A  79      -4.535  -0.133  27.786  1.00 85.44           N  
ATOM    557  CA  ARG A  79      -3.309  -0.041  28.591  1.00 85.44           C  
ATOM    558  C   ARG A  79      -2.794   1.382  28.810  1.00 85.44           C  
ATOM    559  CB  ARG A  79      -2.231  -0.917  27.929  1.00 85.44           C  
ATOM    560  O   ARG A  79      -2.291   1.673  29.896  1.00 85.44           O  
ATOM    561  CG  ARG A  79      -0.920  -1.009  28.725  1.00 85.44           C  
ATOM    562  CD  ARG A  79      -1.147  -1.647  30.100  1.00 85.44           C  
ATOM    563  NE  ARG A  79       0.114  -1.761  30.856  1.00 85.44           N  
ATOM    564  NH1 ARG A  79      -0.482  -3.543  32.170  1.00 85.44           N  
ATOM    565  NH2 ARG A  79       1.550  -2.637  32.388  1.00 85.44           N  
ATOM    566  CZ  ARG A  79       0.385  -2.639  31.802  1.00 85.44           C  
ATOM    567  N   PHE A  80      -2.848   2.237  27.793  1.00 85.88           N  
ATOM    568  CA  PHE A  80      -2.225   3.567  27.813  1.00 85.88           C  
ATOM    569  C   PHE A  80      -3.232   4.717  27.877  1.00 85.88           C  
ATOM    570  CB  PHE A  80      -1.290   3.709  26.605  1.00 85.88           C  
ATOM    571  O   PHE A  80      -2.852   5.825  28.262  1.00 85.88           O  
ATOM    572  CG  PHE A  80      -0.091   2.782  26.659  1.00 85.88           C  
ATOM    573  CD1 PHE A  80       0.934   3.026  27.594  1.00 85.88           C  
ATOM    574  CD2 PHE A  80       0.008   1.679  25.790  1.00 85.88           C  
ATOM    575  CE1 PHE A  80       2.053   2.176  27.658  1.00 85.88           C  
ATOM    576  CE2 PHE A  80       1.126   0.829  25.859  1.00 85.88           C  
ATOM    577  CZ  PHE A  80       2.149   1.078  26.788  1.00 85.88           C  
ATOM    578  N   GLY A  81      -4.497   4.450  27.558  1.00 86.00           N  
ATOM    579  CA  GLY A  81      -5.514   5.470  27.352  1.00 86.00           C  
ATOM    580  C   GLY A  81      -5.566   5.929  25.895  1.00 86.00           C  
ATOM    581  O   GLY A  81      -4.557   5.973  25.189  1.00 86.00           O  
ATOM    582  N   GLN A  82      -6.767   6.264  25.439  1.00 86.44           N  
ATOM    583  CA  GLN A  82      -7.067   6.656  24.070  1.00 86.44           C  
ATOM    584  C   GLN A  82      -6.338   7.936  23.631  1.00 86.44           C  
ATOM    585  CB  GLN A  82      -8.589   6.828  23.997  1.00 86.44           C  
ATOM    586  O   GLN A  82      -5.809   7.991  22.520  1.00 86.44           O  
ATOM    587  CG  GLN A  82      -9.094   6.930  22.561  1.00 86.44           C  
ATOM    588  CD  GLN A  82     -10.585   7.195  22.485  1.00 86.44           C  
ATOM    589  NE2 GLN A  82     -11.072   7.543  21.328  1.00 86.44           N  
ATOM    590  OE1 GLN A  82     -11.353   7.114  23.428  1.00 86.44           O  
ATOM    591  N   VAL A  83      -6.296   8.967  24.481  1.00 88.25           N  
ATOM    592  CA  VAL A  83      -5.721  10.277  24.127  1.00 88.25           C  
ATOM    593  C   VAL A  83      -4.199  10.209  24.125  1.00 88.25           C  
ATOM    594  CB  VAL A  83      -6.219  11.391  25.069  1.00 88.25           C  
ATOM    595  O   VAL A  83      -3.563  10.630  23.156  1.00 88.25           O  
ATOM    596  CG1 VAL A  83      -5.580  12.744  24.726  1.00 88.25           C  
ATOM    597  CG2 VAL A  83      -7.742  11.540  24.991  1.00 88.25           C  
ATOM    598  N   ARG A  84      -3.602   9.649  25.183  1.00 91.44           N  
ATOM    599  CA  ARG A  84      -2.148   9.449  25.285  1.00 91.44           C  
ATOM    600  C   ARG A  84      -1.608   8.577  24.166  1.00 91.44           C  
ATOM    601  CB  ARG A  84      -1.820   8.803  26.631  1.00 91.44           C  
ATOM    602  O   ARG A  84      -0.590   8.935  23.581  1.00 91.44           O  
ATOM    603  CG  ARG A  84      -1.857   9.827  27.767  1.00 91.44           C  
ATOM    604  CD  ARG A  84      -1.885   9.074  29.094  1.00 91.44           C  
ATOM    605  NE  ARG A  84      -2.055   9.999  30.225  1.00 91.44           N  
ATOM    606  NH1 ARG A  84      -1.330   8.566  31.855  1.00 91.44           N  
ATOM    607  NH2 ARG A  84      -2.044  10.610  32.415  1.00 91.44           N  
ATOM    608  CZ  ARG A  84      -1.807   9.723  31.489  1.00 91.44           C  
ATOM    609  N   LEU A  85      -2.285   7.475  23.841  1.00 91.69           N  
ATOM    610  CA  LEU A  85      -1.863   6.604  22.749  1.00 91.69           C  
ATOM    611  C   LEU A  85      -1.938   7.318  21.398  1.00 91.69           C  
ATOM    612  CB  LEU A  85      -2.726   5.339  22.756  1.00 91.69           C  
ATOM    613  O   LEU A  85      -1.008   7.205  20.602  1.00 91.69           O  
ATOM    614  CG  LEU A  85      -2.337   4.327  21.666  1.00 91.69           C  
ATOM    615  CD1 LEU A  85      -0.926   3.771  21.864  1.00 91.69           C  
ATOM    616  CD2 LEU A  85      -3.338   3.183  21.721  1.00 91.69           C  
ATOM    617  N   PHE A  86      -3.002   8.082  21.144  1.00 92.12           N  
ATOM    618  CA  PHE A  86      -3.141   8.834  19.898  1.00 92.12           C  
ATOM    619  C   PHE A  86      -2.047   9.901  19.752  1.00 92.12           C  
ATOM    620  CB  PHE A  86      -4.543   9.446  19.839  1.00 92.12           C  
ATOM    621  O   PHE A  86      -1.420  10.003  18.701  1.00 92.12           O  
ATOM    622  CG  PHE A  86      -4.847  10.161  18.540  1.00 92.12           C  
ATOM    623  CD1 PHE A  86      -5.052  11.550  18.533  1.00 92.12           C  
ATOM    624  CD2 PHE A  86      -4.938   9.437  17.338  1.00 92.12           C  
ATOM    625  CE1 PHE A  86      -5.377  12.215  17.339  1.00 92.12           C  
ATOM    626  CE2 PHE A  86      -5.255  10.100  16.140  1.00 92.12           C  
ATOM    627  CZ  PHE A  86      -5.487  11.485  16.143  1.00 92.12           C  
ATOM    628  N   LEU A  87      -1.746  10.641  20.822  1.00 93.56           N  
ATOM    629  CA  LEU A  87      -0.660  11.625  20.833  1.00 93.56           C  
ATOM    630  C   LEU A  87       0.718  10.991  20.674  1.00 93.56           C  
ATOM    631  CB  LEU A  87      -0.709  12.413  22.142  1.00 93.56           C  
ATOM    632  O   LEU A  87       1.520  11.483  19.884  1.00 93.56           O  
ATOM    633  CG  LEU A  87      -1.825  13.456  22.127  1.00 93.56           C  
ATOM    634  CD1 LEU A  87      -2.001  13.991  23.530  1.00 93.56           C  
ATOM    635  CD2 LEU A  87      -1.486  14.638  21.220  1.00 93.56           C  
ATOM    636  N   ALA A  88       0.983   9.895  21.388  1.00 94.94           N  
ATOM    637  CA  ALA A  88       2.221   9.141  21.236  1.00 94.94           C  
ATOM    638  C   ALA A  88       2.380   8.643  19.794  1.00 94.94           C  
ATOM    639  CB  ALA A  88       2.226   7.982  22.239  1.00 94.94           C  
ATOM    640  O   ALA A  88       3.460   8.768  19.227  1.00 94.94           O  
ATOM    641  N   SER A  89       1.293   8.166  19.179  1.00 94.81           N  
ATOM    642  CA  SER A  89       1.282   7.723  17.782  1.00 94.81           C  
ATOM    643  C   SER A  89       1.627   8.866  16.825  1.00 94.81           C  
ATOM    644  CB  SER A  89      -0.071   7.110  17.402  1.00 94.81           C  
ATOM    645  O   SER A  89       2.490   8.687  15.977  1.00 94.81           O  
ATOM    646  OG  SER A  89      -0.407   6.027  18.251  1.00 94.81           O  
ATOM    647  N   ILE A  90       1.041  10.063  16.991  1.00 94.94           N  
ATOM    648  CA  ILE A  90       1.372  11.234  16.153  1.00 94.94           C  
ATOM    649  C   ILE A  90       2.839  11.646  16.329  1.00 94.94           C  
ATOM    650  CB  ILE A  90       0.445  12.438  16.450  1.00 94.94           C  
ATOM    651  O   ILE A  90       3.539  11.866  15.345  1.00 94.94           O  
ATOM    652  CG1 ILE A  90      -1.023  12.134  16.087  1.00 94.94           C  
ATOM    653  CG2 ILE A  90       0.896  13.671  15.637  1.00 94.94           C  
ATOM    654  CD1 ILE A  90      -2.023  13.109  16.721  1.00 94.94           C  
ATOM    655  N   ILE A  91       3.317  11.757  17.571  1.00 95.81           N  
ATOM    656  CA  ILE A  91       4.689  12.203  17.854  1.00 95.81           C  
ATOM    657  C   ILE A  91       5.701  11.199  17.297  1.00 95.81           C  
ATOM    658  CB  ILE A  91       4.876  12.441  19.369  1.00 95.81           C  
ATOM    659  O   ILE A  91       6.652  11.592  16.623  1.00 95.81           O  
ATOM    660  CG1 ILE A  91       4.035  13.660  19.817  1.00 95.81           C  
ATOM    661  CG2 ILE A  91       6.360  12.665  19.719  1.00 95.81           C  
ATOM    662  CD1 ILE A  91       3.908  13.796  21.340  1.00 95.81           C  
ATOM    663  N   LEU A  92       5.487   9.903  17.529  1.00 96.44           N  
ATOM    664  CA  LEU A  92       6.355   8.862  16.986  1.00 96.44           C  
ATOM    665  C   LEU A  92       6.263   8.780  15.460  1.00 96.44           C  
ATOM    666  CB  LEU A  92       6.011   7.507  17.612  1.00 96.44           C  
ATOM    667  O   LEU A  92       7.276   8.516  14.814  1.00 96.44           O  
ATOM    668  CG  LEU A  92       6.369   7.361  19.101  1.00 96.44           C  
ATOM    669  CD1 LEU A  92       5.733   6.089  19.663  1.00 96.44           C  
ATOM    670  CD2 LEU A  92       7.884   7.265  19.304  1.00 96.44           C  
ATOM    671  N   PHE A  93       5.096   9.051  14.868  1.00 96.19           N  
ATOM    672  CA  PHE A  93       4.950   9.156  13.416  1.00 96.19           C  
ATOM    673  C   PHE A  93       5.799  10.306  12.863  1.00 96.19           C  
ATOM    674  CB  PHE A  93       3.472   9.320  13.041  1.00 96.19           C  
ATOM    675  O   PHE A  93       6.509  10.125  11.883  1.00 96.19           O  
ATOM    676  CG  PHE A  93       3.226   9.243  11.551  1.00 96.19           C  
ATOM    677  CD1 PHE A  93       3.472  10.358  10.727  1.00 96.19           C  
ATOM    678  CD2 PHE A  93       2.773   8.038  10.982  1.00 96.19           C  
ATOM    679  CE1 PHE A  93       3.259  10.270   9.341  1.00 96.19           C  
ATOM    680  CE2 PHE A  93       2.553   7.956   9.597  1.00 96.19           C  
ATOM    681  CZ  PHE A  93       2.799   9.069   8.779  1.00 96.19           C  
ATOM    682  N   VAL A  94       5.797  11.472  13.515  1.00 96.31           N  
ATOM    683  CA  VAL A  94       6.642  12.614  13.124  1.00 96.31           C  
ATOM    684  C   VAL A  94       8.129  12.278  13.239  1.00 96.31           C  
ATOM    685  CB  VAL A  94       6.287  13.859  13.959  1.00 96.31           C  
ATOM    686  O   VAL A  94       8.887  12.563  12.314  1.00 96.31           O  
ATOM    687  CG1 VAL A  94       7.308  14.993  13.805  1.00 96.31           C  
ATOM    688  CG2 VAL A  94       4.922  14.408  13.537  1.00 96.31           C  
ATOM    689  N   ILE A  95       8.550  11.645  14.338  1.00 97.06           N  
ATOM    690  CA  ILE A  95       9.953  11.250  14.550  1.00 97.06           C  
ATOM    691  C   ILE A  95      10.394  10.233  13.493  1.00 97.06           C  
ATOM    692  CB  ILE A  95      10.154  10.706  15.983  1.00 97.06           C  
ATOM    693  O   ILE A  95      11.439  10.403  12.874  1.00 97.06           O  
ATOM    694  CG1 ILE A  95       9.973  11.844  17.014  1.00 97.06           C  
ATOM    695  CG2 ILE A  95      11.547  10.065  16.153  1.00 97.06           C  
ATOM    696  CD1 ILE A  95       9.824  11.349  18.459  1.00 97.06           C  
ATOM    697  N   SER A  96       9.592   9.197  13.250  1.00 96.44           N  
ATOM    698  CA  SER A  96       9.901   8.180  12.237  1.00 96.44           C  
ATOM    699  C   SER A  96       9.857   8.737  10.810  1.00 96.44           C  
ATOM    700  CB  SER A  96       8.985   6.967  12.387  1.00 96.44           C  
ATOM    701  O   SER A  96      10.702   8.372   9.998  1.00 96.44           O  
ATOM    702  OG  SER A  96       7.629   7.351  12.396  1.00 96.44           O  
ATOM    703  N   SER A  97       8.962   9.685  10.512  1.00 95.88           N  
ATOM    704  CA  SER A  97       8.953  10.426   9.243  1.00 95.88           C  
ATOM    705  C   SER A  97      10.230  11.251   9.069  1.00 95.88           C  
ATOM    706  CB  SER A  97       7.727  11.342   9.187  1.00 95.88           C  
ATOM    707  O   SER A  97      10.858  11.229   8.015  1.00 95.88           O  
ATOM    708  OG  SER A  97       7.463  11.752   7.864  1.00 95.88           O  
ATOM    709  N   TRP A  98      10.682  11.935  10.121  1.00 96.38           N  
ATOM    710  CA  TRP A  98      11.958  12.650  10.101  1.00 96.38           C  
ATOM    711  C   TRP A  98      13.146  11.705   9.866  1.00 96.38           C  
ATOM    712  CB  TRP A  98      12.106  13.440  11.402  1.00 96.38           C  
ATOM    713  O   TRP A  98      14.018  12.018   9.059  1.00 96.38           O  
ATOM    714  CG  TRP A  98      13.389  14.191  11.540  1.00 96.38           C  
ATOM    715  CD1 TRP A  98      13.822  15.174  10.719  1.00 96.38           C  
ATOM    716  CD2 TRP A  98      14.437  14.012  12.539  1.00 96.38           C  
ATOM    717  CE2 TRP A  98      15.459  14.975  12.292  1.00 96.38           C  
ATOM    718  CE3 TRP A  98      14.627  13.132  13.628  1.00 96.38           C  
ATOM    719  NE1 TRP A  98      15.049  15.631  11.151  1.00 96.38           N  
ATOM    720  CH2 TRP A  98      16.761  14.193  14.176  1.00 96.38           C  
ATOM    721  CZ2 TRP A  98      16.598  15.086  13.103  1.00 96.38           C  
ATOM    722  CZ3 TRP A  98      15.779  13.219  14.434  1.00 96.38           C  
ATOM    723  N   MET A  99      13.144  10.518  10.486  1.00 96.31           N  
ATOM    724  CA  MET A  99      14.143   9.477  10.216  1.00 96.31           C  
ATOM    725  C   MET A  99      14.107   9.003   8.755  1.00 96.31           C  
ATOM    726  CB  MET A  99      13.956   8.276  11.153  1.00 96.31           C  
ATOM    727  O   MET A  99      15.166   8.830   8.160  1.00 96.31           O  
ATOM    728  CG  MET A  99      14.243   8.588  12.625  1.00 96.31           C  
ATOM    729  SD  MET A  99      13.790   7.253  13.773  1.00 96.31           S  
ATOM    730  CE  MET A  99      14.912   5.945  13.206  1.00 96.31           C  
ATOM    731  N   CYS A 100      12.925   8.854   8.146  1.00 94.75           N  
ATOM    732  CA  CYS A 100      12.811   8.509   6.723  1.00 94.75           C  
ATOM    733  C   CYS A 100      13.454   9.576   5.823  1.00 94.75           C  
ATOM    734  CB  CYS A 100      11.341   8.295   6.333  1.00 94.75           C  
ATOM    735  O   CYS A 100      14.185   9.232   4.903  1.00 94.75           O  
ATOM    736  SG  CYS A 100      10.621   6.861   7.184  1.00 94.75           S  
ATOM    737  N   GLY A 101      13.251  10.865   6.112  1.00 93.00           N  
ATOM    738  CA  GLY A 101      13.892  11.946   5.352  1.00 93.00           C  
ATOM    739  C   GLY A 101      15.413  12.046   5.557  1.00 93.00           C  
ATOM    740  O   GLY A 101      16.124  12.523   4.679  1.00 93.00           O  
ATOM    741  N   LEU A 102      15.933  11.575   6.693  1.00 94.50           N  
ATOM    742  CA  LEU A 102      17.372  11.543   6.986  1.00 94.50           C  
ATOM    743  C   LEU A 102      18.084  10.286   6.469  1.00 94.50           C  
ATOM    744  CB  LEU A 102      17.576  11.678   8.505  1.00 94.50           C  
ATOM    745  O   LEU A 102      19.279  10.122   6.721  1.00 94.50           O  
ATOM    746  CG  LEU A 102      17.395  13.096   9.058  1.00 94.50           C  
ATOM    747  CD1 LEU A 102      17.544  13.014  10.575  1.00 94.50           C  
ATOM    748  CD2 LEU A 102      18.461  14.072   8.546  1.00 94.50           C  
ATOM    749  N   SER A 103      17.375   9.361   5.820  1.00 93.38           N  
ATOM    750  CA  SER A 103      17.927   8.037   5.557  1.00 93.38           C  
ATOM    751  C   SER A 103      19.094   8.081   4.558  1.00 93.38           C  
ATOM    752  CB  SER A 103      16.845   7.072   5.079  1.00 93.38           C  
ATOM    753  O   SER A 103      18.889   8.517   3.427  1.00 93.38           O  
ATOM    754  OG  SER A 103      16.412   7.382   3.786  1.00 93.38           O  
ATOM    755  N   PRO A 104      20.286   7.565   4.916  1.00 91.88           N  
ATOM    756  CA  PRO A 104      21.441   7.557   4.016  1.00 91.88           C  
ATOM    757  C   PRO A 104      21.463   6.354   3.062  1.00 91.88           C  
ATOM    758  CB  PRO A 104      22.646   7.528   4.960  1.00 91.88           C  
ATOM    759  O   PRO A 104      22.278   6.303   2.149  1.00 91.88           O  
ATOM    760  CG  PRO A 104      22.141   6.709   6.148  1.00 91.88           C  
ATOM    761  CD  PRO A 104      20.675   7.118   6.249  1.00 91.88           C  
ATOM    762  N   ASN A 105      20.649   5.330   3.325  1.00 94.38           N  
ATOM    763  CA  ASN A 105      20.589   4.099   2.545  1.00 94.38           C  
ATOM    764  C   ASN A 105      19.220   3.424   2.694  1.00 94.38           C  
ATOM    765  CB  ASN A 105      21.745   3.163   2.950  1.00 94.38           C  
ATOM    766  O   ASN A 105      18.475   3.693   3.644  1.00 94.38           O  
ATOM    767  CG  ASN A 105      21.768   2.801   4.425  1.00 94.38           C  
ATOM    768  ND2 ASN A 105      22.840   3.118   5.112  1.00 94.38           N  
ATOM    769  OD1 ASN A 105      20.849   2.218   4.981  1.00 94.38           O  
ATOM    770  N   LEU A 106      18.916   2.506   1.772  1.00 92.44           N  
ATOM    771  CA  LEU A 106      17.641   1.792   1.743  1.00 92.44           C  
ATOM    772  C   LEU A 106      17.351   1.021   3.049  1.00 92.44           C  
ATOM    773  CB  LEU A 106      17.567   0.925   0.470  1.00 92.44           C  
ATOM    774  O   LEU A 106      16.259   1.197   3.579  1.00 92.44           O  
ATOM    775  CG  LEU A 106      16.245   0.148   0.327  1.00 92.44           C  
ATOM    776  CD1 LEU A 106      15.068   1.082   0.045  1.00 92.44           C  
ATOM    777  CD2 LEU A 106      16.344  -0.870  -0.800  1.00 92.44           C  
ATOM    778  N   PRO A 107      18.269   0.229   3.645  1.00 93.69           N  
ATOM    779  CA  PRO A 107      17.979  -0.471   4.901  1.00 93.69           C  
ATOM    780  C   PRO A 107      17.533   0.446   6.048  1.00 93.69           C  
ATOM    781  CB  PRO A 107      19.269  -1.211   5.262  1.00 93.69           C  
ATOM    782  O   PRO A 107      16.593   0.112   6.772  1.00 93.69           O  
ATOM    783  CG  PRO A 107      19.913  -1.467   3.904  1.00 93.69           C  
ATOM    784  CD  PRO A 107      19.549  -0.217   3.109  1.00 93.69           C  
ATOM    785  N   PHE A 108      18.166   1.614   6.202  1.00 95.81           N  
ATOM    786  CA  PHE A 108      17.764   2.595   7.210  1.00 95.81           C  
ATOM    787  C   PHE A 108      16.379   3.183   6.911  1.00 95.81           C  
ATOM    788  CB  PHE A 108      18.826   3.694   7.301  1.00 95.81           C  
ATOM    789  O   PHE A 108      15.564   3.340   7.827  1.00 95.81           O  
ATOM    790  CG  PHE A 108      18.585   4.667   8.439  1.00 95.81           C  
ATOM    791  CD1 PHE A 108      17.717   5.758   8.266  1.00 95.81           C  
ATOM    792  CD2 PHE A 108      19.209   4.474   9.684  1.00 95.81           C  
ATOM    793  CE1 PHE A 108      17.517   6.679   9.305  1.00 95.81           C  
ATOM    794  CE2 PHE A 108      18.983   5.380  10.737  1.00 95.81           C  
ATOM    795  CZ  PHE A 108      18.147   6.492  10.543  1.00 95.81           C  
ATOM    796  N   LEU A 109      16.087   3.464   5.635  1.00 95.88           N  
ATOM    797  CA  LEU A 109      14.765   3.910   5.199  1.00 95.88           C  
ATOM    798  C   LEU A 109      13.700   2.856   5.522  1.00 95.88           C  
ATOM    799  CB  LEU A 109      14.800   4.246   3.696  1.00 95.88           C  
ATOM    800  O   LEU A 109      12.700   3.176   6.155  1.00 95.88           O  
ATOM    801  CG  LEU A 109      13.470   4.776   3.128  1.00 95.88           C  
ATOM    802  CD1 LEU A 109      12.940   6.004   3.869  1.00 95.88           C  
ATOM    803  CD2 LEU A 109      13.657   5.149   1.659  1.00 95.88           C  
ATOM    804  N   LEU A 110      13.935   1.588   5.175  1.00 95.06           N  
ATOM    805  CA  LEU A 110      13.004   0.491   5.453  1.00 95.06           C  
ATOM    806  C   LEU A 110      12.757   0.317   6.954  1.00 95.06           C  
ATOM    807  CB  LEU A 110      13.520  -0.822   4.841  1.00 95.06           C  
ATOM    808  O   LEU A 110      11.606   0.222   7.372  1.00 95.06           O  
ATOM    809  CG  LEU A 110      13.645  -0.825   3.309  1.00 95.06           C  
ATOM    810  CD1 LEU A 110      14.161  -2.185   2.849  1.00 95.06           C  
ATOM    811  CD2 LEU A 110      12.336  -0.513   2.594  1.00 95.06           C  
ATOM    812  N   GLY A 111      13.807   0.349   7.782  1.00 95.75           N  
ATOM    813  CA  GLY A 111      13.662   0.293   9.241  1.00 95.75           C  
ATOM    814  C   GLY A 111      12.830   1.454   9.797  1.00 95.75           C  
ATOM    815  O   GLY A 111      11.947   1.250  10.633  1.00 95.75           O  
ATOM    816  N   SER A 112      13.047   2.664   9.275  1.00 96.56           N  
ATOM    817  CA  SER A 112      12.265   3.851   9.641  1.00 96.56           C  
ATOM    818  C   SER A 112      10.803   3.734   9.193  1.00 96.56           C  
ATOM    819  CB  SER A 112      12.909   5.114   9.061  1.00 96.56           C  
ATOM    820  O   SER A 112       9.904   4.086   9.955  1.00 96.56           O  
ATOM    821  OG  SER A 112      14.249   5.219   9.503  1.00 96.56           O  
ATOM    822  N   ARG A 113      10.542   3.153   8.014  1.00 95.44           N  
ATOM    823  CA  ARG A 113       9.189   2.880   7.496  1.00 95.44           C  
ATOM    824  C   ARG A 113       8.452   1.814   8.294  1.00 95.44           C  
ATOM    825  CB  ARG A 113       9.261   2.457   6.019  1.00 95.44           C  
ATOM    826  O   ARG A 113       7.253   1.960   8.512  1.00 95.44           O  
ATOM    827  CG  ARG A 113       9.666   3.599   5.080  1.00 95.44           C  
ATOM    828  CD  ARG A 113       8.601   4.686   4.933  1.00 95.44           C  
ATOM    829  NE  ARG A 113       7.457   4.249   4.114  1.00 95.44           N  
ATOM    830  NH1 ARG A 113       6.044   5.904   4.770  1.00 95.44           N  
ATOM    831  NH2 ARG A 113       5.450   4.580   3.091  1.00 95.44           N  
ATOM    832  CZ  ARG A 113       6.323   4.909   3.995  1.00 95.44           C  
ATOM    833  N   VAL A 114       9.149   0.781   8.770  1.00 95.62           N  
ATOM    834  CA  VAL A 114       8.575  -0.212   9.692  1.00 95.62           C  
ATOM    835  C   VAL A 114       8.145   0.471  10.988  1.00 95.62           C  
ATOM    836  CB  VAL A 114       9.561  -1.365   9.968  1.00 95.62           C  
ATOM    837  O   VAL A 114       7.012   0.286  11.428  1.00 95.62           O  
ATOM    838  CG1 VAL A 114       9.095  -2.288  11.104  1.00 95.62           C  
ATOM    839  CG2 VAL A 114       9.730  -2.240   8.722  1.00 95.62           C  
ATOM    840  N   LEU A 115       9.001   1.318  11.571  1.00 96.19           N  
ATOM    841  CA  LEU A 115       8.644   2.087  12.766  1.00 96.19           C  
ATOM    842  C   LEU A 115       7.442   3.007  12.503  1.00 96.19           C  
ATOM    843  CB  LEU A 115       9.878   2.869  13.249  1.00 96.19           C  
ATOM    844  O   LEU A 115       6.502   3.025  13.297  1.00 96.19           O  
ATOM    845  CG  LEU A 115       9.634   3.704  14.521  1.00 96.19           C  
ATOM    846  CD1 LEU A 115       9.283   2.833  15.730  1.00 96.19           C  
ATOM    847  CD2 LEU A 115      10.889   4.511  14.854  1.00 96.19           C  
ATOM    848  N   GLN A 116       7.446   3.723  11.376  1.00 95.31           N  
ATOM    849  CA  GLN A 116       6.378   4.642  10.979  1.00 95.31           C  
ATOM    850  C   GLN A 116       5.041   3.918  10.769  1.00 95.31           C  
ATOM    851  CB  GLN A 116       6.818   5.391   9.712  1.00 95.31           C  
ATOM    852  O   GLN A 116       4.011   4.361  11.275  1.00 95.31           O  
ATOM    853  CG  GLN A 116       5.976   6.646   9.440  1.00 95.31           C  
ATOM    854  CD  GLN A 116       6.394   7.354   8.154  1.00 95.31           C  
ATOM    855  NE2 GLN A 116       6.114   8.628   8.025  1.00 95.31           N  
ATOM    856  OE1 GLN A 116       6.942   6.762   7.237  1.00 95.31           O  
ATOM    857  N   GLY A 117       5.048   2.770  10.087  1.00 93.94           N  
ATOM    858  CA  GLY A 117       3.865   1.933   9.898  1.00 93.94           C  
ATOM    859  C   GLY A 117       3.336   1.388  11.223  1.00 93.94           C  
ATOM    860  O   GLY A 117       2.138   1.471  11.495  1.00 93.94           O  
ATOM    861  N   ALA A 118       4.229   0.919  12.100  1.00 93.94           N  
ATOM    862  CA  ALA A 118       3.844   0.371  13.395  1.00 93.94           C  
ATOM    863  C   ALA A 118       3.110   1.396  14.279  1.00 93.94           C  
ATOM    864  CB  ALA A 118       5.091  -0.176  14.099  1.00 93.94           C  
ATOM    865  O   ALA A 118       2.158   1.041  14.976  1.00 93.94           O  
ATOM    866  N   VAL A 119       3.505   2.671  14.237  1.00 94.19           N  
ATOM    867  CA  VAL A 119       2.845   3.743  15.007  1.00 94.19           C  
ATOM    868  C   VAL A 119       1.640   4.348  14.284  1.00 94.19           C  
ATOM    869  CB  VAL A 119       3.849   4.819  15.451  1.00 94.19           C  
ATOM    870  O   VAL A 119       0.768   4.928  14.925  1.00 94.19           O  
ATOM    871  CG1 VAL A 119       4.965   4.161  16.276  1.00 94.19           C  
ATOM    872  CG2 VAL A 119       4.455   5.600  14.284  1.00 94.19           C  
ATOM    873  N   ALA A 120       1.542   4.168  12.964  1.00 91.44           N  
ATOM    874  CA  ALA A 120       0.407   4.599  12.153  1.00 91.44           C  
ATOM    875  C   ALA A 120      -0.868   3.775  12.408  1.00 91.44           C  
ATOM    876  CB  ALA A 120       0.830   4.523  10.682  1.00 91.44           C  
ATOM    877  O   ALA A 120      -1.973   4.319  12.317  1.00 91.44           O  
ATOM    878  N   GLY A 121      -0.729   2.486  12.743  1.00 87.81           N  
ATOM    879  CA  GLY A 121      -1.851   1.550  12.912  1.00 87.81           C  
ATOM    880  C   GLY A 121      -2.954   2.043  13.863  1.00 87.81           C  
ATOM    881  O   GLY A 121      -4.115   2.114  13.448  1.00 87.81           O  
ATOM    882  N   PRO A 122      -2.628   2.467  15.101  1.00 88.94           N  
ATOM    883  CA  PRO A 122      -3.625   2.958  16.053  1.00 88.94           C  
ATOM    884  C   PRO A 122      -4.281   4.291  15.668  1.00 88.94           C  
ATOM    885  CB  PRO A 122      -2.891   3.058  17.398  1.00 88.94           C  
ATOM    886  O   PRO A 122      -5.366   4.600  16.159  1.00 88.94           O  
ATOM    887  CG  PRO A 122      -1.727   2.082  17.254  1.00 88.94           C  
ATOM    888  CD  PRO A 122      -1.362   2.237  15.783  1.00 88.94           C  
ATOM    889  N   MET A 123      -3.672   5.100  14.794  1.00 90.12           N  
ATOM    890  CA  MET A 123      -4.132   6.471  14.533  1.00 90.12           C  
ATOM    891  C   MET A 123      -5.553   6.520  13.958  1.00 90.12           C  
ATOM    892  CB  MET A 123      -3.174   7.197  13.579  1.00 90.12           C  
ATOM    893  O   MET A 123      -6.376   7.305  14.424  1.00 90.12           O  
ATOM    894  CG  MET A 123      -1.768   7.373  14.160  1.00 90.12           C  
ATOM    895  SD  MET A 123      -0.603   8.198  13.043  1.00 90.12           S  
ATOM    896  CE  MET A 123      -1.296   9.866  12.982  1.00 90.12           C  
ATOM    897  N   ILE A 124      -5.863   5.671  12.974  1.00 85.69           N  
ATOM    898  CA  ILE A 124      -7.178   5.621  12.314  1.00 85.69           C  
ATOM    899  C   ILE A 124      -8.297   5.256  13.310  1.00 85.69           C  
ATOM    900  CB  ILE A 124      -7.134   4.697  11.070  1.00 85.69           C  
ATOM    901  O   ILE A 124      -9.197   6.077  13.501  1.00 85.69           O  
ATOM    902  CG1 ILE A 124      -6.170   5.292  10.019  1.00 85.69           C  
ATOM    903  CG2 ILE A 124      -8.527   4.461  10.451  1.00 85.69           C  
ATOM    904  CD1 ILE A 124      -6.035   4.464   8.735  1.00 85.69           C  
ATOM    905  N   PRO A 125      -8.275   4.095  13.990  1.00 83.12           N  
ATOM    906  CA  PRO A 125      -9.340   3.722  14.925  1.00 83.12           C  
ATOM    907  C   PRO A 125      -9.455   4.680  16.122  1.00 83.12           C  
ATOM    908  CB  PRO A 125      -9.011   2.288  15.356  1.00 83.12           C  
ATOM    909  O   PRO A 125     -10.568   5.031  16.523  1.00 83.12           O  
ATOM    910  CG  PRO A 125      -7.508   2.162  15.103  1.00 83.12           C  
ATOM    911  CD  PRO A 125      -7.301   3.020  13.873  1.00 83.12           C  
ATOM    912  N   LEU A 126      -8.333   5.176  16.660  1.00 86.38           N  
ATOM    913  CA  LEU A 126      -8.351   6.150  17.757  1.00 86.38           C  
ATOM    914  C   LEU A 126      -8.972   7.478  17.332  1.00 86.38           C  
ATOM    915  CB  LEU A 126      -6.926   6.402  18.260  1.00 86.38           C  
ATOM    916  O   LEU A 126      -9.746   8.055  18.096  1.00 86.38           O  
ATOM    917  CG  LEU A 126      -6.315   5.214  19.013  1.00 86.38           C  
ATOM    918  CD1 LEU A 126      -4.838   5.492  19.269  1.00 86.38           C  
ATOM    919  CD2 LEU A 126      -6.990   5.013  20.363  1.00 86.38           C  
ATOM    920  N   SER A 127      -8.677   7.937  16.112  1.00 87.19           N  
ATOM    921  CA  SER A 127      -9.245   9.170  15.567  1.00 87.19           C  
ATOM    922  C   SER A 127     -10.772   9.098  15.486  1.00 87.19           C  
ATOM    923  CB  SER A 127      -8.634   9.480  14.192  1.00 87.19           C  
ATOM    924  O   SER A 127     -11.464  10.004  15.948  1.00 87.19           O  
ATOM    925  OG  SER A 127      -9.161   8.658  13.177  1.00 87.19           O  
ATOM    926  N   GLN A 128     -11.314   7.980  14.993  1.00 83.88           N  
ATOM    927  CA  GLN A 128     -12.754   7.761  14.894  1.00 83.88           C  
ATOM    928  C   GLN A 128     -13.392   7.731  16.280  1.00 83.88           C  
ATOM    929  CB  GLN A 128     -13.022   6.439  14.168  1.00 83.88           C  
ATOM    930  O   GLN A 128     -14.404   8.390  16.514  1.00 83.88           O  
ATOM    931  CG  GLN A 128     -12.626   6.488  12.686  1.00 83.88           C  
ATOM    932  CD  GLN A 128     -12.851   5.144  12.005  1.00 83.88           C  
ATOM    933  NE2 GLN A 128     -13.219   5.132  10.746  1.00 83.88           N  
ATOM    934  OE1 GLN A 128     -12.716   4.079  12.583  1.00 83.88           O  
ATOM    935  N   ALA A 129     -12.777   7.023  17.227  1.00 82.38           N  
ATOM    936  CA  ALA A 129     -13.285   6.944  18.587  1.00 82.38           C  
ATOM    937  C   ALA A 129     -13.233   8.308  19.316  1.00 82.38           C  
ATOM    938  CB  ALA A 129     -12.526   5.813  19.288  1.00 82.38           C  
ATOM    939  O   ALA A 129     -14.168   8.641  20.045  1.00 82.38           O  
ATOM    940  N   LEU A 130     -12.186   9.124  19.114  1.00 84.25           N  
ATOM    941  CA  LEU A 130     -12.061  10.464  19.718  1.00 84.25           C  
ATOM    942  C   LEU A 130     -13.073  11.436  19.113  1.00 84.25           C  
ATOM    943  CB  LEU A 130     -10.636  11.021  19.508  1.00 84.25           C  
ATOM    944  O   LEU A 130     -13.648  12.284  19.802  1.00 84.25           O  
ATOM    945  CG  LEU A 130      -9.540  10.421  20.406  1.00 84.25           C  
ATOM    946  CD1 LEU A 130      -8.177  10.977  20.001  1.00 84.25           C  
ATOM    947  CD2 LEU A 130      -9.757  10.738  21.887  1.00 84.25           C  
ATOM    948  N   LEU A 131     -13.322  11.299  17.816  1.00 83.50           N  
ATOM    949  CA  LEU A 131     -14.315  12.088  17.116  1.00 83.50           C  
ATOM    950  C   LEU A 131     -15.728  11.741  17.601  1.00 83.50           C  
ATOM    951  CB  LEU A 131     -14.114  11.843  15.618  1.00 83.50           C  
ATOM    952  O   LEU A 131     -16.490  12.629  17.979  1.00 83.50           O  
ATOM    953  CG  LEU A 131     -14.924  12.798  14.746  1.00 83.50           C  
ATOM    954  CD1 LEU A 131     -14.400  14.231  14.829  1.00 83.50           C  
ATOM    955  CD2 LEU A 131     -14.810  12.338  13.302  1.00 83.50           C  
ATOM    956  N   LEU A 132     -16.057  10.452  17.692  1.00 80.12           N  
ATOM    957  CA  LEU A 132     -17.354   9.983  18.182  1.00 80.12           C  
ATOM    958  C   LEU A 132     -17.618  10.374  19.643  1.00 80.12           C  
ATOM    959  CB  LEU A 132     -17.440   8.460  17.993  1.00 80.12           C  
ATOM    960  O   LEU A 132     -18.751  10.710  19.976  1.00 80.12           O  
ATOM    961  CG  LEU A 132     -17.602   8.015  16.528  1.00 80.12           C  
ATOM    962  CD1 LEU A 132     -17.507   6.492  16.444  1.00 80.12           C  
ATOM    963  CD2 LEU A 132     -18.954   8.446  15.963  1.00 80.12           C  
ATOM    964  N   SER A 133     -16.593  10.408  20.502  1.00 79.31           N  
ATOM    965  CA  SER A 133     -16.725  10.882  21.892  1.00 79.31           C  
ATOM    966  C   SER A 133     -16.839  12.412  22.018  1.00 79.31           C  
ATOM    967  CB  SER A 133     -15.556  10.361  22.733  1.00 79.31           C  
ATOM    968  O   SER A 133     -17.161  12.952  23.082  1.00 79.31           O  
ATOM    969  OG  SER A 133     -14.363  11.055  22.431  1.00 79.31           O  
ATOM    970  N   SER A 134     -16.571  13.144  20.935  1.00 80.81           N  
ATOM    971  CA  SER A 134     -16.656  14.607  20.894  1.00 80.81           C  
ATOM    972  C   SER A 134     -18.019  15.117  20.450  1.00 80.81           C  
ATOM    973  CB  SER A 134     -15.577  15.164  19.974  1.00 80.81           C  
ATOM    974  O   SER A 134     -18.406  16.208  20.865  1.00 80.81           O  
ATOM    975  OG  SER A 134     -14.322  14.779  20.481  1.00 80.81           O  
ATOM    976  N   TYR A 135     -18.748  14.345  19.643  1.00 79.12           N  
ATOM    977  CA  TYR A 135     -20.037  14.745  19.085  1.00 79.12           C  
ATOM    978  C   TYR A 135     -21.223  14.184  19.885  1.00 79.12           C  
ATOM    979  CB  TYR A 135     -20.124  14.343  17.606  1.00 79.12           C  
ATOM    980  O   TYR A 135     -21.161  13.074  20.412  1.00 79.12           O  
ATOM    981  CG  TYR A 135     -19.417  15.315  16.681  1.00 79.12           C  
ATOM    982  CD1 TYR A 135     -20.155  16.242  15.918  1.00 79.12           C  
ATOM    983  CD2 TYR A 135     -18.015  15.304  16.589  1.00 79.12           C  
ATOM    984  CE1 TYR A 135     -19.491  17.141  15.060  1.00 79.12           C  
ATOM    985  CE2 TYR A 135     -17.348  16.207  15.747  1.00 79.12           C  
ATOM    986  OH  TYR A 135     -17.445  18.010  14.169  1.00 79.12           O  
ATOM    987  CZ  TYR A 135     -18.084  17.128  14.976  1.00 79.12           C  
ATOM    988  N   PRO A 136     -22.362  14.902  19.933  1.00 79.38           N  
ATOM    989  CA  PRO A 136     -23.631  14.304  20.335  1.00 79.38           C  
ATOM    990  C   PRO A 136     -23.970  13.114  19.427  1.00 79.38           C  
ATOM    991  CB  PRO A 136     -24.677  15.420  20.202  1.00 79.38           C  
ATOM    992  O   PRO A 136     -23.768  13.201  18.215  1.00 79.38           O  
ATOM    993  CG  PRO A 136     -23.853  16.708  20.225  1.00 79.38           C  
ATOM    994  CD  PRO A 136     -22.541  16.296  19.566  1.00 79.38           C  
ATOM    995  N   ARG A 137     -24.563  12.043  19.977  1.00 74.44           N  
ATOM    996  CA  ARG A 137     -24.914  10.820  19.219  1.00 74.44           C  
ATOM    997  C   ARG A 137     -25.683  11.107  17.921  1.00 74.44           C  
ATOM    998  CB  ARG A 137     -25.712   9.845  20.105  1.00 74.44           C  
ATOM    999  O   ARG A 137     -25.385  10.507  16.897  1.00 74.44           O  
ATOM   1000  CG  ARG A 137     -24.849   9.153  21.173  1.00 74.44           C  
ATOM   1001  CD  ARG A 137     -25.686   8.125  21.950  1.00 74.44           C  
ATOM   1002  NE  ARG A 137     -24.857   7.315  22.865  1.00 74.44           N  
ATOM   1003  NH1 ARG A 137     -26.565   6.116  23.837  1.00 74.44           N  
ATOM   1004  NH2 ARG A 137     -24.456   5.703  24.427  1.00 74.44           N  
ATOM   1005  CZ  ARG A 137     -25.296   6.387  23.702  1.00 74.44           C  
ATOM   1006  N   ALA A 138     -26.591  12.085  17.930  1.00 75.31           N  
ATOM   1007  CA  ALA A 138     -27.361  12.494  16.749  1.00 75.31           C  
ATOM   1008  C   ALA A 138     -26.510  13.094  15.607  1.00 75.31           C  
ATOM   1009  CB  ALA A 138     -28.426  13.496  17.214  1.00 75.31           C  
ATOM   1010  O   ALA A 138     -26.919  13.057  14.452  1.00 75.31           O  
ATOM   1011  N   LYS A 139     -25.330  13.650  15.913  1.00 76.38           N  
ATOM   1012  CA  LYS A 139     -24.409  14.264  14.939  1.00 76.38           C  
ATOM   1013  C   LYS A 139     -23.191  13.386  14.621  1.00 76.38           C  
ATOM   1014  CB  LYS A 139     -23.989  15.667  15.410  1.00 76.38           C  
ATOM   1015  O   LYS A 139     -22.361  13.787  13.809  1.00 76.38           O  
ATOM   1016  CG  LYS A 139     -25.159  16.660  15.484  1.00 76.38           C  
ATOM   1017  CD  LYS A 139     -24.649  18.079  15.783  1.00 76.38           C  
ATOM   1018  CE  LYS A 139     -25.817  19.074  15.812  1.00 76.38           C  
ATOM   1019  NZ  LYS A 139     -25.352  20.471  16.018  1.00 76.38           N  
ATOM   1020  N   ALA A 140     -23.087  12.191  15.207  1.00 68.06           N  
ATOM   1021  CA  ALA A 140     -22.000  11.249  14.939  1.00 68.06           C  
ATOM   1022  C   ALA A 140     -21.824  10.909  13.439  1.00 68.06           C  
ATOM   1023  CB  ALA A 140     -22.211   9.999  15.804  1.00 68.06           C  
ATOM   1024  O   ALA A 140     -20.681  10.925  12.976  1.00 68.06           O  
ATOM   1025  N   PRO A 141     -22.895  10.702  12.638  1.00 67.75           N  
ATOM   1026  CA  PRO A 141     -22.746  10.455  11.201  1.00 67.75           C  
ATOM   1027  C   PRO A 141     -22.129  11.636  10.440  1.00 67.75           C  
ATOM   1028  CB  PRO A 141     -24.154  10.139  10.684  1.00 67.75           C  
ATOM   1029  O   PRO A 141     -21.320  11.432   9.541  1.00 67.75           O  
ATOM   1030  CG  PRO A 141     -24.895   9.646  11.924  1.00 67.75           C  
ATOM   1031  CD  PRO A 141     -24.287  10.500  13.029  1.00 67.75           C  
ATOM   1032  N   MET A 142     -22.463  12.875  10.822  1.00 73.44           N  
ATOM   1033  CA  MET A 142     -21.885  14.085  10.221  1.00 73.44           C  
ATOM   1034  C   MET A 142     -20.384  14.182  10.513  1.00 73.44           C  
ATOM   1035  CB  MET A 142     -22.623  15.322  10.759  1.00 73.44           C  
ATOM   1036  O   MET A 142     -19.602  14.522   9.628  1.00 73.44           O  
ATOM   1037  CG  MET A 142     -22.128  16.635  10.142  1.00 73.44           C  
ATOM   1038  SD  MET A 142     -22.814  18.106  10.952  1.00 73.44           S  
ATOM   1039  CE  MET A 142     -21.925  19.382  10.019  1.00 73.44           C  
ATOM   1040  N   ALA A 143     -19.978  13.856  11.741  1.00 72.69           N  
ATOM   1041  CA  ALA A 143     -18.575  13.864  12.132  1.00 72.69           C  
ATOM   1042  C   ALA A 143     -17.769  12.822  11.342  1.00 72.69           C  
ATOM   1043  CB  ALA A 143     -18.506  13.630  13.640  1.00 72.69           C  
ATOM   1044  O   ALA A 143     -16.746  13.151  10.746  1.00 72.69           O  
ATOM   1045  N   LEU A 144     -18.272  11.587  11.261  1.00 74.06           N  
ATOM   1046  CA  LEU A 144     -17.646  10.529  10.465  1.00 74.06           C  
ATOM   1047  C   LEU A 144     -17.599  10.867   8.969  1.00 74.06           C  
ATOM   1048  CB  LEU A 144     -18.390   9.205  10.689  1.00 74.06           C  
ATOM   1049  O   LEU A 144     -16.636  10.500   8.306  1.00 74.06           O  
ATOM   1050  CG  LEU A 144     -18.223   8.589  12.089  1.00 74.06           C  
ATOM   1051  CD1 LEU A 144     -19.084   7.326  12.155  1.00 74.06           C  
ATOM   1052  CD2 LEU A 144     -16.773   8.208  12.401  1.00 74.06           C  
ATOM   1053  N   ALA A 145     -18.589  11.594   8.440  1.00 71.31           N  
ATOM   1054  CA  ALA A 145     -18.568  12.068   7.059  1.00 71.31           C  
ATOM   1055  C   ALA A 145     -17.463  13.113   6.817  1.00 71.31           C  
ATOM   1056  CB  ALA A 145     -19.956  12.607   6.696  1.00 71.31           C  
ATOM   1057  O   ALA A 145     -16.735  13.007   5.833  1.00 71.31           O  
ATOM   1058  N   LEU A 146     -17.292  14.084   7.725  1.00 74.81           N  
ATOM   1059  CA  LEU A 146     -16.197  15.067   7.663  1.00 74.81           C  
ATOM   1060  C   LEU A 146     -14.824  14.388   7.719  1.00 74.81           C  
ATOM   1061  CB  LEU A 146     -16.338  16.081   8.815  1.00 74.81           C  
ATOM   1062  O   LEU A 146     -13.939  14.716   6.933  1.00 74.81           O  
ATOM   1063  CG  LEU A 146     -17.465  17.109   8.622  1.00 74.81           C  
ATOM   1064  CD1 LEU A 146     -17.764  17.808   9.948  1.00 74.81           C  
ATOM   1065  CD2 LEU A 146     -17.078  18.197   7.621  1.00 74.81           C  
ATOM   1066  N   TRP A 147     -14.676  13.407   8.606  1.00 82.44           N  
ATOM   1067  CA  TRP A 147     -13.474  12.587   8.715  1.00 82.44           C  
ATOM   1068  C   TRP A 147     -13.221  11.753   7.452  1.00 82.44           C  
ATOM   1069  CB  TRP A 147     -13.643  11.707   9.950  1.00 82.44           C  
ATOM   1070  O   TRP A 147     -12.112  11.729   6.933  1.00 82.44           O  
ATOM   1071  CG  TRP A 147     -12.558  10.713  10.178  1.00 82.44           C  
ATOM   1072  CD1 TRP A 147     -11.451  10.926  10.921  1.00 82.44           C  
ATOM   1073  CD2 TRP A 147     -12.439   9.360   9.640  1.00 82.44           C  
ATOM   1074  CE2 TRP A 147     -11.197   8.825  10.082  1.00 82.44           C  
ATOM   1075  CE3 TRP A 147     -13.239   8.535   8.816  1.00 82.44           C  
ATOM   1076  NE1 TRP A 147     -10.671   9.790  10.909  1.00 82.44           N  
ATOM   1077  CH2 TRP A 147     -11.532   6.786   8.827  1.00 82.44           C  
ATOM   1078  CZ2 TRP A 147     -10.748   7.560   9.698  1.00 82.44           C  
ATOM   1079  CZ3 TRP A 147     -12.785   7.268   8.401  1.00 82.44           C  
ATOM   1080  N   ALA A 148     -14.252  11.114   6.895  1.00 73.94           N  
ATOM   1081  CA  ALA A 148     -14.107  10.326   5.675  1.00 73.94           C  
ATOM   1082  C   ALA A 148     -13.642  11.202   4.500  1.00 73.94           C  
ATOM   1083  CB  ALA A 148     -15.430   9.617   5.372  1.00 73.94           C  
ATOM   1084  O   ALA A 148     -12.767  10.788   3.741  1.00 73.94           O  
ATOM   1085  N   MET A 149     -14.150  12.435   4.383  1.00 75.38           N  
ATOM   1086  CA  MET A 149     -13.700  13.370   3.347  1.00 75.38           C  
ATOM   1087  C   MET A 149     -12.197  13.654   3.422  1.00 75.38           C  
ATOM   1088  CB  MET A 149     -14.476  14.691   3.413  1.00 75.38           C  
ATOM   1089  O   MET A 149     -11.543  13.650   2.382  1.00 75.38           O  
ATOM   1090  CG  MET A 149     -15.909  14.542   2.894  1.00 75.38           C  
ATOM   1091  SD  MET A 149     -16.778  16.112   2.627  1.00 75.38           S  
ATOM   1092  CE  MET A 149     -16.865  16.739   4.315  1.00 75.38           C  
ATOM   1093  N   THR A 150     -11.610  13.833   4.613  1.00 78.75           N  
ATOM   1094  CA  THR A 150     -10.154  14.044   4.703  1.00 78.75           C  
ATOM   1095  C   THR A 150      -9.379  12.804   4.264  1.00 78.75           C  
ATOM   1096  CB  THR A 150      -9.684  14.505   6.089  1.00 78.75           C  
ATOM   1097  O   THR A 150      -8.387  12.928   3.549  1.00 78.75           O  
ATOM   1098  CG2 THR A 150     -10.368  15.799   6.525  1.00 78.75           C  
ATOM   1099  OG1 THR A 150      -9.919  13.534   7.075  1.00 78.75           O  
ATOM   1100  N   THR A 151      -9.865  11.602   4.587  1.00 76.88           N  
ATOM   1101  CA  THR A 151      -9.246  10.349   4.115  1.00 76.88           C  
ATOM   1102  C   THR A 151      -9.360  10.134   2.606  1.00 76.88           C  
ATOM   1103  CB  THR A 151      -9.794   9.115   4.845  1.00 76.88           C  
ATOM   1104  O   THR A 151      -8.516   9.460   2.028  1.00 76.88           O  
ATOM   1105  CG2 THR A 151      -9.700   9.258   6.360  1.00 76.88           C  
ATOM   1106  OG1 THR A 151     -11.138   8.831   4.530  1.00 76.88           O  
ATOM   1107  N   LEU A 152     -10.371  10.722   1.959  1.00 75.88           N  
ATOM   1108  CA  LEU A 152     -10.579  10.664   0.510  1.00 75.88           C  
ATOM   1109  C   LEU A 152      -9.727  11.686  -0.253  1.00 75.88           C  
ATOM   1110  CB  LEU A 152     -12.076  10.884   0.226  1.00 75.88           C  
ATOM   1111  O   LEU A 152      -9.329  11.409  -1.378  1.00 75.88           O  
ATOM   1112  CG  LEU A 152     -12.902   9.584   0.252  1.00 75.88           C  
ATOM   1113  CD1 LEU A 152     -14.297   9.818   0.832  1.00 75.88           C  
ATOM   1114  CD2 LEU A 152     -13.094   9.053  -1.170  1.00 75.88           C  
ATOM   1115  N   ILE A 153      -9.438  12.848   0.340  1.00 82.31           N  
ATOM   1116  CA  ILE A 153      -8.610  13.892  -0.289  1.00 82.31           C  
ATOM   1117  C   ILE A 153      -7.123  13.511  -0.261  1.00 82.31           C  
ATOM   1118  CB  ILE A 153      -8.870  15.261   0.385  1.00 82.31           C  
ATOM   1119  O   ILE A 153      -6.393  13.815  -1.201  1.00 82.31           O  
ATOM   1120  CG1 ILE A 153     -10.325  15.725   0.136  1.00 82.31           C  
ATOM   1121  CG2 ILE A 153      -7.912  16.350  -0.142  1.00 82.31           C  
ATOM   1122  CD1 ILE A 153     -10.786  16.839   1.085  1.00 82.31           C  
ATOM   1123  N   ALA A 154      -6.659  12.828   0.787  1.00 86.19           N  
ATOM   1124  CA  ALA A 154      -5.245  12.480   0.940  1.00 86.19           C  
ATOM   1125  C   ALA A 154      -4.653  11.670  -0.243  1.00 86.19           C  
ATOM   1126  CB  ALA A 154      -5.047  11.808   2.303  1.00 86.19           C  
ATOM   1127  O   ALA A 154      -3.616  12.087  -0.757  1.00 86.19           O  
ATOM   1128  N   PRO A 155      -5.296  10.600  -0.760  1.00 81.25           N  
ATOM   1129  CA  PRO A 155      -4.810   9.863  -1.935  1.00 81.25           C  
ATOM   1130  C   PRO A 155      -4.807  10.665  -3.243  1.00 81.25           C  
ATOM   1131  CB  PRO A 155      -5.734   8.648  -2.076  1.00 81.25           C  
ATOM   1132  O   PRO A 155      -4.196  10.248  -4.217  1.00 81.25           O  
ATOM   1133  CG  PRO A 155      -6.298   8.452  -0.674  1.00 81.25           C  
ATOM   1134  CD  PRO A 155      -6.412   9.884  -0.171  1.00 81.25           C  
ATOM   1135  N   VAL A 156      -5.512  11.797  -3.283  1.00 84.62           N  
ATOM   1136  CA  VAL A 156      -5.587  12.697  -4.444  1.00 84.62           C  
ATOM   1137  C   VAL A 156      -4.467  13.719  -4.382  1.00 84.62           C  
ATOM   1138  CB  VAL A 156      -6.934  13.437  -4.460  1.00 84.62           C  
ATOM   1139  O   VAL A 156      -3.785  13.974  -5.369  1.00 84.62           O  
ATOM   1140  CG1 VAL A 156      -7.096  14.311  -5.706  1.00 84.62           C  
ATOM   1141  CG2 VAL A 156      -8.074  12.430  -4.361  1.00 84.62           C  
ATOM   1142  N   ALA A 157      -4.266  14.286  -3.193  1.00 89.00           N  
ATOM   1143  CA  ALA A 157      -3.191  15.223  -2.926  1.00 89.00           C  
ATOM   1144  C   ALA A 157      -1.816  14.540  -2.977  1.00 89.00           C  
ATOM   1145  CB  ALA A 157      -3.462  15.867  -1.562  1.00 89.00           C  
ATOM   1146  O   ALA A 157      -0.852  15.168  -3.398  1.00 89.00           O  
ATOM   1147  N   GLY A 158      -1.726  13.264  -2.586  1.00 89.56           N  
ATOM   1148  CA  GLY A 158      -0.478  12.500  -2.528  1.00 89.56           C  
ATOM   1149  C   GLY A 158       0.310  12.501  -3.837  1.00 89.56           C  
ATOM   1150  O   GLY A 158       1.432  12.997  -3.831  1.00 89.56           O  
ATOM   1151  N   PRO A 159      -0.245  12.012  -4.960  1.00 89.56           N  
ATOM   1152  CA  PRO A 159       0.465  11.967  -6.234  1.00 89.56           C  
ATOM   1153  C   PRO A 159       0.837  13.359  -6.762  1.00 89.56           C  
ATOM   1154  CB  PRO A 159      -0.463  11.204  -7.187  1.00 89.56           C  
ATOM   1155  O   PRO A 159       1.936  13.533  -7.275  1.00 89.56           O  
ATOM   1156  CG  PRO A 159      -1.312  10.346  -6.253  1.00 89.56           C  
ATOM   1157  CD  PRO A 159      -1.497  11.289  -5.072  1.00 89.56           C  
ATOM   1158  N   ILE A 160      -0.030  14.364  -6.577  1.00 91.25           N  
ATOM   1159  CA  ILE A 160       0.235  15.749  -7.006  1.00 91.25           C  
ATOM   1160  C   ILE A 160       1.409  16.342  -6.218  1.00 91.25           C  
ATOM   1161  CB  ILE A 160      -1.020  16.640  -6.836  1.00 91.25           C  
ATOM   1162  O   ILE A 160       2.377  16.826  -6.801  1.00 91.25           O  
ATOM   1163  CG1 ILE A 160      -2.230  16.100  -7.627  1.00 91.25           C  
ATOM   1164  CG2 ILE A 160      -0.711  18.089  -7.268  1.00 91.25           C  
ATOM   1165  CD1 ILE A 160      -3.535  16.835  -7.286  1.00 91.25           C  
ATOM   1166  N   LEU A 161       1.322  16.312  -4.884  1.00 92.06           N  
ATOM   1167  CA  LEU A 161       2.341  16.888  -4.008  1.00 92.06           C  
ATOM   1168  C   LEU A 161       3.649  16.102  -4.100  1.00 92.06           C  
ATOM   1169  CB  LEU A 161       1.830  16.918  -2.555  1.00 92.06           C  
ATOM   1170  O   LEU A 161       4.715  16.701  -4.163  1.00 92.06           O  
ATOM   1171  CG  LEU A 161       0.668  17.895  -2.297  1.00 92.06           C  
ATOM   1172  CD1 LEU A 161       0.172  17.727  -0.858  1.00 92.06           C  
ATOM   1173  CD2 LEU A 161       1.085  19.355  -2.486  1.00 92.06           C  
ATOM   1174  N   GLY A 162       3.570  14.774  -4.134  1.00 90.06           N  
ATOM   1175  CA  GLY A 162       4.731  13.894  -4.219  1.00 90.06           C  
ATOM   1176  C   GLY A 162       5.473  14.047  -5.534  1.00 90.06           C  
ATOM   1177  O   GLY A 162       6.697  14.146  -5.513  1.00 90.06           O  
ATOM   1178  N   GLY A 163       4.747  14.137  -6.651  1.00 91.06           N  
ATOM   1179  CA  GLY A 163       5.336  14.373  -7.965  1.00 91.06           C  
ATOM   1180  C   GLY A 163       6.053  15.717  -8.021  1.00 91.06           C  
ATOM   1181  O   GLY A 163       7.247  15.773  -8.303  1.00 91.06           O  
ATOM   1182  N   TRP A 164       5.360  16.786  -7.613  1.00 93.25           N  
ATOM   1183  CA  TRP A 164       5.932  18.130  -7.613  1.00 93.25           C  
ATOM   1184  C   TRP A 164       7.162  18.253  -6.701  1.00 93.25           C  
ATOM   1185  CB  TRP A 164       4.853  19.142  -7.221  1.00 93.25           C  
ATOM   1186  O   TRP A 164       8.171  18.825  -7.110  1.00 93.25           O  
ATOM   1187  CG  TRP A 164       5.304  20.565  -7.311  1.00 93.25           C  
ATOM   1188  CD1 TRP A 164       5.345  21.296  -8.446  1.00 93.25           C  
ATOM   1189  CD2 TRP A 164       5.868  21.417  -6.268  1.00 93.25           C  
ATOM   1190  CE2 TRP A 164       6.208  22.675  -6.848  1.00 93.25           C  
ATOM   1191  CE3 TRP A 164       6.143  21.247  -4.894  1.00 93.25           C  
ATOM   1192  NE1 TRP A 164       5.882  22.540  -8.180  1.00 93.25           N  
ATOM   1193  CH2 TRP A 164       6.993  23.529  -4.725  1.00 93.25           C  
ATOM   1194  CZ2 TRP A 164       6.761  23.722  -6.097  1.00 93.25           C  
ATOM   1195  CZ3 TRP A 164       6.704  22.288  -4.130  1.00 93.25           C  
ATOM   1196  N   ILE A 165       7.112  17.695  -5.485  1.00 93.69           N  
ATOM   1197  CA  ILE A 165       8.250  17.706  -4.551  1.00 93.69           C  
ATOM   1198  C   ILE A 165       9.433  16.910  -5.113  1.00 93.69           C  
ATOM   1199  CB  ILE A 165       7.824  17.172  -3.161  1.00 93.69           C  
ATOM   1200  O   ILE A 165      10.573  17.362  -4.991  1.00 93.69           O  
ATOM   1201  CG1 ILE A 165       6.907  18.195  -2.452  1.00 93.69           C  
ATOM   1202  CG2 ILE A 165       9.045  16.887  -2.269  1.00 93.69           C  
ATOM   1203  CD1 ILE A 165       6.219  17.656  -1.190  1.00 93.69           C  
ATOM   1204  N   SER A 166       9.171  15.746  -5.714  1.00 91.56           N  
ATOM   1205  CA  SER A 166      10.222  14.861  -6.228  1.00 91.56           C  
ATOM   1206  C   SER A 166      10.964  15.475  -7.413  1.00 91.56           C  
ATOM   1207  CB  SER A 166       9.656  13.493  -6.619  1.00 91.56           C  
ATOM   1208  O   SER A 166      12.181  15.333  -7.481  1.00 91.56           O  
ATOM   1209  OG  SER A 166       9.042  12.892  -5.493  1.00 91.56           O  
ATOM   1210  N   ASP A 167      10.264  16.199  -8.292  1.00 90.12           N  
ATOM   1211  CA  ASP A 167      10.883  16.834  -9.462  1.00 90.12           C  
ATOM   1212  C   ASP A 167      11.536  18.194  -9.152  1.00 90.12           C  
ATOM   1213  CB  ASP A 167       9.836  17.023 -10.566  1.00 90.12           C  
ATOM   1214  O   ASP A 167      12.527  18.551  -9.784  1.00 90.12           O  
ATOM   1215  CG  ASP A 167       9.311  15.729 -11.193  1.00 90.12           C  
ATOM   1216  OD1 ASP A 167       9.990  14.681 -11.175  1.00 90.12           O  
ATOM   1217  OD2 ASP A 167       8.181  15.797 -11.720  1.00 90.12           O  
ATOM   1218  N   ASN A 168      10.989  18.981  -8.211  1.00 90.75           N  
ATOM   1219  CA  ASN A 168      11.399  20.385  -8.012  1.00 90.75           C  
ATOM   1220  C   ASN A 168      12.272  20.634  -6.772  1.00 90.75           C  
ATOM   1221  CB  ASN A 168      10.160  21.299  -7.970  1.00 90.75           C  
ATOM   1222  O   ASN A 168      12.921  21.676  -6.690  1.00 90.75           O  
ATOM   1223  CG  ASN A 168       9.400  21.324  -9.281  1.00 90.75           C  
ATOM   1224  ND2 ASN A 168       8.436  20.454  -9.450  1.00 90.75           N  
ATOM   1225  OD1 ASN A 168       9.652  22.138 -10.153  1.00 90.75           O  
ATOM   1226  N   TYR A 169      12.258  19.735  -5.787  1.00 89.25           N  
ATOM   1227  CA  TYR A 169      13.008  19.887  -4.538  1.00 89.25           C  
ATOM   1228  C   TYR A 169      13.948  18.697  -4.331  1.00 89.25           C  
ATOM   1229  CB  TYR A 169      12.049  20.157  -3.356  1.00 89.25           C  
ATOM   1230  O   TYR A 169      14.982  18.583  -4.981  1.00 89.25           O  
ATOM   1231  CG  TYR A 169      11.678  21.611  -3.180  1.00 89.25           C  
ATOM   1232  CD1 TYR A 169      12.359  22.388  -2.221  1.00 89.25           C  
ATOM   1233  CD2 TYR A 169      10.672  22.189  -3.972  1.00 89.25           C  
ATOM   1234  CE1 TYR A 169      12.029  23.745  -2.047  1.00 89.25           C  
ATOM   1235  CE2 TYR A 169      10.353  23.549  -3.813  1.00 89.25           C  
ATOM   1236  OH  TYR A 169      10.695  25.634  -2.681  1.00 89.25           O  
ATOM   1237  CZ  TYR A 169      11.021  24.325  -2.846  1.00 89.25           C  
ATOM   1238  N   SER A 170      13.621  17.830  -3.383  1.00 89.81           N  
ATOM   1239  CA  SER A 170      14.327  16.592  -3.110  1.00 89.81           C  
ATOM   1240  C   SER A 170      13.351  15.632  -2.450  1.00 89.81           C  
ATOM   1241  CB  SER A 170      15.584  16.832  -2.259  1.00 89.81           C  
ATOM   1242  O   SER A 170      12.477  16.045  -1.679  1.00 89.81           O  
ATOM   1243  OG  SER A 170      15.320  17.397  -0.984  1.00 89.81           O  
ATOM   1244  N   TRP A 171      13.496  14.340  -2.736  1.00 92.81           N  
ATOM   1245  CA  TRP A 171      12.574  13.325  -2.236  1.00 92.81           C  
ATOM   1246  C   TRP A 171      12.436  13.300  -0.696  1.00 92.81           C  
ATOM   1247  CB  TRP A 171      12.949  11.955  -2.816  1.00 92.81           C  
ATOM   1248  O   TRP A 171      11.324  13.036  -0.246  1.00 92.81           O  
ATOM   1249  CG  TRP A 171      14.180  11.350  -2.225  1.00 92.81           C  
ATOM   1250  CD1 TRP A 171      15.435  11.413  -2.729  1.00 92.81           C  
ATOM   1251  CD2 TRP A 171      14.293  10.643  -0.953  1.00 92.81           C  
ATOM   1252  CE2 TRP A 171      15.667  10.342  -0.731  1.00 92.81           C  
ATOM   1253  CE3 TRP A 171      13.373  10.269   0.053  1.00 92.81           C  
ATOM   1254  NE1 TRP A 171      16.312  10.832  -1.837  1.00 92.81           N  
ATOM   1255  CH2 TRP A 171      15.184   9.387   1.420  1.00 92.81           C  
ATOM   1256  CZ2 TRP A 171      16.121   9.713   0.430  1.00 92.81           C  
ATOM   1257  CZ3 TRP A 171      13.822   9.649   1.232  1.00 92.81           C  
ATOM   1258  N   PRO A 172      13.434  13.652   0.156  1.00 94.44           N  
ATOM   1259  CA  PRO A 172      13.237  13.682   1.610  1.00 94.44           C  
ATOM   1260  C   PRO A 172      12.098  14.593   2.084  1.00 94.44           C  
ATOM   1261  CB  PRO A 172      14.566  14.175   2.179  1.00 94.44           C  
ATOM   1262  O   PRO A 172      11.486  14.345   3.127  1.00 94.44           O  
ATOM   1263  CG  PRO A 172      15.584  13.635   1.182  1.00 94.44           C  
ATOM   1264  CD  PRO A 172      14.847  13.900  -0.125  1.00 94.44           C  
ATOM   1265  N   TRP A 173      11.767  15.637   1.315  1.00 94.50           N  
ATOM   1266  CA  TRP A 173      10.683  16.560   1.653  1.00 94.50           C  
ATOM   1267  C   TRP A 173       9.301  15.908   1.660  1.00 94.50           C  
ATOM   1268  CB  TRP A 173      10.711  17.770   0.722  1.00 94.50           C  
ATOM   1269  O   TRP A 173       8.424  16.389   2.382  1.00 94.50           O  
ATOM   1270  CG  TRP A 173      11.732  18.788   1.097  1.00 94.50           C  
ATOM   1271  CD1 TRP A 173      12.921  18.974   0.491  1.00 94.50           C  
ATOM   1272  CD2 TRP A 173      11.665  19.770   2.168  1.00 94.50           C  
ATOM   1273  CE2 TRP A 173      12.875  20.525   2.162  1.00 94.50           C  
ATOM   1274  CE3 TRP A 173      10.695  20.098   3.139  1.00 94.50           C  
ATOM   1275  NE1 TRP A 173      13.608  19.993   1.121  1.00 94.50           N  
ATOM   1276  CH2 TRP A 173      12.128  21.860   4.037  1.00 94.50           C  
ATOM   1277  CZ2 TRP A 173      13.113  21.557   3.081  1.00 94.50           C  
ATOM   1278  CZ3 TRP A 173      10.923  21.133   4.065  1.00 94.50           C  
ATOM   1279  N   ILE A 174       9.119  14.783   0.957  1.00 93.88           N  
ATOM   1280  CA  ILE A 174       7.870  14.011   1.022  1.00 93.88           C  
ATOM   1281  C   ILE A 174       7.615  13.468   2.435  1.00 93.88           C  
ATOM   1282  CB  ILE A 174       7.831  12.870  -0.021  1.00 93.88           C  
ATOM   1283  O   ILE A 174       6.467  13.261   2.809  1.00 93.88           O  
ATOM   1284  CG1 ILE A 174       8.631  11.629   0.447  1.00 93.88           C  
ATOM   1285  CG2 ILE A 174       8.166  13.395  -1.431  1.00 93.88           C  
ATOM   1286  CD1 ILE A 174       8.903  10.583  -0.633  1.00 93.88           C  
ATOM   1287  N   PHE A 175       8.673  13.283   3.233  1.00 94.88           N  
ATOM   1288  CA  PHE A 175       8.582  12.889   4.635  1.00 94.88           C  
ATOM   1289  C   PHE A 175       8.621  14.096   5.580  1.00 94.88           C  
ATOM   1290  CB  PHE A 175       9.716  11.914   4.960  1.00 94.88           C  
ATOM   1291  O   PHE A 175       7.964  14.092   6.624  1.00 94.88           O  
ATOM   1292  CG  PHE A 175       9.643  10.595   4.221  1.00 94.88           C  
ATOM   1293  CD1 PHE A 175       8.633   9.676   4.556  1.00 94.88           C  
ATOM   1294  CD2 PHE A 175      10.562  10.284   3.200  1.00 94.88           C  
ATOM   1295  CE1 PHE A 175       8.540   8.452   3.877  1.00 94.88           C  
ATOM   1296  CE2 PHE A 175      10.456   9.060   2.514  1.00 94.88           C  
ATOM   1297  CZ  PHE A 175       9.453   8.140   2.856  1.00 94.88           C  
ATOM   1298  N   TYR A 176       9.357  15.158   5.240  1.00 94.50           N  
ATOM   1299  CA  TYR A 176       9.419  16.357   6.084  1.00 94.50           C  
ATOM   1300  C   TYR A 176       8.109  17.146   6.125  1.00 94.50           C  
ATOM   1301  CB  TYR A 176      10.593  17.254   5.679  1.00 94.50           C  
ATOM   1302  O   TYR A 176       7.838  17.789   7.138  1.00 94.50           O  
ATOM   1303  CG  TYR A 176      11.977  16.640   5.818  1.00 94.50           C  
ATOM   1304  CD1 TYR A 176      12.268  15.735   6.862  1.00 94.50           C  
ATOM   1305  CD2 TYR A 176      12.995  17.010   4.916  1.00 94.50           C  
ATOM   1306  CE1 TYR A 176      13.568  15.227   7.023  1.00 94.50           C  
ATOM   1307  CE2 TYR A 176      14.293  16.481   5.059  1.00 94.50           C  
ATOM   1308  OH  TYR A 176      15.825  15.090   6.294  1.00 94.50           O  
ATOM   1309  CZ  TYR A 176      14.581  15.600   6.123  1.00 94.50           C  
ATOM   1310  N   VAL A 177       7.252  17.044   5.102  1.00 92.00           N  
ATOM   1311  CA  VAL A 177       5.914  17.670   5.099  1.00 92.00           C  
ATOM   1312  C   VAL A 177       5.045  17.219   6.283  1.00 92.00           C  
ATOM   1313  CB  VAL A 177       5.208  17.409   3.754  1.00 92.00           C  
ATOM   1314  O   VAL A 177       4.239  17.995   6.800  1.00 92.00           O  
ATOM   1315  CG1 VAL A 177       4.725  15.963   3.600  1.00 92.00           C  
ATOM   1316  CG2 VAL A 177       4.017  18.351   3.551  1.00 92.00           C  
ATOM   1317  N   ASN A 178       5.255  15.997   6.780  1.00 92.69           N  
ATOM   1318  CA  ASN A 178       4.525  15.460   7.924  1.00 92.69           C  
ATOM   1319  C   ASN A 178       4.915  16.133   9.246  1.00 92.69           C  
ATOM   1320  CB  ASN A 178       4.787  13.952   8.010  1.00 92.69           C  
ATOM   1321  O   ASN A 178       4.120  16.145  10.180  1.00 92.69           O  
ATOM   1322  CG  ASN A 178       4.246  13.176   6.825  1.00 92.69           C  
ATOM   1323  ND2 ASN A 178       4.949  12.139   6.446  1.00 92.69           N  
ATOM   1324  OD1 ASN A 178       3.193  13.480   6.288  1.00 92.69           O  
ATOM   1325  N   ILE A 179       6.118  16.705   9.353  1.00 93.62           N  
ATOM   1326  CA  ILE A 179       6.631  17.276  10.605  1.00 93.62           C  
ATOM   1327  C   ILE A 179       5.788  18.470  11.082  1.00 93.62           C  
ATOM   1328  CB  ILE A 179       8.142  17.598  10.507  1.00 93.62           C  
ATOM   1329  O   ILE A 179       5.236  18.392  12.184  1.00 93.62           O  
ATOM   1330  CG1 ILE A 179       8.952  16.322  10.182  1.00 93.62           C  
ATOM   1331  CG2 ILE A 179       8.638  18.250  11.813  1.00 93.62           C  
ATOM   1332  CD1 ILE A 179      10.441  16.580   9.934  1.00 93.62           C  
ATOM   1333  N   PRO A 180       5.622  19.562  10.305  1.00 93.56           N  
ATOM   1334  CA  PRO A 180       4.826  20.704  10.755  1.00 93.56           C  
ATOM   1335  C   PRO A 180       3.355  20.327  10.967  1.00 93.56           C  
ATOM   1336  CB  PRO A 180       5.000  21.772   9.669  1.00 93.56           C  
ATOM   1337  O   PRO A 180       2.736  20.759  11.940  1.00 93.56           O  
ATOM   1338  CG  PRO A 180       5.344  20.976   8.411  1.00 93.56           C  
ATOM   1339  CD  PRO A 180       6.153  19.814   8.969  1.00 93.56           C  
ATOM   1340  N   VAL A 181       2.810  19.475  10.094  1.00 92.19           N  
ATOM   1341  CA  VAL A 181       1.420  19.007  10.157  1.00 92.19           C  
ATOM   1342  C   VAL A 181       1.177  18.173  11.416  1.00 92.19           C  
ATOM   1343  CB  VAL A 181       1.083  18.211   8.881  1.00 92.19           C  
ATOM   1344  O   VAL A 181       0.217  18.415  12.149  1.00 92.19           O  
ATOM   1345  CG1 VAL A 181      -0.330  17.629   8.929  1.00 92.19           C  
ATOM   1346  CG2 VAL A 181       1.160  19.116   7.643  1.00 92.19           C  
ATOM   1347  N   GLY A 182       2.065  17.225  11.708  1.00 92.69           N  
ATOM   1348  CA  GLY A 182       1.972  16.349  12.868  1.00 92.69           C  
ATOM   1349  C   GLY A 182       2.196  17.087  14.186  1.00 92.69           C  
ATOM   1350  O   GLY A 182       1.454  16.850  15.136  1.00 92.69           O  
ATOM   1351  N   ILE A 183       3.133  18.042  14.246  1.00 94.44           N  
ATOM   1352  CA  ILE A 183       3.324  18.897  15.432  1.00 94.44           C  
ATOM   1353  C   ILE A 183       2.063  19.727  15.700  1.00 94.44           C  
ATOM   1354  CB  ILE A 183       4.580  19.788  15.282  1.00 94.44           C  
ATOM   1355  O   ILE A 183       1.588  19.768  16.837  1.00 94.44           O  
ATOM   1356  CG1 ILE A 183       5.854  18.913  15.336  1.00 94.44           C  
ATOM   1357  CG2 ILE A 183       4.644  20.863  16.389  1.00 94.44           C  
ATOM   1358  CD1 ILE A 183       7.135  19.659  14.940  1.00 94.44           C  
ATOM   1359  N   ALA A 184       1.478  20.340  14.665  1.00 93.62           N  
ATOM   1360  CA  ALA A 184       0.241  21.105  14.800  1.00 93.62           C  
ATOM   1361  C   ALA A 184      -0.934  20.220  15.256  1.00 93.62           C  
ATOM   1362  CB  ALA A 184      -0.053  21.800  13.466  1.00 93.62           C  
ATOM   1363  O   ALA A 184      -1.663  20.585  16.183  1.00 93.62           O  
ATOM   1364  N   ALA A 185      -1.088  19.031  14.663  1.00 92.38           N  
ATOM   1365  CA  ALA A 185      -2.120  18.069  15.043  1.00 92.38           C  
ATOM   1366  C   ALA A 185      -1.941  17.569  16.487  1.00 92.38           C  
ATOM   1367  CB  ALA A 185      -2.113  16.909  14.041  1.00 92.38           C  
ATOM   1368  O   ALA A 185      -2.919  17.506  17.237  1.00 92.38           O  
ATOM   1369  N   ALA A 186      -0.710  17.267  16.912  1.00 92.94           N  
ATOM   1370  CA  ALA A 186      -0.402  16.848  18.278  1.00 92.94           C  
ATOM   1371  C   ALA A 186      -0.684  17.966  19.292  1.00 92.94           C  
ATOM   1372  CB  ALA A 186       1.061  16.393  18.353  1.00 92.94           C  
ATOM   1373  O   ALA A 186      -1.351  17.728  20.300  1.00 92.94           O  
ATOM   1374  N   ALA A 187      -0.245  19.197  19.010  1.00 92.94           N  
ATOM   1375  CA  ALA A 187      -0.476  20.349  19.878  1.00 92.94           C  
ATOM   1376  C   ALA A 187      -1.975  20.643  20.048  1.00 92.94           C  
ATOM   1377  CB  ALA A 187       0.276  21.553  19.300  1.00 92.94           C  
ATOM   1378  O   ALA A 187      -2.456  20.795  21.175  1.00 92.94           O  
ATOM   1379  N   ALA A 188      -2.731  20.656  18.946  1.00 91.31           N  
ATOM   1380  CA  ALA A 188      -4.175  20.872  18.974  1.00 91.31           C  
ATOM   1381  C   ALA A 188      -4.913  19.733  19.695  1.00 91.31           C  
ATOM   1382  CB  ALA A 188      -4.661  21.049  17.533  1.00 91.31           C  
ATOM   1383  O   ALA A 188      -5.791  19.985  20.523  1.00 91.31           O  
ATOM   1384  N   THR A 189      -4.519  18.479  19.449  1.00 89.06           N  
ATOM   1385  CA  THR A 189      -5.105  17.318  20.130  1.00 89.06           C  
ATOM   1386  C   THR A 189      -4.840  17.384  21.635  1.00 89.06           C  
ATOM   1387  CB  THR A 189      -4.584  15.997  19.547  1.00 89.06           C  
ATOM   1388  O   THR A 189      -5.766  17.214  22.425  1.00 89.06           O  
ATOM   1389  CG2 THR A 189      -5.218  14.758  20.191  1.00 89.06           C  
ATOM   1390  OG1 THR A 189      -4.880  15.937  18.173  1.00 89.06           O  
ATOM   1391  N   TRP A 190      -3.616  17.699  22.065  1.00 90.88           N  
ATOM   1392  CA  TRP A 190      -3.293  17.824  23.488  1.00 90.88           C  
ATOM   1393  C   TRP A 190      -4.073  18.954  24.161  1.00 90.88           C  
ATOM   1394  CB  TRP A 190      -1.791  18.038  23.662  1.00 90.88           C  
ATOM   1395  O   TRP A 190      -4.651  18.751  25.229  1.00 90.88           O  
ATOM   1396  CG  TRP A 190      -1.346  18.194  25.086  1.00 90.88           C  
ATOM   1397  CD1 TRP A 190      -0.844  19.323  25.635  1.00 90.88           C  
ATOM   1398  CD2 TRP A 190      -1.288  17.185  26.140  1.00 90.88           C  
ATOM   1399  CE2 TRP A 190      -0.654  17.753  27.281  1.00 90.88           C  
ATOM   1400  CE3 TRP A 190      -1.702  15.845  26.256  1.00 90.88           C  
ATOM   1401  NE1 TRP A 190      -0.439  19.069  26.933  1.00 90.88           N  
ATOM   1402  CH2 TRP A 190      -0.708  15.640  28.466  1.00 90.88           C  
ATOM   1403  CZ2 TRP A 190      -0.362  17.002  28.430  1.00 90.88           C  
ATOM   1404  CZ3 TRP A 190      -1.391  15.065  27.382  1.00 90.88           C  
ATOM   1405  N   ALA A 191      -4.154  20.127  23.528  1.00 88.94           N  
ATOM   1406  CA  ALA A 191      -4.875  21.272  24.077  1.00 88.94           C  
ATOM   1407  C   ALA A 191      -6.359  20.963  24.359  1.00 88.94           C  
ATOM   1408  CB  ALA A 191      -4.720  22.444  23.101  1.00 88.94           C  
ATOM   1409  O   ALA A 191      -6.906  21.443  25.353  1.00 88.94           O  
ATOM   1410  N   ILE A 192      -6.990  20.139  23.516  1.00 86.44           N  
ATOM   1411  CA  ILE A 192      -8.430  19.844  23.569  1.00 86.44           C  
ATOM   1412  C   ILE A 192      -8.733  18.582  24.389  1.00 86.44           C  
ATOM   1413  CB  ILE A 192      -8.975  19.752  22.124  1.00 86.44           C  
ATOM   1414  O   ILE A 192      -9.679  18.563  25.179  1.00 86.44           O  
ATOM   1415  CG1 ILE A 192      -8.792  21.110  21.404  1.00 86.44           C  
ATOM   1416  CG2 ILE A 192     -10.458  19.335  22.106  1.00 86.44           C  
ATOM   1417  CD1 ILE A 192      -9.078  21.058  19.903  1.00 86.44           C  
ATOM   1418  N   TYR A 193      -7.942  17.521  24.219  1.00 85.19           N  
ATOM   1419  CA  TYR A 193      -8.276  16.183  24.715  1.00 85.19           C  
ATOM   1420  C   TYR A 193      -7.524  15.761  25.981  1.00 85.19           C  
ATOM   1421  CB  TYR A 193      -8.119  15.154  23.587  1.00 85.19           C  
ATOM   1422  O   TYR A 193      -7.914  14.762  26.578  1.00 85.19           O  
ATOM   1423  CG  TYR A 193      -9.122  15.325  22.465  1.00 85.19           C  
ATOM   1424  CD1 TYR A 193     -10.400  14.755  22.598  1.00 85.19           C  
ATOM   1425  CD2 TYR A 193      -8.788  16.035  21.297  1.00 85.19           C  
ATOM   1426  CE1 TYR A 193     -11.344  14.908  21.571  1.00 85.19           C  
ATOM   1427  CE2 TYR A 193      -9.735  16.198  20.268  1.00 85.19           C  
ATOM   1428  OH  TYR A 193     -11.954  15.828  19.437  1.00 85.19           O  
ATOM   1429  CZ  TYR A 193     -11.023  15.644  20.408  1.00 85.19           C  
ATOM   1430  N   ARG A 194      -6.518  16.512  26.463  1.00 84.62           N  
ATOM   1431  CA  ARG A 194      -5.704  16.130  27.647  1.00 84.62           C  
ATOM   1432  C   ARG A 194      -6.498  15.749  28.904  1.00 84.62           C  
ATOM   1433  CB  ARG A 194      -4.700  17.243  27.999  1.00 84.62           C  
ATOM   1434  O   ARG A 194      -6.022  14.953  29.703  1.00 84.62           O  
ATOM   1435  CG  ARG A 194      -5.372  18.577  28.368  1.00 84.62           C  
ATOM   1436  CD  ARG A 194      -4.337  19.659  28.671  1.00 84.62           C  
ATOM   1437  NE  ARG A 194      -4.999  20.929  29.029  1.00 84.62           N  
ATOM   1438  NH1 ARG A 194      -3.103  22.195  29.249  1.00 84.62           N  
ATOM   1439  NH2 ARG A 194      -5.098  23.139  29.579  1.00 84.62           N  
ATOM   1440  CZ  ARG A 194      -4.400  22.077  29.285  1.00 84.62           C  
ATOM   1441  N   ASN A 195      -7.698  16.308  29.072  1.00 81.88           N  
ATOM   1442  CA  ASN A 195      -8.569  16.078  30.231  1.00 81.88           C  
ATOM   1443  C   ASN A 195      -9.709  15.079  29.949  1.00 81.88           C  
ATOM   1444  CB  ASN A 195      -9.111  17.436  30.714  1.00 81.88           C  
ATOM   1445  O   ASN A 195     -10.593  14.911  30.787  1.00 81.88           O  
ATOM   1446  CG  ASN A 195      -8.041  18.382  31.231  1.00 81.88           C  
ATOM   1447  ND2 ASN A 195      -8.307  19.666  31.229  1.00 81.88           N  
ATOM   1448  OD1 ASN A 195      -6.960  18.009  31.643  1.00 81.88           O  
ATOM   1449  N   ARG A 196      -9.736  14.464  28.759  1.00 81.25           N  
ATOM   1450  CA  ARG A 196     -10.798  13.561  28.281  1.00 81.25           C  
ATOM   1451  C   ARG A 196     -10.255  12.148  28.042  1.00 81.25           C  
ATOM   1452  CB  ARG A 196     -11.530  14.160  27.059  1.00 81.25           C  
ATOM   1453  O   ARG A 196     -10.543  11.535  27.018  1.00 81.25           O  
ATOM   1454  CG  ARG A 196     -12.162  15.534  27.350  1.00 81.25           C  
ATOM   1455  CD  ARG A 196     -12.890  16.149  26.140  1.00 81.25           C  
ATOM   1456  NE  ARG A 196     -14.335  15.817  26.081  1.00 81.25           N  
ATOM   1457  NH1 ARG A 196     -14.453  15.292  23.854  1.00 81.25           N  
ATOM   1458  NH2 ARG A 196     -16.260  15.056  25.094  1.00 81.25           N  
ATOM   1459  CZ  ARG A 196     -15.011  15.403  25.022  1.00 81.25           C  
ATOM   1460  N   GLU A 197      -9.397  11.687  28.950  1.00 81.19           N  
ATOM   1461  CA  GLU A 197      -8.714  10.396  28.843  1.00 81.19           C  
ATOM   1462  C   GLU A 197      -9.640   9.229  29.209  1.00 81.19           C  
ATOM   1463  CB  GLU A 197      -7.433  10.413  29.700  1.00 81.19           C  
ATOM   1464  O   GLU A 197     -10.460   9.328  30.125  1.00 81.19           O  
ATOM   1465  CG  GLU A 197      -6.522   9.190  29.517  1.00 81.19           C  
ATOM   1466  CD  GLU A 197      -6.084   9.027  28.059  1.00 81.19           C  
ATOM   1467  OE1 GLU A 197      -6.871   8.476  27.258  1.00 81.19           O  
ATOM   1468  OE2 GLU A 197      -4.983   9.505  27.714  1.00 81.19           O  
ATOM   1469  N   SER A 198      -9.493   8.105  28.506  1.00 79.06           N  
ATOM   1470  CA  SER A 198     -10.260   6.893  28.789  1.00 79.06           C  
ATOM   1471  C   SER A 198      -9.754   6.182  30.049  1.00 79.06           C  
ATOM   1472  CB  SER A 198     -10.273   5.962  27.571  1.00 79.06           C  
ATOM   1473  O   SER A 198      -8.582   6.267  30.418  1.00 79.06           O  
ATOM   1474  OG  SER A 198      -8.975   5.511  27.246  1.00 79.06           O  
ATOM   1475  N   ALA A 199     -10.636   5.427  30.710  1.00 75.12           N  
ATOM   1476  CA  ALA A 199     -10.243   4.600  31.848  1.00 75.12           C  
ATOM   1477  C   ALA A 199      -9.234   3.527  31.409  1.00 75.12           C  
ATOM   1478  CB  ALA A 199     -11.491   3.984  32.490  1.00 75.12           C  
ATOM   1479  O   ALA A 199      -9.499   2.760  30.485  1.00 75.12           O  
ATOM   1480  N   VAL A 200      -8.094   3.466  32.095  1.00 82.19           N  
ATOM   1481  CA  VAL A 200      -7.023   2.503  31.816  1.00 82.19           C  
ATOM   1482  C   VAL A 200      -7.295   1.193  32.554  1.00 82.19           C  
ATOM   1483  CB  VAL A 200      -5.652   3.104  32.175  1.00 82.19           C  
ATOM   1484  O   VAL A 200      -7.594   1.184  33.750  1.00 82.19           O  
ATOM   1485  CG1 VAL A 200      -4.512   2.090  32.048  1.00 82.19           C  
ATOM   1486  CG2 VAL A 200      -5.333   4.300  31.268  1.00 82.19           C  
ATOM   1487  N   ARG A 201      -7.156   0.067  31.856  1.00 78.12           N  
ATOM   1488  CA  ARG A 201      -7.284  -1.291  32.389  1.00 78.12           C  
ATOM   1489  C   ARG A 201      -5.996  -2.074  32.154  1.00 78.12           C  
ATOM   1490  CB  ARG A 201      -8.499  -1.992  31.759  1.00 78.12           C  
ATOM   1491  O   ARG A 201      -5.341  -1.970  31.123  1.00 78.12           O  
ATOM   1492  CG  ARG A 201      -9.817  -1.303  32.147  1.00 78.12           C  
ATOM   1493  CD  ARG A 201     -11.012  -2.038  31.537  1.00 78.12           C  
ATOM   1494  NE  ARG A 201     -12.283  -1.375  31.893  1.00 78.12           N  
ATOM   1495  NH1 ARG A 201     -13.659  -2.860  30.825  1.00 78.12           N  
ATOM   1496  NH2 ARG A 201     -14.545  -1.073  31.840  1.00 78.12           N  
ATOM   1497  CZ  ARG A 201     -13.487  -1.770  31.522  1.00 78.12           C  
ATOM   1498  N   ARG A 202      -5.627  -2.913  33.124  1.00 73.19           N  
ATOM   1499  CA  ARG A 202      -4.529  -3.876  32.959  1.00 73.19           C  
ATOM   1500  C   ARG A 202      -5.073  -5.140  32.292  1.00 73.19           C  
ATOM   1501  CB  ARG A 202      -3.824  -4.154  34.298  1.00 73.19           C  
ATOM   1502  O   ARG A 202      -5.297  -6.133  32.973  1.00 73.19           O  
ATOM   1503  CG  ARG A 202      -3.096  -2.922  34.856  1.00 73.19           C  
ATOM   1504  CD  ARG A 202      -2.286  -3.313  36.098  1.00 73.19           C  
ATOM   1505  NE  ARG A 202      -1.569  -2.160  36.675  1.00 73.19           N  
ATOM   1506  NH1 ARG A 202      -0.423  -3.310  38.306  1.00 73.19           N  
ATOM   1507  NH2 ARG A 202      -0.167  -1.103  38.131  1.00 73.19           N  
ATOM   1508  CZ  ARG A 202      -0.727  -2.197  37.697  1.00 73.19           C  
ATOM   1509  N   ALA A 203      -5.325  -5.074  30.987  1.00 69.88           N  
ATOM   1510  CA  ALA A 203      -5.639  -6.262  30.200  1.00 69.88           C  
ATOM   1511  C   ALA A 203      -4.351  -7.079  29.951  1.00 69.88           C  
ATOM   1512  CB  ALA A 203      -6.326  -5.839  28.897  1.00 69.88           C  
ATOM   1513  O   ALA A 203      -3.317  -6.476  29.624  1.00 69.88           O  
ATOM   1514  N   PRO A 204      -4.366  -8.415  30.128  1.00 75.81           N  
ATOM   1515  CA  PRO A 204      -3.255  -9.263  29.705  1.00 75.81           C  
ATOM   1516  C   PRO A 204      -3.068  -9.146  28.185  1.00 75.81           C  
ATOM   1517  CB  PRO A 204      -3.620 -10.682  30.156  1.00 75.81           C  
ATOM   1518  O   PRO A 204      -4.045  -9.004  27.453  1.00 75.81           O  
ATOM   1519  CG  PRO A 204      -5.148 -10.668  30.170  1.00 75.81           C  
ATOM   1520  CD  PRO A 204      -5.492  -9.233  30.565  1.00 75.81           C  
ATOM   1521  N   ILE A 205      -1.814  -9.143  27.727  1.00 77.81           N  
ATOM   1522  CA  ILE A 205      -1.489  -9.199  26.298  1.00 77.81           C  
ATOM   1523  C   ILE A 205      -1.194 -10.638  25.915  1.00 77.81           C  
ATOM   1524  CB  ILE A 205      -0.321  -8.260  25.914  1.00 77.81           C  
ATOM   1525  O   ILE A 205      -0.433 -11.316  26.609  1.00 77.81           O  
ATOM   1526  CG1 ILE A 205      -0.237  -8.128  24.375  1.00 77.81           C  
ATOM   1527  CG2 ILE A 205       1.030  -8.639  26.547  1.00 77.81           C  
ATOM   1528  CD1 ILE A 205       0.796  -7.116  23.872  1.00 77.81           C  
ATOM   1529  N   ASP A 206      -1.728 -11.073  24.782  1.00 83.06           N  
ATOM   1530  CA  ASP A 206      -1.247 -12.278  24.127  1.00 83.06           C  
ATOM   1531  C   ASP A 206       0.049 -11.977  23.356  1.00 83.06           C  
ATOM   1532  CB  ASP A 206      -2.364 -12.894  23.295  1.00 83.06           C  
ATOM   1533  O   ASP A 206       0.072 -11.690  22.158  1.00 83.06           O  
ATOM   1534  CG  ASP A 206      -1.892 -14.169  22.608  1.00 83.06           C  
ATOM   1535  OD1 ASP A 206      -0.794 -14.671  22.960  1.00 83.06           O  
ATOM   1536  OD2 ASP A 206      -2.632 -14.692  21.759  1.00 83.06           O  
ATOM   1537  N   GLY A 207       1.156 -11.970  24.102  1.00 85.38           N  
ATOM   1538  CA  GLY A 207       2.485 -11.708  23.552  1.00 85.38           C  
ATOM   1539  C   GLY A 207       2.978 -12.810  22.611  1.00 85.38           C  
ATOM   1540  O   GLY A 207       3.760 -12.522  21.709  1.00 85.38           O  
ATOM   1541  N   VAL A 208       2.512 -14.050  22.793  1.00 89.25           N  
ATOM   1542  CA  VAL A 208       2.889 -15.185  21.937  1.00 89.25           C  
ATOM   1543  C   VAL A 208       2.163 -15.088  20.599  1.00 89.25           C  
ATOM   1544  CB  VAL A 208       2.601 -16.528  22.628  1.00 89.25           C  
ATOM   1545  O   VAL A 208       2.823 -15.147  19.563  1.00 89.25           O  
ATOM   1546  CG1 VAL A 208       2.921 -17.723  21.720  1.00 89.25           C  
ATOM   1547  CG2 VAL A 208       3.426 -16.680  23.915  1.00 89.25           C  
ATOM   1548  N   GLY A 209       0.847 -14.849  20.610  1.00 88.56           N  
ATOM   1549  CA  GLY A 209       0.058 -14.606  19.402  1.00 88.56           C  
ATOM   1550  C   GLY A 209       0.609 -13.431  18.595  1.00 88.56           C  
ATOM   1551  O   GLY A 209       0.833 -13.554  17.390  1.00 88.56           O  
ATOM   1552  N   LEU A 210       0.972 -12.331  19.266  1.00 89.75           N  
ATOM   1553  CA  LEU A 210       1.617 -11.187  18.618  1.00 89.75           C  
ATOM   1554  C   LEU A 210       2.992 -11.528  18.020  1.00 89.75           C  
ATOM   1555  CB  LEU A 210       1.726 -10.030  19.625  1.00 89.75           C  
ATOM   1556  O   LEU A 210       3.284 -11.129  16.893  1.00 89.75           O  
ATOM   1557  CG  LEU A 210       2.439  -8.792  19.049  1.00 89.75           C  
ATOM   1558  CD1 LEU A 210       1.741  -8.246  17.801  1.00 89.75           C  
ATOM   1559  CD2 LEU A 210       2.546  -7.710  20.124  1.00 89.75           C  
ATOM   1560  N   ALA A 211       3.850 -12.244  18.749  1.00 91.81           N  
ATOM   1561  CA  ALA A 211       5.162 -12.631  18.234  1.00 91.81           C  
ATOM   1562  C   ALA A 211       5.026 -13.530  16.997  1.00 91.81           C  
ATOM   1563  CB  ALA A 211       5.958 -13.316  19.349  1.00 91.81           C  
ATOM   1564  O   ALA A 211       5.695 -13.298  15.990  1.00 91.81           O  
ATOM   1565  N   LEU A 212       4.113 -14.504  17.039  1.00 93.12           N  
ATOM   1566  CA  LEU A 212       3.804 -15.363  15.899  1.00 93.12           C  
ATOM   1567  C   LEU A 212       3.274 -14.544  14.719  1.00 93.12           C  
ATOM   1568  CB  LEU A 212       2.798 -16.441  16.333  1.00 93.12           C  
ATOM   1569  O   LEU A 212       3.761 -14.733  13.605  1.00 93.12           O  
ATOM   1570  CG  LEU A 212       3.379 -17.519  17.263  1.00 93.12           C  
ATOM   1571  CD1 LEU A 212       2.250 -18.372  17.840  1.00 93.12           C  
ATOM   1572  CD2 LEU A 212       4.339 -18.446  16.509  1.00 93.12           C  
ATOM   1573  N   LEU A 213       2.354 -13.601  14.966  1.00 91.88           N  
ATOM   1574  CA  LEU A 213       1.815 -12.679  13.964  1.00 91.88           C  
ATOM   1575  C   LEU A 213       2.930 -11.912  13.248  1.00 91.88           C  
ATOM   1576  CB  LEU A 213       0.800 -11.726  14.625  1.00 91.88           C  
ATOM   1577  O   LEU A 213       2.996 -11.932  12.024  1.00 91.88           O  
ATOM   1578  CG  LEU A 213       0.088 -10.773  13.648  1.00 91.88           C  
ATOM   1579  CD1 LEU A 213      -0.815 -11.534  12.681  1.00 91.88           C  
ATOM   1580  CD2 LEU A 213      -0.772  -9.775  14.423  1.00 91.88           C  
ATOM   1581  N   VAL A 214       3.832 -11.282  14.005  1.00 93.19           N  
ATOM   1582  CA  VAL A 214       4.977 -10.535  13.461  1.00 93.19           C  
ATOM   1583  C   VAL A 214       5.885 -11.442  12.635  1.00 93.19           C  
ATOM   1584  CB  VAL A 214       5.782  -9.877  14.601  1.00 93.19           C  
ATOM   1585  O   VAL A 214       6.276 -11.074  11.527  1.00 93.19           O  
ATOM   1586  CG1 VAL A 214       7.099  -9.251  14.117  1.00 93.19           C  
ATOM   1587  CG2 VAL A 214       4.991  -8.755  15.281  1.00 93.19           C  
ATOM   1588  N   VAL A 215       6.216 -12.628  13.153  1.00 95.31           N  
ATOM   1589  CA  VAL A 215       7.153 -13.550  12.504  1.00 95.31           C  
ATOM   1590  C   VAL A 215       6.587 -14.078  11.191  1.00 95.31           C  
ATOM   1591  CB  VAL A 215       7.551 -14.695  13.455  1.00 95.31           C  
ATOM   1592  O   VAL A 215       7.295 -14.035  10.184  1.00 95.31           O  
ATOM   1593  CG1 VAL A 215       8.338 -15.808  12.749  1.00 95.31           C  
ATOM   1594  CG2 VAL A 215       8.452 -14.164  14.578  1.00 95.31           C  
ATOM   1595  N   TRP A 216       5.337 -14.553  11.159  1.00 95.25           N  
ATOM   1596  CA  TRP A 216       4.791 -15.141   9.934  1.00 95.25           C  
ATOM   1597  C   TRP A 216       4.524 -14.079   8.868  1.00 95.25           C  
ATOM   1598  CB  TRP A 216       3.561 -16.014  10.219  1.00 95.25           C  
ATOM   1599  O   TRP A 216       4.894 -14.275   7.711  1.00 95.25           O  
ATOM   1600  CG  TRP A 216       2.235 -15.333  10.360  1.00 95.25           C  
ATOM   1601  CD1 TRP A 216       1.557 -15.172  11.515  1.00 95.25           C  
ATOM   1602  CD2 TRP A 216       1.355 -14.814   9.317  1.00 95.25           C  
ATOM   1603  CE2 TRP A 216       0.184 -14.284   9.938  1.00 95.25           C  
ATOM   1604  CE3 TRP A 216       1.412 -14.761   7.907  1.00 95.25           C  
ATOM   1605  NE1 TRP A 216       0.359 -14.536  11.277  1.00 95.25           N  
ATOM   1606  CH2 TRP A 216      -0.758 -13.636   7.809  1.00 95.25           C  
ATOM   1607  CZ2 TRP A 216      -0.856 -13.693   9.209  1.00 95.25           C  
ATOM   1608  CZ3 TRP A 216       0.368 -14.179   7.163  1.00 95.25           C  
ATOM   1609  N   VAL A 217       3.953 -12.936   9.262  1.00 93.44           N  
ATOM   1610  CA  VAL A 217       3.669 -11.819   8.354  1.00 93.44           C  
ATOM   1611  C   VAL A 217       4.963 -11.233   7.798  1.00 93.44           C  
ATOM   1612  CB  VAL A 217       2.863 -10.732   9.087  1.00 93.44           C  
ATOM   1613  O   VAL A 217       5.091 -11.065   6.587  1.00 93.44           O  
ATOM   1614  CG1 VAL A 217       2.880  -9.414   8.333  1.00 93.44           C  
ATOM   1615  CG2 VAL A 217       1.415 -11.153   9.330  1.00 93.44           C  
ATOM   1616  N   GLY A 218       5.929 -10.938   8.672  1.00 93.44           N  
ATOM   1617  CA  GLY A 218       7.207 -10.354   8.277  1.00 93.44           C  
ATOM   1618  C   GLY A 218       8.001 -11.293   7.375  1.00 93.44           C  
ATOM   1619  O   GLY A 218       8.493 -10.867   6.334  1.00 93.44           O  
ATOM   1620  N   SER A 219       8.062 -12.584   7.718  1.00 95.12           N  
ATOM   1621  CA  SER A 219       8.759 -13.579   6.892  1.00 95.12           C  
ATOM   1622  C   SER A 219       8.101 -13.735   5.523  1.00 95.12           C  
ATOM   1623  CB  SER A 219       8.827 -14.947   7.574  1.00 95.12           C  
ATOM   1624  O   SER A 219       8.808 -13.753   4.518  1.00 95.12           O  
ATOM   1625  OG  SER A 219       9.455 -14.846   8.834  1.00 95.12           O  
ATOM   1626  N   LEU A 220       6.763 -13.789   5.466  1.00 94.69           N  
ATOM   1627  CA  LEU A 220       6.020 -13.875   4.209  1.00 94.69           C  
ATOM   1628  C   LEU A 220       6.262 -12.643   3.333  1.00 94.69           C  
ATOM   1629  CB  LEU A 220       4.519 -14.044   4.511  1.00 94.69           C  
ATOM   1630  O   LEU A 220       6.548 -12.786   2.149  1.00 94.69           O  
ATOM   1631  CG  LEU A 220       3.634 -14.157   3.255  1.00 94.69           C  
ATOM   1632  CD1 LEU A 220       3.946 -15.416   2.445  1.00 94.69           C  
ATOM   1633  CD2 LEU A 220       2.163 -14.201   3.666  1.00 94.69           C  
ATOM   1634  N   GLN A 221       6.176 -11.442   3.907  1.00 92.56           N  
ATOM   1635  CA  GLN A 221       6.372 -10.213   3.145  1.00 92.56           C  
ATOM   1636  C   GLN A 221       7.801 -10.107   2.609  1.00 92.56           C  
ATOM   1637  CB  GLN A 221       6.012  -8.997   4.006  1.00 92.56           C  
ATOM   1638  O   GLN A 221       7.984  -9.851   1.424  1.00 92.56           O  
ATOM   1639  CG  GLN A 221       6.063  -7.707   3.167  1.00 92.56           C  
ATOM   1640  CD  GLN A 221       5.018  -7.687   2.052  1.00 92.56           C  
ATOM   1641  NE2 GLN A 221       5.406  -7.262   0.877  1.00 92.56           N  
ATOM   1642  OE1 GLN A 221       3.863  -8.061   2.222  1.00 92.56           O  
ATOM   1643  N   ILE A 222       8.814 -10.362   3.445  1.00 91.94           N  
ATOM   1644  CA  ILE A 222      10.220 -10.308   3.018  1.00 91.94           C  
ATOM   1645  C   ILE A 222      10.496 -11.370   1.947  1.00 91.94           C  
ATOM   1646  CB  ILE A 222      11.167 -10.460   4.230  1.00 91.94           C  
ATOM   1647  O   ILE A 222      11.225 -11.095   0.997  1.00 91.94           O  
ATOM   1648  CG1 ILE A 222      11.011  -9.264   5.200  1.00 91.94           C  
ATOM   1649  CG2 ILE A 222      12.641 -10.538   3.781  1.00 91.94           C  
ATOM   1650  CD1 ILE A 222      11.662  -9.500   6.570  1.00 91.94           C  
ATOM   1651  N   MET A 223       9.906 -12.563   2.070  1.00 94.00           N  
ATOM   1652  CA  MET A 223      10.003 -13.614   1.054  1.00 94.00           C  
ATOM   1653  C   MET A 223       9.439 -13.151  -0.294  1.00 94.00           C  
ATOM   1654  CB  MET A 223       9.236 -14.851   1.539  1.00 94.00           C  
ATOM   1655  O   MET A 223      10.055 -13.409  -1.321  1.00 94.00           O  
ATOM   1656  CG  MET A 223       9.376 -16.064   0.618  1.00 94.00           C  
ATOM   1657  SD  MET A 223       8.078 -17.301   0.864  1.00 94.00           S  
ATOM   1658  CE  MET A 223       6.704 -16.516  -0.015  1.00 94.00           C  
ATOM   1659  N   LEU A 224       8.289 -12.472  -0.297  1.00 91.62           N  
ATOM   1660  CA  LEU A 224       7.668 -11.960  -1.521  1.00 91.62           C  
ATOM   1661  C   LEU A 224       8.455 -10.789  -2.120  1.00 91.62           C  
ATOM   1662  CB  LEU A 224       6.220 -11.544  -1.222  1.00 91.62           C  
ATOM   1663  O   LEU A 224       8.641 -10.741  -3.330  1.00 91.62           O  
ATOM   1664  CG  LEU A 224       5.270 -12.710  -0.903  1.00 91.62           C  
ATOM   1665  CD1 LEU A 224       3.937 -12.139  -0.426  1.00 91.62           C  
ATOM   1666  CD2 LEU A 224       5.011 -13.601  -2.120  1.00 91.62           C  
ATOM   1667  N   ASP A 225       8.950  -9.885  -1.278  1.00 88.06           N  
ATOM   1668  CA  ASP A 225       9.692  -8.693  -1.696  1.00 88.06           C  
ATOM   1669  C   ASP A 225      11.088  -9.034  -2.236  1.00 88.06           C  
ATOM   1670  CB  ASP A 225       9.766  -7.723  -0.499  1.00 88.06           C  
ATOM   1671  O   ASP A 225      11.511  -8.489  -3.253  1.00 88.06           O  
ATOM   1672  CG  ASP A 225       8.471  -6.926  -0.285  1.00 88.06           C  
ATOM   1673  OD1 ASP A 225       7.607  -6.899  -1.183  1.00 88.06           O  
ATOM   1674  OD2 ASP A 225       8.271  -6.337   0.801  1.00 88.06           O  
ATOM   1675  N   LYS A 226      11.802  -9.967  -1.590  1.00 88.25           N  
ATOM   1676  CA  LYS A 226      13.148 -10.408  -1.999  1.00 88.25           C  
ATOM   1677  C   LYS A 226      13.155 -11.643  -2.891  1.00 88.25           C  
ATOM   1678  CB  LYS A 226      14.035 -10.635  -0.768  1.00 88.25           C  
ATOM   1679  O   LYS A 226      14.231 -12.061  -3.312  1.00 88.25           O  
ATOM   1680  CG  LYS A 226      14.348  -9.317  -0.058  1.00 88.25           C  
ATOM   1681  CD  LYS A 226      15.389  -9.545   1.045  1.00 88.25           C  
ATOM   1682  CE  LYS A 226      15.904  -8.217   1.607  1.00 88.25           C  
ATOM   1683  NZ  LYS A 226      16.682  -7.469   0.589  1.00 88.25           N  
ATOM   1684  N   GLY A 227      11.991 -12.238  -3.157  1.00 87.50           N  
ATOM   1685  CA  GLY A 227      11.865 -13.480  -3.918  1.00 87.50           C  
ATOM   1686  C   GLY A 227      12.592 -13.389  -5.251  1.00 87.50           C  
ATOM   1687  O   GLY A 227      13.475 -14.193  -5.513  1.00 87.50           O  
ATOM   1688  N   LYS A 228      12.309 -12.350  -6.042  1.00 83.62           N  
ATOM   1689  CA  LYS A 228      12.993 -12.106  -7.319  1.00 83.62           C  
ATOM   1690  C   LYS A 228      14.499 -11.875  -7.147  1.00 83.62           C  
ATOM   1691  CB  LYS A 228      12.298 -10.940  -8.041  1.00 83.62           C  
ATOM   1692  O   LYS A 228      15.285 -12.553  -7.799  1.00 83.62           O  
ATOM   1693  CG  LYS A 228      13.032 -10.546  -9.332  1.00 83.62           C  
ATOM   1694  CD  LYS A 228      12.341  -9.379 -10.041  1.00 83.62           C  
ATOM   1695  CE  LYS A 228      13.321  -8.715 -11.014  1.00 83.62           C  
ATOM   1696  NZ  LYS A 228      12.716  -7.514 -11.624  1.00 83.62           N  
ATOM   1697  N   ASP A 229      14.894 -10.952  -6.271  1.00 84.94           N  
ATOM   1698  CA  ASP A 229      16.301 -10.561  -6.076  1.00 84.94           C  
ATOM   1699  C   ASP A 229      17.204 -11.727  -5.651  1.00 84.94           C  
ATOM   1700  CB  ASP A 229      16.379  -9.480  -4.985  1.00 84.94           C  
ATOM   1701  O   ASP A 229      18.404 -11.721  -5.917  1.00 84.94           O  
ATOM   1702  CG  ASP A 229      15.951  -8.084  -5.436  1.00 84.94           C  
ATOM   1703  OD1 ASP A 229      15.483  -7.930  -6.583  1.00 84.94           O  
ATOM   1704  OD2 ASP A 229      16.137  -7.166  -4.603  1.00 84.94           O  
ATOM   1705  N   LEU A 230      16.628 -12.715  -4.965  1.00 88.62           N  
ATOM   1706  CA  LEU A 230      17.326 -13.891  -4.461  1.00 88.62           C  
ATOM   1707  C   LEU A 230      17.001 -15.163  -5.260  1.00 88.62           C  
ATOM   1708  CB  LEU A 230      17.048 -14.034  -2.952  1.00 88.62           C  
ATOM   1709  O   LEU A 230      17.214 -16.252  -4.748  1.00 88.62           O  
ATOM   1710  CG  LEU A 230      17.495 -12.844  -2.084  1.00 88.62           C  
ATOM   1711  CD1 LEU A 230      17.173 -13.141  -0.615  1.00 88.62           C  
ATOM   1712  CD2 LEU A 230      19.000 -12.577  -2.175  1.00 88.62           C  
ATOM   1713  N   ASP A 231      16.493 -15.056  -6.489  1.00 88.69           N  
ATOM   1714  CA  ASP A 231      16.211 -16.211  -7.362  1.00 88.69           C  
ATOM   1715  C   ASP A 231      15.248 -17.255  -6.743  1.00 88.69           C  
ATOM   1716  CB  ASP A 231      17.530 -16.794  -7.897  1.00 88.69           C  
ATOM   1717  O   ASP A 231      15.364 -18.472  -6.899  1.00 88.69           O  
ATOM   1718  CG  ASP A 231      17.339 -17.652  -9.151  1.00 88.69           C  
ATOM   1719  OD1 ASP A 231      16.413 -17.342  -9.937  1.00 88.69           O  
ATOM   1720  OD2 ASP A 231      18.159 -18.579  -9.342  1.00 88.69           O  
ATOM   1721  N   TRP A 232      14.258 -16.763  -5.999  1.00 91.75           N  
ATOM   1722  CA  TRP A 232      13.172 -17.530  -5.396  1.00 91.75           C  
ATOM   1723  C   TRP A 232      13.682 -18.743  -4.603  1.00 91.75           C  
ATOM   1724  CB  TRP A 232      12.123 -17.846  -6.482  1.00 91.75           C  
ATOM   1725  O   TRP A 232      14.561 -18.623  -3.752  1.00 91.75           O  
ATOM   1726  CG  TRP A 232      11.318 -16.665  -6.901  1.00 91.75           C  
ATOM   1727  CD1 TRP A 232      11.610 -15.805  -7.902  1.00 91.75           C  
ATOM   1728  CD2 TRP A 232      10.114 -16.156  -6.262  1.00 91.75           C  
ATOM   1729  CE2 TRP A 232       9.757 -14.933  -6.896  1.00 91.75           C  
ATOM   1730  CE3 TRP A 232       9.325 -16.579  -5.168  1.00 91.75           C  
ATOM   1731  NE1 TRP A 232      10.674 -14.788  -7.916  1.00 91.75           N  
ATOM   1732  CH2 TRP A 232       7.928 -14.587  -5.346  1.00 91.75           C  
ATOM   1733  CZ2 TRP A 232       8.711 -14.134  -6.419  1.00 91.75           C  
ATOM   1734  CZ3 TRP A 232       8.230 -15.813  -4.727  1.00 91.75           C  
ATOM   1735  N   PHE A 233      13.114 -19.925  -4.837  1.00 92.25           N  
ATOM   1736  CA  PHE A 233      13.428 -21.141  -4.091  1.00 92.25           C  
ATOM   1737  C   PHE A 233      14.816 -21.721  -4.403  1.00 92.25           C  
ATOM   1738  CB  PHE A 233      12.312 -22.170  -4.314  1.00 92.25           C  
ATOM   1739  O   PHE A 233      15.206 -22.689  -3.754  1.00 92.25           O  
ATOM   1740  CG  PHE A 233      10.969 -21.741  -3.756  1.00 92.25           C  
ATOM   1741  CD1 PHE A 233      10.769 -21.720  -2.362  1.00 92.25           C  
ATOM   1742  CD2 PHE A 233       9.923 -21.355  -4.616  1.00 92.25           C  
ATOM   1743  CE1 PHE A 233       9.530 -21.324  -1.830  1.00 92.25           C  
ATOM   1744  CE2 PHE A 233       8.684 -20.956  -4.082  1.00 92.25           C  
ATOM   1745  CZ  PHE A 233       8.487 -20.942  -2.690  1.00 92.25           C  
ATOM   1746  N   ALA A 234      15.573 -21.136  -5.340  1.00 92.50           N  
ATOM   1747  CA  ALA A 234      16.991 -21.452  -5.493  1.00 92.50           C  
ATOM   1748  C   ALA A 234      17.829 -20.882  -4.332  1.00 92.50           C  
ATOM   1749  CB  ALA A 234      17.475 -20.939  -6.852  1.00 92.50           C  
ATOM   1750  O   ALA A 234      18.886 -21.425  -4.010  1.00 92.50           O  
ATOM   1751  N   SER A 235      17.350 -19.833  -3.651  1.00 93.44           N  
ATOM   1752  CA  SER A 235      18.011 -19.278  -2.470  1.00 93.44           C  
ATOM   1753  C   SER A 235      17.557 -19.932  -1.174  1.00 93.44           C  
ATOM   1754  CB  SER A 235      17.826 -17.770  -2.401  1.00 93.44           C  
ATOM   1755  O   SER A 235      16.383 -19.907  -0.792  1.00 93.44           O  
ATOM   1756  OG  SER A 235      18.236 -17.225  -1.156  1.00 93.44           O  
ATOM   1757  N   THR A 236      18.541 -20.400  -0.407  1.00 94.62           N  
ATOM   1758  CA  THR A 236      18.352 -20.885   0.963  1.00 94.62           C  
ATOM   1759  C   THR A 236      17.653 -19.850   1.847  1.00 94.62           C  
ATOM   1760  CB  THR A 236      19.710 -21.242   1.586  1.00 94.62           C  
ATOM   1761  O   THR A 236      16.838 -20.221   2.687  1.00 94.62           O  
ATOM   1762  CG2 THR A 236      19.578 -21.993   2.909  1.00 94.62           C  
ATOM   1763  OG1 THR A 236      20.431 -22.077   0.712  1.00 94.62           O  
ATOM   1764  N   THR A 237      17.915 -18.551   1.658  1.00 93.81           N  
ATOM   1765  CA  THR A 237      17.270 -17.486   2.443  1.00 93.81           C  
ATOM   1766  C   THR A 237      15.763 -17.452   2.208  1.00 93.81           C  
ATOM   1767  CB  THR A 237      17.869 -16.114   2.105  1.00 93.81           C  
ATOM   1768  O   THR A 237      15.000 -17.385   3.169  1.00 93.81           O  
ATOM   1769  CG2 THR A 237      17.307 -14.980   2.962  1.00 93.81           C  
ATOM   1770  OG1 THR A 237      19.261 -16.132   2.314  1.00 93.81           O  
ATOM   1771  N   ILE A 238      15.322 -17.547   0.952  1.00 94.38           N  
ATOM   1772  CA  ILE A 238      13.896 -17.565   0.603  1.00 94.38           C  
ATOM   1773  C   ILE A 238      13.234 -18.841   1.115  1.00 94.38           C  
ATOM   1774  CB  ILE A 238      13.727 -17.417  -0.920  1.00 94.38           C  
ATOM   1775  O   ILE A 238      12.152 -18.767   1.690  1.00 94.38           O  
ATOM   1776  CG1 ILE A 238      14.238 -16.051  -1.431  1.00 94.38           C  
ATOM   1777  CG2 ILE A 238      12.277 -17.648  -1.382  1.00 94.38           C  
ATOM   1778  CD1 ILE A 238      13.540 -14.820  -0.830  1.00 94.38           C  
ATOM   1779  N   VAL A 239      13.896 -19.995   0.990  1.00 95.44           N  
ATOM   1780  CA  VAL A 239      13.390 -21.264   1.537  1.00 95.44           C  
ATOM   1781  C   VAL A 239      13.203 -21.174   3.055  1.00 95.44           C  
ATOM   1782  CB  VAL A 239      14.324 -22.431   1.162  1.00 95.44           C  
ATOM   1783  O   VAL A 239      12.154 -21.561   3.568  1.00 95.44           O  
ATOM   1784  CG1 VAL A 239      13.885 -23.750   1.813  1.00 95.44           C  
ATOM   1785  CG2 VAL A 239      14.347 -22.657  -0.355  1.00 95.44           C  
ATOM   1786  N   VAL A 240      14.175 -20.615   3.784  1.00 96.62           N  
ATOM   1787  CA  VAL A 240      14.075 -20.413   5.239  1.00 96.62           C  
ATOM   1788  C   VAL A 240      12.933 -19.459   5.588  1.00 96.62           C  
ATOM   1789  CB  VAL A 240      15.414 -19.922   5.824  1.00 96.62           C  
ATOM   1790  O   VAL A 240      12.164 -19.757   6.503  1.00 96.62           O  
ATOM   1791  CG1 VAL A 240      15.297 -19.450   7.281  1.00 96.62           C  
ATOM   1792  CG2 VAL A 240      16.447 -21.057   5.809  1.00 96.62           C  
ATOM   1793  N   LEU A 241      12.775 -18.348   4.864  1.00 95.75           N  
ATOM   1794  CA  LEU A 241      11.668 -17.409   5.077  1.00 95.75           C  
ATOM   1795  C   LEU A 241      10.307 -18.055   4.790  1.00 95.75           C  
ATOM   1796  CB  LEU A 241      11.862 -16.163   4.199  1.00 95.75           C  
ATOM   1797  O   LEU A 241       9.381 -17.881   5.579  1.00 95.75           O  
ATOM   1798  CG  LEU A 241      12.997 -15.225   4.641  1.00 95.75           C  
ATOM   1799  CD1 LEU A 241      13.280 -14.222   3.524  1.00 95.75           C  
ATOM   1800  CD2 LEU A 241      12.625 -14.441   5.901  1.00 95.75           C  
ATOM   1801  N   ALA A 242      10.197 -18.850   3.723  1.00 95.19           N  
ATOM   1802  CA  ALA A 242       8.986 -19.584   3.366  1.00 95.19           C  
ATOM   1803  C   ALA A 242       8.597 -20.593   4.452  1.00 95.19           C  
ATOM   1804  CB  ALA A 242       9.215 -20.297   2.025  1.00 95.19           C  
ATOM   1805  O   ALA A 242       7.456 -20.608   4.914  1.00 95.19           O  
ATOM   1806  N   LEU A 243       9.557 -21.405   4.904  1.00 96.75           N  
ATOM   1807  CA  LEU A 243       9.341 -22.370   5.981  1.00 96.75           C  
ATOM   1808  C   LEU A 243       8.971 -21.664   7.285  1.00 96.75           C  
ATOM   1809  CB  LEU A 243      10.599 -23.235   6.165  1.00 96.75           C  
ATOM   1810  O   LEU A 243       8.014 -22.066   7.940  1.00 96.75           O  
ATOM   1811  CG  LEU A 243      10.860 -24.238   5.027  1.00 96.75           C  
ATOM   1812  CD1 LEU A 243      12.205 -24.925   5.264  1.00 96.75           C  
ATOM   1813  CD2 LEU A 243       9.777 -25.317   4.945  1.00 96.75           C  
ATOM   1814  N   THR A 244       9.670 -20.582   7.634  1.00 97.19           N  
ATOM   1815  CA  THR A 244       9.370 -19.784   8.830  1.00 97.19           C  
ATOM   1816  C   THR A 244       7.960 -19.205   8.760  1.00 97.19           C  
ATOM   1817  CB  THR A 244      10.392 -18.654   9.029  1.00 97.19           C  
ATOM   1818  O   THR A 244       7.215 -19.319   9.729  1.00 97.19           O  
ATOM   1819  CG2 THR A 244      10.163 -17.888  10.331  1.00 97.19           C  
ATOM   1820  OG1 THR A 244      11.687 -19.201   9.102  1.00 97.19           O  
ATOM   1821  N   ALA A 245       7.559 -18.652   7.613  1.00 95.69           N  
ATOM   1822  CA  ALA A 245       6.220 -18.117   7.401  1.00 95.69           C  
ATOM   1823  C   ALA A 245       5.140 -19.197   7.555  1.00 95.69           C  
ATOM   1824  CB  ALA A 245       6.158 -17.449   6.023  1.00 95.69           C  
ATOM   1825  O   ALA A 245       4.191 -19.004   8.309  1.00 95.69           O  
ATOM   1826  N   VAL A 246       5.296 -20.351   6.897  1.00 96.38           N  
ATOM   1827  CA  VAL A 246       4.318 -21.451   6.951  1.00 96.38           C  
ATOM   1828  C   VAL A 246       4.217 -22.043   8.356  1.00 96.38           C  
ATOM   1829  CB  VAL A 246       4.672 -22.540   5.918  1.00 96.38           C  
ATOM   1830  O   VAL A 246       3.113 -22.231   8.867  1.00 96.38           O  
ATOM   1831  CG1 VAL A 246       3.814 -23.805   6.068  1.00 96.38           C  
ATOM   1832  CG2 VAL A 246       4.456 -22.016   4.492  1.00 96.38           C  
ATOM   1833  N   ILE A 247       5.355 -22.310   8.998  1.00 96.94           N  
ATOM   1834  CA  ILE A 247       5.402 -22.895  10.340  1.00 96.94           C  
ATOM   1835  C   ILE A 247       4.810 -21.913  11.356  1.00 96.94           C  
ATOM   1836  CB  ILE A 247       6.845 -23.334  10.683  1.00 96.94           C  
ATOM   1837  O   ILE A 247       3.899 -22.281  12.097  1.00 96.94           O  
ATOM   1838  CG1 ILE A 247       7.279 -24.518   9.784  1.00 96.94           C  
ATOM   1839  CG2 ILE A 247       6.953 -23.752  12.157  1.00 96.94           C  
ATOM   1840  CD1 ILE A 247       8.780 -24.832   9.850  1.00 96.94           C  
ATOM   1841  N   ALA A 248       5.260 -20.655  11.368  1.00 96.19           N  
ATOM   1842  CA  ALA A 248       4.748 -19.647  12.293  1.00 96.19           C  
ATOM   1843  C   ALA A 248       3.262 -19.345  12.057  1.00 96.19           C  
ATOM   1844  CB  ALA A 248       5.608 -18.384  12.197  1.00 96.19           C  
ATOM   1845  O   ALA A 248       2.534 -19.149  13.026  1.00 96.19           O  
ATOM   1846  N   PHE A 249       2.783 -19.376  10.809  1.00 94.94           N  
ATOM   1847  CA  PHE A 249       1.358 -19.250  10.502  1.00 94.94           C  
ATOM   1848  C   PHE A 249       0.546 -20.433  11.047  1.00 94.94           C  
ATOM   1849  CB  PHE A 249       1.163 -19.108   8.989  1.00 94.94           C  
ATOM   1850  O   PHE A 249      -0.500 -20.229  11.658  1.00 94.94           O  
ATOM   1851  CG  PHE A 249      -0.292 -19.034   8.579  1.00 94.94           C  
ATOM   1852  CD1 PHE A 249      -0.907 -20.125   7.936  1.00 94.94           C  
ATOM   1853  CD2 PHE A 249      -1.041 -17.881   8.874  1.00 94.94           C  
ATOM   1854  CE1 PHE A 249      -2.267 -20.058   7.584  1.00 94.94           C  
ATOM   1855  CE2 PHE A 249      -2.401 -17.815   8.525  1.00 94.94           C  
ATOM   1856  CZ  PHE A 249      -3.013 -18.903   7.878  1.00 94.94           C  
ATOM   1857  N   ALA A 250       1.031 -21.669  10.889  1.00 94.50           N  
ATOM   1858  CA  ALA A 250       0.366 -22.844  11.449  1.00 94.50           C  
ATOM   1859  C   ALA A 250       0.280 -22.767  12.984  1.00 94.50           C  
ATOM   1860  CB  ALA A 250       1.099 -24.105  10.976  1.00 94.50           C  
ATOM   1861  O   ALA A 250      -0.792 -22.976  13.554  1.00 94.50           O  
ATOM   1862  N   PHE A 251       1.378 -22.392  13.651  1.00 94.06           N  
ATOM   1863  CA  PHE A 251       1.388 -22.164  15.098  1.00 94.06           C  
ATOM   1864  C   PHE A 251       0.476 -21.008  15.512  1.00 94.06           C  
ATOM   1865  CB  PHE A 251       2.821 -21.922  15.592  1.00 94.06           C  
ATOM   1866  O   PHE A 251      -0.250 -21.148  16.490  1.00 94.06           O  
ATOM   1867  CG  PHE A 251       3.604 -23.200  15.812  1.00 94.06           C  
ATOM   1868  CD1 PHE A 251       3.296 -24.025  16.908  1.00 94.06           C  
ATOM   1869  CD2 PHE A 251       4.646 -23.566  14.944  1.00 94.06           C  
ATOM   1870  CE1 PHE A 251       4.011 -25.217  17.120  1.00 94.06           C  
ATOM   1871  CE2 PHE A 251       5.355 -24.763  15.149  1.00 94.06           C  
ATOM   1872  CZ  PHE A 251       5.034 -25.591  16.234  1.00 94.06           C  
ATOM   1873  N   PHE A 252       0.465 -19.904  14.761  1.00 92.88           N  
ATOM   1874  CA  PHE A 252      -0.420 -18.762  14.993  1.00 92.88           C  
ATOM   1875  C   PHE A 252      -1.891 -19.185  14.968  1.00 92.88           C  
ATOM   1876  CB  PHE A 252      -0.145 -17.684  13.935  1.00 92.88           C  
ATOM   1877  O   PHE A 252      -2.628 -18.892  15.901  1.00 92.88           O  
ATOM   1878  CG  PHE A 252      -1.084 -16.504  14.001  1.00 92.88           C  
ATOM   1879  CD1 PHE A 252      -2.115 -16.374  13.051  1.00 92.88           C  
ATOM   1880  CD2 PHE A 252      -0.958 -15.561  15.036  1.00 92.88           C  
ATOM   1881  CE1 PHE A 252      -3.020 -15.302  13.138  1.00 92.88           C  
ATOM   1882  CE2 PHE A 252      -1.865 -14.493  15.124  1.00 92.88           C  
ATOM   1883  CZ  PHE A 252      -2.894 -14.363  14.176  1.00 92.88           C  
ATOM   1884  N   VAL A 253      -2.311 -19.936  13.945  1.00 91.19           N  
ATOM   1885  CA  VAL A 253      -3.695 -20.419  13.837  1.00 91.19           C  
ATOM   1886  C   VAL A 253      -4.055 -21.339  15.003  1.00 91.19           C  
ATOM   1887  CB  VAL A 253      -3.926 -21.115  12.482  1.00 91.19           C  
ATOM   1888  O   VAL A 253      -5.129 -21.192  15.579  1.00 91.19           O  
ATOM   1889  CG1 VAL A 253      -5.299 -21.798  12.397  1.00 91.19           C  
ATOM   1890  CG2 VAL A 253      -3.860 -20.097  11.334  1.00 91.19           C  
ATOM   1891  N   ILE A 254      -3.176 -22.271  15.380  1.00 91.25           N  
ATOM   1892  CA  ILE A 254      -3.424 -23.173  16.516  1.00 91.25           C  
ATOM   1893  C   ILE A 254      -3.520 -22.378  17.827  1.00 91.25           C  
ATOM   1894  CB  ILE A 254      -2.335 -24.270  16.577  1.00 91.25           C  
ATOM   1895  O   ILE A 254      -4.418 -22.629  18.633  1.00 91.25           O  
ATOM   1896  CG1 ILE A 254      -2.443 -25.202  15.345  1.00 91.25           C  
ATOM   1897  CG2 ILE A 254      -2.456 -25.107  17.866  1.00 91.25           C  
ATOM   1898  CD1 ILE A 254      -1.212 -26.094  15.133  1.00 91.25           C  
ATOM   1899  N   TRP A 255      -2.628 -21.408  18.028  1.00 91.75           N  
ATOM   1900  CA  TRP A 255      -2.580 -20.573  19.224  1.00 91.75           C  
ATOM   1901  C   TRP A 255      -3.827 -19.696  19.363  1.00 91.75           C  
ATOM   1902  CB  TRP A 255      -1.303 -19.732  19.196  1.00 91.75           C  
ATOM   1903  O   TRP A 255      -4.522 -19.783  20.368  1.00 91.75           O  
ATOM   1904  CG  TRP A 255      -1.126 -18.896  20.416  1.00 91.75           C  
ATOM   1905  CD1 TRP A 255      -1.579 -17.634  20.571  1.00 91.75           C  
ATOM   1906  CD2 TRP A 255      -0.521 -19.267  21.693  1.00 91.75           C  
ATOM   1907  CE2 TRP A 255      -0.666 -18.171  22.592  1.00 91.75           C  
ATOM   1908  CE3 TRP A 255       0.124 -20.423  22.185  1.00 91.75           C  
ATOM   1909  NE1 TRP A 255      -1.298 -17.205  21.845  1.00 91.75           N  
ATOM   1910  CH2 TRP A 255       0.444 -19.377  24.372  1.00 91.75           C  
ATOM   1911  CZ2 TRP A 255      -0.204 -18.217  23.914  1.00 91.75           C  
ATOM   1912  CZ3 TRP A 255       0.607 -20.476  23.508  1.00 91.75           C  
ATOM   1913  N   GLU A 256      -4.186 -18.930  18.332  1.00 87.31           N  
ATOM   1914  CA  GLU A 256      -5.360 -18.043  18.353  1.00 87.31           C  
ATOM   1915  C   GLU A 256      -6.686 -18.813  18.500  1.00 87.31           C  
ATOM   1916  CB  GLU A 256      -5.386 -17.218  17.060  1.00 87.31           C  
ATOM   1917  O   GLU A 256      -7.673 -18.277  18.999  1.00 87.31           O  
ATOM   1918  CG  GLU A 256      -4.244 -16.195  16.935  1.00 87.31           C  
ATOM   1919  CD  GLU A 256      -4.331 -14.994  17.888  1.00 87.31           C  
ATOM   1920  OE1 GLU A 256      -3.308 -14.302  18.069  1.00 87.31           O  
ATOM   1921  OE2 GLU A 256      -5.433 -14.691  18.383  1.00 87.31           O  
ATOM   1922  N   LEU A 257      -6.730 -20.091  18.100  1.00 86.56           N  
ATOM   1923  CA  LEU A 257      -7.891 -20.960  18.324  1.00 86.56           C  
ATOM   1924  C   LEU A 257      -7.968 -21.545  19.744  1.00 86.56           C  
ATOM   1925  CB  LEU A 257      -7.890 -22.093  17.283  1.00 86.56           C  
ATOM   1926  O   LEU A 257      -9.035 -22.027  20.127  1.00 86.56           O  
ATOM   1927  CG  LEU A 257      -8.230 -21.655  15.847  1.00 86.56           C  
ATOM   1928  CD1 LEU A 257      -8.049 -22.847  14.904  1.00 86.56           C  
ATOM   1929  CD2 LEU A 257      -9.674 -21.161  15.704  1.00 86.56           C  
ATOM   1930  N   THR A 258      -6.869 -21.551  20.503  1.00 85.00           N  
ATOM   1931  CA  THR A 258      -6.777 -22.202  21.825  1.00 85.00           C  
ATOM   1932  C   THR A 258      -6.530 -21.236  22.983  1.00 85.00           C  
ATOM   1933  CB  THR A 258      -5.712 -23.311  21.835  1.00 85.00           C  
ATOM   1934  O   THR A 258      -6.804 -21.591  24.128  1.00 85.00           O  
ATOM   1935  CG2 THR A 258      -6.108 -24.493  20.947  1.00 85.00           C  
ATOM   1936  OG1 THR A 258      -4.461 -22.849  21.383  1.00 85.00           O  
ATOM   1937  N   ALA A 259      -6.051 -20.021  22.709  1.00 83.19           N  
ATOM   1938  CA  ALA A 259      -5.778 -19.001  23.711  1.00 83.19           C  
ATOM   1939  C   ALA A 259      -7.060 -18.488  24.395  1.00 83.19           C  
ATOM   1940  CB  ALA A 259      -4.994 -17.862  23.044  1.00 83.19           C  
ATOM   1941  O   ALA A 259      -8.108 -18.332  23.770  1.00 83.19           O  
ATOM   1942  N   GLU A 260      -6.963 -18.159  25.687  1.00 75.62           N  
ATOM   1943  CA  GLU A 260      -8.075 -17.574  26.459  1.00 75.62           C  
ATOM   1944  C   GLU A 260      -8.377 -16.118  26.055  1.00 75.62           C  
ATOM   1945  CB  GLU A 260      -7.744 -17.615  27.961  1.00 75.62           C  
ATOM   1946  O   GLU A 260      -9.519 -15.655  26.138  1.00 75.62           O  
ATOM   1947  CG  GLU A 260      -7.651 -19.037  28.539  1.00 75.62           C  
ATOM   1948  CD  GLU A 260      -7.410 -19.057  30.061  1.00 75.62           C  
ATOM   1949  OE1 GLU A 260      -7.518 -20.159  30.645  1.00 75.62           O  
ATOM   1950  OE2 GLU A 260      -7.124 -17.984  30.642  1.00 75.62           O  
ATOM   1951  N   HIS A 261      -7.350 -15.386  25.613  1.00 76.88           N  
ATOM   1952  CA  HIS A 261      -7.421 -13.979  25.213  1.00 76.88           C  
ATOM   1953  C   HIS A 261      -6.693 -13.757  23.874  1.00 76.88           C  
ATOM   1954  CB  HIS A 261      -6.860 -13.101  26.345  1.00 76.88           C  
ATOM   1955  O   HIS A 261      -5.644 -13.115  23.869  1.00 76.88           O  
ATOM   1956  CG  HIS A 261      -7.651 -13.167  27.626  1.00 76.88           C  
ATOM   1957  CD2 HIS A 261      -7.148 -13.279  28.892  1.00 76.88           C  
ATOM   1958  ND1 HIS A 261      -9.021 -13.162  27.734  1.00 76.88           N  
ATOM   1959  CE1 HIS A 261      -9.331 -13.248  29.036  1.00 76.88           C  
ATOM   1960  NE2 HIS A 261      -8.222 -13.281  29.788  1.00 76.88           N  
ATOM   1961  N   PRO A 262      -7.220 -14.301  22.759  1.00 77.88           N  
ATOM   1962  CA  PRO A 262      -6.577 -14.223  21.447  1.00 77.88           C  
ATOM   1963  C   PRO A 262      -6.404 -12.771  20.977  1.00 77.88           C  
ATOM   1964  CB  PRO A 262      -7.484 -15.032  20.509  1.00 77.88           C  
ATOM   1965  O   PRO A 262      -7.276 -11.926  21.220  1.00 77.88           O  
ATOM   1966  CG  PRO A 262      -8.854 -14.998  21.170  1.00 77.88           C  
ATOM   1967  CD  PRO A 262      -8.511 -14.974  22.653  1.00 77.88           C  
ATOM   1968  N   VAL A 263      -5.306 -12.478  20.270  1.00 73.94           N  
ATOM   1969  CA  VAL A 263      -5.117 -11.181  19.589  1.00 73.94           C  
ATOM   1970  C   VAL A 263      -6.144 -11.027  18.467  1.00 73.94           C  
ATOM   1971  CB  VAL A 263      -3.696 -11.041  18.994  1.00 73.94           C  
ATOM   1972  O   VAL A 263      -6.617  -9.920  18.190  1.00 73.94           O  
ATOM   1973  CG1 VAL A 263      -3.454  -9.646  18.392  1.00 73.94           C  
ATOM   1974  CG2 VAL A 263      -2.600 -11.259  20.039  1.00 73.94           C  
ATOM   1975  N   VAL A 264      -6.499 -12.137  17.818  1.00 80.56           N  
ATOM   1976  CA  VAL A 264      -7.381 -12.191  16.658  1.00 80.56           C  
ATOM   1977  C   VAL A 264      -8.451 -13.263  16.847  1.00 80.56           C  
ATOM   1978  CB  VAL A 264      -6.556 -12.453  15.385  1.00 80.56           C  
ATOM   1979  O   VAL A 264      -8.183 -14.460  16.829  1.00 80.56           O  
ATOM   1980  CG1 VAL A 264      -7.493 -12.585  14.186  1.00 80.56           C  
ATOM   1981  CG2 VAL A 264      -5.577 -11.304  15.092  1.00 80.56           C  
ATOM   1982  N   ASP A 265      -9.717 -12.844  16.905  1.00 83.19           N  
ATOM   1983  CA  ASP A 265     -10.841 -13.783  16.959  1.00 83.19           C  
ATOM   1984  C   ASP A 265     -11.099 -14.440  15.586  1.00 83.19           C  
ATOM   1985  CB  ASP A 265     -12.085 -13.096  17.546  1.00 83.19           C  
ATOM   1986  O   ASP A 265     -11.910 -13.975  14.777  1.00 83.19           O  
ATOM   1987  CG  ASP A 265     -13.260 -14.065  17.749  1.00 83.19           C  
ATOM   1988  OD1 ASP A 265     -13.118 -15.277  17.455  1.00 83.19           O  
ATOM   1989  OD2 ASP A 265     -14.350 -13.598  18.150  1.00 83.19           O  
ATOM   1990  N   LEU A 266     -10.418 -15.561  15.325  1.00 86.25           N  
ATOM   1991  CA  LEU A 266     -10.583 -16.353  14.101  1.00 86.25           C  
ATOM   1992  C   LEU A 266     -11.973 -17.001  13.978  1.00 86.25           C  
ATOM   1993  CB  LEU A 266      -9.478 -17.426  14.020  1.00 86.25           C  
ATOM   1994  O   LEU A 266     -12.359 -17.414  12.880  1.00 86.25           O  
ATOM   1995  CG  LEU A 266      -8.040 -16.890  13.876  1.00 86.25           C  
ATOM   1996  CD1 LEU A 266      -7.067 -18.068  13.824  1.00 86.25           C  
ATOM   1997  CD2 LEU A 266      -7.850 -16.073  12.593  1.00 86.25           C  
ATOM   1998  N   SER A 267     -12.769 -17.061  15.055  1.00 85.62           N  
ATOM   1999  CA  SER A 267     -14.128 -17.617  15.000  1.00 85.62           C  
ATOM   2000  C   SER A 267     -15.053 -16.808  14.085  1.00 85.62           C  
ATOM   2001  CB  SER A 267     -14.730 -17.754  16.404  1.00 85.62           C  
ATOM   2002  O   SER A 267     -16.018 -17.354  13.541  1.00 85.62           O  
ATOM   2003  OG  SER A 267     -15.271 -16.541  16.884  1.00 85.62           O  
ATOM   2004  N   LEU A 268     -14.719 -15.536  13.834  1.00 86.94           N  
ATOM   2005  CA  LEU A 268     -15.434 -14.655  12.913  1.00 86.94           C  
ATOM   2006  C   LEU A 268     -15.452 -15.197  11.477  1.00 86.94           C  
ATOM   2007  CB  LEU A 268     -14.790 -13.262  12.974  1.00 86.94           C  
ATOM   2008  O   LEU A 268     -16.461 -15.044  10.789  1.00 86.94           O  
ATOM   2009  CG  LEU A 268     -14.937 -12.552  14.335  1.00 86.94           C  
ATOM   2010  CD1 LEU A 268     -14.096 -11.283  14.311  1.00 86.94           C  
ATOM   2011  CD2 LEU A 268     -16.392 -12.149  14.612  1.00 86.94           C  
ATOM   2012  N   PHE A 269     -14.418 -15.929  11.043  1.00 91.06           N  
ATOM   2013  CA  PHE A 269     -14.379 -16.562   9.716  1.00 91.06           C  
ATOM   2014  C   PHE A 269     -15.350 -17.744   9.547  1.00 91.06           C  
ATOM   2015  CB  PHE A 269     -12.947 -16.984   9.371  1.00 91.06           C  
ATOM   2016  O   PHE A 269     -15.523 -18.263   8.441  1.00 91.06           O  
ATOM   2017  CG  PHE A 269     -12.042 -15.831   9.002  1.00 91.06           C  
ATOM   2018  CD1 PHE A 269     -12.221 -15.175   7.769  1.00 91.06           C  
ATOM   2019  CD2 PHE A 269     -10.999 -15.444   9.862  1.00 91.06           C  
ATOM   2020  CE1 PHE A 269     -11.353 -14.139   7.389  1.00 91.06           C  
ATOM   2021  CE2 PHE A 269     -10.121 -14.419   9.474  1.00 91.06           C  
ATOM   2022  CZ  PHE A 269     -10.301 -13.770   8.242  1.00 91.06           C  
ATOM   2023  N   ARG A 270     -16.043 -18.171  10.609  1.00 88.38           N  
ATOM   2024  CA  ARG A 270     -17.172 -19.109  10.481  1.00 88.38           C  
ATOM   2025  C   ARG A 270     -18.430 -18.423   9.943  1.00 88.38           C  
ATOM   2026  CB  ARG A 270     -17.451 -19.795  11.825  1.00 88.38           C  
ATOM   2027  O   ARG A 270     -19.330 -19.092   9.439  1.00 88.38           O  
ATOM   2028  CG  ARG A 270     -16.267 -20.659  12.284  1.00 88.38           C  
ATOM   2029  CD  ARG A 270     -16.610 -21.365  13.599  1.00 88.38           C  
ATOM   2030  NE  ARG A 270     -15.543 -22.296  14.006  1.00 88.38           N  
ATOM   2031  NH1 ARG A 270     -16.552 -23.101  15.906  1.00 88.38           N  
ATOM   2032  NH2 ARG A 270     -14.539 -23.863  15.321  1.00 88.38           N  
ATOM   2033  CZ  ARG A 270     -15.550 -23.081  15.070  1.00 88.38           C  
ATOM   2034  N   ILE A 271     -18.510 -17.096  10.041  1.00 90.38           N  
ATOM   2035  CA  ILE A 271     -19.676 -16.320   9.628  1.00 90.38           C  
ATOM   2036  C   ILE A 271     -19.552 -16.010   8.139  1.00 90.38           C  
ATOM   2037  CB  ILE A 271     -19.843 -15.061  10.503  1.00 90.38           C  
ATOM   2038  O   ILE A 271     -18.666 -15.282   7.700  1.00 90.38           O  
ATOM   2039  CG1 ILE A 271     -19.974 -15.483  11.987  1.00 90.38           C  
ATOM   2040  CG2 ILE A 271     -21.070 -14.246  10.043  1.00 90.38           C  
ATOM   2041  CD1 ILE A 271     -19.937 -14.316  12.968  1.00 90.38           C  
ATOM   2042  N   ARG A 272     -20.490 -16.538   7.347  1.00 90.50           N  
ATOM   2043  CA  ARG A 272     -20.485 -16.441   5.877  1.00 90.50           C  
ATOM   2044  C   ARG A 272     -20.377 -15.002   5.357  1.00 90.50           C  
ATOM   2045  CB  ARG A 272     -21.744 -17.155   5.369  1.00 90.50           C  
ATOM   2046  O   ARG A 272     -19.676 -14.767   4.376  1.00 90.50           O  
ATOM   2047  CG  ARG A 272     -21.857 -17.219   3.840  1.00 90.50           C  
ATOM   2048  CD  ARG A 272     -23.010 -18.162   3.473  1.00 90.50           C  
ATOM   2049  NE  ARG A 272     -23.345 -18.072   2.047  1.00 90.50           N  
ATOM   2050  NH1 ARG A 272     -24.174 -20.171   1.649  1.00 90.50           N  
ATOM   2051  NH2 ARG A 272     -24.174 -18.667   0.014  1.00 90.50           N  
ATOM   2052  CZ  ARG A 272     -23.886 -18.970   1.246  1.00 90.50           C  
ATOM   2053  N   ASN A 273     -21.047 -14.055   6.015  1.00 91.50           N  
ATOM   2054  CA  ASN A 273     -20.988 -12.632   5.664  1.00 91.50           C  
ATOM   2055  C   ASN A 273     -19.606 -12.034   5.941  1.00 91.50           C  
ATOM   2056  CB  ASN A 273     -22.082 -11.876   6.436  1.00 91.50           C  
ATOM   2057  O   ASN A 273     -19.054 -11.354   5.078  1.00 91.50           O  
ATOM   2058  CG  ASN A 273     -23.482 -12.210   5.969  1.00 91.50           C  
ATOM   2059  ND2 ASN A 273     -24.480 -11.817   6.722  1.00 91.50           N  
ATOM   2060  OD1 ASN A 273     -23.682 -12.840   4.936  1.00 91.50           O  
ATOM   2061  N   PHE A 274     -19.025 -12.355   7.100  1.00 91.94           N  
ATOM   2062  CA  PHE A 274     -17.695 -11.899   7.482  1.00 91.94           C  
ATOM   2063  C   PHE A 274     -16.625 -12.438   6.530  1.00 91.94           C  
ATOM   2064  CB  PHE A 274     -17.409 -12.314   8.927  1.00 91.94           C  
ATOM   2065  O   PHE A 274     -15.819 -11.665   6.020  1.00 91.94           O  
ATOM   2066  CG  PHE A 274     -16.085 -11.780   9.422  1.00 91.94           C  
ATOM   2067  CD1 PHE A 274     -14.917 -12.561   9.326  1.00 91.94           C  
ATOM   2068  CD2 PHE A 274     -16.009 -10.463   9.902  1.00 91.94           C  
ATOM   2069  CE1 PHE A 274     -13.678 -12.030   9.723  1.00 91.94           C  
ATOM   2070  CE2 PHE A 274     -14.765  -9.924  10.264  1.00 91.94           C  
ATOM   2071  CZ  PHE A 274     -13.604 -10.707  10.187  1.00 91.94           C  
ATOM   2072  N   THR A 275     -16.647 -13.738   6.227  1.00 93.88           N  
ATOM   2073  CA  THR A 275     -15.660 -14.373   5.340  1.00 93.88           C  
ATOM   2074  C   THR A 275     -15.776 -13.871   3.912  1.00 93.88           C  
ATOM   2075  CB  THR A 275     -15.793 -15.899   5.383  1.00 93.88           C  
ATOM   2076  O   THR A 275     -14.781 -13.433   3.344  1.00 93.88           O  
ATOM   2077  CG2 THR A 275     -14.718 -16.636   4.586  1.00 93.88           C  
ATOM   2078  OG1 THR A 275     -15.649 -16.239   6.730  1.00 93.88           O  
ATOM   2079  N   GLY A 276     -16.981 -13.873   3.331  1.00 93.12           N  
ATOM   2080  CA  GLY A 276     -17.170 -13.401   1.958  1.00 93.12           C  
ATOM   2081  C   GLY A 276     -16.852 -11.912   1.800  1.00 93.12           C  
ATOM   2082  O   GLY A 276     -16.160 -11.539   0.857  1.00 93.12           O  
ATOM   2083  N   GLY A 277     -17.291 -11.075   2.749  1.00 93.00           N  
ATOM   2084  CA  GLY A 277     -17.003  -9.640   2.752  1.00 93.00           C  
ATOM   2085  C   GLY A 277     -15.518  -9.333   2.950  1.00 93.00           C  
ATOM   2086  O   GLY A 277     -14.954  -8.548   2.189  1.00 93.00           O  
ATOM   2087  N   THR A 278     -14.859  -9.997   3.905  1.00 94.56           N  
ATOM   2088  CA  THR A 278     -13.423  -9.814   4.169  1.00 94.56           C  
ATOM   2089  C   THR A 278     -12.581 -10.282   2.991  1.00 94.56           C  
ATOM   2090  CB  THR A 278     -12.971 -10.522   5.456  1.00 94.56           C  
ATOM   2091  O   THR A 278     -11.747  -9.523   2.521  1.00 94.56           O  
ATOM   2092  CG2 THR A 278     -11.493 -10.298   5.774  1.00 94.56           C  
ATOM   2093  OG1 THR A 278     -13.699 -10.010   6.544  1.00 94.56           O  
ATOM   2094  N   VAL A 279     -12.820 -11.481   2.449  1.00 95.94           N  
ATOM   2095  CA  VAL A 279     -12.043 -11.994   1.307  1.00 95.94           C  
ATOM   2096  C   VAL A 279     -12.237 -11.113   0.069  1.00 95.94           C  
ATOM   2097  CB  VAL A 279     -12.389 -13.469   1.022  1.00 95.94           C  
ATOM   2098  O   VAL A 279     -11.254 -10.758  -0.580  1.00 95.94           O  
ATOM   2099  CG1 VAL A 279     -11.692 -14.003  -0.235  1.00 95.94           C  
ATOM   2100  CG2 VAL A 279     -11.942 -14.374   2.180  1.00 95.94           C  
ATOM   2101  N   ALA A 280     -13.472 -10.693  -0.236  1.00 95.81           N  
ATOM   2102  CA  ALA A 280     -13.736  -9.801  -1.366  1.00 95.81           C  
ATOM   2103  C   ALA A 280     -13.063  -8.430  -1.196  1.00 95.81           C  
ATOM   2104  CB  ALA A 280     -15.252  -9.661  -1.551  1.00 95.81           C  
ATOM   2105  O   ALA A 280     -12.453  -7.919  -2.137  1.00 95.81           O  
ATOM   2106  N   LEU A 281     -13.132  -7.854   0.009  1.00 94.56           N  
ATOM   2107  CA  LEU A 281     -12.470  -6.595   0.342  1.00 94.56           C  
ATOM   2108  C   LEU A 281     -10.951  -6.709   0.251  1.00 94.56           C  
ATOM   2109  CB  LEU A 281     -12.933  -6.155   1.743  1.00 94.56           C  
ATOM   2110  O   LEU A 281     -10.315  -5.828  -0.317  1.00 94.56           O  
ATOM   2111  CG  LEU A 281     -12.320  -4.838   2.250  1.00 94.56           C  
ATOM   2112  CD1 LEU A 281     -12.647  -3.645   1.350  1.00 94.56           C  
ATOM   2113  CD2 LEU A 281     -12.854  -4.537   3.652  1.00 94.56           C  
ATOM   2114  N   SER A 282     -10.369  -7.780   0.780  1.00 95.62           N  
ATOM   2115  CA  SER A 282      -8.924  -7.968   0.836  1.00 95.62           C  
ATOM   2116  C   SER A 282      -8.313  -8.257  -0.532  1.00 95.62           C  
ATOM   2117  CB  SER A 282      -8.595  -9.076   1.833  1.00 95.62           C  
ATOM   2118  O   SER A 282      -7.337  -7.604  -0.892  1.00 95.62           O  
ATOM   2119  OG  SER A 282      -8.988  -8.665   3.127  1.00 95.62           O  
ATOM   2120  N   ILE A 283      -8.905  -9.151  -1.334  1.00 96.50           N  
ATOM   2121  CA  ILE A 283      -8.427  -9.411  -2.702  1.00 96.50           C  
ATOM   2122  C   ILE A 283      -8.618  -8.165  -3.571  1.00 96.50           C  
ATOM   2123  CB  ILE A 283      -9.118 -10.645  -3.326  1.00 96.50           C  
ATOM   2124  O   ILE A 283      -7.684  -7.745  -4.251  1.00 96.50           O  
ATOM   2125  CG1 ILE A 283      -8.784 -11.922  -2.520  1.00 96.50           C  
ATOM   2126  CG2 ILE A 283      -8.680 -10.825  -4.796  1.00 96.50           C  
ATOM   2127  CD1 ILE A 283      -9.547 -13.168  -2.987  1.00 96.50           C  
ATOM   2128  N   GLY A 284      -9.794  -7.527  -3.511  1.00 95.94           N  
ATOM   2129  CA  GLY A 284     -10.052  -6.294  -4.254  1.00 95.94           C  
ATOM   2130  C   GLY A 284      -9.083  -5.170  -3.876  1.00 95.94           C  
ATOM   2131  O   GLY A 284      -8.603  -4.452  -4.749  1.00 95.94           O  
ATOM   2132  N   TYR A 285      -8.741  -5.048  -2.589  1.00 93.75           N  
ATOM   2133  CA  TYR A 285      -7.775  -4.062  -2.114  1.00 93.75           C  
ATOM   2134  C   TYR A 285      -6.348  -4.395  -2.557  1.00 93.75           C  
ATOM   2135  CB  TYR A 285      -7.868  -3.925  -0.592  1.00 93.75           C  
ATOM   2136  O   TYR A 285      -5.632  -3.488  -2.964  1.00 93.75           O  
ATOM   2137  CG  TYR A 285      -7.077  -2.759  -0.038  1.00 93.75           C  
ATOM   2138  CD1 TYR A 285      -5.782  -2.954   0.479  1.00 93.75           C  
ATOM   2139  CD2 TYR A 285      -7.641  -1.470  -0.053  1.00 93.75           C  
ATOM   2140  CE1 TYR A 285      -5.054  -1.866   0.996  1.00 93.75           C  
ATOM   2141  CE2 TYR A 285      -6.922  -0.382   0.475  1.00 93.75           C  
ATOM   2142  OH  TYR A 285      -4.940   0.487   1.480  1.00 93.75           O  
ATOM   2143  CZ  TYR A 285      -5.626  -0.577   0.993  1.00 93.75           C  
ATOM   2144  N   GLY A 286      -5.951  -5.671  -2.552  1.00 94.69           N  
ATOM   2145  CA  GLY A 286      -4.660  -6.116  -3.084  1.00 94.69           C  
ATOM   2146  C   GLY A 286      -4.494  -5.805  -4.571  1.00 94.69           C  
ATOM   2147  O   GLY A 286      -3.480  -5.236  -4.967  1.00 94.69           O  
ATOM   2148  N   LEU A 287      -5.521  -6.084  -5.385  1.00 95.19           N  
ATOM   2149  CA  LEU A 287      -5.540  -5.712  -6.805  1.00 95.19           C  
ATOM   2150  C   LEU A 287      -5.459  -4.197  -6.985  1.00 95.19           C  
ATOM   2151  CB  LEU A 287      -6.833  -6.207  -7.469  1.00 95.19           C  
ATOM   2152  O   LEU A 287      -4.663  -3.708  -7.781  1.00 95.19           O  
ATOM   2153  CG  LEU A 287      -6.986  -7.727  -7.572  1.00 95.19           C  
ATOM   2154  CD1 LEU A 287      -8.409  -8.037  -8.017  1.00 95.19           C  
ATOM   2155  CD2 LEU A 287      -6.020  -8.343  -8.578  1.00 95.19           C  
ATOM   2156  N   TYR A 288      -6.282  -3.446  -6.249  1.00 92.38           N  
ATOM   2157  CA  TYR A 288      -6.290  -1.988  -6.310  1.00 92.38           C  
ATOM   2158  C   TYR A 288      -4.917  -1.404  -5.963  1.00 92.38           C  
ATOM   2159  CB  TYR A 288      -7.370  -1.447  -5.363  1.00 92.38           C  
ATOM   2160  O   TYR A 288      -4.401  -0.579  -6.713  1.00 92.38           O  
ATOM   2161  CG  TYR A 288      -7.260   0.043  -5.113  1.00 92.38           C  
ATOM   2162  CD1 TYR A 288      -6.719   0.518  -3.900  1.00 92.38           C  
ATOM   2163  CD2 TYR A 288      -7.639   0.950  -6.119  1.00 92.38           C  
ATOM   2164  CE1 TYR A 288      -6.568   1.902  -3.691  1.00 92.38           C  
ATOM   2165  CE2 TYR A 288      -7.495   2.334  -5.912  1.00 92.38           C  
ATOM   2166  OH  TYR A 288      -6.835   4.149  -4.504  1.00 92.38           O  
ATOM   2167  CZ  TYR A 288      -6.964   2.811  -4.697  1.00 92.38           C  
ATOM   2168  N   PHE A 289      -4.321  -1.850  -4.858  1.00 89.25           N  
ATOM   2169  CA  PHE A 289      -3.078  -1.296  -4.337  1.00 89.25           C  
ATOM   2170  C   PHE A 289      -1.866  -1.697  -5.190  1.00 89.25           C  
ATOM   2171  CB  PHE A 289      -2.942  -1.688  -2.861  1.00 89.25           C  
ATOM   2172  O   PHE A 289      -1.036  -0.844  -5.493  1.00 89.25           O  
ATOM   2173  CG  PHE A 289      -2.073  -0.738  -2.072  1.00 89.25           C  
ATOM   2174  CD1 PHE A 289      -0.769  -1.108  -1.715  1.00 89.25           C  
ATOM   2175  CD2 PHE A 289      -2.572   0.524  -1.694  1.00 89.25           C  
ATOM   2176  CE1 PHE A 289       0.047  -0.214  -1.006  1.00 89.25           C  
ATOM   2177  CE2 PHE A 289      -1.757   1.419  -0.978  1.00 89.25           C  
ATOM   2178  CZ  PHE A 289      -0.442   1.053  -0.643  1.00 89.25           C  
ATOM   2179  N   GLY A 290      -1.819  -2.938  -5.690  1.00 91.69           N  
ATOM   2180  CA  GLY A 290      -0.798  -3.361  -6.653  1.00 91.69           C  
ATOM   2181  C   GLY A 290      -0.836  -2.536  -7.942  1.00 91.69           C  
ATOM   2182  O   GLY A 290       0.192  -2.041  -8.397  1.00 91.69           O  
ATOM   2183  N   ASN A 291      -2.032  -2.277  -8.481  1.00 91.50           N  
ATOM   2184  CA  ASN A 291      -2.204  -1.398  -9.642  1.00 91.50           C  
ATOM   2185  C   ASN A 291      -1.866   0.072  -9.352  1.00 91.50           C  
ATOM   2186  CB  ASN A 291      -3.653  -1.497 -10.131  1.00 91.50           C  
ATOM   2187  O   ASN A 291      -1.388   0.778 -10.240  1.00 91.50           O  
ATOM   2188  CG  ASN A 291      -3.868  -2.693 -11.026  1.00 91.50           C  
ATOM   2189  ND2 ASN A 291      -4.417  -3.774 -10.539  1.00 91.50           N  
ATOM   2190  OD1 ASN A 291      -3.569  -2.641 -12.196  1.00 91.50           O  
ATOM   2191  N   LEU A 292      -2.149   0.539  -8.133  1.00 87.75           N  
ATOM   2192  CA  LEU A 292      -1.850   1.898  -7.690  1.00 87.75           C  
ATOM   2193  C   LEU A 292      -0.339   2.155  -7.671  1.00 87.75           C  
ATOM   2194  CB  LEU A 292      -2.540   2.127  -6.331  1.00 87.75           C  
ATOM   2195  O   LEU A 292       0.073   3.262  -7.999  1.00 87.75           O  
ATOM   2196  CG  LEU A 292      -2.335   3.529  -5.724  1.00 87.75           C  
ATOM   2197  CD1 LEU A 292      -3.616   3.993  -5.030  1.00 87.75           C  
ATOM   2198  CD2 LEU A 292      -1.237   3.525  -4.660  1.00 87.75           C  
ATOM   2199  N   VAL A 293       0.477   1.145  -7.352  1.00 88.38           N  
ATOM   2200  CA  VAL A 293       1.946   1.228  -7.429  1.00 88.38           C  
ATOM   2201  C   VAL A 293       2.456   1.046  -8.859  1.00 88.38           C  
ATOM   2202  CB  VAL A 293       2.600   0.223  -6.457  1.00 88.38           C  
ATOM   2203  O   VAL A 293       3.302   1.806  -9.325  1.00 88.38           O  
ATOM   2204  CG1 VAL A 293       4.132   0.249  -6.536  1.00 88.38           C  
ATOM   2205  CG2 VAL A 293       2.203   0.518  -5.001  1.00 88.38           C  
ATOM   2206  N   LEU A 294       1.912   0.069  -9.584  1.00 91.44           N  
ATOM   2207  CA  LEU A 294       2.422  -0.332 -10.894  1.00 91.44           C  
ATOM   2208  C   LEU A 294       2.273   0.751 -11.976  1.00 91.44           C  
ATOM   2209  CB  LEU A 294       1.695  -1.627 -11.283  1.00 91.44           C  
ATOM   2210  O   LEU A 294       3.189   0.961 -12.766  1.00 91.44           O  
ATOM   2211  CG  LEU A 294       2.145  -2.230 -12.620  1.00 91.44           C  
ATOM   2212  CD1 LEU A 294       3.614  -2.638 -12.600  1.00 91.44           C  
ATOM   2213  CD2 LEU A 294       1.312  -3.477 -12.901  1.00 91.44           C  
ATOM   2214  N   LEU A 295       1.130   1.441 -12.029  1.00 92.19           N  
ATOM   2215  CA  LEU A 295       0.848   2.420 -13.082  1.00 92.19           C  
ATOM   2216  C   LEU A 295       1.815   3.624 -13.089  1.00 92.19           C  
ATOM   2217  CB  LEU A 295      -0.637   2.820 -13.015  1.00 92.19           C  
ATOM   2218  O   LEU A 295       2.410   3.872 -14.139  1.00 92.19           O  
ATOM   2219  CG  LEU A 295      -1.079   3.848 -14.072  1.00 92.19           C  
ATOM   2220  CD1 LEU A 295      -0.837   3.396 -15.509  1.00 92.19           C  
ATOM   2221  CD2 LEU A 295      -2.588   4.050 -13.956  1.00 92.19           C  
ATOM   2222  N   PRO A 296       2.021   4.368 -11.981  1.00 91.75           N  
ATOM   2223  CA  PRO A 296       2.987   5.467 -11.970  1.00 91.75           C  
ATOM   2224  C   PRO A 296       4.422   4.976 -12.186  1.00 91.75           C  
ATOM   2225  CB  PRO A 296       2.818   6.158 -10.615  1.00 91.75           C  
ATOM   2226  O   PRO A 296       5.197   5.666 -12.843  1.00 91.75           O  
ATOM   2227  CG  PRO A 296       2.250   5.062  -9.717  1.00 91.75           C  
ATOM   2228  CD  PRO A 296       1.383   4.251 -10.676  1.00 91.75           C  
ATOM   2229  N   LEU A 297       4.766   3.780 -11.693  1.00 91.25           N  
ATOM   2230  CA  LEU A 297       6.080   3.185 -11.915  1.00 91.25           C  
ATOM   2231  C   LEU A 297       6.336   2.923 -13.406  1.00 91.25           C  
ATOM   2232  CB  LEU A 297       6.191   1.904 -11.068  1.00 91.25           C  
ATOM   2233  O   LEU A 297       7.387   3.300 -13.918  1.00 91.25           O  
ATOM   2234  CG  LEU A 297       7.540   1.178 -11.200  1.00 91.25           C  
ATOM   2235  CD1 LEU A 297       8.706   2.040 -10.722  1.00 91.25           C  
ATOM   2236  CD2 LEU A 297       7.520  -0.104 -10.368  1.00 91.25           C  
ATOM   2237  N   TRP A 298       5.374   2.335 -14.120  1.00 92.88           N  
ATOM   2238  CA  TRP A 298       5.471   2.111 -15.565  1.00 92.88           C  
ATOM   2239  C   TRP A 298       5.530   3.431 -16.357  1.00 92.88           C  
ATOM   2240  CB  TRP A 298       4.316   1.206 -16.016  1.00 92.88           C  
ATOM   2241  O   TRP A 298       6.373   3.564 -17.245  1.00 92.88           O  
ATOM   2242  CG  TRP A 298       4.077   1.197 -17.493  1.00 92.88           C  
ATOM   2243  CD1 TRP A 298       4.754   0.492 -18.428  1.00 92.88           C  
ATOM   2244  CD2 TRP A 298       3.111   1.996 -18.230  1.00 92.88           C  
ATOM   2245  CE2 TRP A 298       3.303   1.791 -19.620  1.00 92.88           C  
ATOM   2246  CE3 TRP A 298       2.104   2.899 -17.847  1.00 92.88           C  
ATOM   2247  NE1 TRP A 298       4.298   0.840 -19.687  1.00 92.88           N  
ATOM   2248  CH2 TRP A 298       1.522   3.340 -20.164  1.00 92.88           C  
ATOM   2249  CZ2 TRP A 298       2.552   2.496 -20.574  1.00 92.88           C  
ATOM   2250  CZ3 TRP A 298       1.286   3.531 -18.798  1.00 92.88           C  
ATOM   2251  N   LEU A 299       4.714   4.433 -16.001  1.00 92.75           N  
ATOM   2252  CA  LEU A 299       4.749   5.755 -16.646  1.00 92.75           C  
ATOM   2253  C   LEU A 299       6.134   6.409 -16.538  1.00 92.75           C  
ATOM   2254  CB  LEU A 299       3.681   6.679 -16.023  1.00 92.75           C  
ATOM   2255  O   LEU A 299       6.666   6.900 -17.532  1.00 92.75           O  
ATOM   2256  CG  LEU A 299       2.234   6.365 -16.430  1.00 92.75           C  
ATOM   2257  CD1 LEU A 299       1.258   7.229 -15.628  1.00 92.75           C  
ATOM   2258  CD2 LEU A 299       1.992   6.640 -17.913  1.00 92.75           C  
ATOM   2259  N   GLN A 300       6.738   6.376 -15.351  1.00 93.06           N  
ATOM   2260  CA  GLN A 300       8.034   7.013 -15.112  1.00 93.06           C  
ATOM   2261  C   GLN A 300       9.202   6.217 -15.710  1.00 93.06           C  
ATOM   2262  CB  GLN A 300       8.223   7.227 -13.604  1.00 93.06           C  
ATOM   2263  O   GLN A 300      10.105   6.798 -16.303  1.00 93.06           O  
ATOM   2264  CG  GLN A 300       7.257   8.281 -13.040  1.00 93.06           C  
ATOM   2265  CD  GLN A 300       7.466   8.487 -11.547  1.00 93.06           C  
ATOM   2266  NE2 GLN A 300       6.485   8.229 -10.712  1.00 93.06           N  
ATOM   2267  OE1 GLN A 300       8.528   8.859 -11.086  1.00 93.06           O  
ATOM   2268  N   THR A 301       9.191   4.884 -15.594  1.00 90.19           N  
ATOM   2269  CA  THR A 301      10.336   4.049 -16.005  1.00 90.19           C  
ATOM   2270  C   THR A 301      10.337   3.665 -17.485  1.00 90.19           C  
ATOM   2271  CB  THR A 301      10.463   2.775 -15.156  1.00 90.19           C  
ATOM   2272  O   THR A 301      11.414   3.490 -18.046  1.00 90.19           O  
ATOM   2273  CG2 THR A 301      10.737   3.082 -13.683  1.00 90.19           C  
ATOM   2274  OG1 THR A 301       9.290   1.996 -15.223  1.00 90.19           O  
ATOM   2275  N   GLN A 302       9.168   3.527 -18.125  1.00 89.50           N  
ATOM   2276  CA  GLN A 302       9.056   3.012 -19.501  1.00 89.50           C  
ATOM   2277  C   GLN A 302       8.541   4.039 -20.511  1.00 89.50           C  
ATOM   2278  CB  GLN A 302       8.141   1.776 -19.530  1.00 89.50           C  
ATOM   2279  O   GLN A 302       8.924   3.992 -21.682  1.00 89.50           O  
ATOM   2280  CG  GLN A 302       8.590   0.637 -18.604  1.00 89.50           C  
ATOM   2281  CD  GLN A 302       9.961   0.059 -18.944  1.00 89.50           C  
ATOM   2282  NE2 GLN A 302      10.533  -0.732 -18.064  1.00 89.50           N  
ATOM   2283  OE1 GLN A 302      10.524   0.256 -20.008  1.00 89.50           O  
ATOM   2284  N   ILE A 303       7.666   4.954 -20.084  1.00 90.19           N  
ATOM   2285  CA  ILE A 303       7.122   6.016 -20.949  1.00 90.19           C  
ATOM   2286  C   ILE A 303       7.933   7.311 -20.821  1.00 90.19           C  
ATOM   2287  CB  ILE A 303       5.604   6.194 -20.703  1.00 90.19           C  
ATOM   2288  O   ILE A 303       7.969   8.104 -21.758  1.00 90.19           O  
ATOM   2289  CG1 ILE A 303       4.837   4.858 -20.837  1.00 90.19           C  
ATOM   2290  CG2 ILE A 303       4.977   7.219 -21.661  1.00 90.19           C  
ATOM   2291  CD1 ILE A 303       4.902   4.219 -22.237  1.00 90.19           C  
ATOM   2292  N   GLY A 304       8.651   7.490 -19.709  1.00 88.94           N  
ATOM   2293  CA  GLY A 304       9.514   8.648 -19.472  1.00 88.94           C  
ATOM   2294  C   GLY A 304       8.768   9.865 -18.930  1.00 88.94           C  
ATOM   2295  O   GLY A 304       9.211  10.992 -19.138  1.00 88.94           O  
ATOM   2296  N   TYR A 305       7.631   9.655 -18.260  1.00 92.12           N  
ATOM   2297  CA  TYR A 305       6.920  10.728 -17.564  1.00 92.12           C  
ATOM   2298  C   TYR A 305       7.743  11.213 -16.370  1.00 92.12           C  
ATOM   2299  CB  TYR A 305       5.529  10.259 -17.107  1.00 92.12           C  
ATOM   2300  O   TYR A 305       8.387  10.416 -15.684  1.00 92.12           O  
ATOM   2301  CG  TYR A 305       4.427  10.352 -18.152  1.00 92.12           C  
ATOM   2302  CD1 TYR A 305       4.673  10.030 -19.503  1.00 92.12           C  
ATOM   2303  CD2 TYR A 305       3.148  10.810 -17.775  1.00 92.12           C  
ATOM   2304  CE1 TYR A 305       3.657  10.170 -20.467  1.00 92.12           C  
ATOM   2305  CE2 TYR A 305       2.133  10.959 -18.739  1.00 92.12           C  
ATOM   2306  OH  TYR A 305       1.397  10.757 -21.013  1.00 92.12           O  
ATOM   2307  CZ  TYR A 305       2.383  10.633 -20.086  1.00 92.12           C  
ATOM   2308  N   THR A 306       7.669  12.511 -16.084  1.00 93.12           N  
ATOM   2309  CA  THR A 306       8.174  13.053 -14.817  1.00 93.12           C  
ATOM   2310  C   THR A 306       7.307  12.573 -13.645  1.00 93.12           C  
ATOM   2311  CB  THR A 306       8.247  14.586 -14.852  1.00 93.12           C  
ATOM   2312  O   THR A 306       6.190  12.071 -13.845  1.00 93.12           O  
ATOM   2313  CG2 THR A 306       9.071  15.111 -16.027  1.00 93.12           C  
ATOM   2314  OG1 THR A 306       6.953  15.144 -14.914  1.00 93.12           O  
ATOM   2315  N   ALA A 307       7.785  12.713 -12.404  1.00 91.06           N  
ATOM   2316  CA  ALA A 307       6.986  12.325 -11.242  1.00 91.06           C  
ATOM   2317  C   ALA A 307       5.715  13.189 -11.129  1.00 91.06           C  
ATOM   2318  CB  ALA A 307       7.861  12.403  -9.988  1.00 91.06           C  
ATOM   2319  O   ALA A 307       4.655  12.695 -10.734  1.00 91.06           O  
ATOM   2320  N   THR A 308       5.800  14.461 -11.527  1.00 93.19           N  
ATOM   2321  CA  THR A 308       4.685  15.409 -11.607  1.00 93.19           C  
ATOM   2322  C   THR A 308       3.650  14.952 -12.626  1.00 93.19           C  
ATOM   2323  CB  THR A 308       5.177  16.825 -11.949  1.00 93.19           C  
ATOM   2324  O   THR A 308       2.476  14.849 -12.272  1.00 93.19           O  
ATOM   2325  CG2 THR A 308       4.046  17.855 -11.907  1.00 93.19           C  
ATOM   2326  OG1 THR A 308       6.124  17.247 -10.997  1.00 93.19           O  
ATOM   2327  N   ASP A 309       4.060  14.605 -13.848  1.00 92.38           N  
ATOM   2328  CA  ASP A 309       3.131  14.164 -14.898  1.00 92.38           C  
ATOM   2329  C   ASP A 309       2.432  12.858 -14.504  1.00 92.38           C  
ATOM   2330  CB  ASP A 309       3.863  13.975 -16.234  1.00 92.38           C  
ATOM   2331  O   ASP A 309       1.209  12.736 -14.600  1.00 92.38           O  
ATOM   2332  CG  ASP A 309       4.533  15.248 -16.745  1.00 92.38           C  
ATOM   2333  OD1 ASP A 309       3.957  16.340 -16.554  1.00 92.38           O  
ATOM   2334  OD2 ASP A 309       5.668  15.107 -17.260  1.00 92.38           O  
ATOM   2335  N   ALA A 310       3.183  11.889 -13.969  1.00 92.06           N  
ATOM   2336  CA  ALA A 310       2.602  10.655 -13.447  1.00 92.06           C  
ATOM   2337  C   ALA A 310       1.608  10.942 -12.305  1.00 92.06           C  
ATOM   2338  CB  ALA A 310       3.739   9.728 -13.007  1.00 92.06           C  
ATOM   2339  O   ALA A 310       0.529  10.346 -12.249  1.00 92.06           O  
ATOM   2340  N   GLY A 311       1.934  11.889 -11.421  1.00 90.75           N  
ATOM   2341  CA  GLY A 311       1.055  12.353 -10.352  1.00 90.75           C  
ATOM   2342  C   GLY A 311      -0.243  12.985 -10.861  1.00 90.75           C  
ATOM   2343  O   GLY A 311      -1.320  12.681 -10.339  1.00 90.75           O  
ATOM   2344  N   LEU A 312      -0.161  13.806 -11.910  1.00 91.50           N  
ATOM   2345  CA  LEU A 312      -1.311  14.445 -12.552  1.00 91.50           C  
ATOM   2346  C   LEU A 312      -2.237  13.432 -13.230  1.00 91.50           C  
ATOM   2347  CB  LEU A 312      -0.824  15.498 -13.562  1.00 91.50           C  
ATOM   2348  O   LEU A 312      -3.451  13.574 -13.118  1.00 91.50           O  
ATOM   2349  CG  LEU A 312      -0.224  16.767 -12.930  1.00 91.50           C  
ATOM   2350  CD1 LEU A 312       0.348  17.662 -14.028  1.00 91.50           C  
ATOM   2351  CD2 LEU A 312      -1.267  17.577 -12.149  1.00 91.50           C  
ATOM   2352  N   VAL A 313      -1.702  12.367 -13.833  1.00 92.06           N  
ATOM   2353  CA  VAL A 313      -2.515  11.270 -14.392  1.00 92.06           C  
ATOM   2354  C   VAL A 313      -3.239  10.480 -13.289  1.00 92.06           C  
ATOM   2355  CB  VAL A 313      -1.635  10.340 -15.250  1.00 92.06           C  
ATOM   2356  O   VAL A 313      -4.338   9.967 -13.513  1.00 92.06           O  
ATOM   2357  CG1 VAL A 313      -2.394   9.131 -15.809  1.00 92.06           C  
ATOM   2358  CG2 VAL A 313      -1.078  11.060 -16.483  1.00 92.06           C  
ATOM   2359  N   MET A 314      -2.650  10.365 -12.090  1.00 89.56           N  
ATOM   2360  CA  MET A 314      -3.250   9.637 -10.957  1.00 89.56           C  
ATOM   2361  C   MET A 314      -4.310  10.454 -10.207  1.00 89.56           C  
ATOM   2362  CB  MET A 314      -2.175   9.158  -9.968  1.00 89.56           C  
ATOM   2363  O   MET A 314      -5.289   9.889  -9.715  1.00 89.56           O  
ATOM   2364  CG  MET A 314      -1.204   8.086 -10.484  1.00 89.56           C  
ATOM   2365  SD  MET A 314      -1.913   6.585 -11.223  1.00 89.56           S  
ATOM   2366  CE  MET A 314      -2.158   7.214 -12.903  1.00 89.56           C  
ATOM   2367  N   ALA A 315      -4.145  11.774 -10.119  1.00 87.50           N  
ATOM   2368  CA  ALA A 315      -5.002  12.662  -9.334  1.00 87.50           C  
ATOM   2369  C   ALA A 315      -6.524  12.553  -9.608  1.00 87.50           C  
ATOM   2370  CB  ALA A 315      -4.508  14.094  -9.546  1.00 87.50           C  
ATOM   2371  O   ALA A 315      -7.309  12.577  -8.652  1.00 87.50           O  
ATOM   2372  N   PRO A 316      -6.999  12.383 -10.857  1.00 87.94           N  
ATOM   2373  CA  PRO A 316      -8.426  12.401 -11.173  1.00 87.94           C  
ATOM   2374  C   PRO A 316      -9.246  11.289 -10.504  1.00 87.94           C  
ATOM   2375  CB  PRO A 316      -8.496  12.356 -12.702  1.00 87.94           C  
ATOM   2376  O   PRO A 316     -10.468  11.419 -10.408  1.00 87.94           O  
ATOM   2377  CG  PRO A 316      -7.189  13.018 -13.122  1.00 87.94           C  
ATOM   2378  CD  PRO A 316      -6.240  12.451 -12.091  1.00 87.94           C  
ATOM   2379  N   VAL A 317      -8.605  10.245  -9.955  1.00 87.75           N  
ATOM   2380  CA  VAL A 317      -9.275   9.189  -9.168  1.00 87.75           C  
ATOM   2381  C   VAL A 317     -10.113   9.764  -8.021  1.00 87.75           C  
ATOM   2382  CB  VAL A 317      -8.236   8.179  -8.635  1.00 87.75           C  
ATOM   2383  O   VAL A 317     -11.167   9.234  -7.668  1.00 87.75           O  
ATOM   2384  CG1 VAL A 317      -7.363   8.722  -7.493  1.00 87.75           C  
ATOM   2385  CG2 VAL A 317      -8.910   6.886  -8.163  1.00 87.75           C  
ATOM   2386  N   GLY A 318      -9.679  10.898  -7.471  1.00 84.62           N  
ATOM   2387  CA  GLY A 318     -10.348  11.597  -6.387  1.00 84.62           C  
ATOM   2388  C   GLY A 318     -11.703  12.180  -6.719  1.00 84.62           C  
ATOM   2389  O   GLY A 318     -12.580  12.221  -5.858  1.00 84.62           O  
ATOM   2390  N   LEU A 319     -11.875  12.649  -7.955  1.00 88.94           N  
ATOM   2391  CA  LEU A 319     -12.996  13.504  -8.325  1.00 88.94           C  
ATOM   2392  C   LEU A 319     -14.323  12.773  -8.119  1.00 88.94           C  
ATOM   2393  CB  LEU A 319     -12.794  13.974  -9.777  1.00 88.94           C  
ATOM   2394  O   LEU A 319     -15.163  13.195  -7.324  1.00 88.94           O  
ATOM   2395  CG  LEU A 319     -13.900  14.914 -10.287  1.00 88.94           C  
ATOM   2396  CD1 LEU A 319     -13.950  16.224  -9.497  1.00 88.94           C  
ATOM   2397  CD2 LEU A 319     -13.654  15.237 -11.759  1.00 88.94           C  
ATOM   2398  N   PHE A 320     -14.489  11.628  -8.778  1.00 90.06           N  
ATOM   2399  CA  PHE A 320     -15.701  10.831  -8.622  1.00 90.06           C  
ATOM   2400  C   PHE A 320     -15.757  10.092  -7.287  1.00 90.06           C  
ATOM   2401  CB  PHE A 320     -15.863   9.885  -9.811  1.00 90.06           C  
ATOM   2402  O   PHE A 320     -16.853   9.923  -6.755  1.00 90.06           O  
ATOM   2403  CG  PHE A 320     -16.233  10.588 -11.105  1.00 90.06           C  
ATOM   2404  CD1 PHE A 320     -17.368  11.420 -11.165  1.00 90.06           C  
ATOM   2405  CD2 PHE A 320     -15.454  10.403 -12.260  1.00 90.06           C  
ATOM   2406  CE1 PHE A 320     -17.710  12.065 -12.367  1.00 90.06           C  
ATOM   2407  CE2 PHE A 320     -15.812  11.021 -13.469  1.00 90.06           C  
ATOM   2408  CZ  PHE A 320     -16.936  11.858 -13.521  1.00 90.06           C  
ATOM   2409  N   ALA A 321     -14.615   9.726  -6.697  1.00 86.88           N  
ATOM   2410  CA  ALA A 321     -14.596   9.106  -5.376  1.00 86.88           C  
ATOM   2411  C   ALA A 321     -15.214  10.036  -4.318  1.00 86.88           C  
ATOM   2412  CB  ALA A 321     -13.161   8.699  -5.027  1.00 86.88           C  
ATOM   2413  O   ALA A 321     -16.103   9.621  -3.575  1.00 86.88           O  
ATOM   2414  N   ILE A 322     -14.815  11.311  -4.290  1.00 84.88           N  
ATOM   2415  CA  ILE A 322     -15.331  12.318  -3.353  1.00 84.88           C  
ATOM   2416  C   ILE A 322     -16.796  12.651  -3.658  1.00 84.88           C  
ATOM   2417  CB  ILE A 322     -14.430  13.577  -3.384  1.00 84.88           C  
ATOM   2418  O   ILE A 322     -17.617  12.686  -2.742  1.00 84.88           O  
ATOM   2419  CG1 ILE A 322     -13.042  13.248  -2.785  1.00 84.88           C  
ATOM   2420  CG2 ILE A 322     -15.063  14.746  -2.600  1.00 84.88           C  
ATOM   2421  CD1 ILE A 322     -11.963  14.296  -3.083  1.00 84.88           C  
ATOM   2422  N   LEU A 323     -17.143  12.862  -4.932  1.00 88.44           N  
ATOM   2423  CA  LEU A 323     -18.494  13.274  -5.325  1.00 88.44           C  
ATOM   2424  C   LEU A 323     -19.543  12.174  -5.113  1.00 88.44           C  
ATOM   2425  CB  LEU A 323     -18.479  13.733  -6.795  1.00 88.44           C  
ATOM   2426  O   LEU A 323     -20.669  12.471  -4.716  1.00 88.44           O  
ATOM   2427  CG  LEU A 323     -17.727  15.054  -7.052  1.00 88.44           C  
ATOM   2428  CD1 LEU A 323     -17.643  15.299  -8.559  1.00 88.44           C  
ATOM   2429  CD2 LEU A 323     -18.422  16.253  -6.406  1.00 88.44           C  
ATOM   2430  N   LEU A 324     -19.195  10.907  -5.364  1.00 89.44           N  
ATOM   2431  CA  LEU A 324     -20.151   9.796  -5.336  1.00 89.44           C  
ATOM   2432  C   LEU A 324     -20.197   9.056  -3.990  1.00 89.44           C  
ATOM   2433  CB  LEU A 324     -19.878   8.843  -6.514  1.00 89.44           C  
ATOM   2434  O   LEU A 324     -21.218   8.438  -3.690  1.00 89.44           O  
ATOM   2435  CG  LEU A 324     -19.979   9.483  -7.913  1.00 89.44           C  
ATOM   2436  CD1 LEU A 324     -19.654   8.432  -8.969  1.00 89.44           C  
ATOM   2437  CD2 LEU A 324     -21.377  10.029  -8.208  1.00 89.44           C  
ATOM   2438  N   SER A 325     -19.171   9.151  -3.135  1.00 84.38           N  
ATOM   2439  CA  SER A 325     -19.176   8.482  -1.817  1.00 84.38           C  
ATOM   2440  C   SER A 325     -20.379   8.860  -0.926  1.00 84.38           C  
ATOM   2441  CB  SER A 325     -17.871   8.727  -1.050  1.00 84.38           C  
ATOM   2442  O   SER A 325     -20.984   7.958  -0.334  1.00 84.38           O  
ATOM   2443  OG  SER A 325     -16.808   8.032  -1.655  1.00 84.38           O  
ATOM   2444  N   PRO A 326     -20.815  10.138  -0.843  1.00 82.25           N  
ATOM   2445  CA  PRO A 326     -22.027  10.502  -0.105  1.00 82.25           C  
ATOM   2446  C   PRO A 326     -23.300   9.885  -0.695  1.00 82.25           C  
ATOM   2447  CB  PRO A 326     -22.099  12.034  -0.146  1.00 82.25           C  
ATOM   2448  O   PRO A 326     -24.216   9.527   0.049  1.00 82.25           O  
ATOM   2449  CG  PRO A 326     -20.655  12.462  -0.391  1.00 82.25           C  
ATOM   2450  CD  PRO A 326     -20.131  11.346  -1.287  1.00 82.25           C  
ATOM   2451  N   LEU A 327     -23.366   9.732  -2.024  1.00 86.19           N  
ATOM   2452  CA  LEU A 327     -24.494   9.078  -2.690  1.00 86.19           C  
ATOM   2453  C   LEU A 327     -24.542   7.601  -2.300  1.00 86.19           C  
ATOM   2454  CB  LEU A 327     -24.429   9.243  -4.222  1.00 86.19           C  
ATOM   2455  O   LEU A 327     -25.606   7.123  -1.908  1.00 86.19           O  
ATOM   2456  CG  LEU A 327     -24.983  10.572  -4.758  1.00 86.19           C  
ATOM   2457  CD1 LEU A 327     -24.140  11.784  -4.365  1.00 86.19           C  
ATOM   2458  CD2 LEU A 327     -25.053  10.508  -6.283  1.00 86.19           C  
ATOM   2459  N   THR A 328     -23.401   6.906  -2.312  1.00 84.31           N  
ATOM   2460  CA  THR A 328     -23.299   5.525  -1.822  1.00 84.31           C  
ATOM   2461  C   THR A 328     -23.840   5.407  -0.398  1.00 84.31           C  
ATOM   2462  CB  THR A 328     -21.846   5.032  -1.853  1.00 84.31           C  
ATOM   2463  O   THR A 328     -24.711   4.577  -0.143  1.00 84.31           O  
ATOM   2464  CG2 THR A 328     -21.755   3.553  -1.494  1.00 84.31           C  
ATOM   2465  OG1 THR A 328     -21.311   5.165  -3.143  1.00 84.31           O  
ATOM   2466  N   GLY A 329     -23.399   6.275   0.520  1.00 79.81           N  
ATOM   2467  CA  GLY A 329     -23.870   6.277   1.910  1.00 79.81           C  
ATOM   2468  C   GLY A 329     -25.370   6.563   2.056  1.00 79.81           C  
ATOM   2469  O   GLY A 329     -26.030   5.970   2.907  1.00 79.81           O  
ATOM   2470  N   LYS A 330     -25.938   7.426   1.204  1.00 81.62           N  
ATOM   2471  CA  LYS A 330     -27.374   7.752   1.194  1.00 81.62           C  
ATOM   2472  C   LYS A 330     -28.244   6.599   0.686  1.00 81.62           C  
ATOM   2473  CB  LYS A 330     -27.577   9.018   0.346  1.00 81.62           C  
ATOM   2474  O   LYS A 330     -29.356   6.415   1.185  1.00 81.62           O  
ATOM   2475  CG  LYS A 330     -29.037   9.499   0.306  1.00 81.62           C  
ATOM   2476  CD  LYS A 330     -29.159  10.740  -0.585  1.00 81.62           C  
ATOM   2477  CE  LYS A 330     -30.613  11.216  -0.658  1.00 81.62           C  
ATOM   2478  NZ  LYS A 330     -30.748  12.391  -1.559  1.00 81.62           N  
ATOM   2479  N   TYR A 331     -27.783   5.863  -0.325  1.00 84.75           N  
ATOM   2480  CA  TYR A 331     -28.555   4.780  -0.940  1.00 84.75           C  
ATOM   2481  C   TYR A 331     -28.357   3.426  -0.255  1.00 84.75           C  
ATOM   2482  CB  TYR A 331     -28.274   4.714  -2.447  1.00 84.75           C  
ATOM   2483  O   TYR A 331     -29.288   2.625  -0.275  1.00 84.75           O  
ATOM   2484  CG  TYR A 331     -28.867   5.880  -3.222  1.00 84.75           C  
ATOM   2485  CD1 TYR A 331     -30.266   6.017  -3.323  1.00 84.75           C  
ATOM   2486  CD2 TYR A 331     -28.029   6.815  -3.858  1.00 84.75           C  
ATOM   2487  CE1 TYR A 331     -30.820   7.106  -4.025  1.00 84.75           C  
ATOM   2488  CE2 TYR A 331     -28.575   7.906  -4.559  1.00 84.75           C  
ATOM   2489  OH  TYR A 331     -30.513   9.104  -5.309  1.00 84.75           O  
ATOM   2490  CZ  TYR A 331     -29.975   8.053  -4.639  1.00 84.75           C  
ATOM   2491  N   LEU A 332     -27.221   3.197   0.413  1.00 84.69           N  
ATOM   2492  CA  LEU A 332     -26.903   1.935   1.089  1.00 84.69           C  
ATOM   2493  C   LEU A 332     -27.989   1.437   2.066  1.00 84.69           C  
ATOM   2494  CB  LEU A 332     -25.525   2.074   1.765  1.00 84.69           C  
ATOM   2495  O   LEU A 332     -28.298   0.251   2.022  1.00 84.69           O  
ATOM   2496  CG  LEU A 332     -25.045   0.814   2.505  1.00 84.69           C  
ATOM   2497  CD1 LEU A 332     -24.726  -0.310   1.521  1.00 84.69           C  
ATOM   2498  CD2 LEU A 332     -23.764   1.148   3.255  1.00 84.69           C  
ATOM   2499  N   PRO A 333     -28.637   2.273   2.905  1.00 82.25           N  
ATOM   2500  CA  PRO A 333     -29.710   1.798   3.785  1.00 82.25           C  
ATOM   2501  C   PRO A 333     -30.969   1.331   3.040  1.00 82.25           C  
ATOM   2502  CB  PRO A 333     -30.033   2.974   4.714  1.00 82.25           C  
ATOM   2503  O   PRO A 333     -31.790   0.611   3.605  1.00 82.25           O  
ATOM   2504  CG  PRO A 333     -28.769   3.828   4.680  1.00 82.25           C  
ATOM   2505  CD  PRO A 333     -28.294   3.644   3.245  1.00 82.25           C  
ATOM   2506  N   ARG A 334     -31.153   1.773   1.788  1.00 83.62           N  
ATOM   2507  CA  ARG A 334     -32.347   1.517   0.964  1.00 83.62           C  
ATOM   2508  C   ARG A 334     -32.157   0.378  -0.033  1.00 83.62           C  
ATOM   2509  CB  ARG A 334     -32.751   2.800   0.224  1.00 83.62           C  
ATOM   2510  O   ARG A 334     -33.139  -0.072  -0.618  1.00 83.62           O  
ATOM   2511  CG  ARG A 334     -33.158   3.919   1.188  1.00 83.62           C  
ATOM   2512  CD  ARG A 334     -33.566   5.161   0.397  1.00 83.62           C  
ATOM   2513  NE  ARG A 334     -34.037   6.224   1.300  1.00 83.62           N  
ATOM   2514  NH1 ARG A 334     -33.710   7.995  -0.118  1.00 83.62           N  
ATOM   2515  NH2 ARG A 334     -34.600   8.342   1.903  1.00 83.62           N  
ATOM   2516  CZ  ARG A 334     -34.107   7.512   1.027  1.00 83.62           C  
ATOM   2517  N   THR A 335     -30.928  -0.077  -0.245  1.00 86.38           N  
ATOM   2518  CA  THR A 335     -30.585  -1.120  -1.215  1.00 86.38           C  
ATOM   2519  C   THR A 335     -29.854  -2.273  -0.537  1.00 86.38           C  
ATOM   2520  CB  THR A 335     -29.767  -0.547  -2.385  1.00 86.38           C  
ATOM   2521  O   THR A 335     -29.366  -2.162   0.583  1.00 86.38           O  
ATOM   2522  CG2 THR A 335     -30.561   0.481  -3.192  1.00 86.38           C  
ATOM   2523  OG1 THR A 335     -28.608   0.095  -1.922  1.00 86.38           O  
ATOM   2524  N   ASP A 336     -29.809  -3.429  -1.199  1.00 89.44           N  
ATOM   2525  CA  ASP A 336     -28.926  -4.508  -0.760  1.00 89.44           C  
ATOM   2526  C   ASP A 336     -27.468  -4.103  -1.064  1.00 89.44           C  
ATOM   2527  CB  ASP A 336     -29.340  -5.813  -1.444  1.00 89.44           C  
ATOM   2528  O   ASP A 336     -27.169  -3.783  -2.225  1.00 89.44           O  
ATOM   2529  CG  ASP A 336     -28.588  -7.049  -0.963  1.00 89.44           C  
ATOM   2530  OD1 ASP A 336     -27.371  -6.985  -0.693  1.00 89.44           O  
ATOM   2531  OD2 ASP A 336     -29.229  -8.118  -0.939  1.00 89.44           O  
ATOM   2532  N   PRO A 337     -26.558  -4.116  -0.067  1.00 89.00           N  
ATOM   2533  CA  PRO A 337     -25.152  -3.755  -0.255  1.00 89.00           C  
ATOM   2534  C   PRO A 337     -24.471  -4.492  -1.420  1.00 89.00           C  
ATOM   2535  CB  PRO A 337     -24.482  -4.115   1.073  1.00 89.00           C  
ATOM   2536  O   PRO A 337     -23.593  -3.929  -2.075  1.00 89.00           O  
ATOM   2537  CG  PRO A 337     -25.593  -3.972   2.109  1.00 89.00           C  
ATOM   2538  CD  PRO A 337     -26.822  -4.428   1.334  1.00 89.00           C  
ATOM   2539  N   ARG A 338     -24.911  -5.721  -1.734  1.00 93.44           N  
ATOM   2540  CA  ARG A 338     -24.351  -6.549  -2.814  1.00 93.44           C  
ATOM   2541  C   ARG A 338     -24.501  -5.912  -4.193  1.00 93.44           C  
ATOM   2542  CB  ARG A 338     -25.014  -7.936  -2.807  1.00 93.44           C  
ATOM   2543  O   ARG A 338     -23.603  -6.069  -5.019  1.00 93.44           O  
ATOM   2544  CG  ARG A 338     -24.710  -8.707  -1.513  1.00 93.44           C  
ATOM   2545  CD  ARG A 338     -25.395 -10.073  -1.477  1.00 93.44           C  
ATOM   2546  NE  ARG A 338     -26.853  -9.958  -1.298  1.00 93.44           N  
ATOM   2547  NH1 ARG A 338     -27.312 -12.206  -1.402  1.00 93.44           N  
ATOM   2548  NH2 ARG A 338     -28.982 -10.749  -1.280  1.00 93.44           N  
ATOM   2549  CZ  ARG A 338     -27.704 -10.965  -1.333  1.00 93.44           C  
ATOM   2550  N   PHE A 339     -25.581  -5.169  -4.450  1.00 94.06           N  
ATOM   2551  CA  PHE A 339     -25.767  -4.486  -5.737  1.00 94.06           C  
ATOM   2552  C   PHE A 339     -24.769  -3.347  -5.921  1.00 94.06           C  
ATOM   2553  CB  PHE A 339     -27.192  -3.940  -5.873  1.00 94.06           C  
ATOM   2554  O   PHE A 339     -24.181  -3.219  -6.993  1.00 94.06           O  
ATOM   2555  CG  PHE A 339     -28.246  -5.006  -6.067  1.00 94.06           C  
ATOM   2556  CD1 PHE A 339     -28.267  -5.776  -7.243  1.00 94.06           C  
ATOM   2557  CD2 PHE A 339     -29.226  -5.207  -5.084  1.00 94.06           C  
ATOM   2558  CE1 PHE A 339     -29.257  -6.758  -7.422  1.00 94.06           C  
ATOM   2559  CE2 PHE A 339     -30.193  -6.215  -5.241  1.00 94.06           C  
ATOM   2560  CZ  PHE A 339     -30.210  -6.990  -6.414  1.00 94.06           C  
ATOM   2561  N   ILE A 340     -24.540  -2.559  -4.868  1.00 93.12           N  
ATOM   2562  CA  ILE A 340     -23.569  -1.460  -4.901  1.00 93.12           C  
ATOM   2563  C   ILE A 340     -22.160  -2.028  -5.101  1.00 93.12           C  
ATOM   2564  CB  ILE A 340     -23.674  -0.596  -3.627  1.00 93.12           C  
ATOM   2565  O   ILE A 340     -21.448  -1.584  -5.998  1.00 93.12           O  
ATOM   2566  CG1 ILE A 340     -25.090   0.018  -3.491  1.00 93.12           C  
ATOM   2567  CG2 ILE A 340     -22.616   0.520  -3.643  1.00 93.12           C  
ATOM   2568  CD1 ILE A 340     -25.281   0.903  -2.251  1.00 93.12           C  
ATOM   2569  N   SER A 341     -21.780  -3.060  -4.340  1.00 93.62           N  
ATOM   2570  CA  SER A 341     -20.469  -3.695  -4.511  1.00 93.62           C  
ATOM   2571  C   SER A 341     -20.297  -4.338  -5.891  1.00 93.62           C  
ATOM   2572  CB  SER A 341     -20.237  -4.759  -3.447  1.00 93.62           C  
ATOM   2573  O   SER A 341     -19.222  -4.235  -6.476  1.00 93.62           O  
ATOM   2574  OG  SER A 341     -20.290  -4.220  -2.147  1.00 93.62           O  
ATOM   2575  N   THR A 342     -21.351  -4.949  -6.449  1.00 95.88           N  
ATOM   2576  CA  THR A 342     -21.329  -5.498  -7.817  1.00 95.88           C  
ATOM   2577  C   THR A 342     -21.078  -4.396  -8.846  1.00 95.88           C  
ATOM   2578  CB  THR A 342     -22.639  -6.233  -8.156  1.00 95.88           C  
ATOM   2579  O   THR A 342     -20.223  -4.559  -9.714  1.00 95.88           O  
ATOM   2580  CG2 THR A 342     -22.648  -6.803  -9.574  1.00 95.88           C  
ATOM   2581  OG1 THR A 342     -22.838  -7.324  -7.285  1.00 95.88           O  
ATOM   2582  N   ALA A 343     -21.765  -3.255  -8.733  1.00 96.19           N  
ATOM   2583  CA  ALA A 343     -21.551  -2.112  -9.619  1.00 96.19           C  
ATOM   2584  C   ALA A 343     -20.113  -1.574  -9.523  1.00 96.19           C  
ATOM   2585  CB  ALA A 343     -22.584  -1.030  -9.284  1.00 96.19           C  
ATOM   2586  O   ALA A 343     -19.484  -1.308 -10.548  1.00 96.19           O  
ATOM   2587  N   SER A 344     -19.552  -1.488  -8.314  1.00 95.31           N  
ATOM   2588  CA  SER A 344     -18.148  -1.111  -8.121  1.00 95.31           C  
ATOM   2589  C   SER A 344     -17.171  -2.103  -8.739  1.00 95.31           C  
ATOM   2590  CB  SER A 344     -17.840  -0.957  -6.637  1.00 95.31           C  
ATOM   2591  O   SER A 344     -16.225  -1.678  -9.394  1.00 95.31           O  
ATOM   2592  OG  SER A 344     -18.245   0.333  -6.272  1.00 95.31           O  
ATOM   2593  N   PHE A 345     -17.393  -3.409  -8.591  1.00 97.00           N  
ATOM   2594  CA  PHE A 345     -16.521  -4.426  -9.187  1.00 97.00           C  
ATOM   2595  C   PHE A 345     -16.591  -4.434 -10.711  1.00 97.00           C  
ATOM   2596  CB  PHE A 345     -16.873  -5.799  -8.617  1.00 97.00           C  
ATOM   2597  O   PHE A 345     -15.553  -4.524 -11.359  1.00 97.00           O  
ATOM   2598  CG  PHE A 345     -16.450  -6.061  -7.184  1.00 97.00           C  
ATOM   2599  CD1 PHE A 345     -15.778  -5.098  -6.401  1.00 97.00           C  
ATOM   2600  CD2 PHE A 345     -16.716  -7.325  -6.636  1.00 97.00           C  
ATOM   2601  CE1 PHE A 345     -15.387  -5.408  -5.092  1.00 97.00           C  
ATOM   2602  CE2 PHE A 345     -16.280  -7.639  -5.341  1.00 97.00           C  
ATOM   2603  CZ  PHE A 345     -15.610  -6.684  -4.565  1.00 97.00           C  
ATOM   2604  N   LEU A 346     -17.778  -4.249 -11.294  1.00 97.75           N  
ATOM   2605  CA  LEU A 346     -17.925  -4.065 -12.740  1.00 97.75           C  
ATOM   2606  C   LEU A 346     -17.211  -2.800 -13.226  1.00 97.75           C  
ATOM   2607  CB  LEU A 346     -19.417  -4.004 -13.101  1.00 97.75           C  
ATOM   2608  O   LEU A 346     -16.580  -2.818 -14.278  1.00 97.75           O  
ATOM   2609  CG  LEU A 346     -20.154  -5.347 -12.981  1.00 97.75           C  
ATOM   2610  CD1 LEU A 346     -21.650  -5.126 -13.200  1.00 97.75           C  
ATOM   2611  CD2 LEU A 346     -19.665  -6.370 -14.010  1.00 97.75           C  
ATOM   2612  N   THR A 347     -17.263  -1.718 -12.447  1.00 97.19           N  
ATOM   2613  CA  THR A 347     -16.582  -0.462 -12.788  1.00 97.19           C  
ATOM   2614  C   THR A 347     -15.059  -0.600 -12.683  1.00 97.19           C  
ATOM   2615  CB  THR A 347     -17.087   0.698 -11.921  1.00 97.19           C  
ATOM   2616  O   THR A 347     -14.347  -0.119 -13.562  1.00 97.19           O  
ATOM   2617  CG2 THR A 347     -16.585   2.045 -12.432  1.00 97.19           C  
ATOM   2618  OG1 THR A 347     -18.495   0.777 -11.957  1.00 97.19           O  
ATOM   2619  N   PHE A 348     -14.540  -1.313 -11.674  1.00 97.19           N  
ATOM   2620  CA  PHE A 348     -13.120  -1.682 -11.612  1.00 97.19           C  
ATOM   2621  C   PHE A 348     -12.715  -2.564 -12.791  1.00 97.19           C  
ATOM   2622  CB  PHE A 348     -12.784  -2.411 -10.301  1.00 97.19           C  
ATOM   2623  O   PHE A 348     -11.690  -2.303 -13.417  1.00 97.19           O  
ATOM   2624  CG  PHE A 348     -12.422  -1.505  -9.147  1.00 97.19           C  
ATOM   2625  CD1 PHE A 348     -11.317  -0.636  -9.252  1.00 97.19           C  
ATOM   2626  CD2 PHE A 348     -13.159  -1.556  -7.951  1.00 97.19           C  
ATOM   2627  CE1 PHE A 348     -10.964   0.191  -8.172  1.00 97.19           C  
ATOM   2628  CE2 PHE A 348     -12.805  -0.724  -6.877  1.00 97.19           C  
ATOM   2629  CZ  PHE A 348     -11.710   0.146  -6.985  1.00 97.19           C  
ATOM   2630  N   ALA A 349     -13.525  -3.570 -13.128  1.00 97.44           N  
ATOM   2631  CA  ALA A 349     -13.264  -4.440 -14.266  1.00 97.44           C  
ATOM   2632  C   ALA A 349     -13.220  -3.657 -15.583  1.00 97.44           C  
ATOM   2633  CB  ALA A 349     -14.302  -5.564 -14.296  1.00 97.44           C  
ATOM   2634  O   ALA A 349     -12.290  -3.833 -16.364  1.00 97.44           O  
ATOM   2635  N   LEU A 350     -14.164  -2.736 -15.797  1.00 97.56           N  
ATOM   2636  CA  LEU A 350     -14.166  -1.839 -16.951  1.00 97.56           C  
ATOM   2637  C   LEU A 350     -12.916  -0.954 -16.976  1.00 97.56           C  
ATOM   2638  CB  LEU A 350     -15.453  -0.997 -16.930  1.00 97.56           C  
ATOM   2639  O   LEU A 350     -12.244  -0.892 -18.000  1.00 97.56           O  
ATOM   2640  CG  LEU A 350     -15.544   0.027 -18.077  1.00 97.56           C  
ATOM   2641  CD1 LEU A 350     -15.574  -0.646 -19.451  1.00 97.56           C  
ATOM   2642  CD2 LEU A 350     -16.814   0.861 -17.916  1.00 97.56           C  
ATOM   2643  N   CYS A 351     -12.579  -0.314 -15.853  1.00 96.25           N  
ATOM   2644  CA  CYS A 351     -11.379   0.510 -15.724  1.00 96.25           C  
ATOM   2645  C   CYS A 351     -10.124  -0.275 -16.125  1.00 96.25           C  
ATOM   2646  CB  CYS A 351     -11.294   1.026 -14.279  1.00 96.25           C  
ATOM   2647  O   CYS A 351      -9.385   0.150 -17.010  1.00 96.25           O  
ATOM   2648  SG  CYS A 351      -9.658   1.737 -13.934  1.00 96.25           S  
ATOM   2649  N   PHE A 352      -9.883  -1.436 -15.516  1.00 96.12           N  
ATOM   2650  CA  PHE A 352      -8.686  -2.223 -15.810  1.00 96.12           C  
ATOM   2651  C   PHE A 352      -8.704  -2.827 -17.217  1.00 96.12           C  
ATOM   2652  CB  PHE A 352      -8.483  -3.279 -14.723  1.00 96.12           C  
ATOM   2653  O   PHE A 352      -7.667  -2.892 -17.869  1.00 96.12           O  
ATOM   2654  CG  PHE A 352      -8.158  -2.716 -13.358  1.00 96.12           C  
ATOM   2655  CD1 PHE A 352      -7.072  -1.834 -13.210  1.00 96.12           C  
ATOM   2656  CD2 PHE A 352      -8.928  -3.067 -12.236  1.00 96.12           C  
ATOM   2657  CE1 PHE A 352      -6.771  -1.287 -11.953  1.00 96.12           C  
ATOM   2658  CE2 PHE A 352      -8.634  -2.501 -10.984  1.00 96.12           C  
ATOM   2659  CZ  PHE A 352      -7.544  -1.631 -10.834  1.00 96.12           C  
ATOM   2660  N   TRP A 353      -9.873  -3.162 -17.758  1.00 97.19           N  
ATOM   2661  CA  TRP A 353      -9.987  -3.548 -19.160  1.00 97.19           C  
ATOM   2662  C   TRP A 353      -9.629  -2.396 -20.112  1.00 97.19           C  
ATOM   2663  CB  TRP A 353     -11.396  -4.067 -19.416  1.00 97.19           C  
ATOM   2664  O   TRP A 353      -8.914  -2.623 -21.086  1.00 97.19           O  
ATOM   2665  CG  TRP A 353     -11.677  -4.390 -20.843  1.00 97.19           C  
ATOM   2666  CD1 TRP A 353     -11.403  -5.561 -21.456  1.00 97.19           C  
ATOM   2667  CD2 TRP A 353     -12.295  -3.536 -21.848  1.00 97.19           C  
ATOM   2668  CE2 TRP A 353     -12.480  -4.309 -23.029  1.00 97.19           C  
ATOM   2669  CE3 TRP A 353     -12.763  -2.205 -21.863  1.00 97.19           C  
ATOM   2670  NE1 TRP A 353     -11.880  -5.521 -22.751  1.00 97.19           N  
ATOM   2671  CH2 TRP A 353     -13.628  -2.480 -24.127  1.00 97.19           C  
ATOM   2672  CZ2 TRP A 353     -13.190  -3.815 -24.130  1.00 97.19           C  
ATOM   2673  CZ3 TRP A 353     -13.398  -1.672 -23.000  1.00 97.19           C  
ATOM   2674  N   MET A 354     -10.037  -1.155 -19.819  1.00 95.50           N  
ATOM   2675  CA  MET A 354      -9.605   0.017 -20.593  1.00 95.50           C  
ATOM   2676  C   MET A 354      -8.080   0.183 -20.531  1.00 95.50           C  
ATOM   2677  CB  MET A 354     -10.292   1.301 -20.101  1.00 95.50           C  
ATOM   2678  O   MET A 354      -7.454   0.394 -21.567  1.00 95.50           O  
ATOM   2679  CG  MET A 354     -11.802   1.328 -20.355  1.00 95.50           C  
ATOM   2680  SD  MET A 354     -12.681   2.666 -19.500  1.00 95.50           S  
ATOM   2681  CE  MET A 354     -12.119   4.094 -20.462  1.00 95.50           C  
ATOM   2682  N   ARG A 355      -7.475   0.004 -19.345  1.00 94.69           N  
ATOM   2683  CA  ARG A 355      -6.013   0.061 -19.161  1.00 94.69           C  
ATOM   2684  C   ARG A 355      -5.262  -1.051 -19.898  1.00 94.69           C  
ATOM   2685  CB  ARG A 355      -5.629   0.055 -17.672  1.00 94.69           C  
ATOM   2686  O   ARG A 355      -4.171  -0.813 -20.392  1.00 94.69           O  
ATOM   2687  CG  ARG A 355      -6.164   1.258 -16.887  1.00 94.69           C  
ATOM   2688  CD  ARG A 355      -5.469   1.393 -15.528  1.00 94.69           C  
ATOM   2689  NE  ARG A 355      -5.878   2.628 -14.823  1.00 94.69           N  
ATOM   2690  NH1 ARG A 355      -5.130   2.050 -12.731  1.00 94.69           N  
ATOM   2691  NH2 ARG A 355      -6.077   4.039 -13.030  1.00 94.69           N  
ATOM   2692  CZ  ARG A 355      -5.706   2.898 -13.538  1.00 94.69           C  
ATOM   2693  N   SER A 356      -5.856  -2.237 -20.052  1.00 94.19           N  
ATOM   2694  CA  SER A 356      -5.235  -3.361 -20.782  1.00 94.19           C  
ATOM   2695  C   SER A 356      -5.000  -3.103 -22.277  1.00 94.19           C  
ATOM   2696  CB  SER A 356      -6.044  -4.649 -20.594  1.00 94.19           C  
ATOM   2697  O   SER A 356      -4.387  -3.918 -22.962  1.00 94.19           O  
ATOM   2698  OG  SER A 356      -7.253  -4.663 -21.341  1.00 94.19           O  
ATOM   2699  N   ARG A 357      -5.500  -1.977 -22.798  1.00 92.25           N  
ATOM   2700  CA  ARG A 357      -5.392  -1.569 -24.204  1.00 92.25           C  
ATOM   2701  C   ARG A 357      -4.381  -0.451 -24.429  1.00 92.25           C  
ATOM   2702  CB  ARG A 357      -6.777  -1.169 -24.715  1.00 92.25           C  
ATOM   2703  O   ARG A 357      -4.362   0.137 -25.508  1.00 92.25           O  
ATOM   2704  CG  ARG A 357      -7.749  -2.348 -24.675  1.00 92.25           C  
ATOM   2705  CD  ARG A 357      -9.111  -1.873 -25.166  1.00 92.25           C  
ATOM   2706  NE  ARG A 357      -9.991  -3.021 -25.412  1.00 92.25           N  
ATOM   2707  NH1 ARG A 357     -11.470  -1.951 -26.799  1.00 92.25           N  
ATOM   2708  NH2 ARG A 357     -11.532  -4.176 -26.608  1.00 92.25           N  
ATOM   2709  CZ  ARG A 357     -10.999  -3.041 -26.258  1.00 92.25           C  
ATOM   2710  N   TYR A 358      -3.572  -0.125 -23.426  1.00 92.50           N  
ATOM   2711  CA  TYR A 358      -2.546   0.893 -23.577  1.00 92.50           C  
ATOM   2712  C   TYR A 358      -1.505   0.484 -24.620  1.00 92.50           C  
ATOM   2713  CB  TYR A 358      -1.925   1.209 -22.214  1.00 92.50           C  
ATOM   2714  O   TYR A 358      -1.226  -0.700 -24.841  1.00 92.50           O  
ATOM   2715  CG  TYR A 358      -2.791   1.932 -21.206  1.00 92.50           C  
ATOM   2716  CD1 TYR A 358      -3.973   2.609 -21.573  1.00 92.50           C  
ATOM   2717  CD2 TYR A 358      -2.361   1.947 -19.866  1.00 92.50           C  
ATOM   2718  CE1 TYR A 358      -4.705   3.314 -20.605  1.00 92.50           C  
ATOM   2719  CE2 TYR A 358      -3.083   2.664 -18.899  1.00 92.50           C  
ATOM   2720  OH  TYR A 358      -4.900   4.122 -18.358  1.00 92.50           O  
ATOM   2721  CZ  TYR A 358      -4.246   3.365 -19.275  1.00 92.50           C  
ATOM   2722  N   THR A 359      -0.927   1.499 -25.251  1.00 89.81           N  
ATOM   2723  CA  THR A 359       0.156   1.375 -26.226  1.00 89.81           C  
ATOM   2724  C   THR A 359       1.337   2.222 -25.764  1.00 89.81           C  
ATOM   2725  CB  THR A 359      -0.296   1.782 -27.638  1.00 89.81           C  
ATOM   2726  O   THR A 359       1.192   3.068 -24.884  1.00 89.81           O  
ATOM   2727  CG2 THR A 359      -1.532   1.022 -28.121  1.00 89.81           C  
ATOM   2728  OG1 THR A 359      -0.584   3.157 -27.700  1.00 89.81           O  
ATOM   2729  N   THR A 360       2.512   2.020 -26.356  1.00 82.62           N  
ATOM   2730  CA  THR A 360       3.715   2.798 -26.014  1.00 82.62           C  
ATOM   2731  C   THR A 360       3.595   4.287 -26.361  1.00 82.62           C  
ATOM   2732  CB  THR A 360       4.944   2.216 -26.724  1.00 82.62           C  
ATOM   2733  O   THR A 360       4.304   5.097 -25.780  1.00 82.62           O  
ATOM   2734  CG2 THR A 360       5.326   0.839 -26.179  1.00 82.62           C  
ATOM   2735  OG1 THR A 360       4.668   2.047 -28.100  1.00 82.62           O  
ATOM   2736  N   GLY A 361       2.693   4.657 -27.277  1.00 83.56           N  
ATOM   2737  CA  GLY A 361       2.393   6.043 -27.655  1.00 83.56           C  
ATOM   2738  C   GLY A 361       1.071   6.558 -27.086  1.00 83.56           C  
ATOM   2739  O   GLY A 361       0.409   7.360 -27.740  1.00 83.56           O  
ATOM   2740  N   VAL A 362       0.633   6.036 -25.937  1.00 87.44           N  
ATOM   2741  CA  VAL A 362      -0.647   6.417 -25.329  1.00 87.44           C  
ATOM   2742  C   VAL A 362      -0.666   7.901 -24.950  1.00 87.44           C  
ATOM   2743  CB  VAL A 362      -0.993   5.495 -24.149  1.00 87.44           C  
ATOM   2744  O   VAL A 362       0.282   8.429 -24.370  1.00 87.44           O  
ATOM   2745  CG1 VAL A 362      -0.041   5.629 -22.962  1.00 87.44           C  
ATOM   2746  CG2 VAL A 362      -2.428   5.690 -23.658  1.00 87.44           C  
ATOM   2747  N   ASP A 363      -1.762   8.573 -25.286  1.00 90.31           N  
ATOM   2748  CA  ASP A 363      -1.990   9.969 -24.937  1.00 90.31           C  
ATOM   2749  C   ASP A 363      -2.460  10.129 -23.480  1.00 90.31           C  
ATOM   2750  CB  ASP A 363      -2.987  10.574 -25.933  1.00 90.31           C  
ATOM   2751  O   ASP A 363      -3.022   9.219 -22.863  1.00 90.31           O  
ATOM   2752  CG  ASP A 363      -4.359   9.918 -25.797  1.00 90.31           C  
ATOM   2753  OD1 ASP A 363      -4.533   8.782 -26.294  1.00 90.31           O  
ATOM   2754  OD2 ASP A 363      -5.227  10.513 -25.126  1.00 90.31           O  
ATOM   2755  N   GLU A 364      -2.266  11.327 -22.930  1.00 86.75           N  
ATOM   2756  CA  GLU A 364      -2.599  11.649 -21.538  1.00 86.75           C  
ATOM   2757  C   GLU A 364      -4.090  11.443 -21.213  1.00 86.75           C  
ATOM   2758  CB  GLU A 364      -2.198  13.109 -21.295  1.00 86.75           C  
ATOM   2759  O   GLU A 364      -4.443  11.025 -20.104  1.00 86.75           O  
ATOM   2760  CG  GLU A 364      -2.256  13.503 -19.812  1.00 86.75           C  
ATOM   2761  CD  GLU A 364      -1.991  14.999 -19.585  1.00 86.75           C  
ATOM   2762  OE1 GLU A 364      -2.238  15.445 -18.443  1.00 86.75           O  
ATOM   2763  OE2 GLU A 364      -1.621  15.696 -20.559  1.00 86.75           O  
ATOM   2764  N   TRP A 365      -4.987  11.680 -22.177  1.00 89.38           N  
ATOM   2765  CA  TRP A 365      -6.422  11.505 -21.967  1.00 89.38           C  
ATOM   2766  C   TRP A 365      -6.801  10.026 -21.874  1.00 89.38           C  
ATOM   2767  CB  TRP A 365      -7.215  12.219 -23.062  1.00 89.38           C  
ATOM   2768  O   TRP A 365      -7.549   9.637 -20.972  1.00 89.38           O  
ATOM   2769  CG  TRP A 365      -8.690  12.068 -22.900  1.00 89.38           C  
ATOM   2770  CD1 TRP A 365      -9.507  11.344 -23.697  1.00 89.38           C  
ATOM   2771  CD2 TRP A 365      -9.525  12.594 -21.831  1.00 89.38           C  
ATOM   2772  CE2 TRP A 365     -10.865  12.163 -22.055  1.00 89.38           C  
ATOM   2773  CE3 TRP A 365      -9.277  13.387 -20.691  1.00 89.38           C  
ATOM   2774  NE1 TRP A 365     -10.798  11.408 -23.209  1.00 89.38           N  
ATOM   2775  CH2 TRP A 365     -11.636  13.310 -20.068  1.00 89.38           C  
ATOM   2776  CZ2 TRP A 365     -11.915  12.514 -21.193  1.00 89.38           C  
ATOM   2777  CZ3 TRP A 365     -10.321  13.741 -19.817  1.00 89.38           C  
ATOM   2778  N   SER A 366      -6.231   9.187 -22.739  1.00 91.06           N  
ATOM   2779  CA  SER A 366      -6.370   7.731 -22.663  1.00 91.06           C  
ATOM   2780  C   SER A 366      -5.858   7.156 -21.338  1.00 91.06           C  
ATOM   2781  CB  SER A 366      -5.632   7.074 -23.828  1.00 91.06           C  
ATOM   2782  O   SER A 366      -6.408   6.159 -20.871  1.00 91.06           O  
ATOM   2783  OG  SER A 366      -6.302   7.339 -25.042  1.00 91.06           O  
ATOM   2784  N   LEU A 367      -4.870   7.792 -20.695  1.00 91.56           N  
ATOM   2785  CA  LEU A 367      -4.388   7.421 -19.358  1.00 91.56           C  
ATOM   2786  C   LEU A 367      -5.292   7.930 -18.221  1.00 91.56           C  
ATOM   2787  CB  LEU A 367      -2.969   7.974 -19.168  1.00 91.56           C  
ATOM   2788  O   LEU A 367      -5.550   7.222 -17.240  1.00 91.56           O  
ATOM   2789  CG  LEU A 367      -1.871   7.338 -20.030  1.00 91.56           C  
ATOM   2790  CD1 LEU A 367      -0.587   8.144 -19.860  1.00 91.56           C  
ATOM   2791  CD2 LEU A 367      -1.623   5.892 -19.598  1.00 91.56           C  
ATOM   2792  N   THR A 368      -5.781   9.161 -18.353  1.00 90.50           N  
ATOM   2793  CA  THR A 368      -6.587   9.860 -17.344  1.00 90.50           C  
ATOM   2794  C   THR A 368      -8.014   9.318 -17.257  1.00 90.50           C  
ATOM   2795  CB  THR A 368      -6.594  11.361 -17.665  1.00 90.50           C  
ATOM   2796  O   THR A 368      -8.565   9.171 -16.161  1.00 90.50           O  
ATOM   2797  CG2 THR A 368      -7.563  12.155 -16.788  1.00 90.50           C  
ATOM   2798  OG1 THR A 368      -5.300  11.866 -17.466  1.00 90.50           O  
ATOM   2799  N   LEU A 369      -8.625   8.971 -18.392  1.00 94.12           N  
ATOM   2800  CA  LEU A 369     -10.016   8.523 -18.454  1.00 94.12           C  
ATOM   2801  C   LEU A 369     -10.278   7.249 -17.617  1.00 94.12           C  
ATOM   2802  CB  LEU A 369     -10.440   8.418 -19.932  1.00 94.12           C  
ATOM   2803  O   LEU A 369     -11.211   7.266 -16.809  1.00 94.12           O  
ATOM   2804  CG  LEU A 369     -11.855   7.856 -20.137  1.00 94.12           C  
ATOM   2805  CD1 LEU A 369     -12.921   8.846 -19.664  1.00 94.12           C  
ATOM   2806  CD2 LEU A 369     -12.087   7.540 -21.613  1.00 94.12           C  
ATOM   2807  N   PRO A 370      -9.479   6.165 -17.706  1.00 94.38           N  
ATOM   2808  CA  PRO A 370      -9.632   5.014 -16.815  1.00 94.38           C  
ATOM   2809  C   PRO A 370      -9.468   5.381 -15.337  1.00 94.38           C  
ATOM   2810  CB  PRO A 370      -8.567   4.003 -17.254  1.00 94.38           C  
ATOM   2811  O   PRO A 370     -10.184   4.853 -14.492  1.00 94.38           O  
ATOM   2812  CG  PRO A 370      -8.341   4.354 -18.719  1.00 94.38           C  
ATOM   2813  CD  PRO A 370      -8.478   5.870 -18.719  1.00 94.38           C  
ATOM   2814  N   THR A 371      -8.573   6.314 -15.008  1.00 92.25           N  
ATOM   2815  CA  THR A 371      -8.358   6.775 -13.628  1.00 92.25           C  
ATOM   2816  C   THR A 371      -9.557   7.556 -13.082  1.00 92.25           C  
ATOM   2817  CB  THR A 371      -7.064   7.593 -13.550  1.00 92.25           C  
ATOM   2818  O   THR A 371      -9.945   7.358 -11.931  1.00 92.25           O  
ATOM   2819  CG2 THR A 371      -6.711   7.943 -12.113  1.00 92.25           C  
ATOM   2820  OG1 THR A 371      -6.010   6.804 -14.062  1.00 92.25           O  
ATOM   2821  N   LEU A 372     -10.232   8.355 -13.914  1.00 92.38           N  
ATOM   2822  CA  LEU A 372     -11.531   8.947 -13.573  1.00 92.38           C  
ATOM   2823  C   LEU A 372     -12.579   7.859 -13.292  1.00 92.38           C  
ATOM   2824  CB  LEU A 372     -11.997   9.863 -14.722  1.00 92.38           C  
ATOM   2825  O   LEU A 372     -13.229   7.877 -12.245  1.00 92.38           O  
ATOM   2826  CG  LEU A 372     -11.336  11.249 -14.747  1.00 92.38           C  
ATOM   2827  CD1 LEU A 372     -11.629  11.942 -16.077  1.00 92.38           C  
ATOM   2828  CD2 LEU A 372     -11.897  12.132 -13.628  1.00 92.38           C  
ATOM   2829  N   VAL A 373     -12.713   6.872 -14.185  1.00 94.62           N  
ATOM   2830  CA  VAL A 373     -13.650   5.743 -14.011  1.00 94.62           C  
ATOM   2831  C   VAL A 373     -13.345   4.958 -12.729  1.00 94.62           C  
ATOM   2832  CB  VAL A 373     -13.635   4.824 -15.252  1.00 94.62           C  
ATOM   2833  O   VAL A 373     -14.263   4.561 -12.009  1.00 94.62           O  
ATOM   2834  CG1 VAL A 373     -14.514   3.579 -15.077  1.00 94.62           C  
ATOM   2835  CG2 VAL A 373     -14.161   5.564 -16.490  1.00 94.62           C  
ATOM   2836  N   GLN A 374     -12.068   4.799 -12.376  1.00 94.19           N  
ATOM   2837  CA  GLN A 374     -11.638   4.173 -11.125  1.00 94.19           C  
ATOM   2838  C   GLN A 374     -12.200   4.891  -9.886  1.00 94.19           C  
ATOM   2839  CB  GLN A 374     -10.102   4.146 -11.086  1.00 94.19           C  
ATOM   2840  O   GLN A 374     -12.584   4.233  -8.918  1.00 94.19           O  
ATOM   2841  CG  GLN A 374      -9.577   3.209  -9.998  1.00 94.19           C  
ATOM   2842  CD  GLN A 374      -8.054   3.102  -9.997  1.00 94.19           C  
ATOM   2843  NE2 GLN A 374      -7.518   1.935  -9.719  1.00 94.19           N  
ATOM   2844  OE1 GLN A 374      -7.309   4.037 -10.245  1.00 94.19           O  
ATOM   2845  N   GLY A 375     -12.318   6.222  -9.922  1.00 91.38           N  
ATOM   2846  CA  GLY A 375     -12.930   7.007  -8.847  1.00 91.38           C  
ATOM   2847  C   GLY A 375     -14.393   6.635  -8.580  1.00 91.38           C  
ATOM   2848  O   GLY A 375     -14.820   6.568  -7.426  1.00 91.38           O  
ATOM   2849  N   ILE A 376     -15.152   6.308  -9.632  1.00 93.69           N  
ATOM   2850  CA  ILE A 376     -16.537   5.819  -9.515  1.00 93.69           C  
ATOM   2851  C   ILE A 376     -16.557   4.467  -8.794  1.00 93.69           C  
ATOM   2852  CB  ILE A 376     -17.213   5.717 -10.906  1.00 93.69           C  
ATOM   2853  O   ILE A 376     -17.356   4.258  -7.880  1.00 93.69           O  
ATOM   2854  CG1 ILE A 376     -17.194   7.073 -11.647  1.00 93.69           C  
ATOM   2855  CG2 ILE A 376     -18.650   5.171 -10.781  1.00 93.69           C  
ATOM   2856  CD1 ILE A 376     -17.680   7.006 -13.099  1.00 93.69           C  
ATOM   2857  N   ALA A 377     -15.643   3.565  -9.159  1.00 93.50           N  
ATOM   2858  CA  ALA A 377     -15.533   2.255  -8.528  1.00 93.50           C  
ATOM   2859  C   ALA A 377     -15.211   2.371  -7.027  1.00 93.50           C  
ATOM   2860  CB  ALA A 377     -14.475   1.439  -9.275  1.00 93.50           C  
ATOM   2861  O   ALA A 377     -15.853   1.712  -6.203  1.00 93.50           O  
ATOM   2862  N   MET A 378     -14.282   3.265  -6.671  1.00 90.12           N  
ATOM   2863  CA  MET A 378     -13.852   3.533  -5.294  1.00 90.12           C  
ATOM   2864  C   MET A 378     -14.993   4.006  -4.387  1.00 90.12           C  
ATOM   2865  CB  MET A 378     -12.726   4.580  -5.316  1.00 90.12           C  
ATOM   2866  O   MET A 378     -15.093   3.551  -3.245  1.00 90.12           O  
ATOM   2867  CG  MET A 378     -11.398   3.951  -5.744  1.00 90.12           C  
ATOM   2868  SD  MET A 378     -10.679   2.853  -4.493  1.00 90.12           S  
ATOM   2869  CE  MET A 378     -10.013   4.106  -3.370  1.00 90.12           C  
ATOM   2870  N   ALA A 379     -15.893   4.852  -4.899  1.00 88.38           N  
ATOM   2871  CA  ALA A 379     -17.021   5.386  -4.134  1.00 88.38           C  
ATOM   2872  C   ALA A 379     -17.980   4.306  -3.599  1.00 88.38           C  
ATOM   2873  CB  ALA A 379     -17.783   6.357  -5.036  1.00 88.38           C  
ATOM   2874  O   ALA A 379     -18.616   4.496  -2.561  1.00 88.38           O  
ATOM   2875  N   GLY A 380     -18.106   3.178  -4.301  1.00 88.62           N  
ATOM   2876  CA  GLY A 380     -18.937   2.038  -3.898  1.00 88.62           C  
ATOM   2877  C   GLY A 380     -18.140   0.820  -3.419  1.00 88.62           C  
ATOM   2878  O   GLY A 380     -18.716  -0.248  -3.242  1.00 88.62           O  
ATOM   2879  N   PHE A 381     -16.824   0.939  -3.225  1.00 90.19           N  
ATOM   2880  CA  PHE A 381     -15.977  -0.199  -2.864  1.00 90.19           C  
ATOM   2881  C   PHE A 381     -15.992  -0.461  -1.354  1.00 90.19           C  
ATOM   2882  CB  PHE A 381     -14.566   0.027  -3.418  1.00 90.19           C  
ATOM   2883  O   PHE A 381     -16.499  -1.484  -0.899  1.00 90.19           O  
ATOM   2884  CG  PHE A 381     -13.598  -1.107  -3.139  1.00 90.19           C  
ATOM   2885  CD1 PHE A 381     -12.552  -0.925  -2.218  1.00 90.19           C  
ATOM   2886  CD2 PHE A 381     -13.732  -2.342  -3.800  1.00 90.19           C  
ATOM   2887  CE1 PHE A 381     -11.667  -1.977  -1.930  1.00 90.19           C  
ATOM   2888  CE2 PHE A 381     -12.832  -3.391  -3.523  1.00 90.19           C  
ATOM   2889  CZ  PHE A 381     -11.819  -3.215  -2.571  1.00 90.19           C  
ATOM   2890  N   PHE A 382     -15.485   0.482  -0.553  1.00 86.12           N  
ATOM   2891  CA  PHE A 382     -15.255   0.249   0.877  1.00 86.12           C  
ATOM   2892  C   PHE A 382     -16.543   0.145   1.694  1.00 86.12           C  
ATOM   2893  CB  PHE A 382     -14.365   1.358   1.450  1.00 86.12           C  
ATOM   2894  O   PHE A 382     -16.707  -0.795   2.467  1.00 86.12           O  
ATOM   2895  CG  PHE A 382     -12.948   1.316   0.934  1.00 86.12           C  
ATOM   2896  CD1 PHE A 382     -12.051   0.351   1.431  1.00 86.12           C  
ATOM   2897  CD2 PHE A 382     -12.531   2.219  -0.059  1.00 86.12           C  
ATOM   2898  CE1 PHE A 382     -10.736   0.290   0.932  1.00 86.12           C  
ATOM   2899  CE2 PHE A 382     -11.219   2.154  -0.548  1.00 86.12           C  
ATOM   2900  CZ  PHE A 382     -10.322   1.193  -0.060  1.00 86.12           C  
ATOM   2901  N   ILE A 383     -17.453   1.108   1.536  1.00 85.56           N  
ATOM   2902  CA  ILE A 383     -18.629   1.254   2.405  1.00 85.56           C  
ATOM   2903  C   ILE A 383     -19.526   0.000   2.381  1.00 85.56           C  
ATOM   2904  CB  ILE A 383     -19.416   2.551   2.087  1.00 85.56           C  
ATOM   2905  O   ILE A 383     -19.781  -0.558   3.451  1.00 85.56           O  
ATOM   2906  CG1 ILE A 383     -18.504   3.801   2.074  1.00 85.56           C  
ATOM   2907  CG2 ILE A 383     -20.541   2.751   3.117  1.00 85.56           C  
ATOM   2908  CD1 ILE A 383     -19.233   5.094   1.685  1.00 85.56           C  
ATOM   2909  N   PRO A 384     -20.002  -0.492   1.218  1.00 89.12           N  
ATOM   2910  CA  PRO A 384     -20.875  -1.662   1.205  1.00 89.12           C  
ATOM   2911  C   PRO A 384     -20.141  -2.947   1.593  1.00 89.12           C  
ATOM   2912  CB  PRO A 384     -21.449  -1.742  -0.206  1.00 89.12           C  
ATOM   2913  O   PRO A 384     -20.736  -3.775   2.273  1.00 89.12           O  
ATOM   2914  CG  PRO A 384     -20.358  -1.096  -1.042  1.00 89.12           C  
ATOM   2915  CD  PRO A 384     -19.826   0.010  -0.140  1.00 89.12           C  
ATOM   2916  N   LEU A 385     -18.857  -3.111   1.250  1.00 90.75           N  
ATOM   2917  CA  LEU A 385     -18.088  -4.293   1.654  1.00 90.75           C  
ATOM   2918  C   LEU A 385     -17.921  -4.372   3.172  1.00 90.75           C  
ATOM   2919  CB  LEU A 385     -16.719  -4.290   0.961  1.00 90.75           C  
ATOM   2920  O   LEU A 385     -18.169  -5.423   3.755  1.00 90.75           O  
ATOM   2921  CG  LEU A 385     -16.779  -4.693  -0.520  1.00 90.75           C  
ATOM   2922  CD1 LEU A 385     -15.397  -4.562  -1.150  1.00 90.75           C  
ATOM   2923  CD2 LEU A 385     -17.211  -6.153  -0.675  1.00 90.75           C  
ATOM   2924  N   VAL A 386     -17.587  -3.256   3.826  1.00 88.06           N  
ATOM   2925  CA  VAL A 386     -17.540  -3.185   5.294  1.00 88.06           C  
ATOM   2926  C   VAL A 386     -18.925  -3.451   5.889  1.00 88.06           C  
ATOM   2927  CB  VAL A 386     -16.968  -1.831   5.757  1.00 88.06           C  
ATOM   2928  O   VAL A 386     -19.042  -4.206   6.853  1.00 88.06           O  
ATOM   2929  CG1 VAL A 386     -17.076  -1.639   7.276  1.00 88.06           C  
ATOM   2930  CG2 VAL A 386     -15.481  -1.724   5.389  1.00 88.06           C  
ATOM   2931  N   SER A 387     -19.988  -2.906   5.288  1.00 86.56           N  
ATOM   2932  CA  SER A 387     -21.362  -3.177   5.725  1.00 86.56           C  
ATOM   2933  C   SER A 387     -21.743  -4.657   5.609  1.00 86.56           C  
ATOM   2934  CB  SER A 387     -22.356  -2.337   4.923  1.00 86.56           C  
ATOM   2935  O   SER A 387     -22.445  -5.152   6.484  1.00 86.56           O  
ATOM   2936  OG  SER A 387     -23.663  -2.492   5.444  1.00 86.56           O  
ATOM   2937  N   ILE A 388     -21.301  -5.364   4.562  1.00 90.38           N  
ATOM   2938  CA  ILE A 388     -21.515  -6.811   4.401  1.00 90.38           C  
ATOM   2939  C   ILE A 388     -20.737  -7.572   5.474  1.00 90.38           C  
ATOM   2940  CB  ILE A 388     -21.122  -7.283   2.979  1.00 90.38           C  
ATOM   2941  O   ILE A 388     -21.317  -8.412   6.158  1.00 90.38           O  
ATOM   2942  CG1 ILE A 388     -22.107  -6.716   1.937  1.00 90.38           C  
ATOM   2943  CG2 ILE A 388     -21.107  -8.822   2.877  1.00 90.38           C  
ATOM   2944  CD1 ILE A 388     -21.622  -6.821   0.483  1.00 90.38           C  
ATOM   2945  N   THR A 389     -19.454  -7.251   5.656  1.00 89.94           N  
ATOM   2946  CA  THR A 389     -18.568  -7.909   6.627  1.00 89.94           C  
ATOM   2947  C   THR A 389     -19.105  -7.825   8.054  1.00 89.94           C  
ATOM   2948  CB  THR A 389     -17.172  -7.272   6.567  1.00 89.94           C  
ATOM   2949  O   THR A 389     -18.999  -8.789   8.809  1.00 89.94           O  
ATOM   2950  CG2 THR A 389     -16.173  -7.874   7.549  1.00 89.94           C  
ATOM   2951  OG1 THR A 389     -16.627  -7.482   5.289  1.00 89.94           O  
ATOM   2952  N   LEU A 390     -19.702  -6.689   8.422  1.00 87.31           N  
ATOM   2953  CA  LEU A 390     -20.234  -6.453   9.766  1.00 87.31           C  
ATOM   2954  C   LEU A 390     -21.707  -6.871   9.935  1.00 87.31           C  
ATOM   2955  CB  LEU A 390     -19.987  -4.982  10.148  1.00 87.31           C  
ATOM   2956  O   LEU A 390     -22.245  -6.797  11.039  1.00 87.31           O  
ATOM   2957  CG  LEU A 390     -18.502  -4.559  10.165  1.00 87.31           C  
ATOM   2958  CD1 LEU A 390     -18.407  -3.074  10.516  1.00 87.31           C  
ATOM   2959  CD2 LEU A 390     -17.668  -5.358  11.169  1.00 87.31           C  
ATOM   2960  N   SER A 391     -22.369  -7.316   8.864  1.00 87.50           N  
ATOM   2961  CA  SER A 391     -23.797  -7.641   8.872  1.00 87.50           C  
ATOM   2962  C   SER A 391     -24.109  -8.891   9.705  1.00 87.50           C  
ATOM   2963  CB  SER A 391     -24.286  -7.835   7.437  1.00 87.50           C  
ATOM   2964  O   SER A 391     -23.523  -9.955   9.486  1.00 87.50           O  
ATOM   2965  OG  SER A 391     -25.692  -7.944   7.415  1.00 87.50           O  
ATOM   2966  N   GLY A 392     -25.069  -8.773  10.630  1.00 82.25           N  
ATOM   2967  CA  GLY A 392     -25.511  -9.860  11.514  1.00 82.25           C  
ATOM   2968  C   GLY A 392     -24.601 -10.113  12.724  1.00 82.25           C  
ATOM   2969  O   GLY A 392     -24.794 -11.094  13.442  1.00 82.25           O  
ATOM   2970  N   LEU A 393     -23.598  -9.257  12.966  1.00 85.19           N  
ATOM   2971  CA  LEU A 393     -22.740  -9.361  14.146  1.00 85.19           C  
ATOM   2972  C   LEU A 393     -23.354  -8.653  15.361  1.00 85.19           C  
ATOM   2973  CB  LEU A 393     -21.339  -8.801  13.858  1.00 85.19           C  
ATOM   2974  O   LEU A 393     -23.823  -7.519  15.241  1.00 85.19           O  
ATOM   2975  CG  LEU A 393     -20.488  -9.679  12.930  1.00 85.19           C  
ATOM   2976  CD1 LEU A 393     -19.154  -8.987  12.677  1.00 85.19           C  
ATOM   2977  CD2 LEU A 393     -20.159 -11.028  13.570  1.00 85.19           C  
ATOM   2978  N   PRO A 394     -23.287  -9.257  16.562  1.00 81.94           N  
ATOM   2979  CA  PRO A 394     -23.686  -8.568  17.778  1.00 81.94           C  
ATOM   2980  C   PRO A 394     -22.726  -7.403  18.057  1.00 81.94           C  
ATOM   2981  CB  PRO A 394     -23.663  -9.641  18.867  1.00 81.94           C  
ATOM   2982  O   PRO A 394     -21.516  -7.519  17.848  1.00 81.94           O  
ATOM   2983  CG  PRO A 394     -22.578 -10.607  18.389  1.00 81.94           C  
ATOM   2984  CD  PRO A 394     -22.726 -10.565  16.869  1.00 81.94           C  
ATOM   2985  N   GLY A 395     -23.248  -6.294  18.589  1.00 74.44           N  
ATOM   2986  CA  GLY A 395     -22.500  -5.037  18.740  1.00 74.44           C  
ATOM   2987  C   GLY A 395     -21.161  -5.149  19.483  1.00 74.44           C  
ATOM   2988  O   GLY A 395     -20.217  -4.436  19.155  1.00 74.44           O  
ATOM   2989  N   HIS A 396     -21.031  -6.092  20.423  1.00 73.81           N  
ATOM   2990  CA  HIS A 396     -19.784  -6.328  21.161  1.00 73.81           C  
ATOM   2991  C   HIS A 396     -18.661  -6.962  20.313  1.00 73.81           C  
ATOM   2992  CB  HIS A 396     -20.077  -7.167  22.416  1.00 73.81           C  
ATOM   2993  O   HIS A 396     -17.499  -6.849  20.687  1.00 73.81           O  
ATOM   2994  CG  HIS A 396     -20.464  -8.599  22.132  1.00 73.81           C  
ATOM   2995  CD2 HIS A 396     -19.617  -9.675  22.067  1.00 73.81           C  
ATOM   2996  ND1 HIS A 396     -21.737  -9.077  21.922  1.00 73.81           N  
ATOM   2997  CE1 HIS A 396     -21.658 -10.404  21.725  1.00 73.81           C  
ATOM   2998  NE2 HIS A 396     -20.383 -10.815  21.787  1.00 73.81           N  
ATOM   2999  N   ARG A 397     -18.978  -7.607  19.178  1.00 77.19           N  
ATOM   3000  CA  ARG A 397     -17.990  -8.223  18.264  1.00 77.19           C  
ATOM   3001  C   ARG A 397     -17.562  -7.313  17.115  1.00 77.19           C  
ATOM   3002  CB  ARG A 397     -18.513  -9.555  17.701  1.00 77.19           C  
ATOM   3003  O   ARG A 397     -16.559  -7.601  16.467  1.00 77.19           O  
ATOM   3004  CG  ARG A 397     -18.659 -10.621  18.788  1.00 77.19           C  
ATOM   3005  CD  ARG A 397     -18.940 -11.992  18.171  1.00 77.19           C  
ATOM   3006  NE  ARG A 397     -19.157 -13.014  19.210  1.00 77.19           N  
ATOM   3007  NH1 ARG A 397     -18.694 -14.845  17.901  1.00 77.19           N  
ATOM   3008  NH2 ARG A 397     -19.166 -15.128  20.061  1.00 77.19           N  
ATOM   3009  CZ  ARG A 397     -19.010 -14.319  19.052  1.00 77.19           C  
ATOM   3010  N   ILE A 398     -18.284  -6.218  16.864  1.00 77.19           N  
ATOM   3011  CA  ILE A 398     -17.991  -5.286  15.762  1.00 77.19           C  
ATOM   3012  C   ILE A 398     -16.549  -4.747  15.817  1.00 77.19           C  
ATOM   3013  CB  ILE A 398     -19.046  -4.153  15.688  1.00 77.19           C  
ATOM   3014  O   ILE A 398     -15.897  -4.762  14.772  1.00 77.19           O  
ATOM   3015  CG1 ILE A 398     -20.416  -4.748  15.293  1.00 77.19           C  
ATOM   3016  CG2 ILE A 398     -18.613  -3.049  14.703  1.00 77.19           C  
ATOM   3017  CD1 ILE A 398     -21.555  -3.722  15.242  1.00 77.19           C  
ATOM   3018  N   PRO A 399     -15.997  -4.322  16.976  1.00 75.19           N  
ATOM   3019  CA  PRO A 399     -14.619  -3.831  17.032  1.00 75.19           C  
ATOM   3020  C   PRO A 399     -13.585  -4.887  16.618  1.00 75.19           C  
ATOM   3021  CB  PRO A 399     -14.406  -3.353  18.473  1.00 75.19           C  
ATOM   3022  O   PRO A 399     -12.707  -4.594  15.808  1.00 75.19           O  
ATOM   3023  CG  PRO A 399     -15.819  -3.018  18.947  1.00 75.19           C  
ATOM   3024  CD  PRO A 399     -16.655  -4.091  18.258  1.00 75.19           C  
ATOM   3025  N   ALA A 400     -13.728  -6.125  17.107  1.00 78.44           N  
ATOM   3026  CA  ALA A 400     -12.843  -7.237  16.755  1.00 78.44           C  
ATOM   3027  C   ALA A 400     -12.939  -7.585  15.259  1.00 78.44           C  
ATOM   3028  CB  ALA A 400     -13.191  -8.437  17.645  1.00 78.44           C  
ATOM   3029  O   ALA A 400     -11.923  -7.720  14.580  1.00 78.44           O  
ATOM   3030  N   ALA A 401     -14.159  -7.632  14.714  1.00 84.62           N  
ATOM   3031  CA  ALA A 401     -14.404  -7.881  13.296  1.00 84.62           C  
ATOM   3032  C   ALA A 401     -13.858  -6.774  12.384  1.00 84.62           C  
ATOM   3033  CB  ALA A 401     -15.914  -8.079  13.127  1.00 84.62           C  
ATOM   3034  O   ALA A 401     -13.245  -7.051  11.350  1.00 84.62           O  
ATOM   3035  N   SER A 402     -14.026  -5.511  12.772  1.00 82.25           N  
ATOM   3036  CA  SER A 402     -13.459  -4.380  12.040  1.00 82.25           C  
ATOM   3037  C   SER A 402     -11.929  -4.403  12.070  1.00 82.25           C  
ATOM   3038  CB  SER A 402     -13.974  -3.066  12.623  1.00 82.25           C  
ATOM   3039  O   SER A 402     -11.304  -4.149  11.044  1.00 82.25           O  
ATOM   3040  OG  SER A 402     -13.598  -1.995  11.781  1.00 82.25           O  
ATOM   3041  N   GLY A 403     -11.320  -4.725  13.216  1.00 83.06           N  
ATOM   3042  CA  GLY A 403      -9.867  -4.844  13.348  1.00 83.06           C  
ATOM   3043  C   GLY A 403      -9.298  -5.960  12.474  1.00 83.06           C  
ATOM   3044  O   GLY A 403      -8.386  -5.718  11.686  1.00 83.06           O  
ATOM   3045  N   LEU A 404      -9.892  -7.155  12.546  1.00 88.12           N  
ATOM   3046  CA  LEU A 404      -9.467  -8.318  11.769  1.00 88.12           C  
ATOM   3047  C   LEU A 404      -9.647  -8.113  10.259  1.00 88.12           C  
ATOM   3048  CB  LEU A 404     -10.228  -9.550  12.288  1.00 88.12           C  
ATOM   3049  O   LEU A 404      -8.712  -8.334   9.494  1.00 88.12           O  
ATOM   3050  CG  LEU A 404      -9.924 -10.861  11.537  1.00 88.12           C  
ATOM   3051  CD1 LEU A 404      -8.423 -11.124  11.411  1.00 88.12           C  
ATOM   3052  CD2 LEU A 404     -10.627 -12.011  12.255  1.00 88.12           C  
ATOM   3053  N   SER A 405     -10.813  -7.643   9.809  1.00 90.00           N  
ATOM   3054  CA  SER A 405     -11.032  -7.383   8.378  1.00 90.00           C  
ATOM   3055  C   SER A 405     -10.082  -6.313   7.830  1.00 90.00           C  
ATOM   3056  CB  SER A 405     -12.486  -7.001   8.099  1.00 90.00           C  
ATOM   3057  O   SER A 405      -9.573  -6.449   6.717  1.00 90.00           O  
ATOM   3058  OG  SER A 405     -12.864  -5.845   8.821  1.00 90.00           O  
ATOM   3059  N   ASN A 406      -9.775  -5.283   8.625  1.00 87.06           N  
ATOM   3060  CA  ASN A 406      -8.812  -4.258   8.243  1.00 87.06           C  
ATOM   3061  C   ASN A 406      -7.373  -4.799   8.193  1.00 87.06           C  
ATOM   3062  CB  ASN A 406      -8.950  -3.065   9.197  1.00 87.06           C  
ATOM   3063  O   ASN A 406      -6.654  -4.486   7.247  1.00 87.06           O  
ATOM   3064  CG  ASN A 406      -8.213  -1.848   8.679  1.00 87.06           C  
ATOM   3065  ND2 ASN A 406      -7.553  -1.095   9.525  1.00 87.06           N  
ATOM   3066  OD1 ASN A 406      -8.252  -1.530   7.502  1.00 87.06           O  
ATOM   3067  N   PHE A 407      -6.979  -5.642   9.155  1.00 89.38           N  
ATOM   3068  CA  PHE A 407      -5.693  -6.345   9.144  1.00 89.38           C  
ATOM   3069  C   PHE A 407      -5.512  -7.137   7.844  1.00 89.38           C  
ATOM   3070  CB  PHE A 407      -5.578  -7.257  10.379  1.00 89.38           C  
ATOM   3071  O   PHE A 407      -4.568  -6.878   7.101  1.00 89.38           O  
ATOM   3072  CG  PHE A 407      -4.487  -8.307  10.267  1.00 89.38           C  
ATOM   3073  CD1 PHE A 407      -4.802  -9.655  10.013  1.00 89.38           C  
ATOM   3074  CD2 PHE A 407      -3.141  -7.922  10.348  1.00 89.38           C  
ATOM   3075  CE1 PHE A 407      -3.774 -10.597   9.825  1.00 89.38           C  
ATOM   3076  CE2 PHE A 407      -2.111  -8.856  10.173  1.00 89.38           C  
ATOM   3077  CZ  PHE A 407      -2.429 -10.194   9.894  1.00 89.38           C  
ATOM   3078  N   VAL A 408      -6.455  -8.028   7.513  1.00 92.25           N  
ATOM   3079  CA  VAL A 408      -6.373  -8.863   6.299  1.00 92.25           C  
ATOM   3080  C   VAL A 408      -6.368  -7.996   5.043  1.00 92.25           C  
ATOM   3081  CB  VAL A 408      -7.533  -9.872   6.225  1.00 92.25           C  
ATOM   3082  O   VAL A 408      -5.640  -8.273   4.096  1.00 92.25           O  
ATOM   3083  CG1 VAL A 408      -7.403 -10.840   5.039  1.00 92.25           C  
ATOM   3084  CG2 VAL A 408      -7.592 -10.764   7.465  1.00 92.25           C  
ATOM   3085  N   ARG A 409      -7.162  -6.918   5.012  1.00 92.00           N  
ATOM   3086  CA  ARG A 409      -7.184  -5.972   3.890  1.00 92.00           C  
ATOM   3087  C   ARG A 409      -5.819  -5.321   3.657  1.00 92.00           C  
ATOM   3088  CB  ARG A 409      -8.283  -4.932   4.132  1.00 92.00           C  
ATOM   3089  O   ARG A 409      -5.341  -5.348   2.529  1.00 92.00           O  
ATOM   3090  CG  ARG A 409      -8.417  -3.948   2.962  1.00 92.00           C  
ATOM   3091  CD  ARG A 409      -9.277  -2.743   3.344  1.00 92.00           C  
ATOM   3092  NE  ARG A 409      -8.569  -1.858   4.290  1.00 92.00           N  
ATOM   3093  NH1 ARG A 409      -9.906   0.011   4.105  1.00 92.00           N  
ATOM   3094  NH2 ARG A 409      -8.122   0.090   5.369  1.00 92.00           N  
ATOM   3095  CZ  ARG A 409      -8.870  -0.608   4.578  1.00 92.00           C  
ATOM   3096  N   ILE A 410      -5.206  -4.736   4.689  1.00 89.06           N  
ATOM   3097  CA  ILE A 410      -3.914  -4.041   4.555  1.00 89.06           C  
ATOM   3098  C   ILE A 410      -2.804  -5.046   4.220  1.00 89.06           C  
ATOM   3099  CB  ILE A 410      -3.594  -3.208   5.818  1.00 89.06           C  
ATOM   3100  O   ILE A 410      -1.997  -4.778   3.331  1.00 89.06           O  
ATOM   3101  CG1 ILE A 410      -4.662  -2.111   6.046  1.00 89.06           C  
ATOM   3102  CG2 ILE A 410      -2.220  -2.524   5.684  1.00 89.06           C  
ATOM   3103  CD1 ILE A 410      -4.560  -1.435   7.420  1.00 89.06           C  
ATOM   3104  N   MET A 411      -2.831  -6.229   4.841  1.00 90.06           N  
ATOM   3105  CA  MET A 411      -1.950  -7.353   4.512  1.00 90.06           C  
ATOM   3106  C   MET A 411      -2.011  -7.730   3.029  1.00 90.06           C  
ATOM   3107  CB  MET A 411      -2.347  -8.573   5.360  1.00 90.06           C  
ATOM   3108  O   MET A 411      -0.982  -7.784   2.360  1.00 90.06           O  
ATOM   3109  CG  MET A 411      -1.747  -8.549   6.765  1.00 90.06           C  
ATOM   3110  SD  MET A 411       0.059  -8.459   6.815  1.00 90.06           S  
ATOM   3111  CE  MET A 411       0.460  -9.958   5.864  1.00 90.06           C  
ATOM   3112  N   CYS A 412      -3.214  -7.940   2.485  1.00 93.56           N  
ATOM   3113  CA  CYS A 412      -3.385  -8.231   1.062  1.00 93.56           C  
ATOM   3114  C   CYS A 412      -2.978  -7.060   0.160  1.00 93.56           C  
ATOM   3115  CB  CYS A 412      -4.833  -8.642   0.788  1.00 93.56           C  
ATOM   3116  O   CYS A 412      -2.588  -7.301  -0.977  1.00 93.56           O  
ATOM   3117  SG  CYS A 412      -5.137 -10.310   1.440  1.00 93.56           S  
ATOM   3118  N   GLY A 413      -3.031  -5.818   0.651  1.00 91.50           N  
ATOM   3119  CA  GLY A 413      -2.460  -4.654  -0.029  1.00 91.50           C  
ATOM   3120  C   GLY A 413      -0.952  -4.793  -0.246  1.00 91.50           C  
ATOM   3121  O   GLY A 413      -0.495  -4.681  -1.378  1.00 91.50           O  
ATOM   3122  N   GLY A 414      -0.199  -5.100   0.818  1.00 89.19           N  
ATOM   3123  CA  GLY A 414       1.254  -5.310   0.749  1.00 89.19           C  
ATOM   3124  C   GLY A 414       1.643  -6.504  -0.126  1.00 89.19           C  
ATOM   3125  O   GLY A 414       2.433  -6.353  -1.053  1.00 89.19           O  
ATOM   3126  N   ILE A 415       1.005  -7.658   0.099  1.00 91.38           N  
ATOM   3127  CA  ILE A 415       1.203  -8.874  -0.709  1.00 91.38           C  
ATOM   3128  C   ILE A 415       0.856  -8.617  -2.184  1.00 91.38           C  
ATOM   3129  CB  ILE A 415       0.349 -10.026  -0.122  1.00 91.38           C  
ATOM   3130  O   ILE A 415       1.575  -9.054  -3.081  1.00 91.38           O  
ATOM   3131  CG1 ILE A 415       0.886 -10.448   1.266  1.00 91.38           C  
ATOM   3132  CG2 ILE A 415       0.274 -11.237  -1.072  1.00 91.38           C  
ATOM   3133  CD1 ILE A 415      -0.037 -11.408   2.029  1.00 91.38           C  
ATOM   3134  N   GLY A 416      -0.243  -7.900  -2.439  1.00 92.56           N  
ATOM   3135  CA  GLY A 416      -0.690  -7.534  -3.779  1.00 92.56           C  
ATOM   3136  C   GLY A 416       0.363  -6.728  -4.532  1.00 92.56           C  
ATOM   3137  O   GLY A 416       0.665  -7.058  -5.674  1.00 92.56           O  
ATOM   3138  N   THR A 417       0.984  -5.739  -3.888  1.00 89.81           N  
ATOM   3139  CA  THR A 417       2.072  -4.957  -4.492  1.00 89.81           C  
ATOM   3140  C   THR A 417       3.252  -5.832  -4.915  1.00 89.81           C  
ATOM   3141  CB  THR A 417       2.526  -3.842  -3.543  1.00 89.81           C  
ATOM   3142  O   THR A 417       3.658  -5.769  -6.075  1.00 89.81           O  
ATOM   3143  CG2 THR A 417       3.639  -2.971  -4.119  1.00 89.81           C  
ATOM   3144  OG1 THR A 417       1.445  -2.972  -3.320  1.00 89.81           O  
ATOM   3145  N   SER A 418       3.755  -6.698  -4.032  1.00 90.00           N  
ATOM   3146  CA  SER A 418       4.910  -7.563  -4.329  1.00 90.00           C  
ATOM   3147  C   SER A 418       4.620  -8.562  -5.454  1.00 90.00           C  
ATOM   3148  CB  SER A 418       5.313  -8.348  -3.079  1.00 90.00           C  
ATOM   3149  O   SER A 418       5.458  -8.794  -6.330  1.00 90.00           O  
ATOM   3150  OG  SER A 418       5.277  -7.521  -1.942  1.00 90.00           O  
ATOM   3151  N   ILE A 419       3.409  -9.137  -5.462  1.00 91.38           N  
ATOM   3152  CA  ILE A 419       2.968 -10.056  -6.519  1.00 91.38           C  
ATOM   3153  C   ILE A 419       2.875  -9.328  -7.859  1.00 91.38           C  
ATOM   3154  CB  ILE A 419       1.627 -10.737  -6.154  1.00 91.38           C  
ATOM   3155  O   ILE A 419       3.353  -9.860  -8.855  1.00 91.38           O  
ATOM   3156  CG1 ILE A 419       1.845 -11.733  -4.992  1.00 91.38           C  
ATOM   3157  CG2 ILE A 419       1.017 -11.475  -7.367  1.00 91.38           C  
ATOM   3158  CD1 ILE A 419       0.546 -12.339  -4.446  1.00 91.38           C  
ATOM   3159  N   PHE A 420       2.277  -8.134  -7.905  1.00 92.12           N  
ATOM   3160  CA  PHE A 420       2.128  -7.376  -9.153  1.00 92.12           C  
ATOM   3161  C   PHE A 420       3.473  -7.029  -9.772  1.00 92.12           C  
ATOM   3162  CB  PHE A 420       1.320  -6.093  -8.916  1.00 92.12           C  
ATOM   3163  O   PHE A 420       3.643  -7.179 -10.977  1.00 92.12           O  
ATOM   3164  CG  PHE A 420      -0.145  -6.275  -9.228  1.00 92.12           C  
ATOM   3165  CD1 PHE A 420      -0.713  -5.649 -10.351  1.00 92.12           C  
ATOM   3166  CD2 PHE A 420      -0.930  -7.131  -8.440  1.00 92.12           C  
ATOM   3167  CE1 PHE A 420      -2.058  -5.875 -10.678  1.00 92.12           C  
ATOM   3168  CE2 PHE A 420      -2.280  -7.331  -8.741  1.00 92.12           C  
ATOM   3169  CZ  PHE A 420      -2.847  -6.703  -9.859  1.00 92.12           C  
ATOM   3170  N   GLN A 421       4.428  -6.614  -8.951  1.00 88.00           N  
ATOM   3171  CA  GLN A 421       5.768  -6.286  -9.408  1.00 88.00           C  
ATOM   3172  C   GLN A 421       6.485  -7.514  -9.984  1.00 88.00           C  
ATOM   3173  CB  GLN A 421       6.481  -5.700  -8.204  1.00 88.00           C  
ATOM   3174  O   GLN A 421       6.881  -7.508 -11.146  1.00 88.00           O  
ATOM   3175  CG  GLN A 421       7.855  -5.148  -8.555  1.00 88.00           C  
ATOM   3176  CD  GLN A 421       8.539  -4.725  -7.275  1.00 88.00           C  
ATOM   3177  NE2 GLN A 421       9.831  -4.783  -7.244  1.00 88.00           N  
ATOM   3178  OE1 GLN A 421       7.925  -4.373  -6.280  1.00 88.00           O  
ATOM   3179  N   THR A 422       6.522  -8.616  -9.228  1.00 90.06           N  
ATOM   3180  CA  THR A 422       7.095  -9.888  -9.703  1.00 90.06           C  
ATOM   3181  C   THR A 422       6.415 -10.367 -10.988  1.00 90.06           C  
ATOM   3182  CB  THR A 422       6.916 -10.984  -8.644  1.00 90.06           C  
ATOM   3183  O   THR A 422       7.067 -10.827 -11.927  1.00 90.06           O  
ATOM   3184  CG2 THR A 422       7.468 -12.341  -9.095  1.00 90.06           C  
ATOM   3185  OG1 THR A 422       7.581 -10.645  -7.450  1.00 90.06           O  
ATOM   3186  N   ALA A 423       5.085 -10.292 -11.036  1.00 93.19           N  
ATOM   3187  CA  ALA A 423       4.324 -10.735 -12.190  1.00 93.19           C  
ATOM   3188  C   ALA A 423       4.605  -9.849 -13.409  1.00 93.19           C  
ATOM   3189  CB  ALA A 423       2.839 -10.776 -11.818  1.00 93.19           C  
ATOM   3190  O   ALA A 423       4.710 -10.372 -14.516  1.00 93.19           O  
ATOM   3191  N   TRP A 424       4.778  -8.538 -13.220  1.00 93.12           N  
ATOM   3192  CA  TRP A 424       5.096  -7.613 -14.304  1.00 93.12           C  
ATOM   3193  C   TRP A 424       6.443  -7.955 -14.928  1.00 93.12           C  
ATOM   3194  CB  TRP A 424       5.098  -6.167 -13.801  1.00 93.12           C  
ATOM   3195  O   TRP A 424       6.528  -8.093 -16.145  1.00 93.12           O  
ATOM   3196  CG  TRP A 424       5.373  -5.139 -14.853  1.00 93.12           C  
ATOM   3197  CD1 TRP A 424       4.987  -5.191 -16.149  1.00 93.12           C  
ATOM   3198  CD2 TRP A 424       6.118  -3.894 -14.710  1.00 93.12           C  
ATOM   3199  CE2 TRP A 424       6.133  -3.232 -15.973  1.00 93.12           C  
ATOM   3200  CE3 TRP A 424       6.774  -3.254 -13.636  1.00 93.12           C  
ATOM   3201  NE1 TRP A 424       5.435  -4.070 -16.818  1.00 93.12           N  
ATOM   3202  CH2 TRP A 424       7.396  -1.375 -15.068  1.00 93.12           C  
ATOM   3203  CZ2 TRP A 424       6.769  -1.999 -16.160  1.00 93.12           C  
ATOM   3204  CZ3 TRP A 424       7.397  -2.004 -13.811  1.00 93.12           C  
ATOM   3205  N   ASP A 425       7.455  -8.201 -14.101  1.00 89.19           N  
ATOM   3206  CA  ASP A 425       8.777  -8.631 -14.549  1.00 89.19           C  
ATOM   3207  C   ASP A 425       8.738  -9.942 -15.329  1.00 89.19           C  
ATOM   3208  CB  ASP A 425       9.655  -8.853 -13.325  1.00 89.19           C  
ATOM   3209  O   ASP A 425       9.324 -10.063 -16.407  1.00 89.19           O  
ATOM   3210  CG  ASP A 425      10.028  -7.550 -12.662  1.00 89.19           C  
ATOM   3211  OD1 ASP A 425      10.543  -6.682 -13.394  1.00 89.19           O  
ATOM   3212  OD2 ASP A 425      10.076  -7.549 -11.415  1.00 89.19           O  
ATOM   3213  N   HIS A 426       8.021 -10.936 -14.804  1.00 92.00           N  
ATOM   3214  CA  HIS A 426       7.898 -12.225 -15.469  1.00 92.00           C  
ATOM   3215  C   HIS A 426       7.204 -12.089 -16.830  1.00 92.00           C  
ATOM   3216  CB  HIS A 426       7.161 -13.201 -14.549  1.00 92.00           C  
ATOM   3217  O   HIS A 426       7.644 -12.685 -17.815  1.00 92.00           O  
ATOM   3218  CG  HIS A 426       7.182 -14.603 -15.095  1.00 92.00           C  
ATOM   3219  CD2 HIS A 426       6.149 -15.267 -15.697  1.00 92.00           C  
ATOM   3220  ND1 HIS A 426       8.275 -15.438 -15.129  1.00 92.00           N  
ATOM   3221  CE1 HIS A 426       7.908 -16.578 -15.735  1.00 92.00           C  
ATOM   3222  NE2 HIS A 426       6.615 -16.524 -16.095  1.00 92.00           N  
ATOM   3223  N   ARG A 427       6.149 -11.266 -16.913  1.00 95.31           N  
ATOM   3224  CA  ARG A 427       5.471 -10.971 -18.182  1.00 95.31           C  
ATOM   3225  C   ARG A 427       6.352 -10.157 -19.129  1.00 95.31           C  
ATOM   3226  CB  ARG A 427       4.126 -10.268 -17.943  1.00 95.31           C  
ATOM   3227  O   ARG A 427       6.332 -10.436 -20.322  1.00 95.31           O  
ATOM   3228  CG  ARG A 427       3.058 -11.109 -17.223  1.00 95.31           C  
ATOM   3229  CD  ARG A 427       2.683 -12.409 -17.940  1.00 95.31           C  
ATOM   3230  NE  ARG A 427       2.019 -12.176 -19.233  1.00 95.31           N  
ATOM   3231  NH1 ARG A 427       2.223 -14.283 -20.106  1.00 95.31           N  
ATOM   3232  NH2 ARG A 427       1.117 -12.736 -21.247  1.00 95.31           N  
ATOM   3233  CZ  ARG A 427       1.788 -13.060 -20.184  1.00 95.31           C  
ATOM   3234  N   ASN A 428       7.152  -9.220 -18.625  1.00 93.19           N  
ATOM   3235  CA  ASN A 428       8.118  -8.469 -19.424  1.00 93.19           C  
ATOM   3236  C   ASN A 428       9.135  -9.417 -20.079  1.00 93.19           C  
ATOM   3237  CB  ASN A 428       8.790  -7.412 -18.529  1.00 93.19           C  
ATOM   3238  O   ASN A 428       9.275  -9.425 -21.297  1.00 93.19           O  
ATOM   3239  CG  ASN A 428       9.719  -6.495 -19.302  1.00 93.19           C  
ATOM   3240  ND2 ASN A 428      10.634  -5.837 -18.634  1.00 93.19           N  
ATOM   3241  OD1 ASN A 428       9.622  -6.336 -20.504  1.00 93.19           O  
ATOM   3242  N   ASN A 429       9.754 -10.311 -19.304  1.00 93.06           N  
ATOM   3243  CA  ASN A 429      10.694 -11.303 -19.837  1.00 93.06           C  
ATOM   3244  C   ASN A 429      10.035 -12.238 -20.862  1.00 93.06           C  
ATOM   3245  CB  ASN A 429      11.278 -12.111 -18.668  1.00 93.06           C  
ATOM   3246  O   ASN A 429      10.624 -12.535 -21.901  1.00 93.06           O  
ATOM   3247  CG  ASN A 429      12.223 -11.300 -17.803  1.00 93.06           C  
ATOM   3248  ND2 ASN A 429      12.509 -11.763 -16.609  1.00 93.06           N  
ATOM   3249  OD1 ASN A 429      12.744 -10.268 -18.183  1.00 93.06           O  
ATOM   3250  N   PHE A 430       8.803 -12.675 -20.588  1.00 95.94           N  
ATOM   3251  CA  PHE A 430       8.030 -13.517 -21.497  1.00 95.94           C  
ATOM   3252  C   PHE A 430       7.786 -12.831 -22.849  1.00 95.94           C  
ATOM   3253  CB  PHE A 430       6.714 -13.900 -20.809  1.00 95.94           C  
ATOM   3254  O   PHE A 430       8.105 -13.400 -23.892  1.00 95.94           O  
ATOM   3255  CG  PHE A 430       5.775 -14.699 -21.684  1.00 95.94           C  
ATOM   3256  CD1 PHE A 430       4.764 -14.047 -22.417  1.00 95.94           C  
ATOM   3257  CD2 PHE A 430       5.942 -16.090 -21.800  1.00 95.94           C  
ATOM   3258  CE1 PHE A 430       3.915 -14.790 -23.254  1.00 95.94           C  
ATOM   3259  CE2 PHE A 430       5.090 -16.833 -22.635  1.00 95.94           C  
ATOM   3260  CZ  PHE A 430       4.073 -16.184 -23.355  1.00 95.94           C  
ATOM   3261  N   HIS A 431       7.270 -11.600 -22.845  1.00 96.00           N  
ATOM   3262  CA  HIS A 431       7.007 -10.855 -24.080  1.00 96.00           C  
ATOM   3263  C   HIS A 431       8.289 -10.464 -24.803  1.00 96.00           C  
ATOM   3264  CB  HIS A 431       6.187  -9.607 -23.772  1.00 96.00           C  
ATOM   3265  O   HIS A 431       8.336 -10.516 -26.028  1.00 96.00           O  
ATOM   3266  CG  HIS A 431       4.775  -9.936 -23.404  1.00 96.00           C  
ATOM   3267  CD2 HIS A 431       4.146  -9.544 -22.266  1.00 96.00           C  
ATOM   3268  ND1 HIS A 431       3.876 -10.632 -24.211  1.00 96.00           N  
ATOM   3269  CE1 HIS A 431       2.717 -10.635 -23.548  1.00 96.00           C  
ATOM   3270  NE2 HIS A 431       2.855  -9.987 -22.383  1.00 96.00           N  
ATOM   3271  N   HIS A 432       9.346 -10.120 -24.069  1.00 95.19           N  
ATOM   3272  CA  HIS A 432      10.635  -9.792 -24.665  1.00 95.19           C  
ATOM   3273  C   HIS A 432      11.207 -10.990 -25.431  1.00 95.19           C  
ATOM   3274  CB  HIS A 432      11.589  -9.303 -23.573  1.00 95.19           C  
ATOM   3275  O   HIS A 432      11.616 -10.838 -26.581  1.00 95.19           O  
ATOM   3276  CG  HIS A 432      12.886  -8.806 -24.146  1.00 95.19           C  
ATOM   3277  CD2 HIS A 432      14.047  -9.517 -24.273  1.00 95.19           C  
ATOM   3278  ND1 HIS A 432      13.115  -7.555 -24.670  1.00 95.19           N  
ATOM   3279  CE1 HIS A 432      14.390  -7.508 -25.090  1.00 95.19           C  
ATOM   3280  NE2 HIS A 432      14.997  -8.683 -24.862  1.00 95.19           N  
ATOM   3281  N   ALA A 433      11.155 -12.193 -24.847  1.00 94.69           N  
ATOM   3282  CA  ALA A 433      11.584 -13.417 -25.519  1.00 94.69           C  
ATOM   3283  C   ALA A 433      10.796 -13.671 -26.818  1.00 94.69           C  
ATOM   3284  CB  ALA A 433      11.455 -14.586 -24.534  1.00 94.69           C  
ATOM   3285  O   ALA A 433      11.398 -13.980 -27.844  1.00 94.69           O  
ATOM   3286  N   GLN A 434       9.473 -13.471 -26.801  1.00 93.81           N  
ATOM   3287  CA  GLN A 434       8.624 -13.627 -27.990  1.00 93.81           C  
ATOM   3288  C   GLN A 434       8.913 -12.581 -29.077  1.00 93.81           C  
ATOM   3289  CB  GLN A 434       7.146 -13.535 -27.583  1.00 93.81           C  
ATOM   3290  O   GLN A 434       8.918 -12.900 -30.266  1.00 93.81           O  
ATOM   3291  CG  GLN A 434       6.693 -14.745 -26.760  1.00 93.81           C  
ATOM   3292  CD  GLN A 434       5.192 -14.729 -26.496  1.00 93.81           C  
ATOM   3293  NE2 GLN A 434       4.552 -15.877 -26.518  1.00 93.81           N  
ATOM   3294  OE1 GLN A 434       4.545 -13.714 -26.302  1.00 93.81           O  
ATOM   3295  N   LEU A 435       9.156 -11.327 -28.690  1.00 92.12           N  
ATOM   3296  CA  LEU A 435       9.461 -10.250 -29.633  1.00 92.12           C  
ATOM   3297  C   LEU A 435      10.835 -10.446 -30.286  1.00 92.12           C  
ATOM   3298  CB  LEU A 435       9.375  -8.894 -28.909  1.00 92.12           C  
ATOM   3299  O   LEU A 435      10.973 -10.269 -31.496  1.00 92.12           O  
ATOM   3300  CG  LEU A 435       7.944  -8.455 -28.541  1.00 92.12           C  
ATOM   3301  CD1 LEU A 435       8.006  -7.210 -27.657  1.00 92.12           C  
ATOM   3302  CD2 LEU A 435       7.103  -8.113 -29.773  1.00 92.12           C  
ATOM   3303  N   VAL A 436      11.844 -10.848 -29.509  1.00 92.06           N  
ATOM   3304  CA  VAL A 436      13.208 -11.066 -30.014  1.00 92.06           C  
ATOM   3305  C   VAL A 436      13.325 -12.363 -30.822  1.00 92.06           C  
ATOM   3306  CB  VAL A 436      14.236 -10.975 -28.870  1.00 92.06           C  
ATOM   3307  O   VAL A 436      14.176 -12.446 -31.702  1.00 92.06           O  
ATOM   3308  CG1 VAL A 436      15.673 -11.262 -29.328  1.00 92.06           C  
ATOM   3309  CG2 VAL A 436      14.240  -9.556 -28.279  1.00 92.06           C  
ATOM   3310  N   GLU A 437      12.425 -13.336 -30.650  1.00 90.38           N  
ATOM   3311  CA  GLU A 437      12.353 -14.509 -31.535  1.00 90.38           C  
ATOM   3312  C   GLU A 437      12.147 -14.108 -33.008  1.00 90.38           C  
ATOM   3313  CB  GLU A 437      11.231 -15.442 -31.053  1.00 90.38           C  
ATOM   3314  O   GLU A 437      12.691 -14.738 -33.916  1.00 90.38           O  
ATOM   3315  CG  GLU A 437      11.256 -16.804 -31.764  1.00 90.38           C  
ATOM   3316  CD  GLU A 437      10.197 -17.790 -31.243  1.00 90.38           C  
ATOM   3317  OE1 GLU A 437      10.216 -18.944 -31.729  1.00 90.38           O  
ATOM   3318  OE2 GLU A 437       9.361 -17.400 -30.395  1.00 90.38           O  
ATOM   3319  N   GLN A 438      11.436 -13.002 -33.260  1.00 87.44           N  
ATOM   3320  CA  GLN A 438      11.265 -12.439 -34.604  1.00 87.44           C  
ATOM   3321  C   GLN A 438      12.522 -11.722 -35.118  1.00 87.44           C  
ATOM   3322  CB  GLN A 438      10.066 -11.476 -34.615  1.00 87.44           C  
ATOM   3323  O   GLN A 438      12.676 -11.557 -36.330  1.00 87.44           O  
ATOM   3324  CG  GLN A 438       8.742 -12.151 -34.223  1.00 87.44           C  
ATOM   3325  CD  GLN A 438       8.327 -13.249 -35.197  1.00 87.44           C  
ATOM   3326  NE2 GLN A 438       7.679 -14.290 -34.725  1.00 87.44           N  
ATOM   3327  OE1 GLN A 438       8.573 -13.190 -36.394  1.00 87.44           O  
ATOM   3328  N   ALA A 439      13.429 -11.316 -34.228  1.00 86.31           N  
ATOM   3329  CA  ALA A 439      14.665 -10.604 -34.533  1.00 86.31           C  
ATOM   3330  C   ALA A 439      15.806 -11.569 -34.903  1.00 86.31           C  
ATOM   3331  CB  ALA A 439      14.997  -9.666 -33.364  1.00 86.31           C  
ATOM   3332  O   ALA A 439      16.871 -11.577 -34.286  1.00 86.31           O  
ATOM   3333  N   ASN A 440      15.572 -12.413 -35.911  1.00 86.50           N  
ATOM   3334  CA  ASN A 440      16.538 -13.411 -36.364  1.00 86.50           C  
ATOM   3335  C   ASN A 440      16.947 -13.201 -37.839  1.00 86.50           C  
ATOM   3336  CB  ASN A 440      15.997 -14.816 -36.047  1.00 86.50           C  
ATOM   3337  O   ASN A 440      16.158 -12.664 -38.621  1.00 86.50           O  
ATOM   3338  CG  ASN A 440      14.856 -15.231 -36.952  1.00 86.50           C  
ATOM   3339  ND2 ASN A 440      13.648 -15.330 -36.461  1.00 86.50           N  
ATOM   3340  OD1 ASN A 440      15.056 -15.485 -38.125  1.00 86.50           O  
ATOM   3341  N   PRO A 441      18.145 -13.665 -38.260  1.00 84.81           N  
ATOM   3342  CA  PRO A 441      18.637 -13.492 -39.633  1.00 84.81           C  
ATOM   3343  C   PRO A 441      17.803 -14.189 -40.715  1.00 84.81           C  
ATOM   3344  CB  PRO A 441      20.060 -14.061 -39.642  1.00 84.81           C  
ATOM   3345  O   PRO A 441      18.016 -13.947 -41.900  1.00 84.81           O  
ATOM   3346  CG  PRO A 441      20.494 -13.984 -38.184  1.00 84.81           C  
ATOM   3347  CD  PRO A 441      19.195 -14.252 -37.434  1.00 84.81           C  
ATOM   3348  N   TYR A 442      16.879 -15.072 -40.338  1.00 89.19           N  
ATOM   3349  CA  TYR A 442      15.988 -15.761 -41.268  1.00 89.19           C  
ATOM   3350  C   TYR A 442      14.666 -15.009 -41.471  1.00 89.19           C  
ATOM   3351  CB  TYR A 442      15.769 -17.206 -40.799  1.00 89.19           C  
ATOM   3352  O   TYR A 442      13.908 -15.354 -42.377  1.00 89.19           O  
ATOM   3353  CG  TYR A 442      17.053 -17.955 -40.492  1.00 89.19           C  
ATOM   3354  CD1 TYR A 442      17.869 -18.398 -41.550  1.00 89.19           C  
ATOM   3355  CD2 TYR A 442      17.438 -18.192 -39.157  1.00 89.19           C  
ATOM   3356  CE1 TYR A 442      19.062 -19.092 -41.277  1.00 89.19           C  
ATOM   3357  CE2 TYR A 442      18.631 -18.888 -38.879  1.00 89.19           C  
ATOM   3358  OH  TYR A 442      20.587 -20.027 -39.688  1.00 89.19           O  
ATOM   3359  CZ  TYR A 442      19.441 -19.344 -39.943  1.00 89.19           C  
ATOM   3360  N   ASN A 443      14.390 -13.965 -40.681  1.00 90.81           N  
ATOM   3361  CA  ASN A 443      13.213 -13.125 -40.846  1.00 90.81           C  
ATOM   3362  C   ASN A 443      13.500 -11.992 -41.857  1.00 90.81           C  
ATOM   3363  CB  ASN A 443      12.744 -12.620 -39.474  1.00 90.81           C  
ATOM   3364  O   ASN A 443      14.283 -11.081 -41.562  1.00 90.81           O  
ATOM   3365  CG  ASN A 443      11.410 -11.893 -39.544  1.00 90.81           C  
ATOM   3366  ND2 ASN A 443      10.705 -11.836 -38.446  1.00 90.81           N  
ATOM   3367  OD1 ASN A 443      10.988 -11.379 -40.572  1.00 90.81           O  
ATOM   3368  N   PRO A 444      12.859 -11.994 -43.043  1.00 91.88           N  
ATOM   3369  CA  PRO A 444      13.106 -10.980 -44.066  1.00 91.88           C  
ATOM   3370  C   PRO A 444      12.734  -9.568 -43.595  1.00 91.88           C  
ATOM   3371  CB  PRO A 444      12.283 -11.422 -45.281  1.00 91.88           C  
ATOM   3372  O   PRO A 444      13.433  -8.617 -43.939  1.00 91.88           O  
ATOM   3373  CG  PRO A 444      11.159 -12.266 -44.680  1.00 91.88           C  
ATOM   3374  CD  PRO A 444      11.833 -12.930 -43.486  1.00 91.88           C  
ATOM   3375  N   THR A 445      11.699  -9.425 -42.760  1.00 91.12           N  
ATOM   3376  CA  THR A 445      11.268  -8.133 -42.203  1.00 91.12           C  
ATOM   3377  C   THR A 445      12.329  -7.551 -41.271  1.00 91.12           C  
ATOM   3378  CB  THR A 445       9.947  -8.295 -41.433  1.00 91.12           C  
ATOM   3379  O   THR A 445      12.623  -6.358 -41.334  1.00 91.12           O  
ATOM   3380  CG2 THR A 445       9.334  -6.957 -41.024  1.00 91.12           C  
ATOM   3381  OG1 THR A 445       8.996  -8.953 -42.238  1.00 91.12           O  
ATOM   3382  N   PHE A 446      12.956  -8.395 -40.444  1.00 91.00           N  
ATOM   3383  CA  PHE A 446      14.045  -7.979 -39.561  1.00 91.00           C  
ATOM   3384  C   PHE A 446      15.279  -7.546 -40.360  1.00 91.00           C  
ATOM   3385  CB  PHE A 446      14.380  -9.117 -38.593  1.00 91.00           C  
ATOM   3386  O   PHE A 446      15.792  -6.446 -40.156  1.00 91.00           O  
ATOM   3387  CG  PHE A 446      15.567  -8.815 -37.704  1.00 91.00           C  
ATOM   3388  CD1 PHE A 446      16.813  -9.412 -37.971  1.00 91.00           C  
ATOM   3389  CD2 PHE A 446      15.435  -7.922 -36.624  1.00 91.00           C  
ATOM   3390  CE1 PHE A 446      17.918  -9.134 -37.149  1.00 91.00           C  
ATOM   3391  CE2 PHE A 446      16.541  -7.655 -35.799  1.00 91.00           C  
ATOM   3392  CZ  PHE A 446      17.780  -8.262 -36.058  1.00 91.00           C  
ATOM   3393  N   ASN A 447      15.709  -8.353 -41.335  1.00 91.00           N  
ATOM   3394  CA  ASN A 447      16.847  -8.014 -42.195  1.00 91.00           C  
ATOM   3395  C   ASN A 447      16.615  -6.721 -42.985  1.00 91.00           C  
ATOM   3396  CB  ASN A 447      17.094  -9.171 -43.169  1.00 91.00           C  
ATOM   3397  O   ASN A 447      17.535  -5.919 -43.158  1.00 91.00           O  
ATOM   3398  CG  ASN A 447      17.661 -10.405 -42.502  1.00 91.00           C  
ATOM   3399  ND2 ASN A 447      17.460 -11.539 -43.123  1.00 91.00           N  
ATOM   3400  OD1 ASN A 447      18.305 -10.360 -41.467  1.00 91.00           O  
ATOM   3401  N   GLN A 448      15.384  -6.494 -43.451  1.00 92.31           N  
ATOM   3402  CA  GLN A 448      15.013  -5.259 -44.128  1.00 92.31           C  
ATOM   3403  C   GLN A 448      15.089  -4.060 -43.176  1.00 92.31           C  
ATOM   3404  CB  GLN A 448      13.617  -5.419 -44.741  1.00 92.31           C  
ATOM   3405  O   GLN A 448      15.663  -3.039 -43.553  1.00 92.31           O  
ATOM   3406  CG  GLN A 448      13.255  -4.224 -45.634  1.00 92.31           C  
ATOM   3407  CD  GLN A 448      11.873  -4.351 -46.267  1.00 92.31           C  
ATOM   3408  NE2 GLN A 448      11.527  -3.488 -47.197  1.00 92.31           N  
ATOM   3409  OE1 GLN A 448      11.071  -5.211 -45.954  1.00 92.31           O  
ATOM   3410  N   ALA A 449      14.580  -4.182 -41.947  1.00 89.75           N  
ATOM   3411  CA  ALA A 449      14.668  -3.129 -40.936  1.00 89.75           C  
ATOM   3412  C   ALA A 449      16.128  -2.784 -40.587  1.00 89.75           C  
ATOM   3413  CB  ALA A 449      13.877  -3.565 -39.697  1.00 89.75           C  
ATOM   3414  O   ALA A 449      16.500  -1.611 -40.588  1.00 89.75           O  
ATOM   3415  N   VAL A 450      16.981  -3.793 -40.378  1.00 92.19           N  
ATOM   3416  CA  VAL A 450      18.418  -3.599 -40.109  1.00 92.19           C  
ATOM   3417  C   VAL A 450      19.118  -2.932 -41.294  1.00 92.19           C  
ATOM   3418  CB  VAL A 450      19.094  -4.939 -39.754  1.00 92.19           C  
ATOM   3419  O   VAL A 450      19.915  -2.017 -41.102  1.00 92.19           O  
ATOM   3420  CG1 VAL A 450      20.619  -4.820 -39.622  1.00 92.19           C  
ATOM   3421  CG2 VAL A 450      18.565  -5.464 -38.414  1.00 92.19           C  
ATOM   3422  N   THR A 451      18.788  -3.328 -42.525  1.00 92.25           N  
ATOM   3423  CA  THR A 451      19.356  -2.729 -43.744  1.00 92.25           C  
ATOM   3424  C   THR A 451      18.919  -1.271 -43.915  1.00 92.25           C  
ATOM   3425  CB  THR A 451      18.958  -3.536 -44.989  1.00 92.25           C  
ATOM   3426  O   THR A 451      19.735  -0.419 -44.255  1.00 92.25           O  
ATOM   3427  CG2 THR A 451      19.607  -2.996 -46.261  1.00 92.25           C  
ATOM   3428  OG1 THR A 451      19.372  -4.878 -44.882  1.00 92.25           O  
ATOM   3429  N   GLN A 452      17.650  -0.950 -43.637  1.00 93.25           N  
ATOM   3430  CA  GLN A 452      17.152   0.430 -43.647  1.00 93.25           C  
ATOM   3431  C   GLN A 452      17.870   1.295 -42.607  1.00 93.25           C  
ATOM   3432  CB  GLN A 452      15.642   0.456 -43.380  1.00 93.25           C  
ATOM   3433  O   GLN A 452      18.280   2.408 -42.922  1.00 93.25           O  
ATOM   3434  CG  GLN A 452      14.811   0.015 -44.591  1.00 93.25           C  
ATOM   3435  CD  GLN A 452      13.315  -0.002 -44.289  1.00 93.25           C  
ATOM   3436  NE2 GLN A 452      12.507  -0.576 -45.151  1.00 93.25           N  
ATOM   3437  OE1 GLN A 452      12.830   0.507 -43.295  1.00 93.25           O  
ATOM   3438  N   MET A 453      18.083   0.773 -41.396  1.00 92.38           N  
ATOM   3439  CA  MET A 453      18.883   1.445 -40.368  1.00 92.38           C  
ATOM   3440  C   MET A 453      20.343   1.623 -40.808  1.00 92.38           C  
ATOM   3441  CB  MET A 453      18.799   0.651 -39.058  1.00 92.38           C  
ATOM   3442  O   MET A 453      20.922   2.686 -40.592  1.00 92.38           O  
ATOM   3443  CG  MET A 453      17.417   0.765 -38.410  1.00 92.38           C  
ATOM   3444  SD  MET A 453      17.281  -0.173 -36.867  1.00 92.38           S  
ATOM   3445  CE  MET A 453      15.486  -0.113 -36.640  1.00 92.38           C  
ATOM   3446  N   GLY A 454      20.914   0.628 -41.492  1.00 91.69           N  
ATOM   3447  CA  GLY A 454      22.238   0.717 -42.110  1.00 91.69           C  
ATOM   3448  C   GLY A 454      22.339   1.839 -43.144  1.00 91.69           C  
ATOM   3449  O   GLY A 454      23.298   2.609 -43.131  1.00 91.69           O  
ATOM   3450  N   ASN A 455      21.309   2.010 -43.976  1.00 93.31           N  
ATOM   3451  CA  ASN A 455      21.232   3.103 -44.951  1.00 93.31           C  
ATOM   3452  C   ASN A 455      21.143   4.494 -44.294  1.00 93.31           C  
ATOM   3453  CB  ASN A 455      20.029   2.872 -45.880  1.00 93.31           C  
ATOM   3454  O   ASN A 455      21.497   5.487 -44.924  1.00 93.31           O  
ATOM   3455  CG  ASN A 455      20.160   1.653 -46.773  1.00 93.31           C  
ATOM   3456  ND2 ASN A 455      19.065   1.193 -47.332  1.00 93.31           N  
ATOM   3457  OD1 ASN A 455      21.225   1.120 -47.028  1.00 93.31           O  
ATOM   3458  N   LEU A 456      20.703   4.572 -43.033  1.00 92.25           N  
ATOM   3459  CA  LEU A 456      20.710   5.792 -42.216  1.00 92.25           C  
ATOM   3460  C   LEU A 456      22.060   6.033 -41.507  1.00 92.25           C  
ATOM   3461  CB  LEU A 456      19.531   5.750 -41.222  1.00 92.25           C  
ATOM   3462  O   LEU A 456      22.180   6.971 -40.723  1.00 92.25           O  
ATOM   3463  CG  LEU A 456      18.135   5.726 -41.872  1.00 92.25           C  
ATOM   3464  CD1 LEU A 456      17.074   5.460 -40.803  1.00 92.25           C  
ATOM   3465  CD2 LEU A 456      17.801   7.049 -42.565  1.00 92.25           C  
ATOM   3466  N   GLY A 457      23.077   5.207 -41.778  1.00 91.94           N  
ATOM   3467  CA  GLY A 457      24.432   5.341 -41.236  1.00 91.94           C  
ATOM   3468  C   GLY A 457      24.679   4.599 -39.919  1.00 91.94           C  
ATOM   3469  O   GLY A 457      25.745   4.767 -39.326  1.00 91.94           O  
ATOM   3470  N   LEU A 458      23.733   3.780 -39.446  1.00 92.75           N  
ATOM   3471  CA  LEU A 458      23.915   2.973 -38.237  1.00 92.75           C  
ATOM   3472  C   LEU A 458      24.736   1.715 -38.538  1.00 92.75           C  
ATOM   3473  CB  LEU A 458      22.552   2.609 -37.622  1.00 92.75           C  
ATOM   3474  O   LEU A 458      24.503   1.017 -39.522  1.00 92.75           O  
ATOM   3475  CG  LEU A 458      21.746   3.822 -37.119  1.00 92.75           C  
ATOM   3476  CD1 LEU A 458      20.305   3.401 -36.836  1.00 92.75           C  
ATOM   3477  CD2 LEU A 458      22.341   4.392 -35.829  1.00 92.75           C  
ATOM   3478  N   SER A 459      25.664   1.370 -37.647  1.00 93.31           N  
ATOM   3479  CA  SER A 459      26.297   0.048 -37.688  1.00 93.31           C  
ATOM   3480  C   SER A 459      25.281  -1.051 -37.362  1.00 93.31           C  
ATOM   3481  CB  SER A 459      27.497  -0.033 -36.743  1.00 93.31           C  
ATOM   3482  O   SER A 459      24.290  -0.825 -36.665  1.00 93.31           O  
ATOM   3483  OG  SER A 459      27.073   0.069 -35.401  1.00 93.31           O  
ATOM   3484  N   GLN A 460      25.560  -2.278 -37.799  1.00 88.38           N  
ATOM   3485  CA  GLN A 460      24.693  -3.425 -37.526  1.00 88.38           C  
ATOM   3486  C   GLN A 460      24.463  -3.647 -36.019  1.00 88.38           C  
ATOM   3487  CB  GLN A 460      25.328  -4.648 -38.194  1.00 88.38           C  
ATOM   3488  O   GLN A 460      23.338  -3.894 -35.591  1.00 88.38           O  
ATOM   3489  CG  GLN A 460      24.392  -5.859 -38.165  1.00 88.38           C  
ATOM   3490  CD  GLN A 460      24.941  -7.042 -38.951  1.00 88.38           C  
ATOM   3491  NE2 GLN A 460      24.144  -8.068 -39.143  1.00 88.38           N  
ATOM   3492  OE1 GLN A 460      26.076  -7.072 -39.399  1.00 88.38           O  
ATOM   3493  N   ASN A 461      25.503  -3.467 -35.198  1.00 90.50           N  
ATOM   3494  CA  ASN A 461      25.391  -3.579 -33.741  1.00 90.50           C  
ATOM   3495  C   ASN A 461      24.492  -2.486 -33.143  1.00 90.50           C  
ATOM   3496  CB  ASN A 461      26.798  -3.536 -33.119  1.00 90.50           C  
ATOM   3497  O   ASN A 461      23.705  -2.765 -32.241  1.00 90.50           O  
ATOM   3498  CG  ASN A 461      27.619  -4.782 -33.400  1.00 90.50           C  
ATOM   3499  ND2 ASN A 461      28.901  -4.745 -33.127  1.00 90.50           N  
ATOM   3500  OD1 ASN A 461      27.136  -5.798 -33.864  1.00 90.50           O  
ATOM   3501  N   GLN A 462      24.570  -1.253 -33.657  1.00 92.00           N  
ATOM   3502  CA  GLN A 462      23.683  -0.167 -33.228  1.00 92.00           C  
ATOM   3503  C   GLN A 462      22.230  -0.434 -33.636  1.00 92.00           C  
ATOM   3504  CB  GLN A 462      24.162   1.167 -33.813  1.00 92.00           C  
ATOM   3505  O   GLN A 462      21.330  -0.230 -32.825  1.00 92.00           O  
ATOM   3506  CG  GLN A 462      25.431   1.692 -33.122  1.00 92.00           C  
ATOM   3507  CD  GLN A 462      26.091   2.806 -33.925  1.00 92.00           C  
ATOM   3508  NE2 GLN A 462      26.617   3.830 -33.293  1.00 92.00           N  
ATOM   3509  OE1 GLN A 462      26.192   2.738 -35.141  1.00 92.00           O  
ATOM   3510  N   ALA A 463      21.995  -0.942 -34.850  1.00 90.44           N  
ATOM   3511  CA  ALA A 463      20.661  -1.320 -35.312  1.00 90.44           C  
ATOM   3512  C   ALA A 463      20.044  -2.422 -34.430  1.00 90.44           C  
ATOM   3513  CB  ALA A 463      20.755  -1.743 -36.783  1.00 90.44           C  
ATOM   3514  O   ALA A 463      18.909  -2.286 -33.976  1.00 90.44           O  
ATOM   3515  N   HIS A 464      20.806  -3.474 -34.109  1.00 90.62           N  
ATOM   3516  CA  HIS A 464      20.352  -4.528 -33.195  1.00 90.62           C  
ATOM   3517  C   HIS A 464      20.047  -3.983 -31.791  1.00 90.62           C  
ATOM   3518  CB  HIS A 464      21.408  -5.637 -33.106  1.00 90.62           C  
ATOM   3519  O   HIS A 464      19.026  -4.339 -31.208  1.00 90.62           O  
ATOM   3520  CG  HIS A 464      21.642  -6.438 -34.364  1.00 90.62           C  
ATOM   3521  CD2 HIS A 464      21.002  -6.341 -35.574  1.00 90.62           C  
ATOM   3522  ND1 HIS A 464      22.563  -7.453 -34.483  1.00 90.62           N  
ATOM   3523  CE1 HIS A 464      22.476  -7.957 -35.723  1.00 90.62           C  
ATOM   3524  NE2 HIS A 464      21.547  -7.303 -36.434  1.00 90.62           N  
ATOM   3525  N   GLY A 465      20.889  -3.086 -31.264  1.00 90.56           N  
ATOM   3526  CA  GLY A 465      20.661  -2.443 -29.967  1.00 90.56           C  
ATOM   3527  C   GLY A 465      19.372  -1.616 -29.924  1.00 90.56           C  
ATOM   3528  O   GLY A 465      18.612  -1.714 -28.962  1.00 90.56           O  
ATOM   3529  N   LEU A 466      19.076  -0.853 -30.982  1.00 90.50           N  
ATOM   3530  CA  LEU A 466      17.824  -0.095 -31.088  1.00 90.50           C  
ATOM   3531  C   LEU A 466      16.600  -1.014 -31.146  1.00 90.50           C  
ATOM   3532  CB  LEU A 466      17.859   0.811 -32.330  1.00 90.50           C  
ATOM   3533  O   LEU A 466      15.616  -0.759 -30.454  1.00 90.50           O  
ATOM   3534  CG  LEU A 466      18.807   2.016 -32.221  1.00 90.50           C  
ATOM   3535  CD1 LEU A 466      18.847   2.735 -33.567  1.00 90.50           C  
ATOM   3536  CD2 LEU A 466      18.360   3.017 -31.153  1.00 90.50           C  
ATOM   3537  N   ILE A 467      16.665  -2.096 -31.928  1.00 91.12           N  
ATOM   3538  CA  ILE A 467      15.577  -3.080 -32.006  1.00 91.12           C  
ATOM   3539  C   ILE A 467      15.355  -3.750 -30.650  1.00 91.12           C  
ATOM   3540  CB  ILE A 467      15.822  -4.099 -33.141  1.00 91.12           C  
ATOM   3541  O   ILE A 467      14.211  -3.870 -30.217  1.00 91.12           O  
ATOM   3542  CG1 ILE A 467      15.761  -3.373 -34.506  1.00 91.12           C  
ATOM   3543  CG2 ILE A 467      14.766  -5.222 -33.082  1.00 91.12           C  
ATOM   3544  CD1 ILE A 467      16.245  -4.213 -35.693  1.00 91.12           C  
ATOM   3545  N   ASN A 468      16.429  -4.109 -29.947  1.00 92.38           N  
ATOM   3546  CA  ASN A 468      16.339  -4.662 -28.602  1.00 92.38           C  
ATOM   3547  C   ASN A 468      15.670  -3.684 -27.625  1.00 92.38           C  
ATOM   3548  CB  ASN A 468      17.743  -5.058 -28.137  1.00 92.38           C  
ATOM   3549  O   ASN A 468      14.766  -4.077 -26.897  1.00 92.38           O  
ATOM   3550  CG  ASN A 468      17.669  -5.757 -26.798  1.00 92.38           C  
ATOM   3551  ND2 ASN A 468      18.038  -5.109 -25.719  1.00 92.38           N  
ATOM   3552  OD1 ASN A 468      17.247  -6.891 -26.710  1.00 92.38           O  
ATOM   3553  N   ASN A 469      16.048  -2.403 -27.645  1.00 90.94           N  
ATOM   3554  CA  ASN A 469      15.428  -1.388 -26.788  1.00 90.94           C  
ATOM   3555  C   ASN A 469      13.931  -1.212 -27.089  1.00 90.94           C  
ATOM   3556  CB  ASN A 469      16.190  -0.061 -26.939  1.00 90.94           C  
ATOM   3557  O   ASN A 469      13.127  -1.133 -26.160  1.00 90.94           O  
ATOM   3558  CG  ASN A 469      17.572  -0.090 -26.313  1.00 90.94           C  
ATOM   3559  ND2 ASN A 469      18.405   0.871 -26.638  1.00 90.94           N  
ATOM   3560  OD1 ASN A 469      17.923  -0.943 -25.514  1.00 90.94           O  
ATOM   3561  N   MET A 470      13.541  -1.218 -28.369  1.00 90.62           N  
ATOM   3562  CA  MET A 470      12.128  -1.190 -28.765  1.00 90.62           C  
ATOM   3563  C   MET A 470      11.379  -2.438 -28.283  1.00 90.62           C  
ATOM   3564  CB  MET A 470      11.994  -1.058 -30.289  1.00 90.62           C  
ATOM   3565  O   MET A 470      10.274  -2.318 -27.755  1.00 90.62           O  
ATOM   3566  CG  MET A 470      12.391   0.334 -30.791  1.00 90.62           C  
ATOM   3567  SD  MET A 470      12.105   0.615 -32.563  1.00 90.62           S  
ATOM   3568  CE  MET A 470      13.353  -0.469 -33.297  1.00 90.62           C  
ATOM   3569  N   ALA A 471      11.981  -3.624 -28.417  1.00 92.56           N  
ATOM   3570  CA  ALA A 471      11.402  -4.870 -27.927  1.00 92.56           C  
ATOM   3571  C   ALA A 471      11.233  -4.851 -26.401  1.00 92.56           C  
ATOM   3572  CB  ALA A 471      12.267  -6.050 -28.389  1.00 92.56           C  
ATOM   3573  O   ALA A 471      10.185  -5.247 -25.905  1.00 92.56           O  
ATOM   3574  N   THR A 472      12.212  -4.341 -25.648  1.00 92.56           N  
ATOM   3575  CA  THR A 472      12.123  -4.165 -24.189  1.00 92.56           C  
ATOM   3576  C   THR A 472      10.987  -3.224 -23.794  1.00 92.56           C  
ATOM   3577  CB  THR A 472      13.452  -3.641 -23.625  1.00 92.56           C  
ATOM   3578  O   THR A 472      10.183  -3.569 -22.930  1.00 92.56           O  
ATOM   3579  CG2 THR A 472      13.454  -3.527 -22.102  1.00 92.56           C  
ATOM   3580  OG1 THR A 472      14.479  -4.543 -23.951  1.00 92.56           O  
ATOM   3581  N   GLN A 473      10.863  -2.065 -24.448  1.00 91.12           N  
ATOM   3582  CA  GLN A 473       9.799  -1.106 -24.138  1.00 91.12           C  
ATOM   3583  C   GLN A 473       8.406  -1.681 -24.452  1.00 91.12           C  
ATOM   3584  CB  GLN A 473      10.059   0.193 -24.915  1.00 91.12           C  
ATOM   3585  O   GLN A 473       7.473  -1.546 -23.657  1.00 91.12           O  
ATOM   3586  CG  GLN A 473       9.193   1.347 -24.386  1.00 91.12           C  
ATOM   3587  CD  GLN A 473       9.354   2.628 -25.195  1.00 91.12           C  
ATOM   3588  NE2 GLN A 473       9.181   3.777 -24.580  1.00 91.12           N  
ATOM   3589  OE1 GLN A 473       9.599   2.618 -26.393  1.00 91.12           O  
ATOM   3590  N   GLN A 474       8.257  -2.369 -25.590  1.00 92.56           N  
ATOM   3591  CA  GLN A 474       7.002  -3.030 -25.959  1.00 92.56           C  
ATOM   3592  C   GLN A 474       6.676  -4.220 -25.051  1.00 92.56           C  
ATOM   3593  CB  GLN A 474       7.054  -3.498 -27.417  1.00 92.56           C  
ATOM   3594  O   GLN A 474       5.516  -4.419 -24.697  1.00 92.56           O  
ATOM   3595  CG  GLN A 474       6.977  -2.328 -28.407  1.00 92.56           C  
ATOM   3596  CD  GLN A 474       6.906  -2.797 -29.857  1.00 92.56           C  
ATOM   3597  NE2 GLN A 474       7.202  -1.937 -30.806  1.00 92.56           N  
ATOM   3598  OE1 GLN A 474       6.557  -3.920 -30.179  1.00 92.56           O  
ATOM   3599  N   ALA A 475       7.674  -4.992 -24.631  1.00 94.44           N  
ATOM   3600  CA  ALA A 475       7.482  -6.105 -23.713  1.00 94.44           C  
ATOM   3601  C   ALA A 475       6.989  -5.637 -22.337  1.00 94.44           C  
ATOM   3602  CB  ALA A 475       8.801  -6.860 -23.598  1.00 94.44           C  
ATOM   3603  O   ALA A 475       6.030  -6.200 -21.804  1.00 94.44           O  
ATOM   3604  N   ALA A 476       7.569  -4.558 -21.804  1.00 92.06           N  
ATOM   3605  CA  ALA A 476       7.133  -3.965 -20.544  1.00 92.06           C  
ATOM   3606  C   ALA A 476       5.684  -3.456 -20.636  1.00 92.06           C  
ATOM   3607  CB  ALA A 476       8.112  -2.848 -20.172  1.00 92.06           C  
ATOM   3608  O   ALA A 476       4.901  -3.631 -19.697  1.00 92.06           O  
ATOM   3609  N   GLN A 477       5.313  -2.897 -21.794  1.00 93.88           N  
ATOM   3610  CA  GLN A 477       3.950  -2.473 -22.104  1.00 93.88           C  
ATOM   3611  C   GLN A 477       2.955  -3.639 -22.153  1.00 93.88           C  
ATOM   3612  CB  GLN A 477       3.956  -1.708 -23.449  1.00 93.88           C  
ATOM   3613  O   GLN A 477       1.886  -3.593 -21.545  1.00 93.88           O  
ATOM   3614  CG  GLN A 477       2.554  -1.259 -23.895  1.00 93.88           C  
ATOM   3615  CD  GLN A 477       1.921  -0.425 -22.808  1.00 93.88           C  
ATOM   3616  NE2 GLN A 477       0.632  -0.400 -22.654  1.00 93.88           N  
ATOM   3617  OE1 GLN A 477       2.606   0.180 -22.027  1.00 93.88           O  
ATOM   3618  N   LEU A 478       3.287  -4.704 -22.875  1.00 95.25           N  
ATOM   3619  CA  LEU A 478       2.431  -5.886 -22.949  1.00 95.25           C  
ATOM   3620  C   LEU A 478       2.297  -6.555 -21.575  1.00 95.25           C  
ATOM   3621  CB  LEU A 478       3.003  -6.846 -23.999  1.00 95.25           C  
ATOM   3622  O   LEU A 478       1.208  -6.987 -21.200  1.00 95.25           O  
ATOM   3623  CG  LEU A 478       2.891  -6.347 -25.449  1.00 95.25           C  
ATOM   3624  CD1 LEU A 478       3.676  -7.286 -26.363  1.00 95.25           C  
ATOM   3625  CD2 LEU A 478       1.436  -6.298 -25.926  1.00 95.25           C  
ATOM   3626  N   GLY A 479       3.373  -6.557 -20.784  1.00 94.94           N  
ATOM   3627  CA  GLY A 479       3.357  -7.087 -19.428  1.00 94.94           C  
ATOM   3628  C   GLY A 479       2.408  -6.329 -18.502  1.00 94.94           C  
ATOM   3629  O   GLY A 479       1.633  -6.961 -17.784  1.00 94.94           O  
ATOM   3630  N   VAL A 480       2.409  -4.989 -18.542  1.00 94.12           N  
ATOM   3631  CA  VAL A 480       1.473  -4.193 -17.730  1.00 94.12           C  
ATOM   3632  C   VAL A 480       0.024  -4.400 -18.195  1.00 94.12           C  
ATOM   3633  CB  VAL A 480       1.892  -2.703 -17.660  1.00 94.12           C  
ATOM   3634  O   VAL A 480      -0.879  -4.552 -17.369  1.00 94.12           O  
ATOM   3635  CG1 VAL A 480       1.442  -1.812 -18.822  1.00 94.12           C  
ATOM   3636  CG2 VAL A 480       1.382  -2.083 -16.362  1.00 94.12           C  
ATOM   3637  N   ASN A 481      -0.196  -4.508 -19.512  1.00 95.56           N  
ATOM   3638  CA  ASN A 481      -1.512  -4.763 -20.098  1.00 95.56           C  
ATOM   3639  C   ASN A 481      -2.121  -6.089 -19.625  1.00 95.56           C  
ATOM   3640  CB  ASN A 481      -1.408  -4.740 -21.632  1.00 95.56           C  
ATOM   3641  O   ASN A 481      -3.310  -6.131 -19.298  1.00 95.56           O  
ATOM   3642  CG  ASN A 481      -1.347  -3.348 -22.234  1.00 95.56           C  
ATOM   3643  ND2 ASN A 481      -1.187  -3.270 -23.536  1.00 95.56           N  
ATOM   3644  OD1 ASN A 481      -1.501  -2.333 -21.576  1.00 95.56           O  
ATOM   3645  N   ASP A 482      -1.322  -7.154 -19.535  1.00 96.69           N  
ATOM   3646  CA  ASP A 482      -1.800  -8.441 -19.026  1.00 96.69           C  
ATOM   3647  C   ASP A 482      -2.227  -8.360 -17.569  1.00 96.69           C  
ATOM   3648  CB  ASP A 482      -0.710  -9.496 -19.095  1.00 96.69           C  
ATOM   3649  O   ASP A 482      -3.259  -8.917 -17.200  1.00 96.69           O  
ATOM   3650  CG  ASP A 482      -0.333  -9.860 -20.509  1.00 96.69           C  
ATOM   3651  OD1 ASP A 482      -1.199  -9.996 -21.392  1.00 96.69           O  
ATOM   3652  OD2 ASP A 482       0.859 -10.175 -20.661  1.00 96.69           O  
ATOM   3653  N   LEU A 483      -1.466  -7.653 -16.730  1.00 96.19           N  
ATOM   3654  CA  LEU A 483      -1.825  -7.483 -15.324  1.00 96.19           C  
ATOM   3655  C   LEU A 483      -3.110  -6.676 -15.166  1.00 96.19           C  
ATOM   3656  CB  LEU A 483      -0.674  -6.828 -14.557  1.00 96.19           C  
ATOM   3657  O   LEU A 483      -3.951  -7.023 -14.330  1.00 96.19           O  
ATOM   3658  CG  LEU A 483       0.598  -7.683 -14.484  1.00 96.19           C  
ATOM   3659  CD1 LEU A 483       1.591  -6.954 -13.596  1.00 96.19           C  
ATOM   3660  CD2 LEU A 483       0.372  -9.078 -13.899  1.00 96.19           C  
ATOM   3661  N   PHE A 484      -3.315  -5.653 -15.997  1.00 96.31           N  
ATOM   3662  CA  PHE A 484      -4.588  -4.940 -16.061  1.00 96.31           C  
ATOM   3663  C   PHE A 484      -5.729  -5.867 -16.503  1.00 96.31           C  
ATOM   3664  CB  PHE A 484      -4.456  -3.719 -16.987  1.00 96.31           C  
ATOM   3665  O   PHE A 484      -6.779  -5.907 -15.861  1.00 96.31           O  
ATOM   3666  CG  PHE A 484      -3.512  -2.619 -16.536  1.00 96.31           C  
ATOM   3667  CD1 PHE A 484      -3.452  -2.246 -15.183  1.00 96.31           C  
ATOM   3668  CD2 PHE A 484      -2.724  -1.923 -17.472  1.00 96.31           C  
ATOM   3669  CE1 PHE A 484      -2.574  -1.235 -14.753  1.00 96.31           C  
ATOM   3670  CE2 PHE A 484      -1.871  -0.888 -17.049  1.00 96.31           C  
ATOM   3671  CZ  PHE A 484      -1.780  -0.557 -15.688  1.00 96.31           C  
ATOM   3672  N   TYR A 485      -5.524  -6.682 -17.536  1.00 97.25           N  
ATOM   3673  CA  TYR A 485      -6.539  -7.624 -18.002  1.00 97.25           C  
ATOM   3674  C   TYR A 485      -6.891  -8.682 -16.943  1.00 97.25           C  
ATOM   3675  CB  TYR A 485      -6.058  -8.280 -19.297  1.00 97.25           C  
ATOM   3676  O   TYR A 485      -8.066  -8.898 -16.641  1.00 97.25           O  
ATOM   3677  CG  TYR A 485      -7.097  -9.208 -19.882  1.00 97.25           C  
ATOM   3678  CD1 TYR A 485      -6.985 -10.598 -19.688  1.00 97.25           C  
ATOM   3679  CD2 TYR A 485      -8.196  -8.673 -20.578  1.00 97.25           C  
ATOM   3680  CE1 TYR A 485      -7.975 -11.458 -20.197  1.00 97.25           C  
ATOM   3681  CE2 TYR A 485      -9.189  -9.530 -21.089  1.00 97.25           C  
ATOM   3682  OH  TYR A 485     -10.025 -11.761 -21.393  1.00 97.25           O  
ATOM   3683  CZ  TYR A 485      -9.075 -10.925 -20.898  1.00 97.25           C  
ATOM   3684  N   ILE A 486      -5.884  -9.294 -16.315  1.00 97.12           N  
ATOM   3685  CA  ILE A 486      -6.057 -10.264 -15.227  1.00 97.12           C  
ATOM   3686  C   ILE A 486      -6.799  -9.613 -14.055  1.00 97.12           C  
ATOM   3687  CB  ILE A 486      -4.684 -10.839 -14.803  1.00 97.12           C  
ATOM   3688  O   ILE A 486      -7.747 -10.199 -13.532  1.00 97.12           O  
ATOM   3689  CG1 ILE A 486      -4.117 -11.752 -15.916  1.00 97.12           C  
ATOM   3690  CG2 ILE A 486      -4.791 -11.630 -13.486  1.00 97.12           C  
ATOM   3691  CD1 ILE A 486      -2.625 -12.071 -15.749  1.00 97.12           C  
ATOM   3692  N   SER A 487      -6.438  -8.380 -13.685  1.00 96.88           N  
ATOM   3693  CA  SER A 487      -7.150  -7.619 -12.650  1.00 96.88           C  
ATOM   3694  C   SER A 487      -8.630  -7.464 -12.996  1.00 96.88           C  
ATOM   3695  CB  SER A 487      -6.547  -6.224 -12.454  1.00 96.88           C  
ATOM   3696  O   SER A 487      -9.484  -7.707 -12.142  1.00 96.88           O  
ATOM   3697  OG  SER A 487      -5.194  -6.299 -12.069  1.00 96.88           O  
ATOM   3698  N   ALA A 488      -8.951  -7.120 -14.249  1.00 97.50           N  
ATOM   3699  CA  ALA A 488     -10.331  -6.979 -14.702  1.00 97.50           C  
ATOM   3700  C   ALA A 488     -11.127  -8.283 -14.549  1.00 97.50           C  
ATOM   3701  CB  ALA A 488     -10.347  -6.483 -16.154  1.00 97.50           C  
ATOM   3702  O   ALA A 488     -12.235  -8.272 -14.008  1.00 97.50           O  
ATOM   3703  N   VAL A 489     -10.542  -9.411 -14.958  1.00 97.75           N  
ATOM   3704  CA  VAL A 489     -11.158 -10.737 -14.815  1.00 97.75           C  
ATOM   3705  C   VAL A 489     -11.378 -11.085 -13.343  1.00 97.75           C  
ATOM   3706  CB  VAL A 489     -10.313 -11.814 -15.523  1.00 97.75           C  
ATOM   3707  O   VAL A 489     -12.469 -11.523 -12.979  1.00 97.75           O  
ATOM   3708  CG1 VAL A 489     -10.865 -13.228 -15.287  1.00 97.75           C  
ATOM   3709  CG2 VAL A 489     -10.292 -11.577 -17.040  1.00 97.75           C  
ATOM   3710  N   ILE A 490     -10.393 -10.848 -12.471  1.00 97.19           N  
ATOM   3711  CA  ILE A 490     -10.533 -11.163 -11.044  1.00 97.19           C  
ATOM   3712  C   ILE A 490     -11.633 -10.308 -10.402  1.00 97.19           C  
ATOM   3713  CB  ILE A 490      -9.192 -11.065 -10.286  1.00 97.19           C  
ATOM   3714  O   ILE A 490     -12.434 -10.849  -9.645  1.00 97.19           O  
ATOM   3715  CG1 ILE A 490      -8.157 -12.071 -10.843  1.00 97.19           C  
ATOM   3716  CG2 ILE A 490      -9.425 -11.395  -8.796  1.00 97.19           C  
ATOM   3717  CD1 ILE A 490      -6.722 -11.790 -10.378  1.00 97.19           C  
ATOM   3718  N   PHE A 491     -11.760  -9.018 -10.737  1.00 97.19           N  
ATOM   3719  CA  PHE A 491     -12.876  -8.202 -10.237  1.00 97.19           C  
ATOM   3720  C   PHE A 491     -14.246  -8.751 -10.655  1.00 97.19           C  
ATOM   3721  CB  PHE A 491     -12.721  -6.735 -10.660  1.00 97.19           C  
ATOM   3722  O   PHE A 491     -15.170  -8.745  -9.841  1.00 97.19           O  
ATOM   3723  CG  PHE A 491     -11.911  -5.922  -9.673  1.00 97.19           C  
ATOM   3724  CD1 PHE A 491     -12.468  -5.575  -8.427  1.00 97.19           C  
ATOM   3725  CD2 PHE A 491     -10.594  -5.539  -9.973  1.00 97.19           C  
ATOM   3726  CE1 PHE A 491     -11.712  -4.843  -7.493  1.00 97.19           C  
ATOM   3727  CE2 PHE A 491      -9.823  -4.857  -9.020  1.00 97.19           C  
ATOM   3728  CZ  PHE A 491     -10.387  -4.484  -7.790  1.00 97.19           C  
ATOM   3729  N   VAL A 492     -14.378  -9.295 -11.870  1.00 97.19           N  
ATOM   3730  CA  VAL A 492     -15.604  -9.995 -12.291  1.00 97.19           C  
ATOM   3731  C   VAL A 492     -15.829 -11.261 -11.460  1.00 97.19           C  
ATOM   3732  CB  VAL A 492     -15.589 -10.309 -13.801  1.00 97.19           C  
ATOM   3733  O   VAL A 492     -16.943 -11.499 -10.997  1.00 97.19           O  
ATOM   3734  CG1 VAL A 492     -16.814 -11.124 -14.238  1.00 97.19           C  
ATOM   3735  CG2 VAL A 492     -15.592  -9.015 -14.623  1.00 97.19           C  
ATOM   3736  N   LEU A 493     -14.787 -12.053 -11.195  1.00 96.50           N  
ATOM   3737  CA  LEU A 493     -14.891 -13.255 -10.358  1.00 96.50           C  
ATOM   3738  C   LEU A 493     -15.264 -12.932  -8.901  1.00 96.50           C  
ATOM   3739  CB  LEU A 493     -13.573 -14.047 -10.419  1.00 96.50           C  
ATOM   3740  O   LEU A 493     -16.036 -13.669  -8.283  1.00 96.50           O  
ATOM   3741  CG  LEU A 493     -13.241 -14.653 -11.795  1.00 96.50           C  
ATOM   3742  CD1 LEU A 493     -11.857 -15.300 -11.742  1.00 96.50           C  
ATOM   3743  CD2 LEU A 493     -14.257 -15.715 -12.220  1.00 96.50           C  
ATOM   3744  N   LEU A 494     -14.791 -11.806  -8.357  1.00 95.25           N  
ATOM   3745  CA  LEU A 494     -15.150 -11.351  -7.011  1.00 95.25           C  
ATOM   3746  C   LEU A 494     -16.648 -11.040  -6.868  1.00 95.25           C  
ATOM   3747  CB  LEU A 494     -14.307 -10.125  -6.618  1.00 95.25           C  
ATOM   3748  O   LEU A 494     -17.178 -11.115  -5.759  1.00 95.25           O  
ATOM   3749  CG  LEU A 494     -12.815 -10.373  -6.349  1.00 95.25           C  
ATOM   3750  CD1 LEU A 494     -12.143  -9.040  -6.011  1.00 95.25           C  
ATOM   3751  CD2 LEU A 494     -12.607 -11.340  -5.183  1.00 95.25           C  
ATOM   3752  N   ILE A 495     -17.362 -10.759  -7.966  1.00 95.00           N  
ATOM   3753  CA  ILE A 495     -18.823 -10.609  -7.940  1.00 95.00           C  
ATOM   3754  C   ILE A 495     -19.459 -11.918  -7.468  1.00 95.00           C  
ATOM   3755  CB  ILE A 495     -19.379 -10.166  -9.313  1.00 95.00           C  
ATOM   3756  O   ILE A 495     -20.261 -11.901  -6.536  1.00 95.00           O  
ATOM   3757  CG1 ILE A 495     -18.791  -8.795  -9.712  1.00 95.00           C  
ATOM   3758  CG2 ILE A 495     -20.917 -10.110  -9.292  1.00 95.00           C  
ATOM   3759  CD1 ILE A 495     -19.062  -8.395 -11.165  1.00 95.00           C  
ATOM   3760  N   ALA A 496     -19.056 -13.062  -8.029  1.00 93.50           N  
ATOM   3761  CA  ALA A 496     -19.589 -14.361  -7.618  1.00 93.50           C  
ATOM   3762  C   ALA A 496     -19.394 -14.602  -6.110  1.00 93.50           C  
ATOM   3763  CB  ALA A 496     -18.934 -15.459  -8.463  1.00 93.50           C  
ATOM   3764  O   ALA A 496     -20.318 -15.056  -5.433  1.00 93.50           O  
ATOM   3765  N   LEU A 497     -18.239 -14.207  -5.561  1.00 91.31           N  
ATOM   3766  CA  LEU A 497     -17.948 -14.300  -4.129  1.00 91.31           C  
ATOM   3767  C   LEU A 497     -18.882 -13.426  -3.274  1.00 91.31           C  
ATOM   3768  CB  LEU A 497     -16.470 -13.937  -3.906  1.00 91.31           C  
ATOM   3769  O   LEU A 497     -19.364 -13.874  -2.234  1.00 91.31           O  
ATOM   3770  CG  LEU A 497     -16.011 -14.062  -2.443  1.00 91.31           C  
ATOM   3771  CD1 LEU A 497     -16.038 -15.510  -1.949  1.00 91.31           C  
ATOM   3772  CD2 LEU A 497     -14.589 -13.533  -2.314  1.00 91.31           C  
ATOM   3773  N   ILE A 498     -19.192 -12.203  -3.712  1.00 91.81           N  
ATOM   3774  CA  ILE A 498     -20.136 -11.328  -2.998  1.00 91.81           C  
ATOM   3775  C   ILE A 498     -21.533 -11.933  -2.959  1.00 91.81           C  
ATOM   3776  CB  ILE A 498     -20.162  -9.919  -3.621  1.00 91.81           C  
ATOM   3777  O   ILE A 498     -22.193 -11.883  -1.921  1.00 91.81           O  
ATOM   3778  CG1 ILE A 498     -18.842  -9.232  -3.229  1.00 91.81           C  
ATOM   3779  CG2 ILE A 498     -21.391  -9.096  -3.171  1.00 91.81           C  
ATOM   3780  CD1 ILE A 498     -18.837  -7.750  -3.572  1.00 91.81           C  
ATOM   3781  N   TRP A 499     -21.991 -12.533  -4.054  1.00 92.50           N  
ATOM   3782  CA  TRP A 499     -23.330 -13.122  -4.123  1.00 92.50           C  
ATOM   3783  C   TRP A 499     -23.484 -14.386  -3.270  1.00 92.50           C  
ATOM   3784  CB  TRP A 499     -23.711 -13.324  -5.588  1.00 92.50           C  
ATOM   3785  O   TRP A 499     -24.606 -14.764  -2.924  1.00 92.50           O  
ATOM   3786  CG  TRP A 499     -24.153 -12.047  -6.233  1.00 92.50           C  
ATOM   3787  CD1 TRP A 499     -23.373 -11.157  -6.883  1.00 92.50           C  
ATOM   3788  CD2 TRP A 499     -25.486 -11.463  -6.241  1.00 92.50           C  
ATOM   3789  CE2 TRP A 499     -25.432 -10.215  -6.932  1.00 92.50           C  
ATOM   3790  CE3 TRP A 499     -26.735 -11.870  -5.728  1.00 92.50           C  
ATOM   3791  NE1 TRP A 499     -24.110 -10.062  -7.272  1.00 92.50           N  
ATOM   3792  CH2 TRP A 499     -27.798  -9.863  -6.621  1.00 92.50           C  
ATOM   3793  CZ2 TRP A 499     -26.565  -9.417  -7.125  1.00 92.50           C  
ATOM   3794  CZ3 TRP A 499     -27.881 -11.078  -5.920  1.00 92.50           C  
ATOM   3795  N   ILE A 500     -22.375 -14.984  -2.825  1.00 90.25           N  
ATOM   3796  CA  ILE A 500     -22.398 -16.006  -1.780  1.00 90.25           C  
ATOM   3797  C   ILE A 500     -22.834 -15.381  -0.444  1.00 90.25           C  
ATOM   3798  CB  ILE A 500     -21.041 -16.754  -1.710  1.00 90.25           C  
ATOM   3799  O   ILE A 500     -23.504 -16.058   0.327  1.00 90.25           O  
ATOM   3800  CG1 ILE A 500     -20.794 -17.515  -3.034  1.00 90.25           C  
ATOM   3801  CG2 ILE A 500     -20.948 -17.746  -0.535  1.00 90.25           C  
ATOM   3802  CD1 ILE A 500     -19.385 -18.103  -3.176  1.00 90.25           C  
ATOM   3803  N   THR A 501     -22.548 -14.118  -0.136  1.00 88.94           N  
ATOM   3804  CA  THR A 501     -22.957 -13.505   1.146  1.00 88.94           C  
ATOM   3805  C   THR A 501     -24.478 -13.314   1.265  1.00 88.94           C  
ATOM   3806  CB  THR A 501     -22.217 -12.192   1.437  1.00 88.94           C  
ATOM   3807  O   THR A 501     -25.196 -13.190   0.268  1.00 88.94           O  
ATOM   3808  CG2 THR A 501     -20.701 -12.357   1.345  1.00 88.94           C  
ATOM   3809  OG1 THR A 501     -22.624 -11.168   0.568  1.00 88.94           O  
ATOM   3810  N   LYS A 502     -24.984 -13.303   2.504  1.00 86.56           N  
ATOM   3811  CA  LYS A 502     -26.393 -13.065   2.860  1.00 86.56           C  
ATOM   3812  C   LYS A 502     -26.494 -11.911   3.876  1.00 86.56           C  
ATOM   3813  CB  LYS A 502     -27.038 -14.353   3.403  1.00 86.56           C  
ATOM   3814  O   LYS A 502     -26.834 -12.161   5.034  1.00 86.56           O  
ATOM   3815  CG  LYS A 502     -27.135 -15.489   2.375  1.00 86.56           C  
ATOM   3816  CD  LYS A 502     -27.941 -16.649   2.977  1.00 86.56           C  
ATOM   3817  CE  LYS A 502     -28.078 -17.807   1.983  1.00 86.56           C  
ATOM   3818  NZ  LYS A 502     -28.954 -18.879   2.526  1.00 86.56           N  
ATOM   3819  N   PRO A 503     -26.142 -10.673   3.489  1.00 79.50           N  
ATOM   3820  CA  PRO A 503     -26.239  -9.530   4.385  1.00 79.50           C  
ATOM   3821  C   PRO A 503     -27.705  -9.224   4.708  1.00 79.50           C  
ATOM   3822  CB  PRO A 503     -25.547  -8.375   3.659  1.00 79.50           C  
ATOM   3823  O   PRO A 503     -28.579  -9.280   3.841  1.00 79.50           O  
ATOM   3824  CG  PRO A 503     -25.775  -8.712   2.186  1.00 79.50           C  
ATOM   3825  CD  PRO A 503     -25.720 -10.239   2.164  1.00 79.50           C  
ATOM   3826  N   GLU A 504     -27.971  -8.876   5.961  1.00 75.69           N  
ATOM   3827  CA  GLU A 504     -29.232  -8.258   6.356  1.00 75.69           C  
ATOM   3828  C   GLU A 504     -29.303  -6.837   5.784  1.00 75.69           C  
ATOM   3829  CB  GLU A 504     -29.373  -8.248   7.884  1.00 75.69           C  
ATOM   3830  O   GLU A 504     -28.283  -6.153   5.647  1.00 75.69           O  
ATOM   3831  CG  GLU A 504     -29.451  -9.675   8.451  1.00 75.69           C  
ATOM   3832  CD  GLU A 504     -29.638  -9.713   9.973  1.00 75.69           C  
ATOM   3833  OE1 GLU A 504     -29.915 -10.825  10.472  1.00 75.69           O  
ATOM   3834  OE2 GLU A 504     -29.485  -8.650  10.615  1.00 75.69           O  
ATOM   3835  N   ARG A 505     -30.512  -6.370   5.441  1.00 62.69           N  
ATOM   3836  CA  ARG A 505     -30.705  -4.982   4.995  1.00 62.69           C  
ATOM   3837  C   ARG A 505     -30.187  -4.049   6.088  1.00 62.69           C  
ATOM   3838  CB  ARG A 505     -32.183  -4.691   4.684  1.00 62.69           C  
ATOM   3839  O   ARG A 505     -30.622  -4.159   7.231  1.00 62.69           O  
ATOM   3840  CG  ARG A 505     -32.650  -5.346   3.377  1.00 62.69           C  
ATOM   3841  CD  ARG A 505     -34.120  -4.996   3.109  1.00 62.69           C  
ATOM   3842  NE  ARG A 505     -34.592  -5.568   1.834  1.00 62.69           N  
ATOM   3843  NH1 ARG A 505     -36.848  -5.317   2.203  1.00 62.69           N  
ATOM   3844  NH2 ARG A 505     -36.138  -6.208   0.286  1.00 62.69           N  
ATOM   3845  CZ  ARG A 505     -35.852  -5.694   1.449  1.00 62.69           C  
ATOM   3846  N   ALA A 506     -29.318  -3.105   5.725  1.00 54.03           N  
ATOM   3847  CA  ALA A 506     -28.633  -2.216   6.666  1.00 54.03           C  
ATOM   3848  C   ALA A 506     -29.577  -1.379   7.565  1.00 54.03           C  
ATOM   3849  CB  ALA A 506     -27.667  -1.340   5.854  1.00 54.03           C  
ATOM   3850  O   ALA A 506     -29.134  -0.844   8.573  1.00 54.03           O  
ATOM   3851  N   GLY A 507     -30.876  -1.292   7.242  1.00 41.78           N  
ATOM   3852  CA  GLY A 507     -31.909  -0.657   8.074  1.00 41.78           C  
ATOM   3853  C   GLY A 507     -32.754  -1.593   8.959  1.00 41.78           C  
ATOM   3854  O   GLY A 507     -33.655  -1.107   9.632  1.00 41.78           O  
ATOM   3855  N   GLY A 508     -32.530  -2.913   8.953  1.00 30.02           N  
ATOM   3856  CA  GLY A 508     -33.356  -3.880   9.697  1.00 30.02           C  
ATOM   3857  C   GLY A 508     -32.945  -4.105  11.159  1.00 30.02           C  
ATOM   3858  O   GLY A 508     -33.786  -4.474  11.977  1.00 30.02           O  
ATOM   3859  N   GLY A 509     -31.675  -3.856  11.498  1.00 33.69           N  
ATOM   3860  CA  GLY A 509     -31.112  -4.171  12.819  1.00 33.69           C  
ATOM   3861  C   GLY A 509     -31.638  -3.292  13.957  1.00 33.69           C  
ATOM   3862  O   GLY A 509     -31.941  -3.802  15.034  1.00 33.69           O  
ATOM   3863  N   ASP A 510     -31.836  -1.994  13.709  1.00 37.88           N  
ATOM   3864  CA  ASP A 510     -32.340  -1.069  14.738  1.00 37.88           C  
ATOM   3865  C   ASP A 510     -33.843  -1.249  15.013  1.00 37.88           C  
ATOM   3866  CB  ASP A 510     -32.015   0.387  14.350  1.00 37.88           C  
ATOM   3867  O   ASP A 510     -34.297  -1.040  16.136  1.00 37.88           O  
ATOM   3868  CG  ASP A 510     -30.609   0.854  14.759  1.00 37.88           C  
ATOM   3869  OD1 ASP A 510     -29.964   0.178  15.590  1.00 37.88           O  
ATOM   3870  OD2 ASP A 510     -30.196   1.918  14.245  1.00 37.88           O  
ATOM   3871  N   ALA A 511     -34.623  -1.704  14.026  1.00 28.95           N  
ATOM   3872  CA  ALA A 511     -36.048  -1.982  14.215  1.00 28.95           C  
ATOM   3873  C   ALA A 511     -36.289  -3.298  14.979  1.00 28.95           C  
ATOM   3874  CB  ALA A 511     -36.733  -1.967  12.845  1.00 28.95           C  
ATOM   3875  O   ALA A 511     -37.211  -3.379  15.789  1.00 28.95           O  
ATOM   3876  N   GLY A 512     -35.439  -4.312  14.770  1.00 26.30           N  
ATOM   3877  CA  GLY A 512     -35.509  -5.587  15.492  1.00 26.30           C  
ATOM   3878  C   GLY A 512     -35.092  -5.472  16.960  1.00 26.30           C  
ATOM   3879  O   GLY A 512     -35.767  -6.019  17.828  1.00 26.30           O  
ATOM   3880  N   ALA A 513     -34.039  -4.700  17.252  1.00 29.34           N  
ATOM   3881  CA  ALA A 513     -33.580  -4.458  18.623  1.00 29.34           C  
ATOM   3882  C   ALA A 513     -34.556  -3.583  19.434  1.00 29.34           C  
ATOM   3883  CB  ALA A 513     -32.182  -3.834  18.551  1.00 29.34           C  
ATOM   3884  O   ALA A 513     -34.708  -3.781  20.639  1.00 29.34           O  
ATOM   3885  N   ALA A 514     -35.259  -2.651  18.778  1.00 28.78           N  
ATOM   3886  CA  ALA A 514     -36.329  -1.874  19.403  1.00 28.78           C  
ATOM   3887  C   ALA A 514     -37.601  -2.709  19.648  1.00 28.78           C  
ATOM   3888  CB  ALA A 514     -36.607  -0.647  18.528  1.00 28.78           C  
ATOM   3889  O   ALA A 514     -38.278  -2.497  20.651  1.00 28.78           O  
ATOM   3890  N   ALA A 515     -37.905  -3.684  18.783  1.00 26.41           N  
ATOM   3891  CA  ALA A 515     -39.042  -4.590  18.955  1.00 26.41           C  
ATOM   3892  C   ALA A 515     -38.785  -5.688  20.005  1.00 26.41           C  
ATOM   3893  CB  ALA A 515     -39.407  -5.176  17.587  1.00 26.41           C  
ATOM   3894  O   ALA A 515     -39.704  -6.062  20.727  1.00 26.41           O  
ATOM   3895  N   SER A 516     -37.543  -6.169  20.154  1.00 28.97           N  
ATOM   3896  CA  SER A 516     -37.185  -7.143  21.199  1.00 28.97           C  
ATOM   3897  C   SER A 516     -37.011  -6.520  22.586  1.00 28.97           C  
ATOM   3898  CB  SER A 516     -35.920  -7.918  20.818  1.00 28.97           C  
ATOM   3899  O   SER A 516     -37.003  -7.240  23.574  1.00 28.97           O  
ATOM   3900  OG  SER A 516     -34.764  -7.100  20.871  1.00 28.97           O  
ATOM   3901  N   ALA A 517     -36.844  -5.197  22.669  1.00 30.22           N  
ATOM   3902  CA  ALA A 517     -36.852  -4.448  23.927  1.00 30.22           C  
ATOM   3903  C   ALA A 517     -38.271  -4.024  24.363  1.00 30.22           C  
ATOM   3904  CB  ALA A 517     -35.909  -3.249  23.774  1.00 30.22           C  
ATOM   3905  O   ALA A 517     -38.427  -3.405  25.414  1.00 30.22           O  
ATOM   3906  N   ALA A 518     -39.290  -4.338  23.554  1.00 27.06           N  
ATOM   3907  CA  ALA A 518     -40.696  -4.025  23.803  1.00 27.06           C  
ATOM   3908  C   ALA A 518     -41.537  -5.253  24.217  1.00 27.06           C  
ATOM   3909  CB  ALA A 518     -41.251  -3.295  22.572  1.00 27.06           C  
ATOM   3910  O   ALA A 518     -42.763  -5.144  24.273  1.00 27.06           O  
ATOM   3911  N   HIS A 519     -40.899  -6.390  24.529  1.00 28.39           N  
ATOM   3912  CA  HIS A 519     -41.548  -7.584  25.079  1.00 28.39           C  
ATOM   3913  C   HIS A 519     -40.833  -8.127  26.310  1.00 28.39           C  
ATOM   3914  CB  HIS A 519     -41.717  -8.654  23.993  1.00 28.39           C  
ATOM   3915  O   HIS A 519     -39.584  -8.214  26.278  1.00 28.39           O  
ATOM   3916  CG  HIS A 519     -42.947  -8.417  23.161  1.00 28.39           C  
ATOM   3917  CD2 HIS A 519     -43.021  -8.228  21.809  1.00 28.39           C  
ATOM   3918  ND1 HIS A 519     -44.221  -8.305  23.658  1.00 28.39           N  
ATOM   3919  CE1 HIS A 519     -45.047  -8.052  22.632  1.00 28.39           C  
ATOM   3920  NE2 HIS A 519     -44.367  -8.015  21.475  1.00 28.39           N  
ATOM   3921  OXT HIS A 519     -41.593  -8.442  27.252  1.00 28.39           O  
TER    3922      HIS A 519                                                      
ENDMDL                                                                          
END                                                                             
