# Supplementary material for: Cryo‐EM structure of antibacterial efflux transporter QacA from Staphylococcus aureus reveals a novel extracellular loop with allosteric role
Source: EMBO J. 2023 Jul 17;42(16):e113418. doi: 10.15252/embj.2023113418 (PMC10425836; doi:10.15252/embj.2023113418)
Supplement: Supplementary file 4 — Source Data for Expanded View [file EMBJ-42-e113418-s008.zip › Expanded view source data/Figure EV2/AF2 models/AF-B6Q577-PfMFS.pdb]

HEADER                                            01-JUN-22                     
TITLE     ALPHAFOLD MONOMER V2.0 PREDICTION FOR MFS DOMAIN-CONTAINING PROTEIN   
TITLE    2 (B6Q577)                                                             
COMPND    MOL_ID: 1;                                                            
COMPND   2 MOLECULE: MFS DOMAIN-CONTAINING PROTEIN;                             
COMPND   3 CHAIN: A                                                             
SOURCE    MOL_ID: 1;                                                            
SOURCE   2 ORGANISM_SCIENTIFIC: TALAROMYCES MARNEFFEI (STRAIN ATCC 18224 / CBS  
SOURCE   3 334.59 / QM 7333);                                                   
SOURCE   4 ORGANISM_TAXID: 441960                                               
REMARK   1                                                                      
REMARK   1 REFERENCE 1                                                          
REMARK   1  AUTH   JOHN JUMPER, RICHARD EVANS, ALEXANDER PRITZEL, TIM GREEN,    
REMARK   1  AUTH 2 MICHAEL FIGURNOV, OLAF RONNEBERGER, KATHRYN TUNYASUVUNAKOOL, 
REMARK   1  AUTH 3 RUSS BATES, AUGUSTIN ZIDEK, ANNA POTAPENKO, ALEX BRIDGLAND,  
REMARK   1  AUTH 4 CLEMENS MEYER, SIMON A A KOHL, ANDREW J BALLARD,             
REMARK   1  AUTH 5 ANDREW COWIE, BERNARDINO ROMERA-PAREDES, STANISLAV NIKOLOV,  
REMARK   1  AUTH 6 RISHUB JAIN, JONAS ADLER, TREVOR BACK, STIG PETERSEN,        
REMARK   1  AUTH 7 DAVID REIMAN, ELLEN CLANCY, MICHAL ZIELINSKI,                
REMARK   1  AUTH 8 MARTIN STEINEGGER, MICHALINA PACHOLSKA, TAMAS BERGHAMMER,    
REMARK   1  AUTH 9 DAVID SILVER, ORIOL VINYALS, ANDREW W SENIOR,                
REMARK   1  AUTH10 KORAY KAVUKCUOGLU, PUSHMEET KOHLI, DEMIS HASSABIS            
REMARK   1  TITL   HIGHLY ACCURATE PROTEIN STRUCTURE PREDICTION WITH ALPHAFOLD  
REMARK   1  REF    NATURE                        V. 596   583 2021              
REMARK   1  REFN                   ISSN 0028-0836                               
REMARK   1  PMID   34265844                                                     
REMARK   1  DOI    10.1038/s41586-021-03819-2                                   
REMARK   1                                                                      
REMARK   1 DISCLAIMERS                                                          
REMARK   1 ALPHAFOLD DATA, COPYRIGHT (2021) DEEPMIND TECHNOLOGIES LIMITED. THE  
REMARK   1 INFORMATION PROVIDED IS THEORETICAL MODELLING ONLY AND CAUTION SHOULD
REMARK   1 BE EXERCISED IN ITS USE. IT IS PROVIDED "AS-IS" WITHOUT ANY WARRANTY 
REMARK   1 OF ANY KIND, WHETHER EXPRESSED OR IMPLIED. NO WARRANTY IS GIVEN THAT 
REMARK   1 USE OF THE INFORMATION SHALL NOT INFRINGE THE RIGHTS OF ANY THIRD    
REMARK   1 PARTY. THE INFORMATION IS NOT INTENDED TO BE A SUBSTITUTE FOR        
REMARK   1 PROFESSIONAL MEDICAL ADVICE, DIAGNOSIS, OR TREATMENT, AND DOES NOT   
REMARK   1 CONSTITUTE MEDICAL OR OTHER PROFESSIONAL ADVICE. IT IS AVAILABLE FOR 
REMARK   1 ACADEMIC AND COMMERCIAL PURPOSES, UNDER CC-BY 4.0 LICENCE.           
DBREF  XXXX A    1   547  UNP    B6Q577   B6Q577_TALMQ     1    547             
SEQRES   1 A  547  MET ALA PRO ASN HIS GLU THR LYS GLU GLU ASN ASN THR          
SEQRES   2 A  547  GLY THR VAL GLU LEU LEU HIS THR LYS GLN GLU LEU GLN          
SEQRES   3 A  547  HIS LEU GLU GLY ILE ASP LEU TYR GLY ILE LEU THR GLY          
SEQRES   4 A  547  LEU MET ILE ALA THR PHE LEU ILE SER LEU ASP VAL SER          
SEQRES   5 A  547  VAL ILE ALA THR ALA ILE PRO SER ILE THR SER GLN PHE          
SEQRES   6 A  547  HIS ALA GLY THR ASP ILE GLY TRP TYR GLY ALA THR TYR          
SEQRES   7 A  547  PRO LEU THR MET CYS SER LEU GLN PRO LEU SER GLY LYS          
SEQRES   8 A  547  ILE SER THR ILE PHE SER SER ARG TRP SER TYR LEU VAL          
SEQRES   9 A  547  PHE PHE ALA THR PHE VAL LEU GLY SER LEU LEU CYS GLY          
SEQRES  10 A  547  LEU ALA THR SER SER GLN MET PHE ILE ILE GLY ARG ALA          
SEQRES  11 A  547  VAL ALA GLY ILE GLY GLY SER GLY VAL VAL SER GLY GLY          
SEQRES  12 A  547  LEU SER VAL ILE ALA ILE VAL THR PRO THR ARG GLN ARG          
SEQRES  13 A  547  PRO LEU PHE THR GLY LEU MET THR SER LEU TYR ALA LEU          
SEQRES  14 A  547  GLY THR VAL VAL ALA PRO ILE ILE GLY GLY ALA PHE ALA          
SEQRES  15 A  547  ASN ASN ILE THR TRP ARG TRP CYS PHE LEU ILE ASN LEU          
SEQRES  16 A  547  PRO ALA GLY ALA LEU THR ILE VAL THR LEU LEU LEU PHE          
SEQRES  17 A  547  CYS HIS PRO PRO GLU ASP ALA SER LYS GLU GLN SER GLY          
SEQRES  18 A  547  SER ILE ILE GLN LYS ALA LYS GLN LEU ASP MET ILE GLY          
SEQRES  19 A  547  CYS ALA LEU PHE ILE PRO SER ILE ILE MET VAL MET LEU          
SEQRES  20 A  547  THR MET GLU TRP GLY GLY GLY GLN TYR ALA TRP ASN SER          
SEQRES  21 A  547  PRO THR ILE ILE GLY LEU ILE VAL GLY PHE ALA ALA GLU          
SEQRES  22 A  547  MET VAL VAL PHE VAL LEU TRP GLU ILE ARG LYS GLY ASP          
SEQRES  23 A  547  GLN ALA MET ILE PRO PHE LEU VAL LEU GLY TYR GLN SER          
SEQRES  24 A  547  VAL ILE PHE SER ILE LEU PHE ALA PHE CYS PHE MET GLY          
SEQRES  25 A  547  SER PHE VAL ILE PRO VAL TYR TYR LEU PRO GLU TRP PHE          
SEQRES  26 A  547  GLN VAL VAL GLU ALA ALA SER PRO ILE ARG SER GLY VAL          
SEQRES  27 A  547  MET LEU LEU PRO SER VAL CYS THR GLN ILE SER GLY SER          
SEQRES  28 A  547  LEU LEU SER GLY ILE LEU ALA LYS PHE VAL ARG TYR TYR          
SEQRES  29 A  547  ASN PRO TRP PHE PHE ALA GLY SER THR LEU LEU CYS ILE          
SEQRES  30 A  547  ALA THR GLY LEU TYR THR THR PHE THR ALA PHE THR THR          
SEQRES  31 A  547  SER SER ALA HIS TRP ILE GLY PHE GLN VAL ILE GLN GLY          
SEQRES  32 A  547  LEU GLY CYS GLY PHE ALA ALA GLN MET PRO LEU LEU MET          
SEQRES  33 A  547  VAL GLN HIS VAL LEU ARG GLU LYS PRO ALA HIS ILE PRO          
SEQRES  34 A  547  LEU GLY ILE SER THR VAL LEU SER ALA GLN TYR PHE GLY          
SEQRES  35 A  547  SER ALA VAL MET GLN SER ILE GLY GLY THR ILE PHE THR          
SEQRES  36 A  547  ASN ARG LEU ILE MET GLU LEU THR SER SER ALA GLY LEU          
SEQRES  37 A  547  SER ARG GLU GLN VAL ASN MET LEU LEU GLY ALA GLY ASN          
SEQRES  38 A  547  SER LYS VAL GLN GLU MET THR SER GLN ASN PHE PRO ASP          
SEQRES  39 A  547  HIS LEU ASP GLY VAL ILE ILE ALA TYR ASN ASP ALA ILE          
SEQRES  40 A  547  THR SER VAL PHE TYR VAL ALA VAL ALA GLY SER GLY LEU          
SEQRES  41 A  547  ALA VAL LEU LEU ALA THR GLY ILE GLN TRP ARG ASP ARG          
SEQRES  42 A  547  THR GLU SER ILE VAL LYS ALA LEU ASN GLN VAL LYS ILE          
SEQRES  43 A  547  PHE                                                          
CRYST1    1.000    1.000    1.000  90.00  90.00  90.00 P 1           1          
ORIGX1      1.000000  0.000000  0.000000        0.00000                         
ORIGX2      0.000000  1.000000  0.000000        0.00000                         
ORIGX3      0.000000  0.000000  1.000000        0.00000                         
SCALE1      1.000000  0.000000  0.000000        0.00000                         
SCALE2      0.000000  1.000000  0.000000        0.00000                         
SCALE3      0.000000  0.000000  1.000000        0.00000                         
MODEL        1                                                                  
ATOM      1  N   MET A   1     -50.393   8.784  49.744  1.00 37.00           N  
ATOM      2  CA  MET A   1     -49.100   8.070  49.709  1.00 37.00           C  
ATOM      3  C   MET A   1     -48.955   7.416  48.343  1.00 37.00           C  
ATOM      4  CB  MET A   1     -49.006   7.006  50.821  1.00 37.00           C  
ATOM      5  O   MET A   1     -49.522   6.360  48.124  1.00 37.00           O  
ATOM      6  CG  MET A   1     -48.528   7.562  52.164  1.00 37.00           C  
ATOM      7  SD  MET A   1     -48.567   6.308  53.471  1.00 37.00           S  
ATOM      8  CE  MET A   1     -47.677   7.164  54.799  1.00 37.00           C  
ATOM      9  N   ALA A   2     -48.257   8.074  47.424  1.00 30.34           N  
ATOM     10  CA  ALA A   2     -47.746   7.492  46.184  1.00 30.34           C  
ATOM     11  C   ALA A   2     -46.350   8.118  45.991  1.00 30.34           C  
ATOM     12  CB  ALA A   2     -48.699   7.810  45.025  1.00 30.34           C  
ATOM     13  O   ALA A   2     -46.269   9.347  46.037  1.00 30.34           O  
ATOM     14  N   PRO A   3     -45.250   7.346  45.916  1.00 37.03           N  
ATOM     15  CA  PRO A   3     -43.913   7.921  45.894  1.00 37.03           C  
ATOM     16  C   PRO A   3     -43.442   8.227  44.465  1.00 37.03           C  
ATOM     17  CB  PRO A   3     -43.015   6.908  46.609  1.00 37.03           C  
ATOM     18  O   PRO A   3     -43.435   7.349  43.609  1.00 37.03           O  
ATOM     19  CG  PRO A   3     -43.770   5.576  46.552  1.00 37.03           C  
ATOM     20  CD  PRO A   3     -45.158   5.895  45.991  1.00 37.03           C  
ATOM     21  N   ASN A   4     -43.023   9.479  44.262  1.00 37.03           N  
ATOM     22  CA  ASN A   4     -41.941   9.983  43.402  1.00 37.03           C  
ATOM     23  C   ASN A   4     -41.264   8.970  42.452  1.00 37.03           C  
ATOM     24  CB  ASN A   4     -40.886  10.607  44.345  1.00 37.03           C  
ATOM     25  O   ASN A   4     -40.159   8.500  42.736  1.00 37.03           O  
ATOM     26  CG  ASN A   4     -41.348  11.855  45.068  1.00 37.03           C  
ATOM     27  ND2 ASN A   4     -40.554  12.372  45.973  1.00 37.03           N  
ATOM     28  OD1 ASN A   4     -42.431  12.367  44.859  1.00 37.03           O  
ATOM     29  N   HIS A   5     -41.882   8.691  41.301  1.00 34.84           N  
ATOM     30  CA  HIS A   5     -41.241   7.932  40.219  1.00 34.84           C  
ATOM     31  C   HIS A   5     -40.585   8.823  39.147  1.00 34.84           C  
ATOM     32  CB  HIS A   5     -42.218   6.891  39.644  1.00 34.84           C  
ATOM     33  O   HIS A   5     -39.623   8.387  38.523  1.00 34.84           O  
ATOM     34  CG  HIS A   5     -41.780   5.483  39.965  1.00 34.84           C  
ATOM     35  CD2 HIS A   5     -42.272   4.661  40.943  1.00 34.84           C  
ATOM     36  ND1 HIS A   5     -40.748   4.812  39.351  1.00 34.84           N  
ATOM     37  CE1 HIS A   5     -40.632   3.607  39.933  1.00 34.84           C  
ATOM     38  NE2 HIS A   5     -41.532   3.471  40.921  1.00 34.84           N  
ATOM     39  N   GLU A   6     -41.004  10.084  38.998  1.00 36.75           N  
ATOM     40  CA  GLU A   6     -40.477  10.992  37.959  1.00 36.75           C  
ATOM     41  C   GLU A   6     -39.106  11.604  38.312  1.00 36.75           C  
ATOM     42  CB  GLU A   6     -41.530  12.073  37.659  1.00 36.75           C  
ATOM     43  O   GLU A   6     -38.271  11.821  37.442  1.00 36.75           O  
ATOM     44  CG  GLU A   6     -42.714  11.479  36.870  1.00 36.75           C  
ATOM     45  CD  GLU A   6     -43.858  12.473  36.614  1.00 36.75           C  
ATOM     46  OE1 GLU A   6     -44.661  12.200  35.694  1.00 36.75           O  
ATOM     47  OE2 GLU A   6     -43.988  13.433  37.408  1.00 36.75           O  
ATOM     48  N   THR A   7     -38.779  11.768  39.598  1.00 36.06           N  
ATOM     49  CA  THR A   7     -37.511  12.395  40.036  1.00 36.06           C  
ATOM     50  C   THR A   7     -36.280  11.481  39.956  1.00 36.06           C  
ATOM     51  CB  THR A   7     -37.632  12.992  41.455  1.00 36.06           C  
ATOM     52  O   THR A   7     -35.155  11.947  40.149  1.00 36.06           O  
ATOM     53  CG2 THR A   7     -37.790  14.508  41.412  1.00 36.06           C  
ATOM     54  OG1 THR A   7     -38.766  12.513  42.152  1.00 36.06           O  
ATOM     55  N   LYS A   8     -36.449  10.175  39.695  1.00 34.19           N  
ATOM     56  CA  LYS A   8     -35.326   9.227  39.541  1.00 34.19           C  
ATOM     57  C   LYS A   8     -34.865   9.060  38.093  1.00 34.19           C  
ATOM     58  CB  LYS A   8     -35.657   7.866  40.179  1.00 34.19           C  
ATOM     59  O   LYS A   8     -33.674   8.839  37.891  1.00 34.19           O  
ATOM     60  CG  LYS A   8     -35.166   7.781  41.632  1.00 34.19           C  
ATOM     61  CD  LYS A   8     -35.411   6.376  42.193  1.00 34.19           C  
ATOM     62  CE  LYS A   8     -34.823   6.246  43.600  1.00 34.19           C  
ATOM     63  NZ  LYS A   8     -35.062   4.889  44.150  1.00 34.19           N  
ATOM     64  N   GLU A   9     -35.756   9.177  37.109  1.00 35.44           N  
ATOM     65  CA  GLU A   9     -35.380   9.090  35.690  1.00 35.44           C  
ATOM     66  C   GLU A   9     -34.666  10.362  35.219  1.00 35.44           C  
ATOM     67  CB  GLU A   9     -36.592   8.731  34.812  1.00 35.44           C  
ATOM     68  O   GLU A   9     -33.575  10.258  34.663  1.00 35.44           O  
ATOM     69  CG  GLU A   9     -36.752   7.203  34.730  1.00 35.44           C  
ATOM     70  CD  GLU A   9     -37.925   6.735  33.852  1.00 35.44           C  
ATOM     71  OE1 GLU A   9     -37.893   5.543  33.465  1.00 35.44           O  
ATOM     72  OE2 GLU A   9     -38.855   7.535  33.621  1.00 35.44           O  
ATOM     73  N   GLU A  10     -35.162  11.559  35.550  1.00 36.56           N  
ATOM     74  CA  GLU A  10     -34.474  12.820  35.212  1.00 36.56           C  
ATOM     75  C   GLU A  10     -33.074  12.919  35.841  1.00 36.56           C  
ATOM     76  CB  GLU A  10     -35.324  14.023  35.637  1.00 36.56           C  
ATOM     77  O   GLU A  10     -32.116  13.284  35.159  1.00 36.56           O  
ATOM     78  CG  GLU A  10     -36.424  14.325  34.611  1.00 36.56           C  
ATOM     79  CD  GLU A  10     -37.238  15.577  34.973  1.00 36.56           C  
ATOM     80  OE1 GLU A  10     -37.794  16.188  34.034  1.00 36.56           O  
ATOM     81  OE2 GLU A  10     -37.300  15.908  36.181  1.00 36.56           O  
ATOM     82  N   ASN A  11     -32.911  12.487  37.098  1.00 34.09           N  
ATOM     83  CA  ASN A  11     -31.597  12.445  37.750  1.00 34.09           C  
ATOM     84  C   ASN A  11     -30.642  11.431  37.103  1.00 34.09           C  
ATOM     85  CB  ASN A  11     -31.768  12.158  39.254  1.00 34.09           C  
ATOM     86  O   ASN A  11     -29.442  11.693  37.036  1.00 34.09           O  
ATOM     87  CG  ASN A  11     -31.832  13.413  40.109  1.00 34.09           C  
ATOM     88  ND2 ASN A  11     -32.424  13.328  41.274  1.00 34.09           N  
ATOM     89  OD1 ASN A  11     -31.318  14.467  39.788  1.00 34.09           O  
ATOM     90  N   ASN A  12     -31.133  10.292  36.602  1.00 38.59           N  
ATOM     91  CA  ASN A  12     -30.286   9.325  35.897  1.00 38.59           C  
ATOM     92  C   ASN A  12     -29.860   9.853  34.523  1.00 38.59           C  
ATOM     93  CB  ASN A  12     -31.003   7.965  35.784  1.00 38.59           C  
ATOM     94  O   ASN A  12     -28.694   9.718  34.163  1.00 38.59           O  
ATOM     95  CG  ASN A  12     -30.426   6.881  36.680  1.00 38.59           C  
ATOM     96  ND2 ASN A  12     -30.955   5.685  36.582  1.00 38.59           N  
ATOM     97  OD1 ASN A  12     -29.504   7.055  37.459  1.00 38.59           O  
ATOM     98  N   THR A  13     -30.767  10.497  33.786  1.00 41.41           N  
ATOM     99  CA  THR A  13     -30.458  11.090  32.474  1.00 41.41           C  
ATOM    100  C   THR A  13     -29.458  12.239  32.610  1.00 41.41           C  
ATOM    101  CB  THR A  13     -31.713  11.552  31.705  1.00 41.41           C  
ATOM    102  O   THR A  13     -28.428  12.216  31.941  1.00 41.41           O  
ATOM    103  CG2 THR A  13     -31.622  11.122  30.242  1.00 41.41           C  
ATOM    104  OG1 THR A  13     -32.899  10.937  32.148  1.00 41.41           O  
ATOM    105  N   GLY A  14     -29.669  13.156  33.564  1.00 33.28           N  
ATOM    106  CA  GLY A  14     -28.728  14.241  33.862  1.00 33.28           C  
ATOM    107  C   GLY A  14     -27.365  13.742  34.351  1.00 33.28           C  
ATOM    108  O   GLY A  14     -26.338  14.296  33.973  1.00 33.28           O  
ATOM    109  N   THR A  15     -27.314  12.646  35.120  1.00 36.75           N  
ATOM    110  CA  THR A  15     -26.044  12.042  35.572  1.00 36.75           C  
ATOM    111  C   THR A  15     -25.296  11.342  34.432  1.00 36.75           C  
ATOM    112  CB  THR A  15     -26.271  11.064  36.737  1.00 36.75           C  
ATOM    113  O   THR A  15     -24.073  11.447  34.358  1.00 36.75           O  
ATOM    114  CG2 THR A  15     -24.971  10.555  37.358  1.00 36.75           C  
ATOM    115  OG1 THR A  15     -26.934  11.706  37.798  1.00 36.75           O  
ATOM    116  N   VAL A  16     -26.000  10.664  33.518  1.00 42.84           N  
ATOM    117  CA  VAL A  16     -25.411  10.042  32.316  1.00 42.84           C  
ATOM    118  C   VAL A  16     -24.878  11.107  31.351  1.00 42.84           C  
ATOM    119  CB  VAL A  16     -26.441   9.108  31.644  1.00 42.84           C  
ATOM    120  O   VAL A  16     -23.794  10.942  30.795  1.00 42.84           O  
ATOM    121  CG1 VAL A  16     -25.991   8.595  30.271  1.00 42.84           C  
ATOM    122  CG2 VAL A  16     -26.685   7.865  32.513  1.00 42.84           C  
ATOM    123  N   GLU A  17     -25.572  12.236  31.208  1.00 37.66           N  
ATOM    124  CA  GLU A  17     -25.154  13.360  30.360  1.00 37.66           C  
ATOM    125  C   GLU A  17     -23.958  14.128  30.959  1.00 37.66           C  
ATOM    126  CB  GLU A  17     -26.380  14.259  30.115  1.00 37.66           C  
ATOM    127  O   GLU A  17     -23.014  14.474  30.244  1.00 37.66           O  
ATOM    128  CG  GLU A  17     -26.449  14.820  28.688  1.00 37.66           C  
ATOM    129  CD  GLU A  17     -27.805  15.488  28.384  1.00 37.66           C  
ATOM    130  OE1 GLU A  17     -28.112  15.652  27.181  1.00 37.66           O  
ATOM    131  OE2 GLU A  17     -28.545  15.816  29.336  1.00 37.66           O  
ATOM    132  N   LEU A  18     -23.910  14.298  32.289  1.00 33.69           N  
ATOM    133  CA  LEU A  18     -22.747  14.842  33.009  1.00 33.69           C  
ATOM    134  C   LEU A  18     -21.536  13.901  32.969  1.00 33.69           C  
ATOM    135  CB  LEU A  18     -23.130  15.154  34.473  1.00 33.69           C  
ATOM    136  O   LEU A  18     -20.398  14.370  32.925  1.00 33.69           O  
ATOM    137  CG  LEU A  18     -22.969  16.637  34.861  1.00 33.69           C  
ATOM    138  CD1 LEU A  18     -24.204  17.146  35.602  1.00 33.69           C  
ATOM    139  CD2 LEU A  18     -21.750  16.820  35.771  1.00 33.69           C  
ATOM    140  N   LEU A  19     -21.762  12.583  32.969  1.00 38.16           N  
ATOM    141  CA  LEU A  19     -20.717  11.575  32.773  1.00 38.16           C  
ATOM    142  C   LEU A  19     -20.176  11.613  31.343  1.00 38.16           C  
ATOM    143  CB  LEU A  19     -21.249  10.177  33.132  1.00 38.16           C  
ATOM    144  O   LEU A  19     -18.960  11.640  31.183  1.00 38.16           O  
ATOM    145  CG  LEU A  19     -21.272   9.899  34.645  1.00 38.16           C  
ATOM    146  CD1 LEU A  19     -22.166   8.695  34.946  1.00 38.16           C  
ATOM    147  CD2 LEU A  19     -19.870   9.586  35.182  1.00 38.16           C  
ATOM    148  N   HIS A  20     -21.041  11.719  30.330  1.00 38.19           N  
ATOM    149  CA  HIS A  20     -20.633  11.909  28.934  1.00 38.19           C  
ATOM    150  C   HIS A  20     -19.873  13.226  28.724  1.00 38.19           C  
ATOM    151  CB  HIS A  20     -21.860  11.827  28.013  1.00 38.19           C  
ATOM    152  O   HIS A  20     -18.853  13.237  28.040  1.00 38.19           O  
ATOM    153  CG  HIS A  20     -22.073  10.440  27.468  1.00 38.19           C  
ATOM    154  CD2 HIS A  20     -23.046   9.543  27.817  1.00 38.19           C  
ATOM    155  ND1 HIS A  20     -21.289   9.836  26.512  1.00 38.19           N  
ATOM    156  CE1 HIS A  20     -21.775   8.605  26.293  1.00 38.19           C  
ATOM    157  NE2 HIS A  20     -22.852   8.380  27.060  1.00 38.19           N  
ATOM    158  N   THR A  21     -20.298  14.310  29.378  1.00 34.56           N  
ATOM    159  CA  THR A  21     -19.610  15.612  29.343  1.00 34.56           C  
ATOM    160  C   THR A  21     -18.257  15.550  30.064  1.00 34.56           C  
ATOM    161  CB  THR A  21     -20.500  16.708  29.952  1.00 34.56           C  
ATOM    162  O   THR A  21     -17.264  16.081  29.573  1.00 34.56           O  
ATOM    163  CG2 THR A  21     -19.920  18.107  29.748  1.00 34.56           C  
ATOM    164  OG1 THR A  21     -21.766  16.732  29.337  1.00 34.56           O  
ATOM    165  N   LYS A  22     -18.158  14.833  31.195  1.00 32.50           N  
ATOM    166  CA  LYS A  22     -16.871  14.532  31.851  1.00 32.50           C  
ATOM    167  C   LYS A  22     -15.977  13.617  31.009  1.00 32.50           C  
ATOM    168  CB  LYS A  22     -17.089  13.923  33.245  1.00 32.50           C  
ATOM    169  O   LYS A  22     -14.763  13.776  31.062  1.00 32.50           O  
ATOM    170  CG  LYS A  22     -17.136  15.001  34.335  1.00 32.50           C  
ATOM    171  CD  LYS A  22     -17.288  14.350  35.715  1.00 32.50           C  
ATOM    172  CE  LYS A  22     -17.153  15.404  36.816  1.00 32.50           C  
ATOM    173  NZ  LYS A  22     -17.353  14.805  38.158  1.00 32.50           N  
ATOM    174  N   GLN A  23     -16.547  12.704  30.224  1.00 39.16           N  
ATOM    175  CA  GLN A  23     -15.822  11.857  29.272  1.00 39.16           C  
ATOM    176  C   GLN A  23     -15.300  12.661  28.075  1.00 39.16           C  
ATOM    177  CB  GLN A  23     -16.719  10.694  28.808  1.00 39.16           C  
ATOM    178  O   GLN A  23     -14.162  12.453  27.666  1.00 39.16           O  
ATOM    179  CG  GLN A  23     -16.169   9.336  29.263  1.00 39.16           C  
ATOM    180  CD  GLN A  23     -17.148   8.191  29.012  1.00 39.16           C  
ATOM    181  NE2 GLN A  23     -16.668   7.006  28.707  1.00 39.16           N  
ATOM    182  OE1 GLN A  23     -18.356   8.324  29.095  1.00 39.16           O  
ATOM    183  N   GLU A  24     -16.061  13.642  27.575  1.00 39.69           N  
ATOM    184  CA  GLU A  24     -15.556  14.633  26.611  1.00 39.69           C  
ATOM    185  C   GLU A  24     -14.447  15.528  27.205  1.00 39.69           C  
ATOM    186  CB  GLU A  24     -16.695  15.509  26.047  1.00 39.69           C  
ATOM    187  O   GLU A  24     -13.657  16.102  26.458  1.00 39.69           O  
ATOM    188  CG  GLU A  24     -17.547  14.818  24.966  1.00 39.69           C  
ATOM    189  CD  GLU A  24     -18.338  15.820  24.096  1.00 39.69           C  
ATOM    190  OE1 GLU A  24     -18.563  15.501  22.902  1.00 39.69           O  
ATOM    191  OE2 GLU A  24     -18.660  16.926  24.586  1.00 39.69           O  
ATOM    192  N   LEU A  25     -14.332  15.618  28.535  1.00 37.91           N  
ATOM    193  CA  LEU A  25     -13.295  16.368  29.260  1.00 37.91           C  
ATOM    194  C   LEU A  25     -12.113  15.508  29.755  1.00 37.91           C  
ATOM    195  CB  LEU A  25     -13.973  17.140  30.410  1.00 37.91           C  
ATOM    196  O   LEU A  25     -11.113  16.069  30.191  1.00 37.91           O  
ATOM    197  CG  LEU A  25     -14.477  18.529  29.975  1.00 37.91           C  
ATOM    198  CD1 LEU A  25     -15.697  18.960  30.789  1.00 37.91           C  
ATOM    199  CD2 LEU A  25     -13.387  19.584  30.190  1.00 37.91           C  
ATOM    200  N   GLN A  26     -12.169  14.175  29.655  1.00 48.22           N  
ATOM    201  CA  GLN A  26     -11.061  13.262  29.992  1.00 48.22           C  
ATOM    202  C   GLN A  26     -10.172  12.962  28.773  1.00 48.22           C  
ATOM    203  CB  GLN A  26     -11.586  11.986  30.680  1.00 48.22           C  
ATOM    204  O   GLN A  26      -9.766  11.824  28.537  1.00 48.22           O  
ATOM    205  CG  GLN A  26     -11.746  12.147  32.195  1.00 48.22           C  
ATOM    206  CD  GLN A  26     -12.064  10.815  32.871  1.00 48.22           C  
ATOM    207  NE2 GLN A  26     -11.683  10.636  34.118  1.00 48.22           N  
ATOM    208  OE1 GLN A  26     -12.651   9.903  32.314  1.00 48.22           O  
ATOM    209  N   HIS A  27      -9.856  13.980  27.975  1.00 60.47           N  
ATOM    210  CA  HIS A  27      -8.804  13.838  26.973  1.00 60.47           C  
ATOM    211  C   HIS A  27      -7.445  13.938  27.670  1.00 60.47           C  
ATOM    212  CB  HIS A  27      -8.990  14.853  25.843  1.00 60.47           C  
ATOM    213  O   HIS A  27      -7.247  14.786  28.538  1.00 60.47           O  
ATOM    214  CG  HIS A  27     -10.204  14.550  24.997  1.00 60.47           C  
ATOM    215  CD2 HIS A  27     -10.248  13.761  23.879  1.00 60.47           C  
ATOM    216  ND1 HIS A  27     -11.491  14.970  25.226  1.00 60.47           N  
ATOM    217  CE1 HIS A  27     -12.283  14.459  24.274  1.00 60.47           C  
ATOM    218  NE2 HIS A  27     -11.563  13.749  23.394  1.00 60.47           N  
ATOM    219  N   LEU A  28      -6.515  13.050  27.313  1.00 62.91           N  
ATOM    220  CA  LEU A  28      -5.151  13.111  27.831  1.00 62.91           C  
ATOM    221  C   LEU A  28      -4.507  14.414  27.339  1.00 62.91           C  
ATOM    222  CB  LEU A  28      -4.363  11.859  27.393  1.00 62.91           C  
ATOM    223  O   LEU A  28      -4.559  14.719  26.149  1.00 62.91           O  
ATOM    224  CG  LEU A  28      -4.807  10.564  28.105  1.00 62.91           C  
ATOM    225  CD1 LEU A  28      -4.262   9.338  27.373  1.00 62.91           C  
ATOM    226  CD2 LEU A  28      -4.296  10.500  29.546  1.00 62.91           C  
ATOM    227  N   GLU A  29      -3.895  15.175  28.241  1.00 67.44           N  
ATOM    228  CA  GLU A  29      -3.149  16.394  27.924  1.00 67.44           C  
ATOM    229  C   GLU A  29      -1.693  16.262  28.387  1.00 67.44           C  
ATOM    230  CB  GLU A  29      -3.818  17.646  28.525  1.00 67.44           C  
ATOM    231  O   GLU A  29      -1.359  15.460  29.258  1.00 67.44           O  
ATOM    232  CG  GLU A  29      -5.188  17.966  27.898  1.00 67.44           C  
ATOM    233  CD  GLU A  29      -5.730  19.358  28.276  1.00 67.44           C  
ATOM    234  OE1 GLU A  29      -6.692  19.799  27.603  1.00 67.44           O  
ATOM    235  OE2 GLU A  29      -5.144  20.013  29.169  1.00 67.44           O  
ATOM    236  N   GLY A  30      -0.796  17.053  27.796  1.00 74.62           N  
ATOM    237  CA  GLY A  30       0.607  17.088  28.208  1.00 74.62           C  
ATOM    238  C   GLY A  30       1.417  15.865  27.763  1.00 74.62           C  
ATOM    239  O   GLY A  30       1.270  15.379  26.641  1.00 74.62           O  
ATOM    240  N   ILE A  31       2.341  15.420  28.618  1.00 74.31           N  
ATOM    241  CA  ILE A  31       3.392  14.456  28.254  1.00 74.31           C  
ATOM    242  C   ILE A  31       2.839  13.077  27.870  1.00 74.31           C  
ATOM    243  CB  ILE A  31       4.447  14.394  29.382  1.00 74.31           C  
ATOM    244  O   ILE A  31       3.375  12.441  26.965  1.00 74.31           O  
ATOM    245  CG1 ILE A  31       5.794  13.864  28.849  1.00 74.31           C  
ATOM    246  CG2 ILE A  31       3.961  13.589  30.602  1.00 74.31           C  
ATOM    247  CD1 ILE A  31       6.974  14.187  29.775  1.00 74.31           C  
ATOM    248  N   ASP A  32       1.724  12.669  28.479  1.00 76.62           N  
ATOM    249  CA  ASP A  32       1.090  11.373  28.231  1.00 76.62           C  
ATOM    250  C   ASP A  32       0.510  11.304  26.814  1.00 76.62           C  
ATOM    251  CB  ASP A  32      -0.008  11.127  29.281  1.00 76.62           C  
ATOM    252  O   ASP A  32       0.728  10.330  26.090  1.00 76.62           O  
ATOM    253  CG  ASP A  32       0.523  11.029  30.717  1.00 76.62           C  
ATOM    254  OD1 ASP A  32       1.744  10.807  30.884  1.00 76.62           O  
ATOM    255  OD2 ASP A  32      -0.301  11.198  31.639  1.00 76.62           O  
ATOM    256  N   LEU A  33      -0.153  12.379  26.367  1.00 81.31           N  
ATOM    257  CA  LEU A  33      -0.704  12.467  25.015  1.00 81.31           C  
ATOM    258  C   LEU A  33       0.405  12.406  23.962  1.00 81.31           C  
ATOM    259  CB  LEU A  33      -1.528  13.761  24.876  1.00 81.31           C  
ATOM    260  O   LEU A  33       0.354  11.585  23.044  1.00 81.31           O  
ATOM    261  CG  LEU A  33      -2.147  13.936  23.476  1.00 81.31           C  
ATOM    262  CD1 LEU A  33      -3.193  12.859  23.190  1.00 81.31           C  
ATOM    263  CD2 LEU A  33      -2.784  15.314  23.296  1.00 81.31           C  
ATOM    264  N   TYR A  34       1.418  13.266  24.088  1.00 83.38           N  
ATOM    265  CA  TYR A  34       2.504  13.325  23.110  1.00 83.38           C  
ATOM    266  C   TYR A  34       3.371  12.062  23.134  1.00 83.38           C  
ATOM    267  CB  TYR A  34       3.342  14.590  23.317  1.00 83.38           C  
ATOM    268  O   TYR A  34       3.835  11.637  22.076  1.00 83.38           O  
ATOM    269  CG  TYR A  34       2.594  15.874  23.005  1.00 83.38           C  
ATOM    270  CD1 TYR A  34       2.213  16.165  21.680  1.00 83.38           C  
ATOM    271  CD2 TYR A  34       2.285  16.780  24.035  1.00 83.38           C  
ATOM    272  CE1 TYR A  34       1.508  17.351  21.393  1.00 83.38           C  
ATOM    273  CE2 TYR A  34       1.566  17.957  23.759  1.00 83.38           C  
ATOM    274  OH  TYR A  34       0.495  19.386  22.156  1.00 83.38           O  
ATOM    275  CZ  TYR A  34       1.178  18.244  22.433  1.00 83.38           C  
ATOM    276  N   GLY A  35       3.541  11.421  24.294  1.00 82.31           N  
ATOM    277  CA  GLY A  35       4.213  10.129  24.417  1.00 82.31           C  
ATOM    278  C   GLY A  35       3.491   9.028  23.638  1.00 82.31           C  
ATOM    279  O   GLY A  35       4.112   8.357  22.810  1.00 82.31           O  
ATOM    280  N   ILE A  36       2.172   8.890  23.826  1.00 84.12           N  
ATOM    281  CA  ILE A  36       1.353   7.921  23.077  1.00 84.12           C  
ATOM    282  C   ILE A  36       1.425   8.213  21.579  1.00 84.12           C  
ATOM    283  CB  ILE A  36      -0.113   7.926  23.567  1.00 84.12           C  
ATOM    284  O   ILE A  36       1.741   7.318  20.798  1.00 84.12           O  
ATOM    285  CG1 ILE A  36      -0.207   7.405  25.018  1.00 84.12           C  
ATOM    286  CG2 ILE A  36      -1.020   7.064  22.659  1.00 84.12           C  
ATOM    287  CD1 ILE A  36      -1.554   7.752  25.663  1.00 84.12           C  
ATOM    288  N   LEU A  37       1.176   9.461  21.171  1.00 87.00           N  
ATOM    289  CA  LEU A  37       1.186   9.849  19.759  1.00 87.00           C  
ATOM    290  C   LEU A  37       2.536   9.559  19.100  1.00 87.00           C  
ATOM    291  CB  LEU A  37       0.837  11.339  19.631  1.00 87.00           C  
ATOM    292  O   LEU A  37       2.566   8.998  18.009  1.00 87.00           O  
ATOM    293  CG  LEU A  37      -0.630  11.684  19.945  1.00 87.00           C  
ATOM    294  CD1 LEU A  37      -0.776  13.202  19.928  1.00 87.00           C  
ATOM    295  CD2 LEU A  37      -1.595  11.093  18.917  1.00 87.00           C  
ATOM    296  N   THR A  38       3.642   9.867  19.779  1.00 86.44           N  
ATOM    297  CA  THR A  38       4.993   9.574  19.283  1.00 86.44           C  
ATOM    298  C   THR A  38       5.204   8.071  19.108  1.00 86.44           C  
ATOM    299  CB  THR A  38       6.064  10.158  20.215  1.00 86.44           C  
ATOM    300  O   THR A  38       5.696   7.646  18.066  1.00 86.44           O  
ATOM    301  CG2 THR A  38       7.479   9.961  19.675  1.00 86.44           C  
ATOM    302  OG1 THR A  38       5.870  11.546  20.340  1.00 86.44           O  
ATOM    303  N   GLY A  39       4.773   7.249  20.070  1.00 87.38           N  
ATOM    304  CA  GLY A  39       4.837   5.790  19.949  1.00 87.38           C  
ATOM    305  C   GLY A  39       4.037   5.257  18.754  1.00 87.38           C  
ATOM    306  O   GLY A  39       4.551   4.468  17.962  1.00 87.38           O  
ATOM    307  N   LEU A  40       2.801   5.731  18.564  1.00 89.19           N  
ATOM    308  CA  LEU A  40       1.959   5.348  17.421  1.00 89.19           C  
ATOM    309  C   LEU A  40       2.579   5.764  16.076  1.00 89.19           C  
ATOM    310  CB  LEU A  40       0.569   5.992  17.569  1.00 89.19           C  
ATOM    311  O   LEU A  40       2.534   5.021  15.092  1.00 89.19           O  
ATOM    312  CG  LEU A  40      -0.256   5.537  18.786  1.00 89.19           C  
ATOM    313  CD1 LEU A  40      -1.597   6.262  18.777  1.00 89.19           C  
ATOM    314  CD2 LEU A  40      -0.509   4.036  18.800  1.00 89.19           C  
ATOM    315  N   MET A  41       3.181   6.950  16.041  1.00 90.25           N  
ATOM    316  CA  MET A  41       3.861   7.501  14.873  1.00 90.25           C  
ATOM    317  C   MET A  41       5.117   6.703  14.507  1.00 90.25           C  
ATOM    318  CB  MET A  41       4.192   8.969  15.165  1.00 90.25           C  
ATOM    319  O   MET A  41       5.291   6.359  13.337  1.00 90.25           O  
ATOM    320  CG  MET A  41       2.960   9.861  14.985  1.00 90.25           C  
ATOM    321  SD  MET A  41       3.288  11.622  15.255  1.00 90.25           S  
ATOM    322  CE  MET A  41       1.591  12.240  15.177  1.00 90.25           C  
ATOM    323  N   ILE A  42       5.947   6.342  15.493  1.00 90.50           N  
ATOM    324  CA  ILE A  42       7.117   5.475  15.290  1.00 90.50           C  
ATOM    325  C   ILE A  42       6.669   4.107  14.772  1.00 90.50           C  
ATOM    326  CB  ILE A  42       7.956   5.355  16.585  1.00 90.50           C  
ATOM    327  O   ILE A  42       7.190   3.642  13.764  1.00 90.50           O  
ATOM    328  CG1 ILE A  42       8.639   6.706  16.902  1.00 90.50           C  
ATOM    329  CG2 ILE A  42       9.029   4.252  16.455  1.00 90.50           C  
ATOM    330  CD1 ILE A  42       9.257   6.773  18.306  1.00 90.50           C  
ATOM    331  N   ALA A  43       5.669   3.481  15.396  1.00 91.50           N  
ATOM    332  CA  ALA A  43       5.149   2.191  14.945  1.00 91.50           C  
ATOM    333  C   ALA A  43       4.662   2.217  13.490  1.00 91.50           C  
ATOM    334  CB  ALA A  43       3.992   1.799  15.857  1.00 91.50           C  
ATOM    335  O   ALA A  43       4.990   1.327  12.707  1.00 91.50           O  
ATOM    336  N   THR A  44       3.908   3.255  13.121  1.00 91.25           N  
ATOM    337  CA  THR A  44       3.403   3.428  11.754  1.00 91.25           C  
ATOM    338  C   THR A  44       4.547   3.605  10.755  1.00 91.25           C  
ATOM    339  CB  THR A  44       2.451   4.628  11.679  1.00 91.25           C  
ATOM    340  O   THR A  44       4.528   3.002   9.681  1.00 91.25           O  
ATOM    341  CG2 THR A  44       1.844   4.761  10.286  1.00 91.25           C  
ATOM    342  OG1 THR A  44       1.379   4.457  12.578  1.00 91.25           O  
ATOM    343  N   PHE A  45       5.564   4.392  11.118  1.00 91.81           N  
ATOM    344  CA  PHE A  45       6.763   4.573  10.305  1.00 91.81           C  
ATOM    345  C   PHE A  45       7.521   3.252  10.103  1.00 91.81           C  
ATOM    346  CB  PHE A  45       7.652   5.639  10.957  1.00 91.81           C  
ATOM    347  O   PHE A  45       7.866   2.927   8.969  1.00 91.81           O  
ATOM    348  CG  PHE A  45       8.988   5.810  10.267  1.00 91.81           C  
ATOM    349  CD1 PHE A  45      10.127   5.140  10.755  1.00 91.81           C  
ATOM    350  CD2 PHE A  45       9.085   6.606   9.111  1.00 91.81           C  
ATOM    351  CE1 PHE A  45      11.358   5.267  10.088  1.00 91.81           C  
ATOM    352  CE2 PHE A  45      10.319   6.740   8.450  1.00 91.81           C  
ATOM    353  CZ  PHE A  45      11.453   6.068   8.937  1.00 91.81           C  
ATOM    354  N   LEU A  46       7.726   2.463  11.165  1.00 92.19           N  
ATOM    355  CA  LEU A  46       8.418   1.169  11.086  1.00 92.19           C  
ATOM    356  C   LEU A  46       7.685   0.176  10.186  1.00 92.19           C  
ATOM    357  CB  LEU A  46       8.570   0.548  12.482  1.00 92.19           C  
ATOM    358  O   LEU A  46       8.315  -0.484   9.369  1.00 92.19           O  
ATOM    359  CG  LEU A  46       9.511   1.293  13.437  1.00 92.19           C  
ATOM    360  CD1 LEU A  46       9.458   0.591  14.795  1.00 92.19           C  
ATOM    361  CD2 LEU A  46      10.951   1.355  12.929  1.00 92.19           C  
ATOM    362  N   ILE A  47       6.358   0.098  10.294  1.00 91.31           N  
ATOM    363  CA  ILE A  47       5.540  -0.747   9.415  1.00 91.31           C  
ATOM    364  C   ILE A  47       5.719  -0.340   7.962  1.00 91.31           C  
ATOM    365  CB  ILE A  47       4.064  -0.656   9.837  1.00 91.31           C  
ATOM    366  O   ILE A  47       5.933  -1.186   7.098  1.00 91.31           O  
ATOM    367  CG1 ILE A  47       3.924  -1.523  11.094  1.00 91.31           C  
ATOM    368  CG2 ILE A  47       3.076  -1.097   8.737  1.00 91.31           C  
ATOM    369  CD1 ILE A  47       2.570  -1.362  11.753  1.00 91.31           C  
ATOM    370  N   SER A  48       5.641   0.958   7.683  1.00 90.00           N  
ATOM    371  CA  SER A  48       5.783   1.422   6.314  1.00 90.00           C  
ATOM    372  C   SER A  48       7.187   1.203   5.758  1.00 90.00           C  
ATOM    373  CB  SER A  48       5.464   2.894   6.232  1.00 90.00           C  
ATOM    374  O   SER A  48       7.331   0.917   4.568  1.00 90.00           O  
ATOM    375  OG  SER A  48       5.403   3.148   4.860  1.00 90.00           O  
ATOM    376  N   LEU A  49       8.209   1.358   6.601  1.00 90.31           N  
ATOM    377  CA  LEU A  49       9.588   1.070   6.245  1.00 90.31           C  
ATOM    378  C   LEU A  49       9.737  -0.415   5.906  1.00 90.31           C  
ATOM    379  CB  LEU A  49      10.498   1.550   7.390  1.00 90.31           C  
ATOM    380  O   LEU A  49      10.252  -0.747   4.845  1.00 90.31           O  
ATOM    381  CG  LEU A  49      12.009   1.404   7.127  1.00 90.31           C  
ATOM    382  CD1 LEU A  49      12.761   2.391   8.020  1.00 90.31           C  
ATOM    383  CD2 LEU A  49      12.556   0.009   7.451  1.00 90.31           C  
ATOM    384  N   ASP A  50       9.221  -1.300   6.754  1.00 91.50           N  
ATOM    385  CA  ASP A  50       9.292  -2.755   6.601  1.00 91.50           C  
ATOM    386  C   ASP A  50       8.566  -3.280   5.347  1.00 91.50           C  
ATOM    387  CB  ASP A  50       8.688  -3.356   7.870  1.00 91.50           C  
ATOM    388  O   ASP A  50       9.031  -4.208   4.679  1.00 91.50           O  
ATOM    389  CG  ASP A  50       8.845  -4.864   7.894  1.00 91.50           C  
ATOM    390  OD1 ASP A  50       9.957  -5.330   8.204  1.00 91.50           O  
ATOM    391  OD2 ASP A  50       7.852  -5.554   7.577  1.00 91.50           O  
ATOM    392  N   VAL A  51       7.439  -2.664   4.982  1.00 87.44           N  
ATOM    393  CA  VAL A  51       6.717  -2.982   3.741  1.00 87.44           C  
ATOM    394  C   VAL A  51       7.539  -2.616   2.506  1.00 87.44           C  
ATOM    395  CB  VAL A  51       5.341  -2.291   3.718  1.00 87.44           C  
ATOM    396  O   VAL A  51       7.572  -3.393   1.558  1.00 87.44           O  
ATOM    397  CG1 VAL A  51       4.643  -2.378   2.353  1.00 87.44           C  
ATOM    398  CG2 VAL A  51       4.410  -2.968   4.725  1.00 87.44           C  
ATOM    399  N   SER A  52       8.213  -1.463   2.512  1.00 85.88           N  
ATOM    400  CA  SER A  52       8.886  -0.922   1.322  1.00 85.88           C  
ATOM    401  C   SER A  52      10.351  -1.373   1.186  1.00 85.88           C  
ATOM    402  CB  SER A  52       8.736   0.601   1.347  1.00 85.88           C  
ATOM    403  O   SER A  52      10.850  -1.577   0.078  1.00 85.88           O  
ATOM    404  OG  SER A  52       9.328   1.187   0.206  1.00 85.88           O  
ATOM    405  N   VAL A  53      11.052  -1.622   2.299  1.00 88.12           N  
ATOM    406  CA  VAL A  53      12.493  -1.948   2.304  1.00 88.12           C  
ATOM    407  C   VAL A  53      12.803  -3.246   1.556  1.00 88.12           C  
ATOM    408  CB  VAL A  53      13.038  -1.986   3.750  1.00 88.12           C  
ATOM    409  O   VAL A  53      13.888  -3.394   0.985  1.00 88.12           O  
ATOM    410  CG1 VAL A  53      12.632  -3.239   4.535  1.00 88.12           C  
ATOM    411  CG2 VAL A  53      14.557  -1.837   3.773  1.00 88.12           C  
ATOM    412  N   ILE A  54      11.834  -4.168   1.506  1.00 87.50           N  
ATOM    413  CA  ILE A  54      11.978  -5.477   0.868  1.00 87.50           C  
ATOM    414  C   ILE A  54      12.419  -5.372  -0.592  1.00 87.50           C  
ATOM    415  CB  ILE A  54      10.675  -6.298   1.003  1.00 87.50           C  
ATOM    416  O   ILE A  54      13.277  -6.144  -1.010  1.00 87.50           O  
ATOM    417  CG1 ILE A  54      10.830  -7.749   0.507  1.00 87.50           C  
ATOM    418  CG2 ILE A  54       9.493  -5.679   0.242  1.00 87.50           C  
ATOM    419  CD1 ILE A  54      11.885  -8.527   1.287  1.00 87.50           C  
ATOM    420  N   ALA A  55      11.921  -4.380  -1.338  1.00 79.06           N  
ATOM    421  CA  ALA A  55      12.237  -4.209  -2.755  1.00 79.06           C  
ATOM    422  C   ALA A  55      13.751  -4.085  -3.002  1.00 79.06           C  
ATOM    423  CB  ALA A  55      11.478  -2.980  -3.264  1.00 79.06           C  
ATOM    424  O   ALA A  55      14.275  -4.632  -3.968  1.00 79.06           O  
ATOM    425  N   THR A  56      14.474  -3.436  -2.084  1.00 80.12           N  
ATOM    426  CA  THR A  56      15.940  -3.299  -2.167  1.00 80.12           C  
ATOM    427  C   THR A  56      16.706  -4.521  -1.668  1.00 80.12           C  
ATOM    428  CB  THR A  56      16.430  -2.059  -1.414  1.00 80.12           C  
ATOM    429  O   THR A  56      17.853  -4.729  -2.054  1.00 80.12           O  
ATOM    430  CG2 THR A  56      15.812  -0.785  -1.981  1.00 80.12           C  
ATOM    431  OG1 THR A  56      16.148  -2.117  -0.030  1.00 80.12           O  
ATOM    432  N   ALA A  57      16.083  -5.346  -0.825  1.00 83.88           N  
ATOM    433  CA  ALA A  57      16.707  -6.517  -0.221  1.00 83.88           C  
ATOM    434  C   ALA A  57      16.527  -7.801  -1.052  1.00 83.88           C  
ATOM    435  CB  ALA A  57      16.143  -6.665   1.196  1.00 83.88           C  
ATOM    436  O   ALA A  57      17.330  -8.725  -0.910  1.00 83.88           O  
ATOM    437  N   ILE A  58      15.507  -7.864  -1.923  1.00 83.00           N  
ATOM    438  CA  ILE A  58      15.166  -9.043  -2.741  1.00 83.00           C  
ATOM    439  C   ILE A  58      16.379  -9.649  -3.468  1.00 83.00           C  
ATOM    440  CB  ILE A  58      13.996  -8.723  -3.710  1.00 83.00           C  
ATOM    441  O   ILE A  58      16.569 -10.862  -3.334  1.00 83.00           O  
ATOM    442  CG1 ILE A  58      12.654  -8.794  -2.952  1.00 83.00           C  
ATOM    443  CG2 ILE A  58      13.943  -9.677  -4.919  1.00 83.00           C  
ATOM    444  CD1 ILE A  58      11.475  -8.167  -3.708  1.00 83.00           C  
ATOM    445  N   PRO A  59      17.230  -8.886  -4.190  1.00 77.44           N  
ATOM    446  CA  PRO A  59      18.363  -9.475  -4.907  1.00 77.44           C  
ATOM    447  C   PRO A  59      19.345 -10.197  -3.973  1.00 77.44           C  
ATOM    448  CB  PRO A  59      19.028  -8.312  -5.655  1.00 77.44           C  
ATOM    449  O   PRO A  59      19.766 -11.321  -4.252  1.00 77.44           O  
ATOM    450  CG  PRO A  59      17.896  -7.298  -5.821  1.00 77.44           C  
ATOM    451  CD  PRO A  59      17.105  -7.471  -4.529  1.00 77.44           C  
ATOM    452  N   SER A  60      19.655  -9.591  -2.823  1.00 82.25           N  
ATOM    453  CA  SER A  60      20.570 -10.154  -1.823  1.00 82.25           C  
ATOM    454  C   SER A  60      19.987 -11.389  -1.129  1.00 82.25           C  
ATOM    455  CB  SER A  60      20.928  -9.091  -0.779  1.00 82.25           C  
ATOM    456  O   SER A  60      20.698 -12.374  -0.932  1.00 82.25           O  
ATOM    457  OG  SER A  60      21.482  -7.960  -1.423  1.00 82.25           O  
ATOM    458  N   ILE A  61      18.691 -11.362  -0.796  1.00 84.12           N  
ATOM    459  CA  ILE A  61      17.974 -12.496  -0.188  1.00 84.12           C  
ATOM    460  C   ILE A  61      17.945 -13.685  -1.153  1.00 84.12           C  
ATOM    461  CB  ILE A  61      16.541 -12.063   0.209  1.00 84.12           C  
ATOM    462  O   ILE A  61      18.284 -14.809  -0.782  1.00 84.12           O  
ATOM    463  CG1 ILE A  61      16.590 -11.042   1.367  1.00 84.12           C  
ATOM    464  CG2 ILE A  61      15.684 -13.270   0.636  1.00 84.12           C  
ATOM    465  CD1 ILE A  61      15.262 -10.314   1.603  1.00 84.12           C  
ATOM    466  N   THR A  62      17.577 -13.428  -2.408  1.00 81.00           N  
ATOM    467  CA  THR A  62      17.446 -14.455  -3.449  1.00 81.00           C  
ATOM    468  C   THR A  62      18.783 -15.124  -3.739  1.00 81.00           C  
ATOM    469  CB  THR A  62      16.900 -13.842  -4.740  1.00 81.00           C  
ATOM    470  O   THR A  62      18.849 -16.350  -3.806  1.00 81.00           O  
ATOM    471  CG2 THR A  62      16.599 -14.899  -5.797  1.00 81.00           C  
ATOM    472  OG1 THR A  62      15.698 -13.172  -4.451  1.00 81.00           O  
ATOM    473  N   SER A  63      19.851 -14.328  -3.852  1.00 81.31           N  
ATOM    474  CA  SER A  63      21.215 -14.828  -4.038  1.00 81.31           C  
ATOM    475  C   SER A  63      21.652 -15.721  -2.874  1.00 81.31           C  
ATOM    476  CB  SER A  63      22.159 -13.634  -4.201  1.00 81.31           C  
ATOM    477  O   SER A  63      22.158 -16.819  -3.087  1.00 81.31           O  
ATOM    478  OG  SER A  63      23.486 -14.072  -4.394  1.00 81.31           O  
ATOM    479  N   GLN A  64      21.379 -15.313  -1.629  1.00 85.38           N  
ATOM    480  CA  GLN A  64      21.764 -16.099  -0.458  1.00 85.38           C  
ATOM    481  C   GLN A  64      20.991 -17.421  -0.342  1.00 85.38           C  
ATOM    482  CB  GLN A  64      21.604 -15.238   0.804  1.00 85.38           C  
ATOM    483  O   GLN A  64      21.582 -18.455  -0.028  1.00 85.38           O  
ATOM    484  CG  GLN A  64      22.072 -16.009   2.048  1.00 85.38           C  
ATOM    485  CD  GLN A  64      22.236 -15.138   3.284  1.00 85.38           C  
ATOM    486  NE2 GLN A  64      22.963 -15.597   4.278  1.00 85.38           N  
ATOM    487  OE1 GLN A  64      21.752 -14.028   3.402  1.00 85.38           O  
ATOM    488  N   PHE A  65      19.677 -17.410  -0.572  1.00 87.50           N  
ATOM    489  CA  PHE A  65      18.844 -18.607  -0.419  1.00 87.50           C  
ATOM    490  C   PHE A  65      18.769 -19.483  -1.667  1.00 87.50           C  
ATOM    491  CB  PHE A  65      17.454 -18.218   0.103  1.00 87.50           C  
ATOM    492  O   PHE A  65      18.214 -20.575  -1.585  1.00 87.50           O  
ATOM    493  CG  PHE A  65      17.434 -17.597   1.490  1.00 87.50           C  
ATOM    494  CD1 PHE A  65      18.303 -18.045   2.509  1.00 87.50           C  
ATOM    495  CD2 PHE A  65      16.499 -16.586   1.780  1.00 87.50           C  
ATOM    496  CE1 PHE A  65      18.262 -17.463   3.786  1.00 87.50           C  
ATOM    497  CE2 PHE A  65      16.446 -16.017   3.064  1.00 87.50           C  
ATOM    498  CZ  PHE A  65      17.333 -16.447   4.064  1.00 87.50           C  
ATOM    499  N   HIS A  66      19.338 -19.043  -2.794  1.00 79.44           N  
ATOM    500  CA  HIS A  66      19.303 -19.760  -4.073  1.00 79.44           C  
ATOM    501  C   HIS A  66      17.863 -20.118  -4.510  1.00 79.44           C  
ATOM    502  CB  HIS A  66      20.265 -20.964  -4.037  1.00 79.44           C  
ATOM    503  O   HIS A  66      17.632 -21.120  -5.182  1.00 79.44           O  
ATOM    504  CG  HIS A  66      21.689 -20.625  -3.656  1.00 79.44           C  
ATOM    505  CD2 HIS A  66      22.785 -20.681  -4.476  1.00 79.44           C  
ATOM    506  ND1 HIS A  66      22.141 -20.222  -2.417  1.00 79.44           N  
ATOM    507  CE1 HIS A  66      23.464 -20.020  -2.500  1.00 79.44           C  
ATOM    508  NE2 HIS A  66      23.909 -20.308  -3.731  1.00 79.44           N  
ATOM    509  N   ALA A  67      16.885 -19.295  -4.113  1.00 74.00           N  
ATOM    510  CA  ALA A  67      15.451 -19.558  -4.242  1.00 74.00           C  
ATOM    511  C   ALA A  67      14.781 -18.517  -5.153  1.00 74.00           C  
ATOM    512  CB  ALA A  67      14.839 -19.635  -2.837  1.00 74.00           C  
ATOM    513  O   ALA A  67      14.051 -17.636  -4.698  1.00 74.00           O  
ATOM    514  N   GLY A  68      15.063 -18.597  -6.457  1.00 63.53           N  
ATOM    515  CA  GLY A  68      14.530 -17.661  -7.458  1.00 63.53           C  
ATOM    516  C   GLY A  68      13.013 -17.750  -7.662  1.00 63.53           C  
ATOM    517  O   GLY A  68      12.383 -16.765  -8.029  1.00 63.53           O  
ATOM    518  N   THR A  69      12.406 -18.904  -7.377  1.00 69.69           N  
ATOM    519  CA  THR A  69      10.950 -19.114  -7.487  1.00 69.69           C  
ATOM    520  C   THR A  69      10.145 -18.372  -6.425  1.00 69.69           C  
ATOM    521  CB  THR A  69      10.620 -20.607  -7.374  1.00 69.69           C  
ATOM    522  O   THR A  69       8.945 -18.175  -6.590  1.00 69.69           O  
ATOM    523  CG2 THR A  69      11.153 -21.370  -8.590  1.00 69.69           C  
ATOM    524  OG1 THR A  69      11.226 -21.161  -6.221  1.00 69.69           O  
ATOM    525  N   ASP A  70      10.800 -17.948  -5.345  1.00 75.56           N  
ATOM    526  CA  ASP A  70      10.139 -17.439  -4.144  1.00 75.56           C  
ATOM    527  C   ASP A  70      10.089 -15.900  -4.097  1.00 75.56           C  
ATOM    528  CB  ASP A  70      10.829 -18.048  -2.917  1.00 75.56           C  
ATOM    529  O   ASP A  70       9.516 -15.317  -3.178  1.00 75.56           O  
ATOM    530  CG  ASP A  70      10.670 -19.572  -2.785  1.00 75.56           C  
ATOM    531  OD1 ASP A  70       9.951 -20.199  -3.597  1.00 75.56           O  
ATOM    532  OD2 ASP A  70      11.319 -20.119  -1.862  1.00 75.56           O  
ATOM    533  N   ILE A  71      10.654 -15.228  -5.107  1.00 76.88           N  
ATOM    534  CA  ILE A  71      10.818 -13.767  -5.159  1.00 76.88           C  
ATOM    535  C   ILE A  71       9.489 -13.020  -4.995  1.00 76.88           C  
ATOM    536  CB  ILE A  71      11.524 -13.364  -6.474  1.00 76.88           C  
ATOM    537  O   ILE A  71       9.414 -12.087  -4.193  1.00 76.88           O  
ATOM    538  CG1 ILE A  71      12.972 -13.897  -6.491  1.00 76.88           C  
ATOM    539  CG2 ILE A  71      11.514 -11.834  -6.652  1.00 76.88           C  
ATOM    540  CD1 ILE A  71      13.655 -13.730  -7.855  1.00 76.88           C  
ATOM    541  N   GLY A  72       8.441 -13.432  -5.721  1.00 73.94           N  
ATOM    542  CA  GLY A  72       7.121 -12.789  -5.639  1.00 73.94           C  
ATOM    543  C   GLY A  72       6.537 -12.857  -4.226  1.00 73.94           C  
ATOM    544  O   GLY A  72       6.031 -11.873  -3.685  1.00 73.94           O  
ATOM    545  N   TRP A  73       6.744 -13.984  -3.542  1.00 84.00           N  
ATOM    546  CA  TRP A  73       6.246 -14.191  -2.185  1.00 84.00           C  
ATOM    547  C   TRP A  73       6.890 -13.271  -1.151  1.00 84.00           C  
ATOM    548  CB  TRP A  73       6.444 -15.651  -1.791  1.00 84.00           C  
ATOM    549  O   TRP A  73       6.225 -12.894  -0.182  1.00 84.00           O  
ATOM    550  CG  TRP A  73       5.603 -16.601  -2.568  1.00 84.00           C  
ATOM    551  CD1 TRP A  73       6.025 -17.465  -3.519  1.00 84.00           C  
ATOM    552  CD2 TRP A  73       4.171 -16.816  -2.428  1.00 84.00           C  
ATOM    553  CE2 TRP A  73       3.817 -17.933  -3.234  1.00 84.00           C  
ATOM    554  CE3 TRP A  73       3.155 -16.226  -1.644  1.00 84.00           C  
ATOM    555  NE1 TRP A  73       4.966 -18.246  -3.929  1.00 84.00           N  
ATOM    556  CH2 TRP A  73       1.552 -17.906  -2.387  1.00 84.00           C  
ATOM    557  CZ2 TRP A  73       2.551 -18.517  -3.158  1.00 84.00           C  
ATOM    558  CZ3 TRP A  73       1.847 -16.745  -1.651  1.00 84.00           C  
ATOM    559  N   TYR A  74       8.147 -12.864  -1.335  1.00 85.69           N  
ATOM    560  CA  TYR A  74       8.822 -11.959  -0.400  1.00 85.69           C  
ATOM    561  C   TYR A  74       8.115 -10.601  -0.286  1.00 85.69           C  
ATOM    562  CB  TYR A  74      10.276 -11.757  -0.845  1.00 85.69           C  
ATOM    563  O   TYR A  74       7.985 -10.060   0.820  1.00 85.69           O  
ATOM    564  CG  TYR A  74      11.158 -12.993  -0.916  1.00 85.69           C  
ATOM    565  CD1 TYR A  74      10.911 -14.131  -0.117  1.00 85.69           C  
ATOM    566  CD2 TYR A  74      12.262 -12.985  -1.789  1.00 85.69           C  
ATOM    567  CE1 TYR A  74      11.774 -15.241  -0.183  1.00 85.69           C  
ATOM    568  CE2 TYR A  74      13.105 -14.106  -1.884  1.00 85.69           C  
ATOM    569  OH  TYR A  74      13.700 -16.300  -1.162  1.00 85.69           O  
ATOM    570  CZ  TYR A  74      12.865 -15.234  -1.075  1.00 85.69           C  
ATOM    571  N   GLY A  75       7.644 -10.071  -1.419  1.00 80.88           N  
ATOM    572  CA  GLY A  75       6.901  -8.815  -1.498  1.00 80.88           C  
ATOM    573  C   GLY A  75       5.413  -8.975  -1.190  1.00 80.88           C  
ATOM    574  O   GLY A  75       4.858  -8.154  -0.463  1.00 80.88           O  
ATOM    575  N   ALA A  76       4.784 -10.047  -1.682  1.00 83.31           N  
ATOM    576  CA  ALA A  76       3.332 -10.220  -1.639  1.00 83.31           C  
ATOM    577  C   ALA A  76       2.788 -10.713  -0.287  1.00 83.31           C  
ATOM    578  CB  ALA A  76       2.948 -11.181  -2.768  1.00 83.31           C  
ATOM    579  O   ALA A  76       1.686 -10.337   0.111  1.00 83.31           O  
ATOM    580  N   THR A  77       3.545 -11.528   0.459  1.00 89.44           N  
ATOM    581  CA  THR A  77       3.007 -12.218   1.652  1.00 89.44           C  
ATOM    582  C   THR A  77       2.575 -11.251   2.757  1.00 89.44           C  
ATOM    583  CB  THR A  77       4.017 -13.224   2.219  1.00 89.44           C  
ATOM    584  O   THR A  77       1.545 -11.462   3.392  1.00 89.44           O  
ATOM    585  CG2 THR A  77       3.431 -14.075   3.339  1.00 89.44           C  
ATOM    586  OG1 THR A  77       4.396 -14.135   1.223  1.00 89.44           O  
ATOM    587  N   TYR A  78       3.332 -10.173   2.972  1.00 90.94           N  
ATOM    588  CA  TYR A  78       3.004  -9.158   3.977  1.00 90.94           C  
ATOM    589  C   TYR A  78       1.687  -8.421   3.663  1.00 90.94           C  
ATOM    590  CB  TYR A  78       4.195  -8.205   4.164  1.00 90.94           C  
ATOM    591  O   TYR A  78       0.786  -8.447   4.502  1.00 90.94           O  
ATOM    592  CG  TYR A  78       4.045  -7.202   5.294  1.00 90.94           C  
ATOM    593  CD1 TYR A  78       3.037  -6.212   5.288  1.00 90.94           C  
ATOM    594  CD2 TYR A  78       4.950  -7.254   6.368  1.00 90.94           C  
ATOM    595  CE1 TYR A  78       2.901  -5.329   6.375  1.00 90.94           C  
ATOM    596  CE2 TYR A  78       4.851  -6.335   7.424  1.00 90.94           C  
ATOM    597  OH  TYR A  78       3.701  -4.537   8.491  1.00 90.94           O  
ATOM    598  CZ  TYR A  78       3.814  -5.386   7.442  1.00 90.94           C  
ATOM    599  N   PRO A  79       1.524  -7.753   2.500  1.00 86.94           N  
ATOM    600  CA  PRO A  79       0.275  -7.067   2.179  1.00 86.94           C  
ATOM    601  C   PRO A  79      -0.907  -8.038   2.057  1.00 86.94           C  
ATOM    602  CB  PRO A  79       0.540  -6.295   0.881  1.00 86.94           C  
ATOM    603  O   PRO A  79      -2.022  -7.669   2.419  1.00 86.94           O  
ATOM    604  CG  PRO A  79       1.697  -7.045   0.231  1.00 86.94           C  
ATOM    605  CD  PRO A  79       2.495  -7.527   1.438  1.00 86.94           C  
ATOM    606  N   LEU A  80      -0.676  -9.287   1.635  1.00 88.88           N  
ATOM    607  CA  LEU A  80      -1.701 -10.332   1.576  1.00 88.88           C  
ATOM    608  C   LEU A  80      -2.258 -10.677   2.967  1.00 88.88           C  
ATOM    609  CB  LEU A  80      -1.096 -11.535   0.830  1.00 88.88           C  
ATOM    610  O   LEU A  80      -3.481 -10.689   3.154  1.00 88.88           O  
ATOM    611  CG  LEU A  80      -2.013 -12.757   0.631  1.00 88.88           C  
ATOM    612  CD1 LEU A  80      -1.503 -13.581  -0.553  1.00 88.88           C  
ATOM    613  CD2 LEU A  80      -2.023 -13.676   1.858  1.00 88.88           C  
ATOM    614  N   THR A  81      -1.400 -10.915   3.967  1.00 91.75           N  
ATOM    615  CA  THR A  81      -1.873 -11.164   5.342  1.00 91.75           C  
ATOM    616  C   THR A  81      -2.451  -9.905   5.976  1.00 91.75           C  
ATOM    617  CB  THR A  81      -0.802 -11.761   6.263  1.00 91.75           C  
ATOM    618  O   THR A  81      -3.462  -9.983   6.671  1.00 91.75           O  
ATOM    619  CG2 THR A  81      -0.363 -13.146   5.800  1.00 91.75           C  
ATOM    620  OG1 THR A  81       0.345 -10.957   6.353  1.00 91.75           O  
ATOM    621  N   MET A  82      -1.877  -8.736   5.683  1.00 89.19           N  
ATOM    622  CA  MET A  82      -2.391  -7.459   6.169  1.00 89.19           C  
ATOM    623  C   MET A  82      -3.819  -7.196   5.668  1.00 89.19           C  
ATOM    624  CB  MET A  82      -1.424  -6.335   5.777  1.00 89.19           C  
ATOM    625  O   MET A  82      -4.699  -6.907   6.472  1.00 89.19           O  
ATOM    626  CG  MET A  82      -1.707  -5.041   6.540  1.00 89.19           C  
ATOM    627  SD  MET A  82      -0.555  -3.708   6.119  1.00 89.19           S  
ATOM    628  CE  MET A  82      -0.973  -2.528   7.423  1.00 89.19           C  
ATOM    629  N   CYS A  83      -4.074  -7.360   4.365  1.00 88.88           N  
ATOM    630  CA  CYS A  83      -5.375  -7.116   3.737  1.00 88.88           C  
ATOM    631  C   CYS A  83      -6.463  -8.082   4.234  1.00 88.88           C  
ATOM    632  CB  CYS A  83      -5.189  -7.212   2.214  1.00 88.88           C  
ATOM    633  O   CYS A  83      -7.553  -7.640   4.613  1.00 88.88           O  
ATOM    634  SG  CYS A  83      -6.746  -6.868   1.339  1.00 88.88           S  
ATOM    635  N   SER A  84      -6.156  -9.384   4.271  1.00 90.50           N  
ATOM    636  CA  SER A  84      -7.108 -10.441   4.649  1.00 90.50           C  
ATOM    637  C   SER A  84      -7.506 -10.402   6.127  1.00 90.50           C  
ATOM    638  CB  SER A  84      -6.546 -11.822   4.288  1.00 90.50           C  
ATOM    639  O   SER A  84      -8.651 -10.698   6.467  1.00 90.50           O  
ATOM    640  OG  SER A  84      -5.258 -12.018   4.844  1.00 90.50           O  
ATOM    641  N   LEU A  85      -6.596  -9.989   7.013  1.00 92.12           N  
ATOM    642  CA  LEU A  85      -6.835  -9.953   8.461  1.00 92.12           C  
ATOM    643  C   LEU A  85      -7.269  -8.583   8.981  1.00 92.12           C  
ATOM    644  CB  LEU A  85      -5.585 -10.465   9.181  1.00 92.12           C  
ATOM    645  O   LEU A  85      -7.637  -8.462  10.151  1.00 92.12           O  
ATOM    646  CG  LEU A  85      -5.315 -11.946   8.872  1.00 92.12           C  
ATOM    647  CD1 LEU A  85      -3.914 -12.297   9.321  1.00 92.12           C  
ATOM    648  CD2 LEU A  85      -6.264 -12.867   9.635  1.00 92.12           C  
ATOM    649  N   GLN A  86      -7.279  -7.559   8.125  1.00 90.50           N  
ATOM    650  CA  GLN A  86      -7.656  -6.201   8.504  1.00 90.50           C  
ATOM    651  C   GLN A  86      -9.045  -6.141   9.177  1.00 90.50           C  
ATOM    652  CB  GLN A  86      -7.533  -5.278   7.275  1.00 90.50           C  
ATOM    653  O   GLN A  86      -9.140  -5.550  10.252  1.00 90.50           O  
ATOM    654  CG  GLN A  86      -7.566  -3.787   7.601  1.00 90.50           C  
ATOM    655  CD  GLN A  86      -6.319  -3.316   8.325  1.00 90.50           C  
ATOM    656  NE2 GLN A  86      -6.490  -2.687   9.460  1.00 90.50           N  
ATOM    657  OE1 GLN A  86      -5.192  -3.503   7.902  1.00 90.50           O  
ATOM    658  N   PRO A  87     -10.130  -6.760   8.660  1.00 89.00           N  
ATOM    659  CA  PRO A  87     -11.434  -6.688   9.329  1.00 89.00           C  
ATOM    660  C   PRO A  87     -11.454  -7.389  10.691  1.00 89.00           C  
ATOM    661  CB  PRO A  87     -12.441  -7.304   8.357  1.00 89.00           C  
ATOM    662  O   PRO A  87     -12.018  -6.851  11.649  1.00 89.00           O  
ATOM    663  CG  PRO A  87     -11.760  -7.107   7.008  1.00 89.00           C  
ATOM    664  CD  PRO A  87     -10.302  -7.390   7.356  1.00 89.00           C  
ATOM    665  N   LEU A  88     -10.769  -8.534  10.802  1.00 90.81           N  
ATOM    666  CA  LEU A  88     -10.601  -9.258  12.062  1.00 90.81           C  
ATOM    667  C   LEU A  88      -9.866  -8.401  13.100  1.00 90.81           C  
ATOM    668  CB  LEU A  88      -9.874 -10.590  11.790  1.00 90.81           C  
ATOM    669  O   LEU A  88     -10.274  -8.374  14.261  1.00 90.81           O  
ATOM    670  CG  LEU A  88      -9.530 -11.400  13.056  1.00 90.81           C  
ATOM    671  CD1 LEU A  88     -10.750 -11.689  13.934  1.00 90.81           C  
ATOM    672  CD2 LEU A  88      -8.889 -12.728  12.660  1.00 90.81           C  
ATOM    673  N   SER A  89      -8.842  -7.644  12.696  1.00 90.38           N  
ATOM    674  CA  SER A  89      -8.151  -6.726  13.607  1.00 90.38           C  
ATOM    675  C   SER A  89      -9.097  -5.664  14.171  1.00 90.38           C  
ATOM    676  CB  SER A  89      -6.910  -6.112  12.947  1.00 90.38           C  
ATOM    677  O   SER A  89      -9.113  -5.434  15.381  1.00 90.38           O  
ATOM    678  OG  SER A  89      -7.184  -4.946  12.189  1.00 90.38           O  
ATOM    679  N   GLY A  90      -9.979  -5.111  13.332  1.00 87.31           N  
ATOM    680  CA  GLY A  90     -11.038  -4.202  13.772  1.00 87.31           C  
ATOM    681  C   GLY A  90     -11.977  -4.850  14.788  1.00 87.31           C  
ATOM    682  O   GLY A  90     -12.247  -4.258  15.832  1.00 87.31           O  
ATOM    683  N   LYS A  91     -12.422  -6.089  14.539  1.00 87.19           N  
ATOM    684  CA  LYS A  91     -13.285  -6.839  15.467  1.00 87.19           C  
ATOM    685  C   LYS A  91     -12.589  -7.101  16.805  1.00 87.19           C  
ATOM    686  CB  LYS A  91     -13.738  -8.146  14.792  1.00 87.19           C  
ATOM    687  O   LYS A  91     -13.195  -6.879  17.855  1.00 87.19           O  
ATOM    688  CG  LYS A  91     -14.886  -8.860  15.523  1.00 87.19           C  
ATOM    689  CD  LYS A  91     -16.237  -8.145  15.373  1.00 87.19           C  
ATOM    690  CE  LYS A  91     -17.342  -9.013  15.976  1.00 87.19           C  
ATOM    691  NZ  LYS A  91     -18.690  -8.543  15.592  1.00 87.19           N  
ATOM    692  N   ILE A  92     -11.312  -7.481  16.788  1.00 88.94           N  
ATOM    693  CA  ILE A  92     -10.495  -7.642  17.999  1.00 88.94           C  
ATOM    694  C   ILE A  92     -10.465  -6.330  18.793  1.00 88.94           C  
ATOM    695  CB  ILE A  92      -9.084  -8.171  17.641  1.00 88.94           C  
ATOM    696  O   ILE A  92     -10.778  -6.347  19.980  1.00 88.94           O  
ATOM    697  CG1 ILE A  92      -9.193  -9.644  17.184  1.00 88.94           C  
ATOM    698  CG2 ILE A  92      -8.110  -8.071  18.832  1.00 88.94           C  
ATOM    699  CD1 ILE A  92      -7.950 -10.201  16.488  1.00 88.94           C  
ATOM    700  N   SER A  93     -10.218  -5.188  18.145  1.00 83.62           N  
ATOM    701  CA  SER A  93     -10.221  -3.872  18.806  1.00 83.62           C  
ATOM    702  C   SER A  93     -11.591  -3.446  19.358  1.00 83.62           C  
ATOM    703  CB  SER A  93      -9.718  -2.804  17.833  1.00 83.62           C  
ATOM    704  O   SER A  93     -11.663  -2.623  20.275  1.00 83.62           O  
ATOM    705  OG  SER A  93      -8.397  -3.086  17.417  1.00 83.62           O  
ATOM    706  N   THR A  94     -12.699  -3.995  18.845  1.00 81.31           N  
ATOM    707  CA  THR A  94     -14.026  -3.750  19.439  1.00 81.31           C  
ATOM    708  C   THR A  94     -14.253  -4.525  20.735  1.00 81.31           C  
ATOM    709  CB  THR A  94     -15.195  -3.994  18.474  1.00 81.31           C  
ATOM    710  O   THR A  94     -14.821  -3.969  21.674  1.00 81.31           O  
ATOM    711  CG2 THR A  94     -15.100  -3.106  17.247  1.00 81.31           C  
ATOM    712  OG1 THR A  94     -15.326  -5.326  18.028  1.00 81.31           O  
ATOM    713  N   ILE A  95     -13.785  -5.775  20.806  1.00 82.62           N  
ATOM    714  CA  ILE A  95     -14.069  -6.710  21.909  1.00 82.62           C  
ATOM    715  C   ILE A  95     -13.024  -6.608  23.027  1.00 82.62           C  
ATOM    716  CB  ILE A  95     -14.132  -8.149  21.342  1.00 82.62           C  
ATOM    717  O   ILE A  95     -13.347  -6.680  24.215  1.00 82.62           O  
ATOM    718  CG1 ILE A  95     -15.315  -8.318  20.363  1.00 82.62           C  
ATOM    719  CG2 ILE A  95     -14.256  -9.192  22.467  1.00 82.62           C  
ATOM    720  CD1 ILE A  95     -15.135  -9.519  19.431  1.00 82.62           C  
ATOM    721  N   PHE A  96     -11.756  -6.482  22.652  1.00 84.56           N  
ATOM    722  CA  PHE A  96     -10.634  -6.422  23.578  1.00 84.56           C  
ATOM    723  C   PHE A  96     -10.251  -4.968  23.880  1.00 84.56           C  
ATOM    724  CB  PHE A  96      -9.481  -7.277  23.033  1.00 84.56           C  
ATOM    725  O   PHE A  96     -10.663  -4.036  23.187  1.00 84.56           O  
ATOM    726  CG  PHE A  96      -9.804  -8.760  22.953  1.00 84.56           C  
ATOM    727  CD1 PHE A  96      -9.588  -9.596  24.066  1.00 84.56           C  
ATOM    728  CD2 PHE A  96     -10.329  -9.308  21.768  1.00 84.56           C  
ATOM    729  CE1 PHE A  96      -9.891 -10.969  23.989  1.00 84.56           C  
ATOM    730  CE2 PHE A  96     -10.629 -10.678  21.690  1.00 84.56           C  
ATOM    731  CZ  PHE A  96     -10.407 -11.511  22.799  1.00 84.56           C  
ATOM    732  N   SER A  97      -9.480  -4.776  24.954  1.00 82.25           N  
ATOM    733  CA  SER A  97      -8.916  -3.468  25.311  1.00 82.25           C  
ATOM    734  C   SER A  97      -8.083  -2.930  24.144  1.00 82.25           C  
ATOM    735  CB  SER A  97      -8.123  -3.581  26.624  1.00 82.25           C  
ATOM    736  O   SER A  97      -7.326  -3.678  23.514  1.00 82.25           O  
ATOM    737  OG  SER A  97      -7.003  -2.728  26.676  1.00 82.25           O  
ATOM    738  N   SER A  98      -8.253  -1.648  23.829  1.00 77.69           N  
ATOM    739  CA  SER A  98      -7.590  -0.983  22.707  1.00 77.69           C  
ATOM    740  C   SER A  98      -6.076  -0.977  22.914  1.00 77.69           C  
ATOM    741  CB  SER A  98      -8.101   0.454  22.557  1.00 77.69           C  
ATOM    742  O   SER A  98      -5.333  -1.283  21.979  1.00 77.69           O  
ATOM    743  OG  SER A  98      -9.508   0.482  22.396  1.00 77.69           O  
ATOM    744  N   ARG A  99      -5.622  -0.732  24.153  1.00 81.38           N  
ATOM    745  CA  ARG A  99      -4.209  -0.797  24.547  1.00 81.38           C  
ATOM    746  C   ARG A  99      -3.608  -2.175  24.289  1.00 81.38           C  
ATOM    747  CB  ARG A  99      -4.109  -0.425  26.033  1.00 81.38           C  
ATOM    748  O   ARG A  99      -2.601  -2.286  23.592  1.00 81.38           O  
ATOM    749  CG  ARG A  99      -2.682  -0.493  26.591  1.00 81.38           C  
ATOM    750  CD  ARG A  99      -2.752  -0.478  28.115  1.00 81.38           C  
ATOM    751  NE  ARG A  99      -1.410  -0.496  28.721  1.00 81.38           N  
ATOM    752  NH1 ARG A  99      -2.125  -0.145  30.872  1.00 81.38           N  
ATOM    753  NH2 ARG A  99       0.026  -0.173  30.474  1.00 81.38           N  
ATOM    754  CZ  ARG A  99      -1.173  -0.279  30.001  1.00 81.38           C  
ATOM    755  N   TRP A 100      -4.206  -3.228  24.849  1.00 84.56           N  
ATOM    756  CA  TRP A 100      -3.645  -4.579  24.746  1.00 84.56           C  
ATOM    757  C   TRP A 100      -3.732  -5.134  23.331  1.00 84.56           C  
ATOM    758  CB  TRP A 100      -4.319  -5.519  25.744  1.00 84.56           C  
ATOM    759  O   TRP A 100      -2.782  -5.760  22.871  1.00 84.56           O  
ATOM    760  CG  TRP A 100      -3.910  -5.270  27.158  1.00 84.56           C  
ATOM    761  CD1 TRP A 100      -4.701  -4.787  28.138  1.00 84.56           C  
ATOM    762  CD2 TRP A 100      -2.594  -5.457  27.765  1.00 84.56           C  
ATOM    763  CE2 TRP A 100      -2.671  -5.060  29.135  1.00 84.56           C  
ATOM    764  CE3 TRP A 100      -1.344  -5.918  27.290  1.00 84.56           C  
ATOM    765  NE1 TRP A 100      -3.980  -4.656  29.303  1.00 84.56           N  
ATOM    766  CH2 TRP A 100      -0.333  -5.585  29.489  1.00 84.56           C  
ATOM    767  CZ2 TRP A 100      -1.562  -5.121  29.991  1.00 84.56           C  
ATOM    768  CZ3 TRP A 100      -0.225  -5.980  28.143  1.00 84.56           C  
ATOM    769  N   SER A 101      -4.824  -4.851  22.616  1.00 87.81           N  
ATOM    770  CA  SER A 101      -4.957  -5.236  21.209  1.00 87.81           C  
ATOM    771  C   SER A 101      -3.827  -4.631  20.381  1.00 87.81           C  
ATOM    772  CB  SER A 101      -6.300  -4.786  20.631  1.00 87.81           C  
ATOM    773  O   SER A 101      -3.130  -5.357  19.676  1.00 87.81           O  
ATOM    774  OG  SER A 101      -7.367  -5.312  21.385  1.00 87.81           O  
ATOM    775  N   TYR A 102      -3.592  -3.321  20.518  1.00 87.94           N  
ATOM    776  CA  TYR A 102      -2.515  -2.637  19.809  1.00 87.94           C  
ATOM    777  C   TYR A 102      -1.138  -3.217  20.154  1.00 87.94           C  
ATOM    778  CB  TYR A 102      -2.568  -1.140  20.131  1.00 87.94           C  
ATOM    779  O   TYR A 102      -0.356  -3.519  19.254  1.00 87.94           O  
ATOM    780  CG  TYR A 102      -1.543  -0.348  19.350  1.00 87.94           C  
ATOM    781  CD1 TYR A 102      -0.207  -0.283  19.792  1.00 87.94           C  
ATOM    782  CD2 TYR A 102      -1.916   0.262  18.141  1.00 87.94           C  
ATOM    783  CE1 TYR A 102       0.758   0.383  19.016  1.00 87.94           C  
ATOM    784  CE2 TYR A 102      -0.963   0.974  17.395  1.00 87.94           C  
ATOM    785  OH  TYR A 102       1.271   1.750  17.123  1.00 87.94           O  
ATOM    786  CZ  TYR A 102       0.369   1.038  17.836  1.00 87.94           C  
ATOM    787  N   LEU A 103      -0.844  -3.406  21.446  1.00 89.62           N  
ATOM    788  CA  LEU A 103       0.436  -3.953  21.902  1.00 89.62           C  
ATOM    789  C   LEU A 103       0.689  -5.363  21.371  1.00 89.62           C  
ATOM    790  CB  LEU A 103       0.480  -3.964  23.438  1.00 89.62           C  
ATOM    791  O   LEU A 103       1.806  -5.650  20.952  1.00 89.62           O  
ATOM    792  CG  LEU A 103       0.754  -2.593  24.074  1.00 89.62           C  
ATOM    793  CD1 LEU A 103       0.599  -2.717  25.588  1.00 89.62           C  
ATOM    794  CD2 LEU A 103       2.175  -2.104  23.778  1.00 89.62           C  
ATOM    795  N   VAL A 104      -0.330  -6.227  21.355  1.00 92.50           N  
ATOM    796  CA  VAL A 104      -0.215  -7.584  20.806  1.00 92.50           C  
ATOM    797  C   VAL A 104       0.077  -7.526  19.311  1.00 92.50           C  
ATOM    798  CB  VAL A 104      -1.469  -8.421  21.115  1.00 92.50           C  
ATOM    799  O   VAL A 104       1.057  -8.122  18.877  1.00 92.50           O  
ATOM    800  CG1 VAL A 104      -1.498  -9.748  20.344  1.00 92.50           C  
ATOM    801  CG2 VAL A 104      -1.516  -8.767  22.610  1.00 92.50           C  
ATOM    802  N   PHE A 105      -0.694  -6.760  18.534  1.00 94.06           N  
ATOM    803  CA  PHE A 105      -0.449  -6.607  17.097  1.00 94.06           C  
ATOM    804  C   PHE A 105       0.947  -6.055  16.800  1.00 94.06           C  
ATOM    805  CB  PHE A 105      -1.525  -5.697  16.492  1.00 94.06           C  
ATOM    806  O   PHE A 105       1.660  -6.570  15.938  1.00 94.06           O  
ATOM    807  CG  PHE A 105      -2.808  -6.424  16.163  1.00 94.06           C  
ATOM    808  CD1 PHE A 105      -2.794  -7.437  15.187  1.00 94.06           C  
ATOM    809  CD2 PHE A 105      -4.024  -6.058  16.771  1.00 94.06           C  
ATOM    810  CE1 PHE A 105      -3.976  -8.114  14.856  1.00 94.06           C  
ATOM    811  CE2 PHE A 105      -5.209  -6.739  16.446  1.00 94.06           C  
ATOM    812  CZ  PHE A 105      -5.176  -7.778  15.500  1.00 94.06           C  
ATOM    813  N   PHE A 106       1.377  -5.048  17.554  1.00 93.19           N  
ATOM    814  CA  PHE A 106       2.692  -4.457  17.376  1.00 93.19           C  
ATOM    815  C   PHE A 106       3.826  -5.407  17.794  1.00 93.19           C  
ATOM    816  CB  PHE A 106       2.728  -3.123  18.118  1.00 93.19           C  
ATOM    817  O   PHE A 106       4.827  -5.521  17.089  1.00 93.19           O  
ATOM    818  CG  PHE A 106       3.957  -2.326  17.768  1.00 93.19           C  
ATOM    819  CD1 PHE A 106       4.952  -2.134  18.732  1.00 93.19           C  
ATOM    820  CD2 PHE A 106       4.142  -1.840  16.461  1.00 93.19           C  
ATOM    821  CE1 PHE A 106       6.123  -1.448  18.392  1.00 93.19           C  
ATOM    822  CE2 PHE A 106       5.321  -1.162  16.118  1.00 93.19           C  
ATOM    823  CZ  PHE A 106       6.307  -0.946  17.093  1.00 93.19           C  
ATOM    824  N   ALA A 107       3.659  -6.166  18.879  1.00 94.06           N  
ATOM    825  CA  ALA A 107       4.603  -7.209  19.273  1.00 94.06           C  
ATOM    826  C   ALA A 107       4.684  -8.331  18.224  1.00 94.06           C  
ATOM    827  CB  ALA A 107       4.202  -7.752  20.648  1.00 94.06           C  
ATOM    828  O   ALA A 107       5.780  -8.795  17.912  1.00 94.06           O  
ATOM    829  N   THR A 108       3.556  -8.729  17.624  1.00 96.25           N  
ATOM    830  CA  THR A 108       3.524  -9.680  16.502  1.00 96.25           C  
ATOM    831  C   THR A 108       4.272  -9.133  15.283  1.00 96.25           C  
ATOM    832  CB  THR A 108       2.076 -10.040  16.127  1.00 96.25           C  
ATOM    833  O   THR A 108       5.036  -9.870  14.664  1.00 96.25           O  
ATOM    834  CG2 THR A 108       1.993 -11.125  15.059  1.00 96.25           C  
ATOM    835  OG1 THR A 108       1.390 -10.560  17.240  1.00 96.25           O  
ATOM    836  N   PHE A 109       4.139  -7.839  14.976  1.00 95.81           N  
ATOM    837  CA  PHE A 109       4.910  -7.185  13.913  1.00 95.81           C  
ATOM    838  C   PHE A 109       6.427  -7.232  14.178  1.00 95.81           C  
ATOM    839  CB  PHE A 109       4.409  -5.746  13.718  1.00 95.81           C  
ATOM    840  O   PHE A 109       7.203  -7.624  13.300  1.00 95.81           O  
ATOM    841  CG  PHE A 109       5.363  -4.886  12.914  1.00 95.81           C  
ATOM    842  CD1 PHE A 109       6.213  -3.973  13.569  1.00 95.81           C  
ATOM    843  CD2 PHE A 109       5.457  -5.060  11.521  1.00 95.81           C  
ATOM    844  CE1 PHE A 109       7.154  -3.235  12.830  1.00 95.81           C  
ATOM    845  CE2 PHE A 109       6.402  -4.324  10.785  1.00 95.81           C  
ATOM    846  CZ  PHE A 109       7.247  -3.411  11.438  1.00 95.81           C  
ATOM    847  N   VAL A 110       6.858  -6.896  15.400  1.00 95.38           N  
ATOM    848  CA  VAL A 110       8.276  -6.951  15.799  1.00 95.38           C  
ATOM    849  C   VAL A 110       8.803  -8.389  15.763  1.00 95.38           C  
ATOM    850  CB  VAL A 110       8.482  -6.316  17.190  1.00 95.38           C  
ATOM    851  O   VAL A 110       9.915  -8.622  15.291  1.00 95.38           O  
ATOM    852  CG1 VAL A 110       9.926  -6.464  17.687  1.00 95.38           C  
ATOM    853  CG2 VAL A 110       8.179  -4.811  17.161  1.00 95.38           C  
ATOM    854  N   LEU A 111       8.001  -9.369  16.190  1.00 96.38           N  
ATOM    855  CA  LEU A 111       8.346 -10.789  16.103  1.00 96.38           C  
ATOM    856  C   LEU A 111       8.515 -11.244  14.647  1.00 96.38           C  
ATOM    857  CB  LEU A 111       7.266 -11.611  16.828  1.00 96.38           C  
ATOM    858  O   LEU A 111       9.485 -11.925  14.330  1.00 96.38           O  
ATOM    859  CG  LEU A 111       7.527 -13.129  16.826  1.00 96.38           C  
ATOM    860  CD1 LEU A 111       8.793 -13.493  17.605  1.00 96.38           C  
ATOM    861  CD2 LEU A 111       6.339 -13.850  17.460  1.00 96.38           C  
ATOM    862  N   GLY A 112       7.615 -10.842  13.748  1.00 96.19           N  
ATOM    863  CA  GLY A 112       7.745 -11.121  12.317  1.00 96.19           C  
ATOM    864  C   GLY A 112       9.005 -10.496  11.711  1.00 96.19           C  
ATOM    865  O   GLY A 112       9.733 -11.162  10.973  1.00 96.19           O  
ATOM    866  N   SER A 113       9.327  -9.257  12.099  1.00 95.06           N  
ATOM    867  CA  SER A 113      10.577  -8.584  11.710  1.00 95.06           C  
ATOM    868  C   SER A 113      11.814  -9.341  12.214  1.00 95.06           C  
ATOM    869  CB  SER A 113      10.620  -7.152  12.254  1.00 95.06           C  
ATOM    870  O   SER A 113      12.782  -9.522  11.475  1.00 95.06           O  
ATOM    871  OG  SER A 113       9.553  -6.361  11.769  1.00 95.06           O  
ATOM    872  N   LEU A 114      11.776  -9.855  13.448  1.00 96.31           N  
ATOM    873  CA  LEU A 114      12.843 -10.683  14.015  1.00 96.31           C  
ATOM    874  C   LEU A 114      13.027 -11.991  13.236  1.00 96.31           C  
ATOM    875  CB  LEU A 114      12.530 -10.949  15.500  1.00 96.31           C  
ATOM    876  O   LEU A 114      14.158 -12.357  12.917  1.00 96.31           O  
ATOM    877  CG  LEU A 114      13.584 -11.801  16.228  1.00 96.31           C  
ATOM    878  CD1 LEU A 114      14.978 -11.171  16.158  1.00 96.31           C  
ATOM    879  CD2 LEU A 114      13.163 -11.989  17.685  1.00 96.31           C  
ATOM    880  N   LEU A 115      11.929 -12.670  12.888  1.00 96.62           N  
ATOM    881  CA  LEU A 115      11.963 -13.883  12.066  1.00 96.62           C  
ATOM    882  C   LEU A 115      12.575 -13.612  10.686  1.00 96.62           C  
ATOM    883  CB  LEU A 115      10.544 -14.463  11.925  1.00 96.62           C  
ATOM    884  O   LEU A 115      13.401 -14.400  10.233  1.00 96.62           O  
ATOM    885  CG  LEU A 115       9.961 -15.090  13.203  1.00 96.62           C  
ATOM    886  CD1 LEU A 115       8.500 -15.471  12.955  1.00 96.62           C  
ATOM    887  CD2 LEU A 115      10.722 -16.347  13.631  1.00 96.62           C  
ATOM    888  N   CYS A 116      12.242 -12.481  10.053  1.00 94.38           N  
ATOM    889  CA  CYS A 116      12.851 -12.063   8.786  1.00 94.38           C  
ATOM    890  C   CYS A 116      14.359 -11.812   8.942  1.00 94.38           C  
ATOM    891  CB  CYS A 116      12.155 -10.796   8.265  1.00 94.38           C  
ATOM    892  O   CYS A 116      15.164 -12.330   8.168  1.00 94.38           O  
ATOM    893  SG  CYS A 116      10.426 -11.130   7.844  1.00 94.38           S  
ATOM    894  N   GLY A 117      14.758 -11.061   9.974  1.00 93.06           N  
ATOM    895  CA  GLY A 117      16.159 -10.736  10.249  1.00 93.06           C  
ATOM    896  C   GLY A 117      17.019 -11.957  10.586  1.00 93.06           C  
ATOM    897  O   GLY A 117      18.199 -11.991  10.237  1.00 93.06           O  
ATOM    898  N   LEU A 118      16.438 -12.988  11.207  1.00 95.19           N  
ATOM    899  CA  LEU A 118      17.112 -14.242  11.568  1.00 95.19           C  
ATOM    900  C   LEU A 118      16.860 -15.390  10.583  1.00 95.19           C  
ATOM    901  CB  LEU A 118      16.729 -14.647  13.001  1.00 95.19           C  
ATOM    902  O   LEU A 118      17.327 -16.500  10.822  1.00 95.19           O  
ATOM    903  CG  LEU A 118      17.161 -13.646  14.082  1.00 95.19           C  
ATOM    904  CD1 LEU A 118      16.716 -14.175  15.447  1.00 95.19           C  
ATOM    905  CD2 LEU A 118      18.673 -13.415  14.125  1.00 95.19           C  
ATOM    906  N   ALA A 119      16.176 -15.142   9.463  1.00 95.12           N  
ATOM    907  CA  ALA A 119      15.791 -16.196   8.532  1.00 95.12           C  
ATOM    908  C   ALA A 119      17.005 -16.981   8.014  1.00 95.12           C  
ATOM    909  CB  ALA A 119      14.976 -15.598   7.384  1.00 95.12           C  
ATOM    910  O   ALA A 119      17.970 -16.389   7.523  1.00 95.12           O  
ATOM    911  N   THR A 120      16.967 -18.308   8.118  1.00 93.56           N  
ATOM    912  CA  THR A 120      18.004 -19.215   7.587  1.00 93.56           C  
ATOM    913  C   THR A 120      17.595 -19.873   6.271  1.00 93.56           C  
ATOM    914  CB  THR A 120      18.364 -20.295   8.613  1.00 93.56           C  
ATOM    915  O   THR A 120      18.433 -20.477   5.607  1.00 93.56           O  
ATOM    916  CG2 THR A 120      19.009 -19.701   9.864  1.00 93.56           C  
ATOM    917  OG1 THR A 120      17.196 -20.971   9.011  1.00 93.56           O  
ATOM    918  N   SER A 121      16.332 -19.723   5.870  1.00 93.06           N  
ATOM    919  CA  SER A 121      15.777 -20.223   4.614  1.00 93.06           C  
ATOM    920  C   SER A 121      14.756 -19.243   4.029  1.00 93.06           C  
ATOM    921  CB  SER A 121      15.137 -21.600   4.841  1.00 93.06           C  
ATOM    922  O   SER A 121      14.180 -18.426   4.755  1.00 93.06           O  
ATOM    923  OG  SER A 121      13.946 -21.510   5.607  1.00 93.06           O  
ATOM    924  N   SER A 122      14.490 -19.375   2.725  1.00 89.94           N  
ATOM    925  CA  SER A 122      13.432 -18.632   2.020  1.00 89.94           C  
ATOM    926  C   SER A 122      12.064 -18.797   2.698  1.00 89.94           C  
ATOM    927  CB  SER A 122      13.351 -19.126   0.572  1.00 89.94           C  
ATOM    928  O   SER A 122      11.388 -17.819   3.010  1.00 89.94           O  
ATOM    929  OG  SER A 122      12.200 -18.588  -0.013  1.00 89.94           O  
ATOM    930  N   GLN A 123      11.684 -20.032   3.036  1.00 92.56           N  
ATOM    931  CA  GLN A 123      10.404 -20.316   3.693  1.00 92.56           C  
ATOM    932  C   GLN A 123      10.289 -19.647   5.066  1.00 92.56           C  
ATOM    933  CB  GLN A 123      10.234 -21.827   3.854  1.00 92.56           C  
ATOM    934  O   GLN A 123       9.248 -19.076   5.385  1.00 92.56           O  
ATOM    935  CG  GLN A 123      10.058 -22.542   2.508  1.00 92.56           C  
ATOM    936  CD  GLN A 123       9.860 -24.043   2.684  1.00 92.56           C  
ATOM    937  NE2 GLN A 123       9.351 -24.723   1.682  1.00 92.56           N  
ATOM    938  OE1 GLN A 123      10.168 -24.632   3.708  1.00 92.56           O  
ATOM    939  N   MET A 124      11.359 -19.671   5.870  1.00 95.06           N  
ATOM    940  CA  MET A 124      11.376 -18.978   7.161  1.00 95.06           C  
ATOM    941  C   MET A 124      11.192 -17.468   6.977  1.00 95.06           C  
ATOM    942  CB  MET A 124      12.686 -19.292   7.896  1.00 95.06           C  
ATOM    943  O   MET A 124      10.474 -16.841   7.755  1.00 95.06           O  
ATOM    944  CG  MET A 124      12.745 -18.625   9.274  1.00 95.06           C  
ATOM    945  SD  MET A 124      14.211 -19.076  10.236  1.00 95.06           S  
ATOM    946  CE  MET A 124      13.994 -17.955  11.645  1.00 95.06           C  
ATOM    947  N   PHE A 125      11.793 -16.897   5.932  1.00 94.31           N  
ATOM    948  CA  PHE A 125      11.621 -15.491   5.591  1.00 94.31           C  
ATOM    949  C   PHE A 125      10.171 -15.171   5.198  1.00 94.31           C  
ATOM    950  CB  PHE A 125      12.617 -15.120   4.487  1.00 94.31           C  
ATOM    951  O   PHE A 125       9.581 -14.251   5.760  1.00 94.31           O  
ATOM    952  CG  PHE A 125      12.610 -13.643   4.202  1.00 94.31           C  
ATOM    953  CD1 PHE A 125      11.783 -13.130   3.189  1.00 94.31           C  
ATOM    954  CD2 PHE A 125      13.376 -12.781   5.003  1.00 94.31           C  
ATOM    955  CE1 PHE A 125      11.711 -11.745   2.981  1.00 94.31           C  
ATOM    956  CE2 PHE A 125      13.305 -11.399   4.795  1.00 94.31           C  
ATOM    957  CZ  PHE A 125      12.470 -10.888   3.794  1.00 94.31           C  
ATOM    958  N   ILE A 126       9.559 -15.966   4.312  1.00 93.62           N  
ATOM    959  CA  ILE A 126       8.151 -15.816   3.898  1.00 93.62           C  
ATOM    960  C   ILE A 126       7.211 -15.900   5.107  1.00 93.62           C  
ATOM    961  CB  ILE A 126       7.791 -16.878   2.832  1.00 93.62           C  
ATOM    962  O   ILE A 126       6.338 -15.050   5.274  1.00 93.62           O  
ATOM    963  CG1 ILE A 126       8.559 -16.599   1.523  1.00 93.62           C  
ATOM    964  CG2 ILE A 126       6.277 -16.902   2.547  1.00 93.62           C  
ATOM    965  CD1 ILE A 126       8.512 -17.763   0.528  1.00 93.62           C  
ATOM    966  N   ILE A 127       7.418 -16.876   5.998  1.00 95.44           N  
ATOM    967  CA  ILE A 127       6.638 -17.004   7.238  1.00 95.44           C  
ATOM    968  C   ILE A 127       6.843 -15.774   8.131  1.00 95.44           C  
ATOM    969  CB  ILE A 127       6.996 -18.319   7.966  1.00 95.44           C  
ATOM    970  O   ILE A 127       5.877 -15.245   8.677  1.00 95.44           O  
ATOM    971  CG1 ILE A 127       6.516 -19.534   7.138  1.00 95.44           C  
ATOM    972  CG2 ILE A 127       6.367 -18.367   9.373  1.00 95.44           C  
ATOM    973  CD1 ILE A 127       7.115 -20.869   7.599  1.00 95.44           C  
ATOM    974  N   GLY A 128       8.074 -15.268   8.243  1.00 96.06           N  
ATOM    975  CA  GLY A 128       8.362 -14.018   8.946  1.00 96.06           C  
ATOM    976  C   GLY A 128       7.572 -12.831   8.385  1.00 96.06           C  
ATOM    977  O   GLY A 128       6.968 -12.085   9.158  1.00 96.06           O  
ATOM    978  N   ARG A 129       7.496 -12.698   7.052  1.00 95.06           N  
ATOM    979  CA  ARG A 129       6.689 -11.669   6.367  1.00 95.06           C  
ATOM    980  C   ARG A 129       5.201 -11.835   6.653  1.00 95.06           C  
ATOM    981  CB  ARG A 129       6.924 -11.696   4.842  1.00 95.06           C  
ATOM    982  O   ARG A 129       4.530 -10.843   6.929  1.00 95.06           O  
ATOM    983  CG  ARG A 129       8.351 -11.362   4.378  1.00 95.06           C  
ATOM    984  CD  ARG A 129       8.815  -9.955   4.753  1.00 95.06           C  
ATOM    985  NE  ARG A 129       8.079  -8.895   4.029  1.00 95.06           N  
ATOM    986  NH1 ARG A 129       8.313  -7.332   5.665  1.00 95.06           N  
ATOM    987  NH2 ARG A 129       7.361  -6.731   3.759  1.00 95.06           N  
ATOM    988  CZ  ARG A 129       7.908  -7.664   4.479  1.00 95.06           C  
ATOM    989  N   ALA A 130       4.700 -13.071   6.644  1.00 95.00           N  
ATOM    990  CA  ALA A 130       3.315 -13.372   6.989  1.00 95.00           C  
ATOM    991  C   ALA A 130       2.991 -12.893   8.409  1.00 95.00           C  
ATOM    992  CB  ALA A 130       3.052 -14.877   6.829  1.00 95.00           C  
ATOM    993  O   ALA A 130       2.050 -12.122   8.584  1.00 95.00           O  
ATOM    994  N   VAL A 131       3.811 -13.277   9.397  1.00 96.88           N  
ATOM    995  CA  VAL A 131       3.664 -12.872  10.807  1.00 96.88           C  
ATOM    996  C   VAL A 131       3.740 -11.353  10.960  1.00 96.88           C  
ATOM    997  CB  VAL A 131       4.716 -13.577  11.691  1.00 96.88           C  
ATOM    998  O   VAL A 131       2.919 -10.765  11.663  1.00 96.88           O  
ATOM    999  CG1 VAL A 131       4.681 -13.099  13.149  1.00 96.88           C  
ATOM   1000  CG2 VAL A 131       4.480 -15.093  11.728  1.00 96.88           C  
ATOM   1001  N   ALA A 132       4.672 -10.698  10.266  1.00 95.44           N  
ATOM   1002  CA  ALA A 132       4.796  -9.246  10.309  1.00 95.44           C  
ATOM   1003  C   ALA A 132       3.538  -8.548   9.758  1.00 95.44           C  
ATOM   1004  CB  ALA A 132       6.077  -8.832   9.579  1.00 95.44           C  
ATOM   1005  O   ALA A 132       3.052  -7.604  10.382  1.00 95.44           O  
ATOM   1006  N   GLY A 133       2.961  -9.050   8.660  1.00 93.75           N  
ATOM   1007  CA  GLY A 133       1.715  -8.529   8.089  1.00 93.75           C  
ATOM   1008  C   GLY A 133       0.475  -8.794   8.955  1.00 93.75           C  
ATOM   1009  O   GLY A 133      -0.377  -7.911   9.072  1.00 93.75           O  
ATOM   1010  N   ILE A 134       0.411  -9.935   9.666  1.00 94.75           N  
ATOM   1011  CA  ILE A 134      -0.613 -10.187  10.704  1.00 94.75           C  
ATOM   1012  C   ILE A 134      -0.557  -9.072  11.753  1.00 94.75           C  
ATOM   1013  CB  ILE A 134      -0.438 -11.567  11.396  1.00 94.75           C  
ATOM   1014  O   ILE A 134      -1.583  -8.468  12.068  1.00 94.75           O  
ATOM   1015  CG1 ILE A 134      -0.629 -12.743  10.415  1.00 94.75           C  
ATOM   1016  CG2 ILE A 134      -1.424 -11.718  12.576  1.00 94.75           C  
ATOM   1017  CD1 ILE A 134      -0.242 -14.125  10.953  1.00 94.75           C  
ATOM   1018  N   GLY A 135       0.642  -8.767  12.260  1.00 93.88           N  
ATOM   1019  CA  GLY A 135       0.858  -7.663  13.192  1.00 93.88           C  
ATOM   1020  C   GLY A 135       0.453  -6.313  12.598  1.00 93.88           C  
ATOM   1021  O   GLY A 135      -0.335  -5.579  13.194  1.00 93.88           O  
ATOM   1022  N   GLY A 136       0.913  -6.017  11.380  1.00 91.88           N  
ATOM   1023  CA  GLY A 136       0.611  -4.778  10.663  1.00 91.88           C  
ATOM   1024  C   GLY A 136      -0.888  -4.507  10.509  1.00 91.88           C  
ATOM   1025  O   GLY A 136      -1.316  -3.361  10.676  1.00 91.88           O  
ATOM   1026  N   SER A 137      -1.696  -5.553  10.291  1.00 91.81           N  
ATOM   1027  CA  SER A 137      -3.151  -5.443  10.107  1.00 91.81           C  
ATOM   1028  C   SER A 137      -3.865  -4.749  11.271  1.00 91.81           C  
ATOM   1029  CB  SER A 137      -3.776  -6.828   9.886  1.00 91.81           C  
ATOM   1030  O   SER A 137      -4.898  -4.119  11.069  1.00 91.81           O  
ATOM   1031  OG  SER A 137      -3.901  -7.550  11.099  1.00 91.81           O  
ATOM   1032  N   GLY A 138      -3.352  -4.828  12.501  1.00 88.94           N  
ATOM   1033  CA  GLY A 138      -3.984  -4.205  13.668  1.00 88.94           C  
ATOM   1034  C   GLY A 138      -3.322  -2.922  14.148  1.00 88.94           C  
ATOM   1035  O   GLY A 138      -3.935  -2.162  14.893  1.00 88.94           O  
ATOM   1036  N   VAL A 139      -2.089  -2.645  13.724  1.00 90.44           N  
ATOM   1037  CA  VAL A 139      -1.346  -1.479  14.219  1.00 90.44           C  
ATOM   1038  C   VAL A 139      -1.881  -0.187  13.615  1.00 90.44           C  
ATOM   1039  CB  VAL A 139       0.153  -1.637  13.959  1.00 90.44           C  
ATOM   1040  O   VAL A 139      -2.127   0.764  14.348  1.00 90.44           O  
ATOM   1041  CG1 VAL A 139       0.925  -0.370  14.348  1.00 90.44           C  
ATOM   1042  CG2 VAL A 139       0.729  -2.791  14.784  1.00 90.44           C  
ATOM   1043  N   VAL A 140      -2.129  -0.134  12.303  1.00 83.50           N  
ATOM   1044  CA  VAL A 140      -2.638   1.098  11.672  1.00 83.50           C  
ATOM   1045  C   VAL A 140      -4.078   1.381  12.121  1.00 83.50           C  
ATOM   1046  CB  VAL A 140      -2.517   1.043  10.136  1.00 83.50           C  
ATOM   1047  O   VAL A 140      -4.382   2.483  12.575  1.00 83.50           O  
ATOM   1048  CG1 VAL A 140      -3.013   2.341   9.484  1.00 83.50           C  
ATOM   1049  CG2 VAL A 140      -1.059   0.829   9.701  1.00 83.50           C  
ATOM   1050  N   SER A 141      -4.966   0.382  12.068  1.00 83.62           N  
ATOM   1051  CA  SER A 141      -6.361   0.517  12.525  1.00 83.62           C  
ATOM   1052  C   SER A 141      -6.458   0.797  14.026  1.00 83.62           C  
ATOM   1053  CB  SER A 141      -7.161  -0.754  12.207  1.00 83.62           C  
ATOM   1054  O   SER A 141      -7.221   1.671  14.448  1.00 83.62           O  
ATOM   1055  OG  SER A 141      -6.486  -1.895  12.699  1.00 83.62           O  
ATOM   1056  N   GLY A 142      -5.667   0.090  14.834  1.00 84.25           N  
ATOM   1057  CA  GLY A 142      -5.592   0.271  16.277  1.00 84.25           C  
ATOM   1058  C   GLY A 142      -5.029   1.639  16.647  1.00 84.25           C  
ATOM   1059  O   GLY A 142      -5.608   2.315  17.488  1.00 84.25           O  
ATOM   1060  N   GLY A 143      -3.974   2.099  15.972  1.00 85.19           N  
ATOM   1061  CA  GLY A 143      -3.378   3.417  16.196  1.00 85.19           C  
ATOM   1062  C   GLY A 143      -4.358   4.549  15.903  1.00 85.19           C  
ATOM   1063  O   GLY A 143      -4.526   5.447  16.725  1.00 85.19           O  
ATOM   1064  N   LEU A 144      -5.099   4.461  14.795  1.00 82.94           N  
ATOM   1065  CA  LEU A 144      -6.171   5.412  14.483  1.00 82.94           C  
ATOM   1066  C   LEU A 144      -7.314   5.370  15.501  1.00 82.94           C  
ATOM   1067  CB  LEU A 144      -6.727   5.115  13.085  1.00 82.94           C  
ATOM   1068  O   LEU A 144      -7.874   6.413  15.836  1.00 82.94           O  
ATOM   1069  CG  LEU A 144      -5.746   5.422  11.949  1.00 82.94           C  
ATOM   1070  CD1 LEU A 144      -6.358   4.943  10.639  1.00 82.94           C  
ATOM   1071  CD2 LEU A 144      -5.433   6.912  11.850  1.00 82.94           C  
ATOM   1072  N   SER A 145      -7.646   4.182  16.008  1.00 79.94           N  
ATOM   1073  CA  SER A 145      -8.662   4.019  17.052  1.00 79.94           C  
ATOM   1074  C   SER A 145      -8.204   4.643  18.373  1.00 79.94           C  
ATOM   1075  CB  SER A 145      -9.014   2.540  17.247  1.00 79.94           C  
ATOM   1076  O   SER A 145      -8.964   5.378  18.995  1.00 79.94           O  
ATOM   1077  OG  SER A 145      -9.477   1.977  16.032  1.00 79.94           O  
ATOM   1078  N   VAL A 146      -6.942   4.441  18.767  1.00 81.06           N  
ATOM   1079  CA  VAL A 146      -6.350   5.076  19.954  1.00 81.06           C  
ATOM   1080  C   VAL A 146      -6.319   6.594  19.788  1.00 81.06           C  
ATOM   1081  CB  VAL A 146      -4.947   4.512  20.260  1.00 81.06           C  
ATOM   1082  O   VAL A 146      -6.750   7.294  20.697  1.00 81.06           O  
ATOM   1083  CG1 VAL A 146      -4.256   5.266  21.406  1.00 81.06           C  
ATOM   1084  CG2 VAL A 146      -5.027   3.041  20.692  1.00 81.06           C  
ATOM   1085  N   ILE A 147      -5.909   7.119  18.626  1.00 83.12           N  
ATOM   1086  CA  ILE A 147      -5.966   8.562  18.328  1.00 83.12           C  
ATOM   1087  C   ILE A 147      -7.394   9.085  18.484  1.00 83.12           C  
ATOM   1088  CB  ILE A 147      -5.405   8.867  16.916  1.00 83.12           C  
ATOM   1089  O   ILE A 147      -7.591  10.136  19.093  1.00 83.12           O  
ATOM   1090  CG1 ILE A 147      -3.874   8.677  16.924  1.00 83.12           C  
ATOM   1091  CG2 ILE A 147      -5.740  10.299  16.446  1.00 83.12           C  
ATOM   1092  CD1 ILE A 147      -3.229   8.685  15.533  1.00 83.12           C  
ATOM   1093  N   ALA A 148      -8.394   8.364  17.974  1.00 77.75           N  
ATOM   1094  CA  ALA A 148      -9.788   8.760  18.118  1.00 77.75           C  
ATOM   1095  C   ALA A 148     -10.226   8.820  19.593  1.00 77.75           C  
ATOM   1096  CB  ALA A 148     -10.670   7.822  17.285  1.00 77.75           C  
ATOM   1097  O   ALA A 148     -10.984   9.715  19.948  1.00 77.75           O  
ATOM   1098  N   ILE A 149      -9.725   7.933  20.454  1.00 75.88           N  
ATOM   1099  CA  ILE A 149     -10.058   7.918  21.886  1.00 75.88           C  
ATOM   1100  C   ILE A 149      -9.336   9.041  22.644  1.00 75.88           C  
ATOM   1101  CB  ILE A 149      -9.760   6.520  22.480  1.00 75.88           C  
ATOM   1102  O   ILE A 149      -9.957   9.746  23.431  1.00 75.88           O  
ATOM   1103  CG1 ILE A 149     -10.697   5.458  21.854  1.00 75.88           C  
ATOM   1104  CG2 ILE A 149      -9.923   6.511  24.012  1.00 75.88           C  
ATOM   1105  CD1 ILE A 149     -10.224   4.015  22.071  1.00 75.88           C  
ATOM   1106  N   VAL A 150      -8.032   9.229  22.415  1.00 76.19           N  
ATOM   1107  CA  VAL A 150      -7.203  10.115  23.255  1.00 76.19           C  
ATOM   1108  C   VAL A 150      -7.175  11.569  22.787  1.00 76.19           C  
ATOM   1109  CB  VAL A 150      -5.772   9.569  23.439  1.00 76.19           C  
ATOM   1110  O   VAL A 150      -6.820  12.445  23.571  1.00 76.19           O  
ATOM   1111  CG1 VAL A 150      -5.780   8.123  23.955  1.00 76.19           C  
ATOM   1112  CG2 VAL A 150      -4.918   9.660  22.169  1.00 76.19           C  
ATOM   1113  N   THR A 151      -7.536  11.852  21.528  1.00 77.31           N  
ATOM   1114  CA  THR A 151      -7.467  13.211  20.965  1.00 77.31           C  
ATOM   1115  C   THR A 151      -8.848  13.852  20.784  1.00 77.31           C  
ATOM   1116  CB  THR A 151      -6.676  13.316  19.652  1.00 77.31           C  
ATOM   1117  O   THR A 151      -9.780  13.199  20.292  1.00 77.31           O  
ATOM   1118  CG2 THR A 151      -5.262  12.757  19.733  1.00 77.31           C  
ATOM   1119  OG1 THR A 151      -7.304  12.677  18.577  1.00 77.31           O  
ATOM   1120  N   PRO A 152      -8.979  15.164  21.077  1.00 72.38           N  
ATOM   1121  CA  PRO A 152     -10.211  15.900  20.826  1.00 72.38           C  
ATOM   1122  C   PRO A 152     -10.616  15.847  19.352  1.00 72.38           C  
ATOM   1123  CB  PRO A 152      -9.939  17.343  21.267  1.00 72.38           C  
ATOM   1124  O   PRO A 152      -9.772  15.978  18.459  1.00 72.38           O  
ATOM   1125  CG  PRO A 152      -8.812  17.206  22.285  1.00 72.38           C  
ATOM   1126  CD  PRO A 152      -8.014  16.015  21.765  1.00 72.38           C  
ATOM   1127  N   THR A 153     -11.921  15.784  19.077  1.00 70.00           N  
ATOM   1128  CA  THR A 153     -12.490  15.706  17.716  1.00 70.00           C  
ATOM   1129  C   THR A 153     -11.930  16.761  16.753  1.00 70.00           C  
ATOM   1130  CB  THR A 153     -14.022  15.822  17.790  1.00 70.00           C  
ATOM   1131  O   THR A 153     -11.725  16.484  15.572  1.00 70.00           O  
ATOM   1132  CG2 THR A 153     -14.717  15.584  16.450  1.00 70.00           C  
ATOM   1133  OG1 THR A 153     -14.496  14.835  18.672  1.00 70.00           O  
ATOM   1134  N   ARG A 154     -11.614  17.965  17.252  1.00 70.19           N  
ATOM   1135  CA  ARG A 154     -11.036  19.064  16.458  1.00 70.19           C  
ATOM   1136  C   ARG A 154      -9.580  18.822  16.035  1.00 70.19           C  
ATOM   1137  CB  ARG A 154     -11.186  20.370  17.256  1.00 70.19           C  
ATOM   1138  O   ARG A 154      -9.151  19.378  15.028  1.00 70.19           O  
ATOM   1139  CG  ARG A 154     -10.871  21.623  16.422  1.00 70.19           C  
ATOM   1140  CD  ARG A 154     -11.124  22.892  17.243  1.00 70.19           C  
ATOM   1141  NE  ARG A 154     -10.904  24.115  16.444  1.00 70.19           N  
ATOM   1142  NH1 ARG A 154     -11.004  25.617  18.182  1.00 70.19           N  
ATOM   1143  NH2 ARG A 154     -10.711  26.363  16.104  1.00 70.19           N  
ATOM   1144  CZ  ARG A 154     -10.872  25.353  16.912  1.00 70.19           C  
ATOM   1145  N   GLN A 155      -8.820  18.040  16.800  1.00 76.94           N  
ATOM   1146  CA  GLN A 155      -7.405  17.746  16.544  1.00 76.94           C  
ATOM   1147  C   GLN A 155      -7.191  16.384  15.864  1.00 76.94           C  
ATOM   1148  CB  GLN A 155      -6.594  17.841  17.845  1.00 76.94           C  
ATOM   1149  O   GLN A 155      -6.153  16.187  15.236  1.00 76.94           O  
ATOM   1150  CG  GLN A 155      -6.704  19.205  18.554  1.00 76.94           C  
ATOM   1151  CD  GLN A 155      -5.741  19.330  19.735  1.00 76.94           C  
ATOM   1152  NE2 GLN A 155      -5.964  20.237  20.659  1.00 76.94           N  
ATOM   1153  OE1 GLN A 155      -4.755  18.632  19.840  1.00 76.94           O  
ATOM   1154  N   ARG A 156      -8.182  15.478  15.896  1.00 79.25           N  
ATOM   1155  CA  ARG A 156      -8.130  14.170  15.211  1.00 79.25           C  
ATOM   1156  C   ARG A 156      -7.646  14.242  13.756  1.00 79.25           C  
ATOM   1157  CB  ARG A 156      -9.493  13.453  15.272  1.00 79.25           C  
ATOM   1158  O   ARG A 156      -6.785  13.432  13.410  1.00 79.25           O  
ATOM   1159  CG  ARG A 156      -9.797  12.877  16.655  1.00 79.25           C  
ATOM   1160  CD  ARG A 156     -11.178  12.224  16.674  1.00 79.25           C  
ATOM   1161  NE  ARG A 156     -11.622  11.972  18.054  1.00 79.25           N  
ATOM   1162  NH1 ARG A 156     -13.736  11.230  17.555  1.00 79.25           N  
ATOM   1163  NH2 ARG A 156     -13.102  11.419  19.686  1.00 79.25           N  
ATOM   1164  CZ  ARG A 156     -12.816  11.545  18.426  1.00 79.25           C  
ATOM   1165  N   PRO A 157      -8.111  15.185  12.901  1.00 78.00           N  
ATOM   1166  CA  PRO A 157      -7.630  15.271  11.522  1.00 78.00           C  
ATOM   1167  C   PRO A 157      -6.134  15.577  11.417  1.00 78.00           C  
ATOM   1168  CB  PRO A 157      -8.465  16.371  10.853  1.00 78.00           C  
ATOM   1169  O   PRO A 157      -5.465  15.022  10.553  1.00 78.00           O  
ATOM   1170  CG  PRO A 157      -9.739  16.411  11.690  1.00 78.00           C  
ATOM   1171  CD  PRO A 157      -9.210  16.125  13.091  1.00 78.00           C  
ATOM   1172  N   LEU A 158      -5.605  16.418  12.314  1.00 82.44           N  
ATOM   1173  CA  LEU A 158      -4.189  16.777  12.345  1.00 82.44           C  
ATOM   1174  C   LEU A 158      -3.323  15.557  12.678  1.00 82.44           C  
ATOM   1175  CB  LEU A 158      -3.988  17.923  13.356  1.00 82.44           C  
ATOM   1176  O   LEU A 158      -2.408  15.237  11.927  1.00 82.44           O  
ATOM   1177  CG  LEU A 158      -2.521  18.326  13.584  1.00 82.44           C  
ATOM   1178  CD1 LEU A 158      -1.909  18.928  12.324  1.00 82.44           C  
ATOM   1179  CD2 LEU A 158      -2.445  19.361  14.706  1.00 82.44           C  
ATOM   1180  N   PHE A 159      -3.623  14.854  13.772  1.00 84.75           N  
ATOM   1181  CA  PHE A 159      -2.819  13.704  14.199  1.00 84.75           C  
ATOM   1182  C   PHE A 159      -2.969  12.498  13.276  1.00 84.75           C  
ATOM   1183  CB  PHE A 159      -3.174  13.331  15.639  1.00 84.75           C  
ATOM   1184  O   PHE A 159      -1.976  11.845  12.964  1.00 84.75           O  
ATOM   1185  CG  PHE A 159      -2.806  14.405  16.639  1.00 84.75           C  
ATOM   1186  CD1 PHE A 159      -1.470  14.835  16.749  1.00 84.75           C  
ATOM   1187  CD2 PHE A 159      -3.791  14.966  17.472  1.00 84.75           C  
ATOM   1188  CE1 PHE A 159      -1.119  15.821  17.686  1.00 84.75           C  
ATOM   1189  CE2 PHE A 159      -3.430  15.919  18.438  1.00 84.75           C  
ATOM   1190  CZ  PHE A 159      -2.098  16.354  18.541  1.00 84.75           C  
ATOM   1191  N   THR A 160      -4.182  12.251  12.775  1.00 84.44           N  
ATOM   1192  CA  THR A 160      -4.416  11.238  11.739  1.00 84.44           C  
ATOM   1193  C   THR A 160      -3.593  11.550  10.490  1.00 84.44           C  
ATOM   1194  CB  THR A 160      -5.903  11.161  11.372  1.00 84.44           C  
ATOM   1195  O   THR A 160      -2.941  10.658   9.956  1.00 84.44           O  
ATOM   1196  CG2 THR A 160      -6.180  10.104  10.312  1.00 84.44           C  
ATOM   1197  OG1 THR A 160      -6.680  10.847  12.503  1.00 84.44           O  
ATOM   1198  N   GLY A 161      -3.567  12.819  10.064  1.00 81.75           N  
ATOM   1199  CA  GLY A 161      -2.784  13.249   8.910  1.00 81.75           C  
ATOM   1200  C   GLY A 161      -1.277  13.167   9.111  1.00 81.75           C  
ATOM   1201  O   GLY A 161      -0.556  12.790   8.192  1.00 81.75           O  
ATOM   1202  N   LEU A 162      -0.775  13.451  10.312  1.00 84.88           N  
ATOM   1203  CA  LEU A 162       0.637  13.235  10.635  1.00 84.88           C  
ATOM   1204  C   LEU A 162       1.002  11.746  10.578  1.00 84.88           C  
ATOM   1205  CB  LEU A 162       0.946  13.833  12.016  1.00 84.88           C  
ATOM   1206  O   LEU A 162       2.027  11.393  10.002  1.00 84.88           O  
ATOM   1207  CG  LEU A 162       0.977  15.372  12.044  1.00 84.88           C  
ATOM   1208  CD1 LEU A 162       1.068  15.850  13.493  1.00 84.88           C  
ATOM   1209  CD2 LEU A 162       2.170  15.940  11.272  1.00 84.88           C  
ATOM   1210  N   MET A 163       0.144  10.871  11.108  1.00 87.56           N  
ATOM   1211  CA  MET A 163       0.366   9.424  11.098  1.00 87.56           C  
ATOM   1212  C   MET A 163       0.415   8.855   9.667  1.00 87.56           C  
ATOM   1213  CB  MET A 163      -0.726   8.756  11.946  1.00 87.56           C  
ATOM   1214  O   MET A 163       1.351   8.134   9.325  1.00 87.56           O  
ATOM   1215  CG  MET A 163      -0.388   7.299  12.251  1.00 87.56           C  
ATOM   1216  SD  MET A 163      -1.672   6.420  13.177  1.00 87.56           S  
ATOM   1217  CE  MET A 163      -2.119   5.186  11.933  1.00 87.56           C  
ATOM   1218  N   THR A 164      -0.541   9.218   8.803  1.00 82.50           N  
ATOM   1219  CA  THR A 164      -0.560   8.792   7.387  1.00 82.50           C  
ATOM   1220  C   THR A 164       0.606   9.378   6.591  1.00 82.50           C  
ATOM   1221  CB  THR A 164      -1.875   9.185   6.692  1.00 82.50           C  
ATOM   1222  O   THR A 164       1.148   8.719   5.706  1.00 82.50           O  
ATOM   1223  CG2 THR A 164      -3.073   8.432   7.273  1.00 82.50           C  
ATOM   1224  OG1 THR A 164      -2.086  10.569   6.837  1.00 82.50           O  
ATOM   1225  N   SER A 165       1.048  10.590   6.927  1.00 84.38           N  
ATOM   1226  CA  SER A 165       2.202  11.209   6.271  1.00 84.38           C  
ATOM   1227  C   SER A 165       3.528  10.567   6.688  1.00 84.38           C  
ATOM   1228  CB  SER A 165       2.244  12.709   6.536  1.00 84.38           C  
ATOM   1229  O   SER A 165       4.424  10.433   5.860  1.00 84.38           O  
ATOM   1230  OG  SER A 165       1.023  13.326   6.192  1.00 84.38           O  
ATOM   1231  N   LEU A 166       3.654  10.115   7.941  1.00 88.69           N  
ATOM   1232  CA  LEU A 166       4.804   9.324   8.390  1.00 88.69           C  
ATOM   1233  C   LEU A 166       4.829   7.928   7.773  1.00 88.69           C  
ATOM   1234  CB  LEU A 166       4.802   9.210   9.916  1.00 88.69           C  
ATOM   1235  O   LEU A 166       5.912   7.421   7.492  1.00 88.69           O  
ATOM   1236  CG  LEU A 166       5.285  10.483  10.623  1.00 88.69           C  
ATOM   1237  CD1 LEU A 166       5.088  10.281  12.114  1.00 88.69           C  
ATOM   1238  CD2 LEU A 166       6.770  10.765  10.384  1.00 88.69           C  
ATOM   1239  N   TYR A 167       3.660   7.336   7.512  1.00 87.50           N  
ATOM   1240  CA  TYR A 167       3.575   6.139   6.680  1.00 87.50           C  
ATOM   1241  C   TYR A 167       4.175   6.429   5.294  1.00 87.50           C  
ATOM   1242  CB  TYR A 167       2.123   5.645   6.605  1.00 87.50           C  
ATOM   1243  O   TYR A 167       5.163   5.820   4.909  1.00 87.50           O  
ATOM   1244  CG  TYR A 167       1.973   4.260   6.016  1.00 87.50           C  
ATOM   1245  CD1 TYR A 167       1.865   4.098   4.622  1.00 87.50           C  
ATOM   1246  CD2 TYR A 167       1.941   3.131   6.859  1.00 87.50           C  
ATOM   1247  CE1 TYR A 167       1.727   2.810   4.070  1.00 87.50           C  
ATOM   1248  CE2 TYR A 167       1.801   1.844   6.311  1.00 87.50           C  
ATOM   1249  OH  TYR A 167       1.558   0.438   4.382  1.00 87.50           O  
ATOM   1250  CZ  TYR A 167       1.699   1.681   4.913  1.00 87.50           C  
ATOM   1251  N   ALA A 168       3.696   7.456   4.583  1.00 83.75           N  
ATOM   1252  CA  ALA A 168       4.258   7.820   3.277  1.00 83.75           C  
ATOM   1253  C   ALA A 168       5.775   8.099   3.323  1.00 83.75           C  
ATOM   1254  CB  ALA A 168       3.491   9.026   2.735  1.00 83.75           C  
ATOM   1255  O   ALA A 168       6.523   7.615   2.473  1.00 83.75           O  
ATOM   1256  N   LEU A 169       6.258   8.802   4.352  1.00 86.31           N  
ATOM   1257  CA  LEU A 169       7.689   9.026   4.559  1.00 86.31           C  
ATOM   1258  C   LEU A 169       8.462   7.712   4.721  1.00 86.31           C  
ATOM   1259  CB  LEU A 169       7.885   9.947   5.775  1.00 86.31           C  
ATOM   1260  O   LEU A 169       9.514   7.550   4.106  1.00 86.31           O  
ATOM   1261  CG  LEU A 169       9.357  10.293   6.071  1.00 86.31           C  
ATOM   1262  CD1 LEU A 169      10.005  11.104   4.947  1.00 86.31           C  
ATOM   1263  CD2 LEU A 169       9.443  11.108   7.360  1.00 86.31           C  
ATOM   1264  N   GLY A 170       7.934   6.766   5.501  1.00 88.19           N  
ATOM   1265  CA  GLY A 170       8.522   5.438   5.659  1.00 88.19           C  
ATOM   1266  C   GLY A 170       8.694   4.723   4.321  1.00 88.19           C  
ATOM   1267  O   GLY A 170       9.771   4.191   4.067  1.00 88.19           O  
ATOM   1268  N   THR A 171       7.701   4.791   3.422  1.00 83.50           N  
ATOM   1269  CA  THR A 171       7.813   4.156   2.095  1.00 83.50           C  
ATOM   1270  C   THR A 171       8.972   4.692   1.250  1.00 83.50           C  
ATOM   1271  CB  THR A 171       6.532   4.231   1.247  1.00 83.50           C  
ATOM   1272  O   THR A 171       9.622   3.902   0.571  1.00 83.50           O  
ATOM   1273  CG2 THR A 171       5.298   3.620   1.896  1.00 83.50           C  
ATOM   1274  OG1 THR A 171       6.199   5.543   0.862  1.00 83.50           O  
ATOM   1275  N   VAL A 172       9.271   5.995   1.317  1.00 81.44           N  
ATOM   1276  CA  VAL A 172      10.327   6.646   0.512  1.00 81.44           C  
ATOM   1277  C   VAL A 172      11.701   6.577   1.166  1.00 81.44           C  
ATOM   1278  CB  VAL A 172       9.931   8.102   0.210  1.00 81.44           C  
ATOM   1279  O   VAL A 172      12.718   6.481   0.480  1.00 81.44           O  
ATOM   1280  CG1 VAL A 172      11.039   8.919  -0.467  1.00 81.44           C  
ATOM   1281  CG2 VAL A 172       8.711   8.073  -0.720  1.00 81.44           C  
ATOM   1282  N   VAL A 173      11.755   6.592   2.496  1.00 85.62           N  
ATOM   1283  CA  VAL A 173      13.007   6.417   3.238  1.00 85.62           C  
ATOM   1284  C   VAL A 173      13.486   4.961   3.172  1.00 85.62           C  
ATOM   1285  CB  VAL A 173      12.829   6.932   4.679  1.00 85.62           C  
ATOM   1286  O   VAL A 173      14.691   4.709   3.238  1.00 85.62           O  
ATOM   1287  CG1 VAL A 173      14.034   6.629   5.566  1.00 85.62           C  
ATOM   1288  CG2 VAL A 173      12.647   8.456   4.693  1.00 85.62           C  
ATOM   1289  N   ALA A 174      12.579   3.997   2.988  1.00 85.69           N  
ATOM   1290  CA  ALA A 174      12.928   2.582   3.008  1.00 85.69           C  
ATOM   1291  C   ALA A 174      13.961   2.165   1.947  1.00 85.69           C  
ATOM   1292  CB  ALA A 174      11.671   1.726   2.945  1.00 85.69           C  
ATOM   1293  O   ALA A 174      14.915   1.502   2.340  1.00 85.69           O  
ATOM   1294  N   PRO A 175      13.887   2.563   0.657  1.00 80.25           N  
ATOM   1295  CA  PRO A 175      14.937   2.227  -0.305  1.00 80.25           C  
ATOM   1296  C   PRO A 175      16.297   2.855   0.016  1.00 80.25           C  
ATOM   1297  CB  PRO A 175      14.427   2.695  -1.673  1.00 80.25           C  
ATOM   1298  O   PRO A 175      17.334   2.267  -0.284  1.00 80.25           O  
ATOM   1299  CG  PRO A 175      12.911   2.689  -1.504  1.00 80.25           C  
ATOM   1300  CD  PRO A 175      12.748   3.124  -0.053  1.00 80.25           C  
ATOM   1301  N   ILE A 176      16.310   4.030   0.656  1.00 83.62           N  
ATOM   1302  CA  ILE A 176      17.541   4.721   1.063  1.00 83.62           C  
ATOM   1303  C   ILE A 176      18.224   3.934   2.187  1.00 83.62           C  
ATOM   1304  CB  ILE A 176      17.241   6.183   1.478  1.00 83.62           C  
ATOM   1305  O   ILE A 176      19.404   3.597   2.086  1.00 83.62           O  
ATOM   1306  CG1 ILE A 176      16.553   6.956   0.326  1.00 83.62           C  
ATOM   1307  CG2 ILE A 176      18.534   6.890   1.928  1.00 83.62           C  
ATOM   1308  CD1 ILE A 176      16.099   8.373   0.698  1.00 83.62           C  
ATOM   1309  N   ILE A 177      17.469   3.599   3.238  1.00 85.50           N  
ATOM   1310  CA  ILE A 177      17.961   2.808   4.374  1.00 85.50           C  
ATOM   1311  C   ILE A 177      18.301   1.378   3.934  1.00 85.50           C  
ATOM   1312  CB  ILE A 177      16.926   2.847   5.526  1.00 85.50           C  
ATOM   1313  O   ILE A 177      19.366   0.859   4.267  1.00 85.50           O  
ATOM   1314  CG1 ILE A 177      16.859   4.279   6.107  1.00 85.50           C  
ATOM   1315  CG2 ILE A 177      17.282   1.838   6.628  1.00 85.50           C  
ATOM   1316  CD1 ILE A 177      15.928   4.442   7.316  1.00 85.50           C  
ATOM   1317  N   GLY A 178      17.425   0.755   3.149  1.00 81.50           N  
ATOM   1318  CA  GLY A 178      17.584  -0.602   2.639  1.00 81.50           C  
ATOM   1319  C   GLY A 178      18.794  -0.746   1.728  1.00 81.50           C  
ATOM   1320  O   GLY A 178      19.600  -1.648   1.934  1.00 81.50           O  
ATOM   1321  N   GLY A 179      18.995   0.191   0.796  1.00 76.06           N  
ATOM   1322  CA  GLY A 179      20.191   0.241  -0.043  1.00 76.06           C  
ATOM   1323  C   GLY A 179      21.468   0.451   0.773  1.00 76.06           C  
ATOM   1324  O   GLY A 179      22.468  -0.225   0.534  1.00 76.06           O  
ATOM   1325  N   ALA A 180      21.437   1.326   1.783  1.00 82.31           N  
ATOM   1326  CA  ALA A 180      22.580   1.537   2.669  1.00 82.31           C  
ATOM   1327  C   ALA A 180      22.949   0.270   3.463  1.00 82.31           C  
ATOM   1328  CB  ALA A 180      22.285   2.724   3.594  1.00 82.31           C  
ATOM   1329  O   ALA A 180      24.132  -0.054   3.573  1.00 82.31           O  
ATOM   1330  N   PHE A 181      21.967  -0.473   3.984  1.00 83.62           N  
ATOM   1331  CA  PHE A 181      22.222  -1.719   4.714  1.00 83.62           C  
ATOM   1332  C   PHE A 181      22.612  -2.884   3.810  1.00 83.62           C  
ATOM   1333  CB  PHE A 181      20.998  -2.104   5.553  1.00 83.62           C  
ATOM   1334  O   PHE A 181      23.537  -3.623   4.151  1.00 83.62           O  
ATOM   1335  CG  PHE A 181      20.728  -1.234   6.763  1.00 83.62           C  
ATOM   1336  CD1 PHE A 181      21.785  -0.758   7.565  1.00 83.62           C  
ATOM   1337  CD2 PHE A 181      19.400  -0.958   7.132  1.00 83.62           C  
ATOM   1338  CE1 PHE A 181      21.519   0.016   8.705  1.00 83.62           C  
ATOM   1339  CE2 PHE A 181      19.134  -0.207   8.290  1.00 83.62           C  
ATOM   1340  CZ  PHE A 181      20.193   0.296   9.065  1.00 83.62           C  
ATOM   1341  N   ALA A 182      21.940  -3.042   2.669  1.00 70.62           N  
ATOM   1342  CA  ALA A 182      22.211  -4.115   1.721  1.00 70.62           C  
ATOM   1343  C   ALA A 182      23.625  -4.017   1.134  1.00 70.62           C  
ATOM   1344  CB  ALA A 182      21.142  -4.086   0.622  1.00 70.62           C  
ATOM   1345  O   ALA A 182      24.270  -5.048   0.965  1.00 70.62           O  
ATOM   1346  N   ASN A 183      24.115  -2.797   0.885  1.00 70.31           N  
ATOM   1347  CA  ASN A 183      25.431  -2.575   0.287  1.00 70.31           C  
ATOM   1348  C   ASN A 183      26.578  -2.594   1.309  1.00 70.31           C  
ATOM   1349  CB  ASN A 183      25.405  -1.247  -0.486  1.00 70.31           C  
ATOM   1350  O   ASN A 183      27.671  -3.037   0.970  1.00 70.31           O  
ATOM   1351  CG  ASN A 183      24.480  -1.268  -1.692  1.00 70.31           C  
ATOM   1352  ND2 ASN A 183      24.122  -0.117  -2.209  1.00 70.31           N  
ATOM   1353  OD1 ASN A 183      24.079  -2.296  -2.209  1.00 70.31           O  
ATOM   1354  N   ASN A 184      26.353  -2.111   2.539  1.00 72.38           N  
ATOM   1355  CA  ASN A 184      27.447  -1.859   3.488  1.00 72.38           C  
ATOM   1356  C   ASN A 184      27.506  -2.828   4.680  1.00 72.38           C  
ATOM   1357  CB  ASN A 184      27.362  -0.406   3.983  1.00 72.38           C  
ATOM   1358  O   ASN A 184      28.538  -2.889   5.344  1.00 72.38           O  
ATOM   1359  CG  ASN A 184      27.433   0.623   2.869  1.00 72.38           C  
ATOM   1360  ND2 ASN A 184      26.621   1.651   2.931  1.00 72.38           N  
ATOM   1361  OD1 ASN A 184      28.213   0.540   1.939  1.00 72.38           O  
ATOM   1362  N   ILE A 185      26.418  -3.540   5.006  1.00 82.56           N  
ATOM   1363  CA  ILE A 185      26.361  -4.425   6.183  1.00 82.56           C  
ATOM   1364  C   ILE A 185      25.793  -5.793   5.793  1.00 82.56           C  
ATOM   1365  CB  ILE A 185      25.631  -3.768   7.389  1.00 82.56           C  
ATOM   1366  O   ILE A 185      26.534  -6.684   5.396  1.00 82.56           O  
ATOM   1367  CG1 ILE A 185      26.146  -2.342   7.691  1.00 82.56           C  
ATOM   1368  CG2 ILE A 185      25.802  -4.667   8.632  1.00 82.56           C  
ATOM   1369  CD1 ILE A 185      25.466  -1.662   8.887  1.00 82.56           C  
ATOM   1370  N   THR A 186      24.482  -5.983   5.942  1.00 87.62           N  
ATOM   1371  CA  THR A 186      23.722  -7.161   5.514  1.00 87.62           C  
ATOM   1372  C   THR A 186      22.254  -6.760   5.374  1.00 87.62           C  
ATOM   1373  CB  THR A 186      23.802  -8.352   6.496  1.00 87.62           C  
ATOM   1374  O   THR A 186      21.750  -5.942   6.146  1.00 87.62           O  
ATOM   1375  CG2 THR A 186      25.158  -9.046   6.590  1.00 87.62           C  
ATOM   1376  OG1 THR A 186      23.482  -7.975   7.810  1.00 87.62           O  
ATOM   1377  N   TRP A 187      21.529  -7.394   4.449  1.00 88.50           N  
ATOM   1378  CA  TRP A 187      20.086  -7.174   4.256  1.00 88.50           C  
ATOM   1379  C   TRP A 187      19.247  -7.480   5.511  1.00 88.50           C  
ATOM   1380  CB  TRP A 187      19.613  -8.039   3.082  1.00 88.50           C  
ATOM   1381  O   TRP A 187      18.131  -6.990   5.648  1.00 88.50           O  
ATOM   1382  CG  TRP A 187      19.737  -9.518   3.300  1.00 88.50           C  
ATOM   1383  CD1 TRP A 187      20.743 -10.303   2.854  1.00 88.50           C  
ATOM   1384  CD2 TRP A 187      18.829 -10.408   4.028  1.00 88.50           C  
ATOM   1385  CE2 TRP A 187      19.361 -11.728   3.983  1.00 88.50           C  
ATOM   1386  CE3 TRP A 187      17.614 -10.237   4.725  1.00 88.50           C  
ATOM   1387  NE1 TRP A 187      20.518 -11.602   3.256  1.00 88.50           N  
ATOM   1388  CH2 TRP A 187      17.524 -12.617   5.276  1.00 88.50           C  
ATOM   1389  CZ2 TRP A 187      18.730 -12.824   4.586  1.00 88.50           C  
ATOM   1390  CZ3 TRP A 187      16.975 -11.326   5.349  1.00 88.50           C  
ATOM   1391  N   ARG A 188      19.779  -8.264   6.459  1.00 92.25           N  
ATOM   1392  CA  ARG A 188      19.108  -8.610   7.723  1.00 92.25           C  
ATOM   1393  C   ARG A 188      18.791  -7.374   8.567  1.00 92.25           C  
ATOM   1394  CB  ARG A 188      19.987  -9.583   8.521  1.00 92.25           C  
ATOM   1395  O   ARG A 188      17.748  -7.328   9.219  1.00 92.25           O  
ATOM   1396  CG  ARG A 188      20.151 -10.932   7.811  1.00 92.25           C  
ATOM   1397  CD  ARG A 188      21.039 -11.866   8.643  1.00 92.25           C  
ATOM   1398  NE  ARG A 188      21.167 -13.187   8.003  1.00 92.25           N  
ATOM   1399  NH1 ARG A 188      19.202 -14.122   8.759  1.00 92.25           N  
ATOM   1400  NH2 ARG A 188      20.458 -15.243   7.338  1.00 92.25           N  
ATOM   1401  CZ  ARG A 188      20.286 -14.169   8.048  1.00 92.25           C  
ATOM   1402  N   TRP A 189      19.651  -6.353   8.523  1.00 91.38           N  
ATOM   1403  CA  TRP A 189      19.456  -5.104   9.267  1.00 91.38           C  
ATOM   1404  C   TRP A 189      18.263  -4.282   8.791  1.00 91.38           C  
ATOM   1405  CB  TRP A 189      20.741  -4.280   9.265  1.00 91.38           C  
ATOM   1406  O   TRP A 189      17.703  -3.539   9.594  1.00 91.38           O  
ATOM   1407  CG  TRP A 189      21.738  -4.781  10.256  1.00 91.38           C  
ATOM   1408  CD1 TRP A 189      22.811  -5.548   9.979  1.00 91.38           C  
ATOM   1409  CD2 TRP A 189      21.744  -4.586  11.701  1.00 91.38           C  
ATOM   1410  CE2 TRP A 189      22.882  -5.256  12.241  1.00 91.38           C  
ATOM   1411  CE3 TRP A 189      20.900  -3.909  12.607  1.00 91.38           C  
ATOM   1412  NE1 TRP A 189      23.495  -5.831  11.147  1.00 91.38           N  
ATOM   1413  CH2 TRP A 189      22.324  -4.553  14.486  1.00 91.38           C  
ATOM   1414  CZ2 TRP A 189      23.180  -5.243  13.611  1.00 91.38           C  
ATOM   1415  CZ3 TRP A 189      21.186  -3.894  13.986  1.00 91.38           C  
ATOM   1416  N   CYS A 190      17.802  -4.496   7.555  1.00 89.44           N  
ATOM   1417  CA  CYS A 190      16.550  -3.923   7.063  1.00 89.44           C  
ATOM   1418  C   CYS A 190      15.350  -4.305   7.944  1.00 89.44           C  
ATOM   1419  CB  CYS A 190      16.314  -4.397   5.624  1.00 89.44           C  
ATOM   1420  O   CYS A 190      14.422  -3.515   8.068  1.00 89.44           O  
ATOM   1421  SG  CYS A 190      17.681  -3.872   4.545  1.00 89.44           S  
ATOM   1422  N   PHE A 191      15.393  -5.480   8.584  1.00 92.19           N  
ATOM   1423  CA  PHE A 191      14.336  -5.977   9.470  1.00 92.19           C  
ATOM   1424  C   PHE A 191      14.703  -5.828  10.950  1.00 92.19           C  
ATOM   1425  CB  PHE A 191      14.045  -7.441   9.113  1.00 92.19           C  
ATOM   1426  O   PHE A 191      13.848  -5.529  11.782  1.00 92.19           O  
ATOM   1427  CG  PHE A 191      13.694  -7.632   7.653  1.00 92.19           C  
ATOM   1428  CD1 PHE A 191      12.415  -7.261   7.206  1.00 92.19           C  
ATOM   1429  CD2 PHE A 191      14.661  -8.069   6.729  1.00 92.19           C  
ATOM   1430  CE1 PHE A 191      12.113  -7.266   5.836  1.00 92.19           C  
ATOM   1431  CE2 PHE A 191      14.358  -8.079   5.356  1.00 92.19           C  
ATOM   1432  CZ  PHE A 191      13.095  -7.652   4.912  1.00 92.19           C  
ATOM   1433  N   LEU A 192      15.986  -5.988  11.298  1.00 92.62           N  
ATOM   1434  CA  LEU A 192      16.435  -5.874  12.690  1.00 92.62           C  
ATOM   1435  C   LEU A 192      16.343  -4.444  13.243  1.00 92.62           C  
ATOM   1436  CB  LEU A 192      17.846  -6.456  12.870  1.00 92.62           C  
ATOM   1437  O   LEU A 192      16.203  -4.280  14.453  1.00 92.62           O  
ATOM   1438  CG  LEU A 192      17.951  -7.975  12.635  1.00 92.62           C  
ATOM   1439  CD1 LEU A 192      19.419  -8.395  12.702  1.00 92.62           C  
ATOM   1440  CD2 LEU A 192      17.165  -8.787  13.670  1.00 92.62           C  
ATOM   1441  N   ILE A 193      16.350  -3.413  12.389  1.00 90.69           N  
ATOM   1442  CA  ILE A 193      16.143  -2.017  12.812  1.00 90.69           C  
ATOM   1443  C   ILE A 193      14.780  -1.793  13.492  1.00 90.69           C  
ATOM   1444  CB  ILE A 193      16.347  -1.062  11.615  1.00 90.69           C  
ATOM   1445  O   ILE A 193      14.649  -0.911  14.343  1.00 90.69           O  
ATOM   1446  CG1 ILE A 193      16.490   0.390  12.120  1.00 90.69           C  
ATOM   1447  CG2 ILE A 193      15.218  -1.195  10.574  1.00 90.69           C  
ATOM   1448  CD1 ILE A 193      16.938   1.385  11.045  1.00 90.69           C  
ATOM   1449  N   ASN A 194      13.783  -2.629  13.186  1.00 90.69           N  
ATOM   1450  CA  ASN A 194      12.460  -2.545  13.798  1.00 90.69           C  
ATOM   1451  C   ASN A 194      12.478  -2.947  15.280  1.00 90.69           C  
ATOM   1452  CB  ASN A 194      11.469  -3.413  13.000  1.00 90.69           C  
ATOM   1453  O   ASN A 194      11.593  -2.534  16.024  1.00 90.69           O  
ATOM   1454  CG  ASN A 194      11.272  -2.950  11.566  1.00 90.69           C  
ATOM   1455  ND2 ASN A 194      10.823  -3.832  10.707  1.00 90.69           N  
ATOM   1456  OD1 ASN A 194      11.510  -1.803  11.225  1.00 90.69           O  
ATOM   1457  N   LEU A 195      13.466  -3.728  15.739  1.00 91.00           N  
ATOM   1458  CA  LEU A 195      13.492  -4.249  17.108  1.00 91.00           C  
ATOM   1459  C   LEU A 195      13.783  -3.170  18.161  1.00 91.00           C  
ATOM   1460  CB  LEU A 195      14.455  -5.441  17.245  1.00 91.00           C  
ATOM   1461  O   LEU A 195      12.981  -3.051  19.085  1.00 91.00           O  
ATOM   1462  CG  LEU A 195      13.822  -6.793  16.911  1.00 91.00           C  
ATOM   1463  CD1 LEU A 195      13.596  -6.979  15.411  1.00 91.00           C  
ATOM   1464  CD2 LEU A 195      14.744  -7.894  17.425  1.00 91.00           C  
ATOM   1465  N   PRO A 196      14.862  -2.362  18.064  1.00 89.81           N  
ATOM   1466  CA  PRO A 196      15.132  -1.316  19.053  1.00 89.81           C  
ATOM   1467  C   PRO A 196      14.011  -0.274  19.125  1.00 89.81           C  
ATOM   1468  CB  PRO A 196      16.462  -0.677  18.633  1.00 89.81           C  
ATOM   1469  O   PRO A 196      13.537   0.068  20.208  1.00 89.81           O  
ATOM   1470  CG  PRO A 196      17.151  -1.768  17.819  1.00 89.81           C  
ATOM   1471  CD  PRO A 196      15.985  -2.479  17.143  1.00 89.81           C  
ATOM   1472  N   ALA A 197      13.545   0.196  17.966  1.00 88.12           N  
ATOM   1473  CA  ALA A 197      12.466   1.175  17.884  1.00 88.12           C  
ATOM   1474  C   ALA A 197      11.111   0.575  18.311  1.00 88.12           C  
ATOM   1475  CB  ALA A 197      12.458   1.716  16.454  1.00 88.12           C  
ATOM   1476  O   ALA A 197      10.293   1.250  18.943  1.00 88.12           O  
ATOM   1477  N   GLY A 198      10.896  -0.713  18.035  1.00 87.69           N  
ATOM   1478  CA  GLY A 198       9.739  -1.469  18.496  1.00 87.69           C  
ATOM   1479  C   GLY A 198       9.723  -1.644  20.013  1.00 87.69           C  
ATOM   1480  O   GLY A 198       8.716  -1.354  20.653  1.00 87.69           O  
ATOM   1481  N   ALA A 199      10.849  -2.026  20.615  1.00 88.38           N  
ATOM   1482  CA  ALA A 199      10.981  -2.134  22.065  1.00 88.38           C  
ATOM   1483  C   ALA A 199      10.705  -0.789  22.751  1.00 88.38           C  
ATOM   1484  CB  ALA A 199      12.380  -2.664  22.398  1.00 88.38           C  
ATOM   1485  O   ALA A 199       9.921  -0.740  23.697  1.00 88.38           O  
ATOM   1486  N   LEU A 200      11.270   0.305  22.225  1.00 87.25           N  
ATOM   1487  CA  LEU A 200      10.997   1.653  22.724  1.00 87.25           C  
ATOM   1488  C   LEU A 200       9.498   1.974  22.672  1.00 87.25           C  
ATOM   1489  CB  LEU A 200      11.823   2.666  21.911  1.00 87.25           C  
ATOM   1490  O   LEU A 200       8.927   2.397  23.671  1.00 87.25           O  
ATOM   1491  CG  LEU A 200      11.636   4.127  22.362  1.00 87.25           C  
ATOM   1492  CD1 LEU A 200      12.115   4.350  23.799  1.00 87.25           C  
ATOM   1493  CD2 LEU A 200      12.428   5.051  21.438  1.00 87.25           C  
ATOM   1494  N   THR A 201       8.848   1.707  21.541  1.00 84.94           N  
ATOM   1495  CA  THR A 201       7.415   1.973  21.361  1.00 84.94           C  
ATOM   1496  C   THR A 201       6.546   1.157  22.320  1.00 84.94           C  
ATOM   1497  CB  THR A 201       7.007   1.679  19.917  1.00 84.94           C  
ATOM   1498  O   THR A 201       5.620   1.701  22.922  1.00 84.94           O  
ATOM   1499  CG2 THR A 201       5.527   1.959  19.680  1.00 84.94           C  
ATOM   1500  OG1 THR A 201       7.755   2.463  19.017  1.00 84.94           O  
ATOM   1501  N   ILE A 202       6.853  -0.131  22.510  1.00 87.44           N  
ATOM   1502  CA  ILE A 202       6.151  -0.998  23.468  1.00 87.44           C  
ATOM   1503  C   ILE A 202       6.300  -0.444  24.885  1.00 87.44           C  
ATOM   1504  CB  ILE A 202       6.664  -2.456  23.369  1.00 87.44           C  
ATOM   1505  O   ILE A 202       5.305  -0.322  25.594  1.00 87.44           O  
ATOM   1506  CG1 ILE A 202       6.192  -3.079  22.040  1.00 87.44           C  
ATOM   1507  CG2 ILE A 202       6.187  -3.316  24.556  1.00 87.44           C  
ATOM   1508  CD1 ILE A 202       6.827  -4.433  21.699  1.00 87.44           C  
ATOM   1509  N   VAL A 203       7.516  -0.066  25.287  1.00 86.62           N  
ATOM   1510  CA  VAL A 203       7.783   0.506  26.614  1.00 86.62           C  
ATOM   1511  C   VAL A 203       7.025   1.819  26.804  1.00 86.62           C  
ATOM   1512  CB  VAL A 203       9.298   0.678  26.839  1.00 86.62           C  
ATOM   1513  O   VAL A 203       6.342   1.981  27.811  1.00 86.62           O  
ATOM   1514  CG1 VAL A 203       9.617   1.470  28.112  1.00 86.62           C  
ATOM   1515  CG2 VAL A 203       9.975  -0.693  26.979  1.00 86.62           C  
ATOM   1516  N   THR A 204       7.065   2.732  25.831  1.00 81.38           N  
ATOM   1517  CA  THR A 204       6.322   3.999  25.891  1.00 81.38           C  
ATOM   1518  C   THR A 204       4.819   3.756  26.033  1.00 81.38           C  
ATOM   1519  CB  THR A 204       6.608   4.848  24.643  1.00 81.38           C  
ATOM   1520  O   THR A 204       4.174   4.349  26.893  1.00 81.38           O  
ATOM   1521  CG2 THR A 204       5.937   6.220  24.664  1.00 81.38           C  
ATOM   1522  OG1 THR A 204       7.987   5.104  24.539  1.00 81.38           O  
ATOM   1523  N   LEU A 205       4.241   2.847  25.250  1.00 79.88           N  
ATOM   1524  CA  LEU A 205       2.811   2.550  25.342  1.00 79.88           C  
ATOM   1525  C   LEU A 205       2.445   1.828  26.644  1.00 79.88           C  
ATOM   1526  CB  LEU A 205       2.390   1.744  24.110  1.00 79.88           C  
ATOM   1527  O   LEU A 205       1.386   2.090  27.206  1.00 79.88           O  
ATOM   1528  CG  LEU A 205       2.419   2.559  22.807  1.00 79.88           C  
ATOM   1529  CD1 LEU A 205       2.149   1.615  21.647  1.00 79.88           C  
ATOM   1530  CD2 LEU A 205       1.365   3.669  22.771  1.00 79.88           C  
ATOM   1531  N   LEU A 206       3.314   0.964  27.172  1.00 83.44           N  
ATOM   1532  CA  LEU A 206       3.099   0.338  28.475  1.00 83.44           C  
ATOM   1533  C   LEU A 206       3.144   1.352  29.623  1.00 83.44           C  
ATOM   1534  CB  LEU A 206       4.130  -0.778  28.703  1.00 83.44           C  
ATOM   1535  O   LEU A 206       2.371   1.208  30.564  1.00 83.44           O  
ATOM   1536  CG  LEU A 206       3.834  -2.082  27.943  1.00 83.44           C  
ATOM   1537  CD1 LEU A 206       5.019  -3.033  28.110  1.00 83.44           C  
ATOM   1538  CD2 LEU A 206       2.588  -2.791  28.485  1.00 83.44           C  
ATOM   1539  N   LEU A 207       4.004   2.367  29.554  1.00 80.50           N  
ATOM   1540  CA  LEU A 207       4.138   3.363  30.619  1.00 80.50           C  
ATOM   1541  C   LEU A 207       3.063   4.455  30.555  1.00 80.50           C  
ATOM   1542  CB  LEU A 207       5.553   3.961  30.573  1.00 80.50           C  
ATOM   1543  O   LEU A 207       2.549   4.855  31.596  1.00 80.50           O  
ATOM   1544  CG  LEU A 207       6.676   2.970  30.941  1.00 80.50           C  
ATOM   1545  CD1 LEU A 207       8.030   3.652  30.744  1.00 80.50           C  
ATOM   1546  CD2 LEU A 207       6.588   2.482  32.388  1.00 80.50           C  
ATOM   1547  N   PHE A 208       2.698   4.914  29.355  1.00 75.19           N  
ATOM   1548  CA  PHE A 208       1.876   6.118  29.186  1.00 75.19           C  
ATOM   1549  C   PHE A 208       0.456   5.846  28.666  1.00 75.19           C  
ATOM   1550  CB  PHE A 208       2.637   7.111  28.293  1.00 75.19           C  
ATOM   1551  O   PHE A 208      -0.439   6.655  28.892  1.00 75.19           O  
ATOM   1552  CG  PHE A 208       3.977   7.545  28.870  1.00 75.19           C  
ATOM   1553  CD1 PHE A 208       4.015   8.422  29.967  1.00 75.19           C  
ATOM   1554  CD2 PHE A 208       5.187   7.067  28.333  1.00 75.19           C  
ATOM   1555  CE1 PHE A 208       5.246   8.814  30.521  1.00 75.19           C  
ATOM   1556  CE2 PHE A 208       6.421   7.441  28.893  1.00 75.19           C  
ATOM   1557  CZ  PHE A 208       6.450   8.320  29.989  1.00 75.19           C  
ATOM   1558  N   CYS A 209       0.195   4.713  28.001  1.00 71.19           N  
ATOM   1559  CA  CYS A 209      -1.129   4.429  27.442  1.00 71.19           C  
ATOM   1560  C   CYS A 209      -2.033   3.748  28.477  1.00 71.19           C  
ATOM   1561  CB  CYS A 209      -0.992   3.631  26.137  1.00 71.19           C  
ATOM   1562  O   CYS A 209      -2.030   2.526  28.615  1.00 71.19           O  
ATOM   1563  SG  CYS A 209      -2.514   3.758  25.157  1.00 71.19           S  
ATOM   1564  N   HIS A 210      -2.844   4.546  29.174  1.00 69.88           N  
ATOM   1565  CA  HIS A 210      -3.878   4.069  30.099  1.00 69.88           C  
ATOM   1566  C   HIS A 210      -5.263   4.621  29.711  1.00 69.88           C  
ATOM   1567  CB  HIS A 210      -3.465   4.428  31.538  1.00 69.88           C  
ATOM   1568  O   HIS A 210      -5.761   5.535  30.369  1.00 69.88           O  
ATOM   1569  CG  HIS A 210      -2.220   3.705  31.985  1.00 69.88           C  
ATOM   1570  CD2 HIS A 210      -2.170   2.429  32.469  1.00 69.88           C  
ATOM   1571  ND1 HIS A 210      -0.925   4.167  31.934  1.00 69.88           N  
ATOM   1572  CE1 HIS A 210      -0.116   3.177  32.351  1.00 69.88           C  
ATOM   1573  NE2 HIS A 210      -0.830   2.077  32.662  1.00 69.88           N  
ATOM   1574  N   PRO A 211      -5.894   4.123  28.626  1.00 64.06           N  
ATOM   1575  CA  PRO A 211      -7.194   4.625  28.190  1.00 64.06           C  
ATOM   1576  C   PRO A 211      -8.287   4.318  29.233  1.00 64.06           C  
ATOM   1577  CB  PRO A 211      -7.490   3.951  26.842  1.00 64.06           C  
ATOM   1578  O   PRO A 211      -8.426   3.159  29.631  1.00 64.06           O  
ATOM   1579  CG  PRO A 211      -6.121   3.463  26.374  1.00 64.06           C  
ATOM   1580  CD  PRO A 211      -5.428   3.115  27.687  1.00 64.06           C  
ATOM   1581  N   PRO A 212      -9.117   5.298  29.644  1.00 56.44           N  
ATOM   1582  CA  PRO A 212     -10.195   5.078  30.619  1.00 56.44           C  
ATOM   1583  C   PRO A 212     -11.224   4.029  30.166  1.00 56.44           C  
ATOM   1584  CB  PRO A 212     -10.864   6.449  30.797  1.00 56.44           C  
ATOM   1585  O   PRO A 212     -11.796   3.307  30.980  1.00 56.44           O  
ATOM   1586  CG  PRO A 212      -9.790   7.451  30.384  1.00 56.44           C  
ATOM   1587  CD  PRO A 212      -9.007   6.709  29.308  1.00 56.44           C  
ATOM   1588  N   GLU A 213     -11.440   3.925  28.852  1.00 56.78           N  
ATOM   1589  CA  GLU A 213     -12.403   3.013  28.222  1.00 56.78           C  
ATOM   1590  C   GLU A 213     -11.964   1.537  28.277  1.00 56.78           C  
ATOM   1591  CB  GLU A 213     -12.619   3.485  26.772  1.00 56.78           C  
ATOM   1592  O   GLU A 213     -12.794   0.633  28.178  1.00 56.78           O  
ATOM   1593  CG  GLU A 213     -14.057   3.263  26.280  1.00 56.78           C  
ATOM   1594  CD  GLU A 213     -14.288   3.758  24.840  1.00 56.78           C  
ATOM   1595  OE1 GLU A 213     -15.456   3.691  24.395  1.00 56.78           O  
ATOM   1596  OE2 GLU A 213     -13.304   4.141  24.167  1.00 56.78           O  
ATOM   1597  N   ASP A 214     -10.671   1.270  28.491  1.00 57.44           N  
ATOM   1598  CA  ASP A 214     -10.158  -0.097  28.593  1.00 57.44           C  
ATOM   1599  C   ASP A 214     -10.565  -0.761  29.914  1.00 57.44           C  
ATOM   1600  CB  ASP A 214      -8.637  -0.120  28.364  1.00 57.44           C  
ATOM   1601  O   ASP A 214     -10.767  -1.973  29.939  1.00 57.44           O  
ATOM   1602  CG  ASP A 214      -8.247   0.070  26.890  1.00 57.44           C  
ATOM   1603  OD1 ASP A 214      -9.097  -0.148  25.993  1.00 57.44           O  
ATOM   1604  OD2 ASP A 214      -7.058   0.345  26.617  1.00 57.44           O  
ATOM   1605  N   ALA A 215     -10.811   0.016  30.976  1.00 51.81           N  
ATOM   1606  CA  ALA A 215     -11.218  -0.515  32.276  1.00 51.81           C  
ATOM   1607  C   ALA A 215     -12.578  -1.241  32.228  1.00 51.81           C  
ATOM   1608  CB  ALA A 215     -11.232   0.642  33.283  1.00 51.81           C  
ATOM   1609  O   ALA A 215     -12.752  -2.272  32.877  1.00 51.81           O  
ATOM   1610  N   SER A 216     -13.536  -0.758  31.426  1.00 54.84           N  
ATOM   1611  CA  SER A 216     -14.853  -1.401  31.276  1.00 54.84           C  
ATOM   1612  C   SER A 216     -14.785  -2.657  30.399  1.00 54.84           C  
ATOM   1613  CB  SER A 216     -15.870  -0.399  30.720  1.00 54.84           C  
ATOM   1614  O   SER A 216     -15.428  -3.667  30.694  1.00 54.84           O  
ATOM   1615  OG  SER A 216     -15.544  -0.059  29.388  1.00 54.84           O  
ATOM   1616  N   LYS A 217     -13.951  -2.641  29.349  1.00 62.84           N  
ATOM   1617  CA  LYS A 217     -13.711  -3.807  28.487  1.00 62.84           C  
ATOM   1618  C   LYS A 217     -12.917  -4.889  29.209  1.00 62.84           C  
ATOM   1619  CB  LYS A 217     -12.994  -3.386  27.198  1.00 62.84           C  
ATOM   1620  O   LYS A 217     -13.213  -6.068  29.032  1.00 62.84           O  
ATOM   1621  CG  LYS A 217     -13.868  -2.524  26.273  1.00 62.84           C  
ATOM   1622  CD  LYS A 217     -13.101  -2.258  24.972  1.00 62.84           C  
ATOM   1623  CE  LYS A 217     -13.884  -1.374  24.000  1.00 62.84           C  
ATOM   1624  NZ  LYS A 217     -13.088  -1.137  22.768  1.00 62.84           N  
ATOM   1625  N   GLU A 218     -11.929  -4.531  30.024  1.00 57.47           N  
ATOM   1626  CA  GLU A 218     -11.118  -5.471  30.811  1.00 57.47           C  
ATOM   1627  C   GLU A 218     -11.952  -6.227  31.853  1.00 57.47           C  
ATOM   1628  CB  GLU A 218      -9.934  -4.733  31.461  1.00 57.47           C  
ATOM   1629  O   GLU A 218     -11.710  -7.412  32.075  1.00 57.47           O  
ATOM   1630  CG  GLU A 218      -8.823  -4.482  30.424  1.00 57.47           C  
ATOM   1631  CD  GLU A 218      -7.636  -3.654  30.943  1.00 57.47           C  
ATOM   1632  OE1 GLU A 218      -6.751  -3.363  30.100  1.00 57.47           O  
ATOM   1633  OE2 GLU A 218      -7.580  -3.369  32.159  1.00 57.47           O  
ATOM   1634  N   GLN A 219     -12.995  -5.597  32.400  1.00 53.03           N  
ATOM   1635  CA  GLN A 219     -13.909  -6.203  33.377  1.00 53.03           C  
ATOM   1636  C   GLN A 219     -15.000  -7.101  32.756  1.00 53.03           C  
ATOM   1637  CB  GLN A 219     -14.530  -5.070  34.209  1.00 53.03           C  
ATOM   1638  O   GLN A 219     -15.651  -7.867  33.468  1.00 53.03           O  
ATOM   1639  CG  GLN A 219     -13.498  -4.411  35.142  1.00 53.03           C  
ATOM   1640  CD  GLN A 219     -14.032  -3.170  35.852  1.00 53.03           C  
ATOM   1641  NE2 GLN A 219     -13.194  -2.467  36.582  1.00 53.03           N  
ATOM   1642  OE1 GLN A 219     -15.200  -2.821  35.803  1.00 53.03           O  
ATOM   1643  N   SER A 220     -15.216  -7.041  31.437  1.00 53.44           N  
ATOM   1644  CA  SER A 220     -16.347  -7.706  30.777  1.00 53.44           C  
ATOM   1645  C   SER A 220     -16.025  -9.134  30.307  1.00 53.44           C  
ATOM   1646  CB  SER A 220     -16.863  -6.822  29.637  1.00 53.44           C  
ATOM   1647  O   SER A 220     -15.560  -9.341  29.191  1.00 53.44           O  
ATOM   1648  OG  SER A 220     -18.101  -7.317  29.162  1.00 53.44           O  
ATOM   1649  N   GLY A 221     -16.308 -10.138  31.144  1.00 59.78           N  
ATOM   1650  CA  GLY A 221     -16.422 -11.553  30.748  1.00 59.78           C  
ATOM   1651  C   GLY A 221     -15.114 -12.338  30.546  1.00 59.78           C  
ATOM   1652  O   GLY A 221     -14.019 -11.793  30.426  1.00 59.78           O  
ATOM   1653  N   SER A 222     -15.233 -13.671  30.507  1.00 76.31           N  
ATOM   1654  CA  SER A 222     -14.094 -14.588  30.316  1.00 76.31           C  
ATOM   1655  C   SER A 222     -13.513 -14.487  28.896  1.00 76.31           C  
ATOM   1656  CB  SER A 222     -14.537 -16.024  30.626  1.00 76.31           C  
ATOM   1657  O   SER A 222     -14.259 -14.313  27.930  1.00 76.31           O  
ATOM   1658  OG  SER A 222     -13.491 -16.952  30.393  1.00 76.31           O  
ATOM   1659  N   ILE A 223     -12.195 -14.677  28.734  1.00 76.62           N  
ATOM   1660  CA  ILE A 223     -11.487 -14.654  27.432  1.00 76.62           C  
ATOM   1661  C   ILE A 223     -12.171 -15.566  26.399  1.00 76.62           C  
ATOM   1662  CB  ILE A 223      -9.999 -15.057  27.621  1.00 76.62           C  
ATOM   1663  O   ILE A 223     -12.286 -15.211  25.229  1.00 76.62           O  
ATOM   1664  CG1 ILE A 223      -9.276 -14.054  28.554  1.00 76.62           C  
ATOM   1665  CG2 ILE A 223      -9.261 -15.150  26.269  1.00 76.62           C  
ATOM   1666  CD1 ILE A 223      -7.846 -14.460  28.936  1.00 76.62           C  
ATOM   1667  N   ILE A 224     -12.704 -16.710  26.837  1.00 72.81           N  
ATOM   1668  CA  ILE A 224     -13.412 -17.663  25.970  1.00 72.81           C  
ATOM   1669  C   ILE A 224     -14.727 -17.073  25.434  1.00 72.81           C  
ATOM   1670  CB  ILE A 224     -13.651 -18.977  26.748  1.00 72.81           C  
ATOM   1671  O   ILE A 224     -15.093 -17.310  24.284  1.00 72.81           O  
ATOM   1672  CG1 ILE A 224     -12.308 -19.664  27.089  1.00 72.81           C  
ATOM   1673  CG2 ILE A 224     -14.547 -19.947  25.951  1.00 72.81           C  
ATOM   1674  CD1 ILE A 224     -12.423 -20.675  28.236  1.00 72.81           C  
ATOM   1675  N   GLN A 225     -15.447 -16.290  26.242  1.00 74.94           N  
ATOM   1676  CA  GLN A 225     -16.676 -15.621  25.805  1.00 74.94           C  
ATOM   1677  C   GLN A 225     -16.365 -14.516  24.794  1.00 74.94           C  
ATOM   1678  CB  GLN A 225     -17.435 -15.051  27.010  1.00 74.94           C  
ATOM   1679  O   GLN A 225     -17.058 -14.415  23.784  1.00 74.94           O  
ATOM   1680  CG  GLN A 225     -18.040 -16.148  27.900  1.00 74.94           C  
ATOM   1681  CD  GLN A 225     -18.639 -15.582  29.185  1.00 74.94           C  
ATOM   1682  NE2 GLN A 225     -19.627 -16.228  29.765  1.00 74.94           N  
ATOM   1683  OE1 GLN A 225     -18.199 -14.578  29.719  1.00 74.94           O  
ATOM   1684  N   LYS A 226     -15.282 -13.760  25.010  1.00 77.38           N  
ATOM   1685  CA  LYS A 226     -14.784 -12.765  24.049  1.00 77.38           C  
ATOM   1686  C   LYS A 226     -14.351 -13.402  22.730  1.00 77.38           C  
ATOM   1687  CB  LYS A 226     -13.619 -11.984  24.664  1.00 77.38           C  
ATOM   1688  O   LYS A 226     -14.734 -12.930  21.667  1.00 77.38           O  
ATOM   1689  CG  LYS A 226     -14.087 -11.075  25.802  1.00 77.38           C  
ATOM   1690  CD  LYS A 226     -12.938 -10.167  26.244  1.00 77.38           C  
ATOM   1691  CE  LYS A 226     -13.435  -9.329  27.412  1.00 77.38           C  
ATOM   1692  NZ  LYS A 226     -12.446  -8.335  27.862  1.00 77.38           N  
ATOM   1693  N   ALA A 227     -13.633 -14.524  22.781  1.00 76.19           N  
ATOM   1694  CA  ALA A 227     -13.214 -15.246  21.581  1.00 76.19           C  
ATOM   1695  C   ALA A 227     -14.409 -15.737  20.742  1.00 76.19           C  
ATOM   1696  CB  ALA A 227     -12.298 -16.400  22.000  1.00 76.19           C  
ATOM   1697  O   ALA A 227     -14.373 -15.676  19.516  1.00 76.19           O  
ATOM   1698  N   LYS A 228     -15.515 -16.145  21.382  1.00 77.62           N  
ATOM   1699  CA  LYS A 228     -16.755 -16.521  20.676  1.00 77.62           C  
ATOM   1700  C   LYS A 228     -17.434 -15.352  19.947  1.00 77.62           C  
ATOM   1701  CB  LYS A 228     -17.736 -17.191  21.650  1.00 77.62           C  
ATOM   1702  O   LYS A 228     -18.213 -15.601  19.030  1.00 77.62           O  
ATOM   1703  CG  LYS A 228     -17.319 -18.625  22.004  1.00 77.62           C  
ATOM   1704  CD  LYS A 228     -18.348 -19.270  22.942  1.00 77.62           C  
ATOM   1705  CE  LYS A 228     -17.920 -20.702  23.278  1.00 77.62           C  
ATOM   1706  NZ  LYS A 228     -18.941 -21.409  24.092  1.00 77.62           N  
ATOM   1707  N   GLN A 229     -17.151 -14.103  20.324  1.00 80.12           N  
ATOM   1708  CA  GLN A 229     -17.706 -12.902  19.682  1.00 80.12           C  
ATOM   1709  C   GLN A 229     -16.945 -12.478  18.415  1.00 80.12           C  
ATOM   1710  CB  GLN A 229     -17.731 -11.736  20.681  1.00 80.12           C  
ATOM   1711  O   GLN A 229     -17.436 -11.630  17.675  1.00 80.12           O  
ATOM   1712  CG  GLN A 229     -18.684 -11.947  21.865  1.00 80.12           C  
ATOM   1713  CD  GLN A 229     -18.570 -10.830  22.900  1.00 80.12           C  
ATOM   1714  NE2 GLN A 229     -19.308 -10.902  23.984  1.00 80.12           N  
ATOM   1715  OE1 GLN A 229     -17.823  -9.878  22.771  1.00 80.12           O  
ATOM   1716  N   LEU A 230     -15.775 -13.065  18.141  1.00 81.19           N  
ATOM   1717  CA  LEU A 230     -14.947 -12.727  16.976  1.00 81.19           C  
ATOM   1718  C   LEU A 230     -15.502 -13.236  15.638  1.00 81.19           C  
ATOM   1719  CB  LEU A 230     -13.531 -13.283  17.195  1.00 81.19           C  
ATOM   1720  O   LEU A 230     -14.934 -12.924  14.601  1.00 81.19           O  
ATOM   1721  CG  LEU A 230     -12.689 -12.558  18.251  1.00 81.19           C  
ATOM   1722  CD1 LEU A 230     -11.415 -13.358  18.535  1.00 81.19           C  
ATOM   1723  CD2 LEU A 230     -12.262 -11.183  17.744  1.00 81.19           C  
ATOM   1724  N   ASP A 231     -16.585 -14.015  15.661  1.00 86.94           N  
ATOM   1725  CA  ASP A 231     -17.146 -14.677  14.482  1.00 86.94           C  
ATOM   1726  C   ASP A 231     -16.101 -15.486  13.688  1.00 86.94           C  
ATOM   1727  CB  ASP A 231     -17.948 -13.695  13.618  1.00 86.94           C  
ATOM   1728  O   ASP A 231     -15.749 -15.184  12.550  1.00 86.94           O  
ATOM   1729  CG  ASP A 231     -18.771 -14.445  12.569  1.00 86.94           C  
ATOM   1730  OD1 ASP A 231     -18.887 -15.695  12.663  1.00 86.94           O  
ATOM   1731  OD2 ASP A 231     -19.399 -13.784  11.728  1.00 86.94           O  
ATOM   1732  N   MET A 232     -15.596 -16.552  14.315  1.00 88.38           N  
ATOM   1733  CA  MET A 232     -14.592 -17.443  13.715  1.00 88.38           C  
ATOM   1734  C   MET A 232     -15.047 -18.071  12.391  1.00 88.38           C  
ATOM   1735  CB  MET A 232     -14.245 -18.561  14.709  1.00 88.38           C  
ATOM   1736  O   MET A 232     -14.209 -18.361  11.544  1.00 88.38           O  
ATOM   1737  CG  MET A 232     -13.491 -18.066  15.948  1.00 88.38           C  
ATOM   1738  SD  MET A 232     -11.807 -17.499  15.595  1.00 88.38           S  
ATOM   1739  CE  MET A 232     -12.032 -15.707  15.511  1.00 88.38           C  
ATOM   1740  N   ILE A 233     -16.356 -18.267  12.203  1.00 90.38           N  
ATOM   1741  CA  ILE A 233     -16.911 -18.797  10.951  1.00 90.38           C  
ATOM   1742  C   ILE A 233     -16.818 -17.730   9.859  1.00 90.38           C  
ATOM   1743  CB  ILE A 233     -18.356 -19.300  11.158  1.00 90.38           C  
ATOM   1744  O   ILE A 233     -16.312 -18.025   8.782  1.00 90.38           O  
ATOM   1745  CG1 ILE A 233     -18.369 -20.489  12.150  1.00 90.38           C  
ATOM   1746  CG2 ILE A 233     -18.986 -19.714   9.814  1.00 90.38           C  
ATOM   1747  CD1 ILE A 233     -19.766 -20.905  12.625  1.00 90.38           C  
ATOM   1748  N   GLY A 234     -17.218 -16.488  10.152  1.00 89.75           N  
ATOM   1749  CA  GLY A 234     -17.034 -15.362   9.233  1.00 89.75           C  
ATOM   1750  C   GLY A 234     -15.566 -15.176   8.838  1.00 89.75           C  
ATOM   1751  O   GLY A 234     -15.258 -15.038   7.658  1.00 89.75           O  
ATOM   1752  N   CYS A 235     -14.642 -15.294   9.797  1.00 90.00           N  
ATOM   1753  CA  CYS A 235     -13.200 -15.241   9.532  1.00 90.00           C  
ATOM   1754  C   CYS A 235     -12.725 -16.378   8.618  1.00 90.00           C  
ATOM   1755  CB  CYS A 235     -12.433 -15.315  10.857  1.00 90.00           C  
ATOM   1756  O   CYS A 235     -11.958 -16.140   7.688  1.00 90.00           O  
ATOM   1757  SG  CYS A 235     -12.837 -13.905  11.914  1.00 90.00           S  
ATOM   1758  N   ALA A 236     -13.184 -17.606   8.879  1.00 92.12           N  
ATOM   1759  CA  ALA A 236     -12.825 -18.784   8.096  1.00 92.12           C  
ATOM   1760  C   ALA A 236     -13.368 -18.747   6.660  1.00 92.12           C  
ATOM   1761  CB  ALA A 236     -13.310 -20.034   8.840  1.00 92.12           C  
ATOM   1762  O   ALA A 236     -12.831 -19.460   5.826  1.00 92.12           O  
ATOM   1763  N   LEU A 237     -14.389 -17.929   6.382  1.00 93.50           N  
ATOM   1764  CA  LEU A 237     -14.914 -17.680   5.035  1.00 93.50           C  
ATOM   1765  C   LEU A 237     -14.236 -16.475   4.361  1.00 93.50           C  
ATOM   1766  CB  LEU A 237     -16.431 -17.441   5.144  1.00 93.50           C  
ATOM   1767  O   LEU A 237     -13.965 -16.477   3.166  1.00 93.50           O  
ATOM   1768  CG  LEU A 237     -17.257 -18.660   5.586  1.00 93.50           C  
ATOM   1769  CD1 LEU A 237     -18.687 -18.215   5.909  1.00 93.50           C  
ATOM   1770  CD2 LEU A 237     -17.311 -19.728   4.494  1.00 93.50           C  
ATOM   1771  N   PHE A 238     -13.967 -15.410   5.115  1.00 91.69           N  
ATOM   1772  CA  PHE A 238     -13.434 -14.173   4.550  1.00 91.69           C  
ATOM   1773  C   PHE A 238     -11.936 -14.245   4.247  1.00 91.69           C  
ATOM   1774  CB  PHE A 238     -13.725 -13.027   5.513  1.00 91.69           C  
ATOM   1775  O   PHE A 238     -11.483 -13.761   3.216  1.00 91.69           O  
ATOM   1776  CG  PHE A 238     -13.284 -11.681   4.982  1.00 91.69           C  
ATOM   1777  CD1 PHE A 238     -12.031 -11.151   5.342  1.00 91.69           C  
ATOM   1778  CD2 PHE A 238     -14.125 -10.965   4.111  1.00 91.69           C  
ATOM   1779  CE1 PHE A 238     -11.629  -9.903   4.842  1.00 91.69           C  
ATOM   1780  CE2 PHE A 238     -13.724  -9.712   3.616  1.00 91.69           C  
ATOM   1781  CZ  PHE A 238     -12.477  -9.179   3.984  1.00 91.69           C  
ATOM   1782  N   ILE A 239     -11.138 -14.824   5.146  1.00 92.62           N  
ATOM   1783  CA  ILE A 239      -9.681 -14.840   4.976  1.00 92.62           C  
ATOM   1784  C   ILE A 239      -9.290 -15.632   3.717  1.00 92.62           C  
ATOM   1785  CB  ILE A 239      -8.967 -15.317   6.260  1.00 92.62           C  
ATOM   1786  O   ILE A 239      -8.556 -15.075   2.898  1.00 92.62           O  
ATOM   1787  CG1 ILE A 239      -9.169 -14.298   7.402  1.00 92.62           C  
ATOM   1788  CG2 ILE A 239      -7.466 -15.554   6.010  1.00 92.62           C  
ATOM   1789  CD1 ILE A 239      -8.895 -14.909   8.783  1.00 92.62           C  
ATOM   1790  N   PRO A 240      -9.769 -16.875   3.497  1.00 93.88           N  
ATOM   1791  CA  PRO A 240      -9.405 -17.628   2.300  1.00 93.88           C  
ATOM   1792  C   PRO A 240      -9.924 -16.977   1.018  1.00 93.88           C  
ATOM   1793  CB  PRO A 240      -9.962 -19.041   2.490  1.00 93.88           C  
ATOM   1794  O   PRO A 240      -9.198 -16.967   0.025  1.00 93.88           O  
ATOM   1795  CG  PRO A 240     -10.173 -19.145   3.994  1.00 93.88           C  
ATOM   1796  CD  PRO A 240     -10.591 -17.724   4.352  1.00 93.88           C  
ATOM   1797  N   SER A 241     -11.103 -16.348   1.046  1.00 94.00           N  
ATOM   1798  CA  SER A 241     -11.641 -15.657  -0.126  1.00 94.00           C  
ATOM   1799  C   SER A 241     -10.748 -14.488  -0.548  1.00 94.00           C  
ATOM   1800  CB  SER A 241     -13.098 -15.248   0.107  1.00 94.00           C  
ATOM   1801  O   SER A 241     -10.343 -14.413  -1.712  1.00 94.00           O  
ATOM   1802  OG  SER A 241     -13.203 -14.115   0.939  1.00 94.00           O  
ATOM   1803  N   ILE A 242     -10.335 -13.634   0.397  1.00 91.62           N  
ATOM   1804  CA  ILE A 242      -9.396 -12.541   0.117  1.00 91.62           C  
ATOM   1805  C   ILE A 242      -8.043 -13.082  -0.359  1.00 91.62           C  
ATOM   1806  CB  ILE A 242      -9.258 -11.584   1.317  1.00 91.62           C  
ATOM   1807  O   ILE A 242      -7.471 -12.542  -1.303  1.00 91.62           O  
ATOM   1808  CG1 ILE A 242     -10.592 -10.889   1.669  1.00 91.62           C  
ATOM   1809  CG2 ILE A 242      -8.187 -10.507   1.043  1.00 91.62           C  
ATOM   1810  CD1 ILE A 242     -11.286 -10.118   0.537  1.00 91.62           C  
ATOM   1811  N   ILE A 243      -7.545 -14.174   0.225  1.00 91.62           N  
ATOM   1812  CA  ILE A 243      -6.306 -14.816  -0.237  1.00 91.62           C  
ATOM   1813  C   ILE A 243      -6.449 -15.302  -1.686  1.00 91.62           C  
ATOM   1814  CB  ILE A 243      -5.878 -15.944   0.727  1.00 91.62           C  
ATOM   1815  O   ILE A 243      -5.551 -15.053  -2.485  1.00 91.62           O  
ATOM   1816  CG1 ILE A 243      -5.451 -15.333   2.081  1.00 91.62           C  
ATOM   1817  CG2 ILE A 243      -4.724 -16.778   0.134  1.00 91.62           C  
ATOM   1818  CD1 ILE A 243      -5.203 -16.365   3.188  1.00 91.62           C  
ATOM   1819  N   MET A 244      -7.564 -15.934  -2.064  1.00 94.00           N  
ATOM   1820  CA  MET A 244      -7.780 -16.423  -3.431  1.00 94.00           C  
ATOM   1821  C   MET A 244      -7.767 -15.296  -4.466  1.00 94.00           C  
ATOM   1822  CB  MET A 244      -9.103 -17.195  -3.534  1.00 94.00           C  
ATOM   1823  O   MET A 244      -7.113 -15.421  -5.506  1.00 94.00           O  
ATOM   1824  CG  MET A 244      -8.994 -18.599  -2.938  1.00 94.00           C  
ATOM   1825  SD  MET A 244     -10.445 -19.639  -3.238  1.00 94.00           S  
ATOM   1826  CE  MET A 244     -11.553 -18.948  -1.993  1.00 94.00           C  
ATOM   1827  N   VAL A 245      -8.439 -14.175  -4.190  1.00 91.25           N  
ATOM   1828  CA  VAL A 245      -8.415 -13.028  -5.109  1.00 91.25           C  
ATOM   1829  C   VAL A 245      -7.050 -12.337  -5.117  1.00 91.25           C  
ATOM   1830  CB  VAL A 245      -9.583 -12.062  -4.857  1.00 91.25           C  
ATOM   1831  O   VAL A 245      -6.578 -11.962  -6.184  1.00 91.25           O  
ATOM   1832  CG1 VAL A 245      -9.522 -11.382  -3.492  1.00 91.25           C  
ATOM   1833  CG2 VAL A 245      -9.693 -11.005  -5.958  1.00 91.25           C  
ATOM   1834  N   MET A 246      -6.351 -12.235  -3.982  1.00 87.94           N  
ATOM   1835  CA  MET A 246      -4.985 -11.696  -3.956  1.00 87.94           C  
ATOM   1836  C   MET A 246      -4.005 -12.578  -4.740  1.00 87.94           C  
ATOM   1837  CB  MET A 246      -4.505 -11.479  -2.513  1.00 87.94           C  
ATOM   1838  O   MET A 246      -3.213 -12.050  -5.512  1.00 87.94           O  
ATOM   1839  CG  MET A 246      -5.241 -10.357  -1.762  1.00 87.94           C  
ATOM   1840  SD  MET A 246      -4.866  -8.644  -2.238  1.00 87.94           S  
ATOM   1841  CE  MET A 246      -5.918  -8.442  -3.700  1.00 87.94           C  
ATOM   1842  N   LEU A 247      -4.106 -13.908  -4.634  1.00 88.31           N  
ATOM   1843  CA  LEU A 247      -3.311 -14.843  -5.440  1.00 88.31           C  
ATOM   1844  C   LEU A 247      -3.636 -14.747  -6.930  1.00 88.31           C  
ATOM   1845  CB  LEU A 247      -3.552 -16.286  -4.967  1.00 88.31           C  
ATOM   1846  O   LEU A 247      -2.738 -14.836  -7.760  1.00 88.31           O  
ATOM   1847  CG  LEU A 247      -2.909 -16.630  -3.617  1.00 88.31           C  
ATOM   1848  CD1 LEU A 247      -3.334 -18.041  -3.205  1.00 88.31           C  
ATOM   1849  CD2 LEU A 247      -1.384 -16.587  -3.671  1.00 88.31           C  
ATOM   1850  N   THR A 248      -4.906 -14.530  -7.274  1.00 89.69           N  
ATOM   1851  CA  THR A 248      -5.318 -14.258  -8.657  1.00 89.69           C  
ATOM   1852  C   THR A 248      -4.584 -13.030  -9.197  1.00 89.69           C  
ATOM   1853  CB  THR A 248      -6.833 -14.026  -8.738  1.00 89.69           C  
ATOM   1854  O   THR A 248      -4.050 -13.080 -10.302  1.00 89.69           O  
ATOM   1855  CG2 THR A 248      -7.353 -13.789 -10.151  1.00 89.69           C  
ATOM   1856  OG1 THR A 248      -7.525 -15.150  -8.244  1.00 89.69           O  
ATOM   1857  N   MET A 249      -4.520 -11.952  -8.408  1.00 85.31           N  
ATOM   1858  CA  MET A 249      -3.858 -10.707  -8.804  1.00 85.31           C  
ATOM   1859  C   MET A 249      -2.331 -10.827  -8.866  1.00 85.31           C  
ATOM   1860  CB  MET A 249      -4.272  -9.565  -7.859  1.00 85.31           C  
ATOM   1861  O   MET A 249      -1.718 -10.182  -9.713  1.00 85.31           O  
ATOM   1862  CG  MET A 249      -5.765  -9.209  -7.899  1.00 85.31           C  
ATOM   1863  SD  MET A 249      -6.584  -9.293  -9.520  1.00 85.31           S  
ATOM   1864  CE  MET A 249      -6.997  -7.563  -9.804  1.00 85.31           C  
ATOM   1865  N   GLU A 250      -1.728 -11.647  -8.005  1.00 79.56           N  
ATOM   1866  CA  GLU A 250      -0.278 -11.877  -7.971  1.00 79.56           C  
ATOM   1867  C   GLU A 250       0.192 -12.787  -9.116  1.00 79.56           C  
ATOM   1868  CB  GLU A 250       0.073 -12.497  -6.607  1.00 79.56           C  
ATOM   1869  O   GLU A 250       1.218 -12.542  -9.746  1.00 79.56           O  
ATOM   1870  CG  GLU A 250       1.579 -12.705  -6.373  1.00 79.56           C  
ATOM   1871  CD  GLU A 250       2.398 -11.404  -6.333  1.00 79.56           C  
ATOM   1872  OE1 GLU A 250       3.639 -11.511  -6.463  1.00 79.56           O  
ATOM   1873  OE2 GLU A 250       1.800 -10.329  -6.097  1.00 79.56           O  
ATOM   1874  N   TRP A 251      -0.547 -13.860  -9.399  1.00 84.12           N  
ATOM   1875  CA  TRP A 251      -0.125 -14.862 -10.376  1.00 84.12           C  
ATOM   1876  C   TRP A 251      -0.664 -14.637 -11.786  1.00 84.12           C  
ATOM   1877  CB  TRP A 251      -0.550 -16.237  -9.886  1.00 84.12           C  
ATOM   1878  O   TRP A 251      -0.077 -15.146 -12.747  1.00 84.12           O  
ATOM   1879  CG  TRP A 251       0.122 -16.772  -8.665  1.00 84.12           C  
ATOM   1880  CD1 TRP A 251       1.269 -16.312  -8.112  1.00 84.12           C  
ATOM   1881  CD2 TRP A 251      -0.274 -17.926  -7.868  1.00 84.12           C  
ATOM   1882  CE2 TRP A 251       0.735 -18.155  -6.892  1.00 84.12           C  
ATOM   1883  CE3 TRP A 251      -1.361 -18.828  -7.896  1.00 84.12           C  
ATOM   1884  NE1 TRP A 251       1.629 -17.120  -7.056  1.00 84.12           N  
ATOM   1885  CH2 TRP A 251      -0.398 -20.137  -6.076  1.00 84.12           C  
ATOM   1886  CZ2 TRP A 251       0.698 -19.264  -6.044  1.00 84.12           C  
ATOM   1887  CZ3 TRP A 251      -1.434 -19.912  -6.999  1.00 84.12           C  
ATOM   1888  N   GLY A 252      -1.784 -13.928 -11.915  1.00 81.56           N  
ATOM   1889  CA  GLY A 252      -2.461 -13.690 -13.183  1.00 81.56           C  
ATOM   1890  C   GLY A 252      -1.591 -12.896 -14.154  1.00 81.56           C  
ATOM   1891  O   GLY A 252      -1.110 -11.813 -13.844  1.00 81.56           O  
ATOM   1892  N   GLY A 253      -1.366 -13.447 -15.346  1.00 73.06           N  
ATOM   1893  CA  GLY A 253      -0.570 -12.810 -16.402  1.00 73.06           C  
ATOM   1894  C   GLY A 253       0.947 -12.938 -16.231  1.00 73.06           C  
ATOM   1895  O   GLY A 253       1.665 -12.756 -17.209  1.00 73.06           O  
ATOM   1896  N   GLY A 254       1.419 -13.294 -15.033  1.00 72.62           N  
ATOM   1897  CA  GLY A 254       2.817 -13.612 -14.747  1.00 72.62           C  
ATOM   1898  C   GLY A 254       3.064 -15.120 -14.763  1.00 72.62           C  
ATOM   1899  O   GLY A 254       3.392 -15.700 -15.796  1.00 72.62           O  
ATOM   1900  N   GLN A 255       2.897 -15.765 -13.605  1.00 76.62           N  
ATOM   1901  CA  GLN A 255       3.155 -17.201 -13.433  1.00 76.62           C  
ATOM   1902  C   GLN A 255       2.127 -18.082 -14.154  1.00 76.62           C  
ATOM   1903  CB  GLN A 255       3.184 -17.518 -11.929  1.00 76.62           C  
ATOM   1904  O   GLN A 255       2.476 -19.135 -14.691  1.00 76.62           O  
ATOM   1905  CG  GLN A 255       3.551 -18.986 -11.653  1.00 76.62           C  
ATOM   1906  CD  GLN A 255       3.703 -19.304 -10.171  1.00 76.62           C  
ATOM   1907  NE2 GLN A 255       3.948 -20.549  -9.826  1.00 76.62           N  
ATOM   1908  OE1 GLN A 255       3.619 -18.468  -9.291  1.00 76.62           O  
ATOM   1909  N   TYR A 256       0.861 -17.664 -14.164  1.00 83.44           N  
ATOM   1910  CA  TYR A 256      -0.221 -18.380 -14.828  1.00 83.44           C  
ATOM   1911  C   TYR A 256      -0.963 -17.448 -15.786  1.00 83.44           C  
ATOM   1912  CB  TYR A 256      -1.173 -18.994 -13.793  1.00 83.44           C  
ATOM   1913  O   TYR A 256      -1.260 -16.297 -15.469  1.00 83.44           O  
ATOM   1914  CG  TYR A 256      -0.572 -20.074 -12.909  1.00 83.44           C  
ATOM   1915  CD1 TYR A 256      -0.291 -21.352 -13.431  1.00 83.44           C  
ATOM   1916  CD2 TYR A 256      -0.301 -19.810 -11.555  1.00 83.44           C  
ATOM   1917  CE1 TYR A 256       0.288 -22.340 -12.609  1.00 83.44           C  
ATOM   1918  CE2 TYR A 256       0.296 -20.780 -10.733  1.00 83.44           C  
ATOM   1919  OH  TYR A 256       1.181 -22.987 -10.474  1.00 83.44           O  
ATOM   1920  CZ  TYR A 256       0.599 -22.048 -11.262  1.00 83.44           C  
ATOM   1921  N   ALA A 257      -1.330 -17.961 -16.962  1.00 86.12           N  
ATOM   1922  CA  ALA A 257      -2.196 -17.226 -17.875  1.00 86.12           C  
ATOM   1923  C   ALA A 257      -3.566 -16.961 -17.225  1.00 86.12           C  
ATOM   1924  CB  ALA A 257      -2.322 -18.004 -19.188  1.00 86.12           C  
ATOM   1925  O   ALA A 257      -4.095 -17.807 -16.497  1.00 86.12           O  
ATOM   1926  N   TRP A 258      -4.174 -15.813 -17.533  1.00 85.94           N  
ATOM   1927  CA  TRP A 258      -5.487 -15.421 -17.002  1.00 85.94           C  
ATOM   1928  C   TRP A 258      -6.607 -16.430 -17.308  1.00 85.94           C  
ATOM   1929  CB  TRP A 258      -5.848 -14.037 -17.559  1.00 85.94           C  
ATOM   1930  O   TRP A 258      -7.557 -16.551 -16.544  1.00 85.94           O  
ATOM   1931  CG  TRP A 258      -5.085 -12.904 -16.944  1.00 85.94           C  
ATOM   1932  CD1 TRP A 258      -4.047 -12.226 -17.489  1.00 85.94           C  
ATOM   1933  CD2 TRP A 258      -5.311 -12.300 -15.633  1.00 85.94           C  
ATOM   1934  CE2 TRP A 258      -4.355 -11.260 -15.444  1.00 85.94           C  
ATOM   1935  CE3 TRP A 258      -6.230 -12.530 -14.586  1.00 85.94           C  
ATOM   1936  NE1 TRP A 258      -3.615 -11.254 -16.603  1.00 85.94           N  
ATOM   1937  CH2 TRP A 258      -5.214 -10.754 -13.244  1.00 85.94           C  
ATOM   1938  CZ2 TRP A 258      -4.292 -10.500 -14.271  1.00 85.94           C  
ATOM   1939  CZ3 TRP A 258      -6.186 -11.758 -13.408  1.00 85.94           C  
ATOM   1940  N   ASN A 259      -6.482 -17.187 -18.402  1.00 90.56           N  
ATOM   1941  CA  ASN A 259      -7.423 -18.236 -18.807  1.00 90.56           C  
ATOM   1942  C   ASN A 259      -7.075 -19.635 -18.260  1.00 90.56           C  
ATOM   1943  CB  ASN A 259      -7.527 -18.237 -20.343  1.00 90.56           C  
ATOM   1944  O   ASN A 259      -7.697 -20.620 -18.657  1.00 90.56           O  
ATOM   1945  CG  ASN A 259      -6.249 -18.684 -21.039  1.00 90.56           C  
ATOM   1946  ND2 ASN A 259      -6.281 -18.832 -22.342  1.00 90.56           N  
ATOM   1947  OD1 ASN A 259      -5.196 -18.861 -20.447  1.00 90.56           O  
ATOM   1948  N   SER A 260      -6.063 -19.753 -17.399  1.00 94.44           N  
ATOM   1949  CA  SER A 260      -5.658 -21.042 -16.840  1.00 94.44           C  
ATOM   1950  C   SER A 260      -6.696 -21.575 -15.839  1.00 94.44           C  
ATOM   1951  CB  SER A 260      -4.279 -20.960 -16.186  1.00 94.44           C  
ATOM   1952  O   SER A 260      -7.335 -20.787 -15.133  1.00 94.44           O  
ATOM   1953  OG  SER A 260      -4.328 -20.135 -15.046  1.00 94.44           O  
ATOM   1954  N   PRO A 261      -6.832 -22.909 -15.700  1.00 95.00           N  
ATOM   1955  CA  PRO A 261      -7.733 -23.507 -14.716  1.00 95.00           C  
ATOM   1956  C   PRO A 261      -7.459 -23.045 -13.280  1.00 95.00           C  
ATOM   1957  CB  PRO A 261      -7.539 -25.021 -14.850  1.00 95.00           C  
ATOM   1958  O   PRO A 261      -8.397 -22.898 -12.504  1.00 95.00           O  
ATOM   1959  CG  PRO A 261      -7.059 -25.195 -16.288  1.00 95.00           C  
ATOM   1960  CD  PRO A 261      -6.223 -23.943 -16.526  1.00 95.00           C  
ATOM   1961  N   THR A 262      -6.193 -22.778 -12.935  1.00 94.06           N  
ATOM   1962  CA  THR A 262      -5.790 -22.275 -11.614  1.00 94.06           C  
ATOM   1963  C   THR A 262      -6.386 -20.898 -11.335  1.00 94.06           C  
ATOM   1964  CB  THR A 262      -4.258 -22.197 -11.499  1.00 94.06           C  
ATOM   1965  O   THR A 262      -7.058 -20.720 -10.325  1.00 94.06           O  
ATOM   1966  CG2 THR A 262      -3.787 -21.927 -10.071  1.00 94.06           C  
ATOM   1967  OG1 THR A 262      -3.677 -23.415 -11.907  1.00 94.06           O  
ATOM   1968  N   ILE A 263      -6.188 -19.935 -12.242  1.00 93.62           N  
ATOM   1969  CA  ILE A 263      -6.676 -18.558 -12.071  1.00 93.62           C  
ATOM   1970  C   ILE A 263      -8.207 -18.520 -12.084  1.00 93.62           C  
ATOM   1971  CB  ILE A 263      -6.051 -17.646 -13.152  1.00 93.62           C  
ATOM   1972  O   ILE A 263      -8.818 -17.913 -11.208  1.00 93.62           O  
ATOM   1973  CG1 ILE A 263      -4.514 -17.532 -12.997  1.00 93.62           C  
ATOM   1974  CG2 ILE A 263      -6.669 -16.242 -13.156  1.00 93.62           C  
ATOM   1975  CD1 ILE A 263      -4.004 -16.901 -11.693  1.00 93.62           C  
ATOM   1976  N   ILE A 264      -8.842 -19.238 -13.014  1.00 94.75           N  
ATOM   1977  CA  ILE A 264     -10.306 -19.339 -13.065  1.00 94.75           C  
ATOM   1978  C   ILE A 264     -10.846 -19.999 -11.788  1.00 94.75           C  
ATOM   1979  CB  ILE A 264     -10.748 -20.089 -14.342  1.00 94.75           C  
ATOM   1980  O   ILE A 264     -11.827 -19.521 -11.221  1.00 94.75           O  
ATOM   1981  CG1 ILE A 264     -10.344 -19.286 -15.601  1.00 94.75           C  
ATOM   1982  CG2 ILE A 264     -12.272 -20.334 -14.331  1.00 94.75           C  
ATOM   1983  CD1 ILE A 264     -10.540 -20.052 -16.915  1.00 94.75           C  
ATOM   1984  N   GLY A 265     -10.194 -21.059 -11.301  1.00 96.25           N  
ATOM   1985  CA  GLY A 265     -10.555 -21.736 -10.057  1.00 96.25           C  
ATOM   1986  C   GLY A 265     -10.482 -20.817  -8.838  1.00 96.25           C  
ATOM   1987  O   GLY A 265     -11.409 -20.818  -8.032  1.00 96.25           O  
ATOM   1988  N   LEU A 266      -9.440 -19.984  -8.736  1.00 95.31           N  
ATOM   1989  CA  LEU A 266      -9.306 -18.985  -7.669  1.00 95.31           C  
ATOM   1990  C   LEU A 266     -10.398 -17.908  -7.746  1.00 95.31           C  
ATOM   1991  CB  LEU A 266      -7.912 -18.337  -7.735  1.00 95.31           C  
ATOM   1992  O   LEU A 266     -10.984 -17.569  -6.721  1.00 95.31           O  
ATOM   1993  CG  LEU A 266      -6.730 -19.245  -7.355  1.00 95.31           C  
ATOM   1994  CD1 LEU A 266      -5.417 -18.535  -7.688  1.00 95.31           C  
ATOM   1995  CD2 LEU A 266      -6.720 -19.587  -5.865  1.00 95.31           C  
ATOM   1996  N   ILE A 267     -10.729 -17.413  -8.945  1.00 94.81           N  
ATOM   1997  CA  ILE A 267     -11.797 -16.416  -9.144  1.00 94.81           C  
ATOM   1998  C   ILE A 267     -13.166 -16.992  -8.769  1.00 94.81           C  
ATOM   1999  CB  ILE A 267     -11.794 -15.893 -10.601  1.00 94.81           C  
ATOM   2000  O   ILE A 267     -13.939 -16.351  -8.056  1.00 94.81           O  
ATOM   2001  CG1 ILE A 267     -10.520 -15.063 -10.860  1.00 94.81           C  
ATOM   2002  CG2 ILE A 267     -13.040 -15.031 -10.899  1.00 94.81           C  
ATOM   2003  CD1 ILE A 267     -10.273 -14.739 -12.340  1.00 94.81           C  
ATOM   2004  N   VAL A 268     -13.478 -18.204  -9.238  1.00 96.69           N  
ATOM   2005  CA  VAL A 268     -14.750 -18.876  -8.937  1.00 96.69           C  
ATOM   2006  C   VAL A 268     -14.834 -19.227  -7.451  1.00 96.69           C  
ATOM   2007  CB  VAL A 268     -14.939 -20.121  -9.826  1.00 96.69           C  
ATOM   2008  O   VAL A 268     -15.882 -19.016  -6.844  1.00 96.69           O  
ATOM   2009  CG1 VAL A 268     -16.173 -20.943  -9.429  1.00 96.69           C  
ATOM   2010  CG2 VAL A 268     -15.127 -19.714 -11.295  1.00 96.69           C  
ATOM   2011  N   GLY A 269     -13.737 -19.705  -6.856  1.00 96.62           N  
ATOM   2012  CA  GLY A 269     -13.632 -19.977  -5.423  1.00 96.62           C  
ATOM   2013  C   GLY A 269     -13.874 -18.725  -4.584  1.00 96.62           C  
ATOM   2014  O   GLY A 269     -14.733 -18.742  -3.707  1.00 96.62           O  
ATOM   2015  N   PHE A 270     -13.211 -17.614  -4.919  1.00 95.50           N  
ATOM   2016  CA  PHE A 270     -13.450 -16.307  -4.305  1.00 95.50           C  
ATOM   2017  C   PHE A 270     -14.918 -15.886  -4.411  1.00 95.50           C  
ATOM   2018  CB  PHE A 270     -12.548 -15.252  -4.964  1.00 95.50           C  
ATOM   2019  O   PHE A 270     -15.525 -15.537  -3.401  1.00 95.50           O  
ATOM   2020  CG  PHE A 270     -12.979 -13.821  -4.696  1.00 95.50           C  
ATOM   2021  CD1 PHE A 270     -13.558 -13.043  -5.716  1.00 95.50           C  
ATOM   2022  CD2 PHE A 270     -12.834 -13.274  -3.411  1.00 95.50           C  
ATOM   2023  CE1 PHE A 270     -13.959 -11.720  -5.452  1.00 95.50           C  
ATOM   2024  CE2 PHE A 270     -13.196 -11.943  -3.153  1.00 95.50           C  
ATOM   2025  CZ  PHE A 270     -13.765 -11.165  -4.174  1.00 95.50           C  
ATOM   2026  N   ALA A 271     -15.506 -15.935  -5.609  1.00 95.25           N  
ATOM   2027  CA  ALA A 271     -16.890 -15.522  -5.816  1.00 95.25           C  
ATOM   2028  C   ALA A 271     -17.871 -16.383  -5.004  1.00 95.25           C  
ATOM   2029  CB  ALA A 271     -17.195 -15.571  -7.317  1.00 95.25           C  
ATOM   2030  O   ALA A 271     -18.761 -15.849  -4.343  1.00 95.25           O  
ATOM   2031  N   ALA A 272     -17.690 -17.706  -5.012  1.00 96.62           N  
ATOM   2032  CA  ALA A 272     -18.526 -18.633  -4.259  1.00 96.62           C  
ATOM   2033  C   ALA A 272     -18.397 -18.412  -2.744  1.00 96.62           C  
ATOM   2034  CB  ALA A 272     -18.149 -20.065  -4.659  1.00 96.62           C  
ATOM   2035  O   ALA A 272     -19.407 -18.286  -2.051  1.00 96.62           O  
ATOM   2036  N   GLU A 273     -17.172 -18.311  -2.226  1.00 95.25           N  
ATOM   2037  CA  GLU A 273     -16.929 -18.127  -0.796  1.00 95.25           C  
ATOM   2038  C   GLU A 273     -17.381 -16.745  -0.311  1.00 95.25           C  
ATOM   2039  CB  GLU A 273     -15.454 -18.395  -0.492  1.00 95.25           C  
ATOM   2040  O   GLU A 273     -17.973 -16.643   0.760  1.00 95.25           O  
ATOM   2041  CG  GLU A 273     -15.234 -18.590   1.015  1.00 95.25           C  
ATOM   2042  CD  GLU A 273     -13.804 -19.037   1.344  1.00 95.25           C  
ATOM   2043  OE1 GLU A 273     -13.611 -19.641   2.420  1.00 95.25           O  
ATOM   2044  OE2 GLU A 273     -12.910 -18.806   0.504  1.00 95.25           O  
ATOM   2045  N   MET A 274     -17.230 -15.695  -1.125  1.00 93.88           N  
ATOM   2046  CA  MET A 274     -17.782 -14.372  -0.821  1.00 93.88           C  
ATOM   2047  C   MET A 274     -19.309 -14.365  -0.770  1.00 93.88           C  
ATOM   2048  CB  MET A 274     -17.306 -13.325  -1.836  1.00 93.88           C  
ATOM   2049  O   MET A 274     -19.876 -13.697   0.093  1.00 93.88           O  
ATOM   2050  CG  MET A 274     -15.890 -12.833  -1.534  1.00 93.88           C  
ATOM   2051  SD  MET A 274     -15.624 -12.109   0.116  1.00 93.88           S  
ATOM   2052  CE  MET A 274     -16.785 -10.722   0.090  1.00 93.88           C  
ATOM   2053  N   VAL A 275     -19.996 -15.112  -1.642  1.00 94.88           N  
ATOM   2054  CA  VAL A 275     -21.458 -15.268  -1.554  1.00 94.88           C  
ATOM   2055  C   VAL A 275     -21.838 -15.951  -0.240  1.00 94.88           C  
ATOM   2056  CB  VAL A 275     -22.020 -16.025  -2.774  1.00 94.88           C  
ATOM   2057  O   VAL A 275     -22.726 -15.471   0.465  1.00 94.88           O  
ATOM   2058  CG1 VAL A 275     -23.482 -16.458  -2.586  1.00 94.88           C  
ATOM   2059  CG2 VAL A 275     -21.980 -15.130  -4.019  1.00 94.88           C  
ATOM   2060  N   VAL A 276     -21.145 -17.031   0.131  1.00 95.81           N  
ATOM   2061  CA  VAL A 276     -21.382 -17.729   1.405  1.00 95.81           C  
ATOM   2062  C   VAL A 276     -21.092 -16.816   2.599  1.00 95.81           C  
ATOM   2063  CB  VAL A 276     -20.562 -19.031   1.482  1.00 95.81           C  
ATOM   2064  O   VAL A 276     -21.886 -16.776   3.537  1.00 95.81           O  
ATOM   2065  CG1 VAL A 276     -20.746 -19.749   2.826  1.00 95.81           C  
ATOM   2066  CG2 VAL A 276     -21.009 -20.024   0.399  1.00 95.81           C  
ATOM   2067  N   PHE A 277     -20.012 -16.036   2.547  1.00 93.00           N  
ATOM   2068  CA  PHE A 277     -19.658 -15.043   3.558  1.00 93.00           C  
ATOM   2069  C   PHE A 277     -20.749 -13.979   3.713  1.00 93.00           C  
ATOM   2070  CB  PHE A 277     -18.312 -14.404   3.193  1.00 93.00           C  
ATOM   2071  O   PHE A 277     -21.212 -13.739   4.822  1.00 93.00           O  
ATOM   2072  CG  PHE A 277     -17.940 -13.251   4.098  1.00 93.00           C  
ATOM   2073  CD1 PHE A 277     -18.014 -11.927   3.623  1.00 93.00           C  
ATOM   2074  CD2 PHE A 277     -17.597 -13.496   5.439  1.00 93.00           C  
ATOM   2075  CE1 PHE A 277     -17.737 -10.853   4.486  1.00 93.00           C  
ATOM   2076  CE2 PHE A 277     -17.334 -12.421   6.304  1.00 93.00           C  
ATOM   2077  CZ  PHE A 277     -17.396 -11.101   5.827  1.00 93.00           C  
ATOM   2078  N   VAL A 278     -21.233 -13.393   2.616  1.00 91.56           N  
ATOM   2079  CA  VAL A 278     -22.318 -12.399   2.643  1.00 91.56           C  
ATOM   2080  C   VAL A 278     -23.587 -12.987   3.264  1.00 91.56           C  
ATOM   2081  CB  VAL A 278     -22.570 -11.860   1.221  1.00 91.56           C  
ATOM   2082  O   VAL A 278     -24.187 -12.365   4.140  1.00 91.56           O  
ATOM   2083  CG1 VAL A 278     -23.903 -11.115   1.062  1.00 91.56           C  
ATOM   2084  CG2 VAL A 278     -21.447 -10.894   0.823  1.00 91.56           C  
ATOM   2085  N   LEU A 279     -23.983 -14.202   2.871  1.00 93.19           N  
ATOM   2086  CA  LEU A 279     -25.142 -14.884   3.457  1.00 93.19           C  
ATOM   2087  C   LEU A 279     -24.946 -15.170   4.954  1.00 93.19           C  
ATOM   2088  CB  LEU A 279     -25.402 -16.193   2.692  1.00 93.19           C  
ATOM   2089  O   LEU A 279     -25.889 -15.035   5.738  1.00 93.19           O  
ATOM   2090  CG  LEU A 279     -25.882 -16.012   1.240  1.00 93.19           C  
ATOM   2091  CD1 LEU A 279     -25.948 -17.381   0.561  1.00 93.19           C  
ATOM   2092  CD2 LEU A 279     -27.267 -15.366   1.162  1.00 93.19           C  
ATOM   2093  N   TRP A 280     -23.729 -15.539   5.360  1.00 93.62           N  
ATOM   2094  CA  TRP A 280     -23.374 -15.743   6.761  1.00 93.62           C  
ATOM   2095  C   TRP A 280     -23.474 -14.448   7.569  1.00 93.62           C  
ATOM   2096  CB  TRP A 280     -21.969 -16.344   6.873  1.00 93.62           C  
ATOM   2097  O   TRP A 280     -24.114 -14.440   8.620  1.00 93.62           O  
ATOM   2098  CG  TRP A 280     -21.516 -16.472   8.290  1.00 93.62           C  
ATOM   2099  CD1 TRP A 280     -20.684 -15.621   8.933  1.00 93.62           C  
ATOM   2100  CD2 TRP A 280     -21.963 -17.431   9.290  1.00 93.62           C  
ATOM   2101  CE2 TRP A 280     -21.354 -17.097  10.534  1.00 93.62           C  
ATOM   2102  CE3 TRP A 280     -22.830 -18.547   9.265  1.00 93.62           C  
ATOM   2103  NE1 TRP A 280     -20.582 -15.990  10.257  1.00 93.62           N  
ATOM   2104  CH2 TRP A 280     -22.450 -18.957  11.641  1.00 93.62           C  
ATOM   2105  CZ2 TRP A 280     -21.595 -17.839  11.699  1.00 93.62           C  
ATOM   2106  CZ3 TRP A 280     -23.062 -19.313  10.424  1.00 93.62           C  
ATOM   2107  N   GLU A 281     -22.917 -13.351   7.062  1.00 90.19           N  
ATOM   2108  CA  GLU A 281     -22.958 -12.036   7.703  1.00 90.19           C  
ATOM   2109  C   GLU A 281     -24.407 -11.545   7.871  1.00 90.19           C  
ATOM   2110  CB  GLU A 281     -22.126 -11.042   6.876  1.00 90.19           C  
ATOM   2111  O   GLU A 281     -24.779 -11.079   8.951  1.00 90.19           O  
ATOM   2112  CG  GLU A 281     -20.606 -11.261   6.940  1.00 90.19           C  
ATOM   2113  CD  GLU A 281     -19.969 -10.803   8.258  1.00 90.19           C  
ATOM   2114  OE1 GLU A 281     -19.140 -11.538   8.834  1.00 90.19           O  
ATOM   2115  OE2 GLU A 281     -20.295  -9.697   8.734  1.00 90.19           O  
ATOM   2116  N   ILE A 282     -25.268 -11.741   6.858  1.00 88.38           N  
ATOM   2117  CA  ILE A 282     -26.706 -11.417   6.947  1.00 88.38           C  
ATOM   2118  C   ILE A 282     -27.357 -12.238   8.065  1.00 88.38           C  
ATOM   2119  CB  ILE A 282     -27.430 -11.654   5.595  1.00 88.38           C  
ATOM   2120  O   ILE A 282     -28.126 -11.709   8.866  1.00 88.38           O  
ATOM   2121  CG1 ILE A 282     -26.954 -10.652   4.521  1.00 88.38           C  
ATOM   2122  CG2 ILE A 282     -28.961 -11.527   5.750  1.00 88.38           C  
ATOM   2123  CD1 ILE A 282     -27.408 -10.973   3.092  1.00 88.38           C  
ATOM   2124  N   ARG A 283     -27.039 -13.535   8.143  1.00 89.50           N  
ATOM   2125  CA  ARG A 283     -27.605 -14.443   9.148  1.00 89.50           C  
ATOM   2126  C   ARG A 283     -27.113 -14.135  10.563  1.00 89.50           C  
ATOM   2127  CB  ARG A 283     -27.263 -15.884   8.747  1.00 89.50           C  
ATOM   2128  O   ARG A 283     -27.855 -14.336  11.523  1.00 89.50           O  
ATOM   2129  CG  ARG A 283     -28.135 -16.896   9.496  1.00 89.50           C  
ATOM   2130  CD  ARG A 283     -27.740 -18.334   9.137  1.00 89.50           C  
ATOM   2131  NE  ARG A 283     -26.878 -18.946  10.168  1.00 89.50           N  
ATOM   2132  NH1 ARG A 283     -28.550 -19.466  11.659  1.00 89.50           N  
ATOM   2133  NH2 ARG A 283     -26.451 -20.089  12.090  1.00 89.50           N  
ATOM   2134  CZ  ARG A 283     -27.296 -19.494  11.296  1.00 89.50           C  
ATOM   2135  N   LYS A 284     -25.855 -13.717  10.705  1.00 87.06           N  
ATOM   2136  CA  LYS A 284     -25.198 -13.477  11.994  1.00 87.06           C  
ATOM   2137  C   LYS A 284     -25.537 -12.098  12.577  1.00 87.06           C  
ATOM   2138  CB  LYS A 284     -23.689 -13.715  11.801  1.00 87.06           C  
ATOM   2139  O   LYS A 284     -25.537 -11.956  13.803  1.00 87.06           O  
ATOM   2140  CG  LYS A 284     -22.876 -13.733  13.100  1.00 87.06           C  
ATOM   2141  CD  LYS A 284     -23.205 -14.952  13.967  1.00 87.06           C  
ATOM   2142  CE  LYS A 284     -22.327 -14.901  15.214  1.00 87.06           C  
ATOM   2143  NZ  LYS A 284     -22.571 -16.061  16.097  1.00 87.06           N  
ATOM   2144  N   GLY A 285     -25.882 -11.122  11.735  1.00 84.75           N  
ATOM   2145  CA  GLY A 285     -26.380  -9.808  12.146  1.00 84.75           C  
ATOM   2146  C   GLY A 285     -25.320  -8.964  12.859  1.00 84.75           C  
ATOM   2147  O   GLY A 285     -24.170  -8.905  12.438  1.00 84.75           O  
ATOM   2148  N   ASP A 286     -25.678  -8.321  13.971  1.00 76.19           N  
ATOM   2149  CA  ASP A 286     -24.798  -7.366  14.670  1.00 76.19           C  
ATOM   2150  C   ASP A 286     -23.516  -7.991  15.251  1.00 76.19           C  
ATOM   2151  CB  ASP A 286     -25.591  -6.685  15.794  1.00 76.19           C  
ATOM   2152  O   ASP A 286     -22.533  -7.298  15.524  1.00 76.19           O  
ATOM   2153  CG  ASP A 286     -26.748  -5.821  15.284  1.00 76.19           C  
ATOM   2154  OD1 ASP A 286     -26.678  -5.360  14.122  1.00 76.19           O  
ATOM   2155  OD2 ASP A 286     -27.695  -5.632  16.075  1.00 76.19           O  
ATOM   2156  N   GLN A 287     -23.501  -9.314  15.436  1.00 79.06           N  
ATOM   2157  CA  GLN A 287     -22.323 -10.038  15.914  1.00 79.06           C  
ATOM   2158  C   GLN A 287     -21.359 -10.447  14.798  1.00 79.06           C  
ATOM   2159  CB  GLN A 287     -22.741 -11.258  16.738  1.00 79.06           C  
ATOM   2160  O   GLN A 287     -20.274 -10.930  15.122  1.00 79.06           O  
ATOM   2161  CG  GLN A 287     -23.403 -10.847  18.058  1.00 79.06           C  
ATOM   2162  CD  GLN A 287     -23.627 -12.030  18.993  1.00 79.06           C  
ATOM   2163  NE2 GLN A 287     -24.144 -11.778  20.175  1.00 79.06           N  
ATOM   2164  OE1 GLN A 287     -23.342 -13.186  18.699  1.00 79.06           O  
ATOM   2165  N   ALA A 288     -21.718 -10.242  13.532  1.00 83.06           N  
ATOM   2166  CA  ALA A 288     -20.924 -10.647  12.380  1.00 83.06           C  
ATOM   2167  C   ALA A 288     -19.588  -9.888  12.275  1.00 83.06           C  
ATOM   2168  CB  ALA A 288     -21.812 -10.489  11.150  1.00 83.06           C  
ATOM   2169  O   ALA A 288     -19.372  -8.894  12.986  1.00 83.06           O  
ATOM   2170  N   MET A 289     -18.658 -10.369  11.448  1.00 81.38           N  
ATOM   2171  CA  MET A 289     -17.324  -9.773  11.341  1.00 81.38           C  
ATOM   2172  C   MET A 289     -17.392  -8.348  10.778  1.00 81.38           C  
ATOM   2173  CB  MET A 289     -16.416 -10.668  10.487  1.00 81.38           C  
ATOM   2174  O   MET A 289     -16.718  -7.462  11.304  1.00 81.38           O  
ATOM   2175  CG  MET A 289     -14.958 -10.190  10.555  1.00 81.38           C  
ATOM   2176  SD  MET A 289     -13.796 -11.099   9.506  1.00 81.38           S  
ATOM   2177  CE  MET A 289     -14.447 -10.659   7.877  1.00 81.38           C  
ATOM   2178  N   ILE A 290     -18.239  -8.107   9.772  1.00 83.12           N  
ATOM   2179  CA  ILE A 290     -18.502  -6.799   9.159  1.00 83.12           C  
ATOM   2180  C   ILE A 290     -20.020  -6.554   9.197  1.00 83.12           C  
ATOM   2181  CB  ILE A 290     -17.924  -6.713   7.726  1.00 83.12           C  
ATOM   2182  O   ILE A 290     -20.724  -6.794   8.215  1.00 83.12           O  
ATOM   2183  CG1 ILE A 290     -16.411  -7.031   7.712  1.00 83.12           C  
ATOM   2184  CG2 ILE A 290     -18.158  -5.299   7.146  1.00 83.12           C  
ATOM   2185  CD1 ILE A 290     -15.802  -7.120   6.307  1.00 83.12           C  
ATOM   2186  N   PRO A 291     -20.558  -6.038  10.319  1.00 75.00           N  
ATOM   2187  CA  PRO A 291     -21.996  -5.872  10.475  1.00 75.00           C  
ATOM   2188  C   PRO A 291     -22.584  -4.996   9.365  1.00 75.00           C  
ATOM   2189  CB  PRO A 291     -22.201  -5.246  11.860  1.00 75.00           C  
ATOM   2190  O   PRO A 291     -22.161  -3.851   9.179  1.00 75.00           O  
ATOM   2191  CG  PRO A 291     -20.934  -5.629  12.621  1.00 75.00           C  
ATOM   2192  CD  PRO A 291     -19.862  -5.654  11.536  1.00 75.00           C  
ATOM   2193  N   PHE A 292     -23.627  -5.486   8.686  1.00 76.69           N  
ATOM   2194  CA  PHE A 292     -24.351  -4.720   7.662  1.00 76.69           C  
ATOM   2195  C   PHE A 292     -24.871  -3.378   8.175  1.00 76.69           C  
ATOM   2196  CB  PHE A 292     -25.525  -5.538   7.112  1.00 76.69           C  
ATOM   2197  O   PHE A 292     -25.017  -2.445   7.395  1.00 76.69           O  
ATOM   2198  CG  PHE A 292     -25.089  -6.521   6.056  1.00 76.69           C  
ATOM   2199  CD1 PHE A 292     -24.847  -6.067   4.744  1.00 76.69           C  
ATOM   2200  CD2 PHE A 292     -24.861  -7.865   6.392  1.00 76.69           C  
ATOM   2201  CE1 PHE A 292     -24.364  -6.954   3.768  1.00 76.69           C  
ATOM   2202  CE2 PHE A 292     -24.366  -8.739   5.415  1.00 76.69           C  
ATOM   2203  CZ  PHE A 292     -24.113  -8.289   4.113  1.00 76.69           C  
ATOM   2204  N   LEU A 293     -25.085  -3.241   9.485  1.00 72.25           N  
ATOM   2205  CA  LEU A 293     -25.430  -1.974  10.124  1.00 72.25           C  
ATOM   2206  C   LEU A 293     -24.397  -0.867   9.850  1.00 72.25           C  
ATOM   2207  CB  LEU A 293     -25.545  -2.245  11.631  1.00 72.25           C  
ATOM   2208  O   LEU A 293     -24.772   0.288   9.669  1.00 72.25           O  
ATOM   2209  CG  LEU A 293     -26.116  -1.073  12.445  1.00 72.25           C  
ATOM   2210  CD1 LEU A 293     -27.605  -0.854  12.166  1.00 72.25           C  
ATOM   2211  CD2 LEU A 293     -25.927  -1.389  13.928  1.00 72.25           C  
ATOM   2212  N   VAL A 294     -23.105  -1.210   9.795  1.00 77.56           N  
ATOM   2213  CA  VAL A 294     -22.026  -0.265   9.464  1.00 77.56           C  
ATOM   2214  C   VAL A 294     -22.091   0.117   7.985  1.00 77.56           C  
ATOM   2215  CB  VAL A 294     -20.648  -0.857   9.834  1.00 77.56           C  
ATOM   2216  O   VAL A 294     -21.935   1.289   7.644  1.00 77.56           O  
ATOM   2217  CG1 VAL A 294     -19.499   0.066   9.417  1.00 77.56           C  
ATOM   2218  CG2 VAL A 294     -20.547  -1.084  11.349  1.00 77.56           C  
ATOM   2219  N   LEU A 295     -22.394  -0.851   7.118  1.00 82.06           N  
ATOM   2220  CA  LEU A 295     -22.568  -0.639   5.680  1.00 82.06           C  
ATOM   2221  C   LEU A 295     -23.896   0.059   5.339  1.00 82.06           C  
ATOM   2222  CB  LEU A 295     -22.425  -1.986   4.946  1.00 82.06           C  
ATOM   2223  O   LEU A 295     -24.003   0.683   4.295  1.00 82.06           O  
ATOM   2224  CG  LEU A 295     -21.067  -2.692   5.144  1.00 82.06           C  
ATOM   2225  CD1 LEU A 295     -21.066  -4.026   4.401  1.00 82.06           C  
ATOM   2226  CD2 LEU A 295     -19.897  -1.849   4.629  1.00 82.06           C  
ATOM   2227  N   GLY A 296     -24.897   0.045   6.219  1.00 81.00           N  
ATOM   2228  CA  GLY A 296     -26.194   0.685   5.976  1.00 81.00           C  
ATOM   2229  C   GLY A 296     -26.120   2.209   5.820  1.00 81.00           C  
ATOM   2230  O   GLY A 296     -27.032   2.827   5.271  1.00 81.00           O  
ATOM   2231  N   TYR A 297     -25.029   2.837   6.266  1.00 88.31           N  
ATOM   2232  CA  TYR A 297     -24.807   4.264   6.079  1.00 88.31           C  
ATOM   2233  C   TYR A 297     -24.201   4.556   4.702  1.00 88.31           C  
ATOM   2234  CB  TYR A 297     -23.915   4.806   7.197  1.00 88.31           C  
ATOM   2235  O   TYR A 297     -23.057   4.198   4.425  1.00 88.31           O  
ATOM   2236  CG  TYR A 297     -24.504   4.690   8.589  1.00 88.31           C  
ATOM   2237  CD1 TYR A 297     -25.480   5.607   9.026  1.00 88.31           C  
ATOM   2238  CD2 TYR A 297     -24.086   3.651   9.442  1.00 88.31           C  
ATOM   2239  CE1 TYR A 297     -26.029   5.493  10.321  1.00 88.31           C  
ATOM   2240  CE2 TYR A 297     -24.640   3.526  10.729  1.00 88.31           C  
ATOM   2241  OH  TYR A 297     -26.147   4.322  12.422  1.00 88.31           O  
ATOM   2242  CZ  TYR A 297     -25.610   4.446  11.175  1.00 88.31           C  
ATOM   2243  N   GLN A 298     -24.921   5.329   3.883  1.00 91.06           N  
ATOM   2244  CA  GLN A 298     -24.471   5.768   2.555  1.00 91.06           C  
ATOM   2245  C   GLN A 298     -23.032   6.320   2.564  1.00 91.06           C  
ATOM   2246  CB  GLN A 298     -25.470   6.816   2.035  1.00 91.06           C  
ATOM   2247  O   GLN A 298     -22.186   5.859   1.802  1.00 91.06           O  
ATOM   2248  CG  GLN A 298     -25.114   7.323   0.630  1.00 91.06           C  
ATOM   2249  CD  GLN A 298     -26.065   8.395   0.109  1.00 91.06           C  
ATOM   2250  NE2 GLN A 298     -25.642   9.171  -0.859  1.00 91.06           N  
ATOM   2251  OE1 GLN A 298     -27.169   8.593   0.590  1.00 91.06           O  
ATOM   2252  N   SER A 299     -22.716   7.258   3.466  1.00 92.12           N  
ATOM   2253  CA  SER A 299     -21.366   7.834   3.561  1.00 92.12           C  
ATOM   2254  C   SER A 299     -20.275   6.806   3.879  1.00 92.12           C  
ATOM   2255  CB  SER A 299     -21.316   8.928   4.630  1.00 92.12           C  
ATOM   2256  O   SER A 299     -19.130   7.034   3.501  1.00 92.12           O  
ATOM   2257  OG  SER A 299     -22.157  10.006   4.276  1.00 92.12           O  
ATOM   2258  N   VAL A 300     -20.597   5.692   4.548  1.00 92.50           N  
ATOM   2259  CA  VAL A 300     -19.627   4.626   4.851  1.00 92.50           C  
ATOM   2260  C   VAL A 300     -19.327   3.826   3.587  1.00 92.50           C  
ATOM   2261  CB  VAL A 300     -20.100   3.710   5.999  1.00 92.50           C  
ATOM   2262  O   VAL A 300     -18.157   3.709   3.233  1.00 92.50           O  
ATOM   2263  CG1 VAL A 300     -19.129   2.547   6.228  1.00 92.50           C  
ATOM   2264  CG2 VAL A 300     -20.222   4.493   7.315  1.00 92.50           C  
ATOM   2265  N   ILE A 301     -20.350   3.365   2.854  1.00 94.06           N  
ATOM   2266  CA  ILE A 301     -20.155   2.642   1.583  1.00 94.06           C  
ATOM   2267  C   ILE A 301     -19.366   3.496   0.590  1.00 94.06           C  
ATOM   2268  CB  ILE A 301     -21.501   2.189   0.965  1.00 94.06           C  
ATOM   2269  O   ILE A 301     -18.359   3.040   0.053  1.00 94.06           O  
ATOM   2270  CG1 ILE A 301     -22.108   1.053   1.811  1.00 94.06           C  
ATOM   2271  CG2 ILE A 301     -21.306   1.705  -0.490  1.00 94.06           C  
ATOM   2272  CD1 ILE A 301     -23.539   0.670   1.396  1.00 94.06           C  
ATOM   2273  N   PHE A 302     -19.774   4.748   0.370  1.00 95.81           N  
ATOM   2274  CA  PHE A 302     -19.061   5.621  -0.564  1.00 95.81           C  
ATOM   2275  C   PHE A 302     -17.637   5.941  -0.096  1.00 95.81           C  
ATOM   2276  CB  PHE A 302     -19.874   6.889  -0.843  1.00 95.81           C  
ATOM   2277  O   PHE A 302     -16.751   6.053  -0.935  1.00 95.81           O  
ATOM   2278  CG  PHE A 302     -20.959   6.680  -1.881  1.00 95.81           C  
ATOM   2279  CD1 PHE A 302     -20.627   6.701  -3.248  1.00 95.81           C  
ATOM   2280  CD2 PHE A 302     -22.294   6.459  -1.499  1.00 95.81           C  
ATOM   2281  CE1 PHE A 302     -21.625   6.523  -4.221  1.00 95.81           C  
ATOM   2282  CE2 PHE A 302     -23.294   6.277  -2.469  1.00 95.81           C  
ATOM   2283  CZ  PHE A 302     -22.960   6.315  -3.832  1.00 95.81           C  
ATOM   2284  N   SER A 303     -17.374   6.007   1.216  1.00 95.75           N  
ATOM   2285  CA  SER A 303     -16.003   6.137   1.731  1.00 95.75           C  
ATOM   2286  C   SER A 303     -15.165   4.881   1.480  1.00 95.75           C  
ATOM   2287  CB  SER A 303     -15.984   6.452   3.228  1.00 95.75           C  
ATOM   2288  O   SER A 303     -13.997   5.010   1.134  1.00 95.75           O  
ATOM   2289  OG  SER A 303     -16.567   7.714   3.478  1.00 95.75           O  
ATOM   2290  N   ILE A 304     -15.740   3.682   1.614  1.00 95.44           N  
ATOM   2291  CA  ILE A 304     -15.068   2.407   1.310  1.00 95.44           C  
ATOM   2292  C   ILE A 304     -14.714   2.341  -0.182  1.00 95.44           C  
ATOM   2293  CB  ILE A 304     -15.961   1.222   1.756  1.00 95.44           C  
ATOM   2294  O   ILE A 304     -13.561   2.092  -0.531  1.00 95.44           O  
ATOM   2295  CG1 ILE A 304     -16.042   1.150   3.299  1.00 95.44           C  
ATOM   2296  CG2 ILE A 304     -15.443  -0.124   1.223  1.00 95.44           C  
ATOM   2297  CD1 ILE A 304     -17.186   0.264   3.808  1.00 95.44           C  
ATOM   2298  N   LEU A 305     -15.681   2.625  -1.060  1.00 96.81           N  
ATOM   2299  CA  LEU A 305     -15.478   2.628  -2.513  1.00 96.81           C  
ATOM   2300  C   LEU A 305     -14.475   3.704  -2.947  1.00 96.81           C  
ATOM   2301  CB  LEU A 305     -16.829   2.843  -3.219  1.00 96.81           C  
ATOM   2302  O   LEU A 305     -13.599   3.438  -3.771  1.00 96.81           O  
ATOM   2303  CG  LEU A 305     -17.858   1.713  -3.045  1.00 96.81           C  
ATOM   2304  CD1 LEU A 305     -19.170   2.131  -3.710  1.00 96.81           C  
ATOM   2305  CD2 LEU A 305     -17.387   0.402  -3.674  1.00 96.81           C  
ATOM   2306  N   PHE A 306     -14.573   4.910  -2.375  1.00 97.69           N  
ATOM   2307  CA  PHE A 306     -13.600   5.976  -2.601  1.00 97.69           C  
ATOM   2308  C   PHE A 306     -12.205   5.518  -2.189  1.00 97.69           C  
ATOM   2309  CB  PHE A 306     -13.992   7.241  -1.823  1.00 97.69           C  
ATOM   2310  O   PHE A 306     -11.267   5.681  -2.957  1.00 97.69           O  
ATOM   2311  CG  PHE A 306     -12.994   8.378  -1.968  1.00 97.69           C  
ATOM   2312  CD1 PHE A 306     -11.824   8.419  -1.185  1.00 97.69           C  
ATOM   2313  CD2 PHE A 306     -13.217   9.381  -2.923  1.00 97.69           C  
ATOM   2314  CE1 PHE A 306     -10.887   9.454  -1.353  1.00 97.69           C  
ATOM   2315  CE2 PHE A 306     -12.275  10.408  -3.109  1.00 97.69           C  
ATOM   2316  CZ  PHE A 306     -11.109  10.445  -2.324  1.00 97.69           C  
ATOM   2317  N   ALA A 307     -12.059   4.931  -0.998  1.00 95.94           N  
ATOM   2318  CA  ALA A 307     -10.767   4.512  -0.473  1.00 95.94           C  
ATOM   2319  C   ALA A 307     -10.120   3.423  -1.342  1.00 95.94           C  
ATOM   2320  CB  ALA A 307     -10.963   4.070   0.978  1.00 95.94           C  
ATOM   2321  O   ALA A 307      -8.922   3.505  -1.607  1.00 95.94           O  
ATOM   2322  N   PHE A 308     -10.914   2.472  -1.846  1.00 96.19           N  
ATOM   2323  CA  PHE A 308     -10.479   1.475  -2.828  1.00 96.19           C  
ATOM   2324  C   PHE A 308      -9.909   2.136  -4.091  1.00 96.19           C  
ATOM   2325  CB  PHE A 308     -11.666   0.553  -3.159  1.00 96.19           C  
ATOM   2326  O   PHE A 308      -8.765   1.883  -4.464  1.00 96.19           O  
ATOM   2327  CG  PHE A 308     -11.382  -0.495  -4.218  1.00 96.19           C  
ATOM   2328  CD1 PHE A 308     -11.488  -0.170  -5.585  1.00 96.19           C  
ATOM   2329  CD2 PHE A 308     -11.007  -1.798  -3.845  1.00 96.19           C  
ATOM   2330  CE1 PHE A 308     -11.192  -1.124  -6.571  1.00 96.19           C  
ATOM   2331  CE2 PHE A 308     -10.718  -2.753  -4.836  1.00 96.19           C  
ATOM   2332  CZ  PHE A 308     -10.807  -2.419  -6.195  1.00 96.19           C  
ATOM   2333  N   CYS A 309     -10.678   3.025  -4.727  1.00 97.62           N  
ATOM   2334  CA  CYS A 309     -10.272   3.650  -5.990  1.00 97.62           C  
ATOM   2335  C   CYS A 309      -9.103   4.625  -5.800  1.00 97.62           C  
ATOM   2336  CB  CYS A 309     -11.474   4.371  -6.612  1.00 97.62           C  
ATOM   2337  O   CYS A 309      -8.169   4.650  -6.599  1.00 97.62           O  
ATOM   2338  SG  CYS A 309     -12.813   3.208  -6.983  1.00 97.62           S  
ATOM   2339  N   PHE A 310      -9.137   5.417  -4.728  1.00 96.69           N  
ATOM   2340  CA  PHE A 310      -8.134   6.428  -4.423  1.00 96.69           C  
ATOM   2341  C   PHE A 310      -6.780   5.798  -4.096  1.00 96.69           C  
ATOM   2342  CB  PHE A 310      -8.636   7.306  -3.271  1.00 96.69           C  
ATOM   2343  O   PHE A 310      -5.782   6.161  -4.715  1.00 96.69           O  
ATOM   2344  CG  PHE A 310      -7.722   8.473  -2.977  1.00 96.69           C  
ATOM   2345  CD1 PHE A 310      -6.717   8.366  -1.995  1.00 96.69           C  
ATOM   2346  CD2 PHE A 310      -7.851   9.653  -3.731  1.00 96.69           C  
ATOM   2347  CE1 PHE A 310      -5.846   9.445  -1.766  1.00 96.69           C  
ATOM   2348  CE2 PHE A 310      -6.981  10.728  -3.498  1.00 96.69           C  
ATOM   2349  CZ  PHE A 310      -5.987  10.623  -2.518  1.00 96.69           C  
ATOM   2350  N   MET A 311      -6.737   4.815  -3.188  1.00 93.19           N  
ATOM   2351  CA  MET A 311      -5.482   4.130  -2.859  1.00 93.19           C  
ATOM   2352  C   MET A 311      -4.985   3.248  -3.998  1.00 93.19           C  
ATOM   2353  CB  MET A 311      -5.614   3.311  -1.577  1.00 93.19           C  
ATOM   2354  O   MET A 311      -3.785   3.230  -4.262  1.00 93.19           O  
ATOM   2355  CG  MET A 311      -5.646   4.239  -0.365  1.00 93.19           C  
ATOM   2356  SD  MET A 311      -4.185   5.278  -0.092  1.00 93.19           S  
ATOM   2357  CE  MET A 311      -2.966   3.985   0.278  1.00 93.19           C  
ATOM   2358  N   GLY A 312      -5.898   2.604  -4.731  1.00 93.06           N  
ATOM   2359  CA  GLY A 312      -5.565   1.916  -5.975  1.00 93.06           C  
ATOM   2360  C   GLY A 312      -4.919   2.837  -7.011  1.00 93.06           C  
ATOM   2361  O   GLY A 312      -3.983   2.450  -7.695  1.00 93.06           O  
ATOM   2362  N   SER A 313      -5.356   4.087  -7.106  1.00 95.44           N  
ATOM   2363  CA  SER A 313      -4.744   5.047  -8.035  1.00 95.44           C  
ATOM   2364  C   SER A 313      -3.422   5.591  -7.515  1.00 95.44           C  
ATOM   2365  CB  SER A 313      -5.687   6.209  -8.287  1.00 95.44           C  
ATOM   2366  O   SER A 313      -2.510   5.840  -8.294  1.00 95.44           O  
ATOM   2367  OG  SER A 313      -6.907   5.678  -8.723  1.00 95.44           O  
ATOM   2368  N   PHE A 314      -3.312   5.773  -6.200  1.00 92.94           N  
ATOM   2369  CA  PHE A 314      -2.111   6.273  -5.543  1.00 92.94           C  
ATOM   2370  C   PHE A 314      -0.935   5.292  -5.624  1.00 92.94           C  
ATOM   2371  CB  PHE A 314      -2.454   6.590  -4.084  1.00 92.94           C  
ATOM   2372  O   PHE A 314       0.200   5.735  -5.789  1.00 92.94           O  
ATOM   2373  CG  PHE A 314      -1.247   6.903  -3.225  1.00 92.94           C  
ATOM   2374  CD1 PHE A 314      -0.838   6.003  -2.223  1.00 92.94           C  
ATOM   2375  CD2 PHE A 314      -0.496   8.067  -3.466  1.00 92.94           C  
ATOM   2376  CE1 PHE A 314       0.297   6.286  -1.444  1.00 92.94           C  
ATOM   2377  CE2 PHE A 314       0.632   8.359  -2.678  1.00 92.94           C  
ATOM   2378  CZ  PHE A 314       1.025   7.468  -1.664  1.00 92.94           C  
ATOM   2379  N   VAL A 315      -1.178   3.979  -5.542  1.00 89.31           N  
ATOM   2380  CA  VAL A 315      -0.088   2.987  -5.559  1.00 89.31           C  
ATOM   2381  C   VAL A 315       0.679   2.981  -6.884  1.00 89.31           C  
ATOM   2382  CB  VAL A 315      -0.602   1.581  -5.199  1.00 89.31           C  
ATOM   2383  O   VAL A 315       1.887   2.770  -6.892  1.00 89.31           O  
ATOM   2384  CG1 VAL A 315      -1.307   0.875  -6.357  1.00 89.31           C  
ATOM   2385  CG2 VAL A 315       0.555   0.685  -4.758  1.00 89.31           C  
ATOM   2386  N   ILE A 316       0.012   3.277  -8.003  1.00 92.62           N  
ATOM   2387  CA  ILE A 316       0.624   3.266  -9.335  1.00 92.62           C  
ATOM   2388  C   ILE A 316       1.843   4.205  -9.417  1.00 92.62           C  
ATOM   2389  CB  ILE A 316      -0.437   3.555 -10.416  1.00 92.62           C  
ATOM   2390  O   ILE A 316       2.946   3.711  -9.641  1.00 92.62           O  
ATOM   2391  CG1 ILE A 316      -1.553   2.494 -10.482  1.00 92.62           C  
ATOM   2392  CG2 ILE A 316       0.225   3.739 -11.789  1.00 92.62           C  
ATOM   2393  CD1 ILE A 316      -1.100   1.088 -10.883  1.00 92.62           C  
ATOM   2394  N   PRO A 317       1.731   5.531  -9.194  1.00 92.00           N  
ATOM   2395  CA  PRO A 317       2.897   6.410  -9.206  1.00 92.00           C  
ATOM   2396  C   PRO A 317       3.926   6.076  -8.126  1.00 92.00           C  
ATOM   2397  CB  PRO A 317       2.345   7.833  -9.092  1.00 92.00           C  
ATOM   2398  O   PRO A 317       5.108   6.302  -8.354  1.00 92.00           O  
ATOM   2399  CG  PRO A 317       0.997   7.645  -8.401  1.00 92.00           C  
ATOM   2400  CD  PRO A 317       0.527   6.307  -8.956  1.00 92.00           C  
ATOM   2401  N   VAL A 318       3.529   5.494  -6.991  1.00 86.12           N  
ATOM   2402  CA  VAL A 318       4.485   5.067  -5.954  1.00 86.12           C  
ATOM   2403  C   VAL A 318       5.429   3.970  -6.463  1.00 86.12           C  
ATOM   2404  CB  VAL A 318       3.742   4.634  -4.675  1.00 86.12           C  
ATOM   2405  O   VAL A 318       6.612   4.003  -6.132  1.00 86.12           O  
ATOM   2406  CG1 VAL A 318       4.660   4.003  -3.622  1.00 86.12           C  
ATOM   2407  CG2 VAL A 318       3.069   5.848  -4.022  1.00 86.12           C  
ATOM   2408  N   TYR A 319       4.943   3.038  -7.288  1.00 84.00           N  
ATOM   2409  CA  TYR A 319       5.759   1.953  -7.849  1.00 84.00           C  
ATOM   2410  C   TYR A 319       6.449   2.338  -9.162  1.00 84.00           C  
ATOM   2411  CB  TYR A 319       4.892   0.699  -8.024  1.00 84.00           C  
ATOM   2412  O   TYR A 319       7.640   2.079  -9.334  1.00 84.00           O  
ATOM   2413  CG  TYR A 319       4.772  -0.126  -6.757  1.00 84.00           C  
ATOM   2414  CD1 TYR A 319       5.537  -1.299  -6.608  1.00 84.00           C  
ATOM   2415  CD2 TYR A 319       3.928   0.290  -5.712  1.00 84.00           C  
ATOM   2416  CE1 TYR A 319       5.440  -2.064  -5.430  1.00 84.00           C  
ATOM   2417  CE2 TYR A 319       3.815  -0.478  -4.538  1.00 84.00           C  
ATOM   2418  OH  TYR A 319       4.473  -2.387  -3.254  1.00 84.00           O  
ATOM   2419  CZ  TYR A 319       4.568  -1.658  -4.396  1.00 84.00           C  
ATOM   2420  N   TYR A 320       5.728   3.001 -10.066  1.00 89.88           N  
ATOM   2421  CA  TYR A 320       6.188   3.223 -11.437  1.00 89.88           C  
ATOM   2422  C   TYR A 320       7.024   4.498 -11.627  1.00 89.88           C  
ATOM   2423  CB  TYR A 320       4.977   3.169 -12.376  1.00 89.88           C  
ATOM   2424  O   TYR A 320       7.813   4.562 -12.567  1.00 89.88           O  
ATOM   2425  CG  TYR A 320       4.473   1.757 -12.610  1.00 89.88           C  
ATOM   2426  CD1 TYR A 320       5.154   0.924 -13.517  1.00 89.88           C  
ATOM   2427  CD2 TYR A 320       3.377   1.251 -11.883  1.00 89.88           C  
ATOM   2428  CE1 TYR A 320       4.743  -0.406 -13.703  1.00 89.88           C  
ATOM   2429  CE2 TYR A 320       2.961  -0.080 -12.061  1.00 89.88           C  
ATOM   2430  OH  TYR A 320       3.267  -2.190 -13.133  1.00 89.88           O  
ATOM   2431  CZ  TYR A 320       3.646  -0.905 -12.974  1.00 89.88           C  
ATOM   2432  N   LEU A 321       6.936   5.507 -10.745  1.00 92.12           N  
ATOM   2433  CA  LEU A 321       7.837   6.672 -10.829  1.00 92.12           C  
ATOM   2434  C   LEU A 321       9.297   6.315 -10.504  1.00 92.12           C  
ATOM   2435  CB  LEU A 321       7.370   7.848  -9.952  1.00 92.12           C  
ATOM   2436  O   LEU A 321      10.174   6.705 -11.275  1.00 92.12           O  
ATOM   2437  CG  LEU A 321       6.142   8.613 -10.459  1.00 92.12           C  
ATOM   2438  CD1 LEU A 321       5.683   9.580  -9.367  1.00 92.12           C  
ATOM   2439  CD2 LEU A 321       6.472   9.433 -11.707  1.00 92.12           C  
ATOM   2440  N   PRO A 322       9.614   5.565  -9.424  1.00 88.31           N  
ATOM   2441  CA  PRO A 322      10.977   5.089  -9.195  1.00 88.31           C  
ATOM   2442  C   PRO A 322      11.520   4.249 -10.339  1.00 88.31           C  
ATOM   2443  CB  PRO A 322      10.926   4.226  -7.933  1.00 88.31           C  
ATOM   2444  O   PRO A 322      12.713   4.312 -10.622  1.00 88.31           O  
ATOM   2445  CG  PRO A 322       9.767   4.841  -7.180  1.00 88.31           C  
ATOM   2446  CD  PRO A 322       8.780   5.198  -8.287  1.00 88.31           C  
ATOM   2447  N   GLU A 323      10.665   3.445 -10.965  1.00 87.19           N  
ATOM   2448  CA  GLU A 323      11.017   2.628 -12.121  1.00 87.19           C  
ATOM   2449  C   GLU A 323      11.360   3.509 -13.324  1.00 87.19           C  
ATOM   2450  CB  GLU A 323       9.847   1.681 -12.393  1.00 87.19           C  
ATOM   2451  O   GLU A 323      12.413   3.328 -13.931  1.00 87.19           O  
ATOM   2452  CG  GLU A 323      10.196   0.581 -13.395  1.00 87.19           C  
ATOM   2453  CD  GLU A 323       9.073  -0.465 -13.516  1.00 87.19           C  
ATOM   2454  OE1 GLU A 323       9.258  -1.413 -14.306  1.00 87.19           O  
ATOM   2455  OE2 GLU A 323       8.073  -0.363 -12.776  1.00 87.19           O  
ATOM   2456  N   TRP A 324      10.556   4.544 -13.583  1.00 92.75           N  
ATOM   2457  CA  TRP A 324      10.840   5.540 -14.613  1.00 92.75           C  
ATOM   2458  C   TRP A 324      12.178   6.248 -14.366  1.00 92.75           C  
ATOM   2459  CB  TRP A 324       9.683   6.541 -14.687  1.00 92.75           C  
ATOM   2460  O   TRP A 324      13.011   6.317 -15.263  1.00 92.75           O  
ATOM   2461  CG  TRP A 324       9.715   7.418 -15.895  1.00 92.75           C  
ATOM   2462  CD1 TRP A 324       9.138   7.162 -17.091  1.00 92.75           C  
ATOM   2463  CD2 TRP A 324      10.418   8.683 -16.056  1.00 92.75           C  
ATOM   2464  CE2 TRP A 324      10.240   9.139 -17.392  1.00 92.75           C  
ATOM   2465  CE3 TRP A 324      11.206   9.477 -15.200  1.00 92.75           C  
ATOM   2466  NE1 TRP A 324       9.429   8.189 -17.970  1.00 92.75           N  
ATOM   2467  CH2 TRP A 324      11.653  11.064 -17.000  1.00 92.75           C  
ATOM   2468  CZ2 TRP A 324      10.841  10.312 -17.868  1.00 92.75           C  
ATOM   2469  CZ3 TRP A 324      11.820  10.655 -15.665  1.00 92.75           C  
ATOM   2470  N   PHE A 325      12.450   6.700 -13.135  1.00 91.81           N  
ATOM   2471  CA  PHE A 325      13.735   7.331 -12.804  1.00 91.81           C  
ATOM   2472  C   PHE A 325      14.921   6.374 -12.966  1.00 91.81           C  
ATOM   2473  CB  PHE A 325      13.709   7.884 -11.368  1.00 91.81           C  
ATOM   2474  O   PHE A 325      15.999   6.786 -13.387  1.00 91.81           O  
ATOM   2475  CG  PHE A 325      12.691   8.976 -11.097  1.00 91.81           C  
ATOM   2476  CD1 PHE A 325      12.481  10.003 -12.037  1.00 91.81           C  
ATOM   2477  CD2 PHE A 325      11.963   8.985  -9.891  1.00 91.81           C  
ATOM   2478  CE1 PHE A 325      11.505  10.985 -11.813  1.00 91.81           C  
ATOM   2479  CE2 PHE A 325      11.001   9.983  -9.654  1.00 91.81           C  
ATOM   2480  CZ  PHE A 325      10.760  10.970 -10.625  1.00 91.81           C  
ATOM   2481  N   GLN A 326      14.754   5.096 -12.635  1.00 88.50           N  
ATOM   2482  CA  GLN A 326      15.831   4.117 -12.778  1.00 88.50           C  
ATOM   2483  C   GLN A 326      16.109   3.781 -14.246  1.00 88.50           C  
ATOM   2484  CB  GLN A 326      15.496   2.863 -11.963  1.00 88.50           C  
ATOM   2485  O   GLN A 326      17.272   3.692 -14.631  1.00 88.50           O  
ATOM   2486  CG  GLN A 326      15.712   3.105 -10.464  1.00 88.50           C  
ATOM   2487  CD  GLN A 326      15.182   1.957  -9.631  1.00 88.50           C  
ATOM   2488  NE2 GLN A 326      13.982   2.074  -9.115  1.00 88.50           N  
ATOM   2489  OE1 GLN A 326      15.826   0.936  -9.443  1.00 88.50           O  
ATOM   2490  N   VAL A 327      15.067   3.625 -15.066  1.00 88.38           N  
ATOM   2491  CA  VAL A 327      15.215   3.174 -16.457  1.00 88.38           C  
ATOM   2492  C   VAL A 327      15.458   4.317 -17.435  1.00 88.38           C  
ATOM   2493  CB  VAL A 327      14.002   2.351 -16.922  1.00 88.38           C  
ATOM   2494  O   VAL A 327      16.219   4.131 -18.375  1.00 88.38           O  
ATOM   2495  CG1 VAL A 327      14.232   1.847 -18.350  1.00 88.38           C  
ATOM   2496  CG2 VAL A 327      13.775   1.114 -16.050  1.00 88.38           C  
ATOM   2497  N   VAL A 328      14.835   5.481 -17.247  1.00 90.62           N  
ATOM   2498  CA  VAL A 328      14.936   6.620 -18.178  1.00 90.62           C  
ATOM   2499  C   VAL A 328      16.052   7.576 -17.761  1.00 90.62           C  
ATOM   2500  CB  VAL A 328      13.577   7.338 -18.327  1.00 90.62           C  
ATOM   2501  O   VAL A 328      16.895   7.936 -18.575  1.00 90.62           O  
ATOM   2502  CG1 VAL A 328      13.658   8.486 -19.333  1.00 90.62           C  
ATOM   2503  CG2 VAL A 328      12.492   6.362 -18.813  1.00 90.62           C  
ATOM   2504  N   GLU A 329      16.129   7.918 -16.473  1.00 88.94           N  
ATOM   2505  CA  GLU A 329      17.128   8.859 -15.930  1.00 88.94           C  
ATOM   2506  C   GLU A 329      18.418   8.171 -15.439  1.00 88.94           C  
ATOM   2507  CB  GLU A 329      16.481   9.694 -14.809  1.00 88.94           C  
ATOM   2508  O   GLU A 329      19.292   8.823 -14.857  1.00 88.94           O  
ATOM   2509  CG  GLU A 329      15.402  10.664 -15.304  1.00 88.94           C  
ATOM   2510  CD  GLU A 329      15.944  12.014 -15.792  1.00 88.94           C  
ATOM   2511  OE1 GLU A 329      15.088  12.886 -16.060  1.00 88.94           O  
ATOM   2512  OE2 GLU A 329      17.175  12.242 -15.733  1.00 88.94           O  
ATOM   2513  N   ALA A 330      18.530   6.847 -15.619  1.00 88.31           N  
ATOM   2514  CA  ALA A 330      19.636   6.025 -15.116  1.00 88.31           C  
ATOM   2515  C   ALA A 330      19.916   6.234 -13.612  1.00 88.31           C  
ATOM   2516  CB  ALA A 330      20.871   6.247 -15.996  1.00 88.31           C  
ATOM   2517  O   ALA A 330      21.060   6.171 -13.146  1.00 88.31           O  
ATOM   2518  N   ALA A 331      18.886   6.565 -12.828  1.00 87.62           N  
ATOM   2519  CA  ALA A 331      19.046   6.837 -11.410  1.00 87.62           C  
ATOM   2520  C   ALA A 331      19.335   5.538 -10.646  1.00 87.62           C  
ATOM   2521  CB  ALA A 331      17.812   7.574 -10.874  1.00 87.62           C  
ATOM   2522  O   ALA A 331      18.722   4.503 -10.885  1.00 87.62           O  
ATOM   2523  N   SER A 332      20.231   5.594  -9.660  1.00 84.19           N  
ATOM   2524  CA  SER A 332      20.370   4.489  -8.708  1.00 84.19           C  
ATOM   2525  C   SER A 332      19.102   4.354  -7.847  1.00 84.19           C  
ATOM   2526  CB  SER A 332      21.614   4.683  -7.837  1.00 84.19           C  
ATOM   2527  O   SER A 332      18.414   5.358  -7.644  1.00 84.19           O  
ATOM   2528  OG  SER A 332      21.470   5.768  -6.932  1.00 84.19           O  
ATOM   2529  N   PRO A 333      18.823   3.182  -7.241  1.00 77.94           N  
ATOM   2530  CA  PRO A 333      17.670   3.003  -6.347  1.00 77.94           C  
ATOM   2531  C   PRO A 333      17.592   4.032  -5.203  1.00 77.94           C  
ATOM   2532  CB  PRO A 333      17.819   1.582  -5.795  1.00 77.94           C  
ATOM   2533  O   PRO A 333      16.514   4.467  -4.799  1.00 77.94           O  
ATOM   2534  CG  PRO A 333      18.549   0.844  -6.916  1.00 77.94           C  
ATOM   2535  CD  PRO A 333      19.489   1.908  -7.479  1.00 77.94           C  
ATOM   2536  N   ILE A 334      18.752   4.464  -4.692  1.00 81.56           N  
ATOM   2537  CA  ILE A 334      18.837   5.512  -3.667  1.00 81.56           C  
ATOM   2538  C   ILE A 334      18.445   6.867  -4.268  1.00 81.56           C  
ATOM   2539  CB  ILE A 334      20.250   5.547  -3.035  1.00 81.56           C  
ATOM   2540  O   ILE A 334      17.647   7.596  -3.681  1.00 81.56           O  
ATOM   2541  CG1 ILE A 334      20.555   4.205  -2.326  1.00 81.56           C  
ATOM   2542  CG2 ILE A 334      20.377   6.724  -2.047  1.00 81.56           C  
ATOM   2543  CD1 ILE A 334      21.986   4.084  -1.784  1.00 81.56           C  
ATOM   2544  N   ARG A 335      18.976   7.206  -5.452  1.00 85.75           N  
ATOM   2545  CA  ARG A 335      18.681   8.475  -6.129  1.00 85.75           C  
ATOM   2546  C   ARG A 335      17.215   8.557  -6.557  1.00 85.75           C  
ATOM   2547  CB  ARG A 335      19.651   8.669  -7.304  1.00 85.75           C  
ATOM   2548  O   ARG A 335      16.610   9.601  -6.348  1.00 85.75           O  
ATOM   2549  CG  ARG A 335      19.505  10.050  -7.965  1.00 85.75           C  
ATOM   2550  CD  ARG A 335      20.515  10.208  -9.108  1.00 85.75           C  
ATOM   2551  NE  ARG A 335      20.399  11.528  -9.761  1.00 85.75           N  
ATOM   2552  NH1 ARG A 335      21.264  10.949 -11.824  1.00 85.75           N  
ATOM   2553  NH2 ARG A 335      20.507  13.011 -11.489  1.00 85.75           N  
ATOM   2554  CZ  ARG A 335      20.730  11.819 -11.012  1.00 85.75           C  
ATOM   2555  N   SER A 336      16.621   7.477  -7.065  1.00 86.25           N  
ATOM   2556  CA  SER A 336      15.191   7.435  -7.397  1.00 86.25           C  
ATOM   2557  C   SER A 336      14.308   7.631  -6.162  1.00 86.25           C  
ATOM   2558  CB  SER A 336      14.836   6.125  -8.108  1.00 86.25           C  
ATOM   2559  O   SER A 336      13.304   8.332  -6.241  1.00 86.25           O  
ATOM   2560  OG  SER A 336      15.174   4.999  -7.325  1.00 86.25           O  
ATOM   2561  N   GLY A 337      14.709   7.095  -5.002  1.00 82.69           N  
ATOM   2562  CA  GLY A 337      14.047   7.379  -3.724  1.00 82.69           C  
ATOM   2563  C   GLY A 337      14.128   8.862  -3.342  1.00 82.69           C  
ATOM   2564  O   GLY A 337      13.119   9.474  -3.002  1.00 82.69           O  
ATOM   2565  N   VAL A 338      15.304   9.484  -3.482  1.00 87.94           N  
ATOM   2566  CA  VAL A 338      15.479  10.934  -3.258  1.00 87.94           C  
ATOM   2567  C   VAL A 338      14.616  11.763  -4.218  1.00 87.94           C  
ATOM   2568  CB  VAL A 338      16.968  11.325  -3.361  1.00 87.94           C  
ATOM   2569  O   VAL A 338      14.045  12.776  -3.817  1.00 87.94           O  
ATOM   2570  CG1 VAL A 338      17.205  12.840  -3.294  1.00 87.94           C  
ATOM   2571  CG2 VAL A 338      17.772  10.701  -2.211  1.00 87.94           C  
ATOM   2572  N   MET A 339      14.458  11.321  -5.466  1.00 90.88           N  
ATOM   2573  CA  MET A 339      13.616  11.987  -6.467  1.00 90.88           C  
ATOM   2574  C   MET A 339      12.110  11.904  -6.162  1.00 90.88           C  
ATOM   2575  CB  MET A 339      13.933  11.435  -7.866  1.00 90.88           C  
ATOM   2576  O   MET A 339      11.348  12.660  -6.759  1.00 90.88           O  
ATOM   2577  CG  MET A 339      15.337  11.841  -8.333  1.00 90.88           C  
ATOM   2578  SD  MET A 339      15.912  10.993  -9.827  1.00 90.88           S  
ATOM   2579  CE  MET A 339      15.016  11.935 -11.092  1.00 90.88           C  
ATOM   2580  N   LEU A 340      11.676  11.062  -5.211  1.00 90.69           N  
ATOM   2581  CA  LEU A 340      10.293  11.017  -4.710  1.00 90.69           C  
ATOM   2582  C   LEU A 340      10.010  11.959  -3.529  1.00 90.69           C  
ATOM   2583  CB  LEU A 340       9.917   9.585  -4.308  1.00 90.69           C  
ATOM   2584  O   LEU A 340       8.851  12.136  -3.139  1.00 90.69           O  
ATOM   2585  CG  LEU A 340       9.701   8.578  -5.446  1.00 90.69           C  
ATOM   2586  CD1 LEU A 340       9.219   7.281  -4.786  1.00 90.69           C  
ATOM   2587  CD2 LEU A 340       8.641   9.035  -6.450  1.00 90.69           C  
ATOM   2588  N   LEU A 341      11.038  12.583  -2.944  1.00 90.56           N  
ATOM   2589  CA  LEU A 341      10.859  13.508  -1.821  1.00 90.56           C  
ATOM   2590  C   LEU A 341       9.865  14.651  -2.097  1.00 90.56           C  
ATOM   2591  CB  LEU A 341      12.213  14.079  -1.369  1.00 90.56           C  
ATOM   2592  O   LEU A 341       9.130  14.990  -1.167  1.00 90.56           O  
ATOM   2593  CG  LEU A 341      13.138  13.061  -0.683  1.00 90.56           C  
ATOM   2594  CD1 LEU A 341      14.478  13.736  -0.386  1.00 90.56           C  
ATOM   2595  CD2 LEU A 341      12.566  12.545   0.641  1.00 90.56           C  
ATOM   2596  N   PRO A 342       9.759  15.228  -3.316  1.00 93.62           N  
ATOM   2597  CA  PRO A 342       8.735  16.229  -3.603  1.00 93.62           C  
ATOM   2598  C   PRO A 342       7.316  15.739  -3.289  1.00 93.62           C  
ATOM   2599  CB  PRO A 342       8.904  16.584  -5.084  1.00 93.62           C  
ATOM   2600  O   PRO A 342       6.565  16.459  -2.627  1.00 93.62           O  
ATOM   2601  CG  PRO A 342      10.380  16.296  -5.347  1.00 93.62           C  
ATOM   2602  CD  PRO A 342      10.625  15.067  -4.480  1.00 93.62           C  
ATOM   2603  N   SER A 343       6.969  14.504  -3.670  1.00 91.69           N  
ATOM   2604  CA  SER A 343       5.659  13.909  -3.362  1.00 91.69           C  
ATOM   2605  C   SER A 343       5.420  13.813  -1.855  1.00 91.69           C  
ATOM   2606  CB  SER A 343       5.537  12.500  -3.952  1.00 91.69           C  
ATOM   2607  O   SER A 343       4.367  14.210  -1.365  1.00 91.69           O  
ATOM   2608  OG  SER A 343       5.632  12.525  -5.353  1.00 91.69           O  
ATOM   2609  N   VAL A 344       6.412  13.343  -1.094  1.00 89.50           N  
ATOM   2610  CA  VAL A 344       6.283  13.143   0.360  1.00 89.50           C  
ATOM   2611  C   VAL A 344       6.181  14.466   1.109  1.00 89.50           C  
ATOM   2612  CB  VAL A 344       7.470  12.339   0.907  1.00 89.50           C  
ATOM   2613  O   VAL A 344       5.292  14.644   1.940  1.00 89.50           O  
ATOM   2614  CG1 VAL A 344       7.383  12.122   2.421  1.00 89.50           C  
ATOM   2615  CG2 VAL A 344       7.524  10.964   0.256  1.00 89.50           C  
ATOM   2616  N   CYS A 345       7.067  15.417   0.812  1.00 92.31           N  
ATOM   2617  CA  CYS A 345       7.085  16.725   1.465  1.00 92.31           C  
ATOM   2618  C   CYS A 345       5.770  17.477   1.240  1.00 92.31           C  
ATOM   2619  CB  CYS A 345       8.264  17.531   0.906  1.00 92.31           C  
ATOM   2620  O   CYS A 345       5.216  18.090   2.160  1.00 92.31           O  
ATOM   2621  SG  CYS A 345       9.826  16.828   1.505  1.00 92.31           S  
ATOM   2622  N   THR A 346       5.238  17.406   0.021  1.00 94.25           N  
ATOM   2623  CA  THR A 346       3.969  18.053  -0.311  1.00 94.25           C  
ATOM   2624  C   THR A 346       2.761  17.277   0.199  1.00 94.25           C  
ATOM   2625  CB  THR A 346       3.863  18.352  -1.800  1.00 94.25           C  
ATOM   2626  O   THR A 346       1.781  17.906   0.587  1.00 94.25           O  
ATOM   2627  CG2 THR A 346       4.943  19.351  -2.216  1.00 94.25           C  
ATOM   2628  OG1 THR A 346       3.982  17.180  -2.556  1.00 94.25           O  
ATOM   2629  N   GLN A 347       2.851  15.954   0.347  1.00 92.25           N  
ATOM   2630  CA  GLN A 347       1.854  15.157   1.063  1.00 92.25           C  
ATOM   2631  C   GLN A 347       1.776  15.510   2.544  1.00 92.25           C  
ATOM   2632  CB  GLN A 347       2.113  13.666   0.822  1.00 92.25           C  
ATOM   2633  O   GLN A 347       0.681  15.776   3.035  1.00 92.25           O  
ATOM   2634  CG  GLN A 347       1.066  12.773   1.501  1.00 92.25           C  
ATOM   2635  CD  GLN A 347       1.260  11.297   1.179  1.00 92.25           C  
ATOM   2636  NE2 GLN A 347       0.382  10.440   1.650  1.00 92.25           N  
ATOM   2637  OE1 GLN A 347       2.180  10.881   0.500  1.00 92.25           O  
ATOM   2638  N   ILE A 348       2.912  15.605   3.242  1.00 89.75           N  
ATOM   2639  CA  ILE A 348       2.962  16.089   4.632  1.00 89.75           C  
ATOM   2640  C   ILE A 348       2.332  17.485   4.721  1.00 89.75           C  
ATOM   2641  CB  ILE A 348       4.421  16.103   5.152  1.00 89.75           C  
ATOM   2642  O   ILE A 348       1.488  17.739   5.583  1.00 89.75           O  
ATOM   2643  CG1 ILE A 348       5.011  14.680   5.288  1.00 89.75           C  
ATOM   2644  CG2 ILE A 348       4.501  16.801   6.525  1.00 89.75           C  
ATOM   2645  CD1 ILE A 348       6.541  14.641   5.309  1.00 89.75           C  
ATOM   2646  N   SER A 349       2.699  18.379   3.799  1.00 92.00           N  
ATOM   2647  CA  SER A 349       2.167  19.745   3.754  1.00 92.00           C  
ATOM   2648  C   SER A 349       0.654  19.768   3.517  1.00 92.00           C  
ATOM   2649  CB  SER A 349       2.874  20.565   2.673  1.00 92.00           C  
ATOM   2650  O   SER A 349      -0.062  20.489   4.209  1.00 92.00           O  
ATOM   2651  OG  SER A 349       4.270  20.589   2.898  1.00 92.00           O  
ATOM   2652  N   GLY A 350       0.145  18.948   2.593  1.00 90.38           N  
ATOM   2653  CA  GLY A 350      -1.283  18.818   2.303  1.00 90.38           C  
ATOM   2654  C   GLY A 350      -2.066  18.243   3.485  1.00 90.38           C  
ATOM   2655  O   GLY A 350      -3.111  18.778   3.861  1.00 90.38           O  
ATOM   2656  N   SER A 351      -1.534  17.213   4.145  1.00 87.00           N  
ATOM   2657  CA  SER A 351      -2.115  16.637   5.364  1.00 87.00           C  
ATOM   2658  C   SER A 351      -2.191  17.660   6.493  1.00 87.00           C  
ATOM   2659  CB  SER A 351      -1.283  15.446   5.834  1.00 87.00           C  
ATOM   2660  O   SER A 351      -3.239  17.817   7.120  1.00 87.00           O  
ATOM   2661  OG  SER A 351      -1.350  14.391   4.906  1.00 87.00           O  
ATOM   2662  N   LEU A 352      -1.112  18.412   6.717  1.00 86.62           N  
ATOM   2663  CA  LEU A 352      -1.073  19.468   7.723  1.00 86.62           C  
ATOM   2664  C   LEU A 352      -2.067  20.586   7.393  1.00 86.62           C  
ATOM   2665  CB  LEU A 352       0.372  19.988   7.821  1.00 86.62           C  
ATOM   2666  O   LEU A 352      -2.833  21.012   8.258  1.00 86.62           O  
ATOM   2667  CG  LEU A 352       0.571  21.085   8.879  1.00 86.62           C  
ATOM   2668  CD1 LEU A 352       0.185  20.608  10.278  1.00 86.62           C  
ATOM   2669  CD2 LEU A 352       2.030  21.529   8.909  1.00 86.62           C  
ATOM   2670  N   LEU A 353      -2.099  21.026   6.136  1.00 88.12           N  
ATOM   2671  CA  LEU A 353      -2.989  22.083   5.676  1.00 88.12           C  
ATOM   2672  C   LEU A 353      -4.462  21.673   5.803  1.00 88.12           C  
ATOM   2673  CB  LEU A 353      -2.584  22.459   4.241  1.00 88.12           C  
ATOM   2674  O   LEU A 353      -5.256  22.445   6.339  1.00 88.12           O  
ATOM   2675  CG  LEU A 353      -3.408  23.602   3.632  1.00 88.12           C  
ATOM   2676  CD1 LEU A 353      -3.253  24.900   4.430  1.00 88.12           C  
ATOM   2677  CD2 LEU A 353      -2.959  23.878   2.200  1.00 88.12           C  
ATOM   2678  N   SER A 354      -4.823  20.450   5.404  1.00 83.75           N  
ATOM   2679  CA  SER A 354      -6.185  19.927   5.586  1.00 83.75           C  
ATOM   2680  C   SER A 354      -6.554  19.781   7.063  1.00 83.75           C  
ATOM   2681  CB  SER A 354      -6.400  18.607   4.837  1.00 83.75           C  
ATOM   2682  O   SER A 354      -7.673  20.119   7.446  1.00 83.75           O  
ATOM   2683  OG  SER A 354      -5.655  17.549   5.401  1.00 83.75           O  
ATOM   2684  N   GLY A 355      -5.615  19.371   7.922  1.00 75.19           N  
ATOM   2685  CA  GLY A 355      -5.814  19.281   9.369  1.00 75.19           C  
ATOM   2686  C   GLY A 355      -6.001  20.643  10.047  1.00 75.19           C  
ATOM   2687  O   GLY A 355      -6.888  20.801  10.886  1.00 75.19           O  
ATOM   2688  N   ILE A 356      -5.217  21.655   9.664  1.00 80.19           N  
ATOM   2689  CA  ILE A 356      -5.342  23.028  10.179  1.00 80.19           C  
ATOM   2690  C   ILE A 356      -6.641  23.661   9.679  1.00 80.19           C  
ATOM   2691  CB  ILE A 356      -4.108  23.878   9.792  1.00 80.19           C  
ATOM   2692  O   ILE A 356      -7.428  24.181  10.476  1.00 80.19           O  
ATOM   2693  CG1 ILE A 356      -2.857  23.373  10.545  1.00 80.19           C  
ATOM   2694  CG2 ILE A 356      -4.338  25.373  10.104  1.00 80.19           C  
ATOM   2695  CD1 ILE A 356      -1.547  23.979  10.024  1.00 80.19           C  
ATOM   2696  N   LEU A 357      -6.895  23.586   8.371  1.00 82.06           N  
ATOM   2697  CA  LEU A 357      -8.085  24.162   7.750  1.00 82.06           C  
ATOM   2698  C   LEU A 357      -9.363  23.407   8.117  1.00 82.06           C  
ATOM   2699  CB  LEU A 357      -7.902  24.265   6.229  1.00 82.06           C  
ATOM   2700  O   LEU A 357     -10.448  23.985   8.053  1.00 82.06           O  
ATOM   2701  CG  LEU A 357      -6.875  25.320   5.778  1.00 82.06           C  
ATOM   2702  CD1 LEU A 357      -6.745  25.289   4.259  1.00 82.06           C  
ATOM   2703  CD2 LEU A 357      -7.294  26.740   6.161  1.00 82.06           C  
ATOM   2704  N   ALA A 358      -9.271  22.169   8.610  1.00 72.56           N  
ATOM   2705  CA  ALA A 358     -10.416  21.464   9.174  1.00 72.56           C  
ATOM   2706  C   ALA A 358     -11.067  22.216  10.349  1.00 72.56           C  
ATOM   2707  CB  ALA A 358     -10.019  20.042   9.587  1.00 72.56           C  
ATOM   2708  O   ALA A 358     -12.237  21.976  10.632  1.00 72.56           O  
ATOM   2709  N   LYS A 359     -10.361  23.155  10.995  1.00 69.12           N  
ATOM   2710  CA  LYS A 359     -10.934  24.040  12.022  1.00 69.12           C  
ATOM   2711  C   LYS A 359     -11.914  25.076  11.460  1.00 69.12           C  
ATOM   2712  CB  LYS A 359      -9.801  24.765  12.763  1.00 69.12           C  
ATOM   2713  O   LYS A 359     -12.729  25.576  12.227  1.00 69.12           O  
ATOM   2714  CG  LYS A 359      -8.858  23.811  13.511  1.00 69.12           C  
ATOM   2715  CD  LYS A 359      -7.759  24.596  14.240  1.00 69.12           C  
ATOM   2716  CE  LYS A 359      -6.775  23.627  14.908  1.00 69.12           C  
ATOM   2717  NZ  LYS A 359      -5.656  24.338  15.584  1.00 69.12           N  
ATOM   2718  N   PHE A 360     -11.799  25.417  10.177  1.00 77.94           N  
ATOM   2719  CA  PHE A 360     -12.588  26.464   9.515  1.00 77.94           C  
ATOM   2720  C   PHE A 360     -13.605  25.894   8.528  1.00 77.94           C  
ATOM   2721  CB  PHE A 360     -11.632  27.420   8.791  1.00 77.94           C  
ATOM   2722  O   PHE A 360     -14.697  26.430   8.369  1.00 77.94           O  
ATOM   2723  CG  PHE A 360     -10.613  28.072   9.704  1.00 77.94           C  
ATOM   2724  CD1 PHE A 360     -11.018  29.071  10.607  1.00 77.94           C  
ATOM   2725  CD2 PHE A 360      -9.263  27.683   9.653  1.00 77.94           C  
ATOM   2726  CE1 PHE A 360     -10.072  29.683  11.447  1.00 77.94           C  
ATOM   2727  CE2 PHE A 360      -8.317  28.291  10.495  1.00 77.94           C  
ATOM   2728  CZ  PHE A 360      -8.722  29.296  11.390  1.00 77.94           C  
ATOM   2729  N   VAL A 361     -13.269  24.784   7.875  1.00 81.38           N  
ATOM   2730  CA  VAL A 361     -14.209  24.065   7.016  1.00 81.38           C  
ATOM   2731  C   VAL A 361     -15.223  23.342   7.916  1.00 81.38           C  
ATOM   2732  CB  VAL A 361     -13.433  23.152   6.043  1.00 81.38           C  
ATOM   2733  O   VAL A 361     -14.868  22.873   8.992  1.00 81.38           O  
ATOM   2734  CG1 VAL A 361     -14.367  22.491   5.030  1.00 81.38           C  
ATOM   2735  CG2 VAL A 361     -12.401  23.940   5.220  1.00 81.38           C  
ATOM   2736  N   ARG A 362     -16.499  23.236   7.536  1.00 82.75           N  
ATOM   2737  CA  ARG A 362     -17.509  22.494   8.333  1.00 82.75           C  
ATOM   2738  C   ARG A 362     -17.714  21.054   7.868  1.00 82.75           C  
ATOM   2739  CB  ARG A 362     -18.832  23.270   8.389  1.00 82.75           C  
ATOM   2740  O   ARG A 362     -18.170  20.229   8.649  1.00 82.75           O  
ATOM   2741  CG  ARG A 362     -18.677  24.547   9.230  1.00 82.75           C  
ATOM   2742  CD  ARG A 362     -19.955  25.390   9.255  1.00 82.75           C  
ATOM   2743  NE  ARG A 362     -20.990  24.860  10.162  1.00 82.75           N  
ATOM   2744  NH1 ARG A 362     -22.432  26.642  10.018  1.00 82.75           N  
ATOM   2745  NH2 ARG A 362     -22.900  24.970  11.395  1.00 82.75           N  
ATOM   2746  CZ  ARG A 362     -22.095  25.489  10.524  1.00 82.75           C  
ATOM   2747  N   TYR A 363     -17.279  20.739   6.652  1.00 86.50           N  
ATOM   2748  CA  TYR A 363     -17.500  19.461   5.974  1.00 86.50           C  
ATOM   2749  C   TYR A 363     -16.177  18.774   5.614  1.00 86.50           C  
ATOM   2750  CB  TYR A 363     -18.349  19.726   4.721  1.00 86.50           C  
ATOM   2751  O   TYR A 363     -15.168  19.436   5.373  1.00 86.50           O  
ATOM   2752  CG  TYR A 363     -19.650  20.449   5.021  1.00 86.50           C  
ATOM   2753  CD1 TYR A 363     -20.734  19.728   5.551  1.00 86.50           C  
ATOM   2754  CD2 TYR A 363     -19.772  21.836   4.795  1.00 86.50           C  
ATOM   2755  CE1 TYR A 363     -21.935  20.386   5.869  1.00 86.50           C  
ATOM   2756  CE2 TYR A 363     -20.976  22.499   5.109  1.00 86.50           C  
ATOM   2757  OH  TYR A 363     -23.226  22.395   5.951  1.00 86.50           O  
ATOM   2758  CZ  TYR A 363     -22.060  21.772   5.650  1.00 86.50           C  
ATOM   2759  N   TYR A 364     -16.169  17.442   5.539  1.00 85.75           N  
ATOM   2760  CA  TYR A 364     -15.022  16.698   4.996  1.00 85.75           C  
ATOM   2761  C   TYR A 364     -15.026  16.660   3.458  1.00 85.75           C  
ATOM   2762  CB  TYR A 364     -14.999  15.279   5.569  1.00 85.75           C  
ATOM   2763  O   TYR A 364     -13.966  16.583   2.847  1.00 85.75           O  
ATOM   2764  CG  TYR A 364     -14.733  15.191   7.061  1.00 85.75           C  
ATOM   2765  CD1 TYR A 364     -13.461  15.529   7.562  1.00 85.75           C  
ATOM   2766  CD2 TYR A 364     -15.730  14.729   7.942  1.00 85.75           C  
ATOM   2767  CE1 TYR A 364     -13.182  15.416   8.938  1.00 85.75           C  
ATOM   2768  CE2 TYR A 364     -15.456  14.616   9.318  1.00 85.75           C  
ATOM   2769  OH  TYR A 364     -13.950  14.890  11.156  1.00 85.75           O  
ATOM   2770  CZ  TYR A 364     -14.184  14.955   9.820  1.00 85.75           C  
ATOM   2771  N   ASN A 365     -16.203  16.763   2.833  1.00 91.62           N  
ATOM   2772  CA  ASN A 365     -16.424  16.617   1.391  1.00 91.62           C  
ATOM   2773  C   ASN A 365     -15.483  17.449   0.497  1.00 91.62           C  
ATOM   2774  CB  ASN A 365     -17.899  16.919   1.071  1.00 91.62           C  
ATOM   2775  O   ASN A 365     -14.963  16.879  -0.461  1.00 91.62           O  
ATOM   2776  CG  ASN A 365     -18.869  16.004   1.793  1.00 91.62           C  
ATOM   2777  ND2 ASN A 365     -19.694  15.304   1.061  1.00 91.62           N  
ATOM   2778  OD1 ASN A 365     -18.873  15.916   3.016  1.00 91.62           O  
ATOM   2779  N   PRO A 366     -15.180  18.734   0.785  1.00 92.50           N  
ATOM   2780  CA  PRO A 366     -14.265  19.510  -0.057  1.00 92.50           C  
ATOM   2781  C   PRO A 366     -12.882  18.866  -0.211  1.00 92.50           C  
ATOM   2782  CB  PRO A 366     -14.162  20.886   0.609  1.00 92.50           C  
ATOM   2783  O   PRO A 366     -12.286  18.938  -1.281  1.00 92.50           O  
ATOM   2784  CG  PRO A 366     -15.494  21.019   1.342  1.00 92.50           C  
ATOM   2785  CD  PRO A 366     -15.744  19.593   1.820  1.00 92.50           C  
ATOM   2786  N   TRP A 367     -12.394  18.190   0.831  1.00 92.25           N  
ATOM   2787  CA  TRP A 367     -11.092  17.524   0.822  1.00 92.25           C  
ATOM   2788  C   TRP A 367     -11.091  16.249  -0.021  1.00 92.25           C  
ATOM   2789  CB  TRP A 367     -10.676  17.228   2.263  1.00 92.25           C  
ATOM   2790  O   TRP A 367     -10.093  15.970  -0.680  1.00 92.25           O  
ATOM   2791  CG  TRP A 367     -10.594  18.439   3.132  1.00 92.25           C  
ATOM   2792  CD1 TRP A 367     -11.471  18.789   4.099  1.00 92.25           C  
ATOM   2793  CD2 TRP A 367      -9.626  19.521   3.050  1.00 92.25           C  
ATOM   2794  CE2 TRP A 367      -9.984  20.512   4.010  1.00 92.25           C  
ATOM   2795  CE3 TRP A 367      -8.511  19.782   2.229  1.00 92.25           C  
ATOM   2796  NE1 TRP A 367     -11.111  20.013   4.626  1.00 92.25           N  
ATOM   2797  CH2 TRP A 367      -8.182  21.946   3.292  1.00 92.25           C  
ATOM   2798  CZ2 TRP A 367      -9.277  21.711   4.140  1.00 92.25           C  
ATOM   2799  CZ3 TRP A 367      -7.793  20.983   2.349  1.00 92.25           C  
ATOM   2800  N   PHE A 368     -12.214  15.519  -0.065  1.00 94.50           N  
ATOM   2801  CA  PHE A 368     -12.382  14.389  -0.983  1.00 94.50           C  
ATOM   2802  C   PHE A 368     -12.260  14.847  -2.438  1.00 94.50           C  
ATOM   2803  CB  PHE A 368     -13.739  13.705  -0.777  1.00 94.50           C  
ATOM   2804  O   PHE A 368     -11.482  14.264  -3.192  1.00 94.50           O  
ATOM   2805  CG  PHE A 368     -13.829  12.782   0.416  1.00 94.50           C  
ATOM   2806  CD1 PHE A 368     -13.516  11.424   0.252  1.00 94.50           C  
ATOM   2807  CD2 PHE A 368     -14.307  13.241   1.656  1.00 94.50           C  
ATOM   2808  CE1 PHE A 368     -13.698  10.522   1.309  1.00 94.50           C  
ATOM   2809  CE2 PHE A 368     -14.506  12.335   2.713  1.00 94.50           C  
ATOM   2810  CZ  PHE A 368     -14.200  10.975   2.539  1.00 94.50           C  
ATOM   2811  N   PHE A 369     -12.976  15.911  -2.820  1.00 95.69           N  
ATOM   2812  CA  PHE A 369     -12.932  16.449  -4.182  1.00 95.69           C  
ATOM   2813  C   PHE A 369     -11.565  17.027  -4.531  1.00 95.69           C  
ATOM   2814  CB  PHE A 369     -14.010  17.520  -4.372  1.00 95.69           C  
ATOM   2815  O   PHE A 369     -10.996  16.655  -5.553  1.00 95.69           O  
ATOM   2816  CG  PHE A 369     -15.408  16.954  -4.428  1.00 95.69           C  
ATOM   2817  CD1 PHE A 369     -15.789  16.163  -5.527  1.00 95.69           C  
ATOM   2818  CD2 PHE A 369     -16.323  17.205  -3.390  1.00 95.69           C  
ATOM   2819  CE1 PHE A 369     -17.081  15.619  -5.586  1.00 95.69           C  
ATOM   2820  CE2 PHE A 369     -17.616  16.658  -3.447  1.00 95.69           C  
ATOM   2821  CZ  PHE A 369     -17.993  15.871  -4.548  1.00 95.69           C  
ATOM   2822  N   ALA A 370     -11.019  17.898  -3.677  1.00 95.44           N  
ATOM   2823  CA  ALA A 370      -9.721  18.515  -3.919  1.00 95.44           C  
ATOM   2824  C   ALA A 370      -8.625  17.453  -4.062  1.00 95.44           C  
ATOM   2825  CB  ALA A 370      -9.413  19.500  -2.784  1.00 95.44           C  
ATOM   2826  O   ALA A 370      -7.866  17.480  -5.025  1.00 95.44           O  
ATOM   2827  N   GLY A 371      -8.574  16.480  -3.147  1.00 95.31           N  
ATOM   2828  CA  GLY A 371      -7.527  15.468  -3.165  1.00 95.31           C  
ATOM   2829  C   GLY A 371      -7.610  14.502  -4.346  1.00 95.31           C  
ATOM   2830  O   GLY A 371      -6.607  14.278  -5.021  1.00 95.31           O  
ATOM   2831  N   SER A 372      -8.802  13.973  -4.644  1.00 96.75           N  
ATOM   2832  CA  SER A 372      -8.999  13.068  -5.791  1.00 96.75           C  
ATOM   2833  C   SER A 372      -8.804  13.763  -7.139  1.00 96.75           C  
ATOM   2834  CB  SER A 372     -10.365  12.377  -5.735  1.00 96.75           C  
ATOM   2835  O   SER A 372      -8.192  13.181  -8.031  1.00 96.75           O  
ATOM   2836  OG  SER A 372     -11.420  13.313  -5.636  1.00 96.75           O  
ATOM   2837  N   THR A 373      -9.227  15.023  -7.271  1.00 98.06           N  
ATOM   2838  CA  THR A 373      -9.026  15.806  -8.502  1.00 98.06           C  
ATOM   2839  C   THR A 373      -7.548  16.102  -8.732  1.00 98.06           C  
ATOM   2840  CB  THR A 373      -9.810  17.125  -8.471  1.00 98.06           C  
ATOM   2841  O   THR A 373      -7.054  15.903  -9.837  1.00 98.06           O  
ATOM   2842  CG2 THR A 373      -9.722  17.896  -9.787  1.00 98.06           C  
ATOM   2843  OG1 THR A 373     -11.174  16.875  -8.234  1.00 98.06           O  
ATOM   2844  N   LEU A 374      -6.815  16.530  -7.698  1.00 98.06           N  
ATOM   2845  CA  LEU A 374      -5.374  16.777  -7.807  1.00 98.06           C  
ATOM   2846  C   LEU A 374      -4.606  15.493  -8.149  1.00 98.06           C  
ATOM   2847  CB  LEU A 374      -4.854  17.391  -6.499  1.00 98.06           C  
ATOM   2848  O   LEU A 374      -3.736  15.526  -9.015  1.00 98.06           O  
ATOM   2849  CG  LEU A 374      -5.280  18.848  -6.241  1.00 98.06           C  
ATOM   2850  CD1 LEU A 374      -4.870  19.243  -4.821  1.00 98.06           C  
ATOM   2851  CD2 LEU A 374      -4.644  19.846  -7.206  1.00 98.06           C  
ATOM   2852  N   LEU A 375      -4.963  14.354  -7.544  1.00 97.56           N  
ATOM   2853  CA  LEU A 375      -4.375  13.060  -7.904  1.00 97.56           C  
ATOM   2854  C   LEU A 375      -4.676  12.681  -9.365  1.00 97.56           C  
ATOM   2855  CB  LEU A 375      -4.868  11.986  -6.916  1.00 97.56           C  
ATOM   2856  O   LEU A 375      -3.778  12.227 -10.072  1.00 97.56           O  
ATOM   2857  CG  LEU A 375      -4.291  10.579  -7.180  1.00 97.56           C  
ATOM   2858  CD1 LEU A 375      -2.766  10.544  -7.071  1.00 97.56           C  
ATOM   2859  CD2 LEU A 375      -4.862   9.588  -6.166  1.00 97.56           C  
ATOM   2860  N   CYS A 376      -5.904  12.909  -9.837  1.00 98.00           N  
ATOM   2861  CA  CYS A 376      -6.294  12.671 -11.229  1.00 98.00           C  
ATOM   2862  C   CYS A 376      -5.524  13.559 -12.210  1.00 98.00           C  
ATOM   2863  CB  CYS A 376      -7.810  12.877 -11.349  1.00 98.00           C  
ATOM   2864  O   CYS A 376      -5.067  13.082 -13.246  1.00 98.00           O  
ATOM   2865  SG  CYS A 376      -8.376  12.391 -13.003  1.00 98.00           S  
ATOM   2866  N   ILE A 377      -5.331  14.836 -11.873  1.00 98.31           N  
ATOM   2867  CA  ILE A 377      -4.526  15.759 -12.678  1.00 98.31           C  
ATOM   2868  C   ILE A 377      -3.071  15.290 -12.707  1.00 98.31           C  
ATOM   2869  CB  ILE A 377      -4.664  17.206 -12.155  1.00 98.31           C  
ATOM   2870  O   ILE A 377      -2.506  15.160 -13.785  1.00 98.31           O  
ATOM   2871  CG1 ILE A 377      -6.094  17.732 -12.417  1.00 98.31           C  
ATOM   2872  CG2 ILE A 377      -3.635  18.138 -12.825  1.00 98.31           C  
ATOM   2873  CD1 ILE A 377      -6.426  19.012 -11.638  1.00 98.31           C  
ATOM   2874  N   ALA A 378      -2.467  14.997 -11.553  1.00 97.50           N  
ATOM   2875  CA  ALA A 378      -1.067  14.583 -11.486  1.00 97.50           C  
ATOM   2876  C   ALA A 378      -0.806  13.281 -12.255  1.00 97.50           C  
ATOM   2877  CB  ALA A 378      -0.664  14.442 -10.020  1.00 97.50           C  
ATOM   2878  O   ALA A 378       0.134  13.205 -13.040  1.00 97.50           O  
ATOM   2879  N   THR A 379      -1.670  12.279 -12.084  1.00 96.44           N  
ATOM   2880  CA  THR A 379      -1.565  11.008 -12.817  1.00 96.44           C  
ATOM   2881  C   THR A 379      -1.808  11.182 -14.313  1.00 96.44           C  
ATOM   2882  CB  THR A 379      -2.486   9.928 -12.238  1.00 96.44           C  
ATOM   2883  O   THR A 379      -1.128  10.539 -15.106  1.00 96.44           O  
ATOM   2884  CG2 THR A 379      -2.029   9.504 -10.840  1.00 96.44           C  
ATOM   2885  OG1 THR A 379      -3.811  10.379 -12.123  1.00 96.44           O  
ATOM   2886  N   GLY A 380      -2.684  12.108 -14.713  1.00 97.12           N  
ATOM   2887  CA  GLY A 380      -2.851  12.499 -16.112  1.00 97.12           C  
ATOM   2888  C   GLY A 380      -1.598  13.162 -16.677  1.00 97.12           C  
ATOM   2889  O   GLY A 380      -1.164  12.826 -17.773  1.00 97.12           O  
ATOM   2890  N   LEU A 381      -0.957  14.040 -15.909  1.00 97.00           N  
ATOM   2891  CA  LEU A 381       0.292  14.689 -16.302  1.00 97.00           C  
ATOM   2892  C   LEU A 381       1.458  13.692 -16.421  1.00 97.00           C  
ATOM   2893  CB  LEU A 381       0.600  15.820 -15.308  1.00 97.00           C  
ATOM   2894  O   LEU A 381       2.288  13.835 -17.311  1.00 97.00           O  
ATOM   2895  CG  LEU A 381      -0.356  17.023 -15.371  1.00 97.00           C  
ATOM   2896  CD1 LEU A 381      -0.107  17.951 -14.180  1.00 97.00           C  
ATOM   2897  CD2 LEU A 381      -0.183  17.836 -16.655  1.00 97.00           C  
ATOM   2898  N   TYR A 382       1.502  12.631 -15.611  1.00 96.56           N  
ATOM   2899  CA  TYR A 382       2.512  11.577 -15.777  1.00 96.56           C  
ATOM   2900  C   TYR A 382       2.389  10.816 -17.103  1.00 96.56           C  
ATOM   2901  CB  TYR A 382       2.466  10.598 -14.600  1.00 96.56           C  
ATOM   2902  O   TYR A 382       3.392  10.315 -17.606  1.00 96.56           O  
ATOM   2903  CG  TYR A 382       2.744  11.178 -13.233  1.00 96.56           C  
ATOM   2904  CD1 TYR A 382       3.729  12.170 -13.075  1.00 96.56           C  
ATOM   2905  CD2 TYR A 382       2.084  10.661 -12.103  1.00 96.56           C  
ATOM   2906  CE1 TYR A 382       4.033  12.669 -11.802  1.00 96.56           C  
ATOM   2907  CE2 TYR A 382       2.356  11.187 -10.828  1.00 96.56           C  
ATOM   2908  OH  TYR A 382       3.660  12.680  -9.466  1.00 96.56           O  
ATOM   2909  CZ  TYR A 382       3.330  12.198 -10.684  1.00 96.56           C  
ATOM   2910  N   THR A 383       1.202  10.771 -17.720  1.00 96.12           N  
ATOM   2911  CA  THR A 383       1.043  10.167 -19.059  1.00 96.12           C  
ATOM   2912  C   THR A 383       1.771  10.949 -20.157  1.00 96.12           C  
ATOM   2913  CB  THR A 383      -0.422   9.980 -19.484  1.00 96.12           C  
ATOM   2914  O   THR A 383       2.015  10.402 -21.226  1.00 96.12           O  
ATOM   2915  CG2 THR A 383      -1.287   9.253 -18.456  1.00 96.12           C  
ATOM   2916  OG1 THR A 383      -1.045  11.202 -19.804  1.00 96.12           O  
ATOM   2917  N   THR A 384       2.153  12.208 -19.903  1.00 95.25           N  
ATOM   2918  CA  THR A 384       2.881  13.049 -20.864  1.00 95.25           C  
ATOM   2919  C   THR A 384       4.398  12.938 -20.720  1.00 95.25           C  
ATOM   2920  CB  THR A 384       2.435  14.523 -20.821  1.00 95.25           C  
ATOM   2921  O   THR A 384       5.124  13.733 -21.322  1.00 95.25           O  
ATOM   2922  CG2 THR A 384       0.919  14.698 -20.718  1.00 95.25           C  
ATOM   2923  OG1 THR A 384       3.020  15.224 -19.748  1.00 95.25           O  
ATOM   2924  N   PHE A 385       4.901  12.021 -19.887  1.00 94.56           N  
ATOM   2925  CA  PHE A 385       6.336  11.781 -19.796  1.00 94.56           C  
ATOM   2926  C   PHE A 385       6.875  11.210 -21.105  1.00 94.56           C  
ATOM   2927  CB  PHE A 385       6.704  10.900 -18.599  1.00 94.56           C  
ATOM   2928  O   PHE A 385       6.291  10.365 -21.776  1.00 94.56           O  
ATOM   2929  CG  PHE A 385       6.663  11.532 -17.221  1.00 94.56           C  
ATOM   2930  CD1 PHE A 385       6.331  12.888 -17.016  1.00 94.56           C  
ATOM   2931  CD2 PHE A 385       7.037  10.739 -16.123  1.00 94.56           C  
ATOM   2932  CE1 PHE A 385       6.409  13.443 -15.730  1.00 94.56           C  
ATOM   2933  CE2 PHE A 385       7.078  11.288 -14.832  1.00 94.56           C  
ATOM   2934  CZ  PHE A 385       6.764  12.641 -14.634  1.00 94.56           C  
ATOM   2935  N   THR A 386       8.033  11.727 -21.460  1.00 91.88           N  
ATOM   2936  CA  THR A 386       8.778  11.427 -22.675  1.00 91.88           C  
ATOM   2937  C   THR A 386      10.212  11.113 -22.285  1.00 91.88           C  
ATOM   2938  CB  THR A 386       8.746  12.622 -23.633  1.00 91.88           C  
ATOM   2939  O   THR A 386      10.765  11.776 -21.400  1.00 91.88           O  
ATOM   2940  CG2 THR A 386       7.364  12.856 -24.238  1.00 91.88           C  
ATOM   2941  OG1 THR A 386       9.083  13.791 -22.914  1.00 91.88           O  
ATOM   2942  N   ALA A 387      10.816  10.142 -22.968  1.00 86.44           N  
ATOM   2943  CA  ALA A 387      12.139   9.616 -22.640  1.00 86.44           C  
ATOM   2944  C   ALA A 387      13.233  10.695 -22.534  1.00 86.44           C  
ATOM   2945  CB  ALA A 387      12.494   8.580 -23.711  1.00 86.44           C  
ATOM   2946  O   ALA A 387      14.042  10.658 -21.616  1.00 86.44           O  
ATOM   2947  N   PHE A 388      13.245  11.673 -23.446  1.00 87.06           N  
ATOM   2948  CA  PHE A 388      14.375  12.606 -23.579  1.00 87.06           C  
ATOM   2949  C   PHE A 388      14.026  14.082 -23.361  1.00 87.06           C  
ATOM   2950  CB  PHE A 388      15.025  12.384 -24.950  1.00 87.06           C  
ATOM   2951  O   PHE A 388      14.925  14.913 -23.260  1.00 87.06           O  
ATOM   2952  CG  PHE A 388      15.444  10.948 -25.194  1.00 87.06           C  
ATOM   2953  CD1 PHE A 388      16.443  10.364 -24.391  1.00 87.06           C  
ATOM   2954  CD2 PHE A 388      14.826  10.188 -26.206  1.00 87.06           C  
ATOM   2955  CE1 PHE A 388      16.826   9.029 -24.600  1.00 87.06           C  
ATOM   2956  CE2 PHE A 388      15.220   8.856 -26.416  1.00 87.06           C  
ATOM   2957  CZ  PHE A 388      16.212   8.277 -25.612  1.00 87.06           C  
ATOM   2958  N   THR A 389      12.739  14.438 -23.295  1.00 86.00           N  
ATOM   2959  CA  THR A 389      12.306  15.846 -23.185  1.00 86.00           C  
ATOM   2960  C   THR A 389      11.720  16.216 -21.826  1.00 86.00           C  
ATOM   2961  CB  THR A 389      11.367  16.251 -24.333  1.00 86.00           C  
ATOM   2962  O   THR A 389      11.540  17.400 -21.536  1.00 86.00           O  
ATOM   2963  CG2 THR A 389      12.119  16.296 -25.662  1.00 86.00           C  
ATOM   2964  OG1 THR A 389      10.328  15.345 -24.592  1.00 86.00           O  
ATOM   2965  N   THR A 390      11.451  15.236 -20.963  1.00 88.75           N  
ATOM   2966  CA  THR A 390      10.915  15.498 -19.622  1.00 88.75           C  
ATOM   2967  C   THR A 390      12.003  16.082 -18.733  1.00 88.75           C  
ATOM   2968  CB  THR A 390      10.342  14.234 -18.973  1.00 88.75           C  
ATOM   2969  O   THR A 390      12.916  15.384 -18.314  1.00 88.75           O  
ATOM   2970  CG2 THR A 390       9.552  14.552 -17.703  1.00 88.75           C  
ATOM   2971  OG1 THR A 390       9.460  13.620 -19.873  1.00 88.75           O  
ATOM   2972  N   SER A 391      11.911  17.374 -18.420  1.00 90.62           N  
ATOM   2973  CA  SER A 391      12.864  18.008 -17.507  1.00 90.62           C  
ATOM   2974  C   SER A 391      12.520  17.750 -16.040  1.00 90.62           C  
ATOM   2975  CB  SER A 391      12.996  19.504 -17.802  1.00 90.62           C  
ATOM   2976  O   SER A 391      11.368  17.482 -15.684  1.00 90.62           O  
ATOM   2977  OG  SER A 391      11.876  20.245 -17.348  1.00 90.62           O  
ATOM   2978  N   SER A 392      13.504  17.944 -15.159  1.00 89.06           N  
ATOM   2979  CA  SER A 392      13.302  17.817 -13.714  1.00 89.06           C  
ATOM   2980  C   SER A 392      12.220  18.724 -13.146  1.00 89.06           C  
ATOM   2981  CB  SER A 392      14.623  17.961 -12.961  1.00 89.06           C  
ATOM   2982  O   SER A 392      11.476  18.316 -12.259  1.00 89.06           O  
ATOM   2983  OG  SER A 392      15.232  19.199 -13.283  1.00 89.06           O  
ATOM   2984  N   ALA A 393      12.044  19.915 -13.717  1.00 91.38           N  
ATOM   2985  CA  ALA A 393      10.968  20.817 -13.330  1.00 91.38           C  
ATOM   2986  C   ALA A 393       9.569  20.206 -13.546  1.00 91.38           C  
ATOM   2987  CB  ALA A 393      11.140  22.123 -14.112  1.00 91.38           C  
ATOM   2988  O   ALA A 393       8.684  20.422 -12.717  1.00 91.38           O  
ATOM   2989  N   HIS A 394       9.373  19.419 -14.613  1.00 91.56           N  
ATOM   2990  CA  HIS A 394       8.083  18.794 -14.912  1.00 91.56           C  
ATOM   2991  C   HIS A 394       7.746  17.716 -13.885  1.00 91.56           C  
ATOM   2992  CB  HIS A 394       8.062  18.214 -16.333  1.00 91.56           C  
ATOM   2993  O   HIS A 394       6.717  17.811 -13.214  1.00 91.56           O  
ATOM   2994  CG  HIS A 394       8.025  19.270 -17.403  1.00 91.56           C  
ATOM   2995  CD2 HIS A 394       6.908  19.763 -18.021  1.00 91.56           C  
ATOM   2996  ND1 HIS A 394       9.106  19.925 -17.941  1.00 91.56           N  
ATOM   2997  CE1 HIS A 394       8.654  20.789 -18.864  1.00 91.56           C  
ATOM   2998  NE2 HIS A 394       7.317  20.736 -18.937  1.00 91.56           N  
ATOM   2999  N   TRP A 395       8.628  16.727 -13.698  1.00 92.75           N  
ATOM   3000  CA  TRP A 395       8.331  15.636 -12.771  1.00 92.75           C  
ATOM   3001  C   TRP A 395       8.273  16.107 -11.312  1.00 92.75           C  
ATOM   3002  CB  TRP A 395       9.260  14.439 -13.006  1.00 92.75           C  
ATOM   3003  O   TRP A 395       7.447  15.597 -10.558  1.00 92.75           O  
ATOM   3004  CG  TRP A 395      10.731  14.621 -12.796  1.00 92.75           C  
ATOM   3005  CD1 TRP A 395      11.667  14.537 -13.768  1.00 92.75           C  
ATOM   3006  CD2 TRP A 395      11.476  14.758 -11.546  1.00 92.75           C  
ATOM   3007  CE2 TRP A 395      12.865  14.854 -11.855  1.00 92.75           C  
ATOM   3008  CE3 TRP A 395      11.127  14.776 -10.179  1.00 92.75           C  
ATOM   3009  NE1 TRP A 395      12.927  14.581 -13.208  1.00 92.75           N  
ATOM   3010  CH2 TRP A 395      13.447  15.138  -9.521  1.00 92.75           C  
ATOM   3011  CZ2 TRP A 395      13.835  15.103 -10.872  1.00 92.75           C  
ATOM   3012  CZ3 TRP A 395      12.102  14.926  -9.175  1.00 92.75           C  
ATOM   3013  N   ILE A 396       9.052  17.123 -10.908  1.00 95.75           N  
ATOM   3014  CA  ILE A 396       8.925  17.742  -9.574  1.00 95.75           C  
ATOM   3015  C   ILE A 396       7.558  18.420  -9.429  1.00 95.75           C  
ATOM   3016  CB  ILE A 396      10.072  18.748  -9.295  1.00 95.75           C  
ATOM   3017  O   ILE A 396       6.869  18.206  -8.431  1.00 95.75           O  
ATOM   3018  CG1 ILE A 396      11.424  18.019  -9.169  1.00 95.75           C  
ATOM   3019  CG2 ILE A 396       9.818  19.545  -7.999  1.00 95.75           C  
ATOM   3020  CD1 ILE A 396      12.661  18.924  -9.161  1.00 95.75           C  
ATOM   3021  N   GLY A 397       7.148  19.228 -10.412  1.00 96.00           N  
ATOM   3022  CA  GLY A 397       5.874  19.949 -10.373  1.00 96.00           C  
ATOM   3023  C   GLY A 397       4.668  19.012 -10.300  1.00 96.00           C  
ATOM   3024  O   GLY A 397       3.743  19.248  -9.525  1.00 96.00           O  
ATOM   3025  N   PHE A 398       4.692  17.909 -11.046  1.00 96.75           N  
ATOM   3026  CA  PHE A 398       3.600  16.933 -11.045  1.00 96.75           C  
ATOM   3027  C   PHE A 398       3.525  16.170  -9.714  1.00 96.75           C  
ATOM   3028  CB  PHE A 398       3.779  15.991 -12.237  1.00 96.75           C  
ATOM   3029  O   PHE A 398       2.435  15.987  -9.168  1.00 96.75           O  
ATOM   3030  CG  PHE A 398       3.784  16.607 -13.628  1.00 96.75           C  
ATOM   3031  CD1 PHE A 398       3.502  17.970 -13.865  1.00 96.75           C  
ATOM   3032  CD2 PHE A 398       4.083  15.774 -14.719  1.00 96.75           C  
ATOM   3033  CE1 PHE A 398       3.545  18.489 -15.170  1.00 96.75           C  
ATOM   3034  CE2 PHE A 398       4.129  16.291 -16.026  1.00 96.75           C  
ATOM   3035  CZ  PHE A 398       3.858  17.649 -16.252  1.00 96.75           C  
ATOM   3036  N   GLN A 399       4.677  15.839  -9.124  1.00 96.31           N  
ATOM   3037  CA  GLN A 399       4.757  15.250  -7.786  1.00 96.31           C  
ATOM   3038  C   GLN A 399       4.230  16.171  -6.683  1.00 96.31           C  
ATOM   3039  CB  GLN A 399       6.207  14.884  -7.489  1.00 96.31           C  
ATOM   3040  O   GLN A 399       3.596  15.696  -5.745  1.00 96.31           O  
ATOM   3041  CG  GLN A 399       6.638  13.569  -8.152  1.00 96.31           C  
ATOM   3042  CD  GLN A 399       7.982  13.153  -7.587  1.00 96.31           C  
ATOM   3043  NE2 GLN A 399       9.002  13.008  -8.394  1.00 96.31           N  
ATOM   3044  OE1 GLN A 399       8.134  12.992  -6.383  1.00 96.31           O  
ATOM   3045  N   VAL A 400       4.436  17.486  -6.798  1.00 97.19           N  
ATOM   3046  CA  VAL A 400       3.853  18.472  -5.870  1.00 97.19           C  
ATOM   3047  C   VAL A 400       2.322  18.421  -5.907  1.00 97.19           C  
ATOM   3048  CB  VAL A 400       4.380  19.885  -6.196  1.00 97.19           C  
ATOM   3049  O   VAL A 400       1.675  18.432  -4.858  1.00 97.19           O  
ATOM   3050  CG1 VAL A 400       3.557  21.015  -5.555  1.00 97.19           C  
ATOM   3051  CG2 VAL A 400       5.854  20.034  -5.793  1.00 97.19           C  
ATOM   3052  N   ILE A 401       1.736  18.326  -7.105  1.00 97.62           N  
ATOM   3053  CA  ILE A 401       0.282  18.215  -7.293  1.00 97.62           C  
ATOM   3054  C   ILE A 401      -0.227  16.897  -6.695  1.00 97.62           C  
ATOM   3055  CB  ILE A 401      -0.085  18.354  -8.791  1.00 97.62           C  
ATOM   3056  O   ILE A 401      -1.189  16.910  -5.921  1.00 97.62           O  
ATOM   3057  CG1 ILE A 401       0.339  19.735  -9.343  1.00 97.62           C  
ATOM   3058  CG2 ILE A 401      -1.595  18.165  -9.022  1.00 97.62           C  
ATOM   3059  CD1 ILE A 401       0.235  19.843 -10.870  1.00 97.62           C  
ATOM   3060  N   GLN A 402       0.441  15.777  -6.999  1.00 95.88           N  
ATOM   3061  CA  GLN A 402       0.113  14.466  -6.435  1.00 95.88           C  
ATOM   3062  C   GLN A 402       0.159  14.502  -4.908  1.00 95.88           C  
ATOM   3063  CB  GLN A 402       1.092  13.398  -6.953  1.00 95.88           C  
ATOM   3064  O   GLN A 402      -0.811  14.119  -4.259  1.00 95.88           O  
ATOM   3065  CG  GLN A 402       0.835  12.009  -6.333  1.00 95.88           C  
ATOM   3066  CD  GLN A 402       1.893  10.983  -6.715  1.00 95.88           C  
ATOM   3067  NE2 GLN A 402       1.987   9.868  -6.028  1.00 95.88           N  
ATOM   3068  OE1 GLN A 402       2.655  11.149  -7.645  1.00 95.88           O  
ATOM   3069  N   GLY A 403       1.274  14.953  -4.332  1.00 93.81           N  
ATOM   3070  CA  GLY A 403       1.488  14.939  -2.893  1.00 93.81           C  
ATOM   3071  C   GLY A 403       0.439  15.768  -2.165  1.00 93.81           C  
ATOM   3072  O   GLY A 403      -0.223  15.244  -1.271  1.00 93.81           O  
ATOM   3073  N   LEU A 404       0.182  17.008  -2.599  1.00 95.19           N  
ATOM   3074  CA  LEU A 404      -0.895  17.831  -2.032  1.00 95.19           C  
ATOM   3075  C   LEU A 404      -2.259  17.130  -2.107  1.00 95.19           C  
ATOM   3076  CB  LEU A 404      -0.971  19.185  -2.760  1.00 95.19           C  
ATOM   3077  O   LEU A 404      -2.987  17.098  -1.112  1.00 95.19           O  
ATOM   3078  CG  LEU A 404       0.158  20.168  -2.414  1.00 95.19           C  
ATOM   3079  CD1 LEU A 404       0.068  21.394  -3.321  1.00 95.19           C  
ATOM   3080  CD2 LEU A 404       0.089  20.649  -0.960  1.00 95.19           C  
ATOM   3081  N   GLY A 405      -2.586  16.528  -3.256  1.00 94.50           N  
ATOM   3082  CA  GLY A 405      -3.833  15.791  -3.441  1.00 94.50           C  
ATOM   3083  C   GLY A 405      -3.977  14.610  -2.477  1.00 94.50           C  
ATOM   3084  O   GLY A 405      -4.994  14.464  -1.791  1.00 94.50           O  
ATOM   3085  N   CYS A 406      -2.916  13.815  -2.354  1.00 92.38           N  
ATOM   3086  CA  CYS A 406      -2.814  12.712  -1.403  1.00 92.38           C  
ATOM   3087  C   CYS A 406      -2.965  13.184   0.042  1.00 92.38           C  
ATOM   3088  CB  CYS A 406      -1.495  11.975  -1.640  1.00 92.38           C  
ATOM   3089  O   CYS A 406      -3.752  12.608   0.791  1.00 92.38           O  
ATOM   3090  SG  CYS A 406      -1.603  11.158  -3.253  1.00 92.38           S  
ATOM   3091  N   GLY A 407      -2.283  14.264   0.425  1.00 90.19           N  
ATOM   3092  CA  GLY A 407      -2.367  14.820   1.774  1.00 90.19           C  
ATOM   3093  C   GLY A 407      -3.770  15.314   2.139  1.00 90.19           C  
ATOM   3094  O   GLY A 407      -4.197  15.201   3.287  1.00 90.19           O  
ATOM   3095  N   PHE A 408      -4.531  15.819   1.165  1.00 91.62           N  
ATOM   3096  CA  PHE A 408      -5.909  16.257   1.386  1.00 91.62           C  
ATOM   3097  C   PHE A 408      -6.890  15.103   1.581  1.00 91.62           C  
ATOM   3098  CB  PHE A 408      -6.350  17.158   0.223  1.00 91.62           C  
ATOM   3099  O   PHE A 408      -7.714  15.166   2.493  1.00 91.62           O  
ATOM   3100  CG  PHE A 408      -5.669  18.514   0.119  1.00 91.62           C  
ATOM   3101  CD1 PHE A 408      -4.948  19.073   1.194  1.00 91.62           C  
ATOM   3102  CD2 PHE A 408      -5.770  19.236  -1.083  1.00 91.62           C  
ATOM   3103  CE1 PHE A 408      -4.347  20.334   1.072  1.00 91.62           C  
ATOM   3104  CE2 PHE A 408      -5.155  20.493  -1.211  1.00 91.62           C  
ATOM   3105  CZ  PHE A 408      -4.445  21.045  -0.133  1.00 91.62           C  
ATOM   3106  N   ALA A 409      -6.832  14.065   0.743  1.00 92.00           N  
ATOM   3107  CA  ALA A 409      -7.880  13.044   0.703  1.00 92.00           C  
ATOM   3108  C   ALA A 409      -7.546  11.732   1.429  1.00 92.00           C  
ATOM   3109  CB  ALA A 409      -8.290  12.804  -0.750  1.00 92.00           C  
ATOM   3110  O   ALA A 409      -8.485  11.053   1.843  1.00 92.00           O  
ATOM   3111  N   ALA A 410      -6.272  11.372   1.639  1.00 88.00           N  
ATOM   3112  CA  ALA A 410      -5.896  10.027   2.105  1.00 88.00           C  
ATOM   3113  C   ALA A 410      -6.573   9.611   3.426  1.00 88.00           C  
ATOM   3114  CB  ALA A 410      -4.368   9.943   2.221  1.00 88.00           C  
ATOM   3115  O   ALA A 410      -7.064   8.491   3.549  1.00 88.00           O  
ATOM   3116  N   GLN A 411      -6.677  10.518   4.406  1.00 86.62           N  
ATOM   3117  CA  GLN A 411      -7.358  10.228   5.680  1.00 86.62           C  
ATOM   3118  C   GLN A 411      -8.874  10.465   5.681  1.00 86.62           C  
ATOM   3119  CB  GLN A 411      -6.725  11.006   6.840  1.00 86.62           C  
ATOM   3120  O   GLN A 411      -9.550  10.116   6.652  1.00 86.62           O  
ATOM   3121  CG  GLN A 411      -6.720  12.541   6.669  1.00 86.62           C  
ATOM   3122  CD  GLN A 411      -5.347  13.127   6.374  1.00 86.62           C  
ATOM   3123  NE2 GLN A 411      -5.224  14.413   6.147  1.00 86.62           N  
ATOM   3124  OE1 GLN A 411      -4.361  12.423   6.291  1.00 86.62           O  
ATOM   3125  N   MET A 412      -9.435  11.090   4.646  1.00 90.56           N  
ATOM   3126  CA  MET A 412     -10.825  11.550   4.676  1.00 90.56           C  
ATOM   3127  C   MET A 412     -11.852  10.411   4.786  1.00 90.56           C  
ATOM   3128  CB  MET A 412     -11.114  12.487   3.496  1.00 90.56           C  
ATOM   3129  O   MET A 412     -12.781  10.565   5.583  1.00 90.56           O  
ATOM   3130  CG  MET A 412     -10.312  13.781   3.607  1.00 90.56           C  
ATOM   3131  SD  MET A 412     -10.798  14.815   5.022  1.00 90.56           S  
ATOM   3132  CE  MET A 412      -9.169  15.406   5.543  1.00 90.56           C  
ATOM   3133  N   PRO A 413     -11.688   9.250   4.114  1.00 92.88           N  
ATOM   3134  CA  PRO A 413     -12.550   8.085   4.328  1.00 92.88           C  
ATOM   3135  C   PRO A 413     -12.607   7.641   5.792  1.00 92.88           C  
ATOM   3136  CB  PRO A 413     -11.948   6.977   3.458  1.00 92.88           C  
ATOM   3137  O   PRO A 413     -13.678   7.381   6.335  1.00 92.88           O  
ATOM   3138  CG  PRO A 413     -11.284   7.738   2.323  1.00 92.88           C  
ATOM   3139  CD  PRO A 413     -10.758   8.986   3.020  1.00 92.88           C  
ATOM   3140  N   LEU A 414     -11.449   7.608   6.453  1.00 89.69           N  
ATOM   3141  CA  LEU A 414     -11.313   7.158   7.837  1.00 89.69           C  
ATOM   3142  C   LEU A 414     -12.007   8.135   8.794  1.00 89.69           C  
ATOM   3143  CB  LEU A 414      -9.814   7.008   8.164  1.00 89.69           C  
ATOM   3144  O   LEU A 414     -12.774   7.719   9.661  1.00 89.69           O  
ATOM   3145  CG  LEU A 414      -9.067   6.003   7.263  1.00 89.69           C  
ATOM   3146  CD1 LEU A 414      -7.560   6.203   7.397  1.00 89.69           C  
ATOM   3147  CD2 LEU A 414      -9.408   4.563   7.628  1.00 89.69           C  
ATOM   3148  N   LEU A 415     -11.792   9.439   8.598  1.00 88.06           N  
ATOM   3149  CA  LEU A 415     -12.427  10.490   9.396  1.00 88.06           C  
ATOM   3150  C   LEU A 415     -13.943  10.564   9.168  1.00 88.06           C  
ATOM   3151  CB  LEU A 415     -11.778  11.843   9.066  1.00 88.06           C  
ATOM   3152  O   LEU A 415     -14.692  10.786  10.118  1.00 88.06           O  
ATOM   3153  CG  LEU A 415     -10.301  11.972   9.479  1.00 88.06           C  
ATOM   3154  CD1 LEU A 415      -9.768  13.312   8.970  1.00 88.06           C  
ATOM   3155  CD2 LEU A 415     -10.109  11.924  10.997  1.00 88.06           C  
ATOM   3156  N   MET A 416     -14.407  10.353   7.933  1.00 90.44           N  
ATOM   3157  CA  MET A 416     -15.836  10.312   7.615  1.00 90.44           C  
ATOM   3158  C   MET A 416     -16.519   9.151   8.336  1.00 90.44           C  
ATOM   3159  CB  MET A 416     -16.038  10.217   6.095  1.00 90.44           C  
ATOM   3160  O   MET A 416     -17.550   9.350   8.975  1.00 90.44           O  
ATOM   3161  CG  MET A 416     -17.521  10.159   5.696  1.00 90.44           C  
ATOM   3162  SD  MET A 416     -18.585  11.497   6.325  1.00 90.44           S  
ATOM   3163  CE  MET A 416     -17.923  12.889   5.382  1.00 90.44           C  
ATOM   3164  N   VAL A 417     -15.929   7.955   8.301  1.00 89.62           N  
ATOM   3165  CA  VAL A 417     -16.478   6.791   9.005  1.00 89.62           C  
ATOM   3166  C   VAL A 417     -16.500   7.006  10.519  1.00 89.62           C  
ATOM   3167  CB  VAL A 417     -15.712   5.522   8.605  1.00 89.62           C  
ATOM   3168  O   VAL A 417     -17.530   6.759  11.145  1.00 89.62           O  
ATOM   3169  CG1 VAL A 417     -16.102   4.325   9.467  1.00 89.62           C  
ATOM   3170  CG2 VAL A 417     -16.051   5.161   7.152  1.00 89.62           C  
ATOM   3171  N   GLN A 418     -15.428   7.552  11.102  1.00 86.25           N  
ATOM   3172  CA  GLN A 418     -15.410   7.935  12.521  1.00 86.25           C  
ATOM   3173  C   GLN A 418     -16.526   8.929  12.866  1.00 86.25           C  
ATOM   3174  CB  GLN A 418     -14.064   8.584  12.873  1.00 86.25           C  
ATOM   3175  O   GLN A 418     -17.164   8.816  13.909  1.00 86.25           O  
ATOM   3176  CG  GLN A 418     -12.908   7.584  12.954  1.00 86.25           C  
ATOM   3177  CD  GLN A 418     -11.576   8.285  13.191  1.00 86.25           C  
ATOM   3178  NE2 GLN A 418     -10.508   7.844  12.565  1.00 86.25           N  
ATOM   3179  OE1 GLN A 418     -11.476   9.243  13.944  1.00 86.25           O  
ATOM   3180  N   HIS A 419     -16.776   9.902  11.989  1.00 86.12           N  
ATOM   3181  CA  HIS A 419     -17.805  10.912  12.196  1.00 86.12           C  
ATOM   3182  C   HIS A 419     -19.224  10.336  12.095  1.00 86.12           C  
ATOM   3183  CB  HIS A 419     -17.574  12.045  11.194  1.00 86.12           C  
ATOM   3184  O   HIS A 419     -20.069  10.641  12.934  1.00 86.12           O  
ATOM   3185  CG  HIS A 419     -18.597  13.138  11.314  1.00 86.12           C  
ATOM   3186  CD2 HIS A 419     -19.618  13.394  10.441  1.00 86.12           C  
ATOM   3187  ND1 HIS A 419     -18.714  14.025  12.358  1.00 86.12           N  
ATOM   3188  CE1 HIS A 419     -19.786  14.796  12.117  1.00 86.12           C  
ATOM   3189  NE2 HIS A 419     -20.366  14.452  10.959  1.00 86.12           N  
ATOM   3190  N   VAL A 420     -19.484   9.482  11.101  1.00 88.19           N  
ATOM   3191  CA  VAL A 420     -20.786   8.823  10.908  1.00 88.19           C  
ATOM   3192  C   VAL A 420     -21.110   7.880  12.066  1.00 88.19           C  
ATOM   3193  CB  VAL A 420     -20.802   8.053   9.573  1.00 88.19           C  
ATOM   3194  O   VAL A 420     -22.256   7.831  12.503  1.00 88.19           O  
ATOM   3195  CG1 VAL A 420     -22.061   7.192   9.403  1.00 88.19           C  
ATOM   3196  CG2 VAL A 420     -20.750   9.008   8.374  1.00 88.19           C  
ATOM   3197  N   LEU A 421     -20.108   7.162  12.578  1.00 85.81           N  
ATOM   3198  CA  LEU A 421     -20.265   6.168  13.641  1.00 85.81           C  
ATOM   3199  C   LEU A 421     -20.040   6.734  15.051  1.00 85.81           C  
ATOM   3200  CB  LEU A 421     -19.352   4.964  13.353  1.00 85.81           C  
ATOM   3201  O   LEU A 421     -19.987   5.966  16.006  1.00 85.81           O  
ATOM   3202  CG  LEU A 421     -19.628   4.232  12.028  1.00 85.81           C  
ATOM   3203  CD1 LEU A 421     -18.612   3.102  11.877  1.00 85.81           C  
ATOM   3204  CD2 LEU A 421     -21.037   3.635  11.961  1.00 85.81           C  
ATOM   3205  N   ARG A 422     -19.938   8.060  15.218  1.00 81.00           N  
ATOM   3206  CA  ARG A 422     -19.675   8.695  16.526  1.00 81.00           C  
ATOM   3207  C   ARG A 422     -20.704   8.332  17.604  1.00 81.00           C  
ATOM   3208  CB  ARG A 422     -19.563  10.221  16.356  1.00 81.00           C  
ATOM   3209  O   ARG A 422     -20.358   8.251  18.771  1.00 81.00           O  
ATOM   3210  CG  ARG A 422     -20.932  10.879  16.133  1.00 81.00           C  
ATOM   3211  CD  ARG A 422     -20.849  12.378  15.873  1.00 81.00           C  
ATOM   3212  NE  ARG A 422     -22.205  12.895  15.638  1.00 81.00           N  
ATOM   3213  NH1 ARG A 422     -21.648  14.927  14.731  1.00 81.00           N  
ATOM   3214  NH2 ARG A 422     -23.766  14.221  14.687  1.00 81.00           N  
ATOM   3215  CZ  ARG A 422     -22.524  14.004  15.009  1.00 81.00           C  
ATOM   3216  N   GLU A 423     -21.955   8.106  17.201  1.00 77.25           N  
ATOM   3217  CA  GLU A 423     -23.067   7.734  18.090  1.00 77.25           C  
ATOM   3218  C   GLU A 423     -22.999   6.255  18.508  1.00 77.25           C  
ATOM   3219  CB  GLU A 423     -24.399   8.053  17.385  1.00 77.25           C  
ATOM   3220  O   GLU A 423     -23.707   5.824  19.412  1.00 77.25           O  
ATOM   3221  CG  GLU A 423     -24.598   9.570  17.199  1.00 77.25           C  
ATOM   3222  CD  GLU A 423     -25.789   9.960  16.311  1.00 77.25           C  
ATOM   3223  OE1 GLU A 423     -25.810  11.157  15.921  1.00 77.25           O  
ATOM   3224  OE2 GLU A 423     -26.600   9.075  15.957  1.00 77.25           O  
ATOM   3225  N   LYS A 424     -22.135   5.466  17.857  1.00 80.62           N  
ATOM   3226  CA  LYS A 424     -21.881   4.053  18.148  1.00 80.62           C  
ATOM   3227  C   LYS A 424     -20.367   3.796  18.199  1.00 80.62           C  
ATOM   3228  CB  LYS A 424     -22.588   3.162  17.119  1.00 80.62           C  
ATOM   3229  O   LYS A 424     -19.838   3.103  17.324  1.00 80.62           O  
ATOM   3230  CG  LYS A 424     -24.110   3.354  17.086  1.00 80.62           C  
ATOM   3231  CD  LYS A 424     -24.754   2.383  16.093  1.00 80.62           C  
ATOM   3232  CE  LYS A 424     -26.261   2.635  16.043  1.00 80.62           C  
ATOM   3233  NZ  LYS A 424     -26.910   1.794  15.010  1.00 80.62           N  
ATOM   3234  N   PRO A 425     -19.654   4.327  19.212  1.00 73.50           N  
ATOM   3235  CA  PRO A 425     -18.191   4.279  19.281  1.00 73.50           C  
ATOM   3236  C   PRO A 425     -17.628   2.851  19.219  1.00 73.50           C  
ATOM   3237  CB  PRO A 425     -17.813   5.003  20.580  1.00 73.50           C  
ATOM   3238  O   PRO A 425     -16.582   2.625  18.613  1.00 73.50           O  
ATOM   3239  CG  PRO A 425     -19.081   4.936  21.431  1.00 73.50           C  
ATOM   3240  CD  PRO A 425     -20.193   4.998  20.389  1.00 73.50           C  
ATOM   3241  N   ALA A 426     -18.378   1.863  19.720  1.00 76.56           N  
ATOM   3242  CA  ALA A 426     -18.035   0.445  19.628  1.00 76.56           C  
ATOM   3243  C   ALA A 426     -17.873  -0.079  18.185  1.00 76.56           C  
ATOM   3244  CB  ALA A 426     -19.114  -0.348  20.374  1.00 76.56           C  
ATOM   3245  O   ALA A 426     -17.187  -1.075  17.985  1.00 76.56           O  
ATOM   3246  N   HIS A 427     -18.465   0.568  17.175  1.00 81.31           N  
ATOM   3247  CA  HIS A 427     -18.349   0.166  15.767  1.00 81.31           C  
ATOM   3248  C   HIS A 427     -17.305   0.966  14.976  1.00 81.31           C  
ATOM   3249  CB  HIS A 427     -19.721   0.239  15.089  1.00 81.31           C  
ATOM   3250  O   HIS A 427     -17.019   0.613  13.831  1.00 81.31           O  
ATOM   3251  CG  HIS A 427     -20.742  -0.697  15.680  1.00 81.31           C  
ATOM   3252  CD2 HIS A 427     -22.015  -0.366  16.041  1.00 81.31           C  
ATOM   3253  ND1 HIS A 427     -20.604  -2.050  15.898  1.00 81.31           N  
ATOM   3254  CE1 HIS A 427     -21.767  -2.514  16.388  1.00 81.31           C  
ATOM   3255  NE2 HIS A 427     -22.657  -1.516  16.499  1.00 81.31           N  
ATOM   3256  N   ILE A 428     -16.702   2.008  15.560  1.00 83.69           N  
ATOM   3257  CA  ILE A 428     -15.677   2.815  14.883  1.00 83.69           C  
ATOM   3258  C   ILE A 428     -14.492   1.952  14.403  1.00 83.69           C  
ATOM   3259  CB  ILE A 428     -15.241   4.017  15.758  1.00 83.69           C  
ATOM   3260  O   ILE A 428     -14.141   2.073  13.225  1.00 83.69           O  
ATOM   3261  CG1 ILE A 428     -16.395   5.039  15.862  1.00 83.69           C  
ATOM   3262  CG2 ILE A 428     -13.975   4.675  15.183  1.00 83.69           C  
ATOM   3263  CD1 ILE A 428     -16.114   6.195  16.831  1.00 83.69           C  
ATOM   3264  N   PRO A 429     -13.911   1.041  15.218  1.00 84.94           N  
ATOM   3265  CA  PRO A 429     -12.791   0.211  14.768  1.00 84.94           C  
ATOM   3266  C   PRO A 429     -13.139  -0.694  13.580  1.00 84.94           C  
ATOM   3267  CB  PRO A 429     -12.359  -0.610  15.987  1.00 84.94           C  
ATOM   3268  O   PRO A 429     -12.312  -0.866  12.687  1.00 84.94           O  
ATOM   3269  CG  PRO A 429     -12.830   0.229  17.172  1.00 84.94           C  
ATOM   3270  CD  PRO A 429     -14.125   0.842  16.649  1.00 84.94           C  
ATOM   3271  N   LEU A 430     -14.372  -1.217  13.528  1.00 85.88           N  
ATOM   3272  CA  LEU A 430     -14.874  -2.033  12.412  1.00 85.88           C  
ATOM   3273  C   LEU A 430     -15.004  -1.222  11.123  1.00 85.88           C  
ATOM   3274  CB  LEU A 430     -16.251  -2.623  12.774  1.00 85.88           C  
ATOM   3275  O   LEU A 430     -14.633  -1.683  10.045  1.00 85.88           O  
ATOM   3276  CG  LEU A 430     -16.182  -3.724  13.834  1.00 85.88           C  
ATOM   3277  CD1 LEU A 430     -17.574  -4.033  14.387  1.00 85.88           C  
ATOM   3278  CD2 LEU A 430     -15.581  -4.999  13.262  1.00 85.88           C  
ATOM   3279  N   GLY A 431     -15.519   0.003  11.222  1.00 88.19           N  
ATOM   3280  CA  GLY A 431     -15.608   0.894  10.072  1.00 88.19           C  
ATOM   3281  C   GLY A 431     -14.225   1.280   9.533  1.00 88.19           C  
ATOM   3282  O   GLY A 431     -13.991   1.213   8.327  1.00 88.19           O  
ATOM   3283  N   ILE A 432     -13.292   1.635  10.425  1.00 88.81           N  
ATOM   3284  CA  ILE A 432     -11.899   1.963  10.077  1.00 88.81           C  
ATOM   3285  C   ILE A 432     -11.216   0.772   9.398  1.00 88.81           C  
ATOM   3286  CB  ILE A 432     -11.123   2.415  11.341  1.00 88.81           C  
ATOM   3287  O   ILE A 432     -10.601   0.939   8.344  1.00 88.81           O  
ATOM   3288  CG1 ILE A 432     -11.614   3.812  11.790  1.00 88.81           C  
ATOM   3289  CG2 ILE A 432      -9.592   2.434  11.144  1.00 88.81           C  
ATOM   3290  CD1 ILE A 432     -10.996   4.278  13.116  1.00 88.81           C  
ATOM   3291  N   SER A 433     -11.328  -0.427   9.974  1.00 89.94           N  
ATOM   3292  CA  SER A 433     -10.687  -1.620   9.423  1.00 89.94           C  
ATOM   3293  C   SER A 433     -11.253  -2.019   8.062  1.00 89.94           C  
ATOM   3294  CB  SER A 433     -10.802  -2.795  10.387  1.00 89.94           C  
ATOM   3295  O   SER A 433     -10.490  -2.396   7.179  1.00 89.94           O  
ATOM   3296  OG  SER A 433     -12.142  -3.202  10.569  1.00 89.94           O  
ATOM   3297  N   THR A 434     -12.563  -1.868   7.855  1.00 89.62           N  
ATOM   3298  CA  THR A 434     -13.204  -2.140   6.560  1.00 89.62           C  
ATOM   3299  C   THR A 434     -12.705  -1.172   5.485  1.00 89.62           C  
ATOM   3300  CB  THR A 434     -14.732  -2.059   6.677  1.00 89.62           C  
ATOM   3301  O   THR A 434     -12.364  -1.591   4.380  1.00 89.62           O  
ATOM   3302  CG2 THR A 434     -15.434  -2.508   5.395  1.00 89.62           C  
ATOM   3303  OG1 THR A 434     -15.194  -2.914   7.696  1.00 89.62           O  
ATOM   3304  N   VAL A 435     -12.581   0.120   5.814  1.00 92.56           N  
ATOM   3305  CA  VAL A 435     -12.002   1.122   4.904  1.00 92.56           C  
ATOM   3306  C   VAL A 435     -10.546   0.793   4.567  1.00 92.56           C  
ATOM   3307  CB  VAL A 435     -12.137   2.534   5.504  1.00 92.56           C  
ATOM   3308  O   VAL A 435     -10.175   0.848   3.400  1.00 92.56           O  
ATOM   3309  CG1 VAL A 435     -11.293   3.585   4.782  1.00 92.56           C  
ATOM   3310  CG2 VAL A 435     -13.583   3.021   5.429  1.00 92.56           C  
ATOM   3311  N   LEU A 436      -9.718   0.437   5.554  1.00 90.75           N  
ATOM   3312  CA  LEU A 436      -8.322   0.044   5.316  1.00 90.75           C  
ATOM   3313  C   LEU A 436      -8.216  -1.236   4.477  1.00 90.75           C  
ATOM   3314  CB  LEU A 436      -7.598  -0.140   6.661  1.00 90.75           C  
ATOM   3315  O   LEU A 436      -7.385  -1.307   3.578  1.00 90.75           O  
ATOM   3316  CG  LEU A 436      -7.279   1.170   7.400  1.00 90.75           C  
ATOM   3317  CD1 LEU A 436      -6.770   0.846   8.801  1.00 90.75           C  
ATOM   3318  CD2 LEU A 436      -6.210   2.000   6.688  1.00 90.75           C  
ATOM   3319  N   SER A 437      -9.083  -2.223   4.716  1.00 90.12           N  
ATOM   3320  CA  SER A 437      -9.124  -3.456   3.923  1.00 90.12           C  
ATOM   3321  C   SER A 437      -9.397  -3.136   2.452  1.00 90.12           C  
ATOM   3322  CB  SER A 437     -10.189  -4.403   4.482  1.00 90.12           C  
ATOM   3323  O   SER A 437      -8.662  -3.587   1.576  1.00 90.12           O  
ATOM   3324  OG  SER A 437     -10.160  -5.651   3.821  1.00 90.12           O  
ATOM   3325  N   ALA A 438     -10.366  -2.253   2.185  1.00 92.12           N  
ATOM   3326  CA  ALA A 438     -10.665  -1.784   0.838  1.00 92.12           C  
ATOM   3327  C   ALA A 438      -9.515  -0.986   0.200  1.00 92.12           C  
ATOM   3328  CB  ALA A 438     -11.957  -0.972   0.899  1.00 92.12           C  
ATOM   3329  O   ALA A 438      -9.293  -1.120  -0.999  1.00 92.12           O  
ATOM   3330  N   GLN A 439      -8.753  -0.204   0.976  1.00 92.38           N  
ATOM   3331  CA  GLN A 439      -7.553   0.487   0.481  1.00 92.38           C  
ATOM   3332  C   GLN A 439      -6.487  -0.495  -0.007  1.00 92.38           C  
ATOM   3333  CB  GLN A 439      -6.935   1.376   1.572  1.00 92.38           C  
ATOM   3334  O   GLN A 439      -6.004  -0.359  -1.130  1.00 92.38           O  
ATOM   3335  CG  GLN A 439      -7.767   2.631   1.816  1.00 92.38           C  
ATOM   3336  CD  GLN A 439      -7.170   3.543   2.882  1.00 92.38           C  
ATOM   3337  NE2 GLN A 439      -7.901   3.846   3.926  1.00 92.38           N  
ATOM   3338  OE1 GLN A 439      -6.052   4.016   2.816  1.00 92.38           O  
ATOM   3339  N   TYR A 440      -6.139  -1.490   0.813  1.00 88.25           N  
ATOM   3340  CA  TYR A 440      -5.142  -2.497   0.441  1.00 88.25           C  
ATOM   3341  C   TYR A 440      -5.620  -3.366  -0.718  1.00 88.25           C  
ATOM   3342  CB  TYR A 440      -4.781  -3.360   1.657  1.00 88.25           C  
ATOM   3343  O   TYR A 440      -4.853  -3.634  -1.641  1.00 88.25           O  
ATOM   3344  CG  TYR A 440      -3.978  -2.616   2.703  1.00 88.25           C  
ATOM   3345  CD1 TYR A 440      -2.716  -2.095   2.359  1.00 88.25           C  
ATOM   3346  CD2 TYR A 440      -4.483  -2.435   4.006  1.00 88.25           C  
ATOM   3347  CE1 TYR A 440      -1.981  -1.346   3.295  1.00 88.25           C  
ATOM   3348  CE2 TYR A 440      -3.748  -1.690   4.949  1.00 88.25           C  
ATOM   3349  OH  TYR A 440      -1.819  -0.345   5.459  1.00 88.25           O  
ATOM   3350  CZ  TYR A 440      -2.506  -1.127   4.585  1.00 88.25           C  
ATOM   3351  N   PHE A 441      -6.900  -3.741  -0.718  1.00 89.50           N  
ATOM   3352  CA  PHE A 441      -7.489  -4.498  -1.814  1.00 89.50           C  
ATOM   3353  C   PHE A 441      -7.465  -3.697  -3.125  1.00 89.50           C  
ATOM   3354  CB  PHE A 441      -8.904  -4.941  -1.410  1.00 89.50           C  
ATOM   3355  O   PHE A 441      -7.023  -4.209  -4.150  1.00 89.50           O  
ATOM   3356  CG  PHE A 441      -9.553  -5.877  -2.406  1.00 89.50           C  
ATOM   3357  CD1 PHE A 441     -10.807  -5.576  -2.965  1.00 89.50           C  
ATOM   3358  CD2 PHE A 441      -8.889  -7.055  -2.787  1.00 89.50           C  
ATOM   3359  CE1 PHE A 441     -11.353  -6.401  -3.965  1.00 89.50           C  
ATOM   3360  CE2 PHE A 441      -9.429  -7.874  -3.792  1.00 89.50           C  
ATOM   3361  CZ  PHE A 441     -10.657  -7.545  -4.387  1.00 89.50           C  
ATOM   3362  N   GLY A 442      -7.842  -2.414  -3.092  1.00 92.06           N  
ATOM   3363  CA  GLY A 442      -7.779  -1.519  -4.253  1.00 92.06           C  
ATOM   3364  C   GLY A 442      -6.363  -1.289  -4.764  1.00 92.06           C  
ATOM   3365  O   GLY A 442      -6.137  -1.307  -5.973  1.00 92.06           O  
ATOM   3366  N   SER A 443      -5.403  -1.153  -3.847  1.00 90.00           N  
ATOM   3367  CA  SER A 443      -3.973  -1.092  -4.152  1.00 90.00           C  
ATOM   3368  C   SER A 443      -3.513  -2.328  -4.927  1.00 90.00           C  
ATOM   3369  CB  SER A 443      -3.190  -0.931  -2.849  1.00 90.00           C  
ATOM   3370  O   SER A 443      -2.966  -2.199  -6.017  1.00 90.00           O  
ATOM   3371  OG  SER A 443      -1.827  -0.688  -3.095  1.00 90.00           O  
ATOM   3372  N   ALA A 444      -3.784  -3.527  -4.413  1.00 87.25           N  
ATOM   3373  CA  ALA A 444      -3.379  -4.771  -5.062  1.00 87.25           C  
ATOM   3374  C   ALA A 444      -4.059  -4.973  -6.429  1.00 87.25           C  
ATOM   3375  CB  ALA A 444      -3.692  -5.911  -4.094  1.00 87.25           C  
ATOM   3376  O   ALA A 444      -3.407  -5.379  -7.392  1.00 87.25           O  
ATOM   3377  N   VAL A 445      -5.350  -4.635  -6.544  1.00 89.62           N  
ATOM   3378  CA  VAL A 445      -6.096  -4.727  -7.809  1.00 89.62           C  
ATOM   3379  C   VAL A 445      -5.478  -3.824  -8.875  1.00 89.62           C  
ATOM   3380  CB  VAL A 445      -7.589  -4.393  -7.601  1.00 89.62           C  
ATOM   3381  O   VAL A 445      -5.164  -4.289  -9.970  1.00 89.62           O  
ATOM   3382  CG1 VAL A 445      -8.354  -4.213  -8.923  1.00 89.62           C  
ATOM   3383  CG2 VAL A 445      -8.310  -5.473  -6.778  1.00 89.62           C  
ATOM   3384  N   MET A 446      -5.275  -2.542  -8.561  1.00 91.62           N  
ATOM   3385  CA  MET A 446      -4.723  -1.589  -9.524  1.00 91.62           C  
ATOM   3386  C   MET A 446      -3.269  -1.903  -9.864  1.00 91.62           C  
ATOM   3387  CB  MET A 446      -4.864  -0.159  -8.998  1.00 91.62           C  
ATOM   3388  O   MET A 446      -2.896  -1.812 -11.029  1.00 91.62           O  
ATOM   3389  CG  MET A 446      -6.326   0.299  -8.982  1.00 91.62           C  
ATOM   3390  SD  MET A 446      -7.110   0.410 -10.610  1.00 91.62           S  
ATOM   3391  CE  MET A 446      -8.814   0.736 -10.104  1.00 91.62           C  
ATOM   3392  N   GLN A 447      -2.466  -2.342  -8.892  1.00 86.88           N  
ATOM   3393  CA  GLN A 447      -1.088  -2.768  -9.132  1.00 86.88           C  
ATOM   3394  C   GLN A 447      -1.011  -3.960 -10.098  1.00 86.88           C  
ATOM   3395  CB  GLN A 447      -0.434  -3.083  -7.782  1.00 86.88           C  
ATOM   3396  O   GLN A 447      -0.185  -3.945 -11.003  1.00 86.88           O  
ATOM   3397  CG  GLN A 447       1.051  -3.446  -7.912  1.00 86.88           C  
ATOM   3398  CD  GLN A 447       1.693  -3.739  -6.560  1.00 86.88           C  
ATOM   3399  NE2 GLN A 447       2.784  -4.471  -6.539  1.00 86.88           N  
ATOM   3400  OE1 GLN A 447       1.228  -3.336  -5.504  1.00 86.88           O  
ATOM   3401  N   SER A 448      -1.892  -4.955  -9.968  1.00 85.56           N  
ATOM   3402  CA  SER A 448      -1.946  -6.103 -10.888  1.00 85.56           C  
ATOM   3403  C   SER A 448      -2.366  -5.702 -12.308  1.00 85.56           C  
ATOM   3404  CB  SER A 448      -2.908  -7.137 -10.312  1.00 85.56           C  
ATOM   3405  O   SER A 448      -1.746  -6.119 -13.294  1.00 85.56           O  
ATOM   3406  OG  SER A 448      -3.025  -8.259 -11.158  1.00 85.56           O  
ATOM   3407  N   ILE A 449      -3.366  -4.817 -12.428  1.00 89.25           N  
ATOM   3408  CA  ILE A 449      -3.766  -4.232 -13.718  1.00 89.25           C  
ATOM   3409  C   ILE A 449      -2.585  -3.469 -14.335  1.00 89.25           C  
ATOM   3410  CB  ILE A 449      -5.010  -3.326 -13.547  1.00 89.25           C  
ATOM   3411  O   ILE A 449      -2.284  -3.646 -15.516  1.00 89.25           O  
ATOM   3412  CG1 ILE A 449      -6.243  -4.165 -13.138  1.00 89.25           C  
ATOM   3413  CG2 ILE A 449      -5.323  -2.556 -14.844  1.00 89.25           C  
ATOM   3414  CD1 ILE A 449      -7.434  -3.321 -12.661  1.00 89.25           C  
ATOM   3415  N   GLY A 450      -1.892  -2.658 -13.531  1.00 89.81           N  
ATOM   3416  CA  GLY A 450      -0.725  -1.899 -13.961  1.00 89.81           C  
ATOM   3417  C   GLY A 450       0.424  -2.791 -14.421  1.00 89.81           C  
ATOM   3418  O   GLY A 450       0.949  -2.573 -15.509  1.00 89.81           O  
ATOM   3419  N   GLY A 451       0.735  -3.851 -13.670  1.00 85.62           N  
ATOM   3420  CA  GLY A 451       1.742  -4.851 -14.034  1.00 85.62           C  
ATOM   3421  C   GLY A 451       1.426  -5.529 -15.361  1.00 85.62           C  
ATOM   3422  O   GLY A 451       2.270  -5.584 -16.251  1.00 85.62           O  
ATOM   3423  N   THR A 452       0.174  -5.953 -15.542  1.00 85.62           N  
ATOM   3424  CA  THR A 452      -0.280  -6.575 -16.793  1.00 85.62           C  
ATOM   3425  C   THR A 452      -0.154  -5.619 -17.983  1.00 85.62           C  
ATOM   3426  CB  THR A 452      -1.732  -7.055 -16.655  1.00 85.62           C  
ATOM   3427  O   THR A 452       0.285  -6.025 -19.060  1.00 85.62           O  
ATOM   3428  CG2 THR A 452      -2.245  -7.748 -17.919  1.00 85.62           C  
ATOM   3429  OG1 THR A 452      -1.846  -8.010 -15.627  1.00 85.62           O  
ATOM   3430  N   ILE A 453      -0.528  -4.345 -17.817  1.00 91.06           N  
ATOM   3431  CA  ILE A 453      -0.393  -3.333 -18.875  1.00 91.06           C  
ATOM   3432  C   ILE A 453       1.079  -3.071 -19.180  1.00 91.06           C  
ATOM   3433  CB  ILE A 453      -1.151  -2.042 -18.499  1.00 91.06           C  
ATOM   3434  O   ILE A 453       1.451  -3.096 -20.352  1.00 91.06           O  
ATOM   3435  CG1 ILE A 453      -2.664  -2.328 -18.618  1.00 91.06           C  
ATOM   3436  CG2 ILE A 453      -0.763  -0.848 -19.399  1.00 91.06           C  
ATOM   3437  CD1 ILE A 453      -3.528  -1.250 -17.971  1.00 91.06           C  
ATOM   3438  N   PHE A 454       1.903  -2.878 -18.150  1.00 90.50           N  
ATOM   3439  CA  PHE A 454       3.335  -2.646 -18.282  1.00 90.50           C  
ATOM   3440  C   PHE A 454       4.008  -3.772 -19.061  1.00 90.50           C  
ATOM   3441  CB  PHE A 454       3.971  -2.519 -16.895  1.00 90.50           C  
ATOM   3442  O   PHE A 454       4.615  -3.510 -20.091  1.00 90.50           O  
ATOM   3443  CG  PHE A 454       5.475  -2.391 -16.951  1.00 90.50           C  
ATOM   3444  CD1 PHE A 454       6.285  -3.446 -16.491  1.00 90.50           C  
ATOM   3445  CD2 PHE A 454       6.064  -1.239 -17.506  1.00 90.50           C  
ATOM   3446  CE1 PHE A 454       7.683  -3.334 -16.555  1.00 90.50           C  
ATOM   3447  CE2 PHE A 454       7.462  -1.146 -17.594  1.00 90.50           C  
ATOM   3448  CZ  PHE A 454       8.269  -2.179 -17.095  1.00 90.50           C  
ATOM   3449  N   THR A 455       3.846  -5.028 -18.637  1.00 86.25           N  
ATOM   3450  CA  THR A 455       4.485  -6.178 -19.290  1.00 86.25           C  
ATOM   3451  C   THR A 455       4.041  -6.328 -20.744  1.00 86.25           C  
ATOM   3452  CB  THR A 455       4.187  -7.464 -18.507  1.00 86.25           C  
ATOM   3453  O   THR A 455       4.881  -6.486 -21.629  1.00 86.25           O  
ATOM   3454  CG2 THR A 455       4.834  -8.706 -19.118  1.00 86.25           C  
ATOM   3455  OG1 THR A 455       4.689  -7.350 -17.198  1.00 86.25           O  
ATOM   3456  N   ASN A 456       2.736  -6.237 -21.022  1.00 87.31           N  
ATOM   3457  CA  ASN A 456       2.223  -6.378 -22.386  1.00 87.31           C  
ATOM   3458  C   ASN A 456       2.699  -5.246 -23.306  1.00 87.31           C  
ATOM   3459  CB  ASN A 456       0.690  -6.433 -22.349  1.00 87.31           C  
ATOM   3460  O   ASN A 456       3.071  -5.502 -24.452  1.00 87.31           O  
ATOM   3461  CG  ASN A 456       0.159  -7.762 -21.848  1.00 87.31           C  
ATOM   3462  ND2 ASN A 456      -0.926  -7.753 -21.117  1.00 87.31           N  
ATOM   3463  OD1 ASN A 456       0.677  -8.827 -22.131  1.00 87.31           O  
ATOM   3464  N   ARG A 457       2.695  -4.001 -22.813  1.00 92.06           N  
ATOM   3465  CA  ARG A 457       3.187  -2.841 -23.566  1.00 92.06           C  
ATOM   3466  C   ARG A 457       4.691  -2.905 -23.764  1.00 92.06           C  
ATOM   3467  CB  ARG A 457       2.793  -1.531 -22.867  1.00 92.06           C  
ATOM   3468  O   ARG A 457       5.143  -2.725 -24.883  1.00 92.06           O  
ATOM   3469  CG  ARG A 457       1.306  -1.187 -23.019  1.00 92.06           C  
ATOM   3470  CD  ARG A 457       0.986  -0.852 -24.480  1.00 92.06           C  
ATOM   3471  NE  ARG A 457      -0.371  -0.309 -24.634  1.00 92.06           N  
ATOM   3472  NH1 ARG A 457      -0.235  -0.004 -26.907  1.00 92.06           N  
ATOM   3473  NH2 ARG A 457      -2.078   0.628 -25.805  1.00 92.06           N  
ATOM   3474  CZ  ARG A 457      -0.887   0.097 -25.779  1.00 92.06           C  
ATOM   3475  N   LEU A 458       5.449  -3.243 -22.730  1.00 90.38           N  
ATOM   3476  CA  LEU A 458       6.901  -3.332 -22.803  1.00 90.38           C  
ATOM   3477  C   LEU A 458       7.351  -4.367 -23.837  1.00 90.38           C  
ATOM   3478  CB  LEU A 458       7.440  -3.652 -21.401  1.00 90.38           C  
ATOM   3479  O   LEU A 458       8.184  -4.063 -24.683  1.00 90.38           O  
ATOM   3480  CG  LEU A 458       8.970  -3.742 -21.349  1.00 90.38           C  
ATOM   3481  CD1 LEU A 458       9.622  -2.403 -21.694  1.00 90.38           C  
ATOM   3482  CD2 LEU A 458       9.415  -4.160 -19.953  1.00 90.38           C  
ATOM   3483  N   ILE A 459       6.777  -5.574 -23.817  1.00 89.00           N  
ATOM   3484  CA  ILE A 459       7.112  -6.619 -24.798  1.00 89.00           C  
ATOM   3485  C   ILE A 459       6.766  -6.160 -26.219  1.00 89.00           C  
ATOM   3486  CB  ILE A 459       6.400  -7.943 -24.440  1.00 89.00           C  
ATOM   3487  O   ILE A 459       7.550  -6.389 -27.144  1.00 89.00           O  
ATOM   3488  CG1 ILE A 459       6.993  -8.521 -23.134  1.00 89.00           C  
ATOM   3489  CG2 ILE A 459       6.527  -8.977 -25.578  1.00 89.00           C  
ATOM   3490  CD1 ILE A 459       6.175  -9.677 -22.546  1.00 89.00           C  
ATOM   3491  N   MET A 460       5.609  -5.513 -26.390  1.00 90.69           N  
ATOM   3492  CA  MET A 460       5.191  -4.951 -27.672  1.00 90.69           C  
ATOM   3493  C   MET A 460       6.211  -3.922 -28.167  1.00 90.69           C  
ATOM   3494  CB  MET A 460       3.779  -4.364 -27.539  1.00 90.69           C  
ATOM   3495  O   MET A 460       6.796  -4.141 -29.221  1.00 90.69           O  
ATOM   3496  CG  MET A 460       3.217  -3.808 -28.852  1.00 90.69           C  
ATOM   3497  SD  MET A 460       1.656  -2.888 -28.666  1.00 90.69           S  
ATOM   3498  CE  MET A 460       0.601  -4.128 -27.876  1.00 90.69           C  
ATOM   3499  N   GLU A 461       6.488  -2.878 -27.384  1.00 92.25           N  
ATOM   3500  CA  GLU A 461       7.355  -1.764 -27.779  1.00 92.25           C  
ATOM   3501  C   GLU A 461       8.819  -2.183 -27.973  1.00 92.25           C  
ATOM   3502  CB  GLU A 461       7.273  -0.637 -26.733  1.00 92.25           C  
ATOM   3503  O   GLU A 461       9.468  -1.753 -28.927  1.00 92.25           O  
ATOM   3504  CG  GLU A 461       5.903   0.052 -26.599  1.00 92.25           C  
ATOM   3505  CD  GLU A 461       5.377   0.662 -27.904  1.00 92.25           C  
ATOM   3506  OE1 GLU A 461       4.131   0.777 -28.007  1.00 92.25           O  
ATOM   3507  OE2 GLU A 461       6.200   0.934 -28.812  1.00 92.25           O  
ATOM   3508  N   LEU A 462       9.350  -3.081 -27.135  1.00 90.62           N  
ATOM   3509  CA  LEU A 462      10.708  -3.600 -27.324  1.00 90.62           C  
ATOM   3510  C   LEU A 462      10.836  -4.389 -28.637  1.00 90.62           C  
ATOM   3511  CB  LEU A 462      11.119  -4.485 -26.135  1.00 90.62           C  
ATOM   3512  O   LEU A 462      11.867  -4.321 -29.304  1.00 90.62           O  
ATOM   3513  CG  LEU A 462      11.383  -3.749 -24.810  1.00 90.62           C  
ATOM   3514  CD1 LEU A 462      11.626  -4.790 -23.713  1.00 90.62           C  
ATOM   3515  CD2 LEU A 462      12.615  -2.845 -24.857  1.00 90.62           C  
ATOM   3516  N   THR A 463       9.791  -5.117 -29.033  1.00 90.12           N  
ATOM   3517  CA  THR A 463       9.816  -5.909 -30.270  1.00 90.12           C  
ATOM   3518  C   THR A 463       9.543  -5.042 -31.501  1.00 90.12           C  
ATOM   3519  CB  THR A 463       8.808  -7.067 -30.217  1.00 90.12           C  
ATOM   3520  O   THR A 463      10.245  -5.164 -32.501  1.00 90.12           O  
ATOM   3521  CG2 THR A 463       9.030  -8.064 -31.355  1.00 90.12           C  
ATOM   3522  OG1 THR A 463       8.914  -7.810 -29.021  1.00 90.12           O  
ATOM   3523  N   SER A 464       8.522  -4.178 -31.457  1.00 89.06           N  
ATOM   3524  CA  SER A 464       8.084  -3.389 -32.615  1.00 89.06           C  
ATOM   3525  C   SER A 464       8.915  -2.134 -32.833  1.00 89.06           C  
ATOM   3526  CB  SER A 464       6.604  -2.999 -32.496  1.00 89.06           C  
ATOM   3527  O   SER A 464       9.281  -1.840 -33.968  1.00 89.06           O  
ATOM   3528  OG  SER A 464       6.319  -2.210 -31.355  1.00 89.06           O  
ATOM   3529  N   SER A 465       9.189  -1.396 -31.759  1.00 82.88           N  
ATOM   3530  CA  SER A 465       9.724  -0.033 -31.818  1.00 82.88           C  
ATOM   3531  C   SER A 465      11.239  -0.035 -31.626  1.00 82.88           C  
ATOM   3532  CB  SER A 465       8.996   0.855 -30.794  1.00 82.88           C  
ATOM   3533  O   SER A 465      11.954   0.622 -32.378  1.00 82.88           O  
ATOM   3534  OG  SER A 465       7.596   0.736 -30.999  1.00 82.88           O  
ATOM   3535  N   ALA A 466      11.749  -0.839 -30.687  1.00 85.69           N  
ATOM   3536  CA  ALA A 466      13.191  -1.013 -30.493  1.00 85.69           C  
ATOM   3537  C   ALA A 466      13.809  -2.103 -31.391  1.00 85.69           C  
ATOM   3538  CB  ALA A 466      13.460  -1.253 -29.007  1.00 85.69           C  
ATOM   3539  O   ALA A 466      15.032  -2.175 -31.500  1.00 85.69           O  
ATOM   3540  N   GLY A 467      12.994  -2.938 -32.049  1.00 87.88           N  
ATOM   3541  CA  GLY A 467      13.454  -3.960 -32.998  1.00 87.88           C  
ATOM   3542  C   GLY A 467      14.231  -5.120 -32.365  1.00 87.88           C  
ATOM   3543  O   GLY A 467      15.031  -5.760 -33.048  1.00 87.88           O  
ATOM   3544  N   LEU A 468      14.038  -5.382 -31.068  1.00 89.44           N  
ATOM   3545  CA  LEU A 468      14.770  -6.422 -30.344  1.00 89.44           C  
ATOM   3546  C   LEU A 468      14.234  -7.818 -30.667  1.00 89.44           C  
ATOM   3547  CB  LEU A 468      14.726  -6.150 -28.833  1.00 89.44           C  
ATOM   3548  O   LEU A 468      13.029  -8.056 -30.778  1.00 89.44           O  
ATOM   3549  CG  LEU A 468      15.556  -4.911 -28.455  1.00 89.44           C  
ATOM   3550  CD1 LEU A 468      14.872  -4.124 -27.353  1.00 89.44           C  
ATOM   3551  CD2 LEU A 468      16.948  -5.282 -27.946  1.00 89.44           C  
ATOM   3552  N   SER A 469      15.149  -8.780 -30.745  1.00 89.06           N  
ATOM   3553  CA  SER A 469      14.804 -10.200 -30.785  1.00 89.06           C  
ATOM   3554  C   SER A 469      14.219 -10.667 -29.446  1.00 89.06           C  
ATOM   3555  CB  SER A 469      16.029 -11.037 -31.159  1.00 89.06           C  
ATOM   3556  O   SER A 469      14.502 -10.106 -28.386  1.00 89.06           O  
ATOM   3557  OG  SER A 469      16.989 -10.970 -30.129  1.00 89.06           O  
ATOM   3558  N   ARG A 470      13.446 -11.762 -29.462  1.00 85.25           N  
ATOM   3559  CA  ARG A 470      12.861 -12.346 -28.237  1.00 85.25           C  
ATOM   3560  C   ARG A 470      13.909 -12.702 -27.178  1.00 85.25           C  
ATOM   3561  CB  ARG A 470      12.038 -13.595 -28.577  1.00 85.25           C  
ATOM   3562  O   ARG A 470      13.626 -12.601 -25.990  1.00 85.25           O  
ATOM   3563  CG  ARG A 470      10.744 -13.261 -29.330  1.00 85.25           C  
ATOM   3564  CD  ARG A 470       9.941 -14.547 -29.550  1.00 85.25           C  
ATOM   3565  NE  ARG A 470       8.690 -14.285 -30.282  1.00 85.25           N  
ATOM   3566  NH1 ARG A 470       7.930 -16.451 -30.341  1.00 85.25           N  
ATOM   3567  NH2 ARG A 470       6.723 -14.828 -31.288  1.00 85.25           N  
ATOM   3568  CZ  ARG A 470       7.790 -15.186 -30.632  1.00 85.25           C  
ATOM   3569  N   GLU A 471      15.108 -13.104 -27.594  1.00 85.19           N  
ATOM   3570  CA  GLU A 471      16.209 -13.415 -26.677  1.00 85.19           C  
ATOM   3571  C   GLU A 471      16.724 -12.159 -25.966  1.00 85.19           C  
ATOM   3572  CB  GLU A 471      17.346 -14.107 -27.439  1.00 85.19           C  
ATOM   3573  O   GLU A 471      16.889 -12.173 -24.748  1.00 85.19           O  
ATOM   3574  CG  GLU A 471      16.936 -15.513 -27.904  1.00 85.19           C  
ATOM   3575  CD  GLU A 471      18.042 -16.251 -28.675  1.00 85.19           C  
ATOM   3576  OE1 GLU A 471      17.746 -17.384 -29.117  1.00 85.19           O  
ATOM   3577  OE2 GLU A 471      19.146 -15.686 -28.828  1.00 85.19           O  
ATOM   3578  N   GLN A 472      16.893 -11.052 -26.696  1.00 86.12           N  
ATOM   3579  CA  GLN A 472      17.295  -9.768 -26.112  1.00 86.12           C  
ATOM   3580  C   GLN A 472      16.215  -9.206 -25.178  1.00 86.12           C  
ATOM   3581  CB  GLN A 472      17.593  -8.759 -27.223  1.00 86.12           C  
ATOM   3582  O   GLN A 472      16.536  -8.708 -24.101  1.00 86.12           O  
ATOM   3583  CG  GLN A 472      18.839  -9.093 -28.055  1.00 86.12           C  
ATOM   3584  CD  GLN A 472      18.862  -8.286 -29.348  1.00 86.12           C  
ATOM   3585  NE2 GLN A 472      19.898  -7.531 -29.626  1.00 86.12           N  
ATOM   3586  OE1 GLN A 472      17.929  -8.348 -30.137  1.00 86.12           O  
ATOM   3587  N   VAL A 473      14.933  -9.345 -25.536  1.00 84.56           N  
ATOM   3588  CA  VAL A 473      13.815  -8.964 -24.656  1.00 84.56           C  
ATOM   3589  C   VAL A 473      13.861  -9.757 -23.349  1.00 84.56           C  
ATOM   3590  CB  VAL A 473      12.455  -9.136 -25.363  1.00 84.56           C  
ATOM   3591  O   VAL A 473      13.829  -9.165 -22.274  1.00 84.56           O  
ATOM   3592  CG1 VAL A 473      11.274  -8.866 -24.420  1.00 84.56           C  
ATOM   3593  CG2 VAL A 473      12.333  -8.163 -26.540  1.00 84.56           C  
ATOM   3594  N   ASN A 474      14.011 -11.082 -23.415  1.00 82.44           N  
ATOM   3595  CA  ASN A 474      14.111 -11.919 -22.215  1.00 82.44           C  
ATOM   3596  C   ASN A 474      15.344 -11.579 -21.365  1.00 82.44           C  
ATOM   3597  CB  ASN A 474      14.130 -13.395 -22.638  1.00 82.44           C  
ATOM   3598  O   ASN A 474      15.270 -11.612 -20.137  1.00 82.44           O  
ATOM   3599  CG  ASN A 474      12.789 -13.895 -23.139  1.00 82.44           C  
ATOM   3600  ND2 ASN A 474      12.781 -15.006 -23.838  1.00 82.44           N  
ATOM   3601  OD1 ASN A 474      11.731 -13.344 -22.889  1.00 82.44           O  
ATOM   3602  N   MET A 475      16.462 -11.214 -22.000  1.00 82.19           N  
ATOM   3603  CA  MET A 475      17.663 -10.751 -21.304  1.00 82.19           C  
ATOM   3604  C   MET A 475      17.399  -9.457 -20.523  1.00 82.19           C  
ATOM   3605  CB  MET A 475      18.799 -10.575 -22.322  1.00 82.19           C  
ATOM   3606  O   MET A 475      17.790  -9.362 -19.360  1.00 82.19           O  
ATOM   3607  CG  MET A 475      20.134 -10.230 -21.655  1.00 82.19           C  
ATOM   3608  SD  MET A 475      21.478  -9.881 -22.821  1.00 82.19           S  
ATOM   3609  CE  MET A 475      21.718 -11.514 -23.573  1.00 82.19           C  
ATOM   3610  N   LEU A 476      16.698  -8.487 -21.121  1.00 82.31           N  
ATOM   3611  CA  LEU A 476      16.328  -7.237 -20.448  1.00 82.31           C  
ATOM   3612  C   LEU A 476      15.357  -7.468 -19.290  1.00 82.31           C  
ATOM   3613  CB  LEU A 476      15.720  -6.254 -21.462  1.00 82.31           C  
ATOM   3614  O   LEU A 476      15.575  -6.943 -18.201  1.00 82.31           O  
ATOM   3615  CG  LEU A 476      16.735  -5.662 -22.450  1.00 82.31           C  
ATOM   3616  CD1 LEU A 476      16.007  -4.743 -23.430  1.00 82.31           C  
ATOM   3617  CD2 LEU A 476      17.816  -4.865 -21.716  1.00 82.31           C  
ATOM   3618  N   LEU A 477      14.328  -8.293 -19.502  1.00 77.75           N  
ATOM   3619  CA  LEU A 477      13.360  -8.641 -18.459  1.00 77.75           C  
ATOM   3620  C   LEU A 477      14.026  -9.371 -17.278  1.00 77.75           C  
ATOM   3621  CB  LEU A 477      12.231  -9.489 -19.075  1.00 77.75           C  
ATOM   3622  O   LEU A 477      13.622  -9.180 -16.134  1.00 77.75           O  
ATOM   3623  CG  LEU A 477      11.336  -8.753 -20.093  1.00 77.75           C  
ATOM   3624  CD1 LEU A 477      10.332  -9.737 -20.697  1.00 77.75           C  
ATOM   3625  CD2 LEU A 477      10.552  -7.601 -19.466  1.00 77.75           C  
ATOM   3626  N   GLY A 478      15.066 -10.173 -17.534  1.00 69.06           N  
ATOM   3627  CA  GLY A 478      15.826 -10.880 -16.500  1.00 69.06           C  
ATOM   3628  C   GLY A 478      16.885 -10.036 -15.777  1.00 69.06           C  
ATOM   3629  O   GLY A 478      17.228 -10.341 -14.636  1.00 69.06           O  
ATOM   3630  N   ALA A 479      17.408  -8.979 -16.409  1.00 68.88           N  
ATOM   3631  CA  ALA A 479      18.455  -8.126 -15.835  1.00 68.88           C  
ATOM   3632  C   ALA A 479      17.950  -7.200 -14.714  1.00 68.88           C  
ATOM   3633  CB  ALA A 479      19.078  -7.305 -16.968  1.00 68.88           C  
ATOM   3634  O   ALA A 479      18.729  -6.785 -13.850  1.00 68.88           O  
ATOM   3635  N   GLY A 480      16.650  -6.897 -14.726  1.00 68.56           N  
ATOM   3636  CA  GLY A 480      16.021  -5.939 -13.828  1.00 68.56           C  
ATOM   3637  C   GLY A 480      16.224  -4.486 -14.269  1.00 68.56           C  
ATOM   3638  O   GLY A 480      17.244  -4.106 -14.845  1.00 68.56           O  
ATOM   3639  N   ASN A 481      15.235  -3.655 -13.947  1.00 71.44           N  
ATOM   3640  CA  ASN A 481      15.074  -2.298 -14.476  1.00 71.44           C  
ATOM   3641  C   ASN A 481      16.279  -1.366 -14.257  1.00 71.44           C  
ATOM   3642  CB  ASN A 481      13.795  -1.738 -13.840  1.00 71.44           C  
ATOM   3643  O   ASN A 481      16.652  -0.617 -15.154  1.00 71.44           O  
ATOM   3644  CG  ASN A 481      12.557  -2.472 -14.321  1.00 71.44           C  
ATOM   3645  ND2 ASN A 481      11.534  -2.472 -13.515  1.00 71.44           N  
ATOM   3646  OD1 ASN A 481      12.528  -3.087 -15.371  1.00 71.44           O  
ATOM   3647  N   SER A 482      16.946  -1.439 -13.103  1.00 71.12           N  
ATOM   3648  CA  SER A 482      18.082  -0.562 -12.773  1.00 71.12           C  
ATOM   3649  C   SER A 482      19.347  -0.817 -13.599  1.00 71.12           C  
ATOM   3650  CB  SER A 482      18.407  -0.681 -11.284  1.00 71.12           C  
ATOM   3651  O   SER A 482      20.232   0.034 -13.627  1.00 71.12           O  
ATOM   3652  OG  SER A 482      18.661  -2.030 -10.922  1.00 71.12           O  
ATOM   3653  N   LYS A 483      19.441  -1.968 -14.276  1.00 79.25           N  
ATOM   3654  CA  LYS A 483      20.584  -2.346 -15.121  1.00 79.25           C  
ATOM   3655  C   LYS A 483      20.258  -2.340 -16.609  1.00 79.25           C  
ATOM   3656  CB  LYS A 483      21.121  -3.712 -14.686  1.00 79.25           C  
ATOM   3657  O   LYS A 483      21.128  -2.660 -17.413  1.00 79.25           O  
ATOM   3658  CG  LYS A 483      21.723  -3.655 -13.279  1.00 79.25           C  
ATOM   3659  CD  LYS A 483      22.365  -5.003 -12.964  1.00 79.25           C  
ATOM   3660  CE  LYS A 483      23.038  -4.942 -11.597  1.00 79.25           C  
ATOM   3661  NZ  LYS A 483      23.772  -6.200 -11.339  1.00 79.25           N  
ATOM   3662  N   VAL A 484      19.033  -1.973 -16.992  1.00 84.12           N  
ATOM   3663  CA  VAL A 484      18.574  -2.006 -18.390  1.00 84.12           C  
ATOM   3664  C   VAL A 484      19.479  -1.174 -19.293  1.00 84.12           C  
ATOM   3665  CB  VAL A 484      17.108  -1.542 -18.479  1.00 84.12           C  
ATOM   3666  O   VAL A 484      19.933  -1.682 -20.317  1.00 84.12           O  
ATOM   3667  CG1 VAL A 484      16.652  -1.199 -19.900  1.00 84.12           C  
ATOM   3668  CG2 VAL A 484      16.192  -2.651 -17.955  1.00 84.12           C  
ATOM   3669  N   GLN A 485      19.799   0.065 -18.907  1.00 84.69           N  
ATOM   3670  CA  GLN A 485      20.669   0.922 -19.717  1.00 84.69           C  
ATOM   3671  C   GLN A 485      22.104   0.388 -19.799  1.00 84.69           C  
ATOM   3672  CB  GLN A 485      20.701   2.351 -19.171  1.00 84.69           C  
ATOM   3673  O   GLN A 485      22.689   0.378 -20.880  1.00 84.69           O  
ATOM   3674  CG  GLN A 485      19.376   3.118 -19.321  1.00 84.69           C  
ATOM   3675  CD  GLN A 485      19.574   4.627 -19.153  1.00 84.69           C  
ATOM   3676  NE2 GLN A 485      18.526   5.393 -18.981  1.00 84.69           N  
ATOM   3677  OE1 GLN A 485      20.675   5.145 -19.190  1.00 84.69           O  
ATOM   3678  N   GLU A 486      22.663  -0.094 -18.685  1.00 85.19           N  
ATOM   3679  CA  GLU A 486      24.011  -0.672 -18.640  1.00 85.19           C  
ATOM   3680  C   GLU A 486      24.106  -1.913 -19.541  1.00 85.19           C  
ATOM   3681  CB  GLU A 486      24.370  -0.998 -17.178  1.00 85.19           C  
ATOM   3682  O   GLU A 486      24.966  -1.986 -20.418  1.00 85.19           O  
ATOM   3683  CG  GLU A 486      25.800  -1.542 -17.049  1.00 85.19           C  
ATOM   3684  CD  GLU A 486      26.196  -1.976 -15.627  1.00 85.19           C  
ATOM   3685  OE1 GLU A 486      27.327  -2.502 -15.502  1.00 85.19           O  
ATOM   3686  OE2 GLU A 486      25.385  -1.820 -14.683  1.00 85.19           O  
ATOM   3687  N   MET A 487      23.169  -2.851 -19.386  1.00 84.06           N  
ATOM   3688  CA  MET A 487      23.092  -4.077 -20.182  1.00 84.06           C  
ATOM   3689  C   MET A 487      22.893  -3.789 -21.666  1.00 84.06           C  
ATOM   3690  CB  MET A 487      21.922  -4.938 -19.686  1.00 84.06           C  
ATOM   3691  O   MET A 487      23.529  -4.430 -22.503  1.00 84.06           O  
ATOM   3692  CG  MET A 487      22.271  -5.680 -18.396  1.00 84.06           C  
ATOM   3693  SD  MET A 487      23.513  -6.995 -18.567  1.00 84.06           S  
ATOM   3694  CE  MET A 487      22.631  -8.170 -19.635  1.00 84.06           C  
ATOM   3695  N   THR A 488      22.035  -2.826 -21.996  1.00 86.06           N  
ATOM   3696  CA  THR A 488      21.784  -2.432 -23.385  1.00 86.06           C  
ATOM   3697  C   THR A 488      23.029  -1.810 -24.003  1.00 86.06           C  
ATOM   3698  CB  THR A 488      20.609  -1.455 -23.463  1.00 86.06           C  
ATOM   3699  O   THR A 488      23.450  -2.221 -25.079  1.00 86.06           O  
ATOM   3700  CG2 THR A 488      20.329  -1.026 -24.894  1.00 86.06           C  
ATOM   3701  OG1 THR A 488      19.446  -2.049 -22.944  1.00 86.06           O  
ATOM   3702  N   SER A 489      23.684  -0.893 -23.288  1.00 88.06           N  
ATOM   3703  CA  SER A 489      24.907  -0.232 -23.756  1.00 88.06           C  
ATOM   3704  C   SER A 489      26.057  -1.219 -23.980  1.00 88.06           C  
ATOM   3705  CB  SER A 489      25.363   0.824 -22.747  1.00 88.06           C  
ATOM   3706  O   SER A 489      26.862  -1.029 -24.886  1.00 88.06           O  
ATOM   3707  OG  SER A 489      24.349   1.777 -22.511  1.00 88.06           O  
ATOM   3708  N   GLN A 490      26.143  -2.277 -23.167  1.00 89.12           N  
ATOM   3709  CA  GLN A 490      27.195  -3.291 -23.274  1.00 89.12           C  
ATOM   3710  C   GLN A 490      26.931  -4.325 -24.378  1.00 89.12           C  
ATOM   3711  CB  GLN A 490      27.360  -3.994 -21.918  1.00 89.12           C  
ATOM   3712  O   GLN A 490      27.873  -4.744 -25.047  1.00 89.12           O  
ATOM   3713  CG  GLN A 490      28.027  -3.095 -20.862  1.00 89.12           C  
ATOM   3714  CD  GLN A 490      28.057  -3.727 -19.470  1.00 89.12           C  
ATOM   3715  NE2 GLN A 490      28.456  -2.979 -18.462  1.00 89.12           N  
ATOM   3716  OE1 GLN A 490      27.735  -4.887 -19.264  1.00 89.12           O  
ATOM   3717  N   ASN A 491      25.677  -4.755 -24.565  1.00 87.75           N  
ATOM   3718  CA  ASN A 491      25.352  -5.887 -25.442  1.00 87.75           C  
ATOM   3719  C   ASN A 491      24.772  -5.474 -26.805  1.00 87.75           C  
ATOM   3720  CB  ASN A 491      24.402  -6.844 -24.703  1.00 87.75           C  
ATOM   3721  O   ASN A 491      24.938  -6.207 -27.777  1.00 87.75           O  
ATOM   3722  CG  ASN A 491      25.028  -7.473 -23.472  1.00 87.75           C  
ATOM   3723  ND2 ASN A 491      24.649  -7.032 -22.298  1.00 87.75           N  
ATOM   3724  OD1 ASN A 491      25.864  -8.354 -23.550  1.00 87.75           O  
ATOM   3725  N   PHE A 492      24.061  -4.346 -26.889  1.00 89.06           N  
ATOM   3726  CA  PHE A 492      23.394  -3.872 -28.110  1.00 89.06           C  
ATOM   3727  C   PHE A 492      23.218  -2.335 -28.095  1.00 89.06           C  
ATOM   3728  CB  PHE A 492      22.085  -4.658 -28.338  1.00 89.06           C  
ATOM   3729  O   PHE A 492      22.090  -1.836 -28.062  1.00 89.06           O  
ATOM   3730  CG  PHE A 492      21.239  -4.952 -27.114  1.00 89.06           C  
ATOM   3731  CD1 PHE A 492      21.449  -6.135 -26.383  1.00 89.06           C  
ATOM   3732  CD2 PHE A 492      20.228  -4.068 -26.711  1.00 89.06           C  
ATOM   3733  CE1 PHE A 492      20.683  -6.406 -25.238  1.00 89.06           C  
ATOM   3734  CE2 PHE A 492      19.456  -4.335 -25.570  1.00 89.06           C  
ATOM   3735  CZ  PHE A 492      19.690  -5.504 -24.832  1.00 89.06           C  
ATOM   3736  N   PRO A 493      24.330  -1.569 -28.127  1.00 87.56           N  
ATOM   3737  CA  PRO A 493      24.327  -0.115 -27.933  1.00 87.56           C  
ATOM   3738  C   PRO A 493      23.464   0.645 -28.946  1.00 87.56           C  
ATOM   3739  CB  PRO A 493      25.797   0.316 -28.025  1.00 87.56           C  
ATOM   3740  O   PRO A 493      22.844   1.641 -28.584  1.00 87.56           O  
ATOM   3741  CG  PRO A 493      26.467  -0.808 -28.813  1.00 87.56           C  
ATOM   3742  CD  PRO A 493      25.688  -2.039 -28.365  1.00 87.56           C  
ATOM   3743  N   ASP A 494      23.351   0.144 -30.179  1.00 89.38           N  
ATOM   3744  CA  ASP A 494      22.559   0.772 -31.246  1.00 89.38           C  
ATOM   3745  C   ASP A 494      21.048   0.812 -30.943  1.00 89.38           C  
ATOM   3746  CB  ASP A 494      22.813   0.030 -32.569  1.00 89.38           C  
ATOM   3747  O   ASP A 494      20.312   1.586 -31.550  1.00 89.38           O  
ATOM   3748  CG  ASP A 494      24.279   0.067 -33.022  1.00 89.38           C  
ATOM   3749  OD1 ASP A 494      24.957   1.088 -32.772  1.00 89.38           O  
ATOM   3750  OD2 ASP A 494      24.725  -0.951 -33.596  1.00 89.38           O  
ATOM   3751  N   HIS A 495      20.574   0.005 -29.988  1.00 89.75           N  
ATOM   3752  CA  HIS A 495      19.164  -0.062 -29.597  1.00 89.75           C  
ATOM   3753  C   HIS A 495      18.857   0.687 -28.290  1.00 89.75           C  
ATOM   3754  CB  HIS A 495      18.726  -1.529 -29.531  1.00 89.75           C  
ATOM   3755  O   HIS A 495      17.712   0.648 -27.837  1.00 89.75           O  
ATOM   3756  CG  HIS A 495      18.801  -2.256 -30.847  1.00 89.75           C  
ATOM   3757  CD2 HIS A 495      19.845  -3.001 -31.323  1.00 89.75           C  
ATOM   3758  ND1 HIS A 495      17.806  -2.314 -31.790  1.00 89.75           N  
ATOM   3759  CE1 HIS A 495      18.233  -3.082 -32.803  1.00 89.75           C  
ATOM   3760  NE2 HIS A 495      19.469  -3.543 -32.556  1.00 89.75           N  
ATOM   3761  N   LEU A 496      19.837   1.366 -27.675  1.00 88.31           N  
ATOM   3762  CA  LEU A 496      19.672   2.017 -26.368  1.00 88.31           C  
ATOM   3763  C   LEU A 496      18.510   3.007 -26.338  1.00 88.31           C  
ATOM   3764  CB  LEU A 496      21.002   2.667 -25.946  1.00 88.31           C  
ATOM   3765  O   LEU A 496      17.639   2.896 -25.475  1.00 88.31           O  
ATOM   3766  CG  LEU A 496      20.965   3.327 -24.553  1.00 88.31           C  
ATOM   3767  CD1 LEU A 496      20.723   2.322 -23.422  1.00 88.31           C  
ATOM   3768  CD2 LEU A 496      22.299   4.022 -24.289  1.00 88.31           C  
ATOM   3769  N   ASP A 497      18.448   3.914 -27.308  1.00 91.12           N  
ATOM   3770  CA  ASP A 497      17.393   4.925 -27.345  1.00 91.12           C  
ATOM   3771  C   ASP A 497      16.012   4.290 -27.545  1.00 91.12           C  
ATOM   3772  CB  ASP A 497      17.681   5.951 -28.451  1.00 91.12           C  
ATOM   3773  O   ASP A 497      15.048   4.663 -26.876  1.00 91.12           O  
ATOM   3774  CG  ASP A 497      18.906   6.833 -28.180  1.00 91.12           C  
ATOM   3775  OD1 ASP A 497      19.418   6.806 -27.038  1.00 91.12           O  
ATOM   3776  OD2 ASP A 497      19.310   7.538 -29.130  1.00 91.12           O  
ATOM   3777  N   GLY A 498      15.926   3.272 -28.408  1.00 91.50           N  
ATOM   3778  CA  GLY A 498      14.696   2.514 -28.638  1.00 91.50           C  
ATOM   3779  C   GLY A 498      14.218   1.780 -27.385  1.00 91.50           C  
ATOM   3780  O   GLY A 498      13.027   1.792 -27.085  1.00 91.50           O  
ATOM   3781  N   VAL A 499      15.139   1.188 -26.616  1.00 91.31           N  
ATOM   3782  CA  VAL A 499      14.829   0.545 -25.329  1.00 91.31           C  
ATOM   3783  C   VAL A 499      14.302   1.569 -24.328  1.00 91.31           C  
ATOM   3784  CB  VAL A 499      16.062  -0.186 -24.760  1.00 91.31           C  
ATOM   3785  O   VAL A 499      13.273   1.325 -23.703  1.00 91.31           O  
ATOM   3786  CG1 VAL A 499      15.853  -0.689 -23.324  1.00 91.31           C  
ATOM   3787  CG2 VAL A 499      16.379  -1.428 -25.589  1.00 91.31           C  
ATOM   3788  N   ILE A 500      14.964   2.720 -24.184  1.00 91.94           N  
ATOM   3789  CA  ILE A 500      14.538   3.761 -23.239  1.00 91.94           C  
ATOM   3790  C   ILE A 500      13.144   4.292 -23.611  1.00 91.94           C  
ATOM   3791  CB  ILE A 500      15.596   4.885 -23.149  1.00 91.94           C  
ATOM   3792  O   ILE A 500      12.296   4.435 -22.728  1.00 91.94           O  
ATOM   3793  CG1 ILE A 500      16.917   4.347 -22.546  1.00 91.94           C  
ATOM   3794  CG2 ILE A 500      15.081   6.035 -22.264  1.00 91.94           C  
ATOM   3795  CD1 ILE A 500      18.091   5.328 -22.662  1.00 91.94           C  
ATOM   3796  N   ILE A 501      12.875   4.526 -24.902  1.00 93.94           N  
ATOM   3797  CA  ILE A 501      11.544   4.922 -25.393  1.00 93.94           C  
ATOM   3798  C   ILE A 501      10.506   3.838 -25.078  1.00 93.94           C  
ATOM   3799  CB  ILE A 501      11.589   5.255 -26.903  1.00 93.94           C  
ATOM   3800  O   ILE A 501       9.466   4.145 -24.500  1.00 93.94           O  
ATOM   3801  CG1 ILE A 501      12.411   6.539 -27.157  1.00 93.94           C  
ATOM   3802  CG2 ILE A 501      10.165   5.442 -27.467  1.00 93.94           C  
ATOM   3803  CD1 ILE A 501      12.813   6.713 -28.631  1.00 93.94           C  
ATOM   3804  N   ALA A 502      10.804   2.569 -25.371  1.00 93.31           N  
ATOM   3805  CA  ALA A 502       9.888   1.459 -25.114  1.00 93.31           C  
ATOM   3806  C   ALA A 502       9.509   1.338 -23.628  1.00 93.31           C  
ATOM   3807  CB  ALA A 502      10.542   0.170 -25.627  1.00 93.31           C  
ATOM   3808  O   ALA A 502       8.338   1.146 -23.294  1.00 93.31           O  
ATOM   3809  N   TYR A 503      10.481   1.493 -22.723  1.00 92.31           N  
ATOM   3810  CA  TYR A 503      10.215   1.519 -21.284  1.00 92.31           C  
ATOM   3811  C   TYR A 503       9.428   2.760 -20.860  1.00 92.31           C  
ATOM   3812  CB  TYR A 503      11.521   1.414 -20.494  1.00 92.31           C  
ATOM   3813  O   TYR A 503       8.494   2.631 -20.071  1.00 92.31           O  
ATOM   3814  CG  TYR A 503      11.937  -0.011 -20.187  1.00 92.31           C  
ATOM   3815  CD1 TYR A 503      11.507  -0.625 -18.993  1.00 92.31           C  
ATOM   3816  CD2 TYR A 503      12.805  -0.701 -21.052  1.00 92.31           C  
ATOM   3817  CE1 TYR A 503      11.955  -1.919 -18.666  1.00 92.31           C  
ATOM   3818  CE2 TYR A 503      13.240  -2.001 -20.741  1.00 92.31           C  
ATOM   3819  OH  TYR A 503      13.231  -3.867 -19.240  1.00 92.31           O  
ATOM   3820  CZ  TYR A 503      12.815  -2.611 -19.543  1.00 92.31           C  
ATOM   3821  N   ASN A 504       9.756   3.947 -21.384  1.00 95.00           N  
ATOM   3822  CA  ASN A 504       8.978   5.157 -21.121  1.00 95.00           C  
ATOM   3823  C   ASN A 504       7.504   4.953 -21.492  1.00 95.00           C  
ATOM   3824  CB  ASN A 504       9.582   6.349 -21.884  1.00 95.00           C  
ATOM   3825  O   ASN A 504       6.629   5.213 -20.671  1.00 95.00           O  
ATOM   3826  CG  ASN A 504       8.738   7.600 -21.715  1.00 95.00           C  
ATOM   3827  ND2 ASN A 504       7.847   7.909 -22.633  1.00 95.00           N  
ATOM   3828  OD1 ASN A 504       8.866   8.316 -20.733  1.00 95.00           O  
ATOM   3829  N   ASP A 505       7.229   4.448 -22.690  1.00 94.81           N  
ATOM   3830  CA  ASP A 505       5.870   4.309 -23.217  1.00 94.81           C  
ATOM   3831  C   ASP A 505       5.084   3.207 -22.498  1.00 94.81           C  
ATOM   3832  CB  ASP A 505       5.950   4.074 -24.731  1.00 94.81           C  
ATOM   3833  O   ASP A 505       3.888   3.354 -22.217  1.00 94.81           O  
ATOM   3834  CG  ASP A 505       6.493   5.294 -25.494  1.00 94.81           C  
ATOM   3835  OD1 ASP A 505       6.680   6.370 -24.865  1.00 94.81           O  
ATOM   3836  OD2 ASP A 505       6.703   5.154 -26.716  1.00 94.81           O  
ATOM   3837  N   ALA A 506       5.761   2.122 -22.111  1.00 93.31           N  
ATOM   3838  CA  ALA A 506       5.176   1.093 -21.264  1.00 93.31           C  
ATOM   3839  C   ALA A 506       4.801   1.642 -19.881  1.00 93.31           C  
ATOM   3840  CB  ALA A 506       6.144  -0.087 -21.166  1.00 93.31           C  
ATOM   3841  O   ALA A 506       3.686   1.399 -19.422  1.00 93.31           O  
ATOM   3842  N   ILE A 507       5.685   2.412 -19.236  1.00 94.06           N  
ATOM   3843  CA  ILE A 507       5.436   3.002 -17.913  1.00 94.06           C  
ATOM   3844  C   ILE A 507       4.325   4.055 -17.981  1.00 94.06           C  
ATOM   3845  CB  ILE A 507       6.741   3.585 -17.322  1.00 94.06           C  
ATOM   3846  O   ILE A 507       3.396   4.028 -17.172  1.00 94.06           O  
ATOM   3847  CG1 ILE A 507       7.724   2.447 -16.973  1.00 94.06           C  
ATOM   3848  CG2 ILE A 507       6.426   4.410 -16.065  1.00 94.06           C  
ATOM   3849  CD1 ILE A 507       9.132   2.909 -16.582  1.00 94.06           C  
ATOM   3850  N   THR A 508       4.367   4.965 -18.956  1.00 95.62           N  
ATOM   3851  CA  THR A 508       3.355   6.024 -19.079  1.00 95.62           C  
ATOM   3852  C   THR A 508       1.971   5.478 -19.399  1.00 95.62           C  
ATOM   3853  CB  THR A 508       3.729   7.091 -20.106  1.00 95.62           C  
ATOM   3854  O   THR A 508       0.973   6.006 -18.902  1.00 95.62           O  
ATOM   3855  CG2 THR A 508       4.948   7.880 -19.659  1.00 95.62           C  
ATOM   3856  OG1 THR A 508       3.975   6.504 -21.352  1.00 95.62           O  
ATOM   3857  N   SER A 509       1.898   4.359 -20.128  1.00 95.81           N  
ATOM   3858  CA  SER A 509       0.653   3.623 -20.363  1.00 95.81           C  
ATOM   3859  C   SER A 509      -0.013   3.153 -19.065  1.00 95.81           C  
ATOM   3860  CB  SER A 509       0.905   2.405 -21.250  1.00 95.81           C  
ATOM   3861  O   SER A 509      -1.242   3.110 -18.986  1.00 95.81           O  
ATOM   3862  OG  SER A 509       1.258   2.796 -22.559  1.00 95.81           O  
ATOM   3863  N   VAL A 510       0.764   2.832 -18.025  1.00 95.44           N  
ATOM   3864  CA  VAL A 510       0.219   2.396 -16.732  1.00 95.44           C  
ATOM   3865  C   VAL A 510      -0.479   3.540 -15.996  1.00 95.44           C  
ATOM   3866  CB  VAL A 510       1.309   1.783 -15.835  1.00 95.44           C  
ATOM   3867  O   VAL A 510      -1.493   3.318 -15.329  1.00 95.44           O  
ATOM   3868  CG1 VAL A 510       0.679   1.239 -14.557  1.00 95.44           C  
ATOM   3869  CG2 VAL A 510       2.019   0.611 -16.502  1.00 95.44           C  
ATOM   3870  N   PHE A 511      -0.009   4.784 -16.143  1.00 97.00           N  
ATOM   3871  CA  PHE A 511      -0.610   5.931 -15.454  1.00 97.00           C  
ATOM   3872  C   PHE A 511      -2.064   6.193 -15.863  1.00 97.00           C  
ATOM   3873  CB  PHE A 511       0.256   7.188 -15.625  1.00 97.00           C  
ATOM   3874  O   PHE A 511      -2.830   6.703 -15.046  1.00 97.00           O  
ATOM   3875  CG  PHE A 511       1.625   7.106 -14.982  1.00 97.00           C  
ATOM   3876  CD1 PHE A 511       1.759   6.691 -13.647  1.00 97.00           C  
ATOM   3877  CD2 PHE A 511       2.773   7.458 -15.712  1.00 97.00           C  
ATOM   3878  CE1 PHE A 511       3.035   6.552 -13.079  1.00 97.00           C  
ATOM   3879  CE2 PHE A 511       4.050   7.346 -15.134  1.00 97.00           C  
ATOM   3880  CZ  PHE A 511       4.183   6.881 -13.816  1.00 97.00           C  
ATOM   3881  N   TYR A 512      -2.506   5.752 -17.047  1.00 97.19           N  
ATOM   3882  CA  TYR A 512      -3.922   5.815 -17.433  1.00 97.19           C  
ATOM   3883  C   TYR A 512      -4.844   5.028 -16.489  1.00 97.19           C  
ATOM   3884  CB  TYR A 512      -4.101   5.305 -18.866  1.00 97.19           C  
ATOM   3885  O   TYR A 512      -5.984   5.435 -16.266  1.00 97.19           O  
ATOM   3886  CG  TYR A 512      -3.630   6.285 -19.917  1.00 97.19           C  
ATOM   3887  CD1 TYR A 512      -4.457   7.363 -20.286  1.00 97.19           C  
ATOM   3888  CD2 TYR A 512      -2.368   6.130 -20.515  1.00 97.19           C  
ATOM   3889  CE1 TYR A 512      -4.024   8.274 -21.268  1.00 97.19           C  
ATOM   3890  CE2 TYR A 512      -1.929   7.038 -21.497  1.00 97.19           C  
ATOM   3891  OH  TYR A 512      -2.357   8.996 -22.823  1.00 97.19           O  
ATOM   3892  CZ  TYR A 512      -2.763   8.111 -21.877  1.00 97.19           C  
ATOM   3893  N   VAL A 513      -4.357   3.941 -15.881  1.00 95.88           N  
ATOM   3894  CA  VAL A 513      -5.105   3.191 -14.855  1.00 95.88           C  
ATOM   3895  C   VAL A 513      -5.336   4.064 -13.625  1.00 95.88           C  
ATOM   3896  CB  VAL A 513      -4.345   1.921 -14.433  1.00 95.88           C  
ATOM   3897  O   VAL A 513      -6.444   4.122 -13.094  1.00 95.88           O  
ATOM   3898  CG1 VAL A 513      -5.130   1.091 -13.413  1.00 95.88           C  
ATOM   3899  CG2 VAL A 513      -4.051   1.019 -15.627  1.00 95.88           C  
ATOM   3900  N   ALA A 514      -4.302   4.794 -13.206  1.00 96.12           N  
ATOM   3901  CA  ALA A 514      -4.381   5.712 -12.078  1.00 96.12           C  
ATOM   3902  C   ALA A 514      -5.307   6.903 -12.372  1.00 96.12           C  
ATOM   3903  CB  ALA A 514      -2.962   6.159 -11.727  1.00 96.12           C  
ATOM   3904  O   ALA A 514      -6.060   7.321 -11.492  1.00 96.12           O  
ATOM   3905  N   VAL A 515      -5.324   7.403 -13.613  1.00 97.94           N  
ATOM   3906  CA  VAL A 515      -6.291   8.420 -14.064  1.00 97.94           C  
ATOM   3907  C   VAL A 515      -7.719   7.891 -13.960  1.00 97.94           C  
ATOM   3908  CB  VAL A 515      -6.003   8.870 -15.509  1.00 97.94           C  
ATOM   3909  O   VAL A 515      -8.580   8.551 -13.384  1.00 97.94           O  
ATOM   3910  CG1 VAL A 515      -7.058   9.851 -16.038  1.00 97.94           C  
ATOM   3911  CG2 VAL A 515      -4.657   9.584 -15.596  1.00 97.94           C  
ATOM   3912  N   ALA A 516      -7.978   6.682 -14.464  1.00 97.62           N  
ATOM   3913  CA  ALA A 516      -9.307   6.080 -14.416  1.00 97.62           C  
ATOM   3914  C   ALA A 516      -9.788   5.862 -12.971  1.00 97.62           C  
ATOM   3915  CB  ALA A 516      -9.280   4.772 -15.214  1.00 97.62           C  
ATOM   3916  O   ALA A 516     -10.913   6.230 -12.626  1.00 97.62           O  
ATOM   3917  N   GLY A 517      -8.931   5.311 -12.106  1.00 96.88           N  
ATOM   3918  CA  GLY A 517      -9.272   5.072 -10.706  1.00 96.88           C  
ATOM   3919  C   GLY A 517      -9.491   6.366  -9.914  1.00 96.88           C  
ATOM   3920  O   GLY A 517     -10.440   6.461  -9.135  1.00 96.88           O  
ATOM   3921  N   SER A 518      -8.671   7.396 -10.132  1.00 97.31           N  
ATOM   3922  CA  SER A 518      -8.790   8.666  -9.409  1.00 97.31           C  
ATOM   3923  C   SER A 518      -9.964   9.496  -9.927  1.00 97.31           C  
ATOM   3924  CB  SER A 518      -7.481   9.451  -9.445  1.00 97.31           C  
ATOM   3925  O   SER A 518     -10.682  10.087  -9.122  1.00 97.31           O  
ATOM   3926  OG  SER A 518      -7.075   9.668 -10.771  1.00 97.31           O  
ATOM   3927  N   GLY A 519     -10.249   9.449 -11.231  1.00 97.56           N  
ATOM   3928  CA  GLY A 519     -11.475   9.990 -11.817  1.00 97.56           C  
ATOM   3929  C   GLY A 519     -12.733   9.321 -11.254  1.00 97.56           C  
ATOM   3930  O   GLY A 519     -13.683  10.006 -10.870  1.00 97.56           O  
ATOM   3931  N   LEU A 520     -12.729   7.993 -11.095  1.00 97.75           N  
ATOM   3932  CA  LEU A 520     -13.820   7.284 -10.420  1.00 97.75           C  
ATOM   3933  C   LEU A 520     -13.929   7.681  -8.939  1.00 97.75           C  
ATOM   3934  CB  LEU A 520     -13.638   5.768 -10.606  1.00 97.75           C  
ATOM   3935  O   LEU A 520     -15.039   7.839  -8.432  1.00 97.75           O  
ATOM   3936  CG  LEU A 520     -14.771   4.918 -10.001  1.00 97.75           C  
ATOM   3937  CD1 LEU A 520     -16.143   5.249 -10.597  1.00 97.75           C  
ATOM   3938  CD2 LEU A 520     -14.495   3.437 -10.253  1.00 97.75           C  
ATOM   3939  N   ALA A 521     -12.809   7.913  -8.248  1.00 97.50           N  
ATOM   3940  CA  ALA A 521     -12.821   8.420  -6.877  1.00 97.50           C  
ATOM   3941  C   ALA A 521     -13.482   9.812  -6.778  1.00 97.50           C  
ATOM   3942  CB  ALA A 521     -11.396   8.404  -6.307  1.00 97.50           C  
ATOM   3943  O   ALA A 521     -14.260  10.043  -5.852  1.00 97.50           O  
ATOM   3944  N   VAL A 522     -13.265  10.710  -7.751  1.00 97.62           N  
ATOM   3945  CA  VAL A 522     -13.976  12.005  -7.830  1.00 97.62           C  
ATOM   3946  C   VAL A 522     -15.488  11.790  -7.927  1.00 97.62           C  
ATOM   3947  CB  VAL A 522     -13.496  12.860  -9.026  1.00 97.62           C  
ATOM   3948  O   VAL A 522     -16.254  12.431  -7.207  1.00 97.62           O  
ATOM   3949  CG1 VAL A 522     -14.304  14.159  -9.174  1.00 97.62           C  
ATOM   3950  CG2 VAL A 522     -12.027  13.277  -8.901  1.00 97.62           C  
ATOM   3951  N   LEU A 523     -15.933  10.857  -8.776  1.00 97.62           N  
ATOM   3952  CA  LEU A 523     -17.355  10.533  -8.912  1.00 97.62           C  
ATOM   3953  C   LEU A 523     -17.924   9.950  -7.613  1.00 97.62           C  
ATOM   3954  CB  LEU A 523     -17.568   9.564 -10.088  1.00 97.62           C  
ATOM   3955  O   LEU A 523     -18.984  10.376  -7.157  1.00 97.62           O  
ATOM   3956  CG  LEU A 523     -17.211  10.136 -11.472  1.00 97.62           C  
ATOM   3957  CD1 LEU A 523     -17.376   9.041 -12.526  1.00 97.62           C  
ATOM   3958  CD2 LEU A 523     -18.106  11.318 -11.852  1.00 97.62           C  
ATOM   3959  N   LEU A 524     -17.207   9.034  -6.964  1.00 96.81           N  
ATOM   3960  CA  LEU A 524     -17.634   8.415  -5.705  1.00 96.81           C  
ATOM   3961  C   LEU A 524     -17.711   9.419  -4.548  1.00 96.81           C  
ATOM   3962  CB  LEU A 524     -16.681   7.260  -5.371  1.00 96.81           C  
ATOM   3963  O   LEU A 524     -18.573   9.278  -3.679  1.00 96.81           O  
ATOM   3964  CG  LEU A 524     -16.838   6.051  -6.312  1.00 96.81           C  
ATOM   3965  CD1 LEU A 524     -15.657   5.113  -6.100  1.00 96.81           C  
ATOM   3966  CD2 LEU A 524     -18.133   5.281  -6.039  1.00 96.81           C  
ATOM   3967  N   ALA A 525     -16.886  10.470  -4.559  1.00 95.44           N  
ATOM   3968  CA  ALA A 525     -16.969  11.551  -3.579  1.00 95.44           C  
ATOM   3969  C   ALA A 525     -18.333  12.271  -3.594  1.00 95.44           C  
ATOM   3970  CB  ALA A 525     -15.815  12.531  -3.818  1.00 95.44           C  
ATOM   3971  O   ALA A 525     -18.762  12.780  -2.558  1.00 95.44           O  
ATOM   3972  N   THR A 526     -19.057  12.267  -4.723  1.00 94.50           N  
ATOM   3973  CA  THR A 526     -20.407  12.857  -4.819  1.00 94.50           C  
ATOM   3974  C   THR A 526     -21.461  12.094  -4.018  1.00 94.50           C  
ATOM   3975  CB  THR A 526     -20.896  12.989  -6.270  1.00 94.50           C  
ATOM   3976  O   THR A 526     -22.419  12.696  -3.538  1.00 94.50           O  
ATOM   3977  CG2 THR A 526     -19.913  13.710  -7.192  1.00 94.50           C  
ATOM   3978  OG1 THR A 526     -21.191  11.735  -6.831  1.00 94.50           O  
ATOM   3979  N   GLY A 527     -21.269  10.787  -3.811  1.00 91.94           N  
ATOM   3980  CA  GLY A 527     -22.184   9.958  -3.028  1.00 91.94           C  
ATOM   3981  C   GLY A 527     -21.999  10.088  -1.515  1.00 91.94           C  
ATOM   3982  O   GLY A 527     -22.819   9.575  -0.751  1.00 91.94           O  
ATOM   3983  N   ILE A 528     -20.954  10.785  -1.059  1.00 93.25           N  
ATOM   3984  CA  ILE A 528     -20.706  11.044   0.360  1.00 93.25           C  
ATOM   3985  C   ILE A 528     -21.618  12.183   0.822  1.00 93.25           C  
ATOM   3986  CB  ILE A 528     -19.211  11.337   0.614  1.00 93.25           C  
ATOM   3987  O   ILE A 528     -21.540  13.305   0.325  1.00 93.25           O  
ATOM   3988  CG1 ILE A 528     -18.352  10.142   0.137  1.00 93.25           C  
ATOM   3989  CG2 ILE A 528     -18.968  11.629   2.105  1.00 93.25           C  
ATOM   3990  CD1 ILE A 528     -16.846  10.311   0.343  1.00 93.25           C  
ATOM   3991  N   GLN A 529     -22.473  11.923   1.813  1.00 91.25           N  
ATOM   3992  CA  GLN A 529     -23.397  12.939   2.323  1.00 91.25           C  
ATOM   3993  C   GLN A 529     -22.634  14.078   3.010  1.00 91.25           C  
ATOM   3994  CB  GLN A 529     -24.419  12.324   3.289  1.00 91.25           C  
ATOM   3995  O   GLN A 529     -21.732  13.836   3.816  1.00 91.25           O  
ATOM   3996  CG  GLN A 529     -25.288  11.235   2.637  1.00 91.25           C  
ATOM   3997  CD  GLN A 529     -26.270  10.606   3.624  1.00 91.25           C  
ATOM   3998  NE2 GLN A 529     -27.357  10.049   3.140  1.00 91.25           N  
ATOM   3999  OE1 GLN A 529     -26.056  10.566   4.836  1.00 91.25           O  
ATOM   4000  N   TRP A 530     -23.027  15.320   2.723  1.00 89.56           N  
ATOM   4001  CA  TRP A 530     -22.488  16.514   3.369  1.00 89.56           C  
ATOM   4002  C   TRP A 530     -23.010  16.592   4.802  1.00 89.56           C  
ATOM   4003  CB  TRP A 530     -22.868  17.760   2.560  1.00 89.56           C  
ATOM   4004  O   TRP A 530     -24.131  17.029   5.043  1.00 89.56           O  
ATOM   4005  CG  TRP A 530     -22.202  17.868   1.224  1.00 89.56           C  
ATOM   4006  CD1 TRP A 530     -22.511  17.146   0.121  1.00 89.56           C  
ATOM   4007  CD2 TRP A 530     -21.107  18.748   0.826  1.00 89.56           C  
ATOM   4008  CE2 TRP A 530     -20.794  18.488  -0.541  1.00 89.56           C  
ATOM   4009  CE3 TRP A 530     -20.356  19.749   1.481  1.00 89.56           C  
ATOM   4010  NE1 TRP A 530     -21.680  17.504  -0.920  1.00 89.56           N  
ATOM   4011  CH2 TRP A 530     -19.049  20.164  -0.542  1.00 89.56           C  
ATOM   4012  CZ2 TRP A 530     -19.780  19.177  -1.223  1.00 89.56           C  
ATOM   4013  CZ3 TRP A 530     -19.338  20.451   0.805  1.00 89.56           C  
ATOM   4014  N   ARG A 531     -22.205  16.122   5.756  1.00 80.06           N  
ATOM   4015  CA  ARG A 531     -22.546  16.135   7.184  1.00 80.06           C  
ATOM   4016  C   ARG A 531     -21.757  17.205   7.916  1.00 80.06           C  
ATOM   4017  CB  ARG A 531     -22.329  14.754   7.808  1.00 80.06           C  
ATOM   4018  O   ARG A 531     -20.531  17.268   7.789  1.00 80.06           O  
ATOM   4019  CG  ARG A 531     -23.313  13.730   7.229  1.00 80.06           C  
ATOM   4020  CD  ARG A 531     -23.190  12.407   7.983  1.00 80.06           C  
ATOM   4021  NE  ARG A 531     -24.150  11.414   7.468  1.00 80.06           N  
ATOM   4022  NH1 ARG A 531     -24.263  10.089   9.343  1.00 80.06           N  
ATOM   4023  NH2 ARG A 531     -25.496   9.606   7.531  1.00 80.06           N  
ATOM   4024  CZ  ARG A 531     -24.626  10.373   8.120  1.00 80.06           C  
ATOM   4025  N   ASP A 532     -22.465  18.041   8.669  1.00 78.88           N  
ATOM   4026  CA  ASP A 532     -21.838  19.096   9.449  1.00 78.88           C  
ATOM   4027  C   ASP A 532     -21.119  18.506  10.667  1.00 78.88           C  
ATOM   4028  CB  ASP A 532     -22.862  20.166   9.842  1.00 78.88           C  
ATOM   4029  O   ASP A 532     -21.703  17.855  11.539  1.00 78.88           O  
ATOM   4030  CG  ASP A 532     -22.203  21.417  10.435  1.00 78.88           C  
ATOM   4031  OD1 ASP A 532     -21.007  21.395  10.816  1.00 78.88           O  
ATOM   4032  OD2 ASP A 532     -22.865  22.461  10.545  1.00 78.88           O  
ATOM   4033  N   ARG A 533     -19.819  18.788  10.754  1.00 71.44           N  
ATOM   4034  CA  ARG A 533     -18.975  18.372  11.875  1.00 71.44           C  
ATOM   4035  C   ARG A 533     -19.358  19.040  13.196  1.00 71.44           C  
ATOM   4036  CB  ARG A 533     -17.508  18.622  11.511  1.00 71.44           C  
ATOM   4037  O   ARG A 533     -19.034  18.502  14.251  1.00 71.44           O  
ATOM   4038  CG  ARG A 533     -17.105  17.734  10.324  1.00 71.44           C  
ATOM   4039  CD  ARG A 533     -15.631  17.868   9.959  1.00 71.44           C  
ATOM   4040  NE  ARG A 533     -15.218  19.207   9.512  1.00 71.44           N  
ATOM   4041  NH1 ARG A 533     -13.212  18.492   8.638  1.00 71.44           N  
ATOM   4042  NH2 ARG A 533     -13.684  20.603   8.553  1.00 71.44           N  
ATOM   4043  CZ  ARG A 533     -14.062  19.434   8.912  1.00 71.44           C  
ATOM   4044  N   THR A 534     -20.036  20.186  13.149  1.00 64.50           N  
ATOM   4045  CA  THR A 534     -20.364  21.024  14.316  1.00 64.50           C  
ATOM   4046  C   THR A 534     -21.755  20.784  14.907  1.00 64.50           C  
ATOM   4047  CB  THR A 534     -20.161  22.519  14.013  1.00 64.50           C  
ATOM   4048  O   THR A 534     -21.975  21.132  16.066  1.00 64.50           O  
ATOM   4049  CG2 THR A 534     -18.689  22.847  13.772  1.00 64.50           C  
ATOM   4050  OG1 THR A 534     -20.871  22.977  12.885  1.00 64.50           O  
ATOM   4051  N   GLU A 535     -22.674  20.132  14.189  1.00 54.69           N  
ATOM   4052  CA  GLU A 535     -24.060  19.945  14.654  1.00 54.69           C  
ATOM   4053  C   GLU A 535     -24.183  19.150  15.964  1.00 54.69           C  
ATOM   4054  CB  GLU A 535     -24.896  19.252  13.569  1.00 54.69           C  
ATOM   4055  O   GLU A 535     -25.064  19.444  16.770  1.00 54.69           O  
ATOM   4056  CG  GLU A 535     -25.639  20.252  12.675  1.00 54.69           C  
ATOM   4057  CD  GLU A 535     -26.574  19.546  11.680  1.00 54.69           C  
ATOM   4058  OE1 GLU A 535     -27.507  20.220  11.197  1.00 54.69           O  
ATOM   4059  OE2 GLU A 535     -26.373  18.330  11.444  1.00 54.69           O  
ATOM   4060  N   SER A 536     -23.301  18.180  16.235  1.00 50.12           N  
ATOM   4061  CA  SER A 536     -23.336  17.458  17.521  1.00 50.12           C  
ATOM   4062  C   SER A 536     -22.848  18.294  18.686  1.00 50.12           C  
ATOM   4063  CB  SER A 536     -22.497  16.188  17.517  1.00 50.12           C  
ATOM   4064  O   SER A 536     -23.373  18.151  19.780  1.00 50.12           O  
ATOM   4065  OG  SER A 536     -21.169  16.432  17.071  1.00 50.12           O  
ATOM   4066  N   ILE A 537     -21.865  19.165  18.454  1.00 50.22           N  
ATOM   4067  CA  ILE A 537     -21.313  20.033  19.496  1.00 50.22           C  
ATOM   4068  C   ILE A 537     -22.381  21.049  19.905  1.00 50.22           C  
ATOM   4069  CB  ILE A 537     -20.012  20.712  19.007  1.00 50.22           C  
ATOM   4070  O   ILE A 537     -22.571  21.307  21.085  1.00 50.22           O  
ATOM   4071  CG1 ILE A 537     -18.952  19.653  18.617  1.00 50.22           C  
ATOM   4072  CG2 ILE A 537     -19.462  21.654  20.092  1.00 50.22           C  
ATOM   4073  CD1 ILE A 537     -17.679  20.236  17.990  1.00 50.22           C  
ATOM   4074  N   VAL A 538     -23.135  21.578  18.938  1.00 45.38           N  
ATOM   4075  CA  VAL A 538     -24.250  22.496  19.210  1.00 45.38           C  
ATOM   4076  C   VAL A 538     -25.408  21.783  19.913  1.00 45.38           C  
ATOM   4077  CB  VAL A 538     -24.709  23.193  17.918  1.00 45.38           C  
ATOM   4078  O   VAL A 538     -25.971  22.352  20.841  1.00 45.38           O  
ATOM   4079  CG1 VAL A 538     -25.907  24.120  18.155  1.00 45.38           C  
ATOM   4080  CG2 VAL A 538     -23.574  24.049  17.335  1.00 45.38           C  
ATOM   4081  N   LYS A 539     -25.746  20.541  19.534  1.00 46.75           N  
ATOM   4082  CA  LYS A 539     -26.755  19.746  20.259  1.00 46.75           C  
ATOM   4083  C   LYS A 539     -26.331  19.460  21.705  1.00 46.75           C  
ATOM   4084  CB  LYS A 539     -27.088  18.450  19.504  1.00 46.75           C  
ATOM   4085  O   LYS A 539     -27.115  19.737  22.604  1.00 46.75           O  
ATOM   4086  CG  LYS A 539     -28.059  18.707  18.342  1.00 46.75           C  
ATOM   4087  CD  LYS A 539     -28.414  17.395  17.630  1.00 46.75           C  
ATOM   4088  CE  LYS A 539     -29.443  17.654  16.523  1.00 46.75           C  
ATOM   4089  NZ  LYS A 539     -29.822  16.400  15.826  1.00 46.75           N  
ATOM   4090  N   ALA A 540     -25.089  19.028  21.925  1.00 47.06           N  
ATOM   4091  CA  ALA A 540     -24.545  18.782  23.261  1.00 47.06           C  
ATOM   4092  C   ALA A 540     -24.502  20.064  24.116  1.00 47.06           C  
ATOM   4093  CB  ALA A 540     -23.155  18.152  23.099  1.00 47.06           C  
ATOM   4094  O   ALA A 540     -24.969  20.078  25.249  1.00 47.06           O  
ATOM   4095  N   LEU A 541     -24.033  21.186  23.557  1.00 41.28           N  
ATOM   4096  CA  LEU A 541     -23.992  22.474  24.263  1.00 41.28           C  
ATOM   4097  C   LEU A 541     -25.384  23.059  24.543  1.00 41.28           C  
ATOM   4098  CB  LEU A 541     -23.167  23.483  23.447  1.00 41.28           C  
ATOM   4099  O   LEU A 541     -25.561  23.753  25.543  1.00 41.28           O  
ATOM   4100  CG  LEU A 541     -21.649  23.231  23.452  1.00 41.28           C  
ATOM   4101  CD1 LEU A 541     -20.990  24.172  22.439  1.00 41.28           C  
ATOM   4102  CD2 LEU A 541     -21.023  23.504  24.820  1.00 41.28           C  
ATOM   4103  N   ASN A 542     -26.367  22.813  23.673  1.00 40.31           N  
ATOM   4104  CA  ASN A 542     -27.737  23.273  23.890  1.00 40.31           C  
ATOM   4105  C   ASN A 542     -28.471  22.432  24.939  1.00 40.31           C  
ATOM   4106  CB  ASN A 542     -28.505  23.321  22.561  1.00 40.31           C  
ATOM   4107  O   ASN A 542     -29.284  22.996  25.658  1.00 40.31           O  
ATOM   4108  CG  ASN A 542     -28.170  24.533  21.706  1.00 40.31           C  
ATOM   4109  ND2 ASN A 542     -28.608  24.530  20.469  1.00 40.31           N  
ATOM   4110  OD1 ASN A 542     -27.572  25.517  22.120  1.00 40.31           O  
ATOM   4111  N   GLN A 543     -28.165  21.139  25.082  1.00 45.38           N  
ATOM   4112  CA  GLN A 543     -28.696  20.330  26.185  1.00 45.38           C  
ATOM   4113  C   GLN A 543     -28.130  20.778  27.542  1.00 45.38           C  
ATOM   4114  CB  GLN A 543     -28.444  18.840  25.912  1.00 45.38           C  
ATOM   4115  O   GLN A 543     -28.880  20.898  28.503  1.00 45.38           O  
ATOM   4116  CG  GLN A 543     -29.371  18.329  24.800  1.00 45.38           C  
ATOM   4117  CD  GLN A 543     -29.170  16.846  24.518  1.00 45.38           C  
ATOM   4118  NE2 GLN A 543     -30.115  16.002  24.851  1.00 45.38           N  
ATOM   4119  OE1 GLN A 543     -28.192  16.424  23.927  1.00 45.38           O  
ATOM   4120  N   VAL A 544     -26.854  21.178  27.596  1.00 47.28           N  
ATOM   4121  CA  VAL A 544     -26.218  21.721  28.816  1.00 47.28           C  
ATOM   4122  C   VAL A 544     -26.760  23.101  29.225  1.00 47.28           C  
ATOM   4123  CB  VAL A 544     -24.683  21.743  28.640  1.00 47.28           C  
ATOM   4124  O   VAL A 544     -26.652  23.470  30.385  1.00 47.28           O  
ATOM   4125  CG1 VAL A 544     -23.921  22.391  29.805  1.00 47.28           C  
ATOM   4126  CG2 VAL A 544     -24.134  20.315  28.510  1.00 47.28           C  
ATOM   4127  N   LYS A 545     -27.353  23.877  28.306  1.00 42.78           N  
ATOM   4128  CA  LYS A 545     -27.974  25.184  28.617  1.00 42.78           C  
ATOM   4129  C   LYS A 545     -29.438  25.101  29.065  1.00 42.78           C  
ATOM   4130  CB  LYS A 545     -27.841  26.127  27.413  1.00 42.78           C  
ATOM   4131  O   LYS A 545     -30.016  26.139  29.383  1.00 42.78           O  
ATOM   4132  CG  LYS A 545     -26.452  26.761  27.326  1.00 42.78           C  
ATOM   4133  CD  LYS A 545     -26.447  27.772  26.179  1.00 42.78           C  
ATOM   4134  CE  LYS A 545     -25.091  28.468  26.105  1.00 42.78           C  
ATOM   4135  NZ  LYS A 545     -25.096  29.485  25.029  1.00 42.78           N  
ATOM   4136  N   ILE A 546     -30.050  23.919  29.001  1.00 43.56           N  
ATOM   4137  CA  ILE A 546     -31.453  23.693  29.389  1.00 43.56           C  
ATOM   4138  C   ILE A 546     -31.557  23.152  30.834  1.00 43.56           C  
ATOM   4139  CB  ILE A 546     -32.164  22.854  28.293  1.00 43.56           C  
ATOM   4140  O   ILE A 546     -32.653  23.112  31.389  1.00 43.56           O  
ATOM   4141  CG1 ILE A 546     -32.236  23.668  26.974  1.00 43.56           C  
ATOM   4142  CG2 ILE A 546     -33.594  22.437  28.687  1.00 43.56           C  
ATOM   4143  CD1 ILE A 546     -32.646  22.851  25.740  1.00 43.56           C  
ATOM   4144  N   PHE A 547     -30.422  22.841  31.466  1.00 39.38           N  
ATOM   4145  CA  PHE A 547     -30.269  22.676  32.916  1.00 39.38           C  
ATOM   4146  C   PHE A 547     -29.601  23.917  33.517  1.00 39.38           C  
ATOM   4147  CB  PHE A 547     -29.455  21.407  33.196  1.00 39.38           C  
ATOM   4148  O   PHE A 547     -29.861  24.194  34.710  1.00 39.38           O  
ATOM   4149  CG  PHE A 547     -30.156  20.118  32.812  1.00 39.38           C  
ATOM   4150  CD1 PHE A 547     -31.129  19.574  33.670  1.00 39.38           C  
ATOM   4151  CD2 PHE A 547     -29.834  19.457  31.612  1.00 39.38           C  
ATOM   4152  CE1 PHE A 547     -31.772  18.368  33.335  1.00 39.38           C  
ATOM   4153  CE2 PHE A 547     -30.470  18.248  31.280  1.00 39.38           C  
ATOM   4154  CZ  PHE A 547     -31.440  17.704  32.141  1.00 39.38           C  
ATOM   4155  OXT PHE A 547     -28.835  24.558  32.757  1.00 39.38           O  
TER    4156      PHE A 547                                                      
ENDMDL                                                                          
END                                                                             
