# Supplementary material for: Cryo‐EM structure of antibacterial efflux transporter QacA from Staphylococcus aureus reveals a novel extracellular loop with allosteric role
Source: EMBO J. 2023 Jul 17;42(16):e113418. doi: 10.15252/embj.2023113418 (PMC10425836; doi:10.15252/embj.2023113418)
Supplement: Supplementary file 4 — Source Data for Expanded View [file EMBJ-42-e113418-s008.zip › Expanded view source data/Figure EV2/AF2 models/AF-C4PAW9-AmvA.pdb]

HEADER                                            01-JUN-22                     
TITLE     ALPHAFOLD MONOMER V2.0 PREDICTION FOR MAJOR FACILITATOR SUPERFAMILY   
TITLE    2 EFFLUX PUMP (C4PAW9)                                                 
COMPND    MOL_ID: 1;                                                            
COMPND   2 MOLECULE: MAJOR FACILITATOR SUPERFAMILY EFFLUX PUMP;                 
COMPND   3 CHAIN: A                                                             
SOURCE    MOL_ID: 1;                                                            
SOURCE   2 ORGANISM_SCIENTIFIC: ACINETOBACTER BAUMANNII;                        
SOURCE   3 ORGANISM_TAXID: 470                                                  
REMARK   1                                                                      
REMARK   1 REFERENCE 1                                                          
REMARK   1  AUTH   JOHN JUMPER, RICHARD EVANS, ALEXANDER PRITZEL, TIM GREEN,    
REMARK   1  AUTH 2 MICHAEL FIGURNOV, OLAF RONNEBERGER, KATHRYN TUNYASUVUNAKOOL, 
REMARK   1  AUTH 3 RUSS BATES, AUGUSTIN ZIDEK, ANNA POTAPENKO, ALEX BRIDGLAND,  
REMARK   1  AUTH 4 CLEMENS MEYER, SIMON A A KOHL, ANDREW J BALLARD,             
REMARK   1  AUTH 5 ANDREW COWIE, BERNARDINO ROMERA-PAREDES, STANISLAV NIKOLOV,  
REMARK   1  AUTH 6 RISHUB JAIN, JONAS ADLER, TREVOR BACK, STIG PETERSEN,        
REMARK   1  AUTH 7 DAVID REIMAN, ELLEN CLANCY, MICHAL ZIELINSKI,                
REMARK   1  AUTH 8 MARTIN STEINEGGER, MICHALINA PACHOLSKA, TAMAS BERGHAMMER,    
REMARK   1  AUTH 9 DAVID SILVER, ORIOL VINYALS, ANDREW W SENIOR,                
REMARK   1  AUTH10 KORAY KAVUKCUOGLU, PUSHMEET KOHLI, DEMIS HASSABIS            
REMARK   1  TITL   HIGHLY ACCURATE PROTEIN STRUCTURE PREDICTION WITH ALPHAFOLD  
REMARK   1  REF    NATURE                        V. 596   583 2021              
REMARK   1  REFN                   ISSN 0028-0836                               
REMARK   1  PMID   34265844                                                     
REMARK   1  DOI    10.1038/s41586-021-03819-2                                   
REMARK   1                                                                      
REMARK   1 DISCLAIMERS                                                          
REMARK   1 ALPHAFOLD DATA, COPYRIGHT (2021) DEEPMIND TECHNOLOGIES LIMITED. THE  
REMARK   1 INFORMATION PROVIDED IS THEORETICAL MODELLING ONLY AND CAUTION SHOULD
REMARK   1 BE EXERCISED IN ITS USE. IT IS PROVIDED "AS-IS" WITHOUT ANY WARRANTY 
REMARK   1 OF ANY KIND, WHETHER EXPRESSED OR IMPLIED. NO WARRANTY IS GIVEN THAT 
REMARK   1 USE OF THE INFORMATION SHALL NOT INFRINGE THE RIGHTS OF ANY THIRD    
REMARK   1 PARTY. THE INFORMATION IS NOT INTENDED TO BE A SUBSTITUTE FOR        
REMARK   1 PROFESSIONAL MEDICAL ADVICE, DIAGNOSIS, OR TREATMENT, AND DOES NOT   
REMARK   1 CONSTITUTE MEDICAL OR OTHER PROFESSIONAL ADVICE. IT IS AVAILABLE FOR 
REMARK   1 ACADEMIC AND COMMERCIAL PURPOSES, UNDER CC-BY 4.0 LICENCE.           
DBREF  XXXX A    1   492  UNP    C4PAW9   C4PAW9_ACIBA     1    492             
SEQRES   1 A  492  MET GLN LYS LYS TRP LEU ILE LEU THR ILE ILE VAL LEU          
SEQRES   2 A  492  ILE TYR LEU PRO VAL THR ILE ASP ALA THR VAL MET HIS          
SEQRES   3 A  492  VAL ALA THR PRO SER LEU SER ALA ALA LEU ASN LEU THR          
SEQRES   4 A  492  ALA ASN GLN LEU LEU TRP ILE ILE ASP ILE TYR SER LEU          
SEQRES   5 A  492  ILE MET ALA GLY LEU ILE LEU PRO MET GLY ALA LEU GLY          
SEQRES   6 A  492  ASP ARG ILE GLY PHE LYS LYS LEU LEU PHE ILE GLY THR          
SEQRES   7 A  492  ALA VAL PHE GLY VAL GLY SER LEU ALA ALA ALA PHE SER          
SEQRES   8 A  492  PRO THR ALA TYR ALA LEU ILE ALA SER ARG ALA ILE LEU          
SEQRES   9 A  492  GLY LEU GLY ALA ALA MET LEU ILE PRO ALA THR LEU SER          
SEQRES  10 A  492  GLY ILE ARG ASN ALA PHE THR GLU GLU LYS GLN ARG ASN          
SEQRES  11 A  492  PHE ALA LEU GLY ILE TRP SER THR VAL GLY GLY GLY GLY          
SEQRES  12 A  492  ALA ALA PHE GLY PRO LEU VAL GLY GLY PHE VAL LEU GLU          
SEQRES  13 A  492  HIS PHE HIS TRP GLY ALA VAL PHE LEU ILE ASN ILE PRO          
SEQRES  14 A  492  ILE ILE LEU ALA VAL LEU VAL MET ILE VAL MET ILE ILE          
SEQRES  15 A  492  PRO LYS GLN GLN GLU LYS THR ASP GLN PRO ILE ASN LEU          
SEQRES  16 A  492  GLY GLN ALA LEU VAL LEU VAL VAL ALA ILE LEU SER LEU          
SEQRES  17 A  492  ILE TYR SER ILE LYS SER ALA MET TYR ASN PHE SER VAL          
SEQRES  18 A  492  LEU THR VAL VAL MET PHE VAL VAL GLY ILE SER THR LEU          
SEQRES  19 A  492  ILE HIS PHE ILE ARG SER GLN LYS ARG ALA THR THR PRO          
SEQRES  20 A  492  MET ILE ASP LEU GLU LEU PHE LYS HIS PRO VAL ILE SER          
SEQRES  21 A  492  THR SER ILE VAL MET ALA VAL VAL SER MET ILE ALA LEU          
SEQRES  22 A  492  VAL GLY PHE GLU LEU LEU LEU SER GLN GLU LEU GLN PHE          
SEQRES  23 A  492  VAL HIS GLY PHE SER PRO LEU GLN ALA ALA MET PHE ILE          
SEQRES  24 A  492  ILE PRO PHE MET ILE ALA ILE SER LEU GLY GLY PRO LEU          
SEQRES  25 A  492  ALA GLY ILE CYS LEU ASN LYS TRP GLY LEU ARG ARG VAL          
SEQRES  26 A  492  SER SER LEU GLY ILE LEU VAL SER ALA LEU SER LEU TRP          
SEQRES  27 A  492  GLY LEU ALA GLN LEU ASN PHE SER THR ASP HIS PHE LEU          
SEQRES  28 A  492  ALA TRP THR CYS MET VAL PHE LEU GLY PHE SER ILE GLU          
SEQRES  29 A  492  ILE ALA LEU LEU ALA SER THR ALA ALA ILE MET SER SER          
SEQRES  30 A  492  VAL PRO PRO GLN LYS ALA SER ALA ALA GLY ALA ILE GLU          
SEQRES  31 A  492  GLY MET ALA TYR GLU LEU GLY ALA GLY LEU GLY VAL ALA          
SEQRES  32 A  492  ILE PHE GLY LEU MET LEU SER TRP PHE TYR SER ARG SER          
SEQRES  33 A  492  ILE ILE LEU PRO ALA GLU LEU PRO SER ASN LEU ILE GLU          
SEQRES  34 A  492  LYS ALA SER ILE SER ILE GLY GLU THR MET GLN LEU ALA          
SEQRES  35 A  492  SER ASN LEU GLU ASN PRO LEU GLY GLY GLN LEU ILE VAL          
SEQRES  36 A  492  VAL ALA GLN GLN ALA PHE SER TYR ALA HIS SER TRP VAL          
SEQRES  37 A  492  LEU THR LEU SER ALA ILE CYS PHE PHE LEU LEU THR VAL          
SEQRES  38 A  492  PHE VAL TRP PHE SER PHE PRO LYS LYS VAL ASN                  
CRYST1    1.000    1.000    1.000  90.00  90.00  90.00 P 1           1          
ORIGX1      1.000000  0.000000  0.000000        0.00000                         
ORIGX2      0.000000  1.000000  0.000000        0.00000                         
ORIGX3      0.000000  0.000000  1.000000        0.00000                         
SCALE1      1.000000  0.000000  0.000000        0.00000                         
SCALE2      0.000000  1.000000  0.000000        0.00000                         
SCALE3      0.000000  0.000000  1.000000        0.00000                         
MODEL        1                                                                  
ATOM      1  N   MET A   1      -5.537 -10.948  30.487  1.00 59.28           N  
ATOM      2  CA  MET A   1      -4.378 -10.557  29.647  1.00 59.28           C  
ATOM      3  C   MET A   1      -4.182 -11.442  28.415  1.00 59.28           C  
ATOM      4  CB  MET A   1      -3.093 -10.432  30.471  1.00 59.28           C  
ATOM      5  O   MET A   1      -3.887 -10.880  27.376  1.00 59.28           O  
ATOM      6  CG  MET A   1      -3.136  -9.161  31.328  1.00 59.28           C  
ATOM      7  SD  MET A   1      -1.596  -8.876  32.218  1.00 59.28           S  
ATOM      8  CE  MET A   1      -1.847  -7.183  32.824  1.00 59.28           C  
ATOM      9  N   GLN A   2      -4.391 -12.764  28.468  1.00 74.69           N  
ATOM     10  CA  GLN A   2      -4.165 -13.666  27.317  1.00 74.69           C  
ATOM     11  C   GLN A   2      -5.128 -13.455  26.126  1.00 74.69           C  
ATOM     12  CB  GLN A   2      -4.250 -15.113  27.825  1.00 74.69           C  
ATOM     13  O   GLN A   2      -4.694 -13.484  24.980  1.00 74.69           O  
ATOM     14  CG  GLN A   2      -3.047 -15.505  28.711  1.00 74.69           C  
ATOM     15  CD  GLN A   2      -3.272 -16.813  29.467  1.00 74.69           C  
ATOM     16  NE2 GLN A   2      -2.249 -17.400  30.045  1.00 74.69           N  
ATOM     17  OE1 GLN A   2      -4.387 -17.283  29.598  1.00 74.69           O  
ATOM     18  N   LYS A   3      -6.417 -13.160  26.371  1.00 85.31           N  
ATOM     19  CA  LYS A   3      -7.427 -13.038  25.296  1.00 85.31           C  
ATOM     20  C   LYS A   3      -7.117 -11.961  24.242  1.00 85.31           C  
ATOM     21  CB  LYS A   3      -8.841 -12.833  25.872  1.00 85.31           C  
ATOM     22  O   LYS A   3      -7.318 -12.217  23.066  1.00 85.31           O  
ATOM     23  CG  LYS A   3      -9.390 -14.081  26.588  1.00 85.31           C  
ATOM     24  CD  LYS A   3     -10.876 -13.914  26.953  1.00 85.31           C  
ATOM     25  CE  LYS A   3     -11.408 -15.181  27.642  1.00 85.31           C  
ATOM     26  NZ  LYS A   3     -12.867 -15.105  27.920  1.00 85.31           N  
ATOM     27  N   LYS A   4      -6.604 -10.786  24.629  1.00 91.00           N  
ATOM     28  CA  LYS A   4      -6.270  -9.704  23.672  1.00 91.00           C  
ATOM     29  C   LYS A   4      -5.106 -10.066  22.742  1.00 91.00           C  
ATOM     30  CB  LYS A   4      -6.038  -8.361  24.392  1.00 91.00           C  
ATOM     31  O   LYS A   4      -5.136  -9.713  21.572  1.00 91.00           O  
ATOM     32  CG  LYS A   4      -4.859  -8.391  25.376  1.00 91.00           C  
ATOM     33  CD  LYS A   4      -4.723  -7.090  26.172  1.00 91.00           C  
ATOM     34  CE  LYS A   4      -3.546  -7.211  27.150  1.00 91.00           C  
ATOM     35  NZ  LYS A   4      -3.548  -6.111  28.146  1.00 91.00           N  
ATOM     36  N   TRP A   5      -4.128 -10.828  23.234  1.00 93.56           N  
ATOM     37  CA  TRP A   5      -3.019 -11.322  22.414  1.00 93.56           C  
ATOM     38  C   TRP A   5      -3.469 -12.420  21.454  1.00 93.56           C  
ATOM     39  CB  TRP A   5      -1.882 -11.794  23.317  1.00 93.56           C  
ATOM     40  O   TRP A   5      -3.055 -12.407  20.305  1.00 93.56           O  
ATOM     41  CG  TRP A   5      -1.249 -10.692  24.104  1.00 93.56           C  
ATOM     42  CD1 TRP A   5      -1.344 -10.507  25.438  1.00 93.56           C  
ATOM     43  CD2 TRP A   5      -0.359  -9.644  23.618  1.00 93.56           C  
ATOM     44  CE2 TRP A   5       0.034  -8.840  24.728  1.00 93.56           C  
ATOM     45  CE3 TRP A   5       0.189  -9.321  22.360  1.00 93.56           C  
ATOM     46  NE1 TRP A   5      -0.597  -9.407  25.813  1.00 93.56           N  
ATOM     47  CH2 TRP A   5       1.458  -7.477  23.338  1.00 93.56           C  
ATOM     48  CZ2 TRP A   5       0.927  -7.769  24.603  1.00 93.56           C  
ATOM     49  CZ3 TRP A   5       1.085  -8.246  22.220  1.00 93.56           C  
ATOM     50  N   LEU A   6      -4.395 -13.289  21.873  1.00 94.19           N  
ATOM     51  CA  LEU A   6      -5.041 -14.232  20.955  1.00 94.19           C  
ATOM     52  C   LEU A   6      -5.837 -13.507  19.858  1.00 94.19           C  
ATOM     53  CB  LEU A   6      -5.956 -15.186  21.738  1.00 94.19           C  
ATOM     54  O   LEU A   6      -5.783 -13.915  18.705  1.00 94.19           O  
ATOM     55  CG  LEU A   6      -5.229 -16.172  22.667  1.00 94.19           C  
ATOM     56  CD1 LEU A   6      -6.256 -16.897  23.539  1.00 94.19           C  
ATOM     57  CD2 LEU A   6      -4.437 -17.216  21.881  1.00 94.19           C  
ATOM     58  N   ILE A   7      -6.532 -12.409  20.184  1.00 94.00           N  
ATOM     59  CA  ILE A   7      -7.201 -11.568  19.175  1.00 94.00           C  
ATOM     60  C   ILE A   7      -6.179 -10.995  18.185  1.00 94.00           C  
ATOM     61  CB  ILE A   7      -8.054 -10.455  19.831  1.00 94.00           C  
ATOM     62  O   ILE A   7      -6.418 -11.045  16.982  1.00 94.00           O  
ATOM     63  CG1 ILE A   7      -9.245 -11.076  20.595  1.00 94.00           C  
ATOM     64  CG2 ILE A   7      -8.576  -9.460  18.776  1.00 94.00           C  
ATOM     65  CD1 ILE A   7      -9.989 -10.094  21.511  1.00 94.00           C  
ATOM     66  N   LEU A   8      -5.031 -10.507  18.666  1.00 94.94           N  
ATOM     67  CA  LEU A   8      -3.954 -10.050  17.787  1.00 94.94           C  
ATOM     68  C   LEU A   8      -3.432 -11.182  16.891  1.00 94.94           C  
ATOM     69  CB  LEU A   8      -2.827  -9.423  18.623  1.00 94.94           C  
ATOM     70  O   LEU A   8      -3.250 -10.960  15.702  1.00 94.94           O  
ATOM     71  CG  LEU A   8      -1.671  -8.855  17.776  1.00 94.94           C  
ATOM     72  CD1 LEU A   8      -2.130  -7.728  16.851  1.00 94.94           C  
ATOM     73  CD2 LEU A   8      -0.593  -8.313  18.711  1.00 94.94           C  
ATOM     74  N   THR A   9      -3.253 -12.395  17.420  1.00 95.56           N  
ATOM     75  CA  THR A   9      -2.861 -13.566  16.620  1.00 95.56           C  
ATOM     76  C   THR A   9      -3.869 -13.854  15.510  1.00 95.56           C  
ATOM     77  CB  THR A   9      -2.699 -14.810  17.506  1.00 95.56           C  
ATOM     78  O   THR A   9      -3.461 -14.050  14.372  1.00 95.56           O  
ATOM     79  CG2 THR A   9      -2.197 -16.030  16.738  1.00 95.56           C  
ATOM     80  OG1 THR A   9      -1.760 -14.566  18.527  1.00 95.56           O  
ATOM     81  N   ILE A  10      -5.175 -13.817  15.800  1.00 95.88           N  
ATOM     82  CA  ILE A  10      -6.230 -13.987  14.785  1.00 95.88           C  
ATOM     83  C   ILE A  10      -6.105 -12.915  13.698  1.00 95.88           C  
ATOM     84  CB  ILE A  10      -7.629 -13.936  15.443  1.00 95.88           C  
ATOM     85  O   ILE A  10      -6.158 -13.234  12.514  1.00 95.88           O  
ATOM     86  CG1 ILE A  10      -7.827 -15.134  16.395  1.00 95.88           C  
ATOM     87  CG2 ILE A  10      -8.762 -13.953  14.400  1.00 95.88           C  
ATOM     88  CD1 ILE A  10      -9.049 -14.981  17.310  1.00 95.88           C  
ATOM     89  N   ILE A  11      -5.921 -11.657  14.106  1.00 95.44           N  
ATOM     90  CA  ILE A  11      -5.795 -10.505  13.208  1.00 95.44           C  
ATOM     91  C   ILE A  11      -4.565 -10.634  12.304  1.00 95.44           C  
ATOM     92  CB  ILE A  11      -5.786  -9.209  14.047  1.00 95.44           C  
ATOM     93  O   ILE A  11      -4.677 -10.456  11.098  1.00 95.44           O  
ATOM     94  CG1 ILE A  11      -7.222  -8.943  14.551  1.00 95.44           C  
ATOM     95  CG2 ILE A  11      -5.204  -8.024  13.262  1.00 95.44           C  
ATOM     96  CD1 ILE A  11      -7.311  -7.845  15.611  1.00 95.44           C  
ATOM     97  N   VAL A  12      -3.410 -10.982  12.865  1.00 94.50           N  
ATOM     98  CA  VAL A  12      -2.166 -11.172  12.109  1.00 94.50           C  
ATOM     99  C   VAL A  12      -2.286 -12.342  11.139  1.00 94.50           C  
ATOM    100  CB  VAL A  12      -0.996 -11.375  13.087  1.00 94.50           C  
ATOM    101  O   VAL A  12      -1.926 -12.206   9.972  1.00 94.50           O  
ATOM    102  CG1 VAL A  12       0.259 -11.936  12.408  1.00 94.50           C  
ATOM    103  CG2 VAL A  12      -0.666 -10.047  13.778  1.00 94.50           C  
ATOM    104  N   LEU A  13      -2.836 -13.471  11.597  1.00 94.81           N  
ATOM    105  CA  LEU A  13      -2.994 -14.662  10.767  1.00 94.81           C  
ATOM    106  C   LEU A  13      -3.897 -14.413   9.565  1.00 94.81           C  
ATOM    107  CB  LEU A  13      -3.552 -15.824  11.602  1.00 94.81           C  
ATOM    108  O   LEU A  13      -3.599 -14.926   8.498  1.00 94.81           O  
ATOM    109  CG  LEU A  13      -2.508 -16.501  12.502  1.00 94.81           C  
ATOM    110  CD1 LEU A  13      -3.218 -17.515  13.392  1.00 94.81           C  
ATOM    111  CD2 LEU A  13      -1.442 -17.252  11.703  1.00 94.81           C  
ATOM    112  N   ILE A  14      -4.973 -13.635   9.709  1.00 95.06           N  
ATOM    113  CA  ILE A  14      -5.843 -13.333   8.567  1.00 95.06           C  
ATOM    114  C   ILE A  14      -5.314 -12.204   7.686  1.00 95.06           C  
ATOM    115  CB  ILE A  14      -7.283 -13.072   9.032  1.00 95.06           C  
ATOM    116  O   ILE A  14      -5.588 -12.193   6.490  1.00 95.06           O  
ATOM    117  CG1 ILE A  14      -8.296 -13.092   7.873  1.00 95.06           C  
ATOM    118  CG2 ILE A  14      -7.458 -11.744   9.781  1.00 95.06           C  
ATOM    119  CD1 ILE A  14      -8.294 -14.367   7.020  1.00 95.06           C  
ATOM    120  N   TYR A  15      -4.558 -11.263   8.252  1.00 92.75           N  
ATOM    121  CA  TYR A  15      -4.029 -10.137   7.491  1.00 92.75           C  
ATOM    122  C   TYR A  15      -2.873 -10.545   6.569  1.00 92.75           C  
ATOM    123  CB  TYR A  15      -3.640  -9.017   8.463  1.00 92.75           C  
ATOM    124  O   TYR A  15      -2.763 -10.022   5.467  1.00 92.75           O  
ATOM    125  CG  TYR A  15      -3.291  -7.692   7.816  1.00 92.75           C  
ATOM    126  CD1 TYR A  15      -2.211  -6.933   8.308  1.00 92.75           C  
ATOM    127  CD2 TYR A  15      -4.075  -7.188   6.756  1.00 92.75           C  
ATOM    128  CE1 TYR A  15      -1.918  -5.679   7.741  1.00 92.75           C  
ATOM    129  CE2 TYR A  15      -3.763  -5.949   6.172  1.00 92.75           C  
ATOM    130  OH  TYR A  15      -2.410  -3.984   6.113  1.00 92.75           O  
ATOM    131  CZ  TYR A  15      -2.684  -5.192   6.664  1.00 92.75           C  
ATOM    132  N   LEU A  16      -2.069 -11.533   6.970  1.00 90.50           N  
ATOM    133  CA  LEU A  16      -0.943 -12.036   6.178  1.00 90.50           C  
ATOM    134  C   LEU A  16      -1.360 -12.586   4.792  1.00 90.50           C  
ATOM    135  CB  LEU A  16      -0.147 -12.998   7.082  1.00 90.50           C  
ATOM    136  O   LEU A  16      -0.764 -12.173   3.800  1.00 90.50           O  
ATOM    137  CG  LEU A  16       1.108 -13.626   6.452  1.00 90.50           C  
ATOM    138  CD1 LEU A  16       2.087 -13.995   7.569  1.00 90.50           C  
ATOM    139  CD2 LEU A  16       0.795 -14.920   5.697  1.00 90.50           C  
ATOM    140  N   PRO A  17      -2.390 -13.448   4.661  1.00 90.44           N  
ATOM    141  CA  PRO A  17      -2.929 -13.842   3.359  1.00 90.44           C  
ATOM    142  C   PRO A  17      -3.381 -12.660   2.503  1.00 90.44           C  
ATOM    143  CB  PRO A  17      -4.118 -14.756   3.670  1.00 90.44           C  
ATOM    144  O   PRO A  17      -3.115 -12.643   1.310  1.00 90.44           O  
ATOM    145  CG  PRO A  17      -3.724 -15.396   4.992  1.00 90.44           C  
ATOM    146  CD  PRO A  17      -2.977 -14.272   5.700  1.00 90.44           C  
ATOM    147  N   VAL A  18      -4.037 -11.660   3.101  1.00 91.31           N  
ATOM    148  CA  VAL A  18      -4.562 -10.483   2.383  1.00 91.31           C  
ATOM    149  C   VAL A  18      -3.436  -9.671   1.741  1.00 91.31           C  
ATOM    150  CB  VAL A  18      -5.385  -9.603   3.347  1.00 91.31           C  
ATOM    151  O   VAL A  18      -3.595  -9.181   0.623  1.00 91.31           O  
ATOM    152  CG1 VAL A  18      -5.843  -8.267   2.755  1.00 91.31           C  
ATOM    153  CG2 VAL A  18      -6.651 -10.334   3.806  1.00 91.31           C  
ATOM    154  N   THR A  19      -2.306  -9.527   2.434  1.00 87.38           N  
ATOM    155  CA  THR A  19      -1.173  -8.713   1.972  1.00 87.38           C  
ATOM    156  C   THR A  19      -0.291  -9.466   0.980  1.00 87.38           C  
ATOM    157  CB  THR A  19      -0.356  -8.194   3.163  1.00 87.38           C  
ATOM    158  O   THR A  19       0.135  -8.877  -0.009  1.00 87.38           O  
ATOM    159  CG2 THR A  19      -1.184  -7.276   4.065  1.00 87.38           C  
ATOM    160  OG1 THR A  19       0.089  -9.243   3.985  1.00 87.38           O  
ATOM    161  N   ILE A  20      -0.085 -10.774   1.172  1.00 85.38           N  
ATOM    162  CA  ILE A  20       0.620 -11.634   0.205  1.00 85.38           C  
ATOM    163  C   ILE A  20      -0.152 -11.722  -1.111  1.00 85.38           C  
ATOM    164  CB  ILE A  20       0.845 -13.041   0.810  1.00 85.38           C  
ATOM    165  O   ILE A  20       0.416 -11.565  -2.188  1.00 85.38           O  
ATOM    166  CG1 ILE A  20       1.929 -12.944   1.906  1.00 85.38           C  
ATOM    167  CG2 ILE A  20       1.210 -14.093  -0.262  1.00 85.38           C  
ATOM    168  CD1 ILE A  20       2.192 -14.265   2.634  1.00 85.38           C  
ATOM    169  N   ASP A  21      -1.458 -11.964  -1.037  1.00 86.12           N  
ATOM    170  CA  ASP A  21      -2.312 -12.175  -2.206  1.00 86.12           C  
ATOM    171  C   ASP A  21      -2.415 -10.921  -3.096  1.00 86.12           C  
ATOM    172  CB  ASP A  21      -3.657 -12.648  -1.658  1.00 86.12           C  
ATOM    173  O   ASP A  21      -2.617 -11.031  -4.306  1.00 86.12           O  
ATOM    174  CG  ASP A  21      -4.651 -13.119  -2.697  1.00 86.12           C  
ATOM    175  OD1 ASP A  21      -4.347 -13.986  -3.543  1.00 86.12           O  
ATOM    176  OD2 ASP A  21      -5.808 -12.672  -2.613  1.00 86.12           O  
ATOM    177  N   ALA A  22      -2.185  -9.735  -2.521  1.00 79.50           N  
ATOM    178  CA  ALA A  22      -2.089  -8.477  -3.256  1.00 79.50           C  
ATOM    179  C   ALA A  22      -0.869  -8.415  -4.195  1.00 79.50           C  
ATOM    180  CB  ALA A  22      -2.046  -7.329  -2.239  1.00 79.50           C  
ATOM    181  O   ALA A  22      -0.945  -7.784  -5.246  1.00 79.50           O  
ATOM    182  N   THR A  23       0.250  -9.061  -3.844  1.00 79.00           N  
ATOM    183  CA  THR A  23       1.525  -8.928  -4.575  1.00 79.00           C  
ATOM    184  C   THR A  23       1.956 -10.201  -5.301  1.00 79.00           C  
ATOM    185  CB  THR A  23       2.644  -8.444  -3.642  1.00 79.00           C  
ATOM    186  O   THR A  23       2.686 -10.140  -6.292  1.00 79.00           O  
ATOM    187  CG2 THR A  23       2.323  -7.083  -3.029  1.00 79.00           C  
ATOM    188  OG1 THR A  23       2.842  -9.343  -2.579  1.00 79.00           O  
ATOM    189  N   VAL A  24       1.462 -11.365  -4.877  1.00 81.31           N  
ATOM    190  CA  VAL A  24       1.870 -12.674  -5.408  1.00 81.31           C  
ATOM    191  C   VAL A  24       1.564 -12.859  -6.901  1.00 81.31           C  
ATOM    192  CB  VAL A  24       1.219 -13.773  -4.552  1.00 81.31           C  
ATOM    193  O   VAL A  24       2.274 -13.571  -7.615  1.00 81.31           O  
ATOM    194  CG1 VAL A  24      -0.259 -14.023  -4.879  1.00 81.31           C  
ATOM    195  CG2 VAL A  24       2.037 -15.048  -4.649  1.00 81.31           C  
ATOM    196  N   MET A  25       0.536 -12.169  -7.404  1.00 81.81           N  
ATOM    197  CA  MET A  25       0.090 -12.261  -8.797  1.00 81.81           C  
ATOM    198  C   MET A  25       1.121 -11.749  -9.802  1.00 81.81           C  
ATOM    199  CB  MET A  25      -1.231 -11.498  -8.954  1.00 81.81           C  
ATOM    200  O   MET A  25       1.182 -12.248 -10.929  1.00 81.81           O  
ATOM    201  CG  MET A  25      -2.368 -12.213  -8.219  1.00 81.81           C  
ATOM    202  SD  MET A  25      -2.603 -13.939  -8.717  1.00 81.81           S  
ATOM    203  CE  MET A  25      -3.035 -13.675 -10.444  1.00 81.81           C  
ATOM    204  N   HIS A  26       1.976 -10.812  -9.392  1.00 75.50           N  
ATOM    205  CA  HIS A  26       3.066 -10.331 -10.236  1.00 75.50           C  
ATOM    206  C   HIS A  26       4.068 -11.449 -10.558  1.00 75.50           C  
ATOM    207  CB  HIS A  26       3.738  -9.134  -9.556  1.00 75.50           C  
ATOM    208  O   HIS A  26       4.546 -11.532 -11.686  1.00 75.50           O  
ATOM    209  CG  HIS A  26       2.832  -7.930  -9.493  1.00 75.50           C  
ATOM    210  CD2 HIS A  26       2.218  -7.414  -8.384  1.00 75.50           C  
ATOM    211  ND1 HIS A  26       2.464  -7.144 -10.562  1.00 75.50           N  
ATOM    212  CE1 HIS A  26       1.655  -6.175 -10.106  1.00 75.50           C  
ATOM    213  NE2 HIS A  26       1.470  -6.305  -8.787  1.00 75.50           N  
ATOM    214  N   VAL A  27       4.317 -12.366  -9.617  1.00 75.44           N  
ATOM    215  CA  VAL A  27       5.213 -13.519  -9.822  1.00 75.44           C  
ATOM    216  C   VAL A  27       4.513 -14.668 -10.542  1.00 75.44           C  
ATOM    217  CB  VAL A  27       5.810 -13.987  -8.484  1.00 75.44           C  
ATOM    218  O   VAL A  27       5.124 -15.348 -11.360  1.00 75.44           O  
ATOM    219  CG1 VAL A  27       6.770 -15.171  -8.646  1.00 75.44           C  
ATOM    220  CG2 VAL A  27       6.609 -12.840  -7.865  1.00 75.44           C  
ATOM    221  N   ALA A  28       3.214 -14.860 -10.304  1.00 79.00           N  
ATOM    222  CA  ALA A  28       2.430 -15.915 -10.951  1.00 79.00           C  
ATOM    223  C   ALA A  28       2.118 -15.652 -12.435  1.00 79.00           C  
ATOM    224  CB  ALA A  28       1.152 -16.125 -10.132  1.00 79.00           C  
ATOM    225  O   ALA A  28       1.660 -16.553 -13.139  1.00 79.00           O  
ATOM    226  N   THR A  29       2.357 -14.429 -12.914  1.00 80.75           N  
ATOM    227  CA  THR A  29       1.971 -13.952 -14.248  1.00 80.75           C  
ATOM    228  C   THR A  29       2.430 -14.862 -15.403  1.00 80.75           C  
ATOM    229  CB  THR A  29       2.440 -12.499 -14.420  1.00 80.75           C  
ATOM    230  O   THR A  29       1.577 -15.216 -16.222  1.00 80.75           O  
ATOM    231  CG2 THR A  29       2.402 -12.015 -15.866  1.00 80.75           C  
ATOM    232  OG1 THR A  29       1.607 -11.652 -13.663  1.00 80.75           O  
ATOM    233  N   PRO A  30       3.703 -15.306 -15.495  1.00 77.00           N  
ATOM    234  CA  PRO A  30       4.140 -16.178 -16.590  1.00 77.00           C  
ATOM    235  C   PRO A  30       3.414 -17.531 -16.594  1.00 77.00           C  
ATOM    236  CB  PRO A  30       5.658 -16.339 -16.417  1.00 77.00           C  
ATOM    237  O   PRO A  30       2.886 -17.949 -17.625  1.00 77.00           O  
ATOM    238  CG  PRO A  30       6.061 -15.115 -15.597  1.00 77.00           C  
ATOM    239  CD  PRO A  30       4.853 -14.920 -14.688  1.00 77.00           C  
ATOM    240  N   SER A  31       3.318 -18.179 -15.428  1.00 77.88           N  
ATOM    241  CA  SER A  31       2.652 -19.478 -15.265  1.00 77.88           C  
ATOM    242  C   SER A  31       1.152 -19.400 -15.562  1.00 77.88           C  
ATOM    243  CB  SER A  31       2.871 -20.007 -13.841  1.00 77.88           C  
ATOM    244  O   SER A  31       0.598 -20.294 -16.199  1.00 77.88           O  
ATOM    245  OG  SER A  31       4.256 -20.061 -13.561  1.00 77.88           O  
ATOM    246  N   LEU A  32       0.495 -18.312 -15.150  1.00 81.88           N  
ATOM    247  CA  LEU A  32      -0.915 -18.041 -15.444  1.00 81.88           C  
ATOM    248  C   LEU A  32      -1.164 -17.797 -16.931  1.00 81.88           C  
ATOM    249  CB  LEU A  32      -1.346 -16.800 -14.653  1.00 81.88           C  
ATOM    250  O   LEU A  32      -2.130 -18.323 -17.483  1.00 81.88           O  
ATOM    251  CG  LEU A  32      -1.698 -17.118 -13.198  1.00 81.88           C  
ATOM    252  CD1 LEU A  32      -1.738 -15.820 -12.408  1.00 81.88           C  
ATOM    253  CD2 LEU A  32      -3.081 -17.765 -13.111  1.00 81.88           C  
ATOM    254  N   SER A  33      -0.292 -17.017 -17.574  1.00 80.62           N  
ATOM    255  CA  SER A  33      -0.390 -16.723 -19.003  1.00 80.62           C  
ATOM    256  C   SER A  33      -0.320 -18.004 -19.834  1.00 80.62           C  
ATOM    257  CB  SER A  33       0.706 -15.738 -19.410  1.00 80.62           C  
ATOM    258  O   SER A  33      -1.173 -18.223 -20.693  1.00 80.62           O  
ATOM    259  OG  SER A  33       0.439 -15.269 -20.713  1.00 80.62           O  
ATOM    260  N   ALA A  34       0.619 -18.897 -19.501  1.00 81.25           N  
ATOM    261  CA  ALA A  34       0.761 -20.196 -20.153  1.00 81.25           C  
ATOM    262  C   ALA A  34      -0.417 -21.147 -19.868  1.00 81.25           C  
ATOM    263  CB  ALA A  34       2.094 -20.805 -19.703  1.00 81.25           C  
ATOM    264  O   ALA A  34      -0.881 -21.837 -20.771  1.00 81.25           O  
ATOM    265  N   ALA A  35      -0.922 -21.187 -18.629  1.00 84.38           N  
ATOM    266  CA  ALA A  35      -1.985 -22.117 -18.242  1.00 84.38           C  
ATOM    267  C   ALA A  35      -3.372 -21.733 -18.784  1.00 84.38           C  
ATOM    268  CB  ALA A  35      -2.003 -22.219 -16.713  1.00 84.38           C  
ATOM    269  O   ALA A  35      -4.178 -22.613 -19.079  1.00 84.38           O  
ATOM    270  N   LEU A  36      -3.667 -20.433 -18.894  1.00 86.56           N  
ATOM    271  CA  LEU A  36      -4.996 -19.923 -19.257  1.00 86.56           C  
ATOM    272  C   LEU A  36      -5.040 -19.239 -20.632  1.00 86.56           C  
ATOM    273  CB  LEU A  36      -5.507 -19.001 -18.131  1.00 86.56           C  
ATOM    274  O   LEU A  36      -6.101 -18.744 -21.011  1.00 86.56           O  
ATOM    275  CG  LEU A  36      -5.740 -19.682 -16.770  1.00 86.56           C  
ATOM    276  CD1 LEU A  36      -6.149 -18.625 -15.741  1.00 86.56           C  
ATOM    277  CD2 LEU A  36      -6.848 -20.736 -16.831  1.00 86.56           C  
ATOM    278  N   ASN A  37      -3.922 -19.211 -21.372  1.00 85.75           N  
ATOM    279  CA  ASN A  37      -3.771 -18.498 -22.648  1.00 85.75           C  
ATOM    280  C   ASN A  37      -4.270 -17.045 -22.553  1.00 85.75           C  
ATOM    281  CB  ASN A  37      -4.409 -19.305 -23.790  1.00 85.75           C  
ATOM    282  O   ASN A  37      -5.147 -16.611 -23.305  1.00 85.75           O  
ATOM    283  CG  ASN A  37      -3.702 -20.623 -24.017  1.00 85.75           C  
ATOM    284  ND2 ASN A  37      -4.386 -21.733 -23.877  1.00 85.75           N  
ATOM    285  OD1 ASN A  37      -2.526 -20.675 -24.326  1.00 85.75           O  
ATOM    286  N   LEU A  38      -3.755 -16.311 -21.563  1.00 85.69           N  
ATOM    287  CA  LEU A  38      -4.253 -14.979 -21.228  1.00 85.69           C  
ATOM    288  C   LEU A  38      -3.922 -13.958 -22.318  1.00 85.69           C  
ATOM    289  CB  LEU A  38      -3.697 -14.503 -19.873  1.00 85.69           C  
ATOM    290  O   LEU A  38      -2.787 -13.839 -22.775  1.00 85.69           O  
ATOM    291  CG  LEU A  38      -4.079 -15.374 -18.666  1.00 85.69           C  
ATOM    292  CD1 LEU A  38      -3.461 -14.793 -17.396  1.00 85.69           C  
ATOM    293  CD2 LEU A  38      -5.593 -15.441 -18.470  1.00 85.69           C  
ATOM    294  N   THR A  39      -4.906 -13.131 -22.662  1.00 87.25           N  
ATOM    295  CA  THR A  39      -4.644 -11.879 -23.383  1.00 87.25           C  
ATOM    296  C   THR A  39      -4.015 -10.845 -22.444  1.00 87.25           C  
ATOM    297  CB  THR A  39      -5.914 -11.304 -24.022  1.00 87.25           C  
ATOM    298  O   THR A  39      -4.256 -10.866 -21.234  1.00 87.25           O  
ATOM    299  CG2 THR A  39      -6.587 -12.278 -24.986  1.00 87.25           C  
ATOM    300  OG1 THR A  39      -6.856 -10.980 -23.029  1.00 87.25           O  
ATOM    301  N   ALA A  40      -3.273  -9.877 -22.994  1.00 77.88           N  
ATOM    302  CA  ALA A  40      -2.680  -8.789 -22.208  1.00 77.88           C  
ATOM    303  C   ALA A  40      -3.726  -8.038 -21.357  1.00 77.88           C  
ATOM    304  CB  ALA A  40      -1.956  -7.838 -23.170  1.00 77.88           C  
ATOM    305  O   ALA A  40      -3.506  -7.788 -20.175  1.00 77.88           O  
ATOM    306  N   ASN A  41      -4.910  -7.767 -21.922  1.00 80.19           N  
ATOM    307  CA  ASN A  41      -6.003  -7.114 -21.197  1.00 80.19           C  
ATOM    308  C   ASN A  41      -6.527  -7.961 -20.032  1.00 80.19           C  
ATOM    309  CB  ASN A  41      -7.148  -6.786 -22.174  1.00 80.19           C  
ATOM    310  O   ASN A  41      -6.794  -7.424 -18.960  1.00 80.19           O  
ATOM    311  CG  ASN A  41      -6.868  -5.579 -23.049  1.00 80.19           C  
ATOM    312  ND2 ASN A  41      -7.729  -5.294 -23.997  1.00 80.19           N  
ATOM    313  OD1 ASN A  41      -5.893  -4.871 -22.900  1.00 80.19           O  
ATOM    314  N   GLN A  42      -6.689  -9.274 -20.218  1.00 86.38           N  
ATOM    315  CA  GLN A  42      -7.139 -10.156 -19.138  1.00 86.38           C  
ATOM    316  C   GLN A  42      -6.118 -10.217 -18.006  1.00 86.38           C  
ATOM    317  CB  GLN A  42      -7.376 -11.567 -19.675  1.00 86.38           C  
ATOM    318  O   GLN A  42      -6.511 -10.183 -16.846  1.00 86.38           O  
ATOM    319  CG  GLN A  42      -8.689 -11.674 -20.466  1.00 86.38           C  
ATOM    320  CD  GLN A  42      -8.736 -12.937 -21.315  1.00 86.38           C  
ATOM    321  NE2 GLN A  42      -9.900 -13.431 -21.669  1.00 86.38           N  
ATOM    322  OE1 GLN A  42      -7.718 -13.466 -21.731  1.00 86.38           O  
ATOM    323  N   LEU A  43      -4.827 -10.265 -18.333  1.00 84.38           N  
ATOM    324  CA  LEU A  43      -3.763 -10.260 -17.338  1.00 84.38           C  
ATOM    325  C   LEU A  43      -3.778  -8.975 -16.494  1.00 84.38           C  
ATOM    326  CB  LEU A  43      -2.432 -10.466 -18.071  1.00 84.38           C  
ATOM    327  O   LEU A  43      -3.737  -9.057 -15.268  1.00 84.38           O  
ATOM    328  CG  LEU A  43      -1.213 -10.457 -17.139  1.00 84.38           C  
ATOM    329  CD1 LEU A  43      -1.242 -11.633 -16.158  1.00 84.38           C  
ATOM    330  CD2 LEU A  43       0.047 -10.508 -17.999  1.00 84.38           C  
ATOM    331  N   LEU A  44      -3.920  -7.809 -17.135  1.00 81.56           N  
ATOM    332  CA  LEU A  44      -4.061  -6.529 -16.432  1.00 81.56           C  
ATOM    333  C   LEU A  44      -5.271  -6.537 -15.490  1.00 81.56           C  
ATOM    334  CB  LEU A  44      -4.180  -5.381 -17.451  1.00 81.56           C  
ATOM    335  O   LEU A  44      -5.146  -6.178 -14.322  1.00 81.56           O  
ATOM    336  CG  LEU A  44      -2.891  -5.073 -18.235  1.00 81.56           C  
ATOM    337  CD1 LEU A  44      -3.196  -4.041 -19.322  1.00 81.56           C  
ATOM    338  CD2 LEU A  44      -1.785  -4.520 -17.336  1.00 81.56           C  
ATOM    339  N   TRP A  45      -6.427  -7.019 -15.959  1.00 87.62           N  
ATOM    340  CA  TRP A  45      -7.622  -7.136 -15.119  1.00 87.62           C  
ATOM    341  C   TRP A  45      -7.445  -8.108 -13.954  1.00 87.62           C  
ATOM    342  CB  TRP A  45      -8.832  -7.543 -15.966  1.00 87.62           C  
ATOM    343  O   TRP A  45      -7.919  -7.819 -12.860  1.00 87.62           O  
ATOM    344  CG  TRP A  45      -9.528  -6.393 -16.614  1.00 87.62           C  
ATOM    345  CD1 TRP A  45      -9.555  -6.112 -17.935  1.00 87.62           C  
ATOM    346  CD2 TRP A  45     -10.289  -5.333 -15.963  1.00 87.62           C  
ATOM    347  CE2 TRP A  45     -10.762  -4.437 -16.967  1.00 87.62           C  
ATOM    348  CE3 TRP A  45     -10.615  -5.031 -14.623  1.00 87.62           C  
ATOM    349  NE1 TRP A  45     -10.278  -4.955 -18.149  1.00 87.62           N  
ATOM    350  CH2 TRP A  45     -11.847  -3.038 -15.320  1.00 87.62           C  
ATOM    351  CZ2 TRP A  45     -11.533  -3.306 -16.663  1.00 87.62           C  
ATOM    352  CZ3 TRP A  45     -11.385  -3.895 -14.305  1.00 87.62           C  
ATOM    353  N   ILE A  46      -6.773  -9.242 -14.159  1.00 88.25           N  
ATOM    354  CA  ILE A  46      -6.499 -10.223 -13.102  1.00 88.25           C  
ATOM    355  C   ILE A  46      -5.669  -9.594 -11.975  1.00 88.25           C  
ATOM    356  CB  ILE A  46      -5.819 -11.472 -13.716  1.00 88.25           C  
ATOM    357  O   ILE A  46      -5.968  -9.832 -10.806  1.00 88.25           O  
ATOM    358  CG1 ILE A  46      -6.857 -12.331 -14.465  1.00 88.25           C  
ATOM    359  CG2 ILE A  46      -5.125 -12.328 -12.647  1.00 88.25           C  
ATOM    360  CD1 ILE A  46      -6.255 -13.355 -15.434  1.00 88.25           C  
ATOM    361  N   ILE A  47      -4.659  -8.792 -12.322  1.00 84.56           N  
ATOM    362  CA  ILE A  47      -3.789  -8.105 -11.359  1.00 84.56           C  
ATOM    363  C   ILE A  47      -4.554  -6.976 -10.653  1.00 84.56           C  
ATOM    364  CB  ILE A  47      -2.515  -7.609 -12.087  1.00 84.56           C  
ATOM    365  O   ILE A  47      -4.532  -6.873  -9.429  1.00 84.56           O  
ATOM    366  CG1 ILE A  47      -1.672  -8.816 -12.571  1.00 84.56           C  
ATOM    367  CG2 ILE A  47      -1.662  -6.699 -11.185  1.00 84.56           C  
ATOM    368  CD1 ILE A  47      -0.543  -8.445 -13.542  1.00 84.56           C  
ATOM    369  N   ASP A  48      -5.287  -6.159 -11.410  1.00 84.12           N  
ATOM    370  CA  ASP A  48      -5.839  -4.904 -10.898  1.00 84.12           C  
ATOM    371  C   ASP A  48      -7.188  -5.042 -10.179  1.00 84.12           C  
ATOM    372  CB  ASP A  48      -5.976  -3.920 -12.067  1.00 84.12           C  
ATOM    373  O   ASP A  48      -7.488  -4.252  -9.279  1.00 84.12           O  
ATOM    374  CG  ASP A  48      -4.652  -3.326 -12.548  1.00 84.12           C  
ATOM    375  OD1 ASP A  48      -3.693  -3.262 -11.749  1.00 84.12           O  
ATOM    376  OD2 ASP A  48      -4.676  -2.599 -13.567  1.00 84.12           O  
ATOM    377  N   ILE A  49      -8.036  -6.009 -10.558  1.00 87.62           N  
ATOM    378  CA  ILE A  49      -9.428  -6.075 -10.073  1.00 87.62           C  
ATOM    379  C   ILE A  49      -9.516  -6.235  -8.552  1.00 87.62           C  
ATOM    380  CB  ILE A  49     -10.225  -7.181 -10.802  1.00 87.62           C  
ATOM    381  O   ILE A  49     -10.445  -5.719  -7.933  1.00 87.62           O  
ATOM    382  CG1 ILE A  49     -11.748  -7.113 -10.562  1.00 87.62           C  
ATOM    383  CG2 ILE A  49      -9.749  -8.588 -10.403  1.00 87.62           C  
ATOM    384  CD1 ILE A  49     -12.409  -5.837 -11.097  1.00 87.62           C  
ATOM    385  N   TYR A  50      -8.542  -6.913  -7.943  1.00 89.88           N  
ATOM    386  CA  TYR A  50      -8.480  -7.106  -6.499  1.00 89.88           C  
ATOM    387  C   TYR A  50      -8.395  -5.769  -5.755  1.00 89.88           C  
ATOM    388  CB  TYR A  50      -7.279  -7.991  -6.172  1.00 89.88           C  
ATOM    389  O   TYR A  50      -9.292  -5.447  -4.973  1.00 89.88           O  
ATOM    390  CG  TYR A  50      -7.017  -8.105  -4.687  1.00 89.88           C  
ATOM    391  CD1 TYR A  50      -5.980  -7.364  -4.092  1.00 89.88           C  
ATOM    392  CD2 TYR A  50      -7.837  -8.927  -3.895  1.00 89.88           C  
ATOM    393  CE1 TYR A  50      -5.721  -7.495  -2.715  1.00 89.88           C  
ATOM    394  CE2 TYR A  50      -7.557  -9.087  -2.526  1.00 89.88           C  
ATOM    395  OH  TYR A  50      -6.186  -8.606  -0.634  1.00 89.88           O  
ATOM    396  CZ  TYR A  50      -6.485  -8.387  -1.938  1.00 89.88           C  
ATOM    397  N   SER A  51      -7.365  -4.971  -6.047  1.00 85.06           N  
ATOM    398  CA  SER A  51      -7.143  -3.677  -5.397  1.00 85.06           C  
ATOM    399  C   SER A  51      -8.226  -2.669  -5.775  1.00 85.06           C  
ATOM    400  CB  SER A  51      -5.757  -3.124  -5.741  1.00 85.06           C  
ATOM    401  O   SER A  51      -8.661  -1.894  -4.932  1.00 85.06           O  
ATOM    402  OG  SER A  51      -4.782  -4.117  -5.491  1.00 85.06           O  
ATOM    403  N   LEU A  52      -8.750  -2.726  -7.007  1.00 83.56           N  
ATOM    404  CA  LEU A  52      -9.873  -1.889  -7.441  1.00 83.56           C  
ATOM    405  C   LEU A  52     -11.135  -2.129  -6.599  1.00 83.56           C  
ATOM    406  CB  LEU A  52     -10.158  -2.158  -8.931  1.00 83.56           C  
ATOM    407  O   LEU A  52     -11.730  -1.179  -6.081  1.00 83.56           O  
ATOM    408  CG  LEU A  52      -9.155  -1.529  -9.913  1.00 83.56           C  
ATOM    409  CD1 LEU A  52      -9.473  -2.009 -11.331  1.00 83.56           C  
ATOM    410  CD2 LEU A  52      -9.209  -0.000  -9.924  1.00 83.56           C  
ATOM    411  N   ILE A  53     -11.545  -3.392  -6.438  1.00 87.88           N  
ATOM    412  CA  ILE A  53     -12.708  -3.743  -5.613  1.00 87.88           C  
ATOM    413  C   ILE A  53     -12.441  -3.409  -4.147  1.00 87.88           C  
ATOM    414  CB  ILE A  53     -13.084  -5.229  -5.806  1.00 87.88           C  
ATOM    415  O   ILE A  53     -13.316  -2.852  -3.479  1.00 87.88           O  
ATOM    416  CG1 ILE A  53     -13.591  -5.509  -7.239  1.00 87.88           C  
ATOM    417  CG2 ILE A  53     -14.142  -5.676  -4.783  1.00 87.88           C  
ATOM    418  CD1 ILE A  53     -14.940  -4.883  -7.619  1.00 87.88           C  
ATOM    419  N   MET A  54     -11.232  -3.698  -3.662  1.00 88.50           N  
ATOM    420  CA  MET A  54     -10.836  -3.398  -2.294  1.00 88.50           C  
ATOM    421  C   MET A  54     -10.937  -1.895  -1.997  1.00 88.50           C  
ATOM    422  CB  MET A  54      -9.436  -3.957  -2.028  1.00 88.50           C  
ATOM    423  O   MET A  54     -11.664  -1.502  -1.086  1.00 88.50           O  
ATOM    424  CG  MET A  54      -9.066  -3.842  -0.549  1.00 88.50           C  
ATOM    425  SD  MET A  54      -7.431  -4.506  -0.159  1.00 88.50           S  
ATOM    426  CE  MET A  54      -6.403  -3.236  -0.937  1.00 88.50           C  
ATOM    427  N   ALA A  55     -10.299  -1.047  -2.808  1.00 83.31           N  
ATOM    428  CA  ALA A  55     -10.297   0.407  -2.655  1.00 83.31           C  
ATOM    429  C   ALA A  55     -11.707   1.016  -2.738  1.00 83.31           C  
ATOM    430  CB  ALA A  55      -9.384   0.997  -3.737  1.00 83.31           C  
ATOM    431  O   ALA A  55     -12.042   1.926  -1.977  1.00 83.31           O  
ATOM    432  N   GLY A  56     -12.560   0.502  -3.631  1.00 82.31           N  
ATOM    433  CA  GLY A  56     -13.942   0.967  -3.760  1.00 82.31           C  
ATOM    434  C   GLY A  56     -14.816   0.613  -2.553  1.00 82.31           C  
ATOM    435  O   GLY A  56     -15.672   1.404  -2.150  1.00 82.31           O  
ATOM    436  N   LEU A  57     -14.616  -0.571  -1.967  1.00 88.38           N  
ATOM    437  CA  LEU A  57     -15.504  -1.120  -0.939  1.00 88.38           C  
ATOM    438  C   LEU A  57     -15.003  -0.951   0.493  1.00 88.38           C  
ATOM    439  CB  LEU A  57     -15.819  -2.589  -1.259  1.00 88.38           C  
ATOM    440  O   LEU A  57     -15.800  -1.128   1.413  1.00 88.38           O  
ATOM    441  CG  LEU A  57     -16.624  -2.781  -2.555  1.00 88.38           C  
ATOM    442  CD1 LEU A  57     -16.869  -4.268  -2.766  1.00 88.38           C  
ATOM    443  CD2 LEU A  57     -18.010  -2.128  -2.487  1.00 88.38           C  
ATOM    444  N   ILE A  58     -13.748  -0.554   0.711  1.00 89.69           N  
ATOM    445  CA  ILE A  58     -13.174  -0.434   2.058  1.00 89.69           C  
ATOM    446  C   ILE A  58     -13.993   0.494   2.969  1.00 89.69           C  
ATOM    447  CB  ILE A  58     -11.689  -0.028   1.946  1.00 89.69           C  
ATOM    448  O   ILE A  58     -14.338   0.124   4.090  1.00 89.69           O  
ATOM    449  CG1 ILE A  58     -10.947  -0.386   3.243  1.00 89.69           C  
ATOM    450  CG2 ILE A  58     -11.478   1.447   1.548  1.00 89.69           C  
ATOM    451  CD1 ILE A  58      -9.432  -0.396   3.038  1.00 89.69           C  
ATOM    452  N   LEU A  59     -14.404   1.660   2.460  1.00 86.62           N  
ATOM    453  CA  LEU A  59     -15.242   2.637   3.169  1.00 86.62           C  
ATOM    454  C   LEU A  59     -16.653   2.118   3.473  1.00 86.62           C  
ATOM    455  CB  LEU A  59     -15.229   3.965   2.400  1.00 86.62           C  
ATOM    456  O   LEU A  59     -17.053   2.153   4.640  1.00 86.62           O  
ATOM    457  CG  LEU A  59     -14.057   4.844   2.851  1.00 86.62           C  
ATOM    458  CD1 LEU A  59     -13.777   5.897   1.802  1.00 86.62           C  
ATOM    459  CD2 LEU A  59     -14.369   5.572   4.155  1.00 86.62           C  
ATOM    460  N   PRO A  60     -17.402   1.598   2.481  1.00 86.94           N  
ATOM    461  CA  PRO A  60     -18.664   0.907   2.730  1.00 86.94           C  
ATOM    462  C   PRO A  60     -18.566  -0.211   3.774  1.00 86.94           C  
ATOM    463  CB  PRO A  60     -19.070   0.338   1.369  1.00 86.94           C  
ATOM    464  O   PRO A  60     -19.438  -0.322   4.637  1.00 86.94           O  
ATOM    465  CG  PRO A  60     -18.485   1.344   0.381  1.00 86.94           C  
ATOM    466  CD  PRO A  60     -17.191   1.779   1.049  1.00 86.94           C  
ATOM    467  N   MET A  61     -17.505  -1.020   3.728  1.00 89.88           N  
ATOM    468  CA  MET A  61     -17.303  -2.119   4.672  1.00 89.88           C  
ATOM    469  C   MET A  61     -16.926  -1.627   6.072  1.00 89.88           C  
ATOM    470  CB  MET A  61     -16.266  -3.109   4.133  1.00 89.88           C  
ATOM    471  O   MET A  61     -17.350  -2.231   7.054  1.00 89.88           O  
ATOM    472  CG  MET A  61     -16.742  -3.845   2.874  1.00 89.88           C  
ATOM    473  SD  MET A  61     -18.341  -4.692   3.025  1.00 89.88           S  
ATOM    474  CE  MET A  61     -19.039  -4.291   1.404  1.00 89.88           C  
ATOM    475  N   GLY A  62     -16.227  -0.495   6.194  1.00 88.94           N  
ATOM    476  CA  GLY A  62     -16.025   0.188   7.474  1.00 88.94           C  
ATOM    477  C   GLY A  62     -17.344   0.591   8.134  1.00 88.94           C  
ATOM    478  O   GLY A  62     -17.574   0.265   9.298  1.00 88.94           O  
ATOM    479  N   ALA A  63     -18.248   1.217   7.375  1.00 85.12           N  
ATOM    480  CA  ALA A  63     -19.582   1.579   7.862  1.00 85.12           C  
ATOM    481  C   ALA A  63     -20.430   0.342   8.210  1.00 85.12           C  
ATOM    482  CB  ALA A  63     -20.266   2.449   6.802  1.00 85.12           C  
ATOM    483  O   ALA A  63     -21.126   0.319   9.226  1.00 85.12           O  
ATOM    484  N   LEU A  64     -20.338  -0.723   7.404  1.00 87.56           N  
ATOM    485  CA  LEU A  64     -20.967  -2.006   7.719  1.00 87.56           C  
ATOM    486  C   LEU A  64     -20.441  -2.570   9.048  1.00 87.56           C  
ATOM    487  CB  LEU A  64     -20.736  -2.981   6.549  1.00 87.56           C  
ATOM    488  O   LEU A  64     -21.232  -3.037   9.866  1.00 87.56           O  
ATOM    489  CG  LEU A  64     -21.358  -4.374   6.748  1.00 87.56           C  
ATOM    490  CD1 LEU A  64     -22.878  -4.309   6.866  1.00 87.56           C  
ATOM    491  CD2 LEU A  64     -21.016  -5.277   5.565  1.00 87.56           C  
ATOM    492  N   GLY A  65     -19.129  -2.488   9.280  1.00 87.31           N  
ATOM    493  CA  GLY A  65     -18.462  -2.947  10.498  1.00 87.31           C  
ATOM    494  C   GLY A  65     -18.921  -2.239  11.763  1.00 87.31           C  
ATOM    495  O   GLY A  65     -19.135  -2.901  12.778  1.00 87.31           O  
ATOM    496  N   ASP A  66     -19.144  -0.927  11.703  1.00 85.00           N  
ATOM    497  CA  ASP A  66     -19.663  -0.167  12.846  1.00 85.00           C  
ATOM    498  C   ASP A  66     -21.118  -0.555  13.195  1.00 85.00           C  
ATOM    499  CB  ASP A  66     -19.496   1.341  12.589  1.00 85.00           C  
ATOM    500  O   ASP A  66     -21.504  -0.519  14.368  1.00 85.00           O  
ATOM    501  CG  ASP A  66     -18.044   1.839  12.689  1.00 85.00           C  
ATOM    502  OD1 ASP A  66     -17.151   1.099  13.181  1.00 85.00           O  
ATOM    503  OD2 ASP A  66     -17.797   3.003  12.311  1.00 85.00           O  
ATOM    504  N   ARG A  67     -21.897  -1.034  12.211  1.00 85.44           N  
ATOM    505  CA  ARG A  67     -23.269  -1.533  12.407  1.00 85.44           C  
ATOM    506  C   ARG A  67     -23.320  -2.956  12.966  1.00 85.44           C  
ATOM    507  CB  ARG A  67     -24.034  -1.425  11.080  1.00 85.44           C  
ATOM    508  O   ARG A  67     -24.013  -3.208  13.954  1.00 85.44           O  
ATOM    509  CG  ARG A  67     -25.525  -1.748  11.255  1.00 85.44           C  
ATOM    510  CD  ARG A  67     -26.199  -1.852   9.897  1.00 85.44           C  
ATOM    511  NE  ARG A  67     -27.610  -2.270  10.014  1.00 85.44           N  
ATOM    512  NH1 ARG A  67     -28.499  -0.865   8.436  1.00 85.44           N  
ATOM    513  NH2 ARG A  67     -29.791  -2.416   9.368  1.00 85.44           N  
ATOM    514  CZ  ARG A  67     -28.620  -1.854   9.271  1.00 85.44           C  
ATOM    515  N   ILE A  68     -22.646  -3.905  12.309  1.00 88.06           N  
ATOM    516  CA  ILE A  68     -22.749  -5.345  12.632  1.00 88.06           C  
ATOM    517  C   ILE A  68     -21.711  -5.810  13.664  1.00 88.06           C  
ATOM    518  CB  ILE A  68     -22.739  -6.228  11.362  1.00 88.06           C  
ATOM    519  O   ILE A  68     -21.799  -6.930  14.172  1.00 88.06           O  
ATOM    520  CG1 ILE A  68     -21.343  -6.320  10.702  1.00 88.06           C  
ATOM    521  CG2 ILE A  68     -23.840  -5.768  10.387  1.00 88.06           C  
ATOM    522  CD1 ILE A  68     -21.283  -7.237   9.477  1.00 88.06           C  
ATOM    523  N   GLY A  69     -20.732  -4.960  13.973  1.00 88.50           N  
ATOM    524  CA  GLY A  69     -19.613  -5.244  14.861  1.00 88.50           C  
ATOM    525  C   GLY A  69     -18.428  -5.911  14.157  1.00 88.50           C  
ATOM    526  O   GLY A  69     -18.577  -6.669  13.191  1.00 88.50           O  
ATOM    527  N   PHE A  70     -17.231  -5.685  14.708  1.00 88.56           N  
ATOM    528  CA  PHE A  70     -15.971  -6.219  14.189  1.00 88.56           C  
ATOM    529  C   PHE A  70     -15.986  -7.748  14.108  1.00 88.56           C  
ATOM    530  CB  PHE A  70     -14.758  -5.693  14.993  1.00 88.56           C  
ATOM    531  O   PHE A  70     -15.519  -8.289  13.113  1.00 88.56           O  
ATOM    532  CG  PHE A  70     -14.097  -6.681  15.949  1.00 88.56           C  
ATOM    533  CD1 PHE A  70     -14.260  -6.557  17.335  1.00 88.56           C  
ATOM    534  CD2 PHE A  70     -13.264  -7.700  15.457  1.00 88.56           C  
ATOM    535  CE1 PHE A  70     -13.698  -7.483  18.229  1.00 88.56           C  
ATOM    536  CE2 PHE A  70     -12.640  -8.591  16.344  1.00 88.56           C  
ATOM    537  CZ  PHE A  70     -12.863  -8.493  17.727  1.00 88.56           C  
ATOM    538  N   LYS A  71     -16.548  -8.468  15.097  1.00 93.31           N  
ATOM    539  CA  LYS A  71     -16.559  -9.947  15.074  1.00 93.31           C  
ATOM    540  C   LYS A  71     -17.262 -10.488  13.827  1.00 93.31           C  
ATOM    541  CB  LYS A  71     -17.202 -10.538  16.348  1.00 93.31           C  
ATOM    542  O   LYS A  71     -16.749 -11.401  13.184  1.00 93.31           O  
ATOM    543  CG  LYS A  71     -17.136 -12.083  16.317  1.00 93.31           C  
ATOM    544  CD  LYS A  71     -17.741 -12.798  17.533  1.00 93.31           C  
ATOM    545  CE  LYS A  71     -17.550 -14.311  17.320  1.00 93.31           C  
ATOM    546  NZ  LYS A  71     -17.734 -15.125  18.549  1.00 93.31           N  
ATOM    547  N   LYS A  72     -18.453  -9.960  13.519  1.00 93.44           N  
ATOM    548  CA  LYS A  72     -19.251 -10.421  12.376  1.00 93.44           C  
ATOM    549  C   LYS A  72     -18.591 -10.031  11.063  1.00 93.44           C  
ATOM    550  CB  LYS A  72     -20.674  -9.855  12.414  1.00 93.44           C  
ATOM    551  O   LYS A  72     -18.491 -10.880  10.185  1.00 93.44           O  
ATOM    552  CG  LYS A  72     -21.575 -10.495  13.477  1.00 93.44           C  
ATOM    553  CD  LYS A  72     -23.021 -10.071  13.192  1.00 93.44           C  
ATOM    554  CE  LYS A  72     -24.013 -10.606  14.219  1.00 93.44           C  
ATOM    555  NZ  LYS A  72     -25.404 -10.357  13.774  1.00 93.44           N  
ATOM    556  N   LEU A  73     -18.115  -8.790  10.953  1.00 94.25           N  
ATOM    557  CA  LEU A  73     -17.433  -8.333   9.746  1.00 94.25           C  
ATOM    558  C   LEU A  73     -16.162  -9.148   9.480  1.00 94.25           C  
ATOM    559  CB  LEU A  73     -17.135  -6.829   9.862  1.00 94.25           C  
ATOM    560  O   LEU A  73     -15.959  -9.590   8.356  1.00 94.25           O  
ATOM    561  CG  LEU A  73     -16.572  -6.248   8.550  1.00 94.25           C  
ATOM    562  CD1 LEU A  73     -17.617  -6.257   7.430  1.00 94.25           C  
ATOM    563  CD2 LEU A  73     -16.116  -4.807   8.745  1.00 94.25           C  
ATOM    564  N   LEU A  74     -15.362  -9.418  10.517  1.00 95.75           N  
ATOM    565  CA  LEU A  74     -14.165 -10.252  10.419  1.00 95.75           C  
ATOM    566  C   LEU A  74     -14.524 -11.671   9.963  1.00 95.75           C  
ATOM    567  CB  LEU A  74     -13.436 -10.254  11.777  1.00 95.75           C  
ATOM    568  O   LEU A  74     -13.927 -12.168   9.021  1.00 95.75           O  
ATOM    569  CG  LEU A  74     -12.021 -10.856  11.740  1.00 95.75           C  
ATOM    570  CD1 LEU A  74     -11.042  -9.952  10.994  1.00 95.75           C  
ATOM    571  CD2 LEU A  74     -11.496 -11.002  13.169  1.00 95.75           C  
ATOM    572  N   PHE A  75     -15.537 -12.300  10.569  1.00 97.44           N  
ATOM    573  CA  PHE A  75     -15.975 -13.648  10.189  1.00 97.44           C  
ATOM    574  C   PHE A  75     -16.457 -13.724   8.732  1.00 97.44           C  
ATOM    575  CB  PHE A  75     -17.086 -14.108  11.144  1.00 97.44           C  
ATOM    576  O   PHE A  75     -16.032 -14.607   7.990  1.00 97.44           O  
ATOM    577  CG  PHE A  75     -17.533 -15.537  10.908  1.00 97.44           C  
ATOM    578  CD1 PHE A  75     -18.598 -15.808  10.027  1.00 97.44           C  
ATOM    579  CD2 PHE A  75     -16.860 -16.601  11.539  1.00 97.44           C  
ATOM    580  CE1 PHE A  75     -18.990 -17.135   9.781  1.00 97.44           C  
ATOM    581  CE2 PHE A  75     -17.258 -17.928  11.296  1.00 97.44           C  
ATOM    582  CZ  PHE A  75     -18.322 -18.195  10.418  1.00 97.44           C  
ATOM    583  N   ILE A  76     -17.330 -12.797   8.320  1.00 97.69           N  
ATOM    584  CA  ILE A  76     -17.866 -12.751   6.952  1.00 97.69           C  
ATOM    585  C   ILE A  76     -16.734 -12.467   5.964  1.00 97.69           C  
ATOM    586  CB  ILE A  76     -19.007 -11.714   6.833  1.00 97.69           C  
ATOM    587  O   ILE A  76     -16.608 -13.186   4.980  1.00 97.69           O  
ATOM    588  CG1 ILE A  76     -20.216 -12.127   7.706  1.00 97.69           C  
ATOM    589  CG2 ILE A  76     -19.467 -11.566   5.368  1.00 97.69           C  
ATOM    590  CD1 ILE A  76     -21.237 -10.999   7.908  1.00 97.69           C  
ATOM    591  N   GLY A  77     -15.879 -11.483   6.251  1.00 97.12           N  
ATOM    592  CA  GLY A  77     -14.724 -11.146   5.421  1.00 97.12           C  
ATOM    593  C   GLY A  77     -13.775 -12.326   5.240  1.00 97.12           C  
ATOM    594  O   GLY A  77     -13.413 -12.648   4.113  1.00 97.12           O  
ATOM    595  N   THR A  78     -13.447 -13.037   6.324  1.00 97.81           N  
ATOM    596  CA  THR A  78     -12.627 -14.254   6.275  1.00 97.81           C  
ATOM    597  C   THR A  78     -13.283 -15.346   5.428  1.00 97.81           C  
ATOM    598  CB  THR A  78     -12.369 -14.791   7.694  1.00 97.81           C  
ATOM    599  O   THR A  78     -12.608 -15.975   4.616  1.00 97.81           O  
ATOM    600  CG2 THR A  78     -11.528 -16.059   7.692  1.00 97.81           C  
ATOM    601  OG1 THR A  78     -11.660 -13.870   8.482  1.00 97.81           O  
ATOM    602  N   ALA A  79     -14.592 -15.570   5.576  1.00 97.94           N  
ATOM    603  CA  ALA A  79     -15.310 -16.575   4.796  1.00 97.94           C  
ATOM    604  C   ALA A  79     -15.357 -16.216   3.301  1.00 97.94           C  
ATOM    605  CB  ALA A  79     -16.712 -16.749   5.389  1.00 97.94           C  
ATOM    606  O   ALA A  79     -15.067 -17.064   2.460  1.00 97.94           O  
ATOM    607  N   VAL A  80     -15.662 -14.957   2.969  1.00 98.06           N  
ATOM    608  CA  VAL A  80     -15.673 -14.443   1.590  1.00 98.06           C  
ATOM    609  C   VAL A  80     -14.286 -14.567   0.960  1.00 98.06           C  
ATOM    610  CB  VAL A  80     -16.176 -12.984   1.562  1.00 98.06           C  
ATOM    611  O   VAL A  80     -14.167 -15.070  -0.155  1.00 98.06           O  
ATOM    612  CG1 VAL A  80     -16.005 -12.318   0.194  1.00 98.06           C  
ATOM    613  CG2 VAL A  80     -17.674 -12.916   1.896  1.00 98.06           C  
ATOM    614  N   PHE A  81     -13.232 -14.195   1.690  1.00 97.25           N  
ATOM    615  CA  PHE A  81     -11.849 -14.338   1.235  1.00 97.25           C  
ATOM    616  C   PHE A  81     -11.463 -15.816   1.018  1.00 97.25           C  
ATOM    617  CB  PHE A  81     -10.929 -13.632   2.243  1.00 97.25           C  
ATOM    618  O   PHE A  81     -10.791 -16.152   0.045  1.00 97.25           O  
ATOM    619  CG  PHE A  81      -9.525 -13.396   1.730  1.00 97.25           C  
ATOM    620  CD1 PHE A  81      -8.540 -14.383   1.895  1.00 97.25           C  
ATOM    621  CD2 PHE A  81      -9.202 -12.197   1.067  1.00 97.25           C  
ATOM    622  CE1 PHE A  81      -7.245 -14.192   1.386  1.00 97.25           C  
ATOM    623  CE2 PHE A  81      -7.903 -11.998   0.567  1.00 97.25           C  
ATOM    624  CZ  PHE A  81      -6.927 -12.997   0.720  1.00 97.25           C  
ATOM    625  N   GLY A  82     -11.945 -16.730   1.865  1.00 96.94           N  
ATOM    626  CA  GLY A  82     -11.747 -18.177   1.706  1.00 96.94           C  
ATOM    627  C   GLY A  82     -12.426 -18.764   0.484  1.00 96.94           C  
ATOM    628  O   GLY A  82     -11.801 -19.496  -0.281  1.00 96.94           O  
ATOM    629  N   VAL A  83     -13.692 -18.410   0.271  1.00 97.31           N  
ATOM    630  CA  VAL A  83     -14.444 -18.833  -0.915  1.00 97.31           C  
ATOM    631  C   VAL A  83     -13.793 -18.279  -2.180  1.00 97.31           C  
ATOM    632  CB  VAL A  83     -15.918 -18.407  -0.803  1.00 97.31           C  
ATOM    633  O   VAL A  83     -13.599 -19.027  -3.134  1.00 97.31           O  
ATOM    634  CG1 VAL A  83     -16.696 -18.664  -2.099  1.00 97.31           C  
ATOM    635  CG2 VAL A  83     -16.619 -19.195   0.313  1.00 97.31           C  
ATOM    636  N   GLY A  84     -13.391 -17.005  -2.173  1.00 96.81           N  
ATOM    637  CA  GLY A  84     -12.657 -16.394  -3.279  1.00 96.81           C  
ATOM    638  C   GLY A  84     -11.321 -17.089  -3.559  1.00 96.81           C  
ATOM    639  O   GLY A  84     -11.006 -17.342  -4.718  1.00 96.81           O  
ATOM    640  N   SER A  85     -10.579 -17.477  -2.515  1.00 95.44           N  
ATOM    641  CA  SER A  85      -9.308 -18.207  -2.647  1.00 95.44           C  
ATOM    642  C   SER A  85      -9.515 -19.591  -3.273  1.00 95.44           C  
ATOM    643  CB  SER A  85      -8.620 -18.372  -1.284  1.00 95.44           C  
ATOM    644  O   SER A  85      -8.793 -19.963  -4.193  1.00 95.44           O  
ATOM    645  OG  SER A  85      -8.115 -17.160  -0.760  1.00 95.44           O  
ATOM    646  N   LEU A  86     -10.533 -20.345  -2.837  1.00 96.31           N  
ATOM    647  CA  LEU A  86     -10.877 -21.638  -3.447  1.00 96.31           C  
ATOM    648  C   LEU A  86     -11.311 -21.473  -4.907  1.00 96.31           C  
ATOM    649  CB  LEU A  86     -12.003 -22.325  -2.648  1.00 96.31           C  
ATOM    650  O   LEU A  86     -10.857 -22.217  -5.773  1.00 96.31           O  
ATOM    651  CG  LEU A  86     -11.558 -22.950  -1.319  1.00 96.31           C  
ATOM    652  CD1 LEU A  86     -12.773 -23.394  -0.507  1.00 96.31           C  
ATOM    653  CD2 LEU A  86     -10.650 -24.166  -1.523  1.00 96.31           C  
ATOM    654  N   ALA A  87     -12.162 -20.487  -5.192  1.00 96.19           N  
ATOM    655  CA  ALA A  87     -12.619 -20.214  -6.550  1.00 96.19           C  
ATOM    656  C   ALA A  87     -11.451 -19.823  -7.473  1.00 96.19           C  
ATOM    657  CB  ALA A  87     -13.704 -19.133  -6.481  1.00 96.19           C  
ATOM    658  O   ALA A  87     -11.376 -20.301  -8.605  1.00 96.19           O  
ATOM    659  N   ALA A  88     -10.496 -19.030  -6.976  1.00 93.69           N  
ATOM    660  CA  ALA A  88      -9.291 -18.656  -7.709  1.00 93.69           C  
ATOM    661  C   ALA A  88      -8.386 -19.870  -7.973  1.00 93.69           C  
ATOM    662  CB  ALA A  88      -8.562 -17.551  -6.934  1.00 93.69           C  
ATOM    663  O   ALA A  88      -7.958 -20.066  -9.108  1.00 93.69           O  
ATOM    664  N   ALA A  89      -8.161 -20.724  -6.966  1.00 93.38           N  
ATOM    665  CA  ALA A  89      -7.344 -21.935  -7.087  1.00 93.38           C  
ATOM    666  C   ALA A  89      -7.825 -22.897  -8.181  1.00 93.38           C  
ATOM    667  CB  ALA A  89      -7.357 -22.676  -5.747  1.00 93.38           C  
ATOM    668  O   ALA A  89      -7.010 -23.528  -8.850  1.00 93.38           O  
ATOM    669  N   PHE A  90      -9.144 -23.009  -8.349  1.00 94.31           N  
ATOM    670  CA  PHE A  90      -9.781 -23.922  -9.299  1.00 94.31           C  
ATOM    671  C   PHE A  90     -10.386 -23.199 -10.509  1.00 94.31           C  
ATOM    672  CB  PHE A  90     -10.799 -24.798  -8.553  1.00 94.31           C  
ATOM    673  O   PHE A  90     -11.269 -23.741 -11.173  1.00 94.31           O  
ATOM    674  CG  PHE A  90     -10.181 -25.679  -7.484  1.00 94.31           C  
ATOM    675  CD1 PHE A  90      -9.350 -26.752  -7.856  1.00 94.31           C  
ATOM    676  CD2 PHE A  90     -10.429 -25.432  -6.122  1.00 94.31           C  
ATOM    677  CE1 PHE A  90      -8.764 -27.566  -6.871  1.00 94.31           C  
ATOM    678  CE2 PHE A  90      -9.835 -26.238  -5.135  1.00 94.31           C  
ATOM    679  CZ  PHE A  90      -9.003 -27.306  -5.510  1.00 94.31           C  
ATOM    680  N   SER A  91      -9.948 -21.971 -10.800  1.00 93.69           N  
ATOM    681  CA  SER A  91     -10.497 -21.186 -11.907  1.00 93.69           C  
ATOM    682  C   SER A  91     -10.133 -21.802 -13.268  1.00 93.69           C  
ATOM    683  CB  SER A  91     -10.018 -19.738 -11.830  1.00 93.69           C  
ATOM    684  O   SER A  91      -8.951 -21.866 -13.604  1.00 93.69           O  
ATOM    685  OG  SER A  91     -10.812 -19.027 -10.903  1.00 93.69           O  
ATOM    686  N   PRO A  92     -11.122 -22.204 -14.094  1.00 90.69           N  
ATOM    687  CA  PRO A  92     -10.861 -22.847 -15.385  1.00 90.69           C  
ATOM    688  C   PRO A  92     -10.587 -21.848 -16.517  1.00 90.69           C  
ATOM    689  CB  PRO A  92     -12.127 -23.663 -15.665  1.00 90.69           C  
ATOM    690  O   PRO A  92     -10.146 -22.239 -17.593  1.00 90.69           O  
ATOM    691  CG  PRO A  92     -13.234 -22.822 -15.029  1.00 90.69           C  
ATOM    692  CD  PRO A  92     -12.551 -22.242 -13.794  1.00 90.69           C  
ATOM    693  N   THR A  93     -10.906 -20.565 -16.319  1.00 92.94           N  
ATOM    694  CA  THR A  93     -10.800 -19.521 -17.347  1.00 92.94           C  
ATOM    695  C   THR A  93     -10.329 -18.197 -16.752  1.00 92.94           C  
ATOM    696  CB  THR A  93     -12.133 -19.289 -18.086  1.00 92.94           C  
ATOM    697  O   THR A  93     -10.495 -17.942 -15.557  1.00 92.94           O  
ATOM    698  CG2 THR A  93     -12.752 -20.549 -18.688  1.00 92.94           C  
ATOM    699  OG1 THR A  93     -13.104 -18.713 -17.239  1.00 92.94           O  
ATOM    700  N   ALA A  94      -9.809 -17.311 -17.608  1.00 90.50           N  
ATOM    701  CA  ALA A  94      -9.412 -15.954 -17.231  1.00 90.50           C  
ATOM    702  C   ALA A  94     -10.543 -15.178 -16.535  1.00 90.50           C  
ATOM    703  CB  ALA A  94      -8.982 -15.223 -18.507  1.00 90.50           C  
ATOM    704  O   ALA A  94     -10.330 -14.565 -15.494  1.00 90.50           O  
ATOM    705  N   TYR A  95     -11.766 -15.235 -17.072  1.00 93.25           N  
ATOM    706  CA  TYR A  95     -12.916 -14.529 -16.498  1.00 93.25           C  
ATOM    707  C   TYR A  95     -13.337 -15.093 -15.139  1.00 93.25           C  
ATOM    708  CB  TYR A  95     -14.092 -14.564 -17.477  1.00 93.25           C  
ATOM    709  O   TYR A  95     -13.691 -14.320 -14.250  1.00 93.25           O  
ATOM    710  CG  TYR A  95     -13.854 -13.764 -18.740  1.00 93.25           C  
ATOM    711  CD1 TYR A  95     -13.830 -12.357 -18.676  1.00 93.25           C  
ATOM    712  CD2 TYR A  95     -13.663 -14.418 -19.972  1.00 93.25           C  
ATOM    713  CE1 TYR A  95     -13.622 -11.599 -19.843  1.00 93.25           C  
ATOM    714  CE2 TYR A  95     -13.451 -13.663 -21.141  1.00 93.25           C  
ATOM    715  OH  TYR A  95     -13.221 -11.537 -22.210  1.00 93.25           O  
ATOM    716  CZ  TYR A  95     -13.437 -12.255 -21.079  1.00 93.25           C  
ATOM    717  N   ALA A  96     -13.257 -16.416 -14.953  1.00 95.25           N  
ATOM    718  CA  ALA A  96     -13.497 -17.030 -13.649  1.00 95.25           C  
ATOM    719  C   ALA A  96     -12.459 -16.565 -12.614  1.00 95.25           C  
ATOM    720  CB  ALA A  96     -13.495 -18.553 -13.806  1.00 95.25           C  
ATOM    721  O   ALA A  96     -12.823 -16.249 -11.480  1.00 95.25           O  
ATOM    722  N   LEU A  97     -11.192 -16.433 -13.020  1.00 93.69           N  
ATOM    723  CA  LEU A  97     -10.136 -15.919 -12.151  1.00 93.69           C  
ATOM    724  C   LEU A  97     -10.341 -14.434 -11.815  1.00 93.69           C  
ATOM    725  CB  LEU A  97      -8.771 -16.203 -12.797  1.00 93.69           C  
ATOM    726  O   LEU A  97     -10.228 -14.061 -10.651  1.00 93.69           O  
ATOM    727  CG  LEU A  97      -7.571 -15.791 -11.924  1.00 93.69           C  
ATOM    728  CD1 LEU A  97      -7.573 -16.460 -10.547  1.00 93.69           C  
ATOM    729  CD2 LEU A  97      -6.281 -16.186 -12.636  1.00 93.69           C  
ATOM    730  N   ILE A  98     -10.722 -13.600 -12.790  1.00 93.94           N  
ATOM    731  CA  ILE A  98     -11.073 -12.183 -12.565  1.00 93.94           C  
ATOM    732  C   ILE A  98     -12.227 -12.068 -11.558  1.00 93.94           C  
ATOM    733  CB  ILE A  98     -11.425 -11.480 -13.902  1.00 93.94           C  
ATOM    734  O   ILE A  98     -12.147 -11.289 -10.608  1.00 93.94           O  
ATOM    735  CG1 ILE A  98     -10.175 -11.360 -14.798  1.00 93.94           C  
ATOM    736  CG2 ILE A  98     -12.006 -10.069 -13.676  1.00 93.94           C  
ATOM    737  CD1 ILE A  98     -10.459 -10.997 -16.262  1.00 93.94           C  
ATOM    738  N   ALA A  99     -13.286 -12.864 -11.723  1.00 95.88           N  
ATOM    739  CA  ALA A  99     -14.418 -12.872 -10.799  1.00 95.88           C  
ATOM    740  C   ALA A  99     -14.003 -13.325  -9.387  1.00 95.88           C  
ATOM    741  CB  ALA A  99     -15.518 -13.764 -11.383  1.00 95.88           C  
ATOM    742  O   ALA A  99     -14.376 -12.697  -8.397  1.00 95.88           O  
ATOM    743  N   SER A 100     -13.176 -14.367  -9.285  1.00 96.38           N  
ATOM    744  CA  SER A 100     -12.655 -14.860  -8.003  1.00 96.38           C  
ATOM    745  C   SER A 100     -11.778 -13.816  -7.305  1.00 96.38           C  
ATOM    746  CB  SER A 100     -11.865 -16.152  -8.215  1.00 96.38           C  
ATOM    747  O   SER A 100     -11.893 -13.604  -6.098  1.00 96.38           O  
ATOM    748  OG  SER A 100     -12.676 -17.120  -8.849  1.00 96.38           O  
ATOM    749  N   ARG A 101     -10.964 -13.083  -8.073  1.00 94.75           N  
ATOM    750  CA  ARG A 101     -10.144 -11.960  -7.597  1.00 94.75           C  
ATOM    751  C   ARG A 101     -10.990 -10.793  -7.094  1.00 94.75           C  
ATOM    752  CB  ARG A 101      -9.202 -11.521  -8.734  1.00 94.75           C  
ATOM    753  O   ARG A 101     -10.645 -10.193  -6.078  1.00 94.75           O  
ATOM    754  CG  ARG A 101      -8.040 -12.506  -8.970  1.00 94.75           C  
ATOM    755  CD  ARG A 101      -6.751 -12.102  -8.247  1.00 94.75           C  
ATOM    756  NE  ARG A 101      -7.015 -11.652  -6.876  1.00 94.75           N  
ATOM    757  NH1 ARG A 101      -6.006 -13.321  -5.671  1.00 94.75           N  
ATOM    758  NH2 ARG A 101      -7.003 -11.623  -4.666  1.00 94.75           N  
ATOM    759  CZ  ARG A 101      -6.666 -12.215  -5.750  1.00 94.75           C  
ATOM    760  N   ALA A 102     -12.120 -10.509  -7.741  1.00 94.69           N  
ATOM    761  CA  ALA A 102     -13.080  -9.525  -7.249  1.00 94.69           C  
ATOM    762  C   ALA A 102     -13.695  -9.948  -5.900  1.00 94.69           C  
ATOM    763  CB  ALA A 102     -14.153  -9.299  -8.323  1.00 94.69           C  
ATOM    764  O   ALA A 102     -13.809  -9.127  -4.990  1.00 94.69           O  
ATOM    765  N   ILE A 103     -14.029 -11.233  -5.730  1.00 96.81           N  
ATOM    766  CA  ILE A 103     -14.521 -11.781  -4.451  1.00 96.81           C  
ATOM    767  C   ILE A 103     -13.450 -11.663  -3.358  1.00 96.81           C  
ATOM    768  CB  ILE A 103     -14.998 -13.243  -4.628  1.00 96.81           C  
ATOM    769  O   ILE A 103     -13.756 -11.273  -2.231  1.00 96.81           O  
ATOM    770  CG1 ILE A 103     -16.219 -13.304  -5.574  1.00 96.81           C  
ATOM    771  CG2 ILE A 103     -15.369 -13.884  -3.276  1.00 96.81           C  
ATOM    772  CD1 ILE A 103     -16.572 -14.725  -6.037  1.00 96.81           C  
ATOM    773  N   LEU A 104     -12.186 -11.938  -3.685  1.00 95.44           N  
ATOM    774  CA  LEU A 104     -11.068 -11.743  -2.760  1.00 95.44           C  
ATOM    775  C   LEU A 104     -10.920 -10.276  -2.346  1.00 95.44           C  
ATOM    776  CB  LEU A 104      -9.780 -12.277  -3.403  1.00 95.44           C  
ATOM    777  O   LEU A 104     -10.783  -9.998  -1.156  1.00 95.44           O  
ATOM    778  CG  LEU A 104      -9.712 -13.808  -3.380  1.00 95.44           C  
ATOM    779  CD1 LEU A 104      -8.692 -14.403  -4.340  1.00 95.44           C  
ATOM    780  CD2 LEU A 104      -9.322 -14.272  -1.985  1.00 95.44           C  
ATOM    781  N   GLY A 105     -11.035  -9.340  -3.293  1.00 94.25           N  
ATOM    782  CA  GLY A 105     -10.991  -7.901  -3.014  1.00 94.25           C  
ATOM    783  C   GLY A 105     -12.125  -7.455  -2.087  1.00 94.25           C  
ATOM    784  O   GLY A 105     -11.908  -6.664  -1.170  1.00 94.25           O  
ATOM    785  N   LEU A 106     -13.325  -8.025  -2.255  1.00 95.31           N  
ATOM    786  CA  LEU A 106     -14.455  -7.815  -1.344  1.00 95.31           C  
ATOM    787  C   LEU A 106     -14.148  -8.331   0.071  1.00 95.31           C  
ATOM    788  CB  LEU A 106     -15.705  -8.491  -1.942  1.00 95.31           C  
ATOM    789  O   LEU A 106     -14.431  -7.638   1.049  1.00 95.31           O  
ATOM    790  CG  LEU A 106     -16.939  -8.497  -1.020  1.00 95.31           C  
ATOM    791  CD1 LEU A 106     -17.498  -7.095  -0.811  1.00 95.31           C  
ATOM    792  CD2 LEU A 106     -18.050  -9.344  -1.639  1.00 95.31           C  
ATOM    793  N   GLY A 107     -13.564  -9.526   0.190  1.00 96.44           N  
ATOM    794  CA  GLY A 107     -13.125 -10.076   1.474  1.00 96.44           C  
ATOM    795  C   GLY A 107     -12.080  -9.182   2.150  1.00 96.44           C  
ATOM    796  O   GLY A 107     -12.239  -8.817   3.314  1.00 96.44           O  
ATOM    797  N   ALA A 108     -11.063  -8.746   1.405  1.00 94.69           N  
ATOM    798  CA  ALA A 108     -10.018  -7.845   1.886  1.00 94.69           C  
ATOM    799  C   ALA A 108     -10.577  -6.494   2.371  1.00 94.69           C  
ATOM    800  CB  ALA A 108      -9.003  -7.669   0.758  1.00 94.69           C  
ATOM    801  O   ALA A 108     -10.223  -6.035   3.461  1.00 94.69           O  
ATOM    802  N   ALA A 109     -11.534  -5.913   1.636  1.00 93.19           N  
ATOM    803  CA  ALA A 109     -12.228  -4.682   2.025  1.00 93.19           C  
ATOM    804  C   ALA A 109     -12.969  -4.799   3.367  1.00 93.19           C  
ATOM    805  CB  ALA A 109     -13.227  -4.302   0.929  1.00 93.19           C  
ATOM    806  O   ALA A 109     -13.108  -3.805   4.076  1.00 93.19           O  
ATOM    807  N   MET A 110     -13.446  -5.994   3.732  1.00 95.44           N  
ATOM    808  CA  MET A 110     -14.047  -6.254   5.046  1.00 95.44           C  
ATOM    809  C   MET A 110     -12.990  -6.429   6.140  1.00 95.44           C  
ATOM    810  CB  MET A 110     -14.932  -7.506   4.983  1.00 95.44           C  
ATOM    811  O   MET A 110     -13.180  -5.976   7.270  1.00 95.44           O  
ATOM    812  CG  MET A 110     -16.147  -7.339   4.072  1.00 95.44           C  
ATOM    813  SD  MET A 110     -17.177  -8.826   3.986  1.00 95.44           S  
ATOM    814  CE  MET A 110     -18.379  -8.280   2.752  1.00 95.44           C  
ATOM    815  N   LEU A 111     -11.878  -7.090   5.818  1.00 95.69           N  
ATOM    816  CA  LEU A 111     -10.851  -7.478   6.782  1.00 95.69           C  
ATOM    817  C   LEU A 111     -10.041  -6.283   7.300  1.00 95.69           C  
ATOM    818  CB  LEU A 111      -9.954  -8.556   6.145  1.00 95.69           C  
ATOM    819  O   LEU A 111      -9.821  -6.192   8.507  1.00 95.69           O  
ATOM    820  CG  LEU A 111     -10.659  -9.914   5.950  1.00 95.69           C  
ATOM    821  CD1 LEU A 111      -9.810 -10.846   5.092  1.00 95.69           C  
ATOM    822  CD2 LEU A 111     -10.951 -10.596   7.283  1.00 95.69           C  
ATOM    823  N   ILE A 112      -9.647  -5.335   6.444  1.00 92.00           N  
ATOM    824  CA  ILE A 112      -8.842  -4.170   6.865  1.00 92.00           C  
ATOM    825  C   ILE A 112      -9.529  -3.359   7.986  1.00 92.00           C  
ATOM    826  CB  ILE A 112      -8.417  -3.298   5.658  1.00 92.00           C  
ATOM    827  O   ILE A 112      -8.972  -3.273   9.085  1.00 92.00           O  
ATOM    828  CG1 ILE A 112      -7.485  -4.105   4.727  1.00 92.00           C  
ATOM    829  CG2 ILE A 112      -7.711  -2.022   6.165  1.00 92.00           C  
ATOM    830  CD1 ILE A 112      -7.163  -3.409   3.399  1.00 92.00           C  
ATOM    831  N   PRO A 113     -10.757  -2.829   7.811  1.00 92.81           N  
ATOM    832  CA  PRO A 113     -11.419  -2.090   8.884  1.00 92.81           C  
ATOM    833  C   PRO A 113     -11.748  -2.972  10.097  1.00 92.81           C  
ATOM    834  CB  PRO A 113     -12.673  -1.493   8.244  1.00 92.81           C  
ATOM    835  O   PRO A 113     -11.670  -2.504  11.235  1.00 92.81           O  
ATOM    836  CG  PRO A 113     -12.972  -2.410   7.060  1.00 92.81           C  
ATOM    837  CD  PRO A 113     -11.580  -2.837   6.609  1.00 92.81           C  
ATOM    838  N   ALA A 114     -12.076  -4.255   9.894  1.00 94.38           N  
ATOM    839  CA  ALA A 114     -12.373  -5.177  10.990  1.00 94.38           C  
ATOM    840  C   ALA A 114     -11.149  -5.461  11.875  1.00 94.38           C  
ATOM    841  CB  ALA A 114     -12.936  -6.480  10.415  1.00 94.38           C  
ATOM    842  O   ALA A 114     -11.286  -5.553  13.096  1.00 94.38           O  
ATOM    843  N   THR A 115      -9.957  -5.582  11.284  1.00 94.94           N  
ATOM    844  CA  THR A 115      -8.709  -5.832  12.020  1.00 94.94           C  
ATOM    845  C   THR A 115      -8.295  -4.621  12.854  1.00 94.94           C  
ATOM    846  CB  THR A 115      -7.559  -6.275  11.103  1.00 94.94           C  
ATOM    847  O   THR A 115      -8.058  -4.768  14.054  1.00 94.94           O  
ATOM    848  CG2 THR A 115      -7.771  -7.670  10.510  1.00 94.94           C  
ATOM    849  OG1 THR A 115      -7.319  -5.379  10.053  1.00 94.94           O  
ATOM    850  N   LEU A 116      -8.320  -3.412  12.286  1.00 92.94           N  
ATOM    851  CA  LEU A 116      -8.027  -2.174  13.022  1.00 92.94           C  
ATOM    852  C   LEU A 116      -9.041  -1.921  14.150  1.00 92.94           C  
ATOM    853  CB  LEU A 116      -7.990  -1.003  12.027  1.00 92.94           C  
ATOM    854  O   LEU A 116      -8.661  -1.628  15.289  1.00 92.94           O  
ATOM    855  CG  LEU A 116      -6.763  -1.019  11.093  1.00 92.94           C  
ATOM    856  CD1 LEU A 116      -6.936   0.018   9.987  1.00 92.94           C  
ATOM    857  CD2 LEU A 116      -5.474  -0.710  11.859  1.00 92.94           C  
ATOM    858  N   SER A 117     -10.330  -2.141  13.875  1.00 92.00           N  
ATOM    859  CA  SER A 117     -11.395  -2.095  14.884  1.00 92.00           C  
ATOM    860  C   SER A 117     -11.186  -3.141  15.985  1.00 92.00           C  
ATOM    861  CB  SER A 117     -12.742  -2.286  14.186  1.00 92.00           C  
ATOM    862  O   SER A 117     -11.358  -2.847  17.172  1.00 92.00           O  
ATOM    863  OG  SER A 117     -13.832  -2.093  15.065  1.00 92.00           O  
ATOM    864  N   GLY A 118     -10.745  -4.349  15.624  1.00 92.19           N  
ATOM    865  CA  GLY A 118     -10.383  -5.410  16.560  1.00 92.19           C  
ATOM    866  C   GLY A 118      -9.238  -5.008  17.494  1.00 92.19           C  
ATOM    867  O   GLY A 118      -9.359  -5.180  18.708  1.00 92.19           O  
ATOM    868  N   ILE A 119      -8.168  -4.400  16.966  1.00 93.94           N  
ATOM    869  CA  ILE A 119      -7.041  -3.902  17.772  1.00 93.94           C  
ATOM    870  C   ILE A 119      -7.501  -2.778  18.706  1.00 93.94           C  
ATOM    871  CB  ILE A 119      -5.853  -3.455  16.882  1.00 93.94           C  
ATOM    872  O   ILE A 119      -7.236  -2.829  19.910  1.00 93.94           O  
ATOM    873  CG1 ILE A 119      -5.262  -4.667  16.135  1.00 93.94           C  
ATOM    874  CG2 ILE A 119      -4.760  -2.791  17.741  1.00 93.94           C  
ATOM    875  CD1 ILE A 119      -4.235  -4.325  15.053  1.00 93.94           C  
ATOM    876  N   ARG A 120      -8.242  -1.787  18.191  1.00 92.00           N  
ATOM    877  CA  ARG A 120      -8.755  -0.667  18.997  1.00 92.00           C  
ATOM    878  C   ARG A 120      -9.671  -1.135  20.131  1.00 92.00           C  
ATOM    879  CB  ARG A 120      -9.449   0.343  18.066  1.00 92.00           C  
ATOM    880  O   ARG A 120      -9.590  -0.584  21.226  1.00 92.00           O  
ATOM    881  CG  ARG A 120     -10.099   1.549  18.773  1.00 92.00           C  
ATOM    882  CD  ARG A 120      -9.145   2.345  19.675  1.00 92.00           C  
ATOM    883  NE  ARG A 120      -9.773   3.596  20.149  1.00 92.00           N  
ATOM    884  NH1 ARG A 120      -8.142   4.258  21.626  1.00 92.00           N  
ATOM    885  NH2 ARG A 120      -9.757   5.656  21.133  1.00 92.00           N  
ATOM    886  CZ  ARG A 120      -9.228   4.485  20.961  1.00 92.00           C  
ATOM    887  N   ASN A 121     -10.507  -2.147  19.895  1.00 89.94           N  
ATOM    888  CA  ASN A 121     -11.405  -2.699  20.913  1.00 89.94           C  
ATOM    889  C   ASN A 121     -10.690  -3.623  21.916  1.00 89.94           C  
ATOM    890  CB  ASN A 121     -12.573  -3.417  20.214  1.00 89.94           C  
ATOM    891  O   ASN A 121     -11.036  -3.627  23.095  1.00 89.94           O  
ATOM    892  CG  ASN A 121     -13.624  -2.444  19.707  1.00 89.94           C  
ATOM    893  ND2 ASN A 121     -13.874  -2.384  18.423  1.00 89.94           N  
ATOM    894  OD1 ASN A 121     -14.251  -1.739  20.478  1.00 89.94           O  
ATOM    895  N   ALA A 122      -9.702  -4.412  21.479  1.00 91.56           N  
ATOM    896  CA  ALA A 122      -9.001  -5.364  22.344  1.00 91.56           C  
ATOM    897  C   ALA A 122      -7.929  -4.710  23.238  1.00 91.56           C  
ATOM    898  CB  ALA A 122      -8.401  -6.465  21.462  1.00 91.56           C  
ATOM    899  O   ALA A 122      -7.654  -5.213  24.333  1.00 91.56           O  
ATOM    900  N   PHE A 123      -7.325  -3.604  22.787  1.00 92.12           N  
ATOM    901  CA  PHE A 123      -6.223  -2.920  23.469  1.00 92.12           C  
ATOM    902  C   PHE A 123      -6.629  -1.511  23.929  1.00 92.12           C  
ATOM    903  CB  PHE A 123      -4.978  -2.919  22.573  1.00 92.12           C  
ATOM    904  O   PHE A 123      -6.483  -0.512  23.216  1.00 92.12           O  
ATOM    905  CG  PHE A 123      -4.421  -4.300  22.278  1.00 92.12           C  
ATOM    906  CD1 PHE A 123      -3.445  -4.862  23.121  1.00 92.12           C  
ATOM    907  CD2 PHE A 123      -4.865  -5.025  21.157  1.00 92.12           C  
ATOM    908  CE1 PHE A 123      -2.893  -6.123  22.830  1.00 92.12           C  
ATOM    909  CE2 PHE A 123      -4.335  -6.295  20.877  1.00 92.12           C  
ATOM    910  CZ  PHE A 123      -3.340  -6.840  21.707  1.00 92.12           C  
ATOM    911  N   THR A 124      -7.124  -1.434  25.166  1.00 88.69           N  
ATOM    912  CA  THR A 124      -7.541  -0.177  25.807  1.00 88.69           C  
ATOM    913  C   THR A 124      -6.345   0.695  26.194  1.00 88.69           C  
ATOM    914  CB  THR A 124      -8.403  -0.463  27.046  1.00 88.69           C  
ATOM    915  O   THR A 124      -6.351   1.900  25.946  1.00 88.69           O  
ATOM    916  CG2 THR A 124      -9.722  -1.142  26.675  1.00 88.69           C  
ATOM    917  OG1 THR A 124      -7.729  -1.337  27.929  1.00 88.69           O  
ATOM    918  N   GLU A 125      -5.289   0.082  26.735  1.00 90.38           N  
ATOM    919  CA  GLU A 125      -4.033   0.755  27.065  1.00 90.38           C  
ATOM    920  C   GLU A 125      -3.290   1.201  25.799  1.00 90.38           C  
ATOM    921  CB  GLU A 125      -3.117  -0.172  27.871  1.00 90.38           C  
ATOM    922  O   GLU A 125      -2.959   0.386  24.935  1.00 90.38           O  
ATOM    923  CG  GLU A 125      -3.597  -0.458  29.301  1.00 90.38           C  
ATOM    924  CD  GLU A 125      -2.645  -1.455  29.977  1.00 90.38           C  
ATOM    925  OE1 GLU A 125      -3.125  -2.473  30.523  1.00 90.38           O  
ATOM    926  OE2 GLU A 125      -1.413  -1.315  29.806  1.00 90.38           O  
ATOM    927  N   GLU A 126      -2.962   2.492  25.719  1.00 86.62           N  
ATOM    928  CA  GLU A 126      -2.289   3.095  24.563  1.00 86.62           C  
ATOM    929  C   GLU A 126      -0.969   2.400  24.215  1.00 86.62           C  
ATOM    930  CB  GLU A 126      -2.070   4.580  24.865  1.00 86.62           C  
ATOM    931  O   GLU A 126      -0.751   2.047  23.059  1.00 86.62           O  
ATOM    932  CG  GLU A 126      -1.479   5.340  23.670  1.00 86.62           C  
ATOM    933  CD  GLU A 126      -1.229   6.820  23.975  1.00 86.62           C  
ATOM    934  OE1 GLU A 126      -0.682   7.484  23.070  1.00 86.62           O  
ATOM    935  OE2 GLU A 126      -1.558   7.242  25.104  1.00 86.62           O  
ATOM    936  N   LYS A 127      -0.127   2.109  25.216  1.00 88.19           N  
ATOM    937  CA  LYS A 127       1.181   1.478  24.986  1.00 88.19           C  
ATOM    938  C   LYS A 127       1.074   0.121  24.300  1.00 88.19           C  
ATOM    939  CB  LYS A 127       1.968   1.338  26.296  1.00 88.19           C  
ATOM    940  O   LYS A 127       1.825  -0.175  23.372  1.00 88.19           O  
ATOM    941  CG  LYS A 127       2.439   2.691  26.841  1.00 88.19           C  
ATOM    942  CD  LYS A 127       3.294   2.487  28.097  1.00 88.19           C  
ATOM    943  CE  LYS A 127       3.780   3.843  28.615  1.00 88.19           C  
ATOM    944  NZ  LYS A 127       4.568   3.700  29.865  1.00 88.19           N  
ATOM    945  N   GLN A 128       0.135  -0.699  24.762  1.00 91.19           N  
ATOM    946  CA  GLN A 128      -0.090  -2.026  24.201  1.00 91.19           C  
ATOM    947  C   GLN A 128      -0.776  -1.938  22.836  1.00 91.19           C  
ATOM    948  CB  GLN A 128      -0.949  -2.847  25.157  1.00 91.19           C  
ATOM    949  O   GLN A 128      -0.458  -2.729  21.955  1.00 91.19           O  
ATOM    950  CG  GLN A 128      -0.342  -3.076  26.552  1.00 91.19           C  
ATOM    951  CD  GLN A 128      -1.374  -3.693  27.484  1.00 91.19           C  
ATOM    952  NE2 GLN A 128      -1.066  -3.934  28.740  1.00 91.19           N  
ATOM    953  OE1 GLN A 128      -2.493  -3.984  27.089  1.00 91.19           O  
ATOM    954  N   ARG A 129      -1.672  -0.960  22.639  1.00 92.56           N  
ATOM    955  CA  ARG A 129      -2.309  -0.707  21.344  1.00 92.56           C  
ATOM    956  C   ARG A 129      -1.287  -0.303  20.286  1.00 92.56           C  
ATOM    957  CB  ARG A 129      -3.409   0.352  21.495  1.00 92.56           C  
ATOM    958  O   ARG A 129      -1.306  -0.882  19.212  1.00 92.56           O  
ATOM    959  CG  ARG A 129      -4.183   0.531  20.179  1.00 92.56           C  
ATOM    960  CD  ARG A 129      -5.363   1.496  20.308  1.00 92.56           C  
ATOM    961  NE  ARG A 129      -4.931   2.855  20.700  1.00 92.56           N  
ATOM    962  NH1 ARG A 129      -5.858   2.886  22.796  1.00 92.56           N  
ATOM    963  NH2 ARG A 129      -4.747   4.687  22.037  1.00 92.56           N  
ATOM    964  CZ  ARG A 129      -5.177   3.471  21.842  1.00 92.56           C  
ATOM    965  N   ASN A 130      -0.377   0.620  20.592  1.00 90.62           N  
ATOM    966  CA  ASN A 130       0.675   1.041  19.660  1.00 90.62           C  
ATOM    967  C   ASN A 130       1.598  -0.126  19.288  1.00 90.62           C  
ATOM    968  CB  ASN A 130       1.481   2.188  20.291  1.00 90.62           C  
ATOM    969  O   ASN A 130       1.985  -0.259  18.134  1.00 90.62           O  
ATOM    970  CG  ASN A 130       0.691   3.475  20.451  1.00 90.62           C  
ATOM    971  ND2 ASN A 130       1.214   4.402  21.219  1.00 90.62           N  
ATOM    972  OD1 ASN A 130      -0.393   3.650  19.917  1.00 90.62           O  
ATOM    973  N   PHE A 131       1.909  -1.005  20.244  1.00 90.62           N  
ATOM    974  CA  PHE A 131       2.676  -2.219  19.968  1.00 90.62           C  
ATOM    975  C   PHE A 131       1.906  -3.212  19.081  1.00 90.62           C  
ATOM    976  CB  PHE A 131       3.083  -2.850  21.302  1.00 90.62           C  
ATOM    977  O   PHE A 131       2.469  -3.755  18.136  1.00 90.62           O  
ATOM    978  CG  PHE A 131       3.957  -4.072  21.139  1.00 90.62           C  
ATOM    979  CD1 PHE A 131       3.391  -5.358  21.200  1.00 90.62           C  
ATOM    980  CD2 PHE A 131       5.334  -3.922  20.894  1.00 90.62           C  
ATOM    981  CE1 PHE A 131       4.211  -6.493  21.067  1.00 90.62           C  
ATOM    982  CE2 PHE A 131       6.147  -5.057  20.731  1.00 90.62           C  
ATOM    983  CZ  PHE A 131       5.587  -6.342  20.826  1.00 90.62           C  
ATOM    984  N   ALA A 132       0.614  -3.424  19.349  1.00 92.81           N  
ATOM    985  CA  ALA A 132      -0.244  -4.291  18.541  1.00 92.81           C  
ATOM    986  C   ALA A 132      -0.436  -3.756  17.112  1.00 92.81           C  
ATOM    987  CB  ALA A 132      -1.585  -4.451  19.267  1.00 92.81           C  
ATOM    988  O   ALA A 132      -0.357  -4.530  16.162  1.00 92.81           O  
ATOM    989  N   LEU A 133      -0.636  -2.443  16.959  1.00 93.12           N  
ATOM    990  CA  LEU A 133      -0.651  -1.775  15.658  1.00 93.12           C  
ATOM    991  C   LEU A 133       0.707  -1.910  14.962  1.00 93.12           C  
ATOM    992  CB  LEU A 133      -1.039  -0.294  15.814  1.00 93.12           C  
ATOM    993  O   LEU A 133       0.732  -2.183  13.776  1.00 93.12           O  
ATOM    994  CG  LEU A 133      -2.499  -0.024  16.207  1.00 93.12           C  
ATOM    995  CD1 LEU A 133      -2.690   1.473  16.449  1.00 93.12           C  
ATOM    996  CD2 LEU A 133      -3.489  -0.474  15.132  1.00 93.12           C  
ATOM    997  N   GLY A 134       1.821  -1.822  15.697  1.00 91.38           N  
ATOM    998  CA  GLY A 134       3.156  -2.058  15.146  1.00 91.38           C  
ATOM    999  C   GLY A 134       3.300  -3.452  14.537  1.00 91.38           C  
ATOM   1000  O   GLY A 134       3.757  -3.587  13.412  1.00 91.38           O  
ATOM   1001  N   ILE A 135       2.842  -4.496  15.235  1.00 93.12           N  
ATOM   1002  CA  ILE A 135       2.826  -5.860  14.679  1.00 93.12           C  
ATOM   1003  C   ILE A 135       1.909  -5.947  13.449  1.00 93.12           C  
ATOM   1004  CB  ILE A 135       2.423  -6.883  15.767  1.00 93.12           C  
ATOM   1005  O   ILE A 135       2.252  -6.611  12.475  1.00 93.12           O  
ATOM   1006  CG1 ILE A 135       3.520  -6.956  16.852  1.00 93.12           C  
ATOM   1007  CG2 ILE A 135       2.205  -8.282  15.158  1.00 93.12           C  
ATOM   1008  CD1 ILE A 135       3.129  -7.751  18.103  1.00 93.12           C  
ATOM   1009  N   TRP A 136       0.748  -5.289  13.482  1.00 93.44           N  
ATOM   1010  CA  TRP A 136      -0.167  -5.251  12.342  1.00 93.44           C  
ATOM   1011  C   TRP A 136       0.476  -4.584  11.119  1.00 93.44           C  
ATOM   1012  CB  TRP A 136      -1.472  -4.573  12.769  1.00 93.44           C  
ATOM   1013  O   TRP A 136       0.446  -5.172  10.041  1.00 93.44           O  
ATOM   1014  CG  TRP A 136      -2.505  -4.422  11.698  1.00 93.44           C  
ATOM   1015  CD1 TRP A 136      -3.491  -5.301  11.409  1.00 93.44           C  
ATOM   1016  CD2 TRP A 136      -2.642  -3.338  10.728  1.00 93.44           C  
ATOM   1017  CE2 TRP A 136      -3.742  -3.640   9.871  1.00 93.44           C  
ATOM   1018  CE3 TRP A 136      -1.944  -2.137  10.476  1.00 93.44           C  
ATOM   1019  NE1 TRP A 136      -4.244  -4.827  10.352  1.00 93.44           N  
ATOM   1020  CH2 TRP A 136      -3.387  -1.634   8.570  1.00 93.44           C  
ATOM   1021  CZ2 TRP A 136      -4.116  -2.811   8.806  1.00 93.44           C  
ATOM   1022  CZ3 TRP A 136      -2.309  -1.296   9.407  1.00 93.44           C  
ATOM   1023  N   SER A 137       1.128  -3.431  11.285  1.00 88.94           N  
ATOM   1024  CA  SER A 137       1.799  -2.717  10.193  1.00 88.94           C  
ATOM   1025  C   SER A 137       2.988  -3.512   9.637  1.00 88.94           C  
ATOM   1026  CB  SER A 137       2.220  -1.310  10.629  1.00 88.94           C  
ATOM   1027  O   SER A 137       3.092  -3.658   8.422  1.00 88.94           O  
ATOM   1028  OG  SER A 137       1.123  -0.562  11.123  1.00 88.94           O  
ATOM   1029  N   THR A 138       3.761  -4.195  10.494  1.00 88.56           N  
ATOM   1030  CA  THR A 138       4.797  -5.163  10.078  1.00 88.56           C  
ATOM   1031  C   THR A 138       4.266  -6.248   9.157  1.00 88.56           C  
ATOM   1032  CB  THR A 138       5.396  -5.854  11.307  1.00 88.56           C  
ATOM   1033  O   THR A 138       4.913  -6.599   8.176  1.00 88.56           O  
ATOM   1034  CG2 THR A 138       6.189  -7.145  11.059  1.00 88.56           C  
ATOM   1035  OG1 THR A 138       6.279  -4.958  11.892  1.00 88.56           O  
ATOM   1036  N   VAL A 139       3.102  -6.812   9.471  1.00 89.38           N  
ATOM   1037  CA  VAL A 139       2.480  -7.857   8.645  1.00 89.38           C  
ATOM   1038  C   VAL A 139       1.921  -7.262   7.351  1.00 89.38           C  
ATOM   1039  CB  VAL A 139       1.399  -8.582   9.460  1.00 89.38           C  
ATOM   1040  O   VAL A 139       1.962  -7.918   6.312  1.00 89.38           O  
ATOM   1041  CG1 VAL A 139       0.613  -9.607   8.635  1.00 89.38           C  
ATOM   1042  CG2 VAL A 139       2.037  -9.320  10.647  1.00 89.38           C  
ATOM   1043  N   GLY A 140       1.459  -6.011   7.406  1.00 85.19           N  
ATOM   1044  CA  GLY A 140       1.083  -5.194   6.254  1.00 85.19           C  
ATOM   1045  C   GLY A 140       2.224  -5.035   5.255  1.00 85.19           C  
ATOM   1046  O   GLY A 140       2.162  -5.577   4.153  1.00 85.19           O  
ATOM   1047  N   GLY A 141       3.278  -4.325   5.665  1.00 78.25           N  
ATOM   1048  CA  GLY A 141       4.443  -4.049   4.824  1.00 78.25           C  
ATOM   1049  C   GLY A 141       5.236  -5.311   4.485  1.00 78.25           C  
ATOM   1050  O   GLY A 141       5.591  -5.539   3.331  1.00 78.25           O  
ATOM   1051  N   GLY A 142       5.451  -6.186   5.468  1.00 76.31           N  
ATOM   1052  CA  GLY A 142       6.201  -7.420   5.271  1.00 76.31           C  
ATOM   1053  C   GLY A 142       5.475  -8.447   4.424  1.00 76.31           C  
ATOM   1054  O   GLY A 142       6.087  -9.032   3.539  1.00 76.31           O  
ATOM   1055  N   GLY A 143       4.173  -8.655   4.616  1.00 79.75           N  
ATOM   1056  CA  GLY A 143       3.431  -9.598   3.777  1.00 79.75           C  
ATOM   1057  C   GLY A 143       3.413  -9.179   2.304  1.00 79.75           C  
ATOM   1058  O   GLY A 143       3.601 -10.030   1.438  1.00 79.75           O  
ATOM   1059  N   ALA A 144       3.311  -7.875   2.019  1.00 73.12           N  
ATOM   1060  CA  ALA A 144       3.438  -7.355   0.659  1.00 73.12           C  
ATOM   1061  C   ALA A 144       4.833  -7.636   0.064  1.00 73.12           C  
ATOM   1062  CB  ALA A 144       3.114  -5.857   0.679  1.00 73.12           C  
ATOM   1063  O   ALA A 144       4.929  -8.143  -1.056  1.00 73.12           O  
ATOM   1064  N   ALA A 145       5.897  -7.387   0.834  1.00 71.88           N  
ATOM   1065  CA  ALA A 145       7.282  -7.602   0.414  1.00 71.88           C  
ATOM   1066  C   ALA A 145       7.662  -9.084   0.233  1.00 71.88           C  
ATOM   1067  CB  ALA A 145       8.183  -6.948   1.463  1.00 71.88           C  
ATOM   1068  O   ALA A 145       8.353  -9.447  -0.718  1.00 71.88           O  
ATOM   1069  N   PHE A 146       7.207  -9.961   1.131  1.00 73.38           N  
ATOM   1070  CA  PHE A 146       7.482 -11.399   1.071  1.00 73.38           C  
ATOM   1071  C   PHE A 146       6.546 -12.151   0.117  1.00 73.38           C  
ATOM   1072  CB  PHE A 146       7.463 -12.003   2.486  1.00 73.38           C  
ATOM   1073  O   PHE A 146       6.835 -13.299  -0.224  1.00 73.38           O  
ATOM   1074  CG  PHE A 146       8.668 -11.629   3.335  1.00 73.38           C  
ATOM   1075  CD1 PHE A 146       9.932 -12.167   3.029  1.00 73.38           C  
ATOM   1076  CD2 PHE A 146       8.543 -10.753   4.429  1.00 73.38           C  
ATOM   1077  CE1 PHE A 146      11.060 -11.801   3.786  1.00 73.38           C  
ATOM   1078  CE2 PHE A 146       9.671 -10.360   5.167  1.00 73.38           C  
ATOM   1079  CZ  PHE A 146      10.933 -10.886   4.846  1.00 73.38           C  
ATOM   1080  N   GLY A 147       5.458 -11.531  -0.352  1.00 77.56           N  
ATOM   1081  CA  GLY A 147       4.494 -12.159  -1.255  1.00 77.56           C  
ATOM   1082  C   GLY A 147       5.125 -12.761  -2.519  1.00 77.56           C  
ATOM   1083  O   GLY A 147       4.908 -13.947  -2.771  1.00 77.56           O  
ATOM   1084  N   PRO A 148       5.976 -12.029  -3.266  1.00 75.25           N  
ATOM   1085  CA  PRO A 148       6.728 -12.568  -4.398  1.00 75.25           C  
ATOM   1086  C   PRO A 148       7.602 -13.786  -4.066  1.00 75.25           C  
ATOM   1087  CB  PRO A 148       7.589 -11.390  -4.882  1.00 75.25           C  
ATOM   1088  O   PRO A 148       7.642 -14.738  -4.841  1.00 75.25           O  
ATOM   1089  CG  PRO A 148       6.710 -10.184  -4.573  1.00 75.25           C  
ATOM   1090  CD  PRO A 148       6.127 -10.580  -3.221  1.00 75.25           C  
ATOM   1091  N   LEU A 149       8.273 -13.782  -2.910  1.00 76.12           N  
ATOM   1092  CA  LEU A 149       9.140 -14.880  -2.464  1.00 76.12           C  
ATOM   1093  C   LEU A 149       8.328 -16.139  -2.143  1.00 76.12           C  
ATOM   1094  CB  LEU A 149       9.945 -14.422  -1.232  1.00 76.12           C  
ATOM   1095  O   LEU A 149       8.659 -17.226  -2.616  1.00 76.12           O  
ATOM   1096  CG  LEU A 149      11.154 -13.539  -1.584  1.00 76.12           C  
ATOM   1097  CD1 LEU A 149      11.549 -12.673  -0.388  1.00 76.12           C  
ATOM   1098  CD2 LEU A 149      12.359 -14.401  -1.969  1.00 76.12           C  
ATOM   1099  N   VAL A 150       7.241 -15.987  -1.380  1.00 80.38           N  
ATOM   1100  CA  VAL A 150       6.328 -17.093  -1.055  1.00 80.38           C  
ATOM   1101  C   VAL A 150       5.674 -17.626  -2.329  1.00 80.38           C  
ATOM   1102  CB  VAL A 150       5.273 -16.656  -0.018  1.00 80.38           C  
ATOM   1103  O   VAL A 150       5.646 -18.834  -2.541  1.00 80.38           O  
ATOM   1104  CG1 VAL A 150       4.258 -17.769   0.277  1.00 80.38           C  
ATOM   1105  CG2 VAL A 150       5.935 -16.281   1.316  1.00 80.38           C  
ATOM   1106  N   GLY A 151       5.207 -16.741  -3.213  1.00 77.69           N  
ATOM   1107  CA  GLY A 151       4.633 -17.114  -4.504  1.00 77.69           C  
ATOM   1108  C   GLY A 151       5.597 -17.887  -5.388  1.00 77.69           C  
ATOM   1109  O   GLY A 151       5.242 -18.950  -5.884  1.00 77.69           O  
ATOM   1110  N   GLY A 152       6.818 -17.376  -5.559  1.00 77.50           N  
ATOM   1111  CA  GLY A 152       7.850 -18.004  -6.384  1.00 77.50           C  
ATOM   1112  C   GLY A 152       8.190 -19.413  -5.910  1.00 77.50           C  
ATOM   1113  O   GLY A 152       8.134 -20.347  -6.704  1.00 77.50           O  
ATOM   1114  N   PHE A 153       8.431 -19.583  -4.606  1.00 81.25           N  
ATOM   1115  CA  PHE A 153       8.704 -20.895  -4.011  1.00 81.25           C  
ATOM   1116  C   PHE A 153       7.564 -21.895  -4.254  1.00 81.25           C  
ATOM   1117  CB  PHE A 153       8.928 -20.700  -2.506  1.00 81.25           C  
ATOM   1118  O   PHE A 153       7.783 -23.057  -4.587  1.00 81.25           O  
ATOM   1119  CG  PHE A 153       9.183 -21.997  -1.767  1.00 81.25           C  
ATOM   1120  CD1 PHE A 153       8.142 -22.638  -1.066  1.00 81.25           C  
ATOM   1121  CD2 PHE A 153      10.451 -22.598  -1.839  1.00 81.25           C  
ATOM   1122  CE1 PHE A 153       8.375 -23.874  -0.435  1.00 81.25           C  
ATOM   1123  CE2 PHE A 153      10.684 -23.830  -1.206  1.00 81.25           C  
ATOM   1124  CZ  PHE A 153       9.648 -24.468  -0.504  1.00 81.25           C  
ATOM   1125  N   VAL A 154       6.317 -21.447  -4.112  1.00 84.94           N  
ATOM   1126  CA  VAL A 154       5.144 -22.303  -4.320  1.00 84.94           C  
ATOM   1127  C   VAL A 154       5.003 -22.689  -5.785  1.00 84.94           C  
ATOM   1128  CB  VAL A 154       3.888 -21.593  -3.807  1.00 84.94           C  
ATOM   1129  O   VAL A 154       4.720 -23.845  -6.079  1.00 84.94           O  
ATOM   1130  CG1 VAL A 154       2.588 -22.343  -4.140  1.00 84.94           C  
ATOM   1131  CG2 VAL A 154       4.007 -21.446  -2.287  1.00 84.94           C  
ATOM   1132  N   LEU A 155       5.221 -21.747  -6.699  1.00 84.06           N  
ATOM   1133  CA  LEU A 155       5.117 -21.966  -8.141  1.00 84.06           C  
ATOM   1134  C   LEU A 155       6.232 -22.851  -8.704  1.00 84.06           C  
ATOM   1135  CB  LEU A 155       5.131 -20.597  -8.836  1.00 84.06           C  
ATOM   1136  O   LEU A 155       6.036 -23.468  -9.747  1.00 84.06           O  
ATOM   1137  CG  LEU A 155       3.856 -19.778  -8.596  1.00 84.06           C  
ATOM   1138  CD1 LEU A 155       4.092 -18.333  -9.014  1.00 84.06           C  
ATOM   1139  CD2 LEU A 155       2.693 -20.322  -9.412  1.00 84.06           C  
ATOM   1140  N   GLU A 156       7.379 -22.923  -8.030  1.00 83.06           N  
ATOM   1141  CA  GLU A 156       8.476 -23.820  -8.400  1.00 83.06           C  
ATOM   1142  C   GLU A 156       8.126 -25.294  -8.140  1.00 83.06           C  
ATOM   1143  CB  GLU A 156       9.733 -23.384  -7.631  1.00 83.06           C  
ATOM   1144  O   GLU A 156       8.522 -26.178  -8.900  1.00 83.06           O  
ATOM   1145  CG  GLU A 156      10.994 -24.115  -8.112  1.00 83.06           C  
ATOM   1146  CD  GLU A 156      12.290 -23.611  -7.455  1.00 83.06           C  
ATOM   1147  OE1 GLU A 156      13.346 -24.208  -7.769  1.00 83.06           O  
ATOM   1148  OE2 GLU A 156      12.240 -22.635  -6.670  1.00 83.06           O  
ATOM   1149  N   HIS A 157       7.344 -25.569  -7.092  1.00 84.75           N  
ATOM   1150  CA  HIS A 157       7.029 -26.934  -6.656  1.00 84.75           C  
ATOM   1151  C   HIS A 157       5.591 -27.378  -6.947  1.00 84.75           C  
ATOM   1152  CB  HIS A 157       7.346 -27.039  -5.161  1.00 84.75           C  
ATOM   1153  O   HIS A 157       5.313 -28.578  -6.989  1.00 84.75           O  
ATOM   1154  CG  HIS A 157       8.810 -26.856  -4.852  1.00 84.75           C  
ATOM   1155  CD2 HIS A 157       9.372 -25.876  -4.078  1.00 84.75           C  
ATOM   1156  ND1 HIS A 157       9.839 -27.638  -5.326  1.00 84.75           N  
ATOM   1157  CE1 HIS A 157      10.991 -27.138  -4.848  1.00 84.75           C  
ATOM   1158  NE2 HIS A 157      10.752 -26.090  -4.052  1.00 84.75           N  
ATOM   1159  N   PHE A 158       4.665 -26.438  -7.132  1.00 87.88           N  
ATOM   1160  CA  PHE A 158       3.234 -26.701  -7.229  1.00 87.88           C  
ATOM   1161  C   PHE A 158       2.579 -25.944  -8.388  1.00 87.88           C  
ATOM   1162  CB  PHE A 158       2.542 -26.359  -5.898  1.00 87.88           C  
ATOM   1163  O   PHE A 158       3.096 -24.972  -8.932  1.00 87.88           O  
ATOM   1164  CG  PHE A 158       3.077 -27.099  -4.686  1.00 87.88           C  
ATOM   1165  CD1 PHE A 158       2.618 -28.397  -4.392  1.00 87.88           C  
ATOM   1166  CD2 PHE A 158       4.042 -26.498  -3.857  1.00 87.88           C  
ATOM   1167  CE1 PHE A 158       3.123 -29.089  -3.276  1.00 87.88           C  
ATOM   1168  CE2 PHE A 158       4.553 -27.191  -2.746  1.00 87.88           C  
ATOM   1169  CZ  PHE A 158       4.092 -28.487  -2.454  1.00 87.88           C  
ATOM   1170  N   HIS A 159       1.376 -26.390  -8.754  1.00 87.56           N  
ATOM   1171  CA  HIS A 159       0.539 -25.707  -9.736  1.00 87.56           C  
ATOM   1172  C   HIS A 159       0.170 -24.284  -9.280  1.00 87.56           C  
ATOM   1173  CB  HIS A 159      -0.714 -26.557  -9.962  1.00 87.56           C  
ATOM   1174  O   HIS A 159       0.018 -24.042  -8.085  1.00 87.56           O  
ATOM   1175  CG  HIS A 159      -1.577 -26.037 -11.074  1.00 87.56           C  
ATOM   1176  CD2 HIS A 159      -2.791 -25.418 -10.951  1.00 87.56           C  
ATOM   1177  ND1 HIS A 159      -1.300 -26.139 -12.418  1.00 87.56           N  
ATOM   1178  CE1 HIS A 159      -2.334 -25.613 -13.092  1.00 87.56           C  
ATOM   1179  NE2 HIS A 159      -3.261 -25.158 -12.238  1.00 87.56           N  
ATOM   1180  N   TRP A 160      -0.070 -23.356 -10.215  1.00 87.69           N  
ATOM   1181  CA  TRP A 160      -0.333 -21.943  -9.896  1.00 87.69           C  
ATOM   1182  C   TRP A 160      -1.503 -21.716  -8.935  1.00 87.69           C  
ATOM   1183  CB  TRP A 160      -0.513 -21.135 -11.187  1.00 87.69           C  
ATOM   1184  O   TRP A 160      -1.436 -20.831  -8.084  1.00 87.69           O  
ATOM   1185  CG  TRP A 160      -1.740 -21.480 -11.974  1.00 87.69           C  
ATOM   1186  CD1 TRP A 160      -1.786 -22.324 -13.027  1.00 87.69           C  
ATOM   1187  CD2 TRP A 160      -3.118 -21.034 -11.758  1.00 87.69           C  
ATOM   1188  CE2 TRP A 160      -3.953 -21.691 -12.710  1.00 87.69           C  
ATOM   1189  CE3 TRP A 160      -3.756 -20.165 -10.844  1.00 87.69           C  
ATOM   1190  NE1 TRP A 160      -3.089 -22.443 -13.465  1.00 87.69           N  
ATOM   1191  CH2 TRP A 160      -5.940 -20.653 -11.830  1.00 87.69           C  
ATOM   1192  CZ2 TRP A 160      -5.341 -21.519 -12.751  1.00 87.69           C  
ATOM   1193  CZ3 TRP A 160      -5.152 -19.975 -10.888  1.00 87.69           C  
ATOM   1194  N   GLY A 161      -2.541 -22.554  -9.004  1.00 87.56           N  
ATOM   1195  CA  GLY A 161      -3.673 -22.495  -8.078  1.00 87.56           C  
ATOM   1196  C   GLY A 161      -3.287 -22.724  -6.609  1.00 87.56           C  
ATOM   1197  O   GLY A 161      -3.994 -22.268  -5.711  1.00 87.56           O  
ATOM   1198  N   ALA A 162      -2.143 -23.367  -6.340  1.00 90.44           N  
ATOM   1199  CA  ALA A 162      -1.649 -23.622  -4.988  1.00 90.44           C  
ATOM   1200  C   ALA A 162      -1.355 -22.335  -4.207  1.00 90.44           C  
ATOM   1201  CB  ALA A 162      -0.401 -24.507  -5.061  1.00 90.44           C  
ATOM   1202  O   ALA A 162      -1.513 -22.319  -2.988  1.00 90.44           O  
ATOM   1203  N   VAL A 163      -1.018 -21.245  -4.905  1.00 87.88           N  
ATOM   1204  CA  VAL A 163      -0.806 -19.924  -4.300  1.00 87.88           C  
ATOM   1205  C   VAL A 163      -2.043 -19.464  -3.520  1.00 87.88           C  
ATOM   1206  CB  VAL A 163      -0.429 -18.909  -5.393  1.00 87.88           C  
ATOM   1207  O   VAL A 163      -1.918 -18.929  -2.423  1.00 87.88           O  
ATOM   1208  CG1 VAL A 163      -0.294 -17.505  -4.816  1.00 87.88           C  
ATOM   1209  CG2 VAL A 163       0.908 -19.280  -6.055  1.00 87.88           C  
ATOM   1210  N   PHE A 164      -3.246 -19.751  -4.027  1.00 90.88           N  
ATOM   1211  CA  PHE A 164      -4.493 -19.437  -3.327  1.00 90.88           C  
ATOM   1212  C   PHE A 164      -4.871 -20.498  -2.288  1.00 90.88           C  
ATOM   1213  CB  PHE A 164      -5.620 -19.264  -4.345  1.00 90.88           C  
ATOM   1214  O   PHE A 164      -5.484 -20.178  -1.269  1.00 90.88           O  
ATOM   1215  CG  PHE A 164      -5.315 -18.282  -5.449  1.00 90.88           C  
ATOM   1216  CD1 PHE A 164      -5.110 -16.929  -5.136  1.00 90.88           C  
ATOM   1217  CD2 PHE A 164      -5.136 -18.731  -6.770  1.00 90.88           C  
ATOM   1218  CE1 PHE A 164      -4.715 -16.041  -6.144  1.00 90.88           C  
ATOM   1219  CE2 PHE A 164      -4.812 -17.818  -7.783  1.00 90.88           C  
ATOM   1220  CZ  PHE A 164      -4.634 -16.467  -7.476  1.00 90.88           C  
ATOM   1221  N   LEU A 165      -4.495 -21.763  -2.510  1.00 92.56           N  
ATOM   1222  CA  LEU A 165      -4.790 -22.851  -1.570  1.00 92.56           C  
ATOM   1223  C   LEU A 165      -4.049 -22.705  -0.239  1.00 92.56           C  
ATOM   1224  CB  LEU A 165      -4.492 -24.224  -2.193  1.00 92.56           C  
ATOM   1225  O   LEU A 165      -4.584 -23.115   0.788  1.00 92.56           O  
ATOM   1226  CG  LEU A 165      -5.432 -24.613  -3.343  1.00 92.56           C  
ATOM   1227  CD1 LEU A 165      -5.008 -25.958  -3.932  1.00 92.56           C  
ATOM   1228  CD2 LEU A 165      -6.892 -24.735  -2.890  1.00 92.56           C  
ATOM   1229  N   ILE A 166      -2.871 -22.080  -0.226  1.00 89.94           N  
ATOM   1230  CA  ILE A 166      -2.100 -21.819   1.004  1.00 89.94           C  
ATOM   1231  C   ILE A 166      -2.871 -20.942   1.992  1.00 89.94           C  
ATOM   1232  CB  ILE A 166      -0.745 -21.195   0.625  1.00 89.94           C  
ATOM   1233  O   ILE A 166      -2.713 -21.079   3.207  1.00 89.94           O  
ATOM   1234  CG1 ILE A 166       0.093 -22.309  -0.026  1.00 89.94           C  
ATOM   1235  CG2 ILE A 166       0.016 -20.606   1.829  1.00 89.94           C  
ATOM   1236  CD1 ILE A 166       1.262 -21.759  -0.816  1.00 89.94           C  
ATOM   1237  N   ASN A 167      -3.777 -20.103   1.492  1.00 91.25           N  
ATOM   1238  CA  ASN A 167      -4.623 -19.271   2.336  1.00 91.25           C  
ATOM   1239  C   ASN A 167      -5.678 -20.107   3.085  1.00 91.25           C  
ATOM   1240  CB  ASN A 167      -5.259 -18.178   1.460  1.00 91.25           C  
ATOM   1241  O   ASN A 167      -6.099 -19.736   4.179  1.00 91.25           O  
ATOM   1242  CG  ASN A 167      -4.239 -17.297   0.758  1.00 91.25           C  
ATOM   1243  ND2 ASN A 167      -4.615 -16.684  -0.339  1.00 91.25           N  
ATOM   1244  OD1 ASN A 167      -3.123 -17.123   1.217  1.00 91.25           O  
ATOM   1245  N   ILE A 168      -6.103 -21.252   2.540  1.00 94.44           N  
ATOM   1246  CA  ILE A 168      -7.256 -22.016   3.041  1.00 94.44           C  
ATOM   1247  C   ILE A 168      -7.041 -22.599   4.444  1.00 94.44           C  
ATOM   1248  CB  ILE A 168      -7.723 -23.073   2.013  1.00 94.44           C  
ATOM   1249  O   ILE A 168      -7.912 -22.382   5.291  1.00 94.44           O  
ATOM   1250  CG1 ILE A 168      -8.042 -22.437   0.646  1.00 94.44           C  
ATOM   1251  CG2 ILE A 168      -8.929 -23.873   2.537  1.00 94.44           C  
ATOM   1252  CD1 ILE A 168      -9.047 -21.285   0.684  1.00 94.44           C  
ATOM   1253  N   PRO A 169      -5.917 -23.274   4.765  1.00 95.06           N  
ATOM   1254  CA  PRO A 169      -5.662 -23.740   6.128  1.00 95.06           C  
ATOM   1255  C   PRO A 169      -5.702 -22.607   7.159  1.00 95.06           C  
ATOM   1256  CB  PRO A 169      -4.277 -24.396   6.085  1.00 95.06           C  
ATOM   1257  O   PRO A 169      -6.290 -22.759   8.232  1.00 95.06           O  
ATOM   1258  CG  PRO A 169      -4.131 -24.838   4.633  1.00 95.06           C  
ATOM   1259  CD  PRO A 169      -4.866 -23.743   3.872  1.00 95.06           C  
ATOM   1260  N   ILE A 170      -5.128 -21.451   6.810  1.00 95.19           N  
ATOM   1261  CA  ILE A 170      -5.089 -20.265   7.671  1.00 95.19           C  
ATOM   1262  C   ILE A 170      -6.508 -19.739   7.900  1.00 95.19           C  
ATOM   1263  CB  ILE A 170      -4.166 -19.187   7.056  1.00 95.19           C  
ATOM   1264  O   ILE A 170      -6.908 -19.498   9.037  1.00 95.19           O  
ATOM   1265  CG1 ILE A 170      -2.726 -19.725   6.873  1.00 95.19           C  
ATOM   1266  CG2 ILE A 170      -4.161 -17.936   7.946  1.00 95.19           C  
ATOM   1267  CD1 ILE A 170      -1.788 -18.777   6.113  1.00 95.19           C  
ATOM   1268  N   ILE A 171      -7.298 -19.624   6.834  1.00 96.38           N  
ATOM   1269  CA  ILE A 171      -8.685 -19.153   6.874  1.00 96.38           C  
ATOM   1270  C   ILE A 171      -9.559 -20.059   7.738  1.00 96.38           C  
ATOM   1271  CB  ILE A 171      -9.204 -19.052   5.429  1.00 96.38           C  
ATOM   1272  O   ILE A 171     -10.300 -19.560   8.583  1.00 96.38           O  
ATOM   1273  CG1 ILE A 171      -8.529 -17.831   4.770  1.00 96.38           C  
ATOM   1274  CG2 ILE A 171     -10.733 -18.946   5.324  1.00 96.38           C  
ATOM   1275  CD1 ILE A 171      -8.698 -17.812   3.258  1.00 96.38           C  
ATOM   1276  N   LEU A 172      -9.460 -21.381   7.576  1.00 96.88           N  
ATOM   1277  CA  LEU A 172     -10.226 -22.333   8.381  1.00 96.88           C  
ATOM   1278  C   LEU A 172      -9.872 -22.217   9.867  1.00 96.88           C  
ATOM   1279  CB  LEU A 172      -9.981 -23.762   7.867  1.00 96.88           C  
ATOM   1280  O   LEU A 172     -10.770 -22.128  10.708  1.00 96.88           O  
ATOM   1281  CG  LEU A 172     -10.585 -24.063   6.483  1.00 96.88           C  
ATOM   1282  CD1 LEU A 172     -10.176 -25.472   6.056  1.00 96.88           C  
ATOM   1283  CD2 LEU A 172     -12.114 -23.984   6.484  1.00 96.88           C  
ATOM   1284  N   ALA A 173      -8.577 -22.145  10.191  1.00 97.25           N  
ATOM   1285  CA  ALA A 173      -8.122 -21.944  11.562  1.00 97.25           C  
ATOM   1286  C   ALA A 173      -8.650 -20.620  12.141  1.00 97.25           C  
ATOM   1287  CB  ALA A 173      -6.590 -22.009  11.583  1.00 97.25           C  
ATOM   1288  O   ALA A 173      -9.181 -20.590  13.253  1.00 97.25           O  
ATOM   1289  N   VAL A 174      -8.557 -19.529  11.377  1.00 96.69           N  
ATOM   1290  CA  VAL A 174      -9.054 -18.205  11.765  1.00 96.69           C  
ATOM   1291  C   VAL A 174     -10.564 -18.227  12.002  1.00 96.69           C  
ATOM   1292  CB  VAL A 174      -8.639 -17.151  10.719  1.00 96.69           C  
ATOM   1293  O   VAL A 174     -10.999 -17.722  13.033  1.00 96.69           O  
ATOM   1294  CG1 VAL A 174      -9.406 -15.832  10.849  1.00 96.69           C  
ATOM   1295  CG2 VAL A 174      -7.144 -16.827  10.849  1.00 96.69           C  
ATOM   1296  N   LEU A 175     -11.372 -18.836  11.128  1.00 97.44           N  
ATOM   1297  CA  LEU A 175     -12.829 -18.921  11.310  1.00 97.44           C  
ATOM   1298  C   LEU A 175     -13.196 -19.604  12.631  1.00 97.44           C  
ATOM   1299  CB  LEU A 175     -13.472 -19.680  10.134  1.00 97.44           C  
ATOM   1300  O   LEU A 175     -14.022 -19.084  13.387  1.00 97.44           O  
ATOM   1301  CG  LEU A 175     -13.549 -18.878   8.827  1.00 97.44           C  
ATOM   1302  CD1 LEU A 175     -14.002 -19.783   7.682  1.00 97.44           C  
ATOM   1303  CD2 LEU A 175     -14.525 -17.702   8.917  1.00 97.44           C  
ATOM   1304  N   VAL A 176     -12.544 -20.728  12.939  1.00 97.25           N  
ATOM   1305  CA  VAL A 176     -12.733 -21.446  14.207  1.00 97.25           C  
ATOM   1306  C   VAL A 176     -12.342 -20.553  15.388  1.00 97.25           C  
ATOM   1307  CB  VAL A 176     -11.939 -22.768  14.199  1.00 97.25           C  
ATOM   1308  O   VAL A 176     -13.127 -20.366  16.322  1.00 97.25           O  
ATOM   1309  CG1 VAL A 176     -11.989 -23.480  15.555  1.00 97.25           C  
ATOM   1310  CG2 VAL A 176     -12.508 -23.737  13.154  1.00 97.25           C  
ATOM   1311  N   MET A 177     -11.168 -19.920  15.324  1.00 95.81           N  
ATOM   1312  CA  MET A 177     -10.686 -19.032  16.382  1.00 95.81           C  
ATOM   1313  C   MET A 177     -11.583 -17.804  16.590  1.00 95.81           C  
ATOM   1314  CB  MET A 177      -9.253 -18.589  16.081  1.00 95.81           C  
ATOM   1315  O   MET A 177     -11.833 -17.426  17.735  1.00 95.81           O  
ATOM   1316  CG  MET A 177      -8.232 -19.703  16.311  1.00 95.81           C  
ATOM   1317  SD  MET A 177      -6.514 -19.144  16.183  1.00 95.81           S  
ATOM   1318  CE  MET A 177      -6.407 -18.856  14.399  1.00 95.81           C  
ATOM   1319  N   ILE A 178     -12.126 -17.200  15.527  1.00 94.94           N  
ATOM   1320  CA  ILE A 178     -13.063 -16.071  15.623  1.00 94.94           C  
ATOM   1321  C   ILE A 178     -14.299 -16.482  16.423  1.00 94.94           C  
ATOM   1322  CB  ILE A 178     -13.469 -15.552  14.218  1.00 94.94           C  
ATOM   1323  O   ILE A 178     -14.732 -15.756  17.324  1.00 94.94           O  
ATOM   1324  CG1 ILE A 178     -12.296 -14.829  13.520  1.00 94.94           C  
ATOM   1325  CG2 ILE A 178     -14.680 -14.596  14.315  1.00 94.94           C  
ATOM   1326  CD1 ILE A 178     -12.526 -14.592  12.022  1.00 94.94           C  
ATOM   1327  N   VAL A 179     -14.877 -17.646  16.116  1.00 94.50           N  
ATOM   1328  CA  VAL A 179     -16.085 -18.126  16.795  1.00 94.50           C  
ATOM   1329  C   VAL A 179     -15.809 -18.371  18.278  1.00 94.50           C  
ATOM   1330  CB  VAL A 179     -16.664 -19.369  16.094  1.00 94.50           C  
ATOM   1331  O   VAL A 179     -16.594 -17.892  19.102  1.00 94.50           O  
ATOM   1332  CG1 VAL A 179     -17.855 -19.960  16.861  1.00 94.50           C  
ATOM   1333  CG2 VAL A 179     -17.174 -18.986  14.700  1.00 94.50           C  
ATOM   1334  N   MET A 180     -14.692 -19.032  18.601  1.00 94.31           N  
ATOM   1335  CA  MET A 180     -14.343 -19.470  19.958  1.00 94.31           C  
ATOM   1336  C   MET A 180     -13.806 -18.355  20.868  1.00 94.31           C  
ATOM   1337  CB  MET A 180     -13.298 -20.596  19.872  1.00 94.31           C  
ATOM   1338  O   MET A 180     -14.117 -18.331  22.058  1.00 94.31           O  
ATOM   1339  CG  MET A 180     -13.837 -21.866  19.206  1.00 94.31           C  
ATOM   1340  SD  MET A 180     -12.620 -23.204  19.100  1.00 94.31           S  
ATOM   1341  CE  MET A 180     -12.764 -23.928  20.755  1.00 94.31           C  
ATOM   1342  N   ILE A 181     -12.982 -17.445  20.340  1.00 92.62           N  
ATOM   1343  CA  ILE A 181     -12.172 -16.522  21.156  1.00 92.62           C  
ATOM   1344  C   ILE A 181     -12.783 -15.122  21.207  1.00 92.62           C  
ATOM   1345  CB  ILE A 181     -10.710 -16.498  20.643  1.00 92.62           C  
ATOM   1346  O   ILE A 181     -12.786 -14.486  22.266  1.00 92.62           O  
ATOM   1347  CG1 ILE A 181     -10.091 -17.917  20.737  1.00 92.62           C  
ATOM   1348  CG2 ILE A 181      -9.852 -15.479  21.421  1.00 92.62           C  
ATOM   1349  CD1 ILE A 181      -8.699 -18.069  20.114  1.00 92.62           C  
ATOM   1350  N   ILE A 182     -13.295 -14.619  20.079  1.00 91.19           N  
ATOM   1351  CA  ILE A 182     -13.761 -13.233  19.990  1.00 91.19           C  
ATOM   1352  C   ILE A 182     -15.153 -13.121  20.628  1.00 91.19           C  
ATOM   1353  CB  ILE A 182     -13.708 -12.711  18.538  1.00 91.19           C  
ATOM   1354  O   ILE A 182     -16.068 -13.844  20.229  1.00 91.19           O  
ATOM   1355  CG1 ILE A 182     -12.241 -12.701  18.052  1.00 91.19           C  
ATOM   1356  CG2 ILE A 182     -14.301 -11.294  18.481  1.00 91.19           C  
ATOM   1357  CD1 ILE A 182     -12.062 -12.353  16.575  1.00 91.19           C  
ATOM   1358  N   PRO A 183     -15.378 -12.224  21.603  1.00 86.25           N  
ATOM   1359  CA  PRO A 183     -16.700 -12.042  22.196  1.00 86.25           C  
ATOM   1360  C   PRO A 183     -17.689 -11.432  21.193  1.00 86.25           C  
ATOM   1361  CB  PRO A 183     -16.477 -11.154  23.422  1.00 86.25           C  
ATOM   1362  O   PRO A 183     -17.313 -10.650  20.319  1.00 86.25           O  
ATOM   1363  CG  PRO A 183     -15.228 -10.352  23.056  1.00 86.25           C  
ATOM   1364  CD  PRO A 183     -14.411 -11.323  22.209  1.00 86.25           C  
ATOM   1365  N   LYS A 184     -18.976 -11.784  21.314  1.00 84.50           N  
ATOM   1366  CA  LYS A 184     -20.035 -11.125  20.535  1.00 84.50           C  
ATOM   1367  C   LYS A 184     -20.137  -9.658  20.960  1.00 84.50           C  
ATOM   1368  CB  LYS A 184     -21.393 -11.830  20.697  1.00 84.50           C  
ATOM   1369  O   LYS A 184     -20.082  -9.354  22.148  1.00 84.50           O  
ATOM   1370  CG  LYS A 184     -21.465 -13.191  19.985  1.00 84.50           C  
ATOM   1371  CD  LYS A 184     -22.878 -13.788  20.106  1.00 84.50           C  
ATOM   1372  CE  LYS A 184     -22.988 -15.148  19.399  1.00 84.50           C  
ATOM   1373  NZ  LYS A 184     -24.351 -15.731  19.526  1.00 84.50           N  
ATOM   1374  N   GLN A 185     -20.298  -8.774  19.985  1.00 81.69           N  
ATOM   1375  CA  GLN A 185     -20.519  -7.349  20.209  1.00 81.69           C  
ATOM   1376  C   GLN A 185     -21.990  -7.019  19.979  1.00 81.69           C  
ATOM   1377  CB  GLN A 185     -19.615  -6.537  19.283  1.00 81.69           C  
ATOM   1378  O   GLN A 185     -22.665  -7.718  19.222  1.00 81.69           O  
ATOM   1379  CG  GLN A 185     -18.133  -6.799  19.578  1.00 81.69           C  
ATOM   1380  CD  GLN A 185     -17.294  -6.054  18.569  1.00 81.69           C  
ATOM   1381  NE2 GLN A 185     -16.622  -4.999  18.977  1.00 81.69           N  
ATOM   1382  OE1 GLN A 185     -17.284  -6.389  17.397  1.00 81.69           O  
ATOM   1383  N   GLN A 186     -22.482  -5.971  20.639  1.00 74.00           N  
ATOM   1384  CA  GLN A 186     -23.828  -5.468  20.385  1.00 74.00           C  
ATOM   1385  C   GLN A 186     -23.897  -4.853  18.989  1.00 74.00           C  
ATOM   1386  CB  GLN A 186     -24.238  -4.446  21.450  1.00 74.00           C  
ATOM   1387  O   GLN A 186     -23.069  -4.018  18.625  1.00 74.00           O  
ATOM   1388  CG  GLN A 186     -24.699  -5.137  22.741  1.00 74.00           C  
ATOM   1389  CD  GLN A 186     -25.015  -4.146  23.857  1.00 74.00           C  
ATOM   1390  NE2 GLN A 186     -25.676  -4.576  24.908  1.00 74.00           N  
ATOM   1391  OE1 GLN A 186     -24.647  -2.985  23.828  1.00 74.00           O  
ATOM   1392  N   GLU A 187     -24.898  -5.282  18.230  1.00 74.81           N  
ATOM   1393  CA  GLU A 187     -25.230  -4.705  16.935  1.00 74.81           C  
ATOM   1394  C   GLU A 187     -25.908  -3.358  17.143  1.00 74.81           C  
ATOM   1395  CB  GLU A 187     -26.143  -5.658  16.159  1.00 74.81           C  
ATOM   1396  O   GLU A 187     -26.751  -3.202  18.027  1.00 74.81           O  
ATOM   1397  CG  GLU A 187     -25.369  -6.917  15.775  1.00 74.81           C  
ATOM   1398  CD  GLU A 187     -26.282  -8.001  15.218  1.00 74.81           C  
ATOM   1399  OE1 GLU A 187     -26.321  -9.097  15.822  1.00 74.81           O  
ATOM   1400  OE2 GLU A 187     -26.737  -7.897  14.061  1.00 74.81           O  
ATOM   1401  N   LYS A 188     -25.544  -2.385  16.314  1.00 68.94           N  
ATOM   1402  CA  LYS A 188     -26.143  -1.054  16.329  1.00 68.94           C  
ATOM   1403  C   LYS A 188     -26.996  -0.891  15.088  1.00 68.94           C  
ATOM   1404  CB  LYS A 188     -25.052   0.008  16.445  1.00 68.94           C  
ATOM   1405  O   LYS A 188     -26.540  -0.381  14.071  1.00 68.94           O  
ATOM   1406  CG  LYS A 188     -24.386  -0.048  17.823  1.00 68.94           C  
ATOM   1407  CD  LYS A 188     -23.453   1.150  17.951  1.00 68.94           C  
ATOM   1408  CE  LYS A 188     -22.869   1.203  19.355  1.00 68.94           C  
ATOM   1409  NZ  LYS A 188     -22.248   2.524  19.570  1.00 68.94           N  
ATOM   1410  N   THR A 189     -28.239  -1.350  15.168  1.00 64.38           N  
ATOM   1411  CA  THR A 189     -29.210  -1.305  14.063  1.00 64.38           C  
ATOM   1412  C   THR A 189     -29.545   0.105  13.582  1.00 64.38           C  
ATOM   1413  CB  THR A 189     -30.503  -2.034  14.457  1.00 64.38           C  
ATOM   1414  O   THR A 189     -29.998   0.249  12.449  1.00 64.38           O  
ATOM   1415  CG2 THR A 189     -30.346  -3.537  14.219  1.00 64.38           C  
ATOM   1416  OG1 THR A 189     -30.787  -1.856  15.828  1.00 64.38           O  
ATOM   1417  N   ASP A 190     -29.261   1.125  14.393  1.00 64.94           N  
ATOM   1418  CA  ASP A 190     -29.598   2.525  14.115  1.00 64.94           C  
ATOM   1419  C   ASP A 190     -28.688   3.182  13.064  1.00 64.94           C  
ATOM   1420  CB  ASP A 190     -29.570   3.328  15.427  1.00 64.94           C  
ATOM   1421  O   ASP A 190     -28.982   4.280  12.602  1.00 64.94           O  
ATOM   1422  CG  ASP A 190     -30.474   2.760  16.527  1.00 64.94           C  
ATOM   1423  OD1 ASP A 190     -31.372   1.948  16.205  1.00 64.94           O  
ATOM   1424  OD2 ASP A 190     -30.186   3.082  17.699  1.00 64.94           O  
ATOM   1425  N   GLN A 191     -27.587   2.533  12.659  1.00 63.59           N  
ATOM   1426  CA  GLN A 191     -26.749   3.008  11.554  1.00 63.59           C  
ATOM   1427  C   GLN A 191     -27.267   2.466  10.205  1.00 63.59           C  
ATOM   1428  CB  GLN A 191     -25.280   2.634  11.792  1.00 63.59           C  
ATOM   1429  O   GLN A 191     -27.148   1.262   9.931  1.00 63.59           O  
ATOM   1430  CG  GLN A 191     -24.624   3.510  12.874  1.00 63.59           C  
ATOM   1431  CD  GLN A 191     -23.129   3.239  13.011  1.00 63.59           C  
ATOM   1432  NE2 GLN A 191     -22.402   4.028  13.771  1.00 63.59           N  
ATOM   1433  OE1 GLN A 191     -22.576   2.320  12.442  1.00 63.59           O  
ATOM   1434  N   PRO A 192     -27.842   3.305   9.321  1.00 64.69           N  
ATOM   1435  CA  PRO A 192     -28.289   2.847   8.011  1.00 64.69           C  
ATOM   1436  C   PRO A 192     -27.098   2.527   7.103  1.00 64.69           C  
ATOM   1437  CB  PRO A 192     -29.174   3.957   7.449  1.00 64.69           C  
ATOM   1438  O   PRO A 192     -26.162   3.311   6.968  1.00 64.69           O  
ATOM   1439  CG  PRO A 192     -28.669   5.213   8.147  1.00 64.69           C  
ATOM   1440  CD  PRO A 192     -28.141   4.721   9.493  1.00 64.69           C  
ATOM   1441  N   ILE A 193     -27.156   1.370   6.436  1.00 66.38           N  
ATOM   1442  CA  ILE A 193     -26.223   1.039   5.356  1.00 66.38           C  
ATOM   1443  C   ILE A 193     -26.780   1.707   4.105  1.00 66.38           C  
ATOM   1444  CB  ILE A 193     -26.051  -0.485   5.160  1.00 66.38           C  
ATOM   1445  O   ILE A 193     -27.678   1.177   3.449  1.00 66.38           O  
ATOM   1446  CG1 ILE A 193     -25.549  -1.197   6.433  1.00 66.38           C  
ATOM   1447  CG2 ILE A 193     -25.038  -0.755   4.031  1.00 66.38           C  
ATOM   1448  CD1 ILE A 193     -25.871  -2.697   6.409  1.00 66.38           C  
ATOM   1449  N   ASN A 194     -26.267   2.887   3.775  1.00 73.38           N  
ATOM   1450  CA  ASN A 194     -26.644   3.572   2.544  1.00 73.38           C  
ATOM   1451  C   ASN A 194     -25.931   2.917   1.348  1.00 73.38           C  
ATOM   1452  CB  ASN A 194     -26.370   5.077   2.691  1.00 73.38           C  
ATOM   1453  O   ASN A 194     -24.992   3.483   0.792  1.00 73.38           O  
ATOM   1454  CG  ASN A 194     -27.269   5.750   3.715  1.00 73.38           C  
ATOM   1455  ND2 ASN A 194     -26.744   6.707   4.441  1.00 73.38           N  
ATOM   1456  OD1 ASN A 194     -28.439   5.437   3.846  1.00 73.38           O  
ATOM   1457  N   LEU A 195     -26.378   1.720   0.942  1.00 72.06           N  
ATOM   1458  CA  LEU A 195     -25.801   0.948  -0.173  1.00 72.06           C  
ATOM   1459  C   LEU A 195     -25.715   1.763  -1.474  1.00 72.06           C  
ATOM   1460  CB  LEU A 195     -26.640  -0.322  -0.424  1.00 72.06           C  
ATOM   1461  O   LEU A 195     -24.745   1.641  -2.215  1.00 72.06           O  
ATOM   1462  CG  LEU A 195     -26.524  -1.417   0.651  1.00 72.06           C  
ATOM   1463  CD1 LEU A 195     -27.532  -2.529   0.367  1.00 72.06           C  
ATOM   1464  CD2 LEU A 195     -25.126  -2.042   0.690  1.00 72.06           C  
ATOM   1465  N   GLY A 196     -26.685   2.647  -1.724  1.00 78.19           N  
ATOM   1466  CA  GLY A 196     -26.631   3.571  -2.859  1.00 78.19           C  
ATOM   1467  C   GLY A 196     -25.464   4.559  -2.764  1.00 78.19           C  
ATOM   1468  O   GLY A 196     -24.753   4.763  -3.740  1.00 78.19           O  
ATOM   1469  N   GLN A 197     -25.206   5.126  -1.581  1.00 79.00           N  
ATOM   1470  CA  GLN A 197     -24.066   6.027  -1.368  1.00 79.00           C  
ATOM   1471  C   GLN A 197     -22.731   5.280  -1.474  1.00 79.00           C  
ATOM   1472  CB  GLN A 197     -24.171   6.714   0.001  1.00 79.00           C  
ATOM   1473  O   GLN A 197     -21.778   5.819  -2.032  1.00 79.00           O  
ATOM   1474  CG  GLN A 197     -25.343   7.703   0.107  1.00 79.00           C  
ATOM   1475  CD  GLN A 197     -25.458   8.328   1.497  1.00 79.00           C  
ATOM   1476  NE2 GLN A 197     -26.224   9.381   1.656  1.00 79.00           N  
ATOM   1477  OE1 GLN A 197     -24.851   7.895   2.468  1.00 79.00           O  
ATOM   1478  N   ALA A 198     -22.680   4.036  -0.991  1.00 78.31           N  
ATOM   1479  CA  ALA A 198     -21.535   3.154  -1.177  1.00 78.31           C  
ATOM   1480  C   ALA A 198     -21.242   2.915  -2.666  1.00 78.31           C  
ATOM   1481  CB  ALA A 198     -21.810   1.840  -0.441  1.00 78.31           C  
ATOM   1482  O   ALA A 198     -20.106   3.085  -3.097  1.00 78.31           O  
ATOM   1483  N   LEU A 199     -22.265   2.599  -3.466  1.00 81.62           N  
ATOM   1484  CA  LEU A 199     -22.117   2.384  -4.906  1.00 81.62           C  
ATOM   1485  C   LEU A 199     -21.634   3.650  -5.630  1.00 81.62           C  
ATOM   1486  CB  LEU A 199     -23.462   1.906  -5.475  1.00 81.62           C  
ATOM   1487  O   LEU A 199     -20.731   3.578  -6.456  1.00 81.62           O  
ATOM   1488  CG  LEU A 199     -23.307   1.291  -6.882  1.00 81.62           C  
ATOM   1489  CD1 LEU A 199     -23.448  -0.230  -6.816  1.00 81.62           C  
ATOM   1490  CD2 LEU A 199     -24.362   1.841  -7.840  1.00 81.62           C  
ATOM   1491  N   VAL A 200     -22.187   4.817  -5.286  1.00 86.06           N  
ATOM   1492  CA  VAL A 200     -21.746   6.113  -5.833  1.00 86.06           C  
ATOM   1493  C   VAL A 200     -20.261   6.350  -5.538  1.00 86.06           C  
ATOM   1494  CB  VAL A 200     -22.623   7.250  -5.268  1.00 86.06           C  
ATOM   1495  O   VAL A 200     -19.521   6.767  -6.426  1.00 86.06           O  
ATOM   1496  CG1 VAL A 200     -22.126   8.663  -5.593  1.00 86.06           C  
ATOM   1497  CG2 VAL A 200     -24.050   7.179  -5.829  1.00 86.06           C  
ATOM   1498  N   LEU A 201     -19.802   6.055  -4.318  1.00 83.19           N  
ATOM   1499  CA  LEU A 201     -18.392   6.187  -3.950  1.00 83.19           C  
ATOM   1500  C   LEU A 201     -17.495   5.213  -4.728  1.00 83.19           C  
ATOM   1501  CB  LEU A 201     -18.262   5.992  -2.434  1.00 83.19           C  
ATOM   1502  O   LEU A 201     -16.461   5.629  -5.244  1.00 83.19           O  
ATOM   1503  CG  LEU A 201     -16.821   6.111  -1.920  1.00 83.19           C  
ATOM   1504  CD1 LEU A 201     -16.227   7.502  -2.161  1.00 83.19           C  
ATOM   1505  CD2 LEU A 201     -16.796   5.821  -0.425  1.00 83.19           C  
ATOM   1506  N   VAL A 202     -17.908   3.949  -4.858  1.00 80.38           N  
ATOM   1507  CA  VAL A 202     -17.200   2.936  -5.661  1.00 80.38           C  
ATOM   1508  C   VAL A 202     -17.042   3.421  -7.100  1.00 80.38           C  
ATOM   1509  CB  VAL A 202     -17.957   1.593  -5.641  1.00 80.38           C  
ATOM   1510  O   VAL A 202     -15.931   3.442  -7.622  1.00 80.38           O  
ATOM   1511  CG1 VAL A 202     -17.373   0.563  -6.616  1.00 80.38           C  
ATOM   1512  CG2 VAL A 202     -17.949   0.940  -4.260  1.00 80.38           C  
ATOM   1513  N   VAL A 203     -18.133   3.869  -7.729  1.00 85.75           N  
ATOM   1514  CA  VAL A 203     -18.118   4.382  -9.107  1.00 85.75           C  
ATOM   1515  C   VAL A 203     -17.186   5.584  -9.231  1.00 85.75           C  
ATOM   1516  CB  VAL A 203     -19.545   4.737  -9.571  1.00 85.75           C  
ATOM   1517  O   VAL A 203     -16.415   5.656 -10.188  1.00 85.75           O  
ATOM   1518  CG1 VAL A 203     -19.565   5.477 -10.916  1.00 85.75           C  
ATOM   1519  CG2 VAL A 203     -20.384   3.463  -9.745  1.00 85.75           C  
ATOM   1520  N   ALA A 204     -17.208   6.501  -8.262  1.00 87.44           N  
ATOM   1521  CA  ALA A 204     -16.327   7.661  -8.258  1.00 87.44           C  
ATOM   1522  C   ALA A 204     -14.844   7.258  -8.223  1.00 87.44           C  
ATOM   1523  CB  ALA A 204     -16.696   8.559  -7.074  1.00 87.44           C  
ATOM   1524  O   ALA A 204     -14.073   7.690  -9.078  1.00 87.44           O  
ATOM   1525  N   ILE A 205     -14.454   6.402  -7.274  1.00 80.00           N  
ATOM   1526  CA  ILE A 205     -13.063   5.963  -7.091  1.00 80.00           C  
ATOM   1527  C   ILE A 205     -12.581   5.165  -8.301  1.00 80.00           C  
ATOM   1528  CB  ILE A 205     -12.927   5.137  -5.795  1.00 80.00           C  
ATOM   1529  O   ILE A 205     -11.525   5.472  -8.849  1.00 80.00           O  
ATOM   1530  CG1 ILE A 205     -13.227   6.007  -4.557  1.00 80.00           C  
ATOM   1531  CG2 ILE A 205     -11.524   4.517  -5.658  1.00 80.00           C  
ATOM   1532  CD1 ILE A 205     -13.465   5.141  -3.319  1.00 80.00           C  
ATOM   1533  N   LEU A 206     -13.362   4.183  -8.761  1.00 79.25           N  
ATOM   1534  CA  LEU A 206     -12.991   3.350  -9.906  1.00 79.25           C  
ATOM   1535  C   LEU A 206     -12.833   4.178 -11.184  1.00 79.25           C  
ATOM   1536  CB  LEU A 206     -14.043   2.249 -10.117  1.00 79.25           C  
ATOM   1537  O   LEU A 206     -11.875   3.969 -11.924  1.00 79.25           O  
ATOM   1538  CG  LEU A 206     -14.083   1.159  -9.031  1.00 79.25           C  
ATOM   1539  CD1 LEU A 206     -15.168   0.143  -9.390  1.00 79.25           C  
ATOM   1540  CD2 LEU A 206     -12.765   0.404  -8.920  1.00 79.25           C  
ATOM   1541  N   SER A 207     -13.723   5.148 -11.425  1.00 84.69           N  
ATOM   1542  CA  SER A 207     -13.625   6.029 -12.597  1.00 84.69           C  
ATOM   1543  C   SER A 207     -12.376   6.911 -12.540  1.00 84.69           C  
ATOM   1544  CB  SER A 207     -14.862   6.920 -12.736  1.00 84.69           C  
ATOM   1545  O   SER A 207     -11.694   7.076 -13.552  1.00 84.69           O  
ATOM   1546  OG  SER A 207     -16.043   6.150 -12.796  1.00 84.69           O  
ATOM   1547  N   LEU A 208     -12.033   7.430 -11.354  1.00 83.50           N  
ATOM   1548  CA  LEU A 208     -10.813   8.213 -11.146  1.00 83.50           C  
ATOM   1549  C   LEU A 208      -9.557   7.367 -11.367  1.00 83.50           C  
ATOM   1550  CB  LEU A 208     -10.809   8.835  -9.739  1.00 83.50           C  
ATOM   1551  O   LEU A 208      -8.711   7.755 -12.170  1.00 83.50           O  
ATOM   1552  CG  LEU A 208     -11.804   9.991  -9.559  1.00 83.50           C  
ATOM   1553  CD1 LEU A 208     -11.855  10.414  -8.091  1.00 83.50           C  
ATOM   1554  CD2 LEU A 208     -11.434  11.213 -10.397  1.00 83.50           C  
ATOM   1555  N   ILE A 209      -9.458   6.198 -10.729  1.00 74.75           N  
ATOM   1556  CA  ILE A 209      -8.311   5.293 -10.895  1.00 74.75           C  
ATOM   1557  C   ILE A 209      -8.164   4.883 -12.364  1.00 74.75           C  
ATOM   1558  CB  ILE A 209      -8.434   4.058  -9.971  1.00 74.75           C  
ATOM   1559  O   ILE A 209      -7.067   4.964 -12.915  1.00 74.75           O  
ATOM   1560  CG1 ILE A 209      -8.347   4.478  -8.485  1.00 74.75           C  
ATOM   1561  CG2 ILE A 209      -7.316   3.045 -10.295  1.00 74.75           C  
ATOM   1562  CD1 ILE A 209      -8.671   3.344  -7.503  1.00 74.75           C  
ATOM   1563  N   TYR A 210      -9.267   4.506 -13.019  1.00 77.00           N  
ATOM   1564  CA  TYR A 210      -9.268   4.154 -14.437  1.00 77.00           C  
ATOM   1565  C   TYR A 210      -8.768   5.306 -15.311  1.00 77.00           C  
ATOM   1566  CB  TYR A 210     -10.678   3.737 -14.872  1.00 77.00           C  
ATOM   1567  O   TYR A 210      -7.953   5.083 -16.204  1.00 77.00           O  
ATOM   1568  CG  TYR A 210     -10.767   3.436 -16.354  1.00 77.00           C  
ATOM   1569  CD1 TYR A 210     -11.155   4.444 -17.258  1.00 77.00           C  
ATOM   1570  CD2 TYR A 210     -10.391   2.167 -16.834  1.00 77.00           C  
ATOM   1571  CE1 TYR A 210     -11.178   4.181 -18.641  1.00 77.00           C  
ATOM   1572  CE2 TYR A 210     -10.409   1.902 -18.217  1.00 77.00           C  
ATOM   1573  OH  TYR A 210     -10.829   2.665 -20.458  1.00 77.00           O  
ATOM   1574  CZ  TYR A 210     -10.805   2.910 -19.123  1.00 77.00           C  
ATOM   1575  N   SER A 211      -9.225   6.535 -15.056  1.00 82.88           N  
ATOM   1576  CA  SER A 211      -8.800   7.704 -15.828  1.00 82.88           C  
ATOM   1577  C   SER A 211      -7.311   8.009 -15.655  1.00 82.88           C  
ATOM   1578  CB  SER A 211      -9.658   8.920 -15.485  1.00 82.88           C  
ATOM   1579  O   SER A 211      -6.625   8.242 -16.643  1.00 82.88           O  
ATOM   1580  OG  SER A 211      -9.422   9.421 -14.183  1.00 82.88           O  
ATOM   1581  N   ILE A 212      -6.784   7.928 -14.429  1.00 75.00           N  
ATOM   1582  CA  ILE A 212      -5.365   8.175 -14.151  1.00 75.00           C  
ATOM   1583  C   ILE A 212      -4.508   7.109 -14.835  1.00 75.00           C  
ATOM   1584  CB  ILE A 212      -5.120   8.239 -12.628  1.00 75.00           C  
ATOM   1585  O   ILE A 212      -3.586   7.454 -15.567  1.00 75.00           O  
ATOM   1586  CG1 ILE A 212      -5.813   9.484 -12.027  1.00 75.00           C  
ATOM   1587  CG2 ILE A 212      -3.613   8.279 -12.316  1.00 75.00           C  
ATOM   1588  CD1 ILE A 212      -5.887   9.467 -10.495  1.00 75.00           C  
ATOM   1589  N   LYS A 213      -4.854   5.824 -14.671  1.00 67.69           N  
ATOM   1590  CA  LYS A 213      -4.148   4.726 -15.344  1.00 67.69           C  
ATOM   1591  C   LYS A 213      -4.202   4.870 -16.861  1.00 67.69           C  
ATOM   1592  CB  LYS A 213      -4.718   3.365 -14.914  1.00 67.69           C  
ATOM   1593  O   LYS A 213      -3.171   4.802 -17.517  1.00 67.69           O  
ATOM   1594  CG  LYS A 213      -4.162   2.906 -13.559  1.00 67.69           C  
ATOM   1595  CD  LYS A 213      -4.599   1.466 -13.250  1.00 67.69           C  
ATOM   1596  CE  LYS A 213      -3.769   0.883 -12.100  1.00 67.69           C  
ATOM   1597  NZ  LYS A 213      -4.087  -0.546 -11.871  1.00 67.69           N  
ATOM   1598  N   SER A 214      -5.384   5.115 -17.424  1.00 72.12           N  
ATOM   1599  CA  SER A 214      -5.548   5.247 -18.877  1.00 72.12           C  
ATOM   1600  C   SER A 214      -4.752   6.426 -19.431  1.00 72.12           C  
ATOM   1601  CB  SER A 214      -7.021   5.389 -19.264  1.00 72.12           C  
ATOM   1602  O   SER A 214      -4.158   6.295 -20.494  1.00 72.12           O  
ATOM   1603  OG  SER A 214      -7.750   4.256 -18.842  1.00 72.12           O  
ATOM   1604  N   ALA A 215      -4.669   7.544 -18.701  1.00 73.25           N  
ATOM   1605  CA  ALA A 215      -3.875   8.705 -19.102  1.00 73.25           C  
ATOM   1606  C   ALA A 215      -2.375   8.402 -19.238  1.00 73.25           C  
ATOM   1607  CB  ALA A 215      -4.094   9.835 -18.087  1.00 73.25           C  
ATOM   1608  O   ALA A 215      -1.717   9.056 -20.040  1.00 73.25           O  
ATOM   1609  N   MET A 216      -1.846   7.426 -18.488  1.00 61.84           N  
ATOM   1610  CA  MET A 216      -0.430   7.042 -18.558  1.00 61.84           C  
ATOM   1611  C   MET A 216      -0.086   6.221 -19.805  1.00 61.84           C  
ATOM   1612  CB  MET A 216      -0.018   6.250 -17.308  1.00 61.84           C  
ATOM   1613  O   MET A 216       1.054   6.263 -20.248  1.00 61.84           O  
ATOM   1614  CG  MET A 216      -0.125   7.074 -16.022  1.00 61.84           C  
ATOM   1615  SD  MET A 216       0.490   6.225 -14.543  1.00 61.84           S  
ATOM   1616  CE  MET A 216       2.278   6.448 -14.772  1.00 61.84           C  
ATOM   1617  N   TYR A 217      -1.047   5.481 -20.365  1.00 60.31           N  
ATOM   1618  CA  TYR A 217      -0.821   4.640 -21.547  1.00 60.31           C  
ATOM   1619  C   TYR A 217      -1.321   5.292 -22.836  1.00 60.31           C  
ATOM   1620  CB  TYR A 217      -1.503   3.279 -21.358  1.00 60.31           C  
ATOM   1621  O   TYR A 217      -0.658   5.228 -23.866  1.00 60.31           O  
ATOM   1622  CG  TYR A 217      -0.995   2.480 -20.177  1.00 60.31           C  
ATOM   1623  CD1 TYR A 217       0.251   1.829 -20.251  1.00 60.31           C  
ATOM   1624  CD2 TYR A 217      -1.768   2.386 -19.006  1.00 60.31           C  
ATOM   1625  CE1 TYR A 217       0.726   1.087 -19.152  1.00 60.31           C  
ATOM   1626  CE2 TYR A 217      -1.293   1.659 -17.900  1.00 60.31           C  
ATOM   1627  OH  TYR A 217       0.404   0.299 -16.904  1.00 60.31           O  
ATOM   1628  CZ  TYR A 217      -0.046   1.006 -17.973  1.00 60.31           C  
ATOM   1629  N   ASN A 218      -2.520   5.879 -22.807  1.00 67.00           N  
ATOM   1630  CA  ASN A 218      -3.126   6.516 -23.967  1.00 67.00           C  
ATOM   1631  C   ASN A 218      -4.114   7.609 -23.537  1.00 67.00           C  
ATOM   1632  CB  ASN A 218      -3.795   5.440 -24.842  1.00 67.00           C  
ATOM   1633  O   ASN A 218      -5.196   7.343 -22.995  1.00 67.00           O  
ATOM   1634  CG  ASN A 218      -4.191   5.972 -26.206  1.00 67.00           C  
ATOM   1635  ND2 ASN A 218      -4.741   5.135 -27.053  1.00 67.00           N  
ATOM   1636  OD1 ASN A 218      -4.023   7.129 -26.542  1.00 67.00           O  
ATOM   1637  N   PHE A 219      -3.756   8.861 -23.805  1.00 75.94           N  
ATOM   1638  CA  PHE A 219      -4.641   9.981 -23.535  1.00 75.94           C  
ATOM   1639  C   PHE A 219      -5.769  10.023 -24.574  1.00 75.94           C  
ATOM   1640  CB  PHE A 219      -3.847  11.284 -23.464  1.00 75.94           C  
ATOM   1641  O   PHE A 219      -5.556  10.328 -25.744  1.00 75.94           O  
ATOM   1642  CG  PHE A 219      -4.672  12.402 -22.868  1.00 75.94           C  
ATOM   1643  CD1 PHE A 219      -5.426  13.251 -23.699  1.00 75.94           C  
ATOM   1644  CD2 PHE A 219      -4.720  12.563 -21.471  1.00 75.94           C  
ATOM   1645  CE1 PHE A 219      -6.211  14.271 -23.134  1.00 75.94           C  
ATOM   1646  CE2 PHE A 219      -5.507  13.581 -20.906  1.00 75.94           C  
ATOM   1647  CZ  PHE A 219      -6.247  14.439 -21.739  1.00 75.94           C  
ATOM   1648  N   SER A 220      -6.992   9.719 -24.139  1.00 84.62           N  
ATOM   1649  CA  SER A 220      -8.164   9.635 -25.010  1.00 84.62           C  
ATOM   1650  C   SER A 220      -9.326  10.475 -24.482  1.00 84.62           C  
ATOM   1651  CB  SER A 220      -8.567   8.166 -25.185  1.00 84.62           C  
ATOM   1652  O   SER A 220      -9.375  10.843 -23.306  1.00 84.62           O  
ATOM   1653  OG  SER A 220      -9.184   7.675 -24.009  1.00 84.62           O  
ATOM   1654  N   VAL A 221     -10.323  10.731 -25.334  1.00 89.50           N  
ATOM   1655  CA  VAL A 221     -11.581  11.374 -24.911  1.00 89.50           C  
ATOM   1656  C   VAL A 221     -12.251  10.574 -23.790  1.00 89.50           C  
ATOM   1657  CB  VAL A 221     -12.541  11.541 -26.106  1.00 89.50           C  
ATOM   1658  O   VAL A 221     -12.764  11.162 -22.840  1.00 89.50           O  
ATOM   1659  CG1 VAL A 221     -13.885  12.155 -25.693  1.00 89.50           C  
ATOM   1660  CG2 VAL A 221     -11.922  12.449 -27.178  1.00 89.50           C  
ATOM   1661  N   LEU A 222     -12.185   9.239 -23.845  1.00 86.75           N  
ATOM   1662  CA  LEU A 222     -12.716   8.367 -22.797  1.00 86.75           C  
ATOM   1663  C   LEU A 222     -12.016   8.606 -21.451  1.00 86.75           C  
ATOM   1664  CB  LEU A 222     -12.583   6.903 -23.254  1.00 86.75           C  
ATOM   1665  O   LEU A 222     -12.683   8.655 -20.421  1.00 86.75           O  
ATOM   1666  CG  LEU A 222     -13.137   5.876 -22.249  1.00 86.75           C  
ATOM   1667  CD1 LEU A 222     -14.641   6.046 -22.024  1.00 86.75           C  
ATOM   1668  CD2 LEU A 222     -12.880   4.464 -22.770  1.00 86.75           C  
ATOM   1669  N   THR A 223     -10.698   8.819 -21.461  1.00 86.00           N  
ATOM   1670  CA  THR A 223      -9.910   9.152 -20.267  1.00 86.00           C  
ATOM   1671  C   THR A 223     -10.447  10.414 -19.587  1.00 86.00           C  
ATOM   1672  CB  THR A 223      -8.429   9.349 -20.640  1.00 86.00           C  
ATOM   1673  O   THR A 223     -10.710  10.409 -18.383  1.00 86.00           O  
ATOM   1674  CG2 THR A 223      -7.547   9.463 -19.413  1.00 86.00           C  
ATOM   1675  OG1 THR A 223      -7.952   8.248 -21.394  1.00 86.00           O  
ATOM   1676  N   VAL A 224     -10.686  11.475 -20.366  1.00 89.25           N  
ATOM   1677  CA  VAL A 224     -11.236  12.746 -19.865  1.00 89.25           C  
ATOM   1678  C   VAL A 224     -12.666  12.568 -19.355  1.00 89.25           C  
ATOM   1679  CB  VAL A 224     -11.180  13.839 -20.951  1.00 89.25           C  
ATOM   1680  O   VAL A 224     -12.995  13.048 -18.271  1.00 89.25           O  
ATOM   1681  CG1 VAL A 224     -11.748  15.173 -20.447  1.00 89.25           C  
ATOM   1682  CG2 VAL A 224      -9.736  14.089 -21.403  1.00 89.25           C  
ATOM   1683  N   VAL A 225     -13.513  11.840 -20.090  1.00 92.06           N  
ATOM   1684  CA  VAL A 225     -14.897  11.554 -19.677  1.00 92.06           C  
ATOM   1685  C   VAL A 225     -14.922  10.814 -18.339  1.00 92.06           C  
ATOM   1686  CB  VAL A 225     -15.648  10.769 -20.771  1.00 92.06           C  
ATOM   1687  O   VAL A 225     -15.639  11.231 -17.433  1.00 92.06           O  
ATOM   1688  CG1 VAL A 225     -17.005  10.232 -20.293  1.00 92.06           C  
ATOM   1689  CG2 VAL A 225     -15.924  11.669 -21.983  1.00 92.06           C  
ATOM   1690  N   MET A 226     -14.107   9.770 -18.171  1.00 89.00           N  
ATOM   1691  CA  MET A 226     -14.049   8.994 -16.927  1.00 89.00           C  
ATOM   1692  C   MET A 226     -13.513   9.819 -15.754  1.00 89.00           C  
ATOM   1693  CB  MET A 226     -13.216   7.723 -17.140  1.00 89.00           C  
ATOM   1694  O   MET A 226     -14.024   9.696 -14.641  1.00 89.00           O  
ATOM   1695  CG  MET A 226     -13.943   6.740 -18.069  1.00 89.00           C  
ATOM   1696  SD  MET A 226     -15.485   6.050 -17.408  1.00 89.00           S  
ATOM   1697  CE  MET A 226     -14.822   4.705 -16.389  1.00 89.00           C  
ATOM   1698  N   PHE A 227     -12.561  10.722 -15.998  1.00 89.44           N  
ATOM   1699  CA  PHE A 227     -12.092  11.666 -14.984  1.00 89.44           C  
ATOM   1700  C   PHE A 227     -13.208  12.622 -14.536  1.00 89.44           C  
ATOM   1701  CB  PHE A 227     -10.896  12.446 -15.538  1.00 89.44           C  
ATOM   1702  O   PHE A 227     -13.458  12.778 -13.339  1.00 89.44           O  
ATOM   1703  CG  PHE A 227     -10.269  13.386 -14.533  1.00 89.44           C  
ATOM   1704  CD1 PHE A 227     -10.493  14.772 -14.623  1.00 89.44           C  
ATOM   1705  CD2 PHE A 227      -9.438  12.874 -13.520  1.00 89.44           C  
ATOM   1706  CE1 PHE A 227      -9.849  15.644 -13.730  1.00 89.44           C  
ATOM   1707  CE2 PHE A 227      -8.805  13.745 -12.619  1.00 89.44           C  
ATOM   1708  CZ  PHE A 227      -8.994  15.131 -12.739  1.00 89.44           C  
ATOM   1709  N   VAL A 228     -13.937  13.218 -15.488  1.00 93.56           N  
ATOM   1710  CA  VAL A 228     -15.058  14.130 -15.206  1.00 93.56           C  
ATOM   1711  C   VAL A 228     -16.196  13.405 -14.489  1.00 93.56           C  
ATOM   1712  CB  VAL A 228     -15.560  14.805 -16.499  1.00 93.56           C  
ATOM   1713  O   VAL A 228     -16.735  13.941 -13.519  1.00 93.56           O  
ATOM   1714  CG1 VAL A 228     -16.845  15.618 -16.278  1.00 93.56           C  
ATOM   1715  CG2 VAL A 228     -14.504  15.776 -17.041  1.00 93.56           C  
ATOM   1716  N   VAL A 229     -16.541  12.184 -14.911  1.00 93.56           N  
ATOM   1717  CA  VAL A 229     -17.534  11.332 -14.238  1.00 93.56           C  
ATOM   1718  C   VAL A 229     -17.080  11.019 -12.817  1.00 93.56           C  
ATOM   1719  CB  VAL A 229     -17.790  10.036 -15.038  1.00 93.56           C  
ATOM   1720  O   VAL A 229     -17.857  11.201 -11.879  1.00 93.56           O  
ATOM   1721  CG1 VAL A 229     -18.598   8.997 -14.246  1.00 93.56           C  
ATOM   1722  CG2 VAL A 229     -18.581  10.347 -16.315  1.00 93.56           C  
ATOM   1723  N   GLY A 230     -15.820  10.624 -12.634  1.00 90.12           N  
ATOM   1724  CA  GLY A 230     -15.233  10.335 -11.329  1.00 90.12           C  
ATOM   1725  C   GLY A 230     -15.311  11.525 -10.372  1.00 90.12           C  
ATOM   1726  O   GLY A 230     -15.890  11.408  -9.291  1.00 90.12           O  
ATOM   1727  N   ILE A 231     -14.821  12.698 -10.792  1.00 91.81           N  
ATOM   1728  CA  ILE A 231     -14.877  13.933  -9.992  1.00 91.81           C  
ATOM   1729  C   ILE A 231     -16.320  14.341  -9.700  1.00 91.81           C  
ATOM   1730  CB  ILE A 231     -14.094  15.080 -10.681  1.00 91.81           C  
ATOM   1731  O   ILE A 231     -16.654  14.647  -8.556  1.00 91.81           O  
ATOM   1732  CG1 ILE A 231     -12.583  14.792 -10.548  1.00 91.81           C  
ATOM   1733  CG2 ILE A 231     -14.455  16.460 -10.091  1.00 91.81           C  
ATOM   1734  CD1 ILE A 231     -11.656  15.943 -10.939  1.00 91.81           C  
ATOM   1735  N   SER A 232     -17.194  14.342 -10.707  1.00 93.62           N  
ATOM   1736  CA  SER A 232     -18.589  14.768 -10.541  1.00 93.62           C  
ATOM   1737  C   SER A 232     -19.335  13.864  -9.561  1.00 93.62           C  
ATOM   1738  CB  SER A 232     -19.311  14.778 -11.889  1.00 93.62           C  
ATOM   1739  O   SER A 232     -20.053  14.351  -8.684  1.00 93.62           O  
ATOM   1740  OG  SER A 232     -18.663  15.672 -12.767  1.00 93.62           O  
ATOM   1741  N   THR A 233     -19.110  12.552  -9.657  1.00 92.19           N  
ATOM   1742  CA  THR A 233     -19.703  11.545  -8.769  1.00 92.19           C  
ATOM   1743  C   THR A 233     -19.142  11.661  -7.351  1.00 92.19           C  
ATOM   1744  CB  THR A 233     -19.491  10.131  -9.331  1.00 92.19           C  
ATOM   1745  O   THR A 233     -19.905  11.600  -6.386  1.00 92.19           O  
ATOM   1746  CG2 THR A 233     -20.320   9.084  -8.599  1.00 92.19           C  
ATOM   1747  OG1 THR A 233     -19.932  10.081 -10.664  1.00 92.19           O  
ATOM   1748  N   LEU A 234     -17.841  11.938  -7.197  1.00 89.19           N  
ATOM   1749  CA  LEU A 234     -17.225  12.194  -5.893  1.00 89.19           C  
ATOM   1750  C   LEU A 234     -17.778  13.469  -5.238  1.00 89.19           C  
ATOM   1751  CB  LEU A 234     -15.696  12.281  -6.062  1.00 89.19           C  
ATOM   1752  O   LEU A 234     -18.135  13.461  -4.060  1.00 89.19           O  
ATOM   1753  CG  LEU A 234     -14.926  12.395  -4.735  1.00 89.19           C  
ATOM   1754  CD1 LEU A 234     -15.172  11.203  -3.805  1.00 89.19           C  
ATOM   1755  CD2 LEU A 234     -13.429  12.485  -5.021  1.00 89.19           C  
ATOM   1756  N   ILE A 235     -17.912  14.562  -5.996  1.00 90.75           N  
ATOM   1757  CA  ILE A 235     -18.516  15.814  -5.513  1.00 90.75           C  
ATOM   1758  C   ILE A 235     -19.970  15.572  -5.098  1.00 90.75           C  
ATOM   1759  CB  ILE A 235     -18.412  16.924  -6.587  1.00 90.75           C  
ATOM   1760  O   ILE A 235     -20.402  16.060  -4.049  1.00 90.75           O  
ATOM   1761  CG1 ILE A 235     -16.942  17.369  -6.759  1.00 90.75           C  
ATOM   1762  CG2 ILE A 235     -19.284  18.145  -6.219  1.00 90.75           C  
ATOM   1763  CD1 ILE A 235     -16.715  18.269  -7.981  1.00 90.75           C  
ATOM   1764  N   HIS A 236     -20.727  14.815  -5.897  1.00 91.88           N  
ATOM   1765  CA  HIS A 236     -22.094  14.429  -5.565  1.00 91.88           C  
ATOM   1766  C   HIS A 236     -22.145  13.622  -4.262  1.00 91.88           C  
ATOM   1767  CB  HIS A 236     -22.715  13.654  -6.732  1.00 91.88           C  
ATOM   1768  O   HIS A 236     -22.925  13.960  -3.370  1.00 91.88           O  
ATOM   1769  CG  HIS A 236     -24.126  13.229  -6.426  1.00 91.88           C  
ATOM   1770  CD2 HIS A 236     -24.523  12.015  -5.932  1.00 91.88           C  
ATOM   1771  ND1 HIS A 236     -25.250  14.017  -6.520  1.00 91.88           N  
ATOM   1772  CE1 HIS A 236     -26.299  13.293  -6.094  1.00 91.88           C  
ATOM   1773  NE2 HIS A 236     -25.900  12.075  -5.704  1.00 91.88           N  
ATOM   1774  N   PHE A 237     -21.271  12.625  -4.109  1.00 87.69           N  
ATOM   1775  CA  PHE A 237     -21.147  11.835  -2.888  1.00 87.69           C  
ATOM   1776  C   PHE A 237     -20.863  12.719  -1.669  1.00 87.69           C  
ATOM   1777  CB  PHE A 237     -20.053  10.778  -3.069  1.00 87.69           C  
ATOM   1778  O   PHE A 237     -21.607  12.665  -0.693  1.00 87.69           O  
ATOM   1779  CG  PHE A 237     -19.790   9.982  -1.813  1.00 87.69           C  
ATOM   1780  CD1 PHE A 237     -18.718  10.341  -0.976  1.00 87.69           C  
ATOM   1781  CD2 PHE A 237     -20.630   8.910  -1.462  1.00 87.69           C  
ATOM   1782  CE1 PHE A 237     -18.490   9.634   0.215  1.00 87.69           C  
ATOM   1783  CE2 PHE A 237     -20.395   8.200  -0.272  1.00 87.69           C  
ATOM   1784  CZ  PHE A 237     -19.333   8.567   0.568  1.00 87.69           C  
ATOM   1785  N   ILE A 238     -19.858  13.598  -1.737  1.00 87.50           N  
ATOM   1786  CA  ILE A 238     -19.497  14.499  -0.630  1.00 87.50           C  
ATOM   1787  C   ILE A 238     -20.672  15.415  -0.263  1.00 87.50           C  
ATOM   1788  CB  ILE A 238     -18.233  15.315  -0.993  1.00 87.50           C  
ATOM   1789  O   ILE A 238     -20.968  15.607   0.917  1.00 87.50           O  
ATOM   1790  CG1 ILE A 238     -16.998  14.390  -1.094  1.00 87.50           C  
ATOM   1791  CG2 ILE A 238     -17.968  16.423   0.050  1.00 87.50           C  
ATOM   1792  CD1 ILE A 238     -15.785  15.049  -1.763  1.00 87.50           C  
ATOM   1793  N   ARG A 239     -21.371  15.979  -1.257  1.00 88.75           N  
ATOM   1794  CA  ARG A 239     -22.560  16.816  -1.024  1.00 88.75           C  
ATOM   1795  C   ARG A 239     -23.702  16.021  -0.391  1.00 88.75           C  
ATOM   1796  CB  ARG A 239     -23.022  17.454  -2.341  1.00 88.75           C  
ATOM   1797  O   ARG A 239     -24.373  16.552   0.489  1.00 88.75           O  
ATOM   1798  CG  ARG A 239     -22.101  18.594  -2.798  1.00 88.75           C  
ATOM   1799  CD  ARG A 239     -22.553  19.099  -4.173  1.00 88.75           C  
ATOM   1800  NE  ARG A 239     -21.743  20.243  -4.637  1.00 88.75           N  
ATOM   1801  NH1 ARG A 239     -22.441  20.230  -6.830  1.00 88.75           N  
ATOM   1802  NH2 ARG A 239     -20.944  21.738  -6.165  1.00 88.75           N  
ATOM   1803  CZ  ARG A 239     -21.715  20.730  -5.869  1.00 88.75           C  
ATOM   1804  N   SER A 240     -23.902  14.774  -0.816  1.00 86.62           N  
ATOM   1805  CA  SER A 240     -24.897  13.862  -0.246  1.00 86.62           C  
ATOM   1806  C   SER A 240     -24.574  13.537   1.215  1.00 86.62           C  
ATOM   1807  CB  SER A 240     -24.986  12.588  -1.094  1.00 86.62           C  
ATOM   1808  O   SER A 240     -25.435  13.710   2.071  1.00 86.62           O  
ATOM   1809  OG  SER A 240     -26.070  11.784  -0.670  1.00 86.62           O  
ATOM   1810  N   GLN A 241     -23.317  13.200   1.532  1.00 85.06           N  
ATOM   1811  CA  GLN A 241     -22.873  12.949   2.910  1.00 85.06           C  
ATOM   1812  C   GLN A 241     -23.069  14.173   3.812  1.00 85.06           C  
ATOM   1813  CB  GLN A 241     -21.390  12.533   2.942  1.00 85.06           C  
ATOM   1814  O   GLN A 241     -23.585  14.042   4.914  1.00 85.06           O  
ATOM   1815  CG  GLN A 241     -21.071  11.170   2.314  1.00 85.06           C  
ATOM   1816  CD  GLN A 241     -21.932  10.044   2.858  1.00 85.06           C  
ATOM   1817  NE2 GLN A 241     -22.482   9.229   1.996  1.00 85.06           N  
ATOM   1818  OE1 GLN A 241     -22.138   9.886   4.048  1.00 85.06           O  
ATOM   1819  N   LYS A 242     -22.732  15.380   3.337  1.00 85.25           N  
ATOM   1820  CA  LYS A 242     -22.916  16.621   4.114  1.00 85.25           C  
ATOM   1821  C   LYS A 242     -24.382  16.963   4.403  1.00 85.25           C  
ATOM   1822  CB  LYS A 242     -22.252  17.802   3.391  1.00 85.25           C  
ATOM   1823  O   LYS A 242     -24.642  17.712   5.338  1.00 85.25           O  
ATOM   1824  CG  LYS A 242     -20.723  17.762   3.493  1.00 85.25           C  
ATOM   1825  CD  LYS A 242     -20.098  18.975   2.794  1.00 85.25           C  
ATOM   1826  CE  LYS A 242     -18.573  18.902   2.930  1.00 85.25           C  
ATOM   1827  NZ  LYS A 242     -17.900  20.102   2.370  1.00 85.25           N  
ATOM   1828  N   ARG A 243     -25.320  16.492   3.575  1.00 85.12           N  
ATOM   1829  CA  ARG A 243     -26.764  16.754   3.716  1.00 85.12           C  
ATOM   1830  C   ARG A 243     -27.518  15.618   4.409  1.00 85.12           C  
ATOM   1831  CB  ARG A 243     -27.375  17.030   2.335  1.00 85.12           C  
ATOM   1832  O   ARG A 243     -28.658  15.824   4.810  1.00 85.12           O  
ATOM   1833  CG  ARG A 243     -26.923  18.368   1.734  1.00 85.12           C  
ATOM   1834  CD  ARG A 243     -27.554  18.535   0.347  1.00 85.12           C  
ATOM   1835  NE  ARG A 243     -27.171  19.812  -0.285  1.00 85.12           N  
ATOM   1836  NH1 ARG A 243     -28.514  19.624  -2.140  1.00 85.12           N  
ATOM   1837  NH2 ARG A 243     -27.245  21.440  -1.881  1.00 85.12           N  
ATOM   1838  CZ  ARG A 243     -27.641  20.283  -1.428  1.00 85.12           C  
ATOM   1839  N   ALA A 244     -26.925  14.430   4.503  1.00 81.31           N  
ATOM   1840  CA  ALA A 244     -27.560  13.266   5.101  1.00 81.31           C  
ATOM   1841  C   ALA A 244     -27.691  13.438   6.621  1.00 81.31           C  
ATOM   1842  CB  ALA A 244     -26.759  12.011   4.728  1.00 81.31           C  
ATOM   1843  O   ALA A 244     -26.739  13.823   7.293  1.00 81.31           O  
ATOM   1844  N   THR A 245     -28.861  13.101   7.166  1.00 75.75           N  
ATOM   1845  CA  THR A 245     -29.114  13.073   8.617  1.00 75.75           C  
ATOM   1846  C   THR A 245     -28.281  12.003   9.325  1.00 75.75           C  
ATOM   1847  CB  THR A 245     -30.601  12.799   8.884  1.00 75.75           C  
ATOM   1848  O   THR A 245     -27.848  12.194  10.456  1.00 75.75           O  
ATOM   1849  CG2 THR A 245     -31.470  14.006   8.535  1.00 75.75           C  
ATOM   1850  OG1 THR A 245     -31.043  11.728   8.073  1.00 75.75           O  
ATOM   1851  N   THR A 246     -28.021  10.892   8.637  1.00 71.94           N  
ATOM   1852  CA  THR A 246     -27.176   9.779   9.083  1.00 71.94           C  
ATOM   1853  C   THR A 246     -26.182   9.435   7.967  1.00 71.94           C  
ATOM   1854  CB  THR A 246     -28.038   8.563   9.449  1.00 71.94           C  
ATOM   1855  O   THR A 246     -26.487   8.589   7.113  1.00 71.94           O  
ATOM   1856  CG2 THR A 246     -28.859   8.783  10.718  1.00 71.94           C  
ATOM   1857  OG1 THR A 246     -28.931   8.304   8.392  1.00 71.94           O  
ATOM   1858  N   PRO A 247     -25.036  10.136   7.892  1.00 75.38           N  
ATOM   1859  CA  PRO A 247     -24.050   9.907   6.845  1.00 75.38           C  
ATOM   1860  C   PRO A 247     -23.351   8.553   7.022  1.00 75.38           C  
ATOM   1861  CB  PRO A 247     -23.088  11.091   6.937  1.00 75.38           C  
ATOM   1862  O   PRO A 247     -23.165   8.073   8.138  1.00 75.38           O  
ATOM   1863  CG  PRO A 247     -23.127  11.469   8.416  1.00 75.38           C  
ATOM   1864  CD  PRO A 247     -24.582  11.190   8.796  1.00 75.38           C  
ATOM   1865  N   MET A 248     -22.937   7.952   5.905  1.00 73.75           N  
ATOM   1866  CA  MET A 248     -22.125   6.728   5.891  1.00 73.75           C  
ATOM   1867  C   MET A 248     -20.722   6.991   6.448  1.00 73.75           C  
ATOM   1868  CB  MET A 248     -22.031   6.209   4.446  1.00 73.75           C  
ATOM   1869  O   MET A 248     -20.138   6.129   7.096  1.00 73.75           O  
ATOM   1870  CG  MET A 248     -21.355   4.835   4.351  1.00 73.75           C  
ATOM   1871  SD  MET A 248     -21.126   4.238   2.653  1.00 73.75           S  
ATOM   1872  CE  MET A 248     -19.494   4.937   2.286  1.00 73.75           C  
ATOM   1873  N   ILE A 249     -20.183   8.183   6.179  1.00 74.06           N  
ATOM   1874  CA  ILE A 249     -18.878   8.628   6.665  1.00 74.06           C  
ATOM   1875  C   ILE A 249     -19.101   9.866   7.515  1.00 74.06           C  
ATOM   1876  CB  ILE A 249     -17.904   8.925   5.506  1.00 74.06           C  
ATOM   1877  O   ILE A 249     -19.625  10.873   7.037  1.00 74.06           O  
ATOM   1878  CG1 ILE A 249     -17.724   7.687   4.600  1.00 74.06           C  
ATOM   1879  CG2 ILE A 249     -16.540   9.387   6.062  1.00 74.06           C  
ATOM   1880  CD1 ILE A 249     -16.954   8.009   3.315  1.00 74.06           C  
ATOM   1881  N   ASP A 250     -18.647   9.811   8.760  1.00 74.88           N  
ATOM   1882  CA  ASP A 250     -18.639  10.978   9.625  1.00 74.88           C  
ATOM   1883  C   ASP A 250     -17.559  11.967   9.161  1.00 74.88           C  
ATOM   1884  CB  ASP A 250     -18.473  10.537  11.079  1.00 74.88           C  
ATOM   1885  O   ASP A 250     -16.388  11.886   9.540  1.00 74.88           O  
ATOM   1886  CG  ASP A 250     -18.632  11.706  12.045  1.00 74.88           C  
ATOM   1887  OD1 ASP A 250     -18.769  12.854  11.572  1.00 74.88           O  
ATOM   1888  OD2 ASP A 250     -18.627  11.411  13.263  1.00 74.88           O  
ATOM   1889  N   LEU A 251     -17.960  12.907   8.300  1.00 77.94           N  
ATOM   1890  CA  LEU A 251     -17.067  13.929   7.759  1.00 77.94           C  
ATOM   1891  C   LEU A 251     -16.535  14.886   8.839  1.00 77.94           C  
ATOM   1892  CB  LEU A 251     -17.762  14.705   6.627  1.00 77.94           C  
ATOM   1893  O   LEU A 251     -15.591  15.632   8.575  1.00 77.94           O  
ATOM   1894  CG  LEU A 251     -18.096  13.880   5.370  1.00 77.94           C  
ATOM   1895  CD1 LEU A 251     -18.764  14.804   4.348  1.00 77.94           C  
ATOM   1896  CD2 LEU A 251     -16.858  13.267   4.709  1.00 77.94           C  
ATOM   1897  N   GLU A 252     -17.093  14.872  10.052  1.00 79.62           N  
ATOM   1898  CA  GLU A 252     -16.570  15.660  11.166  1.00 79.62           C  
ATOM   1899  C   GLU A 252     -15.226  15.135  11.668  1.00 79.62           C  
ATOM   1900  CB  GLU A 252     -17.576  15.743  12.317  1.00 79.62           C  
ATOM   1901  O   GLU A 252     -14.431  15.919  12.187  1.00 79.62           O  
ATOM   1902  CG  GLU A 252     -18.944  16.228  11.827  1.00 79.62           C  
ATOM   1903  CD  GLU A 252     -19.733  16.883  12.954  1.00 79.62           C  
ATOM   1904  OE1 GLU A 252     -20.104  18.059  12.703  1.00 79.62           O  
ATOM   1905  OE2 GLU A 252     -19.847  16.291  14.048  1.00 79.62           O  
ATOM   1906  N   LEU A 253     -14.904  13.859  11.418  1.00 79.31           N  
ATOM   1907  CA  LEU A 253     -13.584  13.297  11.714  1.00 79.31           C  
ATOM   1908  C   LEU A 253     -12.464  14.070  10.997  1.00 79.31           C  
ATOM   1909  CB  LEU A 253     -13.562  11.804  11.335  1.00 79.31           C  
ATOM   1910  O   LEU A 253     -11.409  14.296  11.581  1.00 79.31           O  
ATOM   1911  CG  LEU A 253     -14.497  10.910  12.175  1.00 79.31           C  
ATOM   1912  CD1 LEU A 253     -14.466   9.480  11.632  1.00 79.31           C  
ATOM   1913  CD2 LEU A 253     -14.080  10.864  13.647  1.00 79.31           C  
ATOM   1914  N   PHE A 254     -12.714  14.577   9.784  1.00 83.25           N  
ATOM   1915  CA  PHE A 254     -11.754  15.397   9.028  1.00 83.25           C  
ATOM   1916  C   PHE A 254     -11.617  16.834   9.558  1.00 83.25           C  
ATOM   1917  CB  PHE A 254     -12.152  15.437   7.548  1.00 83.25           C  
ATOM   1918  O   PHE A 254     -10.716  17.570   9.155  1.00 83.25           O  
ATOM   1919  CG  PHE A 254     -12.139  14.095   6.849  1.00 83.25           C  
ATOM   1920  CD1 PHE A 254     -10.981  13.649   6.188  1.00 83.25           C  
ATOM   1921  CD2 PHE A 254     -13.296  13.298   6.841  1.00 83.25           C  
ATOM   1922  CE1 PHE A 254     -10.996  12.423   5.499  1.00 83.25           C  
ATOM   1923  CE2 PHE A 254     -13.307  12.064   6.170  1.00 83.25           C  
ATOM   1924  CZ  PHE A 254     -12.154  11.628   5.494  1.00 83.25           C  
ATOM   1925  N   LYS A 255     -12.495  17.276  10.465  1.00 84.38           N  
ATOM   1926  CA  LYS A 255     -12.291  18.546  11.178  1.00 84.38           C  
ATOM   1927  C   LYS A 255     -11.283  18.382  12.316  1.00 84.38           C  
ATOM   1928  CB  LYS A 255     -13.618  19.101  11.710  1.00 84.38           C  
ATOM   1929  O   LYS A 255     -10.716  19.375  12.764  1.00 84.38           O  
ATOM   1930  CG  LYS A 255     -14.661  19.406  10.622  1.00 84.38           C  
ATOM   1931  CD  LYS A 255     -15.958  19.861  11.307  1.00 84.38           C  
ATOM   1932  CE  LYS A 255     -17.112  20.105  10.329  1.00 84.38           C  
ATOM   1933  NZ  LYS A 255     -18.410  20.218  11.060  1.00 84.38           N  
ATOM   1934  N   HIS A 256     -11.047  17.152  12.782  1.00 86.25           N  
ATOM   1935  CA  HIS A 256     -10.094  16.893  13.849  1.00 86.25           C  
ATOM   1936  C   HIS A 256      -8.657  16.992  13.303  1.00 86.25           C  
ATOM   1937  CB  HIS A 256     -10.380  15.539  14.503  1.00 86.25           C  
ATOM   1938  O   HIS A 256      -8.261  16.170  12.470  1.00 86.25           O  
ATOM   1939  CG  HIS A 256      -9.677  15.402  15.825  1.00 86.25           C  
ATOM   1940  CD2 HIS A 256     -10.180  15.751  17.049  1.00 86.25           C  
ATOM   1941  ND1 HIS A 256      -8.404  14.925  16.033  1.00 86.25           N  
ATOM   1942  CE1 HIS A 256      -8.150  14.979  17.353  1.00 86.25           C  
ATOM   1943  NE2 HIS A 256      -9.195  15.498  18.005  1.00 86.25           N  
ATOM   1944  N   PRO A 257      -7.836  17.951  13.771  1.00 86.31           N  
ATOM   1945  CA  PRO A 257      -6.535  18.242  13.168  1.00 86.31           C  
ATOM   1946  C   PRO A 257      -5.580  17.046  13.223  1.00 86.31           C  
ATOM   1947  CB  PRO A 257      -5.989  19.451  13.938  1.00 86.31           C  
ATOM   1948  O   PRO A 257      -4.818  16.831  12.283  1.00 86.31           O  
ATOM   1949  CG  PRO A 257      -6.725  19.402  15.277  1.00 86.31           C  
ATOM   1950  CD  PRO A 257      -8.090  18.842  14.893  1.00 86.31           C  
ATOM   1951  N   VAL A 258      -5.660  16.220  14.275  1.00 89.19           N  
ATOM   1952  CA  VAL A 258      -4.852  14.994  14.387  1.00 89.19           C  
ATOM   1953  C   VAL A 258      -5.224  13.988  13.299  1.00 89.19           C  
ATOM   1954  CB  VAL A 258      -4.978  14.342  15.780  1.00 89.19           C  
ATOM   1955  O   VAL A 258      -4.329  13.411  12.692  1.00 89.19           O  
ATOM   1956  CG1 VAL A 258      -4.139  13.071  15.926  1.00 89.19           C  
ATOM   1957  CG2 VAL A 258      -4.558  15.318  16.887  1.00 89.19           C  
ATOM   1958  N   ILE A 259      -6.516  13.807  13.002  1.00 89.31           N  
ATOM   1959  CA  ILE A 259      -6.967  12.837  11.994  1.00 89.31           C  
ATOM   1960  C   ILE A 259      -6.541  13.316  10.607  1.00 89.31           C  
ATOM   1961  CB  ILE A 259      -8.491  12.593  12.101  1.00 89.31           C  
ATOM   1962  O   ILE A 259      -5.890  12.574   9.881  1.00 89.31           O  
ATOM   1963  CG1 ILE A 259      -8.812  11.920  13.458  1.00 89.31           C  
ATOM   1964  CG2 ILE A 259      -9.001  11.741  10.924  1.00 89.31           C  
ATOM   1965  CD1 ILE A 259     -10.298  11.636  13.711  1.00 89.31           C  
ATOM   1966  N   SER A 260      -6.807  14.578  10.269  1.00 90.62           N  
ATOM   1967  CA  SER A 260      -6.449  15.132   8.957  1.00 90.62           C  
ATOM   1968  C   SER A 260      -4.943  15.160   8.712  1.00 90.62           C  
ATOM   1969  CB  SER A 260      -7.054  16.524   8.806  1.00 90.62           C  
ATOM   1970  O   SER A 260      -4.497  14.788   7.630  1.00 90.62           O  
ATOM   1971  OG  SER A 260      -8.443  16.311   8.848  1.00 90.62           O  
ATOM   1972  N   THR A 261      -4.145  15.515   9.723  1.00 92.00           N  
ATOM   1973  CA  THR A 261      -2.674  15.453   9.633  1.00 92.00           C  
ATOM   1974  C   THR A 261      -2.194  14.020   9.415  1.00 92.00           C  
ATOM   1975  CB  THR A 261      -2.016  16.021  10.898  1.00 92.00           C  
ATOM   1976  O   THR A 261      -1.329  13.786   8.578  1.00 92.00           O  
ATOM   1977  CG2 THR A 261      -0.491  16.085  10.824  1.00 92.00           C  
ATOM   1978  OG1 THR A 261      -2.469  17.335  11.109  1.00 92.00           O  
ATOM   1979  N   SER A 262      -2.790  13.054  10.119  1.00 93.38           N  
ATOM   1980  CA  SER A 262      -2.441  11.635   9.990  1.00 93.38           C  
ATOM   1981  C   SER A 262      -2.799  11.085   8.609  1.00 93.38           C  
ATOM   1982  CB  SER A 262      -3.138  10.820  11.077  1.00 93.38           C  
ATOM   1983  O   SER A 262      -1.995  10.384   8.002  1.00 93.38           O  
ATOM   1984  OG  SER A 262      -2.783  11.329  12.345  1.00 93.38           O  
ATOM   1985  N   ILE A 263      -3.955  11.456   8.054  1.00 92.81           N  
ATOM   1986  CA  ILE A 263      -4.344  11.070   6.690  1.00 92.81           C  
ATOM   1987  C   ILE A 263      -3.349  11.627   5.667  1.00 92.81           C  
ATOM   1988  CB  ILE A 263      -5.791  11.519   6.397  1.00 92.81           C  
ATOM   1989  O   ILE A 263      -2.888  10.881   4.809  1.00 92.81           O  
ATOM   1990  CG1 ILE A 263      -6.769  10.689   7.259  1.00 92.81           C  
ATOM   1991  CG2 ILE A 263      -6.140  11.373   4.902  1.00 92.81           C  
ATOM   1992  CD1 ILE A 263      -8.194  11.248   7.264  1.00 92.81           C  
ATOM   1993  N   VAL A 264      -2.966  12.905   5.777  1.00 93.62           N  
ATOM   1994  CA  VAL A 264      -1.945  13.501   4.894  1.00 93.62           C  
ATOM   1995  C   VAL A 264      -0.615  12.757   5.020  1.00 93.62           C  
ATOM   1996  CB  VAL A 264      -1.768  15.006   5.178  1.00 93.62           C  
ATOM   1997  O   VAL A 264      -0.010  12.432   4.002  1.00 93.62           O  
ATOM   1998  CG1 VAL A 264      -0.587  15.620   4.414  1.00 93.62           C  
ATOM   1999  CG2 VAL A 264      -3.022  15.785   4.760  1.00 93.62           C  
ATOM   2000  N   MET A 265      -0.184  12.431   6.244  1.00 93.69           N  
ATOM   2001  CA  MET A 265       1.013  11.615   6.462  1.00 93.69           C  
ATOM   2002  C   MET A 265       0.908  10.255   5.773  1.00 93.69           C  
ATOM   2003  CB  MET A 265       1.265  11.392   7.956  1.00 93.69           C  
ATOM   2004  O   MET A 265       1.818   9.892   5.042  1.00 93.69           O  
ATOM   2005  CG  MET A 265       1.803  12.630   8.670  1.00 93.69           C  
ATOM   2006  SD  MET A 265       1.873  12.472  10.480  1.00 93.69           S  
ATOM   2007  CE  MET A 265       2.702  10.868  10.683  1.00 93.69           C  
ATOM   2008  N   ALA A 266      -0.199   9.532   5.957  1.00 93.19           N  
ATOM   2009  CA  ALA A 266      -0.410   8.219   5.353  1.00 93.19           C  
ATOM   2010  C   ALA A 266      -0.352   8.272   3.820  1.00 93.19           C  
ATOM   2011  CB  ALA A 266      -1.754   7.664   5.833  1.00 93.19           C  
ATOM   2012  O   ALA A 266       0.374   7.491   3.210  1.00 93.19           O  
ATOM   2013  N   VAL A 267      -1.062   9.227   3.205  1.00 92.75           N  
ATOM   2014  CA  VAL A 267      -1.073   9.408   1.745  1.00 92.75           C  
ATOM   2015  C   VAL A 267       0.332   9.709   1.227  1.00 92.75           C  
ATOM   2016  CB  VAL A 267      -2.051  10.524   1.320  1.00 92.75           C  
ATOM   2017  O   VAL A 267       0.788   9.047   0.302  1.00 92.75           O  
ATOM   2018  CG1 VAL A 267      -1.962  10.857  -0.175  1.00 92.75           C  
ATOM   2019  CG2 VAL A 267      -3.507  10.135   1.588  1.00 92.75           C  
ATOM   2020  N   VAL A 268       1.038  10.680   1.816  1.00 93.56           N  
ATOM   2021  CA  VAL A 268       2.374  11.081   1.339  1.00 93.56           C  
ATOM   2022  C   VAL A 268       3.412   9.979   1.576  1.00 93.56           C  
ATOM   2023  CB  VAL A 268       2.812  12.414   1.972  1.00 93.56           C  
ATOM   2024  O   VAL A 268       4.244   9.727   0.705  1.00 93.56           O  
ATOM   2025  CG1 VAL A 268       4.232  12.801   1.535  1.00 93.56           C  
ATOM   2026  CG2 VAL A 268       1.886  13.564   1.549  1.00 93.56           C  
ATOM   2027  N   SER A 269       3.337   9.277   2.710  1.00 93.31           N  
ATOM   2028  CA  SER A 269       4.170   8.104   2.991  1.00 93.31           C  
ATOM   2029  C   SER A 269       3.943   6.984   1.980  1.00 93.31           C  
ATOM   2030  CB  SER A 269       3.928   7.598   4.413  1.00 93.31           C  
ATOM   2031  O   SER A 269       4.921   6.433   1.485  1.00 93.31           O  
ATOM   2032  OG  SER A 269       4.523   8.481   5.348  1.00 93.31           O  
ATOM   2033  N   MET A 270       2.690   6.694   1.613  1.00 91.31           N  
ATOM   2034  CA  MET A 270       2.382   5.681   0.597  1.00 91.31           C  
ATOM   2035  C   MET A 270       2.766   6.106  -0.822  1.00 91.31           C  
ATOM   2036  CB  MET A 270       0.900   5.279   0.667  1.00 91.31           C  
ATOM   2037  O   MET A 270       3.268   5.280  -1.581  1.00 91.31           O  
ATOM   2038  CG  MET A 270       0.632   4.295   1.806  1.00 91.31           C  
ATOM   2039  SD  MET A 270       1.626   2.792   1.678  1.00 91.31           S  
ATOM   2040  CE  MET A 270       1.128   1.893   3.156  1.00 91.31           C  
ATOM   2041  N   ILE A 271       2.611   7.391  -1.165  1.00 90.19           N  
ATOM   2042  CA  ILE A 271       3.104   7.953  -2.433  1.00 90.19           C  
ATOM   2043  C   ILE A 271       4.604   7.698  -2.572  1.00 90.19           C  
ATOM   2044  CB  ILE A 271       2.773   9.465  -2.532  1.00 90.19           C  
ATOM   2045  O   ILE A 271       5.048   7.227  -3.616  1.00 90.19           O  
ATOM   2046  CG1 ILE A 271       1.283   9.652  -2.876  1.00 90.19           C  
ATOM   2047  CG2 ILE A 271       3.641  10.220  -3.558  1.00 90.19           C  
ATOM   2048  CD1 ILE A 271       0.773  11.093  -2.762  1.00 90.19           C  
ATOM   2049  N   ALA A 272       5.382   7.992  -1.527  1.00 90.88           N  
ATOM   2050  CA  ALA A 272       6.820   7.766  -1.562  1.00 90.88           C  
ATOM   2051  C   ALA A 272       7.190   6.291  -1.525  1.00 90.88           C  
ATOM   2052  CB  ALA A 272       7.488   8.498  -0.413  1.00 90.88           C  
ATOM   2053  O   ALA A 272       8.102   5.922  -2.247  1.00 90.88           O  
ATOM   2054  N   LEU A 273       6.506   5.464  -0.729  1.00 90.31           N  
ATOM   2055  CA  LEU A 273       6.767   4.026  -0.669  1.00 90.31           C  
ATOM   2056  C   LEU A 273       6.662   3.399  -2.062  1.00 90.31           C  
ATOM   2057  CB  LEU A 273       5.780   3.372   0.321  1.00 90.31           C  
ATOM   2058  O   LEU A 273       7.640   2.875  -2.588  1.00 90.31           O  
ATOM   2059  CG  LEU A 273       5.889   1.836   0.396  1.00 90.31           C  
ATOM   2060  CD1 LEU A 273       7.291   1.409   0.789  1.00 90.31           C  
ATOM   2061  CD2 LEU A 273       4.906   1.279   1.419  1.00 90.31           C  
ATOM   2062  N   VAL A 274       5.488   3.523  -2.680  1.00 86.62           N  
ATOM   2063  CA  VAL A 274       5.198   2.888  -3.969  1.00 86.62           C  
ATOM   2064  C   VAL A 274       5.956   3.572  -5.108  1.00 86.62           C  
ATOM   2065  CB  VAL A 274       3.679   2.885  -4.214  1.00 86.62           C  
ATOM   2066  O   VAL A 274       6.471   2.908  -6.005  1.00 86.62           O  
ATOM   2067  CG1 VAL A 274       3.322   2.267  -5.567  1.00 86.62           C  
ATOM   2068  CG2 VAL A 274       2.972   2.075  -3.119  1.00 86.62           C  
ATOM   2069  N   GLY A 275       6.060   4.902  -5.069  1.00 88.44           N  
ATOM   2070  CA  GLY A 275       6.805   5.670  -6.063  1.00 88.44           C  
ATOM   2071  C   GLY A 275       8.300   5.350  -6.064  1.00 88.44           C  
ATOM   2072  O   GLY A 275       8.881   5.156  -7.131  1.00 88.44           O  
ATOM   2073  N   PHE A 276       8.916   5.243  -4.883  1.00 90.94           N  
ATOM   2074  CA  PHE A 276      10.322   4.874  -4.730  1.00 90.94           C  
ATOM   2075  C   PHE A 276      10.595   3.455  -5.228  1.00 90.94           C  
ATOM   2076  CB  PHE A 276      10.737   5.000  -3.259  1.00 90.94           C  
ATOM   2077  O   PHE A 276      11.533   3.261  -5.997  1.00 90.94           O  
ATOM   2078  CG  PHE A 276      12.138   4.510  -2.974  1.00 90.94           C  
ATOM   2079  CD1 PHE A 276      12.346   3.331  -2.234  1.00 90.94           C  
ATOM   2080  CD2 PHE A 276      13.234   5.208  -3.503  1.00 90.94           C  
ATOM   2081  CE1 PHE A 276      13.654   2.870  -2.004  1.00 90.94           C  
ATOM   2082  CE2 PHE A 276      14.539   4.739  -3.296  1.00 90.94           C  
ATOM   2083  CZ  PHE A 276      14.749   3.582  -2.526  1.00 90.94           C  
ATOM   2084  N   GLU A 277       9.770   2.478  -4.839  1.00 87.50           N  
ATOM   2085  CA  GLU A 277       9.914   1.093  -5.302  1.00 87.50           C  
ATOM   2086  C   GLU A 277       9.842   0.994  -6.831  1.00 87.50           C  
ATOM   2087  CB  GLU A 277       8.821   0.209  -4.687  1.00 87.50           C  
ATOM   2088  O   GLU A 277      10.683   0.333  -7.447  1.00 87.50           O  
ATOM   2089  CG  GLU A 277       9.101  -0.148  -3.221  1.00 87.50           C  
ATOM   2090  CD  GLU A 277       8.038  -1.087  -2.625  1.00 87.50           C  
ATOM   2091  OE1 GLU A 277       8.277  -1.565  -1.492  1.00 87.50           O  
ATOM   2092  OE2 GLU A 277       7.013  -1.347  -3.295  1.00 87.50           O  
ATOM   2093  N   LEU A 278       8.884   1.693  -7.451  1.00 84.56           N  
ATOM   2094  CA  LEU A 278       8.749   1.756  -8.906  1.00 84.56           C  
ATOM   2095  C   LEU A 278      10.009   2.340  -9.561  1.00 84.56           C  
ATOM   2096  CB  LEU A 278       7.500   2.592  -9.246  1.00 84.56           C  
ATOM   2097  O   LEU A 278      10.570   1.737 -10.477  1.00 84.56           O  
ATOM   2098  CG  LEU A 278       7.258   2.784 -10.756  1.00 84.56           C  
ATOM   2099  CD1 LEU A 278       6.874   1.470 -11.439  1.00 84.56           C  
ATOM   2100  CD2 LEU A 278       6.131   3.793 -10.966  1.00 84.56           C  
ATOM   2101  N   LEU A 279      10.450   3.503  -9.083  1.00 88.69           N  
ATOM   2102  CA  LEU A 279      11.576   4.259  -9.630  1.00 88.69           C  
ATOM   2103  C   LEU A 279      12.895   3.476  -9.523  1.00 88.69           C  
ATOM   2104  CB  LEU A 279      11.638   5.575  -8.839  1.00 88.69           C  
ATOM   2105  O   LEU A 279      13.648   3.377 -10.493  1.00 88.69           O  
ATOM   2106  CG  LEU A 279      12.560   6.638  -9.452  1.00 88.69           C  
ATOM   2107  CD1 LEU A 279      11.780   7.620 -10.316  1.00 88.69           C  
ATOM   2108  CD2 LEU A 279      13.214   7.456  -8.345  1.00 88.69           C  
ATOM   2109  N   LEU A 280      13.149   2.885  -8.354  1.00 90.06           N  
ATOM   2110  CA  LEU A 280      14.342   2.092  -8.075  1.00 90.06           C  
ATOM   2111  C   LEU A 280      14.368   0.800  -8.894  1.00 90.06           C  
ATOM   2112  CB  LEU A 280      14.368   1.808  -6.566  1.00 90.06           C  
ATOM   2113  O   LEU A 280      15.393   0.460  -9.481  1.00 90.06           O  
ATOM   2114  CG  LEU A 280      15.561   0.956  -6.110  1.00 90.06           C  
ATOM   2115  CD1 LEU A 280      16.903   1.651  -6.349  1.00 90.06           C  
ATOM   2116  CD2 LEU A 280      15.401   0.680  -4.620  1.00 90.06           C  
ATOM   2117  N   SER A 281      13.240   0.092  -8.976  1.00 86.94           N  
ATOM   2118  CA  SER A 281      13.136  -1.130  -9.777  1.00 86.94           C  
ATOM   2119  C   SER A 281      13.421  -0.864 -11.258  1.00 86.94           C  
ATOM   2120  CB  SER A 281      11.741  -1.724  -9.591  1.00 86.94           C  
ATOM   2121  O   SER A 281      14.137  -1.637 -11.899  1.00 86.94           O  
ATOM   2122  OG  SER A 281      11.624  -2.953 -10.278  1.00 86.94           O  
ATOM   2123  N   GLN A 282      12.913   0.250 -11.795  1.00 86.81           N  
ATOM   2124  CA  GLN A 282      13.179   0.661 -13.172  1.00 86.81           C  
ATOM   2125  C   GLN A 282      14.642   1.055 -13.400  1.00 86.81           C  
ATOM   2126  CB  GLN A 282      12.251   1.817 -13.557  1.00 86.81           C  
ATOM   2127  O   GLN A 282      15.198   0.679 -14.430  1.00 86.81           O  
ATOM   2128  CG  GLN A 282      10.812   1.351 -13.801  1.00 86.81           C  
ATOM   2129  CD  GLN A 282       9.912   2.478 -14.296  1.00 86.81           C  
ATOM   2130  NE2 GLN A 282       8.784   2.159 -14.890  1.00 86.81           N  
ATOM   2131  OE1 GLN A 282      10.193   3.658 -14.191  1.00 86.81           O  
ATOM   2132  N   GLU A 283      15.288   1.753 -12.461  1.00 90.06           N  
ATOM   2133  CA  GLU A 283      16.706   2.104 -12.607  1.00 90.06           C  
ATOM   2134  C   GLU A 283      17.598   0.864 -12.626  1.00 90.06           C  
ATOM   2135  CB  GLU A 283      17.173   3.044 -11.488  1.00 90.06           C  
ATOM   2136  O   GLU A 283      18.409   0.684 -13.534  1.00 90.06           O  
ATOM   2137  CG  GLU A 283      18.492   3.706 -11.928  1.00 90.06           C  
ATOM   2138  CD  GLU A 283      18.912   4.884 -11.056  1.00 90.06           C  
ATOM   2139  OE1 GLU A 283      19.734   5.704 -11.533  1.00 90.06           O  
ATOM   2140  OE2 GLU A 283      18.370   4.971  -9.942  1.00 90.06           O  
ATOM   2141  N   LEU A 284      17.411  -0.041 -11.663  1.00 89.19           N  
ATOM   2142  CA  LEU A 284      18.208  -1.262 -11.573  1.00 89.19           C  
ATOM   2143  C   LEU A 284      18.096  -2.094 -12.857  1.00 89.19           C  
ATOM   2144  CB  LEU A 284      17.770  -2.063 -10.338  1.00 89.19           C  
ATOM   2145  O   LEU A 284      19.101  -2.595 -13.354  1.00 89.19           O  
ATOM   2146  CG  LEU A 284      18.103  -1.373  -9.001  1.00 89.19           C  
ATOM   2147  CD1 LEU A 284      17.422  -2.136  -7.867  1.00 89.19           C  
ATOM   2148  CD2 LEU A 284      19.606  -1.323  -8.720  1.00 89.19           C  
ATOM   2149  N   GLN A 285      16.896  -2.202 -13.429  1.00 87.19           N  
ATOM   2150  CA  GLN A 285      16.669  -3.004 -14.631  1.00 87.19           C  
ATOM   2151  C   GLN A 285      17.113  -2.301 -15.920  1.00 87.19           C  
ATOM   2152  CB  GLN A 285      15.196  -3.424 -14.702  1.00 87.19           C  
ATOM   2153  O   GLN A 285      17.855  -2.885 -16.707  1.00 87.19           O  
ATOM   2154  CG  GLN A 285      14.832  -4.407 -13.579  1.00 87.19           C  
ATOM   2155  CD  GLN A 285      13.365  -4.797 -13.636  1.00 87.19           C  
ATOM   2156  NE2 GLN A 285      12.565  -4.413 -12.670  1.00 87.19           N  
ATOM   2157  OE1 GLN A 285      12.899  -5.464 -14.545  1.00 87.19           O  
ATOM   2158  N   PHE A 286      16.687  -1.057 -16.157  1.00 86.38           N  
ATOM   2159  CA  PHE A 286      16.940  -0.377 -17.432  1.00 86.38           C  
ATOM   2160  C   PHE A 286      18.302   0.324 -17.496  1.00 86.38           C  
ATOM   2161  CB  PHE A 286      15.804   0.606 -17.744  1.00 86.38           C  
ATOM   2162  O   PHE A 286      18.906   0.380 -18.570  1.00 86.38           O  
ATOM   2163  CG  PHE A 286      14.440  -0.017 -17.980  1.00 86.38           C  
ATOM   2164  CD1 PHE A 286      14.281  -1.000 -18.975  1.00 86.38           C  
ATOM   2165  CD2 PHE A 286      13.318   0.421 -17.250  1.00 86.38           C  
ATOM   2166  CE1 PHE A 286      13.014  -1.552 -19.231  1.00 86.38           C  
ATOM   2167  CE2 PHE A 286      12.048  -0.124 -17.514  1.00 86.38           C  
ATOM   2168  CZ  PHE A 286      11.897  -1.113 -18.501  1.00 86.38           C  
ATOM   2169  N   VAL A 287      18.807   0.835 -16.370  1.00 90.12           N  
ATOM   2170  CA  VAL A 287      20.113   1.511 -16.299  1.00 90.12           C  
ATOM   2171  C   VAL A 287      21.219   0.531 -15.953  1.00 90.12           C  
ATOM   2172  CB  VAL A 287      20.101   2.716 -15.340  1.00 90.12           C  
ATOM   2173  O   VAL A 287      22.219   0.457 -16.663  1.00 90.12           O  
ATOM   2174  CG1 VAL A 287      21.453   3.431 -15.320  1.00 90.12           C  
ATOM   2175  CG2 VAL A 287      19.020   3.719 -15.756  1.00 90.12           C  
ATOM   2176  N   HIS A 288      21.034  -0.260 -14.899  1.00 89.19           N  
ATOM   2177  CA  HIS A 288      22.080  -1.167 -14.422  1.00 89.19           C  
ATOM   2178  C   HIS A 288      22.012  -2.572 -15.034  1.00 89.19           C  
ATOM   2179  CB  HIS A 288      22.117  -1.151 -12.891  1.00 89.19           C  
ATOM   2180  O   HIS A 288      22.895  -3.390 -14.780  1.00 89.19           O  
ATOM   2181  CG  HIS A 288      22.409   0.227 -12.361  1.00 89.19           C  
ATOM   2182  CD2 HIS A 288      21.544   1.073 -11.721  1.00 89.19           C  
ATOM   2183  ND1 HIS A 288      23.592   0.909 -12.527  1.00 89.19           N  
ATOM   2184  CE1 HIS A 288      23.454   2.128 -11.984  1.00 89.19           C  
ATOM   2185  NE2 HIS A 288      22.223   2.270 -11.483  1.00 89.19           N  
ATOM   2186  N   GLY A 289      21.005  -2.856 -15.868  1.00 85.81           N  
ATOM   2187  CA  GLY A 289      20.877  -4.132 -16.575  1.00 85.81           C  
ATOM   2188  C   GLY A 289      20.571  -5.315 -15.657  1.00 85.81           C  
ATOM   2189  O   GLY A 289      20.815  -6.462 -16.033  1.00 85.81           O  
ATOM   2190  N   PHE A 290      20.076  -5.061 -14.444  1.00 83.56           N  
ATOM   2191  CA  PHE A 290      19.724  -6.126 -13.517  1.00 83.56           C  
ATOM   2192  C   PHE A 290      18.533  -6.896 -14.079  1.00 83.56           C  
ATOM   2193  CB  PHE A 290      19.418  -5.595 -12.106  1.00 83.56           C  
ATOM   2194  O   PHE A 290      17.558  -6.329 -14.568  1.00 83.56           O  
ATOM   2195  CG  PHE A 290      20.599  -5.142 -11.256  1.00 83.56           C  
ATOM   2196  CD1 PHE A 290      21.840  -4.777 -11.822  1.00 83.56           C  
ATOM   2197  CD2 PHE A 290      20.450  -5.090  -9.856  1.00 83.56           C  
ATOM   2198  CE1 PHE A 290      22.900  -4.350 -11.007  1.00 83.56           C  
ATOM   2199  CE2 PHE A 290      21.515  -4.672  -9.039  1.00 83.56           C  
ATOM   2200  CZ  PHE A 290      22.738  -4.291  -9.615  1.00 83.56           C  
ATOM   2201  N   SER A 291      18.576  -8.216 -13.942  1.00 80.38           N  
ATOM   2202  CA  SER A 291      17.364  -9.022 -14.080  1.00 80.38           C  
ATOM   2203  C   SER A 291      16.322  -8.621 -13.017  1.00 80.38           C  
ATOM   2204  CB  SER A 291      17.696 -10.509 -13.969  1.00 80.38           C  
ATOM   2205  O   SER A 291      16.698  -8.145 -11.938  1.00 80.38           O  
ATOM   2206  OG  SER A 291      18.248 -10.781 -12.699  1.00 80.38           O  
ATOM   2207  N   PRO A 292      15.020  -8.883 -13.242  1.00 72.44           N  
ATOM   2208  CA  PRO A 292      13.981  -8.617 -12.244  1.00 72.44           C  
ATOM   2209  C   PRO A 292      14.275  -9.237 -10.867  1.00 72.44           C  
ATOM   2210  CB  PRO A 292      12.695  -9.188 -12.852  1.00 72.44           C  
ATOM   2211  O   PRO A 292      14.033  -8.614  -9.836  1.00 72.44           O  
ATOM   2212  CG  PRO A 292      12.930  -9.078 -14.357  1.00 72.44           C  
ATOM   2213  CD  PRO A 292      14.429  -9.327 -14.498  1.00 72.44           C  
ATOM   2214  N   LEU A 293      14.861 -10.442 -10.839  1.00 73.81           N  
ATOM   2215  CA  LEU A 293      15.241 -11.119  -9.597  1.00 73.81           C  
ATOM   2216  C   LEU A 293      16.400 -10.412  -8.882  1.00 73.81           C  
ATOM   2217  CB  LEU A 293      15.586 -12.585  -9.918  1.00 73.81           C  
ATOM   2218  O   LEU A 293      16.366 -10.254  -7.665  1.00 73.81           O  
ATOM   2219  CG  LEU A 293      15.928 -13.438  -8.679  1.00 73.81           C  
ATOM   2220  CD1 LEU A 293      14.749 -13.575  -7.717  1.00 73.81           C  
ATOM   2221  CD2 LEU A 293      16.371 -14.831  -9.120  1.00 73.81           C  
ATOM   2222  N   GLN A 294      17.418  -9.964  -9.619  1.00 81.06           N  
ATOM   2223  CA  GLN A 294      18.534  -9.206  -9.043  1.00 81.06           C  
ATOM   2224  C   GLN A 294      18.072  -7.858  -8.487  1.00 81.06           C  
ATOM   2225  CB  GLN A 294      19.615  -8.990 -10.102  1.00 81.06           C  
ATOM   2226  O   GLN A 294      18.487  -7.487  -7.391  1.00 81.06           O  
ATOM   2227  CG  GLN A 294      20.434 -10.260 -10.383  1.00 81.06           C  
ATOM   2228  CD  GLN A 294      21.207 -10.157 -11.693  1.00 81.06           C  
ATOM   2229  NE2 GLN A 294      22.238 -10.942 -11.895  1.00 81.06           N  
ATOM   2230  OE1 GLN A 294      20.840  -9.427 -12.599  1.00 81.06           O  
ATOM   2231  N   ALA A 295      17.179  -7.161  -9.195  1.00 82.12           N  
ATOM   2232  CA  ALA A 295      16.573  -5.930  -8.702  1.00 82.12           C  
ATOM   2233  C   ALA A 295      15.790  -6.180  -7.402  1.00 82.12           C  
ATOM   2234  CB  ALA A 295      15.701  -5.328  -9.809  1.00 82.12           C  
ATOM   2235  O   ALA A 295      16.000  -5.480  -6.415  1.00 82.12           O  
ATOM   2236  N   ALA A 296      14.970  -7.236  -7.352  1.00 77.88           N  
ATOM   2237  CA  ALA A 296      14.258  -7.620  -6.135  1.00 77.88           C  
ATOM   2238  C   ALA A 296      15.217  -7.933  -4.970  1.00 77.88           C  
ATOM   2239  CB  ALA A 296      13.342  -8.806  -6.455  1.00 77.88           C  
ATOM   2240  O   ALA A 296      15.009  -7.441  -3.863  1.00 77.88           O  
ATOM   2241  N   MET A 297      16.300  -8.683  -5.216  1.00 83.56           N  
ATOM   2242  CA  MET A 297      17.319  -8.981  -4.199  1.00 83.56           C  
ATOM   2243  C   MET A 297      18.017  -7.722  -3.675  1.00 83.56           C  
ATOM   2244  CB  MET A 297      18.367  -9.966  -4.742  1.00 83.56           C  
ATOM   2245  O   MET A 297      18.293  -7.625  -2.481  1.00 83.56           O  
ATOM   2246  CG  MET A 297      17.816 -11.392  -4.834  1.00 83.56           C  
ATOM   2247  SD  MET A 297      19.030 -12.661  -5.297  1.00 83.56           S  
ATOM   2248  CE  MET A 297      19.399 -12.193  -7.006  1.00 83.56           C  
ATOM   2249  N   PHE A 298      18.266  -6.739  -4.541  1.00 88.06           N  
ATOM   2250  CA  PHE A 298      18.879  -5.471  -4.150  1.00 88.06           C  
ATOM   2251  C   PHE A 298      17.973  -4.629  -3.237  1.00 88.06           C  
ATOM   2252  CB  PHE A 298      19.245  -4.702  -5.422  1.00 88.06           C  
ATOM   2253  O   PHE A 298      18.475  -3.907  -2.378  1.00 88.06           O  
ATOM   2254  CG  PHE A 298      20.133  -3.503  -5.171  1.00 88.06           C  
ATOM   2255  CD1 PHE A 298      19.574  -2.230  -4.950  1.00 88.06           C  
ATOM   2256  CD2 PHE A 298      21.531  -3.660  -5.176  1.00 88.06           C  
ATOM   2257  CE1 PHE A 298      20.416  -1.116  -4.778  1.00 88.06           C  
ATOM   2258  CE2 PHE A 298      22.368  -2.549  -4.982  1.00 88.06           C  
ATOM   2259  CZ  PHE A 298      21.810  -1.275  -4.789  1.00 88.06           C  
ATOM   2260  N   ILE A 299      16.649  -4.746  -3.388  1.00 88.00           N  
ATOM   2261  CA  ILE A 299      15.641  -3.995  -2.619  1.00 88.00           C  
ATOM   2262  C   ILE A 299      15.349  -4.649  -1.249  1.00 88.00           C  
ATOM   2263  CB  ILE A 299      14.379  -3.784  -3.501  1.00 88.00           C  
ATOM   2264  O   ILE A 299      14.781  -4.009  -0.363  1.00 88.00           O  
ATOM   2265  CG1 ILE A 299      14.734  -2.950  -4.756  1.00 88.00           C  
ATOM   2266  CG2 ILE A 299      13.249  -3.059  -2.744  1.00 88.00           C  
ATOM   2267  CD1 ILE A 299      13.646  -2.896  -5.838  1.00 88.00           C  
ATOM   2268  N   ILE A 300      15.801  -5.886  -1.002  1.00 87.44           N  
ATOM   2269  CA  ILE A 300      15.567  -6.616   0.262  1.00 87.44           C  
ATOM   2270  C   ILE A 300      15.866  -5.791   1.532  1.00 87.44           C  
ATOM   2271  CB  ILE A 300      16.327  -7.967   0.268  1.00 87.44           C  
ATOM   2272  O   ILE A 300      15.047  -5.837   2.451  1.00 87.44           O  
ATOM   2273  CG1 ILE A 300      15.625  -8.952  -0.690  1.00 87.44           C  
ATOM   2274  CG2 ILE A 300      16.418  -8.584   1.677  1.00 87.44           C  
ATOM   2275  CD1 ILE A 300      16.338 -10.301  -0.857  1.00 87.44           C  
ATOM   2276  N   PRO A 301      16.968  -5.019   1.645  1.00 91.94           N  
ATOM   2277  CA  PRO A 301      17.231  -4.227   2.849  1.00 91.94           C  
ATOM   2278  C   PRO A 301      16.116  -3.222   3.170  1.00 91.94           C  
ATOM   2279  CB  PRO A 301      18.569  -3.524   2.590  1.00 91.94           C  
ATOM   2280  O   PRO A 301      15.746  -3.069   4.335  1.00 91.94           O  
ATOM   2281  CG  PRO A 301      19.265  -4.449   1.593  1.00 91.94           C  
ATOM   2282  CD  PRO A 301      18.102  -4.932   0.736  1.00 91.94           C  
ATOM   2283  N   PHE A 302      15.540  -2.587   2.144  1.00 91.38           N  
ATOM   2284  CA  PHE A 302      14.383  -1.700   2.280  1.00 91.38           C  
ATOM   2285  C   PHE A 302      13.158  -2.466   2.797  1.00 91.38           C  
ATOM   2286  CB  PHE A 302      14.079  -1.066   0.914  1.00 91.38           C  
ATOM   2287  O   PHE A 302      12.541  -2.064   3.785  1.00 91.38           O  
ATOM   2288  CG  PHE A 302      12.872  -0.168   0.925  1.00 91.38           C  
ATOM   2289  CD1 PHE A 302      11.677  -0.577   0.306  1.00 91.38           C  
ATOM   2290  CD2 PHE A 302      12.938   1.074   1.576  1.00 91.38           C  
ATOM   2291  CE1 PHE A 302      10.558   0.268   0.334  1.00 91.38           C  
ATOM   2292  CE2 PHE A 302      11.815   1.909   1.613  1.00 91.38           C  
ATOM   2293  CZ  PHE A 302      10.632   1.512   0.981  1.00 91.38           C  
ATOM   2294  N   MET A 303      12.863  -3.614   2.178  1.00 86.31           N  
ATOM   2295  CA  MET A 303      11.744  -4.491   2.539  1.00 86.31           C  
ATOM   2296  C   MET A 303      11.845  -5.026   3.973  1.00 86.31           C  
ATOM   2297  CB  MET A 303      11.703  -5.673   1.568  1.00 86.31           C  
ATOM   2298  O   MET A 303      10.858  -5.063   4.707  1.00 86.31           O  
ATOM   2299  CG  MET A 303      11.180  -5.263   0.191  1.00 86.31           C  
ATOM   2300  SD  MET A 303      11.129  -6.641  -0.982  1.00 86.31           S  
ATOM   2301  CE  MET A 303      10.340  -5.802  -2.381  1.00 86.31           C  
ATOM   2302  N   ILE A 304      13.042  -5.417   4.411  1.00 89.19           N  
ATOM   2303  CA  ILE A 304      13.279  -5.859   5.788  1.00 89.19           C  
ATOM   2304  C   ILE A 304      13.079  -4.691   6.754  1.00 89.19           C  
ATOM   2305  CB  ILE A 304      14.682  -6.492   5.921  1.00 89.19           C  
ATOM   2306  O   ILE A 304      12.432  -4.861   7.786  1.00 89.19           O  
ATOM   2307  CG1 ILE A 304      14.721  -7.836   5.159  1.00 89.19           C  
ATOM   2308  CG2 ILE A 304      15.053  -6.713   7.402  1.00 89.19           C  
ATOM   2309  CD1 ILE A 304      16.114  -8.475   5.103  1.00 89.19           C  
ATOM   2310  N   ALA A 305      13.601  -3.508   6.431  1.00 92.44           N  
ATOM   2311  CA  ALA A 305      13.488  -2.341   7.296  1.00 92.44           C  
ATOM   2312  C   ALA A 305      12.036  -1.881   7.485  1.00 92.44           C  
ATOM   2313  CB  ALA A 305      14.363  -1.232   6.723  1.00 92.44           C  
ATOM   2314  O   ALA A 305      11.626  -1.640   8.620  1.00 92.44           O  
ATOM   2315  N   ILE A 306      11.241  -1.821   6.410  1.00 88.88           N  
ATOM   2316  CA  ILE A 306       9.813  -1.488   6.515  1.00 88.88           C  
ATOM   2317  C   ILE A 306       9.055  -2.571   7.294  1.00 88.88           C  
ATOM   2318  CB  ILE A 306       9.211  -1.173   5.125  1.00 88.88           C  
ATOM   2319  O   ILE A 306       8.305  -2.260   8.213  1.00 88.88           O  
ATOM   2320  CG1 ILE A 306       7.874  -0.426   5.270  1.00 88.88           C  
ATOM   2321  CG2 ILE A 306       9.064  -2.410   4.232  1.00 88.88           C  
ATOM   2322  CD1 ILE A 306       7.305   0.080   3.947  1.00 88.88           C  
ATOM   2323  N   SER A 307       9.350  -3.853   7.049  1.00 86.56           N  
ATOM   2324  CA  SER A 307       8.739  -4.964   7.791  1.00 86.56           C  
ATOM   2325  C   SER A 307       9.048  -4.891   9.284  1.00 86.56           C  
ATOM   2326  CB  SER A 307       9.250  -6.315   7.289  1.00 86.56           C  
ATOM   2327  O   SER A 307       8.165  -5.054  10.115  1.00 86.56           O  
ATOM   2328  OG  SER A 307       9.002  -6.486   5.919  1.00 86.56           O  
ATOM   2329  N   LEU A 308      10.297  -4.640   9.668  1.00 88.88           N  
ATOM   2330  CA  LEU A 308      10.713  -4.609  11.072  1.00 88.88           C  
ATOM   2331  C   LEU A 308      10.438  -3.263  11.755  1.00 88.88           C  
ATOM   2332  CB  LEU A 308      12.195  -5.007  11.166  1.00 88.88           C  
ATOM   2333  O   LEU A 308      10.630  -3.141  12.970  1.00 88.88           O  
ATOM   2334  CG  LEU A 308      12.504  -6.445  10.705  1.00 88.88           C  
ATOM   2335  CD1 LEU A 308      14.004  -6.697  10.863  1.00 88.88           C  
ATOM   2336  CD2 LEU A 308      11.754  -7.505  11.517  1.00 88.88           C  
ATOM   2337  N   GLY A 309       9.991  -2.252  11.009  1.00 87.00           N  
ATOM   2338  CA  GLY A 309       9.771  -0.914  11.540  1.00 87.00           C  
ATOM   2339  C   GLY A 309       8.584  -0.813  12.486  1.00 87.00           C  
ATOM   2340  O   GLY A 309       8.645  -0.017  13.419  1.00 87.00           O  
ATOM   2341  N   GLY A 310       7.569  -1.665  12.346  1.00 85.81           N  
ATOM   2342  CA  GLY A 310       6.355  -1.629  13.161  1.00 85.81           C  
ATOM   2343  C   GLY A 310       6.592  -1.686  14.685  1.00 85.81           C  
ATOM   2344  O   GLY A 310       6.191  -0.762  15.401  1.00 85.81           O  
ATOM   2345  N   PRO A 311       7.268  -2.708  15.249  1.00 84.06           N  
ATOM   2346  CA  PRO A 311       7.513  -2.796  16.685  1.00 84.06           C  
ATOM   2347  C   PRO A 311       8.440  -1.686  17.176  1.00 84.06           C  
ATOM   2348  CB  PRO A 311       8.121  -4.183  16.929  1.00 84.06           C  
ATOM   2349  O   PRO A 311       8.212  -1.133  18.255  1.00 84.06           O  
ATOM   2350  CG  PRO A 311       7.673  -4.994  15.717  1.00 84.06           C  
ATOM   2351  CD  PRO A 311       7.659  -3.946  14.615  1.00 84.06           C  
ATOM   2352  N   LEU A 312       9.457  -1.329  16.381  1.00 88.12           N  
ATOM   2353  CA  LEU A 312      10.375  -0.235  16.699  1.00 88.12           C  
ATOM   2354  C   LEU A 312       9.613   1.091  16.798  1.00 88.12           C  
ATOM   2355  CB  LEU A 312      11.482  -0.177  15.629  1.00 88.12           C  
ATOM   2356  O   LEU A 312       9.743   1.810  17.788  1.00 88.12           O  
ATOM   2357  CG  LEU A 312      12.558   0.888  15.914  1.00 88.12           C  
ATOM   2358  CD1 LEU A 312      13.379   0.546  17.161  1.00 88.12           C  
ATOM   2359  CD2 LEU A 312      13.506   1.001  14.723  1.00 88.12           C  
ATOM   2360  N   ALA A 313       8.751   1.365  15.824  1.00 87.75           N  
ATOM   2361  CA  ALA A 313       7.872   2.517  15.797  1.00 87.75           C  
ATOM   2362  C   ALA A 313       6.933   2.526  17.011  1.00 87.75           C  
ATOM   2363  CB  ALA A 313       7.119   2.493  14.465  1.00 87.75           C  
ATOM   2364  O   ALA A 313       6.829   3.547  17.688  1.00 87.75           O  
ATOM   2365  N   GLY A 314       6.333   1.386  17.369  1.00 86.75           N  
ATOM   2366  CA  GLY A 314       5.501   1.253  18.568  1.00 86.75           C  
ATOM   2367  C   GLY A 314       6.257   1.589  19.862  1.00 86.75           C  
ATOM   2368  O   GLY A 314       5.746   2.321  20.714  1.00 86.75           O  
ATOM   2369  N   ILE A 315       7.500   1.114  20.006  1.00 87.31           N  
ATOM   2370  CA  ILE A 315       8.375   1.428  21.151  1.00 87.31           C  
ATOM   2371  C   ILE A 315       8.728   2.922  21.174  1.00 87.31           C  
ATOM   2372  CB  ILE A 315       9.646   0.544  21.126  1.00 87.31           C  
ATOM   2373  O   ILE A 315       8.613   3.568  22.221  1.00 87.31           O  
ATOM   2374  CG1 ILE A 315       9.285  -0.940  21.370  1.00 87.31           C  
ATOM   2375  CG2 ILE A 315      10.665   1.003  22.191  1.00 87.31           C  
ATOM   2376  CD1 ILE A 315      10.410  -1.914  20.991  1.00 87.31           C  
ATOM   2377  N   CYS A 316       9.125   3.485  20.032  1.00 89.31           N  
ATOM   2378  CA  CYS A 316       9.465   4.899  19.898  1.00 89.31           C  
ATOM   2379  C   CYS A 316       8.270   5.796  20.236  1.00 89.31           C  
ATOM   2380  CB  CYS A 316       9.984   5.154  18.477  1.00 89.31           C  
ATOM   2381  O   CYS A 316       8.419   6.715  21.045  1.00 89.31           O  
ATOM   2382  SG  CYS A 316      11.660   4.477  18.311  1.00 89.31           S  
ATOM   2383  N   LEU A 317       7.082   5.504  19.695  1.00 89.12           N  
ATOM   2384  CA  LEU A 317       5.837   6.226  19.981  1.00 89.12           C  
ATOM   2385  C   LEU A 317       5.533   6.233  21.480  1.00 89.12           C  
ATOM   2386  CB  LEU A 317       4.675   5.587  19.193  1.00 89.12           C  
ATOM   2387  O   LEU A 317       5.240   7.283  22.047  1.00 89.12           O  
ATOM   2388  CG  LEU A 317       4.669   5.910  17.686  1.00 89.12           C  
ATOM   2389  CD1 LEU A 317       3.645   5.034  16.966  1.00 89.12           C  
ATOM   2390  CD2 LEU A 317       4.303   7.371  17.432  1.00 89.12           C  
ATOM   2391  N   ASN A 318       5.701   5.090  22.145  1.00 87.69           N  
ATOM   2392  CA  ASN A 318       5.460   4.960  23.580  1.00 87.69           C  
ATOM   2393  C   ASN A 318       6.465   5.728  24.453  1.00 87.69           C  
ATOM   2394  CB  ASN A 318       5.476   3.463  23.925  1.00 87.69           C  
ATOM   2395  O   ASN A 318       6.121   6.123  25.569  1.00 87.69           O  
ATOM   2396  CG  ASN A 318       4.268   2.724  23.387  1.00 87.69           C  
ATOM   2397  ND2 ASN A 318       4.311   1.412  23.387  1.00 87.69           N  
ATOM   2398  OD1 ASN A 318       3.253   3.306  23.040  1.00 87.69           O  
ATOM   2399  N   LYS A 319       7.709   5.906  23.986  1.00 89.38           N  
ATOM   2400  CA  LYS A 319       8.788   6.554  24.751  1.00 89.38           C  
ATOM   2401  C   LYS A 319       8.884   8.058  24.494  1.00 89.38           C  
ATOM   2402  CB  LYS A 319      10.112   5.837  24.439  1.00 89.38           C  
ATOM   2403  O   LYS A 319       9.167   8.817  25.417  1.00 89.38           O  
ATOM   2404  CG  LYS A 319      11.242   6.253  25.397  1.00 89.38           C  
ATOM   2405  CD  LYS A 319      12.531   5.479  25.090  1.00 89.38           C  
ATOM   2406  CE  LYS A 319      13.647   5.871  26.067  1.00 89.38           C  
ATOM   2407  NZ  LYS A 319      14.894   5.104  25.808  1.00 89.38           N  
ATOM   2408  N   TRP A 320       8.688   8.487  23.250  1.00 88.94           N  
ATOM   2409  CA  TRP A 320       8.947   9.861  22.804  1.00 88.94           C  
ATOM   2410  C   TRP A 320       7.694  10.613  22.340  1.00 88.94           C  
ATOM   2411  CB  TRP A 320      10.034   9.828  21.725  1.00 88.94           C  
ATOM   2412  O   TRP A 320       7.756  11.833  22.169  1.00 88.94           O  
ATOM   2413  CG  TRP A 320      11.379   9.312  22.141  1.00 88.94           C  
ATOM   2414  CD1 TRP A 320      11.949   9.447  23.362  1.00 88.94           C  
ATOM   2415  CD2 TRP A 320      12.360   8.606  21.320  1.00 88.94           C  
ATOM   2416  CE2 TRP A 320      13.519   8.357  22.116  1.00 88.94           C  
ATOM   2417  CE3 TRP A 320      12.400   8.174  19.977  1.00 88.94           C  
ATOM   2418  NE1 TRP A 320      13.217   8.900  23.347  1.00 88.94           N  
ATOM   2419  CH2 TRP A 320      14.663   7.301  20.266  1.00 88.94           C  
ATOM   2420  CZ2 TRP A 320      14.659   7.718  21.608  1.00 88.94           C  
ATOM   2421  CZ3 TRP A 320      13.537   7.528  19.456  1.00 88.94           C  
ATOM   2422  N   GLY A 321       6.561   9.918  22.209  1.00 89.25           N  
ATOM   2423  CA  GLY A 321       5.270  10.485  21.832  1.00 89.25           C  
ATOM   2424  C   GLY A 321       5.106  10.695  20.326  1.00 89.25           C  
ATOM   2425  O   GLY A 321       6.079  10.835  19.582  1.00 89.25           O  
ATOM   2426  N   LEU A 322       3.843  10.772  19.894  1.00 88.31           N  
ATOM   2427  CA  LEU A 322       3.437  10.851  18.488  1.00 88.31           C  
ATOM   2428  C   LEU A 322       4.167  11.957  17.713  1.00 88.31           C  
ATOM   2429  CB  LEU A 322       1.905  11.017  18.452  1.00 88.31           C  
ATOM   2430  O   LEU A 322       4.903  11.679  16.774  1.00 88.31           O  
ATOM   2431  CG  LEU A 322       1.314  11.093  17.034  1.00 88.31           C  
ATOM   2432  CD1 LEU A 322       1.467   9.769  16.297  1.00 88.31           C  
ATOM   2433  CD2 LEU A 322      -0.162  11.473  17.119  1.00 88.31           C  
ATOM   2434  N   ARG A 323       4.044  13.215  18.157  1.00 90.56           N  
ATOM   2435  CA  ARG A 323       4.585  14.384  17.442  1.00 90.56           C  
ATOM   2436  C   ARG A 323       6.078  14.273  17.125  1.00 90.56           C  
ATOM   2437  CB  ARG A 323       4.270  15.651  18.250  1.00 90.56           C  
ATOM   2438  O   ARG A 323       6.485  14.556  15.999  1.00 90.56           O  
ATOM   2439  CG  ARG A 323       4.850  16.927  17.619  1.00 90.56           C  
ATOM   2440  CD  ARG A 323       4.485  18.130  18.487  1.00 90.56           C  
ATOM   2441  NE  ARG A 323       5.242  19.329  18.086  1.00 90.56           N  
ATOM   2442  NH1 ARG A 323       3.608  20.875  18.536  1.00 90.56           N  
ATOM   2443  NH2 ARG A 323       5.575  21.553  17.734  1.00 90.56           N  
ATOM   2444  CZ  ARG A 323       4.811  20.575  18.135  1.00 90.56           C  
ATOM   2445  N   ARG A 324       6.901  13.908  18.115  1.00 91.56           N  
ATOM   2446  CA  ARG A 324       8.364  13.856  17.955  1.00 91.56           C  
ATOM   2447  C   ARG A 324       8.769  12.715  17.036  1.00 91.56           C  
ATOM   2448  CB  ARG A 324       9.069  13.714  19.311  1.00 91.56           C  
ATOM   2449  O   ARG A 324       9.580  12.926  16.145  1.00 91.56           O  
ATOM   2450  CG  ARG A 324       8.939  14.973  20.175  1.00 91.56           C  
ATOM   2451  CD  ARG A 324       9.689  14.769  21.494  1.00 91.56           C  
ATOM   2452  NE  ARG A 324       9.599  15.957  22.364  1.00 91.56           N  
ATOM   2453  NH1 ARG A 324      10.588  15.014  24.207  1.00 91.56           N  
ATOM   2454  NH2 ARG A 324       9.923  17.142  24.285  1.00 91.56           N  
ATOM   2455  CZ  ARG A 324      10.033  16.032  23.610  1.00 91.56           C  
ATOM   2456  N   VAL A 325       8.177  11.542  17.238  1.00 92.56           N  
ATOM   2457  CA  VAL A 325       8.501  10.332  16.476  1.00 92.56           C  
ATOM   2458  C   VAL A 325       8.078  10.471  15.020  1.00 92.56           C  
ATOM   2459  CB  VAL A 325       7.847   9.116  17.142  1.00 92.56           C  
ATOM   2460  O   VAL A 325       8.892  10.214  14.143  1.00 92.56           O  
ATOM   2461  CG1 VAL A 325       8.030   7.825  16.346  1.00 92.56           C  
ATOM   2462  CG2 VAL A 325       8.465   8.903  18.521  1.00 92.56           C  
ATOM   2463  N   SER A 326       6.865  10.966  14.755  1.00 91.88           N  
ATOM   2464  CA  SER A 326       6.395  11.227  13.391  1.00 91.88           C  
ATOM   2465  C   SER A 326       7.280  12.228  12.661  1.00 91.88           C  
ATOM   2466  CB  SER A 326       4.975  11.790  13.414  1.00 91.88           C  
ATOM   2467  O   SER A 326       7.699  11.968  11.541  1.00 91.88           O  
ATOM   2468  OG  SER A 326       4.116  10.883  14.056  1.00 91.88           O  
ATOM   2469  N   SER A 327       7.605  13.355  13.301  1.00 93.69           N  
ATOM   2470  CA  SER A 327       8.405  14.400  12.651  1.00 93.69           C  
ATOM   2471  C   SER A 327       9.838  13.931  12.391  1.00 93.69           C  
ATOM   2472  CB  SER A 327       8.425  15.681  13.485  1.00 93.69           C  
ATOM   2473  O   SER A 327      10.374  14.175  11.318  1.00 93.69           O  
ATOM   2474  OG  SER A 327       7.116  16.085  13.853  1.00 93.69           O  
ATOM   2475  N   LEU A 328      10.455  13.219  13.342  1.00 94.38           N  
ATOM   2476  CA  LEU A 328      11.793  12.653  13.153  1.00 94.38           C  
ATOM   2477  C   LEU A 328      11.807  11.567  12.076  1.00 94.38           C  
ATOM   2478  CB  LEU A 328      12.326  12.095  14.483  1.00 94.38           C  
ATOM   2479  O   LEU A 328      12.711  11.568  11.251  1.00 94.38           O  
ATOM   2480  CG  LEU A 328      12.752  13.172  15.495  1.00 94.38           C  
ATOM   2481  CD1 LEU A 328      13.022  12.516  16.851  1.00 94.38           C  
ATOM   2482  CD2 LEU A 328      14.022  13.907  15.059  1.00 94.38           C  
ATOM   2483  N   GLY A 329      10.809  10.678  12.049  1.00 93.69           N  
ATOM   2484  CA  GLY A 329      10.678   9.667  11.000  1.00 93.69           C  
ATOM   2485  C   GLY A 329      10.578  10.313   9.618  1.00 93.69           C  
ATOM   2486  O   GLY A 329      11.392  10.044   8.746  1.00 93.69           O  
ATOM   2487  N   ILE A 330       9.664  11.262   9.433  1.00 94.62           N  
ATOM   2488  CA  ILE A 330       9.498  11.935   8.136  1.00 94.62           C  
ATOM   2489  C   ILE A 330      10.768  12.710   7.736  1.00 94.62           C  
ATOM   2490  CB  ILE A 330       8.237  12.821   8.174  1.00 94.62           C  
ATOM   2491  O   ILE A 330      11.142  12.702   6.562  1.00 94.62           O  
ATOM   2492  CG1 ILE A 330       6.974  11.958   8.410  1.00 94.62           C  
ATOM   2493  CG2 ILE A 330       8.042  13.588   6.857  1.00 94.62           C  
ATOM   2494  CD1 ILE A 330       5.756  12.791   8.803  1.00 94.62           C  
ATOM   2495  N   LEU A 331      11.484  13.312   8.692  1.00 96.75           N  
ATOM   2496  CA  LEU A 331      12.762  13.974   8.420  1.00 96.75           C  
ATOM   2497  C   LEU A 331      13.838  12.983   7.965  1.00 96.75           C  
ATOM   2498  CB  LEU A 331      13.228  14.724   9.678  1.00 96.75           C  
ATOM   2499  O   LEU A 331      14.573  13.268   7.025  1.00 96.75           O  
ATOM   2500  CG  LEU A 331      14.515  15.546   9.477  1.00 96.75           C  
ATOM   2501  CD1 LEU A 331      14.373  16.621   8.396  1.00 96.75           C  
ATOM   2502  CD2 LEU A 331      14.878  16.233  10.795  1.00 96.75           C  
ATOM   2503  N   VAL A 332      13.927  11.819   8.612  1.00 97.00           N  
ATOM   2504  CA  VAL A 332      14.849  10.751   8.204  1.00 97.00           C  
ATOM   2505  C   VAL A 332      14.499  10.256   6.803  1.00 97.00           C  
ATOM   2506  CB  VAL A 332      14.874   9.607   9.236  1.00 97.00           C  
ATOM   2507  O   VAL A 332      15.403  10.123   5.988  1.00 97.00           O  
ATOM   2508  CG1 VAL A 332      15.661   8.385   8.746  1.00 97.00           C  
ATOM   2509  CG2 VAL A 332      15.546  10.075  10.535  1.00 97.00           C  
ATOM   2510  N   SER A 333      13.213  10.099   6.468  1.00 96.19           N  
ATOM   2511  CA  SER A 333      12.799   9.780   5.095  1.00 96.19           C  
ATOM   2512  C   SER A 333      13.266  10.844   4.095  1.00 96.19           C  
ATOM   2513  CB  SER A 333      11.278   9.662   4.980  1.00 96.19           C  
ATOM   2514  O   SER A 333      13.769  10.491   3.032  1.00 96.19           O  
ATOM   2515  OG  SER A 333      10.735   8.603   5.740  1.00 96.19           O  
ATOM   2516  N   ALA A 334      13.155  12.136   4.434  1.00 97.06           N  
ATOM   2517  CA  ALA A 334      13.647  13.224   3.585  1.00 97.06           C  
ATOM   2518  C   ALA A 334      15.161  13.118   3.343  1.00 97.06           C  
ATOM   2519  CB  ALA A 334      13.305  14.581   4.221  1.00 97.06           C  
ATOM   2520  O   ALA A 334      15.616  13.209   2.206  1.00 97.06           O  
ATOM   2521  N   LEU A 335      15.937  12.892   4.407  1.00 97.62           N  
ATOM   2522  CA  LEU A 335      17.392  12.758   4.328  1.00 97.62           C  
ATOM   2523  C   LEU A 335      17.815  11.503   3.560  1.00 97.62           C  
ATOM   2524  CB  LEU A 335      17.986  12.746   5.746  1.00 97.62           C  
ATOM   2525  O   LEU A 335      18.759  11.570   2.779  1.00 97.62           O  
ATOM   2526  CG  LEU A 335      17.851  14.075   6.509  1.00 97.62           C  
ATOM   2527  CD1 LEU A 335      18.353  13.887   7.942  1.00 97.62           C  
ATOM   2528  CD2 LEU A 335      18.651  15.208   5.863  1.00 97.62           C  
ATOM   2529  N   SER A 336      17.114  10.382   3.737  1.00 97.31           N  
ATOM   2530  CA  SER A 336      17.379   9.152   2.990  1.00 97.31           C  
ATOM   2531  C   SER A 336      17.084   9.306   1.503  1.00 97.31           C  
ATOM   2532  CB  SER A 336      16.544   7.995   3.523  1.00 97.31           C  
ATOM   2533  O   SER A 336      17.906   8.894   0.693  1.00 97.31           O  
ATOM   2534  OG  SER A 336      17.004   7.580   4.787  1.00 97.31           O  
ATOM   2535  N   LEU A 337      15.950   9.918   1.137  1.00 96.31           N  
ATOM   2536  CA  LEU A 337      15.608  10.196  -0.263  1.00 96.31           C  
ATOM   2537  C   LEU A 337      16.613  11.159  -0.898  1.00 96.31           C  
ATOM   2538  CB  LEU A 337      14.189  10.785  -0.350  1.00 96.31           C  
ATOM   2539  O   LEU A 337      17.047  10.931  -2.022  1.00 96.31           O  
ATOM   2540  CG  LEU A 337      13.066   9.766  -0.101  1.00 96.31           C  
ATOM   2541  CD1 LEU A 337      11.740  10.506   0.086  1.00 96.31           C  
ATOM   2542  CD2 LEU A 337      12.907   8.781  -1.260  1.00 96.31           C  
ATOM   2543  N   TRP A 338      17.025  12.197  -0.166  1.00 96.94           N  
ATOM   2544  CA  TRP A 338      18.066  13.111  -0.628  1.00 96.94           C  
ATOM   2545  C   TRP A 338      19.412  12.404  -0.790  1.00 96.94           C  
ATOM   2546  CB  TRP A 338      18.195  14.289   0.338  1.00 96.94           C  
ATOM   2547  O   TRP A 338      20.082  12.617  -1.790  1.00 96.94           O  
ATOM   2548  CG  TRP A 338      19.258  15.265  -0.052  1.00 96.94           C  
ATOM   2549  CD1 TRP A 338      19.151  16.192  -1.030  1.00 96.94           C  
ATOM   2550  CD2 TRP A 338      20.623  15.368   0.454  1.00 96.94           C  
ATOM   2551  CE2 TRP A 338      21.286  16.411  -0.259  1.00 96.94           C  
ATOM   2552  CE3 TRP A 338      21.373  14.672   1.428  1.00 96.94           C  
ATOM   2553  NE1 TRP A 338      20.340  16.885  -1.144  1.00 96.94           N  
ATOM   2554  CH2 TRP A 338      23.339  16.051   0.968  1.00 96.94           C  
ATOM   2555  CZ2 TRP A 338      22.621  16.759  -0.011  1.00 96.94           C  
ATOM   2556  CZ3 TRP A 338      22.716  15.011   1.683  1.00 96.94           C  
ATOM   2557  N   GLY A 339      19.790  11.540   0.155  1.00 95.94           N  
ATOM   2558  CA  GLY A 339      20.996  10.723   0.055  1.00 95.94           C  
ATOM   2559  C   GLY A 339      20.964   9.850  -1.195  1.00 95.94           C  
ATOM   2560  O   GLY A 339      21.860   9.960  -2.020  1.00 95.94           O  
ATOM   2561  N   LEU A 340      19.894   9.069  -1.377  1.00 95.38           N  
ATOM   2562  CA  LEU A 340      19.688   8.197  -2.541  1.00 95.38           C  
ATOM   2563  C   LEU A 340      19.709   8.965  -3.867  1.00 95.38           C  
ATOM   2564  CB  LEU A 340      18.353   7.445  -2.380  1.00 95.38           C  
ATOM   2565  O   LEU A 340      20.250   8.455  -4.838  1.00 95.38           O  
ATOM   2566  CG  LEU A 340      18.410   6.344  -1.311  1.00 95.38           C  
ATOM   2567  CD1 LEU A 340      17.009   5.966  -0.832  1.00 95.38           C  
ATOM   2568  CD2 LEU A 340      19.089   5.077  -1.827  1.00 95.38           C  
ATOM   2569  N   ALA A 341      19.202  10.201  -3.898  1.00 94.56           N  
ATOM   2570  CA  ALA A 341      19.239  11.049  -5.088  1.00 94.56           C  
ATOM   2571  C   ALA A 341      20.662  11.371  -5.579  1.00 94.56           C  
ATOM   2572  CB  ALA A 341      18.496  12.354  -4.782  1.00 94.56           C  
ATOM   2573  O   ALA A 341      20.825  11.738  -6.741  1.00 94.56           O  
ATOM   2574  N   GLN A 342      21.671  11.275  -4.710  1.00 93.69           N  
ATOM   2575  CA  GLN A 342      23.064  11.619  -5.017  1.00 93.69           C  
ATOM   2576  C   GLN A 342      23.948  10.398  -5.295  1.00 93.69           C  
ATOM   2577  CB  GLN A 342      23.668  12.428  -3.856  1.00 93.69           C  
ATOM   2578  O   GLN A 342      25.124  10.567  -5.613  1.00 93.69           O  
ATOM   2579  CG  GLN A 342      22.882  13.682  -3.452  1.00 93.69           C  
ATOM   2580  CD  GLN A 342      22.802  14.770  -4.513  1.00 93.69           C  
ATOM   2581  NE2 GLN A 342      22.249  15.908  -4.163  1.00 93.69           N  
ATOM   2582  OE1 GLN A 342      23.218  14.662  -5.651  1.00 93.69           O  
ATOM   2583  N   LEU A 343      23.424   9.182  -5.121  1.00 92.00           N  
ATOM   2584  CA  LEU A 343      24.214   7.960  -5.245  1.00 92.00           C  
ATOM   2585  C   LEU A 343      24.198   7.424  -6.665  1.00 92.00           C  
ATOM   2586  CB  LEU A 343      23.723   6.882  -4.267  1.00 92.00           C  
ATOM   2587  O   LEU A 343      23.211   7.548  -7.386  1.00 92.00           O  
ATOM   2588  CG  LEU A 343      23.799   7.300  -2.799  1.00 92.00           C  
ATOM   2589  CD1 LEU A 343      23.353   6.150  -1.907  1.00 92.00           C  
ATOM   2590  CD2 LEU A 343      25.186   7.761  -2.364  1.00 92.00           C  
ATOM   2591  N   ASN A 344      25.278   6.734  -7.021  1.00 86.44           N  
ATOM   2592  CA  ASN A 344      25.276   5.853  -8.173  1.00 86.44           C  
ATOM   2593  C   ASN A 344      25.083   4.407  -7.700  1.00 86.44           C  
ATOM   2594  CB  ASN A 344      26.565   6.088  -8.962  1.00 86.44           C  
ATOM   2595  O   ASN A 344      25.954   3.832  -7.041  1.00 86.44           O  
ATOM   2596  CG  ASN A 344      26.553   5.354 -10.285  1.00 86.44           C  
ATOM   2597  ND2 ASN A 344      27.076   5.961 -11.321  1.00 86.44           N  
ATOM   2598  OD1 ASN A 344      26.065   4.240 -10.422  1.00 86.44           O  
ATOM   2599  N   PHE A 345      23.959   3.789  -8.069  1.00 83.94           N  
ATOM   2600  CA  PHE A 345      23.629   2.425  -7.644  1.00 83.94           C  
ATOM   2601  C   PHE A 345      24.528   1.330  -8.234  1.00 83.94           C  
ATOM   2602  CB  PHE A 345      22.154   2.113  -7.928  1.00 83.94           C  
ATOM   2603  O   PHE A 345      24.344   0.180  -7.866  1.00 83.94           O  
ATOM   2604  CG  PHE A 345      21.178   2.972  -7.165  1.00 83.94           C  
ATOM   2605  CD1 PHE A 345      21.001   2.774  -5.784  1.00 83.94           C  
ATOM   2606  CD2 PHE A 345      20.440   3.961  -7.833  1.00 83.94           C  
ATOM   2607  CE1 PHE A 345      20.086   3.571  -5.073  1.00 83.94           C  
ATOM   2608  CE2 PHE A 345      19.528   4.753  -7.119  1.00 83.94           C  
ATOM   2609  CZ  PHE A 345      19.347   4.561  -5.742  1.00 83.94           C  
ATOM   2610  N   SER A 346      25.502   1.649  -9.094  1.00 78.88           N  
ATOM   2611  CA  SER A 346      26.524   0.689  -9.550  1.00 78.88           C  
ATOM   2612  C   SER A 346      27.786   0.648  -8.686  1.00 78.88           C  
ATOM   2613  CB  SER A 346      26.912   0.961 -11.003  1.00 78.88           C  
ATOM   2614  O   SER A 346      28.497  -0.357  -8.687  1.00 78.88           O  
ATOM   2615  OG  SER A 346      27.547   2.213 -11.177  1.00 78.88           O  
ATOM   2616  N   THR A 347      28.084   1.725  -7.955  1.00 86.31           N  
ATOM   2617  CA  THR A 347      29.318   1.850  -7.158  1.00 86.31           C  
ATOM   2618  C   THR A 347      29.033   1.927  -5.665  1.00 86.31           C  
ATOM   2619  CB  THR A 347      30.158   3.061  -7.599  1.00 86.31           C  
ATOM   2620  O   THR A 347      29.763   1.341  -4.867  1.00 86.31           O  
ATOM   2621  CG2 THR A 347      30.665   2.894  -9.036  1.00 86.31           C  
ATOM   2622  OG1 THR A 347      29.419   4.261  -7.552  1.00 86.31           O  
ATOM   2623  N   ASP A 348      27.939   2.580  -5.272  1.00 90.44           N  
ATOM   2624  CA  ASP A 348      27.696   2.985  -3.886  1.00 90.44           C  
ATOM   2625  C   ASP A 348      26.720   2.052  -3.153  1.00 90.44           C  
ATOM   2626  CB  ASP A 348      27.271   4.460  -3.835  1.00 90.44           C  
ATOM   2627  O   ASP A 348      25.922   2.495  -2.324  1.00 90.44           O  
ATOM   2628  CG  ASP A 348      28.279   5.390  -4.511  1.00 90.44           C  
ATOM   2629  OD1 ASP A 348      29.498   5.125  -4.393  1.00 90.44           O  
ATOM   2630  OD2 ASP A 348      27.814   6.344  -5.171  1.00 90.44           O  
ATOM   2631  N   HIS A 349      26.774   0.743  -3.432  1.00 90.56           N  
ATOM   2632  CA  HIS A 349      25.805  -0.243  -2.924  1.00 90.56           C  
ATOM   2633  C   HIS A 349      25.597  -0.163  -1.405  1.00 90.56           C  
ATOM   2634  CB  HIS A 349      26.265  -1.667  -3.269  1.00 90.56           C  
ATOM   2635  O   HIS A 349      24.465  -0.156  -0.930  1.00 90.56           O  
ATOM   2636  CG  HIS A 349      26.314  -2.018  -4.732  1.00 90.56           C  
ATOM   2637  CD2 HIS A 349      25.828  -1.295  -5.787  1.00 90.56           C  
ATOM   2638  ND1 HIS A 349      26.843  -3.178  -5.251  1.00 90.56           N  
ATOM   2639  CE1 HIS A 349      26.688  -3.152  -6.584  1.00 90.56           C  
ATOM   2640  NE2 HIS A 349      26.067  -2.031  -6.950  1.00 90.56           N  
ATOM   2641  N   PHE A 350      26.681  -0.066  -0.628  1.00 93.38           N  
ATOM   2642  CA  PHE A 350      26.592  -0.042   0.834  1.00 93.38           C  
ATOM   2643  C   PHE A 350      25.876   1.210   1.359  1.00 93.38           C  
ATOM   2644  CB  PHE A 350      28.003  -0.147   1.424  1.00 93.38           C  
ATOM   2645  O   PHE A 350      25.061   1.130   2.283  1.00 93.38           O  
ATOM   2646  CG  PHE A 350      28.000  -0.242   2.937  1.00 93.38           C  
ATOM   2647  CD1 PHE A 350      28.198   0.908   3.726  1.00 93.38           C  
ATOM   2648  CD2 PHE A 350      27.750  -1.480   3.555  1.00 93.38           C  
ATOM   2649  CE1 PHE A 350      28.148   0.815   5.128  1.00 93.38           C  
ATOM   2650  CE2 PHE A 350      27.703  -1.573   4.956  1.00 93.38           C  
ATOM   2651  CZ  PHE A 350      27.902  -0.425   5.743  1.00 93.38           C  
ATOM   2652  N   LEU A 351      26.158   2.370   0.761  1.00 94.50           N  
ATOM   2653  CA  LEU A 351      25.520   3.625   1.140  1.00 94.50           C  
ATOM   2654  C   LEU A 351      24.052   3.636   0.697  1.00 94.50           C  
ATOM   2655  CB  LEU A 351      26.347   4.788   0.566  1.00 94.50           C  
ATOM   2656  O   LEU A 351      23.189   4.023   1.482  1.00 94.50           O  
ATOM   2657  CG  LEU A 351      25.921   6.187   1.047  1.00 94.50           C  
ATOM   2658  CD1 LEU A 351      25.899   6.320   2.573  1.00 94.50           C  
ATOM   2659  CD2 LEU A 351      26.923   7.218   0.529  1.00 94.50           C  
ATOM   2660  N   ALA A 352      23.758   3.099  -0.491  1.00 94.50           N  
ATOM   2661  CA  ALA A 352      22.398   2.915  -0.985  1.00 94.50           C  
ATOM   2662  C   ALA A 352      21.575   2.028  -0.042  1.00 94.50           C  
ATOM   2663  CB  ALA A 352      22.461   2.345  -2.406  1.00 94.50           C  
ATOM   2664  O   ALA A 352      20.509   2.442   0.410  1.00 94.50           O  
ATOM   2665  N   TRP A 353      22.092   0.858   0.344  1.00 95.88           N  
ATOM   2666  CA  TRP A 353      21.425  -0.025   1.304  1.00 95.88           C  
ATOM   2667  C   TRP A 353      21.241   0.629   2.669  1.00 95.88           C  
ATOM   2668  CB  TRP A 353      22.214  -1.325   1.460  1.00 95.88           C  
ATOM   2669  O   TRP A 353      20.193   0.467   3.287  1.00 95.88           O  
ATOM   2670  CG  TRP A 353      22.301  -2.184   0.240  1.00 95.88           C  
ATOM   2671  CD1 TRP A 353      21.424  -2.211  -0.792  1.00 95.88           C  
ATOM   2672  CD2 TRP A 353      23.332  -3.161  -0.088  1.00 95.88           C  
ATOM   2673  CE2 TRP A 353      23.007  -3.753  -1.345  1.00 95.88           C  
ATOM   2674  CE3 TRP A 353      24.508  -3.608   0.556  1.00 95.88           C  
ATOM   2675  NE1 TRP A 353      21.841  -3.129  -1.731  1.00 95.88           N  
ATOM   2676  CH2 TRP A 353      24.966  -5.172  -1.265  1.00 95.88           C  
ATOM   2677  CZ2 TRP A 353      23.805  -4.743  -1.932  1.00 95.88           C  
ATOM   2678  CZ3 TRP A 353      25.317  -4.603  -0.026  1.00 95.88           C  
ATOM   2679  N   THR A 354      22.216   1.414   3.129  1.00 96.62           N  
ATOM   2680  CA  THR A 354      22.099   2.157   4.389  1.00 96.62           C  
ATOM   2681  C   THR A 354      20.955   3.170   4.321  1.00 96.62           C  
ATOM   2682  CB  THR A 354      23.428   2.838   4.743  1.00 96.62           C  
ATOM   2683  O   THR A 354      20.082   3.173   5.190  1.00 96.62           O  
ATOM   2684  CG2 THR A 354      23.354   3.593   6.068  1.00 96.62           C  
ATOM   2685  OG1 THR A 354      24.438   1.869   4.893  1.00 96.62           O  
ATOM   2686  N   CYS A 355      20.896   3.991   3.268  1.00 96.50           N  
ATOM   2687  CA  CYS A 355      19.807   4.946   3.067  1.00 96.50           C  
ATOM   2688  C   CYS A 355      18.447   4.251   2.910  1.00 96.50           C  
ATOM   2689  CB  CYS A 355      20.113   5.819   1.848  1.00 96.50           C  
ATOM   2690  O   CYS A 355      17.467   4.719   3.487  1.00 96.50           O  
ATOM   2691  SG  CYS A 355      21.506   6.933   2.177  1.00 96.50           S  
ATOM   2692  N   MET A 356      18.390   3.121   2.199  1.00 95.56           N  
ATOM   2693  CA  MET A 356      17.191   2.287   2.058  1.00 95.56           C  
ATOM   2694  C   MET A 356      16.704   1.743   3.398  1.00 95.56           C  
ATOM   2695  CB  MET A 356      17.495   1.104   1.136  1.00 95.56           C  
ATOM   2696  O   MET A 356      15.515   1.816   3.690  1.00 95.56           O  
ATOM   2697  CG  MET A 356      17.504   1.507  -0.332  1.00 95.56           C  
ATOM   2698  SD  MET A 356      17.928   0.133  -1.422  1.00 95.56           S  
ATOM   2699  CE  MET A 356      18.239   1.094  -2.918  1.00 95.56           C  
ATOM   2700  N   VAL A 357      17.604   1.244   4.245  1.00 96.12           N  
ATOM   2701  CA  VAL A 357      17.242   0.769   5.585  1.00 96.12           C  
ATOM   2702  C   VAL A 357      16.653   1.913   6.408  1.00 96.12           C  
ATOM   2703  CB  VAL A 357      18.451   0.114   6.277  1.00 96.12           C  
ATOM   2704  O   VAL A 357      15.578   1.764   6.987  1.00 96.12           O  
ATOM   2705  CG1 VAL A 357      18.226  -0.120   7.775  1.00 96.12           C  
ATOM   2706  CG2 VAL A 357      18.738  -1.256   5.650  1.00 96.12           C  
ATOM   2707  N   PHE A 358      17.300   3.082   6.420  1.00 96.50           N  
ATOM   2708  CA  PHE A 358      16.753   4.247   7.114  1.00 96.50           C  
ATOM   2709  C   PHE A 358      15.397   4.671   6.550  1.00 96.50           C  
ATOM   2710  CB  PHE A 358      17.752   5.408   7.089  1.00 96.50           C  
ATOM   2711  O   PHE A 358      14.491   4.930   7.336  1.00 96.50           O  
ATOM   2712  CG  PHE A 358      18.854   5.274   8.116  1.00 96.50           C  
ATOM   2713  CD1 PHE A 358      18.538   5.321   9.487  1.00 96.50           C  
ATOM   2714  CD2 PHE A 358      20.191   5.108   7.714  1.00 96.50           C  
ATOM   2715  CE1 PHE A 358      19.551   5.176  10.450  1.00 96.50           C  
ATOM   2716  CE2 PHE A 358      21.203   4.957   8.677  1.00 96.50           C  
ATOM   2717  CZ  PHE A 358      20.884   4.987  10.044  1.00 96.50           C  
ATOM   2718  N   LEU A 359      15.244   4.680   5.221  1.00 95.94           N  
ATOM   2719  CA  LEU A 359      14.002   5.044   4.542  1.00 95.94           C  
ATOM   2720  C   LEU A 359      12.856   4.085   4.888  1.00 95.94           C  
ATOM   2721  CB  LEU A 359      14.247   5.071   3.021  1.00 95.94           C  
ATOM   2722  O   LEU A 359      11.757   4.534   5.199  1.00 95.94           O  
ATOM   2723  CG  LEU A 359      13.057   5.592   2.197  1.00 95.94           C  
ATOM   2724  CD1 LEU A 359      12.708   7.039   2.542  1.00 95.94           C  
ATOM   2725  CD2 LEU A 359      13.388   5.501   0.710  1.00 95.94           C  
ATOM   2726  N   GLY A 360      13.106   2.774   4.857  1.00 93.62           N  
ATOM   2727  CA  GLY A 360      12.102   1.755   5.168  1.00 93.62           C  
ATOM   2728  C   GLY A 360      11.605   1.878   6.606  1.00 93.62           C  
ATOM   2729  O   GLY A 360      10.401   1.975   6.839  1.00 93.62           O  
ATOM   2730  N   PHE A 361      12.527   1.989   7.571  1.00 94.38           N  
ATOM   2731  CA  PHE A 361      12.167   2.219   8.972  1.00 94.38           C  
ATOM   2732  C   PHE A 361      11.383   3.519   9.163  1.00 94.38           C  
ATOM   2733  CB  PHE A 361      13.435   2.261   9.844  1.00 94.38           C  
ATOM   2734  O   PHE A 361      10.419   3.564   9.925  1.00 94.38           O  
ATOM   2735  CG  PHE A 361      13.931   0.900  10.280  1.00 94.38           C  
ATOM   2736  CD1 PHE A 361      13.096   0.095  11.066  1.00 94.38           C  
ATOM   2737  CD2 PHE A 361      15.213   0.438   9.935  1.00 94.38           C  
ATOM   2738  CE1 PHE A 361      13.504  -1.188  11.467  1.00 94.38           C  
ATOM   2739  CE2 PHE A 361      15.629  -0.844  10.336  1.00 94.38           C  
ATOM   2740  CZ  PHE A 361      14.771  -1.664  11.090  1.00 94.38           C  
ATOM   2741  N   SER A 362      11.801   4.594   8.503  1.00 94.44           N  
ATOM   2742  CA  SER A 362      11.241   5.919   8.727  1.00 94.44           C  
ATOM   2743  C   SER A 362       9.869   6.115   8.074  1.00 94.44           C  
ATOM   2744  CB  SER A 362      12.274   6.945   8.287  1.00 94.44           C  
ATOM   2745  O   SER A 362       8.994   6.737   8.684  1.00 94.44           O  
ATOM   2746  OG  SER A 362      12.453   6.977   6.893  1.00 94.44           O  
ATOM   2747  N   ILE A 363       9.643   5.530   6.891  1.00 93.44           N  
ATOM   2748  CA  ILE A 363       8.318   5.439   6.262  1.00 93.44           C  
ATOM   2749  C   ILE A 363       7.377   4.615   7.142  1.00 93.44           C  
ATOM   2750  CB  ILE A 363       8.418   4.872   4.824  1.00 93.44           C  
ATOM   2751  O   ILE A 363       6.282   5.088   7.445  1.00 93.44           O  
ATOM   2752  CG1 ILE A 363       9.066   5.929   3.896  1.00 93.44           C  
ATOM   2753  CG2 ILE A 363       7.037   4.465   4.272  1.00 93.44           C  
ATOM   2754  CD1 ILE A 363       9.290   5.451   2.455  1.00 93.44           C  
ATOM   2755  N   GLU A 364       7.811   3.447   7.623  1.00 93.00           N  
ATOM   2756  CA  GLU A 364       6.985   2.599   8.491  1.00 93.00           C  
ATOM   2757  C   GLU A 364       6.599   3.311   9.791  1.00 93.00           C  
ATOM   2758  CB  GLU A 364       7.748   1.310   8.824  1.00 93.00           C  
ATOM   2759  O   GLU A 364       5.448   3.273  10.224  1.00 93.00           O  
ATOM   2760  CG  GLU A 364       6.932   0.316   9.655  1.00 93.00           C  
ATOM   2761  CD  GLU A 364       5.654  -0.207   8.991  1.00 93.00           C  
ATOM   2762  OE1 GLU A 364       4.914  -0.884   9.738  1.00 93.00           O  
ATOM   2763  OE2 GLU A 364       5.398   0.090   7.803  1.00 93.00           O  
ATOM   2764  N   ILE A 365       7.546   4.033  10.401  1.00 92.38           N  
ATOM   2765  CA  ILE A 365       7.277   4.857  11.581  1.00 92.38           C  
ATOM   2766  C   ILE A 365       6.187   5.894  11.289  1.00 92.38           C  
ATOM   2767  CB  ILE A 365       8.581   5.518  12.090  1.00 92.38           C  
ATOM   2768  O   ILE A 365       5.306   6.100  12.126  1.00 92.38           O  
ATOM   2769  CG1 ILE A 365       9.491   4.488  12.797  1.00 92.38           C  
ATOM   2770  CG2 ILE A 365       8.277   6.656  13.082  1.00 92.38           C  
ATOM   2771  CD1 ILE A 365      10.950   4.932  12.953  1.00 92.38           C  
ATOM   2772  N   ALA A 366       6.233   6.559  10.133  1.00 92.56           N  
ATOM   2773  CA  ALA A 366       5.238   7.557   9.755  1.00 92.56           C  
ATOM   2774  C   ALA A 366       3.850   6.933   9.520  1.00 92.56           C  
ATOM   2775  CB  ALA A 366       5.748   8.318   8.527  1.00 92.56           C  
ATOM   2776  O   ALA A 366       2.853   7.487   9.995  1.00 92.56           O  
ATOM   2777  N   LEU A 367       3.796   5.771   8.860  1.00 92.62           N  
ATOM   2778  CA  LEU A 367       2.568   5.008   8.621  1.00 92.62           C  
ATOM   2779  C   LEU A 367       1.939   4.540   9.934  1.00 92.62           C  
ATOM   2780  CB  LEU A 367       2.874   3.815   7.698  1.00 92.62           C  
ATOM   2781  O   LEU A 367       0.799   4.905  10.220  1.00 92.62           O  
ATOM   2782  CG  LEU A 367       3.188   4.192   6.240  1.00 92.62           C  
ATOM   2783  CD1 LEU A 367       3.589   2.937   5.469  1.00 92.62           C  
ATOM   2784  CD2 LEU A 367       1.994   4.843   5.538  1.00 92.62           C  
ATOM   2785  N   LEU A 368       2.700   3.852  10.792  1.00 92.75           N  
ATOM   2786  CA  LEU A 368       2.205   3.409  12.095  1.00 92.75           C  
ATOM   2787  C   LEU A 368       1.766   4.588  12.964  1.00 92.75           C  
ATOM   2788  CB  LEU A 368       3.293   2.610  12.832  1.00 92.75           C  
ATOM   2789  O   LEU A 368       0.758   4.509  13.666  1.00 92.75           O  
ATOM   2790  CG  LEU A 368       2.818   2.157  14.229  1.00 92.75           C  
ATOM   2791  CD1 LEU A 368       1.691   1.142  14.142  1.00 92.75           C  
ATOM   2792  CD2 LEU A 368       3.939   1.544  15.042  1.00 92.75           C  
ATOM   2793  N   ALA A 369       2.530   5.680  12.961  1.00 92.38           N  
ATOM   2794  CA  ALA A 369       2.169   6.864  13.719  1.00 92.38           C  
ATOM   2795  C   ALA A 369       0.829   7.443  13.251  1.00 92.38           C  
ATOM   2796  CB  ALA A 369       3.288   7.889  13.601  1.00 92.38           C  
ATOM   2797  O   ALA A 369       0.015   7.825  14.091  1.00 92.38           O  
ATOM   2798  N   SER A 370       0.581   7.458  11.939  1.00 93.19           N  
ATOM   2799  CA  SER A 370      -0.715   7.833  11.377  1.00 93.19           C  
ATOM   2800  C   SER A 370      -1.832   6.906  11.871  1.00 93.19           C  
ATOM   2801  CB  SER A 370      -0.643   7.843   9.850  1.00 93.19           C  
ATOM   2802  O   SER A 370      -2.810   7.388  12.451  1.00 93.19           O  
ATOM   2803  OG  SER A 370      -1.924   8.146   9.357  1.00 93.19           O  
ATOM   2804  N   THR A 371      -1.644   5.586  11.771  1.00 93.25           N  
ATOM   2805  CA  THR A 371      -2.591   4.575  12.270  1.00 93.25           C  
ATOM   2806  C   THR A 371      -2.911   4.785  13.747  1.00 93.25           C  
ATOM   2807  CB  THR A 371      -1.997   3.161  12.123  1.00 93.25           C  
ATOM   2808  O   THR A 371      -4.069   4.884  14.156  1.00 93.25           O  
ATOM   2809  CG2 THR A 371      -3.020   2.057  12.365  1.00 93.25           C  
ATOM   2810  OG1 THR A 371      -1.444   2.953  10.858  1.00 93.25           O  
ATOM   2811  N   ALA A 372      -1.874   4.896  14.579  1.00 92.00           N  
ATOM   2812  CA  ALA A 372      -2.001   5.062  16.018  1.00 92.00           C  
ATOM   2813  C   ALA A 372      -2.734   6.362  16.374  1.00 92.00           C  
ATOM   2814  CB  ALA A 372      -0.598   5.006  16.632  1.00 92.00           C  
ATOM   2815  O   ALA A 372      -3.611   6.362  17.244  1.00 92.00           O  
ATOM   2816  N   ALA A 373      -2.426   7.456  15.679  1.00 91.44           N  
ATOM   2817  CA  ALA A 373      -3.064   8.751  15.860  1.00 91.44           C  
ATOM   2818  C   ALA A 373      -4.556   8.718  15.500  1.00 91.44           C  
ATOM   2819  CB  ALA A 373      -2.310   9.753  14.997  1.00 91.44           C  
ATOM   2820  O   ALA A 373      -5.383   9.124  16.324  1.00 91.44           O  
ATOM   2821  N   ILE A 374      -4.907   8.168  14.333  1.00 91.94           N  
ATOM   2822  CA  ILE A 374      -6.295   7.993  13.881  1.00 91.94           C  
ATOM   2823  C   ILE A 374      -7.058   7.133  14.890  1.00 91.94           C  
ATOM   2824  CB  ILE A 374      -6.327   7.388  12.454  1.00 91.94           C  
ATOM   2825  O   ILE A 374      -8.073   7.567  15.435  1.00 91.94           O  
ATOM   2826  CG1 ILE A 374      -5.779   8.412  11.436  1.00 91.94           C  
ATOM   2827  CG2 ILE A 374      -7.755   6.969  12.057  1.00 91.94           C  
ATOM   2828  CD1 ILE A 374      -5.502   7.834  10.042  1.00 91.94           C  
ATOM   2829  N   MET A 375      -6.528   5.952  15.218  1.00 90.81           N  
ATOM   2830  CA  MET A 375      -7.177   5.005  16.125  1.00 90.81           C  
ATOM   2831  C   MET A 375      -7.313   5.542  17.548  1.00 90.81           C  
ATOM   2832  CB  MET A 375      -6.402   3.679  16.141  1.00 90.81           C  
ATOM   2833  O   MET A 375      -8.290   5.236  18.228  1.00 90.81           O  
ATOM   2834  CG  MET A 375      -6.531   2.948  14.806  1.00 90.81           C  
ATOM   2835  SD  MET A 375      -8.231   2.472  14.413  1.00 90.81           S  
ATOM   2836  CE  MET A 375      -8.106   2.673  12.622  1.00 90.81           C  
ATOM   2837  N   SER A 376      -6.355   6.337  18.027  1.00 88.38           N  
ATOM   2838  CA  SER A 376      -6.421   6.943  19.362  1.00 88.38           C  
ATOM   2839  C   SER A 376      -7.495   8.028  19.464  1.00 88.38           C  
ATOM   2840  CB  SER A 376      -5.059   7.498  19.789  1.00 88.38           C  
ATOM   2841  O   SER A 376      -8.153   8.115  20.502  1.00 88.38           O  
ATOM   2842  OG  SER A 376      -4.678   8.616  19.021  1.00 88.38           O  
ATOM   2843  N   SER A 377      -7.712   8.775  18.377  1.00 87.75           N  
ATOM   2844  CA  SER A 377      -8.579   9.957  18.318  1.00 87.75           C  
ATOM   2845  C   SER A 377     -10.058   9.627  18.097  1.00 87.75           C  
ATOM   2846  CB  SER A 377      -8.087  10.890  17.204  1.00 87.75           C  
ATOM   2847  O   SER A 377     -10.908  10.504  18.230  1.00 87.75           O  
ATOM   2848  OG  SER A 377      -6.773  11.357  17.458  1.00 87.75           O  
ATOM   2849  N   VAL A 378     -10.390   8.373  17.768  1.00 85.88           N  
ATOM   2850  CA  VAL A 378     -11.774   7.941  17.527  1.00 85.88           C  
ATOM   2851  C   VAL A 378     -12.315   7.061  18.657  1.00 85.88           C  
ATOM   2852  CB  VAL A 378     -11.950   7.267  16.158  1.00 85.88           C  
ATOM   2853  O   VAL A 378     -11.596   6.200  19.179  1.00 85.88           O  
ATOM   2854  CG1 VAL A 378     -11.572   8.258  15.051  1.00 85.88           C  
ATOM   2855  CG2 VAL A 378     -11.150   5.966  16.029  1.00 85.88           C  
ATOM   2856  N   PRO A 379     -13.596   7.210  19.042  1.00 84.50           N  
ATOM   2857  CA  PRO A 379     -14.246   6.271  19.949  1.00 84.50           C  
ATOM   2858  C   PRO A 379     -14.170   4.831  19.406  1.00 84.50           C  
ATOM   2859  CB  PRO A 379     -15.696   6.748  20.070  1.00 84.50           C  
ATOM   2860  O   PRO A 379     -14.262   4.647  18.189  1.00 84.50           O  
ATOM   2861  CG  PRO A 379     -15.622   8.231  19.711  1.00 84.50           C  
ATOM   2862  CD  PRO A 379     -14.508   8.280  18.672  1.00 84.50           C  
ATOM   2863  N   PRO A 380     -14.069   3.792  20.260  1.00 82.38           N  
ATOM   2864  CA  PRO A 380     -13.999   2.393  19.812  1.00 82.38           C  
ATOM   2865  C   PRO A 380     -15.146   1.967  18.884  1.00 82.38           C  
ATOM   2866  CB  PRO A 380     -14.005   1.560  21.098  1.00 82.38           C  
ATOM   2867  O   PRO A 380     -14.987   1.075  18.059  1.00 82.38           O  
ATOM   2868  CG  PRO A 380     -13.425   2.503  22.148  1.00 82.38           C  
ATOM   2869  CD  PRO A 380     -13.930   3.874  21.707  1.00 82.38           C  
ATOM   2870  N   GLN A 381     -16.298   2.633  18.994  1.00 80.75           N  
ATOM   2871  CA  GLN A 381     -17.495   2.368  18.199  1.00 80.75           C  
ATOM   2872  C   GLN A 381     -17.446   2.950  16.778  1.00 80.75           C  
ATOM   2873  CB  GLN A 381     -18.736   2.907  18.934  1.00 80.75           C  
ATOM   2874  O   GLN A 381     -18.327   2.630  15.993  1.00 80.75           O  
ATOM   2875  CG  GLN A 381     -18.889   2.374  20.373  1.00 80.75           C  
ATOM   2876  CD  GLN A 381     -18.060   3.110  21.424  1.00 80.75           C  
ATOM   2877  NE2 GLN A 381     -18.076   2.655  22.655  1.00 80.75           N  
ATOM   2878  OE1 GLN A 381     -17.397   4.101  21.168  1.00 80.75           O  
ATOM   2879  N   LYS A 382     -16.473   3.820  16.476  1.00 80.69           N  
ATOM   2880  CA  LYS A 382     -16.217   4.388  15.138  1.00 80.69           C  
ATOM   2881  C   LYS A 382     -14.878   3.907  14.559  1.00 80.69           C  
ATOM   2882  CB  LYS A 382     -16.288   5.927  15.185  1.00 80.69           C  
ATOM   2883  O   LYS A 382     -14.368   4.470  13.592  1.00 80.69           O  
ATOM   2884  CG  LYS A 382     -17.684   6.480  15.517  1.00 80.69           C  
ATOM   2885  CD  LYS A 382     -17.701   8.013  15.379  1.00 80.69           C  
ATOM   2886  CE  LYS A 382     -19.105   8.586  15.613  1.00 80.69           C  
ATOM   2887  NZ  LYS A 382     -19.134  10.065  15.469  1.00 80.69           N  
ATOM   2888  N   ALA A 383     -14.257   2.909  15.192  1.00 85.94           N  
ATOM   2889  CA  ALA A 383     -12.923   2.445  14.829  1.00 85.94           C  
ATOM   2890  C   ALA A 383     -12.893   1.777  13.447  1.00 85.94           C  
ATOM   2891  CB  ALA A 383     -12.428   1.499  15.925  1.00 85.94           C  
ATOM   2892  O   ALA A 383     -11.886   1.879  12.752  1.00 85.94           O  
ATOM   2893  N   SER A 384     -13.990   1.138  13.023  1.00 86.81           N  
ATOM   2894  CA  SER A 384     -14.055   0.482  11.713  1.00 86.81           C  
ATOM   2895  C   SER A 384     -14.167   1.519  10.594  1.00 86.81           C  
ATOM   2896  CB  SER A 384     -15.193  -0.547  11.621  1.00 86.81           C  
ATOM   2897  O   SER A 384     -13.439   1.416   9.609  1.00 86.81           O  
ATOM   2898  OG  SER A 384     -15.584  -1.047  12.889  1.00 86.81           O  
ATOM   2899  N   ALA A 385     -14.987   2.568  10.758  1.00 83.94           N  
ATOM   2900  CA  ALA A 385     -15.007   3.695   9.823  1.00 83.94           C  
ATOM   2901  C   ALA A 385     -13.654   4.422   9.754  1.00 83.94           C  
ATOM   2902  CB  ALA A 385     -16.127   4.663  10.219  1.00 83.94           C  
ATOM   2903  O   ALA A 385     -13.182   4.733   8.663  1.00 83.94           O  
ATOM   2904  N   ALA A 386     -12.996   4.652  10.895  1.00 87.38           N  
ATOM   2905  CA  ALA A 386     -11.675   5.278  10.928  1.00 87.38           C  
ATOM   2906  C   ALA A 386     -10.609   4.434  10.212  1.00 87.38           C  
ATOM   2907  CB  ALA A 386     -11.306   5.527  12.387  1.00 87.38           C  
ATOM   2908  O   ALA A 386      -9.840   4.970   9.418  1.00 87.38           O  
ATOM   2909  N   GLY A 387     -10.610   3.115  10.433  1.00 88.50           N  
ATOM   2910  CA  GLY A 387      -9.712   2.190   9.738  1.00 88.50           C  
ATOM   2911  C   GLY A 387      -9.993   2.091   8.245  1.00 88.50           C  
ATOM   2912  O   GLY A 387      -9.074   1.916   7.456  1.00 88.50           O  
ATOM   2913  N   ALA A 388     -11.246   2.270   7.830  1.00 88.69           N  
ATOM   2914  CA  ALA A 388     -11.581   2.333   6.417  1.00 88.69           C  
ATOM   2915  C   ALA A 388     -11.139   3.642   5.747  1.00 88.69           C  
ATOM   2916  CB  ALA A 388     -13.076   2.119   6.262  1.00 88.69           C  
ATOM   2917  O   ALA A 388     -10.678   3.611   4.609  1.00 88.69           O  
ATOM   2918  N   ILE A 389     -11.253   4.783   6.439  1.00 88.12           N  
ATOM   2919  CA  ILE A 389     -10.703   6.065   5.966  1.00 88.12           C  
ATOM   2920  C   ILE A 389      -9.185   5.950   5.805  1.00 88.12           C  
ATOM   2921  CB  ILE A 389     -11.073   7.217   6.932  1.00 88.12           C  
ATOM   2922  O   ILE A 389      -8.636   6.400   4.802  1.00 88.12           O  
ATOM   2923  CG1 ILE A 389     -12.588   7.514   6.882  1.00 88.12           C  
ATOM   2924  CG2 ILE A 389     -10.289   8.501   6.598  1.00 88.12           C  
ATOM   2925  CD1 ILE A 389     -13.081   8.389   8.044  1.00 88.12           C  
ATOM   2926  N   GLU A 390      -8.516   5.328   6.773  1.00 89.12           N  
ATOM   2927  CA  GLU A 390      -7.080   5.082   6.712  1.00 89.12           C  
ATOM   2928  C   GLU A 390      -6.698   4.150   5.558  1.00 89.12           C  
ATOM   2929  CB  GLU A 390      -6.633   4.497   8.047  1.00 89.12           C  
ATOM   2930  O   GLU A 390      -5.844   4.501   4.749  1.00 89.12           O  
ATOM   2931  CG  GLU A 390      -5.119   4.306   8.045  1.00 89.12           C  
ATOM   2932  CD  GLU A 390      -4.627   3.624   9.306  1.00 89.12           C  
ATOM   2933  OE1 GLU A 390      -3.390   3.610   9.446  1.00 89.12           O  
ATOM   2934  OE2 GLU A 390      -5.446   3.172  10.142  1.00 89.12           O  
ATOM   2935  N   GLY A 391      -7.354   2.996   5.433  1.00 87.19           N  
ATOM   2936  CA  GLY A 391      -7.088   2.076   4.331  1.00 87.19           C  
ATOM   2937  C   GLY A 391      -7.336   2.726   2.965  1.00 87.19           C  
ATOM   2938  O   GLY A 391      -6.552   2.540   2.041  1.00 87.19           O  
ATOM   2939  N   MET A 392      -8.359   3.579   2.841  1.00 85.25           N  
ATOM   2940  CA  MET A 392      -8.569   4.373   1.628  1.00 85.25           C  
ATOM   2941  C   MET A 392      -7.424   5.365   1.379  1.00 85.25           C  
ATOM   2942  CB  MET A 392      -9.892   5.141   1.723  1.00 85.25           C  
ATOM   2943  O   MET A 392      -7.016   5.553   0.236  1.00 85.25           O  
ATOM   2944  CG  MET A 392     -10.302   5.697   0.355  1.00 85.25           C  
ATOM   2945  SD  MET A 392     -11.161   7.288   0.409  1.00 85.25           S  
ATOM   2946  CE  MET A 392     -12.098   7.114  -1.118  1.00 85.25           C  
ATOM   2947  N   ALA A 393      -6.898   6.003   2.428  1.00 88.25           N  
ATOM   2948  CA  ALA A 393      -5.744   6.889   2.319  1.00 88.25           C  
ATOM   2949  C   ALA A 393      -4.500   6.135   1.818  1.00 88.25           C  
ATOM   2950  CB  ALA A 393      -5.505   7.559   3.679  1.00 88.25           C  
ATOM   2951  O   ALA A 393      -3.741   6.687   1.022  1.00 88.25           O  
ATOM   2952  N   TYR A 394      -4.324   4.876   2.229  1.00 88.56           N  
ATOM   2953  CA  TYR A 394      -3.222   4.033   1.768  1.00 88.56           C  
ATOM   2954  C   TYR A 394      -3.358   3.709   0.279  1.00 88.56           C  
ATOM   2955  CB  TYR A 394      -3.129   2.741   2.596  1.00 88.56           C  
ATOM   2956  O   TYR A 394      -2.430   3.958  -0.485  1.00 88.56           O  
ATOM   2957  CG  TYR A 394      -2.469   2.834   3.962  1.00 88.56           C  
ATOM   2958  CD1 TYR A 394      -2.522   4.005   4.749  1.00 88.56           C  
ATOM   2959  CD2 TYR A 394      -1.808   1.697   4.464  1.00 88.56           C  
ATOM   2960  CE1 TYR A 394      -1.907   4.039   6.015  1.00 88.56           C  
ATOM   2961  CE2 TYR A 394      -1.148   1.745   5.706  1.00 88.56           C  
ATOM   2962  OH  TYR A 394      -0.614   2.933   7.710  1.00 88.56           O  
ATOM   2963  CZ  TYR A 394      -1.205   2.914   6.489  1.00 88.56           C  
ATOM   2964  N   GLU A 395      -4.536   3.246  -0.145  1.00 83.50           N  
ATOM   2965  CA  GLU A 395      -4.824   2.929  -1.550  1.00 83.50           C  
ATOM   2966  C   GLU A 395      -4.705   4.156  -2.460  1.00 83.50           C  
ATOM   2967  CB  GLU A 395      -6.250   2.364  -1.659  1.00 83.50           C  
ATOM   2968  O   GLU A 395      -4.111   4.101  -3.539  1.00 83.50           O  
ATOM   2969  CG  GLU A 395      -6.384   0.956  -1.070  1.00 83.50           C  
ATOM   2970  CD  GLU A 395      -5.441  -0.038  -1.756  1.00 83.50           C  
ATOM   2971  OE1 GLU A 395      -4.794  -0.809  -1.021  1.00 83.50           O  
ATOM   2972  OE2 GLU A 395      -5.384  -0.019  -3.006  1.00 83.50           O  
ATOM   2973  N   LEU A 396      -5.230   5.299  -2.007  1.00 82.94           N  
ATOM   2974  CA  LEU A 396      -5.093   6.560  -2.724  1.00 82.94           C  
ATOM   2975  C   LEU A 396      -3.619   6.956  -2.844  1.00 82.94           C  
ATOM   2976  CB  LEU A 396      -5.912   7.643  -2.004  1.00 82.94           C  
ATOM   2977  O   LEU A 396      -3.184   7.356  -3.922  1.00 82.94           O  
ATOM   2978  CG  LEU A 396      -5.864   9.013  -2.701  1.00 82.94           C  
ATOM   2979  CD1 LEU A 396      -6.538   8.987  -4.076  1.00 82.94           C  
ATOM   2980  CD2 LEU A 396      -6.567  10.059  -1.837  1.00 82.94           C  
ATOM   2981  N   GLY A 397      -2.854   6.839  -1.757  1.00 87.81           N  
ATOM   2982  CA  GLY A 397      -1.427   7.135  -1.754  1.00 87.81           C  
ATOM   2983  C   GLY A 397      -0.640   6.226  -2.697  1.00 87.81           C  
ATOM   2984  O   GLY A 397       0.147   6.725  -3.492  1.00 87.81           O  
ATOM   2985  N   ALA A 398      -0.908   4.920  -2.686  1.00 84.62           N  
ATOM   2986  CA  ALA A 398      -0.276   3.953  -3.579  1.00 84.62           C  
ATOM   2987  C   ALA A 398      -0.558   4.268  -5.059  1.00 84.62           C  
ATOM   2988  CB  ALA A 398      -0.777   2.556  -3.191  1.00 84.62           C  
ATOM   2989  O   ALA A 398       0.367   4.372  -5.867  1.00 84.62           O  
ATOM   2990  N   GLY A 399      -1.829   4.497  -5.411  1.00 79.31           N  
ATOM   2991  CA  GLY A 399      -2.229   4.836  -6.779  1.00 79.31           C  
ATOM   2992  C   GLY A 399      -1.658   6.174  -7.260  1.00 79.31           C  
ATOM   2993  O   GLY A 399      -1.161   6.271  -8.384  1.00 79.31           O  
ATOM   2994  N   LEU A 400      -1.679   7.202  -6.403  1.00 83.00           N  
ATOM   2995  CA  LEU A 400      -1.047   8.490  -6.694  1.00 83.00           C  
ATOM   2996  C   LEU A 400       0.477   8.372  -6.784  1.00 83.00           C  
ATOM   2997  CB  LEU A 400      -1.435   9.530  -5.629  1.00 83.00           C  
ATOM   2998  O   LEU A 400       1.071   9.078  -7.590  1.00 83.00           O  
ATOM   2999  CG  LEU A 400      -2.888  10.033  -5.695  1.00 83.00           C  
ATOM   3000  CD1 LEU A 400      -3.132  10.990  -4.526  1.00 83.00           C  
ATOM   3001  CD2 LEU A 400      -3.194  10.787  -6.992  1.00 83.00           C  
ATOM   3002  N   GLY A 401       1.104   7.483  -6.011  1.00 86.94           N  
ATOM   3003  CA  GLY A 401       2.542   7.218  -6.046  1.00 86.94           C  
ATOM   3004  C   GLY A 401       3.005   6.799  -7.432  1.00 86.94           C  
ATOM   3005  O   GLY A 401       3.842   7.477  -8.024  1.00 86.94           O  
ATOM   3006  N   VAL A 402       2.382   5.757  -7.991  1.00 81.81           N  
ATOM   3007  CA  VAL A 402       2.668   5.279  -9.356  1.00 81.81           C  
ATOM   3008  C   VAL A 402       2.477   6.394 -10.387  1.00 81.81           C  
ATOM   3009  CB  VAL A 402       1.771   4.075  -9.716  1.00 81.81           C  
ATOM   3010  O   VAL A 402       3.343   6.615 -11.233  1.00 81.81           O  
ATOM   3011  CG1 VAL A 402       2.003   3.574 -11.148  1.00 81.81           C  
ATOM   3012  CG2 VAL A 402       2.016   2.898  -8.769  1.00 81.81           C  
ATOM   3013  N   ALA A 403       1.361   7.124 -10.303  1.00 80.94           N  
ATOM   3014  CA  ALA A 403       1.024   8.154 -11.278  1.00 80.94           C  
ATOM   3015  C   ALA A 403       1.964   9.367 -11.212  1.00 80.94           C  
ATOM   3016  CB  ALA A 403      -0.437   8.554 -11.066  1.00 80.94           C  
ATOM   3017  O   ALA A 403       2.501   9.788 -12.232  1.00 80.94           O  
ATOM   3018  N   ILE A 404       2.180   9.928 -10.020  1.00 86.00           N  
ATOM   3019  CA  ILE A 404       2.994  11.132  -9.822  1.00 86.00           C  
ATOM   3020  C   ILE A 404       4.458  10.836 -10.146  1.00 86.00           C  
ATOM   3021  CB  ILE A 404       2.811  11.695  -8.392  1.00 86.00           C  
ATOM   3022  O   ILE A 404       5.059  11.590 -10.909  1.00 86.00           O  
ATOM   3023  CG1 ILE A 404       1.372  12.235  -8.213  1.00 86.00           C  
ATOM   3024  CG2 ILE A 404       3.833  12.809  -8.093  1.00 86.00           C  
ATOM   3025  CD1 ILE A 404       1.018  12.596  -6.764  1.00 86.00           C  
ATOM   3026  N   PHE A 405       5.022   9.738  -9.630  1.00 88.31           N  
ATOM   3027  CA  PHE A 405       6.412   9.383  -9.925  1.00 88.31           C  
ATOM   3028  C   PHE A 405       6.597   9.055 -11.403  1.00 88.31           C  
ATOM   3029  CB  PHE A 405       6.896   8.218  -9.055  1.00 88.31           C  
ATOM   3030  O   PHE A 405       7.539   9.561 -12.005  1.00 88.31           O  
ATOM   3031  CG  PHE A 405       7.399   8.632  -7.686  1.00 88.31           C  
ATOM   3032  CD1 PHE A 405       8.749   8.416  -7.354  1.00 88.31           C  
ATOM   3033  CD2 PHE A 405       6.534   9.209  -6.735  1.00 88.31           C  
ATOM   3034  CE1 PHE A 405       9.235   8.762  -6.084  1.00 88.31           C  
ATOM   3035  CE2 PHE A 405       7.021   9.554  -5.462  1.00 88.31           C  
ATOM   3036  CZ  PHE A 405       8.367   9.320  -5.133  1.00 88.31           C  
ATOM   3037  N   GLY A 406       5.686   8.291 -12.015  1.00 83.81           N  
ATOM   3038  CA  GLY A 406       5.749   7.982 -13.444  1.00 83.81           C  
ATOM   3039  C   GLY A 406       5.681   9.232 -14.328  1.00 83.81           C  
ATOM   3040  O   GLY A 406       6.476   9.370 -15.258  1.00 83.81           O  
ATOM   3041  N   LEU A 407       4.787  10.178 -14.014  1.00 84.00           N  
ATOM   3042  CA  LEU A 407       4.676  11.453 -14.731  1.00 84.00           C  
ATOM   3043  C   LEU A 407       5.919  12.326 -14.549  1.00 84.00           C  
ATOM   3044  CB  LEU A 407       3.433  12.224 -14.253  1.00 84.00           C  
ATOM   3045  O   LEU A 407       6.429  12.863 -15.529  1.00 84.00           O  
ATOM   3046  CG  LEU A 407       2.093  11.676 -14.774  1.00 84.00           C  
ATOM   3047  CD1 LEU A 407       0.948  12.392 -14.052  1.00 84.00           C  
ATOM   3048  CD2 LEU A 407       1.922  11.903 -16.277  1.00 84.00           C  
ATOM   3049  N   MET A 408       6.417  12.468 -13.317  1.00 89.56           N  
ATOM   3050  CA  MET A 408       7.627  13.245 -13.050  1.00 89.56           C  
ATOM   3051  C   MET A 408       8.836  12.635 -13.759  1.00 89.56           C  
ATOM   3052  CB  MET A 408       7.903  13.326 -11.547  1.00 89.56           C  
ATOM   3053  O   MET A 408       9.565  13.353 -14.438  1.00 89.56           O  
ATOM   3054  CG  MET A 408       6.925  14.222 -10.783  1.00 89.56           C  
ATOM   3055  SD  MET A 408       7.106  14.162  -8.976  1.00 89.56           S  
ATOM   3056  CE  MET A 408       8.886  14.438  -8.794  1.00 89.56           C  
ATOM   3057  N   LEU A 409       9.017  11.318 -13.653  1.00 88.44           N  
ATOM   3058  CA  LEU A 409      10.097  10.587 -14.305  1.00 88.44           C  
ATOM   3059  C   LEU A 409      10.057  10.782 -15.820  1.00 88.44           C  
ATOM   3060  CB  LEU A 409       9.973   9.107 -13.918  1.00 88.44           C  
ATOM   3061  O   LEU A 409      11.063  11.177 -16.397  1.00 88.44           O  
ATOM   3062  CG  LEU A 409      11.054   8.188 -14.506  1.00 88.44           C  
ATOM   3063  CD1 LEU A 409      12.445   8.512 -13.963  1.00 88.44           C  
ATOM   3064  CD2 LEU A 409      10.666   6.760 -14.143  1.00 88.44           C  
ATOM   3065  N   SER A 410       8.892  10.591 -16.448  1.00 85.38           N  
ATOM   3066  CA  SER A 410       8.716  10.794 -17.894  1.00 85.38           C  
ATOM   3067  C   SER A 410       8.996  12.245 -18.297  1.00 85.38           C  
ATOM   3068  CB  SER A 410       7.297  10.413 -18.333  1.00 85.38           C  
ATOM   3069  O   SER A 410       9.675  12.507 -19.286  1.00 85.38           O  
ATOM   3070  OG  SER A 410       6.975   9.097 -17.927  1.00 85.38           O  
ATOM   3071  N   TRP A 411       8.536  13.213 -17.498  1.00 88.25           N  
ATOM   3072  CA  TRP A 411       8.767  14.634 -17.753  1.00 88.25           C  
ATOM   3073  C   TRP A 411      10.252  15.002 -17.697  1.00 88.25           C  
ATOM   3074  CB  TRP A 411       7.957  15.461 -16.754  1.00 88.25           C  
ATOM   3075  O   TRP A 411      10.759  15.620 -18.632  1.00 88.25           O  
ATOM   3076  CG  TRP A 411       8.038  16.942 -16.939  1.00 88.25           C  
ATOM   3077  CD1 TRP A 411       7.188  17.670 -17.695  1.00 88.25           C  
ATOM   3078  CD2 TRP A 411       8.978  17.896 -16.357  1.00 88.25           C  
ATOM   3079  CE2 TRP A 411       8.574  19.208 -16.748  1.00 88.25           C  
ATOM   3080  CE3 TRP A 411      10.106  17.807 -15.516  1.00 88.25           C  
ATOM   3081  NE1 TRP A 411       7.494  19.009 -17.580  1.00 88.25           N  
ATOM   3082  CH2 TRP A 411      10.346  20.242 -15.471  1.00 88.25           C  
ATOM   3083  CZ2 TRP A 411       9.207  20.366 -16.279  1.00 88.25           C  
ATOM   3084  CZ3 TRP A 411      10.794  18.966 -15.111  1.00 88.25           C  
ATOM   3085  N   PHE A 412      10.965  14.604 -16.639  1.00 92.56           N  
ATOM   3086  CA  PHE A 412      12.401  14.864 -16.522  1.00 92.56           C  
ATOM   3087  C   PHE A 412      13.190  14.104 -17.594  1.00 92.56           C  
ATOM   3088  CB  PHE A 412      12.907  14.519 -15.115  1.00 92.56           C  
ATOM   3089  O   PHE A 412      14.072  14.701 -18.203  1.00 92.56           O  
ATOM   3090  CG  PHE A 412      12.601  15.538 -14.032  1.00 92.56           C  
ATOM   3091  CD1 PHE A 412      13.313  16.750 -13.988  1.00 92.56           C  
ATOM   3092  CD2 PHE A 412      11.664  15.254 -13.021  1.00 92.56           C  
ATOM   3093  CE1 PHE A 412      13.071  17.675 -12.955  1.00 92.56           C  
ATOM   3094  CE2 PHE A 412      11.376  16.202 -12.025  1.00 92.56           C  
ATOM   3095  CZ  PHE A 412      12.072  17.421 -11.999  1.00 92.56           C  
ATOM   3096  N   TYR A 413      12.831  12.846 -17.874  1.00 91.31           N  
ATOM   3097  CA  TYR A 413      13.448  12.010 -18.908  1.00 91.31           C  
ATOM   3098  C   TYR A 413      13.338  12.636 -20.302  1.00 91.31           C  
ATOM   3099  CB  TYR A 413      12.790  10.624 -18.885  1.00 91.31           C  
ATOM   3100  O   TYR A 413      14.345  12.837 -20.974  1.00 91.31           O  
ATOM   3101  CG  TYR A 413      13.298   9.689 -19.958  1.00 91.31           C  
ATOM   3102  CD1 TYR A 413      12.616   9.565 -21.187  1.00 91.31           C  
ATOM   3103  CD2 TYR A 413      14.475   8.958 -19.724  1.00 91.31           C  
ATOM   3104  CE1 TYR A 413      13.119   8.706 -22.183  1.00 91.31           C  
ATOM   3105  CE2 TYR A 413      14.971   8.092 -20.711  1.00 91.31           C  
ATOM   3106  OH  TYR A 413      14.774   7.117 -22.879  1.00 91.31           O  
ATOM   3107  CZ  TYR A 413      14.294   7.968 -21.941  1.00 91.31           C  
ATOM   3108  N   SER A 414      12.128  13.028 -20.712  1.00 87.75           N  
ATOM   3109  CA  SER A 414      11.877  13.642 -22.024  1.00 87.75           C  
ATOM   3110  C   SER A 414      12.646  14.949 -22.247  1.00 87.75           C  
ATOM   3111  CB  SER A 414      10.378  13.919 -22.173  1.00 87.75           C  
ATOM   3112  O   SER A 414      12.905  15.339 -23.382  1.00 87.75           O  
ATOM   3113  OG  SER A 414       9.966  14.969 -21.309  1.00 87.75           O  
ATOM   3114  N   ARG A 415      13.006  15.644 -21.158  1.00 89.75           N  
ATOM   3115  CA  ARG A 415      13.752  16.908 -21.188  1.00 89.75           C  
ATOM   3116  C   ARG A 415      15.259  16.714 -21.089  1.00 89.75           C  
ATOM   3117  CB  ARG A 415      13.268  17.814 -20.051  1.00 89.75           C  
ATOM   3118  O   ARG A 415      15.993  17.621 -21.469  1.00 89.75           O  
ATOM   3119  CG  ARG A 415      11.900  18.428 -20.356  1.00 89.75           C  
ATOM   3120  CD  ARG A 415      11.530  19.394 -19.230  1.00 89.75           C  
ATOM   3121  NE  ARG A 415      10.329  20.171 -19.581  1.00 89.75           N  
ATOM   3122  NH1 ARG A 415      10.780  22.007 -18.284  1.00 89.75           N  
ATOM   3123  NH2 ARG A 415       8.941  21.972 -19.555  1.00 89.75           N  
ATOM   3124  CZ  ARG A 415      10.023  21.375 -19.139  1.00 89.75           C  
ATOM   3125  N   SER A 416      15.709  15.593 -20.532  1.00 91.38           N  
ATOM   3126  CA  SER A 416      17.127  15.287 -20.348  1.00 91.38           C  
ATOM   3127  C   SER A 416      17.703  14.440 -21.477  1.00 91.38           C  
ATOM   3128  CB  SER A 416      17.351  14.600 -18.998  1.00 91.38           C  
ATOM   3129  O   SER A 416      18.914  14.483 -21.690  1.00 91.38           O  
ATOM   3130  OG  SER A 416      16.667  13.364 -18.930  1.00 91.38           O  
ATOM   3131  N   ILE A 417      16.874  13.685 -22.206  1.00 90.56           N  
ATOM   3132  CA  ILE A 417      17.355  12.843 -23.297  1.00 90.56           C  
ATOM   3133  C   ILE A 417      17.828  13.673 -24.492  1.00 90.56           C  
ATOM   3134  CB  ILE A 417      16.347  11.738 -23.668  1.00 90.56           C  
ATOM   3135  O   ILE A 417      17.111  14.514 -25.031  1.00 90.56           O  
ATOM   3136  CG1 ILE A 417      17.079  10.701 -24.547  1.00 90.56           C  
ATOM   3137  CG2 ILE A 417      15.071  12.278 -24.339  1.00 90.56           C  
ATOM   3138  CD1 ILE A 417      16.283   9.418 -24.744  1.00 90.56           C  
ATOM   3139  N   ILE A 418      19.058  13.401 -24.922  1.00 90.00           N  
ATOM   3140  CA  ILE A 418      19.662  13.978 -26.121  1.00 90.00           C  
ATOM   3141  C   ILE A 418      19.775  12.847 -27.137  1.00 90.00           C  
ATOM   3142  CB  ILE A 418      21.014  14.647 -25.793  1.00 90.00           C  
ATOM   3143  O   ILE A 418      20.634  11.977 -27.015  1.00 90.00           O  
ATOM   3144  CG1 ILE A 418      20.832  15.757 -24.729  1.00 90.00           C  
ATOM   3145  CG2 ILE A 418      21.629  15.227 -27.082  1.00 90.00           C  
ATOM   3146  CD1 ILE A 418      22.148  16.349 -24.212  1.00 90.00           C  
ATOM   3147  N   LEU A 419      18.859  12.825 -28.103  1.00 87.69           N  
ATOM   3148  CA  LEU A 419      18.800  11.766 -29.107  1.00 87.69           C  
ATOM   3149  C   LEU A 419      19.918  11.919 -30.158  1.00 87.69           C  
ATOM   3150  CB  LEU A 419      17.409  11.746 -29.759  1.00 87.69           C  
ATOM   3151  O   LEU A 419      20.264  13.052 -30.506  1.00 87.69           O  
ATOM   3152  CG  LEU A 419      16.273  11.347 -28.798  1.00 87.69           C  
ATOM   3153  CD1 LEU A 419      14.941  11.559 -29.503  1.00 87.69           C  
ATOM   3154  CD2 LEU A 419      16.358   9.883 -28.371  1.00 87.69           C  
ATOM   3155  N   PRO A 420      20.462  10.808 -30.695  1.00 85.88           N  
ATOM   3156  CA  PRO A 420      21.422  10.846 -31.799  1.00 85.88           C  
ATOM   3157  C   PRO A 420      20.849  11.557 -33.030  1.00 85.88           C  
ATOM   3158  CB  PRO A 420      21.773   9.386 -32.109  1.00 85.88           C  
ATOM   3159  O   PRO A 420      19.672  11.392 -33.358  1.00 85.88           O  
ATOM   3160  CG  PRO A 420      21.443   8.652 -30.810  1.00 85.88           C  
ATOM   3161  CD  PRO A 420      20.248   9.432 -30.271  1.00 85.88           C  
ATOM   3162  N   ALA A 421      21.681  12.326 -33.736  1.00 84.25           N  
ATOM   3163  CA  ALA A 421      21.248  13.107 -34.897  1.00 84.25           C  
ATOM   3164  C   ALA A 421      20.812  12.223 -36.078  1.00 84.25           C  
ATOM   3165  CB  ALA A 421      22.393  14.043 -35.300  1.00 84.25           C  
ATOM   3166  O   ALA A 421      20.019  12.650 -36.914  1.00 84.25           O  
ATOM   3167  N   GLU A 422      21.312  10.988 -36.141  1.00 84.50           N  
ATOM   3168  CA  GLU A 422      20.988  10.013 -37.178  1.00 84.50           C  
ATOM   3169  C   GLU A 422      19.660   9.273 -36.919  1.00 84.50           C  
ATOM   3170  CB  GLU A 422      22.143   9.009 -37.340  1.00 84.50           C  
ATOM   3171  O   GLU A 422      19.260   8.433 -37.729  1.00 84.50           O  
ATOM   3172  CG  GLU A 422      23.555   9.603 -37.517  1.00 84.50           C  
ATOM   3173  CD  GLU A 422      24.267  10.035 -36.218  1.00 84.50           C  
ATOM   3174  OE1 GLU A 422      25.395  10.563 -36.340  1.00 84.50           O  
ATOM   3175  OE2 GLU A 422      23.680   9.882 -35.120  1.00 84.50           O  
ATOM   3176  N   LEU A 423      18.961   9.557 -35.808  1.00 85.12           N  
ATOM   3177  CA  LEU A 423      17.689   8.910 -35.494  1.00 85.12           C  
ATOM   3178  C   LEU A 423      16.585   9.381 -36.469  1.00 85.12           C  
ATOM   3179  CB  LEU A 423      17.293   9.161 -34.027  1.00 85.12           C  
ATOM   3180  O   LEU A 423      16.345  10.586 -36.591  1.00 85.12           O  
ATOM   3181  CG  LEU A 423      16.363   8.056 -33.489  1.00 85.12           C  
ATOM   3182  CD1 LEU A 423      17.177   6.892 -32.916  1.00 85.12           C  
ATOM   3183  CD2 LEU A 423      15.442   8.579 -32.391  1.00 85.12           C  
ATOM   3184  N   PRO A 424      15.860   8.462 -37.137  1.00 84.75           N  
ATOM   3185  CA  PRO A 424      14.754   8.822 -38.021  1.00 84.75           C  
ATOM   3186  C   PRO A 424      13.693   9.678 -37.317  1.00 84.75           C  
ATOM   3187  CB  PRO A 424      14.174   7.490 -38.500  1.00 84.75           C  
ATOM   3188  O   PRO A 424      13.274   9.377 -36.198  1.00 84.75           O  
ATOM   3189  CG  PRO A 424      15.361   6.536 -38.431  1.00 84.75           C  
ATOM   3190  CD  PRO A 424      16.122   7.032 -37.207  1.00 84.75           C  
ATOM   3191  N   SER A 425      13.198  10.720 -37.990  1.00 81.00           N  
ATOM   3192  CA  SER A 425      12.276  11.703 -37.397  1.00 81.00           C  
ATOM   3193  C   SER A 425      10.955  11.107 -36.897  1.00 81.00           C  
ATOM   3194  CB  SER A 425      12.001  12.831 -38.394  1.00 81.00           C  
ATOM   3195  O   SER A 425      10.390  11.595 -35.924  1.00 81.00           O  
ATOM   3196  OG  SER A 425      11.523  12.310 -39.623  1.00 81.00           O  
ATOM   3197  N   ASN A 426      10.493  10.010 -37.501  1.00 81.75           N  
ATOM   3198  CA  ASN A 426       9.306   9.260 -37.078  1.00 81.75           C  
ATOM   3199  C   ASN A 426       9.509   8.440 -35.787  1.00 81.75           C  
ATOM   3200  CB  ASN A 426       8.857   8.352 -38.239  1.00 81.75           C  
ATOM   3201  O   ASN A 426       8.538   7.917 -35.241  1.00 81.75           O  
ATOM   3202  CG  ASN A 426       9.861   7.255 -38.562  1.00 81.75           C  
ATOM   3203  ND2 ASN A 426       9.423   6.037 -38.772  1.00 81.75           N  
ATOM   3204  OD1 ASN A 426      11.053   7.477 -38.650  1.00 81.75           O  
ATOM   3205  N   LEU A 427      10.753   8.290 -35.324  1.00 82.75           N  
ATOM   3206  CA  LEU A 427      11.121   7.550 -34.115  1.00 82.75           C  
ATOM   3207  C   LEU A 427      11.478   8.471 -32.939  1.00 82.75           C  
ATOM   3208  CB  LEU A 427      12.274   6.588 -34.456  1.00 82.75           C  
ATOM   3209  O   LEU A 427      11.427   8.021 -31.797  1.00 82.75           O  
ATOM   3210  CG  LEU A 427      11.938   5.505 -35.504  1.00 82.75           C  
ATOM   3211  CD1 LEU A 427      13.122   4.552 -35.661  1.00 82.75           C  
ATOM   3212  CD2 LEU A 427      10.695   4.660 -35.194  1.00 82.75           C  
ATOM   3213  N   ILE A 428      11.772   9.751 -33.201  1.00 81.12           N  
ATOM   3214  CA  ILE A 428      12.147  10.755 -32.189  1.00 81.12           C  
ATOM   3215  C   ILE A 428      11.080  10.891 -31.098  1.00 81.12           C  
ATOM   3216  CB  ILE A 428      12.430  12.114 -32.881  1.00 81.12           C  
ATOM   3217  O   ILE A 428      11.408  10.874 -29.913  1.00 81.12           O  
ATOM   3218  CG1 ILE A 428      13.722  12.008 -33.724  1.00 81.12           C  
ATOM   3219  CG2 ILE A 428      12.535  13.285 -31.884  1.00 81.12           C  
ATOM   3220  CD1 ILE A 428      14.086  13.281 -34.501  1.00 81.12           C  
ATOM   3221  N   GLU A 429       9.806  10.993 -31.484  1.00 79.25           N  
ATOM   3222  CA  GLU A 429       8.707  11.168 -30.528  1.00 79.25           C  
ATOM   3223  C   GLU A 429       8.610   9.966 -29.580  1.00 79.25           C  
ATOM   3224  CB  GLU A 429       7.404  11.420 -31.301  1.00 79.25           C  
ATOM   3225  O   GLU A 429       8.632  10.142 -28.367  1.00 79.25           O  
ATOM   3226  CG  GLU A 429       6.249  11.871 -30.391  1.00 79.25           C  
ATOM   3227  CD  GLU A 429       4.960  12.204 -31.167  1.00 79.25           C  
ATOM   3228  OE1 GLU A 429       3.988  12.637 -30.509  1.00 79.25           O  
ATOM   3229  OE2 GLU A 429       4.942  12.023 -32.407  1.00 79.25           O  
ATOM   3230  N   LYS A 430       8.641   8.741 -30.120  1.00 76.06           N  
ATOM   3231  CA  LYS A 430       8.608   7.499 -29.327  1.00 76.06           C  
ATOM   3232  C   LYS A 430       9.838   7.330 -28.432  1.00 76.06           C  
ATOM   3233  CB  LYS A 430       8.454   6.288 -30.253  1.00 76.06           C  
ATOM   3234  O   LYS A 430       9.719   6.924 -27.285  1.00 76.06           O  
ATOM   3235  CG  LYS A 430       7.075   6.262 -30.923  1.00 76.06           C  
ATOM   3236  CD  LYS A 430       6.922   4.982 -31.746  1.00 76.06           C  
ATOM   3237  CE  LYS A 430       5.521   4.937 -32.352  1.00 76.06           C  
ATOM   3238  NZ  LYS A 430       5.317   3.679 -33.106  1.00 76.06           N  
ATOM   3239  N   ALA A 431      11.022   7.688 -28.927  1.00 75.38           N  
ATOM   3240  CA  ALA A 431      12.264   7.603 -28.158  1.00 75.38           C  
ATOM   3241  C   ALA A 431      12.365   8.652 -27.029  1.00 75.38           C  
ATOM   3242  CB  ALA A 431      13.437   7.700 -29.140  1.00 75.38           C  
ATOM   3243  O   ALA A 431      13.287   8.593 -26.221  1.00 75.38           O  
ATOM   3244  N   SER A 432      11.445   9.619 -26.958  1.00 78.06           N  
ATOM   3245  CA  SER A 432      11.471  10.687 -25.947  1.00 78.06           C  
ATOM   3246  C   SER A 432      10.460  10.487 -24.811  1.00 78.06           C  
ATOM   3247  CB  SER A 432      11.242  12.046 -26.612  1.00 78.06           C  
ATOM   3248  O   SER A 432      10.511  11.215 -23.821  1.00 78.06           O  
ATOM   3249  OG  SER A 432      12.166  12.268 -27.659  1.00 78.06           O  
ATOM   3250  N   ILE A 433       9.533   9.529 -24.932  1.00 74.81           N  
ATOM   3251  CA  ILE A 433       8.405   9.373 -23.997  1.00 74.81           C  
ATOM   3252  C   ILE A 433       8.836   8.677 -22.703  1.00 74.81           C  
ATOM   3253  CB  ILE A 433       7.235   8.643 -24.700  1.00 74.81           C  
ATOM   3254  O   ILE A 433       8.527   9.156 -21.612  1.00 74.81           O  
ATOM   3255  CG1 ILE A 433       6.595   9.573 -25.754  1.00 74.81           C  
ATOM   3256  CG2 ILE A 433       6.149   8.180 -23.710  1.00 74.81           C  
ATOM   3257  CD1 ILE A 433       5.677   8.857 -26.754  1.00 74.81           C  
ATOM   3258  N   SER A 434       9.543   7.549 -22.800  1.00 81.25           N  
ATOM   3259  CA  SER A 434       9.990   6.791 -21.628  1.00 81.25           C  
ATOM   3260  C   SER A 434      11.182   5.897 -21.944  1.00 81.25           C  
ATOM   3261  CB  SER A 434       8.843   5.928 -21.080  1.00 81.25           C  
ATOM   3262  O   SER A 434      11.342   5.448 -23.076  1.00 81.25           O  
ATOM   3263  OG  SER A 434       8.577   4.816 -21.916  1.00 81.25           O  
ATOM   3264  N   ILE A 435      11.973   5.548 -20.921  1.00 82.81           N  
ATOM   3265  CA  ILE A 435      13.085   4.606 -21.100  1.00 82.81           C  
ATOM   3266  C   ILE A 435      12.620   3.251 -21.636  1.00 82.81           C  
ATOM   3267  CB  ILE A 435      13.913   4.446 -19.807  1.00 82.81           C  
ATOM   3268  O   ILE A 435      13.330   2.648 -22.428  1.00 82.81           O  
ATOM   3269  CG1 ILE A 435      15.208   3.658 -20.101  1.00 82.81           C  
ATOM   3270  CG2 ILE A 435      13.106   3.752 -18.689  1.00 82.81           C  
ATOM   3271  CD1 ILE A 435      16.328   3.856 -19.075  1.00 82.81           C  
ATOM   3272  N   GLY A 436      11.430   2.777 -21.255  1.00 81.88           N  
ATOM   3273  CA  GLY A 436      10.914   1.490 -21.724  1.00 81.88           C  
ATOM   3274  C   GLY A 436      10.725   1.474 -23.241  1.00 81.88           C  
ATOM   3275  O   GLY A 436      11.204   0.562 -23.913  1.00 81.88           O  
ATOM   3276  N   GLU A 437      10.094   2.520 -23.782  1.00 81.12           N  
ATOM   3277  CA  GLU A 437       9.915   2.679 -25.229  1.00 81.12           C  
ATOM   3278  C   GLU A 437      11.255   2.849 -25.945  1.00 81.12           C  
ATOM   3279  CB  GLU A 437       9.002   3.875 -25.533  1.00 81.12           C  
ATOM   3280  O   GLU A 437      11.490   2.216 -26.974  1.00 81.12           O  
ATOM   3281  CG  GLU A 437       7.555   3.602 -25.097  1.00 81.12           C  
ATOM   3282  CD  GLU A 437       6.563   4.692 -25.530  1.00 81.12           C  
ATOM   3283  OE1 GLU A 437       5.379   4.557 -25.152  1.00 81.12           O  
ATOM   3284  OE2 GLU A 437       6.964   5.628 -26.251  1.00 81.12           O  
ATOM   3285  N   THR A 438      12.170   3.628 -25.372  1.00 85.38           N  
ATOM   3286  CA  THR A 438      13.498   3.860 -25.948  1.00 85.38           C  
ATOM   3287  C   THR A 438      14.350   2.597 -25.978  1.00 85.38           C  
ATOM   3288  CB  THR A 438      14.216   4.965 -25.177  1.00 85.38           C  
ATOM   3289  O   THR A 438      14.983   2.316 -26.991  1.00 85.38           O  
ATOM   3290  CG2 THR A 438      15.490   5.422 -25.873  1.00 85.38           C  
ATOM   3291  OG1 THR A 438      13.355   6.063 -25.134  1.00 85.38           O  
ATOM   3292  N   MET A 439      14.333   1.792 -24.913  1.00 85.00           N  
ATOM   3293  CA  MET A 439      15.051   0.514 -24.843  1.00 85.00           C  
ATOM   3294  C   MET A 439      14.464  -0.509 -25.824  1.00 85.00           C  
ATOM   3295  CB  MET A 439      15.009  -0.036 -23.407  1.00 85.00           C  
ATOM   3296  O   MET A 439      15.211  -1.236 -26.481  1.00 85.00           O  
ATOM   3297  CG  MET A 439      15.824   0.811 -22.418  1.00 85.00           C  
ATOM   3298  SD  MET A 439      17.617   0.822 -22.653  1.00 85.00           S  
ATOM   3299  CE  MET A 439      18.048  -0.807 -21.991  1.00 85.00           C  
ATOM   3300  N   GLN A 440      13.135  -0.542 -25.974  1.00 85.06           N  
ATOM   3301  CA  GLN A 440      12.467  -1.381 -26.972  1.00 85.06           C  
ATOM   3302  C   GLN A 440      12.776  -0.926 -28.404  1.00 85.06           C  
ATOM   3303  CB  GLN A 440      10.954  -1.357 -26.710  1.00 85.06           C  
ATOM   3304  O   GLN A 440      12.898  -1.744 -29.311  1.00 85.06           O  
ATOM   3305  CG  GLN A 440      10.207  -2.343 -27.620  1.00 85.06           C  
ATOM   3306  CD  GLN A 440       8.702  -2.356 -27.391  1.00 85.06           C  
ATOM   3307  NE2 GLN A 440       7.998  -3.309 -27.960  1.00 85.06           N  
ATOM   3308  OE1 GLN A 440       8.114  -1.525 -26.725  1.00 85.06           O  
ATOM   3309  N   LEU A 441      12.891   0.377 -28.636  1.00 86.12           N  
ATOM   3310  CA  LEU A 441      13.255   0.916 -29.938  1.00 86.12           C  
ATOM   3311  C   LEU A 441      14.718   0.605 -30.263  1.00 86.12           C  
ATOM   3312  CB  LEU A 441      12.924   2.411 -29.926  1.00 86.12           C  
ATOM   3313  O   LEU A 441      15.014   0.140 -31.360  1.00 86.12           O  
ATOM   3314  CG  LEU A 441      12.969   3.053 -31.319  1.00 86.12           C  
ATOM   3315  CD1 LEU A 441      11.790   4.013 -31.448  1.00 86.12           C  
ATOM   3316  CD2 LEU A 441      14.257   3.841 -31.543  1.00 86.12           C  
ATOM   3317  N   ALA A 442      15.611   0.775 -29.289  1.00 86.25           N  
ATOM   3318  CA  ALA A 442      17.031   0.493 -29.428  1.00 86.25           C  
ATOM   3319  C   ALA A 442      17.327  -0.972 -29.778  1.00 86.25           C  
ATOM   3320  CB  ALA A 442      17.730   0.878 -28.126  1.00 86.25           C  
ATOM   3321  O   ALA A 442      18.217  -1.224 -30.584  1.00 86.25           O  
ATOM   3322  N   SER A 443      16.574  -1.931 -29.225  1.00 85.50           N  
ATOM   3323  CA  SER A 443      16.759  -3.358 -29.530  1.00 85.50           C  
ATOM   3324  C   SER A 443      16.364  -3.746 -30.959  1.00 85.50           C  
ATOM   3325  CB  SER A 443      15.995  -4.223 -28.526  1.00 85.50           C  
ATOM   3326  O   SER A 443      16.810  -4.779 -31.452  1.00 85.50           O  
ATOM   3327  OG  SER A 443      14.598  -4.050 -28.648  1.00 85.50           O  
ATOM   3328  N   ASN A 444      15.556  -2.918 -31.630  1.00 86.06           N  
ATOM   3329  CA  ASN A 444      15.132  -3.116 -33.016  1.00 86.06           C  
ATOM   3330  C   ASN A 444      16.007  -2.362 -34.035  1.00 86.06           C  
ATOM   3331  CB  ASN A 444      13.654  -2.709 -33.133  1.00 86.06           C  
ATOM   3332  O   ASN A 444      15.785  -2.496 -35.238  1.00 86.06           O  
ATOM   3333  CG  ASN A 444      12.724  -3.650 -32.392  1.00 86.06           C  
ATOM   3334  ND2 ASN A 444      11.887  -3.154 -31.518  1.00 86.06           N  
ATOM   3335  OD1 ASN A 444      12.706  -4.851 -32.589  1.00 86.06           O  
ATOM   3336  N   LEU A 445      16.970  -1.555 -33.579  1.00 86.06           N  
ATOM   3337  CA  LEU A 445      17.901  -0.821 -34.438  1.00 86.06           C  
ATOM   3338  C   LEU A 445      19.208  -1.599 -34.633  1.00 86.06           C  
ATOM   3339  CB  LEU A 445      18.168   0.576 -33.847  1.00 86.06           C  
ATOM   3340  O   LEU A 445      19.666  -2.318 -33.746  1.00 86.06           O  
ATOM   3341  CG  LEU A 445      16.976   1.551 -33.888  1.00 86.06           C  
ATOM   3342  CD1 LEU A 445      17.372   2.845 -33.173  1.00 86.06           C  
ATOM   3343  CD2 LEU A 445      16.552   1.911 -35.314  1.00 86.06           C  
ATOM   3344  N   GLU A 446      19.850  -1.411 -35.786  1.00 81.06           N  
ATOM   3345  CA  GLU A 446      21.188  -1.953 -36.039  1.00 81.06           C  
ATOM   3346  C   GLU A 446      22.245  -1.264 -35.149  1.00 81.06           C  
ATOM   3347  CB  GLU A 446      21.549  -1.849 -37.533  1.00 81.06           C  
ATOM   3348  O   GLU A 446      22.172  -0.066 -34.847  1.00 81.06           O  
ATOM   3349  CG  GLU A 446      20.652  -2.729 -38.426  1.00 81.06           C  
ATOM   3350  CD  GLU A 446      21.032  -2.697 -39.919  1.00 81.06           C  
ATOM   3351  OE1 GLU A 446      20.397  -3.456 -40.686  1.00 81.06           O  
ATOM   3352  OE2 GLU A 446      21.945  -1.925 -40.290  1.00 81.06           O  
ATOM   3353  N   ASN A 447      23.266  -2.016 -34.725  1.00 77.50           N  
ATOM   3354  CA  ASN A 447      24.438  -1.439 -34.057  1.00 77.50           C  
ATOM   3355  C   ASN A 447      25.258  -0.640 -35.085  1.00 77.50           C  
ATOM   3356  CB  ASN A 447      25.269  -2.560 -33.404  1.00 77.50           C  
ATOM   3357  O   ASN A 447      25.549  -1.195 -36.144  1.00 77.50           O  
ATOM   3358  CG  ASN A 447      24.799  -2.880 -31.999  1.00 77.50           C  
ATOM   3359  ND2 ASN A 447      24.780  -4.134 -31.613  1.00 77.50           N  
ATOM   3360  OD1 ASN A 447      24.485  -1.999 -31.215  1.00 77.50           O  
ATOM   3361  N   PRO A 448      25.662   0.623 -34.816  1.00 84.75           N  
ATOM   3362  CA  PRO A 448      25.922   1.242 -33.503  1.00 84.75           C  
ATOM   3363  C   PRO A 448      24.818   2.154 -32.930  1.00 84.75           C  
ATOM   3364  CB  PRO A 448      27.200   2.057 -33.748  1.00 84.75           C  
ATOM   3365  O   PRO A 448      24.939   2.598 -31.786  1.00 84.75           O  
ATOM   3366  CG  PRO A 448      27.018   2.560 -35.179  1.00 84.75           C  
ATOM   3367  CD  PRO A 448      26.311   1.398 -35.865  1.00 84.75           C  
ATOM   3368  N   LEU A 449      23.755   2.443 -33.688  1.00 87.25           N  
ATOM   3369  CA  LEU A 449      22.714   3.404 -33.292  1.00 87.25           C  
ATOM   3370  C   LEU A 449      21.907   2.937 -32.077  1.00 87.25           C  
ATOM   3371  CB  LEU A 449      21.786   3.670 -34.495  1.00 87.25           C  
ATOM   3372  O   LEU A 449      21.666   3.727 -31.165  1.00 87.25           O  
ATOM   3373  CG  LEU A 449      22.332   4.789 -35.393  1.00 87.25           C  
ATOM   3374  CD1 LEU A 449      21.699   4.726 -36.783  1.00 87.25           C  
ATOM   3375  CD2 LEU A 449      22.052   6.157 -34.767  1.00 87.25           C  
ATOM   3376  N   GLY A 450      21.548   1.650 -32.026  1.00 85.88           N  
ATOM   3377  CA  GLY A 450      20.866   1.066 -30.866  1.00 85.88           C  
ATOM   3378  C   GLY A 450      21.685   1.204 -29.577  1.00 85.88           C  
ATOM   3379  O   GLY A 450      21.168   1.651 -28.556  1.00 85.88           O  
ATOM   3380  N   GLY A 451      22.990   0.916 -29.634  1.00 88.00           N  
ATOM   3381  CA  GLY A 451      23.896   1.070 -28.492  1.00 88.00           C  
ATOM   3382  C   GLY A 451      24.025   2.517 -28.006  1.00 88.00           C  
ATOM   3383  O   GLY A 451      23.956   2.766 -26.804  1.00 88.00           O  
ATOM   3384  N   GLN A 452      24.154   3.482 -28.923  1.00 89.25           N  
ATOM   3385  CA  GLN A 452      24.181   4.904 -28.561  1.00 89.25           C  
ATOM   3386  C   GLN A 452      22.882   5.332 -27.880  1.00 89.25           C  
ATOM   3387  CB  GLN A 452      24.408   5.768 -29.804  1.00 89.25           C  
ATOM   3388  O   GLN A 452      22.931   5.986 -26.841  1.00 89.25           O  
ATOM   3389  CG  GLN A 452      25.839   5.661 -30.345  1.00 89.25           C  
ATOM   3390  CD  GLN A 452      26.027   6.493 -31.608  1.00 89.25           C  
ATOM   3391  NE2 GLN A 452      27.201   6.500 -32.197  1.00 89.25           N  
ATOM   3392  OE1 GLN A 452      25.132   7.157 -32.093  1.00 89.25           O  
ATOM   3393  N   LEU A 453      21.737   4.914 -28.431  1.00 89.69           N  
ATOM   3394  CA  LEU A 453      20.419   5.234 -27.897  1.00 89.69           C  
ATOM   3395  C   LEU A 453      20.218   4.682 -26.477  1.00 89.69           C  
ATOM   3396  CB  LEU A 453      19.359   4.721 -28.886  1.00 89.69           C  
ATOM   3397  O   LEU A 453      19.675   5.385 -25.627  1.00 89.69           O  
ATOM   3398  CG  LEU A 453      17.934   5.176 -28.540  1.00 89.69           C  
ATOM   3399  CD1 LEU A 453      17.778   6.697 -28.602  1.00 89.69           C  
ATOM   3400  CD2 LEU A 453      16.939   4.568 -29.523  1.00 89.69           C  
ATOM   3401  N   ILE A 454      20.708   3.468 -26.195  1.00 90.44           N  
ATOM   3402  CA  ILE A 454      20.706   2.894 -24.839  1.00 90.44           C  
ATOM   3403  C   ILE A 454      21.491   3.794 -23.883  1.00 90.44           C  
ATOM   3404  CB  ILE A 454      21.256   1.446 -24.841  1.00 90.44           C  
ATOM   3405  O   ILE A 454      20.969   4.166 -22.838  1.00 90.44           O  
ATOM   3406  CG1 ILE A 454      20.251   0.512 -25.543  1.00 90.44           C  
ATOM   3407  CG2 ILE A 454      21.532   0.932 -23.414  1.00 90.44           C  
ATOM   3408  CD1 ILE A 454      20.815  -0.861 -25.929  1.00 90.44           C  
ATOM   3409  N   VAL A 455      22.712   4.200 -24.240  1.00 91.44           N  
ATOM   3410  CA  VAL A 455      23.564   5.006 -23.349  1.00 91.44           C  
ATOM   3411  C   VAL A 455      22.920   6.353 -23.012  1.00 91.44           C  
ATOM   3412  CB  VAL A 455      24.968   5.197 -23.954  1.00 91.44           C  
ATOM   3413  O   VAL A 455      22.858   6.718 -21.835  1.00 91.44           O  
ATOM   3414  CG1 VAL A 455      25.836   6.159 -23.130  1.00 91.44           C  
ATOM   3415  CG2 VAL A 455      25.711   3.856 -24.017  1.00 91.44           C  
ATOM   3416  N   VAL A 456      22.397   7.086 -24.004  1.00 92.00           N  
ATOM   3417  CA  VAL A 456      21.727   8.370 -23.724  1.00 92.00           C  
ATOM   3418  C   VAL A 456      20.427   8.184 -22.945  1.00 92.00           C  
ATOM   3419  CB  VAL A 456      21.488   9.241 -24.972  1.00 92.00           C  
ATOM   3420  O   VAL A 456      20.126   8.999 -22.075  1.00 92.00           O  
ATOM   3421  CG1 VAL A 456      22.812   9.824 -25.470  1.00 92.00           C  
ATOM   3422  CG2 VAL A 456      20.789   8.526 -26.130  1.00 92.00           C  
ATOM   3423  N   ALA A 457      19.688   7.094 -23.175  1.00 91.06           N  
ATOM   3424  CA  ALA A 457      18.502   6.768 -22.389  1.00 91.06           C  
ATOM   3425  C   ALA A 457      18.849   6.487 -20.920  1.00 91.06           C  
ATOM   3426  CB  ALA A 457      17.797   5.569 -23.029  1.00 91.06           C  
ATOM   3427  O   ALA A 457      18.183   7.002 -20.025  1.00 91.06           O  
ATOM   3428  N   GLN A 458      19.905   5.715 -20.665  1.00 92.00           N  
ATOM   3429  CA  GLN A 458      20.368   5.394 -19.315  1.00 92.00           C  
ATOM   3430  C   GLN A 458      20.799   6.651 -18.550  1.00 92.00           C  
ATOM   3431  CB  GLN A 458      21.515   4.380 -19.415  1.00 92.00           C  
ATOM   3432  O   GLN A 458      20.378   6.859 -17.414  1.00 92.00           O  
ATOM   3433  CG  GLN A 458      21.006   2.996 -19.842  1.00 92.00           C  
ATOM   3434  CD  GLN A 458      22.119   1.961 -19.943  1.00 92.00           C  
ATOM   3435  NE2 GLN A 458      21.788   0.699 -19.790  1.00 92.00           N  
ATOM   3436  OE1 GLN A 458      23.285   2.259 -20.165  1.00 92.00           O  
ATOM   3437  N   GLN A 459      21.560   7.541 -19.195  1.00 92.06           N  
ATOM   3438  CA  GLN A 459      21.974   8.821 -18.607  1.00 92.06           C  
ATOM   3439  C   GLN A 459      20.782   9.741 -18.314  1.00 92.06           C  
ATOM   3440  CB  GLN A 459      22.943   9.526 -19.563  1.00 92.06           C  
ATOM   3441  O   GLN A 459      20.677  10.299 -17.218  1.00 92.06           O  
ATOM   3442  CG  GLN A 459      24.309   8.831 -19.632  1.00 92.06           C  
ATOM   3443  CD  GLN A 459      25.237   9.461 -20.665  1.00 92.06           C  
ATOM   3444  NE2 GLN A 459      26.476   9.029 -20.729  1.00 92.06           N  
ATOM   3445  OE1 GLN A 459      24.893  10.349 -21.426  1.00 92.06           O  
ATOM   3446  N   ALA A 460      19.864   9.878 -19.276  1.00 92.94           N  
ATOM   3447  CA  ALA A 460      18.652  10.676 -19.123  1.00 92.94           C  
ATOM   3448  C   ALA A 460      17.777  10.168 -17.970  1.00 92.94           C  
ATOM   3449  CB  ALA A 460      17.888  10.630 -20.448  1.00 92.94           C  
ATOM   3450  O   ALA A 460      17.218  10.970 -17.215  1.00 92.94           O  
ATOM   3451  N   PHE A 461      17.696   8.845 -17.812  1.00 92.38           N  
ATOM   3452  CA  PHE A 461      16.943   8.204 -16.746  1.00 92.38           C  
ATOM   3453  C   PHE A 461      17.571   8.421 -15.373  1.00 92.38           C  
ATOM   3454  CB  PHE A 461      16.768   6.722 -17.055  1.00 92.38           C  
ATOM   3455  O   PHE A 461      16.853   8.852 -14.479  1.00 92.38           O  
ATOM   3456  CG  PHE A 461      15.826   6.030 -16.097  1.00 92.38           C  
ATOM   3457  CD1 PHE A 461      16.263   5.626 -14.823  1.00 92.38           C  
ATOM   3458  CD2 PHE A 461      14.482   5.845 -16.461  1.00 92.38           C  
ATOM   3459  CE1 PHE A 461      15.352   5.057 -13.924  1.00 92.38           C  
ATOM   3460  CE2 PHE A 461      13.592   5.205 -15.585  1.00 92.38           C  
ATOM   3461  CZ  PHE A 461      14.023   4.830 -14.303  1.00 92.38           C  
ATOM   3462  N   SER A 462      18.877   8.206 -15.190  1.00 92.25           N  
ATOM   3463  CA  SER A 462      19.520   8.474 -13.891  1.00 92.25           C  
ATOM   3464  C   SER A 462      19.420   9.949 -13.492  1.00 92.25           C  
ATOM   3465  CB  SER A 462      20.982   8.034 -13.903  1.00 92.25           C  
ATOM   3466  O   SER A 462      19.187  10.266 -12.325  1.00 92.25           O  
ATOM   3467  OG  SER A 462      21.039   6.627 -13.902  1.00 92.25           O  
ATOM   3468  N   TYR A 463      19.491  10.873 -14.459  1.00 92.69           N  
ATOM   3469  CA  TYR A 463      19.213  12.289 -14.202  1.00 92.69           C  
ATOM   3470  C   TYR A 463      17.773  12.508 -13.718  1.00 92.69           C  
ATOM   3471  CB  TYR A 463      19.487  13.104 -15.470  1.00 92.69           C  
ATOM   3472  O   TYR A 463      17.542  13.178 -12.711  1.00 92.69           O  
ATOM   3473  CG  TYR A 463      19.233  14.590 -15.301  1.00 92.69           C  
ATOM   3474  CD1 TYR A 463      17.985  15.146 -15.646  1.00 92.69           C  
ATOM   3475  CD2 TYR A 463      20.255  15.413 -14.794  1.00 92.69           C  
ATOM   3476  CE1 TYR A 463      17.777  16.534 -15.530  1.00 92.69           C  
ATOM   3477  CE2 TYR A 463      20.054  16.801 -14.679  1.00 92.69           C  
ATOM   3478  OH  TYR A 463      18.625  18.704 -14.949  1.00 92.69           O  
ATOM   3479  CZ  TYR A 463      18.820  17.364 -15.070  1.00 92.69           C  
ATOM   3480  N   ALA A 464      16.795  11.928 -14.416  1.00 93.25           N  
ATOM   3481  CA  ALA A 464      15.392  12.034 -14.043  1.00 93.25           C  
ATOM   3482  C   ALA A 464      15.113  11.410 -12.664  1.00 93.25           C  
ATOM   3483  CB  ALA A 464      14.559  11.402 -15.163  1.00 93.25           C  
ATOM   3484  O   ALA A 464      14.432  12.023 -11.844  1.00 93.25           O  
ATOM   3485  N   HIS A 465      15.699  10.247 -12.381  1.00 92.44           N  
ATOM   3486  CA  HIS A 465      15.626   9.553 -11.099  1.00 92.44           C  
ATOM   3487  C   HIS A 465      16.106  10.449  -9.950  1.00 92.44           C  
ATOM   3488  CB  HIS A 465      16.455   8.261 -11.191  1.00 92.44           C  
ATOM   3489  O   HIS A 465      15.371  10.666  -8.983  1.00 92.44           O  
ATOM   3490  CG  HIS A 465      16.363   7.414  -9.952  1.00 92.44           C  
ATOM   3491  CD2 HIS A 465      16.865   7.701  -8.710  1.00 92.44           C  
ATOM   3492  ND1 HIS A 465      15.788   6.170  -9.870  1.00 92.44           N  
ATOM   3493  CE1 HIS A 465      15.942   5.725  -8.614  1.00 92.44           C  
ATOM   3494  NE2 HIS A 465      16.536   6.650  -7.851  1.00 92.44           N  
ATOM   3495  N   SER A 466      17.304  11.030 -10.079  1.00 93.94           N  
ATOM   3496  CA  SER A 466      17.888  11.928  -9.075  1.00 93.94           C  
ATOM   3497  C   SER A 466      16.982  13.130  -8.769  1.00 93.94           C  
ATOM   3498  CB  SER A 466      19.255  12.401  -9.575  1.00 93.94           C  
ATOM   3499  O   SER A 466      16.739  13.466  -7.603  1.00 93.94           O  
ATOM   3500  OG  SER A 466      19.839  13.287  -8.646  1.00 93.94           O  
ATOM   3501  N   TRP A 467      16.391  13.749  -9.797  1.00 95.06           N  
ATOM   3502  CA  TRP A 467      15.467  14.872  -9.611  1.00 95.06           C  
ATOM   3503  C   TRP A 467      14.155  14.478  -8.947  1.00 95.06           C  
ATOM   3504  CB  TRP A 467      15.183  15.546 -10.949  1.00 95.06           C  
ATOM   3505  O   TRP A 467      13.666  15.211  -8.082  1.00 95.06           O  
ATOM   3506  CG  TRP A 467      16.209  16.562 -11.294  1.00 95.06           C  
ATOM   3507  CD1 TRP A 467      17.170  16.426 -12.227  1.00 95.06           C  
ATOM   3508  CD2 TRP A 467      16.438  17.856 -10.661  1.00 95.06           C  
ATOM   3509  CE2 TRP A 467      17.563  18.467 -11.287  1.00 95.06           C  
ATOM   3510  CE3 TRP A 467      15.819  18.569  -9.611  1.00 95.06           C  
ATOM   3511  NE1 TRP A 467      17.973  17.543 -12.216  1.00 95.06           N  
ATOM   3512  CH2 TRP A 467      17.399  20.419  -9.873  1.00 95.06           C  
ATOM   3513  CZ2 TRP A 467      18.041  19.731 -10.916  1.00 95.06           C  
ATOM   3514  CZ3 TRP A 467      16.295  19.837  -9.220  1.00 95.06           C  
ATOM   3515  N   VAL A 468      13.593  13.327  -9.323  1.00 94.81           N  
ATOM   3516  CA  VAL A 468      12.373  12.808  -8.701  1.00 94.81           C  
ATOM   3517  C   VAL A 468      12.608  12.583  -7.208  1.00 94.81           C  
ATOM   3518  CB  VAL A 468      11.878  11.534  -9.412  1.00 94.81           C  
ATOM   3519  O   VAL A 468      11.862  13.134  -6.397  1.00 94.81           O  
ATOM   3520  CG1 VAL A 468      10.711  10.889  -8.654  1.00 94.81           C  
ATOM   3521  CG2 VAL A 468      11.377  11.840 -10.829  1.00 94.81           C  
ATOM   3522  N   LEU A 469      13.686  11.883  -6.832  1.00 95.19           N  
ATOM   3523  CA  LEU A 469      14.034  11.654  -5.426  1.00 95.19           C  
ATOM   3524  C   LEU A 469      14.311  12.951  -4.662  1.00 95.19           C  
ATOM   3525  CB  LEU A 469      15.265  10.742  -5.329  1.00 95.19           C  
ATOM   3526  O   LEU A 469      13.869  13.100  -3.521  1.00 95.19           O  
ATOM   3527  CG  LEU A 469      15.081   9.278  -5.748  1.00 95.19           C  
ATOM   3528  CD1 LEU A 469      16.323   8.508  -5.305  1.00 95.19           C  
ATOM   3529  CD2 LEU A 469      13.873   8.614  -5.091  1.00 95.19           C  
ATOM   3530  N   THR A 470      14.985  13.917  -5.289  1.00 95.75           N  
ATOM   3531  CA  THR A 470      15.246  15.229  -4.682  1.00 95.75           C  
ATOM   3532  C   THR A 470      13.943  15.976  -4.389  1.00 95.75           C  
ATOM   3533  CB  THR A 470      16.151  16.082  -5.581  1.00 95.75           C  
ATOM   3534  O   THR A 470      13.772  16.523  -3.298  1.00 95.75           O  
ATOM   3535  CG2 THR A 470      16.461  17.450  -4.969  1.00 95.75           C  
ATOM   3536  OG1 THR A 470      17.391  15.445  -5.744  1.00 95.75           O  
ATOM   3537  N   LEU A 471      12.985  15.977  -5.322  1.00 95.00           N  
ATOM   3538  CA  LEU A 471      11.694  16.626  -5.098  1.00 95.00           C  
ATOM   3539  C   LEU A 471      10.873  15.897  -4.025  1.00 95.00           C  
ATOM   3540  CB  LEU A 471      10.930  16.745  -6.427  1.00 95.00           C  
ATOM   3541  O   LEU A 471      10.236  16.547  -3.192  1.00 95.00           O  
ATOM   3542  CG  LEU A 471       9.700  17.673  -6.335  1.00 95.00           C  
ATOM   3543  CD1 LEU A 471      10.103  19.132  -6.100  1.00 95.00           C  
ATOM   3544  CD2 LEU A 471       8.877  17.631  -7.620  1.00 95.00           C  
ATOM   3545  N   SER A 472      10.931  14.563  -3.988  1.00 94.06           N  
ATOM   3546  CA  SER A 472      10.328  13.769  -2.913  1.00 94.06           C  
ATOM   3547  C   SER A 472      10.949  14.095  -1.553  1.00 94.06           C  
ATOM   3548  CB  SER A 472      10.463  12.273  -3.201  1.00 94.06           C  
ATOM   3549  O   SER A 472      10.217  14.279  -0.581  1.00 94.06           O  
ATOM   3550  OG  SER A 472       9.880  11.949  -4.443  1.00 94.06           O  
ATOM   3551  N   ALA A 473      12.272  14.263  -1.475  1.00 96.25           N  
ATOM   3552  CA  ALA A 473      12.958  14.681  -0.256  1.00 96.25           C  
ATOM   3553  C   ALA A 473      12.486  16.063   0.226  1.00 96.25           C  
ATOM   3554  CB  ALA A 473      14.467  14.670  -0.508  1.00 96.25           C  
ATOM   3555  O   ALA A 473      12.176  16.235   1.406  1.00 96.25           O  
ATOM   3556  N   ILE A 474      12.349  17.034  -0.686  1.00 95.75           N  
ATOM   3557  CA  ILE A 474      11.801  18.364  -0.373  1.00 95.75           C  
ATOM   3558  C   ILE A 474      10.361  18.245   0.140  1.00 95.75           C  
ATOM   3559  CB  ILE A 474      11.891  19.297  -1.604  1.00 95.75           C  
ATOM   3560  O   ILE A 474      10.010  18.862   1.146  1.00 95.75           O  
ATOM   3561  CG1 ILE A 474      13.368  19.595  -1.948  1.00 95.75           C  
ATOM   3562  CG2 ILE A 474      11.137  20.621  -1.354  1.00 95.75           C  
ATOM   3563  CD1 ILE A 474      13.564  20.217  -3.337  1.00 95.75           C  
ATOM   3564  N   CYS A 475       9.529  17.424  -0.505  1.00 93.94           N  
ATOM   3565  CA  CYS A 475       8.154  17.182  -0.075  1.00 93.94           C  
ATOM   3566  C   CYS A 475       8.096  16.620   1.356  1.00 93.94           C  
ATOM   3567  CB  CYS A 475       7.484  16.246  -1.089  1.00 93.94           C  
ATOM   3568  O   CYS A 475       7.334  17.122   2.183  1.00 93.94           O  
ATOM   3569  SG  CYS A 475       5.720  16.065  -0.697  1.00 93.94           S  
ATOM   3570  N   PHE A 476       8.951  15.649   1.689  1.00 94.44           N  
ATOM   3571  CA  PHE A 476       9.043  15.090   3.041  1.00 94.44           C  
ATOM   3572  C   PHE A 476       9.589  16.090   4.060  1.00 94.44           C  
ATOM   3573  CB  PHE A 476       9.898  13.821   3.021  1.00 94.44           C  
ATOM   3574  O   PHE A 476       9.125  16.135   5.201  1.00 94.44           O  
ATOM   3575  CG  PHE A 476       9.078  12.583   2.772  1.00 94.44           C  
ATOM   3576  CD1 PHE A 476       8.891  11.656   3.810  1.00 94.44           C  
ATOM   3577  CD2 PHE A 476       8.410  12.413   1.550  1.00 94.44           C  
ATOM   3578  CE1 PHE A 476       8.087  10.522   3.613  1.00 94.44           C  
ATOM   3579  CE2 PHE A 476       7.554  11.321   1.377  1.00 94.44           C  
ATOM   3580  CZ  PHE A 476       7.419  10.360   2.391  1.00 94.44           C  
ATOM   3581  N   PHE A 477      10.527  16.947   3.665  1.00 96.19           N  
ATOM   3582  CA  PHE A 477      10.998  18.022   4.529  1.00 96.19           C  
ATOM   3583  C   PHE A 477       9.866  19.010   4.857  1.00 96.19           C  
ATOM   3584  CB  PHE A 477      12.190  18.714   3.867  1.00 96.19           C  
ATOM   3585  O   PHE A 477       9.638  19.336   6.023  1.00 96.19           O  
ATOM   3586  CG  PHE A 477      12.814  19.749   4.772  1.00 96.19           C  
ATOM   3587  CD1 PHE A 477      12.456  21.105   4.655  1.00 96.19           C  
ATOM   3588  CD2 PHE A 477      13.724  19.345   5.766  1.00 96.19           C  
ATOM   3589  CE1 PHE A 477      13.015  22.056   5.526  1.00 96.19           C  
ATOM   3590  CE2 PHE A 477      14.282  20.295   6.636  1.00 96.19           C  
ATOM   3591  CZ  PHE A 477      13.929  21.651   6.515  1.00 96.19           C  
ATOM   3592  N   LEU A 478       9.081  19.422   3.858  1.00 95.25           N  
ATOM   3593  CA  LEU A 478       7.900  20.264   4.067  1.00 95.25           C  
ATOM   3594  C   LEU A 478       6.837  19.557   4.919  1.00 95.25           C  
ATOM   3595  CB  LEU A 478       7.316  20.679   2.706  1.00 95.25           C  
ATOM   3596  O   LEU A 478       6.262  20.170   5.821  1.00 95.25           O  
ATOM   3597  CG  LEU A 478       8.215  21.613   1.875  1.00 95.25           C  
ATOM   3598  CD1 LEU A 478       7.568  21.843   0.509  1.00 95.25           C  
ATOM   3599  CD2 LEU A 478       8.422  22.971   2.550  1.00 95.25           C  
ATOM   3600  N   LEU A 479       6.617  18.259   4.692  1.00 93.31           N  
ATOM   3601  CA  LEU A 479       5.712  17.447   5.501  1.00 93.31           C  
ATOM   3602  C   LEU A 479       6.180  17.372   6.960  1.00 93.31           C  
ATOM   3603  CB  LEU A 479       5.575  16.047   4.879  1.00 93.31           C  
ATOM   3604  O   LEU A 479       5.356  17.461   7.864  1.00 93.31           O  
ATOM   3605  CG  LEU A 479       4.569  15.149   5.622  1.00 93.31           C  
ATOM   3606  CD1 LEU A 479       3.130  15.647   5.478  1.00 93.31           C  
ATOM   3607  CD2 LEU A 479       4.631  13.724   5.087  1.00 93.31           C  
ATOM   3608  N   THR A 480       7.487  17.278   7.208  1.00 94.69           N  
ATOM   3609  CA  THR A 480       8.062  17.307   8.561  1.00 94.69           C  
ATOM   3610  C   THR A 480       7.677  18.592   9.286  1.00 94.69           C  
ATOM   3611  CB  THR A 480       9.594  17.213   8.518  1.00 94.69           C  
ATOM   3612  O   THR A 480       7.196  18.548  10.420  1.00 94.69           O  
ATOM   3613  CG2 THR A 480      10.219  17.286   9.910  1.00 94.69           C  
ATOM   3614  OG1 THR A 480       9.984  16.000   7.932  1.00 94.69           O  
ATOM   3615  N   VAL A 481       7.858  19.739   8.623  1.00 93.94           N  
ATOM   3616  CA  VAL A 481       7.496  21.052   9.170  1.00 93.94           C  
ATOM   3617  C   VAL A 481       5.995  21.103   9.455  1.00 93.94           C  
ATOM   3618  CB  VAL A 481       7.936  22.175   8.207  1.00 93.94           C  
ATOM   3619  O   VAL A 481       5.588  21.453  10.564  1.00 93.94           O  
ATOM   3620  CG1 VAL A 481       7.507  23.558   8.702  1.00 93.94           C  
ATOM   3621  CG2 VAL A 481       9.464  22.210   8.063  1.00 93.94           C  
ATOM   3622  N   PHE A 482       5.170  20.684   8.493  1.00 92.50           N  
ATOM   3623  CA  PHE A 482       3.718  20.634   8.643  1.00 92.50           C  
ATOM   3624  C   PHE A 482       3.283  19.770   9.836  1.00 92.50           C  
ATOM   3625  CB  PHE A 482       3.101  20.131   7.333  1.00 92.50           C  
ATOM   3626  O   PHE A 482       2.545  20.240  10.699  1.00 92.50           O  
ATOM   3627  CG  PHE A 482       1.609  19.893   7.426  1.00 92.50           C  
ATOM   3628  CD1 PHE A 482       1.106  18.582   7.525  1.00 92.50           C  
ATOM   3629  CD2 PHE A 482       0.725  20.986   7.457  1.00 92.50           C  
ATOM   3630  CE1 PHE A 482      -0.277  18.364   7.636  1.00 92.50           C  
ATOM   3631  CE2 PHE A 482      -0.658  20.768   7.580  1.00 92.50           C  
ATOM   3632  CZ  PHE A 482      -1.160  19.457   7.668  1.00 92.50           C  
ATOM   3633  N   VAL A 483       3.772  18.533   9.937  1.00 91.19           N  
ATOM   3634  CA  VAL A 483       3.425  17.591  11.013  1.00 91.19           C  
ATOM   3635  C   VAL A 483       3.874  18.112  12.374  1.00 91.19           C  
ATOM   3636  CB  VAL A 483       4.046  16.214  10.718  1.00 91.19           C  
ATOM   3637  O   VAL A 483       3.123  18.025  13.351  1.00 91.19           O  
ATOM   3638  CG1 VAL A 483       3.940  15.236  11.894  1.00 91.19           C  
ATOM   3639  CG2 VAL A 483       3.314  15.580   9.531  1.00 91.19           C  
ATOM   3640  N   TRP A 484       5.067  18.709  12.444  1.00 91.75           N  
ATOM   3641  CA  TRP A 484       5.568  19.299  13.677  1.00 91.75           C  
ATOM   3642  C   TRP A 484       4.634  20.391  14.198  1.00 91.75           C  
ATOM   3643  CB  TRP A 484       6.975  19.860  13.466  1.00 91.75           C  
ATOM   3644  O   TRP A 484       4.389  20.448  15.401  1.00 91.75           O  
ATOM   3645  CG  TRP A 484       7.586  20.449  14.702  1.00 91.75           C  
ATOM   3646  CD1 TRP A 484       7.628  21.763  15.018  1.00 91.75           C  
ATOM   3647  CD2 TRP A 484       8.286  19.756  15.775  1.00 91.75           C  
ATOM   3648  CE2 TRP A 484       8.752  20.725  16.712  1.00 91.75           C  
ATOM   3649  CE3 TRP A 484       8.603  18.409  16.034  1.00 91.75           C  
ATOM   3650  NE1 TRP A 484       8.321  21.933  16.202  1.00 91.75           N  
ATOM   3651  CH2 TRP A 484       9.822  19.016  18.056  1.00 91.75           C  
ATOM   3652  CZ2 TRP A 484       9.503  20.369  17.843  1.00 91.75           C  
ATOM   3653  CZ3 TRP A 484       9.369  18.038  17.154  1.00 91.75           C  
ATOM   3654  N   PHE A 485       4.097  21.254  13.335  1.00 89.81           N  
ATOM   3655  CA  PHE A 485       3.203  22.332  13.766  1.00 89.81           C  
ATOM   3656  C   PHE A 485       1.749  21.890  13.962  1.00 89.81           C  
ATOM   3657  CB  PHE A 485       3.339  23.526  12.816  1.00 89.81           C  
ATOM   3658  O   PHE A 485       1.095  22.400  14.872  1.00 89.81           O  
ATOM   3659  CG  PHE A 485       4.656  24.259  12.998  1.00 89.81           C  
ATOM   3660  CD1 PHE A 485       4.910  24.953  14.197  1.00 89.81           C  
ATOM   3661  CD2 PHE A 485       5.628  24.259  11.982  1.00 89.81           C  
ATOM   3662  CE1 PHE A 485       6.136  25.617  14.388  1.00 89.81           C  
ATOM   3663  CE2 PHE A 485       6.855  24.915  12.177  1.00 89.81           C  
ATOM   3664  CZ  PHE A 485       7.113  25.589  13.379  1.00 89.81           C  
ATOM   3665  N   SER A 486       1.269  20.923  13.181  1.00 87.38           N  
ATOM   3666  CA  SER A 486      -0.125  20.472  13.218  1.00 87.38           C  
ATOM   3667  C   SER A 486      -0.438  19.541  14.392  1.00 87.38           C  
ATOM   3668  CB  SER A 486      -0.477  19.793  11.894  1.00 87.38           C  
ATOM   3669  O   SER A 486      -1.554  19.573  14.916  1.00 87.38           O  
ATOM   3670  OG  SER A 486      -0.374  20.729  10.840  1.00 87.38           O  
ATOM   3671  N   PHE A 487       0.521  18.728  14.859  1.00 83.81           N  
ATOM   3672  CA  PHE A 487       0.272  17.859  16.010  1.00 83.81           C  
ATOM   3673  C   PHE A 487       0.358  18.597  17.359  1.00 83.81           C  
ATOM   3674  CB  PHE A 487       1.150  16.599  15.991  1.00 83.81           C  
ATOM   3675  O   PHE A 487       1.319  19.338  17.626  1.00 83.81           O  
ATOM   3676  CG  PHE A 487       0.723  15.461  15.071  1.00 83.81           C  
ATOM   3677  CD1 PHE A 487      -0.628  15.228  14.720  1.00 83.81           C  
ATOM   3678  CD2 PHE A 487       1.705  14.560  14.617  1.00 83.81           C  
ATOM   3679  CE1 PHE A 487      -0.973  14.126  13.922  1.00 83.81           C  
ATOM   3680  CE2 PHE A 487       1.351  13.445  13.841  1.00 83.81           C  
ATOM   3681  CZ  PHE A 487       0.012  13.230  13.486  1.00 83.81           C  
ATOM   3682  N   PRO A 488      -0.605  18.356  18.273  1.00 75.44           N  
ATOM   3683  CA  PRO A 488      -0.598  18.970  19.592  1.00 75.44           C  
ATOM   3684  C   PRO A 488       0.615  18.497  20.408  1.00 75.44           C  
ATOM   3685  CB  PRO A 488      -1.946  18.603  20.223  1.00 75.44           C  
ATOM   3686  O   PRO A 488       1.112  17.381  20.253  1.00 75.44           O  
ATOM   3687  CG  PRO A 488      -2.310  17.279  19.554  1.00 75.44           C  
ATOM   3688  CD  PRO A 488      -1.735  17.439  18.149  1.00 75.44           C  
ATOM   3689  N   LYS A 489       1.119  19.358  21.304  1.00 66.56           N  
ATOM   3690  CA  LYS A 489       2.281  19.043  22.164  1.00 66.56           C  
ATOM   3691  C   LYS A 489       2.004  17.893  23.150  1.00 66.56           C  
ATOM   3692  CB  LYS A 489       2.764  20.302  22.910  1.00 66.56           C  
ATOM   3693  O   LYS A 489       2.954  17.274  23.621  1.00 66.56           O  
ATOM   3694  CG  LYS A 489       3.483  21.311  21.997  1.00 66.56           C  
ATOM   3695  CD  LYS A 489       3.988  22.523  22.800  1.00 66.56           C  
ATOM   3696  CE  LYS A 489       4.725  23.521  21.894  1.00 66.56           C  
ATOM   3697  NZ  LYS A 489       5.149  24.744  22.630  1.00 66.56           N  
ATOM   3698  N   LYS A 490       0.730  17.613  23.441  1.00 57.78           N  
ATOM   3699  CA  LYS A 490       0.232  16.428  24.150  1.00 57.78           C  
ATOM   3700  C   LYS A 490      -1.036  15.949  23.445  1.00 57.78           C  
ATOM   3701  CB  LYS A 490      -0.072  16.750  25.624  1.00 57.78           C  
ATOM   3702  O   LYS A 490      -1.929  16.758  23.207  1.00 57.78           O  
ATOM   3703  CG  LYS A 490       1.197  16.925  26.471  1.00 57.78           C  
ATOM   3704  CD  LYS A 490       0.829  17.149  27.943  1.00 57.78           C  
ATOM   3705  CE  LYS A 490       2.089  17.233  28.813  1.00 57.78           C  
ATOM   3706  NZ  LYS A 490       1.738  17.413  30.244  1.00 57.78           N  
ATOM   3707  N   VAL A 491      -1.087  14.667  23.099  1.00 53.44           N  
ATOM   3708  CA  VAL A 491      -2.338  13.983  22.756  1.00 53.44           C  
ATOM   3709  C   VAL A 491      -2.908  13.550  24.108  1.00 53.44           C  
ATOM   3710  CB  VAL A 491      -2.077  12.787  21.811  1.00 53.44           C  
ATOM   3711  O   VAL A 491      -2.272  12.741  24.778  1.00 53.44           O  
ATOM   3712  CG1 VAL A 491      -3.390  12.149  21.348  1.00 53.44           C  
ATOM   3713  CG2 VAL A 491      -1.297  13.210  20.553  1.00 53.44           C  
ATOM   3714  N   ASN A 492      -3.973  14.205  24.573  1.00 37.44           N  
ATOM   3715  CA  ASN A 492      -4.673  13.821  25.805  1.00 37.44           C  
ATOM   3716  C   ASN A 492      -5.764  12.807  25.486  1.00 37.44           C  
ATOM   3717  CB  ASN A 492      -5.266  15.049  26.525  1.00 37.44           C  
ATOM   3718  O   ASN A 492      -6.462  13.033  24.470  1.00 37.44           O  
ATOM   3719  CG  ASN A 492      -4.325  15.826  27.430  1.00 37.44           C  
ATOM   3720  ND2 ASN A 492      -4.817  16.919  27.965  1.00 37.44           N  
ATOM   3721  OD1 ASN A 492      -3.173  15.509  27.697  1.00 37.44           O  
ATOM   3722  OXT ASN A 492      -5.885  11.879  26.311  1.00 37.44           O  
TER    3723      ASN A 492                                                      
ENDMDL                                                                          
END                                                                             
