# Supplementary material for: Cryo‐EM structure of antibacterial efflux transporter QacA from Staphylococcus aureus reveals a novel extracellular loop with allosteric role
Source: EMBO J. 2023 Jul 17;42(16):e113418. doi: 10.15252/embj.2023113418 (PMC10425836; doi:10.15252/embj.2023113418)
Supplement: Supplementary file 4 — Source Data for Expanded View [file EMBJ-42-e113418-s008.zip › Expanded view source data/Figure EV2/AF2 models/AF-D5UKP1-U_MFS.pdb]

HEADER                                            01-JUN-22                     
TITLE     ALPHAFOLD MONOMER V2.0 PREDICTION FOR DRUG RESISTANCE TRANSPORTER,    
TITLE    2 EMRB/QACA SUBFAMILY (D5UKP1)                                         
COMPND    MOL_ID: 1;                                                            
COMPND   2 MOLECULE: DRUG RESISTANCE TRANSPORTER, EMRB/QACA SUBFAMILY;          
COMPND   3 CHAIN: A                                                             
SOURCE    MOL_ID: 1;                                                            
SOURCE   2 ORGANISM_SCIENTIFIC: CELLULOMONAS FLAVIGENA (STRAIN ATCC 482 / DSM   
SOURCE   3 20109 / BCRC 11376 / JCM 18109 / NBRC 3775 / NCIMB 8073 / NRS 134);  
SOURCE   4 ORGANISM_TAXID: 446466                                               
REMARK   1                                                                      
REMARK   1 REFERENCE 1                                                          
REMARK   1  AUTH   JOHN JUMPER, RICHARD EVANS, ALEXANDER PRITZEL, TIM GREEN,    
REMARK   1  AUTH 2 MICHAEL FIGURNOV, OLAF RONNEBERGER, KATHRYN TUNYASUVUNAKOOL, 
REMARK   1  AUTH 3 RUSS BATES, AUGUSTIN ZIDEK, ANNA POTAPENKO, ALEX BRIDGLAND,  
REMARK   1  AUTH 4 CLEMENS MEYER, SIMON A A KOHL, ANDREW J BALLARD,             
REMARK   1  AUTH 5 ANDREW COWIE, BERNARDINO ROMERA-PAREDES, STANISLAV NIKOLOV,  
REMARK   1  AUTH 6 RISHUB JAIN, JONAS ADLER, TREVOR BACK, STIG PETERSEN,        
REMARK   1  AUTH 7 DAVID REIMAN, ELLEN CLANCY, MICHAL ZIELINSKI,                
REMARK   1  AUTH 8 MARTIN STEINEGGER, MICHALINA PACHOLSKA, TAMAS BERGHAMMER,    
REMARK   1  AUTH 9 DAVID SILVER, ORIOL VINYALS, ANDREW W SENIOR,                
REMARK   1  AUTH10 KORAY KAVUKCUOGLU, PUSHMEET KOHLI, DEMIS HASSABIS            
REMARK   1  TITL   HIGHLY ACCURATE PROTEIN STRUCTURE PREDICTION WITH ALPHAFOLD  
REMARK   1  REF    NATURE                        V. 596   583 2021              
REMARK   1  REFN                   ISSN 0028-0836                               
REMARK   1  PMID   34265844                                                     
REMARK   1  DOI    10.1038/s41586-021-03819-2                                   
REMARK   1                                                                      
REMARK   1 DISCLAIMERS                                                          
REMARK   1 ALPHAFOLD DATA, COPYRIGHT (2021) DEEPMIND TECHNOLOGIES LIMITED. THE  
REMARK   1 INFORMATION PROVIDED IS THEORETICAL MODELLING ONLY AND CAUTION SHOULD
REMARK   1 BE EXERCISED IN ITS USE. IT IS PROVIDED "AS-IS" WITHOUT ANY WARRANTY 
REMARK   1 OF ANY KIND, WHETHER EXPRESSED OR IMPLIED. NO WARRANTY IS GIVEN THAT 
REMARK   1 USE OF THE INFORMATION SHALL NOT INFRINGE THE RIGHTS OF ANY THIRD    
REMARK   1 PARTY. THE INFORMATION IS NOT INTENDED TO BE A SUBSTITUTE FOR        
REMARK   1 PROFESSIONAL MEDICAL ADVICE, DIAGNOSIS, OR TREATMENT, AND DOES NOT   
REMARK   1 CONSTITUTE MEDICAL OR OTHER PROFESSIONAL ADVICE. IT IS AVAILABLE FOR 
REMARK   1 ACADEMIC AND COMMERCIAL PURPOSES, UNDER CC-BY 4.0 LICENCE.           
DBREF  XXXX A    1   540  UNP    D5UKP1   D5UKP1_CELFN     1    540             
SEQRES   1 A  540  MET THR ALA PRO GLY VAL ASP LEU GLN GLY ARG SER PRO          
SEQRES   2 A  540  TRP SER VAL LEU PRO PRO LEU CYS LEU GLY PHE PHE MET          
SEQRES   3 A  540  ILE MET VAL ASP THR THR ILE VAL ASN ILE ALA VAL PRO          
SEQRES   4 A  540  THR LEU GLN ALA ALA PHE ASP ALA SER LEU THR THR VAL          
SEQRES   5 A  540  GLY TRP VAL ASN SER ALA TYR LEU LEU THR PHE ALA VAL          
SEQRES   6 A  540  LEU LEU LEU VAL THR GLY ARG LEU GLY ASP ARG PHE GLY          
SEQRES   7 A  540  PRO ARG PRO VAL PHE LEU ALA GLY LEU VAL VAL PHE THR          
SEQRES   8 A  540  LEU ALA SER LEU ALA CYS GLY LEU ALA GLY THR ALA GLY          
SEQRES   9 A  540  GLN LEU ILE ALA ALA ARG ALA VAL GLN GLY VAL GLY GLY          
SEQRES  10 A  540  ALA LEU MET THR PRO GLN THR MET ALA MET ILE THR ARG          
SEQRES  11 A  540  VAL PHE PRO PRO GLN LYS ARG GLY ALA ALA LEU GLY VAL          
SEQRES  12 A  540  TRP GLY SER VAL ALA GLY VAL ALA THR ILE THR GLY PRO          
SEQRES  13 A  540  VAL LEU GLY GLY LEU LEU VAL GLU THR VAL GLY TRP GLU          
SEQRES  14 A  540  TRP ILE PHE PHE VAL ASN ILE PRO VAL GLY ALA VAL ALA          
SEQRES  15 A  540  LEU TRP LEU ALA VAL ARG ALA LEU PRO ASP LEU PRO THR          
SEQRES  16 A  540  HIS ASP ARG THR PHE ASP VAL PRO GLY VAL VAL LEU SER          
SEQRES  17 A  540  VAL VAL GLY LEU GLY LEU LEU VAL PHE GLY LEU GLN GLU          
SEQRES  18 A  540  GLY ALA THR TYR GLU TRP GLY THR ILE ALA GLY PRO VAL          
SEQRES  19 A  540  SER VAL PRO LEU VAL ILE GLY ALA GLY ALA LEU VAL THR          
SEQRES  20 A  540  GLY ALA PHE VAL LEU TRP GLN ARG ARG LEU GLY GLU SER          
SEQRES  21 A  540  ALA LEU LEU PRO LEU ARG LEU PHE VAL HIS ARG ASN PHE          
SEQRES  22 A  540  ALA LEU ALA ASN ALA ALA GLY ALA ALA VAL SER PHE ALA          
SEQRES  23 A  540  MET THR GLY ILE PHE PHE PRO PHE THR LEU TYR LEU GLN          
SEQRES  24 A  540  GLN VAL LEU GLY LEU SER PRO LEU HIS ALA ALA LEU VAL          
SEQRES  25 A  540  GLY LEU PRO GLY SER LEU VAL SER GLY VAL VAL ALA PRO          
SEQRES  26 A  540  PHE ALA GLY ARG LEU SER ASP ARG VAL ALA GLY LYS TRP          
SEQRES  27 A  540  ALA VAL ALA THR GLY PHE SER VAL LEU ALA VAL SER ILE          
SEQRES  28 A  540  GLY VAL LEU ALA THR GLN VAL GLN PRO GLY VAL PRO LEU          
SEQRES  29 A  540  TRP ARG LEU VAL VAL PRO MET LEU GLY PHE GLY VAL GLY          
SEQRES  30 A  540  THR GLY LEU THR PHE SER PRO LEU GLY ASN LEU ALA THR          
SEQRES  31 A  540  THR GLY LEU ASP GLN ARG THR ALA GLY ALA GLY ALA GLY          
SEQRES  32 A  540  ALA PHE ASN THR THR ARG GLN VAL GLY GLY VAL ILE GLY          
SEQRES  33 A  540  SER ALA VAL VAL VAL ALA VAL LEU THR THR ARG LEU ALA          
SEQRES  34 A  540  THR THR MET PRO ALA ALA ALA ARG ASP ALA ALA ALA GLY          
SEQRES  35 A  540  LEU PRO ALA ASP LEU ARG GLU PRO PHE VAL GLU GLY VAL          
SEQRES  36 A  540  ARG GLN ALA ALA ALA ALA GLY LEU GLY ALA ALA GLY GLY          
SEQRES  37 A  540  VAL ASP VAL PRO ASP GLY VAL PRO PRO ASP ALA ALA ALA          
SEQRES  38 A  540  ALA LEU ARG ALA ALA ALA ARG ALA ALA VAL ASP ALA GLY          
SEQRES  39 A  540  PHE ALA THR ALA ALA ALA GLN THR LEU ALA VAL THR VAL          
SEQRES  40 A  540  GLY VAL LEU VAL LEU GLY ALA LEU CYS ALA PHE ALA MET          
SEQRES  41 A  540  ARG GLY HIS GLN PRO VAL PRO GLY VAL ALA PRO ALA ALA          
SEQRES  42 A  540  ARG VAL ALA ASP ALA ALA GLY                                  
CRYST1    1.000    1.000    1.000  90.00  90.00  90.00 P 1           1          
ORIGX1      1.000000  0.000000  0.000000        0.00000                         
ORIGX2      0.000000  1.000000  0.000000        0.00000                         
ORIGX3      0.000000  0.000000  1.000000        0.00000                         
SCALE1      1.000000  0.000000  0.000000        0.00000                         
SCALE2      0.000000  1.000000  0.000000        0.00000                         
SCALE3      0.000000  0.000000  1.000000        0.00000                         
MODEL        1                                                                  
ATOM      1  N   MET A   1     -31.770  -2.143  14.188  1.00 52.25           N  
ATOM      2  CA  MET A   1     -31.123  -2.552  15.449  1.00 52.25           C  
ATOM      3  C   MET A   1     -29.666  -2.131  15.400  1.00 52.25           C  
ATOM      4  CB  MET A   1     -31.272  -4.056  15.725  1.00 52.25           C  
ATOM      5  O   MET A   1     -28.953  -2.562  14.497  1.00 52.25           O  
ATOM      6  CG  MET A   1     -32.736  -4.411  16.018  1.00 52.25           C  
ATOM      7  SD  MET A   1     -33.025  -6.164  16.344  1.00 52.25           S  
ATOM      8  CE  MET A   1     -32.725  -6.236  18.134  1.00 52.25           C  
ATOM      9  N   THR A   2     -29.300  -1.212  16.287  1.00 57.09           N  
ATOM     10  CA  THR A   2     -27.938  -0.755  16.605  1.00 57.09           C  
ATOM     11  C   THR A   2     -27.280  -1.714  17.595  1.00 57.09           C  
ATOM     12  CB  THR A   2     -28.016   0.637  17.262  1.00 57.09           C  
ATOM     13  O   THR A   2     -27.959  -2.569  18.168  1.00 57.09           O  
ATOM     14  CG2 THR A   2     -28.276   1.713  16.228  1.00 57.09           C  
ATOM     15  OG1 THR A   2     -29.101   0.706  18.156  1.00 57.09           O  
ATOM     16  N   ALA A   3     -25.968  -1.595  17.800  1.00 60.66           N  
ATOM     17  CA  ALA A   3     -25.334  -2.228  18.953  1.00 60.66           C  
ATOM     18  C   ALA A   3     -25.895  -1.648  20.279  1.00 60.66           C  
ATOM     19  CB  ALA A   3     -23.820  -2.041  18.846  1.00 60.66           C  
ATOM     20  O   ALA A   3     -26.262  -0.468  20.310  1.00 60.66           O  
ATOM     21  N   PRO A   4     -25.962  -2.439  21.370  1.00 56.47           N  
ATOM     22  CA  PRO A   4     -26.394  -1.947  22.680  1.00 56.47           C  
ATOM     23  C   PRO A   4     -25.557  -0.738  23.124  1.00 56.47           C  
ATOM     24  CB  PRO A   4     -26.232  -3.126  23.651  1.00 56.47           C  
ATOM     25  O   PRO A   4     -24.331  -0.779  23.027  1.00 56.47           O  
ATOM     26  CG  PRO A   4     -26.223  -4.358  22.747  1.00 56.47           C  
ATOM     27  CD  PRO A   4     -25.602  -3.846  21.451  1.00 56.47           C  
ATOM     28  N   GLY A   5     -26.212   0.325  23.602  1.00 61.44           N  
ATOM     29  CA  GLY A   5     -25.549   1.525  24.134  1.00 61.44           C  
ATOM     30  C   GLY A   5     -25.152   2.597  23.108  1.00 61.44           C  
ATOM     31  O   GLY A   5     -24.532   3.582  23.493  1.00 61.44           O  
ATOM     32  N   VAL A   6     -25.503   2.440  21.825  1.00 73.44           N  
ATOM     33  CA  VAL A   6     -25.294   3.479  20.798  1.00 73.44           C  
ATOM     34  C   VAL A   6     -26.598   4.231  20.543  1.00 73.44           C  
ATOM     35  CB  VAL A   6     -24.729   2.887  19.492  1.00 73.44           C  
ATOM     36  O   VAL A   6     -27.541   3.659  19.986  1.00 73.44           O  
ATOM     37  CG1 VAL A   6     -24.461   3.980  18.447  1.00 73.44           C  
ATOM     38  CG2 VAL A   6     -23.409   2.147  19.747  1.00 73.44           C  
ATOM     39  N   ASP A   7     -26.636   5.511  20.912  1.00 74.69           N  
ATOM     40  CA  ASP A   7     -27.742   6.406  20.572  1.00 74.69           C  
ATOM     41  C   ASP A   7     -27.554   6.983  19.159  1.00 74.69           C  
ATOM     42  CB  ASP A   7     -27.913   7.508  21.631  1.00 74.69           C  
ATOM     43  O   ASP A   7     -26.619   7.734  18.885  1.00 74.69           O  
ATOM     44  CG  ASP A   7     -29.145   8.382  21.346  1.00 74.69           C  
ATOM     45  OD1 ASP A   7     -29.975   7.967  20.496  1.00 74.69           O  
ATOM     46  OD2 ASP A   7     -29.247   9.468  21.949  1.00 74.69           O  
ATOM     47  N   LEU A   8     -28.448   6.604  18.242  1.00 78.06           N  
ATOM     48  CA  LEU A   8     -28.522   7.161  16.887  1.00 78.06           C  
ATOM     49  C   LEU A   8     -29.702   8.129  16.707  1.00 78.06           C  
ATOM     50  CB  LEU A   8     -28.553   6.033  15.834  1.00 78.06           C  
ATOM     51  O   LEU A   8     -30.001   8.501  15.573  1.00 78.06           O  
ATOM     52  CG  LEU A   8     -27.283   5.181  15.700  1.00 78.06           C  
ATOM     53  CD1 LEU A   8     -27.426   4.287  14.469  1.00 78.06           C  
ATOM     54  CD2 LEU A   8     -26.015   5.998  15.480  1.00 78.06           C  
ATOM     55  N   GLN A   9     -30.406   8.515  17.777  1.00 78.12           N  
ATOM     56  CA  GLN A   9     -31.563   9.419  17.730  1.00 78.12           C  
ATOM     57  C   GLN A   9     -32.623   8.968  16.704  1.00 78.12           C  
ATOM     58  CB  GLN A   9     -31.096  10.864  17.501  1.00 78.12           C  
ATOM     59  O   GLN A   9     -33.072   9.739  15.857  1.00 78.12           O  
ATOM     60  CG  GLN A   9     -30.138  11.376  18.585  1.00 78.12           C  
ATOM     61  CD  GLN A   9     -29.637  12.782  18.281  1.00 78.12           C  
ATOM     62  NE2 GLN A   9     -28.982  13.414  19.227  1.00 78.12           N  
ATOM     63  OE1 GLN A   9     -29.792  13.317  17.187  1.00 78.12           O  
ATOM     64  N   GLY A  10     -32.956   7.673  16.706  1.00 71.81           N  
ATOM     65  CA  GLY A  10     -33.926   7.071  15.779  1.00 71.81           C  
ATOM     66  C   GLY A  10     -33.406   6.800  14.360  1.00 71.81           C  
ATOM     67  O   GLY A  10     -34.137   6.253  13.535  1.00 71.81           O  
ATOM     68  N   ARG A  11     -32.145   7.129  14.054  1.00 81.00           N  
ATOM     69  CA  ARG A  11     -31.568   6.931  12.720  1.00 81.00           C  
ATOM     70  C   ARG A  11     -31.078   5.505  12.509  1.00 81.00           C  
ATOM     71  CB  ARG A  11     -30.463   7.954  12.440  1.00 81.00           C  
ATOM     72  O   ARG A  11     -30.708   4.775  13.428  1.00 81.00           O  
ATOM     73  CG  ARG A  11     -30.991   9.388  12.583  1.00 81.00           C  
ATOM     74  CD  ARG A  11     -29.848  10.378  12.400  1.00 81.00           C  
ATOM     75  NE  ARG A  11     -29.831  11.402  13.463  1.00 81.00           N  
ATOM     76  NH1 ARG A  11     -27.820  12.179  12.858  1.00 81.00           N  
ATOM     77  NH2 ARG A  11     -28.805  13.130  14.597  1.00 81.00           N  
ATOM     78  CZ  ARG A  11     -28.836  12.240  13.651  1.00 81.00           C  
ATOM     79  N   SER A  12     -31.061   5.112  11.243  1.00 86.12           N  
ATOM     80  CA  SER A  12     -30.532   3.822  10.818  1.00 86.12           C  
ATOM     81  C   SER A  12     -29.005   3.775  10.993  1.00 86.12           C  
ATOM     82  CB  SER A  12     -30.908   3.624   9.353  1.00 86.12           C  
ATOM     83  O   SER A  12     -28.347   4.721  10.572  1.00 86.12           O  
ATOM     84  OG  SER A  12     -30.449   2.380   8.879  1.00 86.12           O  
ATOM     85  N   PRO A  13     -28.405   2.666  11.480  1.00 85.75           N  
ATOM     86  CA  PRO A  13     -26.949   2.459  11.476  1.00 85.75           C  
ATOM     87  C   PRO A  13     -26.294   2.742  10.123  1.00 85.75           C  
ATOM     88  CB  PRO A  13     -26.753   0.984  11.840  1.00 85.75           C  
ATOM     89  O   PRO A  13     -25.156   3.177  10.051  1.00 85.75           O  
ATOM     90  CG  PRO A  13     -27.985   0.648  12.669  1.00 85.75           C  
ATOM     91  CD  PRO A  13     -29.082   1.526  12.072  1.00 85.75           C  
ATOM     92  N   TRP A  14     -27.032   2.539   9.034  1.00 90.44           N  
ATOM     93  CA  TRP A  14     -26.562   2.788   7.676  1.00 90.44           C  
ATOM     94  C   TRP A  14     -26.250   4.264   7.393  1.00 90.44           C  
ATOM     95  CB  TRP A  14     -27.592   2.199   6.709  1.00 90.44           C  
ATOM     96  O   TRP A  14     -25.486   4.536   6.473  1.00 90.44           O  
ATOM     97  CG  TRP A  14     -27.731   0.706   6.820  1.00 90.44           C  
ATOM     98  CD1 TRP A  14     -28.576   0.023   7.628  1.00 90.44           C  
ATOM     99  CD2 TRP A  14     -26.944  -0.315   6.139  1.00 90.44           C  
ATOM    100  CE2 TRP A  14     -27.348  -1.599   6.611  1.00 90.44           C  
ATOM    101  CE3 TRP A  14     -25.925  -0.285   5.171  1.00 90.44           C  
ATOM    102  NE1 TRP A  14     -28.375  -1.332   7.484  1.00 90.44           N  
ATOM    103  CH2 TRP A  14     -25.684  -2.713   5.263  1.00 90.44           C  
ATOM    104  CZ2 TRP A  14     -26.740  -2.788   6.186  1.00 90.44           C  
ATOM    105  CZ3 TRP A  14     -25.284  -1.466   4.752  1.00 90.44           C  
ATOM    106  N   SER A  15     -26.750   5.212   8.198  1.00 91.38           N  
ATOM    107  CA  SER A  15     -26.435   6.637   8.036  1.00 91.38           C  
ATOM    108  C   SER A  15     -24.971   6.970   8.315  1.00 91.38           C  
ATOM    109  CB  SER A  15     -27.332   7.510   8.922  1.00 91.38           C  
ATOM    110  O   SER A  15     -24.496   7.990   7.826  1.00 91.38           O  
ATOM    111  OG  SER A  15     -27.036   7.368  10.300  1.00 91.38           O  
ATOM    112  N   VAL A  16     -24.240   6.140   9.075  1.00 92.69           N  
ATOM    113  CA  VAL A  16     -22.814   6.398   9.343  1.00 92.69           C  
ATOM    114  C   VAL A  16     -21.921   6.008   8.168  1.00 92.69           C  
ATOM    115  CB  VAL A  16     -22.296   5.775  10.659  1.00 92.69           C  
ATOM    116  O   VAL A  16     -20.795   6.476   8.091  1.00 92.69           O  
ATOM    117  CG1 VAL A  16     -23.218   6.098  11.839  1.00 92.69           C  
ATOM    118  CG2 VAL A  16     -22.032   4.267  10.628  1.00 92.69           C  
ATOM    119  N   LEU A  17     -22.389   5.168   7.237  1.00 92.69           N  
ATOM    120  CA  LEU A  17     -21.542   4.678   6.148  1.00 92.69           C  
ATOM    121  C   LEU A  17     -21.159   5.751   5.124  1.00 92.69           C  
ATOM    122  CB  LEU A  17     -22.157   3.450   5.460  1.00 92.69           C  
ATOM    123  O   LEU A  17     -19.969   5.816   4.827  1.00 92.69           O  
ATOM    124  CG  LEU A  17     -22.023   2.148   6.259  1.00 92.69           C  
ATOM    125  CD1 LEU A  17     -22.732   1.040   5.490  1.00 92.69           C  
ATOM    126  CD2 LEU A  17     -20.570   1.718   6.461  1.00 92.69           C  
ATOM    127  N   PRO A  18     -22.069   6.598   4.600  1.00 95.19           N  
ATOM    128  CA  PRO A  18     -21.711   7.605   3.603  1.00 95.19           C  
ATOM    129  C   PRO A  18     -20.516   8.494   3.988  1.00 95.19           C  
ATOM    130  CB  PRO A  18     -22.989   8.398   3.316  1.00 95.19           C  
ATOM    131  O   PRO A  18     -19.568   8.534   3.205  1.00 95.19           O  
ATOM    132  CG  PRO A  18     -24.093   7.390   3.622  1.00 95.19           C  
ATOM    133  CD  PRO A  18     -23.515   6.581   4.779  1.00 95.19           C  
ATOM    134  N   PRO A  19     -20.461   9.142   5.175  1.00 95.56           N  
ATOM    135  CA  PRO A  19     -19.300   9.959   5.531  1.00 95.56           C  
ATOM    136  C   PRO A  19     -18.009   9.144   5.688  1.00 95.56           C  
ATOM    137  CB  PRO A  19     -19.676  10.671   6.830  1.00 95.56           C  
ATOM    138  O   PRO A  19     -16.953   9.585   5.242  1.00 95.56           O  
ATOM    139  CG  PRO A  19     -20.770   9.804   7.443  1.00 95.56           C  
ATOM    140  CD  PRO A  19     -21.477   9.224   6.223  1.00 95.56           C  
ATOM    141  N   LEU A  20     -18.076   7.941   6.274  1.00 94.88           N  
ATOM    142  CA  LEU A  20     -16.897   7.081   6.441  1.00 94.88           C  
ATOM    143  C   LEU A  20     -16.369   6.572   5.093  1.00 94.88           C  
ATOM    144  CB  LEU A  20     -17.238   5.890   7.350  1.00 94.88           C  
ATOM    145  O   LEU A  20     -15.160   6.519   4.883  1.00 94.88           O  
ATOM    146  CG  LEU A  20     -17.691   6.262   8.771  1.00 94.88           C  
ATOM    147  CD1 LEU A  20     -18.058   4.978   9.515  1.00 94.88           C  
ATOM    148  CD2 LEU A  20     -16.656   7.058   9.564  1.00 94.88           C  
ATOM    149  N   CYS A  21     -17.275   6.218   4.181  1.00 93.62           N  
ATOM    150  CA  CYS A  21     -16.956   5.760   2.835  1.00 93.62           C  
ATOM    151  C   CYS A  21     -16.386   6.892   1.985  1.00 93.62           C  
ATOM    152  CB  CYS A  21     -18.210   5.164   2.183  1.00 93.62           C  
ATOM    153  O   CYS A  21     -15.386   6.670   1.322  1.00 93.62           O  
ATOM    154  SG  CYS A  21     -18.650   3.606   3.008  1.00 93.62           S  
ATOM    155  N   LEU A  22     -16.950   8.103   2.037  1.00 94.88           N  
ATOM    156  CA  LEU A  22     -16.392   9.258   1.326  1.00 94.88           C  
ATOM    157  C   LEU A  22     -14.998   9.622   1.840  1.00 94.88           C  
ATOM    158  CB  LEU A  22     -17.323  10.468   1.466  1.00 94.88           C  
ATOM    159  O   LEU A  22     -14.100   9.858   1.041  1.00 94.88           O  
ATOM    160  CG  LEU A  22     -18.594  10.393   0.609  1.00 94.88           C  
ATOM    161  CD1 LEU A  22     -19.523  11.527   1.032  1.00 94.88           C  
ATOM    162  CD2 LEU A  22     -18.298  10.540  -0.884  1.00 94.88           C  
ATOM    163  N   GLY A  23     -14.793   9.608   3.160  1.00 94.06           N  
ATOM    164  CA  GLY A  23     -13.473   9.850   3.736  1.00 94.06           C  
ATOM    165  C   GLY A  23     -12.442   8.806   3.298  1.00 94.06           C  
ATOM    166  O   GLY A  23     -11.335   9.154   2.902  1.00 94.06           O  
ATOM    167  N   PHE A  24     -12.814   7.524   3.316  1.00 91.25           N  
ATOM    168  CA  PHE A  24     -11.937   6.444   2.861  1.00 91.25           C  
ATOM    169  C   PHE A  24     -11.691   6.473   1.344  1.00 91.25           C  
ATOM    170  CB  PHE A  24     -12.538   5.110   3.313  1.00 91.25           C  
ATOM    171  O   PHE A  24     -10.563   6.279   0.901  1.00 91.25           O  
ATOM    172  CG  PHE A  24     -11.670   3.912   2.998  1.00 91.25           C  
ATOM    173  CD1 PHE A  24     -12.177   2.863   2.212  1.00 91.25           C  
ATOM    174  CD2 PHE A  24     -10.354   3.840   3.497  1.00 91.25           C  
ATOM    175  CE1 PHE A  24     -11.376   1.747   1.930  1.00 91.25           C  
ATOM    176  CE2 PHE A  24      -9.544   2.732   3.194  1.00 91.25           C  
ATOM    177  CZ  PHE A  24     -10.055   1.685   2.408  1.00 91.25           C  
ATOM    178  N   PHE A  25     -12.723   6.773   0.553  1.00 91.50           N  
ATOM    179  CA  PHE A  25     -12.635   6.980  -0.892  1.00 91.50           C  
ATOM    180  C   PHE A  25     -11.627   8.076  -1.228  1.00 91.50           C  
ATOM    181  CB  PHE A  25     -14.016   7.380  -1.427  1.00 91.50           C  
ATOM    182  O   PHE A  25     -10.728   7.851  -2.029  1.00 91.50           O  
ATOM    183  CG  PHE A  25     -14.031   7.699  -2.902  1.00 91.50           C  
ATOM    184  CD1 PHE A  25     -14.060   9.042  -3.320  1.00 91.50           C  
ATOM    185  CD2 PHE A  25     -14.002   6.661  -3.851  1.00 91.50           C  
ATOM    186  CE1 PHE A  25     -14.091   9.347  -4.689  1.00 91.50           C  
ATOM    187  CE2 PHE A  25     -14.018   6.968  -5.221  1.00 91.50           C  
ATOM    188  CZ  PHE A  25     -14.085   8.308  -5.633  1.00 91.50           C  
ATOM    189  N   MET A  26     -11.748   9.228  -0.565  1.00 92.88           N  
ATOM    190  CA  MET A  26     -10.869  10.379  -0.747  1.00 92.88           C  
ATOM    191  C   MET A  26      -9.400  10.011  -0.486  1.00 92.88           C  
ATOM    192  CB  MET A  26     -11.368  11.488   0.188  1.00 92.88           C  
ATOM    193  O   MET A  26      -8.544  10.303  -1.311  1.00 92.88           O  
ATOM    194  CG  MET A  26     -10.693  12.833  -0.066  1.00 92.88           C  
ATOM    195  SD  MET A  26     -11.195  14.147   1.081  1.00 92.88           S  
ATOM    196  CE  MET A  26     -10.621  13.445   2.650  1.00 92.88           C  
ATOM    197  N   ILE A  27      -9.114   9.283   0.600  1.00 91.69           N  
ATOM    198  CA  ILE A  27      -7.761   8.787   0.921  1.00 91.69           C  
ATOM    199  C   ILE A  27      -7.232   7.859  -0.184  1.00 91.69           C  
ATOM    200  CB  ILE A  27      -7.787   8.082   2.300  1.00 91.69           C  
ATOM    201  O   ILE A  27      -6.090   7.992  -0.615  1.00 91.69           O  
ATOM    202  CG1 ILE A  27      -8.034   9.125   3.412  1.00 91.69           C  
ATOM    203  CG2 ILE A  27      -6.504   7.289   2.616  1.00 91.69           C  
ATOM    204  CD1 ILE A  27      -8.390   8.504   4.764  1.00 91.69           C  
ATOM    205  N   MET A  28      -8.052   6.920  -0.660  1.00 87.00           N  
ATOM    206  CA  MET A  28      -7.636   5.946  -1.675  1.00 87.00           C  
ATOM    207  C   MET A  28      -7.421   6.585  -3.058  1.00 87.00           C  
ATOM    208  CB  MET A  28      -8.665   4.810  -1.735  1.00 87.00           C  
ATOM    209  O   MET A  28      -6.438   6.271  -3.732  1.00 87.00           O  
ATOM    210  CG  MET A  28      -8.750   3.933  -0.478  1.00 87.00           C  
ATOM    211  SD  MET A  28      -7.448   2.683  -0.252  1.00 87.00           S  
ATOM    212  CE  MET A  28      -6.171   3.650   0.602  1.00 87.00           C  
ATOM    213  N   VAL A  29      -8.285   7.514  -3.473  1.00 88.62           N  
ATOM    214  CA  VAL A  29      -8.102   8.273  -4.721  1.00 88.62           C  
ATOM    215  C   VAL A  29      -6.831   9.115  -4.645  1.00 88.62           C  
ATOM    216  CB  VAL A  29      -9.333   9.147  -5.027  1.00 88.62           C  
ATOM    217  O   VAL A  29      -6.007   9.054  -5.549  1.00 88.62           O  
ATOM    218  CG1 VAL A  29      -9.103  10.117  -6.194  1.00 88.62           C  
ATOM    219  CG2 VAL A  29     -10.518   8.253  -5.413  1.00 88.62           C  
ATOM    220  N   ASP A  30      -6.614   9.822  -3.539  1.00 90.62           N  
ATOM    221  CA  ASP A  30      -5.442  10.676  -3.334  1.00 90.62           C  
ATOM    222  C   ASP A  30      -4.110   9.903  -3.410  1.00 90.62           C  
ATOM    223  CB  ASP A  30      -5.645  11.360  -1.987  1.00 90.62           C  
ATOM    224  O   ASP A  30      -3.148  10.377  -4.011  1.00 90.62           O  
ATOM    225  CG  ASP A  30      -4.520  12.312  -1.622  1.00 90.62           C  
ATOM    226  OD1 ASP A  30      -4.556  13.479  -2.069  1.00 90.62           O  
ATOM    227  OD2 ASP A  30      -3.676  11.892  -0.799  1.00 90.62           O  
ATOM    228  N   THR A  31      -4.058   8.663  -2.905  1.00 82.69           N  
ATOM    229  CA  THR A  31      -2.855   7.812  -3.039  1.00 82.69           C  
ATOM    230  C   THR A  31      -2.538   7.381  -4.469  1.00 82.69           C  
ATOM    231  CB  THR A  31      -2.938   6.537  -2.190  1.00 82.69           C  
ATOM    232  O   THR A  31      -1.396   7.038  -4.771  1.00 82.69           O  
ATOM    233  CG2 THR A  31      -2.875   6.851  -0.706  1.00 82.69           C  
ATOM    234  OG1 THR A  31      -4.082   5.747  -2.424  1.00 82.69           O  
ATOM    235  N   THR A  32      -3.535   7.353  -5.351  1.00 80.00           N  
ATOM    236  CA  THR A  32      -3.394   6.791  -6.701  1.00 80.00           C  
ATOM    237  C   THR A  32      -3.304   7.873  -7.771  1.00 80.00           C  
ATOM    238  CB  THR A  32      -4.515   5.786  -7.004  1.00 80.00           C  
ATOM    239  O   THR A  32      -2.523   7.723  -8.709  1.00 80.00           O  
ATOM    240  CG2 THR A  32      -4.379   4.509  -6.176  1.00 80.00           C  
ATOM    241  OG1 THR A  32      -5.783   6.309  -6.701  1.00 80.00           O  
ATOM    242  N   ILE A  33      -4.031   8.982  -7.603  1.00 86.44           N  
ATOM    243  CA  ILE A  33      -4.140  10.078  -8.573  1.00 86.44           C  
ATOM    244  C   ILE A  33      -2.804  10.795  -8.820  1.00 86.44           C  
ATOM    245  CB  ILE A  33      -5.262  11.039  -8.106  1.00 86.44           C  
ATOM    246  O   ILE A  33      -2.487  11.132  -9.958  1.00 86.44           O  
ATOM    247  CG1 ILE A  33      -5.780  11.873  -9.285  1.00 86.44           C  
ATOM    248  CG2 ILE A  33      -4.844  11.934  -6.927  1.00 86.44           C  
ATOM    249  CD1 ILE A  33      -7.069  12.649  -8.990  1.00 86.44           C  
ATOM    250  N   VAL A  34      -1.981  10.960  -7.777  1.00 87.12           N  
ATOM    251  CA  VAL A  34      -0.706  11.699  -7.846  1.00 87.12           C  
ATOM    252  C   VAL A  34       0.316  11.002  -8.746  1.00 87.12           C  
ATOM    253  CB  VAL A  34      -0.132  11.926  -6.431  1.00 87.12           C  
ATOM    254  O   VAL A  34       1.090  11.675  -9.420  1.00 87.12           O  
ATOM    255  CG1 VAL A  34       1.228  12.638  -6.443  1.00 87.12           C  
ATOM    256  CG2 VAL A  34      -1.083  12.787  -5.588  1.00 87.12           C  
ATOM    257  N   ASN A  35       0.290   9.666  -8.825  1.00 81.50           N  
ATOM    258  CA  ASN A  35       1.240   8.911  -9.652  1.00 81.50           C  
ATOM    259  C   ASN A  35       1.114   9.248 -11.146  1.00 81.50           C  
ATOM    260  CB  ASN A  35       1.056   7.405  -9.421  1.00 81.50           C  
ATOM    261  O   ASN A  35       2.100   9.173 -11.871  1.00 81.50           O  
ATOM    262  CG  ASN A  35       1.373   7.002  -7.995  1.00 81.50           C  
ATOM    263  ND2 ASN A  35       0.420   6.414  -7.313  1.00 81.50           N  
ATOM    264  OD1 ASN A  35       2.445   7.243  -7.470  1.00 81.50           O  
ATOM    265  N   ILE A  36      -0.078   9.651 -11.599  1.00 79.38           N  
ATOM    266  CA  ILE A  36      -0.311  10.064 -12.989  1.00 79.38           C  
ATOM    267  C   ILE A  36       0.306  11.436 -13.280  1.00 79.38           C  
ATOM    268  CB  ILE A  36      -1.824  10.061 -13.293  1.00 79.38           C  
ATOM    269  O   ILE A  36       0.741  11.691 -14.398  1.00 79.38           O  
ATOM    270  CG1 ILE A  36      -2.496   8.707 -12.989  1.00 79.38           C  
ATOM    271  CG2 ILE A  36      -2.108  10.449 -14.754  1.00 79.38           C  
ATOM    272  CD1 ILE A  36      -1.892   7.486 -13.698  1.00 79.38           C  
ATOM    273  N   ALA A  37       0.385  12.305 -12.272  1.00 83.75           N  
ATOM    274  CA  ALA A  37       0.890  13.664 -12.418  1.00 83.75           C  
ATOM    275  C   ALA A  37       2.420  13.772 -12.293  1.00 83.75           C  
ATOM    276  CB  ALA A  37       0.169  14.551 -11.397  1.00 83.75           C  
ATOM    277  O   ALA A  37       2.950  14.859 -12.491  1.00 83.75           O  
ATOM    278  N   VAL A  38       3.141  12.687 -11.972  1.00 84.44           N  
ATOM    279  CA  VAL A  38       4.597  12.721 -11.713  1.00 84.44           C  
ATOM    280  C   VAL A  38       5.389  13.425 -12.827  1.00 84.44           C  
ATOM    281  CB  VAL A  38       5.161  11.315 -11.401  1.00 84.44           C  
ATOM    282  O   VAL A  38       6.132  14.348 -12.491  1.00 84.44           O  
ATOM    283  CG1 VAL A  38       6.696  11.263 -11.384  1.00 84.44           C  
ATOM    284  CG2 VAL A  38       4.661  10.846 -10.031  1.00 84.44           C  
ATOM    285  N   PRO A  39       5.216  13.100 -14.126  1.00 80.12           N  
ATOM    286  CA  PRO A  39       5.956  13.787 -15.188  1.00 80.12           C  
ATOM    287  C   PRO A  39       5.628  15.285 -15.260  1.00 80.12           C  
ATOM    288  CB  PRO A  39       5.578  13.066 -16.488  1.00 80.12           C  
ATOM    289  O   PRO A  39       6.520  16.118 -15.409  1.00 80.12           O  
ATOM    290  CG  PRO A  39       5.088  11.696 -16.022  1.00 80.12           C  
ATOM    291  CD  PRO A  39       4.415  12.024 -14.696  1.00 80.12           C  
ATOM    292  N   THR A  40       4.352  15.640 -15.088  1.00 84.69           N  
ATOM    293  CA  THR A  40       3.890  17.035 -15.074  1.00 84.69           C  
ATOM    294  C   THR A  40       4.471  17.807 -13.892  1.00 84.69           C  
ATOM    295  CB  THR A  40       2.355  17.096 -15.031  1.00 84.69           C  
ATOM    296  O   THR A  40       4.888  18.947 -14.057  1.00 84.69           O  
ATOM    297  CG2 THR A  40       1.821  18.511 -15.244  1.00 84.69           C  
ATOM    298  OG1 THR A  40       1.825  16.283 -16.054  1.00 84.69           O  
ATOM    299  N   LEU A  41       4.559  17.187 -12.713  1.00 88.50           N  
ATOM    300  CA  LEU A  41       5.147  17.787 -11.513  1.00 88.50           C  
ATOM    301  C   LEU A  41       6.658  18.014 -11.663  1.00 88.50           C  
ATOM    302  CB  LEU A  41       4.860  16.885 -10.300  1.00 88.50           C  
ATOM    303  O   LEU A  41       7.164  19.024 -11.178  1.00 88.50           O  
ATOM    304  CG  LEU A  41       3.386  16.828  -9.864  1.00 88.50           C  
ATOM    305  CD1 LEU A  41       3.199  15.719  -8.824  1.00 88.50           C  
ATOM    306  CD2 LEU A  41       2.920  18.128  -9.222  1.00 88.50           C  
ATOM    307  N   GLN A  42       7.376  17.113 -12.345  1.00 86.69           N  
ATOM    308  CA  GLN A  42       8.797  17.320 -12.653  1.00 86.69           C  
ATOM    309  C   GLN A  42       8.992  18.561 -13.523  1.00 86.69           C  
ATOM    310  CB  GLN A  42       9.396  16.102 -13.369  1.00 86.69           C  
ATOM    311  O   GLN A  42       9.830  19.398 -13.201  1.00 86.69           O  
ATOM    312  CG  GLN A  42       9.560  14.882 -12.461  1.00 86.69           C  
ATOM    313  CD  GLN A  42      10.255  13.763 -13.213  1.00 86.69           C  
ATOM    314  NE2 GLN A  42      11.567  13.727 -13.180  1.00 86.69           N  
ATOM    315  OE1 GLN A  42       9.649  12.929 -13.864  1.00 86.69           O  
ATOM    316  N   ALA A  43       8.185  18.698 -14.579  1.00 87.25           N  
ATOM    317  CA  ALA A  43       8.243  19.845 -15.478  1.00 87.25           C  
ATOM    318  C   ALA A  43       7.802  21.152 -14.796  1.00 87.25           C  
ATOM    319  CB  ALA A  43       7.385  19.528 -16.708  1.00 87.25           C  
ATOM    320  O   ALA A  43       8.441  22.182 -14.978  1.00 87.25           O  
ATOM    321  N   ALA A  44       6.737  21.115 -13.988  1.00 88.75           N  
ATOM    322  CA  ALA A  44       6.186  22.298 -13.325  1.00 88.75           C  
ATOM    323  C   ALA A  44       7.132  22.897 -12.272  1.00 88.75           C  
ATOM    324  CB  ALA A  44       4.841  21.917 -12.694  1.00 88.75           C  
ATOM    325  O   ALA A  44       7.154  24.112 -12.091  1.00 88.75           O  
ATOM    326  N   PHE A  45       7.910  22.059 -11.580  1.00 92.06           N  
ATOM    327  CA  PHE A  45       8.820  22.498 -10.518  1.00 92.06           C  
ATOM    328  C   PHE A  45      10.300  22.480 -10.902  1.00 92.06           C  
ATOM    329  CB  PHE A  45       8.560  21.671  -9.251  1.00 92.06           C  
ATOM    330  O   PHE A  45      11.124  22.750 -10.029  1.00 92.06           O  
ATOM    331  CG  PHE A  45       7.188  21.873  -8.645  1.00 92.06           C  
ATOM    332  CD1 PHE A  45       6.754  23.169  -8.306  1.00 92.06           C  
ATOM    333  CD2 PHE A  45       6.345  20.771  -8.419  1.00 92.06           C  
ATOM    334  CE1 PHE A  45       5.483  23.363  -7.743  1.00 92.06           C  
ATOM    335  CE2 PHE A  45       5.079  20.970  -7.844  1.00 92.06           C  
ATOM    336  CZ  PHE A  45       4.651  22.262  -7.500  1.00 92.06           C  
ATOM    337  N   ASP A  46      10.631  22.134 -12.150  1.00 89.50           N  
ATOM    338  CA  ASP A  46      12.007  21.864 -12.594  1.00 89.50           C  
ATOM    339  C   ASP A  46      12.758  20.962 -11.593  1.00 89.50           C  
ATOM    340  CB  ASP A  46      12.723  23.178 -12.938  1.00 89.50           C  
ATOM    341  O   ASP A  46      13.844  21.257 -11.091  1.00 89.50           O  
ATOM    342  CG  ASP A  46      14.035  22.948 -13.696  1.00 89.50           C  
ATOM    343  OD1 ASP A  46      14.111  21.947 -14.447  1.00 89.50           O  
ATOM    344  OD2 ASP A  46      14.931  23.813 -13.565  1.00 89.50           O  
ATOM    345  N   ALA A  47      12.084  19.882 -11.191  1.00 88.44           N  
ATOM    346  CA  ALA A  47      12.482  19.054 -10.063  1.00 88.44           C  
ATOM    347  C   ALA A  47      12.920  17.659 -10.513  1.00 88.44           C  
ATOM    348  CB  ALA A  47      11.348  19.024  -9.034  1.00 88.44           C  
ATOM    349  O   ALA A  47      12.336  17.036 -11.404  1.00 88.44           O  
ATOM    350  N   SER A  48      13.932  17.123  -9.827  1.00 86.38           N  
ATOM    351  CA  SER A  48      14.386  15.751 -10.054  1.00 86.38           C  
ATOM    352  C   SER A  48      13.277  14.733  -9.760  1.00 86.38           C  
ATOM    353  CB  SER A  48      15.641  15.449  -9.227  1.00 86.38           C  
ATOM    354  O   SER A  48      12.393  14.972  -8.930  1.00 86.38           O  
ATOM    355  OG  SER A  48      15.328  15.226  -7.863  1.00 86.38           O  
ATOM    356  N   LEU A  49      13.356  13.556 -10.389  1.00 77.06           N  
ATOM    357  CA  LEU A  49      12.434  12.449 -10.110  1.00 77.06           C  
ATOM    358  C   LEU A  49      12.449  12.071  -8.624  1.00 77.06           C  
ATOM    359  CB  LEU A  49      12.820  11.243 -10.984  1.00 77.06           C  
ATOM    360  O   LEU A  49      11.400  11.797  -8.052  1.00 77.06           O  
ATOM    361  CG  LEU A  49      11.851  10.050 -10.866  1.00 77.06           C  
ATOM    362  CD1 LEU A  49      10.450  10.386 -11.381  1.00 77.06           C  
ATOM    363  CD2 LEU A  49      12.395   8.876 -11.677  1.00 77.06           C  
ATOM    364  N   THR A  50      13.618  12.130  -7.984  1.00 80.31           N  
ATOM    365  CA  THR A  50      13.776  11.911  -6.544  1.00 80.31           C  
ATOM    366  C   THR A  50      12.960  12.916  -5.736  1.00 80.31           C  
ATOM    367  CB  THR A  50      15.260  12.009  -6.162  1.00 80.31           C  
ATOM    368  O   THR A  50      12.203  12.535  -4.847  1.00 80.31           O  
ATOM    369  CG2 THR A  50      15.496  11.682  -4.690  1.00 80.31           C  
ATOM    370  OG1 THR A  50      15.996  11.104  -6.951  1.00 80.31           O  
ATOM    371  N   THR A  51      13.053  14.206  -6.068  1.00 85.56           N  
ATOM    372  CA  THR A  51      12.294  15.268  -5.391  1.00 85.56           C  
ATOM    373  C   THR A  51      10.786  15.093  -5.576  1.00 85.56           C  
ATOM    374  CB  THR A  51      12.715  16.650  -5.909  1.00 85.56           C  
ATOM    375  O   THR A  51      10.033  15.235  -4.617  1.00 85.56           O  
ATOM    376  CG2 THR A  51      12.097  17.789  -5.102  1.00 85.56           C  
ATOM    377  OG1 THR A  51      14.116  16.814  -5.837  1.00 85.56           O  
ATOM    378  N   VAL A  52      10.321  14.747  -6.779  1.00 84.75           N  
ATOM    379  CA  VAL A  52       8.889  14.498  -7.021  1.00 84.75           C  
ATOM    380  C   VAL A  52       8.427  13.190  -6.371  1.00 84.75           C  
ATOM    381  CB  VAL A  52       8.566  14.548  -8.524  1.00 84.75           C  
ATOM    382  O   VAL A  52       7.322  13.131  -5.840  1.00 84.75           O  
ATOM    383  CG1 VAL A  52       7.089  14.255  -8.809  1.00 84.75           C  
ATOM    384  CG2 VAL A  52       8.870  15.951  -9.063  1.00 84.75           C  
ATOM    385  N   GLY A  53       9.277  12.165  -6.304  1.00 83.81           N  
ATOM    386  CA  GLY A  53       9.006  10.921  -5.577  1.00 83.81           C  
ATOM    387  C   GLY A  53       8.686  11.167  -4.099  1.00 83.81           C  
ATOM    388  O   GLY A  53       7.737  10.588  -3.560  1.00 83.81           O  
ATOM    389  N   TRP A  54       9.372  12.131  -3.476  1.00 90.38           N  
ATOM    390  CA  TRP A  54       9.105  12.553  -2.099  1.00 90.38           C  
ATOM    391  C   TRP A  54       7.689  13.096  -1.860  1.00 90.38           C  
ATOM    392  CB  TRP A  54      10.164  13.561  -1.642  1.00 90.38           C  
ATOM    393  O   TRP A  54       7.200  13.009  -0.734  1.00 90.38           O  
ATOM    394  CG  TRP A  54      11.358  12.930  -1.015  1.00 90.38           C  
ATOM    395  CD1 TRP A  54      12.561  12.716  -1.592  1.00 90.38           C  
ATOM    396  CD2 TRP A  54      11.456  12.386   0.330  1.00 90.38           C  
ATOM    397  CE2 TRP A  54      12.780  11.901   0.520  1.00 90.38           C  
ATOM    398  CE3 TRP A  54      10.552  12.264   1.407  1.00 90.38           C  
ATOM    399  NE1 TRP A  54      13.398  12.083  -0.697  1.00 90.38           N  
ATOM    400  CH2 TRP A  54      12.296  11.299   2.811  1.00 90.38           C  
ATOM    401  CZ2 TRP A  54      13.210  11.381   1.744  1.00 90.38           C  
ATOM    402  CZ3 TRP A  54      10.966  11.719   2.636  1.00 90.38           C  
ATOM    403  N   VAL A  55       6.987  13.586  -2.888  1.00 90.38           N  
ATOM    404  CA  VAL A  55       5.568  13.993  -2.796  1.00 90.38           C  
ATOM    405  C   VAL A  55       4.690  12.803  -2.394  1.00 90.38           C  
ATOM    406  CB  VAL A  55       5.092  14.563  -4.151  1.00 90.38           C  
ATOM    407  O   VAL A  55       3.751  12.945  -1.604  1.00 90.38           O  
ATOM    408  CG1 VAL A  55       3.607  14.934  -4.219  1.00 90.38           C  
ATOM    409  CG2 VAL A  55       5.895  15.817  -4.529  1.00 90.38           C  
ATOM    410  N   ASN A  56       4.997  11.611  -2.909  1.00 88.31           N  
ATOM    411  CA  ASN A  56       4.296  10.386  -2.544  1.00 88.31           C  
ATOM    412  C   ASN A  56       4.879   9.766  -1.265  1.00 88.31           C  
ATOM    413  CB  ASN A  56       4.323   9.426  -3.740  1.00 88.31           C  
ATOM    414  O   ASN A  56       4.124   9.373  -0.371  1.00 88.31           O  
ATOM    415  CG  ASN A  56       3.371   8.265  -3.528  1.00 88.31           C  
ATOM    416  ND2 ASN A  56       3.810   7.055  -3.776  1.00 88.31           N  
ATOM    417  OD1 ASN A  56       2.230   8.433  -3.126  1.00 88.31           O  
ATOM    418  N   SER A  57       6.211   9.734  -1.137  1.00 88.06           N  
ATOM    419  CA  SER A  57       6.873   9.124   0.021  1.00 88.06           C  
ATOM    420  C   SER A  57       6.557   9.828   1.335  1.00 88.06           C  
ATOM    421  CB  SER A  57       8.389   8.992  -0.179  1.00 88.06           C  
ATOM    422  O   SER A  57       6.218   9.156   2.305  1.00 88.06           O  
ATOM    423  OG  SER A  57       8.664   8.172  -1.294  1.00 88.06           O  
ATOM    424  N   ALA A  58       6.561  11.163   1.376  1.00 92.69           N  
ATOM    425  CA  ALA A  58       6.261  11.910   2.597  1.00 92.69           C  
ATOM    426  C   ALA A  58       4.844  11.634   3.122  1.00 92.69           C  
ATOM    427  CB  ALA A  58       6.470  13.401   2.325  1.00 92.69           C  
ATOM    428  O   ALA A  58       4.663  11.430   4.322  1.00 92.69           O  
ATOM    429  N   TYR A  59       3.854  11.570   2.226  1.00 93.06           N  
ATOM    430  CA  TYR A  59       2.484  11.203   2.581  1.00 93.06           C  
ATOM    431  C   TYR A  59       2.403   9.777   3.127  1.00 93.06           C  
ATOM    432  CB  TYR A  59       1.585  11.342   1.350  1.00 93.06           C  
ATOM    433  O   TYR A  59       1.830   9.556   4.191  1.00 93.06           O  
ATOM    434  CG  TYR A  59       0.191  10.780   1.545  1.00 93.06           C  
ATOM    435  CD1 TYR A  59      -0.061   9.412   1.327  1.00 93.06           C  
ATOM    436  CD2 TYR A  59      -0.855  11.629   1.943  1.00 93.06           C  
ATOM    437  CE1 TYR A  59      -1.341   8.886   1.565  1.00 93.06           C  
ATOM    438  CE2 TYR A  59      -2.161  11.125   2.076  1.00 93.06           C  
ATOM    439  OH  TYR A  59      -3.663   9.265   1.956  1.00 93.06           O  
ATOM    440  CZ  TYR A  59      -2.402   9.750   1.884  1.00 93.06           C  
ATOM    441  N   LEU A  60       2.962   8.799   2.404  1.00 89.31           N  
ATOM    442  CA  LEU A  60       2.859   7.389   2.787  1.00 89.31           C  
ATOM    443  C   LEU A  60       3.600   7.108   4.094  1.00 89.31           C  
ATOM    444  CB  LEU A  60       3.393   6.497   1.654  1.00 89.31           C  
ATOM    445  O   LEU A  60       3.111   6.325   4.909  1.00 89.31           O  
ATOM    446  CG  LEU A  60       2.483   6.413   0.416  1.00 89.31           C  
ATOM    447  CD1 LEU A  60       3.170   5.570  -0.657  1.00 89.31           C  
ATOM    448  CD2 LEU A  60       1.130   5.759   0.724  1.00 89.31           C  
ATOM    449  N   LEU A  61       4.733   7.778   4.315  1.00 91.81           N  
ATOM    450  CA  LEU A  61       5.517   7.677   5.537  1.00 91.81           C  
ATOM    451  C   LEU A  61       4.724   8.199   6.739  1.00 91.81           C  
ATOM    452  CB  LEU A  61       6.847   8.425   5.334  1.00 91.81           C  
ATOM    453  O   LEU A  61       4.531   7.458   7.703  1.00 91.81           O  
ATOM    454  CG  LEU A  61       7.833   8.301   6.508  1.00 91.81           C  
ATOM    455  CD1 LEU A  61       8.329   6.866   6.689  1.00 91.81           C  
ATOM    456  CD2 LEU A  61       9.045   9.197   6.261  1.00 91.81           C  
ATOM    457  N   THR A  62       4.207   9.432   6.691  1.00 94.50           N  
ATOM    458  CA  THR A  62       3.421   9.973   7.815  1.00 94.50           C  
ATOM    459  C   THR A  62       2.124   9.200   8.019  1.00 94.50           C  
ATOM    460  CB  THR A  62       3.101  11.465   7.667  1.00 94.50           C  
ATOM    461  O   THR A  62       1.762   8.908   9.160  1.00 94.50           O  
ATOM    462  CG2 THR A  62       4.360  12.326   7.666  1.00 94.50           C  
ATOM    463  OG1 THR A  62       2.386  11.721   6.489  1.00 94.50           O  
ATOM    464  N   PHE A  63       1.465   8.796   6.930  1.00 92.75           N  
ATOM    465  CA  PHE A  63       0.273   7.961   6.966  1.00 92.75           C  
ATOM    466  C   PHE A  63       0.545   6.641   7.696  1.00 92.75           C  
ATOM    467  CB  PHE A  63      -0.238   7.735   5.538  1.00 92.75           C  
ATOM    468  O   PHE A  63      -0.063   6.371   8.729  1.00 92.75           O  
ATOM    469  CG  PHE A  63      -1.469   6.860   5.455  1.00 92.75           C  
ATOM    470  CD1 PHE A  63      -1.381   5.535   4.989  1.00 92.75           C  
ATOM    471  CD2 PHE A  63      -2.713   7.387   5.832  1.00 92.75           C  
ATOM    472  CE1 PHE A  63      -2.537   4.738   4.909  1.00 92.75           C  
ATOM    473  CE2 PHE A  63      -3.868   6.593   5.744  1.00 92.75           C  
ATOM    474  CZ  PHE A  63      -3.782   5.267   5.290  1.00 92.75           C  
ATOM    475  N   ALA A  64       1.499   5.837   7.217  1.00 89.50           N  
ATOM    476  CA  ALA A  64       1.775   4.501   7.742  1.00 89.50           C  
ATOM    477  C   ALA A  64       2.222   4.513   9.208  1.00 89.50           C  
ATOM    478  CB  ALA A  64       2.851   3.852   6.862  1.00 89.50           C  
ATOM    479  O   ALA A  64       1.748   3.709  10.017  1.00 89.50           O  
ATOM    480  N   VAL A  65       3.121   5.438   9.549  1.00 92.25           N  
ATOM    481  CA  VAL A  65       3.758   5.520  10.867  1.00 92.25           C  
ATOM    482  C   VAL A  65       2.759   5.937  11.949  1.00 92.25           C  
ATOM    483  CB  VAL A  65       4.952   6.487  10.773  1.00 92.25           C  
ATOM    484  O   VAL A  65       2.829   5.458  13.082  1.00 92.25           O  
ATOM    485  CG1 VAL A  65       5.608   6.730  12.125  1.00 92.25           C  
ATOM    486  CG2 VAL A  65       6.049   5.903   9.872  1.00 92.25           C  
ATOM    487  N   LEU A  66       1.787   6.787  11.608  1.00 93.94           N  
ATOM    488  CA  LEU A  66       0.830   7.322  12.574  1.00 93.94           C  
ATOM    489  C   LEU A  66      -0.439   6.476  12.738  1.00 93.94           C  
ATOM    490  CB  LEU A  66       0.514   8.782  12.217  1.00 93.94           C  
ATOM    491  O   LEU A  66      -1.181   6.717  13.690  1.00 93.94           O  
ATOM    492  CG  LEU A  66       1.720   9.734  12.326  1.00 93.94           C  
ATOM    493  CD1 LEU A  66       1.290  11.122  11.866  1.00 93.94           C  
ATOM    494  CD2 LEU A  66       2.246   9.853  13.760  1.00 93.94           C  
ATOM    495  N   LEU A  67      -0.702   5.470  11.892  1.00 90.75           N  
ATOM    496  CA  LEU A  67      -1.912   4.627  11.982  1.00 90.75           C  
ATOM    497  C   LEU A  67      -2.103   3.979  13.365  1.00 90.75           C  
ATOM    498  CB  LEU A  67      -1.860   3.522  10.908  1.00 90.75           C  
ATOM    499  O   LEU A  67      -3.218   3.945  13.891  1.00 90.75           O  
ATOM    500  CG  LEU A  67      -2.278   3.968   9.498  1.00 90.75           C  
ATOM    501  CD1 LEU A  67      -1.934   2.871   8.491  1.00 90.75           C  
ATOM    502  CD2 LEU A  67      -3.767   4.291   9.391  1.00 90.75           C  
ATOM    503  N   LEU A  68      -1.016   3.504  13.982  1.00 88.00           N  
ATOM    504  CA  LEU A  68      -1.084   2.851  15.291  1.00 88.00           C  
ATOM    505  C   LEU A  68      -1.423   3.861  16.396  1.00 88.00           C  
ATOM    506  CB  LEU A  68       0.254   2.142  15.569  1.00 88.00           C  
ATOM    507  O   LEU A  68      -2.266   3.608  17.257  1.00 88.00           O  
ATOM    508  CG  LEU A  68       0.234   1.283  16.844  1.00 88.00           C  
ATOM    509  CD1 LEU A  68      -0.725   0.096  16.731  1.00 88.00           C  
ATOM    510  CD2 LEU A  68       1.632   0.738  17.117  1.00 88.00           C  
ATOM    511  N   VAL A  69      -0.780   5.029  16.338  1.00 90.44           N  
ATOM    512  CA  VAL A  69      -0.953   6.129  17.294  1.00 90.44           C  
ATOM    513  C   VAL A  69      -2.379   6.668  17.218  1.00 90.44           C  
ATOM    514  CB  VAL A  69       0.079   7.243  17.019  1.00 90.44           C  
ATOM    515  O   VAL A  69      -3.086   6.741  18.224  1.00 90.44           O  
ATOM    516  CG1 VAL A  69      -0.033   8.377  18.044  1.00 90.44           C  
ATOM    517  CG2 VAL A  69       1.512   6.697  17.054  1.00 90.44           C  
ATOM    518  N   THR A  70      -2.825   6.992  16.008  1.00 90.31           N  
ATOM    519  CA  THR A  70      -4.138   7.581  15.721  1.00 90.31           C  
ATOM    520  C   THR A  70      -5.296   6.635  16.024  1.00 90.31           C  
ATOM    521  CB  THR A  70      -4.217   8.054  14.270  1.00 90.31           C  
ATOM    522  O   THR A  70      -6.335   7.095  16.501  1.00 90.31           O  
ATOM    523  CG2 THR A  70      -3.272   9.225  13.998  1.00 90.31           C  
ATOM    524  OG1 THR A  70      -3.868   6.997  13.422  1.00 90.31           O  
ATOM    525  N   GLY A  71      -5.113   5.317  15.879  1.00 85.62           N  
ATOM    526  CA  GLY A  71      -6.067   4.324  16.382  1.00 85.62           C  
ATOM    527  C   GLY A  71      -6.361   4.507  17.875  1.00 85.62           C  
ATOM    528  O   GLY A  71      -7.524   4.557  18.277  1.00 85.62           O  
ATOM    529  N   ARG A  72      -5.318   4.731  18.686  1.00 85.06           N  
ATOM    530  CA  ARG A  72      -5.444   4.950  20.136  1.00 85.06           C  
ATOM    531  C   ARG A  72      -5.997   6.331  20.500  1.00 85.06           C  
ATOM    532  CB  ARG A  72      -4.079   4.712  20.796  1.00 85.06           C  
ATOM    533  O   ARG A  72      -6.674   6.458  21.520  1.00 85.06           O  
ATOM    534  CG  ARG A  72      -4.208   4.293  22.272  1.00 85.06           C  
ATOM    535  CD  ARG A  72      -3.224   5.045  23.178  1.00 85.06           C  
ATOM    536  NE  ARG A  72      -3.290   4.544  24.565  1.00 85.06           N  
ATOM    537  NH1 ARG A  72      -1.162   3.721  24.766  1.00 85.06           N  
ATOM    538  NH2 ARG A  72      -2.583   3.444  26.418  1.00 85.06           N  
ATOM    539  CZ  ARG A  72      -2.354   3.897  25.231  1.00 85.06           C  
ATOM    540  N   LEU A  73      -5.753   7.362  19.682  1.00 87.88           N  
ATOM    541  CA  LEU A  73      -6.423   8.663  19.845  1.00 87.88           C  
ATOM    542  C   LEU A  73      -7.949   8.506  19.768  1.00 87.88           C  
ATOM    543  CB  LEU A  73      -5.938   9.692  18.801  1.00 87.88           C  
ATOM    544  O   LEU A  73      -8.657   9.117  20.566  1.00 87.88           O  
ATOM    545  CG  LEU A  73      -4.672  10.474  19.216  1.00 87.88           C  
ATOM    546  CD1 LEU A  73      -3.481  10.179  18.312  1.00 87.88           C  
ATOM    547  CD2 LEU A  73      -4.905  11.982  19.128  1.00 87.88           C  
ATOM    548  N   GLY A  74      -8.446   7.650  18.870  1.00 84.56           N  
ATOM    549  CA  GLY A  74      -9.875   7.344  18.737  1.00 84.56           C  
ATOM    550  C   GLY A  74     -10.497   6.685  19.969  1.00 84.56           C  
ATOM    551  O   GLY A  74     -11.658   6.934  20.284  1.00 84.56           O  
ATOM    552  N   ASP A  75      -9.730   5.882  20.708  1.00 82.31           N  
ATOM    553  CA  ASP A  75     -10.198   5.272  21.960  1.00 82.31           C  
ATOM    554  C   ASP A  75     -10.296   6.287  23.107  1.00 82.31           C  
ATOM    555  CB  ASP A  75      -9.282   4.091  22.337  1.00 82.31           C  
ATOM    556  O   ASP A  75     -11.206   6.199  23.936  1.00 82.31           O  
ATOM    557  CG  ASP A  75      -9.505   2.856  21.455  1.00 82.31           C  
ATOM    558  OD1 ASP A  75     -10.635   2.706  20.932  1.00 82.31           O  
ATOM    559  OD2 ASP A  75      -8.581   2.021  21.336  1.00 82.31           O  
ATOM    560  N   ARG A  76      -9.382   7.268  23.130  1.00 85.12           N  
ATOM    561  CA  ARG A  76      -9.306   8.298  24.174  1.00 85.12           C  
ATOM    562  C   ARG A  76     -10.287   9.446  23.950  1.00 85.12           C  
ATOM    563  CB  ARG A  76      -7.860   8.804  24.277  1.00 85.12           C  
ATOM    564  O   ARG A  76     -11.025   9.801  24.857  1.00 85.12           O  
ATOM    565  CG  ARG A  76      -7.711   9.837  25.402  1.00 85.12           C  
ATOM    566  CD  ARG A  76      -6.255  10.278  25.548  1.00 85.12           C  
ATOM    567  NE  ARG A  76      -6.119  11.237  26.656  1.00 85.12           N  
ATOM    568  NH1 ARG A  76      -3.885  11.705  26.408  1.00 85.12           N  
ATOM    569  NH2 ARG A  76      -5.050  12.686  28.040  1.00 85.12           N  
ATOM    570  CZ  ARG A  76      -5.021  11.867  27.029  1.00 85.12           C  
ATOM    571  N   PHE A  77     -10.269  10.046  22.764  1.00 88.12           N  
ATOM    572  CA  PHE A  77     -11.078  11.228  22.449  1.00 88.12           C  
ATOM    573  C   PHE A  77     -12.410  10.874  21.787  1.00 88.12           C  
ATOM    574  CB  PHE A  77     -10.256  12.182  21.577  1.00 88.12           C  
ATOM    575  O   PHE A  77     -13.293  11.718  21.695  1.00 88.12           O  
ATOM    576  CG  PHE A  77      -9.002  12.694  22.258  1.00 88.12           C  
ATOM    577  CD1 PHE A  77      -9.107  13.616  23.316  1.00 88.12           C  
ATOM    578  CD2 PHE A  77      -7.733  12.248  21.845  1.00 88.12           C  
ATOM    579  CE1 PHE A  77      -7.949  14.102  23.947  1.00 88.12           C  
ATOM    580  CE2 PHE A  77      -6.573  12.735  22.475  1.00 88.12           C  
ATOM    581  CZ  PHE A  77      -6.681  13.667  23.523  1.00 88.12           C  
ATOM    582  N   GLY A  78     -12.566   9.627  21.344  1.00 89.00           N  
ATOM    583  CA  GLY A  78     -13.724   9.159  20.598  1.00 89.00           C  
ATOM    584  C   GLY A  78     -13.449   9.143  19.090  1.00 89.00           C  
ATOM    585  O   GLY A  78     -12.747  10.011  18.566  1.00 89.00           O  
ATOM    586  N   PRO A  79     -14.014   8.178  18.346  1.00 90.50           N  
ATOM    587  CA  PRO A  79     -13.726   8.027  16.922  1.00 90.50           C  
ATOM    588  C   PRO A  79     -14.300   9.165  16.070  1.00 90.50           C  
ATOM    589  CB  PRO A  79     -14.292   6.654  16.545  1.00 90.50           C  
ATOM    590  O   PRO A  79     -13.716   9.512  15.047  1.00 90.50           O  
ATOM    591  CG  PRO A  79     -15.391   6.417  17.578  1.00 90.50           C  
ATOM    592  CD  PRO A  79     -14.859   7.103  18.830  1.00 90.50           C  
ATOM    593  N   ARG A  80     -15.410   9.787  16.493  1.00 93.88           N  
ATOM    594  CA  ARG A  80     -16.032  10.921  15.792  1.00 93.88           C  
ATOM    595  C   ARG A  80     -15.136  12.168  15.754  1.00 93.88           C  
ATOM    596  CB  ARG A  80     -17.437  11.197  16.355  1.00 93.88           C  
ATOM    597  O   ARG A  80     -14.831  12.600  14.644  1.00 93.88           O  
ATOM    598  CG  ARG A  80     -18.073  12.468  15.767  1.00 93.88           C  
ATOM    599  CD  ARG A  80     -19.550  12.515  16.149  1.00 93.88           C  
ATOM    600  NE  ARG A  80     -20.225  13.737  15.675  1.00 93.88           N  
ATOM    601  NH1 ARG A  80     -20.142  14.964  17.633  1.00 93.88           N  
ATOM    602  NH2 ARG A  80     -21.187  15.783  15.837  1.00 93.88           N  
ATOM    603  CZ  ARG A  80     -20.502  14.817  16.388  1.00 93.88           C  
ATOM    604  N   PRO A  81     -14.688  12.750  16.884  1.00 94.75           N  
ATOM    605  CA  PRO A  81     -13.856  13.954  16.842  1.00 94.75           C  
ATOM    606  C   PRO A  81     -12.513  13.712  16.149  1.00 94.75           C  
ATOM    607  CB  PRO A  81     -13.684  14.403  18.295  1.00 94.75           C  
ATOM    608  O   PRO A  81     -12.061  14.572  15.400  1.00 94.75           O  
ATOM    609  CG  PRO A  81     -13.952  13.140  19.104  1.00 94.75           C  
ATOM    610  CD  PRO A  81     -14.992  12.405  18.266  1.00 94.75           C  
ATOM    611  N   VAL A  82     -11.908  12.530  16.316  1.00 95.19           N  
ATOM    612  CA  VAL A  82     -10.644  12.186  15.641  1.00 95.19           C  
ATOM    613  C   VAL A  82     -10.836  12.064  14.126  1.00 95.19           C  
ATOM    614  CB  VAL A  82     -10.032  10.912  16.250  1.00 95.19           C  
ATOM    615  O   VAL A  82     -10.027  12.596  13.368  1.00 95.19           O  
ATOM    616  CG1 VAL A  82      -8.708  10.521  15.587  1.00 95.19           C  
ATOM    617  CG2 VAL A  82      -9.724  11.136  17.736  1.00 95.19           C  
ATOM    618  N   PHE A  83     -11.933  11.445  13.671  1.00 96.44           N  
ATOM    619  CA  PHE A  83     -12.275  11.387  12.247  1.00 96.44           C  
ATOM    620  C   PHE A  83     -12.532  12.781  11.658  1.00 96.44           C  
ATOM    621  CB  PHE A  83     -13.495  10.477  12.043  1.00 96.44           C  
ATOM    622  O   PHE A  83     -12.008  13.091  10.593  1.00 96.44           O  
ATOM    623  CG  PHE A  83     -13.937  10.362  10.597  1.00 96.44           C  
ATOM    624  CD1 PHE A  83     -14.924  11.228  10.088  1.00 96.44           C  
ATOM    625  CD2 PHE A  83     -13.332   9.417   9.747  1.00 96.44           C  
ATOM    626  CE1 PHE A  83     -15.302  11.149   8.736  1.00 96.44           C  
ATOM    627  CE2 PHE A  83     -13.712   9.339   8.395  1.00 96.44           C  
ATOM    628  CZ  PHE A  83     -14.698  10.204   7.890  1.00 96.44           C  
ATOM    629  N   LEU A  84     -13.301  13.632  12.350  1.00 97.56           N  
ATOM    630  CA  LEU A  84     -13.590  15.001  11.904  1.00 97.56           C  
ATOM    631  C   LEU A  84     -12.317  15.854  11.828  1.00 97.56           C  
ATOM    632  CB  LEU A  84     -14.615  15.657  12.849  1.00 97.56           C  
ATOM    633  O   LEU A  84     -12.104  16.535  10.829  1.00 97.56           O  
ATOM    634  CG  LEU A  84     -16.039  15.076  12.781  1.00 97.56           C  
ATOM    635  CD1 LEU A  84     -16.899  15.682  13.892  1.00 97.56           C  
ATOM    636  CD2 LEU A  84     -16.732  15.381  11.458  1.00 97.56           C  
ATOM    637  N   ALA A  85     -11.452  15.782  12.844  1.00 98.00           N  
ATOM    638  CA  ALA A  85     -10.167  16.474  12.846  1.00 98.00           C  
ATOM    639  C   ALA A  85      -9.279  15.998  11.690  1.00 98.00           C  
ATOM    640  CB  ALA A  85      -9.487  16.256  14.203  1.00 98.00           C  
ATOM    641  O   ALA A  85      -8.742  16.819  10.951  1.00 98.00           O  
ATOM    642  N   GLY A  86      -9.181  14.681  11.486  1.00 97.38           N  
ATOM    643  CA  GLY A  86      -8.447  14.105  10.363  1.00 97.38           C  
ATOM    644  C   GLY A  86      -8.977  14.565   9.008  1.00 97.38           C  
ATOM    645  O   GLY A  86      -8.192  14.946   8.147  1.00 97.38           O  
ATOM    646  N   LEU A  87     -10.301  14.615   8.845  1.00 97.69           N  
ATOM    647  CA  LEU A  87     -10.954  15.066   7.618  1.00 97.69           C  
ATOM    648  C   LEU A  87     -10.690  16.547   7.328  1.00 97.69           C  
ATOM    649  CB  LEU A  87     -12.450  14.741   7.738  1.00 97.69           C  
ATOM    650  O   LEU A  87     -10.398  16.901   6.186  1.00 97.69           O  
ATOM    651  CG  LEU A  87     -13.297  15.141   6.521  1.00 97.69           C  
ATOM    652  CD1 LEU A  87     -12.828  14.494   5.222  1.00 97.69           C  
ATOM    653  CD2 LEU A  87     -14.727  14.679   6.769  1.00 97.69           C  
ATOM    654  N   VAL A  88     -10.738  17.406   8.349  1.00 98.31           N  
ATOM    655  CA  VAL A  88     -10.385  18.827   8.215  1.00 98.31           C  
ATOM    656  C   VAL A  88      -8.911  18.984   7.845  1.00 98.31           C  
ATOM    657  CB  VAL A  88     -10.731  19.602   9.500  1.00 98.31           C  
ATOM    658  O   VAL A  88      -8.607  19.667   6.871  1.00 98.31           O  
ATOM    659  CG1 VAL A  88     -10.172  21.031   9.497  1.00 98.31           C  
ATOM    660  CG2 VAL A  88     -12.253  19.709   9.665  1.00 98.31           C  
ATOM    661  N   VAL A  89      -8.003  18.314   8.565  1.00 98.44           N  
ATOM    662  CA  VAL A  89      -6.557  18.353   8.285  1.00 98.44           C  
ATOM    663  C   VAL A  89      -6.270  17.875   6.865  1.00 98.44           C  
ATOM    664  CB  VAL A  89      -5.766  17.520   9.314  1.00 98.44           C  
ATOM    665  O   VAL A  89      -5.557  18.553   6.134  1.00 98.44           O  
ATOM    666  CG1 VAL A  89      -4.291  17.330   8.931  1.00 98.44           C  
ATOM    667  CG2 VAL A  89      -5.783  18.206  10.686  1.00 98.44           C  
ATOM    668  N   PHE A  90      -6.860  16.754   6.446  1.00 97.94           N  
ATOM    669  CA  PHE A  90      -6.682  16.216   5.100  1.00 97.94           C  
ATOM    670  C   PHE A  90      -7.165  17.201   4.034  1.00 97.94           C  
ATOM    671  CB  PHE A  90      -7.435  14.886   4.980  1.00 97.94           C  
ATOM    672  O   PHE A  90      -6.449  17.465   3.073  1.00 97.94           O  
ATOM    673  CG  PHE A  90      -7.131  14.141   3.697  1.00 97.94           C  
ATOM    674  CD1 PHE A  90      -7.688  14.551   2.469  1.00 97.94           C  
ATOM    675  CD2 PHE A  90      -6.265  13.036   3.730  1.00 97.94           C  
ATOM    676  CE1 PHE A  90      -7.397  13.842   1.292  1.00 97.94           C  
ATOM    677  CE2 PHE A  90      -5.985  12.320   2.557  1.00 97.94           C  
ATOM    678  CZ  PHE A  90      -6.558  12.719   1.341  1.00 97.94           C  
ATOM    679  N   THR A  91      -8.364  17.761   4.207  1.00 97.62           N  
ATOM    680  CA  THR A  91      -8.977  18.666   3.224  1.00 97.62           C  
ATOM    681  C   THR A  91      -8.170  19.958   3.092  1.00 97.62           C  
ATOM    682  CB  THR A  91     -10.435  18.975   3.601  1.00 97.62           C  
ATOM    683  O   THR A  91      -7.840  20.368   1.983  1.00 97.62           O  
ATOM    684  CG2 THR A  91     -11.163  19.759   2.515  1.00 97.62           C  
ATOM    685  OG1 THR A  91     -11.168  17.782   3.772  1.00 97.62           O  
ATOM    686  N   LEU A  92      -7.779  20.574   4.211  1.00 98.19           N  
ATOM    687  CA  LEU A  92      -6.963  21.792   4.200  1.00 98.19           C  
ATOM    688  C   LEU A  92      -5.547  21.539   3.668  1.00 98.19           C  
ATOM    689  CB  LEU A  92      -6.902  22.384   5.617  1.00 98.19           C  
ATOM    690  O   LEU A  92      -5.020  22.359   2.922  1.00 98.19           O  
ATOM    691  CG  LEU A  92      -8.241  22.915   6.159  1.00 98.19           C  
ATOM    692  CD1 LEU A  92      -8.032  23.417   7.588  1.00 98.19           C  
ATOM    693  CD2 LEU A  92      -8.801  24.066   5.320  1.00 98.19           C  
ATOM    694  N   ALA A  93      -4.941  20.399   4.001  1.00 97.75           N  
ATOM    695  CA  ALA A  93      -3.646  20.018   3.450  1.00 97.75           C  
ATOM    696  C   ALA A  93      -3.725  19.755   1.940  1.00 97.75           C  
ATOM    697  CB  ALA A  93      -3.125  18.798   4.207  1.00 97.75           C  
ATOM    698  O   ALA A  93      -2.807  20.119   1.213  1.00 97.75           O  
ATOM    699  N   SER A  94      -4.834  19.192   1.449  1.00 96.94           N  
ATOM    700  CA  SER A  94      -5.070  19.030   0.012  1.00 96.94           C  
ATOM    701  C   SER A  94      -5.192  20.384  -0.695  1.00 96.94           C  
ATOM    702  CB  SER A  94      -6.318  18.179  -0.227  1.00 96.94           C  
ATOM    703  O   SER A  94      -4.586  20.590  -1.742  1.00 96.94           O  
ATOM    704  OG  SER A  94      -6.158  17.472  -1.433  1.00 96.94           O  
ATOM    705  N   LEU A  95      -5.867  21.361  -0.079  1.00 97.56           N  
ATOM    706  CA  LEU A  95      -5.903  22.734  -0.593  1.00 97.56           C  
ATOM    707  C   LEU A  95      -4.488  23.323  -0.668  1.00 97.56           C  
ATOM    708  CB  LEU A  95      -6.832  23.590   0.289  1.00 97.56           C  
ATOM    709  O   LEU A  95      -4.117  23.896  -1.687  1.00 97.56           O  
ATOM    710  CG  LEU A  95      -6.933  25.067  -0.133  1.00 97.56           C  
ATOM    711  CD1 LEU A  95      -7.552  25.229  -1.520  1.00 97.56           C  
ATOM    712  CD2 LEU A  95      -7.808  25.820   0.869  1.00 97.56           C  
ATOM    713  N   ALA A  96      -3.682  23.132   0.380  1.00 97.56           N  
ATOM    714  CA  ALA A  96      -2.291  23.574   0.398  1.00 97.56           C  
ATOM    715  C   ALA A  96      -1.427  22.880  -0.673  1.00 97.56           C  
ATOM    716  CB  ALA A  96      -1.726  23.365   1.808  1.00 97.56           C  
ATOM    717  O   ALA A  96      -0.536  23.520  -1.221  1.00 97.56           O  
ATOM    718  N   CYS A  97      -1.703  21.613  -1.011  1.00 96.25           N  
ATOM    719  CA  CYS A  97      -1.024  20.911  -2.105  1.00 96.25           C  
ATOM    720  C   CYS A  97      -1.337  21.545  -3.467  1.00 96.25           C  
ATOM    721  CB  CYS A  97      -1.415  19.425  -2.122  1.00 96.25           C  
ATOM    722  O   CYS A  97      -0.422  21.791  -4.244  1.00 96.25           O  
ATOM    723  SG  CYS A  97      -0.810  18.537  -0.660  1.00 96.25           S  
ATOM    724  N   GLY A  98      -2.610  21.850  -3.745  1.00 94.94           N  
ATOM    725  CA  GLY A  98      -3.004  22.499  -5.002  1.00 94.94           C  
ATOM    726  C   GLY A  98      -2.543  23.958  -5.121  1.00 94.94           C  
ATOM    727  O   GLY A  98      -2.458  24.484  -6.222  1.00 94.94           O  
ATOM    728  N   LEU A  99      -2.217  24.614  -4.003  1.00 96.50           N  
ATOM    729  CA  LEU A  99      -1.661  25.974  -3.966  1.00 96.50           C  
ATOM    730  C   LEU A  99      -0.125  26.001  -3.862  1.00 96.50           C  
ATOM    731  CB  LEU A  99      -2.311  26.752  -2.806  1.00 96.50           C  
ATOM    732  O   LEU A  99       0.457  27.071  -3.673  1.00 96.50           O  
ATOM    733  CG  LEU A  99      -3.827  26.977  -2.933  1.00 96.50           C  
ATOM    734  CD1 LEU A  99      -4.341  27.642  -1.654  1.00 96.50           C  
ATOM    735  CD2 LEU A  99      -4.193  27.872  -4.117  1.00 96.50           C  
ATOM    736  N   ALA A 100       0.542  24.845  -3.919  1.00 96.12           N  
ATOM    737  CA  ALA A 100       1.981  24.765  -3.713  1.00 96.12           C  
ATOM    738  C   ALA A 100       2.749  25.397  -4.884  1.00 96.12           C  
ATOM    739  CB  ALA A 100       2.382  23.304  -3.488  1.00 96.12           C  
ATOM    740  O   ALA A 100       2.623  24.965  -6.026  1.00 96.12           O  
ATOM    741  N   GLY A 101       3.600  26.381  -4.581  1.00 93.88           N  
ATOM    742  CA  GLY A 101       4.454  27.042  -5.574  1.00 93.88           C  
ATOM    743  C   GLY A 101       5.827  26.389  -5.746  1.00 93.88           C  
ATOM    744  O   GLY A 101       6.564  26.741  -6.659  1.00 93.88           O  
ATOM    745  N   THR A 102       6.199  25.453  -4.868  1.00 94.75           N  
ATOM    746  CA  THR A 102       7.472  24.718  -4.945  1.00 94.75           C  
ATOM    747  C   THR A 102       7.290  23.255  -4.550  1.00 94.75           C  
ATOM    748  CB  THR A 102       8.563  25.343  -4.055  1.00 94.75           C  
ATOM    749  O   THR A 102       6.423  22.925  -3.735  1.00 94.75           O  
ATOM    750  CG2 THR A 102       8.830  26.822  -4.330  1.00 94.75           C  
ATOM    751  OG1 THR A 102       8.203  25.253  -2.695  1.00 94.75           O  
ATOM    752  N   ALA A 103       8.172  22.379  -5.041  1.00 92.69           N  
ATOM    753  CA  ALA A 103       8.165  20.966  -4.668  1.00 92.69           C  
ATOM    754  C   ALA A 103       8.308  20.758  -3.148  1.00 92.69           C  
ATOM    755  CB  ALA A 103       9.281  20.251  -5.436  1.00 92.69           C  
ATOM    756  O   ALA A 103       7.626  19.915  -2.574  1.00 92.69           O  
ATOM    757  N   GLY A 104       9.130  21.564  -2.465  1.00 94.38           N  
ATOM    758  CA  GLY A 104       9.288  21.492  -1.007  1.00 94.38           C  
ATOM    759  C   GLY A 104       7.998  21.809  -0.242  1.00 94.38           C  
ATOM    760  O   GLY A 104       7.644  21.092   0.695  1.00 94.38           O  
ATOM    761  N   GLN A 105       7.257  22.840  -0.670  1.00 96.06           N  
ATOM    762  CA  GLN A 105       5.938  23.155  -0.107  1.00 96.06           C  
ATOM    763  C   GLN A 105       4.944  22.015  -0.340  1.00 96.06           C  
ATOM    764  CB  GLN A 105       5.385  24.442  -0.729  1.00 96.06           C  
ATOM    765  O   GLN A 105       4.229  21.634   0.587  1.00 96.06           O  
ATOM    766  CG  GLN A 105       6.060  25.708  -0.184  1.00 96.06           C  
ATOM    767  CD  GLN A 105       5.597  26.964  -0.918  1.00 96.06           C  
ATOM    768  NE2 GLN A 105       5.944  28.136  -0.437  1.00 96.06           N  
ATOM    769  OE1 GLN A 105       4.953  26.921  -1.953  1.00 96.06           O  
ATOM    770  N   LEU A 106       4.941  21.434  -1.544  1.00 96.06           N  
ATOM    771  CA  LEU A 106       4.085  20.300  -1.874  1.00 96.06           C  
ATOM    772  C   LEU A 106       4.409  19.079  -0.999  1.00 96.06           C  
ATOM    773  CB  LEU A 106       4.212  20.010  -3.381  1.00 96.06           C  
ATOM    774  O   LEU A 106       3.505  18.491  -0.414  1.00 96.06           O  
ATOM    775  CG  LEU A 106       3.348  18.833  -3.857  1.00 96.06           C  
ATOM    776  CD1 LEU A 106       1.861  19.035  -3.574  1.00 96.06           C  
ATOM    777  CD2 LEU A 106       3.522  18.627  -5.359  1.00 96.06           C  
ATOM    778  N   ILE A 107       5.689  18.733  -0.829  1.00 95.75           N  
ATOM    779  CA  ILE A 107       6.137  17.628   0.037  1.00 95.75           C  
ATOM    780  C   ILE A 107       5.684  17.847   1.489  1.00 95.75           C  
ATOM    781  CB  ILE A 107       7.674  17.474  -0.056  1.00 95.75           C  
ATOM    782  O   ILE A 107       5.157  16.930   2.122  1.00 95.75           O  
ATOM    783  CG1 ILE A 107       8.102  16.982  -1.458  1.00 95.75           C  
ATOM    784  CG2 ILE A 107       8.212  16.483   0.994  1.00 95.75           C  
ATOM    785  CD1 ILE A 107       9.581  17.255  -1.760  1.00 95.75           C  
ATOM    786  N   ALA A 108       5.841  19.063   2.021  1.00 97.19           N  
ATOM    787  CA  ALA A 108       5.408  19.388   3.378  1.00 97.19           C  
ATOM    788  C   ALA A 108       3.880  19.285   3.535  1.00 97.19           C  
ATOM    789  CB  ALA A 108       5.926  20.786   3.735  1.00 97.19           C  
ATOM    790  O   ALA A 108       3.394  18.672   4.488  1.00 97.19           O  
ATOM    791  N   ALA A 109       3.114  19.821   2.579  1.00 97.50           N  
ATOM    792  CA  ALA A 109       1.658  19.717   2.572  1.00 97.50           C  
ATOM    793  C   ALA A 109       1.197  18.250   2.489  1.00 97.50           C  
ATOM    794  CB  ALA A 109       1.114  20.569   1.420  1.00 97.50           C  
ATOM    795  O   ALA A 109       0.307  17.843   3.236  1.00 97.50           O  
ATOM    796  N   ARG A 110       1.866  17.421   1.680  1.00 96.62           N  
ATOM    797  CA  ARG A 110       1.628  15.971   1.584  1.00 96.62           C  
ATOM    798  C   ARG A 110       1.916  15.233   2.882  1.00 96.62           C  
ATOM    799  CB  ARG A 110       2.499  15.390   0.464  1.00 96.62           C  
ATOM    800  O   ARG A 110       1.131  14.370   3.273  1.00 96.62           O  
ATOM    801  CG  ARG A 110       1.997  15.747  -0.936  1.00 96.62           C  
ATOM    802  CD  ARG A 110       0.696  15.054  -1.327  1.00 96.62           C  
ATOM    803  NE  ARG A 110       0.844  13.588  -1.412  1.00 96.62           N  
ATOM    804  NH1 ARG A 110      -1.296  13.093  -0.816  1.00 96.62           N  
ATOM    805  NH2 ARG A 110       0.006  11.457  -1.518  1.00 96.62           N  
ATOM    806  CZ  ARG A 110      -0.137  12.720  -1.249  1.00 96.62           C  
ATOM    807  N   ALA A 111       2.990  15.593   3.584  1.00 97.00           N  
ATOM    808  CA  ALA A 111       3.287  15.035   4.899  1.00 97.00           C  
ATOM    809  C   ALA A 111       2.131  15.302   5.880  1.00 97.00           C  
ATOM    810  CB  ALA A 111       4.613  15.614   5.405  1.00 97.00           C  
ATOM    811  O   ALA A 111       1.663  14.371   6.540  1.00 97.00           O  
ATOM    812  N   VAL A 112       1.613  16.538   5.923  1.00 98.00           N  
ATOM    813  CA  VAL A 112       0.443  16.916   6.743  1.00 98.00           C  
ATOM    814  C   VAL A 112      -0.826  16.196   6.277  1.00 98.00           C  
ATOM    815  CB  VAL A 112       0.229  18.445   6.736  1.00 98.00           C  
ATOM    816  O   VAL A 112      -1.611  15.722   7.098  1.00 98.00           O  
ATOM    817  CG1 VAL A 112      -0.992  18.861   7.569  1.00 98.00           C  
ATOM    818  CG2 VAL A 112       1.437  19.179   7.333  1.00 98.00           C  
ATOM    819  N   GLN A 113      -1.019  16.043   4.968  1.00 97.25           N  
ATOM    820  CA  GLN A 113      -2.157  15.317   4.408  1.00 97.25           C  
ATOM    821  C   GLN A 113      -2.153  13.840   4.838  1.00 97.25           C  
ATOM    822  CB  GLN A 113      -2.138  15.480   2.883  1.00 97.25           C  
ATOM    823  O   GLN A 113      -3.201  13.302   5.204  1.00 97.25           O  
ATOM    824  CG  GLN A 113      -3.495  15.158   2.246  1.00 97.25           C  
ATOM    825  CD  GLN A 113      -3.471  15.300   0.728  1.00 97.25           C  
ATOM    826  NE2 GLN A 113      -4.609  15.256   0.079  1.00 97.25           N  
ATOM    827  OE1 GLN A 113      -2.431  15.401   0.101  1.00 97.25           O  
ATOM    828  N   GLY A 114      -0.976  13.207   4.900  1.00 96.19           N  
ATOM    829  CA  GLY A 114      -0.811  11.852   5.432  1.00 96.19           C  
ATOM    830  C   GLY A 114      -1.181  11.742   6.917  1.00 96.19           C  
ATOM    831  O   GLY A 114      -1.818  10.763   7.313  1.00 96.19           O  
ATOM    832  N   VAL A 115      -0.916  12.780   7.729  1.00 97.44           N  
ATOM    833  CA  VAL A 115      -1.414  12.866   9.121  1.00 97.44           C  
ATOM    834  C   VAL A 115      -2.945  12.852   9.152  1.00 97.44           C  
ATOM    835  CB  VAL A 115      -0.902  14.121   9.867  1.00 97.44           C  
ATOM    836  O   VAL A 115      -3.538  12.100   9.928  1.00 97.44           O  
ATOM    837  CG1 VAL A 115      -1.385  14.150  11.324  1.00 97.44           C  
ATOM    838  CG2 VAL A 115       0.627  14.217   9.886  1.00 97.44           C  
ATOM    839  N   GLY A 116      -3.596  13.639   8.289  1.00 97.00           N  
ATOM    840  CA  GLY A 116      -5.056  13.647   8.149  1.00 97.00           C  
ATOM    841  C   GLY A 116      -5.615  12.267   7.783  1.00 97.00           C  
ATOM    842  O   GLY A 116      -6.548  11.778   8.423  1.00 97.00           O  
ATOM    843  N   GLY A 117      -4.981  11.587   6.822  1.00 95.69           N  
ATOM    844  CA  GLY A 117      -5.360  10.234   6.409  1.00 95.69           C  
ATOM    845  C   GLY A 117      -5.212   9.208   7.537  1.00 95.69           C  
ATOM    846  O   GLY A 117      -6.100   8.368   7.737  1.00 95.69           O  
ATOM    847  N   ALA A 118      -4.128   9.299   8.316  1.00 95.06           N  
ATOM    848  CA  ALA A 118      -3.891   8.435   9.468  1.00 95.06           C  
ATOM    849  C   ALA A 118      -4.946   8.656  10.558  1.00 95.06           C  
ATOM    850  CB  ALA A 118      -2.481   8.680  10.011  1.00 95.06           C  
ATOM    851  O   ALA A 118      -5.481   7.692  11.094  1.00 95.06           O  
ATOM    852  N   LEU A 119      -5.313   9.911  10.840  1.00 96.19           N  
ATOM    853  CA  LEU A 119      -6.363  10.243  11.807  1.00 96.19           C  
ATOM    854  C   LEU A 119      -7.727   9.663  11.418  1.00 96.19           C  
ATOM    855  CB  LEU A 119      -6.452  11.771  11.956  1.00 96.19           C  
ATOM    856  O   LEU A 119      -8.480   9.253  12.296  1.00 96.19           O  
ATOM    857  CG  LEU A 119      -5.319  12.399  12.781  1.00 96.19           C  
ATOM    858  CD1 LEU A 119      -5.328  13.916  12.586  1.00 96.19           C  
ATOM    859  CD2 LEU A 119      -5.489  12.128  14.278  1.00 96.19           C  
ATOM    860  N   MET A 120      -8.046   9.589  10.126  1.00 95.00           N  
ATOM    861  CA  MET A 120      -9.336   9.084   9.647  1.00 95.00           C  
ATOM    862  C   MET A 120      -9.406   7.553   9.585  1.00 95.00           C  
ATOM    863  CB  MET A 120      -9.602   9.651   8.253  1.00 95.00           C  
ATOM    864  O   MET A 120     -10.410   6.961   9.989  1.00 95.00           O  
ATOM    865  CG  MET A 120      -9.837  11.162   8.255  1.00 95.00           C  
ATOM    866  SD  MET A 120      -9.881  11.874   6.593  1.00 95.00           S  
ATOM    867  CE  MET A 120     -11.408  11.139   5.973  1.00 95.00           C  
ATOM    868  N   THR A 121      -8.366   6.901   9.059  1.00 91.81           N  
ATOM    869  CA  THR A 121      -8.444   5.505   8.588  1.00 91.81           C  
ATOM    870  C   THR A 121      -8.865   4.505   9.675  1.00 91.81           C  
ATOM    871  CB  THR A 121      -7.149   5.081   7.876  1.00 91.81           C  
ATOM    872  O   THR A 121      -9.865   3.808   9.467  1.00 91.81           O  
ATOM    873  CG2 THR A 121      -7.164   3.622   7.420  1.00 91.81           C  
ATOM    874  OG1 THR A 121      -7.007   5.872   6.728  1.00 91.81           O  
ATOM    875  N   PRO A 122      -8.224   4.452  10.862  1.00 90.00           N  
ATOM    876  CA  PRO A 122      -8.616   3.527  11.927  1.00 90.00           C  
ATOM    877  C   PRO A 122     -10.042   3.781  12.435  1.00 90.00           C  
ATOM    878  CB  PRO A 122      -7.594   3.738  13.053  1.00 90.00           C  
ATOM    879  O   PRO A 122     -10.743   2.845  12.827  1.00 90.00           O  
ATOM    880  CG  PRO A 122      -6.391   4.373  12.361  1.00 90.00           C  
ATOM    881  CD  PRO A 122      -7.058   5.212  11.282  1.00 90.00           C  
ATOM    882  N   GLN A 123     -10.496   5.039  12.388  1.00 92.25           N  
ATOM    883  CA  GLN A 123     -11.801   5.443  12.914  1.00 92.25           C  
ATOM    884  C   GLN A 123     -12.945   4.925  12.054  1.00 92.25           C  
ATOM    885  CB  GLN A 123     -11.907   6.971  13.061  1.00 92.25           C  
ATOM    886  O   GLN A 123     -13.994   4.585  12.594  1.00 92.25           O  
ATOM    887  CG  GLN A 123     -10.692   7.597  13.750  1.00 92.25           C  
ATOM    888  CD  GLN A 123     -10.301   6.910  15.049  1.00 92.25           C  
ATOM    889  NE2 GLN A 123      -9.023   6.817  15.331  1.00 92.25           N  
ATOM    890  OE1 GLN A 123     -11.120   6.406  15.800  1.00 92.25           O  
ATOM    891  N   THR A 124     -12.743   4.791  10.739  1.00 91.38           N  
ATOM    892  CA  THR A 124     -13.760   4.213   9.845  1.00 91.38           C  
ATOM    893  C   THR A 124     -14.133   2.793  10.272  1.00 91.38           C  
ATOM    894  CB  THR A 124     -13.335   4.243   8.366  1.00 91.38           C  
ATOM    895  O   THR A 124     -15.306   2.492  10.500  1.00 91.38           O  
ATOM    896  CG2 THR A 124     -13.020   5.645   7.854  1.00 91.38           C  
ATOM    897  OG1 THR A 124     -12.214   3.428   8.108  1.00 91.38           O  
ATOM    898  N   MET A 125     -13.128   1.944  10.493  1.00 85.94           N  
ATOM    899  CA  MET A 125     -13.314   0.556  10.904  1.00 85.94           C  
ATOM    900  C   MET A 125     -13.830   0.446  12.347  1.00 85.94           C  
ATOM    901  CB  MET A 125     -11.978  -0.170  10.718  1.00 85.94           C  
ATOM    902  O   MET A 125     -14.735  -0.350  12.621  1.00 85.94           O  
ATOM    903  CG  MET A 125     -12.133  -1.688  10.774  1.00 85.94           C  
ATOM    904  SD  MET A 125     -10.538  -2.541  10.703  1.00 85.94           S  
ATOM    905  CE  MET A 125     -11.125  -4.226  10.442  1.00 85.94           C  
ATOM    906  N   ALA A 126     -13.307   1.268  13.265  1.00 87.25           N  
ATOM    907  CA  ALA A 126     -13.754   1.301  14.658  1.00 87.25           C  
ATOM    908  C   ALA A 126     -15.228   1.727  14.778  1.00 87.25           C  
ATOM    909  CB  ALA A 126     -12.829   2.232  15.452  1.00 87.25           C  
ATOM    910  O   ALA A 126     -16.002   1.079  15.486  1.00 87.25           O  
ATOM    911  N   MET A 127     -15.642   2.762  14.039  1.00 90.00           N  
ATOM    912  CA  MET A 127     -17.021   3.253  14.010  1.00 90.00           C  
ATOM    913  C   MET A 127     -17.977   2.190  13.460  1.00 90.00           C  
ATOM    914  CB  MET A 127     -17.080   4.542  13.176  1.00 90.00           C  
ATOM    915  O   MET A 127     -18.994   1.904  14.089  1.00 90.00           O  
ATOM    916  CG  MET A 127     -18.413   5.284  13.313  1.00 90.00           C  
ATOM    917  SD  MET A 127     -18.648   6.119  14.901  1.00 90.00           S  
ATOM    918  CE  MET A 127     -17.575   7.564  14.681  1.00 90.00           C  
ATOM    919  N   ILE A 128     -17.633   1.535  12.343  1.00 88.94           N  
ATOM    920  CA  ILE A 128     -18.449   0.445  11.781  1.00 88.94           C  
ATOM    921  C   ILE A 128     -18.611  -0.689  12.803  1.00 88.94           C  
ATOM    922  CB  ILE A 128     -17.846  -0.060  10.448  1.00 88.94           C  
ATOM    923  O   ILE A 128     -19.724  -1.155  13.047  1.00 88.94           O  
ATOM    924  CG1 ILE A 128     -17.996   1.024   9.356  1.00 88.94           C  
ATOM    925  CG2 ILE A 128     -18.542  -1.357   9.990  1.00 88.94           C  
ATOM    926  CD1 ILE A 128     -17.150   0.766   8.102  1.00 88.94           C  
ATOM    927  N   THR A 129     -17.520  -1.094  13.454  1.00 83.44           N  
ATOM    928  CA  THR A 129     -17.530  -2.200  14.424  1.00 83.44           C  
ATOM    929  C   THR A 129     -18.354  -1.868  15.674  1.00 83.44           C  
ATOM    930  CB  THR A 129     -16.092  -2.578  14.814  1.00 83.44           C  
ATOM    931  O   THR A 129     -19.028  -2.744  16.220  1.00 83.44           O  
ATOM    932  CG2 THR A 129     -16.028  -3.847  15.666  1.00 83.44           C  
ATOM    933  OG1 THR A 129     -15.336  -2.841  13.655  1.00 83.44           O  
ATOM    934  N   ARG A 130     -18.334  -0.611  16.133  1.00 85.69           N  
ATOM    935  CA  ARG A 130     -19.075  -0.173  17.327  1.00 85.69           C  
ATOM    936  C   ARG A 130     -20.550   0.122  17.052  1.00 85.69           C  
ATOM    937  CB  ARG A 130     -18.376   1.037  17.963  1.00 85.69           C  
ATOM    938  O   ARG A 130     -21.376  -0.194  17.898  1.00 85.69           O  
ATOM    939  CG  ARG A 130     -17.062   0.653  18.663  1.00 85.69           C  
ATOM    940  CD  ARG A 130     -16.416   1.875  19.329  1.00 85.69           C  
ATOM    941  NE  ARG A 130     -15.187   1.505  20.053  1.00 85.69           N  
ATOM    942  NH1 ARG A 130     -14.263   3.599  20.364  1.00 85.69           N  
ATOM    943  NH2 ARG A 130     -13.145   1.763  20.945  1.00 85.69           N  
ATOM    944  CZ  ARG A 130     -14.210   2.302  20.444  1.00 85.69           C  
ATOM    945  N   VAL A 131     -20.894   0.682  15.891  1.00 88.94           N  
ATOM    946  CA  VAL A 131     -22.277   1.069  15.550  1.00 88.94           C  
ATOM    947  C   VAL A 131     -23.106  -0.127  15.072  1.00 88.94           C  
ATOM    948  CB  VAL A 131     -22.270   2.209  14.507  1.00 88.94           C  
ATOM    949  O   VAL A 131     -24.282  -0.257  15.433  1.00 88.94           O  
ATOM    950  CG1 VAL A 131     -23.675   2.565  14.010  1.00 88.94           C  
ATOM    951  CG2 VAL A 131     -21.663   3.489  15.099  1.00 88.94           C  
ATOM    952  N   PHE A 132     -22.514  -1.018  14.268  1.00 85.81           N  
ATOM    953  CA  PHE A 132     -23.236  -2.151  13.695  1.00 85.81           C  
ATOM    954  C   PHE A 132     -23.218  -3.376  14.621  1.00 85.81           C  
ATOM    955  CB  PHE A 132     -22.729  -2.504  12.291  1.00 85.81           C  
ATOM    956  O   PHE A 132     -22.163  -3.750  15.151  1.00 85.81           O  
ATOM    957  CG  PHE A 132     -23.134  -1.499  11.231  1.00 85.81           C  
ATOM    958  CD1 PHE A 132     -24.219  -1.774  10.375  1.00 85.81           C  
ATOM    959  CD2 PHE A 132     -22.430  -0.289  11.095  1.00 85.81           C  
ATOM    960  CE1 PHE A 132     -24.589  -0.849   9.382  1.00 85.81           C  
ATOM    961  CE2 PHE A 132     -22.795   0.631  10.101  1.00 85.81           C  
ATOM    962  CZ  PHE A 132     -23.870   0.350   9.245  1.00 85.81           C  
ATOM    963  N   PRO A 133     -24.368  -4.062  14.776  1.00 80.75           N  
ATOM    964  CA  PRO A 133     -24.414  -5.335  15.481  1.00 80.75           C  
ATOM    965  C   PRO A 133     -23.594  -6.394  14.722  1.00 80.75           C  
ATOM    966  CB  PRO A 133     -25.897  -5.703  15.554  1.00 80.75           C  
ATOM    967  O   PRO A 133     -23.509  -6.308  13.492  1.00 80.75           O  
ATOM    968  CG  PRO A 133     -26.472  -5.067  14.291  1.00 80.75           C  
ATOM    969  CD  PRO A 133     -25.663  -3.778  14.166  1.00 80.75           C  
ATOM    970  N   PRO A 134     -23.031  -7.410  15.409  1.00 75.81           N  
ATOM    971  CA  PRO A 134     -22.144  -8.410  14.806  1.00 75.81           C  
ATOM    972  C   PRO A 134     -22.651  -9.018  13.491  1.00 75.81           C  
ATOM    973  CB  PRO A 134     -21.961  -9.481  15.885  1.00 75.81           C  
ATOM    974  O   PRO A 134     -21.870  -9.194  12.567  1.00 75.81           O  
ATOM    975  CG  PRO A 134     -22.087  -8.688  17.184  1.00 75.81           C  
ATOM    976  CD  PRO A 134     -23.142  -7.639  16.845  1.00 75.81           C  
ATOM    977  N   GLN A 135     -23.962  -9.244  13.374  1.00 75.12           N  
ATOM    978  CA  GLN A 135     -24.624  -9.869  12.220  1.00 75.12           C  
ATOM    979  C   GLN A 135     -24.769  -8.953  10.994  1.00 75.12           C  
ATOM    980  CB  GLN A 135     -26.030 -10.352  12.629  1.00 75.12           C  
ATOM    981  O   GLN A 135     -25.273  -9.389   9.966  1.00 75.12           O  
ATOM    982  CG  GLN A 135     -26.073 -11.313  13.829  1.00 75.12           C  
ATOM    983  CD  GLN A 135     -25.941 -10.645  15.197  1.00 75.12           C  
ATOM    984  NE2 GLN A 135     -25.794 -11.420  16.247  1.00 75.12           N  
ATOM    985  OE1 GLN A 135     -25.947  -9.429  15.353  1.00 75.12           O  
ATOM    986  N   LYS A 136     -24.445  -7.661  11.118  1.00 80.19           N  
ATOM    987  CA  LYS A 136     -24.489  -6.687  10.012  1.00 80.19           C  
ATOM    988  C   LYS A 136     -23.132  -6.034   9.751  1.00 80.19           C  
ATOM    989  CB  LYS A 136     -25.584  -5.633  10.257  1.00 80.19           C  
ATOM    990  O   LYS A 136     -23.023  -5.210   8.841  1.00 80.19           O  
ATOM    991  CG  LYS A 136     -26.985  -6.252  10.349  1.00 80.19           C  
ATOM    992  CD  LYS A 136     -28.080  -5.178  10.324  1.00 80.19           C  
ATOM    993  CE  LYS A 136     -29.442  -5.878  10.415  1.00 80.19           C  
ATOM    994  NZ  LYS A 136     -30.572  -4.968  10.107  1.00 80.19           N  
ATOM    995  N   ARG A 137     -22.108  -6.372  10.547  1.00 81.81           N  
ATOM    996  CA  ARG A 137     -20.747  -5.840  10.391  1.00 81.81           C  
ATOM    997  C   ARG A 137     -20.132  -6.291   9.076  1.00 81.81           C  
ATOM    998  CB  ARG A 137     -19.844  -6.276  11.551  1.00 81.81           C  
ATOM    999  O   ARG A 137     -19.517  -5.462   8.414  1.00 81.81           O  
ATOM   1000  CG  ARG A 137     -20.168  -5.533  12.849  1.00 81.81           C  
ATOM   1001  CD  ARG A 137     -19.263  -6.037  13.971  1.00 81.81           C  
ATOM   1002  NE  ARG A 137     -19.690  -5.500  15.272  1.00 81.81           N  
ATOM   1003  NH1 ARG A 137     -18.354  -6.828  16.588  1.00 81.81           N  
ATOM   1004  NH2 ARG A 137     -19.601  -5.220  17.514  1.00 81.81           N  
ATOM   1005  CZ  ARG A 137     -19.219  -5.860  16.450  1.00 81.81           C  
ATOM   1006  N   GLY A 138     -20.344  -7.548   8.674  1.00 77.56           N  
ATOM   1007  CA  GLY A 138     -19.847  -8.082   7.408  1.00 77.56           C  
ATOM   1008  C   GLY A 138     -20.355  -7.271   6.221  1.00 77.56           C  
ATOM   1009  O   GLY A 138     -19.560  -6.758   5.437  1.00 77.56           O  
ATOM   1010  N   ALA A 139     -21.670  -7.052   6.134  1.00 80.81           N  
ATOM   1011  CA  ALA A 139     -22.262  -6.211   5.092  1.00 80.81           C  
ATOM   1012  C   ALA A 139     -21.733  -4.759   5.092  1.00 80.81           C  
ATOM   1013  CB  ALA A 139     -23.785  -6.258   5.251  1.00 80.81           C  
ATOM   1014  O   ALA A 139     -21.412  -4.227   4.029  1.00 80.81           O  
ATOM   1015  N   ALA A 140     -21.603  -4.122   6.261  1.00 85.38           N  
ATOM   1016  CA  ALA A 140     -21.098  -2.749   6.373  1.00 85.38           C  
ATOM   1017  C   ALA A 140     -19.615  -2.629   5.967  1.00 85.38           C  
ATOM   1018  CB  ALA A 140     -21.344  -2.274   7.809  1.00 85.38           C  
ATOM   1019  O   ALA A 140     -19.251  -1.742   5.195  1.00 85.38           O  
ATOM   1020  N   LEU A 141     -18.771  -3.565   6.416  1.00 82.88           N  
ATOM   1021  CA  LEU A 141     -17.373  -3.678   5.989  1.00 82.88           C  
ATOM   1022  C   LEU A 141     -17.255  -4.087   4.512  1.00 82.88           C  
ATOM   1023  CB  LEU A 141     -16.632  -4.679   6.895  1.00 82.88           C  
ATOM   1024  O   LEU A 141     -16.273  -3.753   3.862  1.00 82.88           O  
ATOM   1025  CG  LEU A 141     -16.425  -4.195   8.344  1.00 82.88           C  
ATOM   1026  CD1 LEU A 141     -15.883  -5.342   9.193  1.00 82.88           C  
ATOM   1027  CD2 LEU A 141     -15.434  -3.031   8.438  1.00 82.88           C  
ATOM   1028  N   GLY A 142     -18.264  -4.776   3.968  1.00 80.62           N  
ATOM   1029  CA  GLY A 142     -18.456  -5.048   2.537  1.00 80.62           C  
ATOM   1030  C   GLY A 142     -18.553  -3.776   1.712  1.00 80.62           C  
ATOM   1031  O   GLY A 142     -17.786  -3.595   0.769  1.00 80.62           O  
ATOM   1032  N   VAL A 143     -19.450  -2.870   2.108  1.00 84.94           N  
ATOM   1033  CA  VAL A 143     -19.587  -1.553   1.468  1.00 84.94           C  
ATOM   1034  C   VAL A 143     -18.289  -0.759   1.610  1.00 84.94           C  
ATOM   1035  CB  VAL A 143     -20.787  -0.776   2.041  1.00 84.94           C  
ATOM   1036  O   VAL A 143     -17.768  -0.274   0.612  1.00 84.94           O  
ATOM   1037  CG1 VAL A 143     -20.904   0.628   1.435  1.00 84.94           C  
ATOM   1038  CG2 VAL A 143     -22.105  -1.511   1.755  1.00 84.94           C  
ATOM   1039  N   TRP A 144     -17.706  -0.708   2.810  1.00 85.81           N  
ATOM   1040  CA  TRP A 144     -16.424  -0.033   3.041  1.00 85.81           C  
ATOM   1041  C   TRP A 144     -15.287  -0.600   2.173  1.00 85.81           C  
ATOM   1042  CB  TRP A 144     -16.093  -0.138   4.530  1.00 85.81           C  
ATOM   1043  O   TRP A 144     -14.523   0.156   1.584  1.00 85.81           O  
ATOM   1044  CG  TRP A 144     -14.786   0.462   4.936  1.00 85.81           C  
ATOM   1045  CD1 TRP A 144     -14.581   1.751   5.289  1.00 85.81           C  
ATOM   1046  CD2 TRP A 144     -13.477  -0.187   5.003  1.00 85.81           C  
ATOM   1047  CE2 TRP A 144     -12.517   0.785   5.408  1.00 85.81           C  
ATOM   1048  CE3 TRP A 144     -13.003  -1.497   4.759  1.00 85.81           C  
ATOM   1049  NE1 TRP A 144     -13.245   1.939   5.587  1.00 85.81           N  
ATOM   1050  CH2 TRP A 144     -10.717  -0.826   5.308  1.00 85.81           C  
ATOM   1051  CZ2 TRP A 144     -11.159   0.482   5.565  1.00 85.81           C  
ATOM   1052  CZ3 TRP A 144     -11.638  -1.812   4.906  1.00 85.81           C  
ATOM   1053  N   GLY A 145     -15.206  -1.924   2.019  1.00 77.06           N  
ATOM   1054  CA  GLY A 145     -14.221  -2.573   1.153  1.00 77.06           C  
ATOM   1055  C   GLY A 145     -14.465  -2.312  -0.336  1.00 77.06           C  
ATOM   1056  O   GLY A 145     -13.510  -2.127  -1.085  1.00 77.06           O  
ATOM   1057  N   SER A 146     -15.729  -2.233  -0.769  1.00 79.00           N  
ATOM   1058  CA  SER A 146     -16.076  -1.942  -2.169  1.00 79.00           C  
ATOM   1059  C   SER A 146     -15.603  -0.553  -2.615  1.00 79.00           C  
ATOM   1060  CB  SER A 146     -17.584  -2.106  -2.393  1.00 79.00           C  
ATOM   1061  O   SER A 146     -15.193  -0.377  -3.761  1.00 79.00           O  
ATOM   1062  OG  SER A 146     -18.336  -1.033  -1.856  1.00 79.00           O  
ATOM   1063  N   VAL A 147     -15.565   0.407  -1.683  1.00 84.12           N  
ATOM   1064  CA  VAL A 147     -15.053   1.762  -1.919  1.00 84.12           C  
ATOM   1065  C   VAL A 147     -13.585   1.743  -2.343  1.00 84.12           C  
ATOM   1066  CB  VAL A 147     -15.226   2.619  -0.656  1.00 84.12           C  
ATOM   1067  O   VAL A 147     -13.221   2.495  -3.241  1.00 84.12           O  
ATOM   1068  CG1 VAL A 147     -14.550   3.978  -0.777  1.00 84.12           C  
ATOM   1069  CG2 VAL A 147     -16.703   2.866  -0.338  1.00 84.12           C  
ATOM   1070  N   ALA A 148     -12.753   0.867  -1.763  1.00 73.88           N  
ATOM   1071  CA  ALA A 148     -11.352   0.740  -2.176  1.00 73.88           C  
ATOM   1072  C   ALA A 148     -11.234   0.307  -3.646  1.00 73.88           C  
ATOM   1073  CB  ALA A 148     -10.626  -0.264  -1.272  1.00 73.88           C  
ATOM   1074  O   ALA A 148     -10.419   0.850  -4.389  1.00 73.88           O  
ATOM   1075  N   GLY A 149     -12.078  -0.636  -4.081  1.00 71.25           N  
ATOM   1076  CA  GLY A 149     -12.131  -1.090  -5.473  1.00 71.25           C  
ATOM   1077  C   GLY A 149     -12.503   0.032  -6.446  1.00 71.25           C  
ATOM   1078  O   GLY A 149     -11.815   0.230  -7.445  1.00 71.25           O  
ATOM   1079  N   VAL A 150     -13.539   0.814  -6.120  1.00 78.94           N  
ATOM   1080  CA  VAL A 150     -13.960   1.968  -6.936  1.00 78.94           C  
ATOM   1081  C   VAL A 150     -12.869   3.044  -6.967  1.00 78.94           C  
ATOM   1082  CB  VAL A 150     -15.300   2.545  -6.435  1.00 78.94           C  
ATOM   1083  O   VAL A 150     -12.498   3.506  -8.042  1.00 78.94           O  
ATOM   1084  CG1 VAL A 150     -15.753   3.760  -7.256  1.00 78.94           C  
ATOM   1085  CG2 VAL A 150     -16.422   1.500  -6.531  1.00 78.94           C  
ATOM   1086  N   ALA A 151     -12.296   3.389  -5.811  1.00 81.62           N  
ATOM   1087  CA  ALA A 151     -11.262   4.415  -5.700  1.00 81.62           C  
ATOM   1088  C   ALA A 151      -9.994   4.087  -6.504  1.00 81.62           C  
ATOM   1089  CB  ALA A 151     -10.922   4.590  -4.221  1.00 81.62           C  
ATOM   1090  O   ALA A 151      -9.403   4.984  -7.101  1.00 81.62           O  
ATOM   1091  N   THR A 152      -9.617   2.802  -6.569  1.00 70.19           N  
ATOM   1092  CA  THR A 152      -8.449   2.326  -7.335  1.00 70.19           C  
ATOM   1093  C   THR A 152      -8.572   2.661  -8.825  1.00 70.19           C  
ATOM   1094  CB  THR A 152      -8.270   0.803  -7.178  1.00 70.19           C  
ATOM   1095  O   THR A 152      -7.573   2.952  -9.472  1.00 70.19           O  
ATOM   1096  CG2 THR A 152      -6.994   0.275  -7.837  1.00 70.19           C  
ATOM   1097  OG1 THR A 152      -8.170   0.434  -5.820  1.00 70.19           O  
ATOM   1098  N   ILE A 153      -9.792   2.638  -9.374  1.00 71.81           N  
ATOM   1099  CA  ILE A 153     -10.067   3.043 -10.761  1.00 71.81           C  
ATOM   1100  C   ILE A 153     -10.168   4.560 -10.875  1.00 71.81           C  
ATOM   1101  CB  ILE A 153     -11.380   2.401 -11.253  1.00 71.81           C  
ATOM   1102  O   ILE A 153      -9.655   5.147 -11.828  1.00 71.81           O  
ATOM   1103  CG1 ILE A 153     -11.238   0.876 -11.418  1.00 71.81           C  
ATOM   1104  CG2 ILE A 153     -11.834   3.052 -12.575  1.00 71.81           C  
ATOM   1105  CD1 ILE A 153     -12.612   0.185 -11.440  1.00 71.81           C  
ATOM   1106  N   THR A 154     -10.876   5.192  -9.936  1.00 82.19           N  
ATOM   1107  CA  THR A 154     -11.152   6.623 -10.033  1.00 82.19           C  
ATOM   1108  C   THR A 154      -9.866   7.436 -10.047  1.00 82.19           C  
ATOM   1109  CB  THR A 154     -12.080   7.112  -8.915  1.00 82.19           C  
ATOM   1110  O   THR A 154      -9.797   8.378 -10.823  1.00 82.19           O  
ATOM   1111  CG2 THR A 154     -12.461   8.576  -9.144  1.00 82.19           C  
ATOM   1112  OG1 THR A 154     -13.276   6.365  -8.897  1.00 82.19           O  
ATOM   1113  N   GLY A 155      -8.842   7.052  -9.278  1.00 81.00           N  
ATOM   1114  CA  GLY A 155      -7.557   7.754  -9.246  1.00 81.00           C  
ATOM   1115  C   GLY A 155      -6.933   7.954 -10.629  1.00 81.00           C  
ATOM   1116  O   GLY A 155      -6.854   9.094 -11.075  1.00 81.00           O  
ATOM   1117  N   PRO A 156      -6.525   6.891 -11.347  1.00 76.56           N  
ATOM   1118  CA  PRO A 156      -5.893   7.039 -12.655  1.00 76.56           C  
ATOM   1119  C   PRO A 156      -6.763   7.733 -13.709  1.00 76.56           C  
ATOM   1120  CB  PRO A 156      -5.501   5.623 -13.085  1.00 76.56           C  
ATOM   1121  O   PRO A 156      -6.271   8.583 -14.446  1.00 76.56           O  
ATOM   1122  CG  PRO A 156      -5.278   4.918 -11.749  1.00 76.56           C  
ATOM   1123  CD  PRO A 156      -6.365   5.528 -10.867  1.00 76.56           C  
ATOM   1124  N   VAL A 157      -8.057   7.398 -13.767  1.00 81.12           N  
ATOM   1125  CA  VAL A 157      -8.981   7.947 -14.775  1.00 81.12           C  
ATOM   1126  C   VAL A 157      -9.233   9.435 -14.539  1.00 81.12           C  
ATOM   1127  CB  VAL A 157     -10.309   7.163 -14.774  1.00 81.12           C  
ATOM   1128  O   VAL A 157      -9.132  10.238 -15.464  1.00 81.12           O  
ATOM   1129  CG1 VAL A 157     -11.345   7.759 -15.737  1.00 81.12           C  
ATOM   1130  CG2 VAL A 157     -10.081   5.701 -15.186  1.00 81.12           C  
ATOM   1131  N   LEU A 158      -9.544   9.807 -13.296  1.00 83.94           N  
ATOM   1132  CA  LEU A 158      -9.800  11.195 -12.927  1.00 83.94           C  
ATOM   1133  C   LEU A 158      -8.510  12.016 -12.963  1.00 83.94           C  
ATOM   1134  CB  LEU A 158     -10.466  11.208 -11.543  1.00 83.94           C  
ATOM   1135  O   LEU A 158      -8.528  13.143 -13.435  1.00 83.94           O  
ATOM   1136  CG  LEU A 158     -11.016  12.559 -11.070  1.00 83.94           C  
ATOM   1137  CD1 LEU A 158     -12.039  13.155 -12.040  1.00 83.94           C  
ATOM   1138  CD2 LEU A 158     -11.704  12.331  -9.722  1.00 83.94           C  
ATOM   1139  N   GLY A 159      -7.389  11.442 -12.525  1.00 82.69           N  
ATOM   1140  CA  GLY A 159      -6.075  12.081 -12.564  1.00 82.69           C  
ATOM   1141  C   GLY A 159      -5.629  12.422 -13.974  1.00 82.69           C  
ATOM   1142  O   GLY A 159      -5.273  13.568 -14.218  1.00 82.69           O  
ATOM   1143  N   GLY A 160      -5.710  11.463 -14.903  1.00 78.06           N  
ATOM   1144  CA  GLY A 160      -5.373  11.702 -16.308  1.00 78.06           C  
ATOM   1145  C   GLY A 160      -6.217  12.825 -16.905  1.00 78.06           C  
ATOM   1146  O   GLY A 160      -5.671  13.797 -17.415  1.00 78.06           O  
ATOM   1147  N   LEU A 161      -7.541  12.756 -16.725  1.00 83.75           N  
ATOM   1148  CA  LEU A 161      -8.457  13.787 -17.216  1.00 83.75           C  
ATOM   1149  C   LEU A 161      -8.145  15.176 -16.638  1.00 83.75           C  
ATOM   1150  CB  LEU A 161      -9.898  13.359 -16.883  1.00 83.75           C  
ATOM   1151  O   LEU A 161      -8.129  16.156 -17.377  1.00 83.75           O  
ATOM   1152  CG  LEU A 161     -10.972  14.365 -17.341  1.00 83.75           C  
ATOM   1153  CD1 LEU A 161     -11.030  14.495 -18.863  1.00 83.75           C  
ATOM   1154  CD2 LEU A 161     -12.344  13.909 -16.842  1.00 83.75           C  
ATOM   1155  N   LEU A 162      -7.924  15.283 -15.325  1.00 88.06           N  
ATOM   1156  CA  LEU A 162      -7.682  16.571 -14.669  1.00 88.06           C  
ATOM   1157  C   LEU A 162      -6.343  17.183 -15.096  1.00 88.06           C  
ATOM   1158  CB  LEU A 162      -7.751  16.401 -13.142  1.00 88.06           C  
ATOM   1159  O   LEU A 162      -6.304  18.358 -15.462  1.00 88.06           O  
ATOM   1160  CG  LEU A 162      -9.164  16.132 -12.590  1.00 88.06           C  
ATOM   1161  CD1 LEU A 162      -9.066  15.839 -11.093  1.00 88.06           C  
ATOM   1162  CD2 LEU A 162     -10.122  17.306 -12.792  1.00 88.06           C  
ATOM   1163  N   VAL A 163      -5.277  16.378 -15.110  1.00 85.25           N  
ATOM   1164  CA  VAL A 163      -3.935  16.821 -15.513  1.00 85.25           C  
ATOM   1165  C   VAL A 163      -3.921  17.276 -16.974  1.00 85.25           C  
ATOM   1166  CB  VAL A 163      -2.897  15.705 -15.268  1.00 85.25           C  
ATOM   1167  O   VAL A 163      -3.296  18.288 -17.275  1.00 85.25           O  
ATOM   1168  CG1 VAL A 163      -1.502  16.056 -15.801  1.00 85.25           C  
ATOM   1169  CG2 VAL A 163      -2.719  15.422 -13.769  1.00 85.25           C  
ATOM   1170  N   GLU A 164      -4.627  16.578 -17.869  1.00 80.31           N  
ATOM   1171  CA  GLU A 164      -4.678  16.917 -19.299  1.00 80.31           C  
ATOM   1172  C   GLU A 164      -5.545  18.147 -19.617  1.00 80.31           C  
ATOM   1173  CB  GLU A 164      -5.190  15.707 -20.103  1.00 80.31           C  
ATOM   1174  O   GLU A 164      -5.299  18.813 -20.621  1.00 80.31           O  
ATOM   1175  CG  GLU A 164      -4.153  14.574 -20.216  1.00 80.31           C  
ATOM   1176  CD  GLU A 164      -4.684  13.319 -20.938  1.00 80.31           C  
ATOM   1177  OE1 GLU A 164      -3.922  12.325 -21.002  1.00 80.31           O  
ATOM   1178  OE2 GLU A 164      -5.839  13.333 -21.426  1.00 80.31           O  
ATOM   1179  N   THR A 165      -6.564  18.459 -18.805  1.00 86.81           N  
ATOM   1180  CA  THR A 165      -7.568  19.486 -19.156  1.00 86.81           C  
ATOM   1181  C   THR A 165      -7.446  20.791 -18.381  1.00 86.81           C  
ATOM   1182  CB  THR A 165      -9.005  18.967 -19.011  1.00 86.81           C  
ATOM   1183  O   THR A 165      -7.563  21.861 -18.974  1.00 86.81           O  
ATOM   1184  CG2 THR A 165      -9.320  17.827 -19.978  1.00 86.81           C  
ATOM   1185  OG1 THR A 165      -9.271  18.504 -17.707  1.00 86.81           O  
ATOM   1186  N   VAL A 166      -7.265  20.722 -17.060  1.00 90.19           N  
ATOM   1187  CA  VAL A 166      -7.409  21.882 -16.161  1.00 90.19           C  
ATOM   1188  C   VAL A 166      -6.167  22.167 -15.321  1.00 90.19           C  
ATOM   1189  CB  VAL A 166      -8.654  21.748 -15.263  1.00 90.19           C  
ATOM   1190  O   VAL A 166      -6.093  23.233 -14.716  1.00 90.19           O  
ATOM   1191  CG1 VAL A 166      -9.951  21.848 -16.074  1.00 90.19           C  
ATOM   1192  CG2 VAL A 166      -8.682  20.437 -14.466  1.00 90.19           C  
ATOM   1193  N   GLY A 167      -5.202  21.246 -15.291  1.00 89.12           N  
ATOM   1194  CA  GLY A 167      -3.940  21.388 -14.564  1.00 89.12           C  
ATOM   1195  C   GLY A 167      -3.754  20.338 -13.471  1.00 89.12           C  
ATOM   1196  O   GLY A 167      -4.699  19.683 -13.020  1.00 89.12           O  
ATOM   1197  N   TRP A 168      -2.506  20.162 -13.037  1.00 92.25           N  
ATOM   1198  CA  TRP A 168      -2.146  19.164 -12.027  1.00 92.25           C  
ATOM   1199  C   TRP A 168      -2.678  19.532 -10.638  1.00 92.25           C  
ATOM   1200  CB  TRP A 168      -0.623  18.979 -12.004  1.00 92.25           C  
ATOM   1201  O   TRP A 168      -2.946  18.645  -9.839  1.00 92.25           O  
ATOM   1202  CG  TRP A 168       0.136  20.182 -11.535  1.00 92.25           C  
ATOM   1203  CD1 TRP A 168       0.589  21.186 -12.322  1.00 92.25           C  
ATOM   1204  CD2 TRP A 168       0.417  20.598 -10.161  1.00 92.25           C  
ATOM   1205  CE2 TRP A 168       1.062  21.868 -10.199  1.00 92.25           C  
ATOM   1206  CE3 TRP A 168       0.130  20.062  -8.884  1.00 92.25           C  
ATOM   1207  NE1 TRP A 168       1.110  22.193 -11.534  1.00 92.25           N  
ATOM   1208  CH2 TRP A 168       1.125  22.003  -7.786  1.00 92.25           C  
ATOM   1209  CZ2 TRP A 168       1.423  22.563  -9.038  1.00 92.25           C  
ATOM   1210  CZ3 TRP A 168       0.486  20.754  -7.708  1.00 92.25           C  
ATOM   1211  N   GLU A 169      -2.896  20.811 -10.349  1.00 94.81           N  
ATOM   1212  CA  GLU A 169      -3.389  21.322  -9.067  1.00 94.81           C  
ATOM   1213  C   GLU A 169      -4.763  20.727  -8.717  1.00 94.81           C  
ATOM   1214  CB  GLU A 169      -3.507  22.857  -9.130  1.00 94.81           C  
ATOM   1215  O   GLU A 169      -5.083  20.452  -7.554  1.00 94.81           O  
ATOM   1216  CG  GLU A 169      -2.211  23.619  -9.477  1.00 94.81           C  
ATOM   1217  CD  GLU A 169      -1.890  23.742 -10.983  1.00 94.81           C  
ATOM   1218  OE1 GLU A 169      -0.954  24.502 -11.315  1.00 94.81           O  
ATOM   1219  OE2 GLU A 169      -2.557  23.071 -11.809  1.00 94.81           O  
ATOM   1220  N   TRP A 170      -5.571  20.450  -9.744  1.00 94.25           N  
ATOM   1221  CA  TRP A 170      -6.917  19.906  -9.599  1.00 94.25           C  
ATOM   1222  C   TRP A 170      -6.957  18.477  -9.073  1.00 94.25           C  
ATOM   1223  CB  TRP A 170      -7.662  20.027 -10.922  1.00 94.25           C  
ATOM   1224  O   TRP A 170      -7.969  18.092  -8.481  1.00 94.25           O  
ATOM   1225  CG  TRP A 170      -8.115  21.417 -11.204  1.00 94.25           C  
ATOM   1226  CD1 TRP A 170      -7.438  22.347 -11.911  1.00 94.25           C  
ATOM   1227  CD2 TRP A 170      -9.334  22.068 -10.743  1.00 94.25           C  
ATOM   1228  CE2 TRP A 170      -9.346  23.405 -11.239  1.00 94.25           C  
ATOM   1229  CE3 TRP A 170     -10.424  21.659  -9.943  1.00 94.25           C  
ATOM   1230  NE1 TRP A 170      -8.169  23.516 -11.953  1.00 94.25           N  
ATOM   1231  CH2 TRP A 170     -11.470  23.855 -10.165  1.00 94.25           C  
ATOM   1232  CZ2 TRP A 170     -10.397  24.291 -10.964  1.00 94.25           C  
ATOM   1233  CZ3 TRP A 170     -11.481  22.543  -9.654  1.00 94.25           C  
ATOM   1234  N   ILE A 171      -5.860  17.717  -9.186  1.00 92.12           N  
ATOM   1235  CA  ILE A 171      -5.761  16.398  -8.544  1.00 92.12           C  
ATOM   1236  C   ILE A 171      -5.850  16.507  -7.017  1.00 92.12           C  
ATOM   1237  CB  ILE A 171      -4.491  15.627  -8.968  1.00 92.12           C  
ATOM   1238  O   ILE A 171      -6.225  15.542  -6.355  1.00 92.12           O  
ATOM   1239  CG1 ILE A 171      -3.234  16.071  -8.179  1.00 92.12           C  
ATOM   1240  CG2 ILE A 171      -4.352  15.605 -10.503  1.00 92.12           C  
ATOM   1241  CD1 ILE A 171      -1.894  15.629  -8.771  1.00 92.12           C  
ATOM   1242  N   PHE A 172      -5.548  17.685  -6.462  1.00 94.81           N  
ATOM   1243  CA  PHE A 172      -5.721  17.994  -5.049  1.00 94.81           C  
ATOM   1244  C   PHE A 172      -7.034  18.738  -4.789  1.00 94.81           C  
ATOM   1245  CB  PHE A 172      -4.511  18.786  -4.553  1.00 94.81           C  
ATOM   1246  O   PHE A 172      -7.769  18.380  -3.866  1.00 94.81           O  
ATOM   1247  CG  PHE A 172      -3.187  18.072  -4.726  1.00 94.81           C  
ATOM   1248  CD1 PHE A 172      -2.905  16.940  -3.940  1.00 94.81           C  
ATOM   1249  CD2 PHE A 172      -2.246  18.519  -5.674  1.00 94.81           C  
ATOM   1250  CE1 PHE A 172      -1.692  16.252  -4.101  1.00 94.81           C  
ATOM   1251  CE2 PHE A 172      -1.031  17.829  -5.832  1.00 94.81           C  
ATOM   1252  CZ  PHE A 172      -0.753  16.696  -5.048  1.00 94.81           C  
ATOM   1253  N   PHE A 173      -7.399  19.720  -5.625  1.00 95.69           N  
ATOM   1254  CA  PHE A 173      -8.647  20.472  -5.426  1.00 95.69           C  
ATOM   1255  C   PHE A 173      -9.905  19.604  -5.487  1.00 95.69           C  
ATOM   1256  CB  PHE A 173      -8.776  21.639  -6.408  1.00 95.69           C  
ATOM   1257  O   PHE A 173     -10.888  19.927  -4.822  1.00 95.69           O  
ATOM   1258  CG  PHE A 173      -7.704  22.706  -6.313  1.00 95.69           C  
ATOM   1259  CD1 PHE A 173      -7.167  23.096  -5.066  1.00 95.69           C  
ATOM   1260  CD2 PHE A 173      -7.268  23.347  -7.488  1.00 95.69           C  
ATOM   1261  CE1 PHE A 173      -6.185  24.098  -5.005  1.00 95.69           C  
ATOM   1262  CE2 PHE A 173      -6.298  24.360  -7.419  1.00 95.69           C  
ATOM   1263  CZ  PHE A 173      -5.754  24.732  -6.180  1.00 95.69           C  
ATOM   1264  N   VAL A 174      -9.877  18.472  -6.196  1.00 93.38           N  
ATOM   1265  CA  VAL A 174     -10.994  17.516  -6.233  1.00 93.38           C  
ATOM   1266  C   VAL A 174     -11.366  16.960  -4.852  1.00 93.38           C  
ATOM   1267  CB  VAL A 174     -10.670  16.387  -7.224  1.00 93.38           C  
ATOM   1268  O   VAL A 174     -12.533  16.650  -4.601  1.00 93.38           O  
ATOM   1269  CG1 VAL A 174      -9.596  15.416  -6.718  1.00 93.38           C  
ATOM   1270  CG2 VAL A 174     -11.928  15.603  -7.587  1.00 93.38           C  
ATOM   1271  N   ASN A 175     -10.414  16.901  -3.916  1.00 94.69           N  
ATOM   1272  CA  ASN A 175     -10.677  16.458  -2.549  1.00 94.69           C  
ATOM   1273  C   ASN A 175     -11.470  17.492  -1.740  1.00 94.69           C  
ATOM   1274  CB  ASN A 175      -9.347  16.146  -1.853  1.00 94.69           C  
ATOM   1275  O   ASN A 175     -12.122  17.124  -0.770  1.00 94.69           O  
ATOM   1276  CG  ASN A 175      -8.631  14.949  -2.446  1.00 94.69           C  
ATOM   1277  ND2 ASN A 175      -7.346  15.075  -2.663  1.00 94.69           N  
ATOM   1278  OD1 ASN A 175      -9.214  13.900  -2.668  1.00 94.69           O  
ATOM   1279  N   ILE A 176     -11.457  18.772  -2.119  1.00 96.12           N  
ATOM   1280  CA  ILE A 176     -12.109  19.853  -1.366  1.00 96.12           C  
ATOM   1281  C   ILE A 176     -13.637  19.735  -1.354  1.00 96.12           C  
ATOM   1282  CB  ILE A 176     -11.623  21.245  -1.830  1.00 96.12           C  
ATOM   1283  O   ILE A 176     -14.207  19.681  -0.259  1.00 96.12           O  
ATOM   1284  CG1 ILE A 176     -10.086  21.345  -1.851  1.00 96.12           C  
ATOM   1285  CG2 ILE A 176     -12.219  22.352  -0.942  1.00 96.12           C  
ATOM   1286  CD1 ILE A 176      -9.396  20.990  -0.536  1.00 96.12           C  
ATOM   1287  N   PRO A 177     -14.340  19.645  -2.504  1.00 96.06           N  
ATOM   1288  CA  PRO A 177     -15.789  19.471  -2.491  1.00 96.06           C  
ATOM   1289  C   PRO A 177     -16.192  18.138  -1.847  1.00 96.06           C  
ATOM   1290  CB  PRO A 177     -16.226  19.574  -3.957  1.00 96.06           C  
ATOM   1291  O   PRO A 177     -17.152  18.093  -1.077  1.00 96.06           O  
ATOM   1292  CG  PRO A 177     -14.984  19.171  -4.747  1.00 96.06           C  
ATOM   1293  CD  PRO A 177     -13.851  19.698  -3.877  1.00 96.06           C  
ATOM   1294  N   VAL A 178     -15.434  17.063  -2.092  1.00 95.38           N  
ATOM   1295  CA  VAL A 178     -15.685  15.745  -1.486  1.00 95.38           C  
ATOM   1296  C   VAL A 178     -15.521  15.805   0.034  1.00 95.38           C  
ATOM   1297  CB  VAL A 178     -14.761  14.673  -2.099  1.00 95.38           C  
ATOM   1298  O   VAL A 178     -16.393  15.332   0.765  1.00 95.38           O  
ATOM   1299  CG1 VAL A 178     -14.976  13.297  -1.452  1.00 95.38           C  
ATOM   1300  CG2 VAL A 178     -15.029  14.522  -3.602  1.00 95.38           C  
ATOM   1301  N   GLY A 179     -14.449  16.432   0.514  1.00 96.19           N  
ATOM   1302  CA  GLY A 179     -14.151  16.629   1.927  1.00 96.19           C  
ATOM   1303  C   GLY A 179     -15.203  17.482   2.629  1.00 96.19           C  
ATOM   1304  O   GLY A 179     -15.657  17.117   3.712  1.00 96.19           O  
ATOM   1305  N   ALA A 180     -15.681  18.553   1.988  1.00 97.44           N  
ATOM   1306  CA  ALA A 180     -16.759  19.392   2.512  1.00 97.44           C  
ATOM   1307  C   ALA A 180     -18.080  18.617   2.662  1.00 97.44           C  
ATOM   1308  CB  ALA A 180     -16.919  20.610   1.594  1.00 97.44           C  
ATOM   1309  O   ALA A 180     -18.719  18.674   3.717  1.00 97.44           O  
ATOM   1310  N   VAL A 181     -18.469  17.837   1.645  1.00 97.81           N  
ATOM   1311  CA  VAL A 181     -19.667  16.980   1.698  1.00 97.81           C  
ATOM   1312  C   VAL A 181     -19.513  15.891   2.760  1.00 97.81           C  
ATOM   1313  CB  VAL A 181     -19.964  16.362   0.317  1.00 97.81           C  
ATOM   1314  O   VAL A 181     -20.427  15.672   3.558  1.00 97.81           O  
ATOM   1315  CG1 VAL A 181     -21.086  15.313   0.374  1.00 97.81           C  
ATOM   1316  CG2 VAL A 181     -20.410  17.444  -0.674  1.00 97.81           C  
ATOM   1317  N   ALA A 182     -18.353  15.234   2.816  1.00 96.75           N  
ATOM   1318  CA  ALA A 182     -18.054  14.221   3.820  1.00 96.75           C  
ATOM   1319  C   ALA A 182     -18.105  14.805   5.237  1.00 96.75           C  
ATOM   1320  CB  ALA A 182     -16.684  13.606   3.518  1.00 96.75           C  
ATOM   1321  O   ALA A 182     -18.653  14.164   6.130  1.00 96.75           O  
ATOM   1322  N   LEU A 183     -17.602  16.026   5.439  1.00 97.56           N  
ATOM   1323  CA  LEU A 183     -17.585  16.704   6.733  1.00 97.56           C  
ATOM   1324  C   LEU A 183     -19.000  17.067   7.172  1.00 97.56           C  
ATOM   1325  CB  LEU A 183     -16.672  17.941   6.637  1.00 97.56           C  
ATOM   1326  O   LEU A 183     -19.393  16.772   8.299  1.00 97.56           O  
ATOM   1327  CG  LEU A 183     -16.500  18.710   7.958  1.00 97.56           C  
ATOM   1328  CD1 LEU A 183     -15.750  17.875   8.995  1.00 97.56           C  
ATOM   1329  CD2 LEU A 183     -15.706  19.992   7.717  1.00 97.56           C  
ATOM   1330  N   TRP A 184     -19.794  17.631   6.263  1.00 97.62           N  
ATOM   1331  CA  TRP A 184     -21.201  17.933   6.507  1.00 97.62           C  
ATOM   1332  C   TRP A 184     -22.002  16.675   6.871  1.00 97.62           C  
ATOM   1333  CB  TRP A 184     -21.759  18.616   5.260  1.00 97.62           C  
ATOM   1334  O   TRP A 184     -22.738  16.670   7.863  1.00 97.62           O  
ATOM   1335  CG  TRP A 184     -23.221  18.915   5.303  1.00 97.62           C  
ATOM   1336  CD1 TRP A 184     -23.777  20.063   5.744  1.00 97.62           C  
ATOM   1337  CD2 TRP A 184     -24.320  18.101   4.803  1.00 97.62           C  
ATOM   1338  CE2 TRP A 184     -25.525  18.843   4.925  1.00 97.62           C  
ATOM   1339  CE3 TRP A 184     -24.406  16.847   4.174  1.00 97.62           C  
ATOM   1340  NE1 TRP A 184     -25.134  20.037   5.496  1.00 97.62           N  
ATOM   1341  CH2 TRP A 184     -26.815  17.078   3.876  1.00 97.62           C  
ATOM   1342  CZ2 TRP A 184     -26.750  18.361   4.439  1.00 97.62           C  
ATOM   1343  CZ3 TRP A 184     -25.638  16.329   3.731  1.00 97.62           C  
ATOM   1344  N   LEU A 185     -21.814  15.580   6.124  1.00 96.31           N  
ATOM   1345  CA  LEU A 185     -22.422  14.285   6.432  1.00 96.31           C  
ATOM   1346  C   LEU A 185     -21.923  13.730   7.769  1.00 96.31           C  
ATOM   1347  CB  LEU A 185     -22.118  13.273   5.310  1.00 96.31           C  
ATOM   1348  O   LEU A 185     -22.719  13.195   8.534  1.00 96.31           O  
ATOM   1349  CG  LEU A 185     -22.933  13.442   4.019  1.00 96.31           C  
ATOM   1350  CD1 LEU A 185     -22.419  12.477   2.960  1.00 96.31           C  
ATOM   1351  CD2 LEU A 185     -24.420  13.156   4.243  1.00 96.31           C  
ATOM   1352  N   ALA A 186     -20.631  13.857   8.069  1.00 95.12           N  
ATOM   1353  CA  ALA A 186     -20.018  13.306   9.270  1.00 95.12           C  
ATOM   1354  C   ALA A 186     -20.511  14.013  10.537  1.00 95.12           C  
ATOM   1355  CB  ALA A 186     -18.494  13.389   9.137  1.00 95.12           C  
ATOM   1356  O   ALA A 186     -20.904  13.348  11.495  1.00 95.12           O  
ATOM   1357  N   VAL A 187     -20.558  15.349  10.522  1.00 95.31           N  
ATOM   1358  CA  VAL A 187     -21.073  16.162  11.635  1.00 95.31           C  
ATOM   1359  C   VAL A 187     -22.519  15.796  11.941  1.00 95.31           C  
ATOM   1360  CB  VAL A 187     -20.955  17.665  11.313  1.00 95.31           C  
ATOM   1361  O   VAL A 187     -22.876  15.671  13.114  1.00 95.31           O  
ATOM   1362  CG1 VAL A 187     -21.713  18.555  12.309  1.00 95.31           C  
ATOM   1363  CG2 VAL A 187     -19.484  18.094  11.350  1.00 95.31           C  
ATOM   1364  N   ARG A 188     -23.327  15.592  10.892  1.00 91.94           N  
ATOM   1365  CA  ARG A 188     -24.736  15.228  11.025  1.00 91.94           C  
ATOM   1366  C   ARG A 188     -24.908  13.789  11.474  1.00 91.94           C  
ATOM   1367  CB  ARG A 188     -25.488  15.501   9.715  1.00 91.94           C  
ATOM   1368  O   ARG A 188     -25.658  13.569  12.409  1.00 91.94           O  
ATOM   1369  CG  ARG A 188     -25.644  17.008   9.481  1.00 91.94           C  
ATOM   1370  CD  ARG A 188     -26.413  17.284   8.189  1.00 91.94           C  
ATOM   1371  NE  ARG A 188     -26.612  18.733   8.009  1.00 91.94           N  
ATOM   1372  NH1 ARG A 188     -28.552  18.647   6.783  1.00 91.94           N  
ATOM   1373  NH2 ARG A 188     -27.653  20.626   7.284  1.00 91.94           N  
ATOM   1374  CZ  ARG A 188     -27.601  19.324   7.363  1.00 91.94           C  
ATOM   1375  N   ALA A 189     -24.283  12.822  10.809  1.00 92.19           N  
ATOM   1376  CA  ALA A 189     -24.664  11.414  10.891  1.00 92.19           C  
ATOM   1377  C   ALA A 189     -23.834  10.564  11.860  1.00 92.19           C  
ATOM   1378  CB  ALA A 189     -24.633  10.820   9.480  1.00 92.19           C  
ATOM   1379  O   ALA A 189     -24.334   9.523  12.285  1.00 92.19           O  
ATOM   1380  N   LEU A 190     -22.597  10.957  12.191  1.00 92.44           N  
ATOM   1381  CA  LEU A 190     -21.770  10.179  13.115  1.00 92.44           C  
ATOM   1382  C   LEU A 190     -22.223  10.414  14.562  1.00 92.44           C  
ATOM   1383  CB  LEU A 190     -20.272  10.495  12.953  1.00 92.44           C  
ATOM   1384  O   LEU A 190     -22.332  11.573  14.967  1.00 92.44           O  
ATOM   1385  CG  LEU A 190     -19.684  10.145  11.576  1.00 92.44           C  
ATOM   1386  CD1 LEU A 190     -18.190  10.465  11.552  1.00 92.44           C  
ATOM   1387  CD2 LEU A 190     -19.868   8.670  11.222  1.00 92.44           C  
ATOM   1388  N   PRO A 191     -22.457   9.348  15.346  1.00 89.88           N  
ATOM   1389  CA  PRO A 191     -22.755   9.475  16.765  1.00 89.88           C  
ATOM   1390  C   PRO A 191     -21.486   9.732  17.581  1.00 89.88           C  
ATOM   1391  CB  PRO A 191     -23.402   8.147  17.152  1.00 89.88           C  
ATOM   1392  O   PRO A 191     -20.381   9.339  17.190  1.00 89.88           O  
ATOM   1393  CG  PRO A 191     -22.675   7.151  16.246  1.00 89.88           C  
ATOM   1394  CD  PRO A 191     -22.481   7.943  14.954  1.00 89.88           C  
ATOM   1395  N   ASP A 192     -21.662  10.331  18.754  1.00 88.00           N  
ATOM   1396  CA  ASP A 192     -20.643  10.302  19.796  1.00 88.00           C  
ATOM   1397  C   ASP A 192     -20.659   8.918  20.453  1.00 88.00           C  
ATOM   1398  CB  ASP A 192     -20.849  11.455  20.789  1.00 88.00           C  
ATOM   1399  O   ASP A 192     -21.701   8.416  20.874  1.00 88.00           O  
ATOM   1400  CG  ASP A 192     -20.585  12.807  20.116  1.00 88.00           C  
ATOM   1401  OD1 ASP A 192     -19.545  12.935  19.425  1.00 88.00           O  
ATOM   1402  OD2 ASP A 192     -21.436  13.714  20.205  1.00 88.00           O  
ATOM   1403  N   LEU A 193     -19.498   8.264  20.476  1.00 84.69           N  
ATOM   1404  CA  LEU A 193     -19.343   6.937  21.064  1.00 84.69           C  
ATOM   1405  C   LEU A 193     -18.608   7.040  22.404  1.00 84.69           C  
ATOM   1406  CB  LEU A 193     -18.631   5.987  20.088  1.00 84.69           C  
ATOM   1407  O   LEU A 193     -17.711   7.879  22.519  1.00 84.69           O  
ATOM   1408  CG  LEU A 193     -19.442   5.637  18.826  1.00 84.69           C  
ATOM   1409  CD1 LEU A 193     -18.636   4.650  17.983  1.00 84.69           C  
ATOM   1410  CD2 LEU A 193     -20.770   4.949  19.144  1.00 84.69           C  
ATOM   1411  N   PRO A 194     -18.925   6.169  23.383  1.00 78.06           N  
ATOM   1412  CA  PRO A 194     -18.267   6.175  24.682  1.00 78.06           C  
ATOM   1413  C   PRO A 194     -16.744   6.093  24.555  1.00 78.06           C  
ATOM   1414  CB  PRO A 194     -18.831   4.977  25.453  1.00 78.06           C  
ATOM   1415  O   PRO A 194     -16.204   5.224  23.859  1.00 78.06           O  
ATOM   1416  CG  PRO A 194     -20.195   4.751  24.809  1.00 78.06           C  
ATOM   1417  CD  PRO A 194     -19.972   5.155  23.355  1.00 78.06           C  
ATOM   1418  N   THR A 195     -16.059   6.996  25.246  1.00 80.19           N  
ATOM   1419  CA  THR A 195     -14.603   7.008  25.367  1.00 80.19           C  
ATOM   1420  C   THR A 195     -14.172   6.216  26.592  1.00 80.19           C  
ATOM   1421  CB  THR A 195     -14.058   8.439  25.430  1.00 80.19           C  
ATOM   1422  O   THR A 195     -14.959   5.957  27.502  1.00 80.19           O  
ATOM   1423  CG2 THR A 195     -14.397   9.203  24.155  1.00 80.19           C  
ATOM   1424  OG1 THR A 195     -14.630   9.137  26.506  1.00 80.19           O  
ATOM   1425  N   HIS A 196     -12.915   5.786  26.605  1.00 70.44           N  
ATOM   1426  CA  HIS A 196     -12.324   5.184  27.792  1.00 70.44           C  
ATOM   1427  C   HIS A 196     -11.079   5.973  28.173  1.00 70.44           C  
ATOM   1428  CB  HIS A 196     -12.026   3.699  27.549  1.00 70.44           C  
ATOM   1429  O   HIS A 196     -10.114   6.020  27.406  1.00 70.44           O  
ATOM   1430  CG  HIS A 196     -13.267   2.844  27.446  1.00 70.44           C  
ATOM   1431  CD2 HIS A 196     -13.796   2.053  28.429  1.00 70.44           C  
ATOM   1432  ND1 HIS A 196     -14.117   2.765  26.366  1.00 70.44           N  
ATOM   1433  CE1 HIS A 196     -15.129   1.945  26.692  1.00 70.44           C  
ATOM   1434  NE2 HIS A 196     -14.953   1.451  27.929  1.00 70.44           N  
ATOM   1435  N   ASP A 197     -11.082   6.542  29.379  1.00 59.34           N  
ATOM   1436  CA  ASP A 197      -9.901   7.178  29.948  1.00 59.34           C  
ATOM   1437  C   ASP A 197      -8.827   6.120  30.193  1.00 59.34           C  
ATOM   1438  CB  ASP A 197     -10.241   7.959  31.229  1.00 59.34           C  
ATOM   1439  O   ASP A 197      -8.879   5.312  31.122  1.00 59.34           O  
ATOM   1440  CG  ASP A 197     -10.747   9.377  30.947  1.00 59.34           C  
ATOM   1441  OD1 ASP A 197     -10.329   9.947  29.911  1.00 59.34           O  
ATOM   1442  OD2 ASP A 197     -11.507   9.882  31.796  1.00 59.34           O  
ATOM   1443  N   ARG A 198      -7.844   6.094  29.296  1.00 64.56           N  
ATOM   1444  CA  ARG A 198      -6.621   5.315  29.446  1.00 64.56           C  
ATOM   1445  C   ARG A 198      -5.433   6.259  29.408  1.00 64.56           C  
ATOM   1446  CB  ARG A 198      -6.543   4.194  28.394  1.00 64.56           C  
ATOM   1447  O   ARG A 198      -5.394   7.205  28.620  1.00 64.56           O  
ATOM   1448  CG  ARG A 198      -7.485   3.023  28.732  1.00 64.56           C  
ATOM   1449  CD  ARG A 198      -7.273   1.848  27.764  1.00 64.56           C  
ATOM   1450  NE  ARG A 198      -7.869   0.588  28.268  1.00 64.56           N  
ATOM   1451  NH1 ARG A 198      -6.589  -0.854  27.021  1.00 64.56           N  
ATOM   1452  NH2 ARG A 198      -7.892  -1.688  28.602  1.00 64.56           N  
ATOM   1453  CZ  ARG A 198      -7.466  -0.638  27.955  1.00 64.56           C  
ATOM   1454  N   THR A 199      -4.441   5.959  30.241  1.00 68.38           N  
ATOM   1455  CA  THR A 199      -3.135   6.619  30.215  1.00 68.38           C  
ATOM   1456  C   THR A 199      -2.553   6.541  28.805  1.00 68.38           C  
ATOM   1457  CB  THR A 199      -2.179   5.982  31.236  1.00 68.38           C  
ATOM   1458  O   THR A 199      -2.714   5.539  28.105  1.00 68.38           O  
ATOM   1459  CG2 THR A 199      -2.619   6.281  32.669  1.00 68.38           C  
ATOM   1460  OG1 THR A 199      -2.170   4.580  31.101  1.00 68.38           O  
ATOM   1461  N   PHE A 200      -1.937   7.625  28.342  1.00 76.50           N  
ATOM   1462  CA  PHE A 200      -1.360   7.690  27.004  1.00 76.50           C  
ATOM   1463  C   PHE A 200       0.104   7.251  27.073  1.00 76.50           C  
ATOM   1464  CB  PHE A 200      -1.562   9.099  26.440  1.00 76.50           C  
ATOM   1465  O   PHE A 200       0.910   7.878  27.756  1.00 76.50           O  
ATOM   1466  CG  PHE A 200      -1.302   9.220  24.951  1.00 76.50           C  
ATOM   1467  CD1 PHE A 200      -0.070   9.711  24.490  1.00 76.50           C  
ATOM   1468  CD2 PHE A 200      -2.299   8.857  24.025  1.00 76.50           C  
ATOM   1469  CE1 PHE A 200       0.164   9.862  23.113  1.00 76.50           C  
ATOM   1470  CE2 PHE A 200      -2.064   9.000  22.644  1.00 76.50           C  
ATOM   1471  CZ  PHE A 200      -0.835   9.509  22.189  1.00 76.50           C  
ATOM   1472  N   ASP A 201       0.436   6.155  26.393  1.00 86.25           N  
ATOM   1473  CA  ASP A 201       1.790   5.593  26.345  1.00 86.25           C  
ATOM   1474  C   ASP A 201       2.693   6.441  25.437  1.00 86.25           C  
ATOM   1475  CB  ASP A 201       1.694   4.137  25.872  1.00 86.25           C  
ATOM   1476  O   ASP A 201       2.935   6.090  24.283  1.00 86.25           O  
ATOM   1477  CG  ASP A 201       3.025   3.401  25.775  1.00 86.25           C  
ATOM   1478  OD1 ASP A 201       4.047   3.901  26.297  1.00 86.25           O  
ATOM   1479  OD2 ASP A 201       3.004   2.316  25.152  1.00 86.25           O  
ATOM   1480  N   VAL A 202       3.155   7.589  25.941  1.00 89.69           N  
ATOM   1481  CA  VAL A 202       4.050   8.491  25.196  1.00 89.69           C  
ATOM   1482  C   VAL A 202       5.335   7.774  24.756  1.00 89.69           C  
ATOM   1483  CB  VAL A 202       4.375   9.786  25.974  1.00 89.69           C  
ATOM   1484  O   VAL A 202       5.665   7.871  23.572  1.00 89.69           O  
ATOM   1485  CG1 VAL A 202       5.309  10.705  25.178  1.00 89.69           C  
ATOM   1486  CG2 VAL A 202       3.114  10.591  26.301  1.00 89.69           C  
ATOM   1487  N   PRO A 203       6.045   7.010  25.617  1.00 91.62           N  
ATOM   1488  CA  PRO A 203       7.255   6.319  25.180  1.00 91.62           C  
ATOM   1489  C   PRO A 203       6.971   5.276  24.094  1.00 91.62           C  
ATOM   1490  CB  PRO A 203       7.866   5.693  26.437  1.00 91.62           C  
ATOM   1491  O   PRO A 203       7.714   5.191  23.121  1.00 91.62           O  
ATOM   1492  CG  PRO A 203       7.267   6.509  27.579  1.00 91.62           C  
ATOM   1493  CD  PRO A 203       5.872   6.826  27.054  1.00 91.62           C  
ATOM   1494  N   GLY A 204       5.867   4.529  24.196  1.00 90.88           N  
ATOM   1495  CA  GLY A 204       5.458   3.582  23.161  1.00 90.88           C  
ATOM   1496  C   GLY A 204       5.098   4.261  21.845  1.00 90.88           C  
ATOM   1497  O   GLY A 204       5.446   3.741  20.789  1.00 90.88           O  
ATOM   1498  N   VAL A 205       4.480   5.445  21.889  1.00 92.00           N  
ATOM   1499  CA  VAL A 205       4.244   6.269  20.696  1.00 92.00           C  
ATOM   1500  C   VAL A 205       5.568   6.652  20.046  1.00 92.00           C  
ATOM   1501  CB  VAL A 205       3.379   7.501  21.021  1.00 92.00           C  
ATOM   1502  O   VAL A 205       5.748   6.353  18.870  1.00 92.00           O  
ATOM   1503  CG1 VAL A 205       3.370   8.543  19.894  1.00 92.00           C  
ATOM   1504  CG2 VAL A 205       1.932   7.054  21.258  1.00 92.00           C  
ATOM   1505  N   VAL A 206       6.518   7.215  20.797  1.00 94.38           N  
ATOM   1506  CA  VAL A 206       7.833   7.607  20.259  1.00 94.38           C  
ATOM   1507  C   VAL A 206       8.565   6.405  19.661  1.00 94.38           C  
ATOM   1508  CB  VAL A 206       8.689   8.297  21.338  1.00 94.38           C  
ATOM   1509  O   VAL A 206       9.009   6.469  18.519  1.00 94.38           O  
ATOM   1510  CG1 VAL A 206      10.111   8.600  20.846  1.00 94.38           C  
ATOM   1511  CG2 VAL A 206       8.055   9.629  21.761  1.00 94.38           C  
ATOM   1512  N   LEU A 207       8.627   5.282  20.383  1.00 95.06           N  
ATOM   1513  CA  LEU A 207       9.270   4.060  19.895  1.00 95.06           C  
ATOM   1514  C   LEU A 207       8.585   3.512  18.635  1.00 95.06           C  
ATOM   1515  CB  LEU A 207       9.268   2.999  21.007  1.00 95.06           C  
ATOM   1516  O   LEU A 207       9.269   3.092  17.705  1.00 95.06           O  
ATOM   1517  CG  LEU A 207      10.194   3.278  22.201  1.00 95.06           C  
ATOM   1518  CD1 LEU A 207       9.906   2.260  23.308  1.00 95.06           C  
ATOM   1519  CD2 LEU A 207      11.667   3.154  21.809  1.00 95.06           C  
ATOM   1520  N   SER A 208       7.249   3.536  18.574  1.00 93.44           N  
ATOM   1521  CA  SER A 208       6.513   3.091  17.386  1.00 93.44           C  
ATOM   1522  C   SER A 208       6.765   3.999  16.185  1.00 93.44           C  
ATOM   1523  CB  SER A 208       5.012   2.959  17.667  1.00 93.44           C  
ATOM   1524  O   SER A 208       7.018   3.495  15.094  1.00 93.44           O  
ATOM   1525  OG  SER A 208       4.348   4.200  17.820  1.00 93.44           O  
ATOM   1526  N   VAL A 209       6.764   5.320  16.395  1.00 94.19           N  
ATOM   1527  CA  VAL A 209       6.952   6.321  15.343  1.00 94.19           C  
ATOM   1528  C   VAL A 209       8.366   6.247  14.783  1.00 94.19           C  
ATOM   1529  CB  VAL A 209       6.608   7.735  15.854  1.00 94.19           C  
ATOM   1530  O   VAL A 209       8.542   6.192  13.571  1.00 94.19           O  
ATOM   1531  CG1 VAL A 209       7.050   8.860  14.908  1.00 94.19           C  
ATOM   1532  CG2 VAL A 209       5.090   7.873  16.043  1.00 94.19           C  
ATOM   1533  N   VAL A 210       9.374   6.181  15.653  1.00 96.00           N  
ATOM   1534  CA  VAL A 210      10.777   6.088  15.237  1.00 96.00           C  
ATOM   1535  C   VAL A 210      11.064   4.729  14.599  1.00 96.00           C  
ATOM   1536  CB  VAL A 210      11.716   6.378  16.423  1.00 96.00           C  
ATOM   1537  O   VAL A 210      11.624   4.681  13.510  1.00 96.00           O  
ATOM   1538  CG1 VAL A 210      13.192   6.181  16.055  1.00 96.00           C  
ATOM   1539  CG2 VAL A 210      11.557   7.829  16.903  1.00 96.00           C  
ATOM   1540  N   GLY A 211      10.650   3.622  15.223  1.00 95.38           N  
ATOM   1541  CA  GLY A 211      10.924   2.278  14.709  1.00 95.38           C  
ATOM   1542  C   GLY A 211      10.264   2.018  13.355  1.00 95.38           C  
ATOM   1543  O   GLY A 211      10.944   1.648  12.399  1.00 95.38           O  
ATOM   1544  N   LEU A 212       8.954   2.275  13.243  1.00 93.19           N  
ATOM   1545  CA  LEU A 212       8.248   2.144  11.964  1.00 93.19           C  
ATOM   1546  C   LEU A 212       8.712   3.190  10.954  1.00 93.19           C  
ATOM   1547  CB  LEU A 212       6.723   2.240  12.149  1.00 93.19           C  
ATOM   1548  O   LEU A 212       8.815   2.860   9.780  1.00 93.19           O  
ATOM   1549  CG  LEU A 212       6.093   1.065  12.915  1.00 93.19           C  
ATOM   1550  CD1 LEU A 212       4.608   1.346  13.150  1.00 93.19           C  
ATOM   1551  CD2 LEU A 212       6.209  -0.250  12.137  1.00 93.19           C  
ATOM   1552  N   GLY A 213       9.020   4.414  11.388  1.00 94.25           N  
ATOM   1553  CA  GLY A 213       9.530   5.468  10.514  1.00 94.25           C  
ATOM   1554  C   GLY A 213      10.830   5.067   9.833  1.00 94.25           C  
ATOM   1555  O   GLY A 213      10.914   5.137   8.614  1.00 94.25           O  
ATOM   1556  N   LEU A 214      11.803   4.559  10.594  1.00 94.81           N  
ATOM   1557  CA  LEU A 214      13.077   4.078  10.054  1.00 94.81           C  
ATOM   1558  C   LEU A 214      12.892   2.872   9.123  1.00 94.81           C  
ATOM   1559  CB  LEU A 214      14.009   3.713  11.221  1.00 94.81           C  
ATOM   1560  O   LEU A 214      13.484   2.836   8.048  1.00 94.81           O  
ATOM   1561  CG  LEU A 214      14.508   4.900  12.064  1.00 94.81           C  
ATOM   1562  CD1 LEU A 214      15.215   4.366  13.312  1.00 94.81           C  
ATOM   1563  CD2 LEU A 214      15.491   5.797  11.313  1.00 94.81           C  
ATOM   1564  N   LEU A 215      12.049   1.903   9.504  1.00 93.12           N  
ATOM   1565  CA  LEU A 215      11.773   0.730   8.669  1.00 93.12           C  
ATOM   1566  C   LEU A 215      11.091   1.109   7.353  1.00 93.12           C  
ATOM   1567  CB  LEU A 215      10.893  -0.272   9.438  1.00 93.12           C  
ATOM   1568  O   LEU A 215      11.523   0.671   6.292  1.00 93.12           O  
ATOM   1569  CG  LEU A 215      11.623  -1.058  10.537  1.00 93.12           C  
ATOM   1570  CD1 LEU A 215      10.612  -1.908  11.309  1.00 93.12           C  
ATOM   1571  CD2 LEU A 215      12.691  -1.989   9.960  1.00 93.12           C  
ATOM   1572  N   VAL A 216      10.030   1.916   7.418  1.00 91.62           N  
ATOM   1573  CA  VAL A 216       9.268   2.327   6.235  1.00 91.62           C  
ATOM   1574  C   VAL A 216      10.126   3.203   5.334  1.00 91.62           C  
ATOM   1575  CB  VAL A 216       7.946   3.019   6.620  1.00 91.62           C  
ATOM   1576  O   VAL A 216      10.192   2.931   4.142  1.00 91.62           O  
ATOM   1577  CG1 VAL A 216       7.216   3.622   5.411  1.00 91.62           C  
ATOM   1578  CG2 VAL A 216       6.980   2.013   7.269  1.00 91.62           C  
ATOM   1579  N   PHE A 217      10.838   4.182   5.895  1.00 91.44           N  
ATOM   1580  CA  PHE A 217      11.748   5.036   5.136  1.00 91.44           C  
ATOM   1581  C   PHE A 217      12.852   4.224   4.448  1.00 91.44           C  
ATOM   1582  CB  PHE A 217      12.333   6.096   6.075  1.00 91.44           C  
ATOM   1583  O   PHE A 217      13.036   4.351   3.242  1.00 91.44           O  
ATOM   1584  CG  PHE A 217      13.427   6.921   5.444  1.00 91.44           C  
ATOM   1585  CD1 PHE A 217      14.766   6.648   5.763  1.00 91.44           C  
ATOM   1586  CD2 PHE A 217      13.125   7.904   4.490  1.00 91.44           C  
ATOM   1587  CE1 PHE A 217      15.809   7.353   5.143  1.00 91.44           C  
ATOM   1588  CE2 PHE A 217      14.172   8.588   3.853  1.00 91.44           C  
ATOM   1589  CZ  PHE A 217      15.511   8.326   4.177  1.00 91.44           C  
ATOM   1590  N   GLY A 218      13.540   3.339   5.179  1.00 90.44           N  
ATOM   1591  CA  GLY A 218      14.611   2.518   4.611  1.00 90.44           C  
ATOM   1592  C   GLY A 218      14.127   1.568   3.510  1.00 90.44           C  
ATOM   1593  O   GLY A 218      14.825   1.373   2.521  1.00 90.44           O  
ATOM   1594  N   LEU A 219      12.923   1.002   3.646  1.00 88.06           N  
ATOM   1595  CA  LEU A 219      12.332   0.131   2.624  1.00 88.06           C  
ATOM   1596  C   LEU A 219      11.809   0.905   1.406  1.00 88.06           C  
ATOM   1597  CB  LEU A 219      11.195  -0.688   3.257  1.00 88.06           C  
ATOM   1598  O   LEU A 219      11.869   0.387   0.294  1.00 88.06           O  
ATOM   1599  CG  LEU A 219      11.659  -1.790   4.226  1.00 88.06           C  
ATOM   1600  CD1 LEU A 219      10.442  -2.375   4.947  1.00 88.06           C  
ATOM   1601  CD2 LEU A 219      12.373  -2.939   3.511  1.00 88.06           C  
ATOM   1602  N   GLN A 220      11.280   2.112   1.609  1.00 84.38           N  
ATOM   1603  CA  GLN A 220      10.682   2.925   0.552  1.00 84.38           C  
ATOM   1604  C   GLN A 220      11.737   3.656  -0.282  1.00 84.38           C  
ATOM   1605  CB  GLN A 220       9.676   3.888   1.195  1.00 84.38           C  
ATOM   1606  O   GLN A 220      11.690   3.597  -1.506  1.00 84.38           O  
ATOM   1607  CG  GLN A 220       8.935   4.728   0.151  1.00 84.38           C  
ATOM   1608  CD  GLN A 220       7.686   5.394   0.712  1.00 84.38           C  
ATOM   1609  NE2 GLN A 220       6.779   5.778  -0.153  1.00 84.38           N  
ATOM   1610  OE1 GLN A 220       7.464   5.545   1.905  1.00 84.38           O  
ATOM   1611  N   GLU A 221      12.712   4.286   0.374  1.00 84.50           N  
ATOM   1612  CA  GLU A 221      13.778   5.050  -0.286  1.00 84.50           C  
ATOM   1613  C   GLU A 221      15.035   4.215  -0.550  1.00 84.50           C  
ATOM   1614  CB  GLU A 221      14.104   6.312   0.531  1.00 84.50           C  
ATOM   1615  O   GLU A 221      16.000   4.707  -1.129  1.00 84.50           O  
ATOM   1616  CG  GLU A 221      12.937   7.309   0.592  1.00 84.50           C  
ATOM   1617  CD  GLU A 221      12.454   7.733  -0.803  1.00 84.50           C  
ATOM   1618  OE1 GLU A 221      11.217   7.723  -1.013  1.00 84.50           O  
ATOM   1619  OE2 GLU A 221      13.318   8.042  -1.658  1.00 84.50           O  
ATOM   1620  N   GLY A 222      15.043   2.935  -0.165  1.00 83.12           N  
ATOM   1621  CA  GLY A 222      16.199   2.059  -0.348  1.00 83.12           C  
ATOM   1622  C   GLY A 222      16.696   2.025  -1.793  1.00 83.12           C  
ATOM   1623  O   GLY A 222      17.893   2.154  -2.026  1.00 83.12           O  
ATOM   1624  N   ALA A 223      15.782   1.944  -2.765  1.00 76.44           N  
ATOM   1625  CA  ALA A 223      16.126   1.956  -4.187  1.00 76.44           C  
ATOM   1626  C   ALA A 223      16.694   3.308  -4.660  1.00 76.44           C  
ATOM   1627  CB  ALA A 223      14.883   1.557  -4.990  1.00 76.44           C  
ATOM   1628  O   ALA A 223      17.621   3.313  -5.464  1.00 76.44           O  
ATOM   1629  N   THR A 224      16.189   4.430  -4.135  1.00 78.25           N  
ATOM   1630  CA  THR A 224      16.675   5.790  -4.439  1.00 78.25           C  
ATOM   1631  C   THR A 224      18.153   5.958  -4.083  1.00 78.25           C  
ATOM   1632  CB  THR A 224      15.868   6.832  -3.641  1.00 78.25           C  
ATOM   1633  O   THR A 224      18.885   6.652  -4.781  1.00 78.25           O  
ATOM   1634  CG2 THR A 224      16.172   8.267  -4.054  1.00 78.25           C  
ATOM   1635  OG1 THR A 224      14.479   6.645  -3.805  1.00 78.25           O  
ATOM   1636  N   TYR A 225      18.596   5.308  -3.004  1.00 80.38           N  
ATOM   1637  CA  TYR A 225      19.982   5.332  -2.529  1.00 80.38           C  
ATOM   1638  C   TYR A 225      20.788   4.095  -2.950  1.00 80.38           C  
ATOM   1639  CB  TYR A 225      19.986   5.532  -1.006  1.00 80.38           C  
ATOM   1640  O   TYR A 225      21.809   3.802  -2.329  1.00 80.38           O  
ATOM   1641  CG  TYR A 225      19.415   6.860  -0.558  1.00 80.38           C  
ATOM   1642  CD1 TYR A 225      20.181   8.030  -0.713  1.00 80.38           C  
ATOM   1643  CD2 TYR A 225      18.133   6.928   0.015  1.00 80.38           C  
ATOM   1644  CE1 TYR A 225      19.659   9.272  -0.308  1.00 80.38           C  
ATOM   1645  CE2 TYR A 225      17.602   8.168   0.415  1.00 80.38           C  
ATOM   1646  OH  TYR A 225      17.863  10.537   0.659  1.00 80.38           O  
ATOM   1647  CZ  TYR A 225      18.362   9.342   0.247  1.00 80.38           C  
ATOM   1648  N   GLU A 226      20.317   3.323  -3.937  1.00 80.56           N  
ATOM   1649  CA  GLU A 226      20.964   2.085  -4.409  1.00 80.56           C  
ATOM   1650  C   GLU A 226      21.260   1.072  -3.283  1.00 80.56           C  
ATOM   1651  CB  GLU A 226      22.218   2.402  -5.241  1.00 80.56           C  
ATOM   1652  O   GLU A 226      22.210   0.295  -3.343  1.00 80.56           O  
ATOM   1653  CG  GLU A 226      21.932   3.292  -6.458  1.00 80.56           C  
ATOM   1654  CD  GLU A 226      23.200   3.603  -7.269  1.00 80.56           C  
ATOM   1655  OE1 GLU A 226      23.078   4.404  -8.221  1.00 80.56           O  
ATOM   1656  OE2 GLU A 226      24.277   3.048  -6.944  1.00 80.56           O  
ATOM   1657  N   TRP A 227      20.455   1.088  -2.216  1.00 82.69           N  
ATOM   1658  CA  TRP A 227      20.657   0.326  -0.976  1.00 82.69           C  
ATOM   1659  C   TRP A 227      21.987   0.614  -0.255  1.00 82.69           C  
ATOM   1660  CB  TRP A 227      20.417  -1.166  -1.238  1.00 82.69           C  
ATOM   1661  O   TRP A 227      22.378  -0.125   0.653  1.00 82.69           O  
ATOM   1662  CG  TRP A 227      19.051  -1.480  -1.758  1.00 82.69           C  
ATOM   1663  CD1 TRP A 227      18.663  -1.464  -3.053  1.00 82.69           C  
ATOM   1664  CD2 TRP A 227      17.867  -1.812  -0.985  1.00 82.69           C  
ATOM   1665  CE2 TRP A 227      16.777  -2.000  -1.886  1.00 82.69           C  
ATOM   1666  CE3 TRP A 227      17.611  -1.963   0.394  1.00 82.69           C  
ATOM   1667  NE1 TRP A 227      17.317  -1.770  -3.134  1.00 82.69           N  
ATOM   1668  CH2 TRP A 227      15.268  -2.472  -0.055  1.00 82.69           C  
ATOM   1669  CZ2 TRP A 227      15.491  -2.332  -1.437  1.00 82.69           C  
ATOM   1670  CZ3 TRP A 227      16.324  -2.289   0.856  1.00 82.69           C  
ATOM   1671  N   GLY A 228      22.663   1.698  -0.630  1.00 85.75           N  
ATOM   1672  CA  GLY A 228      23.965   2.113  -0.135  1.00 85.75           C  
ATOM   1673  C   GLY A 228      23.887   3.230   0.903  1.00 85.75           C  
ATOM   1674  O   GLY A 228      23.097   3.192   1.854  1.00 85.75           O  
ATOM   1675  N   THR A 229      24.774   4.211   0.756  1.00 89.50           N  
ATOM   1676  CA  THR A 229      24.948   5.321   1.697  1.00 89.50           C  
ATOM   1677  C   THR A 229      23.948   6.441   1.424  1.00 89.50           C  
ATOM   1678  CB  THR A 229      26.386   5.848   1.643  1.00 89.50           C  
ATOM   1679  O   THR A 229      23.825   6.914   0.301  1.00 89.50           O  
ATOM   1680  CG2 THR A 229      26.644   6.971   2.643  1.00 89.50           C  
ATOM   1681  OG1 THR A 229      27.269   4.800   1.980  1.00 89.50           O  
ATOM   1682  N   ILE A 230      23.274   6.902   2.477  1.00 87.25           N  
ATOM   1683  CA  ILE A 230      22.332   8.026   2.444  1.00 87.25           C  
ATOM   1684  C   ILE A 230      23.081   9.334   2.701  1.00 87.25           C  
ATOM   1685  CB  ILE A 230      21.207   7.808   3.483  1.00 87.25           C  
ATOM   1686  O   ILE A 230      23.001  10.275   1.917  1.00 87.25           O  
ATOM   1687  CG1 ILE A 230      20.478   6.470   3.219  1.00 87.25           C  
ATOM   1688  CG2 ILE A 230      20.225   8.996   3.495  1.00 87.25           C  
ATOM   1689  CD1 ILE A 230      19.372   6.162   4.229  1.00 87.25           C  
ATOM   1690  N   ALA A 231      23.807   9.398   3.820  1.00 83.62           N  
ATOM   1691  CA  ALA A 231      24.578  10.569   4.221  1.00 83.62           C  
ATOM   1692  C   ALA A 231      25.662  10.182   5.237  1.00 83.62           C  
ATOM   1693  CB  ALA A 231      23.627  11.618   4.819  1.00 83.62           C  
ATOM   1694  O   ALA A 231      25.366   9.600   6.284  1.00 83.62           O  
ATOM   1695  N   GLY A 232      26.922  10.528   4.958  1.00 86.62           N  
ATOM   1696  CA  GLY A 232      28.048  10.205   5.842  1.00 86.62           C  
ATOM   1697  C   GLY A 232      28.125   8.697   6.150  1.00 86.62           C  
ATOM   1698  O   GLY A 232      28.138   7.905   5.213  1.00 86.62           O  
ATOM   1699  N   PRO A 233      28.159   8.266   7.428  1.00 86.31           N  
ATOM   1700  CA  PRO A 233      28.169   6.845   7.791  1.00 86.31           C  
ATOM   1701  C   PRO A 233      26.777   6.181   7.754  1.00 86.31           C  
ATOM   1702  CB  PRO A 233      28.761   6.824   9.203  1.00 86.31           C  
ATOM   1703  O   PRO A 233      26.662   4.987   8.030  1.00 86.31           O  
ATOM   1704  CG  PRO A 233      28.226   8.121   9.810  1.00 86.31           C  
ATOM   1705  CD  PRO A 233      28.236   9.091   8.628  1.00 86.31           C  
ATOM   1706  N   VAL A 234      25.705   6.933   7.476  1.00 90.31           N  
ATOM   1707  CA  VAL A 234      24.332   6.415   7.486  1.00 90.31           C  
ATOM   1708  C   VAL A 234      24.037   5.723   6.162  1.00 90.31           C  
ATOM   1709  CB  VAL A 234      23.294   7.518   7.778  1.00 90.31           C  
ATOM   1710  O   VAL A 234      24.005   6.370   5.117  1.00 90.31           O  
ATOM   1711  CG1 VAL A 234      21.880   6.933   7.882  1.00 90.31           C  
ATOM   1712  CG2 VAL A 234      23.602   8.233   9.102  1.00 90.31           C  
ATOM   1713  N   SER A 235      23.779   4.419   6.213  1.00 92.88           N  
ATOM   1714  CA  SER A 235      23.384   3.601   5.064  1.00 92.88           C  
ATOM   1715  C   SER A 235      21.967   3.051   5.213  1.00 92.88           C  
ATOM   1716  CB  SER A 235      24.408   2.482   4.849  1.00 92.88           C  
ATOM   1717  O   SER A 235      21.438   2.951   6.324  1.00 92.88           O  
ATOM   1718  OG  SER A 235      24.394   1.562   5.930  1.00 92.88           O  
ATOM   1719  N   VAL A 236      21.347   2.661   4.100  1.00 90.44           N  
ATOM   1720  CA  VAL A 236      20.010   2.046   4.094  1.00 90.44           C  
ATOM   1721  C   VAL A 236      19.943   0.811   5.014  1.00 90.44           C  
ATOM   1722  CB  VAL A 236      19.550   1.736   2.652  1.00 90.44           C  
ATOM   1723  O   VAL A 236      19.034   0.753   5.848  1.00 90.44           O  
ATOM   1724  CG1 VAL A 236      18.217   0.982   2.630  1.00 90.44           C  
ATOM   1725  CG2 VAL A 236      19.402   3.018   1.827  1.00 90.44           C  
ATOM   1726  N   PRO A 237      20.904  -0.142   4.985  1.00 92.12           N  
ATOM   1727  CA  PRO A 237      20.896  -1.281   5.902  1.00 92.12           C  
ATOM   1728  C   PRO A 237      21.020  -0.871   7.372  1.00 92.12           C  
ATOM   1729  CB  PRO A 237      22.073  -2.170   5.481  1.00 92.12           C  
ATOM   1730  O   PRO A 237      20.370  -1.474   8.226  1.00 92.12           O  
ATOM   1731  CG  PRO A 237      22.296  -1.802   4.018  1.00 92.12           C  
ATOM   1732  CD  PRO A 237      21.980  -0.314   4.016  1.00 92.12           C  
ATOM   1733  N   LEU A 238      21.811   0.167   7.677  1.00 93.44           N  
ATOM   1734  CA  LEU A 238      21.942   0.691   9.038  1.00 93.44           C  
ATOM   1735  C   LEU A 238      20.611   1.262   9.535  1.00 93.44           C  
ATOM   1736  CB  LEU A 238      23.046   1.765   9.075  1.00 93.44           C  
ATOM   1737  O   LEU A 238      20.206   0.979  10.660  1.00 93.44           O  
ATOM   1738  CG  LEU A 238      23.323   2.323  10.484  1.00 93.44           C  
ATOM   1739  CD1 LEU A 238      24.081   1.315  11.348  1.00 93.44           C  
ATOM   1740  CD2 LEU A 238      24.142   3.606  10.384  1.00 93.44           C  
ATOM   1741  N   VAL A 239      19.914   2.029   8.696  1.00 94.12           N  
ATOM   1742  CA  VAL A 239      18.602   2.607   9.015  1.00 94.12           C  
ATOM   1743  C   VAL A 239      17.559   1.516   9.253  1.00 94.12           C  
ATOM   1744  CB  VAL A 239      18.171   3.568   7.895  1.00 94.12           C  
ATOM   1745  O   VAL A 239      16.849   1.562  10.258  1.00 94.12           O  
ATOM   1746  CG1 VAL A 239      16.710   3.995   8.014  1.00 94.12           C  
ATOM   1747  CG2 VAL A 239      19.029   4.837   7.937  1.00 94.12           C  
ATOM   1748  N   ILE A 240      17.505   0.496   8.391  1.00 93.00           N  
ATOM   1749  CA  ILE A 240      16.602  -0.651   8.568  1.00 93.00           C  
ATOM   1750  C   ILE A 240      16.953  -1.421   9.849  1.00 93.00           C  
ATOM   1751  CB  ILE A 240      16.629  -1.558   7.314  1.00 93.00           C  
ATOM   1752  O   ILE A 240      16.060  -1.757  10.627  1.00 93.00           O  
ATOM   1753  CG1 ILE A 240      16.018  -0.806   6.107  1.00 93.00           C  
ATOM   1754  CG2 ILE A 240      15.864  -2.875   7.556  1.00 93.00           C  
ATOM   1755  CD1 ILE A 240      16.165  -1.540   4.769  1.00 93.00           C  
ATOM   1756  N   GLY A 241      18.241  -1.663  10.110  1.00 94.56           N  
ATOM   1757  CA  GLY A 241      18.716  -2.334  11.321  1.00 94.56           C  
ATOM   1758  C   GLY A 241      18.370  -1.566  12.600  1.00 94.56           C  
ATOM   1759  O   GLY A 241      17.866  -2.153  13.559  1.00 94.56           O  
ATOM   1760  N   ALA A 242      18.558  -0.244  12.598  1.00 95.69           N  
ATOM   1761  CA  ALA A 242      18.157   0.634  13.693  1.00 95.69           C  
ATOM   1762  C   ALA A 242      16.635   0.626  13.889  1.00 95.69           C  
ATOM   1763  CB  ALA A 242      18.685   2.046  13.411  1.00 95.69           C  
ATOM   1764  O   ALA A 242      16.162   0.497  15.018  1.00 95.69           O  
ATOM   1765  N   GLY A 243      15.863   0.680  12.800  1.00 94.50           N  
ATOM   1766  CA  GLY A 243      14.409   0.551  12.833  1.00 94.50           C  
ATOM   1767  C   GLY A 243      13.959  -0.768  13.460  1.00 94.50           C  
ATOM   1768  O   GLY A 243      13.155  -0.760  14.389  1.00 94.50           O  
ATOM   1769  N   ALA A 244      14.542  -1.893  13.041  1.00 94.31           N  
ATOM   1770  CA  ALA A 244      14.253  -3.211  13.603  1.00 94.31           C  
ATOM   1771  C   ALA A 244      14.580  -3.288  15.104  1.00 94.31           C  
ATOM   1772  CB  ALA A 244      15.032  -4.265  12.806  1.00 94.31           C  
ATOM   1773  O   ALA A 244      13.790  -3.827  15.884  1.00 94.31           O  
ATOM   1774  N   LEU A 245      15.704  -2.704  15.529  1.00 96.94           N  
ATOM   1775  CA  LEU A 245      16.103  -2.642  16.934  1.00 96.94           C  
ATOM   1776  C   LEU A 245      15.133  -1.791  17.769  1.00 96.94           C  
ATOM   1777  CB  LEU A 245      17.556  -2.143  16.997  1.00 96.94           C  
ATOM   1778  O   LEU A 245      14.684  -2.231  18.830  1.00 96.94           O  
ATOM   1779  CG  LEU A 245      18.128  -2.116  18.428  1.00 96.94           C  
ATOM   1780  CD1 LEU A 245      19.528  -2.729  18.462  1.00 96.94           C  
ATOM   1781  CD2 LEU A 245      18.214  -0.687  18.969  1.00 96.94           C  
ATOM   1782  N   VAL A 246      14.747  -0.611  17.278  1.00 96.75           N  
ATOM   1783  CA  VAL A 246      13.781   0.276  17.949  1.00 96.75           C  
ATOM   1784  C   VAL A 246      12.388  -0.357  17.992  1.00 96.75           C  
ATOM   1785  CB  VAL A 246      13.749   1.662  17.278  1.00 96.75           C  
ATOM   1786  O   VAL A 246      11.720  -0.295  19.023  1.00 96.75           O  
ATOM   1787  CG1 VAL A 246      12.669   2.563  17.890  1.00 96.75           C  
ATOM   1788  CG2 VAL A 246      15.083   2.399  17.456  1.00 96.75           C  
ATOM   1789  N   THR A 247      11.954  -1.044  16.933  1.00 92.81           N  
ATOM   1790  CA  THR A 247      10.711  -1.828  16.938  1.00 92.81           C  
ATOM   1791  C   THR A 247      10.788  -3.002  17.921  1.00 92.81           C  
ATOM   1792  CB  THR A 247      10.371  -2.321  15.524  1.00 92.81           C  
ATOM   1793  O   THR A 247       9.810  -3.291  18.610  1.00 92.81           O  
ATOM   1794  CG2 THR A 247       9.081  -3.140  15.468  1.00 92.81           C  
ATOM   1795  OG1 THR A 247      10.150  -1.219  14.679  1.00 92.81           O  
ATOM   1796  N   GLY A 248      11.948  -3.647  18.069  1.00 93.38           N  
ATOM   1797  CA  GLY A 248      12.187  -4.638  19.120  1.00 93.38           C  
ATOM   1798  C   GLY A 248      12.020  -4.042  20.521  1.00 93.38           C  
ATOM   1799  O   GLY A 248      11.296  -4.596  21.353  1.00 93.38           O  
ATOM   1800  N   ALA A 249      12.607  -2.866  20.763  1.00 94.88           N  
ATOM   1801  CA  ALA A 249      12.442  -2.122  22.010  1.00 94.88           C  
ATOM   1802  C   ALA A 249      10.978  -1.716  22.253  1.00 94.88           C  
ATOM   1803  CB  ALA A 249      13.374  -0.905  21.993  1.00 94.88           C  
ATOM   1804  O   ALA A 249      10.482  -1.878  23.369  1.00 94.88           O  
ATOM   1805  N   PHE A 250      10.259  -1.279  21.212  1.00 94.12           N  
ATOM   1806  CA  PHE A 250       8.818  -1.030  21.259  1.00 94.12           C  
ATOM   1807  C   PHE A 250       8.067  -2.275  21.737  1.00 94.12           C  
ATOM   1808  CB  PHE A 250       8.298  -0.577  19.884  1.00 94.12           C  
ATOM   1809  O   PHE A 250       7.328  -2.195  22.713  1.00 94.12           O  
ATOM   1810  CG  PHE A 250       6.788  -0.534  19.787  1.00 94.12           C  
ATOM   1811  CD1 PHE A 250       6.100  -1.523  19.058  1.00 94.12           C  
ATOM   1812  CD2 PHE A 250       6.069   0.469  20.459  1.00 94.12           C  
ATOM   1813  CE1 PHE A 250       4.695  -1.510  19.007  1.00 94.12           C  
ATOM   1814  CE2 PHE A 250       4.666   0.479  20.411  1.00 94.12           C  
ATOM   1815  CZ  PHE A 250       3.980  -0.511  19.690  1.00 94.12           C  
ATOM   1816  N   VAL A 251       8.289  -3.441  21.124  1.00 92.50           N  
ATOM   1817  CA  VAL A 251       7.608  -4.688  21.515  1.00 92.50           C  
ATOM   1818  C   VAL A 251       7.898  -5.046  22.974  1.00 92.50           C  
ATOM   1819  CB  VAL A 251       7.988  -5.843  20.567  1.00 92.50           C  
ATOM   1820  O   VAL A 251       6.971  -5.381  23.712  1.00 92.50           O  
ATOM   1821  CG1 VAL A 251       7.461  -7.204  21.051  1.00 92.50           C  
ATOM   1822  CG2 VAL A 251       7.396  -5.607  19.171  1.00 92.50           C  
ATOM   1823  N   LEU A 252       9.151  -4.944  23.426  1.00 93.44           N  
ATOM   1824  CA  LEU A 252       9.516  -5.196  24.825  1.00 93.44           C  
ATOM   1825  C   LEU A 252       8.839  -4.208  25.785  1.00 93.44           C  
ATOM   1826  CB  LEU A 252      11.046  -5.132  24.975  1.00 93.44           C  
ATOM   1827  O   LEU A 252       8.345  -4.615  26.838  1.00 93.44           O  
ATOM   1828  CG  LEU A 252      11.815  -6.258  24.262  1.00 93.44           C  
ATOM   1829  CD1 LEU A 252      13.315  -5.995  24.383  1.00 93.44           C  
ATOM   1830  CD2 LEU A 252      11.512  -7.635  24.860  1.00 93.44           C  
ATOM   1831  N   TRP A 253       8.766  -2.931  25.409  1.00 93.44           N  
ATOM   1832  CA  TRP A 253       8.072  -1.891  26.165  1.00 93.44           C  
ATOM   1833  C   TRP A 253       6.566  -2.172  26.267  1.00 93.44           C  
ATOM   1834  CB  TRP A 253       8.365  -0.534  25.511  1.00 93.44           C  
ATOM   1835  O   TRP A 253       6.008  -2.169  27.365  1.00 93.44           O  
ATOM   1836  CG  TRP A 253       7.723   0.624  26.196  1.00 93.44           C  
ATOM   1837  CD1 TRP A 253       6.698   1.359  25.718  1.00 93.44           C  
ATOM   1838  CD2 TRP A 253       8.054   1.203  27.492  1.00 93.44           C  
ATOM   1839  CE2 TRP A 253       7.126   2.249  27.765  1.00 93.44           C  
ATOM   1840  CE3 TRP A 253       9.057   0.958  28.454  1.00 93.44           C  
ATOM   1841  NE1 TRP A 253       6.330   2.306  26.644  1.00 93.44           N  
ATOM   1842  CH2 TRP A 253       8.161   2.717  29.897  1.00 93.44           C  
ATOM   1843  CZ2 TRP A 253       7.152   2.983  28.956  1.00 93.44           C  
ATOM   1844  CZ3 TRP A 253       9.115   1.715  29.641  1.00 93.44           C  
ATOM   1845  N   GLN A 254       5.919  -2.531  25.153  1.00 91.06           N  
ATOM   1846  CA  GLN A 254       4.500  -2.901  25.134  1.00 91.06           C  
ATOM   1847  C   GLN A 254       4.214  -4.138  25.997  1.00 91.06           C  
ATOM   1848  CB  GLN A 254       4.023  -3.172  23.697  1.00 91.06           C  
ATOM   1849  O   GLN A 254       3.210  -4.170  26.709  1.00 91.06           O  
ATOM   1850  CG  GLN A 254       4.055  -1.988  22.720  1.00 91.06           C  
ATOM   1851  CD  GLN A 254       3.424  -0.727  23.274  1.00 91.06           C  
ATOM   1852  NE2 GLN A 254       4.188   0.191  23.806  1.00 91.06           N  
ATOM   1853  OE1 GLN A 254       2.224  -0.567  23.247  1.00 91.06           O  
ATOM   1854  N   ARG A 255       5.105  -5.145  25.987  1.00 89.56           N  
ATOM   1855  CA  ARG A 255       4.984  -6.330  26.858  1.00 89.56           C  
ATOM   1856  C   ARG A 255       4.979  -5.950  28.336  1.00 89.56           C  
ATOM   1857  CB  ARG A 255       6.112  -7.348  26.603  1.00 89.56           C  
ATOM   1858  O   ARG A 255       4.198  -6.518  29.089  1.00 89.56           O  
ATOM   1859  CG  ARG A 255       5.921  -8.125  25.300  1.00 89.56           C  
ATOM   1860  CD  ARG A 255       7.011  -9.168  25.073  1.00 89.56           C  
ATOM   1861  NE  ARG A 255       6.793  -9.872  23.795  1.00 89.56           N  
ATOM   1862  NH1 ARG A 255       8.550 -11.338  23.961  1.00 89.56           N  
ATOM   1863  NH2 ARG A 255       7.218 -11.418  22.174  1.00 89.56           N  
ATOM   1864  CZ  ARG A 255       7.518 -10.869  23.318  1.00 89.56           C  
ATOM   1865  N   ARG A 256       5.827  -4.999  28.740  1.00 89.56           N  
ATOM   1866  CA  ARG A 256       5.914  -4.528  30.132  1.00 89.56           C  
ATOM   1867  C   ARG A 256       4.673  -3.745  30.569  1.00 89.56           C  
ATOM   1868  CB  ARG A 256       7.181  -3.681  30.322  1.00 89.56           C  
ATOM   1869  O   ARG A 256       4.247  -3.892  31.706  1.00 89.56           O  
ATOM   1870  CG  ARG A 256       8.472  -4.512  30.257  1.00 89.56           C  
ATOM   1871  CD  ARG A 256       9.687  -3.585  30.386  1.00 89.56           C  
ATOM   1872  NE  ARG A 256      10.961  -4.323  30.272  1.00 89.56           N  
ATOM   1873  NH1 ARG A 256      12.359  -2.557  30.730  1.00 89.56           N  
ATOM   1874  NH2 ARG A 256      13.231  -4.556  30.274  1.00 89.56           N  
ATOM   1875  CZ  ARG A 256      12.172  -3.812  30.425  1.00 89.56           C  
ATOM   1876  N   LEU A 257       4.090  -2.937  29.681  1.00 86.56           N  
ATOM   1877  CA  LEU A 257       2.914  -2.100  29.973  1.00 86.56           C  
ATOM   1878  C   LEU A 257       1.580  -2.859  30.030  1.00 86.56           C  
ATOM   1879  CB  LEU A 257       2.837  -0.998  28.907  1.00 86.56           C  
ATOM   1880  O   LEU A 257       0.631  -2.373  30.649  1.00 86.56           O  
ATOM   1881  CG  LEU A 257       3.507   0.300  29.371  1.00 86.56           C  
ATOM   1882  CD1 LEU A 257       4.018   1.029  28.152  1.00 86.56           C  
ATOM   1883  CD2 LEU A 257       2.510   1.217  30.083  1.00 86.56           C  
ATOM   1884  N   GLY A 258       1.478  -4.015  29.368  1.00 83.81           N  
ATOM   1885  CA  GLY A 258       0.275  -4.847  29.386  1.00 83.81           C  
ATOM   1886  C   GLY A 258      -0.963  -4.126  28.837  1.00 83.81           C  
ATOM   1887  O   GLY A 258      -1.012  -3.751  27.669  1.00 83.81           O  
ATOM   1888  N   GLU A 259      -1.987  -3.941  29.672  1.00 75.56           N  
ATOM   1889  CA  GLU A 259      -3.270  -3.322  29.290  1.00 75.56           C  
ATOM   1890  C   GLU A 259      -3.181  -1.842  28.924  1.00 75.56           C  
ATOM   1891  CB  GLU A 259      -4.247  -3.415  30.471  1.00 75.56           C  
ATOM   1892  O   GLU A 259      -3.995  -1.349  28.139  1.00 75.56           O  
ATOM   1893  CG  GLU A 259      -4.720  -4.836  30.742  1.00 75.56           C  
ATOM   1894  CD  GLU A 259      -5.380  -5.431  29.511  1.00 75.56           C  
ATOM   1895  OE1 GLU A 259      -5.146  -6.639  29.307  1.00 75.56           O  
ATOM   1896  OE2 GLU A 259      -6.108  -4.699  28.786  1.00 75.56           O  
ATOM   1897  N   SER A 260      -2.212  -1.139  29.508  1.00 78.25           N  
ATOM   1898  CA  SER A 260      -1.994   0.297  29.308  1.00 78.25           C  
ATOM   1899  C   SER A 260      -1.139   0.588  28.070  1.00 78.25           C  
ATOM   1900  CB  SER A 260      -1.357   0.893  30.565  1.00 78.25           C  
ATOM   1901  O   SER A 260      -0.886   1.750  27.748  1.00 78.25           O  
ATOM   1902  OG  SER A 260      -2.201   0.669  31.680  1.00 78.25           O  
ATOM   1903  N   ALA A 261      -0.693  -0.453  27.366  1.00 83.19           N  
ATOM   1904  CA  ALA A 261       0.120  -0.362  26.162  1.00 83.19           C  
ATOM   1905  C   ALA A 261      -0.640   0.314  25.003  1.00 83.19           C  
ATOM   1906  CB  ALA A 261       0.562  -1.791  25.828  1.00 83.19           C  
ATOM   1907  O   ALA A 261      -1.866   0.237  24.908  1.00 83.19           O  
ATOM   1908  N   LEU A 262       0.096   0.981  24.107  1.00 83.44           N  
ATOM   1909  CA  LEU A 262      -0.417   1.459  22.814  1.00 83.44           C  
ATOM   1910  C   LEU A 262      -0.970   0.315  21.964  1.00 83.44           C  
ATOM   1911  CB  LEU A 262       0.728   2.203  22.092  1.00 83.44           C  
ATOM   1912  O   LEU A 262      -2.039   0.441  21.373  1.00 83.44           O  
ATOM   1913  CG  LEU A 262       0.358   2.766  20.709  1.00 83.44           C  
ATOM   1914  CD1 LEU A 262      -0.666   3.887  20.837  1.00 83.44           C  
ATOM   1915  CD2 LEU A 262       1.597   3.320  20.013  1.00 83.44           C  
ATOM   1916  N   LEU A 263      -0.254  -0.803  21.958  1.00 86.25           N  
ATOM   1917  CA  LEU A 263      -0.627  -2.043  21.311  1.00 86.25           C  
ATOM   1918  C   LEU A 263      -0.688  -3.151  22.368  1.00 86.25           C  
ATOM   1919  CB  LEU A 263       0.396  -2.327  20.203  1.00 86.25           C  
ATOM   1920  O   LEU A 263       0.344  -3.744  22.692  1.00 86.25           O  
ATOM   1921  CG  LEU A 263       0.105  -3.613  19.414  1.00 86.25           C  
ATOM   1922  CD1 LEU A 263      -1.268  -3.561  18.751  1.00 86.25           C  
ATOM   1923  CD2 LEU A 263       1.177  -3.790  18.340  1.00 86.25           C  
ATOM   1924  N   PRO A 264      -1.878  -3.461  22.912  1.00 84.88           N  
ATOM   1925  CA  PRO A 264      -2.032  -4.556  23.859  1.00 84.88           C  
ATOM   1926  C   PRO A 264      -1.682  -5.889  23.186  1.00 84.88           C  
ATOM   1927  CB  PRO A 264      -3.483  -4.475  24.360  1.00 84.88           C  
ATOM   1928  O   PRO A 264      -2.475  -6.458  22.437  1.00 84.88           O  
ATOM   1929  CG  PRO A 264      -3.890  -3.031  24.069  1.00 84.88           C  
ATOM   1930  CD  PRO A 264      -3.117  -2.708  22.795  1.00 84.88           C  
ATOM   1931  N   LEU A 265      -0.486  -6.421  23.453  1.00 86.62           N  
ATOM   1932  CA  LEU A 265       0.020  -7.618  22.766  1.00 86.62           C  
ATOM   1933  C   LEU A 265      -0.798  -8.883  23.056  1.00 86.62           C  
ATOM   1934  CB  LEU A 265       1.501  -7.827  23.105  1.00 86.62           C  
ATOM   1935  O   LEU A 265      -0.752  -9.832  22.276  1.00 86.62           O  
ATOM   1936  CG  LEU A 265       2.422  -6.721  22.562  1.00 86.62           C  
ATOM   1937  CD1 LEU A 265       3.827  -7.000  23.063  1.00 86.62           C  
ATOM   1938  CD2 LEU A 265       2.471  -6.662  21.036  1.00 86.62           C  
ATOM   1939  N   ARG A 266      -1.622  -8.872  24.114  1.00 84.44           N  
ATOM   1940  CA  ARG A 266      -2.631  -9.909  24.380  1.00 84.44           C  
ATOM   1941  C   ARG A 266      -3.578 -10.137  23.200  1.00 84.44           C  
ATOM   1942  CB  ARG A 266      -3.432  -9.571  25.647  1.00 84.44           C  
ATOM   1943  O   ARG A 266      -4.071 -11.245  23.033  1.00 84.44           O  
ATOM   1944  CG  ARG A 266      -4.385  -8.376  25.467  1.00 84.44           C  
ATOM   1945  CD  ARG A 266      -5.222  -8.180  26.723  1.00 84.44           C  
ATOM   1946  NE  ARG A 266      -6.209  -7.093  26.547  1.00 84.44           N  
ATOM   1947  NH1 ARG A 266      -7.433  -7.532  28.437  1.00 84.44           N  
ATOM   1948  NH2 ARG A 266      -8.168  -6.004  26.999  1.00 84.44           N  
ATOM   1949  CZ  ARG A 266      -7.257  -6.877  27.329  1.00 84.44           C  
ATOM   1950  N   LEU A 267      -3.802  -9.123  22.356  1.00 84.88           N  
ATOM   1951  CA  LEU A 267      -4.634  -9.260  21.162  1.00 84.88           C  
ATOM   1952  C   LEU A 267      -4.076 -10.335  20.221  1.00 84.88           C  
ATOM   1953  CB  LEU A 267      -4.762  -7.900  20.453  1.00 84.88           C  
ATOM   1954  O   LEU A 267      -4.841 -11.109  19.658  1.00 84.88           O  
ATOM   1955  CG  LEU A 267      -5.499  -6.810  21.255  1.00 84.88           C  
ATOM   1956  CD1 LEU A 267      -5.579  -5.525  20.429  1.00 84.88           C  
ATOM   1957  CD2 LEU A 267      -6.908  -7.254  21.641  1.00 84.88           C  
ATOM   1958  N   PHE A 268      -2.750 -10.469  20.131  1.00 86.50           N  
ATOM   1959  CA  PHE A 268      -2.088 -11.488  19.310  1.00 86.50           C  
ATOM   1960  C   PHE A 268      -2.092 -12.889  19.936  1.00 86.50           C  
ATOM   1961  CB  PHE A 268      -0.664 -11.032  18.976  1.00 86.50           C  
ATOM   1962  O   PHE A 268      -1.801 -13.860  19.244  1.00 86.50           O  
ATOM   1963  CG  PHE A 268      -0.620  -9.803  18.092  1.00 86.50           C  
ATOM   1964  CD1 PHE A 268      -0.645  -9.943  16.691  1.00 86.50           C  
ATOM   1965  CD2 PHE A 268      -0.566  -8.521  18.665  1.00 86.50           C  
ATOM   1966  CE1 PHE A 268      -0.612  -8.804  15.868  1.00 86.50           C  
ATOM   1967  CE2 PHE A 268      -0.531  -7.384  17.842  1.00 86.50           C  
ATOM   1968  CZ  PHE A 268      -0.553  -7.522  16.442  1.00 86.50           C  
ATOM   1969  N   VAL A 269      -2.474 -13.030  21.211  1.00 85.44           N  
ATOM   1970  CA  VAL A 269      -2.742 -14.348  21.813  1.00 85.44           C  
ATOM   1971  C   VAL A 269      -4.020 -14.948  21.216  1.00 85.44           C  
ATOM   1972  CB  VAL A 269      -2.825 -14.255  23.351  1.00 85.44           C  
ATOM   1973  O   VAL A 269      -4.141 -16.167  21.076  1.00 85.44           O  
ATOM   1974  CG1 VAL A 269      -3.088 -15.616  24.006  1.00 85.44           C  
ATOM   1975  CG2 VAL A 269      -1.518 -13.703  23.941  1.00 85.44           C  
ATOM   1976  N   HIS A 270      -4.967 -14.107  20.782  1.00 85.56           N  
ATOM   1977  CA  HIS A 270      -6.131 -14.574  20.041  1.00 85.56           C  
ATOM   1978  C   HIS A 270      -5.726 -15.003  18.629  1.00 85.56           C  
ATOM   1979  CB  HIS A 270      -7.246 -13.524  20.027  1.00 85.56           C  
ATOM   1980  O   HIS A 270      -5.438 -14.186  17.754  1.00 85.56           O  
ATOM   1981  CG  HIS A 270      -7.784 -13.231  21.401  1.00 85.56           C  
ATOM   1982  CD2 HIS A 270      -7.693 -12.042  22.070  1.00 85.56           C  
ATOM   1983  ND1 HIS A 270      -8.449 -14.112  22.227  1.00 85.56           N  
ATOM   1984  CE1 HIS A 270      -8.752 -13.465  23.364  1.00 85.56           C  
ATOM   1985  NE2 HIS A 270      -8.308 -12.203  23.314  1.00 85.56           N  
ATOM   1986  N   ARG A 271      -5.782 -16.317  18.388  1.00 87.38           N  
ATOM   1987  CA  ARG A 271      -5.403 -16.953  17.117  1.00 87.38           C  
ATOM   1988  C   ARG A 271      -6.000 -16.266  15.884  1.00 87.38           C  
ATOM   1989  CB  ARG A 271      -5.791 -18.438  17.184  1.00 87.38           C  
ATOM   1990  O   ARG A 271      -5.276 -16.027  14.926  1.00 87.38           O  
ATOM   1991  CG  ARG A 271      -5.344 -19.221  15.942  1.00 87.38           C  
ATOM   1992  CD  ARG A 271      -5.735 -20.694  16.074  1.00 87.38           C  
ATOM   1993  NE  ARG A 271      -5.318 -21.474  14.895  1.00 87.38           N  
ATOM   1994  NH1 ARG A 271      -3.498 -22.577  15.795  1.00 87.38           N  
ATOM   1995  NH2 ARG A 271      -4.125 -22.969  13.691  1.00 87.38           N  
ATOM   1996  CZ  ARG A 271      -4.314 -22.330  14.807  1.00 87.38           C  
ATOM   1997  N   ASN A 272      -7.295 -15.944  15.896  1.00 87.62           N  
ATOM   1998  CA  ASN A 272      -7.944 -15.300  14.749  1.00 87.62           C  
ATOM   1999  C   ASN A 272      -7.402 -13.888  14.498  1.00 87.62           C  
ATOM   2000  CB  ASN A 272      -9.472 -15.280  14.930  1.00 87.62           C  
ATOM   2001  O   ASN A 272      -7.179 -13.542  13.346  1.00 87.62           O  
ATOM   2002  CG  ASN A 272     -10.137 -16.615  14.650  1.00 87.62           C  
ATOM   2003  ND2 ASN A 272     -11.446 -16.629  14.566  1.00 87.62           N  
ATOM   2004  OD1 ASN A 272      -9.505 -17.654  14.509  1.00 87.62           O  
ATOM   2005  N   PHE A 273      -7.130 -13.111  15.549  1.00 88.75           N  
ATOM   2006  CA  PHE A 273      -6.560 -11.772  15.415  1.00 88.75           C  
ATOM   2007  C   PHE A 273      -5.145 -11.829  14.828  1.00 88.75           C  
ATOM   2008  CB  PHE A 273      -6.563 -11.084  16.784  1.00 88.75           C  
ATOM   2009  O   PHE A 273      -4.857 -11.135  13.854  1.00 88.75           O  
ATOM   2010  CG  PHE A 273      -6.083  -9.650  16.735  1.00 88.75           C  
ATOM   2011  CD1 PHE A 273      -4.732  -9.330  16.964  1.00 88.75           C  
ATOM   2012  CD2 PHE A 273      -6.994  -8.630  16.421  1.00 88.75           C  
ATOM   2013  CE1 PHE A 273      -4.302  -7.994  16.885  1.00 88.75           C  
ATOM   2014  CE2 PHE A 273      -6.563  -7.298  16.315  1.00 88.75           C  
ATOM   2015  CZ  PHE A 273      -5.217  -6.980  16.556  1.00 88.75           C  
ATOM   2016  N   ALA A 274      -4.279 -12.702  15.356  1.00 92.00           N  
ATOM   2017  CA  ALA A 274      -2.917 -12.871  14.846  1.00 92.00           C  
ATOM   2018  C   ALA A 274      -2.897 -13.333  13.379  1.00 92.00           C  
ATOM   2019  CB  ALA A 274      -2.174 -13.854  15.755  1.00 92.00           C  
ATOM   2020  O   ALA A 274      -2.216 -12.731  12.549  1.00 92.00           O  
ATOM   2021  N   LEU A 275      -3.692 -14.353  13.038  1.00 93.88           N  
ATOM   2022  CA  LEU A 275      -3.791 -14.856  11.666  1.00 93.88           C  
ATOM   2023  C   LEU A 275      -4.423 -13.831  10.718  1.00 93.88           C  
ATOM   2024  CB  LEU A 275      -4.592 -16.168  11.650  1.00 93.88           C  
ATOM   2025  O   LEU A 275      -4.021 -13.758   9.561  1.00 93.88           O  
ATOM   2026  CG  LEU A 275      -3.899 -17.361  12.332  1.00 93.88           C  
ATOM   2027  CD1 LEU A 275      -4.865 -18.546  12.354  1.00 93.88           C  
ATOM   2028  CD2 LEU A 275      -2.625 -17.798  11.611  1.00 93.88           C  
ATOM   2029  N   ALA A 276      -5.396 -13.035  11.177  1.00 92.25           N  
ATOM   2030  CA  ALA A 276      -6.022 -12.006  10.350  1.00 92.25           C  
ATOM   2031  C   ALA A 276      -5.063 -10.847  10.073  1.00 92.25           C  
ATOM   2032  CB  ALA A 276      -7.323 -11.527  11.001  1.00 92.25           C  
ATOM   2033  O   ALA A 276      -5.044 -10.334   8.961  1.00 92.25           O  
ATOM   2034  N   ASN A 277      -4.218 -10.480  11.039  1.00 93.62           N  
ATOM   2035  CA  ASN A 277      -3.138  -9.517  10.827  1.00 93.62           C  
ATOM   2036  C   ASN A 277      -2.097 -10.051   9.830  1.00 93.62           C  
ATOM   2037  CB  ASN A 277      -2.510  -9.159  12.183  1.00 93.62           C  
ATOM   2038  O   ASN A 277      -1.731  -9.335   8.901  1.00 93.62           O  
ATOM   2039  CG  ASN A 277      -3.277  -8.060  12.888  1.00 93.62           C  
ATOM   2040  ND2 ASN A 277      -4.314  -8.381  13.619  1.00 93.62           N  
ATOM   2041  OD1 ASN A 277      -2.960  -6.896  12.777  1.00 93.62           O  
ATOM   2042  N   ALA A 278      -1.679 -11.316   9.957  1.00 95.25           N  
ATOM   2043  CA  ALA A 278      -0.759 -11.947   9.006  1.00 95.25           C  
ATOM   2044  C   ALA A 278      -1.346 -12.010   7.583  1.00 95.25           C  
ATOM   2045  CB  ALA A 278      -0.394 -13.342   9.527  1.00 95.25           C  
ATOM   2046  O   ALA A 278      -0.692 -11.613   6.620  1.00 95.25           O  
ATOM   2047  N   ALA A 279      -2.608 -12.425   7.449  1.00 95.31           N  
ATOM   2048  CA  ALA A 279      -3.327 -12.395   6.179  1.00 95.31           C  
ATOM   2049  C   ALA A 279      -3.499 -10.954   5.653  1.00 95.31           C  
ATOM   2050  CB  ALA A 279      -4.665 -13.112   6.381  1.00 95.31           C  
ATOM   2051  O   ALA A 279      -3.331 -10.708   4.463  1.00 95.31           O  
ATOM   2052  N   GLY A 280      -3.765  -9.980   6.526  1.00 93.69           N  
ATOM   2053  CA  GLY A 280      -3.855  -8.558   6.182  1.00 93.69           C  
ATOM   2054  C   GLY A 280      -2.552  -8.013   5.596  1.00 93.69           C  
ATOM   2055  O   GLY A 280      -2.573  -7.340   4.566  1.00 93.69           O  
ATOM   2056  N   ALA A 281      -1.414  -8.363   6.199  1.00 95.38           N  
ATOM   2057  CA  ALA A 281      -0.100  -8.060   5.644  1.00 95.38           C  
ATOM   2058  C   ALA A 281       0.119  -8.758   4.293  1.00 95.38           C  
ATOM   2059  CB  ALA A 281       0.981  -8.455   6.655  1.00 95.38           C  
ATOM   2060  O   ALA A 281       0.563  -8.109   3.350  1.00 95.38           O  
ATOM   2061  N   ALA A 282      -0.245 -10.039   4.172  1.00 96.31           N  
ATOM   2062  CA  ALA A 282      -0.082 -10.815   2.943  1.00 96.31           C  
ATOM   2063  C   ALA A 282      -0.893 -10.252   1.765  1.00 96.31           C  
ATOM   2064  CB  ALA A 282      -0.459 -12.276   3.227  1.00 96.31           C  
ATOM   2065  O   ALA A 282      -0.365 -10.129   0.662  1.00 96.31           O  
ATOM   2066  N   VAL A 283      -2.160  -9.867   1.977  1.00 92.69           N  
ATOM   2067  CA  VAL A 283      -2.968  -9.272   0.899  1.00 92.69           C  
ATOM   2068  C   VAL A 283      -2.426  -7.905   0.493  1.00 92.69           C  
ATOM   2069  CB  VAL A 283      -4.476  -9.232   1.220  1.00 92.69           C  
ATOM   2070  O   VAL A 283      -2.377  -7.616  -0.695  1.00 92.69           O  
ATOM   2071  CG1 VAL A 283      -4.870  -8.235   2.314  1.00 92.69           C  
ATOM   2072  CG2 VAL A 283      -5.303  -8.929  -0.034  1.00 92.69           C  
ATOM   2073  N   SER A 284      -1.960  -7.079   1.436  1.00 91.12           N  
ATOM   2074  CA  SER A 284      -1.350  -5.792   1.086  1.00 91.12           C  
ATOM   2075  C   SER A 284      -0.006  -5.928   0.388  1.00 91.12           C  
ATOM   2076  CB  SER A 284      -1.180  -4.914   2.309  1.00 91.12           C  
ATOM   2077  O   SER A 284       0.228  -5.210  -0.579  1.00 91.12           O  
ATOM   2078  OG  SER A 284      -2.335  -4.117   2.420  1.00 91.12           O  
ATOM   2079  N   PHE A 285       0.835  -6.876   0.812  1.00 94.12           N  
ATOM   2080  CA  PHE A 285       2.036  -7.257   0.072  1.00 94.12           C  
ATOM   2081  C   PHE A 285       1.664  -7.600  -1.370  1.00 94.12           C  
ATOM   2082  CB  PHE A 285       2.710  -8.457   0.763  1.00 94.12           C  
ATOM   2083  O   PHE A 285       2.271  -7.093  -2.307  1.00 94.12           O  
ATOM   2084  CG  PHE A 285       3.965  -8.973   0.074  1.00 94.12           C  
ATOM   2085  CD1 PHE A 285       3.890  -9.652  -1.162  1.00 94.12           C  
ATOM   2086  CD2 PHE A 285       5.222  -8.774   0.674  1.00 94.12           C  
ATOM   2087  CE1 PHE A 285       5.060 -10.040  -1.834  1.00 94.12           C  
ATOM   2088  CE2 PHE A 285       6.393  -9.193   0.015  1.00 94.12           C  
ATOM   2089  CZ  PHE A 285       6.313  -9.802  -1.249  1.00 94.12           C  
ATOM   2090  N   ALA A 286       0.631  -8.429  -1.549  1.00 92.19           N  
ATOM   2091  CA  ALA A 286       0.219  -8.892  -2.862  1.00 92.19           C  
ATOM   2092  C   ALA A 286      -0.361  -7.785  -3.748  1.00 92.19           C  
ATOM   2093  CB  ALA A 286      -0.769 -10.045  -2.684  1.00 92.19           C  
ATOM   2094  O   ALA A 286      -0.101  -7.796  -4.946  1.00 92.19           O  
ATOM   2095  N   MET A 287      -1.103  -6.821  -3.185  1.00 87.00           N  
ATOM   2096  CA  MET A 287      -1.575  -5.651  -3.938  1.00 87.00           C  
ATOM   2097  C   MET A 287      -0.395  -4.849  -4.489  1.00 87.00           C  
ATOM   2098  CB  MET A 287      -2.449  -4.727  -3.076  1.00 87.00           C  
ATOM   2099  O   MET A 287      -0.363  -4.537  -5.674  1.00 87.00           O  
ATOM   2100  CG  MET A 287      -3.797  -5.293  -2.615  1.00 87.00           C  
ATOM   2101  SD  MET A 287      -4.957  -5.859  -3.886  1.00 87.00           S  
ATOM   2102  CE  MET A 287      -4.462  -7.599  -4.024  1.00 87.00           C  
ATOM   2103  N   THR A 288       0.617  -4.565  -3.673  1.00 81.25           N  
ATOM   2104  CA  THR A 288       1.803  -3.861  -4.172  1.00 81.25           C  
ATOM   2105  C   THR A 288       2.590  -4.726  -5.163  1.00 81.25           C  
ATOM   2106  CB  THR A 288       2.702  -3.435  -3.009  1.00 81.25           C  
ATOM   2107  O   THR A 288       3.034  -4.248  -6.207  1.00 81.25           O  
ATOM   2108  CG2 THR A 288       3.704  -2.385  -3.457  1.00 81.25           C  
ATOM   2109  OG1 THR A 288       1.968  -2.836  -1.967  1.00 81.25           O  
ATOM   2110  N   GLY A 289       2.715  -6.022  -4.868  1.00 85.25           N  
ATOM   2111  CA  GLY A 289       3.517  -6.964  -5.640  1.00 85.25           C  
ATOM   2112  C   GLY A 289       2.925  -7.435  -6.960  1.00 85.25           C  
ATOM   2113  O   GLY A 289       3.647  -8.042  -7.747  1.00 85.25           O  
ATOM   2114  N   ILE A 290       1.649  -7.157  -7.229  1.00 89.12           N  
ATOM   2115  CA  ILE A 290       1.060  -7.334  -8.557  1.00 89.12           C  
ATOM   2116  C   ILE A 290       1.188  -6.061  -9.391  1.00 89.12           C  
ATOM   2117  CB  ILE A 290      -0.393  -7.850  -8.480  1.00 89.12           C  
ATOM   2118  O   ILE A 290       1.728  -6.109 -10.494  1.00 89.12           O  
ATOM   2119  CG1 ILE A 290      -0.839  -8.265  -9.899  1.00 89.12           C  
ATOM   2120  CG2 ILE A 290      -1.375  -6.871  -7.809  1.00 89.12           C  
ATOM   2121  CD1 ILE A 290      -2.347  -8.342 -10.104  1.00 89.12           C  
ATOM   2122  N   PHE A 291       0.703  -4.924  -8.879  1.00 83.19           N  
ATOM   2123  CA  PHE A 291       0.500  -3.733  -9.701  1.00 83.19           C  
ATOM   2124  C   PHE A 291       1.817  -3.157 -10.206  1.00 83.19           C  
ATOM   2125  CB  PHE A 291      -0.315  -2.679  -8.937  1.00 83.19           C  
ATOM   2126  O   PHE A 291       1.862  -2.702 -11.345  1.00 83.19           O  
ATOM   2127  CG  PHE A 291      -1.807  -2.962  -8.904  1.00 83.19           C  
ATOM   2128  CD1 PHE A 291      -2.555  -2.907 -10.095  1.00 83.19           C  
ATOM   2129  CD2 PHE A 291      -2.462  -3.254  -7.694  1.00 83.19           C  
ATOM   2130  CE1 PHE A 291      -3.935  -3.180 -10.076  1.00 83.19           C  
ATOM   2131  CE2 PHE A 291      -3.834  -3.553  -7.675  1.00 83.19           C  
ATOM   2132  CZ  PHE A 291      -4.573  -3.517  -8.869  1.00 83.19           C  
ATOM   2133  N   PHE A 292       2.889  -3.229  -9.415  1.00 82.31           N  
ATOM   2134  CA  PHE A 292       4.192  -2.706  -9.817  1.00 82.31           C  
ATOM   2135  C   PHE A 292       4.791  -3.438 -11.042  1.00 82.31           C  
ATOM   2136  CB  PHE A 292       5.116  -2.637  -8.595  1.00 82.31           C  
ATOM   2137  O   PHE A 292       4.893  -2.816 -12.102  1.00 82.31           O  
ATOM   2138  CG  PHE A 292       6.450  -2.000  -8.907  1.00 82.31           C  
ATOM   2139  CD1 PHE A 292       7.571  -2.789  -9.223  1.00 82.31           C  
ATOM   2140  CD2 PHE A 292       6.554  -0.597  -8.917  1.00 82.31           C  
ATOM   2141  CE1 PHE A 292       8.795  -2.174  -9.537  1.00 82.31           C  
ATOM   2142  CE2 PHE A 292       7.777   0.016  -9.234  1.00 82.31           C  
ATOM   2143  CZ  PHE A 292       8.898  -0.773  -9.542  1.00 82.31           C  
ATOM   2144  N   PRO A 293       5.129  -4.746 -10.982  1.00 86.62           N  
ATOM   2145  CA  PRO A 293       5.730  -5.447 -12.119  1.00 86.62           C  
ATOM   2146  C   PRO A 293       4.762  -5.577 -13.298  1.00 86.62           C  
ATOM   2147  CB  PRO A 293       6.143  -6.823 -11.582  1.00 86.62           C  
ATOM   2148  O   PRO A 293       5.192  -5.516 -14.448  1.00 86.62           O  
ATOM   2149  CG  PRO A 293       5.165  -7.062 -10.433  1.00 86.62           C  
ATOM   2150  CD  PRO A 293       4.994  -5.660  -9.858  1.00 86.62           C  
ATOM   2151  N   PHE A 294       3.458  -5.720 -13.036  1.00 90.38           N  
ATOM   2152  CA  PHE A 294       2.459  -5.840 -14.095  1.00 90.38           C  
ATOM   2153  C   PHE A 294       2.315  -4.542 -14.892  1.00 90.38           C  
ATOM   2154  CB  PHE A 294       1.123  -6.277 -13.485  1.00 90.38           C  
ATOM   2155  O   PHE A 294       2.323  -4.580 -16.118  1.00 90.38           O  
ATOM   2156  CG  PHE A 294       0.032  -6.556 -14.497  1.00 90.38           C  
ATOM   2157  CD1 PHE A 294      -1.217  -5.916 -14.386  1.00 90.38           C  
ATOM   2158  CD2 PHE A 294       0.260  -7.470 -15.543  1.00 90.38           C  
ATOM   2159  CE1 PHE A 294      -2.239  -6.203 -15.307  1.00 90.38           C  
ATOM   2160  CE2 PHE A 294      -0.752  -7.735 -16.478  1.00 90.38           C  
ATOM   2161  CZ  PHE A 294      -2.006  -7.113 -16.352  1.00 90.38           C  
ATOM   2162  N   THR A 295       2.256  -3.389 -14.218  1.00 85.31           N  
ATOM   2163  CA  THR A 295       2.175  -2.085 -14.893  1.00 85.31           C  
ATOM   2164  C   THR A 295       3.431  -1.808 -15.711  1.00 85.31           C  
ATOM   2165  CB  THR A 295       1.951  -0.952 -13.885  1.00 85.31           C  
ATOM   2166  O   THR A 295       3.318  -1.382 -16.859  1.00 85.31           O  
ATOM   2167  CG2 THR A 295       1.838   0.419 -14.537  1.00 85.31           C  
ATOM   2168  OG1 THR A 295       0.744  -1.171 -13.198  1.00 85.31           O  
ATOM   2169  N   LEU A 296       4.618  -2.100 -15.164  1.00 83.69           N  
ATOM   2170  CA  LEU A 296       5.864  -1.951 -15.913  1.00 83.69           C  
ATOM   2171  C   LEU A 296       5.898  -2.857 -17.143  1.00 83.69           C  
ATOM   2172  CB  LEU A 296       7.076  -2.239 -15.022  1.00 83.69           C  
ATOM   2173  O   LEU A 296       6.270  -2.399 -18.211  1.00 83.69           O  
ATOM   2174  CG  LEU A 296       7.369  -1.202 -13.928  1.00 83.69           C  
ATOM   2175  CD1 LEU A 296       8.566  -1.687 -13.109  1.00 83.69           C  
ATOM   2176  CD2 LEU A 296       7.708   0.169 -14.518  1.00 83.69           C  
ATOM   2177  N   TYR A 297       5.451  -4.106 -17.031  1.00 90.19           N  
ATOM   2178  CA  TYR A 297       5.349  -5.007 -18.177  1.00 90.19           C  
ATOM   2179  C   TYR A 297       4.396  -4.471 -19.262  1.00 90.19           C  
ATOM   2180  CB  TYR A 297       4.914  -6.383 -17.666  1.00 90.19           C  
ATOM   2181  O   TYR A 297       4.756  -4.431 -20.436  1.00 90.19           O  
ATOM   2182  CG  TYR A 297       4.340  -7.265 -18.747  1.00 90.19           C  
ATOM   2183  CD1 TYR A 297       2.943  -7.406 -18.855  1.00 90.19           C  
ATOM   2184  CD2 TYR A 297       5.199  -7.887 -19.671  1.00 90.19           C  
ATOM   2185  CE1 TYR A 297       2.401  -8.202 -19.875  1.00 90.19           C  
ATOM   2186  CE2 TYR A 297       4.659  -8.690 -20.690  1.00 90.19           C  
ATOM   2187  OH  TYR A 297       2.744  -9.655 -21.724  1.00 90.19           O  
ATOM   2188  CZ  TYR A 297       3.264  -8.848 -20.781  1.00 90.19           C  
ATOM   2189  N   LEU A 298       3.199  -4.011 -18.882  1.00 89.25           N  
ATOM   2190  CA  LEU A 298       2.226  -3.461 -19.830  1.00 89.25           C  
ATOM   2191  C   LEU A 298       2.781  -2.248 -20.593  1.00 89.25           C  
ATOM   2192  CB  LEU A 298       0.948  -3.061 -19.072  1.00 89.25           C  
ATOM   2193  O   LEU A 298       2.500  -2.090 -21.778  1.00 89.25           O  
ATOM   2194  CG  LEU A 298       0.090  -4.226 -18.546  1.00 89.25           C  
ATOM   2195  CD1 LEU A 298      -1.113  -3.661 -17.796  1.00 89.25           C  
ATOM   2196  CD2 LEU A 298      -0.427  -5.145 -19.649  1.00 89.25           C  
ATOM   2197  N   GLN A 299       3.568  -1.402 -19.930  1.00 84.38           N  
ATOM   2198  CA  GLN A 299       4.115  -0.195 -20.548  1.00 84.38           C  
ATOM   2199  C   GLN A 299       5.413  -0.464 -21.315  1.00 84.38           C  
ATOM   2200  CB  GLN A 299       4.311   0.886 -19.480  1.00 84.38           C  
ATOM   2201  O   GLN A 299       5.531  -0.064 -22.466  1.00 84.38           O  
ATOM   2202  CG  GLN A 299       2.974   1.340 -18.873  1.00 84.38           C  
ATOM   2203  CD  GLN A 299       3.150   2.474 -17.874  1.00 84.38           C  
ATOM   2204  NE2 GLN A 299       2.381   2.508 -16.811  1.00 84.38           N  
ATOM   2205  OE1 GLN A 299       3.955   3.374 -18.019  1.00 84.38           O  
ATOM   2206  N   GLN A 300       6.371  -1.160 -20.701  1.00 82.88           N  
ATOM   2207  CA  GLN A 300       7.712  -1.358 -21.259  1.00 82.88           C  
ATOM   2208  C   GLN A 300       7.749  -2.455 -22.326  1.00 82.88           C  
ATOM   2209  CB  GLN A 300       8.715  -1.672 -20.131  1.00 82.88           C  
ATOM   2210  O   GLN A 300       8.457  -2.304 -23.310  1.00 82.88           O  
ATOM   2211  CG  GLN A 300       8.842  -0.557 -19.074  1.00 82.88           C  
ATOM   2212  CD  GLN A 300       9.437   0.742 -19.614  1.00 82.88           C  
ATOM   2213  NE2 GLN A 300       9.308   1.838 -18.900  1.00 82.88           N  
ATOM   2214  OE1 GLN A 300      10.037   0.812 -20.669  1.00 82.88           O  
ATOM   2215  N   VAL A 301       6.974  -3.536 -22.158  1.00 88.25           N  
ATOM   2216  CA  VAL A 301       6.995  -4.692 -23.076  1.00 88.25           C  
ATOM   2217  C   VAL A 301       5.853  -4.639 -24.087  1.00 88.25           C  
ATOM   2218  CB  VAL A 301       6.965  -6.023 -22.298  1.00 88.25           C  
ATOM   2219  O   VAL A 301       6.044  -4.940 -25.260  1.00 88.25           O  
ATOM   2220  CG1 VAL A 301       7.014  -7.234 -23.234  1.00 88.25           C  
ATOM   2221  CG2 VAL A 301       8.140  -6.116 -21.316  1.00 88.25           C  
ATOM   2222  N   LEU A 302       4.642  -4.266 -23.657  1.00 89.25           N  
ATOM   2223  CA  LEU A 302       3.500  -4.151 -24.578  1.00 89.25           C  
ATOM   2224  C   LEU A 302       3.338  -2.748 -25.178  1.00 89.25           C  
ATOM   2225  CB  LEU A 302       2.203  -4.670 -23.934  1.00 89.25           C  
ATOM   2226  O   LEU A 302       2.438  -2.546 -25.993  1.00 89.25           O  
ATOM   2227  CG  LEU A 302       2.235  -6.127 -23.452  1.00 89.25           C  
ATOM   2228  CD1 LEU A 302       0.830  -6.509 -22.983  1.00 89.25           C  
ATOM   2229  CD2 LEU A 302       2.642  -7.120 -24.544  1.00 89.25           C  
ATOM   2230  N   GLY A 303       4.179  -1.784 -24.787  1.00 85.38           N  
ATOM   2231  CA  GLY A 303       4.148  -0.421 -25.322  1.00 85.38           C  
ATOM   2232  C   GLY A 303       2.851   0.335 -25.023  1.00 85.38           C  
ATOM   2233  O   GLY A 303       2.522   1.291 -25.726  1.00 85.38           O  
ATOM   2234  N   LEU A 304       2.064  -0.105 -24.033  1.00 85.00           N  
ATOM   2235  CA  LEU A 304       0.799   0.545 -23.708  1.00 85.00           C  
ATOM   2236  C   LEU A 304       1.056   1.895 -23.045  1.00 85.00           C  
ATOM   2237  CB  LEU A 304      -0.080  -0.340 -22.807  1.00 85.00           C  
ATOM   2238  O   LEU A 304       1.920   2.026 -22.179  1.00 85.00           O  
ATOM   2239  CG  LEU A 304      -0.480  -1.700 -23.403  1.00 85.00           C  
ATOM   2240  CD1 LEU A 304      -1.467  -2.380 -22.452  1.00 85.00           C  
ATOM   2241  CD2 LEU A 304      -1.156  -1.584 -24.770  1.00 85.00           C  
ATOM   2242  N   SER A 305       0.235   2.892 -23.379  1.00 79.88           N  
ATOM   2243  CA  SER A 305       0.238   4.138 -22.613  1.00 79.88           C  
ATOM   2244  C   SER A 305      -0.215   3.884 -21.163  1.00 79.88           C  
ATOM   2245  CB  SER A 305      -0.593   5.228 -23.298  1.00 79.88           C  
ATOM   2246  O   SER A 305      -0.943   2.915 -20.909  1.00 79.88           O  
ATOM   2247  OG  SER A 305      -1.987   5.065 -23.100  1.00 79.88           O  
ATOM   2248  N   PRO A 306       0.141   4.757 -20.201  1.00 69.56           N  
ATOM   2249  CA  PRO A 306      -0.267   4.608 -18.801  1.00 69.56           C  
ATOM   2250  C   PRO A 306      -1.781   4.419 -18.620  1.00 69.56           C  
ATOM   2251  CB  PRO A 306       0.228   5.881 -18.106  1.00 69.56           C  
ATOM   2252  O   PRO A 306      -2.213   3.577 -17.831  1.00 69.56           O  
ATOM   2253  CG  PRO A 306       1.458   6.269 -18.924  1.00 69.56           C  
ATOM   2254  CD  PRO A 306       1.062   5.879 -20.345  1.00 69.56           C  
ATOM   2255  N   LEU A 307      -2.589   5.138 -19.408  1.00 74.75           N  
ATOM   2256  CA  LEU A 307      -4.046   5.002 -19.410  1.00 74.75           C  
ATOM   2257  C   LEU A 307      -4.485   3.601 -19.857  1.00 74.75           C  
ATOM   2258  CB  LEU A 307      -4.650   6.100 -20.305  1.00 74.75           C  
ATOM   2259  O   LEU A 307      -5.274   2.956 -19.170  1.00 74.75           O  
ATOM   2260  CG  LEU A 307      -6.190   6.068 -20.385  1.00 74.75           C  
ATOM   2261  CD1 LEU A 307      -6.847   6.302 -19.023  1.00 74.75           C  
ATOM   2262  CD2 LEU A 307      -6.676   7.142 -21.354  1.00 74.75           C  
ATOM   2263  N   HIS A 308      -3.954   3.099 -20.975  1.00 79.94           N  
ATOM   2264  CA  HIS A 308      -4.290   1.761 -21.464  1.00 79.94           C  
ATOM   2265  C   HIS A 308      -3.843   0.669 -20.488  1.00 79.94           C  
ATOM   2266  CB  HIS A 308      -3.679   1.531 -22.850  1.00 79.94           C  
ATOM   2267  O   HIS A 308      -4.594  -0.275 -20.252  1.00 79.94           O  
ATOM   2268  CG  HIS A 308      -4.358   2.322 -23.933  1.00 79.94           C  
ATOM   2269  CD2 HIS A 308      -5.522   2.003 -24.577  1.00 79.94           C  
ATOM   2270  ND1 HIS A 308      -3.916   3.507 -24.463  1.00 79.94           N  
ATOM   2271  CE1 HIS A 308      -4.791   3.902 -25.402  1.00 79.94           C  
ATOM   2272  NE2 HIS A 308      -5.790   3.013 -25.505  1.00 79.94           N  
ATOM   2273  N   ALA A 309      -2.669   0.815 -19.867  1.00 82.88           N  
ATOM   2274  CA  ALA A 309      -2.203  -0.110 -18.840  1.00 82.88           C  
ATOM   2275  C   ALA A 309      -3.160  -0.152 -17.632  1.00 82.88           C  
ATOM   2276  CB  ALA A 309      -0.775   0.279 -18.440  1.00 82.88           C  
ATOM   2277  O   ALA A 309      -3.522  -1.233 -17.164  1.00 82.88           O  
ATOM   2278  N   ALA A 310      -3.647   1.006 -17.173  1.00 77.25           N  
ATOM   2279  CA  ALA A 310      -4.647   1.080 -16.106  1.00 77.25           C  
ATOM   2280  C   ALA A 310      -5.984   0.422 -16.505  1.00 77.25           C  
ATOM   2281  CB  ALA A 310      -4.829   2.551 -15.712  1.00 77.25           C  
ATOM   2282  O   ALA A 310      -6.595  -0.285 -15.698  1.00 77.25           O  
ATOM   2283  N   LEU A 311      -6.417   0.588 -17.763  1.00 83.38           N  
ATOM   2284  CA  LEU A 311      -7.644  -0.025 -18.288  1.00 83.38           C  
ATOM   2285  C   LEU A 311      -7.598  -1.561 -18.305  1.00 83.38           C  
ATOM   2286  CB  LEU A 311      -7.953   0.520 -19.696  1.00 83.38           C  
ATOM   2287  O   LEU A 311      -8.647  -2.189 -18.182  1.00 83.38           O  
ATOM   2288  CG  LEU A 311      -8.431   1.983 -19.749  1.00 83.38           C  
ATOM   2289  CD1 LEU A 311      -8.587   2.416 -21.207  1.00 83.38           C  
ATOM   2290  CD2 LEU A 311      -9.772   2.179 -19.042  1.00 83.38           C  
ATOM   2291  N   VAL A 312      -6.418  -2.187 -18.382  1.00 88.75           N  
ATOM   2292  CA  VAL A 312      -6.292  -3.656 -18.292  1.00 88.75           C  
ATOM   2293  C   VAL A 312      -6.688  -4.176 -16.902  1.00 88.75           C  
ATOM   2294  CB  VAL A 312      -4.866  -4.114 -18.668  1.00 88.75           C  
ATOM   2295  O   VAL A 312      -7.300  -5.239 -16.794  1.00 88.75           O  
ATOM   2296  CG1 VAL A 312      -4.675  -5.630 -18.517  1.00 88.75           C  
ATOM   2297  CG2 VAL A 312      -4.537  -3.782 -20.129  1.00 88.75           C  
ATOM   2298  N   GLY A 313      -6.388  -3.427 -15.835  1.00 84.62           N  
ATOM   2299  CA  GLY A 313      -6.764  -3.780 -14.459  1.00 84.62           C  
ATOM   2300  C   GLY A 313      -8.211  -3.423 -14.088  1.00 84.62           C  
ATOM   2301  O   GLY A 313      -8.764  -3.970 -13.129  1.00 84.62           O  
ATOM   2302  N   LEU A 314      -8.848  -2.535 -14.858  1.00 84.62           N  
ATOM   2303  CA  LEU A 314     -10.176  -1.982 -14.579  1.00 84.62           C  
ATOM   2304  C   LEU A 314     -11.274  -3.046 -14.387  1.00 84.62           C  
ATOM   2305  CB  LEU A 314     -10.510  -0.954 -15.677  1.00 84.62           C  
ATOM   2306  O   LEU A 314     -12.009  -2.950 -13.397  1.00 84.62           O  
ATOM   2307  CG  LEU A 314     -11.857  -0.232 -15.485  1.00 84.62           C  
ATOM   2308  CD1 LEU A 314     -11.633   1.272 -15.462  1.00 84.62           C  
ATOM   2309  CD2 LEU A 314     -12.830  -0.540 -16.625  1.00 84.62           C  
ATOM   2310  N   PRO A 315     -11.390  -4.092 -15.232  1.00 88.69           N  
ATOM   2311  CA  PRO A 315     -12.424  -5.108 -15.053  1.00 88.69           C  
ATOM   2312  C   PRO A 315     -12.315  -5.837 -13.708  1.00 88.69           C  
ATOM   2313  CB  PRO A 315     -12.271  -6.058 -16.246  1.00 88.69           C  
ATOM   2314  O   PRO A 315     -13.335  -6.123 -13.084  1.00 88.69           O  
ATOM   2315  CG  PRO A 315     -11.626  -5.179 -17.314  1.00 88.69           C  
ATOM   2316  CD  PRO A 315     -10.678  -4.335 -16.480  1.00 88.69           C  
ATOM   2317  N   GLY A 316     -11.097  -6.077 -13.213  1.00 88.56           N  
ATOM   2318  CA  GLY A 316     -10.881  -6.692 -11.903  1.00 88.56           C  
ATOM   2319  C   GLY A 316     -11.397  -5.827 -10.757  1.00 88.56           C  
ATOM   2320  O   GLY A 316     -12.130  -6.300  -9.888  1.00 88.56           O  
ATOM   2321  N   SER A 317     -11.098  -4.532 -10.782  1.00 83.56           N  
ATOM   2322  CA  SER A 317     -11.585  -3.589  -9.770  1.00 83.56           C  
ATOM   2323  C   SER A 317     -13.116  -3.450  -9.777  1.00 83.56           C  
ATOM   2324  CB  SER A 317     -10.900  -2.244  -9.988  1.00 83.56           C  
ATOM   2325  O   SER A 317     -13.727  -3.414  -8.706  1.00 83.56           O  
ATOM   2326  OG  SER A 317      -9.533  -2.347  -9.659  1.00 83.56           O  
ATOM   2327  N   LEU A 318     -13.755  -3.468 -10.956  1.00 85.81           N  
ATOM   2328  CA  LEU A 318     -15.221  -3.492 -11.077  1.00 85.81           C  
ATOM   2329  C   LEU A 318     -15.819  -4.763 -10.465  1.00 85.81           C  
ATOM   2330  CB  LEU A 318     -15.639  -3.379 -12.555  1.00 85.81           C  
ATOM   2331  O   LEU A 318     -16.739  -4.686  -9.649  1.00 85.81           O  
ATOM   2332  CG  LEU A 318     -15.371  -2.016 -13.213  1.00 85.81           C  
ATOM   2333  CD1 LEU A 318     -15.758  -2.090 -14.690  1.00 85.81           C  
ATOM   2334  CD2 LEU A 318     -16.173  -0.889 -12.559  1.00 85.81           C  
ATOM   2335  N   VAL A 319     -15.264  -5.930 -10.804  1.00 90.94           N  
ATOM   2336  CA  VAL A 319     -15.700  -7.211 -10.233  1.00 90.94           C  
ATOM   2337  C   VAL A 319     -15.524  -7.217  -8.715  1.00 90.94           C  
ATOM   2338  CB  VAL A 319     -14.957  -8.385 -10.894  1.00 90.94           C  
ATOM   2339  O   VAL A 319     -16.432  -7.638  -8.005  1.00 90.94           O  
ATOM   2340  CG1 VAL A 319     -15.243  -9.717 -10.194  1.00 90.94           C  
ATOM   2341  CG2 VAL A 319     -15.407  -8.564 -12.348  1.00 90.94           C  
ATOM   2342  N   SER A 320     -14.415  -6.689  -8.194  1.00 86.62           N  
ATOM   2343  CA  SER A 320     -14.185  -6.557  -6.750  1.00 86.62           C  
ATOM   2344  C   SER A 320     -15.257  -5.712  -6.063  1.00 86.62           C  
ATOM   2345  CB  SER A 320     -12.810  -5.933  -6.514  1.00 86.62           C  
ATOM   2346  O   SER A 320     -15.823  -6.134  -5.052  1.00 86.62           O  
ATOM   2347  OG  SER A 320     -12.489  -5.916  -5.134  1.00 86.62           O  
ATOM   2348  N   GLY A 321     -15.590  -4.552  -6.640  1.00 81.62           N  
ATOM   2349  CA  GLY A 321     -16.644  -3.672  -6.134  1.00 81.62           C  
ATOM   2350  C   GLY A 321     -18.017  -4.346  -6.109  1.00 81.62           C  
ATOM   2351  O   GLY A 321     -18.762  -4.181  -5.144  1.00 81.62           O  
ATOM   2352  N   VAL A 322     -18.327  -5.161  -7.123  1.00 87.25           N  
ATOM   2353  CA  VAL A 322     -19.569  -5.945  -7.181  1.00 87.25           C  
ATOM   2354  C   VAL A 322     -19.553  -7.085  -6.166  1.00 87.25           C  
ATOM   2355  CB  VAL A 322     -19.826  -6.466  -8.610  1.00 87.25           C  
ATOM   2356  O   VAL A 322     -20.537  -7.268  -5.460  1.00 87.25           O  
ATOM   2357  CG1 VAL A 322     -21.038  -7.407  -8.687  1.00 87.25           C  
ATOM   2358  CG2 VAL A 322     -20.107  -5.299  -9.565  1.00 87.25           C  
ATOM   2359  N   VAL A 323     -18.457  -7.840  -6.054  1.00 89.19           N  
ATOM   2360  CA  VAL A 323     -18.350  -9.035  -5.199  1.00 89.19           C  
ATOM   2361  C   VAL A 323     -18.283  -8.679  -3.712  1.00 89.19           C  
ATOM   2362  CB  VAL A 323     -17.147  -9.900  -5.640  1.00 89.19           C  
ATOM   2363  O   VAL A 323     -18.869  -9.392  -2.896  1.00 89.19           O  
ATOM   2364  CG1 VAL A 323     -16.833 -11.050  -4.671  1.00 89.19           C  
ATOM   2365  CG2 VAL A 323     -17.431 -10.543  -7.006  1.00 89.19           C  
ATOM   2366  N   ALA A 324     -17.624  -7.581  -3.333  1.00 83.00           N  
ATOM   2367  CA  ALA A 324     -17.374  -7.227  -1.932  1.00 83.00           C  
ATOM   2368  C   ALA A 324     -18.648  -7.104  -1.059  1.00 83.00           C  
ATOM   2369  CB  ALA A 324     -16.483  -5.976  -1.877  1.00 83.00           C  
ATOM   2370  O   ALA A 324     -18.669  -7.675   0.037  1.00 83.00           O  
ATOM   2371  N   PRO A 325     -19.749  -6.456  -1.498  1.00 78.88           N  
ATOM   2372  CA  PRO A 325     -21.002  -6.439  -0.744  1.00 78.88           C  
ATOM   2373  C   PRO A 325     -21.627  -7.829  -0.562  1.00 78.88           C  
ATOM   2374  CB  PRO A 325     -21.943  -5.512  -1.523  1.00 78.88           C  
ATOM   2375  O   PRO A 325     -22.162  -8.127   0.509  1.00 78.88           O  
ATOM   2376  CG  PRO A 325     -20.996  -4.596  -2.291  1.00 78.88           C  
ATOM   2377  CD  PRO A 325     -19.830  -5.522  -2.609  1.00 78.88           C  
ATOM   2378  N   PHE A 326     -21.563  -8.696  -1.582  1.00 85.44           N  
ATOM   2379  CA  PHE A 326     -22.074 -10.068  -1.477  1.00 85.44           C  
ATOM   2380  C   PHE A 326     -21.205 -10.916  -0.551  1.00 85.44           C  
ATOM   2381  CB  PHE A 326     -22.189 -10.735  -2.853  1.00 85.44           C  
ATOM   2382  O   PHE A 326     -21.749 -11.642   0.276  1.00 85.44           O  
ATOM   2383  CG  PHE A 326     -23.160 -10.051  -3.791  1.00 85.44           C  
ATOM   2384  CD1 PHE A 326     -24.550 -10.202  -3.638  1.00 85.44           C  
ATOM   2385  CD2 PHE A 326     -22.662  -9.274  -4.842  1.00 85.44           C  
ATOM   2386  CE1 PHE A 326     -25.429  -9.545  -4.521  1.00 85.44           C  
ATOM   2387  CE2 PHE A 326     -23.532  -8.587  -5.703  1.00 85.44           C  
ATOM   2388  CZ  PHE A 326     -24.920  -8.724  -5.544  1.00 85.44           C  
ATOM   2389  N   ALA A 327     -19.881 -10.772  -0.626  1.00 83.75           N  
ATOM   2390  CA  ALA A 327     -18.933 -11.423   0.273  1.00 83.75           C  
ATOM   2391  C   ALA A 327     -19.161 -11.013   1.736  1.00 83.75           C  
ATOM   2392  CB  ALA A 327     -17.519 -11.051  -0.174  1.00 83.75           C  
ATOM   2393  O   ALA A 327     -19.197 -11.866   2.623  1.00 83.75           O  
ATOM   2394  N   GLY A 328     -19.399  -9.720   1.978  1.00 76.69           N  
ATOM   2395  CA  GLY A 328     -19.761  -9.195   3.292  1.00 76.69           C  
ATOM   2396  C   GLY A 328     -21.034  -9.842   3.838  1.00 76.69           C  
ATOM   2397  O   GLY A 328     -21.023 -10.370   4.947  1.00 76.69           O  
ATOM   2398  N   ARG A 329     -22.106  -9.902   3.034  1.00 77.81           N  
ATOM   2399  CA  ARG A 329     -23.359 -10.587   3.416  1.00 77.81           C  
ATOM   2400  C   ARG A 329     -23.183 -12.094   3.606  1.00 77.81           C  
ATOM   2401  CB  ARG A 329     -24.437 -10.354   2.352  1.00 77.81           C  
ATOM   2402  O   ARG A 329     -23.816 -12.680   4.480  1.00 77.81           O  
ATOM   2403  CG  ARG A 329     -24.954  -8.913   2.315  1.00 77.81           C  
ATOM   2404  CD  ARG A 329     -25.992  -8.800   1.193  1.00 77.81           C  
ATOM   2405  NE  ARG A 329     -26.450  -7.410   1.006  1.00 77.81           N  
ATOM   2406  NH1 ARG A 329     -26.321  -7.330  -1.297  1.00 77.81           N  
ATOM   2407  NH2 ARG A 329     -27.027  -5.546  -0.175  1.00 77.81           N  
ATOM   2408  CZ  ARG A 329     -26.596  -6.776  -0.149  1.00 77.81           C  
ATOM   2409  N   LEU A 330     -22.346 -12.736   2.792  1.00 81.50           N  
ATOM   2410  CA  LEU A 330     -22.034 -14.157   2.924  1.00 81.50           C  
ATOM   2411  C   LEU A 330     -21.318 -14.432   4.250  1.00 81.50           C  
ATOM   2412  CB  LEU A 330     -21.195 -14.607   1.715  1.00 81.50           C  
ATOM   2413  O   LEU A 330     -21.621 -15.428   4.901  1.00 81.50           O  
ATOM   2414  CG  LEU A 330     -20.847 -16.108   1.709  1.00 81.50           C  
ATOM   2415  CD1 LEU A 330     -22.098 -16.983   1.604  1.00 81.50           C  
ATOM   2416  CD2 LEU A 330     -19.936 -16.414   0.522  1.00 81.50           C  
ATOM   2417  N   SER A 331     -20.438 -13.525   4.685  1.00 74.06           N  
ATOM   2418  CA  SER A 331     -19.742 -13.624   5.974  1.00 74.06           C  
ATOM   2419  C   SER A 331     -20.665 -13.507   7.194  1.00 74.06           C  
ATOM   2420  CB  SER A 331     -18.598 -12.606   6.045  1.00 74.06           C  
ATOM   2421  O   SER A 331     -20.295 -13.954   8.277  1.00 74.06           O  
ATOM   2422  OG  SER A 331     -19.014 -11.303   6.401  1.00 74.06           O  
ATOM   2423  N   ASP A 332     -21.877 -12.968   7.015  1.00 71.44           N  
ATOM   2424  CA  ASP A 332     -22.907 -12.933   8.059  1.00 71.44           C  
ATOM   2425  C   ASP A 332     -23.668 -14.276   8.172  1.00 71.44           C  
ATOM   2426  CB  ASP A 332     -23.880 -11.757   7.815  1.00 71.44           C  
ATOM   2427  O   ASP A 332     -24.361 -14.512   9.161  1.00 71.44           O  
ATOM   2428  CG  ASP A 332     -23.245 -10.349   7.815  1.00 71.44           C  
ATOM   2429  OD1 ASP A 332     -22.313 -10.088   8.612  1.00 71.44           O  
ATOM   2430  OD2 ASP A 332     -23.713  -9.488   7.027  1.00 71.44           O  
ATOM   2431  N   ARG A 333     -23.555 -15.169   7.171  1.00 75.50           N  
ATOM   2432  CA  ARG A 333     -24.242 -16.480   7.114  1.00 75.50           C  
ATOM   2433  C   ARG A 333     -23.303 -17.676   7.248  1.00 75.50           C  
ATOM   2434  CB  ARG A 333     -25.013 -16.608   5.793  1.00 75.50           C  
ATOM   2435  O   ARG A 333     -23.684 -18.698   7.806  1.00 75.50           O  
ATOM   2436  CG  ARG A 333     -26.166 -15.607   5.671  1.00 75.50           C  
ATOM   2437  CD  ARG A 333     -26.961 -15.908   4.396  1.00 75.50           C  
ATOM   2438  NE  ARG A 333     -28.111 -14.999   4.246  1.00 75.50           N  
ATOM   2439  NH1 ARG A 333     -28.839 -15.784   2.213  1.00 75.50           N  
ATOM   2440  NH2 ARG A 333     -29.955 -14.137   3.222  1.00 75.50           N  
ATOM   2441  CZ  ARG A 333     -28.958 -14.977   3.232  1.00 75.50           C  
ATOM   2442  N   VAL A 334     -22.097 -17.566   6.706  1.00 79.00           N  
ATOM   2443  CA  VAL A 334     -21.062 -18.604   6.708  1.00 79.00           C  
ATOM   2444  C   VAL A 334     -19.889 -18.096   7.530  1.00 79.00           C  
ATOM   2445  CB  VAL A 334     -20.631 -18.961   5.269  1.00 79.00           C  
ATOM   2446  O   VAL A 334     -19.592 -16.905   7.510  1.00 79.00           O  
ATOM   2447  CG1 VAL A 334     -19.587 -20.087   5.241  1.00 79.00           C  
ATOM   2448  CG2 VAL A 334     -21.831 -19.424   4.431  1.00 79.00           C  
ATOM   2449  N   ALA A 335     -19.187 -18.993   8.229  1.00 81.25           N  
ATOM   2450  CA  ALA A 335     -17.973 -18.625   8.949  1.00 81.25           C  
ATOM   2451  C   ALA A 335     -17.012 -17.870   8.010  1.00 81.25           C  
ATOM   2452  CB  ALA A 335     -17.327 -19.887   9.534  1.00 81.25           C  
ATOM   2453  O   ALA A 335     -16.484 -18.456   7.061  1.00 81.25           O  
ATOM   2454  N   GLY A 336     -16.778 -16.581   8.293  1.00 81.00           N  
ATOM   2455  CA  GLY A 336     -16.080 -15.656   7.390  1.00 81.00           C  
ATOM   2456  C   GLY A 336     -14.704 -16.138   6.925  1.00 81.00           C  
ATOM   2457  O   GLY A 336     -14.255 -15.757   5.848  1.00 81.00           O  
ATOM   2458  N   LYS A 337     -14.065 -17.046   7.679  1.00 88.69           N  
ATOM   2459  CA  LYS A 337     -12.792 -17.667   7.298  1.00 88.69           C  
ATOM   2460  C   LYS A 337     -12.830 -18.352   5.932  1.00 88.69           C  
ATOM   2461  CB  LYS A 337     -12.313 -18.642   8.381  1.00 88.69           C  
ATOM   2462  O   LYS A 337     -11.825 -18.336   5.235  1.00 88.69           O  
ATOM   2463  CG  LYS A 337     -13.007 -20.023   8.392  1.00 88.69           C  
ATOM   2464  CD  LYS A 337     -12.202 -20.969   9.277  1.00 88.69           C  
ATOM   2465  CE  LYS A 337     -12.538 -22.445   9.055  1.00 88.69           C  
ATOM   2466  NZ  LYS A 337     -11.420 -23.278   9.567  1.00 88.69           N  
ATOM   2467  N   TRP A 338     -13.966 -18.943   5.551  1.00 91.00           N  
ATOM   2468  CA  TRP A 338     -14.087 -19.644   4.274  1.00 91.00           C  
ATOM   2469  C   TRP A 338     -14.118 -18.657   3.117  1.00 91.00           C  
ATOM   2470  CB  TRP A 338     -15.318 -20.552   4.277  1.00 91.00           C  
ATOM   2471  O   TRP A 338     -13.413 -18.868   2.141  1.00 91.00           O  
ATOM   2472  CG  TRP A 338     -15.254 -21.683   5.256  1.00 91.00           C  
ATOM   2473  CD1 TRP A 338     -16.143 -21.914   6.246  1.00 91.00           C  
ATOM   2474  CD2 TRP A 338     -14.288 -22.777   5.321  1.00 91.00           C  
ATOM   2475  CE2 TRP A 338     -14.664 -23.642   6.394  1.00 91.00           C  
ATOM   2476  CE3 TRP A 338     -13.153 -23.150   4.567  1.00 91.00           C  
ATOM   2477  NE1 TRP A 338     -15.805 -23.072   6.917  1.00 91.00           N  
ATOM   2478  CH2 TRP A 338     -12.832 -25.151   5.939  1.00 91.00           C  
ATOM   2479  CZ2 TRP A 338     -13.952 -24.807   6.712  1.00 91.00           C  
ATOM   2480  CZ3 TRP A 338     -12.440 -24.327   4.872  1.00 91.00           C  
ATOM   2481  N   ALA A 339     -14.828 -17.535   3.267  1.00 91.00           N  
ATOM   2482  CA  ALA A 339     -14.803 -16.463   2.277  1.00 91.00           C  
ATOM   2483  C   ALA A 339     -13.378 -15.917   2.086  1.00 91.00           C  
ATOM   2484  CB  ALA A 339     -15.793 -15.371   2.698  1.00 91.00           C  
ATOM   2485  O   ALA A 339     -12.911 -15.830   0.955  1.00 91.00           O  
ATOM   2486  N   VAL A 340     -12.652 -15.660   3.183  1.00 92.12           N  
ATOM   2487  CA  VAL A 340     -11.253 -15.204   3.121  1.00 92.12           C  
ATOM   2488  C   VAL A 340     -10.343 -16.249   2.471  1.00 92.12           C  
ATOM   2489  CB  VAL A 340     -10.723 -14.828   4.519  1.00 92.12           C  
ATOM   2490  O   VAL A 340      -9.558 -15.909   1.592  1.00 92.12           O  
ATOM   2491  CG1 VAL A 340      -9.277 -14.334   4.490  1.00 92.12           C  
ATOM   2492  CG2 VAL A 340     -11.531 -13.686   5.128  1.00 92.12           C  
ATOM   2493  N   ALA A 341     -10.442 -17.521   2.865  1.00 94.56           N  
ATOM   2494  CA  ALA A 341      -9.603 -18.587   2.321  1.00 94.56           C  
ATOM   2495  C   ALA A 341      -9.853 -18.812   0.822  1.00 94.56           C  
ATOM   2496  CB  ALA A 341      -9.841 -19.862   3.135  1.00 94.56           C  
ATOM   2497  O   ALA A 341      -8.901 -18.945   0.051  1.00 94.56           O  
ATOM   2498  N   THR A 342     -11.119 -18.784   0.392  1.00 94.69           N  
ATOM   2499  CA  THR A 342     -11.484 -18.800  -1.029  1.00 94.69           C  
ATOM   2500  C   THR A 342     -10.939 -17.566  -1.739  1.00 94.69           C  
ATOM   2501  CB  THR A 342     -13.006 -18.881  -1.212  1.00 94.69           C  
ATOM   2502  O   THR A 342     -10.345 -17.710  -2.800  1.00 94.69           O  
ATOM   2503  CG2 THR A 342     -13.420 -18.995  -2.679  1.00 94.69           C  
ATOM   2504  OG1 THR A 342     -13.508 -20.037  -0.584  1.00 94.69           O  
ATOM   2505  N   GLY A 343     -11.059 -16.377  -1.141  1.00 94.81           N  
ATOM   2506  CA  GLY A 343     -10.515 -15.134  -1.684  1.00 94.81           C  
ATOM   2507  C   GLY A 343      -9.013 -15.214  -1.961  1.00 94.81           C  
ATOM   2508  O   GLY A 343      -8.595 -15.003  -3.098  1.00 94.81           O  
ATOM   2509  N   PHE A 344      -8.207 -15.621  -0.976  1.00 96.94           N  
ATOM   2510  CA  PHE A 344      -6.766 -15.827  -1.167  1.00 96.94           C  
ATOM   2511  C   PHE A 344      -6.441 -16.914  -2.191  1.00 96.94           C  
ATOM   2512  CB  PHE A 344      -6.084 -16.194   0.151  1.00 96.94           C  
ATOM   2513  O   PHE A 344      -5.504 -16.749  -2.965  1.00 96.94           O  
ATOM   2514  CG  PHE A 344      -5.704 -15.006   0.991  1.00 96.94           C  
ATOM   2515  CD1 PHE A 344      -4.570 -14.249   0.649  1.00 96.94           C  
ATOM   2516  CD2 PHE A 344      -6.475 -14.659   2.107  1.00 96.94           C  
ATOM   2517  CE1 PHE A 344      -4.225 -13.124   1.413  1.00 96.94           C  
ATOM   2518  CE2 PHE A 344      -6.139 -13.533   2.868  1.00 96.94           C  
ATOM   2519  CZ  PHE A 344      -5.020 -12.765   2.513  1.00 96.94           C  
ATOM   2520  N   SER A 345      -7.205 -18.007  -2.217  1.00 97.56           N  
ATOM   2521  CA  SER A 345      -6.987 -19.092  -3.181  1.00 97.56           C  
ATOM   2522  C   SER A 345      -7.252 -18.618  -4.611  1.00 97.56           C  
ATOM   2523  CB  SER A 345      -7.876 -20.297  -2.861  1.00 97.56           C  
ATOM   2524  O   SER A 345      -6.443 -18.852  -5.504  1.00 97.56           O  
ATOM   2525  OG  SER A 345      -7.651 -20.754  -1.540  1.00 97.56           O  
ATOM   2526  N   VAL A 346      -8.349 -17.884  -4.821  1.00 97.50           N  
ATOM   2527  CA  VAL A 346      -8.690 -17.279  -6.113  1.00 97.50           C  
ATOM   2528  C   VAL A 346      -7.645 -16.241  -6.516  1.00 97.50           C  
ATOM   2529  CB  VAL A 346     -10.104 -16.668  -6.072  1.00 97.50           C  
ATOM   2530  O   VAL A 346      -7.236 -16.234  -7.674  1.00 97.50           O  
ATOM   2531  CG1 VAL A 346     -10.420 -15.857  -7.330  1.00 97.50           C  
ATOM   2532  CG2 VAL A 346     -11.176 -17.762  -5.970  1.00 97.50           C  
ATOM   2533  N   LEU A 347      -7.163 -15.411  -5.583  1.00 96.69           N  
ATOM   2534  CA  LEU A 347      -6.056 -14.486  -5.842  1.00 96.69           C  
ATOM   2535  C   LEU A 347      -4.798 -15.243  -6.281  1.00 96.69           C  
ATOM   2536  CB  LEU A 347      -5.753 -13.625  -4.598  1.00 96.69           C  
ATOM   2537  O   LEU A 347      -4.242 -14.928  -7.326  1.00 96.69           O  
ATOM   2538  CG  LEU A 347      -6.774 -12.522  -4.293  1.00 96.69           C  
ATOM   2539  CD1 LEU A 347      -6.500 -11.871  -2.938  1.00 96.69           C  
ATOM   2540  CD2 LEU A 347      -6.739 -11.430  -5.356  1.00 96.69           C  
ATOM   2541  N   ALA A 348      -4.370 -16.260  -5.530  1.00 97.31           N  
ATOM   2542  CA  ALA A 348      -3.167 -17.032  -5.835  1.00 97.31           C  
ATOM   2543  C   ALA A 348      -3.249 -17.697  -7.217  1.00 97.31           C  
ATOM   2544  CB  ALA A 348      -2.952 -18.068  -4.726  1.00 97.31           C  
ATOM   2545  O   ALA A 348      -2.308 -17.595  -8.001  1.00 97.31           O  
ATOM   2546  N   VAL A 349      -4.389 -18.315  -7.546  1.00 97.94           N  
ATOM   2547  CA  VAL A 349      -4.622 -18.918  -8.867  1.00 97.94           C  
ATOM   2548  C   VAL A 349      -4.640 -17.852  -9.957  1.00 97.94           C  
ATOM   2549  CB  VAL A 349      -5.925 -19.741  -8.882  1.00 97.94           C  
ATOM   2550  O   VAL A 349      -3.973 -18.018 -10.969  1.00 97.94           O  
ATOM   2551  CG1 VAL A 349      -6.297 -20.232 -10.288  1.00 97.94           C  
ATOM   2552  CG2 VAL A 349      -5.785 -20.982  -7.991  1.00 97.94           C  
ATOM   2553  N   SER A 350      -5.348 -16.740  -9.755  1.00 97.12           N  
ATOM   2554  CA  SER A 350      -5.452 -15.674 -10.759  1.00 97.12           C  
ATOM   2555  C   SER A 350      -4.091 -15.055 -11.062  1.00 97.12           C  
ATOM   2556  CB  SER A 350      -6.417 -14.582 -10.300  1.00 97.12           C  
ATOM   2557  O   SER A 350      -3.743 -14.887 -12.226  1.00 97.12           O  
ATOM   2558  OG  SER A 350      -7.698 -15.131 -10.067  1.00 97.12           O  
ATOM   2559  N   ILE A 351      -3.282 -14.777 -10.036  1.00 95.44           N  
ATOM   2560  CA  ILE A 351      -1.927 -14.241 -10.225  1.00 95.44           C  
ATOM   2561  C   ILE A 351      -0.979 -15.298 -10.787  1.00 95.44           C  
ATOM   2562  CB  ILE A 351      -1.396 -13.601  -8.922  1.00 95.44           C  
ATOM   2563  O   ILE A 351      -0.146 -14.970 -11.625  1.00 95.44           O  
ATOM   2564  CG1 ILE A 351      -2.305 -12.464  -8.407  1.00 95.44           C  
ATOM   2565  CG2 ILE A 351       0.021 -13.031  -9.124  1.00 95.44           C  
ATOM   2566  CD1 ILE A 351      -2.802 -11.518  -9.498  1.00 95.44           C  
ATOM   2567  N   GLY A 352      -1.133 -16.567 -10.402  1.00 96.75           N  
ATOM   2568  CA  GLY A 352      -0.375 -17.670 -10.990  1.00 96.75           C  
ATOM   2569  C   GLY A 352      -0.655 -17.825 -12.483  1.00 96.75           C  
ATOM   2570  O   GLY A 352       0.279 -17.886 -13.277  1.00 96.75           O  
ATOM   2571  N   VAL A 353      -1.930 -17.800 -12.883  1.00 96.88           N  
ATOM   2572  CA  VAL A 353      -2.322 -17.810 -14.297  1.00 96.88           C  
ATOM   2573  C   VAL A 353      -1.771 -16.570 -14.987  1.00 96.88           C  
ATOM   2574  CB  VAL A 353      -3.847 -17.918 -14.485  1.00 96.88           C  
ATOM   2575  O   VAL A 353      -1.123 -16.717 -16.016  1.00 96.88           O  
ATOM   2576  CG1 VAL A 353      -4.251 -17.807 -15.964  1.00 96.88           C  
ATOM   2577  CG2 VAL A 353      -4.368 -19.278 -14.002  1.00 96.88           C  
ATOM   2578  N   LEU A 354      -1.940 -15.374 -14.414  1.00 95.75           N  
ATOM   2579  CA  LEU A 354      -1.399 -14.140 -14.986  1.00 95.75           C  
ATOM   2580  C   LEU A 354       0.105 -14.252 -15.246  1.00 95.75           C  
ATOM   2581  CB  LEU A 354      -1.699 -12.958 -14.052  1.00 95.75           C  
ATOM   2582  O   LEU A 354       0.537 -13.958 -16.354  1.00 95.75           O  
ATOM   2583  CG  LEU A 354      -1.280 -11.588 -14.618  1.00 95.75           C  
ATOM   2584  CD1 LEU A 354      -2.147 -11.184 -15.812  1.00 95.75           C  
ATOM   2585  CD2 LEU A 354      -1.419 -10.554 -13.504  1.00 95.75           C  
ATOM   2586  N   ALA A 355       0.879 -14.752 -14.279  1.00 94.88           N  
ATOM   2587  CA  ALA A 355       2.320 -14.950 -14.412  1.00 94.88           C  
ATOM   2588  C   ALA A 355       2.687 -15.863 -15.596  1.00 94.88           C  
ATOM   2589  CB  ALA A 355       2.860 -15.504 -13.087  1.00 94.88           C  
ATOM   2590  O   ALA A 355       3.698 -15.629 -16.246  1.00 94.88           O  
ATOM   2591  N   THR A 356       1.853 -16.853 -15.935  1.00 94.75           N  
ATOM   2592  CA  THR A 356       2.073 -17.703 -17.124  1.00 94.75           C  
ATOM   2593  C   THR A 356       1.767 -17.005 -18.451  1.00 94.75           C  
ATOM   2594  CB  THR A 356       1.275 -19.015 -17.071  1.00 94.75           C  
ATOM   2595  O   THR A 356       2.248 -17.443 -19.492  1.00 94.75           O  
ATOM   2596  CG2 THR A 356       1.452 -19.767 -15.751  1.00 94.75           C  
ATOM   2597  OG1 THR A 356      -0.108 -18.797 -17.279  1.00 94.75           O  
ATOM   2598  N   GLN A 357       0.958 -15.941 -18.428  1.00 94.25           N  
ATOM   2599  CA  GLN A 357       0.539 -15.198 -19.619  1.00 94.25           C  
ATOM   2600  C   GLN A 357       1.433 -13.987 -19.918  1.00 94.25           C  
ATOM   2601  CB  GLN A 357      -0.923 -14.736 -19.474  1.00 94.25           C  
ATOM   2602  O   GLN A 357       1.314 -13.411 -20.996  1.00 94.25           O  
ATOM   2603  CG  GLN A 357      -1.947 -15.853 -19.229  1.00 94.25           C  
ATOM   2604  CD  GLN A 357      -1.904 -16.958 -20.273  1.00 94.25           C  
ATOM   2605  NE2 GLN A 357      -1.633 -18.186 -19.889  1.00 94.25           N  
ATOM   2606  OE1 GLN A 357      -2.118 -16.742 -21.456  1.00 94.25           O  
ATOM   2607  N   VAL A 358       2.298 -13.574 -18.983  1.00 92.50           N  
ATOM   2608  CA  VAL A 358       3.229 -12.452 -19.174  1.00 92.50           C  
ATOM   2609  C   VAL A 358       4.281 -12.848 -20.212  1.00 92.50           C  
ATOM   2610  CB  VAL A 358       3.872 -12.031 -17.837  1.00 92.50           C  
ATOM   2611  O   VAL A 358       5.245 -13.545 -19.901  1.00 92.50           O  
ATOM   2612  CG1 VAL A 358       4.896 -10.911 -18.003  1.00 92.50           C  
ATOM   2613  CG2 VAL A 358       2.835 -11.468 -16.857  1.00 92.50           C  
ATOM   2614  N   GLN A 359       4.061 -12.436 -21.459  1.00 91.75           N  
ATOM   2615  CA  GLN A 359       4.881 -12.763 -22.623  1.00 91.75           C  
ATOM   2616  C   GLN A 359       4.772 -11.650 -23.678  1.00 91.75           C  
ATOM   2617  CB  GLN A 359       4.413 -14.079 -23.267  1.00 91.75           C  
ATOM   2618  O   GLN A 359       3.684 -11.094 -23.861  1.00 91.75           O  
ATOM   2619  CG  GLN A 359       4.595 -15.301 -22.358  1.00 91.75           C  
ATOM   2620  CD  GLN A 359       4.216 -16.616 -23.022  1.00 91.75           C  
ATOM   2621  NE2 GLN A 359       4.500 -17.726 -22.379  1.00 91.75           N  
ATOM   2622  OE1 GLN A 359       3.640 -16.691 -24.096  1.00 91.75           O  
ATOM   2623  N   PRO A 360       5.844 -11.352 -24.431  1.00 88.56           N  
ATOM   2624  CA  PRO A 360       5.779 -10.373 -25.513  1.00 88.56           C  
ATOM   2625  C   PRO A 360       4.658 -10.695 -26.515  1.00 88.56           C  
ATOM   2626  CB  PRO A 360       7.161 -10.394 -26.174  1.00 88.56           C  
ATOM   2627  O   PRO A 360       4.455 -11.851 -26.884  1.00 88.56           O  
ATOM   2628  CG  PRO A 360       8.075 -10.917 -25.067  1.00 88.56           C  
ATOM   2629  CD  PRO A 360       7.185 -11.908 -24.328  1.00 88.56           C  
ATOM   2630  N   GLY A 361       3.910  -9.676 -26.947  1.00 86.75           N  
ATOM   2631  CA  GLY A 361       2.858  -9.823 -27.962  1.00 86.75           C  
ATOM   2632  C   GLY A 361       1.607 -10.601 -27.525  1.00 86.75           C  
ATOM   2633  O   GLY A 361       0.777 -10.941 -28.371  1.00 86.75           O  
ATOM   2634  N   VAL A 362       1.435 -10.894 -26.229  1.00 91.88           N  
ATOM   2635  CA  VAL A 362       0.234 -11.584 -25.737  1.00 91.88           C  
ATOM   2636  C   VAL A 362      -1.030 -10.747 -26.002  1.00 91.88           C  
ATOM   2637  CB  VAL A 362       0.369 -11.973 -24.251  1.00 91.88           C  
ATOM   2638  O   VAL A 362      -1.049  -9.541 -25.742  1.00 91.88           O  
ATOM   2639  CG1 VAL A 362       0.271 -10.777 -23.301  1.00 91.88           C  
ATOM   2640  CG2 VAL A 362      -0.693 -12.998 -23.833  1.00 91.88           C  
ATOM   2641  N   PRO A 363      -2.133 -11.353 -26.482  1.00 92.62           N  
ATOM   2642  CA  PRO A 363      -3.379 -10.619 -26.651  1.00 92.62           C  
ATOM   2643  C   PRO A 363      -3.958 -10.204 -25.289  1.00 92.62           C  
ATOM   2644  CB  PRO A 363      -4.293 -11.560 -27.434  1.00 92.62           C  
ATOM   2645  O   PRO A 363      -4.061 -11.021 -24.370  1.00 92.62           O  
ATOM   2646  CG  PRO A 363      -3.785 -12.951 -27.057  1.00 92.62           C  
ATOM   2647  CD  PRO A 363      -2.281 -12.731 -26.927  1.00 92.62           C  
ATOM   2648  N   LEU A 364      -4.408  -8.948 -25.178  1.00 91.50           N  
ATOM   2649  CA  LEU A 364      -4.826  -8.331 -23.908  1.00 91.50           C  
ATOM   2650  C   LEU A 364      -5.911  -9.110 -23.153  1.00 91.50           C  
ATOM   2651  CB  LEU A 364      -5.326  -6.893 -24.161  1.00 91.50           C  
ATOM   2652  O   LEU A 364      -5.910  -9.127 -21.923  1.00 91.50           O  
ATOM   2653  CG  LEU A 364      -4.273  -5.905 -24.695  1.00 91.50           C  
ATOM   2654  CD1 LEU A 364      -4.916  -4.530 -24.879  1.00 91.50           C  
ATOM   2655  CD2 LEU A 364      -3.082  -5.759 -23.750  1.00 91.50           C  
ATOM   2656  N   TRP A 365      -6.812  -9.805 -23.853  1.00 91.50           N  
ATOM   2657  CA  TRP A 365      -7.871 -10.586 -23.205  1.00 91.50           C  
ATOM   2658  C   TRP A 365      -7.317 -11.692 -22.289  1.00 91.50           C  
ATOM   2659  CB  TRP A 365      -8.823 -11.157 -24.261  1.00 91.50           C  
ATOM   2660  O   TRP A 365      -7.924 -11.984 -21.260  1.00 91.50           O  
ATOM   2661  CG  TRP A 365      -8.272 -12.282 -25.083  1.00 91.50           C  
ATOM   2662  CD1 TRP A 365      -7.750 -12.178 -26.324  1.00 91.50           C  
ATOM   2663  CD2 TRP A 365      -8.221 -13.703 -24.747  1.00 91.50           C  
ATOM   2664  CE2 TRP A 365      -7.632 -14.404 -25.840  1.00 91.50           C  
ATOM   2665  CE3 TRP A 365      -8.627 -14.469 -23.633  1.00 91.50           C  
ATOM   2666  NE1 TRP A 365      -7.357 -13.425 -26.770  1.00 91.50           N  
ATOM   2667  CH2 TRP A 365      -7.872 -16.530 -24.709  1.00 91.50           C  
ATOM   2668  CZ2 TRP A 365      -7.457 -15.796 -25.835  1.00 91.50           C  
ATOM   2669  CZ3 TRP A 365      -8.451 -15.866 -23.612  1.00 91.50           C  
ATOM   2670  N   ARG A 366      -6.137 -12.256 -22.599  1.00 94.81           N  
ATOM   2671  CA  ARG A 366      -5.464 -13.257 -21.748  1.00 94.81           C  
ATOM   2672  C   ARG A 366      -4.927 -12.667 -20.445  1.00 94.81           C  
ATOM   2673  CB  ARG A 366      -4.316 -13.937 -22.506  1.00 94.81           C  
ATOM   2674  O   ARG A 366      -4.716 -13.413 -19.497  1.00 94.81           O  
ATOM   2675  CG  ARG A 366      -4.809 -14.854 -23.629  1.00 94.81           C  
ATOM   2676  CD  ARG A 366      -3.617 -15.571 -24.266  1.00 94.81           C  
ATOM   2677  NE  ARG A 366      -4.024 -16.502 -25.333  1.00 94.81           N  
ATOM   2678  NH1 ARG A 366      -1.949 -17.444 -25.623  1.00 94.81           N  
ATOM   2679  NH2 ARG A 366      -3.646 -18.109 -26.911  1.00 94.81           N  
ATOM   2680  CZ  ARG A 366      -3.209 -17.345 -25.948  1.00 94.81           C  
ATOM   2681  N   LEU A 367      -4.741 -11.349 -20.384  1.00 94.38           N  
ATOM   2682  CA  LEU A 367      -4.357 -10.617 -19.173  1.00 94.38           C  
ATOM   2683  C   LEU A 367      -5.590 -10.145 -18.392  1.00 94.38           C  
ATOM   2684  CB  LEU A 367      -3.463  -9.427 -19.562  1.00 94.38           C  
ATOM   2685  O   LEU A 367      -5.611 -10.196 -17.164  1.00 94.38           O  
ATOM   2686  CG  LEU A 367      -2.227  -9.789 -20.405  1.00 94.38           C  
ATOM   2687  CD1 LEU A 367      -1.457  -8.514 -20.727  1.00 94.38           C  
ATOM   2688  CD2 LEU A 367      -1.298 -10.757 -19.669  1.00 94.38           C  
ATOM   2689  N   VAL A 368      -6.650  -9.752 -19.105  1.00 93.94           N  
ATOM   2690  CA  VAL A 368      -7.918  -9.308 -18.509  1.00 93.94           C  
ATOM   2691  C   VAL A 368      -8.654 -10.450 -17.802  1.00 93.94           C  
ATOM   2692  CB  VAL A 368      -8.813  -8.650 -19.576  1.00 93.94           C  
ATOM   2693  O   VAL A 368      -9.203 -10.244 -16.724  1.00 93.94           O  
ATOM   2694  CG1 VAL A 368     -10.218  -8.343 -19.045  1.00 93.94           C  
ATOM   2695  CG2 VAL A 368      -8.199  -7.329 -20.059  1.00 93.94           C  
ATOM   2696  N   VAL A 369      -8.660 -11.667 -18.355  1.00 95.19           N  
ATOM   2697  CA  VAL A 369      -9.364 -12.809 -17.736  1.00 95.19           C  
ATOM   2698  C   VAL A 369      -8.842 -13.117 -16.318  1.00 95.19           C  
ATOM   2699  CB  VAL A 369      -9.369 -14.034 -18.674  1.00 95.19           C  
ATOM   2700  O   VAL A 369      -9.654 -13.166 -15.391  1.00 95.19           O  
ATOM   2701  CG1 VAL A 369      -9.796 -15.324 -17.962  1.00 95.19           C  
ATOM   2702  CG2 VAL A 369     -10.336 -13.805 -19.840  1.00 95.19           C  
ATOM   2703  N   PRO A 370      -7.522 -13.243 -16.081  1.00 95.19           N  
ATOM   2704  CA  PRO A 370      -6.977 -13.338 -14.727  1.00 95.19           C  
ATOM   2705  C   PRO A 370      -7.293 -12.123 -13.845  1.00 95.19           C  
ATOM   2706  CB  PRO A 370      -5.469 -13.502 -14.906  1.00 95.19           C  
ATOM   2707  O   PRO A 370      -7.499 -12.289 -12.645  1.00 95.19           O  
ATOM   2708  CG  PRO A 370      -5.326 -14.118 -16.288  1.00 95.19           C  
ATOM   2709  CD  PRO A 370      -6.474 -13.486 -17.059  1.00 95.19           C  
ATOM   2710  N   MET A 371      -7.390 -10.912 -14.409  1.00 93.44           N  
ATOM   2711  CA  MET A 371      -7.807  -9.716 -13.660  1.00 93.44           C  
ATOM   2712  C   MET A 371      -9.249  -9.805 -13.150  1.00 93.44           C  
ATOM   2713  CB  MET A 371      -7.602  -8.434 -14.486  1.00 93.44           C  
ATOM   2714  O   MET A 371      -9.527  -9.360 -12.037  1.00 93.44           O  
ATOM   2715  CG  MET A 371      -6.135  -8.036 -14.657  1.00 93.44           C  
ATOM   2716  SD  MET A 371      -5.384  -7.462 -13.114  1.00 93.44           S  
ATOM   2717  CE  MET A 371      -4.650  -9.004 -12.531  1.00 93.44           C  
ATOM   2718  N   LEU A 372     -10.163 -10.440 -13.890  1.00 95.06           N  
ATOM   2719  CA  LEU A 372     -11.518 -10.710 -13.392  1.00 95.06           C  
ATOM   2720  C   LEU A 372     -11.477 -11.619 -12.156  1.00 95.06           C  
ATOM   2721  CB  LEU A 372     -12.381 -11.355 -14.490  1.00 95.06           C  
ATOM   2722  O   LEU A 372     -12.114 -11.319 -11.145  1.00 95.06           O  
ATOM   2723  CG  LEU A 372     -12.587 -10.501 -15.751  1.00 95.06           C  
ATOM   2724  CD1 LEU A 372     -13.313 -11.325 -16.814  1.00 95.06           C  
ATOM   2725  CD2 LEU A 372     -13.422  -9.255 -15.468  1.00 95.06           C  
ATOM   2726  N   GLY A 373     -10.685 -12.695 -12.216  1.00 95.56           N  
ATOM   2727  CA  GLY A 373     -10.463 -13.597 -11.084  1.00 95.56           C  
ATOM   2728  C   GLY A 373      -9.831 -12.881  -9.889  1.00 95.56           C  
ATOM   2729  O   GLY A 373     -10.304 -13.021  -8.761  1.00 95.56           O  
ATOM   2730  N   PHE A 374      -8.837 -12.024 -10.139  1.00 93.25           N  
ATOM   2731  CA  PHE A 374      -8.249 -11.155  -9.124  1.00 93.25           C  
ATOM   2732  C   PHE A 374      -9.316 -10.308  -8.421  1.00 93.25           C  
ATOM   2733  CB  PHE A 374      -7.173 -10.279  -9.770  1.00 93.25           C  
ATOM   2734  O   PHE A 374      -9.359 -10.291  -7.192  1.00 93.25           O  
ATOM   2735  CG  PHE A 374      -6.607  -9.218  -8.855  1.00 93.25           C  
ATOM   2736  CD1 PHE A 374      -7.115  -7.905  -8.882  1.00 93.25           C  
ATOM   2737  CD2 PHE A 374      -5.556  -9.545  -7.986  1.00 93.25           C  
ATOM   2738  CE1 PHE A 374      -6.544  -6.916  -8.064  1.00 93.25           C  
ATOM   2739  CE2 PHE A 374      -4.959  -8.550  -7.199  1.00 93.25           C  
ATOM   2740  CZ  PHE A 374      -5.449  -7.233  -7.243  1.00 93.25           C  
ATOM   2741  N   GLY A 375     -10.234  -9.705  -9.182  1.00 90.75           N  
ATOM   2742  CA  GLY A 375     -11.367  -8.950  -8.652  1.00 90.75           C  
ATOM   2743  C   GLY A 375     -12.266  -9.754  -7.713  1.00 90.75           C  
ATOM   2744  O   GLY A 375     -12.601  -9.301  -6.615  1.00 90.75           O  
ATOM   2745  N   VAL A 376     -12.625 -10.982  -8.105  1.00 93.56           N  
ATOM   2746  CA  VAL A 376     -13.394 -11.898  -7.242  1.00 93.56           C  
ATOM   2747  C   VAL A 376     -12.630 -12.172  -5.946  1.00 93.56           C  
ATOM   2748  CB  VAL A 376     -13.709 -13.229  -7.959  1.00 93.56           C  
ATOM   2749  O   VAL A 376     -13.188 -12.073  -4.850  1.00 93.56           O  
ATOM   2750  CG1 VAL A 376     -14.465 -14.202  -7.044  1.00 93.56           C  
ATOM   2751  CG2 VAL A 376     -14.568 -13.023  -9.208  1.00 93.56           C  
ATOM   2752  N   GLY A 377     -11.340 -12.479  -6.068  1.00 93.69           N  
ATOM   2753  CA  GLY A 377     -10.470 -12.783  -4.943  1.00 93.69           C  
ATOM   2754  C   GLY A 377     -10.327 -11.618  -3.958  1.00 93.69           C  
ATOM   2755  O   GLY A 377     -10.474 -11.813  -2.747  1.00 93.69           O  
ATOM   2756  N   THR A 378     -10.120 -10.390  -4.445  1.00 89.50           N  
ATOM   2757  CA  THR A 378     -10.043  -9.193  -3.593  1.00 89.50           C  
ATOM   2758  C   THR A 378     -11.371  -8.912  -2.894  1.00 89.50           C  
ATOM   2759  CB  THR A 378      -9.600  -7.936  -4.364  1.00 89.50           C  
ATOM   2760  O   THR A 378     -11.375  -8.641  -1.690  1.00 89.50           O  
ATOM   2761  CG2 THR A 378      -8.138  -7.985  -4.798  1.00 89.50           C  
ATOM   2762  OG1 THR A 378     -10.347  -7.743  -5.536  1.00 89.50           O  
ATOM   2763  N   GLY A 379     -12.499  -9.047  -3.602  1.00 87.88           N  
ATOM   2764  CA  GLY A 379     -13.835  -8.834  -3.038  1.00 87.88           C  
ATOM   2765  C   GLY A 379     -14.174  -9.823  -1.915  1.00 87.88           C  
ATOM   2766  O   GLY A 379     -14.721  -9.428  -0.884  1.00 87.88           O  
ATOM   2767  N   LEU A 380     -13.781 -11.093  -2.071  1.00 90.69           N  
ATOM   2768  CA  LEU A 380     -13.938 -12.142  -1.053  1.00 90.69           C  
ATOM   2769  C   LEU A 380     -12.979 -11.999   0.141  1.00 90.69           C  
ATOM   2770  CB  LEU A 380     -13.745 -13.512  -1.723  1.00 90.69           C  
ATOM   2771  O   LEU A 380     -13.236 -12.568   1.202  1.00 90.69           O  
ATOM   2772  CG  LEU A 380     -14.893 -13.968  -2.639  1.00 90.69           C  
ATOM   2773  CD1 LEU A 380     -14.475 -15.254  -3.350  1.00 90.69           C  
ATOM   2774  CD2 LEU A 380     -16.177 -14.274  -1.863  1.00 90.69           C  
ATOM   2775  N   THR A 381     -11.891 -11.241  -0.012  1.00 90.38           N  
ATOM   2776  CA  THR A 381     -10.849 -11.114   1.014  1.00 90.38           C  
ATOM   2777  C   THR A 381     -11.084  -9.913   1.924  1.00 90.38           C  
ATOM   2778  CB  THR A 381      -9.446 -11.080   0.385  1.00 90.38           C  
ATOM   2779  O   THR A 381     -11.221 -10.092   3.132  1.00 90.38           O  
ATOM   2780  CG2 THR A 381      -8.338 -11.067   1.439  1.00 90.38           C  
ATOM   2781  OG1 THR A 381      -9.248 -12.238  -0.387  1.00 90.38           O  
ATOM   2782  N   PHE A 382     -11.148  -8.690   1.382  1.00 82.06           N  
ATOM   2783  CA  PHE A 382     -11.034  -7.464   2.189  1.00 82.06           C  
ATOM   2784  C   PHE A 382     -12.102  -7.331   3.277  1.00 82.06           C  
ATOM   2785  CB  PHE A 382     -11.060  -6.226   1.276  1.00 82.06           C  
ATOM   2786  O   PHE A 382     -11.781  -7.072   4.439  1.00 82.06           O  
ATOM   2787  CG  PHE A 382      -9.705  -5.910   0.689  1.00 82.06           C  
ATOM   2788  CD1 PHE A 382      -8.674  -5.496   1.548  1.00 82.06           C  
ATOM   2789  CD2 PHE A 382      -9.444  -6.089  -0.682  1.00 82.06           C  
ATOM   2790  CE1 PHE A 382      -7.377  -5.327   1.045  1.00 82.06           C  
ATOM   2791  CE2 PHE A 382      -8.153  -5.861  -1.191  1.00 82.06           C  
ATOM   2792  CZ  PHE A 382      -7.115  -5.484  -0.325  1.00 82.06           C  
ATOM   2793  N   SER A 383     -13.366  -7.524   2.908  1.00 78.44           N  
ATOM   2794  CA  SER A 383     -14.485  -7.338   3.831  1.00 78.44           C  
ATOM   2795  C   SER A 383     -14.540  -8.421   4.918  1.00 78.44           C  
ATOM   2796  CB  SER A 383     -15.780  -7.179   3.039  1.00 78.44           C  
ATOM   2797  O   SER A 383     -14.502  -8.069   6.104  1.00 78.44           O  
ATOM   2798  OG  SER A 383     -16.909  -7.500   3.825  1.00 78.44           O  
ATOM   2799  N   PRO A 384     -14.541  -9.727   4.578  1.00 84.69           N  
ATOM   2800  CA  PRO A 384     -14.577 -10.776   5.592  1.00 84.69           C  
ATOM   2801  C   PRO A 384     -13.317 -10.802   6.468  1.00 84.69           C  
ATOM   2802  CB  PRO A 384     -14.789 -12.082   4.818  1.00 84.69           C  
ATOM   2803  O   PRO A 384     -13.414 -11.084   7.661  1.00 84.69           O  
ATOM   2804  CG  PRO A 384     -15.461 -11.628   3.529  1.00 84.69           C  
ATOM   2805  CD  PRO A 384     -14.740 -10.317   3.259  1.00 84.69           C  
ATOM   2806  N   LEU A 385     -12.146 -10.451   5.922  1.00 88.56           N  
ATOM   2807  CA  LEU A 385     -10.897 -10.387   6.684  1.00 88.56           C  
ATOM   2808  C   LEU A 385     -10.923  -9.273   7.733  1.00 88.56           C  
ATOM   2809  CB  LEU A 385      -9.726 -10.212   5.708  1.00 88.56           C  
ATOM   2810  O   LEU A 385     -10.554  -9.514   8.881  1.00 88.56           O  
ATOM   2811  CG  LEU A 385      -8.341 -10.156   6.363  1.00 88.56           C  
ATOM   2812  CD1 LEU A 385      -8.007 -11.435   7.128  1.00 88.56           C  
ATOM   2813  CD2 LEU A 385      -7.293  -9.956   5.272  1.00 88.56           C  
ATOM   2814  N   GLY A 386     -11.409  -8.082   7.368  1.00 81.44           N  
ATOM   2815  CA  GLY A 386     -11.595  -6.988   8.320  1.00 81.44           C  
ATOM   2816  C   GLY A 386     -12.561  -7.361   9.450  1.00 81.44           C  
ATOM   2817  O   GLY A 386     -12.310  -7.044  10.612  1.00 81.44           O  
ATOM   2818  N   ASN A 387     -13.630  -8.099   9.136  1.00 79.00           N  
ATOM   2819  CA  ASN A 387     -14.564  -8.598  10.146  1.00 79.00           C  
ATOM   2820  C   ASN A 387     -13.900  -9.632  11.071  1.00 79.00           C  
ATOM   2821  CB  ASN A 387     -15.806  -9.168   9.440  1.00 79.00           C  
ATOM   2822  O   ASN A 387     -14.021  -9.543  12.289  1.00 79.00           O  
ATOM   2823  CG  ASN A 387     -16.952  -9.452  10.399  1.00 79.00           C  
ATOM   2824  ND2 ASN A 387     -17.818 -10.377  10.057  1.00 79.00           N  
ATOM   2825  OD1 ASN A 387     -17.115  -8.821  11.432  1.00 79.00           O  
ATOM   2826  N   LEU A 388     -13.142 -10.592  10.528  1.00 83.81           N  
ATOM   2827  CA  LEU A 388     -12.414 -11.585  11.332  1.00 83.81           C  
ATOM   2828  C   LEU A 388     -11.354 -10.947  12.236  1.00 83.81           C  
ATOM   2829  CB  LEU A 388     -11.741 -12.613  10.413  1.00 83.81           C  
ATOM   2830  O   LEU A 388     -11.161 -11.418  13.355  1.00 83.81           O  
ATOM   2831  CG  LEU A 388     -12.717 -13.585   9.734  1.00 83.81           C  
ATOM   2832  CD1 LEU A 388     -11.975 -14.380   8.662  1.00 83.81           C  
ATOM   2833  CD2 LEU A 388     -13.338 -14.579  10.721  1.00 83.81           C  
ATOM   2834  N   ALA A 389     -10.707  -9.873  11.775  1.00 82.50           N  
ATOM   2835  CA  ALA A 389      -9.734  -9.119  12.559  1.00 82.50           C  
ATOM   2836  C   ALA A 389     -10.367  -8.383  13.750  1.00 82.50           C  
ATOM   2837  CB  ALA A 389      -9.019  -8.132  11.630  1.00 82.50           C  
ATOM   2838  O   ALA A 389      -9.683  -8.114  14.732  1.00 82.50           O  
ATOM   2839  N   THR A 390     -11.662  -8.063  13.693  1.00 74.44           N  
ATOM   2840  CA  THR A 390     -12.367  -7.349  14.772  1.00 74.44           C  
ATOM   2841  C   THR A 390     -13.338  -8.225  15.560  1.00 74.44           C  
ATOM   2842  CB  THR A 390     -13.079  -6.107  14.233  1.00 74.44           C  
ATOM   2843  O   THR A 390     -13.829  -7.823  16.618  1.00 74.44           O  
ATOM   2844  CG2 THR A 390     -12.083  -5.099  13.663  1.00 74.44           C  
ATOM   2845  OG1 THR A 390     -13.994  -6.452  13.222  1.00 74.44           O  
ATOM   2846  N   THR A 391     -13.605  -9.445  15.094  1.00 73.31           N  
ATOM   2847  CA  THR A 391     -14.484 -10.401  15.772  1.00 73.31           C  
ATOM   2848  C   THR A 391     -13.852 -10.871  17.082  1.00 73.31           C  
ATOM   2849  CB  THR A 391     -14.807 -11.597  14.867  1.00 73.31           C  
ATOM   2850  O   THR A 391     -12.747 -11.406  17.095  1.00 73.31           O  
ATOM   2851  CG2 THR A 391     -15.739 -12.607  15.541  1.00 73.31           C  
ATOM   2852  OG1 THR A 391     -15.516 -11.171  13.731  1.00 73.31           O  
ATOM   2853  N   GLY A 392     -14.576 -10.708  18.193  1.00 67.50           N  
ATOM   2854  CA  GLY A 392     -14.114 -11.086  19.533  1.00 67.50           C  
ATOM   2855  C   GLY A 392     -13.356  -9.986  20.281  1.00 67.50           C  
ATOM   2856  O   GLY A 392     -13.029 -10.182  21.448  1.00 67.50           O  
ATOM   2857  N   LEU A 393     -13.124  -8.827  19.653  1.00 72.62           N  
ATOM   2858  CA  LEU A 393     -12.648  -7.643  20.364  1.00 72.62           C  
ATOM   2859  C   LEU A 393     -13.792  -7.039  21.181  1.00 72.62           C  
ATOM   2860  CB  LEU A 393     -12.047  -6.618  19.387  1.00 72.62           C  
ATOM   2861  O   LEU A 393     -14.896  -6.818  20.669  1.00 72.62           O  
ATOM   2862  CG  LEU A 393     -10.855  -7.134  18.560  1.00 72.62           C  
ATOM   2863  CD1 LEU A 393     -10.300  -5.990  17.713  1.00 72.62           C  
ATOM   2864  CD2 LEU A 393      -9.720  -7.654  19.440  1.00 72.62           C  
ATOM   2865  N   ASP A 394     -13.526  -6.759  22.455  1.00 70.19           N  
ATOM   2866  CA  ASP A 394     -14.428  -5.955  23.270  1.00 70.19           C  
ATOM   2867  C   ASP A 394     -14.478  -4.510  22.734  1.00 70.19           C  
ATOM   2868  CB  ASP A 394     -14.073  -6.065  24.772  1.00 70.19           C  
ATOM   2869  O   ASP A 394     -13.597  -4.050  21.999  1.00 70.19           O  
ATOM   2870  CG  ASP A 394     -12.737  -5.441  25.196  1.00 70.19           C  
ATOM   2871  OD1 ASP A 394     -12.043  -4.877  24.327  1.00 70.19           O  
ATOM   2872  OD2 ASP A 394     -12.424  -5.442  26.404  1.00 70.19           O  
ATOM   2873  N   GLN A 395     -15.517  -3.750  23.094  1.00 68.00           N  
ATOM   2874  CA  GLN A 395     -15.618  -2.353  22.644  1.00 68.00           C  
ATOM   2875  C   GLN A 395     -14.402  -1.507  23.071  1.00 68.00           C  
ATOM   2876  CB  GLN A 395     -16.912  -1.705  23.153  1.00 68.00           C  
ATOM   2877  O   GLN A 395     -14.073  -0.527  22.396  1.00 68.00           O  
ATOM   2878  CG  GLN A 395     -18.182  -2.249  22.472  1.00 68.00           C  
ATOM   2879  CD  GLN A 395     -19.381  -1.313  22.645  1.00 68.00           C  
ATOM   2880  NE2 GLN A 395     -20.513  -1.604  22.043  1.00 68.00           N  
ATOM   2881  OE1 GLN A 395     -19.317  -0.290  23.298  1.00 68.00           O  
ATOM   2882  N   ARG A 396     -13.715  -1.922  24.146  1.00 69.44           N  
ATOM   2883  CA  ARG A 396     -12.556  -1.256  24.753  1.00 69.44           C  
ATOM   2884  C   ARG A 396     -11.270  -1.416  23.944  1.00 69.44           C  
ATOM   2885  CB  ARG A 396     -12.321  -1.810  26.169  1.00 69.44           C  
ATOM   2886  O   ARG A 396     -10.420  -0.539  24.012  1.00 69.44           O  
ATOM   2887  CG  ARG A 396     -13.568  -1.763  27.065  1.00 69.44           C  
ATOM   2888  CD  ARG A 396     -13.294  -2.304  28.471  1.00 69.44           C  
ATOM   2889  NE  ARG A 396     -12.376  -1.437  29.237  1.00 69.44           N  
ATOM   2890  NH1 ARG A 396     -12.471  -2.610  31.207  1.00 69.44           N  
ATOM   2891  NH2 ARG A 396     -11.229  -0.763  31.093  1.00 69.44           N  
ATOM   2892  CZ  ARG A 396     -12.028  -1.608  30.501  1.00 69.44           C  
ATOM   2893  N   THR A 397     -11.114  -2.513  23.205  1.00 75.06           N  
ATOM   2894  CA  THR A 397      -9.915  -2.813  22.401  1.00 75.06           C  
ATOM   2895  C   THR A 397     -10.146  -2.691  20.899  1.00 75.06           C  
ATOM   2896  CB  THR A 397      -9.334  -4.197  22.718  1.00 75.06           C  
ATOM   2897  O   THR A 397      -9.199  -2.829  20.128  1.00 75.06           O  
ATOM   2898  CG2 THR A 397      -8.822  -4.311  24.153  1.00 75.06           C  
ATOM   2899  OG1 THR A 397     -10.277  -5.218  22.509  1.00 75.06           O  
ATOM   2900  N   ALA A 398     -11.374  -2.392  20.467  1.00 76.44           N  
ATOM   2901  CA  ALA A 398     -11.719  -2.258  19.054  1.00 76.44           C  
ATOM   2902  C   ALA A 398     -10.878  -1.200  18.306  1.00 76.44           C  
ATOM   2903  CB  ALA A 398     -13.220  -1.958  18.955  1.00 76.44           C  
ATOM   2904  O   ALA A 398     -10.467  -1.465  17.178  1.00 76.44           O  
ATOM   2905  N   GLY A 399     -10.594  -0.035  18.908  1.00 79.12           N  
ATOM   2906  CA  GLY A 399      -9.773   1.006  18.273  1.00 79.12           C  
ATOM   2907  C   GLY A 399      -8.305   0.601  18.165  1.00 79.12           C  
ATOM   2908  O   GLY A 399      -7.753   0.606  17.066  1.00 79.12           O  
ATOM   2909  N   ALA A 400      -7.700   0.142  19.265  1.00 80.94           N  
ATOM   2910  CA  ALA A 400      -6.352  -0.433  19.262  1.00 80.94           C  
ATOM   2911  C   ALA A 400      -6.196  -1.599  18.263  1.00 80.94           C  
ATOM   2912  CB  ALA A 400      -6.008  -0.878  20.690  1.00 80.94           C  
ATOM   2913  O   ALA A 400      -5.208  -1.659  17.533  1.00 80.94           O  
ATOM   2914  N   GLY A 401      -7.180  -2.500  18.181  1.00 84.81           N  
ATOM   2915  CA  GLY A 401      -7.184  -3.618  17.236  1.00 84.81           C  
ATOM   2916  C   GLY A 401      -7.315  -3.178  15.776  1.00 84.81           C  
ATOM   2917  O   GLY A 401      -6.586  -3.684  14.926  1.00 84.81           O  
ATOM   2918  N   ALA A 402      -8.184  -2.206  15.481  1.00 84.19           N  
ATOM   2919  CA  ALA A 402      -8.316  -1.628  14.142  1.00 84.19           C  
ATOM   2920  C   ALA A 402      -7.059  -0.852  13.714  1.00 84.19           C  
ATOM   2921  CB  ALA A 402      -9.556  -0.725  14.115  1.00 84.19           C  
ATOM   2922  O   ALA A 402      -6.640  -0.955  12.559  1.00 84.19           O  
ATOM   2923  N   GLY A 403      -6.439  -0.109  14.638  1.00 87.19           N  
ATOM   2924  CA  GLY A 403      -5.157   0.564  14.426  1.00 87.19           C  
ATOM   2925  C   GLY A 403      -4.051  -0.440  14.112  1.00 87.19           C  
ATOM   2926  O   GLY A 403      -3.411  -0.335  13.072  1.00 87.19           O  
ATOM   2927  N   ALA A 404      -3.907  -1.478  14.941  1.00 89.25           N  
ATOM   2928  CA  ALA A 404      -2.951  -2.561  14.722  1.00 89.25           C  
ATOM   2929  C   ALA A 404      -3.144  -3.249  13.364  1.00 89.25           C  
ATOM   2930  CB  ALA A 404      -3.110  -3.571  15.858  1.00 89.25           C  
ATOM   2931  O   ALA A 404      -2.189  -3.375  12.604  1.00 89.25           O  
ATOM   2932  N   PHE A 405      -4.385  -3.618  13.027  1.00 89.75           N  
ATOM   2933  CA  PHE A 405      -4.711  -4.265  11.757  1.00 89.75           C  
ATOM   2934  C   PHE A 405      -4.340  -3.398  10.549  1.00 89.75           C  
ATOM   2935  CB  PHE A 405      -6.199  -4.639  11.754  1.00 89.75           C  
ATOM   2936  O   PHE A 405      -3.707  -3.890   9.614  1.00 89.75           O  
ATOM   2937  CG  PHE A 405      -6.655  -5.290  10.464  1.00 89.75           C  
ATOM   2938  CD1 PHE A 405      -7.408  -4.555   9.528  1.00 89.75           C  
ATOM   2939  CD2 PHE A 405      -6.298  -6.622  10.183  1.00 89.75           C  
ATOM   2940  CE1 PHE A 405      -7.814  -5.155   8.323  1.00 89.75           C  
ATOM   2941  CE2 PHE A 405      -6.706  -7.221   8.977  1.00 89.75           C  
ATOM   2942  CZ  PHE A 405      -7.465  -6.488   8.048  1.00 89.75           C  
ATOM   2943  N   ASN A 406      -4.676  -2.103  10.571  1.00 88.81           N  
ATOM   2944  CA  ASN A 406      -4.310  -1.186   9.490  1.00 88.81           C  
ATOM   2945  C   ASN A 406      -2.797  -0.954   9.419  1.00 88.81           C  
ATOM   2946  CB  ASN A 406      -5.079   0.136   9.619  1.00 88.81           C  
ATOM   2947  O   ASN A 406      -2.240  -0.973   8.324  1.00 88.81           O  
ATOM   2948  CG  ASN A 406      -6.490   0.005   9.087  1.00 88.81           C  
ATOM   2949  ND2 ASN A 406      -7.469  -0.120   9.950  1.00 88.81           N  
ATOM   2950  OD1 ASN A 406      -6.724  -0.031   7.891  1.00 88.81           O  
ATOM   2951  N   THR A 407      -2.112  -0.801  10.555  1.00 90.56           N  
ATOM   2952  CA  THR A 407      -0.650  -0.668  10.588  1.00 90.56           C  
ATOM   2953  C   THR A 407       0.033  -1.909  10.025  1.00 90.56           C  
ATOM   2954  CB  THR A 407      -0.152  -0.396  12.013  1.00 90.56           C  
ATOM   2955  O   THR A 407       0.870  -1.784   9.137  1.00 90.56           O  
ATOM   2956  CG2 THR A 407       1.366  -0.254  12.102  1.00 90.56           C  
ATOM   2957  OG1 THR A 407      -0.674   0.827  12.456  1.00 90.56           O  
ATOM   2958  N   THR A 408      -0.337  -3.112  10.471  1.00 91.38           N  
ATOM   2959  CA  THR A 408       0.240  -4.363   9.957  1.00 91.38           C  
ATOM   2960  C   THR A 408      -0.024  -4.530   8.464  1.00 91.38           C  
ATOM   2961  CB  THR A 408      -0.305  -5.568  10.737  1.00 91.38           C  
ATOM   2962  O   THR A 408       0.873  -4.920   7.716  1.00 91.38           O  
ATOM   2963  CG2 THR A 408       0.231  -6.893  10.201  1.00 91.38           C  
ATOM   2964  OG1 THR A 408       0.111  -5.488  12.079  1.00 91.38           O  
ATOM   2965  N   ARG A 409      -1.225  -4.168   8.006  1.00 90.62           N  
ATOM   2966  CA  ARG A 409      -1.574  -4.151   6.587  1.00 90.62           C  
ATOM   2967  C   ARG A 409      -0.695  -3.172   5.793  1.00 90.62           C  
ATOM   2968  CB  ARG A 409      -3.083  -3.865   6.488  1.00 90.62           C  
ATOM   2969  O   ARG A 409      -0.198  -3.535   4.730  1.00 90.62           O  
ATOM   2970  CG  ARG A 409      -3.523  -3.904   5.038  1.00 90.62           C  
ATOM   2971  CD  ARG A 409      -5.019  -3.765   4.790  1.00 90.62           C  
ATOM   2972  NE  ARG A 409      -5.234  -3.672   3.332  1.00 90.62           N  
ATOM   2973  NH1 ARG A 409      -6.344  -1.655   3.240  1.00 90.62           N  
ATOM   2974  NH2 ARG A 409      -5.818  -2.698   1.354  1.00 90.62           N  
ATOM   2975  CZ  ARG A 409      -5.801  -2.685   2.656  1.00 90.62           C  
ATOM   2976  N   GLN A 410      -0.465  -1.964   6.303  1.00 89.00           N  
ATOM   2977  CA  GLN A 410       0.364  -0.960   5.634  1.00 89.00           C  
ATOM   2978  C   GLN A 410       1.840  -1.377   5.584  1.00 89.00           C  
ATOM   2979  CB  GLN A 410       0.177   0.398   6.330  1.00 89.00           C  
ATOM   2980  O   GLN A 410       2.461  -1.304   4.527  1.00 89.00           O  
ATOM   2981  CG  GLN A 410       0.688   1.562   5.469  1.00 89.00           C  
ATOM   2982  CD  GLN A 410      -0.068   1.713   4.153  1.00 89.00           C  
ATOM   2983  NE2 GLN A 410       0.593   2.092   3.084  1.00 89.00           N  
ATOM   2984  OE1 GLN A 410      -1.263   1.478   4.065  1.00 89.00           O  
ATOM   2985  N   VAL A 411       2.377  -1.901   6.690  1.00 90.06           N  
ATOM   2986  CA  VAL A 411       3.740  -2.454   6.756  1.00 90.06           C  
ATOM   2987  C   VAL A 411       3.911  -3.607   5.763  1.00 90.06           C  
ATOM   2988  CB  VAL A 411       4.071  -2.894   8.197  1.00 90.06           C  
ATOM   2989  O   VAL A 411       4.908  -3.649   5.048  1.00 90.06           O  
ATOM   2990  CG1 VAL A 411       5.396  -3.660   8.293  1.00 90.06           C  
ATOM   2991  CG2 VAL A 411       4.184  -1.679   9.127  1.00 90.06           C  
ATOM   2992  N   GLY A 412       2.921  -4.501   5.645  1.00 92.00           N  
ATOM   2993  CA  GLY A 412       2.926  -5.564   4.635  1.00 92.00           C  
ATOM   2994  C   GLY A 412       3.007  -5.033   3.201  1.00 92.00           C  
ATOM   2995  O   GLY A 412       3.745  -5.584   2.390  1.00 92.00           O  
ATOM   2996  N   GLY A 413       2.315  -3.929   2.901  1.00 90.62           N  
ATOM   2997  CA  GLY A 413       2.390  -3.257   1.600  1.00 90.62           C  
ATOM   2998  C   GLY A 413       3.769  -2.661   1.300  1.00 90.62           C  
ATOM   2999  O   GLY A 413       4.257  -2.829   0.185  1.00 90.62           O  
ATOM   3000  N   VAL A 414       4.408  -2.032   2.295  1.00 88.69           N  
ATOM   3001  CA  VAL A 414       5.759  -1.445   2.180  1.00 88.69           C  
ATOM   3002  C   VAL A 414       6.823  -2.526   1.971  1.00 88.69           C  
ATOM   3003  CB  VAL A 414       6.092  -0.594   3.423  1.00 88.69           C  
ATOM   3004  O   VAL A 414       7.667  -2.414   1.079  1.00 88.69           O  
ATOM   3005  CG1 VAL A 414       7.536  -0.086   3.406  1.00 88.69           C  
ATOM   3006  CG2 VAL A 414       5.173   0.632   3.518  1.00 88.69           C  
ATOM   3007  N   ILE A 415       6.753  -3.613   2.746  1.00 90.12           N  
ATOM   3008  CA  ILE A 415       7.610  -4.791   2.551  1.00 90.12           C  
ATOM   3009  C   ILE A 415       7.366  -5.388   1.157  1.00 90.12           C  
ATOM   3010  CB  ILE A 415       7.367  -5.824   3.675  1.00 90.12           C  
ATOM   3011  O   ILE A 415       8.322  -5.733   0.468  1.00 90.12           O  
ATOM   3012  CG1 ILE A 415       7.818  -5.255   5.041  1.00 90.12           C  
ATOM   3013  CG2 ILE A 415       8.115  -7.141   3.386  1.00 90.12           C  
ATOM   3014  CD1 ILE A 415       7.346  -6.087   6.240  1.00 90.12           C  
ATOM   3015  N   GLY A 416       6.101  -5.448   0.724  1.00 89.88           N  
ATOM   3016  CA  GLY A 416       5.695  -5.848  -0.624  1.00 89.88           C  
ATOM   3017  C   GLY A 416       6.426  -5.093  -1.717  1.00 89.88           C  
ATOM   3018  O   GLY A 416       7.097  -5.724  -2.528  1.00 89.88           O  
ATOM   3019  N   SER A 417       6.356  -3.760  -1.713  1.00 85.31           N  
ATOM   3020  CA  SER A 417       7.083  -2.934  -2.689  1.00 85.31           C  
ATOM   3021  C   SER A 417       8.577  -3.228  -2.694  1.00 85.31           C  
ATOM   3022  CB  SER A 417       6.902  -1.426  -2.454  1.00 85.31           C  
ATOM   3023  O   SER A 417       9.137  -3.475  -3.757  1.00 85.31           O  
ATOM   3024  OG  SER A 417       6.668  -1.093  -1.101  1.00 85.31           O  
ATOM   3025  N   ALA A 418       9.214  -3.241  -1.522  1.00 86.12           N  
ATOM   3026  CA  ALA A 418      10.661  -3.397  -1.422  1.00 86.12           C  
ATOM   3027  C   ALA A 418      11.131  -4.761  -1.950  1.00 86.12           C  
ATOM   3028  CB  ALA A 418      11.050  -3.187   0.041  1.00 86.12           C  
ATOM   3029  O   ALA A 418      12.061  -4.831  -2.753  1.00 86.12           O  
ATOM   3030  N   VAL A 419      10.455  -5.844  -1.550  1.00 89.44           N  
ATOM   3031  CA  VAL A 419      10.774  -7.203  -2.010  1.00 89.44           C  
ATOM   3032  C   VAL A 419      10.539  -7.337  -3.510  1.00 89.44           C  
ATOM   3033  CB  VAL A 419       9.957  -8.254  -1.233  1.00 89.44           C  
ATOM   3034  O   VAL A 419      11.368  -7.910  -4.205  1.00 89.44           O  
ATOM   3035  CG1 VAL A 419      10.109  -9.671  -1.809  1.00 89.44           C  
ATOM   3036  CG2 VAL A 419      10.415  -8.311   0.231  1.00 89.44           C  
ATOM   3037  N   VAL A 420       9.438  -6.800  -4.027  1.00 88.56           N  
ATOM   3038  CA  VAL A 420       9.079  -6.899  -5.448  1.00 88.56           C  
ATOM   3039  C   VAL A 420      10.063  -6.142  -6.330  1.00 88.56           C  
ATOM   3040  CB  VAL A 420       7.638  -6.405  -5.614  1.00 88.56           C  
ATOM   3041  O   VAL A 420      10.493  -6.690  -7.339  1.00 88.56           O  
ATOM   3042  CG1 VAL A 420       7.211  -6.075  -7.044  1.00 88.56           C  
ATOM   3043  CG2 VAL A 420       6.697  -7.473  -5.028  1.00 88.56           C  
ATOM   3044  N   VAL A 421      10.474  -4.934  -5.934  1.00 84.25           N  
ATOM   3045  CA  VAL A 421      11.524  -4.176  -6.632  1.00 84.25           C  
ATOM   3046  C   VAL A 421      12.845  -4.945  -6.600  1.00 84.25           C  
ATOM   3047  CB  VAL A 421      11.683  -2.770  -6.019  1.00 84.25           C  
ATOM   3048  O   VAL A 421      13.450  -5.157  -7.646  1.00 84.25           O  
ATOM   3049  CG1 VAL A 421      12.901  -2.019  -6.575  1.00 84.25           C  
ATOM   3050  CG2 VAL A 421      10.451  -1.903  -6.308  1.00 84.25           C  
ATOM   3051  N   ALA A 422      13.272  -5.424  -5.427  1.00 85.12           N  
ATOM   3052  CA  ALA A 422      14.528  -6.161  -5.286  1.00 85.12           C  
ATOM   3053  C   ALA A 422      14.546  -7.456  -6.116  1.00 85.12           C  
ATOM   3054  CB  ALA A 422      14.754  -6.449  -3.797  1.00 85.12           C  
ATOM   3055  O   ALA A 422      15.527  -7.742  -6.809  1.00 85.12           O  
ATOM   3056  N   VAL A 423      13.453  -8.227  -6.082  1.00 90.31           N  
ATOM   3057  CA  VAL A 423      13.293  -9.440  -6.889  1.00 90.31           C  
ATOM   3058  C   VAL A 423      13.307  -9.080  -8.368  1.00 90.31           C  
ATOM   3059  CB  VAL A 423      12.020 -10.223  -6.511  1.00 90.31           C  
ATOM   3060  O   VAL A 423      14.099  -9.668  -9.097  1.00 90.31           O  
ATOM   3061  CG1 VAL A 423      11.731 -11.379  -7.481  1.00 90.31           C  
ATOM   3062  CG2 VAL A 423      12.166 -10.849  -5.115  1.00 90.31           C  
ATOM   3063  N   LEU A 424      12.512  -8.103  -8.812  1.00 88.19           N  
ATOM   3064  CA  LEU A 424      12.448  -7.718 -10.221  1.00 88.19           C  
ATOM   3065  C   LEU A 424      13.823  -7.303 -10.752  1.00 88.19           C  
ATOM   3066  CB  LEU A 424      11.395  -6.613 -10.415  1.00 88.19           C  
ATOM   3067  O   LEU A 424      14.262  -7.857 -11.753  1.00 88.19           O  
ATOM   3068  CG  LEU A 424      11.202  -6.178 -11.881  1.00 88.19           C  
ATOM   3069  CD1 LEU A 424      10.697  -7.317 -12.770  1.00 88.19           C  
ATOM   3070  CD2 LEU A 424      10.181  -5.043 -11.948  1.00 88.19           C  
ATOM   3071  N   THR A 425      14.542  -6.420 -10.055  1.00 84.56           N  
ATOM   3072  CA  THR A 425      15.893  -5.983 -10.448  1.00 84.56           C  
ATOM   3073  C   THR A 425      16.874  -7.156 -10.511  1.00 84.56           C  
ATOM   3074  CB  THR A 425      16.405  -4.908  -9.477  1.00 84.56           C  
ATOM   3075  O   THR A 425      17.584  -7.326 -11.501  1.00 84.56           O  
ATOM   3076  CG2 THR A 425      17.772  -4.349  -9.867  1.00 84.56           C  
ATOM   3077  OG1 THR A 425      15.514  -3.819  -9.483  1.00 84.56           O  
ATOM   3078  N   THR A 426      16.864  -8.035  -9.504  1.00 87.50           N  
ATOM   3079  CA  THR A 426      17.725  -9.231  -9.483  1.00 87.50           C  
ATOM   3080  C   THR A 426      17.386 -10.196 -10.625  1.00 87.50           C  
ATOM   3081  CB  THR A 426      17.597  -9.967  -8.141  1.00 87.50           C  
ATOM   3082  O   THR A 426      18.269 -10.806 -11.234  1.00 87.50           O  
ATOM   3083  CG2 THR A 426      18.570 -11.141  -8.019  1.00 87.50           C  
ATOM   3084  OG1 THR A 426      17.881  -9.106  -7.067  1.00 87.50           O  
ATOM   3085  N   ARG A 427      16.096 -10.353 -10.951  1.00 90.81           N  
ATOM   3086  CA  ARG A 427      15.656 -11.186 -12.074  1.00 90.81           C  
ATOM   3087  C   ARG A 427      16.004 -10.544 -13.412  1.00 90.81           C  
ATOM   3088  CB  ARG A 427      14.159 -11.531 -11.979  1.00 90.81           C  
ATOM   3089  O   ARG A 427      16.458 -11.273 -14.286  1.00 90.81           O  
ATOM   3090  CG  ARG A 427      13.748 -12.417 -10.787  1.00 90.81           C  
ATOM   3091  CD  ARG A 427      14.589 -13.677 -10.561  1.00 90.81           C  
ATOM   3092  NE  ARG A 427      14.399 -14.663 -11.629  1.00 90.81           N  
ATOM   3093  NH1 ARG A 427      15.782 -16.307 -10.836  1.00 90.81           N  
ATOM   3094  NH2 ARG A 427      14.645 -16.658 -12.696  1.00 90.81           N  
ATOM   3095  CZ  ARG A 427      14.938 -15.863 -11.716  1.00 90.81           C  
ATOM   3096  N   LEU A 428      15.887  -9.230 -13.586  1.00 87.06           N  
ATOM   3097  CA  LEU A 428      16.298  -8.539 -14.817  1.00 87.06           C  
ATOM   3098  C   LEU A 428      17.788  -8.752 -15.109  1.00 87.06           C  
ATOM   3099  CB  LEU A 428      15.960  -7.041 -14.717  1.00 87.06           C  
ATOM   3100  O   LEU A 428      18.134  -9.157 -16.218  1.00 87.06           O  
ATOM   3101  CG  LEU A 428      14.460  -6.728 -14.847  1.00 87.06           C  
ATOM   3102  CD1 LEU A 428      14.196  -5.268 -14.480  1.00 87.06           C  
ATOM   3103  CD2 LEU A 428      13.936  -6.962 -16.261  1.00 87.06           C  
ATOM   3104  N   ALA A 429      18.643  -8.637 -14.087  1.00 86.50           N  
ATOM   3105  CA  ALA A 429      20.086  -8.875 -14.190  1.00 86.50           C  
ATOM   3106  C   ALA A 429      20.468 -10.297 -14.655  1.00 86.50           C  
ATOM   3107  CB  ALA A 429      20.710  -8.562 -12.825  1.00 86.50           C  
ATOM   3108  O   ALA A 429      21.594 -10.523 -15.093  1.00 86.50           O  
ATOM   3109  N   THR A 430      19.549 -11.267 -14.572  1.00 89.69           N  
ATOM   3110  CA  THR A 430      19.783 -12.663 -14.988  1.00 89.69           C  
ATOM   3111  C   THR A 430      19.005 -13.060 -16.242  1.00 89.69           C  
ATOM   3112  CB  THR A 430      19.476 -13.643 -13.843  1.00 89.69           C  
ATOM   3113  O   THR A 430      19.529 -13.775 -17.094  1.00 89.69           O  
ATOM   3114  CG2 THR A 430      20.430 -13.464 -12.665  1.00 89.69           C  
ATOM   3115  OG1 THR A 430      18.182 -13.459 -13.316  1.00 89.69           O  
ATOM   3116  N   THR A 431      17.770 -12.587 -16.386  1.00 90.69           N  
ATOM   3117  CA  THR A 431      16.854 -12.956 -17.477  1.00 90.69           C  
ATOM   3118  C   THR A 431      17.121 -12.187 -18.765  1.00 90.69           C  
ATOM   3119  CB  THR A 431      15.390 -12.749 -17.079  1.00 90.69           C  
ATOM   3120  O   THR A 431      17.044 -12.793 -19.830  1.00 90.69           O  
ATOM   3121  CG2 THR A 431      14.933 -13.690 -15.964  1.00 90.69           C  
ATOM   3122  OG1 THR A 431      15.216 -11.435 -16.626  1.00 90.69           O  
ATOM   3123  N   MET A 432      17.487 -10.901 -18.701  1.00 86.75           N  
ATOM   3124  CA  MET A 432      17.806 -10.126 -19.907  1.00 86.75           C  
ATOM   3125  C   MET A 432      19.074 -10.639 -20.606  1.00 86.75           C  
ATOM   3126  CB  MET A 432      17.902  -8.623 -19.617  1.00 86.75           C  
ATOM   3127  O   MET A 432      19.008 -10.874 -21.811  1.00 86.75           O  
ATOM   3128  CG  MET A 432      16.576  -7.989 -19.203  1.00 86.75           C  
ATOM   3129  SD  MET A 432      16.736  -6.228 -18.798  1.00 86.75           S  
ATOM   3130  CE  MET A 432      17.111  -5.541 -20.432  1.00 86.75           C  
ATOM   3131  N   PRO A 433      20.197 -10.924 -19.909  1.00 87.69           N  
ATOM   3132  CA  PRO A 433      21.361 -11.529 -20.561  1.00 87.69           C  
ATOM   3133  C   PRO A 433      21.079 -12.927 -21.120  1.00 87.69           C  
ATOM   3134  CB  PRO A 433      22.461 -11.586 -19.497  1.00 87.69           C  
ATOM   3135  O   PRO A 433      21.633 -13.297 -22.151  1.00 87.69           O  
ATOM   3136  CG  PRO A 433      22.059 -10.486 -18.525  1.00 87.69           C  
ATOM   3137  CD  PRO A 433      20.540 -10.568 -18.536  1.00 87.69           C  
ATOM   3138  N   ALA A 434      20.220 -13.714 -20.461  1.00 89.75           N  
ATOM   3139  CA  ALA A 434      19.812 -15.022 -20.971  1.00 89.75           C  
ATOM   3140  C   ALA A 434      19.020 -14.888 -22.283  1.00 89.75           C  
ATOM   3141  CB  ALA A 434      19.028 -15.765 -19.883  1.00 89.75           C  
ATOM   3142  O   ALA A 434      19.397 -15.497 -23.279  1.00 89.75           O  
ATOM   3143  N   ALA A 435      18.010 -14.015 -22.315  1.00 87.75           N  
ATOM   3144  CA  ALA A 435      17.242 -13.728 -23.524  1.00 87.75           C  
ATOM   3145  C   ALA A 435      18.108 -13.108 -24.638  1.00 87.75           C  
ATOM   3146  CB  ALA A 435      16.082 -12.807 -23.133  1.00 87.75           C  
ATOM   3147  O   ALA A 435      17.891 -13.379 -25.818  1.00 87.75           O  
ATOM   3148  N   ALA A 436      19.128 -12.320 -24.279  1.00 86.50           N  
ATOM   3149  CA  ALA A 436      20.099 -11.789 -25.230  1.00 86.50           C  
ATOM   3150  C   ALA A 436      20.930 -12.894 -25.885  1.00 86.50           C  
ATOM   3151  CB  ALA A 436      20.991 -10.757 -24.536  1.00 86.50           C  
ATOM   3152  O   ALA A 436      21.154 -12.841 -27.087  1.00 86.50           O  
ATOM   3153  N   ARG A 437      21.353 -13.926 -25.144  1.00 89.06           N  
ATOM   3154  CA  ARG A 437      22.069 -15.070 -25.738  1.00 89.06           C  
ATOM   3155  C   ARG A 437      21.202 -15.820 -26.745  1.00 89.06           C  
ATOM   3156  CB  ARG A 437      22.544 -16.036 -24.652  1.00 89.06           C  
ATOM   3157  O   ARG A 437      21.693 -16.160 -27.819  1.00 89.06           O  
ATOM   3158  CG  ARG A 437      23.686 -15.447 -23.822  1.00 89.06           C  
ATOM   3159  CD  ARG A 437      23.965 -16.387 -22.653  1.00 89.06           C  
ATOM   3160  NE  ARG A 437      24.911 -15.787 -21.699  1.00 89.06           N  
ATOM   3161  NH1 ARG A 437      24.171 -16.899 -19.835  1.00 89.06           N  
ATOM   3162  NH2 ARG A 437      25.823 -15.400 -19.656  1.00 89.06           N  
ATOM   3163  CZ  ARG A 437      24.962 -16.029 -20.405  1.00 89.06           C  
ATOM   3164  N   ASP A 438      19.926 -16.016 -26.422  1.00 89.00           N  
ATOM   3165  CA  ASP A 438      18.974 -16.666 -27.325  1.00 89.00           C  
ATOM   3166  C   ASP A 438      18.757 -15.826 -28.596  1.00 89.00           C  
ATOM   3167  CB  ASP A 438      17.646 -16.927 -26.592  1.00 89.00           C  
ATOM   3168  O   ASP A 438      18.821 -16.346 -29.710  1.00 89.00           O  
ATOM   3169  CG  ASP A 438      17.754 -17.926 -25.429  1.00 89.00           C  
ATOM   3170  OD1 ASP A 438      18.705 -18.741 -25.424  1.00 89.00           O  
ATOM   3171  OD2 ASP A 438      16.860 -17.878 -24.554  1.00 89.00           O  
ATOM   3172  N   ALA A 439      18.588 -14.506 -28.454  1.00 86.00           N  
ATOM   3173  CA  ALA A 439      18.443 -13.586 -29.583  1.00 86.00           C  
ATOM   3174  C   ALA A 439      19.733 -13.448 -30.419  1.00 86.00           C  
ATOM   3175  CB  ALA A 439      17.973 -12.232 -29.037  1.00 86.00           C  
ATOM   3176  O   ALA A 439      19.675 -13.309 -31.643  1.00 86.00           O  
ATOM   3177  N   ALA A 440      20.906 -13.540 -29.783  1.00 86.62           N  
ATOM   3178  CA  ALA A 440      22.210 -13.455 -30.437  1.00 86.62           C  
ATOM   3179  C   ALA A 440      22.480 -14.620 -31.396  1.00 86.62           C  
ATOM   3180  CB  ALA A 440      23.309 -13.391 -29.371  1.00 86.62           C  
ATOM   3181  O   ALA A 440      23.322 -14.494 -32.285  1.00 86.62           O  
ATOM   3182  N   ALA A 441      21.767 -15.744 -31.266  1.00 85.69           N  
ATOM   3183  CA  ALA A 441      21.906 -16.878 -32.178  1.00 85.69           C  
ATOM   3184  C   ALA A 441      21.649 -16.489 -33.648  1.00 85.69           C  
ATOM   3185  CB  ALA A 441      20.954 -17.985 -31.715  1.00 85.69           C  
ATOM   3186  O   ALA A 441      22.281 -17.047 -34.546  1.00 85.69           O  
ATOM   3187  N   GLY A 442      20.776 -15.500 -33.886  1.00 82.38           N  
ATOM   3188  CA  GLY A 442      20.489 -14.947 -35.213  1.00 82.38           C  
ATOM   3189  C   GLY A 442      21.484 -13.888 -35.707  1.00 82.38           C  
ATOM   3190  O   GLY A 442      21.371 -13.452 -36.850  1.00 82.38           O  
ATOM   3191  N   LEU A 443      22.447 -13.467 -34.879  1.00 84.50           N  
ATOM   3192  CA  LEU A 443      23.446 -12.451 -35.223  1.00 84.50           C  
ATOM   3193  C   LEU A 443      24.753 -13.078 -35.753  1.00 84.50           C  
ATOM   3194  CB  LEU A 443      23.723 -11.541 -34.007  1.00 84.50           C  
ATOM   3195  O   LEU A 443      25.076 -14.227 -35.405  1.00 84.50           O  
ATOM   3196  CG  LEU A 443      22.517 -10.732 -33.493  1.00 84.50           C  
ATOM   3197  CD1 LEU A 443      22.930  -9.952 -32.244  1.00 84.50           C  
ATOM   3198  CD2 LEU A 443      21.999  -9.729 -34.529  1.00 84.50           C  
ATOM   3199  N   PRO A 444      25.539 -12.321 -36.549  1.00 85.44           N  
ATOM   3200  CA  PRO A 444      26.922 -12.659 -36.890  1.00 85.44           C  
ATOM   3201  C   PRO A 444      27.762 -12.971 -35.644  1.00 85.44           C  
ATOM   3202  CB  PRO A 444      27.467 -11.437 -37.637  1.00 85.44           C  
ATOM   3203  O   PRO A 444      27.579 -12.344 -34.600  1.00 85.44           O  
ATOM   3204  CG  PRO A 444      26.225 -10.799 -38.243  1.00 85.44           C  
ATOM   3205  CD  PRO A 444      25.178 -11.047 -37.162  1.00 85.44           C  
ATOM   3206  N   ALA A 445      28.654 -13.964 -35.733  1.00 85.69           N  
ATOM   3207  CA  ALA A 445      29.378 -14.515 -34.581  1.00 85.69           C  
ATOM   3208  C   ALA A 445      30.223 -13.469 -33.827  1.00 85.69           C  
ATOM   3209  CB  ALA A 445      30.251 -15.676 -35.072  1.00 85.69           C  
ATOM   3210  O   ALA A 445      30.317 -13.520 -32.604  1.00 85.69           O  
ATOM   3211  N   ASP A 446      30.776 -12.508 -34.559  1.00 84.62           N  
ATOM   3212  CA  ASP A 446      31.559 -11.367 -34.087  1.00 84.62           C  
ATOM   3213  C   ASP A 446      30.748 -10.365 -33.249  1.00 84.62           C  
ATOM   3214  CB  ASP A 446      32.198 -10.686 -35.317  1.00 84.62           C  
ATOM   3215  O   ASP A 446      31.308  -9.698 -32.381  1.00 84.62           O  
ATOM   3216  CG  ASP A 446      31.202 -10.279 -36.420  1.00 84.62           C  
ATOM   3217  OD1 ASP A 446      30.391 -11.148 -36.827  1.00 84.62           O  
ATOM   3218  OD2 ASP A 446      31.270  -9.120 -36.875  1.00 84.62           O  
ATOM   3219  N   LEU A 447      29.426 -10.300 -33.440  1.00 81.88           N  
ATOM   3220  CA  LEU A 447      28.545  -9.364 -32.732  1.00 81.88           C  
ATOM   3221  C   LEU A 447      27.850  -9.972 -31.506  1.00 81.88           C  
ATOM   3222  CB  LEU A 447      27.526  -8.777 -33.727  1.00 81.88           C  
ATOM   3223  O   LEU A 447      27.262  -9.234 -30.718  1.00 81.88           O  
ATOM   3224  CG  LEU A 447      28.147  -7.962 -34.879  1.00 81.88           C  
ATOM   3225  CD1 LEU A 447      27.029  -7.444 -35.787  1.00 81.88           C  
ATOM   3226  CD2 LEU A 447      28.946  -6.756 -34.380  1.00 81.88           C  
ATOM   3227  N   ARG A 448      27.913 -11.296 -31.310  1.00 87.06           N  
ATOM   3228  CA  ARG A 448      27.152 -11.993 -30.253  1.00 87.06           C  
ATOM   3229  C   ARG A 448      27.597 -11.619 -28.844  1.00 87.06           C  
ATOM   3230  CB  ARG A 448      27.224 -13.515 -30.431  1.00 87.06           C  
ATOM   3231  O   ARG A 448      26.767 -11.219 -28.035  1.00 87.06           O  
ATOM   3232  CG  ARG A 448      26.627 -13.955 -31.765  1.00 87.06           C  
ATOM   3233  CD  ARG A 448      26.559 -15.476 -31.857  1.00 87.06           C  
ATOM   3234  NE  ARG A 448      26.035 -15.879 -33.168  1.00 87.06           N  
ATOM   3235  NH1 ARG A 448      26.578 -18.104 -33.075  1.00 87.06           N  
ATOM   3236  NH2 ARG A 448      25.454 -17.273 -34.833  1.00 87.06           N  
ATOM   3237  CZ  ARG A 448      26.030 -17.087 -33.684  1.00 87.06           C  
ATOM   3238  N   GLU A 449      28.889 -11.749 -28.554  1.00 86.31           N  
ATOM   3239  CA  GLU A 449      29.446 -11.439 -27.228  1.00 86.31           C  
ATOM   3240  C   GLU A 449      29.317  -9.945 -26.878  1.00 86.31           C  
ATOM   3241  CB  GLU A 449      30.899 -11.943 -27.115  1.00 86.31           C  
ATOM   3242  O   GLU A 449      28.770  -9.644 -25.814  1.00 86.31           O  
ATOM   3243  CG  GLU A 449      31.004 -13.460 -26.899  1.00 86.31           C  
ATOM   3244  CD  GLU A 449      30.412 -13.943 -25.565  1.00 86.31           C  
ATOM   3245  OE1 GLU A 449      30.035 -15.136 -25.501  1.00 86.31           O  
ATOM   3246  OE2 GLU A 449      30.311 -13.130 -24.620  1.00 86.31           O  
ATOM   3247  N   PRO A 450      29.685  -8.992 -27.765  1.00 84.25           N  
ATOM   3248  CA  PRO A 450      29.461  -7.568 -27.510  1.00 84.25           C  
ATOM   3249  C   PRO A 450      27.989  -7.221 -27.250  1.00 84.25           C  
ATOM   3250  CB  PRO A 450      29.980  -6.838 -28.754  1.00 84.25           C  
ATOM   3251  O   PRO A 450      27.689  -6.412 -26.374  1.00 84.25           O  
ATOM   3252  CG  PRO A 450      31.024  -7.792 -29.324  1.00 84.25           C  
ATOM   3253  CD  PRO A 450      30.440  -9.161 -29.003  1.00 84.25           C  
ATOM   3254  N   PHE A 451      27.062  -7.856 -27.974  1.00 83.25           N  
ATOM   3255  CA  PHE A 451      25.627  -7.659 -27.781  1.00 83.25           C  
ATOM   3256  C   PHE A 451      25.148  -8.142 -26.407  1.00 83.25           C  
ATOM   3257  CB  PHE A 451      24.880  -8.379 -28.907  1.00 83.25           C  
ATOM   3258  O   PHE A 451      24.470  -7.402 -25.692  1.00 83.25           O  
ATOM   3259  CG  PHE A 451      23.387  -8.435 -28.699  1.00 83.25           C  
ATOM   3260  CD1 PHE A 451      22.770  -9.645 -28.342  1.00 83.25           C  
ATOM   3261  CD2 PHE A 451      22.621  -7.265 -28.809  1.00 83.25           C  
ATOM   3262  CE1 PHE A 451      21.382  -9.694 -28.139  1.00 83.25           C  
ATOM   3263  CE2 PHE A 451      21.240  -7.314 -28.578  1.00 83.25           C  
ATOM   3264  CZ  PHE A 451      20.615  -8.528 -28.247  1.00 83.25           C  
ATOM   3265  N   VAL A 452      25.510  -9.368 -26.013  1.00 85.19           N  
ATOM   3266  CA  VAL A 452      25.123  -9.934 -24.710  1.00 85.19           C  
ATOM   3267  C   VAL A 452      25.706  -9.106 -23.567  1.00 85.19           C  
ATOM   3268  CB  VAL A 452      25.566 -11.406 -24.603  1.00 85.19           C  
ATOM   3269  O   VAL A 452      25.017  -8.853 -22.579  1.00 85.19           O  
ATOM   3270  CG1 VAL A 452      25.333 -11.999 -23.204  1.00 85.19           C  
ATOM   3271  CG2 VAL A 452      24.775 -12.280 -25.585  1.00 85.19           C  
ATOM   3272  N   GLU A 453      26.948  -8.651 -23.711  1.00 84.12           N  
ATOM   3273  CA  GLU A 453      27.623  -7.803 -22.734  1.00 84.12           C  
ATOM   3274  C   GLU A 453      26.962  -6.421 -22.613  1.00 84.12           C  
ATOM   3275  CB  GLU A 453      29.104  -7.729 -23.132  1.00 84.12           C  
ATOM   3276  O   GLU A 453      26.702  -5.964 -21.499  1.00 84.12           O  
ATOM   3277  CG  GLU A 453      29.974  -6.887 -22.200  1.00 84.12           C  
ATOM   3278  CD  GLU A 453      29.866  -7.279 -20.728  1.00 84.12           C  
ATOM   3279  OE1 GLU A 453      30.076  -6.376 -19.891  1.00 84.12           O  
ATOM   3280  OE2 GLU A 453      29.558  -8.441 -20.373  1.00 84.12           O  
ATOM   3281  N   GLY A 454      26.587  -5.800 -23.734  1.00 79.88           N  
ATOM   3282  CA  GLY A 454      25.823  -4.551 -23.741  1.00 79.88           C  
ATOM   3283  C   GLY A 454      24.468  -4.691 -23.040  1.00 79.88           C  
ATOM   3284  O   GLY A 454      24.124  -3.881 -22.177  1.00 79.88           O  
ATOM   3285  N   VAL A 455      23.723  -5.770 -23.318  1.00 80.62           N  
ATOM   3286  CA  VAL A 455      22.454  -6.052 -22.623  1.00 80.62           C  
ATOM   3287  C   VAL A 455      22.679  -6.350 -21.137  1.00 80.62           C  
ATOM   3288  CB  VAL A 455      21.663  -7.191 -23.298  1.00 80.62           C  
ATOM   3289  O   VAL A 455      21.859  -5.966 -20.306  1.00 80.62           O  
ATOM   3290  CG1 VAL A 455      20.375  -7.510 -22.519  1.00 80.62           C  
ATOM   3291  CG2 VAL A 455      21.239  -6.804 -24.721  1.00 80.62           C  
ATOM   3292  N   ARG A 456      23.789  -6.996 -20.761  1.00 83.56           N  
ATOM   3293  CA  ARG A 456      24.145  -7.242 -19.355  1.00 83.56           C  
ATOM   3294  C   ARG A 456      24.415  -5.947 -18.600  1.00 83.56           C  
ATOM   3295  CB  ARG A 456      25.353  -8.188 -19.295  1.00 83.56           C  
ATOM   3296  O   ARG A 456      23.951  -5.811 -17.470  1.00 83.56           O  
ATOM   3297  CG  ARG A 456      25.685  -8.634 -17.864  1.00 83.56           C  
ATOM   3298  CD  ARG A 456      27.002  -9.419 -17.830  1.00 83.56           C  
ATOM   3299  NE  ARG A 456      28.178  -8.554 -18.026  1.00 83.56           N  
ATOM   3300  NH1 ARG A 456      28.424  -7.765 -15.887  1.00 83.56           N  
ATOM   3301  NH2 ARG A 456      29.895  -7.185 -17.416  1.00 83.56           N  
ATOM   3302  CZ  ARG A 456      28.824  -7.842 -17.123  1.00 83.56           C  
ATOM   3303  N   GLN A 457      25.134  -5.010 -19.208  1.00 79.00           N  
ATOM   3304  CA  GLN A 457      25.395  -3.698 -18.617  1.00 79.00           C  
ATOM   3305  C   GLN A 457      24.105  -2.886 -18.482  1.00 79.00           C  
ATOM   3306  CB  GLN A 457      26.433  -2.954 -19.460  1.00 79.00           C  
ATOM   3307  O   GLN A 457      23.849  -2.334 -17.414  1.00 79.00           O  
ATOM   3308  CG  GLN A 457      27.819  -3.603 -19.334  1.00 79.00           C  
ATOM   3309  CD  GLN A 457      28.864  -2.936 -20.216  1.00 79.00           C  
ATOM   3310  NE2 GLN A 457      30.004  -3.560 -20.397  1.00 79.00           N  
ATOM   3311  OE1 GLN A 457      28.693  -1.848 -20.737  1.00 79.00           O  
ATOM   3312  N   ALA A 458      23.245  -2.909 -19.504  1.00 74.31           N  
ATOM   3313  CA  ALA A 458      21.913  -2.316 -19.435  1.00 74.31           C  
ATOM   3314  C   ALA A 458      21.080  -2.936 -18.295  1.00 74.31           C  
ATOM   3315  CB  ALA A 458      21.246  -2.478 -20.807  1.00 74.31           C  
ATOM   3316  O   ALA A 458      20.573  -2.231 -17.429  1.00 74.31           O  
ATOM   3317  N   ALA A 459      21.014  -4.265 -18.209  1.00 75.12           N  
ATOM   3318  CA  ALA A 459      20.286  -4.953 -17.145  1.00 75.12           C  
ATOM   3319  C   ALA A 459      20.842  -4.642 -15.740  1.00 75.12           C  
ATOM   3320  CB  ALA A 459      20.318  -6.454 -17.443  1.00 75.12           C  
ATOM   3321  O   ALA A 459      20.074  -4.555 -14.782  1.00 75.12           O  
ATOM   3322  N   ALA A 460      22.160  -4.449 -15.614  1.00 72.56           N  
ATOM   3323  CA  ALA A 460      22.812  -4.042 -14.369  1.00 72.56           C  
ATOM   3324  C   ALA A 460      22.517  -2.580 -13.989  1.00 72.56           C  
ATOM   3325  CB  ALA A 460      24.319  -4.295 -14.498  1.00 72.56           C  
ATOM   3326  O   ALA A 460      22.424  -2.277 -12.802  1.00 72.56           O  
ATOM   3327  N   ALA A 461      22.304  -1.700 -14.972  1.00 67.00           N  
ATOM   3328  CA  ALA A 461      21.845  -0.325 -14.760  1.00 67.00           C  
ATOM   3329  C   ALA A 461      20.358  -0.235 -14.338  1.00 67.00           C  
ATOM   3330  CB  ALA A 461      22.163   0.485 -16.023  1.00 67.00           C  
ATOM   3331  O   ALA A 461      19.869   0.835 -13.977  1.00 67.00           O  
ATOM   3332  N   GLY A 462      19.633  -1.360 -14.322  1.00 64.88           N  
ATOM   3333  CA  GLY A 462      18.307  -1.480 -13.720  1.00 64.88           C  
ATOM   3334  C   GLY A 462      17.157  -0.982 -14.603  1.00 64.88           C  
ATOM   3335  O   GLY A 462      17.193  -1.064 -15.828  1.00 64.88           O  
ATOM   3336  N   LEU A 463      16.087  -0.493 -13.964  1.00 57.72           N  
ATOM   3337  CA  LEU A 463      14.791  -0.189 -14.599  1.00 57.72           C  
ATOM   3338  C   LEU A 463      14.839   0.926 -15.668  1.00 57.72           C  
ATOM   3339  CB  LEU A 463      13.772   0.176 -13.495  1.00 57.72           C  
ATOM   3340  O   LEU A 463      13.885   1.061 -16.431  1.00 57.72           O  
ATOM   3341  CG  LEU A 463      13.386  -0.975 -12.544  1.00 57.72           C  
ATOM   3342  CD1 LEU A 463      12.580  -0.434 -11.361  1.00 57.72           C  
ATOM   3343  CD2 LEU A 463      12.535  -2.033 -13.247  1.00 57.72           C  
ATOM   3344  N   GLY A 464      15.913   1.723 -15.724  1.00 50.25           N  
ATOM   3345  CA  GLY A 464      16.077   2.838 -16.669  1.00 50.25           C  
ATOM   3346  C   GLY A 464      16.736   2.469 -18.003  1.00 50.25           C  
ATOM   3347  O   GLY A 464      16.741   3.282 -18.923  1.00 50.25           O  
ATOM   3348  N   ALA A 465      17.268   1.254 -18.145  1.00 50.22           N  
ATOM   3349  CA  ALA A 465      18.080   0.865 -19.299  1.00 50.22           C  
ATOM   3350  C   ALA A 465      17.283   0.299 -20.489  1.00 50.22           C  
ATOM   3351  CB  ALA A 465      19.152  -0.090 -18.808  1.00 50.22           C  
ATOM   3352  O   ALA A 465      17.839  -0.365 -21.359  1.00 50.22           O  
ATOM   3353  N   ALA A 466      15.975   0.563 -20.545  1.00 45.25           N  
ATOM   3354  CA  ALA A 466      15.148   0.238 -21.710  1.00 45.25           C  
ATOM   3355  C   ALA A 466      15.479   1.117 -22.941  1.00 45.25           C  
ATOM   3356  CB  ALA A 466      13.674   0.327 -21.294  1.00 45.25           C  
ATOM   3357  O   ALA A 466      14.978   0.865 -24.038  1.00 45.25           O  
ATOM   3358  N   GLY A 467      16.335   2.138 -22.778  1.00 45.84           N  
ATOM   3359  CA  GLY A 467      16.962   2.871 -23.879  1.00 45.84           C  
ATOM   3360  C   GLY A 467      17.912   1.949 -24.642  1.00 45.84           C  
ATOM   3361  O   GLY A 467      18.803   1.357 -24.046  1.00 45.84           O  
ATOM   3362  N   GLY A 468      17.648   1.767 -25.936  1.00 52.19           N  
ATOM   3363  CA  GLY A 468      18.175   0.662 -26.734  1.00 52.19           C  
ATOM   3364  C   GLY A 468      19.699   0.519 -26.749  1.00 52.19           C  
ATOM   3365  O   GLY A 468      20.442   1.461 -26.512  1.00 52.19           O  
ATOM   3366  N   VAL A 469      20.147  -0.693 -27.080  1.00 58.09           N  
ATOM   3367  CA  VAL A 469      21.566  -1.025 -27.253  1.00 58.09           C  
ATOM   3368  C   VAL A 469      22.161  -0.149 -28.361  1.00 58.09           C  
ATOM   3369  CB  VAL A 469      21.723  -2.527 -27.579  1.00 58.09           C  
ATOM   3370  O   VAL A 469      21.685  -0.201 -29.502  1.00 58.09           O  
ATOM   3371  CG1 VAL A 469      23.188  -2.942 -27.751  1.00 58.09           C  
ATOM   3372  CG2 VAL A 469      21.131  -3.410 -26.468  1.00 58.09           C  
ATOM   3373  N   ASP A 470      23.185   0.639 -28.025  1.00 62.00           N  
ATOM   3374  CA  ASP A 470      23.932   1.437 -28.998  1.00 62.00           C  
ATOM   3375  C   ASP A 470      24.562   0.519 -30.049  1.00 62.00           C  
ATOM   3376  CB  ASP A 470      24.996   2.323 -28.320  1.00 62.00           C  
ATOM   3377  O   ASP A 470      25.193  -0.495 -29.739  1.00 62.00           O  
ATOM   3378  CG  ASP A 470      24.431   3.642 -27.777  1.00 62.00           C  
ATOM   3379  OD1 ASP A 470      23.504   4.185 -28.423  1.00 62.00           O  
ATOM   3380  OD2 ASP A 470      24.955   4.107 -26.742  1.00 62.00           O  
ATOM   3381  N   VAL A 471      24.350   0.860 -31.320  1.00 61.81           N  
ATOM   3382  CA  VAL A 471      24.921   0.117 -32.445  1.00 61.81           C  
ATOM   3383  C   VAL A 471      26.327   0.663 -32.695  1.00 61.81           C  
ATOM   3384  CB  VAL A 471      24.054   0.228 -33.710  1.00 61.81           C  
ATOM   3385  O   VAL A 471      26.437   1.864 -32.936  1.00 61.81           O  
ATOM   3386  CG1 VAL A 471      24.639  -0.619 -34.848  1.00 61.81           C  
ATOM   3387  CG2 VAL A 471      22.607  -0.229 -33.455  1.00 61.81           C  
ATOM   3388  N   PRO A 472      27.383  -0.171 -32.678  1.00 65.50           N  
ATOM   3389  CA  PRO A 472      28.737   0.282 -32.984  1.00 65.50           C  
ATOM   3390  C   PRO A 472      28.836   0.958 -34.361  1.00 65.50           C  
ATOM   3391  CB  PRO A 472      29.619  -0.970 -32.897  1.00 65.50           C  
ATOM   3392  O   PRO A 472      28.199   0.521 -35.326  1.00 65.50           O  
ATOM   3393  CG  PRO A 472      28.850  -1.884 -31.944  1.00 65.50           C  
ATOM   3394  CD  PRO A 472      27.393  -1.566 -32.263  1.00 65.50           C  
ATOM   3395  N   ASP A 473      29.667   1.996 -34.468  1.00 61.47           N  
ATOM   3396  CA  ASP A 473      29.934   2.673 -35.739  1.00 61.47           C  
ATOM   3397  C   ASP A 473      30.568   1.704 -36.756  1.00 61.47           C  
ATOM   3398  CB  ASP A 473      30.832   3.904 -35.517  1.00 61.47           C  
ATOM   3399  O   ASP A 473      31.500   0.965 -36.441  1.00 61.47           O  
ATOM   3400  CG  ASP A 473      30.117   5.064 -34.814  1.00 61.47           C  
ATOM   3401  OD1 ASP A 473      28.930   5.290 -35.140  1.00 61.47           O  
ATOM   3402  OD2 ASP A 473      30.787   5.741 -34.004  1.00 61.47           O  
ATOM   3403  N   GLY A 474      30.061   1.701 -37.996  1.00 67.31           N  
ATOM   3404  CA  GLY A 474      30.571   0.862 -39.093  1.00 67.31           C  
ATOM   3405  C   GLY A 474      29.821  -0.455 -39.341  1.00 67.31           C  
ATOM   3406  O   GLY A 474      30.172  -1.183 -40.270  1.00 67.31           O  
ATOM   3407  N   VAL A 475      28.768  -0.761 -38.573  1.00 73.81           N  
ATOM   3408  CA  VAL A 475      27.901  -1.929 -38.817  1.00 73.81           C  
ATOM   3409  C   VAL A 475      26.998  -1.690 -40.046  1.00 73.81           C  
ATOM   3410  CB  VAL A 475      27.077  -2.276 -37.561  1.00 73.81           C  
ATOM   3411  O   VAL A 475      26.339  -0.648 -40.117  1.00 73.81           O  
ATOM   3412  CG1 VAL A 475      26.143  -3.472 -37.777  1.00 73.81           C  
ATOM   3413  CG2 VAL A 475      28.000  -2.654 -36.396  1.00 73.81           C  
ATOM   3414  N   PRO A 476      26.902  -2.639 -41.006  1.00 80.88           N  
ATOM   3415  CA  PRO A 476      25.999  -2.523 -42.153  1.00 80.88           C  
ATOM   3416  C   PRO A 476      24.536  -2.265 -41.736  1.00 80.88           C  
ATOM   3417  CB  PRO A 476      26.126  -3.844 -42.920  1.00 80.88           C  
ATOM   3418  O   PRO A 476      24.104  -2.806 -40.714  1.00 80.88           O  
ATOM   3419  CG  PRO A 476      27.533  -4.320 -42.567  1.00 80.88           C  
ATOM   3420  CD  PRO A 476      27.717  -3.839 -41.130  1.00 80.88           C  
ATOM   3421  N   PRO A 477      23.733  -1.518 -42.522  1.00 79.44           N  
ATOM   3422  CA  PRO A 477      22.361  -1.148 -42.152  1.00 79.44           C  
ATOM   3423  C   PRO A 477      21.471  -2.342 -41.775  1.00 79.44           C  
ATOM   3424  CB  PRO A 477      21.794  -0.407 -43.369  1.00 79.44           C  
ATOM   3425  O   PRO A 477      20.715  -2.266 -40.805  1.00 79.44           O  
ATOM   3426  CG  PRO A 477      23.034   0.155 -44.060  1.00 79.44           C  
ATOM   3427  CD  PRO A 477      24.105  -0.895 -43.783  1.00 79.44           C  
ATOM   3428  N   ASP A 478      21.616  -3.461 -42.487  1.00 80.06           N  
ATOM   3429  CA  ASP A 478      20.850  -4.689 -42.248  1.00 80.06           C  
ATOM   3430  C   ASP A 478      21.255  -5.372 -40.933  1.00 80.06           C  
ATOM   3431  CB  ASP A 478      21.050  -5.651 -43.429  1.00 80.06           C  
ATOM   3432  O   ASP A 478      20.402  -5.801 -40.155  1.00 80.06           O  
ATOM   3433  CG  ASP A 478      20.606  -5.061 -44.771  1.00 80.06           C  
ATOM   3434  OD1 ASP A 478      19.677  -4.224 -44.765  1.00 80.06           O  
ATOM   3435  OD2 ASP A 478      21.237  -5.428 -45.784  1.00 80.06           O  
ATOM   3436  N   ALA A 479      22.556  -5.404 -40.632  1.00 77.88           N  
ATOM   3437  CA  ALA A 479      23.078  -5.926 -39.372  1.00 77.88           C  
ATOM   3438  C   ALA A 479      22.704  -5.017 -38.190  1.00 77.88           C  
ATOM   3439  CB  ALA A 479      24.593  -6.116 -39.513  1.00 77.88           C  
ATOM   3440  O   ALA A 479      22.367  -5.509 -37.116  1.00 77.88           O  
ATOM   3441  N   ALA A 480      22.667  -3.698 -38.396  1.00 79.00           N  
ATOM   3442  CA  ALA A 480      22.196  -2.736 -37.405  1.00 79.00           C  
ATOM   3443  C   ALA A 480      20.690  -2.890 -37.124  1.00 79.00           C  
ATOM   3444  CB  ALA A 480      22.532  -1.329 -37.915  1.00 79.00           C  
ATOM   3445  O   ALA A 480      20.251  -2.771 -35.979  1.00 79.00           O  
ATOM   3446  N   ALA A 481      19.877  -3.161 -38.150  1.00 81.31           N  
ATOM   3447  CA  ALA A 481      18.456  -3.460 -37.985  1.00 81.31           C  
ATOM   3448  C   ALA A 481      18.239  -4.788 -37.239  1.00 81.31           C  
ATOM   3449  CB  ALA A 481      17.787  -3.454 -39.364  1.00 81.31           C  
ATOM   3450  O   ALA A 481      17.451  -4.828 -36.292  1.00 81.31           O  
ATOM   3451  N   ALA A 482      18.985  -5.837 -37.602  1.00 82.12           N  
ATOM   3452  CA  ALA A 482      18.958  -7.128 -36.917  1.00 82.12           C  
ATOM   3453  C   ALA A 482      19.388  -7.011 -35.445  1.00 82.12           C  
ATOM   3454  CB  ALA A 482      19.848  -8.111 -37.687  1.00 82.12           C  
ATOM   3455  O   ALA A 482      18.722  -7.563 -34.572  1.00 82.12           O  
ATOM   3456  N   LEU A 483      20.432  -6.229 -35.151  1.00 81.56           N  
ATOM   3457  CA  LEU A 483      20.908  -5.974 -33.790  1.00 81.56           C  
ATOM   3458  C   LEU A 483      19.848  -5.259 -32.942  1.00 81.56           C  
ATOM   3459  CB  LEU A 483      22.214  -5.162 -33.867  1.00 81.56           C  
ATOM   3460  O   LEU A 483      19.572  -5.680 -31.823  1.00 81.56           O  
ATOM   3461  CG  LEU A 483      22.949  -5.016 -32.522  1.00 81.56           C  
ATOM   3462  CD1 LEU A 483      23.527  -6.351 -32.056  1.00 81.56           C  
ATOM   3463  CD2 LEU A 483      24.112  -4.039 -32.667  1.00 81.56           C  
ATOM   3464  N   ARG A 484      19.192  -4.221 -33.481  1.00 81.56           N  
ATOM   3465  CA  ARG A 484      18.107  -3.512 -32.776  1.00 81.56           C  
ATOM   3466  C   ARG A 484      16.879  -4.396 -32.556  1.00 81.56           C  
ATOM   3467  CB  ARG A 484      17.705  -2.247 -33.543  1.00 81.56           C  
ATOM   3468  O   ARG A 484      16.250  -4.306 -31.504  1.00 81.56           O  
ATOM   3469  CG  ARG A 484      18.776  -1.150 -33.489  1.00 81.56           C  
ATOM   3470  CD  ARG A 484      18.282   0.077 -34.264  1.00 81.56           C  
ATOM   3471  NE  ARG A 484      19.379   1.015 -34.565  1.00 81.56           N  
ATOM   3472  NH1 ARG A 484      19.617   0.540 -36.807  1.00 81.56           N  
ATOM   3473  NH2 ARG A 484      20.884   2.118 -35.868  1.00 81.56           N  
ATOM   3474  CZ  ARG A 484      19.948   1.221 -35.742  1.00 81.56           C  
ATOM   3475  N   ALA A 485      16.528  -5.236 -33.528  1.00 83.62           N  
ATOM   3476  CA  ALA A 485      15.426  -6.186 -33.394  1.00 83.62           C  
ATOM   3477  C   ALA A 485      15.735  -7.255 -32.334  1.00 83.62           C  
ATOM   3478  CB  ALA A 485      15.135  -6.801 -34.767  1.00 83.62           C  
ATOM   3479  O   ALA A 485      14.897  -7.513 -31.470  1.00 83.62           O  
ATOM   3480  N   ALA A 486      16.952  -7.806 -32.347  1.00 83.94           N  
ATOM   3481  CA  ALA A 486      17.434  -8.744 -31.338  1.00 83.94           C  
ATOM   3482  C   ALA A 486      17.476  -8.104 -29.942  1.00 83.94           C  
ATOM   3483  CB  ALA A 486      18.814  -9.260 -31.768  1.00 83.94           C  
ATOM   3484  O   ALA A 486      17.036  -8.725 -28.979  1.00 83.94           O  
ATOM   3485  N   ALA A 487      17.927  -6.849 -29.836  1.00 81.25           N  
ATOM   3486  CA  ALA A 487      17.928  -6.080 -28.591  1.00 81.25           C  
ATOM   3487  C   ALA A 487      16.521  -5.952 -28.006  1.00 81.25           C  
ATOM   3488  CB  ALA A 487      18.532  -4.689 -28.840  1.00 81.25           C  
ATOM   3489  O   ALA A 487      16.306  -6.308 -26.852  1.00 81.25           O  
ATOM   3490  N   ARG A 488      15.553  -5.492 -28.810  1.00 82.81           N  
ATOM   3491  CA  ARG A 488      14.156  -5.343 -28.373  1.00 82.81           C  
ATOM   3492  C   ARG A 488      13.564  -6.680 -27.946  1.00 82.81           C  
ATOM   3493  CB  ARG A 488      13.311  -4.703 -29.478  1.00 82.81           C  
ATOM   3494  O   ARG A 488      13.063  -6.783 -26.837  1.00 82.81           O  
ATOM   3495  CG  ARG A 488      13.639  -3.215 -29.644  1.00 82.81           C  
ATOM   3496  CD  ARG A 488      12.869  -2.658 -30.842  1.00 82.81           C  
ATOM   3497  NE  ARG A 488      13.255  -1.265 -31.127  1.00 82.81           N  
ATOM   3498  NH1 ARG A 488      12.163  -1.077 -33.133  1.00 82.81           N  
ATOM   3499  NH2 ARG A 488      13.338   0.654 -32.349  1.00 82.81           N  
ATOM   3500  CZ  ARG A 488      12.920  -0.572 -32.199  1.00 82.81           C  
ATOM   3501  N   ALA A 489      13.719  -7.723 -28.763  1.00 85.31           N  
ATOM   3502  CA  ALA A 489      13.217  -9.055 -28.435  1.00 85.31           C  
ATOM   3503  C   ALA A 489      13.821  -9.607 -27.130  1.00 85.31           C  
ATOM   3504  CB  ALA A 489      13.504  -9.982 -29.621  1.00 85.31           C  
ATOM   3505  O   ALA A 489      13.100 -10.182 -26.314  1.00 85.31           O  
ATOM   3506  N   ALA A 490      15.124  -9.408 -26.909  1.00 86.06           N  
ATOM   3507  CA  ALA A 490      15.808  -9.827 -25.690  1.00 86.06           C  
ATOM   3508  C   ALA A 490      15.332  -9.051 -24.453  1.00 86.06           C  
ATOM   3509  CB  ALA A 490      17.314  -9.650 -25.894  1.00 86.06           C  
ATOM   3510  O   ALA A 490      15.075  -9.655 -23.410  1.00 86.06           O  
ATOM   3511  N   VAL A 491      15.190  -7.726 -24.569  1.00 84.75           N  
ATOM   3512  CA  VAL A 491      14.674  -6.864 -23.496  1.00 84.75           C  
ATOM   3513  C   VAL A 491      13.241  -7.260 -23.153  1.00 84.75           C  
ATOM   3514  CB  VAL A 491      14.769  -5.374 -23.888  1.00 84.75           C  
ATOM   3515  O   VAL A 491      12.956  -7.535 -21.990  1.00 84.75           O  
ATOM   3516  CG1 VAL A 491      14.057  -4.455 -22.886  1.00 84.75           C  
ATOM   3517  CG2 VAL A 491      16.230  -4.902 -23.980  1.00 84.75           C  
ATOM   3518  N   ASP A 492      12.372  -7.387 -24.153  1.00 87.75           N  
ATOM   3519  CA  ASP A 492      10.960  -7.725 -23.984  1.00 87.75           C  
ATOM   3520  C   ASP A 492      10.780  -9.103 -23.335  1.00 87.75           C  
ATOM   3521  CB  ASP A 492      10.267  -7.688 -25.359  1.00 87.75           C  
ATOM   3522  O   ASP A 492      10.048  -9.249 -22.352  1.00 87.75           O  
ATOM   3523  CG  ASP A 492      10.098  -6.278 -25.938  1.00 87.75           C  
ATOM   3524  OD1 ASP A 492      10.216  -5.308 -25.159  1.00 87.75           O  
ATOM   3525  OD2 ASP A 492       9.822  -6.201 -27.159  1.00 87.75           O  
ATOM   3526  N   ALA A 493      11.473 -10.126 -23.847  1.00 89.75           N  
ATOM   3527  CA  ALA A 493      11.388 -11.488 -23.325  1.00 89.75           C  
ATOM   3528  C   ALA A 493      12.016 -11.618 -21.928  1.00 89.75           C  
ATOM   3529  CB  ALA A 493      12.049 -12.441 -24.327  1.00 89.75           C  
ATOM   3530  O   ALA A 493      11.439 -12.262 -21.042  1.00 89.75           O  
ATOM   3531  N   GLY A 494      13.173 -10.987 -21.709  1.00 89.00           N  
ATOM   3532  CA  GLY A 494      13.845 -10.949 -20.413  1.00 89.00           C  
ATOM   3533  C   GLY A 494      12.984 -10.257 -19.359  1.00 89.00           C  
ATOM   3534  O   GLY A 494      12.725 -10.828 -18.299  1.00 89.00           O  
ATOM   3535  N   PHE A 495      12.449  -9.078 -19.682  1.00 89.94           N  
ATOM   3536  CA  PHE A 495      11.573  -8.319 -18.795  1.00 89.94           C  
ATOM   3537  C   PHE A 495      10.278  -9.072 -18.489  1.00 89.94           C  
ATOM   3538  CB  PHE A 495      11.284  -6.937 -19.397  1.00 89.94           C  
ATOM   3539  O   PHE A 495       9.899  -9.182 -17.323  1.00 89.94           O  
ATOM   3540  CG  PHE A 495      10.717  -5.957 -18.389  1.00 89.94           C  
ATOM   3541  CD1 PHE A 495       9.392  -6.076 -17.923  1.00 89.94           C  
ATOM   3542  CD2 PHE A 495      11.554  -4.957 -17.863  1.00 89.94           C  
ATOM   3543  CE1 PHE A 495       8.934  -5.245 -16.885  1.00 89.94           C  
ATOM   3544  CE2 PHE A 495      11.095  -4.121 -16.834  1.00 89.94           C  
ATOM   3545  CZ  PHE A 495       9.798  -4.286 -16.327  1.00 89.94           C  
ATOM   3546  N   ALA A 496       9.619  -9.644 -19.501  1.00 92.12           N  
ATOM   3547  CA  ALA A 496       8.421 -10.458 -19.306  1.00 92.12           C  
ATOM   3548  C   ALA A 496       8.690 -11.638 -18.355  1.00 92.12           C  
ATOM   3549  CB  ALA A 496       7.930 -10.937 -20.676  1.00 92.12           C  
ATOM   3550  O   ALA A 496       7.938 -11.864 -17.405  1.00 92.12           O  
ATOM   3551  N   THR A 497       9.813 -12.335 -18.541  1.00 93.56           N  
ATOM   3552  CA  THR A 497      10.226 -13.450 -17.676  1.00 93.56           C  
ATOM   3553  C   THR A 497      10.512 -12.987 -16.243  1.00 93.56           C  
ATOM   3554  CB  THR A 497      11.457 -14.150 -18.268  1.00 93.56           C  
ATOM   3555  O   THR A 497      10.066 -13.624 -15.283  1.00 93.56           O  
ATOM   3556  CG2 THR A 497      11.869 -15.379 -17.460  1.00 93.56           C  
ATOM   3557  OG1 THR A 497      11.170 -14.612 -19.564  1.00 93.56           O  
ATOM   3558  N   ALA A 498      11.211 -11.861 -16.073  1.00 92.06           N  
ATOM   3559  CA  ALA A 498      11.485 -11.270 -14.765  1.00 92.06           C  
ATOM   3560  C   ALA A 498      10.201 -10.837 -14.044  1.00 92.06           C  
ATOM   3561  CB  ALA A 498      12.419 -10.070 -14.951  1.00 92.06           C  
ATOM   3562  O   ALA A 498      10.038 -11.103 -12.848  1.00 92.06           O  
ATOM   3563  N   ALA A 499       9.265 -10.220 -14.766  1.00 92.19           N  
ATOM   3564  CA  ALA A 499       7.966  -9.823 -14.243  1.00 92.19           C  
ATOM   3565  C   ALA A 499       7.138 -11.050 -13.829  1.00 92.19           C  
ATOM   3566  CB  ALA A 499       7.262  -8.950 -15.289  1.00 92.19           C  
ATOM   3567  O   ALA A 499       6.624 -11.084 -12.711  1.00 92.19           O  
ATOM   3568  N   ALA A 500       7.085 -12.099 -14.658  1.00 94.00           N  
ATOM   3569  CA  ALA A 500       6.412 -13.361 -14.338  1.00 94.00           C  
ATOM   3570  C   ALA A 500       6.963 -14.014 -13.057  1.00 94.00           C  
ATOM   3571  CB  ALA A 500       6.575 -14.308 -15.532  1.00 94.00           C  
ATOM   3572  O   ALA A 500       6.210 -14.441 -12.181  1.00 94.00           O  
ATOM   3573  N   GLN A 501       8.287 -14.053 -12.908  1.00 93.50           N  
ATOM   3574  CA  GLN A 501       8.945 -14.632 -11.732  1.00 93.50           C  
ATOM   3575  C   GLN A 501       8.742 -13.780 -10.476  1.00 93.50           C  
ATOM   3576  CB  GLN A 501      10.431 -14.805 -12.046  1.00 93.50           C  
ATOM   3577  O   GLN A 501       8.556 -14.319  -9.386  1.00 93.50           O  
ATOM   3578  CG  GLN A 501      10.618 -15.945 -13.061  1.00 93.50           C  
ATOM   3579  CD  GLN A 501      11.944 -15.889 -13.790  1.00 93.50           C  
ATOM   3580  NE2 GLN A 501      12.319 -16.931 -14.499  1.00 93.50           N  
ATOM   3581  OE1 GLN A 501      12.717 -14.950 -13.710  1.00 93.50           O  
ATOM   3582  N   THR A 502       8.703 -12.457 -10.626  1.00 92.94           N  
ATOM   3583  CA  THR A 502       8.339 -11.539  -9.541  1.00 92.94           C  
ATOM   3584  C   THR A 502       6.892 -11.765  -9.087  1.00 92.94           C  
ATOM   3585  CB  THR A 502       8.553 -10.084  -9.974  1.00 92.94           C  
ATOM   3586  O   THR A 502       6.627 -11.857  -7.888  1.00 92.94           O  
ATOM   3587  CG2 THR A 502       8.317  -9.118  -8.818  1.00 92.94           C  
ATOM   3588  OG1 THR A 502       9.880  -9.902 -10.409  1.00 92.94           O  
ATOM   3589  N   LEU A 503       5.955 -11.959 -10.023  1.00 94.31           N  
ATOM   3590  CA  LEU A 503       4.568 -12.313  -9.702  1.00 94.31           C  
ATOM   3591  C   LEU A 503       4.466 -13.658  -8.961  1.00 94.31           C  
ATOM   3592  CB  LEU A 503       3.719 -12.336 -10.986  1.00 94.31           C  
ATOM   3593  O   LEU A 503       3.617 -13.801  -8.082  1.00 94.31           O  
ATOM   3594  CG  LEU A 503       3.447 -10.965 -11.632  1.00 94.31           C  
ATOM   3595  CD1 LEU A 503       2.722 -11.176 -12.962  1.00 94.31           C  
ATOM   3596  CD2 LEU A 503       2.577 -10.072 -10.748  1.00 94.31           C  
ATOM   3597  N   ALA A 504       5.346 -14.626  -9.237  1.00 93.81           N  
ATOM   3598  CA  ALA A 504       5.366 -15.902  -8.517  1.00 93.81           C  
ATOM   3599  C   ALA A 504       5.698 -15.744  -7.017  1.00 93.81           C  
ATOM   3600  CB  ALA A 504       6.336 -16.860  -9.217  1.00 93.81           C  
ATOM   3601  O   ALA A 504       5.146 -16.470  -6.187  1.00 93.81           O  
ATOM   3602  N   VAL A 505       6.522 -14.758  -6.638  1.00 94.56           N  
ATOM   3603  CA  VAL A 505       6.758 -14.416  -5.220  1.00 94.56           C  
ATOM   3604  C   VAL A 505       5.459 -13.943  -4.564  1.00 94.56           C  
ATOM   3605  CB  VAL A 505       7.867 -13.355  -5.068  1.00 94.56           C  
ATOM   3606  O   VAL A 505       5.106 -14.400  -3.474  1.00 94.56           O  
ATOM   3607  CG1 VAL A 505       8.093 -12.962  -3.601  1.00 94.56           C  
ATOM   3608  CG2 VAL A 505       9.192 -13.889  -5.624  1.00 94.56           C  
ATOM   3609  N   THR A 506       4.697 -13.098  -5.261  1.00 94.56           N  
ATOM   3610  CA  THR A 506       3.370 -12.650  -4.820  1.00 94.56           C  
ATOM   3611  C   THR A 506       2.400 -13.824  -4.643  1.00 94.56           C  
ATOM   3612  CB  THR A 506       2.812 -11.597  -5.792  1.00 94.56           C  
ATOM   3613  O   THR A 506       1.679 -13.872  -3.644  1.00 94.56           O  
ATOM   3614  CG2 THR A 506       1.406 -11.147  -5.410  1.00 94.56           C  
ATOM   3615  OG1 THR A 506       3.655 -10.469  -5.762  1.00 94.56           O  
ATOM   3616  N   VAL A 507       2.419 -14.815  -5.543  1.00 96.31           N  
ATOM   3617  CA  VAL A 507       1.627 -16.053  -5.395  1.00 96.31           C  
ATOM   3618  C   VAL A 507       2.003 -16.799  -4.115  1.00 96.31           C  
ATOM   3619  CB  VAL A 507       1.773 -16.985  -6.615  1.00 96.31           C  
ATOM   3620  O   VAL A 507       1.112 -17.188  -3.361  1.00 96.31           O  
ATOM   3621  CG1 VAL A 507       1.009 -18.304  -6.439  1.00 96.31           C  
ATOM   3622  CG2 VAL A 507       1.225 -16.324  -7.880  1.00 96.31           C  
ATOM   3623  N   GLY A 508       3.298 -16.952  -3.821  1.00 95.81           N  
ATOM   3624  CA  GLY A 508       3.763 -17.594  -2.588  1.00 95.81           C  
ATOM   3625  C   GLY A 508       3.215 -16.919  -1.326  1.00 95.81           C  
ATOM   3626  O   GLY A 508       2.706 -17.590  -0.426  1.00 95.81           O  
ATOM   3627  N   VAL A 509       3.224 -15.584  -1.283  1.00 96.44           N  
ATOM   3628  CA  VAL A 509       2.663 -14.814  -0.160  1.00 96.44           C  
ATOM   3629  C   VAL A 509       1.139 -14.956  -0.068  1.00 96.44           C  
ATOM   3630  CB  VAL A 509       3.093 -13.337  -0.246  1.00 96.44           C  
ATOM   3631  O   VAL A 509       0.599 -15.099   1.031  1.00 96.44           O  
ATOM   3632  CG1 VAL A 509       2.457 -12.498   0.868  1.00 96.44           C  
ATOM   3633  CG2 VAL A 509       4.617 -13.224  -0.105  1.00 96.44           C  
ATOM   3634  N   LEU A 510       0.430 -14.991  -1.199  1.00 96.50           N  
ATOM   3635  CA  LEU A 510      -1.014 -15.243  -1.225  1.00 96.50           C  
ATOM   3636  C   LEU A 510      -1.367 -16.646  -0.711  1.00 96.50           C  
ATOM   3637  CB  LEU A 510      -1.548 -15.039  -2.652  1.00 96.50           C  
ATOM   3638  O   LEU A 510      -2.346 -16.790   0.022  1.00 96.50           O  
ATOM   3639  CG  LEU A 510      -1.617 -13.566  -3.088  1.00 96.50           C  
ATOM   3640  CD1 LEU A 510      -1.848 -13.495  -4.597  1.00 96.50           C  
ATOM   3641  CD2 LEU A 510      -2.754 -12.834  -2.367  1.00 96.50           C  
ATOM   3642  N   VAL A 511      -0.555 -17.663  -1.019  1.00 97.19           N  
ATOM   3643  CA  VAL A 511      -0.710 -19.020  -0.468  1.00 97.19           C  
ATOM   3644  C   VAL A 511      -0.526 -19.013   1.050  1.00 97.19           C  
ATOM   3645  CB  VAL A 511       0.252 -20.017  -1.149  1.00 97.19           C  
ATOM   3646  O   VAL A 511      -1.344 -19.595   1.761  1.00 97.19           O  
ATOM   3647  CG1 VAL A 511       0.267 -21.387  -0.456  1.00 97.19           C  
ATOM   3648  CG2 VAL A 511      -0.163 -20.251  -2.607  1.00 97.19           C  
ATOM   3649  N   LEU A 512       0.472 -18.299   1.580  1.00 95.75           N  
ATOM   3650  CA  LEU A 512       0.623 -18.119   3.031  1.00 95.75           C  
ATOM   3651  C   LEU A 512      -0.600 -17.424   3.653  1.00 95.75           C  
ATOM   3652  CB  LEU A 512       1.906 -17.326   3.337  1.00 95.75           C  
ATOM   3653  O   LEU A 512      -1.065 -17.830   4.721  1.00 95.75           O  
ATOM   3654  CG  LEU A 512       3.220 -18.044   2.985  1.00 95.75           C  
ATOM   3655  CD1 LEU A 512       4.389 -17.083   3.201  1.00 95.75           C  
ATOM   3656  CD2 LEU A 512       3.450 -19.284   3.849  1.00 95.75           C  
ATOM   3657  N   GLY A 513      -1.165 -16.424   2.970  1.00 95.31           N  
ATOM   3658  CA  GLY A 513      -2.424 -15.782   3.356  1.00 95.31           C  
ATOM   3659  C   GLY A 513      -3.607 -16.759   3.388  1.00 95.31           C  
ATOM   3660  O   GLY A 513      -4.361 -16.778   4.365  1.00 95.31           O  
ATOM   3661  N   ALA A 514      -3.723 -17.637   2.384  1.00 95.38           N  
ATOM   3662  CA  ALA A 514      -4.730 -18.699   2.343  1.00 95.38           C  
ATOM   3663  C   ALA A 514      -4.568 -19.671   3.518  1.00 95.38           C  
ATOM   3664  CB  ALA A 514      -4.649 -19.457   1.009  1.00 95.38           C  
ATOM   3665  O   ALA A 514      -5.540 -19.969   4.212  1.00 95.38           O  
ATOM   3666  N   LEU A 515      -3.341 -20.123   3.792  1.00 96.06           N  
ATOM   3667  CA  LEU A 515      -3.036 -21.007   4.919  1.00 96.06           C  
ATOM   3668  C   LEU A 515      -3.406 -20.358   6.257  1.00 96.06           C  
ATOM   3669  CB  LEU A 515      -1.544 -21.386   4.891  1.00 96.06           C  
ATOM   3670  O   LEU A 515      -4.029 -21.006   7.102  1.00 96.06           O  
ATOM   3671  CG  LEU A 515      -1.131 -22.297   3.720  1.00 96.06           C  
ATOM   3672  CD1 LEU A 515       0.386 -22.475   3.732  1.00 96.06           C  
ATOM   3673  CD2 LEU A 515      -1.782 -23.678   3.803  1.00 96.06           C  
ATOM   3674  N   CYS A 516      -3.107 -19.066   6.428  1.00 94.06           N  
ATOM   3675  CA  CYS A 516      -3.539 -18.306   7.598  1.00 94.06           C  
ATOM   3676  C   CYS A 516      -5.066 -18.306   7.726  1.00 94.06           C  
ATOM   3677  CB  CYS A 516      -3.000 -16.869   7.538  1.00 94.06           C  
ATOM   3678  O   CYS A 516      -5.582 -18.587   8.807  1.00 94.06           O  
ATOM   3679  SG  CYS A 516      -1.204 -16.855   7.778  1.00 94.06           S  
ATOM   3680  N   ALA A 517      -5.792 -18.052   6.634  1.00 92.44           N  
ATOM   3681  CA  ALA A 517      -7.252 -18.056   6.608  1.00 92.44           C  
ATOM   3682  C   ALA A 517      -7.854 -19.434   6.937  1.00 92.44           C  
ATOM   3683  CB  ALA A 517      -7.707 -17.531   5.246  1.00 92.44           C  
ATOM   3684  O   ALA A 517      -8.757 -19.527   7.774  1.00 92.44           O  
ATOM   3685  N   PHE A 518      -7.322 -20.521   6.369  1.00 92.81           N  
ATOM   3686  CA  PHE A 518      -7.756 -21.886   6.689  1.00 92.81           C  
ATOM   3687  C   PHE A 518      -7.524 -22.237   8.165  1.00 92.81           C  
ATOM   3688  CB  PHE A 518      -7.041 -22.895   5.777  1.00 92.81           C  
ATOM   3689  O   PHE A 518      -8.388 -22.859   8.799  1.00 92.81           O  
ATOM   3690  CG  PHE A 518      -7.591 -22.957   4.364  1.00 92.81           C  
ATOM   3691  CD1 PHE A 518      -8.920 -23.369   4.146  1.00 92.81           C  
ATOM   3692  CD2 PHE A 518      -6.775 -22.639   3.262  1.00 92.81           C  
ATOM   3693  CE1 PHE A 518      -9.432 -23.442   2.836  1.00 92.81           C  
ATOM   3694  CE2 PHE A 518      -7.290 -22.702   1.956  1.00 92.81           C  
ATOM   3695  CZ  PHE A 518      -8.618 -23.105   1.743  1.00 92.81           C  
ATOM   3696  N   ALA A 519      -6.398 -21.782   8.725  1.00 92.69           N  
ATOM   3697  CA  ALA A 519      -5.997 -22.003  10.110  1.00 92.69           C  
ATOM   3698  C   ALA A 519      -6.810 -21.199  11.144  1.00 92.69           C  
ATOM   3699  CB  ALA A 519      -4.496 -21.699  10.211  1.00 92.69           C  
ATOM   3700  O   ALA A 519      -6.694 -21.476  12.348  1.00 92.69           O  
ATOM   3701  N   MET A 520      -7.626 -20.226  10.714  1.00 91.06           N  
ATOM   3702  CA  MET A 520      -8.547 -19.504  11.596  1.00 91.06           C  
ATOM   3703  C   MET A 520      -9.657 -20.428  12.112  1.00 91.06           C  
ATOM   3704  CB  MET A 520      -9.158 -18.271  10.908  1.00 91.06           C  
ATOM   3705  O   MET A 520     -10.107 -21.373  11.450  1.00 91.06           O  
ATOM   3706  CG  MET A 520      -8.117 -17.218  10.530  1.00 91.06           C  
ATOM   3707  SD  MET A 520      -8.819 -15.741   9.760  1.00 91.06           S  
ATOM   3708  CE  MET A 520      -7.314 -15.011   9.071  1.00 91.06           C  
ATOM   3709  N   ARG A 521     -10.151 -20.139  13.317  1.00 85.38           N  
ATOM   3710  CA  ARG A 521     -11.332 -20.803  13.879  1.00 85.38           C  
ATOM   3711  C   ARG A 521     -12.587 -20.169  13.288  1.00 85.38           C  
ATOM   3712  CB  ARG A 521     -11.319 -20.730  15.412  1.00 85.38           C  
ATOM   3713  O   ARG A 521     -12.737 -18.949  13.324  1.00 85.38           O  
ATOM   3714  CG  ARG A 521     -10.176 -21.565  16.009  1.00 85.38           C  
ATOM   3715  CD  ARG A 521     -10.239 -21.543  17.540  1.00 85.38           C  
ATOM   3716  NE  ARG A 521      -9.195 -22.396  18.145  1.00 85.38           N  
ATOM   3717  NH1 ARG A 521      -9.696 -21.959  20.349  1.00 85.38           N  
ATOM   3718  NH2 ARG A 521      -8.038 -23.362  19.859  1.00 85.38           N  
ATOM   3719  CZ  ARG A 521      -8.982 -22.566  19.441  1.00 85.38           C  
ATOM   3720  N   GLY A 522     -13.485 -20.995  12.755  1.00 71.38           N  
ATOM   3721  CA  GLY A 522     -14.779 -20.526  12.273  1.00 71.38           C  
ATOM   3722  C   GLY A 522     -15.681 -20.228  13.463  1.00 71.38           C  
ATOM   3723  O   GLY A 522     -16.048 -21.152  14.178  1.00 71.38           O  
ATOM   3724  N   HIS A 523     -16.019 -18.962  13.691  1.00 64.12           N  
ATOM   3725  CA  HIS A 523     -17.148 -18.628  14.553  1.00 64.12           C  
ATOM   3726  C   HIS A 523     -18.414 -18.678  13.700  1.00 64.12           C  
ATOM   3727  CB  HIS A 523     -16.944 -17.274  15.248  1.00 64.12           C  
ATOM   3728  O   HIS A 523     -18.526 -17.958  12.709  1.00 64.12           O  
ATOM   3729  CG  HIS A 523     -16.449 -17.434  16.662  1.00 64.12           C  
ATOM   3730  CD2 HIS A 523     -17.194 -17.293  17.803  1.00 64.12           C  
ATOM   3731  ND1 HIS A 523     -15.184 -17.818  17.049  1.00 64.12           N  
ATOM   3732  CE1 HIS A 523     -15.166 -17.894  18.391  1.00 64.12           C  
ATOM   3733  NE2 HIS A 523     -16.367 -17.582  18.892  1.00 64.12           N  
ATOM   3734  N   GLN A 524     -19.337 -19.563  14.068  1.00 55.72           N  
ATOM   3735  CA  GLN A 524     -20.708 -19.517  13.575  1.00 55.72           C  
ATOM   3736  C   GLN A 524     -21.374 -18.268  14.178  1.00 55.72           C  
ATOM   3737  CB  GLN A 524     -21.450 -20.793  14.009  1.00 55.72           C  
ATOM   3738  O   GLN A 524     -21.245 -18.054  15.389  1.00 55.72           O  
ATOM   3739  CG  GLN A 524     -21.028 -22.055  13.226  1.00 55.72           C  
ATOM   3740  CD  GLN A 524     -21.813 -22.286  11.936  1.00 55.72           C  
ATOM   3741  NE2 GLN A 524     -21.320 -23.092  11.021  1.00 55.72           N  
ATOM   3742  OE1 GLN A 524     -22.891 -21.771  11.719  1.00 55.72           O  
ATOM   3743  N   PRO A 525     -22.060 -17.426  13.390  1.00 50.81           N  
ATOM   3744  CA  PRO A 525     -22.919 -16.405  13.966  1.00 50.81           C  
ATOM   3745  C   PRO A 525     -24.003 -17.103  14.799  1.00 50.81           C  
ATOM   3746  CB  PRO A 525     -23.466 -15.589  12.789  1.00 50.81           C  
ATOM   3747  O   PRO A 525     -24.734 -17.945  14.286  1.00 50.81           O  
ATOM   3748  CG  PRO A 525     -23.166 -16.409  11.531  1.00 50.81           C  
ATOM   3749  CD  PRO A 525     -22.157 -17.476  11.942  1.00 50.81           C  
ATOM   3750  N   VAL A 526     -24.079 -16.789  16.097  1.00 46.94           N  
ATOM   3751  CA  VAL A 526     -25.117 -17.332  16.988  1.00 46.94           C  
ATOM   3752  C   VAL A 526     -26.489 -16.928  16.423  1.00 46.94           C  
ATOM   3753  CB  VAL A 526     -24.939 -16.833  18.439  1.00 46.94           C  
ATOM   3754  O   VAL A 526     -26.714 -15.724  16.239  1.00 46.94           O  
ATOM   3755  CG1 VAL A 526     -26.006 -17.400  19.383  1.00 46.94           C  
ATOM   3756  CG2 VAL A 526     -23.569 -17.243  19.000  1.00 46.94           C  
ATOM   3757  N   PRO A 527     -27.396 -17.882  16.123  1.00 39.59           N  
ATOM   3758  CA  PRO A 527     -28.759 -17.575  15.702  1.00 39.59           C  
ATOM   3759  C   PRO A 527     -29.431 -16.696  16.757  1.00 39.59           C  
ATOM   3760  CB  PRO A 527     -29.477 -18.919  15.532  1.00 39.59           C  
ATOM   3761  O   PRO A 527     -29.312 -16.960  17.952  1.00 39.59           O  
ATOM   3762  CG  PRO A 527     -28.338 -19.919  15.351  1.00 39.59           C  
ATOM   3763  CD  PRO A 527     -27.203 -19.321  16.177  1.00 39.59           C  
ATOM   3764  N   GLY A 528     -30.077 -15.615  16.318  1.00 42.19           N  
ATOM   3765  CA  GLY A 528     -30.624 -14.592  17.205  1.00 42.19           C  
ATOM   3766  C   GLY A 528     -31.508 -15.178  18.304  1.00 42.19           C  
ATOM   3767  O   GLY A 528     -32.460 -15.902  18.023  1.00 42.19           O  
ATOM   3768  N   VAL A 529     -31.221 -14.815  19.554  1.00 35.00           N  
ATOM   3769  CA  VAL A 529     -32.208 -14.910  20.629  1.00 35.00           C  
ATOM   3770  C   VAL A 529     -33.359 -13.991  20.221  1.00 35.00           C  
ATOM   3771  CB  VAL A 529     -31.597 -14.515  21.989  1.00 35.00           C  
ATOM   3772  O   VAL A 529     -33.159 -12.785  20.051  1.00 35.00           O  
ATOM   3773  CG1 VAL A 529     -32.619 -14.612  23.126  1.00 35.00           C  
ATOM   3774  CG2 VAL A 529     -30.416 -15.431  22.344  1.00 35.00           C  
ATOM   3775  N   ALA A 530     -34.534 -14.573  19.976  1.00 32.31           N  
ATOM   3776  CA  ALA A 530     -35.754 -13.823  19.714  1.00 32.31           C  
ATOM   3777  C   ALA A 530     -35.956 -12.786  20.836  1.00 32.31           C  
ATOM   3778  CB  ALA A 530     -36.928 -14.806  19.630  1.00 32.31           C  
ATOM   3779  O   ALA A 530     -35.703 -13.111  22.000  1.00 32.31           O  
ATOM   3780  N   PRO A 531     -36.371 -11.543  20.531  1.00 36.28           N  
ATOM   3781  CA  PRO A 531     -36.671 -10.581  21.579  1.00 36.28           C  
ATOM   3782  C   PRO A 531     -37.748 -11.190  22.477  1.00 36.28           C  
ATOM   3783  CB  PRO A 531     -37.125  -9.305  20.861  1.00 36.28           C  
ATOM   3784  O   PRO A 531     -38.825 -11.534  21.991  1.00 36.28           O  
ATOM   3785  CG  PRO A 531     -37.611  -9.801  19.499  1.00 36.28           C  
ATOM   3786  CD  PRO A 531     -36.754 -11.035  19.226  1.00 36.28           C  
ATOM   3787  N   ALA A 532     -37.432 -11.359  23.765  1.00 37.69           N  
ATOM   3788  CA  ALA A 532     -38.408 -11.758  24.765  1.00 37.69           C  
ATOM   3789  C   ALA A 532     -39.621 -10.836  24.611  1.00 37.69           C  
ATOM   3790  CB  ALA A 532     -37.775 -11.669  26.160  1.00 37.69           C  
ATOM   3791  O   ALA A 532     -39.492  -9.610  24.696  1.00 37.69           O  
ATOM   3792  N   ALA A 533     -40.769 -11.431  24.286  1.00 36.38           N  
ATOM   3793  CA  ALA A 533     -42.028 -10.719  24.227  1.00 36.38           C  
ATOM   3794  C   ALA A 533     -42.187  -9.976  25.555  1.00 36.38           C  
ATOM   3795  CB  ALA A 533     -43.157 -11.727  23.975  1.00 36.38           C  
ATOM   3796  O   ALA A 533     -42.125 -10.588  26.622  1.00 36.38           O  
ATOM   3797  N   ARG A 534     -42.335  -8.649  25.488  1.00 41.38           N  
ATOM   3798  CA  ARG A 534     -42.787  -7.878  26.642  1.00 41.38           C  
ATOM   3799  C   ARG A 534     -44.160  -8.433  26.996  1.00 41.38           C  
ATOM   3800  CB  ARG A 534     -42.894  -6.377  26.328  1.00 41.38           C  
ATOM   3801  O   ARG A 534     -45.123  -8.165  26.283  1.00 41.38           O  
ATOM   3802  CG  ARG A 534     -41.550  -5.691  26.071  1.00 41.38           C  
ATOM   3803  CD  ARG A 534     -41.785  -4.190  25.857  1.00 41.38           C  
ATOM   3804  NE  ARG A 534     -40.744  -3.599  24.997  1.00 41.38           N  
ATOM   3805  NH1 ARG A 534     -41.613  -1.475  24.913  1.00 41.38           N  
ATOM   3806  NH2 ARG A 534     -39.814  -1.982  23.695  1.00 41.38           N  
ATOM   3807  CZ  ARG A 534     -40.730  -2.359  24.542  1.00 41.38           C  
ATOM   3808  N   VAL A 535     -44.233  -9.220  28.061  1.00 38.62           N  
ATOM   3809  CA  VAL A 535     -45.484  -9.407  28.783  1.00 38.62           C  
ATOM   3810  C   VAL A 535     -45.748  -8.048  29.412  1.00 38.62           C  
ATOM   3811  CB  VAL A 535     -45.394 -10.551  29.807  1.00 38.62           C  
ATOM   3812  O   VAL A 535     -45.077  -7.647  30.358  1.00 38.62           O  
ATOM   3813  CG1 VAL A 535     -46.718 -10.718  30.558  1.00 38.62           C  
ATOM   3814  CG2 VAL A 535     -45.078 -11.876  29.094  1.00 38.62           C  
ATOM   3815  N   ALA A 536     -46.601  -7.275  28.748  1.00 40.03           N  
ATOM   3816  CA  ALA A 536     -47.145  -6.061  29.311  1.00 40.03           C  
ATOM   3817  C   ALA A 536     -48.005  -6.462  30.509  1.00 40.03           C  
ATOM   3818  CB  ALA A 536     -47.946  -5.323  28.230  1.00 40.03           C  
ATOM   3819  O   ALA A 536     -48.920  -7.274  30.370  1.00 40.03           O  
ATOM   3820  N   ASP A 537     -47.686  -5.880  31.660  1.00 46.12           N  
ATOM   3821  CA  ASP A 537     -48.638  -5.691  32.740  1.00 46.12           C  
ATOM   3822  C   ASP A 537     -49.924  -5.089  32.164  1.00 46.12           C  
ATOM   3823  CB  ASP A 537     -48.055  -4.720  33.781  1.00 46.12           C  
ATOM   3824  O   ASP A 537     -49.915  -4.000  31.585  1.00 46.12           O  
ATOM   3825  CG  ASP A 537     -47.010  -5.359  34.694  1.00 46.12           C  
ATOM   3826  OD1 ASP A 537     -47.269  -6.490  35.158  1.00 46.12           O  
ATOM   3827  OD2 ASP A 537     -45.970  -4.702  34.921  1.00 46.12           O  
ATOM   3828  N   ALA A 538     -51.029  -5.801  32.345  1.00 37.12           N  
ATOM   3829  CA  ALA A 538     -52.359  -5.225  32.327  1.00 37.12           C  
ATOM   3830  C   ALA A 538     -52.981  -5.512  33.694  1.00 37.12           C  
ATOM   3831  CB  ALA A 538     -53.158  -5.754  31.132  1.00 37.12           C  
ATOM   3832  O   ALA A 538     -53.598  -6.550  33.921  1.00 37.12           O  
ATOM   3833  N   ALA A 539     -52.753  -4.581  34.620  1.00 42.62           N  
ATOM   3834  CA  ALA A 539     -53.789  -4.207  35.565  1.00 42.62           C  
ATOM   3835  C   ALA A 539     -54.875  -3.478  34.757  1.00 42.62           C  
ATOM   3836  CB  ALA A 539     -53.172  -3.317  36.653  1.00 42.62           C  
ATOM   3837  O   ALA A 539     -54.579  -2.491  34.079  1.00 42.62           O  
ATOM   3838  N   GLY A 540     -56.094  -4.009  34.799  1.00 38.38           N  
ATOM   3839  CA  GLY A 540     -57.267  -3.526  34.075  1.00 38.38           C  
ATOM   3840  C   GLY A 540     -58.348  -4.585  34.069  1.00 38.38           C  
ATOM   3841  O   GLY A 540     -58.324  -5.402  33.125  1.00 38.38           O  
ATOM   3842  OXT GLY A 540     -59.133  -4.557  35.040  1.00 38.38           O  
TER    3843      GLY A 540                                                      
ENDMDL                                                                          
END                                                                             
