# Supplementary material for: Cryo‐EM structure of antibacterial efflux transporter QacA from Staphylococcus aureus reveals a novel extracellular loop with allosteric role
Source: EMBO J. 2023 Jul 17;42(16):e113418. doi: 10.15252/embj.2023113418 (PMC10425836; doi:10.15252/embj.2023113418)
Supplement: Supplementary file 4 — Source Data for Expanded View [file EMBJ-42-e113418-s008.zip › Expanded view source data/Figure EV2/AF2 models/AF-D9X7X8-MFS_STRVT.pdb]

HEADER                                            01-JUN-22                     
TITLE     ALPHAFOLD MONOMER V2.0 PREDICTION FOR TRANSMEMBRANE EFFLUX PROTEIN    
TITLE    2 (D9X7X8)                                                             
COMPND    MOL_ID: 1;                                                            
COMPND   2 MOLECULE: TRANSMEMBRANE EFFLUX PROTEIN;                              
COMPND   3 CHAIN: A                                                             
SOURCE    MOL_ID: 1;                                                            
SOURCE   2 ORGANISM_SCIENTIFIC: STREPTOMYCES VIRIDOCHROMOGENES (STRAIN DSM 40736
SOURCE   3 / JCM 4977 / BCRC 1201 / TUE 494);                                   
SOURCE   4 ORGANISM_TAXID: 591159                                               
REMARK   1                                                                      
REMARK   1 REFERENCE 1                                                          
REMARK   1  AUTH   JOHN JUMPER, RICHARD EVANS, ALEXANDER PRITZEL, TIM GREEN,    
REMARK   1  AUTH 2 MICHAEL FIGURNOV, OLAF RONNEBERGER, KATHRYN TUNYASUVUNAKOOL, 
REMARK   1  AUTH 3 RUSS BATES, AUGUSTIN ZIDEK, ANNA POTAPENKO, ALEX BRIDGLAND,  
REMARK   1  AUTH 4 CLEMENS MEYER, SIMON A A KOHL, ANDREW J BALLARD,             
REMARK   1  AUTH 5 ANDREW COWIE, BERNARDINO ROMERA-PAREDES, STANISLAV NIKOLOV,  
REMARK   1  AUTH 6 RISHUB JAIN, JONAS ADLER, TREVOR BACK, STIG PETERSEN,        
REMARK   1  AUTH 7 DAVID REIMAN, ELLEN CLANCY, MICHAL ZIELINSKI,                
REMARK   1  AUTH 8 MARTIN STEINEGGER, MICHALINA PACHOLSKA, TAMAS BERGHAMMER,    
REMARK   1  AUTH 9 DAVID SILVER, ORIOL VINYALS, ANDREW W SENIOR,                
REMARK   1  AUTH10 KORAY KAVUKCUOGLU, PUSHMEET KOHLI, DEMIS HASSABIS            
REMARK   1  TITL   HIGHLY ACCURATE PROTEIN STRUCTURE PREDICTION WITH ALPHAFOLD  
REMARK   1  REF    NATURE                        V. 596   583 2021              
REMARK   1  REFN                   ISSN 0028-0836                               
REMARK   1  PMID   34265844                                                     
REMARK   1  DOI    10.1038/s41586-021-03819-2                                   
REMARK   1                                                                      
REMARK   1 DISCLAIMERS                                                          
REMARK   1 ALPHAFOLD DATA, COPYRIGHT (2021) DEEPMIND TECHNOLOGIES LIMITED. THE  
REMARK   1 INFORMATION PROVIDED IS THEORETICAL MODELLING ONLY AND CAUTION SHOULD
REMARK   1 BE EXERCISED IN ITS USE. IT IS PROVIDED "AS-IS" WITHOUT ANY WARRANTY 
REMARK   1 OF ANY KIND, WHETHER EXPRESSED OR IMPLIED. NO WARRANTY IS GIVEN THAT 
REMARK   1 USE OF THE INFORMATION SHALL NOT INFRINGE THE RIGHTS OF ANY THIRD    
REMARK   1 PARTY. THE INFORMATION IS NOT INTENDED TO BE A SUBSTITUTE FOR        
REMARK   1 PROFESSIONAL MEDICAL ADVICE, DIAGNOSIS, OR TREATMENT, AND DOES NOT   
REMARK   1 CONSTITUTE MEDICAL OR OTHER PROFESSIONAL ADVICE. IT IS AVAILABLE FOR 
REMARK   1 ACADEMIC AND COMMERCIAL PURPOSES, UNDER CC-BY 4.0 LICENCE.           
DBREF  XXXX A    1   479  UNP    D9X7X8   D9X7X8_STRVT     1    479             
SEQRES   1 A  479  MET THR VAL THR THR GLU SER LEU THR PRO ARG SER VAL          
SEQRES   2 A  479  ARG SER PRO ALA ALA PRO ALA PRO VAL LEU GLY GLY LEU          
SEQRES   3 A  479  GLY LEU PHE THR VAL LEU LEU ALA ALA ALA LEU PRO LEU          
SEQRES   4 A  479  VAL ASP PHE PHE ILE VAL ASN VAL ALA LEU PRO THR ILE          
SEQRES   5 A  479  GLY THR ASP LEU ALA ALA SER GLU SER VAL LEU GLU LEU          
SEQRES   6 A  479  VAL VAL ALA GLY TYR GLY VAL ALA TYR ALA VAL LEU LEU          
SEQRES   7 A  479  VAL LEU GLY GLY ARG LEU GLY ASP LEU PHE GLY ARG ARG          
SEQRES   8 A  479  ARG LEU PHE LEU VAL GLY MET ALA ALA PHE GLY LEU THR          
SEQRES   9 A  479  SER LEU ALA CYS GLY LEU ALA PRO GLY ALA TRP SER LEU          
SEQRES  10 A  479  VAL ALA ALA ARG VAL ALA GLN GLY ALA SER ALA ALA ALA          
SEQRES  11 A  479  MET LEU PRO GLN VAL LEU ALA THR ILE GLN ALA THR THR          
SEQRES  12 A  479  SER GLY PRO ARG ARG ALA LYS ALA MET GLY LEU TYR GLY          
SEQRES  13 A  479  ALA THR ALA GLY LEU SER MET VAL ALA GLY GLN ILE LEU          
SEQRES  14 A  479  GLY GLY VAL LEU VAL ALA ALA ASP ILE ALA GLY THR GLY          
SEQRES  15 A  479  TRP ARG SER VAL PHE LEU VAL ASN VAL PRO VAL VAL LEU          
SEQRES  16 A  479  ALA GLY LEU VAL LEU ALA VAL ARG ALA VAL PRO GLU THR          
SEQRES  17 A  479  ARG SER PRO ARG PRO GLU PRO VAL ASP VAL PRO GLY THR          
SEQRES  18 A  479  VAL LEU LEU ALA ALA SER LEU LEU THR LEU LEU VAL PRO          
SEQRES  19 A  479  LEU THR GLU GLY ARG ALA ALA GLY TRP PRO LEU TRP THR          
SEQRES  20 A  479  TRP LEU SER LEU VAL ALA PHE PRO PHE VAL ALA ALA ALA          
SEQRES  21 A  479  PHE TYR ALA VAL GLU ARG ARG ALA ASP ARG GLU GLY ARG          
SEQRES  22 A  479  THR PRO LEU VAL PRO PRO SER LEU PHE ALA LEU THR SER          
SEQRES  23 A  479  LEU ARG ARG GLY LEU LEU LEU ILE LEU PRO PHE SER ILE          
SEQRES  24 A  479  GLY PHE SER GLY PHE MET PHE VAL ILE ALA VAL ALA LEU          
SEQRES  25 A  479  GLN GLN GLY ALA GLY LEU ASP PRO VAL ALA ALA GLY LEU          
SEQRES  26 A  479  ALA LEU ALA PRO LEU ALA VAL VAL PHE PHE VAL PHE SER          
SEQRES  27 A  479  LEU LEU GLY PRO ARG LEU VAL ALA ARG TYR GLY THR ARG          
SEQRES  28 A  479  VAL VAL THR ALA GLY ALA ALA LEU GLN GLY LEU GLY LEU          
SEQRES  29 A  479  ALA LEU MET ALA LEU ALA ALA TRP ARG PHE TRP PRO HIS          
SEQRES  30 A  479  LEU GLY PHE VAL GLU LEU LEU PRO GLY ALA ALA VAL ALA          
SEQRES  31 A  479  GLY ALA GLY GLN ALA LEU GLN LEU PRO VAL VAL TYR ARG          
SEQRES  32 A  479  VAL ILE LEU SER GLU VAL PRO PRO ALA ARG ALA GLY VAL          
SEQRES  33 A  479  GLY SER GLY VAL MET ILE THR THR GLN GLN SER ALA LEU          
SEQRES  34 A  479  ALA LEU GLY VAL ALA THR LEU GLY THR LEU PHE LEU SER          
SEQRES  35 A  479  LEU VAL PRO GLY MET GLY MET ARG ASP ALA LEU VAL THR          
SEQRES  36 A  479  THR LEU LEU VAL GLN LEU GLY GLY VAL VAL LEU THR GLY          
SEQRES  37 A  479  LEU LEU SER LEU ARG LEU PRO ARG THR VAL VAL                  
CRYST1    1.000    1.000    1.000  90.00  90.00  90.00 P 1           1          
ORIGX1      1.000000  0.000000  0.000000        0.00000                         
ORIGX2      0.000000  1.000000  0.000000        0.00000                         
ORIGX3      0.000000  0.000000  1.000000        0.00000                         
SCALE1      1.000000  0.000000  0.000000        0.00000                         
SCALE2      0.000000  1.000000  0.000000        0.00000                         
SCALE3      0.000000  0.000000  1.000000        0.00000                         
MODEL        1                                                                  
ATOM      1  N   MET A   1     -46.598   2.169  66.045  1.00 47.44           N  
ATOM      2  CA  MET A   1     -45.560   1.243  65.547  1.00 47.44           C  
ATOM      3  C   MET A   1     -45.866   0.923  64.096  1.00 47.44           C  
ATOM      4  CB  MET A   1     -45.534  -0.071  66.358  1.00 47.44           C  
ATOM      5  O   MET A   1     -46.780   0.152  63.860  1.00 47.44           O  
ATOM      6  CG  MET A   1     -44.412  -0.150  67.392  1.00 47.44           C  
ATOM      7  SD  MET A   1     -44.485  -1.717  68.297  1.00 47.44           S  
ATOM      8  CE  MET A   1     -42.807  -1.817  68.973  1.00 47.44           C  
ATOM      9  N   THR A   2     -45.124   1.519  63.162  1.00 40.53           N  
ATOM     10  CA  THR A   2     -44.900   0.984  61.806  1.00 40.53           C  
ATOM     11  C   THR A   2     -43.742   1.775  61.205  1.00 40.53           C  
ATOM     12  CB  THR A   2     -46.130   1.012  60.866  1.00 40.53           C  
ATOM     13  O   THR A   2     -43.917   2.845  60.634  1.00 40.53           O  
ATOM     14  CG2 THR A   2     -46.628  -0.412  60.603  1.00 40.53           C  
ATOM     15  OG1 THR A   2     -47.207   1.755  61.394  1.00 40.53           O  
ATOM     16  N   VAL A   3     -42.528   1.285  61.453  1.00 42.59           N  
ATOM     17  CA  VAL A   3     -41.300   1.791  60.833  1.00 42.59           C  
ATOM     18  C   VAL A   3     -41.222   1.154  59.450  1.00 42.59           C  
ATOM     19  CB  VAL A   3     -40.068   1.449  61.700  1.00 42.59           C  
ATOM     20  O   VAL A   3     -41.079  -0.060  59.336  1.00 42.59           O  
ATOM     21  CG1 VAL A   3     -38.751   1.865  61.034  1.00 42.59           C  
ATOM     22  CG2 VAL A   3     -40.154   2.154  63.062  1.00 42.59           C  
ATOM     23  N   THR A   4     -41.367   1.961  58.405  1.00 45.28           N  
ATOM     24  CA  THR A   4     -41.105   1.573  57.017  1.00 45.28           C  
ATOM     25  C   THR A   4     -39.611   1.323  56.837  1.00 45.28           C  
ATOM     26  CB  THR A   4     -41.583   2.665  56.036  1.00 45.28           C  
ATOM     27  O   THR A   4     -38.809   2.253  56.849  1.00 45.28           O  
ATOM     28  CG2 THR A   4     -42.990   2.373  55.522  1.00 45.28           C  
ATOM     29  OG1 THR A   4     -41.624   3.932  56.663  1.00 45.28           O  
ATOM     30  N   THR A   5     -39.231   0.058  56.691  1.00 48.66           N  
ATOM     31  CA  THR A   5     -37.892  -0.370  56.288  1.00 48.66           C  
ATOM     32  C   THR A   5     -37.722  -0.159  54.783  1.00 48.66           C  
ATOM     33  CB  THR A   5     -37.647  -1.847  56.673  1.00 48.66           C  
ATOM     34  O   THR A   5     -38.228  -0.933  53.974  1.00 48.66           O  
ATOM     35  CG2 THR A   5     -36.892  -1.959  57.997  1.00 48.66           C  
ATOM     36  OG1 THR A   5     -38.858  -2.559  56.853  1.00 48.66           O  
ATOM     37  N   GLU A   6     -36.999   0.894  54.393  1.00 47.50           N  
ATOM     38  CA  GLU A   6     -36.470   1.032  53.033  1.00 47.50           C  
ATOM     39  C   GLU A   6     -35.479  -0.105  52.756  1.00 47.50           C  
ATOM     40  CB  GLU A   6     -35.777   2.392  52.831  1.00 47.50           C  
ATOM     41  O   GLU A   6     -34.402  -0.194  53.351  1.00 47.50           O  
ATOM     42  CG  GLU A   6     -36.736   3.489  52.347  1.00 47.50           C  
ATOM     43  CD  GLU A   6     -36.002   4.808  52.045  1.00 47.50           C  
ATOM     44  OE1 GLU A   6     -36.433   5.506  51.099  1.00 47.50           O  
ATOM     45  OE2 GLU A   6     -35.008   5.104  52.746  1.00 47.50           O  
ATOM     46  N   SER A   7     -35.839  -0.995  51.834  1.00 46.03           N  
ATOM     47  CA  SER A   7     -34.935  -2.006  51.299  1.00 46.03           C  
ATOM     48  C   SER A   7     -33.885  -1.330  50.413  1.00 46.03           C  
ATOM     49  CB  SER A   7     -35.733  -3.069  50.534  1.00 46.03           C  
ATOM     50  O   SER A   7     -34.115  -1.081  49.228  1.00 46.03           O  
ATOM     51  OG  SER A   7     -36.462  -2.476  49.477  1.00 46.03           O  
ATOM     52  N   LEU A   8     -32.718  -1.030  50.982  1.00 47.59           N  
ATOM     53  CA  LEU A   8     -31.542  -0.600  50.231  1.00 47.59           C  
ATOM     54  C   LEU A   8     -31.076  -1.753  49.330  1.00 47.59           C  
ATOM     55  CB  LEU A   8     -30.440  -0.159  51.216  1.00 47.59           C  
ATOM     56  O   LEU A   8     -30.430  -2.696  49.784  1.00 47.59           O  
ATOM     57  CG  LEU A   8     -30.726   1.174  51.935  1.00 47.59           C  
ATOM     58  CD1 LEU A   8     -29.781   1.332  53.126  1.00 47.59           C  
ATOM     59  CD2 LEU A   8     -30.514   2.371  51.003  1.00 47.59           C  
ATOM     60  N   THR A   9     -31.394  -1.686  48.037  1.00 53.53           N  
ATOM     61  CA  THR A   9     -30.792  -2.562  47.024  1.00 53.53           C  
ATOM     62  C   THR A   9     -29.267  -2.420  47.080  1.00 53.53           C  
ATOM     63  CB  THR A   9     -31.258  -2.202  45.607  1.00 53.53           C  
ATOM     64  O   THR A   9     -28.773  -1.290  46.981  1.00 53.53           O  
ATOM     65  CG2 THR A   9     -32.668  -2.709  45.319  1.00 53.53           C  
ATOM     66  OG1 THR A   9     -31.246  -0.802  45.438  1.00 53.53           O  
ATOM     67  N   PRO A  10     -28.496  -3.513  47.219  1.00 49.38           N  
ATOM     68  CA  PRO A  10     -27.046  -3.425  47.283  1.00 49.38           C  
ATOM     69  C   PRO A  10     -26.519  -2.845  45.967  1.00 49.38           C  
ATOM     70  CB  PRO A  10     -26.549  -4.845  47.583  1.00 49.38           C  
ATOM     71  O   PRO A  10     -26.682  -3.432  44.897  1.00 49.38           O  
ATOM     72  CG  PRO A  10     -27.689  -5.747  47.109  1.00 49.38           C  
ATOM     73  CD  PRO A  10     -28.938  -4.894  47.310  1.00 49.38           C  
ATOM     74  N   ARG A  11     -25.886  -1.666  46.039  1.00 47.72           N  
ATOM     75  CA  ARG A  11     -25.105  -1.108  44.928  1.00 47.72           C  
ATOM     76  C   ARG A  11     -24.071  -2.158  44.535  1.00 47.72           C  
ATOM     77  CB  ARG A  11     -24.404   0.200  45.348  1.00 47.72           C  
ATOM     78  O   ARG A  11     -23.178  -2.452  45.325  1.00 47.72           O  
ATOM     79  CG  ARG A  11     -25.285   1.446  45.183  1.00 47.72           C  
ATOM     80  CD  ARG A  11     -24.531   2.698  45.658  1.00 47.72           C  
ATOM     81  NE  ARG A  11     -25.245   3.942  45.301  1.00 47.72           N  
ATOM     82  NH1 ARG A  11     -24.211   5.351  46.801  1.00 47.72           N  
ATOM     83  NH2 ARG A  11     -25.745   6.165  45.405  1.00 47.72           N  
ATOM     84  CZ  ARG A  11     -25.062   5.141  45.834  1.00 47.72           C  
ATOM     85  N   SER A  12     -24.177  -2.709  43.324  1.00 50.03           N  
ATOM     86  CA  SER A  12     -23.146  -3.592  42.786  1.00 50.03           C  
ATOM     87  C   SER A  12     -21.825  -2.822  42.785  1.00 50.03           C  
ATOM     88  CB  SER A  12     -23.504  -4.101  41.379  1.00 50.03           C  
ATOM     89  O   SER A  12     -21.652  -1.872  42.011  1.00 50.03           O  
ATOM     90  OG  SER A  12     -23.412  -3.068  40.414  1.00 50.03           O  
ATOM     91  N   VAL A  13     -20.907  -3.190  43.672  1.00 48.88           N  
ATOM     92  CA  VAL A  13     -19.535  -2.694  43.644  1.00 48.88           C  
ATOM     93  C   VAL A  13     -18.963  -3.155  42.308  1.00 48.88           C  
ATOM     94  CB  VAL A  13     -18.736  -3.229  44.851  1.00 48.88           C  
ATOM     95  O   VAL A  13     -18.743  -4.346  42.105  1.00 48.88           O  
ATOM     96  CG1 VAL A  13     -17.282  -2.743  44.824  1.00 48.88           C  
ATOM     97  CG2 VAL A  13     -19.366  -2.758  46.171  1.00 48.88           C  
ATOM     98  N   ARG A  14     -18.803  -2.232  41.348  1.00 48.16           N  
ATOM     99  CA  ARG A  14     -18.091  -2.528  40.100  1.00 48.16           C  
ATOM    100  C   ARG A  14     -16.696  -2.985  40.510  1.00 48.16           C  
ATOM    101  CB  ARG A  14     -18.010  -1.299  39.173  1.00 48.16           C  
ATOM    102  O   ARG A  14     -15.937  -2.180  41.048  1.00 48.16           O  
ATOM    103  CG  ARG A  14     -19.333  -0.976  38.464  1.00 48.16           C  
ATOM    104  CD  ARG A  14     -19.140   0.199  37.494  1.00 48.16           C  
ATOM    105  NE  ARG A  14     -20.401   0.569  36.822  1.00 48.16           N  
ATOM    106  NH1 ARG A  14     -19.537   2.136  35.379  1.00 48.16           N  
ATOM    107  NH2 ARG A  14     -21.731   1.727  35.376  1.00 48.16           N  
ATOM    108  CZ  ARG A  14     -20.549   1.471  35.865  1.00 48.16           C  
ATOM    109  N   SER A  15     -16.382  -4.262  40.296  1.00 45.19           N  
ATOM    110  CA  SER A  15     -15.027  -4.774  40.478  1.00 45.19           C  
ATOM    111  C   SER A  15     -14.044  -3.856  39.741  1.00 45.19           C  
ATOM    112  CB  SER A  15     -14.903  -6.198  39.929  1.00 45.19           C  
ATOM    113  O   SER A  15     -14.380  -3.391  38.643  1.00 45.19           O  
ATOM    114  OG  SER A  15     -15.822  -7.055  40.577  1.00 45.19           O  
ATOM    115  N   PRO A  16     -12.859  -3.565  40.308  1.00 42.06           N  
ATOM    116  CA  PRO A  16     -11.847  -2.778  39.619  1.00 42.06           C  
ATOM    117  C   PRO A  16     -11.602  -3.403  38.245  1.00 42.06           C  
ATOM    118  CB  PRO A  16     -10.595  -2.816  40.506  1.00 42.06           C  
ATOM    119  O   PRO A  16     -11.281  -4.588  38.155  1.00 42.06           O  
ATOM    120  CG  PRO A  16     -11.129  -3.196  41.886  1.00 42.06           C  
ATOM    121  CD  PRO A  16     -12.356  -4.049  41.582  1.00 42.06           C  
ATOM    122  N   ALA A  17     -11.821  -2.636  37.174  1.00 51.53           N  
ATOM    123  CA  ALA A  17     -11.523  -3.102  35.828  1.00 51.53           C  
ATOM    124  C   ALA A  17     -10.050  -3.532  35.798  1.00 51.53           C  
ATOM    125  CB  ALA A  17     -11.830  -1.986  34.820  1.00 51.53           C  
ATOM    126  O   ALA A  17      -9.184  -2.758  36.211  1.00 51.53           O  
ATOM    127  N   ALA A  18      -9.781  -4.767  35.361  1.00 50.12           N  
ATOM    128  CA  ALA A  18      -8.420  -5.273  35.232  1.00 50.12           C  
ATOM    129  C   ALA A  18      -7.556  -4.238  34.485  1.00 50.12           C  
ATOM    130  CB  ALA A  18      -8.452  -6.621  34.500  1.00 50.12           C  
ATOM    131  O   ALA A  18      -8.045  -3.637  33.518  1.00 50.12           O  
ATOM    132  N   PRO A  19      -6.307  -3.985  34.923  1.00 50.41           N  
ATOM    133  CA  PRO A  19      -5.456  -2.990  34.288  1.00 50.41           C  
ATOM    134  C   PRO A  19      -5.360  -3.286  32.791  1.00 50.41           C  
ATOM    135  CB  PRO A  19      -4.106  -3.057  35.013  1.00 50.41           C  
ATOM    136  O   PRO A  19      -5.060  -4.412  32.388  1.00 50.41           O  
ATOM    137  CG  PRO A  19      -4.112  -4.427  35.691  1.00 50.41           C  
ATOM    138  CD  PRO A  19      -5.589  -4.683  35.975  1.00 50.41           C  
ATOM    139  N   ALA A  20      -5.672  -2.281  31.969  1.00 59.50           N  
ATOM    140  CA  ALA A  20      -5.683  -2.433  30.522  1.00 59.50           C  
ATOM    141  C   ALA A  20      -4.316  -2.958  30.050  1.00 59.50           C  
ATOM    142  CB  ALA A  20      -6.035  -1.093  29.864  1.00 59.50           C  
ATOM    143  O   ALA A  20      -3.288  -2.419  30.474  1.00 59.50           O  
ATOM    144  N   PRO A  21      -4.273  -3.991  29.192  1.00 63.44           N  
ATOM    145  CA  PRO A  21      -3.017  -4.546  28.717  1.00 63.44           C  
ATOM    146  C   PRO A  21      -2.164  -3.453  28.063  1.00 63.44           C  
ATOM    147  CB  PRO A  21      -3.394  -5.662  27.742  1.00 63.44           C  
ATOM    148  O   PRO A  21      -2.586  -2.793  27.111  1.00 63.44           O  
ATOM    149  CG  PRO A  21      -4.859  -5.411  27.390  1.00 63.44           C  
ATOM    150  CD  PRO A  21      -5.406  -4.693  28.615  1.00 63.44           C  
ATOM    151  N   VAL A  22      -0.957  -3.246  28.589  1.00 77.69           N  
ATOM    152  CA  VAL A  22      -0.059  -2.182  28.133  1.00 77.69           C  
ATOM    153  C   VAL A  22       0.904  -2.743  27.092  1.00 77.69           C  
ATOM    154  CB  VAL A  22       0.691  -1.524  29.307  1.00 77.69           C  
ATOM    155  O   VAL A  22       1.700  -3.632  27.381  1.00 77.69           O  
ATOM    156  CG1 VAL A  22       1.528  -0.333  28.816  1.00 77.69           C  
ATOM    157  CG2 VAL A  22      -0.267  -1.000  30.384  1.00 77.69           C  
ATOM    158  N   LEU A  23       0.886  -2.182  25.883  1.00 82.88           N  
ATOM    159  CA  LEU A  23       1.855  -2.515  24.840  1.00 82.88           C  
ATOM    160  C   LEU A  23       3.218  -1.895  25.178  1.00 82.88           C  
ATOM    161  CB  LEU A  23       1.295  -2.043  23.491  1.00 82.88           C  
ATOM    162  O   LEU A  23       3.426  -0.691  25.000  1.00 82.88           O  
ATOM    163  CG  LEU A  23       2.107  -2.452  22.252  1.00 82.88           C  
ATOM    164  CD1 LEU A  23       1.927  -3.943  21.958  1.00 82.88           C  
ATOM    165  CD2 LEU A  23       1.619  -1.663  21.036  1.00 82.88           C  
ATOM    166  N   GLY A  24       4.138  -2.706  25.707  1.00 87.62           N  
ATOM    167  CA  GLY A  24       5.521  -2.306  25.987  1.00 87.62           C  
ATOM    168  C   GLY A  24       6.307  -1.935  24.722  1.00 87.62           C  
ATOM    169  O   GLY A  24       5.843  -2.152  23.604  1.00 87.62           O  
ATOM    170  N   GLY A  25       7.520  -1.393  24.882  1.00 89.25           N  
ATOM    171  CA  GLY A  25       8.372  -1.002  23.746  1.00 89.25           C  
ATOM    172  C   GLY A  25       8.671  -2.160  22.788  1.00 89.25           C  
ATOM    173  O   GLY A  25       8.559  -1.995  21.577  1.00 89.25           O  
ATOM    174  N   LEU A  26       8.940  -3.352  23.333  1.00 90.69           N  
ATOM    175  CA  LEU A  26       9.149  -4.574  22.551  1.00 90.69           C  
ATOM    176  C   LEU A  26       7.885  -5.000  21.785  1.00 90.69           C  
ATOM    177  CB  LEU A  26       9.620  -5.680  23.515  1.00 90.69           C  
ATOM    178  O   LEU A  26       7.966  -5.403  20.628  1.00 90.69           O  
ATOM    179  CG  LEU A  26      10.112  -6.960  22.812  1.00 90.69           C  
ATOM    180  CD1 LEU A  26      11.399  -6.699  22.025  1.00 90.69           C  
ATOM    181  CD2 LEU A  26      10.394  -8.038  23.858  1.00 90.69           C  
ATOM    182  N   GLY A  27       6.707  -4.859  22.399  1.00 91.88           N  
ATOM    183  CA  GLY A  27       5.428  -5.146  21.747  1.00 91.88           C  
ATOM    184  C   GLY A  27       5.152  -4.177  20.600  1.00 91.88           C  
ATOM    185  O   GLY A  27       4.770  -4.609  19.516  1.00 91.88           O  
ATOM    186  N   LEU A  28       5.421  -2.881  20.805  1.00 92.50           N  
ATOM    187  CA  LEU A  28       5.309  -1.869  19.754  1.00 92.50           C  
ATOM    188  C   LEU A  28       6.272  -2.158  18.597  1.00 92.50           C  
ATOM    189  CB  LEU A  28       5.512  -0.464  20.341  1.00 92.50           C  
ATOM    190  O   LEU A  28       5.849  -2.152  17.449  1.00 92.50           O  
ATOM    191  CG  LEU A  28       5.385   0.662  19.293  1.00 92.50           C  
ATOM    192  CD1 LEU A  28       4.013   0.704  18.613  1.00 92.50           C  
ATOM    193  CD2 LEU A  28       5.608   2.012  19.975  1.00 92.50           C  
ATOM    194  N   PHE A  29       7.537  -2.464  18.890  1.00 94.19           N  
ATOM    195  CA  PHE A  29       8.503  -2.877  17.870  1.00 94.19           C  
ATOM    196  C   PHE A  29       7.998  -4.082  17.070  1.00 94.19           C  
ATOM    197  CB  PHE A  29       9.844  -3.192  18.542  1.00 94.19           C  
ATOM    198  O   PHE A  29       8.042  -4.066  15.847  1.00 94.19           O  
ATOM    199  CG  PHE A  29      10.863  -3.776  17.584  1.00 94.19           C  
ATOM    200  CD1 PHE A  29      11.041  -5.171  17.500  1.00 94.19           C  
ATOM    201  CD2 PHE A  29      11.598  -2.925  16.738  1.00 94.19           C  
ATOM    202  CE1 PHE A  29      11.954  -5.710  16.577  1.00 94.19           C  
ATOM    203  CE2 PHE A  29      12.513  -3.465  15.817  1.00 94.19           C  
ATOM    204  CZ  PHE A  29      12.691  -4.857  15.737  1.00 94.19           C  
ATOM    205  N   THR A  30       7.445  -5.088  17.749  1.00 93.62           N  
ATOM    206  CA  THR A  30       6.954  -6.314  17.107  1.00 93.62           C  
ATOM    207  C   THR A  30       5.785  -6.051  16.159  1.00 93.62           C  
ATOM    208  CB  THR A  30       6.517  -7.332  18.161  1.00 93.62           C  
ATOM    209  O   THR A  30       5.786  -6.538  15.030  1.00 93.62           O  
ATOM    210  CG2 THR A  30       6.173  -8.669  17.520  1.00 93.62           C  
ATOM    211  OG1 THR A  30       7.549  -7.574  19.088  1.00 93.62           O  
ATOM    212  N   VAL A  31       4.790  -5.262  16.578  1.00 93.38           N  
ATOM    213  CA  VAL A  31       3.653  -4.939  15.699  1.00 93.38           C  
ATOM    214  C   VAL A  31       4.068  -4.021  14.545  1.00 93.38           C  
ATOM    215  CB  VAL A  31       2.441  -4.377  16.464  1.00 93.38           C  
ATOM    216  O   VAL A  31       3.520  -4.136  13.454  1.00 93.38           O  
ATOM    217  CG1 VAL A  31       1.908  -5.368  17.504  1.00 93.38           C  
ATOM    218  CG2 VAL A  31       2.708  -3.038  17.154  1.00 93.38           C  
ATOM    219  N   LEU A  32       5.066  -3.153  14.744  1.00 93.81           N  
ATOM    220  CA  LEU A  32       5.637  -2.335  13.671  1.00 93.81           C  
ATOM    221  C   LEU A  32       6.449  -3.176  12.678  1.00 93.81           C  
ATOM    222  CB  LEU A  32       6.492  -1.206  14.270  1.00 93.81           C  
ATOM    223  O   LEU A  32       6.286  -2.995  11.477  1.00 93.81           O  
ATOM    224  CG  LEU A  32       5.696  -0.124  15.021  1.00 93.81           C  
ATOM    225  CD1 LEU A  32       6.673   0.862  15.661  1.00 93.81           C  
ATOM    226  CD2 LEU A  32       4.764   0.660  14.107  1.00 93.81           C  
ATOM    227  N   LEU A  33       7.257  -4.130  13.150  1.00 94.31           N  
ATOM    228  CA  LEU A  33       7.971  -5.091  12.302  1.00 94.31           C  
ATOM    229  C   LEU A  33       6.989  -5.886  11.432  1.00 94.31           C  
ATOM    230  CB  LEU A  33       8.796  -6.030  13.206  1.00 94.31           C  
ATOM    231  O   LEU A  33       7.194  -6.048  10.234  1.00 94.31           O  
ATOM    232  CG  LEU A  33       9.588  -7.110  12.443  1.00 94.31           C  
ATOM    233  CD1 LEU A  33      10.682  -6.488  11.576  1.00 94.31           C  
ATOM    234  CD2 LEU A  33      10.233  -8.075  13.438  1.00 94.31           C  
ATOM    235  N   ALA A  34       5.880  -6.321  12.023  1.00 92.38           N  
ATOM    236  CA  ALA A  34       4.826  -7.013  11.300  1.00 92.38           C  
ATOM    237  C   ALA A  34       4.123  -6.131  10.262  1.00 92.38           C  
ATOM    238  CB  ALA A  34       3.837  -7.516  12.332  1.00 92.38           C  
ATOM    239  O   ALA A  34       3.787  -6.613   9.189  1.00 92.38           O  
ATOM    240  N   ALA A  35       3.914  -4.843  10.549  1.00 90.75           N  
ATOM    241  CA  ALA A  35       3.397  -3.901   9.557  1.00 90.75           C  
ATOM    242  C   ALA A  35       4.402  -3.618   8.430  1.00 90.75           C  
ATOM    243  CB  ALA A  35       2.990  -2.606  10.263  1.00 90.75           C  
ATOM    244  O   ALA A  35       3.990  -3.368   7.299  1.00 90.75           O  
ATOM    245  N   ALA A  36       5.702  -3.667   8.730  1.00 92.00           N  
ATOM    246  CA  ALA A  36       6.762  -3.486   7.748  1.00 92.00           C  
ATOM    247  C   ALA A  36       6.821  -4.643   6.746  1.00 92.00           C  
ATOM    248  CB  ALA A  36       8.101  -3.322   8.478  1.00 92.00           C  
ATOM    249  O   ALA A  36       6.980  -4.389   5.559  1.00 92.00           O  
ATOM    250  N   LEU A  37       6.644  -5.889   7.203  1.00 93.00           N  
ATOM    251  CA  LEU A  37       6.763  -7.101   6.381  1.00 93.00           C  
ATOM    252  C   LEU A  37       5.962  -7.034   5.057  1.00 93.00           C  
ATOM    253  CB  LEU A  37       6.404  -8.333   7.240  1.00 93.00           C  
ATOM    254  O   LEU A  37       6.595  -7.066   4.005  1.00 93.00           O  
ATOM    255  CG  LEU A  37       7.542  -8.929   8.076  1.00 93.00           C  
ATOM    256  CD1 LEU A  37       6.955 -10.009   8.990  1.00 93.00           C  
ATOM    257  CD2 LEU A  37       8.606  -9.572   7.190  1.00 93.00           C  
ATOM    258  N   PRO A  38       4.622  -6.849   5.052  1.00 91.00           N  
ATOM    259  CA  PRO A  38       3.839  -6.742   3.817  1.00 91.00           C  
ATOM    260  C   PRO A  38       4.212  -5.553   2.932  1.00 91.00           C  
ATOM    261  CB  PRO A  38       2.384  -6.572   4.273  1.00 91.00           C  
ATOM    262  O   PRO A  38       3.995  -5.593   1.723  1.00 91.00           O  
ATOM    263  CG  PRO A  38       2.350  -7.245   5.630  1.00 91.00           C  
ATOM    264  CD  PRO A  38       3.715  -6.878   6.187  1.00 91.00           C  
ATOM    265  N   LEU A  39       4.700  -4.464   3.535  1.00 86.81           N  
ATOM    266  CA  LEU A  39       5.086  -3.263   2.802  1.00 86.81           C  
ATOM    267  C   LEU A  39       6.423  -3.487   2.101  1.00 86.81           C  
ATOM    268  CB  LEU A  39       5.116  -2.050   3.745  1.00 86.81           C  
ATOM    269  O   LEU A  39       6.484  -3.327   0.891  1.00 86.81           O  
ATOM    270  CG  LEU A  39       3.731  -1.617   4.257  1.00 86.81           C  
ATOM    271  CD1 LEU A  39       3.906  -0.505   5.284  1.00 86.81           C  
ATOM    272  CD2 LEU A  39       2.842  -1.060   3.140  1.00 86.81           C  
ATOM    273  N   VAL A  40       7.459  -3.921   2.824  1.00 88.94           N  
ATOM    274  CA  VAL A  40       8.756  -4.299   2.240  1.00 88.94           C  
ATOM    275  C   VAL A  40       8.539  -5.313   1.119  1.00 88.94           C  
ATOM    276  CB  VAL A  40       9.705  -4.877   3.313  1.00 88.94           C  
ATOM    277  O   VAL A  40       9.012  -5.090   0.011  1.00 88.94           O  
ATOM    278  CG1 VAL A  40      11.027  -5.402   2.738  1.00 88.94           C  
ATOM    279  CG2 VAL A  40      10.095  -3.824   4.359  1.00 88.94           C  
ATOM    280  N   ASP A  41       7.755  -6.361   1.381  1.00 91.38           N  
ATOM    281  CA  ASP A  41       7.444  -7.435   0.434  1.00 91.38           C  
ATOM    282  C   ASP A  41       6.730  -6.955  -0.846  1.00 91.38           C  
ATOM    283  CB  ASP A  41       6.600  -8.466   1.167  1.00 91.38           C  
ATOM    284  O   ASP A  41       7.004  -7.432  -1.945  1.00 91.38           O  
ATOM    285  CG  ASP A  41       6.220  -9.624   0.257  1.00 91.38           C  
ATOM    286  OD1 ASP A  41       7.019 -10.577   0.139  1.00 91.38           O  
ATOM    287  OD2 ASP A  41       5.093  -9.569  -0.277  1.00 91.38           O  
ATOM    288  N   PHE A  42       5.847  -5.962  -0.745  1.00 83.94           N  
ATOM    289  CA  PHE A  42       5.204  -5.402  -1.932  1.00 83.94           C  
ATOM    290  C   PHE A  42       6.203  -4.675  -2.842  1.00 83.94           C  
ATOM    291  CB  PHE A  42       4.074  -4.467  -1.501  1.00 83.94           C  
ATOM    292  O   PHE A  42       6.144  -4.804  -4.062  1.00 83.94           O  
ATOM    293  CG  PHE A  42       3.269  -3.942  -2.670  1.00 83.94           C  
ATOM    294  CD1 PHE A  42       3.421  -2.616  -3.115  1.00 83.94           C  
ATOM    295  CD2 PHE A  42       2.394  -4.806  -3.349  1.00 83.94           C  
ATOM    296  CE1 PHE A  42       2.670  -2.152  -4.210  1.00 83.94           C  
ATOM    297  CE2 PHE A  42       1.631  -4.343  -4.434  1.00 83.94           C  
ATOM    298  CZ  PHE A  42       1.767  -3.012  -4.862  1.00 83.94           C  
ATOM    299  N   PHE A  43       7.133  -3.917  -2.257  1.00 79.12           N  
ATOM    300  CA  PHE A  43       8.084  -3.117  -3.029  1.00 79.12           C  
ATOM    301  C   PHE A  43       9.305  -3.912  -3.491  1.00 79.12           C  
ATOM    302  CB  PHE A  43       8.485  -1.871  -2.230  1.00 79.12           C  
ATOM    303  O   PHE A  43       9.824  -3.626  -4.565  1.00 79.12           O  
ATOM    304  CG  PHE A  43       7.379  -0.835  -2.189  1.00 79.12           C  
ATOM    305  CD1 PHE A  43       7.174   0.041  -3.270  1.00 79.12           C  
ATOM    306  CD2 PHE A  43       6.494  -0.796  -1.103  1.00 79.12           C  
ATOM    307  CE1 PHE A  43       6.084   0.929  -3.258  1.00 79.12           C  
ATOM    308  CE2 PHE A  43       5.365   0.032  -1.121  1.00 79.12           C  
ATOM    309  CZ  PHE A  43       5.171   0.918  -2.191  1.00 79.12           C  
ATOM    310  N   ILE A  44       9.760  -4.897  -2.721  1.00 84.75           N  
ATOM    311  CA  ILE A  44      10.946  -5.700  -3.041  1.00 84.75           C  
ATOM    312  C   ILE A  44      10.762  -6.510  -4.332  1.00 84.75           C  
ATOM    313  CB  ILE A  44      11.291  -6.566  -1.809  1.00 84.75           C  
ATOM    314  O   ILE A  44      11.688  -6.616  -5.134  1.00 84.75           O  
ATOM    315  CG1 ILE A  44      12.743  -7.033  -1.813  1.00 84.75           C  
ATOM    316  CG2 ILE A  44      10.292  -7.704  -1.606  1.00 84.75           C  
ATOM    317  CD1 ILE A  44      13.166  -7.778  -0.543  1.00 84.75           C  
ATOM    318  N   VAL A  45       9.542  -7.000  -4.583  1.00 85.62           N  
ATOM    319  CA  VAL A  45       9.206  -7.799  -5.770  1.00 85.62           C  
ATOM    320  C   VAL A  45       9.288  -6.976  -7.049  1.00 85.62           C  
ATOM    321  CB  VAL A  45       7.812  -8.435  -5.615  1.00 85.62           C  
ATOM    322  O   VAL A  45       9.767  -7.489  -8.053  1.00 85.62           O  
ATOM    323  CG1 VAL A  45       7.324  -9.148  -6.884  1.00 85.62           C  
ATOM    324  CG2 VAL A  45       7.849  -9.476  -4.492  1.00 85.62           C  
ATOM    325  N   ASN A  46       8.904  -5.695  -7.014  1.00 76.88           N  
ATOM    326  CA  ASN A  46       8.929  -4.824  -8.197  1.00 76.88           C  
ATOM    327  C   ASN A  46      10.331  -4.703  -8.811  1.00 76.88           C  
ATOM    328  CB  ASN A  46       8.389  -3.434  -7.822  1.00 76.88           C  
ATOM    329  O   ASN A  46      10.456  -4.534 -10.019  1.00 76.88           O  
ATOM    330  CG  ASN A  46       6.911  -3.438  -7.483  1.00 76.88           C  
ATOM    331  ND2 ASN A  46       6.457  -2.477  -6.714  1.00 76.88           N  
ATOM    332  OD1 ASN A  46       6.142  -4.286  -7.895  1.00 76.88           O  
ATOM    333  N   VAL A  47      11.377  -4.817  -7.987  1.00 74.44           N  
ATOM    334  CA  VAL A  47      12.777  -4.783  -8.432  1.00 74.44           C  
ATOM    335  C   VAL A  47      13.206  -6.110  -9.065  1.00 74.44           C  
ATOM    336  CB  VAL A  47      13.695  -4.424  -7.247  1.00 74.44           C  
ATOM    337  O   VAL A  47      14.066  -6.138  -9.937  1.00 74.44           O  
ATOM    338  CG1 VAL A  47      15.122  -4.172  -7.720  1.00 74.44           C  
ATOM    339  CG2 VAL A  47      13.229  -3.133  -6.561  1.00 74.44           C  
ATOM    340  N   ALA A  48      12.586  -7.213  -8.649  1.00 81.00           N  
ATOM    341  CA  ALA A  48      12.899  -8.556  -9.118  1.00 81.00           C  
ATOM    342  C   ALA A  48      12.090  -8.985 -10.355  1.00 81.00           C  
ATOM    343  CB  ALA A  48      12.691  -9.511  -7.941  1.00 81.00           C  
ATOM    344  O   ALA A  48      12.442  -9.988 -10.972  1.00 81.00           O  
ATOM    345  N   LEU A  49      11.027  -8.255 -10.731  1.00 80.94           N  
ATOM    346  CA  LEU A  49      10.132  -8.621 -11.841  1.00 80.94           C  
ATOM    347  C   LEU A  49      10.856  -8.947 -13.156  1.00 80.94           C  
ATOM    348  CB  LEU A  49       9.074  -7.532 -12.106  1.00 80.94           C  
ATOM    349  O   LEU A  49      10.502  -9.968 -13.746  1.00 80.94           O  
ATOM    350  CG  LEU A  49       7.981  -7.401 -11.043  1.00 80.94           C  
ATOM    351  CD1 LEU A  49       7.122  -6.182 -11.372  1.00 80.94           C  
ATOM    352  CD2 LEU A  49       7.089  -8.641 -10.943  1.00 80.94           C  
ATOM    353  N   PRO A  50      11.862  -8.172 -13.616  1.00 76.69           N  
ATOM    354  CA  PRO A  50      12.561  -8.502 -14.857  1.00 76.69           C  
ATOM    355  C   PRO A  50      13.243  -9.876 -14.791  1.00 76.69           C  
ATOM    356  CB  PRO A  50      13.565  -7.364 -15.083  1.00 76.69           C  
ATOM    357  O   PRO A  50      13.096 -10.685 -15.703  1.00 76.69           O  
ATOM    358  CG  PRO A  50      12.971  -6.194 -14.299  1.00 76.69           C  
ATOM    359  CD  PRO A  50      12.348  -6.896 -13.099  1.00 76.69           C  
ATOM    360  N   THR A  51      13.919 -10.172 -13.677  1.00 80.00           N  
ATOM    361  CA  THR A  51      14.609 -11.450 -13.443  1.00 80.00           C  
ATOM    362  C   THR A  51      13.632 -12.614 -13.258  1.00 80.00           C  
ATOM    363  CB  THR A  51      15.518 -11.350 -12.207  1.00 80.00           C  
ATOM    364  O   THR A  51      13.909 -13.726 -13.693  1.00 80.00           O  
ATOM    365  CG2 THR A  51      16.550 -12.475 -12.141  1.00 80.00           C  
ATOM    366  OG1 THR A  51      16.239 -10.138 -12.215  1.00 80.00           O  
ATOM    367  N   ILE A  52      12.470 -12.374 -12.639  1.00 86.38           N  
ATOM    368  CA  ILE A  52      11.383 -13.365 -12.559  1.00 86.38           C  
ATOM    369  C   ILE A  52      10.877 -13.694 -13.969  1.00 86.38           C  
ATOM    370  CB  ILE A  52      10.231 -12.843 -11.664  1.00 86.38           C  
ATOM    371  O   ILE A  52      10.651 -14.859 -14.289  1.00 86.38           O  
ATOM    372  CG1 ILE A  52      10.693 -12.698 -10.198  1.00 86.38           C  
ATOM    373  CG2 ILE A  52       9.016 -13.792 -11.695  1.00 86.38           C  
ATOM    374  CD1 ILE A  52       9.752 -11.889  -9.295  1.00 86.38           C  
ATOM    375  N   GLY A  53      10.712 -12.670 -14.812  1.00 83.38           N  
ATOM    376  CA  GLY A  53      10.262 -12.805 -16.195  1.00 83.38           C  
ATOM    377  C   GLY A  53      11.167 -13.699 -17.026  1.00 83.38           C  
ATOM    378  O   GLY A  53      10.682 -14.616 -17.687  1.00 83.38           O  
ATOM    379  N   THR A  54      12.478 -13.464 -16.950  1.00 85.12           N  
ATOM    380  CA  THR A  54      13.469 -14.251 -17.688  1.00 85.12           C  
ATOM    381  C   THR A  54      13.601 -15.676 -17.151  1.00 85.12           C  
ATOM    382  CB  THR A  54      14.838 -13.556 -17.707  1.00 85.12           C  
ATOM    383  O   THR A  54      13.569 -16.611 -17.946  1.00 85.12           O  
ATOM    384  CG2 THR A  54      14.804 -12.238 -18.483  1.00 85.12           C  
ATOM    385  OG1 THR A  54      15.276 -13.247 -16.406  1.00 85.12           O  
ATOM    386  N   ASP A  55      13.692 -15.865 -15.828  1.00 87.81           N  
ATOM    387  CA  ASP A  55      13.886 -17.186 -15.203  1.00 87.81           C  
ATOM    388  C   ASP A  55      12.666 -18.107 -15.363  1.00 87.81           C  
ATOM    389  CB  ASP A  55      14.213 -16.991 -13.712  1.00 87.81           C  
ATOM    390  O   ASP A  55      12.808 -19.304 -15.599  1.00 87.81           O  
ATOM    391  CG  ASP A  55      14.602 -18.293 -12.995  1.00 87.81           C  
ATOM    392  OD1 ASP A  55      15.616 -18.899 -13.382  1.00 87.81           O  
ATOM    393  OD2 ASP A  55      13.949 -18.634 -11.970  1.00 87.81           O  
ATOM    394  N   LEU A  56      11.451 -17.558 -15.262  1.00 90.44           N  
ATOM    395  CA  LEU A  56      10.209 -18.334 -15.366  1.00 90.44           C  
ATOM    396  C   LEU A  56       9.588 -18.322 -16.769  1.00 90.44           C  
ATOM    397  CB  LEU A  56       9.206 -17.866 -14.296  1.00 90.44           C  
ATOM    398  O   LEU A  56       8.489 -18.857 -16.933  1.00 90.44           O  
ATOM    399  CG  LEU A  56       9.684 -18.024 -12.843  1.00 90.44           C  
ATOM    400  CD1 LEU A  56       8.548 -17.604 -11.907  1.00 90.44           C  
ATOM    401  CD2 LEU A  56      10.058 -19.476 -12.521  1.00 90.44           C  
ATOM    402  N   ALA A  57      10.249 -17.696 -17.751  1.00 88.38           N  
ATOM    403  CA  ALA A  57       9.703 -17.437 -19.086  1.00 88.38           C  
ATOM    404  C   ALA A  57       8.271 -16.857 -19.030  1.00 88.38           C  
ATOM    405  CB  ALA A  57       9.847 -18.700 -19.947  1.00 88.38           C  
ATOM    406  O   ALA A  57       7.370 -17.276 -19.761  1.00 88.38           O  
ATOM    407  N   ALA A  58       8.042 -15.927 -18.100  1.00 87.00           N  
ATOM    408  CA  ALA A  58       6.725 -15.366 -17.833  1.00 87.00           C  
ATOM    409  C   ALA A  58       6.431 -14.197 -18.781  1.00 87.00           C  
ATOM    410  CB  ALA A  58       6.633 -14.955 -16.359  1.00 87.00           C  
ATOM    411  O   ALA A  58       7.272 -13.323 -18.983  1.00 87.00           O  
ATOM    412  N   SER A  59       5.214 -14.147 -19.326  1.00 84.06           N  
ATOM    413  CA  SER A  59       4.752 -12.979 -20.079  1.00 84.06           C  
ATOM    414  C   SER A  59       4.579 -11.766 -19.161  1.00 84.06           C  
ATOM    415  CB  SER A  59       3.444 -13.288 -20.818  1.00 84.06           C  
ATOM    416  O   SER A  59       4.332 -11.911 -17.962  1.00 84.06           O  
ATOM    417  OG  SER A  59       2.413 -13.641 -19.916  1.00 84.06           O  
ATOM    418  N   GLU A  60       4.625 -10.560 -19.733  1.00 75.62           N  
ATOM    419  CA  GLU A  60       4.387  -9.310 -18.994  1.00 75.62           C  
ATOM    420  C   GLU A  60       3.056  -9.330 -18.230  1.00 75.62           C  
ATOM    421  CB  GLU A  60       4.381  -8.120 -19.961  1.00 75.62           C  
ATOM    422  O   GLU A  60       3.011  -8.952 -17.064  1.00 75.62           O  
ATOM    423  CG  GLU A  60       5.751  -7.859 -20.602  1.00 75.62           C  
ATOM    424  CD  GLU A  60       5.756  -6.621 -21.516  1.00 75.62           C  
ATOM    425  OE1 GLU A  60       6.817  -6.384 -22.131  1.00 75.62           O  
ATOM    426  OE2 GLU A  60       4.714  -5.927 -21.603  1.00 75.62           O  
ATOM    427  N   SER A  61       1.998  -9.871 -18.843  1.00 75.69           N  
ATOM    428  CA  SER A  61       0.691 -10.053 -18.200  1.00 75.69           C  
ATOM    429  C   SER A  61       0.756 -10.925 -16.942  1.00 75.69           C  
ATOM    430  CB  SER A  61      -0.293 -10.671 -19.199  1.00 75.69           C  
ATOM    431  O   SER A  61       0.116 -10.632 -15.938  1.00 75.69           O  
ATOM    432  OG  SER A  61       0.218 -11.861 -19.796  1.00 75.69           O  
ATOM    433  N   VAL A  62       1.565 -11.987 -16.947  1.00 84.50           N  
ATOM    434  CA  VAL A  62       1.707 -12.856 -15.773  1.00 84.50           C  
ATOM    435  C   VAL A  62       2.533 -12.172 -14.681  1.00 84.50           C  
ATOM    436  CB  VAL A  62       2.269 -14.231 -16.165  1.00 84.50           C  
ATOM    437  O   VAL A  62       2.232 -12.333 -13.500  1.00 84.50           O  
ATOM    438  CG1 VAL A  62       2.468 -15.122 -14.935  1.00 84.50           C  
ATOM    439  CG2 VAL A  62       1.290 -14.985 -17.076  1.00 84.50           C  
ATOM    440  N   LEU A  63       3.539 -11.374 -15.043  1.00 81.31           N  
ATOM    441  CA  LEU A  63       4.299 -10.570 -14.081  1.00 81.31           C  
ATOM    442  C   LEU A  63       3.439  -9.478 -13.432  1.00 81.31           C  
ATOM    443  CB  LEU A  63       5.513  -9.946 -14.782  1.00 81.31           C  
ATOM    444  O   LEU A  63       3.562  -9.238 -12.230  1.00 81.31           O  
ATOM    445  CG  LEU A  63       6.556 -10.962 -15.271  1.00 81.31           C  
ATOM    446  CD1 LEU A  63       7.645 -10.211 -16.031  1.00 81.31           C  
ATOM    447  CD2 LEU A  63       7.193 -11.731 -14.110  1.00 81.31           C  
ATOM    448  N   GLU A  64       2.529  -8.861 -14.187  1.00 77.12           N  
ATOM    449  CA  GLU A  64       1.529  -7.947 -13.629  1.00 77.12           C  
ATOM    450  C   GLU A  64       0.636  -8.674 -12.613  1.00 77.12           C  
ATOM    451  CB  GLU A  64       0.710  -7.273 -14.743  1.00 77.12           C  
ATOM    452  O   GLU A  64       0.485  -8.191 -11.488  1.00 77.12           O  
ATOM    453  CG  GLU A  64       1.531  -6.200 -15.485  1.00 77.12           C  
ATOM    454  CD  GLU A  64       0.736  -5.421 -16.550  1.00 77.12           C  
ATOM    455  OE1 GLU A  64       1.331  -4.527 -17.205  1.00 77.12           O  
ATOM    456  OE2 GLU A  64      -0.478  -5.650 -16.713  1.00 77.12           O  
ATOM    457  N   LEU A  65       0.177  -9.892 -12.923  1.00 85.12           N  
ATOM    458  CA  LEU A  65      -0.597 -10.727 -11.995  1.00 85.12           C  
ATOM    459  C   LEU A  65       0.160 -11.095 -10.705  1.00 85.12           C  
ATOM    460  CB  LEU A  65      -1.067 -12.005 -12.714  1.00 85.12           C  
ATOM    461  O   LEU A  65      -0.467 -11.222  -9.651  1.00 85.12           O  
ATOM    462  CG  LEU A  65      -2.229 -11.785 -13.696  1.00 85.12           C  
ATOM    463  CD1 LEU A  65      -2.415 -13.033 -14.559  1.00 85.12           C  
ATOM    464  CD2 LEU A  65      -3.546 -11.556 -12.944  1.00 85.12           C  
ATOM    465  N   VAL A  66       1.491 -11.234 -10.733  1.00 87.19           N  
ATOM    466  CA  VAL A  66       2.319 -11.486  -9.529  1.00 87.19           C  
ATOM    467  C   VAL A  66       2.221 -10.322  -8.530  1.00 87.19           C  
ATOM    468  CB  VAL A  66       3.788 -11.757  -9.939  1.00 87.19           C  
ATOM    469  O   VAL A  66       2.193 -10.538  -7.311  1.00 87.19           O  
ATOM    470  CG1 VAL A  66       4.821 -11.740  -8.802  1.00 87.19           C  
ATOM    471  CG2 VAL A  66       3.923 -13.126 -10.615  1.00 87.19           C  
ATOM    472  N   VAL A  67       2.141  -9.083  -9.024  1.00 83.38           N  
ATOM    473  CA  VAL A  67       2.015  -7.872  -8.193  1.00 83.38           C  
ATOM    474  C   VAL A  67       0.553  -7.578  -7.870  1.00 83.38           C  
ATOM    475  CB  VAL A  67       2.661  -6.657  -8.884  1.00 83.38           C  
ATOM    476  O   VAL A  67       0.192  -7.397  -6.701  1.00 83.38           O  
ATOM    477  CG1 VAL A  67       2.593  -5.402  -8.003  1.00 83.38           C  
ATOM    478  CG2 VAL A  67       4.130  -6.928  -9.200  1.00 83.38           C  
ATOM    479  N   ALA A  68      -0.297  -7.557  -8.896  1.00 79.88           N  
ATOM    480  CA  ALA A  68      -1.709  -7.231  -8.791  1.00 79.88           C  
ATOM    481  C   ALA A  68      -2.457  -8.265  -7.945  1.00 79.88           C  
ATOM    482  CB  ALA A  68      -2.300  -7.114 -10.202  1.00 79.88           C  
ATOM    483  O   ALA A  68      -3.223  -7.880  -7.066  1.00 79.88           O  
ATOM    484  N   GLY A  69      -2.183  -9.561  -8.120  1.00 87.19           N  
ATOM    485  CA  GLY A  69      -2.818 -10.634  -7.353  1.00 87.19           C  
ATOM    486  C   GLY A  69      -2.604 -10.491  -5.846  1.00 87.19           C  
ATOM    487  O   GLY A  69      -3.556 -10.613  -5.073  1.00 87.19           O  
ATOM    488  N   TYR A  70      -1.384 -10.139  -5.424  1.00 90.38           N  
ATOM    489  CA  TYR A  70      -1.095  -9.815  -4.026  1.00 90.38           C  
ATOM    490  C   TYR A  70      -1.890  -8.593  -3.553  1.00 90.38           C  
ATOM    491  CB  TYR A  70       0.410  -9.581  -3.850  1.00 90.38           C  
ATOM    492  O   TYR A  70      -2.578  -8.664  -2.535  1.00 90.38           O  
ATOM    493  CG  TYR A  70       0.801  -9.081  -2.472  1.00 90.38           C  
ATOM    494  CD1 TYR A  70       0.790  -7.702  -2.189  1.00 90.38           C  
ATOM    495  CD2 TYR A  70       1.192  -9.995  -1.480  1.00 90.38           C  
ATOM    496  CE1 TYR A  70       1.212  -7.229  -0.932  1.00 90.38           C  
ATOM    497  CE2 TYR A  70       1.586  -9.530  -0.212  1.00 90.38           C  
ATOM    498  OH  TYR A  70       2.090  -7.708   1.245  1.00 90.38           O  
ATOM    499  CZ  TYR A  70       1.622  -8.149   0.054  1.00 90.38           C  
ATOM    500  N   GLY A  71      -1.819  -7.479  -4.290  1.00 84.38           N  
ATOM    501  CA  GLY A  71      -2.459  -6.220  -3.899  1.00 84.38           C  
ATOM    502  C   GLY A  71      -3.985  -6.317  -3.835  1.00 84.38           C  
ATOM    503  O   GLY A  71      -4.596  -5.834  -2.883  1.00 84.38           O  
ATOM    504  N   VAL A  72      -4.601  -6.993  -4.807  1.00 84.19           N  
ATOM    505  CA  VAL A  72      -6.050  -7.223  -4.879  1.00 84.19           C  
ATOM    506  C   VAL A  72      -6.507  -8.135  -3.747  1.00 84.19           C  
ATOM    507  CB  VAL A  72      -6.448  -7.799  -6.254  1.00 84.19           C  
ATOM    508  O   VAL A  72      -7.431  -7.770  -3.021  1.00 84.19           O  
ATOM    509  CG1 VAL A  72      -7.916  -8.242  -6.297  1.00 84.19           C  
ATOM    510  CG2 VAL A  72      -6.270  -6.744  -7.354  1.00 84.19           C  
ATOM    511  N   ALA A  73      -5.850  -9.282  -3.539  1.00 89.94           N  
ATOM    512  CA  ALA A  73      -6.188 -10.181  -2.436  1.00 89.94           C  
ATOM    513  C   ALA A  73      -6.047  -9.476  -1.082  1.00 89.94           C  
ATOM    514  CB  ALA A  73      -5.285 -11.412  -2.508  1.00 89.94           C  
ATOM    515  O   ALA A  73      -6.916  -9.597  -0.216  1.00 89.94           O  
ATOM    516  N   TYR A  74      -4.984  -8.684  -0.931  1.00 87.81           N  
ATOM    517  CA  TYR A  74      -4.745  -7.894   0.262  1.00 87.81           C  
ATOM    518  C   TYR A  74      -5.842  -6.850   0.493  1.00 87.81           C  
ATOM    519  CB  TYR A  74      -3.355  -7.254   0.167  1.00 87.81           C  
ATOM    520  O   TYR A  74      -6.395  -6.793   1.588  1.00 87.81           O  
ATOM    521  CG  TYR A  74      -2.894  -6.476   1.380  1.00 87.81           C  
ATOM    522  CD1 TYR A  74      -1.912  -5.483   1.217  1.00 87.81           C  
ATOM    523  CD2 TYR A  74      -3.367  -6.791   2.669  1.00 87.81           C  
ATOM    524  CE1 TYR A  74      -1.370  -4.840   2.341  1.00 87.81           C  
ATOM    525  CE2 TYR A  74      -2.842  -6.142   3.794  1.00 87.81           C  
ATOM    526  OH  TYR A  74      -1.227  -4.669   4.711  1.00 87.81           O  
ATOM    527  CZ  TYR A  74      -1.826  -5.192   3.625  1.00 87.81           C  
ATOM    528  N   ALA A  75      -6.214  -6.068  -0.522  1.00 82.69           N  
ATOM    529  CA  ALA A  75      -7.262  -5.053  -0.412  1.00 82.69           C  
ATOM    530  C   ALA A  75      -8.642  -5.663  -0.111  1.00 82.69           C  
ATOM    531  CB  ALA A  75      -7.281  -4.231  -1.708  1.00 82.69           C  
ATOM    532  O   ALA A  75      -9.354  -5.175   0.768  1.00 82.69           O  
ATOM    533  N   VAL A  76      -9.000  -6.750  -0.801  1.00 84.31           N  
ATOM    534  CA  VAL A  76     -10.301  -7.427  -0.680  1.00 84.31           C  
ATOM    535  C   VAL A  76     -10.488  -8.059   0.698  1.00 84.31           C  
ATOM    536  CB  VAL A  76     -10.442  -8.484  -1.795  1.00 84.31           C  
ATOM    537  O   VAL A  76     -11.543  -7.915   1.317  1.00 84.31           O  
ATOM    538  CG1 VAL A  76     -11.618  -9.438  -1.561  1.00 84.31           C  
ATOM    539  CG2 VAL A  76     -10.657  -7.812  -3.156  1.00 84.31           C  
ATOM    540  N   LEU A  77      -9.469  -8.761   1.197  1.00 87.88           N  
ATOM    541  CA  LEU A  77      -9.587  -9.546   2.426  1.00 87.88           C  
ATOM    542  C   LEU A  77      -9.303  -8.736   3.690  1.00 87.88           C  
ATOM    543  CB  LEU A  77      -8.699 -10.794   2.313  1.00 87.88           C  
ATOM    544  O   LEU A  77      -9.507  -9.240   4.795  1.00 87.88           O  
ATOM    545  CG  LEU A  77      -9.167 -11.762   1.209  1.00 87.88           C  
ATOM    546  CD1 LEU A  77      -8.135 -12.865   1.033  1.00 87.88           C  
ATOM    547  CD2 LEU A  77     -10.504 -12.426   1.549  1.00 87.88           C  
ATOM    548  N   LEU A  78      -8.868  -7.483   3.562  1.00 83.81           N  
ATOM    549  CA  LEU A  78      -8.457  -6.669   4.698  1.00 83.81           C  
ATOM    550  C   LEU A  78      -9.582  -6.436   5.715  1.00 83.81           C  
ATOM    551  CB  LEU A  78      -7.966  -5.325   4.164  1.00 83.81           C  
ATOM    552  O   LEU A  78      -9.374  -6.587   6.922  1.00 83.81           O  
ATOM    553  CG  LEU A  78      -7.163  -4.607   5.240  1.00 83.81           C  
ATOM    554  CD1 LEU A  78      -5.712  -5.070   5.322  1.00 83.81           C  
ATOM    555  CD2 LEU A  78      -7.152  -3.140   4.944  1.00 83.81           C  
ATOM    556  N   VAL A  79     -10.782  -6.073   5.245  1.00 78.25           N  
ATOM    557  CA  VAL A  79     -11.921  -5.808   6.142  1.00 78.25           C  
ATOM    558  C   VAL A  79     -12.355  -7.085   6.849  1.00 78.25           C  
ATOM    559  CB  VAL A  79     -13.130  -5.196   5.415  1.00 78.25           C  
ATOM    560  O   VAL A  79     -12.613  -7.073   8.056  1.00 78.25           O  
ATOM    561  CG1 VAL A  79     -14.156  -4.714   6.437  1.00 78.25           C  
ATOM    562  CG2 VAL A  79     -12.764  -3.941   4.643  1.00 78.25           C  
ATOM    563  N   LEU A  80     -12.368  -8.199   6.113  1.00 82.88           N  
ATOM    564  CA  LEU A  80     -12.640  -9.516   6.671  1.00 82.88           C  
ATOM    565  C   LEU A  80     -11.602  -9.875   7.742  1.00 82.88           C  
ATOM    566  CB  LEU A  80     -12.689 -10.542   5.526  1.00 82.88           C  
ATOM    567  O   LEU A  80     -11.979 -10.254   8.847  1.00 82.88           O  
ATOM    568  CG  LEU A  80     -12.938 -11.984   6.000  1.00 82.88           C  
ATOM    569  CD1 LEU A  80     -14.251 -12.134   6.774  1.00 82.88           C  
ATOM    570  CD2 LEU A  80     -12.955 -12.924   4.798  1.00 82.88           C  
ATOM    571  N   GLY A  81     -10.311  -9.675   7.467  1.00 83.50           N  
ATOM    572  CA  GLY A  81      -9.226  -9.882   8.426  1.00 83.50           C  
ATOM    573  C   GLY A  81      -9.408  -9.066   9.709  1.00 83.50           C  
ATOM    574  O   GLY A  81      -9.248  -9.595  10.807  1.00 83.50           O  
ATOM    575  N   GLY A  82      -9.835  -7.804   9.601  1.00 79.50           N  
ATOM    576  CA  GLY A  82     -10.202  -6.977  10.755  1.00 79.50           C  
ATOM    577  C   GLY A  82     -11.297  -7.612  11.620  1.00 79.50           C  
ATOM    578  O   GLY A  82     -11.105  -7.791  12.825  1.00 79.50           O  
ATOM    579  N   ARG A  83     -12.409  -8.027  10.999  1.00 78.19           N  
ATOM    580  CA  ARG A  83     -13.550  -8.657  11.691  1.00 78.19           C  
ATOM    581  C   ARG A  83     -13.209  -9.999  12.320  1.00 78.19           C  
ATOM    582  CB  ARG A  83     -14.720  -8.853  10.715  1.00 78.19           C  
ATOM    583  O   ARG A  83     -13.582 -10.246  13.465  1.00 78.19           O  
ATOM    584  CG  ARG A  83     -15.428  -7.555  10.326  1.00 78.19           C  
ATOM    585  CD  ARG A  83     -16.142  -6.905  11.521  1.00 78.19           C  
ATOM    586  NE  ARG A  83     -16.843  -5.674  11.124  1.00 78.19           N  
ATOM    587  NH1 ARG A  83     -18.255  -5.478  12.949  1.00 78.19           N  
ATOM    588  NH2 ARG A  83     -18.280  -3.963  11.302  1.00 78.19           N  
ATOM    589  CZ  ARG A  83     -17.792  -5.053  11.802  1.00 78.19           C  
ATOM    590  N   LEU A  84     -12.474 -10.848  11.604  1.00 82.88           N  
ATOM    591  CA  LEU A  84     -12.007 -12.127  12.135  1.00 82.88           C  
ATOM    592  C   LEU A  84     -11.153 -11.911  13.394  1.00 82.88           C  
ATOM    593  CB  LEU A  84     -11.229 -12.891  11.045  1.00 82.88           C  
ATOM    594  O   LEU A  84     -11.250 -12.693  14.336  1.00 82.88           O  
ATOM    595  CG  LEU A  84     -12.062 -13.384   9.846  1.00 82.88           C  
ATOM    596  CD1 LEU A  84     -11.121 -13.974   8.794  1.00 82.88           C  
ATOM    597  CD2 LEU A  84     -13.078 -14.466  10.200  1.00 82.88           C  
ATOM    598  N   GLY A  85     -10.365 -10.833  13.457  1.00 80.06           N  
ATOM    599  CA  GLY A  85      -9.542 -10.523  14.628  1.00 80.06           C  
ATOM    600  C   GLY A  85     -10.361 -10.077  15.833  1.00 80.06           C  
ATOM    601  O   GLY A  85     -10.104 -10.511  16.955  1.00 80.06           O  
ATOM    602  N   ASP A  86     -11.400  -9.271  15.613  1.00 77.31           N  
ATOM    603  CA  ASP A  86     -12.322  -8.883  16.684  1.00 77.31           C  
ATOM    604  C   ASP A  86     -13.123 -10.088  17.223  1.00 77.31           C  
ATOM    605  CB  ASP A  86     -13.234  -7.744  16.197  1.00 77.31           C  
ATOM    606  O   ASP A  86     -13.402 -10.155  18.426  1.00 77.31           O  
ATOM    607  CG  ASP A  86     -12.537  -6.371  16.137  1.00 77.31           C  
ATOM    608  OD1 ASP A  86     -11.583  -6.124  16.927  1.00 77.31           O  
ATOM    609  OD2 ASP A  86     -13.028  -5.498  15.391  1.00 77.31           O  
ATOM    610  N   LEU A  87     -13.427 -11.071  16.365  1.00 79.31           N  
ATOM    611  CA  LEU A  87     -14.123 -12.311  16.721  1.00 79.31           C  
ATOM    612  C   LEU A  87     -13.240 -13.320  17.460  1.00 79.31           C  
ATOM    613  CB  LEU A  87     -14.691 -12.949  15.443  1.00 79.31           C  
ATOM    614  O   LEU A  87     -13.597 -13.751  18.561  1.00 79.31           O  
ATOM    615  CG  LEU A  87     -15.996 -12.298  14.971  1.00 79.31           C  
ATOM    616  CD1 LEU A  87     -16.365 -12.865  13.609  1.00 79.31           C  
ATOM    617  CD2 LEU A  87     -17.126 -12.608  15.957  1.00 79.31           C  
ATOM    618  N   PHE A  88     -12.109 -13.701  16.864  1.00 81.88           N  
ATOM    619  CA  PHE A  88     -11.251 -14.797  17.329  1.00 81.88           C  
ATOM    620  C   PHE A  88     -10.142 -14.360  18.298  1.00 81.88           C  
ATOM    621  CB  PHE A  88     -10.678 -15.545  16.114  1.00 81.88           C  
ATOM    622  O   PHE A  88      -9.481 -15.221  18.881  1.00 81.88           O  
ATOM    623  CG  PHE A  88     -11.725 -16.269  15.285  1.00 81.88           C  
ATOM    624  CD1 PHE A  88     -12.412 -17.366  15.837  1.00 81.88           C  
ATOM    625  CD2 PHE A  88     -12.018 -15.860  13.970  1.00 81.88           C  
ATOM    626  CE1 PHE A  88     -13.387 -18.047  15.087  1.00 81.88           C  
ATOM    627  CE2 PHE A  88     -13.002 -16.537  13.229  1.00 81.88           C  
ATOM    628  CZ  PHE A  88     -13.683 -17.631  13.781  1.00 81.88           C  
ATOM    629  N   GLY A  89      -9.959 -13.051  18.496  1.00 84.62           N  
ATOM    630  CA  GLY A  89      -8.868 -12.466  19.276  1.00 84.62           C  
ATOM    631  C   GLY A  89      -7.775 -11.910  18.365  1.00 84.62           C  
ATOM    632  O   GLY A  89      -7.311 -12.581  17.435  1.00 84.62           O  
ATOM    633  N   ARG A  90      -7.359 -10.666  18.629  1.00 86.25           N  
ATOM    634  CA  ARG A  90      -6.480  -9.911  17.726  1.00 86.25           C  
ATOM    635  C   ARG A  90      -5.081 -10.501  17.687  1.00 86.25           C  
ATOM    636  CB  ARG A  90      -6.434  -8.433  18.132  1.00 86.25           C  
ATOM    637  O   ARG A  90      -4.495 -10.602  16.613  1.00 86.25           O  
ATOM    638  CG  ARG A  90      -7.814  -7.774  18.016  1.00 86.25           C  
ATOM    639  CD  ARG A  90      -7.733  -6.322  18.465  1.00 86.25           C  
ATOM    640  NE  ARG A  90      -9.031  -5.658  18.301  1.00 86.25           N  
ATOM    641  NH1 ARG A  90      -8.520  -3.729  19.415  1.00 86.25           N  
ATOM    642  NH2 ARG A  90     -10.553  -4.031  18.496  1.00 86.25           N  
ATOM    643  CZ  ARG A  90      -9.361  -4.474  18.754  1.00 86.25           C  
ATOM    644  N   ARG A  91      -4.558 -10.956  18.832  1.00 89.94           N  
ATOM    645  CA  ARG A  91      -3.229 -11.581  18.894  1.00 89.94           C  
ATOM    646  C   ARG A  91      -3.236 -12.951  18.222  1.00 89.94           C  
ATOM    647  CB  ARG A  91      -2.765 -11.638  20.351  1.00 89.94           C  
ATOM    648  O   ARG A  91      -2.293 -13.263  17.499  1.00 89.94           O  
ATOM    649  CG  ARG A  91      -1.505 -12.481  20.572  1.00 89.94           C  
ATOM    650  CD  ARG A  91      -1.301 -12.721  22.064  1.00 89.94           C  
ATOM    651  NE  ARG A  91      -0.209 -13.684  22.267  1.00 89.94           N  
ATOM    652  NH1 ARG A  91       0.298 -13.169  24.443  1.00 89.94           N  
ATOM    653  NH2 ARG A  91       1.271 -14.903  23.451  1.00 89.94           N  
ATOM    654  CZ  ARG A  91       0.443 -13.908  23.386  1.00 89.94           C  
ATOM    655  N   ARG A  92      -4.285 -13.757  18.416  1.00 91.19           N  
ATOM    656  CA  ARG A  92      -4.405 -15.060  17.744  1.00 91.19           C  
ATOM    657  C   ARG A  92      -4.394 -14.901  16.227  1.00 91.19           C  
ATOM    658  CB  ARG A  92      -5.661 -15.799  18.227  1.00 91.19           C  
ATOM    659  O   ARG A  92      -3.604 -15.567  15.563  1.00 91.19           O  
ATOM    660  CG  ARG A  92      -5.725 -17.212  17.627  1.00 91.19           C  
ATOM    661  CD  ARG A  92      -6.958 -17.960  18.135  1.00 91.19           C  
ATOM    662  NE  ARG A  92      -7.023 -19.321  17.569  1.00 91.19           N  
ATOM    663  NH1 ARG A  92      -8.937 -19.981  18.643  1.00 91.19           N  
ATOM    664  NH2 ARG A  92      -7.894 -21.408  17.278  1.00 91.19           N  
ATOM    665  CZ  ARG A  92      -7.947 -20.229  17.831  1.00 91.19           C  
ATOM    666  N   LEU A  93      -5.226 -14.010  15.685  1.00 92.00           N  
ATOM    667  CA  LEU A  93      -5.262 -13.800  14.240  1.00 92.00           C  
ATOM    668  C   LEU A  93      -3.966 -13.171  13.716  1.00 92.00           C  
ATOM    669  CB  LEU A  93      -6.490 -12.969  13.854  1.00 92.00           C  
ATOM    670  O   LEU A  93      -3.497 -13.564  12.656  1.00 92.00           O  
ATOM    671  CG  LEU A  93      -6.690 -12.953  12.325  1.00 92.00           C  
ATOM    672  CD1 LEU A  93      -7.078 -14.326  11.766  1.00 92.00           C  
ATOM    673  CD2 LEU A  93      -7.819 -12.015  11.973  1.00 92.00           C  
ATOM    674  N   PHE A  94      -3.348 -12.265  14.476  1.00 92.88           N  
ATOM    675  CA  PHE A  94      -2.039 -11.703  14.144  1.00 92.88           C  
ATOM    676  C   PHE A  94      -0.958 -12.785  13.992  1.00 92.88           C  
ATOM    677  CB  PHE A  94      -1.662 -10.699  15.234  1.00 92.88           C  
ATOM    678  O   PHE A  94      -0.229 -12.780  13.005  1.00 92.88           O  
ATOM    679  CG  PHE A  94      -0.293 -10.091  15.077  1.00 92.88           C  
ATOM    680  CD1 PHE A  94       0.774 -10.528  15.884  1.00 92.88           C  
ATOM    681  CD2 PHE A  94      -0.094  -9.068  14.135  1.00 92.88           C  
ATOM    682  CE1 PHE A  94       2.024  -9.900  15.776  1.00 92.88           C  
ATOM    683  CE2 PHE A  94       1.159  -8.452  14.028  1.00 92.88           C  
ATOM    684  CZ  PHE A  94       2.213  -8.853  14.866  1.00 92.88           C  
ATOM    685  N   LEU A  95      -0.887 -13.743  14.925  1.00 95.38           N  
ATOM    686  CA  LEU A  95       0.055 -14.866  14.855  1.00 95.38           C  
ATOM    687  C   LEU A  95      -0.236 -15.790  13.667  1.00 95.38           C  
ATOM    688  CB  LEU A  95       0.002 -15.666  16.170  1.00 95.38           C  
ATOM    689  O   LEU A  95       0.691 -16.187  12.967  1.00 95.38           O  
ATOM    690  CG  LEU A  95       0.611 -14.946  17.384  1.00 95.38           C  
ATOM    691  CD1 LEU A  95       0.310 -15.737  18.659  1.00 95.38           C  
ATOM    692  CD2 LEU A  95       2.126 -14.802  17.265  1.00 95.38           C  
ATOM    693  N   VAL A  96      -1.511 -16.104  13.416  1.00 96.12           N  
ATOM    694  CA  VAL A  96      -1.920 -16.920  12.260  1.00 96.12           C  
ATOM    695  C   VAL A  96      -1.570 -16.219  10.950  1.00 96.12           C  
ATOM    696  CB  VAL A  96      -3.424 -17.255  12.320  1.00 96.12           C  
ATOM    697  O   VAL A  96      -0.977 -16.841  10.076  1.00 96.12           O  
ATOM    698  CG1 VAL A  96      -3.936 -17.923  11.036  1.00 96.12           C  
ATOM    699  CG2 VAL A  96      -3.717 -18.219  13.479  1.00 96.12           C  
ATOM    700  N   GLY A  97      -1.882 -14.927  10.825  1.00 95.44           N  
ATOM    701  CA  GLY A  97      -1.562 -14.124   9.647  1.00 95.44           C  
ATOM    702  C   GLY A  97      -0.058 -14.036   9.406  1.00 95.44           C  
ATOM    703  O   GLY A  97       0.390 -14.245   8.286  1.00 95.44           O  
ATOM    704  N   MET A  98       0.734 -13.822  10.459  1.00 96.50           N  
ATOM    705  CA  MET A  98       2.194 -13.784  10.369  1.00 96.50           C  
ATOM    706  C   MET A  98       2.791 -15.140   9.965  1.00 96.50           C  
ATOM    707  CB  MET A  98       2.743 -13.286  11.710  1.00 96.50           C  
ATOM    708  O   MET A  98       3.661 -15.190   9.098  1.00 96.50           O  
ATOM    709  CG  MET A  98       4.262 -13.126  11.683  1.00 96.50           C  
ATOM    710  SD  MET A  98       4.963 -12.419  13.193  1.00 96.50           S  
ATOM    711  CE  MET A  98       4.469 -10.699  12.986  1.00 96.50           C  
ATOM    712  N   ALA A  99       2.311 -16.246  10.541  1.00 97.38           N  
ATOM    713  CA  ALA A  99       2.756 -17.588  10.167  1.00 97.38           C  
ATOM    714  C   ALA A  99       2.370 -17.934   8.722  1.00 97.38           C  
ATOM    715  CB  ALA A  99       2.177 -18.597  11.164  1.00 97.38           C  
ATOM    716  O   ALA A  99       3.209 -18.412   7.959  1.00 97.38           O  
ATOM    717  N   ALA A 100       1.129 -17.633   8.328  1.00 97.56           N  
ATOM    718  CA  ALA A 100       0.665 -17.795   6.957  1.00 97.56           C  
ATOM    719  C   ALA A 100       1.519 -16.971   5.986  1.00 97.56           C  
ATOM    720  CB  ALA A 100      -0.821 -17.427   6.881  1.00 97.56           C  
ATOM    721  O   ALA A 100       1.942 -17.518   4.976  1.00 97.56           O  
ATOM    722  N   PHE A 101       1.865 -15.726   6.334  1.00 97.25           N  
ATOM    723  CA  PHE A 101       2.730 -14.870   5.522  1.00 97.25           C  
ATOM    724  C   PHE A 101       4.102 -15.504   5.289  1.00 97.25           C  
ATOM    725  CB  PHE A 101       2.840 -13.479   6.165  1.00 97.25           C  
ATOM    726  O   PHE A 101       4.554 -15.573   4.148  1.00 97.25           O  
ATOM    727  CG  PHE A 101       3.524 -12.448   5.288  1.00 97.25           C  
ATOM    728  CD1 PHE A 101       4.926 -12.316   5.301  1.00 97.25           C  
ATOM    729  CD2 PHE A 101       2.754 -11.627   4.441  1.00 97.25           C  
ATOM    730  CE1 PHE A 101       5.553 -11.371   4.471  1.00 97.25           C  
ATOM    731  CE2 PHE A 101       3.381 -10.680   3.614  1.00 97.25           C  
ATOM    732  CZ  PHE A 101       4.779 -10.553   3.633  1.00 97.25           C  
ATOM    733  N   GLY A 102       4.735 -16.044   6.337  1.00 97.19           N  
ATOM    734  CA  GLY A 102       6.001 -16.774   6.209  1.00 97.19           C  
ATOM    735  C   GLY A 102       5.898 -18.006   5.310  1.00 97.19           C  
ATOM    736  O   GLY A 102       6.751 -18.198   4.447  1.00 97.19           O  
ATOM    737  N   LEU A 103       4.839 -18.807   5.461  1.00 97.88           N  
ATOM    738  CA  LEU A 103       4.607 -19.998   4.633  1.00 97.88           C  
ATOM    739  C   LEU A 103       4.354 -19.642   3.166  1.00 97.88           C  
ATOM    740  CB  LEU A 103       3.414 -20.795   5.188  1.00 97.88           C  
ATOM    741  O   LEU A 103       4.923 -20.263   2.273  1.00 97.88           O  
ATOM    742  CG  LEU A 103       3.669 -21.489   6.536  1.00 97.88           C  
ATOM    743  CD1 LEU A 103       2.362 -22.109   7.034  1.00 97.88           C  
ATOM    744  CD2 LEU A 103       4.718 -22.597   6.428  1.00 97.88           C  
ATOM    745  N   THR A 104       3.537 -18.625   2.900  1.00 97.81           N  
ATOM    746  CA  THR A 104       3.269 -18.168   1.532  1.00 97.81           C  
ATOM    747  C   THR A 104       4.485 -17.494   0.905  1.00 97.81           C  
ATOM    748  CB  THR A 104       2.062 -17.228   1.479  1.00 97.81           C  
ATOM    749  O   THR A 104       4.706 -17.646  -0.291  1.00 97.81           O  
ATOM    750  CG2 THR A 104       0.764 -17.965   1.807  1.00 97.81           C  
ATOM    751  OG1 THR A 104       2.184 -16.177   2.407  1.00 97.81           O  
ATOM    752  N   SER A 105       5.321 -16.815   1.700  1.00 96.44           N  
ATOM    753  CA  SER A 105       6.591 -16.255   1.226  1.00 96.44           C  
ATOM    754  C   SER A 105       7.585 -17.364   0.876  1.00 96.44           C  
ATOM    755  CB  SER A 105       7.182 -15.322   2.282  1.00 96.44           C  
ATOM    756  O   SER A 105       8.232 -17.312  -0.165  1.00 96.44           O  
ATOM    757  OG  SER A 105       8.079 -14.423   1.677  1.00 96.44           O  
ATOM    758  N   LEU A 106       7.653 -18.426   1.687  1.00 96.69           N  
ATOM    759  CA  LEU A 106       8.416 -19.627   1.348  1.00 96.69           C  
ATOM    760  C   LEU A 106       7.897 -20.264   0.049  1.00 96.69           C  
ATOM    761  CB  LEU A 106       8.365 -20.601   2.538  1.00 96.69           C  
ATOM    762  O   LEU A 106       8.693 -20.595  -0.823  1.00 96.69           O  
ATOM    763  CG  LEU A 106       9.134 -21.915   2.313  1.00 96.69           C  
ATOM    764  CD1 LEU A 106      10.629 -21.676   2.103  1.00 96.69           C  
ATOM    765  CD2 LEU A 106       8.953 -22.823   3.529  1.00 96.69           C  
ATOM    766  N   ALA A 107       6.576 -20.371  -0.118  1.00 96.94           N  
ATOM    767  CA  ALA A 107       5.971 -20.885  -1.346  1.00 96.94           C  
ATOM    768  C   ALA A 107       6.299 -20.021  -2.579  1.00 96.94           C  
ATOM    769  CB  ALA A 107       4.458 -21.024  -1.137  1.00 96.94           C  
ATOM    770  O   ALA A 107       6.544 -20.575  -3.645  1.00 96.94           O  
ATOM    771  N   CYS A 108       6.369 -18.691  -2.439  1.00 95.56           N  
ATOM    772  CA  CYS A 108       6.816 -17.801  -3.517  1.00 95.56           C  
ATOM    773  C   CYS A 108       8.287 -18.049  -3.881  1.00 95.56           C  
ATOM    774  CB  CYS A 108       6.616 -16.332  -3.118  1.00 95.56           C  
ATOM    775  O   CYS A 108       8.616 -18.180  -5.056  1.00 95.56           O  
ATOM    776  SG  CYS A 108       4.862 -15.905  -2.958  1.00 95.56           S  
ATOM    777  N   GLY A 109       9.168 -18.169  -2.881  1.00 93.12           N  
ATOM    778  CA  GLY A 109      10.590 -18.455  -3.099  1.00 93.12           C  
ATOM    779  C   GLY A 109      10.858 -19.848  -3.680  1.00 93.12           C  
ATOM    780  O   GLY A 109      11.871 -20.051  -4.339  1.00 93.12           O  
ATOM    781  N   LEU A 110       9.952 -20.804  -3.474  1.00 94.69           N  
ATOM    782  CA  LEU A 110      10.040 -22.166  -4.011  1.00 94.69           C  
ATOM    783  C   LEU A 110       9.170 -22.384  -5.258  1.00 94.69           C  
ATOM    784  CB  LEU A 110       9.701 -23.173  -2.898  1.00 94.69           C  
ATOM    785  O   LEU A 110       9.015 -23.524  -5.695  1.00 94.69           O  
ATOM    786  CG  LEU A 110      10.656 -23.161  -1.691  1.00 94.69           C  
ATOM    787  CD1 LEU A 110      10.168 -24.190  -0.670  1.00 94.69           C  
ATOM    788  CD2 LEU A 110      12.097 -23.505  -2.072  1.00 94.69           C  
ATOM    789  N   ALA A 111       8.581 -21.327  -5.824  1.00 95.19           N  
ATOM    790  CA  ALA A 111       7.644 -21.466  -6.928  1.00 95.19           C  
ATOM    791  C   ALA A 111       8.340 -22.063  -8.174  1.00 95.19           C  
ATOM    792  CB  ALA A 111       6.988 -20.114  -7.220  1.00 95.19           C  
ATOM    793  O   ALA A 111       9.316 -21.484  -8.665  1.00 95.19           O  
ATOM    794  N   PRO A 112       7.847 -23.199  -8.710  1.00 91.62           N  
ATOM    795  CA  PRO A 112       8.429 -23.829  -9.896  1.00 91.62           C  
ATOM    796  C   PRO A 112       8.065 -23.112 -11.203  1.00 91.62           C  
ATOM    797  CB  PRO A 112       7.893 -25.265  -9.883  1.00 91.62           C  
ATOM    798  O   PRO A 112       8.719 -23.326 -12.217  1.00 91.62           O  
ATOM    799  CG  PRO A 112       6.538 -25.131  -9.189  1.00 91.62           C  
ATOM    800  CD  PRO A 112       6.822 -24.065  -8.136  1.00 91.62           C  
ATOM    801  N   GLY A 113       7.017 -22.285 -11.204  1.00 93.56           N  
ATOM    802  CA  GLY A 113       6.545 -21.590 -12.400  1.00 93.56           C  
ATOM    803  C   GLY A 113       5.737 -20.331 -12.099  1.00 93.56           C  
ATOM    804  O   GLY A 113       5.282 -20.104 -10.973  1.00 93.56           O  
ATOM    805  N   ALA A 114       5.509 -19.522 -13.131  1.00 91.44           N  
ATOM    806  CA  ALA A 114       4.904 -18.199 -12.990  1.00 91.44           C  
ATOM    807  C   ALA A 114       3.485 -18.238 -12.384  1.00 91.44           C  
ATOM    808  CB  ALA A 114       4.953 -17.537 -14.367  1.00 91.44           C  
ATOM    809  O   ALA A 114       3.190 -17.498 -11.452  1.00 91.44           O  
ATOM    810  N   TRP A 115       2.626 -19.171 -12.806  1.00 93.75           N  
ATOM    811  CA  TRP A 115       1.273 -19.305 -12.242  1.00 93.75           C  
ATOM    812  C   TRP A 115       1.255 -19.811 -10.796  1.00 93.75           C  
ATOM    813  CB  TRP A 115       0.432 -20.208 -13.144  1.00 93.75           C  
ATOM    814  O   TRP A 115       0.422 -19.374 -10.002  1.00 93.75           O  
ATOM    815  CG  TRP A 115       0.045 -19.552 -14.428  1.00 93.75           C  
ATOM    816  CD1 TRP A 115       0.533 -19.834 -15.657  1.00 93.75           C  
ATOM    817  CD2 TRP A 115      -0.910 -18.464 -14.612  1.00 93.75           C  
ATOM    818  CE2 TRP A 115      -0.953 -18.135 -15.999  1.00 93.75           C  
ATOM    819  CE3 TRP A 115      -1.743 -17.725 -13.744  1.00 93.75           C  
ATOM    820  NE1 TRP A 115      -0.050 -18.995 -16.587  1.00 93.75           N  
ATOM    821  CH2 TRP A 115      -2.600 -16.407 -15.616  1.00 93.75           C  
ATOM    822  CZ2 TRP A 115      -1.781 -17.124 -16.504  1.00 93.75           C  
ATOM    823  CZ3 TRP A 115      -2.583 -16.711 -14.242  1.00 93.75           C  
ATOM    824  N   SER A 116       2.195 -20.686 -10.421  1.00 95.75           N  
ATOM    825  CA  SER A 116       2.351 -21.086  -9.016  1.00 95.75           C  
ATOM    826  C   SER A 116       2.816 -19.919  -8.143  1.00 95.75           C  
ATOM    827  CB  SER A 116       3.281 -22.292  -8.871  1.00 95.75           C  
ATOM    828  O   SER A 116       2.332 -19.773  -7.021  1.00 95.75           O  
ATOM    829  OG  SER A 116       4.587 -22.064  -9.362  1.00 95.75           O  
ATOM    830  N   LEU A 117       3.670 -19.039  -8.683  1.00 95.12           N  
ATOM    831  CA  LEU A 117       4.065 -17.800  -8.023  1.00 95.12           C  
ATOM    832  C   LEU A 117       2.860 -16.864  -7.863  1.00 95.12           C  
ATOM    833  CB  LEU A 117       5.227 -17.151  -8.801  1.00 95.12           C  
ATOM    834  O   LEU A 117       2.619 -16.389  -6.760  1.00 95.12           O  
ATOM    835  CG  LEU A 117       5.731 -15.828  -8.200  1.00 95.12           C  
ATOM    836  CD1 LEU A 117       6.271 -16.007  -6.782  1.00 95.12           C  
ATOM    837  CD2 LEU A 117       6.840 -15.258  -9.080  1.00 95.12           C  
ATOM    838  N   VAL A 118       2.049 -16.663  -8.908  1.00 94.25           N  
ATOM    839  CA  VAL A 118       0.807 -15.867  -8.826  1.00 94.25           C  
ATOM    840  C   VAL A 118      -0.120 -16.399  -7.727  1.00 94.25           C  
ATOM    841  CB  VAL A 118       0.074 -15.828 -10.185  1.00 94.25           C  
ATOM    842  O   VAL A 118      -0.576 -15.630  -6.881  1.00 94.25           O  
ATOM    843  CG1 VAL A 118      -1.304 -15.159 -10.090  1.00 94.25           C  
ATOM    844  CG2 VAL A 118       0.871 -15.040 -11.229  1.00 94.25           C  
ATOM    845  N   ALA A 119      -0.365 -17.712  -7.677  1.00 96.44           N  
ATOM    846  CA  ALA A 119      -1.208 -18.315  -6.643  1.00 96.44           C  
ATOM    847  C   ALA A 119      -0.638 -18.101  -5.227  1.00 96.44           C  
ATOM    848  CB  ALA A 119      -1.382 -19.803  -6.966  1.00 96.44           C  
ATOM    849  O   ALA A 119      -1.373 -17.723  -4.309  1.00 96.44           O  
ATOM    850  N   ALA A 120       0.676 -18.280  -5.053  1.00 97.06           N  
ATOM    851  CA  ALA A 120       1.352 -18.032  -3.783  1.00 97.06           C  
ATOM    852  C   ALA A 120       1.277 -16.550  -3.371  1.00 97.06           C  
ATOM    853  CB  ALA A 120       2.795 -18.538  -3.889  1.00 97.06           C  
ATOM    854  O   ALA A 120       1.031 -16.259  -2.201  1.00 97.06           O  
ATOM    855  N   ARG A 121       1.383 -15.614  -4.322  1.00 95.50           N  
ATOM    856  CA  ARG A 121       1.244 -14.164  -4.098  1.00 95.50           C  
ATOM    857  C   ARG A 121      -0.162 -13.761  -3.681  1.00 95.50           C  
ATOM    858  CB  ARG A 121       1.631 -13.409  -5.377  1.00 95.50           C  
ATOM    859  O   ARG A 121      -0.312 -12.958  -2.763  1.00 95.50           O  
ATOM    860  CG  ARG A 121       3.134 -13.421  -5.663  1.00 95.50           C  
ATOM    861  CD  ARG A 121       3.968 -12.641  -4.652  1.00 95.50           C  
ATOM    862  NE  ARG A 121       3.648 -11.202  -4.647  1.00 95.50           N  
ATOM    863  NH1 ARG A 121       4.418 -10.821  -2.530  1.00 95.50           N  
ATOM    864  NH2 ARG A 121       3.825  -9.095  -3.770  1.00 95.50           N  
ATOM    865  CZ  ARG A 121       3.955 -10.383  -3.657  1.00 95.50           C  
ATOM    866  N   VAL A 122      -1.189 -14.341  -4.298  1.00 94.94           N  
ATOM    867  CA  VAL A 122      -2.590 -14.148  -3.887  1.00 94.94           C  
ATOM    868  C   VAL A 122      -2.786 -14.623  -2.443  1.00 94.94           C  
ATOM    869  CB  VAL A 122      -3.533 -14.879  -4.865  1.00 94.94           C  
ATOM    870  O   VAL A 122      -3.327 -13.890  -1.612  1.00 94.94           O  
ATOM    871  CG1 VAL A 122      -4.982 -14.959  -4.368  1.00 94.94           C  
ATOM    872  CG2 VAL A 122      -3.554 -14.166  -6.223  1.00 94.94           C  
ATOM    873  N   ALA A 123      -2.277 -15.812  -2.105  1.00 96.81           N  
ATOM    874  CA  ALA A 123      -2.319 -16.326  -0.736  1.00 96.81           C  
ATOM    875  C   ALA A 123      -1.512 -15.449   0.245  1.00 96.81           C  
ATOM    876  CB  ALA A 123      -1.828 -17.777  -0.753  1.00 96.81           C  
ATOM    877  O   ALA A 123      -1.939 -15.220   1.379  1.00 96.81           O  
ATOM    878  N   GLN A 124      -0.380 -14.898  -0.195  1.00 96.12           N  
ATOM    879  CA  GLN A 124       0.441 -13.995   0.606  1.00 96.12           C  
ATOM    880  C   GLN A 124      -0.284 -12.670   0.880  1.00 96.12           C  
ATOM    881  CB  GLN A 124       1.798 -13.799  -0.086  1.00 96.12           C  
ATOM    882  O   GLN A 124      -0.308 -12.216   2.025  1.00 96.12           O  
ATOM    883  CG  GLN A 124       2.861 -13.206   0.850  1.00 96.12           C  
ATOM    884  CD  GLN A 124       4.214 -13.037   0.165  1.00 96.12           C  
ATOM    885  NE2 GLN A 124       5.238 -12.712   0.917  1.00 96.12           N  
ATOM    886  OE1 GLN A 124       4.353 -13.160  -1.044  1.00 96.12           O  
ATOM    887  N   GLY A 125      -0.981 -12.101  -0.106  1.00 93.94           N  
ATOM    888  CA  GLY A 125      -1.842 -10.930   0.092  1.00 93.94           C  
ATOM    889  C   GLY A 125      -2.964 -11.195   1.104  1.00 93.94           C  
ATOM    890  O   GLY A 125      -3.207 -10.387   2.003  1.00 93.94           O  
ATOM    891  N   ALA A 126      -3.587 -12.377   1.039  1.00 94.19           N  
ATOM    892  CA  ALA A 126      -4.589 -12.814   2.013  1.00 94.19           C  
ATOM    893  C   ALA A 126      -4.029 -12.905   3.446  1.00 94.19           C  
ATOM    894  CB  ALA A 126      -5.149 -14.168   1.557  1.00 94.19           C  
ATOM    895  O   ALA A 126      -4.672 -12.477   4.407  1.00 94.19           O  
ATOM    896  N   SER A 127      -2.808 -13.421   3.602  1.00 95.62           N  
ATOM    897  CA  SER A 127      -2.147 -13.503   4.908  1.00 95.62           C  
ATOM    898  C   SER A 127      -1.794 -12.123   5.485  1.00 95.62           C  
ATOM    899  CB  SER A 127      -0.916 -14.400   4.804  1.00 95.62           C  
ATOM    900  O   SER A 127      -2.017 -11.871   6.673  1.00 95.62           O  
ATOM    901  OG  SER A 127       0.130 -13.761   4.116  1.00 95.62           O  
ATOM    902  N   ALA A 128      -1.351 -11.184   4.637  1.00 92.94           N  
ATOM    903  CA  ALA A 128      -1.121  -9.793   5.019  1.00 92.94           C  
ATOM    904  C   ALA A 128      -2.419  -9.120   5.498  1.00 92.94           C  
ATOM    905  CB  ALA A 128      -0.511  -9.049   3.826  1.00 92.94           C  
ATOM    906  O   ALA A 128      -2.413  -8.405   6.507  1.00 92.94           O  
ATOM    907  N   ALA A 129      -3.544  -9.413   4.835  1.00 90.56           N  
ATOM    908  CA  ALA A 129      -4.870  -8.929   5.216  1.00 90.56           C  
ATOM    909  C   ALA A 129      -5.317  -9.402   6.607  1.00 90.56           C  
ATOM    910  CB  ALA A 129      -5.891  -9.335   4.148  1.00 90.56           C  
ATOM    911  O   ALA A 129      -5.965  -8.649   7.336  1.00 90.56           O  
ATOM    912  N   ALA A 130      -4.946 -10.619   7.008  1.00 90.75           N  
ATOM    913  CA  ALA A 130      -5.219 -11.126   8.351  1.00 90.75           C  
ATOM    914  C   ALA A 130      -4.341 -10.460   9.429  1.00 90.75           C  
ATOM    915  CB  ALA A 130      -5.039 -12.648   8.332  1.00 90.75           C  
ATOM    916  O   ALA A 130      -4.752 -10.369  10.586  1.00 90.75           O  
ATOM    917  N   MET A 131      -3.150  -9.977   9.059  1.00 90.81           N  
ATOM    918  CA  MET A 131      -2.142  -9.462   9.987  1.00 90.81           C  
ATOM    919  C   MET A 131      -2.246  -7.946  10.232  1.00 90.81           C  
ATOM    920  CB  MET A 131      -0.757  -9.870   9.461  1.00 90.81           C  
ATOM    921  O   MET A 131      -2.278  -7.515  11.389  1.00 90.81           O  
ATOM    922  CG  MET A 131       0.365  -9.520  10.445  1.00 90.81           C  
ATOM    923  SD  MET A 131       2.013 -10.108   9.970  1.00 90.81           S  
ATOM    924  CE  MET A 131       2.232  -9.288   8.371  1.00 90.81           C  
ATOM    925  N   LEU A 132      -2.305  -7.118   9.180  1.00 88.00           N  
ATOM    926  CA  LEU A 132      -2.157  -5.659   9.316  1.00 88.00           C  
ATOM    927  C   LEU A 132      -3.263  -4.980  10.154  1.00 88.00           C  
ATOM    928  CB  LEU A 132      -1.996  -4.984   7.934  1.00 88.00           C  
ATOM    929  O   LEU A 132      -2.923  -4.148  11.004  1.00 88.00           O  
ATOM    930  CG  LEU A 132      -1.586  -3.497   8.059  1.00 88.00           C  
ATOM    931  CD1 LEU A 132      -0.133  -3.360   8.519  1.00 88.00           C  
ATOM    932  CD2 LEU A 132      -1.746  -2.683   6.778  1.00 88.00           C  
ATOM    933  N   PRO A 133      -4.563  -5.314  10.006  1.00 84.31           N  
ATOM    934  CA  PRO A 133      -5.615  -4.700  10.819  1.00 84.31           C  
ATOM    935  C   PRO A 133      -5.376  -4.883  12.323  1.00 84.31           C  
ATOM    936  CB  PRO A 133      -6.917  -5.378  10.378  1.00 84.31           C  
ATOM    937  O   PRO A 133      -5.654  -3.982  13.120  1.00 84.31           O  
ATOM    938  CG  PRO A 133      -6.621  -5.811   8.946  1.00 84.31           C  
ATOM    939  CD  PRO A 133      -5.154  -6.216   9.026  1.00 84.31           C  
ATOM    940  N   GLN A 134      -4.781  -6.017  12.705  1.00 88.06           N  
ATOM    941  CA  GLN A 134      -4.500  -6.354  14.098  1.00 88.06           C  
ATOM    942  C   GLN A 134      -3.414  -5.462  14.698  1.00 88.06           C  
ATOM    943  CB  GLN A 134      -4.116  -7.838  14.234  1.00 88.06           C  
ATOM    944  O   GLN A 134      -3.489  -5.136  15.882  1.00 88.06           O  
ATOM    945  CG  GLN A 134      -5.065  -8.793  13.495  1.00 88.06           C  
ATOM    946  CD  GLN A 134      -6.529  -8.481  13.767  1.00 88.06           C  
ATOM    947  NE2 GLN A 134      -7.367  -8.467  12.758  1.00 88.06           N  
ATOM    948  OE1 GLN A 134      -6.932  -8.192  14.881  1.00 88.06           O  
ATOM    949  N   VAL A 135      -2.451  -4.996  13.895  1.00 89.25           N  
ATOM    950  CA  VAL A 135      -1.419  -4.042  14.333  1.00 89.25           C  
ATOM    951  C   VAL A 135      -2.061  -2.741  14.800  1.00 89.25           C  
ATOM    952  CB  VAL A 135      -0.395  -3.763  13.213  1.00 89.25           C  
ATOM    953  O   VAL A 135      -1.862  -2.323  15.943  1.00 89.25           O  
ATOM    954  CG1 VAL A 135       0.535  -2.595  13.580  1.00 89.25           C  
ATOM    955  CG2 VAL A 135       0.409  -5.029  12.901  1.00 89.25           C  
ATOM    956  N   LEU A 136      -2.876  -2.114  13.946  1.00 84.38           N  
ATOM    957  CA  LEU A 136      -3.521  -0.846  14.287  1.00 84.38           C  
ATOM    958  C   LEU A 136      -4.526  -1.010  15.422  1.00 84.38           C  
ATOM    959  CB  LEU A 136      -4.215  -0.237  13.059  1.00 84.38           C  
ATOM    960  O   LEU A 136      -4.555  -0.187  16.338  1.00 84.38           O  
ATOM    961  CG  LEU A 136      -3.273   0.298  11.969  1.00 84.38           C  
ATOM    962  CD1 LEU A 136      -4.096   1.118  10.980  1.00 84.38           C  
ATOM    963  CD2 LEU A 136      -2.204   1.240  12.527  1.00 84.38           C  
ATOM    964  N   ALA A 137      -5.320  -2.080  15.394  1.00 82.44           N  
ATOM    965  CA  ALA A 137      -6.295  -2.360  16.436  1.00 82.44           C  
ATOM    966  C   ALA A 137      -5.619  -2.577  17.804  1.00 82.44           C  
ATOM    967  CB  ALA A 137      -7.120  -3.566  15.982  1.00 82.44           C  
ATOM    968  O   ALA A 137      -6.103  -2.069  18.819  1.00 82.44           O  
ATOM    969  N   THR A 138      -4.468  -3.256  17.835  1.00 86.56           N  
ATOM    970  CA  THR A 138      -3.663  -3.442  19.052  1.00 86.56           C  
ATOM    971  C   THR A 138      -3.080  -2.116  19.531  1.00 86.56           C  
ATOM    972  CB  THR A 138      -2.544  -4.474  18.842  1.00 86.56           C  
ATOM    973  O   THR A 138      -3.233  -1.785  20.706  1.00 86.56           O  
ATOM    974  CG2 THR A 138      -1.738  -4.738  20.116  1.00 86.56           C  
ATOM    975  OG1 THR A 138      -3.117  -5.700  18.471  1.00 86.56           O  
ATOM    976  N   ILE A 139      -2.481  -1.307  18.647  1.00 87.50           N  
ATOM    977  CA  ILE A 139      -1.951   0.022  19.006  1.00 87.50           C  
ATOM    978  C   ILE A 139      -3.061   0.892  19.604  1.00 87.50           C  
ATOM    979  CB  ILE A 139      -1.275   0.706  17.789  1.00 87.50           C  
ATOM    980  O   ILE A 139      -2.873   1.493  20.661  1.00 87.50           O  
ATOM    981  CG1 ILE A 139       0.043  -0.024  17.438  1.00 87.50           C  
ATOM    982  CG2 ILE A 139      -0.991   2.198  18.069  1.00 87.50           C  
ATOM    983  CD1 ILE A 139       0.655   0.396  16.093  1.00 87.50           C  
ATOM    984  N   GLN A 140      -4.237   0.942  18.979  1.00 82.31           N  
ATOM    985  CA  GLN A 140      -5.344   1.771  19.455  1.00 82.31           C  
ATOM    986  C   GLN A 140      -5.927   1.290  20.786  1.00 82.31           C  
ATOM    987  CB  GLN A 140      -6.446   1.821  18.398  1.00 82.31           C  
ATOM    988  O   GLN A 140      -6.236   2.122  21.640  1.00 82.31           O  
ATOM    989  CG  GLN A 140      -6.042   2.657  17.176  1.00 82.31           C  
ATOM    990  CD  GLN A 140      -7.167   2.715  16.155  1.00 82.31           C  
ATOM    991  NE2 GLN A 140      -6.886   2.945  14.899  1.00 82.31           N  
ATOM    992  OE1 GLN A 140      -8.328   2.574  16.467  1.00 82.31           O  
ATOM    993  N   ALA A 141      -6.056  -0.026  20.983  1.00 82.44           N  
ATOM    994  CA  ALA A 141      -6.608  -0.594  22.213  1.00 82.44           C  
ATOM    995  C   ALA A 141      -5.675  -0.454  23.422  1.00 82.44           C  
ATOM    996  CB  ALA A 141      -6.945  -2.064  21.959  1.00 82.44           C  
ATOM    997  O   ALA A 141      -6.146  -0.368  24.551  1.00 82.44           O  
ATOM    998  N   THR A 142      -4.363  -0.419  23.193  1.00 85.12           N  
ATOM    999  CA  THR A 142      -3.346  -0.460  24.258  1.00 85.12           C  
ATOM   1000  C   THR A 142      -2.653   0.882  24.504  1.00 85.12           C  
ATOM   1001  CB  THR A 142      -2.295  -1.522  23.939  1.00 85.12           C  
ATOM   1002  O   THR A 142      -1.820   1.002  25.405  1.00 85.12           O  
ATOM   1003  CG2 THR A 142      -2.876  -2.926  23.783  1.00 85.12           C  
ATOM   1004  OG1 THR A 142      -1.658  -1.179  22.730  1.00 85.12           O  
ATOM   1005  N   THR A 143      -2.969   1.913  23.711  1.00 83.81           N  
ATOM   1006  CA  THR A 143      -2.390   3.256  23.850  1.00 83.81           C  
ATOM   1007  C   THR A 143      -3.459   4.346  23.824  1.00 83.81           C  
ATOM   1008  CB  THR A 143      -1.305   3.551  22.798  1.00 83.81           C  
ATOM   1009  O   THR A 143      -4.470   4.246  23.127  1.00 83.81           O  
ATOM   1010  CG2 THR A 143      -0.211   2.487  22.701  1.00 83.81           C  
ATOM   1011  OG1 THR A 143      -1.850   3.724  21.516  1.00 83.81           O  
ATOM   1012  N   SER A 144      -3.217   5.432  24.558  1.00 81.38           N  
ATOM   1013  CA  SER A 144      -4.079   6.617  24.632  1.00 81.38           C  
ATOM   1014  C   SER A 144      -3.247   7.909  24.599  1.00 81.38           C  
ATOM   1015  CB  SER A 144      -4.954   6.541  25.892  1.00 81.38           C  
ATOM   1016  O   SER A 144      -2.026   7.882  24.798  1.00 81.38           O  
ATOM   1017  OG  SER A 144      -4.140   6.458  27.045  1.00 81.38           O  
ATOM   1018  N   GLY A 145      -3.898   9.037  24.291  1.00 81.50           N  
ATOM   1019  CA  GLY A 145      -3.303  10.377  24.346  1.00 81.50           C  
ATOM   1020  C   GLY A 145      -1.961  10.508  23.595  1.00 81.50           C  
ATOM   1021  O   GLY A 145      -1.824   9.994  22.477  1.00 81.50           O  
ATOM   1022  N   PRO A 146      -0.936  11.147  24.198  1.00 78.12           N  
ATOM   1023  CA  PRO A 146       0.378  11.336  23.572  1.00 78.12           C  
ATOM   1024  C   PRO A 146       1.073  10.034  23.149  1.00 78.12           C  
ATOM   1025  CB  PRO A 146       1.219  12.083  24.615  1.00 78.12           C  
ATOM   1026  O   PRO A 146       1.771  10.002  22.133  1.00 78.12           O  
ATOM   1027  CG  PRO A 146       0.182  12.835  25.447  1.00 78.12           C  
ATOM   1028  CD  PRO A 146      -0.999  11.869  25.464  1.00 78.12           C  
ATOM   1029  N   ARG A 147       0.863   8.933  23.888  1.00 83.00           N  
ATOM   1030  CA  ARG A 147       1.460   7.627  23.566  1.00 83.00           C  
ATOM   1031  C   ARG A 147       0.887   7.057  22.271  1.00 83.00           C  
ATOM   1032  CB  ARG A 147       1.280   6.668  24.753  1.00 83.00           C  
ATOM   1033  O   ARG A 147       1.651   6.535  21.461  1.00 83.00           O  
ATOM   1034  CG  ARG A 147       2.073   5.360  24.591  1.00 83.00           C  
ATOM   1035  CD  ARG A 147       1.906   4.506  25.853  1.00 83.00           C  
ATOM   1036  NE  ARG A 147       2.660   3.236  25.795  1.00 83.00           N  
ATOM   1037  NH1 ARG A 147       2.651   2.821  28.059  1.00 83.00           N  
ATOM   1038  NH2 ARG A 147       3.649   1.388  26.707  1.00 83.00           N  
ATOM   1039  CZ  ARG A 147       2.983   2.492  26.842  1.00 83.00           C  
ATOM   1040  N   ARG A 148      -0.422   7.218  22.040  1.00 82.50           N  
ATOM   1041  CA  ARG A 148      -1.074   6.833  20.777  1.00 82.50           C  
ATOM   1042  C   ARG A 148      -0.557   7.669  19.613  1.00 82.50           C  
ATOM   1043  CB  ARG A 148      -2.601   6.938  20.914  1.00 82.50           C  
ATOM   1044  O   ARG A 148      -0.213   7.117  18.575  1.00 82.50           O  
ATOM   1045  CG  ARG A 148      -3.323   6.389  19.670  1.00 82.50           C  
ATOM   1046  CD  ARG A 148      -4.841   6.561  19.767  1.00 82.50           C  
ATOM   1047  NE  ARG A 148      -5.438   5.718  20.819  1.00 82.50           N  
ATOM   1048  NH1 ARG A 148      -7.584   6.535  20.683  1.00 82.50           N  
ATOM   1049  NH2 ARG A 148      -7.107   4.848  22.071  1.00 82.50           N  
ATOM   1050  CZ  ARG A 148      -6.706   5.707  21.183  1.00 82.50           C  
ATOM   1051  N   ALA A 149      -0.435   8.984  19.799  1.00 75.25           N  
ATOM   1052  CA  ALA A 149       0.117   9.872  18.777  1.00 75.25           C  
ATOM   1053  C   ALA A 149       1.550   9.475  18.377  1.00 75.25           C  
ATOM   1054  CB  ALA A 149       0.052  11.311  19.298  1.00 75.25           C  
ATOM   1055  O   ALA A 149       1.864   9.439  17.188  1.00 75.25           O  
ATOM   1056  N   LYS A 150       2.397   9.122  19.354  1.00 82.06           N  
ATOM   1057  CA  LYS A 150       3.755   8.618  19.107  1.00 82.06           C  
ATOM   1058  C   LYS A 150       3.747   7.271  18.379  1.00 82.06           C  
ATOM   1059  CB  LYS A 150       4.524   8.552  20.438  1.00 82.06           C  
ATOM   1060  O   LYS A 150       4.480   7.115  17.411  1.00 82.06           O  
ATOM   1061  CG  LYS A 150       5.997   8.153  20.237  1.00 82.06           C  
ATOM   1062  CD  LYS A 150       6.771   8.142  21.564  1.00 82.06           C  
ATOM   1063  CE  LYS A 150       8.226   7.721  21.311  1.00 82.06           C  
ATOM   1064  NZ  LYS A 150       9.038   7.691  22.557  1.00 82.06           N  
ATOM   1065  N   ALA A 151       2.916   6.320  18.809  1.00 85.25           N  
ATOM   1066  CA  ALA A 151       2.821   5.003  18.177  1.00 85.25           C  
ATOM   1067  C   ALA A 151       2.317   5.086  16.725  1.00 85.25           C  
ATOM   1068  CB  ALA A 151       1.928   4.109  19.041  1.00 85.25           C  
ATOM   1069  O   ALA A 151       2.882   4.441  15.849  1.00 85.25           O  
ATOM   1070  N   MET A 152       1.320   5.932  16.447  1.00 80.81           N  
ATOM   1071  CA  MET A 152       0.835   6.177  15.082  1.00 80.81           C  
ATOM   1072  C   MET A 152       1.868   6.914  14.218  1.00 80.81           C  
ATOM   1073  CB  MET A 152      -0.478   6.974  15.120  1.00 80.81           C  
ATOM   1074  O   MET A 152       1.977   6.633  13.027  1.00 80.81           O  
ATOM   1075  CG  MET A 152      -1.651   6.176  15.706  1.00 80.81           C  
ATOM   1076  SD  MET A 152      -2.094   4.641  14.842  1.00 80.81           S  
ATOM   1077  CE  MET A 152      -2.656   5.281  13.239  1.00 80.81           C  
ATOM   1078  N   GLY A 153       2.648   7.828  14.807  1.00 77.81           N  
ATOM   1079  CA  GLY A 153       3.786   8.458  14.131  1.00 77.81           C  
ATOM   1080  C   GLY A 153       4.860   7.439  13.743  1.00 77.81           C  
ATOM   1081  O   GLY A 153       5.325   7.450  12.608  1.00 77.81           O  
ATOM   1082  N   LEU A 154       5.190   6.511  14.649  1.00 86.06           N  
ATOM   1083  CA  LEU A 154       6.103   5.401  14.365  1.00 86.06           C  
ATOM   1084  C   LEU A 154       5.540   4.451  13.305  1.00 86.06           C  
ATOM   1085  CB  LEU A 154       6.437   4.637  15.656  1.00 86.06           C  
ATOM   1086  O   LEU A 154       6.283   4.066  12.418  1.00 86.06           O  
ATOM   1087  CG  LEU A 154       7.362   5.396  16.622  1.00 86.06           C  
ATOM   1088  CD1 LEU A 154       7.410   4.665  17.964  1.00 86.06           C  
ATOM   1089  CD2 LEU A 154       8.790   5.509  16.088  1.00 86.06           C  
ATOM   1090  N   TYR A 155       4.242   4.138  13.329  1.00 85.56           N  
ATOM   1091  CA  TYR A 155       3.595   3.351  12.273  1.00 85.56           C  
ATOM   1092  C   TYR A 155       3.726   4.012  10.897  1.00 85.56           C  
ATOM   1093  CB  TYR A 155       2.127   3.105  12.638  1.00 85.56           C  
ATOM   1094  O   TYR A 155       4.137   3.359   9.942  1.00 85.56           O  
ATOM   1095  CG  TYR A 155       1.353   2.384  11.553  1.00 85.56           C  
ATOM   1096  CD1 TYR A 155       0.600   3.119  10.613  1.00 85.56           C  
ATOM   1097  CD2 TYR A 155       1.412   0.980  11.465  1.00 85.56           C  
ATOM   1098  CE1 TYR A 155      -0.090   2.451   9.583  1.00 85.56           C  
ATOM   1099  CE2 TYR A 155       0.710   0.311  10.445  1.00 85.56           C  
ATOM   1100  OH  TYR A 155      -0.711   0.388   8.521  1.00 85.56           O  
ATOM   1101  CZ  TYR A 155      -0.033   1.043   9.497  1.00 85.56           C  
ATOM   1102  N   GLY A 156       3.438   5.315  10.801  1.00 76.00           N  
ATOM   1103  CA  GLY A 156       3.638   6.074   9.566  1.00 76.00           C  
ATOM   1104  C   GLY A 156       5.098   6.050   9.105  1.00 76.00           C  
ATOM   1105  O   GLY A 156       5.364   5.742   7.947  1.00 76.00           O  
ATOM   1106  N   ALA A 157       6.041   6.293  10.022  1.00 76.44           N  
ATOM   1107  CA  ALA A 157       7.475   6.267   9.737  1.00 76.44           C  
ATOM   1108  C   ALA A 157       7.953   4.883   9.267  1.00 76.44           C  
ATOM   1109  CB  ALA A 157       8.227   6.719  10.995  1.00 76.44           C  
ATOM   1110  O   ALA A 157       8.679   4.788   8.280  1.00 76.44           O  
ATOM   1111  N   THR A 158       7.514   3.811   9.933  1.00 86.25           N  
ATOM   1112  CA  THR A 158       7.784   2.428   9.536  1.00 86.25           C  
ATOM   1113  C   THR A 158       7.220   2.146   8.154  1.00 86.25           C  
ATOM   1114  CB  THR A 158       7.197   1.432  10.549  1.00 86.25           C  
ATOM   1115  O   THR A 158       7.923   1.545   7.348  1.00 86.25           O  
ATOM   1116  CG2 THR A 158       7.418  -0.021  10.144  1.00 86.25           C  
ATOM   1117  OG1 THR A 158       7.834   1.574  11.797  1.00 86.25           O  
ATOM   1118  N   ALA A 159       6.005   2.606   7.845  1.00 78.88           N  
ATOM   1119  CA  ALA A 159       5.412   2.392   6.533  1.00 78.88           C  
ATOM   1120  C   ALA A 159       6.257   3.020   5.415  1.00 78.88           C  
ATOM   1121  CB  ALA A 159       3.961   2.891   6.531  1.00 78.88           C  
ATOM   1122  O   ALA A 159       6.621   2.323   4.474  1.00 78.88           O  
ATOM   1123  N   GLY A 160       6.650   4.290   5.557  1.00 69.38           N  
ATOM   1124  CA  GLY A 160       7.504   4.959   4.569  1.00 69.38           C  
ATOM   1125  C   GLY A 160       8.908   4.359   4.460  1.00 69.38           C  
ATOM   1126  O   GLY A 160       9.413   4.171   3.356  1.00 69.38           O  
ATOM   1127  N   LEU A 161       9.528   3.995   5.589  1.00 77.88           N  
ATOM   1128  CA  LEU A 161      10.844   3.349   5.587  1.00 77.88           C  
ATOM   1129  C   LEU A 161      10.795   1.973   4.911  1.00 77.88           C  
ATOM   1130  CB  LEU A 161      11.368   3.254   7.031  1.00 77.88           C  
ATOM   1131  O   LEU A 161      11.698   1.635   4.156  1.00 77.88           O  
ATOM   1132  CG  LEU A 161      12.806   2.708   7.143  1.00 77.88           C  
ATOM   1133  CD1 LEU A 161      13.825   3.631   6.469  1.00 77.88           C  
ATOM   1134  CD2 LEU A 161      13.184   2.578   8.620  1.00 77.88           C  
ATOM   1135  N   SER A 162       9.724   1.209   5.140  1.00 84.56           N  
ATOM   1136  CA  SER A 162       9.520  -0.118   4.545  1.00 84.56           C  
ATOM   1137  C   SER A 162       9.453  -0.065   3.023  1.00 84.56           C  
ATOM   1138  CB  SER A 162       8.220  -0.739   5.053  1.00 84.56           C  
ATOM   1139  O   SER A 162       9.979  -0.948   2.356  1.00 84.56           O  
ATOM   1140  OG  SER A 162       8.277  -0.891   6.452  1.00 84.56           O  
ATOM   1141  N   MET A 163       8.845   0.986   2.470  1.00 73.31           N  
ATOM   1142  CA  MET A 163       8.700   1.157   1.023  1.00 73.31           C  
ATOM   1143  C   MET A 163      10.062   1.255   0.325  1.00 73.31           C  
ATOM   1144  CB  MET A 163       7.843   2.403   0.750  1.00 73.31           C  
ATOM   1145  O   MET A 163      10.306   0.572  -0.667  1.00 73.31           O  
ATOM   1146  CG  MET A 163       6.410   2.220   1.263  1.00 73.31           C  
ATOM   1147  SD  MET A 163       5.439   3.727   1.482  1.00 73.31           S  
ATOM   1148  CE  MET A 163       3.790   2.996   1.629  1.00 73.31           C  
ATOM   1149  N   VAL A 164      10.985   2.046   0.876  1.00 70.00           N  
ATOM   1150  CA  VAL A 164      12.334   2.188   0.304  1.00 70.00           C  
ATOM   1151  C   VAL A 164      13.260   1.060   0.718  1.00 70.00           C  
ATOM   1152  CB  VAL A 164      12.924   3.552   0.653  1.00 70.00           C  
ATOM   1153  O   VAL A 164      14.049   0.603  -0.105  1.00 70.00           O  
ATOM   1154  CG1 VAL A 164      14.402   3.697   0.284  1.00 70.00           C  
ATOM   1155  CG2 VAL A 164      12.107   4.601  -0.124  1.00 70.00           C  
ATOM   1156  N   ALA A 165      13.139   0.562   1.950  1.00 80.19           N  
ATOM   1157  CA  ALA A 165      13.857  -0.633   2.367  1.00 80.19           C  
ATOM   1158  C   ALA A 165      13.543  -1.805   1.428  1.00 80.19           C  
ATOM   1159  CB  ALA A 165      13.512  -0.962   3.822  1.00 80.19           C  
ATOM   1160  O   ALA A 165      14.469  -2.495   1.033  1.00 80.19           O  
ATOM   1161  N   GLY A 166      12.286  -1.972   0.997  1.00 80.81           N  
ATOM   1162  CA  GLY A 166      11.903  -2.962  -0.012  1.00 80.81           C  
ATOM   1163  C   GLY A 166      12.658  -2.789  -1.327  1.00 80.81           C  
ATOM   1164  O   GLY A 166      13.264  -3.738  -1.803  1.00 80.81           O  
ATOM   1165  N   GLN A 167      12.705  -1.582  -1.889  1.00 72.88           N  
ATOM   1166  CA  GLN A 167      13.420  -1.337  -3.150  1.00 72.88           C  
ATOM   1167  C   GLN A 167      14.934  -1.594  -3.033  1.00 72.88           C  
ATOM   1168  CB  GLN A 167      13.152   0.104  -3.611  1.00 72.88           C  
ATOM   1169  O   GLN A 167      15.511  -2.305  -3.854  1.00 72.88           O  
ATOM   1170  CG  GLN A 167      11.689   0.350  -4.015  1.00 72.88           C  
ATOM   1171  CD  GLN A 167      11.327  -0.276  -5.358  1.00 72.88           C  
ATOM   1172  NE2 GLN A 167      10.257  -1.023  -5.477  1.00 72.88           N  
ATOM   1173  OE1 GLN A 167      11.996  -0.099  -6.355  1.00 72.88           O  
ATOM   1174  N   ILE A 168      15.580  -1.061  -1.989  1.00 76.31           N  
ATOM   1175  CA  ILE A 168      17.028  -1.219  -1.777  1.00 76.31           C  
ATOM   1176  C   ILE A 168      17.372  -2.681  -1.494  1.00 76.31           C  
ATOM   1177  CB  ILE A 168      17.523  -0.297  -0.638  1.00 76.31           C  
ATOM   1178  O   ILE A 168      18.273  -3.235  -2.119  1.00 76.31           O  
ATOM   1179  CG1 ILE A 168      17.329   1.187  -1.026  1.00 76.31           C  
ATOM   1180  CG2 ILE A 168      19.006  -0.574  -0.306  1.00 76.31           C  
ATOM   1181  CD1 ILE A 168      17.666   2.175   0.099  1.00 76.31           C  
ATOM   1182  N   LEU A 169      16.645  -3.315  -0.569  1.00 80.38           N  
ATOM   1183  CA  LEU A 169      16.863  -4.712  -0.207  1.00 80.38           C  
ATOM   1184  C   LEU A 169      16.632  -5.622  -1.415  1.00 80.38           C  
ATOM   1185  CB  LEU A 169      15.949  -5.080   0.976  1.00 80.38           C  
ATOM   1186  O   LEU A 169      17.393  -6.559  -1.602  1.00 80.38           O  
ATOM   1187  CG  LEU A 169      16.196  -6.472   1.577  1.00 80.38           C  
ATOM   1188  CD1 LEU A 169      17.579  -6.586   2.222  1.00 80.38           C  
ATOM   1189  CD2 LEU A 169      15.145  -6.761   2.651  1.00 80.38           C  
ATOM   1190  N   GLY A 170      15.647  -5.320  -2.262  1.00 76.50           N  
ATOM   1191  CA  GLY A 170      15.370  -6.081  -3.480  1.00 76.50           C  
ATOM   1192  C   GLY A 170      16.517  -6.005  -4.469  1.00 76.50           C  
ATOM   1193  O   GLY A 170      17.005  -7.039  -4.910  1.00 76.50           O  
ATOM   1194  N   GLY A 171      17.011  -4.795  -4.743  1.00 72.56           N  
ATOM   1195  CA  GLY A 171      18.167  -4.601  -5.618  1.00 72.56           C  
ATOM   1196  C   GLY A 171      19.415  -5.315  -5.099  1.00 72.56           C  
ATOM   1197  O   GLY A 171      20.085  -6.002  -5.862  1.00 72.56           O  
ATOM   1198  N   VAL A 172      19.693  -5.215  -3.795  1.00 80.12           N  
ATOM   1199  CA  VAL A 172      20.840  -5.887  -3.165  1.00 80.12           C  
ATOM   1200  C   VAL A 172      20.692  -7.406  -3.196  1.00 80.12           C  
ATOM   1201  CB  VAL A 172      21.050  -5.390  -1.721  1.00 80.12           C  
ATOM   1202  O   VAL A 172      21.651  -8.087  -3.534  1.00 80.12           O  
ATOM   1203  CG1 VAL A 172      22.114  -6.194  -0.959  1.00 80.12           C  
ATOM   1204  CG2 VAL A 172      21.509  -3.925  -1.717  1.00 80.12           C  
ATOM   1205  N   LEU A 173      19.522  -7.952  -2.860  1.00 82.44           N  
ATOM   1206  CA  LEU A 173      19.301  -9.401  -2.829  1.00 82.44           C  
ATOM   1207  C   LEU A 173      19.367 -10.025  -4.224  1.00 82.44           C  
ATOM   1208  CB  LEU A 173      17.942  -9.708  -2.181  1.00 82.44           C  
ATOM   1209  O   LEU A 173      19.983 -11.076  -4.383  1.00 82.44           O  
ATOM   1210  CG  LEU A 173      17.895  -9.549  -0.654  1.00 82.44           C  
ATOM   1211  CD1 LEU A 173      16.469  -9.823  -0.188  1.00 82.44           C  
ATOM   1212  CD2 LEU A 173      18.807 -10.529   0.083  1.00 82.44           C  
ATOM   1213  N   VAL A 174      18.783  -9.362  -5.227  1.00 76.88           N  
ATOM   1214  CA  VAL A 174      18.857  -9.809  -6.624  1.00 76.88           C  
ATOM   1215  C   VAL A 174      20.295  -9.724  -7.140  1.00 76.88           C  
ATOM   1216  CB  VAL A 174      17.881  -9.008  -7.511  1.00 76.88           C  
ATOM   1217  O   VAL A 174      20.756 -10.663  -7.779  1.00 76.88           O  
ATOM   1218  CG1 VAL A 174      18.025  -9.342  -9.001  1.00 76.88           C  
ATOM   1219  CG2 VAL A 174      16.423  -9.311  -7.134  1.00 76.88           C  
ATOM   1220  N   ALA A 175      21.026  -8.646  -6.834  1.00 73.44           N  
ATOM   1221  CA  ALA A 175      22.412  -8.471  -7.279  1.00 73.44           C  
ATOM   1222  C   ALA A 175      23.410  -9.393  -6.560  1.00 73.44           C  
ATOM   1223  CB  ALA A 175      22.804  -7.003  -7.084  1.00 73.44           C  
ATOM   1224  O   ALA A 175      24.395  -9.815  -7.157  1.00 73.44           O  
ATOM   1225  N   ALA A 176      23.179  -9.692  -5.280  1.00 76.56           N  
ATOM   1226  CA  ALA A 176      24.052 -10.559  -4.494  1.00 76.56           C  
ATOM   1227  C   ALA A 176      23.949 -12.037  -4.897  1.00 76.56           C  
ATOM   1228  CB  ALA A 176      23.723 -10.364  -3.008  1.00 76.56           C  
ATOM   1229  O   ALA A 176      24.830 -12.805  -4.515  1.00 76.56           O  
ATOM   1230  N   ASP A 177      22.875 -12.425  -5.601  1.00 76.38           N  
ATOM   1231  CA  ASP A 177      22.576 -13.796  -6.034  1.00 76.38           C  
ATOM   1232  C   ASP A 177      22.933 -14.847  -4.967  1.00 76.38           C  
ATOM   1233  CB  ASP A 177      23.175 -14.087  -7.416  1.00 76.38           C  
ATOM   1234  O   ASP A 177      23.709 -15.786  -5.170  1.00 76.38           O  
ATOM   1235  CG  ASP A 177      22.671 -15.427  -7.968  1.00 76.38           C  
ATOM   1236  OD1 ASP A 177      21.590 -15.882  -7.513  1.00 76.38           O  
ATOM   1237  OD2 ASP A 177      23.358 -16.001  -8.836  1.00 76.38           O  
ATOM   1238  N   ILE A 178      22.414 -14.630  -3.754  1.00 71.69           N  
ATOM   1239  CA  ILE A 178      22.817 -15.401  -2.577  1.00 71.69           C  
ATOM   1240  C   ILE A 178      22.514 -16.880  -2.832  1.00 71.69           C  
ATOM   1241  CB  ILE A 178      22.138 -14.875  -1.292  1.00 71.69           C  
ATOM   1242  O   ILE A 178      21.353 -17.272  -2.962  1.00 71.69           O  
ATOM   1243  CG1 ILE A 178      22.486 -13.385  -1.066  1.00 71.69           C  
ATOM   1244  CG2 ILE A 178      22.570 -15.724  -0.078  1.00 71.69           C  
ATOM   1245  CD1 ILE A 178      21.759 -12.741   0.121  1.00 71.69           C  
ATOM   1246  N   ALA A 179      23.569 -17.697  -2.881  1.00 64.31           N  
ATOM   1247  CA  ALA A 179      23.500 -19.135  -3.136  1.00 64.31           C  
ATOM   1248  C   ALA A 179      22.840 -19.528  -4.479  1.00 64.31           C  
ATOM   1249  CB  ALA A 179      22.897 -19.836  -1.905  1.00 64.31           C  
ATOM   1250  O   ALA A 179      22.233 -20.595  -4.563  1.00 64.31           O  
ATOM   1251  N   GLY A 180      22.934 -18.684  -5.516  1.00 69.00           N  
ATOM   1252  CA  GLY A 180      22.361 -18.967  -6.841  1.00 69.00           C  
ATOM   1253  C   GLY A 180      20.830 -18.968  -6.857  1.00 69.00           C  
ATOM   1254  O   GLY A 180      20.204 -19.581  -7.721  1.00 69.00           O  
ATOM   1255  N   THR A 181      20.204 -18.358  -5.846  1.00 75.25           N  
ATOM   1256  CA  THR A 181      18.742 -18.327  -5.713  1.00 75.25           C  
ATOM   1257  C   THR A 181      18.099 -17.215  -6.545  1.00 75.25           C  
ATOM   1258  CB  THR A 181      18.302 -18.251  -4.242  1.00 75.25           C  
ATOM   1259  O   THR A 181      16.878 -17.217  -6.727  1.00 75.25           O  
ATOM   1260  CG2 THR A 181      18.756 -19.458  -3.422  1.00 75.25           C  
ATOM   1261  OG1 THR A 181      18.767 -17.091  -3.596  1.00 75.25           O  
ATOM   1262  N   GLY A 182      18.892 -16.275  -7.069  1.00 82.50           N  
ATOM   1263  CA  GLY A 182      18.447 -15.144  -7.869  1.00 82.50           C  
ATOM   1264  C   GLY A 182      17.320 -14.371  -7.190  1.00 82.50           C  
ATOM   1265  O   GLY A 182      17.409 -13.966  -6.026  1.00 82.50           O  
ATOM   1266  N   TRP A 183      16.206 -14.219  -7.906  1.00 87.19           N  
ATOM   1267  CA  TRP A 183      15.004 -13.541  -7.419  1.00 87.19           C  
ATOM   1268  C   TRP A 183      14.317 -14.257  -6.245  1.00 87.19           C  
ATOM   1269  CB  TRP A 183      14.029 -13.379  -8.590  1.00 87.19           C  
ATOM   1270  O   TRP A 183      13.558 -13.627  -5.515  1.00 87.19           O  
ATOM   1271  CG  TRP A 183      13.467 -14.662  -9.122  1.00 87.19           C  
ATOM   1272  CD1 TRP A 183      13.935 -15.367 -10.177  1.00 87.19           C  
ATOM   1273  CD2 TRP A 183      12.309 -15.407  -8.631  1.00 87.19           C  
ATOM   1274  CE2 TRP A 183      12.138 -16.562  -9.444  1.00 87.19           C  
ATOM   1275  CE3 TRP A 183      11.374 -15.211  -7.590  1.00 87.19           C  
ATOM   1276  NE1 TRP A 183      13.166 -16.499 -10.353  1.00 87.19           N  
ATOM   1277  CH2 TRP A 183      10.189 -17.257  -8.197  1.00 87.19           C  
ATOM   1278  CZ2 TRP A 183      11.108 -17.483  -9.232  1.00 87.19           C  
ATOM   1279  CZ3 TRP A 183      10.322 -16.125  -7.379  1.00 87.19           C  
ATOM   1280  N   ARG A 184      14.565 -15.553  -6.009  1.00 92.62           N  
ATOM   1281  CA  ARG A 184      13.895 -16.309  -4.931  1.00 92.62           C  
ATOM   1282  C   ARG A 184      14.287 -15.796  -3.546  1.00 92.62           C  
ATOM   1283  CB  ARG A 184      14.195 -17.809  -5.062  1.00 92.62           C  
ATOM   1284  O   ARG A 184      13.465 -15.811  -2.627  1.00 92.62           O  
ATOM   1285  CG  ARG A 184      13.648 -18.400  -6.370  1.00 92.62           C  
ATOM   1286  CD  ARG A 184      14.105 -19.851  -6.576  1.00 92.62           C  
ATOM   1287  NE  ARG A 184      13.403 -20.463  -7.722  1.00 92.62           N  
ATOM   1288  NH1 ARG A 184      14.601 -19.452  -9.416  1.00 92.62           N  
ATOM   1289  NH2 ARG A 184      12.845 -20.656  -9.936  1.00 92.62           N  
ATOM   1290  CZ  ARG A 184      13.623 -20.199  -9.001  1.00 92.62           C  
ATOM   1291  N   SER A 185      15.509 -15.277  -3.406  1.00 90.44           N  
ATOM   1292  CA  SER A 185      16.025 -14.654  -2.178  1.00 90.44           C  
ATOM   1293  C   SER A 185      15.116 -13.538  -1.646  1.00 90.44           C  
ATOM   1294  CB  SER A 185      17.422 -14.082  -2.443  1.00 90.44           C  
ATOM   1295  O   SER A 185      14.931 -13.413  -0.433  1.00 90.44           O  
ATOM   1296  OG  SER A 185      17.358 -13.068  -3.425  1.00 90.44           O  
ATOM   1297  N   VAL A 186      14.476 -12.791  -2.551  1.00 89.25           N  
ATOM   1298  CA  VAL A 186      13.549 -11.691  -2.253  1.00 89.25           C  
ATOM   1299  C   VAL A 186      12.337 -12.156  -1.445  1.00 89.25           C  
ATOM   1300  CB  VAL A 186      13.119 -11.034  -3.579  1.00 89.25           C  
ATOM   1301  O   VAL A 186      11.848 -11.423  -0.590  1.00 89.25           O  
ATOM   1302  CG1 VAL A 186      11.953 -10.074  -3.418  1.00 89.25           C  
ATOM   1303  CG2 VAL A 186      14.314 -10.299  -4.199  1.00 89.25           C  
ATOM   1304  N   PHE A 187      11.886 -13.391  -1.653  1.00 93.12           N  
ATOM   1305  CA  PHE A 187      10.802 -13.983  -0.873  1.00 93.12           C  
ATOM   1306  C   PHE A 187      11.317 -14.738   0.356  1.00 93.12           C  
ATOM   1307  CB  PHE A 187      10.004 -14.910  -1.784  1.00 93.12           C  
ATOM   1308  O   PHE A 187      10.691 -14.721   1.419  1.00 93.12           O  
ATOM   1309  CG  PHE A 187       9.306 -14.202  -2.922  1.00 93.12           C  
ATOM   1310  CD1 PHE A 187       8.172 -13.419  -2.646  1.00 93.12           C  
ATOM   1311  CD2 PHE A 187       9.779 -14.313  -4.243  1.00 93.12           C  
ATOM   1312  CE1 PHE A 187       7.499 -12.767  -3.688  1.00 93.12           C  
ATOM   1313  CE2 PHE A 187       9.104 -13.648  -5.283  1.00 93.12           C  
ATOM   1314  CZ  PHE A 187       7.957 -12.888  -5.010  1.00 93.12           C  
ATOM   1315  N   LEU A 188      12.470 -15.398   0.243  1.00 93.19           N  
ATOM   1316  CA  LEU A 188      13.036 -16.193   1.334  1.00 93.19           C  
ATOM   1317  C   LEU A 188      13.526 -15.329   2.503  1.00 93.19           C  
ATOM   1318  CB  LEU A 188      14.148 -17.100   0.788  1.00 93.19           C  
ATOM   1319  O   LEU A 188      13.465 -15.783   3.643  1.00 93.19           O  
ATOM   1320  CG  LEU A 188      13.659 -18.181  -0.197  1.00 93.19           C  
ATOM   1321  CD1 LEU A 188      14.860 -18.949  -0.745  1.00 93.19           C  
ATOM   1322  CD2 LEU A 188      12.696 -19.178   0.451  1.00 93.19           C  
ATOM   1323  N   VAL A 189      13.924 -14.072   2.264  1.00 92.00           N  
ATOM   1324  CA  VAL A 189      14.350 -13.135   3.322  1.00 92.00           C  
ATOM   1325  C   VAL A 189      13.253 -12.860   4.358  1.00 92.00           C  
ATOM   1326  CB  VAL A 189      14.864 -11.819   2.703  1.00 92.00           C  
ATOM   1327  O   VAL A 189      13.549 -12.617   5.528  1.00 92.00           O  
ATOM   1328  CG1 VAL A 189      13.734 -10.933   2.164  1.00 92.00           C  
ATOM   1329  CG2 VAL A 189      15.689 -11.010   3.710  1.00 92.00           C  
ATOM   1330  N   ASN A 190      11.978 -12.962   3.973  1.00 93.75           N  
ATOM   1331  CA  ASN A 190      10.863 -12.770   4.898  1.00 93.75           C  
ATOM   1332  C   ASN A 190      10.754 -13.908   5.919  1.00 93.75           C  
ATOM   1333  CB  ASN A 190       9.559 -12.684   4.103  1.00 93.75           C  
ATOM   1334  O   ASN A 190      10.299 -13.676   7.035  1.00 93.75           O  
ATOM   1335  CG  ASN A 190       9.436 -11.442   3.244  1.00 93.75           C  
ATOM   1336  ND2 ASN A 190       8.828 -11.593   2.093  1.00 93.75           N  
ATOM   1337  OD1 ASN A 190       9.823 -10.355   3.641  1.00 93.75           O  
ATOM   1338  N   VAL A 191      11.165 -15.131   5.568  1.00 94.44           N  
ATOM   1339  CA  VAL A 191      11.015 -16.323   6.418  1.00 94.44           C  
ATOM   1340  C   VAL A 191      11.729 -16.170   7.771  1.00 94.44           C  
ATOM   1341  CB  VAL A 191      11.445 -17.606   5.674  1.00 94.44           C  
ATOM   1342  O   VAL A 191      11.055 -16.298   8.797  1.00 94.44           O  
ATOM   1343  CG1 VAL A 191      11.265 -18.851   6.553  1.00 94.44           C  
ATOM   1344  CG2 VAL A 191      10.618 -17.806   4.395  1.00 94.44           C  
ATOM   1345  N   PRO A 192      13.037 -15.840   7.850  1.00 94.62           N  
ATOM   1346  CA  PRO A 192      13.700 -15.640   9.139  1.00 94.62           C  
ATOM   1347  C   PRO A 192      13.117 -14.455   9.922  1.00 94.62           C  
ATOM   1348  CB  PRO A 192      15.184 -15.439   8.810  1.00 94.62           C  
ATOM   1349  O   PRO A 192      12.990 -14.532  11.146  1.00 94.62           O  
ATOM   1350  CG  PRO A 192      15.180 -14.920   7.375  1.00 94.62           C  
ATOM   1351  CD  PRO A 192      13.994 -15.657   6.766  1.00 94.62           C  
ATOM   1352  N   VAL A 193      12.702 -13.384   9.236  1.00 94.88           N  
ATOM   1353  CA  VAL A 193      12.087 -12.210   9.879  1.00 94.88           C  
ATOM   1354  C   VAL A 193      10.728 -12.565  10.485  1.00 94.88           C  
ATOM   1355  CB  VAL A 193      11.957 -11.036   8.890  1.00 94.88           C  
ATOM   1356  O   VAL A 193      10.434 -12.158  11.608  1.00 94.88           O  
ATOM   1357  CG1 VAL A 193      11.367  -9.795   9.576  1.00 94.88           C  
ATOM   1358  CG2 VAL A 193      13.323 -10.626   8.325  1.00 94.88           C  
ATOM   1359  N   VAL A 194       9.921 -13.370   9.792  1.00 96.31           N  
ATOM   1360  CA  VAL A 194       8.645 -13.899  10.288  1.00 96.31           C  
ATOM   1361  C   VAL A 194       8.862 -14.801  11.497  1.00 96.31           C  
ATOM   1362  CB  VAL A 194       7.896 -14.649   9.170  1.00 96.31           C  
ATOM   1363  O   VAL A 194       8.156 -14.648  12.489  1.00 96.31           O  
ATOM   1364  CG1 VAL A 194       6.785 -15.553   9.717  1.00 96.31           C  
ATOM   1365  CG2 VAL A 194       7.257 -13.652   8.198  1.00 96.31           C  
ATOM   1366  N   LEU A 195       9.846 -15.704  11.464  1.00 96.19           N  
ATOM   1367  CA  LEU A 195      10.150 -16.575  12.605  1.00 96.19           C  
ATOM   1368  C   LEU A 195      10.539 -15.758  13.845  1.00 96.19           C  
ATOM   1369  CB  LEU A 195      11.266 -17.563  12.223  1.00 96.19           C  
ATOM   1370  O   LEU A 195       9.990 -15.977  14.927  1.00 96.19           O  
ATOM   1371  CG  LEU A 195      10.850 -18.647  11.212  1.00 96.19           C  
ATOM   1372  CD1 LEU A 195      12.082 -19.457  10.810  1.00 96.19           C  
ATOM   1373  CD2 LEU A 195       9.807 -19.608  11.788  1.00 96.19           C  
ATOM   1374  N   ALA A 196      11.422 -14.769  13.684  1.00 95.56           N  
ATOM   1375  CA  ALA A 196      11.778 -13.847  14.760  1.00 95.56           C  
ATOM   1376  C   ALA A 196      10.556 -13.046  15.245  1.00 95.56           C  
ATOM   1377  CB  ALA A 196      12.901 -12.930  14.262  1.00 95.56           C  
ATOM   1378  O   ALA A 196      10.312 -12.939  16.449  1.00 95.56           O  
ATOM   1379  N   GLY A 197       9.748 -12.537  14.312  1.00 94.75           N  
ATOM   1380  CA  GLY A 197       8.509 -11.815  14.584  1.00 94.75           C  
ATOM   1381  C   GLY A 197       7.506 -12.643  15.385  1.00 94.75           C  
ATOM   1382  O   GLY A 197       6.954 -12.131  16.355  1.00 94.75           O  
ATOM   1383  N   LEU A 198       7.324 -13.925  15.058  1.00 95.75           N  
ATOM   1384  CA  LEU A 198       6.430 -14.845  15.769  1.00 95.75           C  
ATOM   1385  C   LEU A 198       6.891 -15.069  17.210  1.00 95.75           C  
ATOM   1386  CB  LEU A 198       6.364 -16.190  15.020  1.00 95.75           C  
ATOM   1387  O   LEU A 198       6.083 -14.978  18.138  1.00 95.75           O  
ATOM   1388  CG  LEU A 198       5.474 -16.188  13.766  1.00 95.75           C  
ATOM   1389  CD1 LEU A 198       5.680 -17.490  12.994  1.00 95.75           C  
ATOM   1390  CD2 LEU A 198       3.990 -16.073  14.124  1.00 95.75           C  
ATOM   1391  N   VAL A 199       8.190 -15.305  17.418  1.00 95.38           N  
ATOM   1392  CA  VAL A 199       8.767 -15.472  18.762  1.00 95.38           C  
ATOM   1393  C   VAL A 199       8.560 -14.210  19.599  1.00 95.38           C  
ATOM   1394  CB  VAL A 199      10.263 -15.837  18.677  1.00 95.38           C  
ATOM   1395  O   VAL A 199       8.123 -14.288  20.752  1.00 95.38           O  
ATOM   1396  CG1 VAL A 199      10.938 -15.850  20.058  1.00 95.38           C  
ATOM   1397  CG2 VAL A 199      10.447 -17.232  18.070  1.00 95.38           C  
ATOM   1398  N   LEU A 200       8.826 -13.037  19.021  1.00 94.00           N  
ATOM   1399  CA  LEU A 200       8.605 -11.755  19.686  1.00 94.00           C  
ATOM   1400  C   LEU A 200       7.116 -11.503  19.954  1.00 94.00           C  
ATOM   1401  CB  LEU A 200       9.213 -10.632  18.831  1.00 94.00           C  
ATOM   1402  O   LEU A 200       6.753 -11.046  21.037  1.00 94.00           O  
ATOM   1403  CG  LEU A 200      10.750 -10.623  18.750  1.00 94.00           C  
ATOM   1404  CD1 LEU A 200      11.192  -9.516  17.793  1.00 94.00           C  
ATOM   1405  CD2 LEU A 200      11.386 -10.370  20.119  1.00 94.00           C  
ATOM   1406  N   ALA A 201       6.240 -11.865  19.017  1.00 92.06           N  
ATOM   1407  CA  ALA A 201       4.801 -11.659  19.109  1.00 92.06           C  
ATOM   1408  C   ALA A 201       4.177 -12.461  20.246  1.00 92.06           C  
ATOM   1409  CB  ALA A 201       4.174 -12.012  17.762  1.00 92.06           C  
ATOM   1410  O   ALA A 201       3.400 -11.921  21.033  1.00 92.06           O  
ATOM   1411  N   VAL A 202       4.574 -13.727  20.387  1.00 91.75           N  
ATOM   1412  CA  VAL A 202       4.120 -14.588  21.485  1.00 91.75           C  
ATOM   1413  C   VAL A 202       4.555 -14.037  22.851  1.00 91.75           C  
ATOM   1414  CB  VAL A 202       4.615 -16.032  21.266  1.00 91.75           C  
ATOM   1415  O   VAL A 202       3.837 -14.204  23.838  1.00 91.75           O  
ATOM   1416  CG1 VAL A 202       4.335 -16.948  22.464  1.00 91.75           C  
ATOM   1417  CG2 VAL A 202       3.910 -16.662  20.058  1.00 91.75           C  
ATOM   1418  N   ARG A 203       5.699 -13.352  22.931  1.00 90.00           N  
ATOM   1419  CA  ARG A 203       6.228 -12.827  24.199  1.00 90.00           C  
ATOM   1420  C   ARG A 203       5.732 -11.423  24.542  1.00 90.00           C  
ATOM   1421  CB  ARG A 203       7.761 -12.880  24.164  1.00 90.00           C  
ATOM   1422  O   ARG A 203       5.548 -11.126  25.717  1.00 90.00           O  
ATOM   1423  CG  ARG A 203       8.278 -14.327  24.156  1.00 90.00           C  
ATOM   1424  CD  ARG A 203       9.808 -14.335  24.111  1.00 90.00           C  
ATOM   1425  NE  ARG A 203      10.343 -15.707  24.058  1.00 90.00           N  
ATOM   1426  NH1 ARG A 203      12.572 -15.159  24.154  1.00 90.00           N  
ATOM   1427  NH2 ARG A 203      11.973 -17.298  23.973  1.00 90.00           N  
ATOM   1428  CZ  ARG A 203      11.621 -16.047  24.063  1.00 90.00           C  
ATOM   1429  N   ALA A 204       5.545 -10.557  23.547  1.00 89.94           N  
ATOM   1430  CA  ALA A 204       5.440  -9.113  23.761  1.00 89.94           C  
ATOM   1431  C   ALA A 204       4.109  -8.482  23.322  1.00 89.94           C  
ATOM   1432  CB  ALA A 204       6.629  -8.457  23.049  1.00 89.94           C  
ATOM   1433  O   ALA A 204       3.826  -7.348  23.716  1.00 89.94           O  
ATOM   1434  N   VAL A 205       3.295  -9.172  22.512  1.00 88.31           N  
ATOM   1435  CA  VAL A 205       1.994  -8.652  22.063  1.00 88.31           C  
ATOM   1436  C   VAL A 205       0.912  -9.115  23.047  1.00 88.31           C  
ATOM   1437  CB  VAL A 205       1.675  -9.040  20.607  1.00 88.31           C  
ATOM   1438  O   VAL A 205       0.714 -10.322  23.227  1.00 88.31           O  
ATOM   1439  CG1 VAL A 205       0.313  -8.509  20.116  1.00 88.31           C  
ATOM   1440  CG2 VAL A 205       2.757  -8.476  19.671  1.00 88.31           C  
ATOM   1441  N   PRO A 206       0.204  -8.187  23.713  1.00 85.00           N  
ATOM   1442  CA  PRO A 206      -0.881  -8.553  24.609  1.00 85.00           C  
ATOM   1443  C   PRO A 206      -2.078  -9.107  23.831  1.00 85.00           C  
ATOM   1444  CB  PRO A 206      -1.245  -7.274  25.352  1.00 85.00           C  
ATOM   1445  O   PRO A 206      -2.352  -8.687  22.706  1.00 85.00           O  
ATOM   1446  CG  PRO A 206      -0.867  -6.164  24.372  1.00 85.00           C  
ATOM   1447  CD  PRO A 206       0.343  -6.738  23.642  1.00 85.00           C  
ATOM   1448  N   GLU A 207      -2.828 -10.017  24.452  1.00 81.50           N  
ATOM   1449  CA  GLU A 207      -4.128 -10.407  23.910  1.00 81.50           C  
ATOM   1450  C   GLU A 207      -5.106  -9.240  24.067  1.00 81.50           C  
ATOM   1451  CB  GLU A 207      -4.645 -11.697  24.564  1.00 81.50           C  
ATOM   1452  O   GLU A 207      -5.240  -8.656  25.145  1.00 81.50           O  
ATOM   1453  CG  GLU A 207      -5.921 -12.235  23.892  1.00 81.50           C  
ATOM   1454  CD  GLU A 207      -5.692 -12.548  22.406  1.00 81.50           C  
ATOM   1455  OE1 GLU A 207      -6.117 -11.731  21.552  1.00 81.50           O  
ATOM   1456  OE2 GLU A 207      -4.988 -13.539  22.116  1.00 81.50           O  
ATOM   1457  N   THR A 208      -5.777  -8.886  22.976  1.00 74.62           N  
ATOM   1458  CA  THR A 208      -6.812  -7.855  22.975  1.00 74.62           C  
ATOM   1459  C   THR A 208      -7.989  -8.354  22.156  1.00 74.62           C  
ATOM   1460  CB  THR A 208      -6.316  -6.483  22.479  1.00 74.62           C  
ATOM   1461  O   THR A 208      -7.825  -8.949  21.092  1.00 74.62           O  
ATOM   1462  CG2 THR A 208      -5.258  -5.860  23.385  1.00 74.62           C  
ATOM   1463  OG1 THR A 208      -5.746  -6.537  21.196  1.00 74.62           O  
ATOM   1464  N   ARG A 209      -9.199  -8.117  22.658  1.00 69.94           N  
ATOM   1465  CA  ARG A 209     -10.443  -8.514  21.997  1.00 69.94           C  
ATOM   1466  C   ARG A 209     -11.445  -7.375  22.086  1.00 69.94           C  
ATOM   1467  CB  ARG A 209     -10.958  -9.815  22.635  1.00 69.94           C  
ATOM   1468  O   ARG A 209     -11.401  -6.590  23.036  1.00 69.94           O  
ATOM   1469  CG  ARG A 209     -12.032 -10.495  21.775  1.00 69.94           C  
ATOM   1470  CD  ARG A 209     -12.474 -11.812  22.412  1.00 69.94           C  
ATOM   1471  NE  ARG A 209     -13.432 -12.520  21.547  1.00 69.94           N  
ATOM   1472  NH1 ARG A 209     -14.107 -14.112  23.062  1.00 69.94           N  
ATOM   1473  NH2 ARG A 209     -14.940 -14.118  20.993  1.00 69.94           N  
ATOM   1474  CZ  ARG A 209     -14.157 -13.573  21.875  1.00 69.94           C  
ATOM   1475  N   SER A 210     -12.345  -7.281  21.109  1.00 66.38           N  
ATOM   1476  CA  SER A 210     -13.489  -6.381  21.234  1.00 66.38           C  
ATOM   1477  C   SER A 210     -14.321  -6.775  22.468  1.00 66.38           C  
ATOM   1478  CB  SER A 210     -14.374  -6.420  19.985  1.00 66.38           C  
ATOM   1479  O   SER A 210     -14.622  -7.960  22.628  1.00 66.38           O  
ATOM   1480  OG  SER A 210     -15.454  -5.528  20.190  1.00 66.38           O  
ATOM   1481  N   PRO A 211     -14.744  -5.819  23.321  1.00 62.72           N  
ATOM   1482  CA  PRO A 211     -15.685  -6.081  24.415  1.00 62.72           C  
ATOM   1483  C   PRO A 211     -17.036  -6.627  23.931  1.00 62.72           C  
ATOM   1484  CB  PRO A 211     -15.883  -4.731  25.115  1.00 62.72           C  
ATOM   1485  O   PRO A 211     -17.787  -7.206  24.710  1.00 62.72           O  
ATOM   1486  CG  PRO A 211     -14.642  -3.926  24.737  1.00 62.72           C  
ATOM   1487  CD  PRO A 211     -14.313  -4.432  23.338  1.00 62.72           C  
ATOM   1488  N   ARG A 212     -17.358  -6.408  22.650  1.00 65.44           N  
ATOM   1489  CA  ARG A 212     -18.553  -6.909  21.970  1.00 65.44           C  
ATOM   1490  C   ARG A 212     -18.120  -7.512  20.630  1.00 65.44           C  
ATOM   1491  CB  ARG A 212     -19.573  -5.773  21.793  1.00 65.44           C  
ATOM   1492  O   ARG A 212     -18.011  -6.771  19.654  1.00 65.44           O  
ATOM   1493  CG  ARG A 212     -20.105  -5.271  23.141  1.00 65.44           C  
ATOM   1494  CD  ARG A 212     -21.169  -4.197  22.917  1.00 65.44           C  
ATOM   1495  NE  ARG A 212     -21.640  -3.641  24.199  1.00 65.44           N  
ATOM   1496  NH1 ARG A 212     -22.870  -1.918  23.316  1.00 65.44           N  
ATOM   1497  NH2 ARG A 212     -22.789  -2.194  25.532  1.00 65.44           N  
ATOM   1498  CZ  ARG A 212     -22.426  -2.589  24.343  1.00 65.44           C  
ATOM   1499  N   PRO A 213     -17.758  -8.805  20.583  1.00 65.56           N  
ATOM   1500  CA  PRO A 213     -17.438  -9.471  19.327  1.00 65.56           C  
ATOM   1501  C   PRO A 213     -18.715  -9.572  18.484  1.00 65.56           C  
ATOM   1502  CB  PRO A 213     -16.845 -10.827  19.724  1.00 65.56           C  
ATOM   1503  O   PRO A 213     -19.693 -10.185  18.903  1.00 65.56           O  
ATOM   1504  CG  PRO A 213     -17.454 -11.113  21.096  1.00 65.56           C  
ATOM   1505  CD  PRO A 213     -17.665  -9.729  21.705  1.00 65.56           C  
ATOM   1506  N   GLU A 214     -18.711  -8.934  17.317  1.00 68.12           N  
ATOM   1507  CA  GLU A 214     -19.839  -8.932  16.383  1.00 68.12           C  
ATOM   1508  C   GLU A 214     -19.605  -9.968  15.271  1.00 68.12           C  
ATOM   1509  CB  GLU A 214     -20.032  -7.533  15.782  1.00 68.12           C  
ATOM   1510  O   GLU A 214     -18.469 -10.084  14.803  1.00 68.12           O  
ATOM   1511  CG  GLU A 214     -20.397  -6.472  16.834  1.00 68.12           C  
ATOM   1512  CD  GLU A 214     -20.722  -5.097  16.225  1.00 68.12           C  
ATOM   1513  OE1 GLU A 214     -21.354  -4.284  16.942  1.00 68.12           O  
ATOM   1514  OE2 GLU A 214     -20.313  -4.839  15.063  1.00 68.12           O  
ATOM   1515  N   PRO A 215     -20.636 -10.723  14.841  1.00 72.44           N  
ATOM   1516  CA  PRO A 215     -20.507 -11.763  13.820  1.00 72.44           C  
ATOM   1517  C   PRO A 215     -20.059 -11.204  12.462  1.00 72.44           C  
ATOM   1518  CB  PRO A 215     -21.881 -12.438  13.746  1.00 72.44           C  
ATOM   1519  O   PRO A 215     -20.233 -10.022  12.167  1.00 72.44           O  
ATOM   1520  CG  PRO A 215     -22.841 -11.339  14.200  1.00 72.44           C  
ATOM   1521  CD  PRO A 215     -22.028 -10.577  15.242  1.00 72.44           C  
ATOM   1522  N   VAL A 216     -19.489 -12.074  11.619  1.00 75.44           N  
ATOM   1523  CA  VAL A 216     -19.101 -11.707  10.249  1.00 75.44           C  
ATOM   1524  C   VAL A 216     -20.355 -11.426   9.425  1.00 75.44           C  
ATOM   1525  CB  VAL A 216     -18.250 -12.794   9.553  1.00 75.44           C  
ATOM   1526  O   VAL A 216     -21.215 -12.295   9.280  1.00 75.44           O  
ATOM   1527  CG1 VAL A 216     -17.790 -12.343   8.159  1.00 75.44           C  
ATOM   1528  CG2 VAL A 216     -16.990 -13.140  10.352  1.00 75.44           C  
ATOM   1529  N   ASP A 217     -20.427 -10.234   8.837  1.00 79.75           N  
ATOM   1530  CA  ASP A 217     -21.414  -9.901   7.812  1.00 79.75           C  
ATOM   1531  C   ASP A 217     -21.004 -10.553   6.485  1.00 79.75           C  
ATOM   1532  CB  ASP A 217     -21.553  -8.376   7.707  1.00 79.75           C  
ATOM   1533  O   ASP A 217     -20.252  -9.980   5.695  1.00 79.75           O  
ATOM   1534  CG  ASP A 217     -22.676  -7.945   6.754  1.00 79.75           C  
ATOM   1535  OD1 ASP A 217     -23.286  -8.822   6.095  1.00 79.75           O  
ATOM   1536  OD2 ASP A 217     -22.948  -6.731   6.724  1.00 79.75           O  
ATOM   1537  N   VAL A 218     -21.427 -11.803   6.275  1.00 83.19           N  
ATOM   1538  CA  VAL A 218     -21.095 -12.568   5.062  1.00 83.19           C  
ATOM   1539  C   VAL A 218     -21.623 -11.870   3.798  1.00 83.19           C  
ATOM   1540  CB  VAL A 218     -21.532 -14.047   5.160  1.00 83.19           C  
ATOM   1541  O   VAL A 218     -20.817 -11.664   2.889  1.00 83.19           O  
ATOM   1542  CG1 VAL A 218     -21.232 -14.819   3.869  1.00 83.19           C  
ATOM   1543  CG2 VAL A 218     -20.816 -14.751   6.319  1.00 83.19           C  
ATOM   1544  N   PRO A 219     -22.902 -11.438   3.717  1.00 85.44           N  
ATOM   1545  CA  PRO A 219     -23.398 -10.684   2.564  1.00 85.44           C  
ATOM   1546  C   PRO A 219     -22.601  -9.405   2.282  1.00 85.44           C  
ATOM   1547  CB  PRO A 219     -24.864 -10.363   2.873  1.00 85.44           C  
ATOM   1548  O   PRO A 219     -22.185  -9.191   1.143  1.00 85.44           O  
ATOM   1549  CG  PRO A 219     -25.278 -11.470   3.834  1.00 85.44           C  
ATOM   1550  CD  PRO A 219     -24.005 -11.712   4.634  1.00 85.44           C  
ATOM   1551  N   GLY A 220     -22.343  -8.585   3.309  1.00 85.94           N  
ATOM   1552  CA  GLY A 220     -21.550  -7.360   3.178  1.00 85.94           C  
ATOM   1553  C   GLY A 220     -20.121  -7.640   2.714  1.00 85.94           C  
ATOM   1554  O   GLY A 220     -19.613  -6.983   1.807  1.00 85.94           O  
ATOM   1555  N   THR A 221     -19.494  -8.689   3.253  1.00 85.69           N  
ATOM   1556  CA  THR A 221     -18.136  -9.113   2.874  1.00 85.69           C  
ATOM   1557  C   THR A 221     -18.065  -9.558   1.417  1.00 85.69           C  
ATOM   1558  CB  THR A 221     -17.630 -10.242   3.784  1.00 85.69           C  
ATOM   1559  O   THR A 221     -17.169  -9.128   0.692  1.00 85.69           O  
ATOM   1560  CG2 THR A 221     -16.186 -10.633   3.470  1.00 85.69           C  
ATOM   1561  OG1 THR A 221     -17.651  -9.839   5.134  1.00 85.69           O  
ATOM   1562  N   VAL A 222     -19.008 -10.389   0.966  1.00 88.50           N  
ATOM   1563  CA  VAL A 222     -19.047 -10.871  -0.423  1.00 88.50           C  
ATOM   1564  C   VAL A 222     -19.288  -9.716  -1.393  1.00 88.50           C  
ATOM   1565  CB  VAL A 222     -20.110 -11.975  -0.592  1.00 88.50           C  
ATOM   1566  O   VAL A 222     -18.608  -9.630  -2.411  1.00 88.50           O  
ATOM   1567  CG1 VAL A 222     -20.334 -12.360  -2.061  1.00 88.50           C  
ATOM   1568  CG2 VAL A 222     -19.680 -13.249   0.149  1.00 88.50           C  
ATOM   1569  N   LEU A 223     -20.205  -8.798  -1.077  1.00 91.44           N  
ATOM   1570  CA  LEU A 223     -20.495  -7.650  -1.938  1.00 91.44           C  
ATOM   1571  C   LEU A 223     -19.357  -6.625  -1.961  1.00 91.44           C  
ATOM   1572  CB  LEU A 223     -21.807  -6.995  -1.492  1.00 91.44           C  
ATOM   1573  O   LEU A 223     -19.076  -6.063  -3.020  1.00 91.44           O  
ATOM   1574  CG  LEU A 223     -23.059  -7.812  -1.837  1.00 91.44           C  
ATOM   1575  CD1 LEU A 223     -24.263  -7.205  -1.125  1.00 91.44           C  
ATOM   1576  CD2 LEU A 223     -23.349  -7.802  -3.341  1.00 91.44           C  
ATOM   1577  N   LEU A 224     -18.664  -6.406  -0.840  1.00 88.75           N  
ATOM   1578  CA  LEU A 224     -17.459  -5.577  -0.813  1.00 88.75           C  
ATOM   1579  C   LEU A 224     -16.353  -6.202  -1.666  1.00 88.75           C  
ATOM   1580  CB  LEU A 224     -16.986  -5.386   0.637  1.00 88.75           C  
ATOM   1581  O   LEU A 224     -15.759  -5.516  -2.495  1.00 88.75           O  
ATOM   1582  CG  LEU A 224     -15.710  -4.530   0.736  1.00 88.75           C  
ATOM   1583  CD1 LEU A 224     -15.927  -3.089   0.265  1.00 88.75           C  
ATOM   1584  CD2 LEU A 224     -15.217  -4.484   2.175  1.00 88.75           C  
ATOM   1585  N   ALA A 225     -16.108  -7.504  -1.497  1.00 88.44           N  
ATOM   1586  CA  ALA A 225     -15.132  -8.237  -2.292  1.00 88.44           C  
ATOM   1587  C   ALA A 225     -15.465  -8.159  -3.784  1.00 88.44           C  
ATOM   1588  CB  ALA A 225     -15.082  -9.690  -1.802  1.00 88.44           C  
ATOM   1589  O   ALA A 225     -14.609  -7.794  -4.585  1.00 88.44           O  
ATOM   1590  N   ALA A 226     -16.721  -8.411  -4.154  1.00 91.88           N  
ATOM   1591  CA  ALA A 226     -17.183  -8.304  -5.530  1.00 91.88           C  
ATOM   1592  C   ALA A 226     -17.043  -6.873  -6.076  1.00 91.88           C  
ATOM   1593  CB  ALA A 226     -18.627  -8.812  -5.599  1.00 91.88           C  
ATOM   1594  O   ALA A 226     -16.608  -6.703  -7.212  1.00 91.88           O  
ATOM   1595  N   SER A 227     -17.338  -5.841  -5.277  1.00 92.44           N  
ATOM   1596  CA  SER A 227     -17.168  -4.432  -5.676  1.00 92.44           C  
ATOM   1597  C   SER A 227     -15.700  -4.100  -5.949  1.00 92.44           C  
ATOM   1598  CB  SER A 227     -17.671  -3.475  -4.590  1.00 92.44           C  
ATOM   1599  O   SER A 227     -15.372  -3.469  -6.947  1.00 92.44           O  
ATOM   1600  OG  SER A 227     -19.037  -3.670  -4.301  1.00 92.44           O  
ATOM   1601  N   LEU A 228     -14.793  -4.546  -5.078  1.00 90.06           N  
ATOM   1602  CA  LEU A 228     -13.364  -4.306  -5.252  1.00 90.06           C  
ATOM   1603  C   LEU A 228     -12.796  -5.108  -6.426  1.00 90.06           C  
ATOM   1604  CB  LEU A 228     -12.635  -4.619  -3.938  1.00 90.06           C  
ATOM   1605  O   LEU A 228     -12.006  -4.566  -7.187  1.00 90.06           O  
ATOM   1606  CG  LEU A 228     -12.920  -3.628  -2.795  1.00 90.06           C  
ATOM   1607  CD1 LEU A 228     -12.214  -4.107  -1.526  1.00 90.06           C  
ATOM   1608  CD2 LEU A 228     -12.437  -2.212  -3.116  1.00 90.06           C  
ATOM   1609  N   LEU A 229     -13.221  -6.357  -6.628  1.00 90.81           N  
ATOM   1610  CA  LEU A 229     -12.783  -7.176  -7.763  1.00 90.81           C  
ATOM   1611  C   LEU A 229     -13.272  -6.614  -9.103  1.00 90.81           C  
ATOM   1612  CB  LEU A 229     -13.270  -8.624  -7.576  1.00 90.81           C  
ATOM   1613  O   LEU A 229     -12.478  -6.488 -10.031  1.00 90.81           O  
ATOM   1614  CG  LEU A 229     -12.536  -9.411  -6.475  1.00 90.81           C  
ATOM   1615  CD1 LEU A 229     -13.256 -10.736  -6.227  1.00 90.81           C  
ATOM   1616  CD2 LEU A 229     -11.090  -9.720  -6.857  1.00 90.81           C  
ATOM   1617  N   THR A 230     -14.549  -6.228  -9.190  1.00 93.81           N  
ATOM   1618  CA  THR A 230     -15.137  -5.643 -10.412  1.00 93.81           C  
ATOM   1619  C   THR A 230     -14.538  -4.286 -10.776  1.00 93.81           C  
ATOM   1620  CB  THR A 230     -16.668  -5.509 -10.330  1.00 93.81           C  
ATOM   1621  O   THR A 230     -14.613  -3.890 -11.934  1.00 93.81           O  
ATOM   1622  CG2 THR A 230     -17.362  -6.867 -10.419  1.00 93.81           C  
ATOM   1623  OG1 THR A 230     -17.088  -4.893  -9.136  1.00 93.81           O  
ATOM   1624  N   LEU A 231     -13.901  -3.598  -9.823  1.00 92.44           N  
ATOM   1625  CA  LEU A 231     -13.168  -2.359 -10.069  1.00 92.44           C  
ATOM   1626  C   LEU A 231     -11.678  -2.589 -10.346  1.00 92.44           C  
ATOM   1627  CB  LEU A 231     -13.375  -1.433  -8.862  1.00 92.44           C  
ATOM   1628  O   LEU A 231     -11.151  -2.086 -11.332  1.00 92.44           O  
ATOM   1629  CG  LEU A 231     -12.705  -0.058  -9.012  1.00 92.44           C  
ATOM   1630  CD1 LEU A 231     -13.301   0.758 -10.161  1.00 92.44           C  
ATOM   1631  CD2 LEU A 231     -12.866   0.733  -7.714  1.00 92.44           C  
ATOM   1632  N   LEU A 232     -10.980  -3.303  -9.461  1.00 88.25           N  
ATOM   1633  CA  LEU A 232      -9.519  -3.377  -9.469  1.00 88.25           C  
ATOM   1634  C   LEU A 232      -8.996  -4.293 -10.576  1.00 88.25           C  
ATOM   1635  CB  LEU A 232      -8.992  -3.815  -8.089  1.00 88.25           C  
ATOM   1636  O   LEU A 232      -8.117  -3.875 -11.318  1.00 88.25           O  
ATOM   1637  CG  LEU A 232      -9.277  -2.843  -6.927  1.00 88.25           C  
ATOM   1638  CD1 LEU A 232      -8.740  -3.423  -5.616  1.00 88.25           C  
ATOM   1639  CD2 LEU A 232      -8.625  -1.481  -7.143  1.00 88.25           C  
ATOM   1640  N   VAL A 233      -9.562  -5.495 -10.729  1.00 87.19           N  
ATOM   1641  CA  VAL A 233      -9.090  -6.494 -11.706  1.00 87.19           C  
ATOM   1642  C   VAL A 233      -9.115  -5.976 -13.151  1.00 87.19           C  
ATOM   1643  CB  VAL A 233      -9.871  -7.820 -11.587  1.00 87.19           C  
ATOM   1644  O   VAL A 233      -8.099  -6.102 -13.833  1.00 87.19           O  
ATOM   1645  CG1 VAL A 233      -9.401  -8.865 -12.607  1.00 87.19           C  
ATOM   1646  CG2 VAL A 233      -9.703  -8.432 -10.189  1.00 87.19           C  
ATOM   1647  N   PRO A 234     -10.209  -5.373 -13.663  1.00 89.50           N  
ATOM   1648  CA  PRO A 234     -10.206  -4.882 -15.038  1.00 89.50           C  
ATOM   1649  C   PRO A 234      -9.294  -3.671 -15.247  1.00 89.50           C  
ATOM   1650  CB  PRO A 234     -11.659  -4.535 -15.336  1.00 89.50           C  
ATOM   1651  O   PRO A 234      -8.823  -3.475 -16.360  1.00 89.50           O  
ATOM   1652  CG  PRO A 234     -12.211  -4.144 -13.977  1.00 89.50           C  
ATOM   1653  CD  PRO A 234     -11.523  -5.152 -13.062  1.00 89.50           C  
ATOM   1654  N   LEU A 235      -9.033  -2.861 -14.215  1.00 86.06           N  
ATOM   1655  CA  LEU A 235      -8.103  -1.735 -14.326  1.00 86.06           C  
ATOM   1656  C   LEU A 235      -6.643  -2.192 -14.290  1.00 86.06           C  
ATOM   1657  CB  LEU A 235      -8.373  -0.703 -13.217  1.00 86.06           C  
ATOM   1658  O   LEU A 235      -5.808  -1.562 -14.931  1.00 86.06           O  
ATOM   1659  CG  LEU A 235      -9.713   0.032 -13.337  1.00 86.06           C  
ATOM   1660  CD1 LEU A 235      -9.911   0.941 -12.124  1.00 86.06           C  
ATOM   1661  CD2 LEU A 235      -9.794   0.900 -14.596  1.00 86.06           C  
ATOM   1662  N   THR A 236      -6.330  -3.258 -13.547  1.00 80.25           N  
ATOM   1663  CA  THR A 236      -4.971  -3.807 -13.488  1.00 80.25           C  
ATOM   1664  C   THR A 236      -4.647  -4.613 -14.740  1.00 80.25           C  
ATOM   1665  CB  THR A 236      -4.730  -4.649 -12.223  1.00 80.25           C  
ATOM   1666  O   THR A 236      -3.653  -4.337 -15.391  1.00 80.25           O  
ATOM   1667  CG2 THR A 236      -4.772  -3.797 -10.953  1.00 80.25           C  
ATOM   1668  OG1 THR A 236      -5.676  -5.682 -12.065  1.00 80.25           O  
ATOM   1669  N   GLU A 237      -5.514  -5.551 -15.125  1.00 80.62           N  
ATOM   1670  CA  GLU A 237      -5.245  -6.496 -16.220  1.00 80.62           C  
ATOM   1671  C   GLU A 237      -5.753  -6.010 -17.580  1.00 80.62           C  
ATOM   1672  CB  GLU A 237      -5.917  -7.834 -15.889  1.00 80.62           C  
ATOM   1673  O   GLU A 237      -5.402  -6.563 -18.622  1.00 80.62           O  
ATOM   1674  CG  GLU A 237      -5.320  -8.533 -14.665  1.00 80.62           C  
ATOM   1675  CD  GLU A 237      -3.837  -8.850 -14.862  1.00 80.62           C  
ATOM   1676  OE1 GLU A 237      -3.074  -8.512 -13.929  1.00 80.62           O  
ATOM   1677  OE2 GLU A 237      -3.522  -9.451 -15.914  1.00 80.62           O  
ATOM   1678  N   GLY A 238      -6.609  -4.984 -17.602  1.00 83.25           N  
ATOM   1679  CA  GLY A 238      -7.281  -4.566 -18.827  1.00 83.25           C  
ATOM   1680  C   GLY A 238      -6.313  -4.135 -19.913  1.00 83.25           C  
ATOM   1681  O   GLY A 238      -6.492  -4.530 -21.060  1.00 83.25           O  
ATOM   1682  N   ARG A 239      -5.246  -3.411 -19.563  1.00 82.62           N  
ATOM   1683  CA  ARG A 239      -4.220  -2.996 -20.526  1.00 82.62           C  
ATOM   1684  C   ARG A 239      -3.470  -4.199 -21.102  1.00 82.62           C  
ATOM   1685  CB  ARG A 239      -3.264  -2.006 -19.849  1.00 82.62           C  
ATOM   1686  O   ARG A 239      -3.389  -4.319 -22.322  1.00 82.62           O  
ATOM   1687  CG  ARG A 239      -2.299  -1.348 -20.850  1.00 82.62           C  
ATOM   1688  CD  ARG A 239      -1.121  -0.677 -20.128  1.00 82.62           C  
ATOM   1689  NE  ARG A 239      -0.198  -1.674 -19.543  1.00 82.62           N  
ATOM   1690  NH1 ARG A 239       1.105  -2.073 -21.398  1.00 82.62           N  
ATOM   1691  NH2 ARG A 239       1.517  -3.185 -19.533  1.00 82.62           N  
ATOM   1692  CZ  ARG A 239       0.795  -2.302 -20.152  1.00 82.62           C  
ATOM   1693  N   ALA A 240      -2.952  -5.083 -20.250  1.00 76.50           N  
ATOM   1694  CA  ALA A 240      -2.171  -6.240 -20.685  1.00 76.50           C  
ATOM   1695  C   ALA A 240      -2.999  -7.259 -21.479  1.00 76.50           C  
ATOM   1696  CB  ALA A 240      -1.530  -6.879 -19.455  1.00 76.50           C  
ATOM   1697  O   ALA A 240      -2.488  -7.878 -22.408  1.00 76.50           O  
ATOM   1698  N   ALA A 241      -4.290  -7.395 -21.168  1.00 80.62           N  
ATOM   1699  CA  ALA A 241      -5.205  -8.259 -21.906  1.00 80.62           C  
ATOM   1700  C   ALA A 241      -5.741  -7.634 -23.214  1.00 80.62           C  
ATOM   1701  CB  ALA A 241      -6.329  -8.679 -20.953  1.00 80.62           C  
ATOM   1702  O   ALA A 241      -6.467  -8.306 -23.945  1.00 80.62           O  
ATOM   1703  N   GLY A 242      -5.426  -6.366 -23.513  1.00 83.38           N  
ATOM   1704  CA  GLY A 242      -5.909  -5.671 -24.714  1.00 83.38           C  
ATOM   1705  C   GLY A 242      -7.357  -5.168 -24.623  1.00 83.38           C  
ATOM   1706  O   GLY A 242      -8.062  -5.118 -25.624  1.00 83.38           O  
ATOM   1707  N   TRP A 243      -7.811  -4.811 -23.423  1.00 87.88           N  
ATOM   1708  CA  TRP A 243      -9.160  -4.330 -23.096  1.00 87.88           C  
ATOM   1709  C   TRP A 243     -10.307  -5.221 -23.616  1.00 87.88           C  
ATOM   1710  CB  TRP A 243      -9.297  -2.857 -23.494  1.00 87.88           C  
ATOM   1711  O   TRP A 243     -11.230  -4.728 -24.271  1.00 87.88           O  
ATOM   1712  CG  TRP A 243      -8.382  -1.939 -22.755  1.00 87.88           C  
ATOM   1713  CD1 TRP A 243      -7.225  -1.423 -23.227  1.00 87.88           C  
ATOM   1714  CD2 TRP A 243      -8.523  -1.441 -21.392  1.00 87.88           C  
ATOM   1715  CE2 TRP A 243      -7.403  -0.606 -21.106  1.00 87.88           C  
ATOM   1716  CE3 TRP A 243      -9.485  -1.608 -20.371  1.00 87.88           C  
ATOM   1717  NE1 TRP A 243      -6.651  -0.621 -22.261  1.00 87.88           N  
ATOM   1718  CH2 TRP A 243      -8.203  -0.174 -18.864  1.00 87.88           C  
ATOM   1719  CZ2 TRP A 243      -7.242   0.029 -19.869  1.00 87.88           C  
ATOM   1720  CZ3 TRP A 243      -9.321  -0.990 -19.116  1.00 87.88           C  
ATOM   1721  N   PRO A 244     -10.290  -6.533 -23.312  1.00 91.94           N  
ATOM   1722  CA  PRO A 244     -11.321  -7.471 -23.746  1.00 91.94           C  
ATOM   1723  C   PRO A 244     -12.682  -7.150 -23.116  1.00 91.94           C  
ATOM   1724  CB  PRO A 244     -10.811  -8.849 -23.315  1.00 91.94           C  
ATOM   1725  O   PRO A 244     -12.764  -6.536 -22.058  1.00 91.94           O  
ATOM   1726  CG  PRO A 244      -9.997  -8.516 -22.070  1.00 91.94           C  
ATOM   1727  CD  PRO A 244      -9.340  -7.201 -22.440  1.00 91.94           C  
ATOM   1728  N   LEU A 245     -13.775  -7.633 -23.713  1.00 93.38           N  
ATOM   1729  CA  LEU A 245     -15.143  -7.296 -23.289  1.00 93.38           C  
ATOM   1730  C   LEU A 245     -15.413  -7.506 -21.783  1.00 93.38           C  
ATOM   1731  CB  LEU A 245     -16.121  -8.116 -24.151  1.00 93.38           C  
ATOM   1732  O   LEU A 245     -16.142  -6.724 -21.176  1.00 93.38           O  
ATOM   1733  CG  LEU A 245     -17.612  -7.827 -23.886  1.00 93.38           C  
ATOM   1734  CD1 LEU A 245     -17.992  -6.380 -24.203  1.00 93.38           C  
ATOM   1735  CD2 LEU A 245     -18.475  -8.757 -24.738  1.00 93.38           C  
ATOM   1736  N   TRP A 246     -14.811  -8.524 -21.157  1.00 92.75           N  
ATOM   1737  CA  TRP A 246     -15.005  -8.797 -19.729  1.00 92.75           C  
ATOM   1738  C   TRP A 246     -14.522  -7.654 -18.824  1.00 92.75           C  
ATOM   1739  CB  TRP A 246     -14.337 -10.126 -19.352  1.00 92.75           C  
ATOM   1740  O   TRP A 246     -15.086  -7.472 -17.741  1.00 92.75           O  
ATOM   1741  CG  TRP A 246     -12.837 -10.133 -19.334  1.00 92.75           C  
ATOM   1742  CD1 TRP A 246     -12.032 -10.675 -20.276  1.00 92.75           C  
ATOM   1743  CD2 TRP A 246     -11.943  -9.606 -18.302  1.00 92.75           C  
ATOM   1744  CE2 TRP A 246     -10.596  -9.813 -18.723  1.00 92.75           C  
ATOM   1745  CE3 TRP A 246     -12.135  -8.973 -17.054  1.00 92.75           C  
ATOM   1746  NE1 TRP A 246     -10.712 -10.523 -19.896  1.00 92.75           N  
ATOM   1747  CH2 TRP A 246      -9.728  -8.724 -16.751  1.00 92.75           C  
ATOM   1748  CZ2 TRP A 246      -9.497  -9.366 -17.978  1.00 92.75           C  
ATOM   1749  CZ3 TRP A 246     -11.041  -8.531 -16.289  1.00 92.75           C  
ATOM   1750  N   THR A 247     -13.530  -6.858 -19.249  1.00 92.62           N  
ATOM   1751  CA  THR A 247     -13.025  -5.736 -18.444  1.00 92.62           C  
ATOM   1752  C   THR A 247     -14.065  -4.630 -18.374  1.00 92.62           C  
ATOM   1753  CB  THR A 247     -11.698  -5.155 -18.958  1.00 92.62           C  
ATOM   1754  O   THR A 247     -14.421  -4.175 -17.289  1.00 92.62           O  
ATOM   1755  CG2 THR A 247     -10.576  -6.179 -18.999  1.00 92.62           C  
ATOM   1756  OG1 THR A 247     -11.834  -4.629 -20.250  1.00 92.62           O  
ATOM   1757  N   TRP A 248     -14.639  -4.277 -19.524  1.00 93.38           N  
ATOM   1758  CA  TRP A 248     -15.725  -3.312 -19.643  1.00 93.38           C  
ATOM   1759  C   TRP A 248     -16.973  -3.765 -18.893  1.00 93.38           C  
ATOM   1760  CB  TRP A 248     -16.033  -3.089 -21.123  1.00 93.38           C  
ATOM   1761  O   TRP A 248     -17.548  -2.980 -18.145  1.00 93.38           O  
ATOM   1762  CG  TRP A 248     -14.899  -2.480 -21.880  1.00 93.38           C  
ATOM   1763  CD1 TRP A 248     -14.050  -3.132 -22.706  1.00 93.38           C  
ATOM   1764  CD2 TRP A 248     -14.433  -1.099 -21.832  1.00 93.38           C  
ATOM   1765  CE2 TRP A 248     -13.296  -0.980 -22.686  1.00 93.38           C  
ATOM   1766  CE3 TRP A 248     -14.848   0.057 -21.134  1.00 93.38           C  
ATOM   1767  NE1 TRP A 248     -13.114  -2.248 -23.199  1.00 93.38           N  
ATOM   1768  CH2 TRP A 248     -13.051   1.367 -22.145  1.00 93.38           C  
ATOM   1769  CZ2 TRP A 248     -12.611   0.232 -22.848  1.00 93.38           C  
ATOM   1770  CZ3 TRP A 248     -14.165   1.279 -21.289  1.00 93.38           C  
ATOM   1771  N   LEU A 249     -17.363  -5.037 -19.026  1.00 95.50           N  
ATOM   1772  CA  LEU A 249     -18.499  -5.591 -18.283  1.00 95.50           C  
ATOM   1773  C   LEU A 249     -18.275  -5.531 -16.767  1.00 95.50           C  
ATOM   1774  CB  LEU A 249     -18.767  -7.038 -18.731  1.00 95.50           C  
ATOM   1775  O   LEU A 249     -19.199  -5.191 -16.032  1.00 95.50           O  
ATOM   1776  CG  LEU A 249     -19.306  -7.187 -20.166  1.00 95.50           C  
ATOM   1777  CD1 LEU A 249     -19.451  -8.674 -20.493  1.00 95.50           C  
ATOM   1778  CD2 LEU A 249     -20.667  -6.516 -20.358  1.00 95.50           C  
ATOM   1779  N   SER A 250     -17.052  -5.796 -16.299  1.00 93.75           N  
ATOM   1780  CA  SER A 250     -16.694  -5.687 -14.879  1.00 93.75           C  
ATOM   1781  C   SER A 250     -16.790  -4.239 -14.385  1.00 93.75           C  
ATOM   1782  CB  SER A 250     -15.288  -6.242 -14.639  1.00 93.75           C  
ATOM   1783  O   SER A 250     -17.423  -3.979 -13.363  1.00 93.75           O  
ATOM   1784  OG  SER A 250     -15.222  -7.605 -15.008  1.00 93.75           O  
ATOM   1785  N   LEU A 251     -16.262  -3.278 -15.153  1.00 93.75           N  
ATOM   1786  CA  LEU A 251     -16.350  -1.849 -14.832  1.00 93.75           C  
ATOM   1787  C   LEU A 251     -17.791  -1.327 -14.839  1.00 93.75           C  
ATOM   1788  CB  LEU A 251     -15.508  -1.050 -15.842  1.00 93.75           C  
ATOM   1789  O   LEU A 251     -18.156  -0.515 -13.991  1.00 93.75           O  
ATOM   1790  CG  LEU A 251     -13.991  -1.228 -15.687  1.00 93.75           C  
ATOM   1791  CD1 LEU A 251     -13.271  -0.497 -16.820  1.00 93.75           C  
ATOM   1792  CD2 LEU A 251     -13.492  -0.672 -14.355  1.00 93.75           C  
ATOM   1793  N   VAL A 252     -18.624  -1.807 -15.765  1.00 96.19           N  
ATOM   1794  CA  VAL A 252     -20.058  -1.494 -15.796  1.00 96.19           C  
ATOM   1795  C   VAL A 252     -20.775  -2.129 -14.607  1.00 96.19           C  
ATOM   1796  CB  VAL A 252     -20.686  -1.922 -17.137  1.00 96.19           C  
ATOM   1797  O   VAL A 252     -21.654  -1.493 -14.037  1.00 96.19           O  
ATOM   1798  CG1 VAL A 252     -22.219  -1.831 -17.137  1.00 96.19           C  
ATOM   1799  CG2 VAL A 252     -20.190  -1.017 -18.272  1.00 96.19           C  
ATOM   1800  N   ALA A 253     -20.397  -3.341 -14.189  1.00 95.88           N  
ATOM   1801  CA  ALA A 253     -20.982  -4.014 -13.031  1.00 95.88           C  
ATOM   1802  C   ALA A 253     -20.657  -3.307 -11.703  1.00 95.88           C  
ATOM   1803  CB  ALA A 253     -20.522  -5.477 -13.016  1.00 95.88           C  
ATOM   1804  O   ALA A 253     -21.510  -3.267 -10.814  1.00 95.88           O  
ATOM   1805  N   PHE A 254     -19.464  -2.714 -11.572  1.00 95.25           N  
ATOM   1806  CA  PHE A 254     -18.993  -2.054 -10.350  1.00 95.25           C  
ATOM   1807  C   PHE A 254     -20.023  -1.126  -9.672  1.00 95.25           C  
ATOM   1808  CB  PHE A 254     -17.679  -1.307 -10.623  1.00 95.25           C  
ATOM   1809  O   PHE A 254     -20.323  -1.363  -8.499  1.00 95.25           O  
ATOM   1810  CG  PHE A 254     -17.270  -0.397  -9.481  1.00 95.25           C  
ATOM   1811  CD1 PHE A 254     -17.261   1.002  -9.640  1.00 95.25           C  
ATOM   1812  CD2 PHE A 254     -16.965  -0.956  -8.230  1.00 95.25           C  
ATOM   1813  CE1 PHE A 254     -16.930   1.833  -8.555  1.00 95.25           C  
ATOM   1814  CE2 PHE A 254     -16.617  -0.130  -7.149  1.00 95.25           C  
ATOM   1815  CZ  PHE A 254     -16.605   1.267  -7.309  1.00 95.25           C  
ATOM   1816  N   PRO A 255     -20.612  -0.105 -10.333  1.00 95.62           N  
ATOM   1817  CA  PRO A 255     -21.583   0.781  -9.686  1.00 95.62           C  
ATOM   1818  C   PRO A 255     -22.819   0.039  -9.161  1.00 95.62           C  
ATOM   1819  CB  PRO A 255     -21.958   1.826 -10.746  1.00 95.62           C  
ATOM   1820  O   PRO A 255     -23.338   0.402  -8.105  1.00 95.62           O  
ATOM   1821  CG  PRO A 255     -21.628   1.140 -12.070  1.00 95.62           C  
ATOM   1822  CD  PRO A 255     -20.389   0.332 -11.703  1.00 95.62           C  
ATOM   1823  N   PHE A 256     -23.271  -1.019  -9.841  1.00 96.81           N  
ATOM   1824  CA  PHE A 256     -24.417  -1.817  -9.396  1.00 96.81           C  
ATOM   1825  C   PHE A 256     -24.068  -2.678  -8.180  1.00 96.81           C  
ATOM   1826  CB  PHE A 256     -24.938  -2.691 -10.544  1.00 96.81           C  
ATOM   1827  O   PHE A 256     -24.838  -2.723  -7.220  1.00 96.81           O  
ATOM   1828  CG  PHE A 256     -25.317  -1.917 -11.790  1.00 96.81           C  
ATOM   1829  CD1 PHE A 256     -26.529  -1.206 -11.852  1.00 96.81           C  
ATOM   1830  CD2 PHE A 256     -24.448  -1.901 -12.891  1.00 96.81           C  
ATOM   1831  CE1 PHE A 256     -26.863  -0.482 -13.011  1.00 96.81           C  
ATOM   1832  CE2 PHE A 256     -24.775  -1.173 -14.047  1.00 96.81           C  
ATOM   1833  CZ  PHE A 256     -25.984  -0.462 -14.108  1.00 96.81           C  
ATOM   1834  N   VAL A 257     -22.894  -3.316  -8.180  1.00 95.62           N  
ATOM   1835  CA  VAL A 257     -22.424  -4.131  -7.048  1.00 95.62           C  
ATOM   1836  C   VAL A 257     -22.129  -3.248  -5.831  1.00 95.62           C  
ATOM   1837  CB  VAL A 257     -21.198  -4.979  -7.438  1.00 95.62           C  
ATOM   1838  O   VAL A 257     -22.534  -3.585  -4.719  1.00 95.62           O  
ATOM   1839  CG1 VAL A 257     -20.780  -5.911  -6.295  1.00 95.62           C  
ATOM   1840  CG2 VAL A 257     -21.493  -5.903  -8.629  1.00 95.62           C  
ATOM   1841  N   ALA A 258     -21.529  -2.073  -6.033  1.00 92.69           N  
ATOM   1842  CA  ALA A 258     -21.291  -1.093  -4.976  1.00 92.69           C  
ATOM   1843  C   ALA A 258     -22.603  -0.525  -4.404  1.00 92.69           C  
ATOM   1844  CB  ALA A 258     -20.393   0.014  -5.538  1.00 92.69           C  
ATOM   1845  O   ALA A 258     -22.725  -0.339  -3.190  1.00 92.69           O  
ATOM   1846  N   ALA A 259     -23.615  -0.288  -5.247  1.00 92.56           N  
ATOM   1847  CA  ALA A 259     -24.946   0.114  -4.794  1.00 92.56           C  
ATOM   1848  C   ALA A 259     -25.640  -1.002  -3.997  1.00 92.56           C  
ATOM   1849  CB  ALA A 259     -25.782   0.543  -6.004  1.00 92.56           C  
ATOM   1850  O   ALA A 259     -26.255  -0.724  -2.965  1.00 92.56           O  
ATOM   1851  N   ALA A 260     -25.503  -2.260  -4.429  1.00 93.69           N  
ATOM   1852  CA  ALA A 260     -26.008  -3.421  -3.701  1.00 93.69           C  
ATOM   1853  C   ALA A 260     -25.318  -3.575  -2.337  1.00 93.69           C  
ATOM   1854  CB  ALA A 260     -25.845  -4.671  -4.574  1.00 93.69           C  
ATOM   1855  O   ALA A 260     -26.004  -3.741  -1.328  1.00 93.69           O  
ATOM   1856  N   PHE A 261     -23.988  -3.433  -2.284  1.00 91.94           N  
ATOM   1857  CA  PHE A 261     -23.217  -3.381  -1.040  1.00 91.94           C  
ATOM   1858  C   PHE A 261     -23.767  -2.299  -0.105  1.00 91.94           C  
ATOM   1859  CB  PHE A 261     -21.734  -3.127  -1.358  1.00 91.94           C  
ATOM   1860  O   PHE A 261     -24.173  -2.592   1.018  1.00 91.94           O  
ATOM   1861  CG  PHE A 261     -20.890  -2.845  -0.132  1.00 91.94           C  
ATOM   1862  CD1 PHE A 261     -20.326  -1.569   0.058  1.00 91.94           C  
ATOM   1863  CD2 PHE A 261     -20.707  -3.841   0.844  1.00 91.94           C  
ATOM   1864  CE1 PHE A 261     -19.578  -1.293   1.216  1.00 91.94           C  
ATOM   1865  CE2 PHE A 261     -19.965  -3.563   2.003  1.00 91.94           C  
ATOM   1866  CZ  PHE A 261     -19.396  -2.293   2.187  1.00 91.94           C  
ATOM   1867  N   TYR A 262     -23.884  -1.060  -0.591  1.00 91.00           N  
ATOM   1868  CA  TYR A 262     -24.409   0.047   0.205  1.00 91.00           C  
ATOM   1869  C   TYR A 262     -25.837  -0.210   0.714  1.00 91.00           C  
ATOM   1870  CB  TYR A 262     -24.357   1.332  -0.629  1.00 91.00           C  
ATOM   1871  O   TYR A 262     -26.155   0.114   1.860  1.00 91.00           O  
ATOM   1872  CG  TYR A 262     -24.929   2.529   0.103  1.00 91.00           C  
ATOM   1873  CD1 TYR A 262     -26.204   3.024  -0.233  1.00 91.00           C  
ATOM   1874  CD2 TYR A 262     -24.199   3.113   1.155  1.00 91.00           C  
ATOM   1875  CE1 TYR A 262     -26.749   4.107   0.484  1.00 91.00           C  
ATOM   1876  CE2 TYR A 262     -24.738   4.196   1.874  1.00 91.00           C  
ATOM   1877  OH  TYR A 262     -26.555   5.722   2.243  1.00 91.00           O  
ATOM   1878  CZ  TYR A 262     -26.018   4.689   1.540  1.00 91.00           C  
ATOM   1879  N   ALA A 263     -26.705  -0.804  -0.109  1.00 91.06           N  
ATOM   1880  CA  ALA A 263     -28.070  -1.139   0.282  1.00 91.06           C  
ATOM   1881  C   ALA A 263     -28.114  -2.202   1.394  1.00 91.06           C  
ATOM   1882  CB  ALA A 263     -28.843  -1.583  -0.965  1.00 91.06           C  
ATOM   1883  O   ALA A 263     -28.891  -2.050   2.341  1.00 91.06           O  
ATOM   1884  N   VAL A 264     -27.270  -3.237   1.310  1.00 91.12           N  
ATOM   1885  CA  VAL A 264     -27.149  -4.290   2.332  1.00 91.12           C  
ATOM   1886  C   VAL A 264     -26.624  -3.721   3.646  1.00 91.12           C  
ATOM   1887  CB  VAL A 264     -26.277  -5.455   1.815  1.00 91.12           C  
ATOM   1888  O   VAL A 264     -27.262  -3.909   4.682  1.00 91.12           O  
ATOM   1889  CG1 VAL A 264     -25.865  -6.442   2.916  1.00 91.12           C  
ATOM   1890  CG2 VAL A 264     -27.077  -6.245   0.769  1.00 91.12           C  
ATOM   1891  N   GLU A 265     -25.546  -2.941   3.601  1.00 89.44           N  
ATOM   1892  CA  GLU A 265     -24.953  -2.301   4.781  1.00 89.44           C  
ATOM   1893  C   GLU A 265     -25.935  -1.329   5.450  1.00 89.44           C  
ATOM   1894  CB  GLU A 265     -23.696  -1.535   4.349  1.00 89.44           C  
ATOM   1895  O   GLU A 265     -26.110  -1.329   6.669  1.00 89.44           O  
ATOM   1896  CG  GLU A 265     -22.553  -2.445   3.877  1.00 89.44           C  
ATOM   1897  CD  GLU A 265     -21.924  -3.272   4.998  1.00 89.44           C  
ATOM   1898  OE1 GLU A 265     -21.516  -4.421   4.745  1.00 89.44           O  
ATOM   1899  OE2 GLU A 265     -21.770  -2.724   6.107  1.00 89.44           O  
ATOM   1900  N   ARG A 266     -26.654  -0.526   4.654  1.00 89.00           N  
ATOM   1901  CA  ARG A 266     -27.673   0.409   5.156  1.00 89.00           C  
ATOM   1902  C   ARG A 266     -28.855  -0.312   5.786  1.00 89.00           C  
ATOM   1903  CB  ARG A 266     -28.115   1.324   4.008  1.00 89.00           C  
ATOM   1904  O   ARG A 266     -29.412   0.180   6.768  1.00 89.00           O  
ATOM   1905  CG  ARG A 266     -29.119   2.395   4.453  1.00 89.00           C  
ATOM   1906  CD  ARG A 266     -29.500   3.254   3.247  1.00 89.00           C  
ATOM   1907  NE  ARG A 266     -30.518   4.265   3.594  1.00 89.00           N  
ATOM   1908  NH1 ARG A 266     -30.984   4.900   1.439  1.00 89.00           N  
ATOM   1909  NH2 ARG A 266     -31.993   5.945   3.117  1.00 89.00           N  
ATOM   1910  CZ  ARG A 266     -31.160   5.025   2.722  1.00 89.00           C  
ATOM   1911  N   ARG A 267     -29.270  -1.444   5.220  1.00 87.81           N  
ATOM   1912  CA  ARG A 267     -30.336  -2.270   5.786  1.00 87.81           C  
ATOM   1913  C   ARG A 267     -29.894  -2.894   7.110  1.00 87.81           C  
ATOM   1914  CB  ARG A 267     -30.764  -3.308   4.745  1.00 87.81           C  
ATOM   1915  O   ARG A 267     -30.642  -2.806   8.077  1.00 87.81           O  
ATOM   1916  CG  ARG A 267     -31.912  -4.164   5.276  1.00 87.81           C  
ATOM   1917  CD  ARG A 267     -32.440  -5.094   4.189  1.00 87.81           C  
ATOM   1918  NE  ARG A 267     -33.533  -5.906   4.731  1.00 87.81           N  
ATOM   1919  NH1 ARG A 267     -34.215  -6.902   2.775  1.00 87.81           N  
ATOM   1920  NH2 ARG A 267     -35.267  -7.348   4.703  1.00 87.81           N  
ATOM   1921  CZ  ARG A 267     -34.331  -6.713   4.063  1.00 87.81           C  
ATOM   1922  N   ALA A 268     -28.680  -3.438   7.172  1.00 86.19           N  
ATOM   1923  CA  ALA A 268     -28.115  -3.995   8.398  1.00 86.19           C  
ATOM   1924  C   ALA A 268     -27.995  -2.940   9.515  1.00 86.19           C  
ATOM   1925  CB  ALA A 268     -26.769  -4.645   8.054  1.00 86.19           C  
ATOM   1926  O   ALA A 268     -28.431  -3.202  10.634  1.00 86.19           O  
ATOM   1927  N   ASP A 269     -27.508  -1.731   9.206  1.00 85.00           N  
ATOM   1928  CA  ASP A 269     -27.396  -0.618  10.172  1.00 85.00           C  
ATOM   1929  C   ASP A 269     -28.778  -0.181  10.700  1.00 85.00           C  
ATOM   1930  CB  ASP A 269     -26.659   0.558   9.490  1.00 85.00           C  
ATOM   1931  O   ASP A 269     -28.948   0.068  11.892  1.00 85.00           O  
ATOM   1932  CG  ASP A 269     -25.924   1.556  10.416  1.00 85.00           C  
ATOM   1933  OD1 ASP A 269     -25.466   1.191  11.519  1.00 85.00           O  
ATOM   1934  OD2 ASP A 269     -25.670   2.704   9.971  1.00 85.00           O  
ATOM   1935  N   ARG A 270     -29.803  -0.142   9.832  1.00 84.88           N  
ATOM   1936  CA  ARG A 270     -31.190   0.202  10.213  1.00 84.88           C  
ATOM   1937  C   ARG A 270     -31.856  -0.840  11.100  1.00 84.88           C  
ATOM   1938  CB  ARG A 270     -32.049   0.387   8.960  1.00 84.88           C  
ATOM   1939  O   ARG A 270     -32.647  -0.483  11.965  1.00 84.88           O  
ATOM   1940  CG  ARG A 270     -31.840   1.766   8.340  1.00 84.88           C  
ATOM   1941  CD  ARG A 270     -32.649   1.849   7.047  1.00 84.88           C  
ATOM   1942  NE  ARG A 270     -32.749   3.241   6.580  1.00 84.88           N  
ATOM   1943  NH1 ARG A 270     -34.010   2.817   4.709  1.00 84.88           N  
ATOM   1944  NH2 ARG A 270     -33.647   4.924   5.361  1.00 84.88           N  
ATOM   1945  CZ  ARG A 270     -33.460   3.649   5.549  1.00 84.88           C  
ATOM   1946  N   GLU A 271     -31.560  -2.110  10.868  1.00 84.81           N  
ATOM   1947  CA  GLU A 271     -32.110  -3.231  11.634  1.00 84.81           C  
ATOM   1948  C   GLU A 271     -31.351  -3.464  12.956  1.00 84.81           C  
ATOM   1949  CB  GLU A 271     -32.131  -4.477  10.734  1.00 84.81           C  
ATOM   1950  O   GLU A 271     -31.629  -4.431  13.660  1.00 84.81           O  
ATOM   1951  CG  GLU A 271     -33.155  -4.374   9.578  1.00 84.81           C  
ATOM   1952  CD  GLU A 271     -33.014  -5.520   8.562  1.00 84.81           C  
ATOM   1953  OE1 GLU A 271     -33.708  -5.539   7.514  1.00 84.81           O  
ATOM   1954  OE2 GLU A 271     -32.145  -6.391   8.778  1.00 84.81           O  
ATOM   1955  N   GLY A 272     -30.381  -2.604  13.301  1.00 74.12           N  
ATOM   1956  CA  GLY A 272     -29.559  -2.751  14.504  1.00 74.12           C  
ATOM   1957  C   GLY A 272     -28.604  -3.946  14.452  1.00 74.12           C  
ATOM   1958  O   GLY A 272     -28.060  -4.344  15.483  1.00 74.12           O  
ATOM   1959  N   ARG A 273     -28.403  -4.526  13.260  1.00 79.25           N  
ATOM   1960  CA  ARG A 273     -27.370  -5.531  13.005  1.00 79.25           C  
ATOM   1961  C   ARG A 273     -26.009  -4.843  12.915  1.00 79.25           C  
ATOM   1962  CB  ARG A 273     -27.721  -6.367  11.755  1.00 79.25           C  
ATOM   1963  O   ARG A 273     -25.885  -3.631  13.065  1.00 79.25           O  
ATOM   1964  CG  ARG A 273     -29.022  -7.162  11.953  1.00 79.25           C  
ATOM   1965  CD  ARG A 273     -29.232  -8.242  10.884  1.00 79.25           C  
ATOM   1966  NE  ARG A 273     -29.816  -7.732   9.627  1.00 79.25           N  
ATOM   1967  NH1 ARG A 273     -29.088  -9.414   8.238  1.00 79.25           N  
ATOM   1968  NH2 ARG A 273     -30.409  -7.828   7.434  1.00 79.25           N  
ATOM   1969  CZ  ARG A 273     -29.762  -8.319   8.445  1.00 79.25           C  
ATOM   1970  N   THR A 274     -24.974  -5.640  12.700  1.00 72.69           N  
ATOM   1971  CA  THR A 274     -23.576  -5.220  12.770  1.00 72.69           C  
ATOM   1972  C   THR A 274     -22.967  -5.185  11.367  1.00 72.69           C  
ATOM   1973  CB  THR A 274     -22.841  -6.145  13.738  1.00 72.69           C  
ATOM   1974  O   THR A 274     -22.278  -6.136  10.995  1.00 72.69           O  
ATOM   1975  CG2 THR A 274     -23.411  -5.934  15.145  1.00 72.69           C  
ATOM   1976  OG1 THR A 274     -23.042  -7.502  13.415  1.00 72.69           O  
ATOM   1977  N   PRO A 275     -23.265  -4.136  10.569  1.00 78.62           N  
ATOM   1978  CA  PRO A 275     -22.775  -3.981   9.198  1.00 78.62           C  
ATOM   1979  C   PRO A 275     -21.252  -4.016   9.156  1.00 78.62           C  
ATOM   1980  CB  PRO A 275     -23.298  -2.617   8.722  1.00 78.62           C  
ATOM   1981  O   PRO A 275     -20.605  -3.534  10.094  1.00 78.62           O  
ATOM   1982  CG  PRO A 275     -23.568  -1.855  10.004  1.00 78.62           C  
ATOM   1983  CD  PRO A 275     -24.016  -2.946  10.946  1.00 78.62           C  
ATOM   1984  N   LEU A 276     -20.677  -4.538   8.071  1.00 76.75           N  
ATOM   1985  CA  LEU A 276     -19.234  -4.567   7.859  1.00 76.75           C  
ATOM   1986  C   LEU A 276     -18.639  -3.154   7.906  1.00 76.75           C  
ATOM   1987  CB  LEU A 276     -18.957  -5.226   6.498  1.00 76.75           C  
ATOM   1988  O   LEU A 276     -17.662  -2.923   8.627  1.00 76.75           O  
ATOM   1989  CG  LEU A 276     -17.483  -5.571   6.287  1.00 76.75           C  
ATOM   1990  CD1 LEU A 276     -17.052  -6.716   7.203  1.00 76.75           C  
ATOM   1991  CD2 LEU A 276     -17.227  -5.970   4.840  1.00 76.75           C  
ATOM   1992  N   VAL A 277     -19.278  -2.222   7.198  1.00 81.06           N  
ATOM   1993  CA  VAL A 277     -18.966  -0.797   7.107  1.00 81.06           C  
ATOM   1994  C   VAL A 277     -20.244  -0.002   7.420  1.00 81.06           C  
ATOM   1995  CB  VAL A 277     -18.396  -0.438   5.721  1.00 81.06           C  
ATOM   1996  O   VAL A 277     -20.979   0.381   6.509  1.00 81.06           O  
ATOM   1997  CG1 VAL A 277     -18.018   1.048   5.686  1.00 81.06           C  
ATOM   1998  CG2 VAL A 277     -17.142  -1.263   5.398  1.00 81.06           C  
ATOM   1999  N   PRO A 278     -20.513   0.293   8.709  1.00 78.00           N  
ATOM   2000  CA  PRO A 278     -21.715   1.005   9.120  1.00 78.00           C  
ATOM   2001  C   PRO A 278     -21.829   2.350   8.395  1.00 78.00           C  
ATOM   2002  CB  PRO A 278     -21.615   1.194  10.641  1.00 78.00           C  
ATOM   2003  O   PRO A 278     -20.955   3.205   8.580  1.00 78.00           O  
ATOM   2004  CG  PRO A 278     -20.495   0.260  11.102  1.00 78.00           C  
ATOM   2005  CD  PRO A 278     -19.690  -0.058   9.847  1.00 78.00           C  
ATOM   2006  N   PRO A 279     -22.904   2.606   7.625  1.00 83.12           N  
ATOM   2007  CA  PRO A 279     -23.115   3.901   6.990  1.00 83.12           C  
ATOM   2008  C   PRO A 279     -23.142   5.060   7.993  1.00 83.12           C  
ATOM   2009  CB  PRO A 279     -24.410   3.766   6.193  1.00 83.12           C  
ATOM   2010  O   PRO A 279     -22.705   6.166   7.672  1.00 83.12           O  
ATOM   2011  CG  PRO A 279     -24.392   2.284   5.827  1.00 83.12           C  
ATOM   2012  CD  PRO A 279     -23.873   1.650   7.113  1.00 83.12           C  
ATOM   2013  N   SER A 280     -23.561   4.788   9.235  1.00 81.00           N  
ATOM   2014  CA  SER A 280     -23.456   5.710  10.369  1.00 81.00           C  
ATOM   2015  C   SER A 280     -22.031   6.210  10.657  1.00 81.00           C  
ATOM   2016  CB  SER A 280     -24.062   5.062  11.625  1.00 81.00           C  
ATOM   2017  O   SER A 280     -21.878   7.327  11.145  1.00 81.00           O  
ATOM   2018  OG  SER A 280     -23.522   3.780  11.923  1.00 81.00           O  
ATOM   2019  N   LEU A 281     -20.973   5.461  10.317  1.00 81.31           N  
ATOM   2020  CA  LEU A 281     -19.595   5.952  10.438  1.00 81.31           C  
ATOM   2021  C   LEU A 281     -19.287   7.060   9.424  1.00 81.31           C  
ATOM   2022  CB  LEU A 281     -18.581   4.804  10.292  1.00 81.31           C  
ATOM   2023  O   LEU A 281     -18.571   7.997   9.764  1.00 81.31           O  
ATOM   2024  CG  LEU A 281     -18.480   3.830  11.475  1.00 81.31           C  
ATOM   2025  CD1 LEU A 281     -17.417   2.776  11.166  1.00 81.31           C  
ATOM   2026  CD2 LEU A 281     -18.059   4.527  12.774  1.00 81.31           C  
ATOM   2027  N   PHE A 282     -19.853   7.021   8.214  1.00 84.12           N  
ATOM   2028  CA  PHE A 282     -19.660   8.091   7.223  1.00 84.12           C  
ATOM   2029  C   PHE A 282     -20.378   9.397   7.593  1.00 84.12           C  
ATOM   2030  CB  PHE A 282     -20.094   7.626   5.830  1.00 84.12           C  
ATOM   2031  O   PHE A 282     -20.104  10.438   6.989  1.00 84.12           O  
ATOM   2032  CG  PHE A 282     -19.266   6.495   5.261  1.00 84.12           C  
ATOM   2033  CD1 PHE A 282     -17.958   6.726   4.798  1.00 84.12           C  
ATOM   2034  CD2 PHE A 282     -19.827   5.216   5.141  1.00 84.12           C  
ATOM   2035  CE1 PHE A 282     -17.222   5.673   4.225  1.00 84.12           C  
ATOM   2036  CE2 PHE A 282     -19.098   4.167   4.564  1.00 84.12           C  
ATOM   2037  CZ  PHE A 282     -17.786   4.391   4.115  1.00 84.12           C  
ATOM   2038  N   ALA A 283     -21.264   9.367   8.596  1.00 84.19           N  
ATOM   2039  CA  ALA A 283     -21.805  10.578   9.203  1.00 84.19           C  
ATOM   2040  C   ALA A 283     -20.745  11.332  10.031  1.00 84.19           C  
ATOM   2041  CB  ALA A 283     -23.031  10.214  10.047  1.00 84.19           C  
ATOM   2042  O   ALA A 283     -20.858  12.548  10.198  1.00 84.19           O  
ATOM   2043  N   LEU A 284     -19.692  10.644  10.500  1.00 84.19           N  
ATOM   2044  CA  LEU A 284     -18.553  11.284  11.156  1.00 84.19           C  
ATOM   2045  C   LEU A 284     -17.804  12.142  10.137  1.00 84.19           C  
ATOM   2046  CB  LEU A 284     -17.612  10.262  11.816  1.00 84.19           C  
ATOM   2047  O   LEU A 284     -17.292  11.670   9.115  1.00 84.19           O  
ATOM   2048  CG  LEU A 284     -18.267   9.367  12.882  1.00 84.19           C  
ATOM   2049  CD1 LEU A 284     -17.260   8.318  13.354  1.00 84.19           C  
ATOM   2050  CD2 LEU A 284     -18.735  10.174  14.095  1.00 84.19           C  
ATOM   2051  N   THR A 285     -17.737  13.438  10.426  1.00 85.25           N  
ATOM   2052  CA  THR A 285     -17.149  14.410   9.505  1.00 85.25           C  
ATOM   2053  C   THR A 285     -15.645  14.187   9.365  1.00 85.25           C  
ATOM   2054  CB  THR A 285     -17.481  15.833   9.964  1.00 85.25           C  
ATOM   2055  O   THR A 285     -15.113  14.336   8.263  1.00 85.25           O  
ATOM   2056  CG2 THR A 285     -16.827  16.906   9.099  1.00 85.25           C  
ATOM   2057  OG1 THR A 285     -18.865  16.041   9.815  1.00 85.25           O  
ATOM   2058  N   SER A 286     -14.980  13.784  10.449  1.00 85.12           N  
ATOM   2059  CA  SER A 286     -13.561  13.418  10.470  1.00 85.12           C  
ATOM   2060  C   SER A 286     -13.233  12.231   9.554  1.00 85.12           C  
ATOM   2061  CB  SER A 286     -13.165  13.115  11.913  1.00 85.12           C  
ATOM   2062  O   SER A 286     -12.370  12.365   8.684  1.00 85.12           O  
ATOM   2063  OG  SER A 286     -13.952  12.052  12.409  1.00 85.12           O  
ATOM   2064  N   LEU A 287     -13.982  11.125   9.659  1.00 85.81           N  
ATOM   2065  CA  LEU A 287     -13.821   9.943   8.807  1.00 85.81           C  
ATOM   2066  C   LEU A 287     -14.025  10.307   7.336  1.00 85.81           C  
ATOM   2067  CB  LEU A 287     -14.796   8.830   9.245  1.00 85.81           C  
ATOM   2068  O   LEU A 287     -13.146  10.066   6.515  1.00 85.81           O  
ATOM   2069  CG  LEU A 287     -14.664   7.531   8.419  1.00 85.81           C  
ATOM   2070  CD1 LEU A 287     -13.313   6.858   8.609  1.00 85.81           C  
ATOM   2071  CD2 LEU A 287     -15.726   6.521   8.814  1.00 85.81           C  
ATOM   2072  N   ARG A 288     -15.149  10.952   6.998  1.00 89.12           N  
ATOM   2073  CA  ARG A 288     -15.462  11.322   5.610  1.00 89.12           C  
ATOM   2074  C   ARG A 288     -14.396  12.236   4.999  1.00 89.12           C  
ATOM   2075  CB  ARG A 288     -16.860  11.951   5.568  1.00 89.12           C  
ATOM   2076  O   ARG A 288     -13.944  11.985   3.887  1.00 89.12           O  
ATOM   2077  CG  ARG A 288     -17.309  12.275   4.133  1.00 89.12           C  
ATOM   2078  CD  ARG A 288     -18.725  12.859   4.110  1.00 89.12           C  
ATOM   2079  NE  ARG A 288     -18.798  14.158   4.809  1.00 89.12           N  
ATOM   2080  NH1 ARG A 288     -21.072  14.429   4.675  1.00 89.12           N  
ATOM   2081  NH2 ARG A 288     -19.856  15.918   5.801  1.00 89.12           N  
ATOM   2082  CZ  ARG A 288     -19.903  14.829   5.085  1.00 89.12           C  
ATOM   2083  N   ARG A 289     -13.979  13.291   5.710  1.00 87.88           N  
ATOM   2084  CA  ARG A 289     -12.940  14.221   5.223  1.00 87.88           C  
ATOM   2085  C   ARG A 289     -11.580  13.541   5.108  1.00 87.88           C  
ATOM   2086  CB  ARG A 289     -12.830  15.447   6.141  1.00 87.88           C  
ATOM   2087  O   ARG A 289     -10.865  13.785   4.144  1.00 87.88           O  
ATOM   2088  CG  ARG A 289     -14.022  16.402   5.992  1.00 87.88           C  
ATOM   2089  CD  ARG A 289     -13.855  17.597   6.937  1.00 87.88           C  
ATOM   2090  NE  ARG A 289     -15.009  18.515   6.864  1.00 87.88           N  
ATOM   2091  NH1 ARG A 289     -14.412  19.884   8.608  1.00 87.88           N  
ATOM   2092  NH2 ARG A 289     -16.387  20.171   7.629  1.00 87.88           N  
ATOM   2093  CZ  ARG A 289     -15.262  19.514   7.696  1.00 87.88           C  
ATOM   2094  N   GLY A 290     -11.234  12.687   6.064  1.00 88.56           N  
ATOM   2095  CA  GLY A 290      -9.983  11.948   6.045  1.00 88.56           C  
ATOM   2096  C   GLY A 290      -9.911  10.924   4.908  1.00 88.56           C  
ATOM   2097  O   GLY A 290      -8.890  10.850   4.231  1.00 88.56           O  
ATOM   2098  N   LEU A 291     -11.001  10.204   4.620  1.00 90.00           N  
ATOM   2099  CA  LEU A 291     -11.072   9.286   3.476  1.00 90.00           C  
ATOM   2100  C   LEU A 291     -10.971  10.024   2.129  1.00 90.00           C  
ATOM   2101  CB  LEU A 291     -12.360   8.448   3.544  1.00 90.00           C  
ATOM   2102  O   LEU A 291     -10.291   9.559   1.219  1.00 90.00           O  
ATOM   2103  CG  LEU A 291     -12.417   7.435   4.702  1.00 90.00           C  
ATOM   2104  CD1 LEU A 291     -13.784   6.755   4.694  1.00 90.00           C  
ATOM   2105  CD2 LEU A 291     -11.349   6.348   4.619  1.00 90.00           C  
ATOM   2106  N   LEU A 292     -11.570  11.214   2.014  1.00 91.19           N  
ATOM   2107  CA  LEU A 292     -11.414  12.065   0.827  1.00 91.19           C  
ATOM   2108  C   LEU A 292      -9.972  12.560   0.625  1.00 91.19           C  
ATOM   2109  CB  LEU A 292     -12.382  13.257   0.921  1.00 91.19           C  
ATOM   2110  O   LEU A 292      -9.595  12.860  -0.501  1.00 91.19           O  
ATOM   2111  CG  LEU A 292     -13.861  12.899   0.696  1.00 91.19           C  
ATOM   2112  CD1 LEU A 292     -14.729  14.111   1.045  1.00 91.19           C  
ATOM   2113  CD2 LEU A 292     -14.146  12.507  -0.755  1.00 91.19           C  
ATOM   2114  N   LEU A 293      -9.169  12.638   1.690  1.00 90.50           N  
ATOM   2115  CA  LEU A 293      -7.748  12.995   1.618  1.00 90.50           C  
ATOM   2116  C   LEU A 293      -6.851  11.793   1.315  1.00 90.50           C  
ATOM   2117  CB  LEU A 293      -7.321  13.643   2.944  1.00 90.50           C  
ATOM   2118  O   LEU A 293      -5.933  11.907   0.507  1.00 90.50           O  
ATOM   2119  CG  LEU A 293      -7.863  15.063   3.123  1.00 90.50           C  
ATOM   2120  CD1 LEU A 293      -7.678  15.506   4.571  1.00 90.50           C  
ATOM   2121  CD2 LEU A 293      -7.105  16.044   2.240  1.00 90.50           C  
ATOM   2122  N   ILE A 294      -7.099  10.643   1.954  1.00 89.81           N  
ATOM   2123  CA  ILE A 294      -6.244   9.457   1.801  1.00 89.81           C  
ATOM   2124  C   ILE A 294      -6.322   8.882   0.381  1.00 89.81           C  
ATOM   2125  CB  ILE A 294      -6.570   8.384   2.871  1.00 89.81           C  
ATOM   2126  O   ILE A 294      -5.340   8.322  -0.098  1.00 89.81           O  
ATOM   2127  CG1 ILE A 294      -5.394   7.408   3.097  1.00 89.81           C  
ATOM   2128  CG2 ILE A 294      -7.803   7.539   2.522  1.00 89.81           C  
ATOM   2129  CD1 ILE A 294      -4.474   7.825   4.239  1.00 89.81           C  
ATOM   2130  N   LEU A 295      -7.469   9.017  -0.293  1.00 92.00           N  
ATOM   2131  CA  LEU A 295      -7.708   8.437  -1.613  1.00 92.00           C  
ATOM   2132  C   LEU A 295      -6.788   9.033  -2.702  1.00 92.00           C  
ATOM   2133  CB  LEU A 295      -9.214   8.515  -1.925  1.00 92.00           C  
ATOM   2134  O   LEU A 295      -5.972   8.279  -3.235  1.00 92.00           O  
ATOM   2135  CG  LEU A 295      -9.615   7.701  -3.171  1.00 92.00           C  
ATOM   2136  CD1 LEU A 295     -10.426   6.473  -2.757  1.00 92.00           C  
ATOM   2137  CD2 LEU A 295     -10.454   8.539  -4.135  1.00 92.00           C  
ATOM   2138  N   PRO A 296      -6.822  10.349  -3.008  1.00 92.44           N  
ATOM   2139  CA  PRO A 296      -5.920  10.942  -3.999  1.00 92.44           C  
ATOM   2140  C   PRO A 296      -4.446  10.839  -3.587  1.00 92.44           C  
ATOM   2141  CB  PRO A 296      -6.364  12.402  -4.140  1.00 92.44           C  
ATOM   2142  O   PRO A 296      -3.594  10.603  -4.441  1.00 92.44           O  
ATOM   2143  CG  PRO A 296      -7.024  12.710  -2.798  1.00 92.44           C  
ATOM   2144  CD  PRO A 296      -7.684  11.383  -2.450  1.00 92.44           C  
ATOM   2145  N   PHE A 297      -4.144  10.941  -2.286  1.00 91.25           N  
ATOM   2146  CA  PHE A 297      -2.787  10.756  -1.773  1.00 91.25           C  
ATOM   2147  C   PHE A 297      -2.236   9.362  -2.106  1.00 91.25           C  
ATOM   2148  CB  PHE A 297      -2.786  10.986  -0.254  1.00 91.25           C  
ATOM   2149  O   PHE A 297      -1.125   9.239  -2.615  1.00 91.25           O  
ATOM   2150  CG  PHE A 297      -1.434  10.743   0.385  1.00 91.25           C  
ATOM   2151  CD1 PHE A 297      -1.089   9.465   0.869  1.00 91.25           C  
ATOM   2152  CD2 PHE A 297      -0.488  11.782   0.426  1.00 91.25           C  
ATOM   2153  CE1 PHE A 297       0.203   9.227   1.373  1.00 91.25           C  
ATOM   2154  CE2 PHE A 297       0.794  11.547   0.948  1.00 91.25           C  
ATOM   2155  CZ  PHE A 297       1.143  10.270   1.421  1.00 91.25           C  
ATOM   2156  N   SER A 298      -3.018   8.313  -1.837  1.00 89.00           N  
ATOM   2157  CA  SER A 298      -2.585   6.921  -2.010  1.00 89.00           C  
ATOM   2158  C   SER A 298      -2.524   6.527  -3.491  1.00 89.00           C  
ATOM   2159  CB  SER A 298      -3.496   5.970  -1.228  1.00 89.00           C  
ATOM   2160  O   SER A 298      -1.544   5.912  -3.905  1.00 89.00           O  
ATOM   2161  OG  SER A 298      -3.570   6.329   0.139  1.00 89.00           O  
ATOM   2162  N   ILE A 299      -3.500   6.957  -4.307  1.00 90.44           N  
ATOM   2163  CA  ILE A 299      -3.467   6.798  -5.776  1.00 90.44           C  
ATOM   2164  C   ILE A 299      -2.194   7.436  -6.338  1.00 90.44           C  
ATOM   2165  CB  ILE A 299      -4.740   7.410  -6.422  1.00 90.44           C  
ATOM   2166  O   ILE A 299      -1.419   6.781  -7.036  1.00 90.44           O  
ATOM   2167  CG1 ILE A 299      -5.973   6.538  -6.103  1.00 90.44           C  
ATOM   2168  CG2 ILE A 299      -4.644   7.579  -7.954  1.00 90.44           C  
ATOM   2169  CD1 ILE A 299      -7.323   7.171  -6.460  1.00 90.44           C  
ATOM   2170  N   GLY A 300      -1.946   8.701  -5.985  1.00 90.88           N  
ATOM   2171  CA  GLY A 300      -0.777   9.435  -6.453  1.00 90.88           C  
ATOM   2172  C   GLY A 300       0.533   8.794  -6.005  1.00 90.88           C  
ATOM   2173  O   GLY A 300       1.456   8.683  -6.803  1.00 90.88           O  
ATOM   2174  N   PHE A 301       0.617   8.342  -4.752  1.00 86.94           N  
ATOM   2175  CA  PHE A 301       1.822   7.725  -4.204  1.00 86.94           C  
ATOM   2176  C   PHE A 301       2.191   6.410  -4.903  1.00 86.94           C  
ATOM   2177  CB  PHE A 301       1.638   7.507  -2.697  1.00 86.94           C  
ATOM   2178  O   PHE A 301       3.332   6.243  -5.331  1.00 86.94           O  
ATOM   2179  CG  PHE A 301       2.840   6.837  -2.073  1.00 86.94           C  
ATOM   2180  CD1 PHE A 301       2.843   5.450  -1.837  1.00 86.94           C  
ATOM   2181  CD2 PHE A 301       4.001   7.589  -1.835  1.00 86.94           C  
ATOM   2182  CE1 PHE A 301       4.013   4.822  -1.379  1.00 86.94           C  
ATOM   2183  CE2 PHE A 301       5.164   6.962  -1.361  1.00 86.94           C  
ATOM   2184  CZ  PHE A 301       5.175   5.577  -1.149  1.00 86.94           C  
ATOM   2185  N   SER A 302       1.241   5.480  -5.041  1.00 82.06           N  
ATOM   2186  CA  SER A 302       1.538   4.179  -5.652  1.00 82.06           C  
ATOM   2187  C   SER A 302       1.802   4.297  -7.150  1.00 82.06           C  
ATOM   2188  CB  SER A 302       0.392   3.206  -5.423  1.00 82.06           C  
ATOM   2189  O   SER A 302       2.730   3.672  -7.659  1.00 82.06           O  
ATOM   2190  OG  SER A 302       0.865   1.886  -5.556  1.00 82.06           O  
ATOM   2191  N   GLY A 303       1.019   5.129  -7.848  1.00 85.44           N  
ATOM   2192  CA  GLY A 303       1.227   5.404  -9.268  1.00 85.44           C  
ATOM   2193  C   GLY A 303       2.594   6.032  -9.534  1.00 85.44           C  
ATOM   2194  O   GLY A 303       3.317   5.574 -10.409  1.00 85.44           O  
ATOM   2195  N   PHE A 304       2.998   7.008  -8.718  1.00 88.94           N  
ATOM   2196  CA  PHE A 304       4.334   7.607  -8.762  1.00 88.94           C  
ATOM   2197  C   PHE A 304       5.460   6.596  -8.605  1.00 88.94           C  
ATOM   2198  CB  PHE A 304       4.431   8.612  -7.624  1.00 88.94           C  
ATOM   2199  O   PHE A 304       6.391   6.597  -9.406  1.00 88.94           O  
ATOM   2200  CG  PHE A 304       5.809   9.164  -7.332  1.00 88.94           C  
ATOM   2201  CD1 PHE A 304       6.539   8.639  -6.251  1.00 88.94           C  
ATOM   2202  CD2 PHE A 304       6.377  10.159  -8.146  1.00 88.94           C  
ATOM   2203  CE1 PHE A 304       7.837   9.101  -5.989  1.00 88.94           C  
ATOM   2204  CE2 PHE A 304       7.668  10.639  -7.866  1.00 88.94           C  
ATOM   2205  CZ  PHE A 304       8.398  10.108  -6.788  1.00 88.94           C  
ATOM   2206  N   MET A 305       5.379   5.744  -7.578  1.00 82.62           N  
ATOM   2207  CA  MET A 305       6.422   4.755  -7.308  1.00 82.62           C  
ATOM   2208  C   MET A 305       6.585   3.792  -8.481  1.00 82.62           C  
ATOM   2209  CB  MET A 305       6.109   3.988  -6.014  1.00 82.62           C  
ATOM   2210  O   MET A 305       7.709   3.512  -8.887  1.00 82.62           O  
ATOM   2211  CG  MET A 305       6.393   4.833  -4.770  1.00 82.62           C  
ATOM   2212  SD  MET A 305       8.142   5.280  -4.605  1.00 82.62           S  
ATOM   2213  CE  MET A 305       8.034   6.584  -3.366  1.00 82.62           C  
ATOM   2214  N   PHE A 306       5.470   3.342  -9.061  1.00 81.19           N  
ATOM   2215  CA  PHE A 306       5.487   2.502 -10.254  1.00 81.19           C  
ATOM   2216  C   PHE A 306       6.095   3.230 -11.463  1.00 81.19           C  
ATOM   2217  CB  PHE A 306       4.057   2.031 -10.534  1.00 81.19           C  
ATOM   2218  O   PHE A 306       7.051   2.745 -12.062  1.00 81.19           O  
ATOM   2219  CG  PHE A 306       3.956   1.169 -11.771  1.00 81.19           C  
ATOM   2220  CD1 PHE A 306       3.599   1.743 -13.006  1.00 81.19           C  
ATOM   2221  CD2 PHE A 306       4.252  -0.203 -11.693  1.00 81.19           C  
ATOM   2222  CE1 PHE A 306       3.524   0.942 -14.159  1.00 81.19           C  
ATOM   2223  CE2 PHE A 306       4.176  -1.003 -12.844  1.00 81.19           C  
ATOM   2224  CZ  PHE A 306       3.809  -0.433 -14.074  1.00 81.19           C  
ATOM   2225  N   VAL A 307       5.582   4.417 -11.796  1.00 87.38           N  
ATOM   2226  CA  VAL A 307       5.990   5.183 -12.984  1.00 87.38           C  
ATOM   2227  C   VAL A 307       7.467   5.566 -12.931  1.00 87.38           C  
ATOM   2228  CB  VAL A 307       5.095   6.427 -13.134  1.00 87.38           C  
ATOM   2229  O   VAL A 307       8.169   5.401 -13.924  1.00 87.38           O  
ATOM   2230  CG1 VAL A 307       5.602   7.413 -14.192  1.00 87.38           C  
ATOM   2231  CG2 VAL A 307       3.676   5.998 -13.522  1.00 87.38           C  
ATOM   2232  N   ILE A 308       7.965   6.026 -11.779  1.00 85.94           N  
ATOM   2233  CA  ILE A 308       9.387   6.351 -11.616  1.00 85.94           C  
ATOM   2234  C   ILE A 308      10.256   5.100 -11.737  1.00 85.94           C  
ATOM   2235  CB  ILE A 308       9.639   7.098 -10.287  1.00 85.94           C  
ATOM   2236  O   ILE A 308      11.266   5.147 -12.434  1.00 85.94           O  
ATOM   2237  CG1 ILE A 308       9.071   8.533 -10.323  1.00 85.94           C  
ATOM   2238  CG2 ILE A 308      11.136   7.148  -9.927  1.00 85.94           C  
ATOM   2239  CD1 ILE A 308       9.798   9.506 -11.266  1.00 85.94           C  
ATOM   2240  N   ALA A 309       9.874   3.982 -11.114  1.00 78.75           N  
ATOM   2241  CA  ALA A 309      10.648   2.748 -11.215  1.00 78.75           C  
ATOM   2242  C   ALA A 309      10.788   2.286 -12.676  1.00 78.75           C  
ATOM   2243  CB  ALA A 309       9.997   1.677 -10.333  1.00 78.75           C  
ATOM   2244  O   ALA A 309      11.901   2.024 -13.130  1.00 78.75           O  
ATOM   2245  N   VAL A 310       9.681   2.269 -13.427  1.00 80.94           N  
ATOM   2246  CA  VAL A 310       9.675   1.887 -14.847  1.00 80.94           C  
ATOM   2247  C   VAL A 310      10.463   2.890 -15.693  1.00 80.94           C  
ATOM   2248  CB  VAL A 310       8.232   1.732 -15.367  1.00 80.94           C  
ATOM   2249  O   VAL A 310      11.297   2.488 -16.500  1.00 80.94           O  
ATOM   2250  CG1 VAL A 310       8.195   1.383 -16.858  1.00 80.94           C  
ATOM   2251  CG2 VAL A 310       7.495   0.597 -14.640  1.00 80.94           C  
ATOM   2252  N   ALA A 311      10.257   4.195 -15.495  1.00 85.56           N  
ATOM   2253  CA  ALA A 311      10.958   5.227 -16.254  1.00 85.56           C  
ATOM   2254  C   ALA A 311      12.477   5.192 -16.052  1.00 85.56           C  
ATOM   2255  CB  ALA A 311      10.375   6.595 -15.908  1.00 85.56           C  
ATOM   2256  O   ALA A 311      13.218   5.336 -17.021  1.00 85.56           O  
ATOM   2257  N   LEU A 312      12.952   4.966 -14.827  1.00 83.62           N  
ATOM   2258  CA  LEU A 312      14.386   4.913 -14.546  1.00 83.62           C  
ATOM   2259  C   LEU A 312      15.047   3.644 -15.076  1.00 83.62           C  
ATOM   2260  CB  LEU A 312      14.620   5.085 -13.037  1.00 83.62           C  
ATOM   2261  O   LEU A 312      16.121   3.729 -15.663  1.00 83.62           O  
ATOM   2262  CG  LEU A 312      14.257   6.482 -12.507  1.00 83.62           C  
ATOM   2263  CD1 LEU A 312      14.592   6.561 -11.016  1.00 83.62           C  
ATOM   2264  CD2 LEU A 312      14.975   7.615 -13.241  1.00 83.62           C  
ATOM   2265  N   GLN A 313      14.404   2.490 -14.911  1.00 79.62           N  
ATOM   2266  CA  GLN A 313      14.998   1.213 -15.306  1.00 79.62           C  
ATOM   2267  C   GLN A 313      14.867   0.962 -16.812  1.00 79.62           C  
ATOM   2268  CB  GLN A 313      14.367   0.078 -14.492  1.00 79.62           C  
ATOM   2269  O   GLN A 313      15.859   0.707 -17.485  1.00 79.62           O  
ATOM   2270  CG  GLN A 313      14.705   0.184 -12.998  1.00 79.62           C  
ATOM   2271  CD  GLN A 313      14.019  -0.909 -12.188  1.00 79.62           C  
ATOM   2272  NE2 GLN A 313      13.414  -0.586 -11.065  1.00 79.62           N  
ATOM   2273  OE1 GLN A 313      14.006  -2.075 -12.536  1.00 79.62           O  
ATOM   2274  N   GLN A 314      13.656   1.073 -17.365  1.00 80.62           N  
ATOM   2275  CA  GLN A 314      13.405   0.767 -18.779  1.00 80.62           C  
ATOM   2276  C   GLN A 314      13.682   1.958 -19.701  1.00 80.62           C  
ATOM   2277  CB  GLN A 314      11.957   0.295 -18.969  1.00 80.62           C  
ATOM   2278  O   GLN A 314      14.007   1.772 -20.868  1.00 80.62           O  
ATOM   2279  CG  GLN A 314      11.617  -0.974 -18.173  1.00 80.62           C  
ATOM   2280  CD  GLN A 314      10.182  -1.440 -18.405  1.00 80.62           C  
ATOM   2281  NE2 GLN A 314       9.731  -2.453 -17.699  1.00 80.62           N  
ATOM   2282  OE1 GLN A 314       9.427  -0.894 -19.191  1.00 80.62           O  
ATOM   2283  N   GLY A 315      13.524   3.185 -19.198  1.00 82.00           N  
ATOM   2284  CA  GLY A 315      13.672   4.399 -19.999  1.00 82.00           C  
ATOM   2285  C   GLY A 315      15.075   4.992 -19.954  1.00 82.00           C  
ATOM   2286  O   GLY A 315      15.693   5.180 -20.997  1.00 82.00           O  
ATOM   2287  N   ALA A 316      15.566   5.298 -18.751  1.00 83.25           N  
ATOM   2288  CA  ALA A 316      16.897   5.872 -18.544  1.00 83.25           C  
ATOM   2289  C   ALA A 316      18.017   4.812 -18.517  1.00 83.25           C  
ATOM   2290  CB  ALA A 316      16.874   6.736 -17.276  1.00 83.25           C  
ATOM   2291  O   ALA A 316      19.192   5.171 -18.537  1.00 83.25           O  
ATOM   2292  N   GLY A 317      17.668   3.519 -18.482  1.00 80.75           N  
ATOM   2293  CA  GLY A 317      18.632   2.416 -18.475  1.00 80.75           C  
ATOM   2294  C   GLY A 317      19.445   2.314 -17.183  1.00 80.75           C  
ATOM   2295  O   GLY A 317      20.551   1.781 -17.205  1.00 80.75           O  
ATOM   2296  N   LEU A 318      18.942   2.861 -16.071  1.00 80.06           N  
ATOM   2297  CA  LEU A 318      19.622   2.779 -14.782  1.00 80.06           C  
ATOM   2298  C   LEU A 318      19.511   1.370 -14.202  1.00 80.06           C  
ATOM   2299  CB  LEU A 318      19.048   3.805 -13.787  1.00 80.06           C  
ATOM   2300  O   LEU A 318      18.427   0.784 -14.168  1.00 80.06           O  
ATOM   2301  CG  LEU A 318      19.321   5.279 -14.133  1.00 80.06           C  
ATOM   2302  CD1 LEU A 318      18.665   6.167 -13.074  1.00 80.06           C  
ATOM   2303  CD2 LEU A 318      20.814   5.615 -14.141  1.00 80.06           C  
ATOM   2304  N   ASP A 319      20.617   0.883 -13.641  1.00 76.25           N  
ATOM   2305  CA  ASP A 319      20.612  -0.362 -12.882  1.00 76.25           C  
ATOM   2306  C   ASP A 319      19.639  -0.286 -11.686  1.00 76.25           C  
ATOM   2307  CB  ASP A 319      22.024  -0.698 -12.386  1.00 76.25           C  
ATOM   2308  O   ASP A 319      19.451   0.790 -11.096  1.00 76.25           O  
ATOM   2309  CG  ASP A 319      22.962  -1.092 -13.525  1.00 76.25           C  
ATOM   2310  OD1 ASP A 319      22.555  -1.962 -14.322  1.00 76.25           O  
ATOM   2311  OD2 ASP A 319      24.078  -0.530 -13.546  1.00 76.25           O  
ATOM   2312  N   PRO A 320      19.064  -1.423 -11.246  1.00 64.88           N  
ATOM   2313  CA  PRO A 320      18.083  -1.465 -10.159  1.00 64.88           C  
ATOM   2314  C   PRO A 320      18.533  -0.764  -8.868  1.00 64.88           C  
ATOM   2315  CB  PRO A 320      17.853  -2.959  -9.919  1.00 64.88           C  
ATOM   2316  O   PRO A 320      17.744  -0.086  -8.205  1.00 64.88           O  
ATOM   2317  CG  PRO A 320      18.093  -3.596 -11.282  1.00 64.88           C  
ATOM   2318  CD  PRO A 320      19.216  -2.742 -11.854  1.00 64.88           C  
ATOM   2319  N   VAL A 321      19.821  -0.877  -8.526  1.00 70.06           N  
ATOM   2320  CA  VAL A 321      20.409  -0.222  -7.347  1.00 70.06           C  
ATOM   2321  C   VAL A 321      20.407   1.300  -7.503  1.00 70.06           C  
ATOM   2322  CB  VAL A 321      21.836  -0.744  -7.082  1.00 70.06           C  
ATOM   2323  O   VAL A 321      20.028   2.008  -6.571  1.00 70.06           O  
ATOM   2324  CG1 VAL A 321      22.479  -0.062  -5.865  1.00 70.06           C  
ATOM   2325  CG2 VAL A 321      21.827  -2.257  -6.817  1.00 70.06           C  
ATOM   2326  N   ALA A 322      20.774   1.817  -8.677  1.00 76.12           N  
ATOM   2327  CA  ALA A 322      20.781   3.252  -8.949  1.00 76.12           C  
ATOM   2328  C   ALA A 322      19.356   3.835  -8.946  1.00 76.12           C  
ATOM   2329  CB  ALA A 322      21.504   3.496 -10.278  1.00 76.12           C  
ATOM   2330  O   ALA A 322      19.127   4.896  -8.361  1.00 76.12           O  
ATOM   2331  N   ALA A 323      18.382   3.113  -9.512  1.00 75.75           N  
ATOM   2332  CA  ALA A 323      16.971   3.497  -9.464  1.00 75.75           C  
ATOM   2333  C   ALA A 323      16.428   3.536  -8.020  1.00 75.75           C  
ATOM   2334  CB  ALA A 323      16.177   2.531 -10.351  1.00 75.75           C  
ATOM   2335  O   ALA A 323      15.740   4.483  -7.636  1.00 75.75           O  
ATOM   2336  N   GLY A 324      16.790   2.554  -7.185  1.00 72.69           N  
ATOM   2337  CA  GLY A 324      16.452   2.551  -5.758  1.00 72.69           C  
ATOM   2338  C   GLY A 324      17.113   3.698  -4.983  1.00 72.69           C  
ATOM   2339  O   GLY A 324      16.460   4.355  -4.168  1.00 72.69           O  
ATOM   2340  N   LEU A 325      18.386   3.996  -5.268  1.00 79.00           N  
ATOM   2341  CA  LEU A 325      19.119   5.112  -4.660  1.00 79.00           C  
ATOM   2342  C   LEU A 325      18.535   6.480  -5.033  1.00 79.00           C  
ATOM   2343  CB  LEU A 325      20.607   5.039  -5.045  1.00 79.00           C  
ATOM   2344  O   LEU A 325      18.519   7.370  -4.183  1.00 79.00           O  
ATOM   2345  CG  LEU A 325      21.414   3.962  -4.297  1.00 79.00           C  
ATOM   2346  CD1 LEU A 325      22.821   3.885  -4.892  1.00 79.00           C  
ATOM   2347  CD2 LEU A 325      21.548   4.269  -2.802  1.00 79.00           C  
ATOM   2348  N   ALA A 326      17.978   6.639  -6.239  1.00 83.00           N  
ATOM   2349  CA  ALA A 326      17.263   7.856  -6.636  1.00 83.00           C  
ATOM   2350  C   ALA A 326      16.075   8.170  -5.701  1.00 83.00           C  
ATOM   2351  CB  ALA A 326      16.772   7.692  -8.082  1.00 83.00           C  
ATOM   2352  O   ALA A 326      15.746   9.333  -5.463  1.00 83.00           O  
ATOM   2353  N   LEU A 327      15.450   7.132  -5.134  1.00 82.25           N  
ATOM   2354  CA  LEU A 327      14.321   7.234  -4.204  1.00 82.25           C  
ATOM   2355  C   LEU A 327      14.740   7.190  -2.726  1.00 82.25           C  
ATOM   2356  CB  LEU A 327      13.306   6.127  -4.539  1.00 82.25           C  
ATOM   2357  O   LEU A 327      13.914   7.445  -1.846  1.00 82.25           O  
ATOM   2358  CG  LEU A 327      12.665   6.249  -5.935  1.00 82.25           C  
ATOM   2359  CD1 LEU A 327      11.734   5.059  -6.165  1.00 82.25           C  
ATOM   2360  CD2 LEU A 327      11.849   7.540  -6.063  1.00 82.25           C  
ATOM   2361  N   ALA A 328      16.012   6.928  -2.416  1.00 82.00           N  
ATOM   2362  CA  ALA A 328      16.494   6.871  -1.037  1.00 82.00           C  
ATOM   2363  C   ALA A 328      16.256   8.176  -0.246  1.00 82.00           C  
ATOM   2364  CB  ALA A 328      17.956   6.409  -1.013  1.00 82.00           C  
ATOM   2365  O   ALA A 328      15.757   8.093   0.885  1.00 82.00           O  
ATOM   2366  N   PRO A 329      16.499   9.385  -0.803  1.00 87.19           N  
ATOM   2367  CA  PRO A 329      16.204  10.632  -0.097  1.00 87.19           C  
ATOM   2368  C   PRO A 329      14.727  10.783   0.251  1.00 87.19           C  
ATOM   2369  CB  PRO A 329      16.633  11.768  -1.024  1.00 87.19           C  
ATOM   2370  O   PRO A 329      14.408  11.324   1.309  1.00 87.19           O  
ATOM   2371  CG  PRO A 329      17.653  11.116  -1.937  1.00 87.19           C  
ATOM   2372  CD  PRO A 329      17.152   9.684  -2.073  1.00 87.19           C  
ATOM   2373  N   LEU A 330      13.828  10.272  -0.597  1.00 87.62           N  
ATOM   2374  CA  LEU A 330      12.395  10.309  -0.331  1.00 87.62           C  
ATOM   2375  C   LEU A 330      12.076   9.579   0.973  1.00 87.62           C  
ATOM   2376  CB  LEU A 330      11.626   9.779  -1.553  1.00 87.62           C  
ATOM   2377  O   LEU A 330      11.416  10.168   1.824  1.00 87.62           O  
ATOM   2378  CG  LEU A 330      10.094   9.854  -1.443  1.00 87.62           C  
ATOM   2379  CD1 LEU A 330       9.502   9.956  -2.848  1.00 87.62           C  
ATOM   2380  CD2 LEU A 330       9.490   8.625  -0.754  1.00 87.62           C  
ATOM   2381  N   ALA A 331      12.586   8.363   1.196  1.00 79.94           N  
ATOM   2382  CA  ALA A 331      12.357   7.671   2.470  1.00 79.94           C  
ATOM   2383  C   ALA A 331      13.059   8.308   3.651  1.00 79.94           C  
ATOM   2384  CB  ALA A 331      12.824   6.230   2.436  1.00 79.94           C  
ATOM   2385  O   ALA A 331      12.454   8.407   4.715  1.00 79.94           O  
ATOM   2386  N   VAL A 332      14.329   8.691   3.503  1.00 83.75           N  
ATOM   2387  CA  VAL A 332      15.099   9.247   4.623  1.00 83.75           C  
ATOM   2388  C   VAL A 332      14.411  10.508   5.131  1.00 83.75           C  
ATOM   2389  CB  VAL A 332      16.555   9.528   4.211  1.00 83.75           C  
ATOM   2390  O   VAL A 332      14.134  10.639   6.324  1.00 83.75           O  
ATOM   2391  CG1 VAL A 332      17.324  10.277   5.308  1.00 83.75           C  
ATOM   2392  CG2 VAL A 332      17.298   8.214   3.941  1.00 83.75           C  
ATOM   2393  N   VAL A 333      14.048  11.406   4.217  1.00 90.69           N  
ATOM   2394  CA  VAL A 333      13.355  12.642   4.571  1.00 90.69           C  
ATOM   2395  C   VAL A 333      11.935  12.349   5.049  1.00 90.69           C  
ATOM   2396  CB  VAL A 333      13.390  13.634   3.401  1.00 90.69           C  
ATOM   2397  O   VAL A 333      11.510  12.928   6.050  1.00 90.69           O  
ATOM   2398  CG1 VAL A 333      12.699  14.937   3.789  1.00 90.69           C  
ATOM   2399  CG2 VAL A 333      14.839  14.005   3.058  1.00 90.69           C  
ATOM   2400  N   PHE A 334      11.224  11.403   4.429  1.00 86.25           N  
ATOM   2401  CA  PHE A 334       9.908  10.984   4.906  1.00 86.25           C  
ATOM   2402  C   PHE A 334       9.962  10.479   6.358  1.00 86.25           C  
ATOM   2403  CB  PHE A 334       9.320   9.915   3.972  1.00 86.25           C  
ATOM   2404  O   PHE A 334       9.129  10.846   7.189  1.00 86.25           O  
ATOM   2405  CG  PHE A 334       7.944   9.421   4.365  1.00 86.25           C  
ATOM   2406  CD1 PHE A 334       7.787   8.525   5.437  1.00 86.25           C  
ATOM   2407  CD2 PHE A 334       6.813   9.871   3.664  1.00 86.25           C  
ATOM   2408  CE1 PHE A 334       6.502   8.133   5.838  1.00 86.25           C  
ATOM   2409  CE2 PHE A 334       5.527   9.452   4.048  1.00 86.25           C  
ATOM   2410  CZ  PHE A 334       5.372   8.593   5.147  1.00 86.25           C  
ATOM   2411  N   PHE A 335      10.954   9.658   6.696  1.00 81.81           N  
ATOM   2412  CA  PHE A 335      11.152   9.121   8.038  1.00 81.81           C  
ATOM   2413  C   PHE A 335      11.431  10.241   9.047  1.00 81.81           C  
ATOM   2414  CB  PHE A 335      12.292   8.097   7.993  1.00 81.81           C  
ATOM   2415  O   PHE A 335      10.744  10.343  10.068  1.00 81.81           O  
ATOM   2416  CG  PHE A 335      12.628   7.514   9.348  1.00 81.81           C  
ATOM   2417  CD1 PHE A 335      13.675   8.059  10.115  1.00 81.81           C  
ATOM   2418  CD2 PHE A 335      11.884   6.430   9.844  1.00 81.81           C  
ATOM   2419  CE1 PHE A 335      13.980   7.515  11.374  1.00 81.81           C  
ATOM   2420  CE2 PHE A 335      12.182   5.892  11.109  1.00 81.81           C  
ATOM   2421  CZ  PHE A 335      13.232   6.433  11.872  1.00 81.81           C  
ATOM   2422  N   VAL A 336      12.378  11.132   8.733  1.00 86.00           N  
ATOM   2423  CA  VAL A 336      12.731  12.278   9.585  1.00 86.00           C  
ATOM   2424  C   VAL A 336      11.514  13.173   9.828  1.00 86.00           C  
ATOM   2425  CB  VAL A 336      13.902  13.069   8.965  1.00 86.00           C  
ATOM   2426  O   VAL A 336      11.186  13.481  10.977  1.00 86.00           O  
ATOM   2427  CG1 VAL A 336      14.174  14.388   9.702  1.00 86.00           C  
ATOM   2428  CG2 VAL A 336      15.198  12.248   9.018  1.00 86.00           C  
ATOM   2429  N   PHE A 337      10.783  13.546   8.775  1.00 87.00           N  
ATOM   2430  CA  PHE A 337       9.600  14.398   8.903  1.00 87.00           C  
ATOM   2431  C   PHE A 337       8.422  13.684   9.577  1.00 87.00           C  
ATOM   2432  CB  PHE A 337       9.220  14.994   7.543  1.00 87.00           C  
ATOM   2433  O   PHE A 337       7.658  14.337  10.285  1.00 87.00           O  
ATOM   2434  CG  PHE A 337       9.978  16.269   7.219  1.00 87.00           C  
ATOM   2435  CD1 PHE A 337       9.349  17.518   7.379  1.00 87.00           C  
ATOM   2436  CD2 PHE A 337      11.313  16.223   6.780  1.00 87.00           C  
ATOM   2437  CE1 PHE A 337      10.039  18.707   7.090  1.00 87.00           C  
ATOM   2438  CE2 PHE A 337      12.004  17.410   6.483  1.00 87.00           C  
ATOM   2439  CZ  PHE A 337      11.367  18.653   6.636  1.00 87.00           C  
ATOM   2440  N   SER A 338       8.305  12.357   9.468  1.00 82.12           N  
ATOM   2441  CA  SER A 338       7.291  11.578  10.195  1.00 82.12           C  
ATOM   2442  C   SER A 338       7.533  11.595  11.707  1.00 82.12           C  
ATOM   2443  CB  SER A 338       7.256  10.128   9.708  1.00 82.12           C  
ATOM   2444  O   SER A 338       6.581  11.681  12.486  1.00 82.12           O  
ATOM   2445  OG  SER A 338       6.777  10.066   8.386  1.00 82.12           O  
ATOM   2446  N   LEU A 339       8.800  11.583  12.141  1.00 80.44           N  
ATOM   2447  CA  LEU A 339       9.172  11.733  13.554  1.00 80.44           C  
ATOM   2448  C   LEU A 339       8.935  13.156  14.075  1.00 80.44           C  
ATOM   2449  CB  LEU A 339      10.651  11.357  13.742  1.00 80.44           C  
ATOM   2450  O   LEU A 339       8.537  13.340  15.228  1.00 80.44           O  
ATOM   2451  CG  LEU A 339      10.993   9.875  13.518  1.00 80.44           C  
ATOM   2452  CD1 LEU A 339      12.505   9.706  13.657  1.00 80.44           C  
ATOM   2453  CD2 LEU A 339      10.311   8.964  14.543  1.00 80.44           C  
ATOM   2454  N   LEU A 340       9.158  14.167  13.233  1.00 83.56           N  
ATOM   2455  CA  LEU A 340       8.885  15.571  13.558  1.00 83.56           C  
ATOM   2456  C   LEU A 340       7.391  15.915  13.475  1.00 83.56           C  
ATOM   2457  CB  LEU A 340       9.719  16.470  12.631  1.00 83.56           C  
ATOM   2458  O   LEU A 340       6.940  16.862  14.126  1.00 83.56           O  
ATOM   2459  CG  LEU A 340      11.243  16.335  12.814  1.00 83.56           C  
ATOM   2460  CD1 LEU A 340      11.956  17.171  11.754  1.00 83.56           C  
ATOM   2461  CD2 LEU A 340      11.700  16.804  14.200  1.00 83.56           C  
ATOM   2462  N   GLY A 341       6.614  15.119  12.740  1.00 77.25           N  
ATOM   2463  CA  GLY A 341       5.191  15.303  12.475  1.00 77.25           C  
ATOM   2464  C   GLY A 341       4.368  15.631  13.722  1.00 77.25           C  
ATOM   2465  O   GLY A 341       3.710  16.668  13.732  1.00 77.25           O  
ATOM   2466  N   PRO A 342       4.428  14.850  14.821  1.00 77.75           N  
ATOM   2467  CA  PRO A 342       3.684  15.157  16.041  1.00 77.75           C  
ATOM   2468  C   PRO A 342       3.978  16.545  16.629  1.00 77.75           C  
ATOM   2469  CB  PRO A 342       4.050  14.043  17.029  1.00 77.75           C  
ATOM   2470  O   PRO A 342       3.054  17.198  17.109  1.00 77.75           O  
ATOM   2471  CG  PRO A 342       4.404  12.865  16.122  1.00 77.75           C  
ATOM   2472  CD  PRO A 342       5.064  13.546  14.926  1.00 77.75           C  
ATOM   2473  N   ARG A 343       5.234  17.016  16.570  1.00 82.12           N  
ATOM   2474  CA  ARG A 343       5.625  18.353  17.054  1.00 82.12           C  
ATOM   2475  C   ARG A 343       5.103  19.451  16.131  1.00 82.12           C  
ATOM   2476  CB  ARG A 343       7.154  18.471  17.175  1.00 82.12           C  
ATOM   2477  O   ARG A 343       4.584  20.458  16.604  1.00 82.12           O  
ATOM   2478  CG  ARG A 343       7.765  17.568  18.255  1.00 82.12           C  
ATOM   2479  CD  ARG A 343       9.283  17.786  18.296  1.00 82.12           C  
ATOM   2480  NE  ARG A 343       9.931  17.001  19.365  1.00 82.12           N  
ATOM   2481  NH1 ARG A 343      12.060  16.985  18.484  1.00 82.12           N  
ATOM   2482  NH2 ARG A 343      11.678  16.009  20.448  1.00 82.12           N  
ATOM   2483  CZ  ARG A 343      11.212  16.669  19.424  1.00 82.12           C  
ATOM   2484  N   LEU A 344       5.207  19.242  14.820  1.00 83.25           N  
ATOM   2485  CA  LEU A 344       4.706  20.181  13.817  1.00 83.25           C  
ATOM   2486  C   LEU A 344       3.181  20.298  13.882  1.00 83.25           C  
ATOM   2487  CB  LEU A 344       5.187  19.744  12.423  1.00 83.25           C  
ATOM   2488  O   LEU A 344       2.654  21.403  13.868  1.00 83.25           O  
ATOM   2489  CG  LEU A 344       6.713  19.855  12.232  1.00 83.25           C  
ATOM   2490  CD1 LEU A 344       7.116  19.249  10.894  1.00 83.25           C  
ATOM   2491  CD2 LEU A 344       7.192  21.308  12.267  1.00 83.25           C  
ATOM   2492  N   VAL A 345       2.472  19.182  14.046  1.00 82.62           N  
ATOM   2493  CA  VAL A 345       1.013  19.157  14.218  1.00 82.62           C  
ATOM   2494  C   VAL A 345       0.598  19.843  15.516  1.00 82.62           C  
ATOM   2495  CB  VAL A 345       0.495  17.711  14.186  1.00 82.62           C  
ATOM   2496  O   VAL A 345      -0.369  20.595  15.511  1.00 82.62           O  
ATOM   2497  CG1 VAL A 345      -1.002  17.595  14.509  1.00 82.62           C  
ATOM   2498  CG2 VAL A 345       0.695  17.095  12.800  1.00 82.62           C  
ATOM   2499  N   ALA A 346       1.333  19.646  16.615  1.00 82.06           N  
ATOM   2500  CA  ALA A 346       1.046  20.341  17.870  1.00 82.06           C  
ATOM   2501  C   ALA A 346       1.179  21.870  17.738  1.00 82.06           C  
ATOM   2502  CB  ALA A 346       1.972  19.789  18.961  1.00 82.06           C  
ATOM   2503  O   ALA A 346       0.413  22.603  18.355  1.00 82.06           O  
ATOM   2504  N   ARG A 347       2.124  22.353  16.917  1.00 85.81           N  
ATOM   2505  CA  ARG A 347       2.376  23.790  16.721  1.00 85.81           C  
ATOM   2506  C   ARG A 347       1.496  24.436  15.646  1.00 85.81           C  
ATOM   2507  CB  ARG A 347       3.873  23.986  16.438  1.00 85.81           C  
ATOM   2508  O   ARG A 347       1.086  25.579  15.809  1.00 85.81           O  
ATOM   2509  CG  ARG A 347       4.265  25.471  16.419  1.00 85.81           C  
ATOM   2510  CD  ARG A 347       5.785  25.630  16.315  1.00 85.81           C  
ATOM   2511  NE  ARG A 347       6.179  27.050  16.367  1.00 85.81           N  
ATOM   2512  NH1 ARG A 347       8.447  26.743  16.160  1.00 85.81           N  
ATOM   2513  NH2 ARG A 347       7.637  28.803  16.408  1.00 85.81           N  
ATOM   2514  CZ  ARG A 347       7.413  27.523  16.310  1.00 85.81           C  
ATOM   2515  N   TYR A 348       1.237  23.735  14.544  1.00 84.06           N  
ATOM   2516  CA  TYR A 348       0.611  24.295  13.337  1.00 84.06           C  
ATOM   2517  C   TYR A 348      -0.752  23.666  12.995  1.00 84.06           C  
ATOM   2518  CB  TYR A 348       1.598  24.180  12.166  1.00 84.06           C  
ATOM   2519  O   TYR A 348      -1.411  24.098  12.044  1.00 84.06           O  
ATOM   2520  CG  TYR A 348       2.935  24.869  12.371  1.00 84.06           C  
ATOM   2521  CD1 TYR A 348       3.014  26.274  12.340  1.00 84.06           C  
ATOM   2522  CD2 TYR A 348       4.104  24.106  12.566  1.00 84.06           C  
ATOM   2523  CE1 TYR A 348       4.256  26.918  12.501  1.00 84.06           C  
ATOM   2524  CE2 TYR A 348       5.344  24.745  12.747  1.00 84.06           C  
ATOM   2525  OH  TYR A 348       6.623  26.762  12.888  1.00 84.06           O  
ATOM   2526  CZ  TYR A 348       5.423  26.152  12.710  1.00 84.06           C  
ATOM   2527  N   GLY A 349      -1.199  22.664  13.756  1.00 84.12           N  
ATOM   2528  CA  GLY A 349      -2.479  21.987  13.556  1.00 84.12           C  
ATOM   2529  C   GLY A 349      -2.566  21.255  12.215  1.00 84.12           C  
ATOM   2530  O   GLY A 349      -1.589  20.703  11.709  1.00 84.12           O  
ATOM   2531  N   THR A 350      -3.751  21.267  11.608  1.00 80.50           N  
ATOM   2532  CA  THR A 350      -4.024  20.608  10.316  1.00 80.50           C  
ATOM   2533  C   THR A 350      -3.422  21.316   9.103  1.00 80.50           C  
ATOM   2534  CB  THR A 350      -5.532  20.435  10.108  1.00 80.50           C  
ATOM   2535  O   THR A 350      -3.323  20.705   8.040  1.00 80.50           O  
ATOM   2536  CG2 THR A 350      -6.073  19.383  11.068  1.00 80.50           C  
ATOM   2537  OG1 THR A 350      -6.191  21.649  10.384  1.00 80.50           O  
ATOM   2538  N   ARG A 351      -2.925  22.556   9.248  1.00 85.94           N  
ATOM   2539  CA  ARG A 351      -2.228  23.287   8.166  1.00 85.94           C  
ATOM   2540  C   ARG A 351      -0.957  22.584   7.695  1.00 85.94           C  
ATOM   2541  CB  ARG A 351      -1.869  24.709   8.616  1.00 85.94           C  
ATOM   2542  O   ARG A 351      -0.518  22.804   6.570  1.00 85.94           O  
ATOM   2543  CG  ARG A 351      -3.102  25.586   8.860  1.00 85.94           C  
ATOM   2544  CD  ARG A 351      -2.646  26.991   9.265  1.00 85.94           C  
ATOM   2545  NE  ARG A 351      -3.785  27.918   9.390  1.00 85.94           N  
ATOM   2546  NH1 ARG A 351      -2.609  29.699  10.244  1.00 85.94           N  
ATOM   2547  NH2 ARG A 351      -4.787  29.917   9.838  1.00 85.94           N  
ATOM   2548  CZ  ARG A 351      -3.722  29.165   9.826  1.00 85.94           C  
ATOM   2549  N   VAL A 352      -0.397  21.712   8.534  1.00 88.56           N  
ATOM   2550  CA  VAL A 352       0.742  20.852   8.192  1.00 88.56           C  
ATOM   2551  C   VAL A 352       0.439  19.976   6.974  1.00 88.56           C  
ATOM   2552  CB  VAL A 352       1.126  19.985   9.406  1.00 88.56           C  
ATOM   2553  O   VAL A 352       1.323  19.779   6.150  1.00 88.56           O  
ATOM   2554  CG1 VAL A 352       2.289  19.046   9.102  1.00 88.56           C  
ATOM   2555  CG2 VAL A 352       1.562  20.866  10.578  1.00 88.56           C  
ATOM   2556  N   VAL A 353      -0.810  19.527   6.801  1.00 88.38           N  
ATOM   2557  CA  VAL A 353      -1.222  18.724   5.636  1.00 88.38           C  
ATOM   2558  C   VAL A 353      -1.166  19.560   4.361  1.00 88.38           C  
ATOM   2559  CB  VAL A 353      -2.641  18.153   5.825  1.00 88.38           C  
ATOM   2560  O   VAL A 353      -0.652  19.102   3.348  1.00 88.38           O  
ATOM   2561  CG1 VAL A 353      -3.059  17.216   4.685  1.00 88.38           C  
ATOM   2562  CG2 VAL A 353      -2.739  17.349   7.123  1.00 88.38           C  
ATOM   2563  N   THR A 354      -1.638  20.807   4.414  1.00 91.38           N  
ATOM   2564  CA  THR A 354      -1.622  21.723   3.265  1.00 91.38           C  
ATOM   2565  C   THR A 354      -0.196  22.113   2.876  1.00 91.38           C  
ATOM   2566  CB  THR A 354      -2.416  23.002   3.567  1.00 91.38           C  
ATOM   2567  O   THR A 354       0.147  22.107   1.698  1.00 91.38           O  
ATOM   2568  CG2 THR A 354      -2.970  23.617   2.288  1.00 91.38           C  
ATOM   2569  OG1 THR A 354      -3.525  22.751   4.407  1.00 91.38           O  
ATOM   2570  N   ALA A 355       0.656  22.397   3.867  1.00 92.75           N  
ATOM   2571  CA  ALA A 355       2.083  22.624   3.645  1.00 92.75           C  
ATOM   2572  C   ALA A 355       2.767  21.370   3.077  1.00 92.75           C  
ATOM   2573  CB  ALA A 355       2.718  23.058   4.970  1.00 92.75           C  
ATOM   2574  O   ALA A 355       3.589  21.470   2.171  1.00 92.75           O  
ATOM   2575  N   GLY A 356       2.380  20.188   3.566  1.00 93.38           N  
ATOM   2576  CA  GLY A 356       2.834  18.903   3.051  1.00 93.38           C  
ATOM   2577  C   GLY A 356       2.457  18.688   1.585  1.00 93.38           C  
ATOM   2578  O   GLY A 356       3.309  18.290   0.800  1.00 93.38           O  
ATOM   2579  N   ALA A 357       1.226  19.017   1.189  1.00 93.88           N  
ATOM   2580  CA  ALA A 357       0.790  18.947  -0.205  1.00 93.88           C  
ATOM   2581  C   ALA A 357       1.567  19.933  -1.097  1.00 93.88           C  
ATOM   2582  CB  ALA A 357      -0.723  19.186  -0.262  1.00 93.88           C  
ATOM   2583  O   ALA A 357       2.013  19.561  -2.178  1.00 93.88           O  
ATOM   2584  N   ALA A 358       1.810  21.164  -0.631  1.00 95.31           N  
ATOM   2585  CA  ALA A 358       2.619  22.138  -1.368  1.00 95.31           C  
ATOM   2586  C   ALA A 358       4.073  21.665  -1.559  1.00 95.31           C  
ATOM   2587  CB  ALA A 358       2.552  23.485  -0.641  1.00 95.31           C  
ATOM   2588  O   ALA A 358       4.602  21.731  -2.667  1.00 95.31           O  
ATOM   2589  N   LEU A 359       4.697  21.128  -0.503  1.00 96.19           N  
ATOM   2590  CA  LEU A 359       6.032  20.528  -0.579  1.00 96.19           C  
ATOM   2591  C   LEU A 359       6.047  19.319  -1.515  1.00 96.19           C  
ATOM   2592  CB  LEU A 359       6.502  20.116   0.827  1.00 96.19           C  
ATOM   2593  O   LEU A 359       6.921  19.221  -2.366  1.00 96.19           O  
ATOM   2594  CG  LEU A 359       6.965  21.286   1.709  1.00 96.19           C  
ATOM   2595  CD1 LEU A 359       7.154  20.787   3.143  1.00 96.19           C  
ATOM   2596  CD2 LEU A 359       8.292  21.878   1.229  1.00 96.19           C  
ATOM   2597  N   GLN A 360       5.058  18.429  -1.422  1.00 95.81           N  
ATOM   2598  CA  GLN A 360       4.967  17.284  -2.323  1.00 95.81           C  
ATOM   2599  C   GLN A 360       4.850  17.734  -3.782  1.00 95.81           C  
ATOM   2600  CB  GLN A 360       3.802  16.378  -1.912  1.00 95.81           C  
ATOM   2601  O   GLN A 360       5.540  17.190  -4.641  1.00 95.81           O  
ATOM   2602  CG  GLN A 360       3.752  15.104  -2.773  1.00 95.81           C  
ATOM   2603  CD  GLN A 360       2.597  14.185  -2.398  1.00 95.81           C  
ATOM   2604  NE2 GLN A 360       2.599  12.950  -2.849  1.00 95.81           N  
ATOM   2605  OE1 GLN A 360       1.677  14.546  -1.686  1.00 95.81           O  
ATOM   2606  N   GLY A 361       4.026  18.747  -4.054  1.00 96.06           N  
ATOM   2607  CA  GLY A 361       3.866  19.305  -5.391  1.00 96.06           C  
ATOM   2608  C   GLY A 361       5.153  19.930  -5.928  1.00 96.06           C  
ATOM   2609  O   GLY A 361       5.520  19.679  -7.072  1.00 96.06           O  
ATOM   2610  N   LEU A 362       5.888  20.664  -5.086  1.00 96.88           N  
ATOM   2611  CA  LEU A 362       7.207  21.192  -5.436  1.00 96.88           C  
ATOM   2612  C   LEU A 362       8.198  20.066  -5.757  1.00 96.88           C  
ATOM   2613  CB  LEU A 362       7.710  22.081  -4.285  1.00 96.88           C  
ATOM   2614  O   LEU A 362       8.910  20.146  -6.752  1.00 96.88           O  
ATOM   2615  CG  LEU A 362       9.106  22.688  -4.523  1.00 96.88           C  
ATOM   2616  CD1 LEU A 362       9.141  23.601  -5.749  1.00 96.88           C  
ATOM   2617  CD2 LEU A 362       9.518  23.504  -3.297  1.00 96.88           C  
ATOM   2618  N   GLY A 363       8.219  19.000  -4.955  1.00 96.06           N  
ATOM   2619  CA  GLY A 363       9.075  17.838  -5.196  1.00 96.06           C  
ATOM   2620  C   GLY A 363       8.783  17.166  -6.539  1.00 96.06           C  
ATOM   2621  O   GLY A 363       9.705  16.920  -7.313  1.00 96.06           O  
ATOM   2622  N   LEU A 364       7.502  16.954  -6.862  1.00 94.88           N  
ATOM   2623  CA  LEU A 364       7.086  16.412  -8.160  1.00 94.88           C  
ATOM   2624  C   LEU A 364       7.459  17.336  -9.323  1.00 94.88           C  
ATOM   2625  CB  LEU A 364       5.569  16.156  -8.168  1.00 94.88           C  
ATOM   2626  O   LEU A 364       7.942  16.855 -10.345  1.00 94.88           O  
ATOM   2627  CG  LEU A 364       5.096  15.023  -7.246  1.00 94.88           C  
ATOM   2628  CD1 LEU A 364       3.569  14.965  -7.283  1.00 94.88           C  
ATOM   2629  CD2 LEU A 364       5.653  13.661  -7.653  1.00 94.88           C  
ATOM   2630  N   ALA A 365       7.290  18.651  -9.167  1.00 95.50           N  
ATOM   2631  CA  ALA A 365       7.676  19.626 -10.184  1.00 95.50           C  
ATOM   2632  C   ALA A 365       9.194  19.630 -10.433  1.00 95.50           C  
ATOM   2633  CB  ALA A 365       7.166  21.007  -9.759  1.00 95.50           C  
ATOM   2634  O   ALA A 365       9.624  19.679 -11.583  1.00 95.50           O  
ATOM   2635  N   LEU A 366      10.008  19.515  -9.378  1.00 95.38           N  
ATOM   2636  CA  LEU A 366      11.463  19.387  -9.495  1.00 95.38           C  
ATOM   2637  C   LEU A 366      11.865  18.097 -10.219  1.00 95.38           C  
ATOM   2638  CB  LEU A 366      12.104  19.436  -8.097  1.00 95.38           C  
ATOM   2639  O   LEU A 366      12.737  18.135 -11.083  1.00 95.38           O  
ATOM   2640  CG  LEU A 366      12.090  20.817  -7.420  1.00 95.38           C  
ATOM   2641  CD1 LEU A 366      12.579  20.672  -5.977  1.00 95.38           C  
ATOM   2642  CD2 LEU A 366      12.990  21.823  -8.139  1.00 95.38           C  
ATOM   2643  N   MET A 367      11.213  16.971  -9.916  1.00 93.62           N  
ATOM   2644  CA  MET A 367      11.469  15.705 -10.615  1.00 93.62           C  
ATOM   2645  C   MET A 367      11.040  15.765 -12.085  1.00 93.62           C  
ATOM   2646  CB  MET A 367      10.762  14.541  -9.909  1.00 93.62           C  
ATOM   2647  O   MET A 367      11.765  15.283 -12.951  1.00 93.62           O  
ATOM   2648  CG  MET A 367      11.363  14.258  -8.529  1.00 93.62           C  
ATOM   2649  SD  MET A 367      10.623  12.861  -7.647  1.00 93.62           S  
ATOM   2650  CE  MET A 367      11.341  11.483  -8.585  1.00 93.62           C  
ATOM   2651  N   ALA A 368       9.901  16.395 -12.385  1.00 93.94           N  
ATOM   2652  CA  ALA A 368       9.448  16.608 -13.757  1.00 93.94           C  
ATOM   2653  C   ALA A 368      10.411  17.518 -14.538  1.00 93.94           C  
ATOM   2654  CB  ALA A 368       8.027  17.182 -13.722  1.00 93.94           C  
ATOM   2655  O   ALA A 368      10.729  17.230 -15.689  1.00 93.94           O  
ATOM   2656  N   LEU A 369      10.930  18.574 -13.902  1.00 93.94           N  
ATOM   2657  CA  LEU A 369      11.938  19.455 -14.492  1.00 93.94           C  
ATOM   2658  C   LEU A 369      13.252  18.710 -14.764  1.00 93.94           C  
ATOM   2659  CB  LEU A 369      12.154  20.658 -13.557  1.00 93.94           C  
ATOM   2660  O   LEU A 369      13.829  18.872 -15.838  1.00 93.94           O  
ATOM   2661  CG  LEU A 369      13.196  21.672 -14.066  1.00 93.94           C  
ATOM   2662  CD1 LEU A 369      12.764  22.331 -15.377  1.00 93.94           C  
ATOM   2663  CD2 LEU A 369      13.399  22.764 -13.016  1.00 93.94           C  
ATOM   2664  N   ALA A 370      13.707  17.880 -13.822  1.00 92.50           N  
ATOM   2665  CA  ALA A 370      14.893  17.049 -14.001  1.00 92.50           C  
ATOM   2666  C   ALA A 370      14.717  16.080 -15.180  1.00 92.50           C  
ATOM   2667  CB  ALA A 370      15.187  16.312 -12.690  1.00 92.50           C  
ATOM   2668  O   ALA A 370      15.553  16.047 -16.083  1.00 92.50           O  
ATOM   2669  N   ALA A 371      13.588  15.367 -15.229  1.00 91.81           N  
ATOM   2670  CA  ALA A 371      13.251  14.488 -16.343  1.00 91.81           C  
ATOM   2671  C   ALA A 371      13.219  15.242 -17.678  1.00 91.81           C  
ATOM   2672  CB  ALA A 371      11.907  13.816 -16.050  1.00 91.81           C  
ATOM   2673  O   ALA A 371      13.808  14.795 -18.654  1.00 91.81           O  
ATOM   2674  N   TRP A 372      12.594  16.417 -17.734  1.00 92.06           N  
ATOM   2675  CA  TRP A 372      12.535  17.205 -18.961  1.00 92.06           C  
ATOM   2676  C   TRP A 372      13.918  17.685 -19.431  1.00 92.06           C  
ATOM   2677  CB  TRP A 372      11.582  18.379 -18.738  1.00 92.06           C  
ATOM   2678  O   TRP A 372      14.203  17.667 -20.628  1.00 92.06           O  
ATOM   2679  CG  TRP A 372      11.382  19.232 -19.946  1.00 92.06           C  
ATOM   2680  CD1 TRP A 372      10.607  18.920 -21.009  1.00 92.06           C  
ATOM   2681  CD2 TRP A 372      11.990  20.523 -20.253  1.00 92.06           C  
ATOM   2682  CE2 TRP A 372      11.516  20.946 -21.531  1.00 92.06           C  
ATOM   2683  CE3 TRP A 372      12.891  21.378 -19.580  1.00 92.06           C  
ATOM   2684  NE1 TRP A 372      10.679  19.931 -21.945  1.00 92.06           N  
ATOM   2685  CH2 TRP A 372      12.796  22.996 -21.410  1.00 92.06           C  
ATOM   2686  CZ2 TRP A 372      11.907  22.162 -22.109  1.00 92.06           C  
ATOM   2687  CZ3 TRP A 372      13.287  22.603 -20.150  1.00 92.06           C  
ATOM   2688  N   ARG A 373      14.791  18.094 -18.499  1.00 92.25           N  
ATOM   2689  CA  ARG A 373      16.083  18.717 -18.817  1.00 92.25           C  
ATOM   2690  C   ARG A 373      17.188  17.726 -19.177  1.00 92.25           C  
ATOM   2691  CB  ARG A 373      16.510  19.607 -17.634  1.00 92.25           C  
ATOM   2692  O   ARG A 373      18.022  18.066 -20.019  1.00 92.25           O  
ATOM   2693  CG  ARG A 373      17.839  20.356 -17.845  1.00 92.25           C  
ATOM   2694  CD  ARG A 373      17.768  21.300 -19.053  1.00 92.25           C  
ATOM   2695  NE  ARG A 373      19.053  21.982 -19.302  1.00 92.25           N  
ATOM   2696  NH1 ARG A 373      19.615  20.894 -21.251  1.00 92.25           N  
ATOM   2697  NH2 ARG A 373      20.893  22.567 -20.508  1.00 92.25           N  
ATOM   2698  CZ  ARG A 373      19.842  21.811 -20.350  1.00 92.25           C  
ATOM   2699  N   PHE A 374      17.227  16.575 -18.506  1.00 89.25           N  
ATOM   2700  CA  PHE A 374      18.372  15.658 -18.534  1.00 89.25           C  
ATOM   2701  C   PHE A 374      18.111  14.354 -19.300  1.00 89.25           C  
ATOM   2702  CB  PHE A 374      18.859  15.407 -17.097  1.00 89.25           C  
ATOM   2703  O   PHE A 374      19.042  13.584 -19.507  1.00 89.25           O  
ATOM   2704  CG  PHE A 374      19.368  16.656 -16.397  1.00 89.25           C  
ATOM   2705  CD1 PHE A 374      20.638  17.171 -16.716  1.00 89.25           C  
ATOM   2706  CD2 PHE A 374      18.589  17.299 -15.418  1.00 89.25           C  
ATOM   2707  CE1 PHE A 374      21.118  18.324 -16.068  1.00 89.25           C  
ATOM   2708  CE2 PHE A 374      19.061  18.458 -14.776  1.00 89.25           C  
ATOM   2709  CZ  PHE A 374      20.328  18.971 -15.101  1.00 89.25           C  
ATOM   2710  N   TRP A 375      16.886  14.098 -19.770  1.00 88.25           N  
ATOM   2711  CA  TRP A 375      16.590  12.906 -20.574  1.00 88.25           C  
ATOM   2712  C   TRP A 375      17.309  12.919 -21.936  1.00 88.25           C  
ATOM   2713  CB  TRP A 375      15.084  12.804 -20.790  1.00 88.25           C  
ATOM   2714  O   TRP A 375      17.300  13.962 -22.596  1.00 88.25           O  
ATOM   2715  CG  TRP A 375      14.599  11.467 -21.220  1.00 88.25           C  
ATOM   2716  CD1 TRP A 375      14.589  10.958 -22.474  1.00 88.25           C  
ATOM   2717  CD2 TRP A 375      14.115  10.414 -20.343  1.00 88.25           C  
ATOM   2718  CE2 TRP A 375      13.861   9.258 -21.133  1.00 88.25           C  
ATOM   2719  CE3 TRP A 375      13.909  10.319 -18.950  1.00 88.25           C  
ATOM   2720  NE1 TRP A 375      14.157   9.645 -22.424  1.00 88.25           N  
ATOM   2721  CH2 TRP A 375      13.211   7.997 -19.177  1.00 88.25           C  
ATOM   2722  CZ2 TRP A 375      13.435   8.053 -20.564  1.00 88.25           C  
ATOM   2723  CZ3 TRP A 375      13.452   9.122 -18.373  1.00 88.25           C  
ATOM   2724  N   PRO A 376      17.864  11.785 -22.418  1.00 78.75           N  
ATOM   2725  CA  PRO A 376      17.822  10.426 -21.848  1.00 78.75           C  
ATOM   2726  C   PRO A 376      18.897  10.122 -20.793  1.00 78.75           C  
ATOM   2727  CB  PRO A 376      17.956   9.500 -23.060  1.00 78.75           C  
ATOM   2728  O   PRO A 376      18.844   9.074 -20.164  1.00 78.75           O  
ATOM   2729  CG  PRO A 376      18.866  10.291 -23.997  1.00 78.75           C  
ATOM   2730  CD  PRO A 376      18.453  11.741 -23.750  1.00 78.75           C  
ATOM   2731  N   HIS A 377      19.846  11.024 -20.553  1.00 83.38           N  
ATOM   2732  CA  HIS A 377      20.944  10.850 -19.592  1.00 83.38           C  
ATOM   2733  C   HIS A 377      20.543  11.214 -18.153  1.00 83.38           C  
ATOM   2734  CB  HIS A 377      22.167  11.644 -20.076  1.00 83.38           C  
ATOM   2735  O   HIS A 377      21.330  11.792 -17.405  1.00 83.38           O  
ATOM   2736  CG  HIS A 377      22.546  11.350 -21.503  1.00 83.38           C  
ATOM   2737  CD2 HIS A 377      23.013  12.250 -22.420  1.00 83.38           C  
ATOM   2738  ND1 HIS A 377      22.450  10.133 -22.139  1.00 83.38           N  
ATOM   2739  CE1 HIS A 377      22.847  10.297 -23.410  1.00 83.38           C  
ATOM   2740  NE2 HIS A 377      23.192  11.575 -23.631  1.00 83.38           N  
ATOM   2741  N   LEU A 378      19.298  10.917 -17.773  1.00 81.94           N  
ATOM   2742  CA  LEU A 378      18.786  11.218 -16.443  1.00 81.94           C  
ATOM   2743  C   LEU A 378      19.465  10.296 -15.425  1.00 81.94           C  
ATOM   2744  CB  LEU A 378      17.254  11.075 -16.441  1.00 81.94           C  
ATOM   2745  O   LEU A 378      19.155   9.108 -15.350  1.00 81.94           O  
ATOM   2746  CG  LEU A 378      16.607  11.433 -15.089  1.00 81.94           C  
ATOM   2747  CD1 LEU A 378      16.712  12.929 -14.784  1.00 81.94           C  
ATOM   2748  CD2 LEU A 378      15.124  11.057 -15.116  1.00 81.94           C  
ATOM   2749  N   GLY A 379      20.384  10.849 -14.639  1.00 79.12           N  
ATOM   2750  CA  GLY A 379      20.996  10.149 -13.522  1.00 79.12           C  
ATOM   2751  C   GLY A 379      20.106  10.143 -12.278  1.00 79.12           C  
ATOM   2752  O   GLY A 379      19.053  10.784 -12.192  1.00 79.12           O  
ATOM   2753  N   PHE A 380      20.546   9.394 -11.267  1.00 79.75           N  
ATOM   2754  CA  PHE A 380      19.863   9.359  -9.974  1.00 79.75           C  
ATOM   2755  C   PHE A 380      20.076  10.652  -9.169  1.00 79.75           C  
ATOM   2756  CB  PHE A 380      20.315   8.120  -9.189  1.00 79.75           C  
ATOM   2757  O   PHE A 380      19.230  10.998  -8.345  1.00 79.75           O  
ATOM   2758  CG  PHE A 380      21.741   8.173  -8.678  1.00 79.75           C  
ATOM   2759  CD1 PHE A 380      22.802   7.687  -9.463  1.00 79.75           C  
ATOM   2760  CD2 PHE A 380      22.004   8.719  -7.408  1.00 79.75           C  
ATOM   2761  CE1 PHE A 380      24.121   7.763  -8.982  1.00 79.75           C  
ATOM   2762  CE2 PHE A 380      23.321   8.793  -6.926  1.00 79.75           C  
ATOM   2763  CZ  PHE A 380      24.381   8.317  -7.716  1.00 79.75           C  
ATOM   2764  N   VAL A 381      21.186  11.368  -9.403  1.00 87.00           N  
ATOM   2765  CA  VAL A 381      21.594  12.569  -8.650  1.00 87.00           C  
ATOM   2766  C   VAL A 381      20.623  13.721  -8.891  1.00 87.00           C  
ATOM   2767  CB  VAL A 381      23.033  12.989  -9.011  1.00 87.00           C  
ATOM   2768  O   VAL A 381      20.230  14.423  -7.959  1.00 87.00           O  
ATOM   2769  CG1 VAL A 381      23.466  14.261  -8.264  1.00 87.00           C  
ATOM   2770  CG2 VAL A 381      24.027  11.882  -8.634  1.00 87.00           C  
ATOM   2771  N   GLU A 382      20.180  13.870 -10.134  1.00 89.12           N  
ATOM   2772  CA  GLU A 382      19.273  14.915 -10.596  1.00 89.12           C  
ATOM   2773  C   GLU A 382      17.886  14.798  -9.943  1.00 89.12           C  
ATOM   2774  CB  GLU A 382      19.151  14.836 -12.130  1.00 89.12           C  
ATOM   2775  O   GLU A 382      17.183  15.797  -9.785  1.00 89.12           O  
ATOM   2776  CG  GLU A 382      20.441  15.154 -12.915  1.00 89.12           C  
ATOM   2777  CD  GLU A 382      21.555  14.093 -12.833  1.00 89.12           C  
ATOM   2778  OE1 GLU A 382      22.716  14.457 -13.103  1.00 89.12           O  
ATOM   2779  OE2 GLU A 382      21.264  12.935 -12.455  1.00 89.12           O  
ATOM   2780  N   LEU A 383      17.500  13.592  -9.510  1.00 88.38           N  
ATOM   2781  CA  LEU A 383      16.228  13.335  -8.836  1.00 88.38           C  
ATOM   2782  C   LEU A 383      16.283  13.507  -7.317  1.00 88.38           C  
ATOM   2783  CB  LEU A 383      15.736  11.930  -9.207  1.00 88.38           C  
ATOM   2784  O   LEU A 383      15.229  13.707  -6.708  1.00 88.38           O  
ATOM   2785  CG  LEU A 383      15.288  11.801 -10.670  1.00 88.38           C  
ATOM   2786  CD1 LEU A 383      14.849  10.366 -10.908  1.00 88.38           C  
ATOM   2787  CD2 LEU A 383      14.095  12.703 -11.015  1.00 88.38           C  
ATOM   2788  N   LEU A 384      17.470  13.483  -6.699  1.00 90.38           N  
ATOM   2789  CA  LEU A 384      17.607  13.522  -5.236  1.00 90.38           C  
ATOM   2790  C   LEU A 384      16.906  14.732  -4.592  1.00 90.38           C  
ATOM   2791  CB  LEU A 384      19.084  13.470  -4.785  1.00 90.38           C  
ATOM   2792  O   LEU A 384      16.191  14.526  -3.606  1.00 90.38           O  
ATOM   2793  CG  LEU A 384      19.905  12.280  -5.298  1.00 90.38           C  
ATOM   2794  CD1 LEU A 384      21.367  12.448  -4.881  1.00 90.38           C  
ATOM   2795  CD2 LEU A 384      19.425  10.923  -4.790  1.00 90.38           C  
ATOM   2796  N   PRO A 385      17.036  15.975  -5.112  1.00 93.75           N  
ATOM   2797  CA  PRO A 385      16.383  17.133  -4.504  1.00 93.75           C  
ATOM   2798  C   PRO A 385      14.856  17.032  -4.569  1.00 93.75           C  
ATOM   2799  CB  PRO A 385      16.901  18.361  -5.268  1.00 93.75           C  
ATOM   2800  O   PRO A 385      14.171  17.273  -3.574  1.00 93.75           O  
ATOM   2801  CG  PRO A 385      18.199  17.877  -5.912  1.00 93.75           C  
ATOM   2802  CD  PRO A 385      17.886  16.418  -6.214  1.00 93.75           C  
ATOM   2803  N   GLY A 386      14.318  16.626  -5.723  1.00 93.88           N  
ATOM   2804  CA  GLY A 386      12.879  16.461  -5.914  1.00 93.88           C  
ATOM   2805  C   GLY A 386      12.306  15.334  -5.053  1.00 93.88           C  
ATOM   2806  O   GLY A 386      11.296  15.530  -4.376  1.00 93.88           O  
ATOM   2807  N   ALA A 387      13.004  14.198  -4.985  1.00 90.94           N  
ATOM   2808  CA  ALA A 387      12.648  13.052  -4.154  1.00 90.94           C  
ATOM   2809  C   ALA A 387      12.636  13.409  -2.656  1.00 90.94           C  
ATOM   2810  CB  ALA A 387      13.641  11.924  -4.468  1.00 90.94           C  
ATOM   2811  O   ALA A 387      11.675  13.092  -1.952  1.00 90.94           O  
ATOM   2812  N   ALA A 388      13.655  14.128  -2.173  1.00 94.12           N  
ATOM   2813  CA  ALA A 388      13.737  14.607  -0.793  1.00 94.12           C  
ATOM   2814  C   ALA A 388      12.558  15.526  -0.431  1.00 94.12           C  
ATOM   2815  CB  ALA A 388      15.075  15.342  -0.630  1.00 94.12           C  
ATOM   2816  O   ALA A 388      11.878  15.316   0.578  1.00 94.12           O  
ATOM   2817  N   VAL A 389      12.279  16.523  -1.276  1.00 96.06           N  
ATOM   2818  CA  VAL A 389      11.189  17.487  -1.064  1.00 96.06           C  
ATOM   2819  C   VAL A 389       9.820  16.795  -1.130  1.00 96.06           C  
ATOM   2820  CB  VAL A 389      11.323  18.645  -2.073  1.00 96.06           C  
ATOM   2821  O   VAL A 389       8.954  17.050  -0.287  1.00 96.06           O  
ATOM   2822  CG1 VAL A 389      10.144  19.612  -2.006  1.00 96.06           C  
ATOM   2823  CG2 VAL A 389      12.578  19.483  -1.796  1.00 96.06           C  
ATOM   2824  N   ALA A 390       9.644  15.848  -2.058  1.00 93.50           N  
ATOM   2825  CA  ALA A 390       8.442  15.027  -2.145  1.00 93.50           C  
ATOM   2826  C   ALA A 390       8.234  14.176  -0.880  1.00 93.50           C  
ATOM   2827  CB  ALA A 390       8.503  14.166  -3.412  1.00 93.50           C  
ATOM   2828  O   ALA A 390       7.125  14.140  -0.341  1.00 93.50           O  
ATOM   2829  N   GLY A 391       9.297  13.547  -0.368  1.00 90.69           N  
ATOM   2830  CA  GLY A 391       9.274  12.753   0.863  1.00 90.69           C  
ATOM   2831  C   GLY A 391       8.885  13.565   2.098  1.00 90.69           C  
ATOM   2832  O   GLY A 391       8.025  13.133   2.870  1.00 90.69           O  
ATOM   2833  N   ALA A 392       9.434  14.778   2.250  1.00 92.44           N  
ATOM   2834  CA  ALA A 392       9.033  15.707   3.312  1.00 92.44           C  
ATOM   2835  C   ALA A 392       7.533  16.020   3.243  1.00 92.44           C  
ATOM   2836  CB  ALA A 392       9.829  17.015   3.193  1.00 92.44           C  
ATOM   2837  O   ALA A 392       6.820  15.936   4.246  1.00 92.44           O  
ATOM   2838  N   GLY A 393       7.046  16.344   2.042  1.00 92.25           N  
ATOM   2839  CA  GLY A 393       5.643  16.660   1.816  1.00 92.25           C  
ATOM   2840  C   GLY A 393       4.705  15.501   2.149  1.00 92.25           C  
ATOM   2841  O   GLY A 393       3.673  15.695   2.795  1.00 92.25           O  
ATOM   2842  N   GLN A 394       5.075  14.280   1.767  1.00 90.44           N  
ATOM   2843  CA  GLN A 394       4.282  13.080   2.032  1.00 90.44           C  
ATOM   2844  C   GLN A 394       4.218  12.726   3.526  1.00 90.44           C  
ATOM   2845  CB  GLN A 394       4.870  11.919   1.228  1.00 90.44           C  
ATOM   2846  O   GLN A 394       3.147  12.390   4.041  1.00 90.44           O  
ATOM   2847  CG  GLN A 394       4.616  12.032  -0.279  1.00 90.44           C  
ATOM   2848  CD  GLN A 394       5.373  10.951  -1.037  1.00 90.44           C  
ATOM   2849  NE2 GLN A 394       5.780  11.181  -2.266  1.00 90.44           N  
ATOM   2850  OE1 GLN A 394       5.613   9.873  -0.530  1.00 90.44           O  
ATOM   2851  N   ALA A 395       5.331  12.865   4.248  1.00 87.94           N  
ATOM   2852  CA  ALA A 395       5.405  12.579   5.682  1.00 87.94           C  
ATOM   2853  C   ALA A 395       4.569  13.524   6.549  1.00 87.94           C  
ATOM   2854  CB  ALA A 395       6.865  12.670   6.086  1.00 87.94           C  
ATOM   2855  O   ALA A 395       4.115  13.149   7.630  1.00 87.94           O  
ATOM   2856  N   LEU A 396       4.336  14.748   6.075  1.00 89.00           N  
ATOM   2857  CA  LEU A 396       3.484  15.723   6.756  1.00 89.00           C  
ATOM   2858  C   LEU A 396       1.988  15.476   6.536  1.00 89.00           C  
ATOM   2859  CB  LEU A 396       3.907  17.127   6.297  1.00 89.00           C  
ATOM   2860  O   LEU A 396       1.162  15.998   7.284  1.00 89.00           O  
ATOM   2861  CG  LEU A 396       5.298  17.540   6.805  1.00 89.00           C  
ATOM   2862  CD1 LEU A 396       5.693  18.859   6.142  1.00 89.00           C  
ATOM   2863  CD2 LEU A 396       5.375  17.718   8.327  1.00 89.00           C  
ATOM   2864  N   GLN A 397       1.634  14.663   5.543  1.00 89.44           N  
ATOM   2865  CA  GLN A 397       0.249  14.338   5.220  1.00 89.44           C  
ATOM   2866  C   GLN A 397      -0.184  13.037   5.899  1.00 89.44           C  
ATOM   2867  CB  GLN A 397       0.084  14.285   3.696  1.00 89.44           C  
ATOM   2868  O   GLN A 397      -1.117  13.044   6.704  1.00 89.44           O  
ATOM   2869  CG  GLN A 397       0.277  15.663   3.046  1.00 89.44           C  
ATOM   2870  CD  GLN A 397       0.263  15.541   1.534  1.00 89.44           C  
ATOM   2871  NE2 GLN A 397       1.409  15.581   0.898  1.00 89.44           N  
ATOM   2872  OE1 GLN A 397      -0.775  15.363   0.926  1.00 89.44           O  
ATOM   2873  N   LEU A 398       0.508  11.924   5.631  1.00 84.12           N  
ATOM   2874  CA  LEU A 398       0.001  10.582   5.936  1.00 84.12           C  
ATOM   2875  C   LEU A 398      -0.325  10.338   7.429  1.00 84.12           C  
ATOM   2876  CB  LEU A 398       0.958   9.532   5.331  1.00 84.12           C  
ATOM   2877  O   LEU A 398      -1.456   9.942   7.731  1.00 84.12           O  
ATOM   2878  CG  LEU A 398       0.462   8.084   5.466  1.00 84.12           C  
ATOM   2879  CD1 LEU A 398      -0.842   7.888   4.696  1.00 84.12           C  
ATOM   2880  CD2 LEU A 398       1.516   7.115   4.936  1.00 84.12           C  
ATOM   2881  N   PRO A 399       0.574  10.623   8.396  1.00 79.38           N  
ATOM   2882  CA  PRO A 399       0.284  10.401   9.815  1.00 79.38           C  
ATOM   2883  C   PRO A 399      -0.853  11.290  10.337  1.00 79.38           C  
ATOM   2884  CB  PRO A 399       1.595  10.702  10.557  1.00 79.38           C  
ATOM   2885  O   PRO A 399      -1.569  10.915  11.270  1.00 79.38           O  
ATOM   2886  CG  PRO A 399       2.674  10.610   9.480  1.00 79.38           C  
ATOM   2887  CD  PRO A 399       1.935  11.117   8.250  1.00 79.38           C  
ATOM   2888  N   VAL A 400      -1.017  12.482   9.753  1.00 80.62           N  
ATOM   2889  CA  VAL A 400      -2.073  13.430  10.129  1.00 80.62           C  
ATOM   2890  C   VAL A 400      -3.414  12.964   9.590  1.00 80.62           C  
ATOM   2891  CB  VAL A 400      -1.774  14.854   9.632  1.00 80.62           C  
ATOM   2892  O   VAL A 400      -4.388  12.961  10.337  1.00 80.62           O  
ATOM   2893  CG1 VAL A 400      -2.800  15.843  10.207  1.00 80.62           C  
ATOM   2894  CG2 VAL A 400      -0.376  15.292  10.069  1.00 80.62           C  
ATOM   2895  N   VAL A 401      -3.455  12.503   8.339  1.00 85.12           N  
ATOM   2896  CA  VAL A 401      -4.662  11.940   7.728  1.00 85.12           C  
ATOM   2897  C   VAL A 401      -5.150  10.731   8.528  1.00 85.12           C  
ATOM   2898  CB  VAL A 401      -4.425  11.609   6.242  1.00 85.12           C  
ATOM   2899  O   VAL A 401      -6.326  10.693   8.880  1.00 85.12           O  
ATOM   2900  CG1 VAL A 401      -5.629  10.888   5.630  1.00 85.12           C  
ATOM   2901  CG2 VAL A 401      -4.218  12.892   5.423  1.00 85.12           C  
ATOM   2902  N   TYR A 402      -4.267   9.811   8.937  1.00 84.00           N  
ATOM   2903  CA  TYR A 402      -4.657   8.702   9.821  1.00 84.00           C  
ATOM   2904  C   TYR A 402      -5.246   9.175  11.148  1.00 84.00           C  
ATOM   2905  CB  TYR A 402      -3.449   7.820  10.142  1.00 84.00           C  
ATOM   2906  O   TYR A 402      -6.241   8.630  11.622  1.00 84.00           O  
ATOM   2907  CG  TYR A 402      -2.857   7.012   9.011  1.00 84.00           C  
ATOM   2908  CD1 TYR A 402      -3.579   6.717   7.834  1.00 84.00           C  
ATOM   2909  CD2 TYR A 402      -1.563   6.493   9.195  1.00 84.00           C  
ATOM   2910  CE1 TYR A 402      -3.006   5.887   6.854  1.00 84.00           C  
ATOM   2911  CE2 TYR A 402      -0.981   5.686   8.208  1.00 84.00           C  
ATOM   2912  OH  TYR A 402      -1.119   4.591   6.120  1.00 84.00           O  
ATOM   2913  CZ  TYR A 402      -1.706   5.380   7.045  1.00 84.00           C  
ATOM   2914  N   ARG A 403      -4.642  10.198  11.760  1.00 79.06           N  
ATOM   2915  CA  ARG A 403      -5.140  10.744  13.023  1.00 79.06           C  
ATOM   2916  C   ARG A 403      -6.521  11.368  12.857  1.00 79.06           C  
ATOM   2917  CB  ARG A 403      -4.138  11.753  13.579  1.00 79.06           C  
ATOM   2918  O   ARG A 403      -7.383  11.106  13.684  1.00 79.06           O  
ATOM   2919  CG  ARG A 403      -4.476  12.105  15.036  1.00 79.06           C  
ATOM   2920  CD  ARG A 403      -3.584  13.231  15.557  1.00 79.06           C  
ATOM   2921  NE  ARG A 403      -2.158  12.867  15.459  1.00 79.06           N  
ATOM   2922  NH1 ARG A 403      -1.403  14.156  17.197  1.00 79.06           N  
ATOM   2923  NH2 ARG A 403       0.041  12.928  16.002  1.00 79.06           N  
ATOM   2924  CZ  ARG A 403      -1.184  13.319  16.221  1.00 79.06           C  
ATOM   2925  N   VAL A 404      -6.724  12.150  11.797  1.00 83.38           N  
ATOM   2926  CA  VAL A 404      -8.019  12.759  11.468  1.00 83.38           C  
ATOM   2927  C   VAL A 404      -9.069  11.679  11.246  1.00 83.38           C  
ATOM   2928  CB  VAL A 404      -7.901  13.667  10.229  1.00 83.38           C  
ATOM   2929  O   VAL A 404     -10.141  11.759  11.822  1.00 83.38           O  
ATOM   2930  CG1 VAL A 404      -9.266  14.111   9.686  1.00 83.38           C  
ATOM   2931  CG2 VAL A 404      -7.106  14.937  10.558  1.00 83.38           C  
ATOM   2932  N   ILE A 405      -8.765  10.640  10.468  1.00 85.19           N  
ATOM   2933  CA  ILE A 405      -9.714   9.553  10.189  1.00 85.19           C  
ATOM   2934  C   ILE A 405     -10.199   8.876  11.479  1.00 85.19           C  
ATOM   2935  CB  ILE A 405      -9.055   8.548   9.216  1.00 85.19           C  
ATOM   2936  O   ILE A 405     -11.363   8.499  11.588  1.00 85.19           O  
ATOM   2937  CG1 ILE A 405      -9.000   9.177   7.812  1.00 85.19           C  
ATOM   2938  CG2 ILE A 405      -9.816   7.219   9.182  1.00 85.19           C  
ATOM   2939  CD1 ILE A 405      -8.188   8.401   6.772  1.00 85.19           C  
ATOM   2940  N   LEU A 406      -9.310   8.736  12.460  1.00 82.44           N  
ATOM   2941  CA  LEU A 406      -9.561   7.974  13.678  1.00 82.44           C  
ATOM   2942  C   LEU A 406      -9.972   8.834  14.884  1.00 82.44           C  
ATOM   2943  CB  LEU A 406      -8.309   7.129  13.963  1.00 82.44           C  
ATOM   2944  O   LEU A 406     -10.247   8.267  15.940  1.00 82.44           O  
ATOM   2945  CG  LEU A 406      -8.002   6.080  12.876  1.00 82.44           C  
ATOM   2946  CD1 LEU A 406      -6.599   5.523  13.118  1.00 82.44           C  
ATOM   2947  CD2 LEU A 406      -9.030   4.944  12.873  1.00 82.44           C  
ATOM   2948  N   SER A 407     -10.012  10.166  14.770  1.00 81.75           N  
ATOM   2949  CA  SER A 407     -10.181  11.050  15.935  1.00 81.75           C  
ATOM   2950  C   SER A 407     -11.578  10.982  16.556  1.00 81.75           C  
ATOM   2951  CB  SER A 407      -9.816  12.500  15.591  1.00 81.75           C  
ATOM   2952  O   SER A 407     -11.696  10.960  17.777  1.00 81.75           O  
ATOM   2953  OG  SER A 407     -10.654  13.038  14.584  1.00 81.75           O  
ATOM   2954  N   GLU A 408     -12.640  10.922  15.744  1.00 80.50           N  
ATOM   2955  CA  GLU A 408     -14.029  10.845  16.241  1.00 80.50           C  
ATOM   2956  C   GLU A 408     -14.568   9.408  16.270  1.00 80.50           C  
ATOM   2957  CB  GLU A 408     -14.982  11.740  15.431  1.00 80.50           C  
ATOM   2958  O   GLU A 408     -15.737   9.192  16.586  1.00 80.50           O  
ATOM   2959  CG  GLU A 408     -14.565  13.221  15.353  1.00 80.50           C  
ATOM   2960  CD  GLU A 408     -15.399  14.039  14.346  1.00 80.50           C  
ATOM   2961  OE1 GLU A 408     -15.336  15.283  14.413  1.00 80.50           O  
ATOM   2962  OE2 GLU A 408     -15.965  13.444  13.390  1.00 80.50           O  
ATOM   2963  N   VAL A 409     -13.746   8.408  15.930  1.00 79.38           N  
ATOM   2964  CA  VAL A 409     -14.182   7.009  15.932  1.00 79.38           C  
ATOM   2965  C   VAL A 409     -14.282   6.525  17.384  1.00 79.38           C  
ATOM   2966  CB  VAL A 409     -13.269   6.105  15.087  1.00 79.38           C  
ATOM   2967  O   VAL A 409     -13.266   6.492  18.087  1.00 79.38           O  
ATOM   2968  CG1 VAL A 409     -13.787   4.660  15.090  1.00 79.38           C  
ATOM   2969  CG2 VAL A 409     -13.241   6.571  13.626  1.00 79.38           C  
ATOM   2970  N   PRO A 410     -15.472   6.108  17.862  1.00 74.38           N  
ATOM   2971  CA  PRO A 410     -15.620   5.619  19.227  1.00 74.38           C  
ATOM   2972  C   PRO A 410     -14.705   4.412  19.485  1.00 74.38           C  
ATOM   2973  CB  PRO A 410     -17.099   5.244  19.383  1.00 74.38           C  
ATOM   2974  O   PRO A 410     -14.597   3.552  18.608  1.00 74.38           O  
ATOM   2975  CG  PRO A 410     -17.794   6.104  18.331  1.00 74.38           C  
ATOM   2976  CD  PRO A 410     -16.770   6.153  17.202  1.00 74.38           C  
ATOM   2977  N   PRO A 411     -14.118   4.254  20.690  1.00 67.81           N  
ATOM   2978  CA  PRO A 411     -13.239   3.122  21.005  1.00 67.81           C  
ATOM   2979  C   PRO A 411     -13.859   1.746  20.707  1.00 67.81           C  
ATOM   2980  CB  PRO A 411     -12.913   3.272  22.494  1.00 67.81           C  
ATOM   2981  O   PRO A 411     -13.163   0.834  20.271  1.00 67.81           O  
ATOM   2982  CG  PRO A 411     -13.002   4.780  22.720  1.00 67.81           C  
ATOM   2983  CD  PRO A 411     -14.134   5.208  21.789  1.00 67.81           C  
ATOM   2984  N   ALA A 412     -15.179   1.615  20.878  1.00 66.06           N  
ATOM   2985  CA  ALA A 412     -15.927   0.395  20.573  1.00 66.06           C  
ATOM   2986  C   ALA A 412     -16.002   0.067  19.067  1.00 66.06           C  
ATOM   2987  CB  ALA A 412     -17.331   0.547  21.169  1.00 66.06           C  
ATOM   2988  O   ALA A 412     -16.174  -1.090  18.709  1.00 66.06           O  
ATOM   2989  N   ARG A 413     -15.861   1.067  18.186  1.00 69.19           N  
ATOM   2990  CA  ARG A 413     -15.894   0.929  16.716  1.00 69.19           C  
ATOM   2991  C   ARG A 413     -14.526   1.171  16.066  1.00 69.19           C  
ATOM   2992  CB  ARG A 413     -16.980   1.845  16.123  1.00 69.19           C  
ATOM   2993  O   ARG A 413     -14.425   1.275  14.847  1.00 69.19           O  
ATOM   2994  CG  ARG A 413     -18.404   1.445  16.548  1.00 69.19           C  
ATOM   2995  CD  ARG A 413     -19.440   2.279  15.779  1.00 69.19           C  
ATOM   2996  NE  ARG A 413     -20.827   1.858  16.065  1.00 69.19           N  
ATOM   2997  NH1 ARG A 413     -21.868   3.099  14.421  1.00 69.19           N  
ATOM   2998  NH2 ARG A 413     -23.072   1.707  15.673  1.00 69.19           N  
ATOM   2999  CZ  ARG A 413     -21.912   2.228  15.395  1.00 69.19           C  
ATOM   3000  N   ALA A 414     -13.468   1.250  16.870  1.00 68.31           N  
ATOM   3001  CA  ALA A 414     -12.128   1.623  16.433  1.00 68.31           C  
ATOM   3002  C   ALA A 414     -11.528   0.634  15.413  1.00 68.31           C  
ATOM   3003  CB  ALA A 414     -11.291   1.776  17.704  1.00 68.31           C  
ATOM   3004  O   ALA A 414     -10.905   1.060  14.444  1.00 68.31           O  
ATOM   3005  N   GLY A 415     -11.797  -0.670  15.582  1.00 69.12           N  
ATOM   3006  CA  GLY A 415     -11.395  -1.717  14.631  1.00 69.12           C  
ATOM   3007  C   GLY A 415     -12.086  -1.594  13.268  1.00 69.12           C  
ATOM   3008  O   GLY A 415     -11.453  -1.755  12.230  1.00 69.12           O  
ATOM   3009  N   VAL A 416     -13.367  -1.215  13.258  1.00 73.88           N  
ATOM   3010  CA  VAL A 416     -14.121  -0.981  12.019  1.00 73.88           C  
ATOM   3011  C   VAL A 416     -13.624   0.282  11.316  1.00 73.88           C  
ATOM   3012  CB  VAL A 416     -15.633  -0.905  12.296  1.00 73.88           C  
ATOM   3013  O   VAL A 416     -13.352   0.254  10.120  1.00 73.88           O  
ATOM   3014  CG1 VAL A 416     -16.421  -0.789  10.991  1.00 73.88           C  
ATOM   3015  CG2 VAL A 416     -16.124  -2.151  13.044  1.00 73.88           C  
ATOM   3016  N   GLY A 417     -13.432   1.380  12.057  1.00 77.31           N  
ATOM   3017  CA  GLY A 417     -12.910   2.632  11.502  1.00 77.31           C  
ATOM   3018  C   GLY A 417     -11.507   2.489  10.902  1.00 77.31           C  
ATOM   3019  O   GLY A 417     -11.257   2.978   9.799  1.00 77.31           O  
ATOM   3020  N   SER A 418     -10.598   1.771  11.575  1.00 75.19           N  
ATOM   3021  CA  SER A 418      -9.272   1.466  11.023  1.00 75.19           C  
ATOM   3022  C   SER A 418      -9.342   0.506   9.832  1.00 75.19           C  
ATOM   3023  CB  SER A 418      -8.340   0.921  12.108  1.00 75.19           C  
ATOM   3024  O   SER A 418      -8.613   0.705   8.863  1.00 75.19           O  
ATOM   3025  OG  SER A 418      -8.819  -0.301  12.619  1.00 75.19           O  
ATOM   3026  N   GLY A 419     -10.250  -0.474   9.851  1.00 77.19           N  
ATOM   3027  CA  GLY A 419     -10.505  -1.370   8.722  1.00 77.19           C  
ATOM   3028  C   GLY A 419     -10.931  -0.618   7.460  1.00 77.19           C  
ATOM   3029  O   GLY A 419     -10.331  -0.804   6.401  1.00 77.19           O  
ATOM   3030  N   VAL A 420     -11.900   0.296   7.575  1.00 81.94           N  
ATOM   3031  CA  VAL A 420     -12.360   1.147   6.460  1.00 81.94           C  
ATOM   3032  C   VAL A 420     -11.226   2.021   5.929  1.00 81.94           C  
ATOM   3033  CB  VAL A 420     -13.542   2.032   6.899  1.00 81.94           C  
ATOM   3034  O   VAL A 420     -11.022   2.101   4.717  1.00 81.94           O  
ATOM   3035  CG1 VAL A 420     -13.979   3.024   5.811  1.00 81.94           C  
ATOM   3036  CG2 VAL A 420     -14.761   1.174   7.230  1.00 81.94           C  
ATOM   3037  N   MET A 421     -10.463   2.647   6.830  1.00 84.44           N  
ATOM   3038  CA  MET A 421      -9.317   3.486   6.481  1.00 84.44           C  
ATOM   3039  C   MET A 421      -8.287   2.731   5.643  1.00 84.44           C  
ATOM   3040  CB  MET A 421      -8.663   3.994   7.770  1.00 84.44           C  
ATOM   3041  O   MET A 421      -7.935   3.181   4.554  1.00 84.44           O  
ATOM   3042  CG  MET A 421      -7.446   4.884   7.499  1.00 84.44           C  
ATOM   3043  SD  MET A 421      -6.615   5.458   9.002  1.00 84.44           S  
ATOM   3044  CE  MET A 421      -5.741   3.934   9.444  1.00 84.44           C  
ATOM   3045  N   ILE A 422      -7.803   1.593   6.146  1.00 78.88           N  
ATOM   3046  CA  ILE A 422      -6.745   0.851   5.464  1.00 78.88           C  
ATOM   3047  C   ILE A 422      -7.289   0.222   4.173  1.00 78.88           C  
ATOM   3048  CB  ILE A 422      -6.116  -0.213   6.376  1.00 78.88           C  
ATOM   3049  O   ILE A 422      -6.587   0.215   3.172  1.00 78.88           O  
ATOM   3050  CG1 ILE A 422      -5.563   0.266   7.731  1.00 78.88           C  
ATOM   3051  CG2 ILE A 422      -4.916  -0.858   5.640  1.00 78.88           C  
ATOM   3052  CD1 ILE A 422      -5.361  -0.933   8.682  1.00 78.88           C  
ATOM   3053  N   THR A 423      -8.543  -0.237   4.137  1.00 82.44           N  
ATOM   3054  CA  THR A 423      -9.136  -0.800   2.905  1.00 82.44           C  
ATOM   3055  C   THR A 423      -9.227   0.251   1.816  1.00 82.44           C  
ATOM   3056  CB  THR A 423     -10.537  -1.353   3.154  1.00 82.44           C  
ATOM   3057  O   THR A 423      -8.841  -0.001   0.677  1.00 82.44           O  
ATOM   3058  CG2 THR A 423     -11.147  -2.045   1.934  1.00 82.44           C  
ATOM   3059  OG1 THR A 423     -10.411  -2.296   4.174  1.00 82.44           O  
ATOM   3060  N   THR A 424      -9.673   1.455   2.180  1.00 87.50           N  
ATOM   3061  CA  THR A 424      -9.711   2.594   1.259  1.00 87.50           C  
ATOM   3062  C   THR A 424      -8.308   2.926   0.769  1.00 87.50           C  
ATOM   3063  CB  THR A 424     -10.322   3.832   1.927  1.00 87.50           C  
ATOM   3064  O   THR A 424      -8.107   3.110  -0.425  1.00 87.50           O  
ATOM   3065  CG2 THR A 424     -10.483   4.990   0.941  1.00 87.50           C  
ATOM   3066  OG1 THR A 424     -11.600   3.528   2.436  1.00 87.50           O  
ATOM   3067  N   GLN A 425      -7.324   2.953   1.671  1.00 86.81           N  
ATOM   3068  CA  GLN A 425      -5.930   3.187   1.312  1.00 86.81           C  
ATOM   3069  C   GLN A 425      -5.376   2.117   0.366  1.00 86.81           C  
ATOM   3070  CB  GLN A 425      -5.093   3.268   2.588  1.00 86.81           C  
ATOM   3071  O   GLN A 425      -4.802   2.472  -0.653  1.00 86.81           O  
ATOM   3072  CG  GLN A 425      -3.597   3.273   2.266  1.00 86.81           C  
ATOM   3073  CD  GLN A 425      -2.791   3.538   3.509  1.00 86.81           C  
ATOM   3074  NE2 GLN A 425      -2.021   4.597   3.499  1.00 86.81           N  
ATOM   3075  OE1 GLN A 425      -2.863   2.821   4.497  1.00 86.81           O  
ATOM   3076  N   GLN A 426      -5.519   0.831   0.683  1.00 82.44           N  
ATOM   3077  CA  GLN A 426      -4.959  -0.257  -0.124  1.00 82.44           C  
ATOM   3078  C   GLN A 426      -5.634  -0.337  -1.492  1.00 82.44           C  
ATOM   3079  CB  GLN A 426      -5.072  -1.596   0.627  1.00 82.44           C  
ATOM   3080  O   GLN A 426      -4.956  -0.460  -2.508  1.00 82.44           O  
ATOM   3081  CG  GLN A 426      -4.155  -1.679   1.860  1.00 82.44           C  
ATOM   3082  CD  GLN A 426      -2.667  -1.567   1.541  1.00 82.44           C  
ATOM   3083  NE2 GLN A 426      -1.836  -1.267   2.514  1.00 82.44           N  
ATOM   3084  OE1 GLN A 426      -2.210  -1.718   0.425  1.00 82.44           O  
ATOM   3085  N   SER A 427      -6.955  -0.148  -1.536  1.00 85.31           N  
ATOM   3086  CA  SER A 427      -7.690  -0.037  -2.800  1.00 85.31           C  
ATOM   3087  C   SER A 427      -7.202   1.164  -3.614  1.00 85.31           C  
ATOM   3088  CB  SER A 427      -9.196   0.090  -2.553  1.00 85.31           C  
ATOM   3089  O   SER A 427      -6.994   1.049  -4.815  1.00 85.31           O  
ATOM   3090  OG  SER A 427      -9.660  -0.959  -1.728  1.00 85.31           O  
ATOM   3091  N   ALA A 428      -6.950   2.305  -2.967  1.00 89.25           N  
ATOM   3092  CA  ALA A 428      -6.403   3.494  -3.613  1.00 89.25           C  
ATOM   3093  C   ALA A 428      -4.956   3.298  -4.106  1.00 89.25           C  
ATOM   3094  CB  ALA A 428      -6.538   4.667  -2.637  1.00 89.25           C  
ATOM   3095  O   ALA A 428      -4.629   3.766  -5.191  1.00 89.25           O  
ATOM   3096  N   LEU A 429      -4.097   2.588  -3.365  1.00 84.06           N  
ATOM   3097  CA  LEU A 429      -2.748   2.227  -3.821  1.00 84.06           C  
ATOM   3098  C   LEU A 429      -2.821   1.345  -5.080  1.00 84.06           C  
ATOM   3099  CB  LEU A 429      -1.968   1.508  -2.697  1.00 84.06           C  
ATOM   3100  O   LEU A 429      -2.181   1.656  -6.084  1.00 84.06           O  
ATOM   3101  CG  LEU A 429      -1.557   2.368  -1.485  1.00 84.06           C  
ATOM   3102  CD1 LEU A 429      -1.019   1.490  -0.358  1.00 84.06           C  
ATOM   3103  CD2 LEU A 429      -0.461   3.381  -1.801  1.00 84.06           C  
ATOM   3104  N   ALA A 430      -3.665   0.307  -5.066  1.00 81.62           N  
ATOM   3105  CA  ALA A 430      -3.886  -0.560  -6.224  1.00 81.62           C  
ATOM   3106  C   ALA A 430      -4.414   0.227  -7.438  1.00 81.62           C  
ATOM   3107  CB  ALA A 430      -4.839  -1.690  -5.812  1.00 81.62           C  
ATOM   3108  O   ALA A 430      -3.868   0.116  -8.535  1.00 81.62           O  
ATOM   3109  N   LEU A 431      -5.408   1.100  -7.226  1.00 87.50           N  
ATOM   3110  CA  LEU A 431      -5.910   2.015  -8.253  1.00 87.50           C  
ATOM   3111  C   LEU A 431      -4.818   2.941  -8.788  1.00 87.50           C  
ATOM   3112  CB  LEU A 431      -7.060   2.869  -7.691  1.00 87.50           C  
ATOM   3113  O   LEU A 431      -4.810   3.226  -9.977  1.00 87.50           O  
ATOM   3114  CG  LEU A 431      -8.397   2.131  -7.551  1.00 87.50           C  
ATOM   3115  CD1 LEU A 431      -9.394   3.011  -6.796  1.00 87.50           C  
ATOM   3116  CD2 LEU A 431      -8.997   1.778  -8.911  1.00 87.50           C  
ATOM   3117  N   GLY A 432      -3.892   3.404  -7.949  1.00 86.88           N  
ATOM   3118  CA  GLY A 432      -2.767   4.242  -8.362  1.00 86.88           C  
ATOM   3119  C   GLY A 432      -1.924   3.607  -9.460  1.00 86.88           C  
ATOM   3120  O   GLY A 432      -1.681   4.235 -10.487  1.00 86.88           O  
ATOM   3121  N   VAL A 433      -1.536   2.344  -9.276  1.00 80.88           N  
ATOM   3122  CA  VAL A 433      -0.793   1.583 -10.295  1.00 80.88           C  
ATOM   3123  C   VAL A 433      -1.671   1.338 -11.523  1.00 80.88           C  
ATOM   3124  CB  VAL A 433      -0.272   0.249  -9.726  1.00 80.88           C  
ATOM   3125  O   VAL A 433      -1.266   1.640 -12.641  1.00 80.88           O  
ATOM   3126  CG1 VAL A 433       0.587  -0.499 -10.747  1.00 80.88           C  
ATOM   3127  CG2 VAL A 433       0.569   0.489  -8.466  1.00 80.88           C  
ATOM   3128  N   ALA A 434      -2.905   0.884 -11.306  1.00 83.19           N  
ATOM   3129  CA  ALA A 434      -3.841   0.529 -12.369  1.00 83.19           C  
ATOM   3130  C   ALA A 434      -4.296   1.722 -13.235  1.00 83.19           C  
ATOM   3131  CB  ALA A 434      -5.035  -0.137 -11.684  1.00 83.19           C  
ATOM   3132  O   ALA A 434      -4.701   1.542 -14.379  1.00 83.19           O  
ATOM   3133  N   THR A 435      -4.242   2.947 -12.705  1.00 90.19           N  
ATOM   3134  CA  THR A 435      -4.659   4.169 -13.411  1.00 90.19           C  
ATOM   3135  C   THR A 435      -3.463   4.971 -13.910  1.00 90.19           C  
ATOM   3136  CB  THR A 435      -5.614   5.046 -12.587  1.00 90.19           C  
ATOM   3137  O   THR A 435      -3.272   5.065 -15.118  1.00 90.19           O  
ATOM   3138  CG2 THR A 435      -6.938   4.342 -12.287  1.00 90.19           C  
ATOM   3139  OG1 THR A 435      -5.046   5.427 -11.355  1.00 90.19           O  
ATOM   3140  N   LEU A 436      -2.629   5.524 -13.021  1.00 90.25           N  
ATOM   3141  CA  LEU A 436      -1.473   6.339 -13.415  1.00 90.25           C  
ATOM   3142  C   LEU A 436      -0.400   5.505 -14.124  1.00 90.25           C  
ATOM   3143  CB  LEU A 436      -0.860   7.049 -12.194  1.00 90.25           C  
ATOM   3144  O   LEU A 436       0.206   5.994 -15.073  1.00 90.25           O  
ATOM   3145  CG  LEU A 436      -1.728   8.146 -11.556  1.00 90.25           C  
ATOM   3146  CD1 LEU A 436      -1.070   8.650 -10.268  1.00 90.25           C  
ATOM   3147  CD2 LEU A 436      -1.903   9.349 -12.485  1.00 90.25           C  
ATOM   3148  N   GLY A 437      -0.188   4.253 -13.706  1.00 86.19           N  
ATOM   3149  CA  GLY A 437       0.729   3.338 -14.391  1.00 86.19           C  
ATOM   3150  C   GLY A 437       0.238   2.980 -15.793  1.00 86.19           C  
ATOM   3151  O   GLY A 437       0.988   3.112 -16.757  1.00 86.19           O  
ATOM   3152  N   THR A 438      -1.043   2.627 -15.933  1.00 85.88           N  
ATOM   3153  CA  THR A 438      -1.671   2.378 -17.243  1.00 85.88           C  
ATOM   3154  C   THR A 438      -1.639   3.611 -18.139  1.00 85.88           C  
ATOM   3155  CB  THR A 438      -3.118   1.911 -17.066  1.00 85.88           C  
ATOM   3156  O   THR A 438      -1.326   3.485 -19.322  1.00 85.88           O  
ATOM   3157  CG2 THR A 438      -3.890   1.723 -18.372  1.00 85.88           C  
ATOM   3158  OG1 THR A 438      -3.090   0.665 -16.424  1.00 85.88           O  
ATOM   3159  N   LEU A 439      -1.921   4.798 -17.593  1.00 91.00           N  
ATOM   3160  CA  LEU A 439      -1.805   6.067 -18.309  1.00 91.00           C  
ATOM   3161  C   LEU A 439      -0.384   6.242 -18.844  1.00 91.00           C  
ATOM   3162  CB  LEU A 439      -2.202   7.227 -17.376  1.00 91.00           C  
ATOM   3163  O   LEU A 439      -0.215   6.406 -20.046  1.00 91.00           O  
ATOM   3164  CG  LEU A 439      -1.998   8.627 -17.986  1.00 91.00           C  
ATOM   3165  CD1 LEU A 439      -2.926   8.870 -19.177  1.00 91.00           C  
ATOM   3166  CD2 LEU A 439      -2.271   9.695 -16.927  1.00 91.00           C  
ATOM   3167  N   PHE A 440       0.624   6.143 -17.975  1.00 91.69           N  
ATOM   3168  CA  PHE A 440       2.025   6.267 -18.360  1.00 91.69           C  
ATOM   3169  C   PHE A 440       2.380   5.311 -19.500  1.00 91.69           C  
ATOM   3170  CB  PHE A 440       2.904   6.020 -17.133  1.00 91.69           C  
ATOM   3171  O   PHE A 440       2.776   5.766 -20.569  1.00 91.69           O  
ATOM   3172  CG  PHE A 440       4.384   5.954 -17.435  1.00 91.69           C  
ATOM   3173  CD1 PHE A 440       5.088   4.747 -17.271  1.00 91.69           C  
ATOM   3174  CD2 PHE A 440       5.052   7.100 -17.901  1.00 91.69           C  
ATOM   3175  CE1 PHE A 440       6.462   4.697 -17.556  1.00 91.69           C  
ATOM   3176  CE2 PHE A 440       6.423   7.042 -18.197  1.00 91.69           C  
ATOM   3177  CZ  PHE A 440       7.129   5.846 -18.010  1.00 91.69           C  
ATOM   3178  N   LEU A 441       2.144   4.010 -19.316  1.00 88.50           N  
ATOM   3179  CA  LEU A 441       2.461   2.981 -20.310  1.00 88.50           C  
ATOM   3180  C   LEU A 441       1.700   3.166 -21.630  1.00 88.50           C  
ATOM   3181  CB  LEU A 441       2.157   1.599 -19.708  1.00 88.50           C  
ATOM   3182  O   LEU A 441       2.225   2.826 -22.684  1.00 88.50           O  
ATOM   3183  CG  LEU A 441       3.078   1.200 -18.540  1.00 88.50           C  
ATOM   3184  CD1 LEU A 441       2.596  -0.117 -17.942  1.00 88.50           C  
ATOM   3185  CD2 LEU A 441       4.531   1.023 -18.979  1.00 88.50           C  
ATOM   3186  N   SER A 442       0.491   3.729 -21.594  1.00 88.62           N  
ATOM   3187  CA  SER A 442      -0.291   4.023 -22.804  1.00 88.62           C  
ATOM   3188  C   SER A 442       0.212   5.262 -23.551  1.00 88.62           C  
ATOM   3189  CB  SER A 442      -1.772   4.213 -22.463  1.00 88.62           C  
ATOM   3190  O   SER A 442       0.036   5.355 -24.763  1.00 88.62           O  
ATOM   3191  OG  SER A 442      -2.281   3.082 -21.782  1.00 88.62           O  
ATOM   3192  N   LEU A 443       0.842   6.215 -22.854  1.00 92.44           N  
ATOM   3193  CA  LEU A 443       1.414   7.421 -23.462  1.00 92.44           C  
ATOM   3194  C   LEU A 443       2.802   7.174 -24.075  1.00 92.44           C  
ATOM   3195  CB  LEU A 443       1.470   8.553 -22.418  1.00 92.44           C  
ATOM   3196  O   LEU A 443       3.166   7.860 -25.032  1.00 92.44           O  
ATOM   3197  CG  LEU A 443       0.110   9.081 -21.920  1.00 92.44           C  
ATOM   3198  CD1 LEU A 443       0.352  10.141 -20.843  1.00 92.44           C  
ATOM   3199  CD2 LEU A 443      -0.762   9.682 -23.021  1.00 92.44           C  
ATOM   3200  N   VAL A 444       3.567   6.195 -23.568  1.00 92.25           N  
ATOM   3201  CA  VAL A 444       4.938   5.903 -24.036  1.00 92.25           C  
ATOM   3202  C   VAL A 444       5.026   5.688 -25.558  1.00 92.25           C  
ATOM   3203  CB  VAL A 444       5.589   4.733 -23.256  1.00 92.25           C  
ATOM   3204  O   VAL A 444       5.872   6.346 -26.167  1.00 92.25           O  
ATOM   3205  CG1 VAL A 444       6.938   4.307 -23.853  1.00 92.25           C  
ATOM   3206  CG2 VAL A 444       5.870   5.120 -21.803  1.00 92.25           C  
ATOM   3207  N   PRO A 445       4.181   4.862 -26.215  1.00 89.69           N  
ATOM   3208  CA  PRO A 445       4.301   4.610 -27.655  1.00 89.69           C  
ATOM   3209  C   PRO A 445       4.021   5.837 -28.533  1.00 89.69           C  
ATOM   3210  CB  PRO A 445       3.302   3.486 -27.968  1.00 89.69           C  
ATOM   3211  O   PRO A 445       4.559   5.934 -29.631  1.00 89.69           O  
ATOM   3212  CG  PRO A 445       3.094   2.794 -26.624  1.00 89.69           C  
ATOM   3213  CD  PRO A 445       3.190   3.959 -25.648  1.00 89.69           C  
ATOM   3214  N   GLY A 446       3.173   6.763 -28.069  1.00 90.38           N  
ATOM   3215  CA  GLY A 446       2.755   7.933 -28.849  1.00 90.38           C  
ATOM   3216  C   GLY A 446       3.612   9.180 -28.624  1.00 90.38           C  
ATOM   3217  O   GLY A 446       3.806   9.961 -29.550  1.00 90.38           O  
ATOM   3218  N   MET A 447       4.112   9.381 -27.402  1.00 92.44           N  
ATOM   3219  CA  MET A 447       4.789  10.621 -26.987  1.00 92.44           C  
ATOM   3220  C   MET A 447       6.264  10.419 -26.619  1.00 92.44           C  
ATOM   3221  CB  MET A 447       4.063  11.228 -25.777  1.00 92.44           C  
ATOM   3222  O   MET A 447       6.997  11.387 -26.429  1.00 92.44           O  
ATOM   3223  CG  MET A 447       2.536  11.240 -25.894  1.00 92.44           C  
ATOM   3224  SD  MET A 447       1.703  12.099 -24.536  1.00 92.44           S  
ATOM   3225  CE  MET A 447       2.213  13.803 -24.870  1.00 92.44           C  
ATOM   3226  N   GLY A 448       6.702   9.167 -26.475  1.00 90.88           N  
ATOM   3227  CA  GLY A 448       8.005   8.824 -25.918  1.00 90.88           C  
ATOM   3228  C   GLY A 448       8.045   8.879 -24.385  1.00 90.88           C  
ATOM   3229  O   GLY A 448       7.235   9.527 -23.719  1.00 90.88           O  
ATOM   3230  N   MET A 449       9.033   8.187 -23.812  1.00 90.25           N  
ATOM   3231  CA  MET A 449       9.151   7.957 -22.364  1.00 90.25           C  
ATOM   3232  C   MET A 449       9.272   9.250 -21.541  1.00 90.25           C  
ATOM   3233  CB  MET A 449      10.376   7.062 -22.124  1.00 90.25           C  
ATOM   3234  O   MET A 449       8.658   9.364 -20.481  1.00 90.25           O  
ATOM   3235  CG  MET A 449      10.356   6.346 -20.770  1.00 90.25           C  
ATOM   3236  SD  MET A 449       9.191   4.960 -20.753  1.00 90.25           S  
ATOM   3237  CE  MET A 449       9.896   3.849 -19.508  1.00 90.25           C  
ATOM   3238  N   ARG A 450      10.027  10.242 -22.039  1.00 93.00           N  
ATOM   3239  CA  ARG A 450      10.227  11.537 -21.365  1.00 93.00           C  
ATOM   3240  C   ARG A 450       8.909  12.278 -21.176  1.00 93.00           C  
ATOM   3241  CB  ARG A 450      11.198  12.411 -22.178  1.00 93.00           C  
ATOM   3242  O   ARG A 450       8.572  12.670 -20.061  1.00 93.00           O  
ATOM   3243  CG  ARG A 450      11.556  13.722 -21.448  1.00 93.00           C  
ATOM   3244  CD  ARG A 450      12.278  14.707 -22.373  1.00 93.00           C  
ATOM   3245  NE  ARG A 450      11.358  15.249 -23.389  1.00 93.00           N  
ATOM   3246  NH1 ARG A 450      12.901  16.197 -24.792  1.00 93.00           N  
ATOM   3247  NH2 ARG A 450      10.716  16.131 -25.354  1.00 93.00           N  
ATOM   3248  CZ  ARG A 450      11.669  15.862 -24.509  1.00 93.00           C  
ATOM   3249  N   ASP A 451       8.173  12.472 -22.266  1.00 92.69           N  
ATOM   3250  CA  ASP A 451       6.966  13.295 -22.258  1.00 92.69           C  
ATOM   3251  C   ASP A 451       5.811  12.548 -21.575  1.00 92.69           C  
ATOM   3252  CB  ASP A 451       6.649  13.778 -23.686  1.00 92.69           C  
ATOM   3253  O   ASP A 451       5.037  13.166 -20.843  1.00 92.69           O  
ATOM   3254  CG  ASP A 451       7.744  14.703 -24.259  1.00 92.69           C  
ATOM   3255  OD1 ASP A 451       8.572  15.241 -23.484  1.00 92.69           O  
ATOM   3256  OD2 ASP A 451       7.836  14.888 -25.487  1.00 92.69           O  
ATOM   3257  N   ALA A 452       5.763  11.214 -21.684  1.00 93.69           N  
ATOM   3258  CA  ALA A 452       4.870  10.372 -20.888  1.00 93.69           C  
ATOM   3259  C   ALA A 452       5.144  10.497 -19.376  1.00 93.69           C  
ATOM   3260  CB  ALA A 452       5.017   8.922 -21.363  1.00 93.69           C  
ATOM   3261  O   ALA A 452       4.203  10.658 -18.591  1.00 93.69           O  
ATOM   3262  N   LEU A 453       6.417  10.474 -18.954  1.00 93.12           N  
ATOM   3263  CA  LEU A 453       6.807  10.632 -17.549  1.00 93.12           C  
ATOM   3264  C   LEU A 453       6.395  12.010 -17.022  1.00 93.12           C  
ATOM   3265  CB  LEU A 453       8.325  10.389 -17.393  1.00 93.12           C  
ATOM   3266  O   LEU A 453       5.715  12.099 -16.000  1.00 93.12           O  
ATOM   3267  CG  LEU A 453       8.876  10.704 -15.988  1.00 93.12           C  
ATOM   3268  CD1 LEU A 453       8.242   9.830 -14.909  1.00 93.12           C  
ATOM   3269  CD2 LEU A 453      10.389  10.504 -15.943  1.00 93.12           C  
ATOM   3270  N   VAL A 454       6.757  13.081 -17.734  1.00 93.75           N  
ATOM   3271  CA  VAL A 454       6.418  14.458 -17.345  1.00 93.75           C  
ATOM   3272  C   VAL A 454       4.903  14.641 -17.266  1.00 93.75           C  
ATOM   3273  CB  VAL A 454       7.058  15.473 -18.312  1.00 93.75           C  
ATOM   3274  O   VAL A 454       4.401  15.143 -16.262  1.00 93.75           O  
ATOM   3275  CG1 VAL A 454       6.574  16.908 -18.060  1.00 93.75           C  
ATOM   3276  CG2 VAL A 454       8.586  15.472 -18.160  1.00 93.75           C  
ATOM   3277  N   THR A 455       4.158  14.171 -18.269  1.00 94.31           N  
ATOM   3278  CA  THR A 455       2.690  14.250 -18.285  1.00 94.31           C  
ATOM   3279  C   THR A 455       2.085  13.520 -17.089  1.00 94.31           C  
ATOM   3280  CB  THR A 455       2.121  13.680 -19.593  1.00 94.31           C  
ATOM   3281  O   THR A 455       1.216  14.061 -16.408  1.00 94.31           O  
ATOM   3282  CG2 THR A 455       0.603  13.831 -19.689  1.00 94.31           C  
ATOM   3283  OG1 THR A 455       2.661  14.388 -20.682  1.00 94.31           O  
ATOM   3284  N   THR A 456       2.583  12.327 -16.763  1.00 93.75           N  
ATOM   3285  CA  THR A 456       2.069  11.547 -15.630  1.00 93.75           C  
ATOM   3286  C   THR A 456       2.374  12.218 -14.287  1.00 93.75           C  
ATOM   3287  CB  THR A 456       2.599  10.110 -15.665  1.00 93.75           C  
ATOM   3288  O   THR A 456       1.500  12.273 -13.418  1.00 93.75           O  
ATOM   3289  CG2 THR A 456       1.865   9.247 -14.639  1.00 93.75           C  
ATOM   3290  OG1 THR A 456       2.355   9.539 -16.930  1.00 93.75           O  
ATOM   3291  N   LEU A 457       3.564  12.811 -14.123  1.00 93.56           N  
ATOM   3292  CA  LEU A 457       3.912  13.598 -12.932  1.00 93.56           C  
ATOM   3293  C   LEU A 457       3.043  14.860 -12.797  1.00 93.56           C  
ATOM   3294  CB  LEU A 457       5.406  13.975 -12.962  1.00 93.56           C  
ATOM   3295  O   LEU A 457       2.660  15.221 -11.684  1.00 93.56           O  
ATOM   3296  CG  LEU A 457       6.389  12.802 -12.784  1.00 93.56           C  
ATOM   3297  CD1 LEU A 457       7.821  13.313 -12.955  1.00 93.56           C  
ATOM   3298  CD2 LEU A 457       6.287  12.153 -11.403  1.00 93.56           C  
ATOM   3299  N   LEU A 458       2.676  15.510 -13.906  1.00 93.31           N  
ATOM   3300  CA  LEU A 458       1.755  16.654 -13.903  1.00 93.31           C  
ATOM   3301  C   LEU A 458       0.318  16.245 -13.545  1.00 93.31           C  
ATOM   3302  CB  LEU A 458       1.790  17.356 -15.271  1.00 93.31           C  
ATOM   3303  O   LEU A 458      -0.348  16.937 -12.773  1.00 93.31           O  
ATOM   3304  CG  LEU A 458       3.096  18.109 -15.584  1.00 93.31           C  
ATOM   3305  CD1 LEU A 458       3.048  18.611 -17.028  1.00 93.31           C  
ATOM   3306  CD2 LEU A 458       3.309  19.311 -14.660  1.00 93.31           C  
ATOM   3307  N   VAL A 459      -0.157  15.097 -14.036  1.00 94.44           N  
ATOM   3308  CA  VAL A 459      -1.457  14.536 -13.629  1.00 94.44           C  
ATOM   3309  C   VAL A 459      -1.455  14.221 -12.130  1.00 94.44           C  
ATOM   3310  CB  VAL A 459      -1.809  13.296 -14.474  1.00 94.44           C  
ATOM   3311  O   VAL A 459      -2.389  14.588 -11.412  1.00 94.44           O  
ATOM   3312  CG1 VAL A 459      -3.056  12.569 -13.955  1.00 94.44           C  
ATOM   3313  CG2 VAL A 459      -2.103  13.705 -15.922  1.00 94.44           C  
ATOM   3314  N   GLN A 460      -0.376  13.620 -11.622  1.00 93.88           N  
ATOM   3315  CA  GLN A 460      -0.207  13.380 -10.191  1.00 93.88           C  
ATOM   3316  C   GLN A 460      -0.175  14.688  -9.386  1.00 93.88           C  
ATOM   3317  CB  GLN A 460       1.078  12.585  -9.971  1.00 93.88           C  
ATOM   3318  O   GLN A 460      -0.788  14.759  -8.317  1.00 93.88           O  
ATOM   3319  CG  GLN A 460       1.222  12.158  -8.505  1.00 93.88           C  
ATOM   3320  CD  GLN A 460       2.620  11.673  -8.192  1.00 93.88           C  
ATOM   3321  NE2 GLN A 460       2.929  11.480  -6.927  1.00 93.88           N  
ATOM   3322  OE1 GLN A 460       3.457  11.476  -9.054  1.00 93.88           O  
ATOM   3323  N   LEU A 461       0.489  15.734  -9.890  1.00 93.62           N  
ATOM   3324  CA  LEU A 461       0.498  17.060  -9.272  1.00 93.62           C  
ATOM   3325  C   LEU A 461      -0.929  17.606  -9.115  1.00 93.62           C  
ATOM   3326  CB  LEU A 461       1.392  17.999 -10.104  1.00 93.62           C  
ATOM   3327  O   LEU A 461      -1.253  18.143  -8.058  1.00 93.62           O  
ATOM   3328  CG  LEU A 461       1.507  19.432  -9.558  1.00 93.62           C  
ATOM   3329  CD1 LEU A 461       2.207  19.457  -8.204  1.00 93.62           C  
ATOM   3330  CD2 LEU A 461       2.311  20.294 -10.530  1.00 93.62           C  
ATOM   3331  N   GLY A 462      -1.809  17.386 -10.096  1.00 91.81           N  
ATOM   3332  CA  GLY A 462      -3.240  17.686  -9.978  1.00 91.81           C  
ATOM   3333  C   GLY A 462      -3.910  16.977  -8.791  1.00 91.81           C  
ATOM   3334  O   GLY A 462      -4.650  17.601  -8.028  1.00 91.81           O  
ATOM   3335  N   GLY A 463      -3.589  15.699  -8.561  1.00 90.69           N  
ATOM   3336  CA  GLY A 463      -4.046  14.939  -7.389  1.00 90.69           C  
ATOM   3337  C   GLY A 463      -3.502  15.475  -6.056  1.00 90.69           C  
ATOM   3338  O   GLY A 463      -4.223  15.522  -5.053  1.00 90.69           O  
ATOM   3339  N   VAL A 464      -2.254  15.948  -6.036  1.00 92.12           N  
ATOM   3340  CA  VAL A 464      -1.650  16.599  -4.860  1.00 92.12           C  
ATOM   3341  C   VAL A 464      -2.313  17.947  -4.576  1.00 92.12           C  
ATOM   3342  CB  VAL A 464      -0.129  16.754  -5.037  1.00 92.12           C  
ATOM   3343  O   VAL A 464      -2.648  18.234  -3.426  1.00 92.12           O  
ATOM   3344  CG1 VAL A 464       0.500  17.523  -3.875  1.00 92.12           C  
ATOM   3345  CG2 VAL A 464       0.553  15.383  -5.089  1.00 92.12           C  
ATOM   3346  N   VAL A 465      -2.583  18.747  -5.611  1.00 92.38           N  
ATOM   3347  CA  VAL A 465      -3.331  20.007  -5.490  1.00 92.38           C  
ATOM   3348  C   VAL A 465      -4.731  19.739  -4.945  1.00 92.38           C  
ATOM   3349  CB  VAL A 465      -3.385  20.755  -6.837  1.00 92.38           C  
ATOM   3350  O   VAL A 465      -5.147  20.404  -3.998  1.00 92.38           O  
ATOM   3351  CG1 VAL A 465      -4.352  21.948  -6.806  1.00 92.38           C  
ATOM   3352  CG2 VAL A 465      -1.998  21.303  -7.197  1.00 92.38           C  
ATOM   3353  N   LEU A 466      -5.432  18.724  -5.459  1.00 91.56           N  
ATOM   3354  CA  LEU A 466      -6.731  18.309  -4.931  1.00 91.56           C  
ATOM   3355  C   LEU A 466      -6.639  17.927  -3.446  1.00 91.56           C  
ATOM   3356  CB  LEU A 466      -7.274  17.154  -5.789  1.00 91.56           C  
ATOM   3357  O   LEU A 466      -7.458  18.379  -2.647  1.00 91.56           O  
ATOM   3358  CG  LEU A 466      -8.630  16.600  -5.315  1.00 91.56           C  
ATOM   3359  CD1 LEU A 466      -9.737  17.656  -5.368  1.00 91.56           C  
ATOM   3360  CD2 LEU A 466      -9.037  15.419  -6.194  1.00 91.56           C  
ATOM   3361  N   THR A 467      -5.620  17.160  -3.057  1.00 89.69           N  
ATOM   3362  CA  THR A 467      -5.374  16.795  -1.651  1.00 89.69           C  
ATOM   3363  C   THR A 467      -5.162  18.040  -0.782  1.00 89.69           C  
ATOM   3364  CB  THR A 467      -4.175  15.840  -1.525  1.00 89.69           C  
ATOM   3365  O   THR A 467      -5.776  18.165   0.279  1.00 89.69           O  
ATOM   3366  CG2 THR A 467      -4.031  15.294  -0.104  1.00 89.69           C  
ATOM   3367  OG1 THR A 467      -4.356  14.726  -2.370  1.00 89.69           O  
ATOM   3368  N   GLY A 468      -4.371  19.010  -1.250  1.00 88.75           N  
ATOM   3369  CA  GLY A 468      -4.156  20.286  -0.561  1.00 88.75           C  
ATOM   3370  C   GLY A 468      -5.423  21.144  -0.458  1.00 88.75           C  
ATOM   3371  O   GLY A 468      -5.712  21.706   0.596  1.00 88.75           O  
ATOM   3372  N   LEU A 469      -6.238  21.210  -1.512  1.00 89.81           N  
ATOM   3373  CA  LEU A 469      -7.514  21.935  -1.495  1.00 89.81           C  
ATOM   3374  C   LEU A 469      -8.521  21.292  -0.535  1.00 89.81           C  
ATOM   3375  CB  LEU A 469      -8.097  21.985  -2.918  1.00 89.81           C  
ATOM   3376  O   LEU A 469      -9.225  21.988   0.200  1.00 89.81           O  
ATOM   3377  CG  LEU A 469      -7.344  22.904  -3.896  1.00 89.81           C  
ATOM   3378  CD1 LEU A 469      -7.948  22.741  -5.291  1.00 89.81           C  
ATOM   3379  CD2 LEU A 469      -7.440  24.377  -3.495  1.00 89.81           C  
ATOM   3380  N   LEU A 470      -8.574  19.960  -0.499  1.00 88.38           N  
ATOM   3381  CA  LEU A 470      -9.400  19.220   0.450  1.00 88.38           C  
ATOM   3382  C   LEU A 470      -8.908  19.412   1.890  1.00 88.38           C  
ATOM   3383  CB  LEU A 470      -9.424  17.736   0.049  1.00 88.38           C  
ATOM   3384  O   LEU A 470      -9.732  19.498   2.806  1.00 88.38           O  
ATOM   3385  CG  LEU A 470     -10.212  17.432  -1.240  1.00 88.38           C  
ATOM   3386  CD1 LEU A 470     -10.020  15.965  -1.610  1.00 88.38           C  
ATOM   3387  CD2 LEU A 470     -11.713  17.694  -1.077  1.00 88.38           C  
ATOM   3388  N   SER A 471      -7.594  19.549   2.107  1.00 87.31           N  
ATOM   3389  CA  SER A 471      -7.033  19.709   3.452  1.00 87.31           C  
ATOM   3390  C   SER A 471      -7.365  21.069   4.065  1.00 87.31           C  
ATOM   3391  CB  SER A 471      -5.526  19.436   3.481  1.00 87.31           C  
ATOM   3392  O   SER A 471      -7.484  21.171   5.285  1.00 87.31           O  
ATOM   3393  OG  SER A 471      -4.776  20.543   3.034  1.00 87.31           O  
ATOM   3394  N   LEU A 472      -7.619  22.098   3.247  1.00 86.44           N  
ATOM   3395  CA  LEU A 472      -8.115  23.403   3.711  1.00 86.44           C  
ATOM   3396  C   LEU A 472      -9.471  23.309   4.426  1.00 86.44           C  
ATOM   3397  CB  LEU A 472      -8.245  24.366   2.518  1.00 86.44           C  
ATOM   3398  O   LEU A 472      -9.801  24.174   5.236  1.00 86.44           O  
ATOM   3399  CG  LEU A 472      -6.919  24.762   1.850  1.00 86.44           C  
ATOM   3400  CD1 LEU A 472      -7.206  25.576   0.590  1.00 86.44           C  
ATOM   3401  CD2 LEU A 472      -6.053  25.605   2.788  1.00 86.44           C  
ATOM   3402  N   ARG A 473     -10.254  22.258   4.152  1.00 83.81           N  
ATOM   3403  CA  ARG A 473     -11.553  22.007   4.793  1.00 83.81           C  
ATOM   3404  C   ARG A 473     -11.433  21.232   6.110  1.00 83.81           C  
ATOM   3405  CB  ARG A 473     -12.501  21.311   3.802  1.00 83.81           C  
ATOM   3406  O   ARG A 473     -12.456  20.911   6.722  1.00 83.81           O  
ATOM   3407  CG  ARG A 473     -12.739  22.129   2.522  1.00 83.81           C  
ATOM   3408  CD  ARG A 473     -13.754  21.413   1.623  1.00 83.81           C  
ATOM   3409  NE  ARG A 473     -14.054  22.194   0.409  1.00 83.81           N  
ATOM   3410  NH1 ARG A 473     -15.550  20.729  -0.542  1.00 83.81           N  
ATOM   3411  NH2 ARG A 473     -15.075  22.642  -1.581  1.00 83.81           N  
ATOM   3412  CZ  ARG A 473     -14.889  21.854  -0.560  1.00 83.81           C  
ATOM   3413  N   LEU A 474     -10.222  20.889   6.556  1.00 78.38           N  
ATOM   3414  CA  LEU A 474     -10.021  20.221   7.840  1.00 78.38           C  
ATOM   3415  C   LEU A 474     -10.279  21.176   9.021  1.00 78.38           C  
ATOM   3416  CB  LEU A 474      -8.613  19.614   7.929  1.00 78.38           C  
ATOM   3417  O   LEU A 474      -9.956  22.363   8.939  1.00 78.38           O  
ATOM   3418  CG  LEU A 474      -8.384  18.382   7.038  1.00 78.38           C  
ATOM   3419  CD1 LEU A 474      -6.922  17.955   7.175  1.00 78.38           C  
ATOM   3420  CD2 LEU A 474      -9.290  17.221   7.460  1.00 78.38           C  
ATOM   3421  N   PRO A 475     -10.831  20.679  10.146  1.00 70.88           N  
ATOM   3422  CA  PRO A 475     -10.891  21.452  11.386  1.00 70.88           C  
ATOM   3423  C   PRO A 475      -9.477  21.869  11.810  1.00 70.88           C  
ATOM   3424  CB  PRO A 475     -11.539  20.540  12.437  1.00 70.88           C  
ATOM   3425  O   PRO A 475      -8.525  21.117  11.608  1.00 70.88           O  
ATOM   3426  CG  PRO A 475     -12.119  19.370  11.642  1.00 70.88           C  
ATOM   3427  CD  PRO A 475     -11.248  19.308  10.393  1.00 70.88           C  
ATOM   3428  N   ARG A 476      -9.309  23.061  12.397  1.00 62.72           N  
ATOM   3429  CA  ARG A 476      -7.975  23.582  12.768  1.00 62.72           C  
ATOM   3430  C   ARG A 476      -7.287  22.759  13.866  1.00 62.72           C  
ATOM   3431  CB  ARG A 476      -8.066  25.067  13.157  1.00 62.72           C  
ATOM   3432  O   ARG A 476      -6.060  22.761  13.940  1.00 62.72           O  
ATOM   3433  CG  ARG A 476      -8.354  25.961  11.940  1.00 62.72           C  
ATOM   3434  CD  ARG A 476      -8.364  27.442  12.342  1.00 62.72           C  
ATOM   3435  NE  ARG A 476      -8.613  28.322  11.180  1.00 62.72           N  
ATOM   3436  NH1 ARG A 476      -8.886  30.290  12.342  1.00 62.72           N  
ATOM   3437  NH2 ARG A 476      -9.069  30.293  10.122  1.00 62.72           N  
ATOM   3438  CZ  ARG A 476      -8.854  29.624  11.221  1.00 62.72           C  
ATOM   3439  N   THR A 477      -8.059  22.038  14.674  1.00 59.44           N  
ATOM   3440  CA  THR A 477      -7.589  21.189  15.770  1.00 59.44           C  
ATOM   3441  C   THR A 477      -7.966  19.729  15.513  1.00 59.44           C  
ATOM   3442  CB  THR A 477      -8.155  21.681  17.113  1.00 59.44           C  
ATOM   3443  O   THR A 477      -9.113  19.417  15.206  1.00 59.44           O  
ATOM   3444  CG2 THR A 477      -7.481  22.982  17.551  1.00 59.44           C  
ATOM   3445  OG1 THR A 477      -9.533  21.968  17.004  1.00 59.44           O  
ATOM   3446  N   VAL A 478      -6.984  18.832  15.633  1.00 56.78           N  
ATOM   3447  CA  VAL A 478      -7.210  17.384  15.752  1.00 56.78           C  
ATOM   3448  C   VAL A 478      -7.050  17.081  17.236  1.00 56.78           C  
ATOM   3449  CB  VAL A 478      -6.220  16.557  14.898  1.00 56.78           C  
ATOM   3450  O   VAL A 478      -5.929  17.188  17.736  1.00 56.78           O  
ATOM   3451  CG1 VAL A 478      -6.658  15.092  14.826  1.00 56.78           C  
ATOM   3452  CG2 VAL A 478      -6.108  17.080  13.464  1.00 56.78           C  
ATOM   3453  N   VAL A 479      -8.159  16.837  17.941  1.00 46.88           N  
ATOM   3454  CA  VAL A 479      -8.149  16.507  19.380  1.00 46.88           C  
ATOM   3455  C   VAL A 479      -7.556  15.120  19.595  1.00 46.88           C  
ATOM   3456  CB  VAL A 479      -9.543  16.658  20.013  1.00 46.88           C  
ATOM   3457  O   VAL A 479      -7.911  14.204  18.817  1.00 46.88           O  
ATOM   3458  CG1 VAL A 479      -9.515  16.347  21.515  1.00 46.88           C  
ATOM   3459  CG2 VAL A 479     -10.049  18.101  19.854  1.00 46.88           C  
ATOM   3460  OXT VAL A 479      -6.700  15.031  20.503  1.00 46.88           O  
TER    3461      VAL A 479                                                      
ENDMDL                                                                          
END                                                                             
