# Supplementary material for: Cryo‐EM structure of antibacterial efflux transporter QacA from Staphylococcus aureus reveals a novel extracellular loop with allosteric role
Source: EMBO J. 2023 Jul 17;42(16):e113418. doi: 10.15252/embj.2023113418 (PMC10425836; doi:10.15252/embj.2023113418)
Supplement: Supplementary file 4 — Source Data for Expanded View [file EMBJ-42-e113418-s008.zip › Expanded view source data/Figure EV2/AF2 models/AF-E0RLJ2-MFS_PAEP6.pdb]

HEADER                                            01-JUN-22                     
TITLE     ALPHAFOLD MONOMER V2.0 PREDICTION FOR MFS TRANSPORTER (E0RLJ2)        
COMPND    MOL_ID: 1;                                                            
COMPND   2 MOLECULE: MFS TRANSPORTER;                                           
COMPND   3 CHAIN: A                                                             
SOURCE    MOL_ID: 1;                                                            
SOURCE   2 ORGANISM_SCIENTIFIC: PAENIBACILLUS POLYMYXA (STRAIN E681);           
SOURCE   3 ORGANISM_TAXID: 349520                                               
REMARK   1                                                                      
REMARK   1 REFERENCE 1                                                          
REMARK   1  AUTH   JOHN JUMPER, RICHARD EVANS, ALEXANDER PRITZEL, TIM GREEN,    
REMARK   1  AUTH 2 MICHAEL FIGURNOV, OLAF RONNEBERGER, KATHRYN TUNYASUVUNAKOOL, 
REMARK   1  AUTH 3 RUSS BATES, AUGUSTIN ZIDEK, ANNA POTAPENKO, ALEX BRIDGLAND,  
REMARK   1  AUTH 4 CLEMENS MEYER, SIMON A A KOHL, ANDREW J BALLARD,             
REMARK   1  AUTH 5 ANDREW COWIE, BERNARDINO ROMERA-PAREDES, STANISLAV NIKOLOV,  
REMARK   1  AUTH 6 RISHUB JAIN, JONAS ADLER, TREVOR BACK, STIG PETERSEN,        
REMARK   1  AUTH 7 DAVID REIMAN, ELLEN CLANCY, MICHAL ZIELINSKI,                
REMARK   1  AUTH 8 MARTIN STEINEGGER, MICHALINA PACHOLSKA, TAMAS BERGHAMMER,    
REMARK   1  AUTH 9 DAVID SILVER, ORIOL VINYALS, ANDREW W SENIOR,                
REMARK   1  AUTH10 KORAY KAVUKCUOGLU, PUSHMEET KOHLI, DEMIS HASSABIS            
REMARK   1  TITL   HIGHLY ACCURATE PROTEIN STRUCTURE PREDICTION WITH ALPHAFOLD  
REMARK   1  REF    NATURE                        V. 596   583 2021              
REMARK   1  REFN                   ISSN 0028-0836                               
REMARK   1  PMID   34265844                                                     
REMARK   1  DOI    10.1038/s41586-021-03819-2                                   
REMARK   1                                                                      
REMARK   1 DISCLAIMERS                                                          
REMARK   1 ALPHAFOLD DATA, COPYRIGHT (2021) DEEPMIND TECHNOLOGIES LIMITED. THE  
REMARK   1 INFORMATION PROVIDED IS THEORETICAL MODELLING ONLY AND CAUTION SHOULD
REMARK   1 BE EXERCISED IN ITS USE. IT IS PROVIDED "AS-IS" WITHOUT ANY WARRANTY 
REMARK   1 OF ANY KIND, WHETHER EXPRESSED OR IMPLIED. NO WARRANTY IS GIVEN THAT 
REMARK   1 USE OF THE INFORMATION SHALL NOT INFRINGE THE RIGHTS OF ANY THIRD    
REMARK   1 PARTY. THE INFORMATION IS NOT INTENDED TO BE A SUBSTITUTE FOR        
REMARK   1 PROFESSIONAL MEDICAL ADVICE, DIAGNOSIS, OR TREATMENT, AND DOES NOT   
REMARK   1 CONSTITUTE MEDICAL OR OTHER PROFESSIONAL ADVICE. IT IS AVAILABLE FOR 
REMARK   1 ACADEMIC AND COMMERCIAL PURPOSES, UNDER CC-BY 4.0 LICENCE.           
DBREF  XXXX A    1   461  UNP    E0RLJ2   E0RLJ2_PAEP6     1    461             
SEQRES   1 A  461  MET SER VAL ARG SER TRP TRP LEU MET ILE SER VAL GLY          
SEQRES   2 A  461  LEU GLY ILE LEU LEU ASN PRO LEU ASN SER SER MET VAL          
SEQRES   3 A  461  SER VAL ALA ILE PRO SER LEU GLN ASN VAL PHE GLN LEU          
SEQRES   4 A  461  ASP PHE THR GLY VAL SER TRP ILE ILE PHE SER PHE TYR          
SEQRES   5 A  461  ILE ALA SER SER ILE ALA GLN PRO VAL MET GLY LYS ALA          
SEQRES   6 A  461  SER ASP LEU PHE GLY HIS ARG LYS ILE PHE LEU THR GLY          
SEQRES   7 A  461  LEU VAL VAL ALA PHE ILE ALA SER LEU LEU ALA PRO LEU          
SEQRES   8 A  461  SER PRO ASN PHE GLY TRP LEU ILE VAL PHE ARG ILE VAL          
SEQRES   9 A  461  GLN SER ILE GLY THR SER MET MET VAL GLY VAL GLY MET          
SEQRES  10 A  461  ALA ILE VAL ARG ILE HIS ILE THR GLU LYS GLN ALA THR          
SEQRES  11 A  461  ALA LEU SER VAL LEU SER ILE PHE LEU SER GLY ALA ALA          
SEQRES  12 A  461  ALA ILE GLY PRO PHE ILE GLY GLY VAL LEU ILE HIS TRP          
SEQRES  13 A  461  TRP ASN TRP PRO ALA ILE PHE ILE ILE ASN ILE PRO PHE          
SEQRES  14 A  461  VAL VAL VAL SER PHE VAL LEU ALA TRP ARG ASN ILE PRO          
SEQRES  15 A  461  LYS ASP GLU LEU PRO THR SER LEU ALA ARG ASN MET SER          
SEQRES  16 A  461  PHE ARG LYS TRP PHE GLU LEU ILE ASP ALA LEU GLY ILE          
SEQRES  17 A  461  LEU LEU PHE THR VAL ALA LEU VAL THR LEU LEU VAL GLY          
SEQRES  18 A  461  LEU LEU SER ALA LYS SER PHE GLY HIS ILE SER LEU GLY          
SEQRES  19 A  461  ASN VAL ILE VAL GLY LEU ILE GLY LEU VAL ALA LEU GLY          
SEQRES  20 A  461  ILE PHE VAL ARG HIS GLU LEU LYS ALA THR SER PRO PHE          
SEQRES  21 A  461  ILE PRO LEU ARG THR PHE ALA LYS TYR PRO ALA MET THR          
SEQRES  22 A  461  TRP VAL ASN VAL GLU PHE MET LEU VAL ASN VAL LEU TYR          
SEQRES  23 A  461  TYR SER LEU PHE PHE GLY LEU PRO SER TYR LEU GLN MET          
SEQRES  24 A  461  VAL ARG HIS VAL SER GLU PHE GLN THR GLY ILE LEU MET          
SEQRES  25 A  461  LEU SER LEU GLY LEU CYS SER LEU ILE THR SER PRO ILE          
SEQRES  26 A  461  ALA GLY ARG TRP ILE ASP ILE SER GLY PRO ARG PRO ALA          
SEQRES  27 A  461  LEU LEU VAL SER ALA ILE LEU MET THR LEU GLY SER VAL          
SEQRES  28 A  461  TRP LEU VAL THR LEU ASN PRO THR SER PRO VAL ILE SER          
SEQRES  29 A  461  VAL CYS LEU ALA LEU ALA ALA PHE GLY ILE SER ASN GLY          
SEQRES  30 A  461  LEU ASN ASN VAL GLY MET GLN ALA ALA LEU PHE GLN SER          
SEQRES  31 A  461  SER PRO LYS GLU ILE ILE GLY VAL ALA SER GLY LEU PHE          
SEQRES  32 A  461  ASN THR SER ARG TYR LEU GLY THR ILE ILE SER SER LEU          
SEQRES  33 A  461  LEU ILE ALA ILE VAL MET GLY GLY THR PHE SER PHE LYS          
SEQRES  34 A  461  GLY PHE GLN MET LEU GLY ILE ILE LEU THR VAL ILE ALA          
SEQRES  35 A  461  LEU SER LEU VAL PHE MET SER ARG GLN HIS ARG GLU SER          
SEQRES  36 A  461  VAL GLN LEU HIS GLU SER                                      
CRYST1    1.000    1.000    1.000  90.00  90.00  90.00 P 1           1          
ORIGX1      1.000000  0.000000  0.000000        0.00000                         
ORIGX2      0.000000  1.000000  0.000000        0.00000                         
ORIGX3      0.000000  0.000000  1.000000        0.00000                         
SCALE1      1.000000  0.000000  0.000000        0.00000                         
SCALE2      0.000000  1.000000  0.000000        0.00000                         
SCALE3      0.000000  0.000000  1.000000        0.00000                         
MODEL        1                                                                  
ATOM      1  N   MET A   1      -1.242 -15.340  28.135  1.00 64.69           N  
ATOM      2  CA  MET A   1      -1.607 -15.672  26.739  1.00 64.69           C  
ATOM      3  C   MET A   1      -1.916 -17.150  26.636  1.00 64.69           C  
ATOM      4  CB  MET A   1      -0.549 -15.291  25.691  1.00 64.69           C  
ATOM      5  O   MET A   1      -1.010 -17.971  26.714  1.00 64.69           O  
ATOM      6  CG  MET A   1      -0.577 -13.788  25.400  1.00 64.69           C  
ATOM      7  SD  MET A   1       0.464 -13.281  24.009  1.00 64.69           S  
ATOM      8  CE  MET A   1      -0.559 -13.857  22.630  1.00 64.69           C  
ATOM      9  N   SER A   2      -3.196 -17.478  26.490  1.00 78.56           N  
ATOM     10  CA  SER A   2      -3.648 -18.856  26.290  1.00 78.56           C  
ATOM     11  C   SER A   2      -3.263 -19.387  24.899  1.00 78.56           C  
ATOM     12  CB  SER A   2      -5.167 -18.934  26.505  1.00 78.56           C  
ATOM     13  O   SER A   2      -3.108 -18.612  23.951  1.00 78.56           O  
ATOM     14  OG  SER A   2      -5.868 -18.414  25.387  1.00 78.56           O  
ATOM     15  N   VAL A   3      -3.185 -20.714  24.750  1.00 81.06           N  
ATOM     16  CA  VAL A   3      -2.976 -21.384  23.449  1.00 81.06           C  
ATOM     17  C   VAL A   3      -4.042 -20.959  22.429  1.00 81.06           C  
ATOM     18  CB  VAL A   3      -2.976 -22.918  23.642  1.00 81.06           C  
ATOM     19  O   VAL A   3      -3.740 -20.732  21.261  1.00 81.06           O  
ATOM     20  CG1 VAL A   3      -2.856 -23.686  22.322  1.00 81.06           C  
ATOM     21  CG2 VAL A   3      -1.816 -23.356  24.546  1.00 81.06           C  
ATOM     22  N   ARG A   4      -5.289 -20.758  22.874  1.00 80.94           N  
ATOM     23  CA  ARG A   4      -6.393 -20.285  22.026  1.00 80.94           C  
ATOM     24  C   ARG A   4      -6.170 -18.858  21.515  1.00 80.94           C  
ATOM     25  CB  ARG A   4      -7.699 -20.412  22.822  1.00 80.94           C  
ATOM     26  O   ARG A   4      -6.422 -18.592  20.343  1.00 80.94           O  
ATOM     27  CG  ARG A   4      -8.932 -20.103  21.965  1.00 80.94           C  
ATOM     28  CD  ARG A   4     -10.199 -20.286  22.803  1.00 80.94           C  
ATOM     29  NE  ARG A   4     -11.403 -19.963  22.021  1.00 80.94           N  
ATOM     30  NH1 ARG A   4     -12.944 -20.330  23.690  1.00 80.94           N  
ATOM     31  NH2 ARG A   4     -13.621 -19.666  21.665  1.00 80.94           N  
ATOM     32  CZ  ARG A   4     -12.646 -19.991  22.465  1.00 80.94           C  
ATOM     33  N   SER A   5      -5.668 -17.958  22.363  1.00 84.56           N  
ATOM     34  CA  SER A   5      -5.328 -16.581  21.973  1.00 84.56           C  
ATOM     35  C   SER A   5      -4.215 -16.556  20.919  1.00 84.56           C  
ATOM     36  CB  SER A   5      -4.888 -15.759  23.192  1.00 84.56           C  
ATOM     37  O   SER A   5      -4.281 -15.767  19.982  1.00 84.56           O  
ATOM     38  OG  SER A   5      -5.851 -15.801  24.233  1.00 84.56           O  
ATOM     39  N   TRP A   6      -3.234 -17.458  21.028  1.00 87.94           N  
ATOM     40  CA  TRP A   6      -2.156 -17.599  20.046  1.00 87.94           C  
ATOM     41  C   TRP A   6      -2.671 -18.044  18.669  1.00 87.94           C  
ATOM     42  CB  TRP A   6      -1.116 -18.579  20.595  1.00 87.94           C  
ATOM     43  O   TRP A   6      -2.380 -17.402  17.661  1.00 87.94           O  
ATOM     44  CG  TRP A   6       0.104 -18.718  19.748  1.00 87.94           C  
ATOM     45  CD1 TRP A   6       0.380 -19.749  18.918  1.00 87.94           C  
ATOM     46  CD2 TRP A   6       1.225 -17.792  19.631  1.00 87.94           C  
ATOM     47  CE2 TRP A   6       2.158 -18.333  18.699  1.00 87.94           C  
ATOM     48  CE3 TRP A   6       1.544 -16.550  20.221  1.00 87.94           C  
ATOM     49  NE1 TRP A   6       1.608 -19.539  18.323  1.00 87.94           N  
ATOM     50  CH2 TRP A   6       3.635 -16.435  18.960  1.00 87.94           C  
ATOM     51  CZ2 TRP A   6       3.344 -17.670  18.355  1.00 87.94           C  
ATOM     52  CZ3 TRP A   6       2.739 -15.880  19.892  1.00 87.94           C  
ATOM     53  N   TRP A   7      -3.508 -19.086  18.616  1.00 90.88           N  
ATOM     54  CA  TRP A   7      -4.108 -19.546  17.357  1.00 90.88           C  
ATOM     55  C   TRP A   7      -5.058 -18.524  16.731  1.00 90.88           C  
ATOM     56  CB  TRP A   7      -4.842 -20.868  17.580  1.00 90.88           C  
ATOM     57  O   TRP A   7      -5.087 -18.392  15.508  1.00 90.88           O  
ATOM     58  CG  TRP A   7      -3.940 -22.031  17.822  1.00 90.88           C  
ATOM     59  CD1 TRP A   7      -3.868 -22.756  18.958  1.00 90.88           C  
ATOM     60  CD2 TRP A   7      -2.973 -22.625  16.906  1.00 90.88           C  
ATOM     61  CE2 TRP A   7      -2.325 -23.705  17.576  1.00 90.88           C  
ATOM     62  CE3 TRP A   7      -2.586 -22.363  15.573  1.00 90.88           C  
ATOM     63  NE1 TRP A   7      -2.901 -23.733  18.826  1.00 90.88           N  
ATOM     64  CH2 TRP A   7      -0.978 -24.202  15.632  1.00 90.88           C  
ATOM     65  CZ2 TRP A   7      -1.339 -24.486  16.960  1.00 90.88           C  
ATOM     66  CZ3 TRP A   7      -1.601 -23.145  14.943  1.00 90.88           C  
ATOM     67  N   LEU A   8      -5.801 -17.771  17.548  1.00 91.50           N  
ATOM     68  CA  LEU A   8      -6.621 -16.659  17.069  1.00 91.50           C  
ATOM     69  C   LEU A   8      -5.742 -15.590  16.409  1.00 91.50           C  
ATOM     70  CB  LEU A   8      -7.466 -16.122  18.237  1.00 91.50           C  
ATOM     71  O   LEU A   8      -6.024 -15.189  15.281  1.00 91.50           O  
ATOM     72  CG  LEU A   8      -8.486 -15.032  17.843  1.00 91.50           C  
ATOM     73  CD1 LEU A   8      -9.604 -14.991  18.886  1.00 91.50           C  
ATOM     74  CD2 LEU A   8      -7.872 -13.630  17.779  1.00 91.50           C  
ATOM     75  N   MET A   9      -4.645 -15.183  17.050  1.00 92.12           N  
ATOM     76  CA  MET A   9      -3.716 -14.207  16.472  1.00 92.12           C  
ATOM     77  C   MET A   9      -3.082 -14.689  15.176  1.00 92.12           C  
ATOM     78  CB  MET A   9      -2.593 -13.889  17.452  1.00 92.12           C  
ATOM     79  O   MET A   9      -3.018 -13.913  14.231  1.00 92.12           O  
ATOM     80  CG  MET A   9      -3.112 -12.997  18.569  1.00 92.12           C  
ATOM     81  SD  MET A   9      -1.964 -12.776  19.941  1.00 92.12           S  
ATOM     82  CE  MET A   9      -0.479 -12.299  19.035  1.00 92.12           C  
ATOM     83  N   ILE A  10      -2.653 -15.952  15.105  1.00 93.50           N  
ATOM     84  CA  ILE A  10      -2.138 -16.531  13.859  1.00 93.50           C  
ATOM     85  C   ILE A  10      -3.227 -16.508  12.787  1.00 93.50           C  
ATOM     86  CB  ILE A  10      -1.582 -17.953  14.093  1.00 93.50           C  
ATOM     87  O   ILE A  10      -2.966 -16.071  11.674  1.00 93.50           O  
ATOM     88  CG1 ILE A  10      -0.286 -17.855  14.926  1.00 93.50           C  
ATOM     89  CG2 ILE A  10      -1.300 -18.670  12.755  1.00 93.50           C  
ATOM     90  CD1 ILE A  10       0.279 -19.208  15.366  1.00 93.50           C  
ATOM     91  N   SER A  11      -4.459 -16.913  13.112  1.00 95.06           N  
ATOM     92  CA  SER A  11      -5.555 -16.924  12.136  1.00 95.06           C  
ATOM     93  C   SER A  11      -5.820 -15.541  11.539  1.00 95.06           C  
ATOM     94  CB  SER A  11      -6.828 -17.505  12.756  1.00 95.06           C  
ATOM     95  O   SER A  11      -5.912 -15.404  10.318  1.00 95.06           O  
ATOM     96  OG  SER A  11      -7.517 -16.639  13.635  1.00 95.06           O  
ATOM     97  N   VAL A  12      -5.862 -14.514  12.393  1.00 96.06           N  
ATOM     98  CA  VAL A  12      -6.065 -13.123  11.989  1.00 96.06           C  
ATOM     99  C   VAL A  12      -4.847 -12.614  11.225  1.00 96.06           C  
ATOM    100  CB  VAL A  12      -6.402 -12.241  13.205  1.00 96.06           C  
ATOM    101  O   VAL A  12      -5.006 -12.064  10.141  1.00 96.06           O  
ATOM    102  CG1 VAL A  12      -6.483 -10.763  12.816  1.00 96.06           C  
ATOM    103  CG2 VAL A  12      -7.763 -12.635  13.800  1.00 96.06           C  
ATOM    104  N   GLY A  13      -3.642 -12.859  11.742  1.00 96.00           N  
ATOM    105  CA  GLY A  13      -2.362 -12.505  11.133  1.00 96.00           C  
ATOM    106  C   GLY A  13      -2.225 -13.017   9.701  1.00 96.00           C  
ATOM    107  O   GLY A  13      -1.928 -12.239   8.797  1.00 96.00           O  
ATOM    108  N   LEU A  14      -2.535 -14.299   9.480  1.00 96.62           N  
ATOM    109  CA  LEU A  14      -2.523 -14.936   8.160  1.00 96.62           C  
ATOM    110  C   LEU A  14      -3.537 -14.338   7.180  1.00 96.62           C  
ATOM    111  CB  LEU A  14      -2.727 -16.452   8.296  1.00 96.62           C  
ATOM    112  O   LEU A  14      -3.274 -14.320   5.983  1.00 96.62           O  
ATOM    113  CG  LEU A  14      -1.577 -17.227   8.967  1.00 96.62           C  
ATOM    114  CD1 LEU A  14      -1.951 -18.706   8.981  1.00 96.62           C  
ATOM    115  CD2 LEU A  14      -0.230 -17.090   8.268  1.00 96.62           C  
ATOM    116  N   GLY A  15      -4.672 -13.835   7.664  1.00 96.75           N  
ATOM    117  CA  GLY A  15      -5.642 -13.149   6.812  1.00 96.75           C  
ATOM    118  C   GLY A  15      -5.200 -11.726   6.481  1.00 96.75           C  
ATOM    119  O   GLY A  15      -5.135 -11.337   5.318  1.00 96.75           O  
ATOM    120  N   ILE A  16      -4.835 -10.936   7.496  1.00 95.81           N  
ATOM    121  CA  ILE A  16      -4.483  -9.524   7.292  1.00 95.81           C  
ATOM    122  C   ILE A  16      -3.200  -9.346   6.480  1.00 95.81           C  
ATOM    123  CB  ILE A  16      -4.410  -8.731   8.613  1.00 95.81           C  
ATOM    124  O   ILE A  16      -3.097  -8.359   5.756  1.00 95.81           O  
ATOM    125  CG1 ILE A  16      -3.217  -9.160   9.489  1.00 95.81           C  
ATOM    126  CG2 ILE A  16      -5.753  -8.804   9.358  1.00 95.81           C  
ATOM    127  CD1 ILE A  16      -3.078  -8.362  10.783  1.00 95.81           C  
ATOM    128  N   LEU A  17      -2.247 -10.288   6.552  1.00 96.38           N  
ATOM    129  CA  LEU A  17      -1.000 -10.215   5.784  1.00 96.38           C  
ATOM    130  C   LEU A  17      -1.238 -10.288   4.273  1.00 96.38           C  
ATOM    131  CB  LEU A  17      -0.005 -11.284   6.277  1.00 96.38           C  
ATOM    132  O   LEU A  17      -0.417  -9.796   3.504  1.00 96.38           O  
ATOM    133  CG  LEU A  17      -0.232 -12.735   5.807  1.00 96.38           C  
ATOM    134  CD1 LEU A  17       0.368 -13.071   4.437  1.00 96.38           C  
ATOM    135  CD2 LEU A  17       0.466 -13.692   6.767  1.00 96.38           C  
ATOM    136  N   LEU A  18      -2.367 -10.862   3.838  1.00 96.00           N  
ATOM    137  CA  LEU A  18      -2.691 -11.006   2.422  1.00 96.00           C  
ATOM    138  C   LEU A  18      -2.806  -9.655   1.723  1.00 96.00           C  
ATOM    139  CB  LEU A  18      -4.010 -11.774   2.257  1.00 96.00           C  
ATOM    140  O   LEU A  18      -2.403  -9.554   0.571  1.00 96.00           O  
ATOM    141  CG  LEU A  18      -3.925 -13.249   2.670  1.00 96.00           C  
ATOM    142  CD1 LEU A  18      -5.333 -13.822   2.738  1.00 96.00           C  
ATOM    143  CD2 LEU A  18      -3.121 -14.057   1.654  1.00 96.00           C  
ATOM    144  N   ASN A  19      -3.328  -8.614   2.378  1.00 95.06           N  
ATOM    145  CA  ASN A  19      -3.469  -7.303   1.739  1.00 95.06           C  
ATOM    146  C   ASN A  19      -2.100  -6.699   1.342  1.00 95.06           C  
ATOM    147  CB  ASN A  19      -4.329  -6.367   2.606  1.00 95.06           C  
ATOM    148  O   ASN A  19      -1.879  -6.500   0.143  1.00 95.06           O  
ATOM    149  CG  ASN A  19      -4.640  -5.078   1.871  1.00 95.06           C  
ATOM    150  ND2 ASN A  19      -5.788  -4.960   1.247  1.00 95.06           N  
ATOM    151  OD1 ASN A  19      -3.831  -4.171   1.828  1.00 95.06           O  
ATOM    152  N   PRO A  20      -1.156  -6.470   2.282  1.00 93.19           N  
ATOM    153  CA  PRO A  20       0.164  -5.957   1.941  1.00 93.19           C  
ATOM    154  C   PRO A  20       0.989  -6.937   1.108  1.00 93.19           C  
ATOM    155  CB  PRO A  20       0.853  -5.634   3.265  1.00 93.19           C  
ATOM    156  O   PRO A  20       1.732  -6.482   0.246  1.00 93.19           O  
ATOM    157  CG  PRO A  20       0.142  -6.514   4.279  1.00 93.19           C  
ATOM    158  CD  PRO A  20      -1.271  -6.595   3.727  1.00 93.19           C  
ATOM    159  N   LEU A  21       0.861  -8.257   1.300  1.00 95.38           N  
ATOM    160  CA  LEU A  21       1.567  -9.238   0.467  1.00 95.38           C  
ATOM    161  C   LEU A  21       1.143  -9.111  -1.003  1.00 95.38           C  
ATOM    162  CB  LEU A  21       1.292 -10.660   0.996  1.00 95.38           C  
ATOM    163  O   LEU A  21       1.982  -9.025  -1.895  1.00 95.38           O  
ATOM    164  CG  LEU A  21       2.079 -11.767   0.275  1.00 95.38           C  
ATOM    165  CD1 LEU A  21       3.589 -11.631   0.472  1.00 95.38           C  
ATOM    166  CD2 LEU A  21       1.640 -13.137   0.791  1.00 95.38           C  
ATOM    167  N   ASN A  22      -0.166  -9.038  -1.258  1.00 93.50           N  
ATOM    168  CA  ASN A  22      -0.692  -8.895  -2.610  1.00 93.50           C  
ATOM    169  C   ASN A  22      -0.256  -7.588  -3.257  1.00 93.50           C  
ATOM    170  CB  ASN A  22      -2.225  -9.008  -2.600  1.00 93.50           C  
ATOM    171  O   ASN A  22       0.153  -7.603  -4.418  1.00 93.50           O  
ATOM    172  CG  ASN A  22      -2.639 -10.457  -2.671  1.00 93.50           C  
ATOM    173  ND2 ASN A  22      -3.184 -11.004  -1.620  1.00 93.50           N  
ATOM    174  OD1 ASN A  22      -2.436 -11.107  -3.683  1.00 93.50           O  
ATOM    175  N   SER A  23      -0.376  -6.458  -2.559  1.00 91.38           N  
ATOM    176  CA  SER A  23      -0.027  -5.155  -3.133  1.00 91.38           C  
ATOM    177  C   SER A  23       1.469  -5.024  -3.423  1.00 91.38           C  
ATOM    178  CB  SER A  23      -0.506  -4.032  -2.219  1.00 91.38           C  
ATOM    179  O   SER A  23       1.844  -4.426  -4.429  1.00 91.38           O  
ATOM    180  OG  SER A  23       0.141  -4.078  -0.967  1.00 91.38           O  
ATOM    181  N   SER A  24       2.314  -5.642  -2.597  1.00 94.56           N  
ATOM    182  CA  SER A  24       3.768  -5.572  -2.723  1.00 94.56           C  
ATOM    183  C   SER A  24       4.356  -6.524  -3.768  1.00 94.56           C  
ATOM    184  CB  SER A  24       4.428  -5.781  -1.365  1.00 94.56           C  
ATOM    185  O   SER A  24       5.211  -6.090  -4.531  1.00 94.56           O  
ATOM    186  OG  SER A  24       4.014  -6.999  -0.812  1.00 94.56           O  
ATOM    187  N   MET A  25       3.888  -7.777  -3.881  1.00 96.00           N  
ATOM    188  CA  MET A  25       4.370  -8.720  -4.915  1.00 96.00           C  
ATOM    189  C   MET A  25       4.175  -8.182  -6.339  1.00 96.00           C  
ATOM    190  CB  MET A  25       3.621 -10.059  -4.818  1.00 96.00           C  
ATOM    191  O   MET A  25       4.983  -8.449  -7.228  1.00 96.00           O  
ATOM    192  CG  MET A  25       4.058 -10.915  -3.628  1.00 96.00           C  
ATOM    193  SD  MET A  25       3.293 -12.555  -3.528  1.00 96.00           S  
ATOM    194  CE  MET A  25       1.529 -12.139  -3.547  1.00 96.00           C  
ATOM    195  N   VAL A  26       3.109  -7.403  -6.551  1.00 95.19           N  
ATOM    196  CA  VAL A  26       2.782  -6.826  -7.859  1.00 95.19           C  
ATOM    197  C   VAL A  26       3.855  -5.864  -8.356  1.00 95.19           C  
ATOM    198  CB  VAL A  26       1.390  -6.166  -7.830  1.00 95.19           C  
ATOM    199  O   VAL A  26       4.018  -5.773  -9.566  1.00 95.19           O  
ATOM    200  CG1 VAL A  26       1.092  -5.220  -9.000  1.00 95.19           C  
ATOM    201  CG2 VAL A  26       0.322  -7.265  -7.881  1.00 95.19           C  
ATOM    202  N   SER A  27       4.628  -5.203  -7.484  1.00 94.81           N  
ATOM    203  CA  SER A  27       5.657  -4.250  -7.928  1.00 94.81           C  
ATOM    204  C   SER A  27       6.702  -4.889  -8.846  1.00 94.81           C  
ATOM    205  CB  SER A  27       6.342  -3.587  -6.727  1.00 94.81           C  
ATOM    206  O   SER A  27       7.135  -4.267  -9.812  1.00 94.81           O  
ATOM    207  OG  SER A  27       7.161  -4.496  -6.022  1.00 94.81           O  
ATOM    208  N   VAL A  28       7.045  -6.155  -8.592  1.00 96.25           N  
ATOM    209  CA  VAL A  28       7.999  -6.943  -9.387  1.00 96.25           C  
ATOM    210  C   VAL A  28       7.326  -7.605 -10.595  1.00 96.25           C  
ATOM    211  CB  VAL A  28       8.714  -7.964  -8.475  1.00 96.25           C  
ATOM    212  O   VAL A  28       8.007  -7.933 -11.560  1.00 96.25           O  
ATOM    213  CG1 VAL A  28       9.848  -8.724  -9.167  1.00 96.25           C  
ATOM    214  CG2 VAL A  28       9.362  -7.241  -7.283  1.00 96.25           C  
ATOM    215  N   ALA A  29       5.996  -7.749 -10.578  1.00 95.75           N  
ATOM    216  CA  ALA A  29       5.207  -8.318 -11.674  1.00 95.75           C  
ATOM    217  C   ALA A  29       4.932  -7.336 -12.817  1.00 95.75           C  
ATOM    218  CB  ALA A  29       3.885  -8.858 -11.111  1.00 95.75           C  
ATOM    219  O   ALA A  29       4.591  -7.783 -13.910  1.00 95.75           O  
ATOM    220  N   ILE A  30       5.063  -6.023 -12.581  1.00 94.19           N  
ATOM    221  CA  ILE A  30       4.717  -4.984 -13.564  1.00 94.19           C  
ATOM    222  C   ILE A  30       5.354  -5.258 -14.937  1.00 94.19           C  
ATOM    223  CB  ILE A  30       5.038  -3.555 -13.052  1.00 94.19           C  
ATOM    224  O   ILE A  30       4.597  -5.326 -15.907  1.00 94.19           O  
ATOM    225  CG1 ILE A  30       4.242  -3.217 -11.778  1.00 94.19           C  
ATOM    226  CG2 ILE A  30       4.733  -2.524 -14.145  1.00 94.19           C  
ATOM    227  CD1 ILE A  30       4.661  -1.892 -11.132  1.00 94.19           C  
ATOM    228  N   PRO A  31       6.677  -5.496 -15.062  1.00 93.56           N  
ATOM    229  CA  PRO A  31       7.293  -5.678 -16.379  1.00 93.56           C  
ATOM    230  C   PRO A  31       6.809  -6.950 -17.090  1.00 93.56           C  
ATOM    231  CB  PRO A  31       8.806  -5.695 -16.127  1.00 93.56           C  
ATOM    232  O   PRO A  31       6.563  -6.934 -18.295  1.00 93.56           O  
ATOM    233  CG  PRO A  31       8.941  -4.952 -14.798  1.00 93.56           C  
ATOM    234  CD  PRO A  31       7.725  -5.463 -14.047  1.00 93.56           C  
ATOM    235  N   SER A  32       6.591  -8.036 -16.339  1.00 94.19           N  
ATOM    236  CA  SER A  32       6.023  -9.284 -16.869  1.00 94.19           C  
ATOM    237  C   SER A  32       4.597  -9.074 -17.393  1.00 94.19           C  
ATOM    238  CB  SER A  32       6.053 -10.364 -15.780  1.00 94.19           C  
ATOM    239  O   SER A  32       4.272  -9.503 -18.498  1.00 94.19           O  
ATOM    240  OG  SER A  32       5.587 -11.607 -16.270  1.00 94.19           O  
ATOM    241  N   LEU A  33       3.758  -8.340 -16.655  1.00 95.25           N  
ATOM    242  CA  LEU A  33       2.390  -8.017 -17.070  1.00 95.25           C  
ATOM    243  C   LEU A  33       2.353  -7.094 -18.296  1.00 95.25           C  
ATOM    244  CB  LEU A  33       1.641  -7.379 -15.890  1.00 95.25           C  
ATOM    245  O   LEU A  33       1.511  -7.293 -19.170  1.00 95.25           O  
ATOM    246  CG  LEU A  33       1.361  -8.334 -14.717  1.00 95.25           C  
ATOM    247  CD1 LEU A  33       0.830  -7.519 -13.538  1.00 95.25           C  
ATOM    248  CD2 LEU A  33       0.317  -9.391 -15.069  1.00 95.25           C  
ATOM    249  N   GLN A  34       3.270  -6.125 -18.394  1.00 93.06           N  
ATOM    250  CA  GLN A  34       3.419  -5.292 -19.594  1.00 93.06           C  
ATOM    251  C   GLN A  34       3.727  -6.135 -20.828  1.00 93.06           C  
ATOM    252  CB  GLN A  34       4.545  -4.268 -19.414  1.00 93.06           C  
ATOM    253  O   GLN A  34       3.129  -5.918 -21.878  1.00 93.06           O  
ATOM    254  CG  GLN A  34       4.140  -3.136 -18.476  1.00 93.06           C  
ATOM    255  CD  GLN A  34       5.189  -2.039 -18.452  1.00 93.06           C  
ATOM    256  NE2 GLN A  34       5.252  -1.250 -19.500  1.00 93.06           N  
ATOM    257  OE1 GLN A  34       5.959  -1.874 -17.518  1.00 93.06           O  
ATOM    258  N   ASN A  35       4.625  -7.114 -20.696  1.00 92.69           N  
ATOM    259  CA  ASN A  35       4.983  -8.003 -21.794  1.00 92.69           C  
ATOM    260  C   ASN A  35       3.817  -8.927 -22.184  1.00 92.69           C  
ATOM    261  CB  ASN A  35       6.244  -8.779 -21.391  1.00 92.69           C  
ATOM    262  O   ASN A  35       3.458  -9.002 -23.354  1.00 92.69           O  
ATOM    263  CG  ASN A  35       6.789  -9.576 -22.558  1.00 92.69           C  
ATOM    264  ND2 ASN A  35       7.802  -9.083 -23.230  1.00 92.69           N  
ATOM    265  OD1 ASN A  35       6.301 -10.637 -22.895  1.00 92.69           O  
ATOM    266  N   VAL A  36       3.167  -9.579 -21.217  1.00 94.88           N  
ATOM    267  CA  VAL A  36       2.084 -10.538 -21.498  1.00 94.88           C  
ATOM    268  C   VAL A  36       0.861  -9.864 -22.119  1.00 94.88           C  
ATOM    269  CB  VAL A  36       1.705 -11.306 -20.219  1.00 94.88           C  
ATOM    270  O   VAL A  36       0.293 -10.386 -23.075  1.00 94.88           O  
ATOM    271  CG1 VAL A  36       0.430 -12.147 -20.375  1.00 94.88           C  
ATOM    272  CG2 VAL A  36       2.847 -12.257 -19.839  1.00 94.88           C  
ATOM    273  N   PHE A  37       0.458  -8.703 -21.601  1.00 94.88           N  
ATOM    274  CA  PHE A  37      -0.730  -7.992 -22.080  1.00 94.88           C  
ATOM    275  C   PHE A  37      -0.425  -6.921 -23.135  1.00 94.88           C  
ATOM    276  CB  PHE A  37      -1.517  -7.448 -20.882  1.00 94.88           C  
ATOM    277  O   PHE A  37      -1.353  -6.255 -23.588  1.00 94.88           O  
ATOM    278  CG  PHE A  37      -2.111  -8.534 -20.007  1.00 94.88           C  
ATOM    279  CD1 PHE A  37      -3.209  -9.282 -20.475  1.00 94.88           C  
ATOM    280  CD2 PHE A  37      -1.559  -8.824 -18.745  1.00 94.88           C  
ATOM    281  CE1 PHE A  37      -3.759 -10.304 -19.680  1.00 94.88           C  
ATOM    282  CE2 PHE A  37      -2.109  -9.849 -17.954  1.00 94.88           C  
ATOM    283  CZ  PHE A  37      -3.216 -10.581 -18.416  1.00 94.88           C  
ATOM    284  N   GLN A  38       0.846  -6.767 -23.529  1.00 92.38           N  
ATOM    285  CA  GLN A  38       1.312  -5.769 -24.500  1.00 92.38           C  
ATOM    286  C   GLN A  38       0.871  -4.344 -24.119  1.00 92.38           C  
ATOM    287  CB  GLN A  38       0.920  -6.195 -25.927  1.00 92.38           C  
ATOM    288  O   GLN A  38       0.267  -3.618 -24.908  1.00 92.38           O  
ATOM    289  CG  GLN A  38       1.526  -7.548 -26.337  1.00 92.38           C  
ATOM    290  CD  GLN A  38       3.044  -7.501 -26.497  1.00 92.38           C  
ATOM    291  NE2 GLN A  38       3.775  -8.474 -26.012  1.00 92.38           N  
ATOM    292  OE1 GLN A  38       3.615  -6.592 -27.073  1.00 92.38           O  
ATOM    293  N   LEU A  39       1.150  -3.959 -22.870  1.00 89.69           N  
ATOM    294  CA  LEU A  39       0.751  -2.678 -22.282  1.00 89.69           C  
ATOM    295  C   LEU A  39       1.955  -1.771 -22.021  1.00 89.69           C  
ATOM    296  CB  LEU A  39      -0.033  -2.904 -20.976  1.00 89.69           C  
ATOM    297  O   LEU A  39       3.024  -2.217 -21.591  1.00 89.69           O  
ATOM    298  CG  LEU A  39      -1.337  -3.696 -21.137  1.00 89.69           C  
ATOM    299  CD1 LEU A  39      -1.920  -3.984 -19.759  1.00 89.69           C  
ATOM    300  CD2 LEU A  39      -2.394  -2.955 -21.959  1.00 89.69           C  
ATOM    301  N   ASP A  40       1.747  -0.467 -22.180  1.00 87.31           N  
ATOM    302  CA  ASP A  40       2.653   0.533 -21.629  1.00 87.31           C  
ATOM    303  C   ASP A  40       2.517   0.632 -20.097  1.00 87.31           C  
ATOM    304  CB  ASP A  40       2.468   1.885 -22.339  1.00 87.31           C  
ATOM    305  O   ASP A  40       1.661  -0.007 -19.469  1.00 87.31           O  
ATOM    306  CG  ASP A  40       1.138   2.606 -22.101  1.00 87.31           C  
ATOM    307  OD1 ASP A  40       0.237   2.009 -21.475  1.00 87.31           O  
ATOM    308  OD2 ASP A  40       1.050   3.804 -22.460  1.00 87.31           O  
ATOM    309  N   PHE A  41       3.382   1.436 -19.467  1.00 84.19           N  
ATOM    310  CA  PHE A  41       3.338   1.595 -18.012  1.00 84.19           C  
ATOM    311  C   PHE A  41       2.005   2.220 -17.564  1.00 84.19           C  
ATOM    312  CB  PHE A  41       4.535   2.404 -17.509  1.00 84.19           C  
ATOM    313  O   PHE A  41       1.460   1.886 -16.513  1.00 84.19           O  
ATOM    314  CG  PHE A  41       4.702   2.288 -16.003  1.00 84.19           C  
ATOM    315  CD1 PHE A  41       3.924   3.080 -15.140  1.00 84.19           C  
ATOM    316  CD2 PHE A  41       5.566   1.320 -15.459  1.00 84.19           C  
ATOM    317  CE1 PHE A  41       4.003   2.914 -13.748  1.00 84.19           C  
ATOM    318  CE2 PHE A  41       5.676   1.176 -14.065  1.00 84.19           C  
ATOM    319  CZ  PHE A  41       4.888   1.965 -13.209  1.00 84.19           C  
ATOM    320  N   THR A  42       1.450   3.104 -18.390  1.00 83.62           N  
ATOM    321  CA  THR A  42       0.143   3.724 -18.174  1.00 83.62           C  
ATOM    322  C   THR A  42      -0.964   2.676 -18.075  1.00 83.62           C  
ATOM    323  CB  THR A  42      -0.135   4.701 -19.320  1.00 83.62           C  
ATOM    324  O   THR A  42      -1.690   2.650 -17.079  1.00 83.62           O  
ATOM    325  CG2 THR A  42      -1.507   5.344 -19.239  1.00 83.62           C  
ATOM    326  OG1 THR A  42       0.848   5.709 -19.332  1.00 83.62           O  
ATOM    327  N   GLY A  43      -1.056   1.769 -19.048  1.00 87.88           N  
ATOM    328  CA  GLY A  43      -2.028   0.685 -19.070  1.00 87.88           C  
ATOM    329  C   GLY A  43      -1.866  -0.248 -17.875  1.00 87.88           C  
ATOM    330  O   GLY A  43      -2.816  -0.447 -17.121  1.00 87.88           O  
ATOM    331  N   VAL A  44      -0.657  -0.762 -17.631  1.00 90.94           N  
ATOM    332  CA  VAL A  44      -0.428  -1.715 -16.531  1.00 90.94           C  
ATOM    333  C   VAL A  44      -0.626  -1.086 -15.142  1.00 90.94           C  
ATOM    334  CB  VAL A  44       0.944  -2.395 -16.667  1.00 90.94           C  
ATOM    335  O   VAL A  44      -1.037  -1.784 -14.219  1.00 90.94           O  
ATOM    336  CG1 VAL A  44       2.053  -1.447 -16.220  1.00 90.94           C  
ATOM    337  CG2 VAL A  44       1.032  -3.701 -15.873  1.00 90.94           C  
ATOM    338  N   SER A  45      -0.406   0.227 -14.971  1.00 89.00           N  
ATOM    339  CA  SER A  45      -0.545   0.920 -13.674  1.00 89.00           C  
ATOM    340  C   SER A  45      -1.954   0.824 -13.078  1.00 89.00           C  
ATOM    341  CB  SER A  45      -0.135   2.394 -13.784  1.00 89.00           C  
ATOM    342  O   SER A  45      -2.119   0.895 -11.855  1.00 89.00           O  
ATOM    343  OG  SER A  45      -1.093   3.160 -14.488  1.00 89.00           O  
ATOM    344  N   TRP A  46      -2.967   0.551 -13.907  1.00 92.00           N  
ATOM    345  CA  TRP A  46      -4.327   0.279 -13.452  1.00 92.00           C  
ATOM    346  C   TRP A  46      -4.415  -0.896 -12.477  1.00 92.00           C  
ATOM    347  CB  TRP A  46      -5.233   0.029 -14.654  1.00 92.00           C  
ATOM    348  O   TRP A  46      -5.305  -0.891 -11.628  1.00 92.00           O  
ATOM    349  CG  TRP A  46      -5.708   1.274 -15.318  1.00 92.00           C  
ATOM    350  CD1 TRP A  46      -5.158   1.877 -16.395  1.00 92.00           C  
ATOM    351  CD2 TRP A  46      -6.831   2.109 -14.916  1.00 92.00           C  
ATOM    352  CE2 TRP A  46      -6.916   3.209 -15.818  1.00 92.00           C  
ATOM    353  CE3 TRP A  46      -7.778   2.043 -13.871  1.00 92.00           C  
ATOM    354  NE1 TRP A  46      -5.872   3.020 -16.697  1.00 92.00           N  
ATOM    355  CH2 TRP A  46      -8.852   4.086 -14.666  1.00 92.00           C  
ATOM    356  CZ2 TRP A  46      -7.901   4.195 -15.696  1.00 92.00           C  
ATOM    357  CZ3 TRP A  46      -8.785   3.019 -13.750  1.00 92.00           C  
ATOM    358  N   ILE A  47      -3.493  -1.866 -12.515  1.00 93.38           N  
ATOM    359  CA  ILE A  47      -3.471  -2.964 -11.536  1.00 93.38           C  
ATOM    360  C   ILE A  47      -3.158  -2.471 -10.112  1.00 93.38           C  
ATOM    361  CB  ILE A  47      -2.497  -4.075 -11.986  1.00 93.38           C  
ATOM    362  O   ILE A  47      -3.647  -3.037  -9.134  1.00 93.38           O  
ATOM    363  CG1 ILE A  47      -2.874  -5.398 -11.285  1.00 93.38           C  
ATOM    364  CG2 ILE A  47      -1.022  -3.713 -11.727  1.00 93.38           C  
ATOM    365  CD1 ILE A  47      -2.091  -6.611 -11.792  1.00 93.38           C  
ATOM    366  N   ILE A  48      -2.374  -1.393  -9.994  1.00 92.44           N  
ATOM    367  CA  ILE A  48      -2.044  -0.734  -8.725  1.00 92.44           C  
ATOM    368  C   ILE A  48      -3.207   0.170  -8.331  1.00 92.44           C  
ATOM    369  CB  ILE A  48      -0.726   0.069  -8.848  1.00 92.44           C  
ATOM    370  O   ILE A  48      -3.755   0.040  -7.237  1.00 92.44           O  
ATOM    371  CG1 ILE A  48       0.456  -0.858  -9.199  1.00 92.44           C  
ATOM    372  CG2 ILE A  48      -0.423   0.840  -7.551  1.00 92.44           C  
ATOM    373  CD1 ILE A  48       1.687  -0.079  -9.669  1.00 92.44           C  
ATOM    374  N   PHE A  49      -3.616   1.056  -9.240  1.00 91.12           N  
ATOM    375  CA  PHE A  49      -4.659   2.034  -8.963  1.00 91.12           C  
ATOM    376  C   PHE A  49      -5.975   1.377  -8.540  1.00 91.12           C  
ATOM    377  CB  PHE A  49      -4.882   2.903 -10.194  1.00 91.12           C  
ATOM    378  O   PHE A  49      -6.526   1.733  -7.500  1.00 91.12           O  
ATOM    379  CG  PHE A  49      -5.996   3.896  -9.965  1.00 91.12           C  
ATOM    380  CD1 PHE A  49      -7.312   3.598 -10.372  1.00 91.12           C  
ATOM    381  CD2 PHE A  49      -5.703   5.146  -9.393  1.00 91.12           C  
ATOM    382  CE1 PHE A  49      -8.326   4.561 -10.229  1.00 91.12           C  
ATOM    383  CE2 PHE A  49      -6.716   6.118  -9.280  1.00 91.12           C  
ATOM    384  CZ  PHE A  49      -8.023   5.826  -9.702  1.00 91.12           C  
ATOM    385  N   SER A  50      -6.451   0.388  -9.306  1.00 93.62           N  
ATOM    386  CA  SER A  50      -7.708  -0.318  -9.025  1.00 93.62           C  
ATOM    387  C   SER A  50      -7.688  -1.025  -7.669  1.00 93.62           C  
ATOM    388  CB  SER A  50      -8.021  -1.333 -10.123  1.00 93.62           C  
ATOM    389  O   SER A  50      -8.682  -1.002  -6.946  1.00 93.62           O  
ATOM    390  OG  SER A  50      -7.013  -2.321 -10.207  1.00 93.62           O  
ATOM    391  N   PHE A  51      -6.543  -1.591  -7.278  1.00 94.12           N  
ATOM    392  CA  PHE A  51      -6.377  -2.220  -5.974  1.00 94.12           C  
ATOM    393  C   PHE A  51      -6.452  -1.194  -4.837  1.00 94.12           C  
ATOM    394  CB  PHE A  51      -5.043  -2.977  -5.946  1.00 94.12           C  
ATOM    395  O   PHE A  51      -7.121  -1.428  -3.832  1.00 94.12           O  
ATOM    396  CG  PHE A  51      -4.827  -3.756  -4.665  1.00 94.12           C  
ATOM    397  CD1 PHE A  51      -4.230  -3.131  -3.553  1.00 94.12           C  
ATOM    398  CD2 PHE A  51      -5.274  -5.087  -4.562  1.00 94.12           C  
ATOM    399  CE1 PHE A  51      -4.096  -3.833  -2.343  1.00 94.12           C  
ATOM    400  CE2 PHE A  51      -5.103  -5.800  -3.363  1.00 94.12           C  
ATOM    401  CZ  PHE A  51      -4.513  -5.172  -2.252  1.00 94.12           C  
ATOM    402  N   TYR A  52      -5.781  -0.049  -4.966  1.00 93.19           N  
ATOM    403  CA  TYR A  52      -5.734   0.939  -3.886  1.00 93.19           C  
ATOM    404  C   TYR A  52      -6.997   1.795  -3.775  1.00 93.19           C  
ATOM    405  CB  TYR A  52      -4.468   1.785  -4.001  1.00 93.19           C  
ATOM    406  O   TYR A  52      -7.384   2.125  -2.655  1.00 93.19           O  
ATOM    407  CG  TYR A  52      -3.239   1.059  -3.492  1.00 93.19           C  
ATOM    408  CD1 TYR A  52      -3.095   0.824  -2.114  1.00 93.19           C  
ATOM    409  CD2 TYR A  52      -2.249   0.607  -4.378  1.00 93.19           C  
ATOM    410  CE1 TYR A  52      -1.923   0.233  -1.605  1.00 93.19           C  
ATOM    411  CE2 TYR A  52      -1.104  -0.045  -3.884  1.00 93.19           C  
ATOM    412  OH  TYR A  52       0.248  -0.709  -2.027  1.00 93.19           O  
ATOM    413  CZ  TYR A  52      -0.917  -0.195  -2.496  1.00 93.19           C  
ATOM    414  N   ILE A  53      -7.682   2.100  -4.883  1.00 93.19           N  
ATOM    415  CA  ILE A  53      -8.995   2.761  -4.829  1.00 93.19           C  
ATOM    416  C   ILE A  53     -10.057   1.830  -4.234  1.00 93.19           C  
ATOM    417  CB  ILE A  53      -9.405   3.325  -6.207  1.00 93.19           C  
ATOM    418  O   ILE A  53     -10.835   2.248  -3.381  1.00 93.19           O  
ATOM    419  CG1 ILE A  53     -10.563   4.329  -6.037  1.00 93.19           C  
ATOM    420  CG2 ILE A  53      -9.781   2.223  -7.209  1.00 93.19           C  
ATOM    421  CD1 ILE A  53     -10.942   5.047  -7.335  1.00 93.19           C  
ATOM    422  N   ALA A  54     -10.048   0.543  -4.599  1.00 94.50           N  
ATOM    423  CA  ALA A  54     -10.929  -0.436  -3.975  1.00 94.50           C  
ATOM    424  C   ALA A  54     -10.611  -0.579  -2.479  1.00 94.50           C  
ATOM    425  CB  ALA A  54     -10.815  -1.759  -4.735  1.00 94.50           C  
ATOM    426  O   ALA A  54     -11.530  -0.599  -1.664  1.00 94.50           O  
ATOM    427  N   SER A  55      -9.328  -0.575  -2.100  1.00 92.12           N  
ATOM    428  CA  SER A  55      -8.913  -0.699  -0.697  1.00 92.12           C  
ATOM    429  C   SER A  55      -9.319   0.513   0.144  1.00 92.12           C  
ATOM    430  CB  SER A  55      -7.399  -0.902  -0.564  1.00 92.12           C  
ATOM    431  O   SER A  55      -9.759   0.340   1.283  1.00 92.12           O  
ATOM    432  OG  SER A  55      -6.964  -2.074  -1.228  1.00 92.12           O  
ATOM    433  N   SER A  56      -9.203   1.726  -0.411  1.00 90.62           N  
ATOM    434  CA  SER A  56      -9.536   2.971   0.291  1.00 90.62           C  
ATOM    435  C   SER A  56     -11.024   3.093   0.606  1.00 90.62           C  
ATOM    436  CB  SER A  56      -9.052   4.188  -0.504  1.00 90.62           C  
ATOM    437  O   SER A  56     -11.382   3.653   1.639  1.00 90.62           O  
ATOM    438  OG  SER A  56      -9.812   4.390  -1.674  1.00 90.62           O  
ATOM    439  N   ILE A  57     -11.877   2.508  -0.235  1.00 92.00           N  
ATOM    440  CA  ILE A  57     -13.326   2.457  -0.036  1.00 92.00           C  
ATOM    441  C   ILE A  57     -13.711   1.259   0.834  1.00 92.00           C  
ATOM    442  CB  ILE A  57     -14.026   2.411  -1.408  1.00 92.00           C  
ATOM    443  O   ILE A  57     -14.427   1.400   1.825  1.00 92.00           O  
ATOM    444  CG1 ILE A  57     -13.728   3.695  -2.216  1.00 92.00           C  
ATOM    445  CG2 ILE A  57     -15.544   2.221  -1.232  1.00 92.00           C  
ATOM    446  CD1 ILE A  57     -14.032   3.533  -3.706  1.00 92.00           C  
ATOM    447  N   ALA A  58     -13.239   0.064   0.477  1.00 92.44           N  
ATOM    448  CA  ALA A  58     -13.690  -1.174   1.094  1.00 92.44           C  
ATOM    449  C   ALA A  58     -13.280  -1.265   2.564  1.00 92.44           C  
ATOM    450  CB  ALA A  58     -13.158  -2.365   0.291  1.00 92.44           C  
ATOM    451  O   ALA A  58     -14.058  -1.752   3.375  1.00 92.44           O  
ATOM    452  N   GLN A  59     -12.093  -0.792   2.948  1.00 89.50           N  
ATOM    453  CA  GLN A  59     -11.623  -0.983   4.318  1.00 89.50           C  
ATOM    454  C   GLN A  59     -12.459  -0.212   5.363  1.00 89.50           C  
ATOM    455  CB  GLN A  59     -10.116  -0.733   4.380  1.00 89.50           C  
ATOM    456  O   GLN A  59     -12.905  -0.854   6.319  1.00 89.50           O  
ATOM    457  CG  GLN A  59      -9.526  -1.052   5.758  1.00 89.50           C  
ATOM    458  CD  GLN A  59      -8.040  -0.742   5.803  1.00 89.50           C  
ATOM    459  NE2 GLN A  59      -7.399  -0.828   6.942  1.00 89.50           N  
ATOM    460  OE1 GLN A  59      -7.420  -0.394   4.820  1.00 89.50           O  
ATOM    461  N   PRO A  60     -12.753   1.099   5.212  1.00 86.88           N  
ATOM    462  CA  PRO A  60     -13.655   1.798   6.133  1.00 86.88           C  
ATOM    463  C   PRO A  60     -15.083   1.240   6.110  1.00 86.88           C  
ATOM    464  CB  PRO A  60     -13.637   3.272   5.705  1.00 86.88           C  
ATOM    465  O   PRO A  60     -15.697   1.072   7.166  1.00 86.88           O  
ATOM    466  CG  PRO A  60     -12.326   3.421   4.940  1.00 86.88           C  
ATOM    467  CD  PRO A  60     -12.164   2.056   4.282  1.00 86.88           C  
ATOM    468  N   VAL A  61     -15.602   0.915   4.919  1.00 89.69           N  
ATOM    469  CA  VAL A  61     -16.959   0.372   4.745  1.00 89.69           C  
ATOM    470  C   VAL A  61     -17.106  -0.971   5.454  1.00 89.69           C  
ATOM    471  CB  VAL A  61     -17.303   0.247   3.248  1.00 89.69           C  
ATOM    472  O   VAL A  61     -18.073  -1.178   6.184  1.00 89.69           O  
ATOM    473  CG1 VAL A  61     -18.617  -0.506   2.996  1.00 89.69           C  
ATOM    474  CG2 VAL A  61     -17.454   1.636   2.621  1.00 89.69           C  
ATOM    475  N   MET A  62     -16.133  -1.870   5.294  1.00 90.06           N  
ATOM    476  CA  MET A  62     -16.167  -3.202   5.901  1.00 90.06           C  
ATOM    477  C   MET A  62     -15.908  -3.164   7.407  1.00 90.06           C  
ATOM    478  CB  MET A  62     -15.195  -4.145   5.181  1.00 90.06           C  
ATOM    479  O   MET A  62     -16.469  -3.988   8.125  1.00 90.06           O  
ATOM    480  CG  MET A  62     -15.632  -4.362   3.726  1.00 90.06           C  
ATOM    481  SD  MET A  62     -17.230  -5.191   3.527  1.00 90.06           S  
ATOM    482  CE  MET A  62     -17.518  -4.794   1.784  1.00 90.06           C  
ATOM    483  N   GLY A  63     -15.149  -2.179   7.899  1.00 87.50           N  
ATOM    484  CA  GLY A  63     -15.056  -1.883   9.331  1.00 87.50           C  
ATOM    485  C   GLY A  63     -16.433  -1.568   9.924  1.00 87.50           C  
ATOM    486  O   GLY A  63     -16.903  -2.304  10.790  1.00 87.50           O  
ATOM    487  N   LYS A  64     -17.141  -0.568   9.372  1.00 85.50           N  
ATOM    488  CA  LYS A  64     -18.516  -0.225   9.796  1.00 85.50           C  
ATOM    489  C   LYS A  64     -19.487  -1.403   9.638  1.00 85.50           C  
ATOM    490  CB  LYS A  64     -19.054   0.974   8.991  1.00 85.50           C  
ATOM    491  O   LYS A  64     -20.351  -1.614  10.483  1.00 85.50           O  
ATOM    492  CG  LYS A  64     -18.374   2.327   9.275  1.00 85.50           C  
ATOM    493  CD  LYS A  64     -19.075   3.430   8.456  1.00 85.50           C  
ATOM    494  CE  LYS A  64     -18.522   4.846   8.686  1.00 85.50           C  
ATOM    495  NZ  LYS A  64     -19.257   5.858   7.866  1.00 85.50           N  
ATOM    496  N   ALA A  65     -19.354  -2.176   8.557  1.00 87.31           N  
ATOM    497  CA  ALA A  65     -20.202  -3.340   8.303  1.00 87.31           C  
ATOM    498  C   ALA A  65     -20.004  -4.424   9.368  1.00 87.31           C  
ATOM    499  CB  ALA A  65     -19.896  -3.893   6.903  1.00 87.31           C  
ATOM    500  O   ALA A  65     -20.963  -5.074   9.775  1.00 87.31           O  
ATOM    501  N   SER A  66     -18.772  -4.612   9.838  1.00 87.88           N  
ATOM    502  CA  SER A  66     -18.448  -5.635  10.831  1.00 87.88           C  
ATOM    503  C   SER A  66     -19.053  -5.370  12.202  1.00 87.88           C  
ATOM    504  CB  SER A  66     -16.939  -5.807  10.906  1.00 87.88           C  
ATOM    505  O   SER A  66     -19.497  -6.316  12.848  1.00 87.88           O  
ATOM    506  OG  SER A  66     -16.259  -4.774  11.591  1.00 87.88           O  
ATOM    507  N   ASP A  67     -19.185  -4.100  12.587  1.00 85.56           N  
ATOM    508  CA  ASP A  67     -19.824  -3.712  13.846  1.00 85.56           C  
ATOM    509  C   ASP A  67     -21.333  -4.019  13.861  1.00 85.56           C  
ATOM    510  CB  ASP A  67     -19.563  -2.219  14.105  1.00 85.56           C  
ATOM    511  O   ASP A  67     -21.931  -4.150  14.927  1.00 85.56           O  
ATOM    512  CG  ASP A  67     -18.079  -1.880  14.306  1.00 85.56           C  
ATOM    513  OD1 ASP A  67     -17.321  -2.766  14.780  1.00 85.56           O  
ATOM    514  OD2 ASP A  67     -17.716  -0.723  13.994  1.00 85.56           O  
ATOM    515  N   LEU A  68     -21.956  -4.165  12.684  1.00 83.88           N  
ATOM    516  CA  LEU A  68     -23.386  -4.464  12.538  1.00 83.88           C  
ATOM    517  C   LEU A  68     -23.665  -5.935  12.222  1.00 83.88           C  
ATOM    518  CB  LEU A  68     -23.961  -3.589  11.416  1.00 83.88           C  
ATOM    519  O   LEU A  68     -24.581  -6.535  12.780  1.00 83.88           O  
ATOM    520  CG  LEU A  68     -23.912  -2.079  11.688  1.00 83.88           C  
ATOM    521  CD1 LEU A  68     -24.376  -1.383  10.417  1.00 83.88           C  
ATOM    522  CD2 LEU A  68     -24.832  -1.664  12.839  1.00 83.88           C  
ATOM    523  N   PHE A  69     -22.912  -6.508  11.283  1.00 85.88           N  
ATOM    524  CA  PHE A  69     -23.166  -7.842  10.734  1.00 85.88           C  
ATOM    525  C   PHE A  69     -22.328  -8.947  11.388  1.00 85.88           C  
ATOM    526  CB  PHE A  69     -22.979  -7.811   9.211  1.00 85.88           C  
ATOM    527  O   PHE A  69     -22.534 -10.119  11.063  1.00 85.88           O  
ATOM    528  CG  PHE A  69     -23.916  -6.862   8.483  1.00 85.88           C  
ATOM    529  CD1 PHE A  69     -25.304  -7.101   8.480  1.00 85.88           C  
ATOM    530  CD2 PHE A  69     -23.407  -5.737   7.810  1.00 85.88           C  
ATOM    531  CE1 PHE A  69     -26.171  -6.218   7.811  1.00 85.88           C  
ATOM    532  CE2 PHE A  69     -24.273  -4.845   7.154  1.00 85.88           C  
ATOM    533  CZ  PHE A  69     -25.656  -5.088   7.152  1.00 85.88           C  
ATOM    534  N   GLY A  70     -21.415  -8.583  12.292  1.00 90.19           N  
ATOM    535  CA  GLY A  70     -20.536  -9.498  13.010  1.00 90.19           C  
ATOM    536  C   GLY A  70     -19.119  -9.535  12.439  1.00 90.19           C  
ATOM    537  O   GLY A  70     -18.906  -9.667  11.226  1.00 90.19           O  
ATOM    538  N   HIS A  71     -18.125  -9.438  13.325  1.00 91.75           N  
ATOM    539  CA  HIS A  71     -16.712  -9.408  12.954  1.00 91.75           C  
ATOM    540  C   HIS A  71     -16.253 -10.737  12.342  1.00 91.75           C  
ATOM    541  CB  HIS A  71     -15.861  -9.012  14.175  1.00 91.75           C  
ATOM    542  O   HIS A  71     -15.575 -10.744  11.312  1.00 91.75           O  
ATOM    543  CG  HIS A  71     -16.246  -7.699  14.821  1.00 91.75           C  
ATOM    544  CD2 HIS A  71     -15.895  -6.441  14.415  1.00 91.75           C  
ATOM    545  ND1 HIS A  71     -17.111  -7.588  15.905  1.00 91.75           N  
ATOM    546  CE1 HIS A  71     -17.290  -6.272  16.103  1.00 91.75           C  
ATOM    547  NE2 HIS A  71     -16.570  -5.554  15.226  1.00 91.75           N  
ATOM    548  N   ARG A  72     -16.655 -11.886  12.900  1.00 93.75           N  
ATOM    549  CA  ARG A  72     -16.263 -13.195  12.354  1.00 93.75           C  
ATOM    550  C   ARG A  72     -16.839 -13.413  10.962  1.00 93.75           C  
ATOM    551  CB  ARG A  72     -16.697 -14.310  13.309  1.00 93.75           C  
ATOM    552  O   ARG A  72     -16.121 -13.888  10.080  1.00 93.75           O  
ATOM    553  CG  ARG A  72     -16.375 -15.703  12.749  1.00 93.75           C  
ATOM    554  CD  ARG A  72     -16.716 -16.728  13.817  1.00 93.75           C  
ATOM    555  NE  ARG A  72     -16.666 -18.120  13.335  1.00 93.75           N  
ATOM    556  NH1 ARG A  72     -17.372 -19.002  15.310  1.00 93.75           N  
ATOM    557  NH2 ARG A  72     -16.910 -20.380  13.682  1.00 93.75           N  
ATOM    558  CZ  ARG A  72     -16.984 -19.154  14.088  1.00 93.75           C  
ATOM    559  N   LYS A  73     -18.115 -13.083  10.751  1.00 93.94           N  
ATOM    560  CA  LYS A  73     -18.782 -13.264   9.458  1.00 93.94           C  
ATOM    561  C   LYS A  73     -18.104 -12.458   8.352  1.00 93.94           C  
ATOM    562  CB  LYS A  73     -20.266 -12.907   9.610  1.00 93.94           C  
ATOM    563  O   LYS A  73     -17.819 -13.019   7.292  1.00 93.94           O  
ATOM    564  CG  LYS A  73     -21.055 -13.250   8.340  1.00 93.94           C  
ATOM    565  CD  LYS A  73     -22.543 -12.966   8.550  1.00 93.94           C  
ATOM    566  CE  LYS A  73     -23.303 -13.186   7.240  1.00 93.94           C  
ATOM    567  NZ  LYS A  73     -24.747 -12.897   7.409  1.00 93.94           N  
ATOM    568  N   ILE A  74     -17.802 -11.180   8.595  1.00 95.44           N  
ATOM    569  CA  ILE A  74     -17.107 -10.332   7.613  1.00 95.44           C  
ATOM    570  C   ILE A  74     -15.685 -10.845   7.354  1.00 95.44           C  
ATOM    571  CB  ILE A  74     -17.139  -8.851   8.054  1.00 95.44           C  
ATOM    572  O   ILE A  74     -15.287 -10.951   6.196  1.00 95.44           O  
ATOM    573  CG1 ILE A  74     -18.578  -8.283   8.110  1.00 95.44           C  
ATOM    574  CG2 ILE A  74     -16.281  -7.953   7.142  1.00 95.44           C  
ATOM    575  CD1 ILE A  74     -19.371  -8.293   6.796  1.00 95.44           C  
ATOM    576  N   PHE A  75     -14.948 -11.253   8.392  1.00 96.75           N  
ATOM    577  CA  PHE A  75     -13.591 -11.784   8.231  1.00 96.75           C  
ATOM    578  C   PHE A  75     -13.554 -13.065   7.374  1.00 96.75           C  
ATOM    579  CB  PHE A  75     -12.977 -12.005   9.619  1.00 96.75           C  
ATOM    580  O   PHE A  75     -12.785 -13.150   6.416  1.00 96.75           O  
ATOM    581  CG  PHE A  75     -11.499 -12.331   9.579  1.00 96.75           C  
ATOM    582  CD1 PHE A  75     -11.063 -13.667   9.495  1.00 96.75           C  
ATOM    583  CD2 PHE A  75     -10.555 -11.286   9.597  1.00 96.75           C  
ATOM    584  CE1 PHE A  75      -9.688 -13.951   9.414  1.00 96.75           C  
ATOM    585  CE2 PHE A  75      -9.182 -11.572   9.504  1.00 96.75           C  
ATOM    586  CZ  PHE A  75      -8.752 -12.906   9.398  1.00 96.75           C  
ATOM    587  N   LEU A  76     -14.422 -14.044   7.664  1.00 97.75           N  
ATOM    588  CA  LEU A  76     -14.509 -15.293   6.894  1.00 97.75           C  
ATOM    589  C   LEU A  76     -15.004 -15.065   5.461  1.00 97.75           C  
ATOM    590  CB  LEU A  76     -15.427 -16.295   7.617  1.00 97.75           C  
ATOM    591  O   LEU A  76     -14.496 -15.690   4.533  1.00 97.75           O  
ATOM    592  CG  LEU A  76     -14.869 -16.854   8.936  1.00 97.75           C  
ATOM    593  CD1 LEU A  76     -15.907 -17.775   9.583  1.00 97.75           C  
ATOM    594  CD2 LEU A  76     -13.589 -17.669   8.745  1.00 97.75           C  
ATOM    595  N   THR A  77     -15.957 -14.150   5.266  1.00 97.94           N  
ATOM    596  CA  THR A  77     -16.425 -13.777   3.921  1.00 97.94           C  
ATOM    597  C   THR A  77     -15.289 -13.154   3.113  1.00 97.94           C  
ATOM    598  CB  THR A  77     -17.613 -12.807   3.985  1.00 97.94           C  
ATOM    599  O   THR A  77     -15.089 -13.527   1.961  1.00 97.94           O  
ATOM    600  CG2 THR A  77     -18.200 -12.515   2.604  1.00 97.94           C  
ATOM    601  OG1 THR A  77     -18.653 -13.358   4.762  1.00 97.94           O  
ATOM    602  N   GLY A  78     -14.493 -12.274   3.728  1.00 97.69           N  
ATOM    603  CA  GLY A  78     -13.316 -11.677   3.098  1.00 97.69           C  
ATOM    604  C   GLY A  78     -12.309 -12.715   2.612  1.00 97.69           C  
ATOM    605  O   GLY A  78     -11.824 -12.621   1.485  1.00 97.69           O  
ATOM    606  N   LEU A  79     -12.049 -13.747   3.421  1.00 98.38           N  
ATOM    607  CA  LEU A  79     -11.195 -14.873   3.037  1.00 98.38           C  
ATOM    608  C   LEU A  79     -11.749 -15.637   1.830  1.00 98.38           C  
ATOM    609  CB  LEU A  79     -11.020 -15.806   4.242  1.00 98.38           C  
ATOM    610  O   LEU A  79     -11.003 -15.907   0.896  1.00 98.38           O  
ATOM    611  CG  LEU A  79     -10.051 -15.257   5.299  1.00 98.38           C  
ATOM    612  CD1 LEU A  79     -10.240 -16.049   6.583  1.00 98.38           C  
ATOM    613  CD2 LEU A  79      -8.597 -15.433   4.860  1.00 98.38           C  
ATOM    614  N   VAL A  80     -13.050 -15.935   1.801  1.00 98.50           N  
ATOM    615  CA  VAL A  80     -13.684 -16.607   0.651  1.00 98.50           C  
ATOM    616  C   VAL A  80     -13.600 -15.747  -0.613  1.00 98.50           C  
ATOM    617  CB  VAL A  80     -15.146 -16.974   0.971  1.00 98.50           C  
ATOM    618  O   VAL A  80     -13.244 -16.247  -1.678  1.00 98.50           O  
ATOM    619  CG1 VAL A  80     -15.889 -17.542  -0.245  1.00 98.50           C  
ATOM    620  CG2 VAL A  80     -15.204 -18.033   2.079  1.00 98.50           C  
ATOM    621  N   VAL A  81     -13.866 -14.445  -0.503  1.00 98.31           N  
ATOM    622  CA  VAL A  81     -13.762 -13.503  -1.627  1.00 98.31           C  
ATOM    623  C   VAL A  81     -12.326 -13.443  -2.157  1.00 98.31           C  
ATOM    624  CB  VAL A  81     -14.271 -12.111  -1.201  1.00 98.31           C  
ATOM    625  O   VAL A  81     -12.112 -13.525  -3.366  1.00 98.31           O  
ATOM    626  CG1 VAL A  81     -14.009 -11.040  -2.262  1.00 98.31           C  
ATOM    627  CG2 VAL A  81     -15.787 -12.132  -0.962  1.00 98.31           C  
ATOM    628  N   ALA A  82     -11.334 -13.362  -1.266  1.00 97.81           N  
ATOM    629  CA  ALA A  82      -9.925 -13.369  -1.647  1.00 97.81           C  
ATOM    630  C   ALA A  82      -9.501 -14.702  -2.284  1.00 97.81           C  
ATOM    631  CB  ALA A  82      -9.079 -13.043  -0.415  1.00 97.81           C  
ATOM    632  O   ALA A  82      -8.775 -14.680  -3.273  1.00 97.81           O  
ATOM    633  N   PHE A  83      -9.983 -15.841  -1.773  1.00 98.38           N  
ATOM    634  CA  PHE A  83      -9.742 -17.164  -2.355  1.00 98.38           C  
ATOM    635  C   PHE A  83     -10.226 -17.234  -3.806  1.00 98.38           C  
ATOM    636  CB  PHE A  83     -10.464 -18.240  -1.527  1.00 98.38           C  
ATOM    637  O   PHE A  83      -9.459 -17.590  -4.698  1.00 98.38           O  
ATOM    638  CG  PHE A  83     -10.271 -19.645  -2.044  1.00 98.38           C  
ATOM    639  CD1 PHE A  83     -11.242 -20.213  -2.889  1.00 98.38           C  
ATOM    640  CD2 PHE A  83      -9.139 -20.394  -1.671  1.00 98.38           C  
ATOM    641  CE1 PHE A  83     -11.079 -21.521  -3.373  1.00 98.38           C  
ATOM    642  CE2 PHE A  83      -8.998 -21.714  -2.135  1.00 98.38           C  
ATOM    643  CZ  PHE A  83      -9.955 -22.271  -2.996  1.00 98.38           C  
ATOM    644  N   ILE A  84     -11.486 -16.853  -4.044  1.00 98.31           N  
ATOM    645  CA  ILE A  84     -12.101 -16.885  -5.376  1.00 98.31           C  
ATOM    646  C   ILE A  84     -11.344 -15.953  -6.325  1.00 98.31           C  
ATOM    647  CB  ILE A  84     -13.604 -16.528  -5.283  1.00 98.31           C  
ATOM    648  O   ILE A  84     -10.993 -16.355  -7.431  1.00 98.31           O  
ATOM    649  CG1 ILE A  84     -14.371 -17.627  -4.510  1.00 98.31           C  
ATOM    650  CG2 ILE A  84     -14.216 -16.351  -6.686  1.00 98.31           C  
ATOM    651  CD1 ILE A  84     -15.797 -17.223  -4.113  1.00 98.31           C  
ATOM    652  N   ALA A  85     -11.030 -14.732  -5.888  1.00 97.81           N  
ATOM    653  CA  ALA A  85     -10.281 -13.788  -6.709  1.00 97.81           C  
ATOM    654  C   ALA A  85      -8.870 -14.295  -7.054  1.00 97.81           C  
ATOM    655  CB  ALA A  85     -10.233 -12.451  -5.974  1.00 97.81           C  
ATOM    656  O   ALA A  85      -8.444 -14.185  -8.201  1.00 97.81           O  
ATOM    657  N   SER A  86      -8.163 -14.894  -6.091  1.00 97.00           N  
ATOM    658  CA  SER A  86      -6.838 -15.492  -6.297  1.00 97.00           C  
ATOM    659  C   SER A  86      -6.857 -16.702  -7.232  1.00 97.00           C  
ATOM    660  CB  SER A  86      -6.250 -15.913  -4.949  1.00 97.00           C  
ATOM    661  O   SER A  86      -5.877 -16.924  -7.938  1.00 97.00           O  
ATOM    662  OG  SER A  86      -5.745 -14.774  -4.277  1.00 97.00           O  
ATOM    663  N   LEU A  87      -7.953 -17.463  -7.258  1.00 97.50           N  
ATOM    664  CA  LEU A  87      -8.129 -18.595  -8.167  1.00 97.50           C  
ATOM    665  C   LEU A  87      -8.449 -18.141  -9.599  1.00 97.50           C  
ATOM    666  CB  LEU A  87      -9.233 -19.498  -7.588  1.00 97.50           C  
ATOM    667  O   LEU A  87      -7.952 -18.729 -10.555  1.00 97.50           O  
ATOM    668  CG  LEU A  87      -9.448 -20.814  -8.356  1.00 97.50           C  
ATOM    669  CD1 LEU A  87      -8.217 -21.722  -8.292  1.00 97.50           C  
ATOM    670  CD2 LEU A  87     -10.631 -21.568  -7.746  1.00 97.50           C  
ATOM    671  N   LEU A  88      -9.264 -17.091  -9.749  1.00 97.81           N  
ATOM    672  CA  LEU A  88      -9.735 -16.616 -11.054  1.00 97.81           C  
ATOM    673  C   LEU A  88      -8.773 -15.639 -11.746  1.00 97.81           C  
ATOM    674  CB  LEU A  88     -11.129 -15.988 -10.895  1.00 97.81           C  
ATOM    675  O   LEU A  88      -8.725 -15.613 -12.972  1.00 97.81           O  
ATOM    676  CG  LEU A  88     -12.249 -16.947 -10.448  1.00 97.81           C  
ATOM    677  CD1 LEU A  88     -13.554 -16.162 -10.306  1.00 97.81           C  
ATOM    678  CD2 LEU A  88     -12.480 -18.086 -11.441  1.00 97.81           C  
ATOM    679  N   ALA A  89      -7.978 -14.861 -11.004  1.00 96.88           N  
ATOM    680  CA  ALA A  89      -7.038 -13.893 -11.581  1.00 96.88           C  
ATOM    681  C   ALA A  89      -6.021 -14.501 -12.580  1.00 96.88           C  
ATOM    682  CB  ALA A  89      -6.368 -13.102 -10.451  1.00 96.88           C  
ATOM    683  O   ALA A  89      -5.861 -13.929 -13.665  1.00 96.88           O  
ATOM    684  N   PRO A  90      -5.388 -15.662 -12.300  1.00 96.25           N  
ATOM    685  CA  PRO A  90      -4.566 -16.402 -13.265  1.00 96.25           C  
ATOM    686  C   PRO A  90      -5.258 -16.737 -14.588  1.00 96.25           C  
ATOM    687  CB  PRO A  90      -4.244 -17.719 -12.552  1.00 96.25           C  
ATOM    688  O   PRO A  90      -4.595 -16.864 -15.610  1.00 96.25           O  
ATOM    689  CG  PRO A  90      -4.153 -17.302 -11.095  1.00 96.25           C  
ATOM    690  CD  PRO A  90      -5.314 -16.321 -11.001  1.00 96.25           C  
ATOM    691  N   LEU A  91      -6.583 -16.896 -14.561  1.00 96.31           N  
ATOM    692  CA  LEU A  91      -7.409 -17.315 -15.694  1.00 96.31           C  
ATOM    693  C   LEU A  91      -7.983 -16.120 -16.470  1.00 96.31           C  
ATOM    694  CB  LEU A  91      -8.524 -18.253 -15.188  1.00 96.31           C  
ATOM    695  O   LEU A  91      -8.908 -16.283 -17.264  1.00 96.31           O  
ATOM    696  CG  LEU A  91      -8.047 -19.468 -14.372  1.00 96.31           C  
ATOM    697  CD1 LEU A  91      -9.261 -20.264 -13.896  1.00 96.31           C  
ATOM    698  CD2 LEU A  91      -7.141 -20.392 -15.188  1.00 96.31           C  
ATOM    699  N   SER A  92      -7.481 -14.909 -16.215  1.00 96.12           N  
ATOM    700  CA  SER A  92      -7.969 -13.690 -16.857  1.00 96.12           C  
ATOM    701  C   SER A  92      -7.732 -13.722 -18.380  1.00 96.12           C  
ATOM    702  CB  SER A  92      -7.372 -12.433 -16.213  1.00 96.12           C  
ATOM    703  O   SER A  92      -6.585 -13.795 -18.819  1.00 96.12           O  
ATOM    704  OG  SER A  92      -5.973 -12.497 -16.040  1.00 96.12           O  
ATOM    705  N   PRO A  93      -8.789 -13.615 -19.215  1.00 93.56           N  
ATOM    706  CA  PRO A  93      -8.638 -13.630 -20.677  1.00 93.56           C  
ATOM    707  C   PRO A  93      -7.935 -12.390 -21.238  1.00 93.56           C  
ATOM    708  CB  PRO A  93     -10.064 -13.715 -21.238  1.00 93.56           C  
ATOM    709  O   PRO A  93      -7.396 -12.410 -22.338  1.00 93.56           O  
ATOM    710  CG  PRO A  93     -10.883 -14.303 -20.094  1.00 93.56           C  
ATOM    711  CD  PRO A  93     -10.198 -13.730 -18.861  1.00 93.56           C  
ATOM    712  N   ASN A  94      -8.009 -11.277 -20.510  1.00 96.06           N  
ATOM    713  CA  ASN A  94      -7.375 -10.012 -20.850  1.00 96.06           C  
ATOM    714  C   ASN A  94      -7.127  -9.198 -19.573  1.00 96.06           C  
ATOM    715  CB  ASN A  94      -8.243  -9.256 -21.878  1.00 96.06           C  
ATOM    716  O   ASN A  94      -7.623  -9.526 -18.490  1.00 96.06           O  
ATOM    717  CG  ASN A  94      -9.627  -8.890 -21.372  1.00 96.06           C  
ATOM    718  ND2 ASN A  94     -10.662  -9.262 -22.086  1.00 96.06           N  
ATOM    719  OD1 ASN A  94      -9.801  -8.260 -20.341  1.00 96.06           O  
ATOM    720  N   PHE A  95      -6.394  -8.097 -19.713  1.00 95.75           N  
ATOM    721  CA  PHE A  95      -6.022  -7.246 -18.588  1.00 95.75           C  
ATOM    722  C   PHE A  95      -7.224  -6.610 -17.865  1.00 95.75           C  
ATOM    723  CB  PHE A  95      -5.067  -6.180 -19.119  1.00 95.75           C  
ATOM    724  O   PHE A  95      -7.185  -6.415 -16.652  1.00 95.75           O  
ATOM    725  CG  PHE A  95      -4.456  -5.351 -18.019  1.00 95.75           C  
ATOM    726  CD1 PHE A  95      -4.815  -4.002 -17.876  1.00 95.75           C  
ATOM    727  CD2 PHE A  95      -3.508  -5.927 -17.153  1.00 95.75           C  
ATOM    728  CE1 PHE A  95      -4.226  -3.235 -16.864  1.00 95.75           C  
ATOM    729  CE2 PHE A  95      -2.938  -5.159 -16.123  1.00 95.75           C  
ATOM    730  CZ  PHE A  95      -3.310  -3.813 -15.973  1.00 95.75           C  
ATOM    731  N   GLY A  96      -8.329  -6.347 -18.572  1.00 96.25           N  
ATOM    732  CA  GLY A  96      -9.563  -5.835 -17.968  1.00 96.25           C  
ATOM    733  C   GLY A  96     -10.164  -6.812 -16.953  1.00 96.25           C  
ATOM    734  O   GLY A  96     -10.505  -6.417 -15.839  1.00 96.25           O  
ATOM    735  N   TRP A  97     -10.214  -8.105 -17.286  1.00 97.56           N  
ATOM    736  CA  TRP A  97     -10.631  -9.144 -16.337  1.00 97.56           C  
ATOM    737  C   TRP A  97      -9.672  -9.269 -15.152  1.00 97.56           C  
ATOM    738  CB  TRP A  97     -10.778 -10.485 -17.056  1.00 97.56           C  
ATOM    739  O   TRP A  97     -10.124  -9.440 -14.019  1.00 97.56           O  
ATOM    740  CG  TRP A  97     -12.067 -10.628 -17.798  1.00 97.56           C  
ATOM    741  CD1 TRP A  97     -12.223 -10.641 -19.140  1.00 97.56           C  
ATOM    742  CD2 TRP A  97     -13.404 -10.776 -17.234  1.00 97.56           C  
ATOM    743  CE2 TRP A  97     -14.336 -10.873 -18.310  1.00 97.56           C  
ATOM    744  CE3 TRP A  97     -13.920 -10.836 -15.921  1.00 97.56           C  
ATOM    745  NE1 TRP A  97     -13.561 -10.795 -19.448  1.00 97.56           N  
ATOM    746  CH2 TRP A  97     -16.197 -11.072 -16.778  1.00 97.56           C  
ATOM    747  CZ2 TRP A  97     -15.713 -11.020 -18.096  1.00 97.56           C  
ATOM    748  CZ3 TRP A  97     -15.303 -10.980 -15.695  1.00 97.56           C  
ATOM    749  N   LEU A  98      -8.363  -9.119 -15.382  1.00 97.50           N  
ATOM    750  CA  LEU A  98      -7.381  -9.105 -14.298  1.00 97.50           C  
ATOM    751  C   LEU A  98      -7.643  -7.951 -13.317  1.00 97.50           C  
ATOM    752  CB  LEU A  98      -5.960  -9.052 -14.887  1.00 97.50           C  
ATOM    753  O   LEU A  98      -7.615  -8.171 -12.107  1.00 97.50           O  
ATOM    754  CG  LEU A  98      -4.845  -9.179 -13.834  1.00 97.50           C  
ATOM    755  CD1 LEU A  98      -4.924 -10.496 -13.061  1.00 97.50           C  
ATOM    756  CD2 LEU A  98      -3.482  -9.108 -14.519  1.00 97.50           C  
ATOM    757  N   ILE A  99      -7.973  -6.752 -13.815  1.00 96.94           N  
ATOM    758  CA  ILE A  99      -8.381  -5.606 -12.984  1.00 96.94           C  
ATOM    759  C   ILE A  99      -9.633  -5.938 -12.166  1.00 96.94           C  
ATOM    760  CB  ILE A  99      -8.607  -4.343 -13.850  1.00 96.94           C  
ATOM    761  O   ILE A  99      -9.661  -5.667 -10.966  1.00 96.94           O  
ATOM    762  CG1 ILE A  99      -7.271  -3.815 -14.416  1.00 96.94           C  
ATOM    763  CG2 ILE A  99      -9.302  -3.231 -13.035  1.00 96.94           C  
ATOM    764  CD1 ILE A  99      -7.477  -2.800 -15.548  1.00 96.94           C  
ATOM    765  N   VAL A 100     -10.658  -6.546 -12.774  1.00 97.81           N  
ATOM    766  CA  VAL A 100     -11.889  -6.931 -12.060  1.00 97.81           C  
ATOM    767  C   VAL A 100     -11.567  -7.876 -10.905  1.00 97.81           C  
ATOM    768  CB  VAL A 100     -12.927  -7.557 -13.012  1.00 97.81           C  
ATOM    769  O   VAL A 100     -11.941  -7.602  -9.764  1.00 97.81           O  
ATOM    770  CG1 VAL A 100     -14.132  -8.141 -12.261  1.00 97.81           C  
ATOM    771  CG2 VAL A 100     -13.463  -6.505 -13.989  1.00 97.81           C  
ATOM    772  N   PHE A 101     -10.813  -8.948 -11.159  1.00 97.69           N  
ATOM    773  CA  PHE A 101     -10.404  -9.867 -10.096  1.00 97.69           C  
ATOM    774  C   PHE A 101      -9.531  -9.178  -9.050  1.00 97.69           C  
ATOM    775  CB  PHE A 101      -9.695 -11.086 -10.692  1.00 97.69           C  
ATOM    776  O   PHE A 101      -9.644  -9.480  -7.863  1.00 97.69           O  
ATOM    777  CG  PHE A 101     -10.566 -11.919 -11.612  1.00 97.69           C  
ATOM    778  CD1 PHE A 101     -11.859 -12.306 -11.207  1.00 97.69           C  
ATOM    779  CD2 PHE A 101     -10.090 -12.310 -12.877  1.00 97.69           C  
ATOM    780  CE1 PHE A 101     -12.678 -13.049 -12.074  1.00 97.69           C  
ATOM    781  CE2 PHE A 101     -10.895 -13.084 -13.728  1.00 97.69           C  
ATOM    782  CZ  PHE A 101     -12.194 -13.442 -13.333  1.00 97.69           C  
ATOM    783  N   ARG A 102      -8.723  -8.195  -9.450  1.00 95.94           N  
ATOM    784  CA  ARG A 102      -7.904  -7.413  -8.527  1.00 95.94           C  
ATOM    785  C   ARG A 102      -8.730  -6.520  -7.602  1.00 95.94           C  
ATOM    786  CB  ARG A 102      -6.874  -6.617  -9.342  1.00 95.94           C  
ATOM    787  O   ARG A 102      -8.417  -6.435  -6.415  1.00 95.94           O  
ATOM    788  CG  ARG A 102      -5.742  -6.076  -8.479  1.00 95.94           C  
ATOM    789  CD  ARG A 102      -4.926  -7.221  -7.868  1.00 95.94           C  
ATOM    790  NE  ARG A 102      -3.844  -6.674  -7.058  1.00 95.94           N  
ATOM    791  NH1 ARG A 102      -3.018  -8.641  -6.162  1.00 95.94           N  
ATOM    792  NH2 ARG A 102      -2.065  -6.684  -5.718  1.00 95.94           N  
ATOM    793  CZ  ARG A 102      -2.995  -7.351  -6.318  1.00 95.94           C  
ATOM    794  N   ILE A 103      -9.804  -5.915  -8.106  1.00 97.62           N  
ATOM    795  CA  ILE A 103     -10.775  -5.157  -7.303  1.00 97.62           C  
ATOM    796  C   ILE A 103     -11.466  -6.090  -6.305  1.00 97.62           C  
ATOM    797  CB  ILE A 103     -11.794  -4.443  -8.222  1.00 97.62           C  
ATOM    798  O   ILE A 103     -11.514  -5.790  -5.114  1.00 97.62           O  
ATOM    799  CG1 ILE A 103     -11.092  -3.312  -9.004  1.00 97.62           C  
ATOM    800  CG2 ILE A 103     -12.982  -3.880  -7.418  1.00 97.62           C  
ATOM    801  CD1 ILE A 103     -11.913  -2.772 -10.183  1.00 97.62           C  
ATOM    802  N   VAL A 104     -11.939  -7.255  -6.761  1.00 98.00           N  
ATOM    803  CA  VAL A 104     -12.578  -8.254  -5.887  1.00 98.00           C  
ATOM    804  C   VAL A 104     -11.608  -8.728  -4.797  1.00 98.00           C  
ATOM    805  CB  VAL A 104     -13.122  -9.435  -6.717  1.00 98.00           C  
ATOM    806  O   VAL A 104     -11.974  -8.793  -3.623  1.00 98.00           O  
ATOM    807  CG1 VAL A 104     -13.753 -10.519  -5.836  1.00 98.00           C  
ATOM    808  CG2 VAL A 104     -14.225  -8.976  -7.682  1.00 98.00           C  
ATOM    809  N   GLN A 105     -10.347  -8.985  -5.149  1.00 97.44           N  
ATOM    810  CA  GLN A 105      -9.307  -9.375  -4.197  1.00 97.44           C  
ATOM    811  C   GLN A 105      -9.013  -8.270  -3.173  1.00 97.44           C  
ATOM    812  CB  GLN A 105      -8.027  -9.716  -4.967  1.00 97.44           C  
ATOM    813  O   GLN A 105      -8.857  -8.549  -1.982  1.00 97.44           O  
ATOM    814  CG  GLN A 105      -7.065 -10.537  -4.104  1.00 97.44           C  
ATOM    815  CD  GLN A 105      -5.745 -10.787  -4.812  1.00 97.44           C  
ATOM    816  NE2 GLN A 105      -5.103 -11.902  -4.561  1.00 97.44           N  
ATOM    817  OE1 GLN A 105      -5.250  -9.963  -5.566  1.00 97.44           O  
ATOM    818  N   SER A 106      -8.952  -7.012  -3.618  1.00 96.69           N  
ATOM    819  CA  SER A 106      -8.801  -5.860  -2.730  1.00 96.69           C  
ATOM    820  C   SER A 106      -9.949  -5.800  -1.724  1.00 96.69           C  
ATOM    821  CB  SER A 106      -8.727  -4.569  -3.537  1.00 96.69           C  
ATOM    822  O   SER A 106      -9.683  -5.759  -0.528  1.00 96.69           O  
ATOM    823  OG  SER A 106      -8.880  -3.473  -2.671  1.00 96.69           O  
ATOM    824  N   ILE A 107     -11.202  -5.920  -2.173  1.00 97.19           N  
ATOM    825  CA  ILE A 107     -12.372  -5.936  -1.283  1.00 97.19           C  
ATOM    826  C   ILE A 107     -12.244  -7.055  -0.238  1.00 97.19           C  
ATOM    827  CB  ILE A 107     -13.677  -6.051  -2.105  1.00 97.19           C  
ATOM    828  O   ILE A 107     -12.366  -6.790   0.959  1.00 97.19           O  
ATOM    829  CG1 ILE A 107     -13.891  -4.781  -2.963  1.00 97.19           C  
ATOM    830  CG2 ILE A 107     -14.892  -6.264  -1.180  1.00 97.19           C  
ATOM    831  CD1 ILE A 107     -14.938  -4.955  -4.070  1.00 97.19           C  
ATOM    832  N   GLY A 108     -11.934  -8.285  -0.664  1.00 97.12           N  
ATOM    833  CA  GLY A 108     -11.780  -9.426   0.244  1.00 97.12           C  
ATOM    834  C   GLY A 108     -10.674  -9.223   1.285  1.00 97.12           C  
ATOM    835  O   GLY A 108     -10.875  -9.455   2.477  1.00 97.12           O  
ATOM    836  N   THR A 109      -9.511  -8.723   0.867  1.00 96.19           N  
ATOM    837  CA  THR A 109      -8.391  -8.447   1.782  1.00 96.19           C  
ATOM    838  C   THR A 109      -8.638  -7.234   2.687  1.00 96.19           C  
ATOM    839  CB  THR A 109      -7.063  -8.339   1.025  1.00 96.19           C  
ATOM    840  O   THR A 109      -8.247  -7.255   3.854  1.00 96.19           O  
ATOM    841  CG2 THR A 109      -6.648  -9.608   0.281  1.00 96.19           C  
ATOM    842  OG1 THR A 109      -7.092  -7.284   0.097  1.00 96.19           O  
ATOM    843  N   SER A 110      -9.369  -6.219   2.224  1.00 94.31           N  
ATOM    844  CA  SER A 110      -9.803  -5.077   3.036  1.00 94.31           C  
ATOM    845  C   SER A 110     -10.804  -5.464   4.123  1.00 94.31           C  
ATOM    846  CB  SER A 110     -10.426  -4.005   2.142  1.00 94.31           C  
ATOM    847  O   SER A 110     -10.743  -4.894   5.212  1.00 94.31           O  
ATOM    848  OG  SER A 110      -9.411  -3.356   1.408  1.00 94.31           O  
ATOM    849  N   MET A 111     -11.673  -6.456   3.884  1.00 95.62           N  
ATOM    850  CA  MET A 111     -12.524  -7.039   4.935  1.00 95.62           C  
ATOM    851  C   MET A 111     -11.672  -7.629   6.062  1.00 95.62           C  
ATOM    852  CB  MET A 111     -13.431  -8.142   4.361  1.00 95.62           C  
ATOM    853  O   MET A 111     -11.947  -7.399   7.236  1.00 95.62           O  
ATOM    854  CG  MET A 111     -14.506  -7.606   3.419  1.00 95.62           C  
ATOM    855  SD  MET A 111     -15.420  -8.862   2.484  1.00 95.62           S  
ATOM    856  CE  MET A 111     -16.827  -9.127   3.590  1.00 95.62           C  
ATOM    857  N   MET A 112     -10.599  -8.347   5.722  1.00 95.62           N  
ATOM    858  CA  MET A 112      -9.710  -8.942   6.722  1.00 95.62           C  
ATOM    859  C   MET A 112      -8.982  -7.872   7.535  1.00 95.62           C  
ATOM    860  CB  MET A 112      -8.697  -9.882   6.064  1.00 95.62           C  
ATOM    861  O   MET A 112      -8.987  -7.937   8.761  1.00 95.62           O  
ATOM    862  CG  MET A 112      -9.385 -11.017   5.312  1.00 95.62           C  
ATOM    863  SD  MET A 112      -8.191 -12.100   4.511  1.00 95.62           S  
ATOM    864  CE  MET A 112      -8.687 -12.011   2.776  1.00 95.62           C  
ATOM    865  N   VAL A 113      -8.389  -6.867   6.881  1.00 91.94           N  
ATOM    866  CA  VAL A 113      -7.645  -5.800   7.575  1.00 91.94           C  
ATOM    867  C   VAL A 113      -8.573  -4.910   8.405  1.00 91.94           C  
ATOM    868  CB  VAL A 113      -6.825  -4.951   6.584  1.00 91.94           C  
ATOM    869  O   VAL A 113      -8.248  -4.594   9.550  1.00 91.94           O  
ATOM    870  CG1 VAL A 113      -6.029  -3.850   7.298  1.00 91.94           C  
ATOM    871  CG2 VAL A 113      -5.793  -5.800   5.834  1.00 91.94           C  
ATOM    872  N   GLY A 114      -9.733  -4.528   7.860  1.00 85.31           N  
ATOM    873  CA  GLY A 114     -10.705  -3.668   8.543  1.00 85.31           C  
ATOM    874  C   GLY A 114     -11.253  -4.285   9.830  1.00 85.31           C  
ATOM    875  O   GLY A 114     -11.541  -3.566  10.781  1.00 85.31           O  
ATOM    876  N   VAL A 115     -11.332  -5.617   9.883  1.00 90.88           N  
ATOM    877  CA  VAL A 115     -11.983  -6.347  10.976  1.00 90.88           C  
ATOM    878  C   VAL A 115     -10.996  -7.078  11.885  1.00 90.88           C  
ATOM    879  CB  VAL A 115     -13.018  -7.300  10.366  1.00 90.88           C  
ATOM    880  O   VAL A 115     -11.229  -7.205  13.085  1.00 90.88           O  
ATOM    881  CG1 VAL A 115     -13.810  -8.016  11.445  1.00 90.88           C  
ATOM    882  CG2 VAL A 115     -14.020  -6.513   9.516  1.00 90.88           C  
ATOM    883  N   GLY A 116      -9.854  -7.525  11.362  1.00 90.19           N  
ATOM    884  CA  GLY A 116      -8.880  -8.332  12.101  1.00 90.19           C  
ATOM    885  C   GLY A 116      -8.344  -7.643  13.358  1.00 90.19           C  
ATOM    886  O   GLY A 116      -8.259  -8.261  14.421  1.00 90.19           O  
ATOM    887  N   MET A 117      -8.068  -6.337  13.271  1.00 85.75           N  
ATOM    888  CA  MET A 117      -7.635  -5.537  14.424  1.00 85.75           C  
ATOM    889  C   MET A 117      -8.716  -5.464  15.513  1.00 85.75           C  
ATOM    890  CB  MET A 117      -7.253  -4.119  13.968  1.00 85.75           C  
ATOM    891  O   MET A 117      -8.395  -5.524  16.702  1.00 85.75           O  
ATOM    892  CG  MET A 117      -6.018  -4.096  13.058  1.00 85.75           C  
ATOM    893  SD  MET A 117      -4.475  -4.658  13.833  1.00 85.75           S  
ATOM    894  CE  MET A 117      -4.034  -3.204  14.818  1.00 85.75           C  
ATOM    895  N   ALA A 118      -9.991  -5.372  15.118  1.00 87.56           N  
ATOM    896  CA  ALA A 118     -11.121  -5.367  16.043  1.00 87.56           C  
ATOM    897  C   ALA A 118     -11.290  -6.735  16.721  1.00 87.56           C  
ATOM    898  CB  ALA A 118     -12.388  -4.930  15.296  1.00 87.56           C  
ATOM    899  O   ALA A 118     -11.405  -6.797  17.943  1.00 87.56           O  
ATOM    900  N   ILE A 119     -11.195  -7.835  15.964  1.00 91.12           N  
ATOM    901  CA  ILE A 119     -11.296  -9.200  16.504  1.00 91.12           C  
ATOM    902  C   ILE A 119     -10.258  -9.435  17.602  1.00 91.12           C  
ATOM    903  CB  ILE A 119     -11.168 -10.253  15.377  1.00 91.12           C  
ATOM    904  O   ILE A 119     -10.613  -9.926  18.674  1.00 91.12           O  
ATOM    905  CG1 ILE A 119     -12.409 -10.163  14.470  1.00 91.12           C  
ATOM    906  CG2 ILE A 119     -11.030 -11.683  15.935  1.00 91.12           C  
ATOM    907  CD1 ILE A 119     -12.378 -11.089  13.252  1.00 91.12           C  
ATOM    908  N   VAL A 120      -8.994  -9.065  17.367  1.00 90.69           N  
ATOM    909  CA  VAL A 120      -7.938  -9.208  18.382  1.00 90.69           C  
ATOM    910  C   VAL A 120      -8.186  -8.295  19.579  1.00 90.69           C  
ATOM    911  CB  VAL A 120      -6.545  -9.001  17.756  1.00 90.69           C  
ATOM    912  O   VAL A 120      -8.046  -8.743  20.712  1.00 90.69           O  
ATOM    913  CG1 VAL A 120      -5.433  -8.766  18.787  1.00 90.69           C  
ATOM    914  CG2 VAL A 120      -6.195 -10.264  16.956  1.00 90.69           C  
ATOM    915  N   ARG A 121      -8.616  -7.048  19.356  1.00 86.75           N  
ATOM    916  CA  ARG A 121      -8.931  -6.097  20.433  1.00 86.75           C  
ATOM    917  C   ARG A 121     -10.063  -6.580  21.347  1.00 86.75           C  
ATOM    918  CB  ARG A 121      -9.236  -4.733  19.792  1.00 86.75           C  
ATOM    919  O   ARG A 121      -9.980  -6.345  22.546  1.00 86.75           O  
ATOM    920  CG  ARG A 121      -9.740  -3.670  20.780  1.00 86.75           C  
ATOM    921  CD  ARG A 121      -9.872  -2.275  20.163  1.00 86.75           C  
ATOM    922  NE  ARG A 121      -8.603  -1.768  19.599  1.00 86.75           N  
ATOM    923  NH1 ARG A 121      -9.257   0.420  19.373  1.00 86.75           N  
ATOM    924  NH2 ARG A 121      -7.247  -0.207  18.639  1.00 86.75           N  
ATOM    925  CZ  ARG A 121      -8.375  -0.526  19.209  1.00 86.75           C  
ATOM    926  N   ILE A 122     -11.084  -7.229  20.790  1.00 88.50           N  
ATOM    927  CA  ILE A 122     -12.253  -7.727  21.532  1.00 88.50           C  
ATOM    928  C   ILE A 122     -11.912  -9.011  22.299  1.00 88.50           C  
ATOM    929  CB  ILE A 122     -13.435  -7.927  20.550  1.00 88.50           C  
ATOM    930  O   ILE A 122     -12.280  -9.158  23.460  1.00 88.50           O  
ATOM    931  CG1 ILE A 122     -13.928  -6.559  20.017  1.00 88.50           C  
ATOM    932  CG2 ILE A 122     -14.605  -8.682  21.209  1.00 88.50           C  
ATOM    933  CD1 ILE A 122     -14.822  -6.665  18.774  1.00 88.50           C  
ATOM    934  N   HIS A 123     -11.197  -9.943  21.667  1.00 88.50           N  
ATOM    935  CA  HIS A 123     -11.012 -11.294  22.208  1.00 88.50           C  
ATOM    936  C   HIS A 123      -9.707 -11.495  22.987  1.00 88.50           C  
ATOM    937  CB  HIS A 123     -11.133 -12.302  21.063  1.00 88.50           C  
ATOM    938  O   HIS A 123      -9.531 -12.536  23.623  1.00 88.50           O  
ATOM    939  CG  HIS A 123     -12.492 -12.286  20.419  1.00 88.50           C  
ATOM    940  CD2 HIS A 123     -13.613 -12.904  20.889  1.00 88.50           C  
ATOM    941  ND1 HIS A 123     -12.856 -11.588  19.293  1.00 88.50           N  
ATOM    942  CE1 HIS A 123     -14.164 -11.808  19.068  1.00 88.50           C  
ATOM    943  NE2 HIS A 123     -14.656 -12.638  20.000  1.00 88.50           N  
ATOM    944  N   ILE A 124      -8.773 -10.542  22.925  1.00 86.69           N  
ATOM    945  CA  ILE A 124      -7.491 -10.601  23.633  1.00 86.69           C  
ATOM    946  C   ILE A 124      -7.349  -9.368  24.521  1.00 86.69           C  
ATOM    947  CB  ILE A 124      -6.304 -10.801  22.664  1.00 86.69           C  
ATOM    948  O   ILE A 124      -6.884  -8.311  24.097  1.00 86.69           O  
ATOM    949  CG1 ILE A 124      -6.557 -12.054  21.796  1.00 86.69           C  
ATOM    950  CG2 ILE A 124      -5.005 -10.933  23.479  1.00 86.69           C  
ATOM    951  CD1 ILE A 124      -5.404 -12.455  20.882  1.00 86.69           C  
ATOM    952  N   THR A 125      -7.744  -9.536  25.780  1.00 85.75           N  
ATOM    953  CA  THR A 125      -7.625  -8.518  26.832  1.00 85.75           C  
ATOM    954  C   THR A 125      -6.262  -8.571  27.531  1.00 85.75           C  
ATOM    955  CB  THR A 125      -8.763  -8.696  27.846  1.00 85.75           C  
ATOM    956  O   THR A 125      -5.727  -7.544  27.941  1.00 85.75           O  
ATOM    957  CG2 THR A 125     -10.131  -8.423  27.216  1.00 85.75           C  
ATOM    958  OG1 THR A 125      -8.780 -10.030  28.309  1.00 85.75           O  
ATOM    959  N   GLU A 126      -5.638  -9.750  27.609  1.00 86.19           N  
ATOM    960  CA  GLU A 126      -4.283  -9.922  28.144  1.00 86.19           C  
ATOM    961  C   GLU A 126      -3.208  -9.485  27.142  1.00 86.19           C  
ATOM    962  CB  GLU A 126      -4.000 -11.391  28.467  1.00 86.19           C  
ATOM    963  O   GLU A 126      -3.211  -9.926  25.994  1.00 86.19           O  
ATOM    964  CG  GLU A 126      -4.818 -11.989  29.611  1.00 86.19           C  
ATOM    965  CD  GLU A 126      -4.447 -13.469  29.832  1.00 86.19           C  
ATOM    966  OE1 GLU A 126      -5.199 -14.139  30.562  1.00 86.19           O  
ATOM    967  OE2 GLU A 126      -3.430 -13.959  29.249  1.00 86.19           O  
ATOM    968  N   LYS A 127      -2.206  -8.716  27.593  1.00 85.06           N  
ATOM    969  CA  LYS A 127      -1.044  -8.313  26.771  1.00 85.06           C  
ATOM    970  C   LYS A 127      -1.453  -7.739  25.406  1.00 85.06           C  
ATOM    971  CB  LYS A 127      -0.032  -9.467  26.619  1.00 85.06           C  
ATOM    972  O   LYS A 127      -0.831  -8.023  24.384  1.00 85.06           O  
ATOM    973  CG  LYS A 127       0.519  -9.995  27.948  1.00 85.06           C  
ATOM    974  CD  LYS A 127       1.697 -10.945  27.688  1.00 85.06           C  
ATOM    975  CE  LYS A 127       2.267 -11.454  29.018  1.00 85.06           C  
ATOM    976  NZ  LYS A 127       3.498 -12.264  28.824  1.00 85.06           N  
ATOM    977  N   GLN A 128      -2.492  -6.909  25.391  1.00 84.06           N  
ATOM    978  CA  GLN A 128      -3.081  -6.367  24.169  1.00 84.06           C  
ATOM    979  C   GLN A 128      -2.054  -5.666  23.266  1.00 84.06           C  
ATOM    980  CB  GLN A 128      -4.183  -5.399  24.594  1.00 84.06           C  
ATOM    981  O   GLN A 128      -2.055  -5.877  22.056  1.00 84.06           O  
ATOM    982  CG  GLN A 128      -5.059  -4.980  23.414  1.00 84.06           C  
ATOM    983  CD  GLN A 128      -6.130  -3.997  23.855  1.00 84.06           C  
ATOM    984  NE2 GLN A 128      -7.212  -3.894  23.135  1.00 84.06           N  
ATOM    985  OE1 GLN A 128      -6.023  -3.288  24.836  1.00 84.06           O  
ATOM    986  N   ALA A 129      -1.124  -4.902  23.847  1.00 82.12           N  
ATOM    987  CA  ALA A 129      -0.033  -4.273  23.102  1.00 82.12           C  
ATOM    988  C   ALA A 129       0.838  -5.304  22.358  1.00 82.12           C  
ATOM    989  CB  ALA A 129       0.798  -3.438  24.082  1.00 82.12           C  
ATOM    990  O   ALA A 129       1.178  -5.097  21.196  1.00 82.12           O  
ATOM    991  N   THR A 130       1.141  -6.444  22.989  1.00 85.06           N  
ATOM    992  CA  THR A 130       1.855  -7.566  22.359  1.00 85.06           C  
ATOM    993  C   THR A 130       1.018  -8.232  21.267  1.00 85.06           C  
ATOM    994  CB  THR A 130       2.240  -8.628  23.403  1.00 85.06           C  
ATOM    995  O   THR A 130       1.540  -8.598  20.219  1.00 85.06           O  
ATOM    996  CG2 THR A 130       3.186  -9.691  22.849  1.00 85.06           C  
ATOM    997  OG1 THR A 130       2.888  -8.039  24.511  1.00 85.06           O  
ATOM    998  N   ALA A 131      -0.291  -8.382  21.473  1.00 86.56           N  
ATOM    999  CA  ALA A 131      -1.166  -8.969  20.461  1.00 86.56           C  
ATOM   1000  C   ALA A 131      -1.246  -8.092  19.200  1.00 86.56           C  
ATOM   1001  CB  ALA A 131      -2.538  -9.224  21.088  1.00 86.56           C  
ATOM   1002  O   ALA A 131      -1.126  -8.589  18.080  1.00 86.56           O  
ATOM   1003  N   LEU A 132      -1.384  -6.777  19.384  1.00 85.50           N  
ATOM   1004  CA  LEU A 132      -1.395  -5.806  18.292  1.00 85.50           C  
ATOM   1005  C   LEU A 132      -0.026  -5.690  17.613  1.00 85.50           C  
ATOM   1006  CB  LEU A 132      -1.865  -4.442  18.828  1.00 85.50           C  
ATOM   1007  O   LEU A 132       0.026  -5.566  16.392  1.00 85.50           O  
ATOM   1008  CG  LEU A 132      -3.317  -4.414  19.344  1.00 85.50           C  
ATOM   1009  CD1 LEU A 132      -3.622  -3.030  19.921  1.00 85.50           C  
ATOM   1010  CD2 LEU A 132      -4.347  -4.713  18.254  1.00 85.50           C  
ATOM   1011  N   SER A 133       1.080  -5.785  18.360  1.00 84.19           N  
ATOM   1012  CA  SER A 133       2.418  -5.751  17.761  1.00 84.19           C  
ATOM   1013  C   SER A 133       2.674  -6.955  16.852  1.00 84.19           C  
ATOM   1014  CB  SER A 133       3.516  -5.611  18.820  1.00 84.19           C  
ATOM   1015  O   SER A 133       3.243  -6.785  15.777  1.00 84.19           O  
ATOM   1016  OG  SER A 133       3.697  -6.793  19.570  1.00 84.19           O  
ATOM   1017  N   VAL A 134       2.183  -8.147  17.208  1.00 89.62           N  
ATOM   1018  CA  VAL A 134       2.248  -9.329  16.333  1.00 89.62           C  
ATOM   1019  C   VAL A 134       1.468  -9.111  15.035  1.00 89.62           C  
ATOM   1020  CB  VAL A 134       1.762 -10.583  17.076  1.00 89.62           C  
ATOM   1021  O   VAL A 134       1.980  -9.429  13.963  1.00 89.62           O  
ATOM   1022  CG1 VAL A 134       1.556 -11.790  16.149  1.00 89.62           C  
ATOM   1023  CG2 VAL A 134       2.774 -10.994  18.154  1.00 89.62           C  
ATOM   1024  N   LEU A 135       0.269  -8.520  15.087  1.00 90.44           N  
ATOM   1025  CA  LEU A 135      -0.471  -8.176  13.865  1.00 90.44           C  
ATOM   1026  C   LEU A 135       0.289  -7.162  12.996  1.00 90.44           C  
ATOM   1027  CB  LEU A 135      -1.865  -7.632  14.213  1.00 90.44           C  
ATOM   1028  O   LEU A 135       0.343  -7.309  11.774  1.00 90.44           O  
ATOM   1029  CG  LEU A 135      -2.845  -8.616  14.878  1.00 90.44           C  
ATOM   1030  CD1 LEU A 135      -4.232  -7.972  14.838  1.00 90.44           C  
ATOM   1031  CD2 LEU A 135      -2.913  -9.992  14.207  1.00 90.44           C  
ATOM   1032  N   SER A 136       0.935  -6.173  13.616  1.00 85.69           N  
ATOM   1033  CA  SER A 136       1.791  -5.215  12.911  1.00 85.69           C  
ATOM   1034  C   SER A 136       3.007  -5.874  12.251  1.00 85.69           C  
ATOM   1035  CB  SER A 136       2.264  -4.119  13.866  1.00 85.69           C  
ATOM   1036  O   SER A 136       3.416  -5.424  11.179  1.00 85.69           O  
ATOM   1037  OG  SER A 136       1.153  -3.379  14.331  1.00 85.69           O  
ATOM   1038  N   ILE A 137       3.562  -6.942  12.843  1.00 89.31           N  
ATOM   1039  CA  ILE A 137       4.632  -7.753  12.238  1.00 89.31           C  
ATOM   1040  C   ILE A 137       4.109  -8.484  11.001  1.00 89.31           C  
ATOM   1041  CB  ILE A 137       5.255  -8.739  13.259  1.00 89.31           C  
ATOM   1042  O   ILE A 137       4.779  -8.466   9.974  1.00 89.31           O  
ATOM   1043  CG1 ILE A 137       6.050  -7.967  14.335  1.00 89.31           C  
ATOM   1044  CG2 ILE A 137       6.183  -9.760  12.569  1.00 89.31           C  
ATOM   1045  CD1 ILE A 137       6.409  -8.809  15.568  1.00 89.31           C  
ATOM   1046  N   PHE A 138       2.911  -9.071  11.055  1.00 93.44           N  
ATOM   1047  CA  PHE A 138       2.298  -9.699   9.880  1.00 93.44           C  
ATOM   1048  C   PHE A 138       2.088  -8.700   8.738  1.00 93.44           C  
ATOM   1049  CB  PHE A 138       0.975 -10.368  10.275  1.00 93.44           C  
ATOM   1050  O   PHE A 138       2.467  -8.983   7.605  1.00 93.44           O  
ATOM   1051  CG  PHE A 138       1.146 -11.764  10.830  1.00 93.44           C  
ATOM   1052  CD1 PHE A 138       1.508 -12.809   9.964  1.00 93.44           C  
ATOM   1053  CD2 PHE A 138       0.941 -12.032  12.194  1.00 93.44           C  
ATOM   1054  CE1 PHE A 138       1.623 -14.124  10.445  1.00 93.44           C  
ATOM   1055  CE2 PHE A 138       1.079 -13.343  12.684  1.00 93.44           C  
ATOM   1056  CZ  PHE A 138       1.409 -14.391  11.807  1.00 93.44           C  
ATOM   1057  N   LEU A 139       1.542  -7.517   9.034  1.00 90.62           N  
ATOM   1058  CA  LEU A 139       1.294  -6.477   8.032  1.00 90.62           C  
ATOM   1059  C   LEU A 139       2.594  -5.916   7.435  1.00 90.62           C  
ATOM   1060  CB  LEU A 139       0.464  -5.348   8.669  1.00 90.62           C  
ATOM   1061  O   LEU A 139       2.782  -5.930   6.219  1.00 90.62           O  
ATOM   1062  CG  LEU A 139      -1.011  -5.707   8.914  1.00 90.62           C  
ATOM   1063  CD1 LEU A 139      -1.648  -4.659   9.828  1.00 90.62           C  
ATOM   1064  CD2 LEU A 139      -1.805  -5.748   7.606  1.00 90.62           C  
ATOM   1065  N   SER A 140       3.497  -5.430   8.290  1.00 87.88           N  
ATOM   1066  CA  SER A 140       4.745  -4.789   7.854  1.00 87.88           C  
ATOM   1067  C   SER A 140       5.727  -5.799   7.266  1.00 87.88           C  
ATOM   1068  CB  SER A 140       5.426  -4.059   9.016  1.00 87.88           C  
ATOM   1069  O   SER A 140       6.387  -5.511   6.273  1.00 87.88           O  
ATOM   1070  OG  SER A 140       4.558  -3.110   9.607  1.00 87.88           O  
ATOM   1071  N   GLY A 141       5.801  -6.996   7.851  1.00 90.00           N  
ATOM   1072  CA  GLY A 141       6.644  -8.086   7.373  1.00 90.00           C  
ATOM   1073  C   GLY A 141       6.228  -8.541   5.981  1.00 90.00           C  
ATOM   1074  O   GLY A 141       7.078  -8.617   5.101  1.00 90.00           O  
ATOM   1075  N   ALA A 142       4.928  -8.747   5.746  1.00 93.50           N  
ATOM   1076  CA  ALA A 142       4.414  -9.104   4.426  1.00 93.50           C  
ATOM   1077  C   ALA A 142       4.684  -8.029   3.364  1.00 93.50           C  
ATOM   1078  CB  ALA A 142       2.925  -9.390   4.553  1.00 93.50           C  
ATOM   1079  O   ALA A 142       5.094  -8.369   2.258  1.00 93.50           O  
ATOM   1080  N   ALA A 143       4.522  -6.744   3.702  1.00 90.00           N  
ATOM   1081  CA  ALA A 143       4.872  -5.647   2.796  1.00 90.00           C  
ATOM   1082  C   ALA A 143       6.373  -5.635   2.452  1.00 90.00           C  
ATOM   1083  CB  ALA A 143       4.465  -4.316   3.446  1.00 90.00           C  
ATOM   1084  O   ALA A 143       6.746  -5.401   1.304  1.00 90.00           O  
ATOM   1085  N   ALA A 144       7.230  -5.905   3.442  1.00 88.94           N  
ATOM   1086  CA  ALA A 144       8.683  -5.887   3.300  1.00 88.94           C  
ATOM   1087  C   ALA A 144       9.223  -7.051   2.454  1.00 88.94           C  
ATOM   1088  CB  ALA A 144       9.290  -5.899   4.710  1.00 88.94           C  
ATOM   1089  O   ALA A 144      10.114  -6.849   1.632  1.00 88.94           O  
ATOM   1090  N   ILE A 145       8.700  -8.265   2.650  1.00 92.25           N  
ATOM   1091  CA  ILE A 145       9.160  -9.468   1.934  1.00 92.25           C  
ATOM   1092  C   ILE A 145       8.436  -9.687   0.605  1.00 92.25           C  
ATOM   1093  CB  ILE A 145       9.061 -10.729   2.819  1.00 92.25           C  
ATOM   1094  O   ILE A 145       8.871 -10.503  -0.203  1.00 92.25           O  
ATOM   1095  CG1 ILE A 145       7.586 -11.135   3.048  1.00 92.25           C  
ATOM   1096  CG2 ILE A 145       9.874 -10.535   4.112  1.00 92.25           C  
ATOM   1097  CD1 ILE A 145       7.371 -12.265   4.057  1.00 92.25           C  
ATOM   1098  N   GLY A 146       7.325  -8.992   0.367  1.00 95.19           N  
ATOM   1099  CA  GLY A 146       6.489  -9.229  -0.800  1.00 95.19           C  
ATOM   1100  C   GLY A 146       7.202  -9.076  -2.142  1.00 95.19           C  
ATOM   1101  O   GLY A 146       7.053  -9.975  -2.961  1.00 95.19           O  
ATOM   1102  N   PRO A 147       8.047  -8.056  -2.391  1.00 95.44           N  
ATOM   1103  CA  PRO A 147       8.800  -7.978  -3.644  1.00 95.44           C  
ATOM   1104  C   PRO A 147       9.745  -9.169  -3.845  1.00 95.44           C  
ATOM   1105  CB  PRO A 147       9.584  -6.670  -3.557  1.00 95.44           C  
ATOM   1106  O   PRO A 147       9.911  -9.650  -4.960  1.00 95.44           O  
ATOM   1107  CG  PRO A 147       8.744  -5.815  -2.615  1.00 95.44           C  
ATOM   1108  CD  PRO A 147       8.267  -6.853  -1.603  1.00 95.44           C  
ATOM   1109  N   PHE A 148      10.336  -9.688  -2.767  1.00 95.88           N  
ATOM   1110  CA  PHE A 148      11.188 -10.872  -2.830  1.00 95.88           C  
ATOM   1111  C   PHE A 148      10.400 -12.129  -3.169  1.00 95.88           C  
ATOM   1112  CB  PHE A 148      11.920 -11.029  -1.507  1.00 95.88           C  
ATOM   1113  O   PHE A 148      10.756 -12.834  -4.109  1.00 95.88           O  
ATOM   1114  CG  PHE A 148      12.715 -12.313  -1.384  1.00 95.88           C  
ATOM   1115  CD1 PHE A 148      12.286 -13.324  -0.503  1.00 95.88           C  
ATOM   1116  CD2 PHE A 148      13.861 -12.515  -2.175  1.00 95.88           C  
ATOM   1117  CE1 PHE A 148      13.006 -14.527  -0.406  1.00 95.88           C  
ATOM   1118  CE2 PHE A 148      14.578 -13.720  -2.080  1.00 95.88           C  
ATOM   1119  CZ  PHE A 148      14.154 -14.723  -1.193  1.00 95.88           C  
ATOM   1120  N   ILE A 149       9.299 -12.374  -2.451  1.00 96.56           N  
ATOM   1121  CA  ILE A 149       8.399 -13.494  -2.742  1.00 96.56           C  
ATOM   1122  C   ILE A 149       7.884 -13.380  -4.181  1.00 96.56           C  
ATOM   1123  CB  ILE A 149       7.254 -13.557  -1.705  1.00 96.56           C  
ATOM   1124  O   ILE A 149       7.932 -14.355  -4.923  1.00 96.56           O  
ATOM   1125  CG1 ILE A 149       7.834 -13.906  -0.314  1.00 96.56           C  
ATOM   1126  CG2 ILE A 149       6.192 -14.590  -2.124  1.00 96.56           C  
ATOM   1127  CD1 ILE A 149       6.792 -13.997   0.806  1.00 96.56           C  
ATOM   1128  N   GLY A 150       7.471 -12.184  -4.605  1.00 97.00           N  
ATOM   1129  CA  GLY A 150       7.044 -11.900  -5.970  1.00 97.00           C  
ATOM   1130  C   GLY A 150       8.128 -12.237  -6.990  1.00 97.00           C  
ATOM   1131  O   GLY A 150       7.873 -13.008  -7.906  1.00 97.00           O  
ATOM   1132  N   GLY A 151       9.351 -11.739  -6.799  1.00 96.88           N  
ATOM   1133  CA  GLY A 151      10.482 -12.011  -7.688  1.00 96.88           C  
ATOM   1134  C   GLY A 151      10.827 -13.493  -7.806  1.00 96.88           C  
ATOM   1135  O   GLY A 151      11.034 -13.978  -8.913  1.00 96.88           O  
ATOM   1136  N   VAL A 152      10.822 -14.233  -6.692  1.00 97.50           N  
ATOM   1137  CA  VAL A 152      11.013 -15.694  -6.696  1.00 97.50           C  
ATOM   1138  C   VAL A 152       9.894 -16.384  -7.475  1.00 97.50           C  
ATOM   1139  CB  VAL A 152      11.079 -16.249  -5.257  1.00 97.50           C  
ATOM   1140  O   VAL A 152      10.166 -17.201  -8.349  1.00 97.50           O  
ATOM   1141  CG1 VAL A 152      11.132 -17.784  -5.225  1.00 97.50           C  
ATOM   1142  CG2 VAL A 152      12.321 -15.748  -4.511  1.00 97.50           C  
ATOM   1143  N   LEU A 153       8.636 -16.053  -7.184  1.00 97.62           N  
ATOM   1144  CA  LEU A 153       7.487 -16.701  -7.813  1.00 97.62           C  
ATOM   1145  C   LEU A 153       7.429 -16.442  -9.318  1.00 97.62           C  
ATOM   1146  CB  LEU A 153       6.198 -16.210  -7.146  1.00 97.62           C  
ATOM   1147  O   LEU A 153       7.210 -17.374 -10.086  1.00 97.62           O  
ATOM   1148  CG  LEU A 153       5.982 -16.744  -5.724  1.00 97.62           C  
ATOM   1149  CD1 LEU A 153       4.785 -16.005  -5.138  1.00 97.62           C  
ATOM   1150  CD2 LEU A 153       5.694 -18.245  -5.678  1.00 97.62           C  
ATOM   1151  N   ILE A 154       7.648 -15.195  -9.735  1.00 97.00           N  
ATOM   1152  CA  ILE A 154       7.588 -14.802 -11.145  1.00 97.00           C  
ATOM   1153  C   ILE A 154       8.722 -15.457 -11.928  1.00 97.00           C  
ATOM   1154  CB  ILE A 154       7.617 -13.268 -11.291  1.00 97.00           C  
ATOM   1155  O   ILE A 154       8.477 -15.966 -13.015  1.00 97.00           O  
ATOM   1156  CG1 ILE A 154       6.384 -12.620 -10.624  1.00 97.00           C  
ATOM   1157  CG2 ILE A 154       7.642 -12.854 -12.775  1.00 97.00           C  
ATOM   1158  CD1 ILE A 154       6.653 -11.162 -10.248  1.00 97.00           C  
ATOM   1159  N   HIS A 155       9.931 -15.500 -11.365  1.00 95.81           N  
ATOM   1160  CA  HIS A 155      11.088 -16.069 -12.050  1.00 95.81           C  
ATOM   1161  C   HIS A 155      10.908 -17.555 -12.405  1.00 95.81           C  
ATOM   1162  CB  HIS A 155      12.316 -15.861 -11.159  1.00 95.81           C  
ATOM   1163  O   HIS A 155      11.353 -17.992 -13.461  1.00 95.81           O  
ATOM   1164  CG  HIS A 155      13.596 -16.229 -11.847  1.00 95.81           C  
ATOM   1165  CD2 HIS A 155      14.397 -17.306 -11.583  1.00 95.81           C  
ATOM   1166  ND1 HIS A 155      14.147 -15.548 -12.907  1.00 95.81           N  
ATOM   1167  CE1 HIS A 155      15.256 -16.214 -13.274  1.00 95.81           C  
ATOM   1168  NE2 HIS A 155      15.475 -17.266 -12.469  1.00 95.81           N  
ATOM   1169  N   TRP A 156      10.247 -18.334 -11.541  1.00 95.75           N  
ATOM   1170  CA  TRP A 156      10.096 -19.785 -11.721  1.00 95.75           C  
ATOM   1171  C   TRP A 156       8.735 -20.205 -12.294  1.00 95.75           C  
ATOM   1172  CB  TRP A 156      10.353 -20.474 -10.377  1.00 95.75           C  
ATOM   1173  O   TRP A 156       8.656 -21.188 -13.026  1.00 95.75           O  
ATOM   1174  CG  TRP A 156      11.773 -20.450  -9.897  1.00 95.75           C  
ATOM   1175  CD1 TRP A 156      12.398 -19.400  -9.320  1.00 95.75           C  
ATOM   1176  CD2 TRP A 156      12.765 -21.519  -9.940  1.00 95.75           C  
ATOM   1177  CE2 TRP A 156      13.978 -21.034  -9.365  1.00 95.75           C  
ATOM   1178  CE3 TRP A 156      12.763 -22.851 -10.408  1.00 95.75           C  
ATOM   1179  NE1 TRP A 156      13.694 -19.740  -8.994  1.00 95.75           N  
ATOM   1180  CH2 TRP A 156      15.097 -23.142  -9.738  1.00 95.75           C  
ATOM   1181  CZ2 TRP A 156      15.132 -21.821  -9.263  1.00 95.75           C  
ATOM   1182  CZ3 TRP A 156      13.916 -23.654 -10.305  1.00 95.75           C  
ATOM   1183  N   TRP A 157       7.660 -19.484 -11.964  1.00 96.56           N  
ATOM   1184  CA  TRP A 157       6.278 -19.866 -12.293  1.00 96.56           C  
ATOM   1185  C   TRP A 157       5.477 -18.762 -12.998  1.00 96.56           C  
ATOM   1186  CB  TRP A 157       5.566 -20.351 -11.024  1.00 96.56           C  
ATOM   1187  O   TRP A 157       4.263 -18.900 -13.166  1.00 96.56           O  
ATOM   1188  CG  TRP A 157       6.102 -21.592 -10.392  1.00 96.56           C  
ATOM   1189  CD1 TRP A 157       5.898 -22.854 -10.829  1.00 96.56           C  
ATOM   1190  CD2 TRP A 157       6.939 -21.709  -9.205  1.00 96.56           C  
ATOM   1191  CE2 TRP A 157       7.205 -23.090  -8.975  1.00 96.56           C  
ATOM   1192  CE3 TRP A 157       7.511 -20.781  -8.312  1.00 96.56           C  
ATOM   1193  NE1 TRP A 157       6.545 -23.743  -9.993  1.00 96.56           N  
ATOM   1194  CH2 TRP A 157       8.567 -22.578  -7.041  1.00 96.56           C  
ATOM   1195  CZ2 TRP A 157       8.003 -23.530  -7.909  1.00 96.56           C  
ATOM   1196  CZ3 TRP A 157       8.322 -21.207  -7.244  1.00 96.56           C  
ATOM   1197  N   ASN A 158       6.138 -17.693 -13.454  1.00 95.12           N  
ATOM   1198  CA  ASN A 158       5.532 -16.521 -14.093  1.00 95.12           C  
ATOM   1199  C   ASN A 158       4.560 -15.741 -13.182  1.00 95.12           C  
ATOM   1200  CB  ASN A 158       4.919 -16.922 -15.454  1.00 95.12           C  
ATOM   1201  O   ASN A 158       4.315 -16.068 -12.019  1.00 95.12           O  
ATOM   1202  CG  ASN A 158       5.966 -17.430 -16.421  1.00 95.12           C  
ATOM   1203  ND2 ASN A 158       5.938 -18.690 -16.785  1.00 95.12           N  
ATOM   1204  OD1 ASN A 158       6.811 -16.683 -16.872  1.00 95.12           O  
ATOM   1205  N   TRP A 159       3.989 -14.659 -13.717  1.00 95.75           N  
ATOM   1206  CA  TRP A 159       3.060 -13.785 -12.996  1.00 95.75           C  
ATOM   1207  C   TRP A 159       1.812 -14.476 -12.399  1.00 95.75           C  
ATOM   1208  CB  TRP A 159       2.656 -12.614 -13.903  1.00 95.75           C  
ATOM   1209  O   TRP A 159       1.349 -14.000 -11.363  1.00 95.75           O  
ATOM   1210  CG  TRP A 159       1.691 -12.975 -14.988  1.00 95.75           C  
ATOM   1211  CD1 TRP A 159       2.012 -13.326 -16.253  1.00 95.75           C  
ATOM   1212  CD2 TRP A 159       0.236 -13.073 -14.904  1.00 95.75           C  
ATOM   1213  CE2 TRP A 159      -0.264 -13.512 -16.163  1.00 95.75           C  
ATOM   1214  CE3 TRP A 159      -0.705 -12.853 -13.876  1.00 95.75           C  
ATOM   1215  NE1 TRP A 159       0.862 -13.663 -16.943  1.00 95.75           N  
ATOM   1216  CH2 TRP A 159      -2.544 -13.472 -15.355  1.00 95.75           C  
ATOM   1217  CZ2 TRP A 159      -1.631 -13.709 -16.397  1.00 95.75           C  
ATOM   1218  CZ3 TRP A 159      -2.082 -13.045 -14.097  1.00 95.75           C  
ATOM   1219  N   PRO A 160       1.243 -15.585 -12.923  1.00 96.94           N  
ATOM   1220  CA  PRO A 160       0.074 -16.200 -12.284  1.00 96.94           C  
ATOM   1221  C   PRO A 160       0.357 -16.686 -10.853  1.00 96.94           C  
ATOM   1222  CB  PRO A 160      -0.320 -17.357 -13.205  1.00 96.94           C  
ATOM   1223  O   PRO A 160      -0.531 -16.695  -9.995  1.00 96.94           O  
ATOM   1224  CG  PRO A 160       0.208 -16.933 -14.570  1.00 96.94           C  
ATOM   1225  CD  PRO A 160       1.518 -16.264 -14.184  1.00 96.94           C  
ATOM   1226  N   ALA A 161       1.613 -17.031 -10.560  1.00 97.38           N  
ATOM   1227  CA  ALA A 161       2.035 -17.549  -9.267  1.00 97.38           C  
ATOM   1228  C   ALA A 161       1.833 -16.557  -8.110  1.00 97.38           C  
ATOM   1229  CB  ALA A 161       3.494 -17.966  -9.407  1.00 97.38           C  
ATOM   1230  O   ALA A 161       1.514 -16.986  -6.999  1.00 97.38           O  
ATOM   1231  N   ILE A 162       1.921 -15.241  -8.361  1.00 96.88           N  
ATOM   1232  CA  ILE A 162       1.681 -14.218  -7.324  1.00 96.88           C  
ATOM   1233  C   ILE A 162       0.218 -14.177  -6.858  1.00 96.88           C  
ATOM   1234  CB  ILE A 162       2.168 -12.811  -7.739  1.00 96.88           C  
ATOM   1235  O   ILE A 162      -0.073 -13.656  -5.783  1.00 96.88           O  
ATOM   1236  CG1 ILE A 162       1.448 -12.209  -8.963  1.00 96.88           C  
ATOM   1237  CG2 ILE A 162       3.683 -12.831  -7.994  1.00 96.88           C  
ATOM   1238  CD1 ILE A 162       1.266 -10.694  -8.888  1.00 96.88           C  
ATOM   1239  N   PHE A 163      -0.710 -14.758  -7.624  1.00 96.81           N  
ATOM   1240  CA  PHE A 163      -2.100 -14.933  -7.208  1.00 96.81           C  
ATOM   1241  C   PHE A 163      -2.309 -16.277  -6.511  1.00 96.81           C  
ATOM   1242  CB  PHE A 163      -3.027 -14.767  -8.411  1.00 96.81           C  
ATOM   1243  O   PHE A 163      -2.911 -16.308  -5.435  1.00 96.81           O  
ATOM   1244  CG  PHE A 163      -3.000 -13.369  -8.984  1.00 96.81           C  
ATOM   1245  CD1 PHE A 163      -3.780 -12.359  -8.390  1.00 96.81           C  
ATOM   1246  CD2 PHE A 163      -2.176 -13.065 -10.084  1.00 96.81           C  
ATOM   1247  CE1 PHE A 163      -3.744 -11.050  -8.897  1.00 96.81           C  
ATOM   1248  CE2 PHE A 163      -2.128 -11.749 -10.576  1.00 96.81           C  
ATOM   1249  CZ  PHE A 163      -2.910 -10.744  -9.985  1.00 96.81           C  
ATOM   1250  N   ILE A 164      -1.753 -17.358  -7.066  1.00 97.00           N  
ATOM   1251  CA  ILE A 164      -1.910 -18.729  -6.555  1.00 97.00           C  
ATOM   1252  C   ILE A 164      -1.294 -18.888  -5.160  1.00 97.00           C  
ATOM   1253  CB  ILE A 164      -1.313 -19.738  -7.565  1.00 97.00           C  
ATOM   1254  O   ILE A 164      -1.885 -19.550  -4.308  1.00 97.00           O  
ATOM   1255  CG1 ILE A 164      -2.101 -19.682  -8.895  1.00 97.00           C  
ATOM   1256  CG2 ILE A 164      -1.322 -21.176  -7.008  1.00 97.00           C  
ATOM   1257  CD1 ILE A 164      -1.442 -20.443 -10.051  1.00 97.00           C  
ATOM   1258  N   ILE A 165      -0.164 -18.229  -4.875  1.00 96.69           N  
ATOM   1259  CA  ILE A 165       0.502 -18.311  -3.563  1.00 96.69           C  
ATOM   1260  C   ILE A 165      -0.394 -17.875  -2.397  1.00 96.69           C  
ATOM   1261  CB  ILE A 165       1.817 -17.499  -3.571  1.00 96.69           C  
ATOM   1262  O   ILE A 165      -0.183 -18.301  -1.268  1.00 96.69           O  
ATOM   1263  CG1 ILE A 165       2.702 -17.756  -2.330  1.00 96.69           C  
ATOM   1264  CG2 ILE A 165       1.536 -15.987  -3.677  1.00 96.69           C  
ATOM   1265  CD1 ILE A 165       3.133 -19.218  -2.157  1.00 96.69           C  
ATOM   1266  N   ASN A 166      -1.424 -17.063  -2.649  1.00 96.06           N  
ATOM   1267  CA  ASN A 166      -2.364 -16.636  -1.615  1.00 96.06           C  
ATOM   1268  C   ASN A 166      -3.250 -17.783  -1.119  1.00 96.06           C  
ATOM   1269  CB  ASN A 166      -3.246 -15.517  -2.166  1.00 96.06           C  
ATOM   1270  O   ASN A 166      -3.695 -17.748   0.025  1.00 96.06           O  
ATOM   1271  CG  ASN A 166      -2.446 -14.292  -2.530  1.00 96.06           C  
ATOM   1272  ND2 ASN A 166      -2.243 -14.056  -3.800  1.00 96.06           N  
ATOM   1273  OD1 ASN A 166      -2.013 -13.545  -1.671  1.00 96.06           O  
ATOM   1274  N   ILE A 167      -3.510 -18.792  -1.956  1.00 96.94           N  
ATOM   1275  CA  ILE A 167      -4.459 -19.871  -1.665  1.00 96.94           C  
ATOM   1276  C   ILE A 167      -4.095 -20.613  -0.364  1.00 96.94           C  
ATOM   1277  CB  ILE A 167      -4.629 -20.794  -2.898  1.00 96.94           C  
ATOM   1278  O   ILE A 167      -4.958 -20.682   0.514  1.00 96.94           O  
ATOM   1279  CG1 ILE A 167      -5.403 -20.049  -4.009  1.00 96.94           C  
ATOM   1280  CG2 ILE A 167      -5.310 -22.108  -2.487  1.00 96.94           C  
ATOM   1281  CD1 ILE A 167      -5.406 -20.779  -5.358  1.00 96.94           C  
ATOM   1282  N   PRO A 168      -2.850 -21.096  -0.160  1.00 97.19           N  
ATOM   1283  CA  PRO A 168      -2.447 -21.705   1.108  1.00 97.19           C  
ATOM   1284  C   PRO A 168      -2.703 -20.813   2.329  1.00 97.19           C  
ATOM   1285  CB  PRO A 168      -0.954 -22.016   0.956  1.00 97.19           C  
ATOM   1286  O   PRO A 168      -3.288 -21.265   3.312  1.00 97.19           O  
ATOM   1287  CG  PRO A 168      -0.776 -22.218  -0.544  1.00 97.19           C  
ATOM   1288  CD  PRO A 168      -1.800 -21.270  -1.156  1.00 97.19           C  
ATOM   1289  N   PHE A 169      -2.322 -19.534   2.264  1.00 96.69           N  
ATOM   1290  CA  PHE A 169      -2.507 -18.588   3.369  1.00 96.69           C  
ATOM   1291  C   PHE A 169      -3.987 -18.352   3.680  1.00 96.69           C  
ATOM   1292  CB  PHE A 169      -1.820 -17.262   3.025  1.00 96.69           C  
ATOM   1293  O   PHE A 169      -4.382 -18.370   4.846  1.00 96.69           O  
ATOM   1294  CG  PHE A 169      -0.311 -17.330   3.015  1.00 96.69           C  
ATOM   1295  CD1 PHE A 169       0.401 -17.318   4.224  1.00 96.69           C  
ATOM   1296  CD2 PHE A 169       0.388 -17.401   1.801  1.00 96.69           C  
ATOM   1297  CE1 PHE A 169       1.804 -17.402   4.224  1.00 96.69           C  
ATOM   1298  CE2 PHE A 169       1.789 -17.497   1.793  1.00 96.69           C  
ATOM   1299  CZ  PHE A 169       2.499 -17.499   3.005  1.00 96.69           C  
ATOM   1300  N   VAL A 170      -4.813 -18.193   2.642  1.00 97.69           N  
ATOM   1301  CA  VAL A 170      -6.261 -18.010   2.773  1.00 97.69           C  
ATOM   1302  C   VAL A 170      -6.915 -19.241   3.394  1.00 97.69           C  
ATOM   1303  CB  VAL A 170      -6.900 -17.701   1.408  1.00 97.69           C  
ATOM   1304  O   VAL A 170      -7.692 -19.103   4.334  1.00 97.69           O  
ATOM   1305  CG1 VAL A 170      -8.421 -17.644   1.529  1.00 97.69           C  
ATOM   1306  CG2 VAL A 170      -6.479 -16.341   0.844  1.00 97.69           C  
ATOM   1307  N   VAL A 171      -6.587 -20.446   2.918  1.00 98.12           N  
ATOM   1308  CA  VAL A 171      -7.167 -21.699   3.426  1.00 98.12           C  
ATOM   1309  C   VAL A 171      -6.785 -21.920   4.888  1.00 98.12           C  
ATOM   1310  CB  VAL A 171      -6.740 -22.892   2.549  1.00 98.12           C  
ATOM   1311  O   VAL A 171      -7.656 -22.183   5.718  1.00 98.12           O  
ATOM   1312  CG1 VAL A 171      -7.138 -24.243   3.160  1.00 98.12           C  
ATOM   1313  CG2 VAL A 171      -7.402 -22.805   1.167  1.00 98.12           C  
ATOM   1314  N   VAL A 172      -5.504 -21.761   5.234  1.00 98.06           N  
ATOM   1315  CA  VAL A 172      -5.038 -21.921   6.619  1.00 98.06           C  
ATOM   1316  C   VAL A 172      -5.672 -20.866   7.526  1.00 98.06           C  
ATOM   1317  CB  VAL A 172      -3.500 -21.884   6.697  1.00 98.06           C  
ATOM   1318  O   VAL A 172      -6.180 -21.208   8.596  1.00 98.06           O  
ATOM   1319  CG1 VAL A 172      -3.001 -21.945   8.147  1.00 98.06           C  
ATOM   1320  CG2 VAL A 172      -2.884 -23.090   5.977  1.00 98.06           C  
ATOM   1321  N   SER A 173      -5.709 -19.600   7.097  1.00 97.69           N  
ATOM   1322  CA  SER A 173      -6.382 -18.534   7.843  1.00 97.69           C  
ATOM   1323  C   SER A 173      -7.864 -18.850   8.040  1.00 97.69           C  
ATOM   1324  CB  SER A 173      -6.221 -17.185   7.139  1.00 97.69           C  
ATOM   1325  O   SER A 173      -8.342 -18.760   9.166  1.00 97.69           O  
ATOM   1326  OG  SER A 173      -6.869 -16.165   7.879  1.00 97.69           O  
ATOM   1327  N   PHE A 174      -8.572 -19.313   7.006  1.00 98.19           N  
ATOM   1328  CA  PHE A 174      -9.990 -19.663   7.077  1.00 98.19           C  
ATOM   1329  C   PHE A 174     -10.262 -20.791   8.065  1.00 98.19           C  
ATOM   1330  CB  PHE A 174     -10.508 -20.009   5.675  1.00 98.19           C  
ATOM   1331  O   PHE A 174     -11.110 -20.636   8.942  1.00 98.19           O  
ATOM   1332  CG  PHE A 174     -11.998 -20.283   5.638  1.00 98.19           C  
ATOM   1333  CD1 PHE A 174     -12.489 -21.581   5.875  1.00 98.19           C  
ATOM   1334  CD2 PHE A 174     -12.898 -19.231   5.384  1.00 98.19           C  
ATOM   1335  CE1 PHE A 174     -13.874 -21.823   5.868  1.00 98.19           C  
ATOM   1336  CE2 PHE A 174     -14.281 -19.475   5.367  1.00 98.19           C  
ATOM   1337  CZ  PHE A 174     -14.770 -20.770   5.612  1.00 98.19           C  
ATOM   1338  N   VAL A 175      -9.524 -21.899   7.980  1.00 97.75           N  
ATOM   1339  CA  VAL A 175      -9.698 -23.042   8.888  1.00 97.75           C  
ATOM   1340  C   VAL A 175      -9.427 -22.631  10.337  1.00 97.75           C  
ATOM   1341  CB  VAL A 175      -8.795 -24.213   8.453  1.00 97.75           C  
ATOM   1342  O   VAL A 175     -10.220 -22.933  11.234  1.00 97.75           O  
ATOM   1343  CG1 VAL A 175      -8.807 -25.364   9.468  1.00 97.75           C  
ATOM   1344  CG2 VAL A 175      -9.265 -24.787   7.109  1.00 97.75           C  
ATOM   1345  N   LEU A 176      -8.339 -21.893  10.582  1.00 96.50           N  
ATOM   1346  CA  LEU A 176      -8.000 -21.433  11.927  1.00 96.50           C  
ATOM   1347  C   LEU A 176      -8.997 -20.391  12.447  1.00 96.50           C  
ATOM   1348  CB  LEU A 176      -6.570 -20.875  11.952  1.00 96.50           C  
ATOM   1349  O   LEU A 176      -9.391 -20.465  13.610  1.00 96.50           O  
ATOM   1350  CG  LEU A 176      -5.442 -21.891  11.716  1.00 96.50           C  
ATOM   1351  CD1 LEU A 176      -4.111 -21.139  11.717  1.00 96.50           C  
ATOM   1352  CD2 LEU A 176      -5.397 -22.951  12.820  1.00 96.50           C  
ATOM   1353  N   ALA A 177      -9.429 -19.450  11.611  1.00 95.62           N  
ATOM   1354  CA  ALA A 177     -10.381 -18.405  11.971  1.00 95.62           C  
ATOM   1355  C   ALA A 177     -11.752 -19.008  12.277  1.00 95.62           C  
ATOM   1356  CB  ALA A 177     -10.461 -17.399  10.818  1.00 95.62           C  
ATOM   1357  O   ALA A 177     -12.368 -18.697  13.297  1.00 95.62           O  
ATOM   1358  N   TRP A 178     -12.203 -19.942  11.439  1.00 95.88           N  
ATOM   1359  CA  TRP A 178     -13.461 -20.647  11.625  1.00 95.88           C  
ATOM   1360  C   TRP A 178     -13.470 -21.456  12.926  1.00 95.88           C  
ATOM   1361  CB  TRP A 178     -13.741 -21.528  10.402  1.00 95.88           C  
ATOM   1362  O   TRP A 178     -14.502 -21.502  13.592  1.00 95.88           O  
ATOM   1363  CG  TRP A 178     -15.027 -22.295  10.445  1.00 95.88           C  
ATOM   1364  CD1 TRP A 178     -16.205 -21.845  10.931  1.00 95.88           C  
ATOM   1365  CD2 TRP A 178     -15.325 -23.599   9.862  1.00 95.88           C  
ATOM   1366  CE2 TRP A 178     -16.689 -23.916  10.138  1.00 95.88           C  
ATOM   1367  CE3 TRP A 178     -14.603 -24.512   9.066  1.00 95.88           C  
ATOM   1368  NE1 TRP A 178     -17.167 -22.827  10.828  1.00 95.88           N  
ATOM   1369  CH2 TRP A 178     -16.554 -25.976   8.888  1.00 95.88           C  
ATOM   1370  CZ2 TRP A 178     -17.302 -25.088   9.678  1.00 95.88           C  
ATOM   1371  CZ3 TRP A 178     -15.214 -25.683   8.579  1.00 95.88           C  
ATOM   1372  N   ARG A 179     -12.338 -22.033  13.342  1.00 94.38           N  
ATOM   1373  CA  ARG A 179     -12.244 -22.790  14.598  1.00 94.38           C  
ATOM   1374  C   ARG A 179     -12.072 -21.911  15.841  1.00 94.38           C  
ATOM   1375  CB  ARG A 179     -11.116 -23.819  14.450  1.00 94.38           C  
ATOM   1376  O   ARG A 179     -12.650 -22.220  16.880  1.00 94.38           O  
ATOM   1377  CG  ARG A 179     -11.068 -24.801  15.627  1.00 94.38           C  
ATOM   1378  CD  ARG A 179     -10.015 -25.881  15.366  1.00 94.38           C  
ATOM   1379  NE  ARG A 179      -9.900 -26.810  16.506  1.00 94.38           N  
ATOM   1380  NH1 ARG A 179      -8.447 -28.297  15.528  1.00 94.38           N  
ATOM   1381  NH2 ARG A 179      -9.140 -28.649  17.617  1.00 94.38           N  
ATOM   1382  CZ  ARG A 179      -9.165 -27.909  16.545  1.00 94.38           C  
ATOM   1383  N   ASN A 180     -11.261 -20.855  15.762  1.00 92.62           N  
ATOM   1384  CA  ASN A 180     -10.789 -20.131  16.948  1.00 92.62           C  
ATOM   1385  C   ASN A 180     -11.547 -18.834  17.241  1.00 92.62           C  
ATOM   1386  CB  ASN A 180      -9.280 -19.873  16.831  1.00 92.62           C  
ATOM   1387  O   ASN A 180     -11.673 -18.479  18.417  1.00 92.62           O  
ATOM   1388  CG  ASN A 180      -8.486 -21.163  16.871  1.00 92.62           C  
ATOM   1389  ND2 ASN A 180      -7.939 -21.588  15.759  1.00 92.62           N  
ATOM   1390  OD1 ASN A 180      -8.379 -21.816  17.894  1.00 92.62           O  
ATOM   1391  N   ILE A 181     -12.058 -18.141  16.218  1.00 91.50           N  
ATOM   1392  CA  ILE A 181     -12.817 -16.900  16.406  1.00 91.50           C  
ATOM   1393  C   ILE A 181     -14.208 -17.274  16.940  1.00 91.50           C  
ATOM   1394  CB  ILE A 181     -12.880 -16.052  15.115  1.00 91.50           C  
ATOM   1395  O   ILE A 181     -14.896 -18.089  16.315  1.00 91.50           O  
ATOM   1396  CG1 ILE A 181     -11.450 -15.756  14.602  1.00 91.50           C  
ATOM   1397  CG2 ILE A 181     -13.621 -14.730  15.383  1.00 91.50           C  
ATOM   1398  CD1 ILE A 181     -11.402 -15.015  13.264  1.00 91.50           C  
ATOM   1399  N   PRO A 182     -14.643 -16.739  18.096  1.00 89.31           N  
ATOM   1400  CA  PRO A 182     -15.979 -16.994  18.635  1.00 89.31           C  
ATOM   1401  C   PRO A 182     -17.091 -16.648  17.641  1.00 89.31           C  
ATOM   1402  CB  PRO A 182     -16.071 -16.178  19.924  1.00 89.31           C  
ATOM   1403  O   PRO A 182     -16.892 -15.870  16.713  1.00 89.31           O  
ATOM   1404  CG  PRO A 182     -14.615 -16.153  20.373  1.00 89.31           C  
ATOM   1405  CD  PRO A 182     -13.876 -15.954  19.053  1.00 89.31           C  
ATOM   1406  N   LYS A 183     -18.248 -17.313  17.752  1.00 88.25           N  
ATOM   1407  CA  LYS A 183     -19.400 -16.980  16.899  1.00 88.25           C  
ATOM   1408  C   LYS A 183     -19.854 -15.569  17.255  1.00 88.25           C  
ATOM   1409  CB  LYS A 183     -20.554 -17.985  17.060  1.00 88.25           C  
ATOM   1410  O   LYS A 183     -19.875 -15.240  18.437  1.00 88.25           O  
ATOM   1411  CG  LYS A 183     -20.246 -19.344  16.411  1.00 88.25           C  
ATOM   1412  CD  LYS A 183     -21.430 -20.313  16.504  1.00 88.25           C  
ATOM   1413  CE  LYS A 183     -21.082 -21.653  15.838  1.00 88.25           C  
ATOM   1414  NZ  LYS A 183     -22.215 -22.612  15.919  1.00 88.25           N  
ATOM   1415  N   ASP A 184     -20.200 -14.786  16.239  1.00 83.44           N  
ATOM   1416  CA  ASP A 184     -20.795 -13.474  16.459  1.00 83.44           C  
ATOM   1417  C   ASP A 184     -22.074 -13.651  17.292  1.00 83.44           C  
ATOM   1418  CB  ASP A 184     -21.075 -12.776  15.115  1.00 83.44           C  
ATOM   1419  O   ASP A 184     -22.846 -14.594  17.066  1.00 83.44           O  
ATOM   1420  CG  ASP A 184     -19.812 -12.560  14.268  1.00 83.44           C  
ATOM   1421  OD1 ASP A 184     -18.790 -12.078  14.800  1.00 83.44           O  
ATOM   1422  OD2 ASP A 184     -19.831 -12.905  13.063  1.00 83.44           O  
ATOM   1423  N   GLU A 185     -22.282 -12.773  18.273  1.00 73.69           N  
ATOM   1424  CA  GLU A 185     -23.558 -12.701  18.980  1.00 73.69           C  
ATOM   1425  C   GLU A 185     -24.673 -12.344  17.985  1.00 73.69           C  
ATOM   1426  CB  GLU A 185     -23.483 -11.716  20.158  1.00 73.69           C  
ATOM   1427  O   GLU A 185     -24.418 -11.816  16.898  1.00 73.69           O  
ATOM   1428  CG  GLU A 185     -22.511 -12.214  21.245  1.00 73.69           C  
ATOM   1429  CD  GLU A 185     -22.481 -11.336  22.506  1.00 73.69           C  
ATOM   1430  OE1 GLU A 185     -21.757 -11.734  23.446  1.00 73.69           O  
ATOM   1431  OE2 GLU A 185     -23.182 -10.299  22.530  1.00 73.69           O  
ATOM   1432  N   LEU A 186     -25.923 -12.681  18.325  1.00 62.41           N  
ATOM   1433  CA  LEU A 186     -27.075 -12.372  17.472  1.00 62.41           C  
ATOM   1434  C   LEU A 186     -27.014 -10.900  17.031  1.00 62.41           C  
ATOM   1435  CB  LEU A 186     -28.378 -12.652  18.239  1.00 62.41           C  
ATOM   1436  O   LEU A 186     -26.739 -10.049  17.879  1.00 62.41           O  
ATOM   1437  CG  LEU A 186     -28.790 -14.133  18.178  1.00 62.41           C  
ATOM   1438  CD1 LEU A 186     -29.557 -14.526  19.437  1.00 62.41           C  
ATOM   1439  CD2 LEU A 186     -29.688 -14.402  16.965  1.00 62.41           C  
ATOM   1440  N   PRO A 187     -27.302 -10.586  15.748  1.00 59.59           N  
ATOM   1441  CA  PRO A 187     -27.230  -9.218  15.253  1.00 59.59           C  
ATOM   1442  C   PRO A 187     -27.991  -8.299  16.200  1.00 59.59           C  
ATOM   1443  CB  PRO A 187     -27.853  -9.233  13.852  1.00 59.59           C  
ATOM   1444  O   PRO A 187     -29.144  -8.603  16.544  1.00 59.59           O  
ATOM   1445  CG  PRO A 187     -27.698 -10.684  13.405  1.00 59.59           C  
ATOM   1446  CD  PRO A 187     -27.747 -11.488  14.701  1.00 59.59           C  
ATOM   1447  N   THR A 188     -27.344  -7.215  16.633  1.00 60.09           N  
ATOM   1448  CA  THR A 188     -27.941  -6.199  17.504  1.00 60.09           C  
ATOM   1449  C   THR A 188     -29.312  -5.802  16.950  1.00 60.09           C  
ATOM   1450  CB  THR A 188     -27.035  -4.951  17.644  1.00 60.09           C  
ATOM   1451  O   THR A 188     -29.536  -5.827  15.736  1.00 60.09           O  
ATOM   1452  CG2 THR A 188     -26.432  -4.821  19.039  1.00 60.09           C  
ATOM   1453  OG1 THR A 188     -25.967  -4.958  16.723  1.00 60.09           O  
ATOM   1454  N   SER A 189     -30.252  -5.410  17.814  1.00 56.59           N  
ATOM   1455  CA  SER A 189     -31.588  -4.942  17.390  1.00 56.59           C  
ATOM   1456  C   SER A 189     -31.518  -3.879  16.279  1.00 56.59           C  
ATOM   1457  CB  SER A 189     -32.332  -4.375  18.604  1.00 56.59           C  
ATOM   1458  O   SER A 189     -32.358  -3.854  15.380  1.00 56.59           O  
ATOM   1459  OG  SER A 189     -31.559  -3.351  19.205  1.00 56.59           O  
ATOM   1460  N   LEU A 190     -30.452  -3.070  16.293  1.00 59.78           N  
ATOM   1461  CA  LEU A 190     -30.062  -2.121  15.252  1.00 59.78           C  
ATOM   1462  C   LEU A 190     -29.823  -2.753  13.875  1.00 59.78           C  
ATOM   1463  CB  LEU A 190     -28.802  -1.375  15.735  1.00 59.78           C  
ATOM   1464  O   LEU A 190     -30.335  -2.221  12.898  1.00 59.78           O  
ATOM   1465  CG  LEU A 190     -29.146   0.005  16.321  1.00 59.78           C  
ATOM   1466  CD1 LEU A 190     -28.184   0.379  17.443  1.00 59.78           C  
ATOM   1467  CD2 LEU A 190     -29.079   1.075  15.228  1.00 59.78           C  
ATOM   1468  N   ALA A 191     -29.088  -3.863  13.780  1.00 62.56           N  
ATOM   1469  CA  ALA A 191     -28.832  -4.558  12.518  1.00 62.56           C  
ATOM   1470  C   ALA A 191     -30.081  -5.290  12.003  1.00 62.56           C  
ATOM   1471  CB  ALA A 191     -27.662  -5.524  12.735  1.00 62.56           C  
ATOM   1472  O   ALA A 191     -30.340  -5.305  10.802  1.00 62.56           O  
ATOM   1473  N   ARG A 192     -30.894  -5.852  12.909  1.00 61.44           N  
ATOM   1474  CA  ARG A 192     -32.117  -6.594  12.553  1.00 61.44           C  
ATOM   1475  C   ARG A 192     -33.215  -5.697  11.965  1.00 61.44           C  
ATOM   1476  CB  ARG A 192     -32.596  -7.377  13.786  1.00 61.44           C  
ATOM   1477  O   ARG A 192     -33.954  -6.143  11.096  1.00 61.44           O  
ATOM   1478  CG  ARG A 192     -33.547  -8.523  13.401  1.00 61.44           C  
ATOM   1479  CD  ARG A 192     -33.984  -9.351  14.617  1.00 61.44           C  
ATOM   1480  NE  ARG A 192     -32.855 -10.068  15.247  1.00 61.44           N  
ATOM   1481  NH1 ARG A 192     -34.047 -11.123  16.903  1.00 61.44           N  
ATOM   1482  NH2 ARG A 192     -31.834 -11.381  16.793  1.00 61.44           N  
ATOM   1483  CZ  ARG A 192     -32.920 -10.858  16.303  1.00 61.44           C  
ATOM   1484  N   ASN A 193     -33.276  -4.437  12.398  1.00 65.38           N  
ATOM   1485  CA  ASN A 193     -34.240  -3.438  11.921  1.00 65.38           C  
ATOM   1486  C   ASN A 193     -33.632  -2.443  10.910  1.00 65.38           C  
ATOM   1487  CB  ASN A 193     -34.862  -2.738  13.145  1.00 65.38           C  
ATOM   1488  O   ASN A 193     -34.240  -1.411  10.611  1.00 65.38           O  
ATOM   1489  CG  ASN A 193     -35.720  -3.656  14.001  1.00 65.38           C  
ATOM   1490  ND2 ASN A 193     -36.022  -3.257  15.213  1.00 65.38           N  
ATOM   1491  OD1 ASN A 193     -36.148  -4.726  13.607  1.00 65.38           O  
ATOM   1492  N   MET A 194     -32.420  -2.697  10.399  1.00 75.19           N  
ATOM   1493  CA  MET A 194     -31.756  -1.781   9.472  1.00 75.19           C  
ATOM   1494  C   MET A 194     -32.297  -1.955   8.051  1.00 75.19           C  
ATOM   1495  CB  MET A 194     -30.229  -1.941   9.528  1.00 75.19           C  
ATOM   1496  O   MET A 194     -32.022  -2.945   7.380  1.00 75.19           O  
ATOM   1497  CG  MET A 194     -29.537  -0.724   8.903  1.00 75.19           C  
ATOM   1498  SD  MET A 194     -27.757  -0.594   9.212  1.00 75.19           S  
ATOM   1499  CE  MET A 194     -27.728  -0.246  10.995  1.00 75.19           C  
ATOM   1500  N   SER A 195     -33.040  -0.961   7.565  1.00 81.50           N  
ATOM   1501  CA  SER A 195     -33.385  -0.873   6.142  1.00 81.50           C  
ATOM   1502  C   SER A 195     -32.128  -0.648   5.294  1.00 81.50           C  
ATOM   1503  CB  SER A 195     -34.399   0.253   5.917  1.00 81.50           C  
ATOM   1504  O   SER A 195     -31.232   0.093   5.709  1.00 81.50           O  
ATOM   1505  OG  SER A 195     -34.643   0.449   4.536  1.00 81.50           O  
ATOM   1506  N   PHE A 196     -32.098  -1.205   4.076  1.00 79.06           N  
ATOM   1507  CA  PHE A 196     -31.040  -0.956   3.089  1.00 79.06           C  
ATOM   1508  C   PHE A 196     -30.748   0.539   2.945  1.00 79.06           C  
ATOM   1509  CB  PHE A 196     -31.436  -1.541   1.724  1.00 79.06           C  
ATOM   1510  O   PHE A 196     -29.595   0.945   3.012  1.00 79.06           O  
ATOM   1511  CG  PHE A 196     -31.176  -3.027   1.595  1.00 79.06           C  
ATOM   1512  CD1 PHE A 196     -29.885  -3.477   1.260  1.00 79.06           C  
ATOM   1513  CD2 PHE A 196     -32.209  -3.960   1.805  1.00 79.06           C  
ATOM   1514  CE1 PHE A 196     -29.627  -4.853   1.134  1.00 79.06           C  
ATOM   1515  CE2 PHE A 196     -31.949  -5.336   1.682  1.00 79.06           C  
ATOM   1516  CZ  PHE A 196     -30.659  -5.782   1.346  1.00 79.06           C  
ATOM   1517  N   ARG A 197     -31.779   1.385   2.862  1.00 80.69           N  
ATOM   1518  CA  ARG A 197     -31.601   2.839   2.738  1.00 80.69           C  
ATOM   1519  C   ARG A 197     -30.755   3.433   3.871  1.00 80.69           C  
ATOM   1520  CB  ARG A 197     -32.984   3.490   2.663  1.00 80.69           C  
ATOM   1521  O   ARG A 197     -29.855   4.223   3.613  1.00 80.69           O  
ATOM   1522  CG  ARG A 197     -32.872   4.996   2.406  1.00 80.69           C  
ATOM   1523  CD  ARG A 197     -34.264   5.602   2.264  1.00 80.69           C  
ATOM   1524  NE  ARG A 197     -34.165   7.056   2.096  1.00 80.69           N  
ATOM   1525  NH1 ARG A 197     -36.382   7.451   1.636  1.00 80.69           N  
ATOM   1526  NH2 ARG A 197     -34.904   9.122   1.534  1.00 80.69           N  
ATOM   1527  CZ  ARG A 197     -35.149   7.865   1.754  1.00 80.69           C  
ATOM   1528  N   LYS A 198     -30.995   2.997   5.110  1.00 82.88           N  
ATOM   1529  CA  LYS A 198     -30.268   3.476   6.292  1.00 82.88           C  
ATOM   1530  C   LYS A 198     -28.814   3.003   6.299  1.00 82.88           C  
ATOM   1531  CB  LYS A 198     -31.032   3.036   7.548  1.00 82.88           C  
ATOM   1532  O   LYS A 198     -27.941   3.731   6.755  1.00 82.88           O  
ATOM   1533  CG  LYS A 198     -30.547   3.781   8.799  1.00 82.88           C  
ATOM   1534  CD  LYS A 198     -31.471   3.489   9.987  1.00 82.88           C  
ATOM   1535  CE  LYS A 198     -31.045   4.336  11.190  1.00 82.88           C  
ATOM   1536  NZ  LYS A 198     -31.967   4.155  12.339  1.00 82.88           N  
ATOM   1537  N   TRP A 199     -28.547   1.812   5.762  1.00 83.06           N  
ATOM   1538  CA  TRP A 199     -27.182   1.335   5.544  1.00 83.06           C  
ATOM   1539  C   TRP A 199     -26.443   2.185   4.503  1.00 83.06           C  
ATOM   1540  CB  TRP A 199     -27.207  -0.146   5.149  1.00 83.06           C  
ATOM   1541  O   TRP A 199     -25.342   2.651   4.782  1.00 83.06           O  
ATOM   1542  CG  TRP A 199     -25.875  -0.680   4.736  1.00 83.06           C  
ATOM   1543  CD1 TRP A 199     -25.529  -1.059   3.484  1.00 83.06           C  
ATOM   1544  CD2 TRP A 199     -24.666  -0.800   5.542  1.00 83.06           C  
ATOM   1545  CE2 TRP A 199     -23.621  -1.295   4.706  1.00 83.06           C  
ATOM   1546  CE3 TRP A 199     -24.334  -0.496   6.881  1.00 83.06           C  
ATOM   1547  NE1 TRP A 199     -24.205  -1.446   3.468  1.00 83.06           N  
ATOM   1548  CH2 TRP A 199     -22.007  -1.117   6.484  1.00 83.06           C  
ATOM   1549  CZ2 TRP A 199     -22.315  -1.489   5.169  1.00 83.06           C  
ATOM   1550  CZ3 TRP A 199     -23.008  -0.629   7.335  1.00 83.06           C  
ATOM   1551  N   PHE A 200     -27.069   2.452   3.349  1.00 84.56           N  
ATOM   1552  CA  PHE A 200     -26.506   3.311   2.297  1.00 84.56           C  
ATOM   1553  C   PHE A 200     -26.222   4.741   2.796  1.00 84.56           C  
ATOM   1554  CB  PHE A 200     -27.438   3.316   1.069  1.00 84.56           C  
ATOM   1555  O   PHE A 200     -25.209   5.323   2.414  1.00 84.56           O  
ATOM   1556  CG  PHE A 200     -27.204   2.176   0.084  1.00 84.56           C  
ATOM   1557  CD1 PHE A 200     -26.436   2.387  -1.073  1.00 84.56           C  
ATOM   1558  CD2 PHE A 200     -27.764   0.903   0.287  1.00 84.56           C  
ATOM   1559  CE1 PHE A 200     -26.176   1.339  -1.970  1.00 84.56           C  
ATOM   1560  CE2 PHE A 200     -27.550  -0.140  -0.627  1.00 84.56           C  
ATOM   1561  CZ  PHE A 200     -26.738   0.072  -1.751  1.00 84.56           C  
ATOM   1562  N   GLU A 201     -27.066   5.286   3.677  1.00 84.56           N  
ATOM   1563  CA  GLU A 201     -26.833   6.576   4.344  1.00 84.56           C  
ATOM   1564  C   GLU A 201     -25.684   6.513   5.371  1.00 84.56           C  
ATOM   1565  CB  GLU A 201     -28.140   7.056   5.010  1.00 84.56           C  
ATOM   1566  O   GLU A 201     -24.902   7.452   5.471  1.00 84.56           O  
ATOM   1567  CG  GLU A 201     -29.176   7.579   3.991  1.00 84.56           C  
ATOM   1568  CD  GLU A 201     -30.569   7.872   4.590  1.00 84.56           C  
ATOM   1569  OE1 GLU A 201     -31.518   8.091   3.788  1.00 84.56           O  
ATOM   1570  OE2 GLU A 201     -30.712   7.825   5.834  1.00 84.56           O  
ATOM   1571  N   LEU A 202     -25.530   5.406   6.106  1.00 84.12           N  
ATOM   1572  CA  LEU A 202     -24.499   5.239   7.143  1.00 84.12           C  
ATOM   1573  C   LEU A 202     -23.080   5.051   6.577  1.00 84.12           C  
ATOM   1574  CB  LEU A 202     -24.940   4.065   8.035  1.00 84.12           C  
ATOM   1575  O   LEU A 202     -22.086   5.442   7.205  1.00 84.12           O  
ATOM   1576  CG  LEU A 202     -24.052   3.826   9.271  1.00 84.12           C  
ATOM   1577  CD1 LEU A 202     -24.920   3.381  10.451  1.00 84.12           C  
ATOM   1578  CD2 LEU A 202     -23.016   2.723   9.036  1.00 84.12           C  
ATOM   1579  N   ILE A 203     -22.971   4.431   5.402  1.00 86.31           N  
ATOM   1580  CA  ILE A 203     -21.699   4.320   4.673  1.00 86.31           C  
ATOM   1581  C   ILE A 203     -21.425   5.518   3.766  1.00 86.31           C  
ATOM   1582  CB  ILE A 203     -21.585   2.997   3.891  1.00 86.31           C  
ATOM   1583  O   ILE A 203     -20.336   5.587   3.210  1.00 86.31           O  
ATOM   1584  CG1 ILE A 203     -22.579   2.911   2.713  1.00 86.31           C  
ATOM   1585  CG2 ILE A 203     -21.713   1.819   4.867  1.00 86.31           C  
ATOM   1586  CD1 ILE A 203     -22.395   1.675   1.827  1.00 86.31           C  
ATOM   1587  N   ASP A 204     -22.392   6.424   3.620  1.00 89.56           N  
ATOM   1588  CA  ASP A 204     -22.380   7.503   2.636  1.00 89.56           C  
ATOM   1589  C   ASP A 204     -22.072   7.006   1.219  1.00 89.56           C  
ATOM   1590  CB  ASP A 204     -21.482   8.643   3.103  1.00 89.56           C  
ATOM   1591  O   ASP A 204     -21.067   7.336   0.590  1.00 89.56           O  
ATOM   1592  CG  ASP A 204     -21.618   9.884   2.228  1.00 89.56           C  
ATOM   1593  OD1 ASP A 204     -22.555   9.935   1.388  1.00 89.56           O  
ATOM   1594  OD2 ASP A 204     -20.835  10.830   2.429  1.00 89.56           O  
ATOM   1595  N   ALA A 205     -22.964   6.164   0.700  1.00 90.19           N  
ATOM   1596  CA  ALA A 205     -22.795   5.566  -0.618  1.00 90.19           C  
ATOM   1597  C   ALA A 205     -22.715   6.605  -1.748  1.00 90.19           C  
ATOM   1598  CB  ALA A 205     -23.964   4.620  -0.844  1.00 90.19           C  
ATOM   1599  O   ALA A 205     -22.043   6.365  -2.750  1.00 90.19           O  
ATOM   1600  N   LEU A 206     -23.378   7.758  -1.589  1.00 91.81           N  
ATOM   1601  CA  LEU A 206     -23.275   8.858  -2.545  1.00 91.81           C  
ATOM   1602  C   LEU A 206     -21.888   9.512  -2.480  1.00 91.81           C  
ATOM   1603  CB  LEU A 206     -24.411   9.868  -2.304  1.00 91.81           C  
ATOM   1604  O   LEU A 206     -21.287   9.728  -3.531  1.00 91.81           O  
ATOM   1605  CG  LEU A 206     -24.446  11.014  -3.336  1.00 91.81           C  
ATOM   1606  CD1 LEU A 206     -24.663  10.509  -4.767  1.00 91.81           C  
ATOM   1607  CD2 LEU A 206     -25.590  11.973  -3.011  1.00 91.81           C  
ATOM   1608  N   GLY A 207     -21.354   9.758  -1.278  1.00 91.69           N  
ATOM   1609  CA  GLY A 207     -19.979  10.219  -1.079  1.00 91.69           C  
ATOM   1610  C   GLY A 207     -18.959   9.253  -1.683  1.00 91.69           C  
ATOM   1611  O   GLY A 207     -18.106   9.670  -2.465  1.00 91.69           O  
ATOM   1612  N   ILE A 208     -19.113   7.947  -1.442  1.00 92.94           N  
ATOM   1613  CA  ILE A 208     -18.276   6.894  -2.043  1.00 92.94           C  
ATOM   1614  C   ILE A 208     -18.349   6.923  -3.573  1.00 92.94           C  
ATOM   1615  CB  ILE A 208     -18.684   5.504  -1.503  1.00 92.94           C  
ATOM   1616  O   ILE A 208     -17.314   6.853  -4.240  1.00 92.94           O  
ATOM   1617  CG1 ILE A 208     -18.311   5.382  -0.009  1.00 92.94           C  
ATOM   1618  CG2 ILE A 208     -18.013   4.377  -2.316  1.00 92.94           C  
ATOM   1619  CD1 ILE A 208     -18.937   4.168   0.685  1.00 92.94           C  
ATOM   1620  N   LEU A 209     -19.552   7.024  -4.148  1.00 93.69           N  
ATOM   1621  CA  LEU A 209     -19.732   7.076  -5.598  1.00 93.69           C  
ATOM   1622  C   LEU A 209     -19.045   8.311  -6.190  1.00 93.69           C  
ATOM   1623  CB  LEU A 209     -21.235   7.047  -5.929  1.00 93.69           C  
ATOM   1624  O   LEU A 209     -18.286   8.181  -7.146  1.00 93.69           O  
ATOM   1625  CG  LEU A 209     -21.546   7.123  -7.436  1.00 93.69           C  
ATOM   1626  CD1 LEU A 209     -21.013   5.908  -8.199  1.00 93.69           C  
ATOM   1627  CD2 LEU A 209     -23.058   7.201  -7.642  1.00 93.69           C  
ATOM   1628  N   LEU A 210     -19.264   9.489  -5.603  1.00 93.62           N  
ATOM   1629  CA  LEU A 210     -18.650  10.740  -6.047  1.00 93.62           C  
ATOM   1630  C   LEU A 210     -17.122  10.698  -5.926  1.00 93.62           C  
ATOM   1631  CB  LEU A 210     -19.225  11.903  -5.226  1.00 93.62           C  
ATOM   1632  O   LEU A 210     -16.431  11.092  -6.862  1.00 93.62           O  
ATOM   1633  CG  LEU A 210     -20.685  12.267  -5.531  1.00 93.62           C  
ATOM   1634  CD1 LEU A 210     -21.193  13.227  -4.455  1.00 93.62           C  
ATOM   1635  CD2 LEU A 210     -20.813  12.949  -6.896  1.00 93.62           C  
ATOM   1636  N   PHE A 211     -16.595  10.163  -4.822  1.00 93.00           N  
ATOM   1637  CA  PHE A 211     -15.162   9.949  -4.615  1.00 93.00           C  
ATOM   1638  C   PHE A 211     -14.567   9.018  -5.678  1.00 93.00           C  
ATOM   1639  CB  PHE A 211     -14.958   9.362  -3.213  1.00 93.00           C  
ATOM   1640  O   PHE A 211     -13.542   9.329  -6.286  1.00 93.00           O  
ATOM   1641  CG  PHE A 211     -13.516   9.067  -2.867  1.00 93.00           C  
ATOM   1642  CD1 PHE A 211     -13.043   7.741  -2.877  1.00 93.00           C  
ATOM   1643  CD2 PHE A 211     -12.651  10.120  -2.520  1.00 93.00           C  
ATOM   1644  CE1 PHE A 211     -11.714   7.467  -2.514  1.00 93.00           C  
ATOM   1645  CE2 PHE A 211     -11.319   9.846  -2.164  1.00 93.00           C  
ATOM   1646  CZ  PHE A 211     -10.857   8.518  -2.144  1.00 93.00           C  
ATOM   1647  N   THR A 212     -15.244   7.899  -5.950  1.00 92.56           N  
ATOM   1648  CA  THR A 212     -14.817   6.916  -6.954  1.00 92.56           C  
ATOM   1649  C   THR A 212     -14.816   7.526  -8.348  1.00 92.56           C  
ATOM   1650  CB  THR A 212     -15.725   5.678  -6.960  1.00 92.56           C  
ATOM   1651  O   THR A 212     -13.815   7.445  -9.056  1.00 92.56           O  
ATOM   1652  CG2 THR A 212     -15.179   4.573  -7.865  1.00 92.56           C  
ATOM   1653  OG1 THR A 212     -15.818   5.131  -5.672  1.00 92.56           O  
ATOM   1654  N   VAL A 213     -15.919   8.173  -8.737  1.00 93.12           N  
ATOM   1655  CA  VAL A 213     -16.056   8.826 -10.043  1.00 93.12           C  
ATOM   1656  C   VAL A 213     -14.999   9.910 -10.202  1.00 93.12           C  
ATOM   1657  CB  VAL A 213     -17.477   9.390 -10.237  1.00 93.12           C  
ATOM   1658  O   VAL A 213     -14.333   9.935 -11.234  1.00 93.12           O  
ATOM   1659  CG1 VAL A 213     -17.596  10.283 -11.481  1.00 93.12           C  
ATOM   1660  CG2 VAL A 213     -18.486   8.245 -10.407  1.00 93.12           C  
ATOM   1661  N   ALA A 214     -14.785  10.751  -9.185  1.00 92.75           N  
ATOM   1662  CA  ALA A 214     -13.765  11.793  -9.206  1.00 92.75           C  
ATOM   1663  C   ALA A 214     -12.369  11.211  -9.455  1.00 92.75           C  
ATOM   1664  CB  ALA A 214     -13.821  12.580  -7.892  1.00 92.75           C  
ATOM   1665  O   ALA A 214     -11.700  11.619 -10.400  1.00 92.75           O  
ATOM   1666  N   LEU A 215     -11.939  10.219  -8.670  1.00 90.31           N  
ATOM   1667  CA  LEU A 215     -10.604   9.636  -8.822  1.00 90.31           C  
ATOM   1668  C   LEU A 215     -10.426   8.887 -10.147  1.00 90.31           C  
ATOM   1669  CB  LEU A 215     -10.298   8.709  -7.638  1.00 90.31           C  
ATOM   1670  O   LEU A 215      -9.389   9.040 -10.787  1.00 90.31           O  
ATOM   1671  CG  LEU A 215     -10.072   9.405  -6.286  1.00 90.31           C  
ATOM   1672  CD1 LEU A 215      -9.636   8.341  -5.280  1.00 90.31           C  
ATOM   1673  CD2 LEU A 215      -8.979  10.477  -6.336  1.00 90.31           C  
ATOM   1674  N   VAL A 216     -11.415   8.097 -10.575  1.00 90.75           N  
ATOM   1675  CA  VAL A 216     -11.340   7.327 -11.829  1.00 90.75           C  
ATOM   1676  C   VAL A 216     -11.290   8.255 -13.040  1.00 90.75           C  
ATOM   1677  CB  VAL A 216     -12.521   6.342 -11.946  1.00 90.75           C  
ATOM   1678  O   VAL A 216     -10.460   8.062 -13.921  1.00 90.75           O  
ATOM   1679  CG1 VAL A 216     -12.610   5.671 -13.324  1.00 90.75           C  
ATOM   1680  CG2 VAL A 216     -12.391   5.215 -10.913  1.00 90.75           C  
ATOM   1681  N   THR A 217     -12.144   9.275 -13.099  1.00 89.69           N  
ATOM   1682  CA  THR A 217     -12.174  10.197 -14.247  1.00 89.69           C  
ATOM   1683  C   THR A 217     -10.973  11.140 -14.262  1.00 89.69           C  
ATOM   1684  CB  THR A 217     -13.478  10.994 -14.315  1.00 89.69           C  
ATOM   1685  O   THR A 217     -10.408  11.366 -15.330  1.00 89.69           O  
ATOM   1686  CG2 THR A 217     -14.693  10.111 -14.592  1.00 89.69           C  
ATOM   1687  OG1 THR A 217     -13.708  11.645 -13.101  1.00 89.69           O  
ATOM   1688  N   LEU A 218     -10.493  11.603 -13.100  1.00 87.00           N  
ATOM   1689  CA  LEU A 218      -9.214  12.316 -13.012  1.00 87.00           C  
ATOM   1690  C   LEU A 218      -8.063  11.449 -13.520  1.00 87.00           C  
ATOM   1691  CB  LEU A 218      -8.929  12.756 -11.565  1.00 87.00           C  
ATOM   1692  O   LEU A 218      -7.268  11.917 -14.331  1.00 87.00           O  
ATOM   1693  CG  LEU A 218      -9.744  13.970 -11.095  1.00 87.00           C  
ATOM   1694  CD1 LEU A 218      -9.506  14.213  -9.604  1.00 87.00           C  
ATOM   1695  CD2 LEU A 218      -9.369  15.245 -11.852  1.00 87.00           C  
ATOM   1696  N   LEU A 219      -8.000  10.184 -13.097  1.00 83.94           N  
ATOM   1697  CA  LEU A 219      -6.997   9.239 -13.574  1.00 83.94           C  
ATOM   1698  C   LEU A 219      -7.066   9.073 -15.096  1.00 83.94           C  
ATOM   1699  CB  LEU A 219      -7.185   7.892 -12.856  1.00 83.94           C  
ATOM   1700  O   LEU A 219      -6.059   9.255 -15.773  1.00 83.94           O  
ATOM   1701  CG  LEU A 219      -6.249   6.803 -13.403  1.00 83.94           C  
ATOM   1702  CD1 LEU A 219      -4.814   7.102 -13.032  1.00 83.94           C  
ATOM   1703  CD2 LEU A 219      -6.545   5.458 -12.811  1.00 83.94           C  
ATOM   1704  N   VAL A 220      -8.241   8.744 -15.642  1.00 83.44           N  
ATOM   1705  CA  VAL A 220      -8.423   8.531 -17.087  1.00 83.44           C  
ATOM   1706  C   VAL A 220      -8.037   9.782 -17.872  1.00 83.44           C  
ATOM   1707  CB  VAL A 220      -9.872   8.121 -17.416  1.00 83.44           C  
ATOM   1708  O   VAL A 220      -7.315   9.672 -18.863  1.00 83.44           O  
ATOM   1709  CG1 VAL A 220     -10.141   8.071 -18.927  1.00 83.44           C  
ATOM   1710  CG2 VAL A 220     -10.193   6.723 -16.880  1.00 83.44           C  
ATOM   1711  N   GLY A 221      -8.469  10.964 -17.425  1.00 80.25           N  
ATOM   1712  CA  GLY A 221      -8.124  12.232 -18.065  1.00 80.25           C  
ATOM   1713  C   GLY A 221      -6.614  12.482 -18.077  1.00 80.25           C  
ATOM   1714  O   GLY A 221      -6.058  12.856 -19.110  1.00 80.25           O  
ATOM   1715  N   LEU A 222      -5.938  12.209 -16.956  1.00 75.75           N  
ATOM   1716  CA  LEU A 222      -4.504  12.453 -16.798  1.00 75.75           C  
ATOM   1717  C   LEU A 222      -3.641  11.454 -17.584  1.00 75.75           C  
ATOM   1718  CB  LEU A 222      -4.177  12.447 -15.292  1.00 75.75           C  
ATOM   1719  O   LEU A 222      -2.656  11.845 -18.208  1.00 75.75           O  
ATOM   1720  CG  LEU A 222      -2.971  13.316 -14.913  1.00 75.75           C  
ATOM   1721  CD1 LEU A 222      -3.277  14.810 -15.054  1.00 75.75           C  
ATOM   1722  CD2 LEU A 222      -2.616  13.086 -13.445  1.00 75.75           C  
ATOM   1723  N   LEU A 223      -4.026  10.177 -17.599  1.00 71.94           N  
ATOM   1724  CA  LEU A 223      -3.320   9.129 -18.339  1.00 71.94           C  
ATOM   1725  C   LEU A 223      -3.492   9.279 -19.857  1.00 71.94           C  
ATOM   1726  CB  LEU A 223      -3.819   7.757 -17.860  1.00 71.94           C  
ATOM   1727  O   LEU A 223      -2.524   9.171 -20.611  1.00 71.94           O  
ATOM   1728  CG  LEU A 223      -3.401   7.372 -16.429  1.00 71.94           C  
ATOM   1729  CD1 LEU A 223      -3.872   5.942 -16.140  1.00 71.94           C  
ATOM   1730  CD2 LEU A 223      -1.905   7.514 -16.133  1.00 71.94           C  
ATOM   1731  N   SER A 224      -4.703   9.601 -20.313  1.00 66.69           N  
ATOM   1732  CA  SER A 224      -5.006   9.716 -21.747  1.00 66.69           C  
ATOM   1733  C   SER A 224      -4.345  10.936 -22.401  1.00 66.69           C  
ATOM   1734  CB  SER A 224      -6.518   9.755 -21.977  1.00 66.69           C  
ATOM   1735  O   SER A 224      -4.115  10.939 -23.609  1.00 66.69           O  
ATOM   1736  OG  SER A 224      -7.155   8.665 -21.348  1.00 66.69           O  
ATOM   1737  N   ALA A 225      -3.996  11.965 -21.620  1.00 60.19           N  
ATOM   1738  CA  ALA A 225      -3.263  13.133 -22.105  1.00 60.19           C  
ATOM   1739  C   ALA A 225      -1.832  12.802 -22.573  1.00 60.19           C  
ATOM   1740  CB  ALA A 225      -3.258  14.189 -20.992  1.00 60.19           C  
ATOM   1741  O   ALA A 225      -1.287  13.529 -23.402  1.00 60.19           O  
ATOM   1742  N   LYS A 226      -1.224  11.710 -22.077  1.00 56.28           N  
ATOM   1743  CA  LYS A 226       0.169  11.350 -22.387  1.00 56.28           C  
ATOM   1744  C   LYS A 226       0.302  10.270 -23.466  1.00 56.28           C  
ATOM   1745  CB  LYS A 226       0.913  10.990 -21.088  1.00 56.28           C  
ATOM   1746  O   LYS A 226       1.219  10.360 -24.278  1.00 56.28           O  
ATOM   1747  CG  LYS A 226       2.428  11.073 -21.321  1.00 56.28           C  
ATOM   1748  CD  LYS A 226       3.272  10.741 -20.088  1.00 56.28           C  
ATOM   1749  CE  LYS A 226       4.741  10.866 -20.525  1.00 56.28           C  
ATOM   1750  NZ  LYS A 226       5.690  10.164 -19.632  1.00 56.28           N  
ATOM   1751  N   SER A 227      -0.597   9.284 -23.514  1.00 53.00           N  
ATOM   1752  CA  SER A 227      -0.476   8.150 -24.449  1.00 53.00           C  
ATOM   1753  C   SER A 227      -0.634   8.528 -25.931  1.00 53.00           C  
ATOM   1754  CB  SER A 227      -1.461   7.037 -24.074  1.00 53.00           C  
ATOM   1755  O   SER A 227      -0.128   7.806 -26.782  1.00 53.00           O  
ATOM   1756  OG  SER A 227      -1.175   6.562 -22.770  1.00 53.00           O  
ATOM   1757  N   PHE A 228      -1.276   9.657 -26.261  1.00 47.03           N  
ATOM   1758  CA  PHE A 228      -1.551  10.038 -27.657  1.00 47.03           C  
ATOM   1759  C   PHE A 228      -0.723  11.209 -28.202  1.00 47.03           C  
ATOM   1760  CB  PHE A 228      -3.060  10.270 -27.826  1.00 47.03           C  
ATOM   1761  O   PHE A 228      -0.901  11.564 -29.364  1.00 47.03           O  
ATOM   1762  CG  PHE A 228      -3.847   8.977 -27.796  1.00 47.03           C  
ATOM   1763  CD1 PHE A 228      -3.842   8.136 -28.926  1.00 47.03           C  
ATOM   1764  CD2 PHE A 228      -4.540   8.587 -26.635  1.00 47.03           C  
ATOM   1765  CE1 PHE A 228      -4.528   6.910 -28.897  1.00 47.03           C  
ATOM   1766  CE2 PHE A 228      -5.230   7.361 -26.608  1.00 47.03           C  
ATOM   1767  CZ  PHE A 228      -5.222   6.523 -27.738  1.00 47.03           C  
ATOM   1768  N   GLY A 229       0.126  11.868 -27.401  1.00 50.94           N  
ATOM   1769  CA  GLY A 229       0.860  13.080 -27.824  1.00 50.94           C  
ATOM   1770  C   GLY A 229      -0.025  14.289 -28.196  1.00 50.94           C  
ATOM   1771  O   GLY A 229       0.473  15.401 -28.337  1.00 50.94           O  
ATOM   1772  N   HIS A 230      -1.341  14.087 -28.287  1.00 54.53           N  
ATOM   1773  CA  HIS A 230      -2.376  15.071 -28.542  1.00 54.53           C  
ATOM   1774  C   HIS A 230      -3.384  15.046 -27.395  1.00 54.53           C  
ATOM   1775  CB  HIS A 230      -3.058  14.768 -29.884  1.00 54.53           C  
ATOM   1776  O   HIS A 230      -3.972  14.011 -27.068  1.00 54.53           O  
ATOM   1777  CG  HIS A 230      -2.163  15.025 -31.067  1.00 54.53           C  
ATOM   1778  CD2 HIS A 230      -1.529  14.088 -31.839  1.00 54.53           C  
ATOM   1779  ND1 HIS A 230      -1.809  16.262 -31.556  1.00 54.53           N  
ATOM   1780  CE1 HIS A 230      -0.983  16.076 -32.598  1.00 54.53           C  
ATOM   1781  NE2 HIS A 230      -0.790  14.767 -32.813  1.00 54.53           N  
ATOM   1782  N   ILE A 231      -3.619  16.214 -26.800  1.00 62.22           N  
ATOM   1783  CA  ILE A 231      -4.703  16.418 -25.846  1.00 62.22           C  
ATOM   1784  C   ILE A 231      -6.012  16.406 -26.646  1.00 62.22           C  
ATOM   1785  CB  ILE A 231      -4.475  17.719 -25.041  1.00 62.22           C  
ATOM   1786  O   ILE A 231      -6.445  17.426 -27.175  1.00 62.22           O  
ATOM   1787  CG1 ILE A 231      -3.147  17.661 -24.250  1.00 62.22           C  
ATOM   1788  CG2 ILE A 231      -5.652  17.950 -24.085  1.00 62.22           C  
ATOM   1789  CD1 ILE A 231      -2.790  18.970 -23.533  1.00 62.22           C  
ATOM   1790  N   SER A 232      -6.624  15.230 -26.787  1.00 68.88           N  
ATOM   1791  CA  SER A 232      -7.966  15.119 -27.361  1.00 68.88           C  
ATOM   1792  C   SER A 232      -8.963  15.873 -26.480  1.00 68.88           C  
ATOM   1793  CB  SER A 232      -8.373  13.651 -27.515  1.00 68.88           C  
ATOM   1794  O   SER A 232      -8.915  15.768 -25.251  1.00 68.88           O  
ATOM   1795  OG  SER A 232      -9.715  13.556 -27.957  1.00 68.88           O  
ATOM   1796  N   LEU A 233      -9.901  16.594 -27.104  1.00 76.31           N  
ATOM   1797  CA  LEU A 233     -10.987  17.302 -26.419  1.00 76.31           C  
ATOM   1798  C   LEU A 233     -11.735  16.374 -25.442  1.00 76.31           C  
ATOM   1799  CB  LEU A 233     -11.947  17.853 -27.492  1.00 76.31           C  
ATOM   1800  O   LEU A 233     -12.085  16.783 -24.338  1.00 76.31           O  
ATOM   1801  CG  LEU A 233     -12.878  18.964 -26.963  1.00 76.31           C  
ATOM   1802  CD1 LEU A 233     -12.330  20.345 -27.329  1.00 76.31           C  
ATOM   1803  CD2 LEU A 233     -14.277  18.830 -27.560  1.00 76.31           C  
ATOM   1804  N   GLY A 234     -11.899  15.096 -25.808  1.00 75.94           N  
ATOM   1805  CA  GLY A 234     -12.516  14.080 -24.953  1.00 75.94           C  
ATOM   1806  C   GLY A 234     -11.761  13.843 -23.640  1.00 75.94           C  
ATOM   1807  O   GLY A 234     -12.386  13.721 -22.591  1.00 75.94           O  
ATOM   1808  N   ASN A 235     -10.427  13.865 -23.657  1.00 74.94           N  
ATOM   1809  CA  ASN A 235      -9.607  13.633 -22.460  1.00 74.94           C  
ATOM   1810  C   ASN A 235      -9.693  14.812 -21.487  1.00 74.94           C  
ATOM   1811  CB  ASN A 235      -8.150  13.369 -22.881  1.00 74.94           C  
ATOM   1812  O   ASN A 235      -9.759  14.616 -20.273  1.00 74.94           O  
ATOM   1813  CG  ASN A 235      -7.997  12.127 -23.738  1.00 74.94           C  
ATOM   1814  ND2 ASN A 235      -6.881  11.970 -24.409  1.00 74.94           N  
ATOM   1815  OD1 ASN A 235      -8.862  11.275 -23.816  1.00 74.94           O  
ATOM   1816  N   VAL A 236      -9.755  16.034 -22.025  1.00 79.88           N  
ATOM   1817  CA  VAL A 236      -9.993  17.248 -21.233  1.00 79.88           C  
ATOM   1818  C   VAL A 236     -11.374  17.196 -20.598  1.00 79.88           C  
ATOM   1819  CB  VAL A 236      -9.854  18.522 -22.085  1.00 79.88           C  
ATOM   1820  O   VAL A 236     -11.496  17.452 -19.406  1.00 79.88           O  
ATOM   1821  CG1 VAL A 236     -10.076  19.794 -21.259  1.00 79.88           C  
ATOM   1822  CG2 VAL A 236      -8.457  18.599 -22.694  1.00 79.88           C  
ATOM   1823  N   ILE A 237     -12.402  16.801 -21.356  1.00 85.38           N  
ATOM   1824  CA  ILE A 237     -13.765  16.646 -20.834  1.00 85.38           C  
ATOM   1825  C   ILE A 237     -13.794  15.625 -19.693  1.00 85.38           C  
ATOM   1826  CB  ILE A 237     -14.746  16.283 -21.972  1.00 85.38           C  
ATOM   1827  O   ILE A 237     -14.366  15.912 -18.646  1.00 85.38           O  
ATOM   1828  CG1 ILE A 237     -14.926  17.489 -22.922  1.00 85.38           C  
ATOM   1829  CG2 ILE A 237     -16.117  15.857 -21.412  1.00 85.38           C  
ATOM   1830  CD1 ILE A 237     -15.557  17.121 -24.270  1.00 85.38           C  
ATOM   1831  N   VAL A 238     -13.137  14.472 -19.841  1.00 86.50           N  
ATOM   1832  CA  VAL A 238     -13.079  13.454 -18.778  1.00 86.50           C  
ATOM   1833  C   VAL A 238     -12.350  13.976 -17.533  1.00 86.50           C  
ATOM   1834  CB  VAL A 238     -12.466  12.146 -19.311  1.00 86.50           C  
ATOM   1835  O   VAL A 238     -12.843  13.798 -16.420  1.00 86.50           O  
ATOM   1836  CG1 VAL A 238     -12.261  11.121 -18.193  1.00 86.50           C  
ATOM   1837  CG2 VAL A 238     -13.395  11.487 -20.339  1.00 86.50           C  
ATOM   1838  N   GLY A 239     -11.235  14.692 -17.698  1.00 84.94           N  
ATOM   1839  CA  GLY A 239     -10.549  15.346 -16.579  1.00 84.94           C  
ATOM   1840  C   GLY A 239     -11.411  16.413 -15.888  1.00 84.94           C  
ATOM   1841  O   GLY A 239     -11.461  16.471 -14.658  1.00 84.94           O  
ATOM   1842  N   LEU A 240     -12.150  17.216 -16.661  1.00 88.44           N  
ATOM   1843  CA  LEU A 240     -13.088  18.215 -16.142  1.00 88.44           C  
ATOM   1844  C   LEU A 240     -14.253  17.568 -15.388  1.00 88.44           C  
ATOM   1845  CB  LEU A 240     -13.622  19.089 -17.292  1.00 88.44           C  
ATOM   1846  O   LEU A 240     -14.613  18.058 -14.320  1.00 88.44           O  
ATOM   1847  CG  LEU A 240     -12.620  20.107 -17.863  1.00 88.44           C  
ATOM   1848  CD1 LEU A 240     -13.234  20.768 -19.098  1.00 88.44           C  
ATOM   1849  CD2 LEU A 240     -12.276  21.207 -16.857  1.00 88.44           C  
ATOM   1850  N   ILE A 241     -14.800  16.452 -15.883  1.00 90.75           N  
ATOM   1851  CA  ILE A 241     -15.806  15.658 -15.160  1.00 90.75           C  
ATOM   1852  C   ILE A 241     -15.253  15.242 -13.796  1.00 90.75           C  
ATOM   1853  CB  ILE A 241     -16.258  14.433 -15.992  1.00 90.75           C  
ATOM   1854  O   ILE A 241     -15.959  15.366 -12.798  1.00 90.75           O  
ATOM   1855  CG1 ILE A 241     -17.116  14.890 -17.193  1.00 90.75           C  
ATOM   1856  CG2 ILE A 241     -17.066  13.434 -15.136  1.00 90.75           C  
ATOM   1857  CD1 ILE A 241     -17.310  13.809 -18.265  1.00 90.75           C  
ATOM   1858  N   GLY A 242     -13.987  14.829 -13.729  1.00 89.50           N  
ATOM   1859  CA  GLY A 242     -13.334  14.482 -12.470  1.00 89.50           C  
ATOM   1860  C   GLY A 242     -13.194  15.648 -11.500  1.00 89.50           C  
ATOM   1861  O   GLY A 242     -13.523  15.504 -10.323  1.00 89.50           O  
ATOM   1862  N   LEU A 243     -12.794  16.826 -11.983  1.00 91.19           N  
ATOM   1863  CA  LEU A 243     -12.734  18.040 -11.161  1.00 91.19           C  
ATOM   1864  C   LEU A 243     -14.121  18.474 -10.667  1.00 91.19           C  
ATOM   1865  CB  LEU A 243     -12.070  19.174 -11.961  1.00 91.19           C  
ATOM   1866  O   LEU A 243     -14.277  18.845  -9.502  1.00 91.19           O  
ATOM   1867  CG  LEU A 243     -10.566  18.982 -12.220  1.00 91.19           C  
ATOM   1868  CD1 LEU A 243     -10.062  20.100 -13.131  1.00 91.19           C  
ATOM   1869  CD2 LEU A 243      -9.747  19.022 -10.926  1.00 91.19           C  
ATOM   1870  N   VAL A 244     -15.141  18.391 -11.523  1.00 94.44           N  
ATOM   1871  CA  VAL A 244     -16.530  18.697 -11.157  1.00 94.44           C  
ATOM   1872  C   VAL A 244     -17.049  17.691 -10.130  1.00 94.44           C  
ATOM   1873  CB  VAL A 244     -17.428  18.754 -12.408  1.00 94.44           C  
ATOM   1874  O   VAL A 244     -17.597  18.101  -9.108  1.00 94.44           O  
ATOM   1875  CG1 VAL A 244     -18.917  18.863 -12.051  1.00 94.44           C  
ATOM   1876  CG2 VAL A 244     -17.082  19.980 -13.264  1.00 94.44           C  
ATOM   1877  N   ALA A 245     -16.831  16.391 -10.344  1.00 93.75           N  
ATOM   1878  CA  ALA A 245     -17.211  15.338  -9.408  1.00 93.75           C  
ATOM   1879  C   ALA A 245     -16.514  15.510  -8.053  1.00 93.75           C  
ATOM   1880  CB  ALA A 245     -16.894  13.974 -10.032  1.00 93.75           C  
ATOM   1881  O   ALA A 245     -17.167  15.377  -7.021  1.00 93.75           O  
ATOM   1882  N   LEU A 246     -15.233  15.897  -8.039  1.00 92.75           N  
ATOM   1883  CA  LEU A 246     -14.503  16.222  -6.814  1.00 92.75           C  
ATOM   1884  C   LEU A 246     -15.102  17.446  -6.103  1.00 92.75           C  
ATOM   1885  CB  LEU A 246     -13.019  16.443  -7.157  1.00 92.75           C  
ATOM   1886  O   LEU A 246     -15.268  17.438  -4.886  1.00 92.75           O  
ATOM   1887  CG  LEU A 246     -12.116  16.641  -5.926  1.00 92.75           C  
ATOM   1888  CD1 LEU A 246     -12.070  15.397  -5.035  1.00 92.75           C  
ATOM   1889  CD2 LEU A 246     -10.693  16.956  -6.384  1.00 92.75           C  
ATOM   1890  N   GLY A 247     -15.481  18.488  -6.845  1.00 93.44           N  
ATOM   1891  CA  GLY A 247     -16.159  19.658  -6.283  1.00 93.44           C  
ATOM   1892  C   GLY A 247     -17.527  19.320  -5.679  1.00 93.44           C  
ATOM   1893  O   GLY A 247     -17.877  19.817  -4.605  1.00 93.44           O  
ATOM   1894  N   ILE A 248     -18.295  18.445  -6.336  1.00 95.31           N  
ATOM   1895  CA  ILE A 248     -19.580  17.945  -5.827  1.00 95.31           C  
ATOM   1896  C   ILE A 248     -19.356  17.065  -4.593  1.00 95.31           C  
ATOM   1897  CB  ILE A 248     -20.369  17.209  -6.934  1.00 95.31           C  
ATOM   1898  O   ILE A 248     -20.051  17.257  -3.598  1.00 95.31           O  
ATOM   1899  CG1 ILE A 248     -20.752  18.185  -8.072  1.00 95.31           C  
ATOM   1900  CG2 ILE A 248     -21.659  16.584  -6.365  1.00 95.31           C  
ATOM   1901  CD1 ILE A 248     -21.265  17.483  -9.335  1.00 95.31           C  
ATOM   1902  N   PHE A 249     -18.361  16.175  -4.620  1.00 94.38           N  
ATOM   1903  CA  PHE A 249     -17.940  15.359  -3.480  1.00 94.38           C  
ATOM   1904  C   PHE A 249     -17.638  16.227  -2.258  1.00 94.38           C  
ATOM   1905  CB  PHE A 249     -16.704  14.534  -3.870  1.00 94.38           C  
ATOM   1906  O   PHE A 249     -18.243  16.040  -1.208  1.00 94.38           O  
ATOM   1907  CG  PHE A 249     -16.076  13.808  -2.705  1.00 94.38           C  
ATOM   1908  CD1 PHE A 249     -14.859  14.262  -2.161  1.00 94.38           C  
ATOM   1909  CD2 PHE A 249     -16.739  12.712  -2.130  1.00 94.38           C  
ATOM   1910  CE1 PHE A 249     -14.302  13.611  -1.047  1.00 94.38           C  
ATOM   1911  CE2 PHE A 249     -16.182  12.065  -1.020  1.00 94.38           C  
ATOM   1912  CZ  PHE A 249     -14.966  12.510  -0.481  1.00 94.38           C  
ATOM   1913  N   VAL A 250     -16.788  17.247  -2.409  1.00 93.25           N  
ATOM   1914  CA  VAL A 250     -16.443  18.163  -1.312  1.00 93.25           C  
ATOM   1915  C   VAL A 250     -17.688  18.859  -0.762  1.00 93.25           C  
ATOM   1916  CB  VAL A 250     -15.383  19.183  -1.773  1.00 93.25           C  
ATOM   1917  O   VAL A 250     -17.880  18.920   0.450  1.00 93.25           O  
ATOM   1918  CG1 VAL A 250     -15.164  20.312  -0.756  1.00 93.25           C  
ATOM   1919  CG2 VAL A 250     -14.029  18.496  -1.991  1.00 93.25           C  
ATOM   1920  N   ARG A 251     -18.577  19.358  -1.631  1.00 94.50           N  
ATOM   1921  CA  ARG A 251     -19.834  19.994  -1.198  1.00 94.50           C  
ATOM   1922  C   ARG A 251     -20.768  19.024  -0.474  1.00 94.50           C  
ATOM   1923  CB  ARG A 251     -20.557  20.600  -2.406  1.00 94.50           C  
ATOM   1924  O   ARG A 251     -21.447  19.450   0.460  1.00 94.50           O  
ATOM   1925  CG  ARG A 251     -19.894  21.892  -2.893  1.00 94.50           C  
ATOM   1926  CD  ARG A 251     -20.622  22.380  -4.148  1.00 94.50           C  
ATOM   1927  NE  ARG A 251     -20.073  23.656  -4.639  1.00 94.50           N  
ATOM   1928  NH1 ARG A 251     -21.220  23.714  -6.630  1.00 94.50           N  
ATOM   1929  NH2 ARG A 251     -19.799  25.358  -6.128  1.00 94.50           N  
ATOM   1930  CZ  ARG A 251     -20.366  24.235  -5.791  1.00 94.50           C  
ATOM   1931  N   HIS A 252     -20.824  17.770  -0.913  1.00 93.88           N  
ATOM   1932  CA  HIS A 252     -21.630  16.712  -0.306  1.00 93.88           C  
ATOM   1933  C   HIS A 252     -21.096  16.339   1.077  1.00 93.88           C  
ATOM   1934  CB  HIS A 252     -21.684  15.506  -1.251  1.00 93.88           C  
ATOM   1935  O   HIS A 252     -21.825  16.472   2.053  1.00 93.88           O  
ATOM   1936  CG  HIS A 252     -22.420  14.347  -0.642  1.00 93.88           C  
ATOM   1937  CD2 HIS A 252     -21.834  13.277  -0.039  1.00 93.88           C  
ATOM   1938  ND1 HIS A 252     -23.808  14.253  -0.508  1.00 93.88           N  
ATOM   1939  CE1 HIS A 252     -24.018  13.111   0.170  1.00 93.88           C  
ATOM   1940  NE2 HIS A 252     -22.854  12.507   0.455  1.00 93.88           N  
ATOM   1941  N   GLU A 253     -19.811  16.009   1.194  1.00 92.19           N  
ATOM   1942  CA  GLU A 253     -19.146  15.658   2.461  1.00 92.19           C  
ATOM   1943  C   GLU A 253     -19.213  16.791   3.494  1.00 92.19           C  
ATOM   1944  CB  GLU A 253     -17.671  15.372   2.167  1.00 92.19           C  
ATOM   1945  O   GLU A 253     -19.363  16.567   4.695  1.00 92.19           O  
ATOM   1946  CG  GLU A 253     -17.435  14.073   1.389  1.00 92.19           C  
ATOM   1947  CD  GLU A 253     -17.718  12.801   2.191  1.00 92.19           C  
ATOM   1948  OE1 GLU A 253     -17.859  11.732   1.574  1.00 92.19           O  
ATOM   1949  OE2 GLU A 253     -17.700  12.859   3.433  1.00 92.19           O  
ATOM   1950  N   LEU A 254     -19.155  18.047   3.036  1.00 91.38           N  
ATOM   1951  CA  LEU A 254     -19.328  19.207   3.905  1.00 91.38           C  
ATOM   1952  C   LEU A 254     -20.764  19.387   4.402  1.00 91.38           C  
ATOM   1953  CB  LEU A 254     -18.859  20.483   3.187  1.00 91.38           C  
ATOM   1954  O   LEU A 254     -20.946  20.161   5.337  1.00 91.38           O  
ATOM   1955  CG  LEU A 254     -17.333  20.627   3.059  1.00 91.38           C  
ATOM   1956  CD1 LEU A 254     -17.038  21.870   2.218  1.00 91.38           C  
ATOM   1957  CD2 LEU A 254     -16.639  20.786   4.415  1.00 91.38           C  
ATOM   1958  N   LYS A 255     -21.774  18.737   3.816  1.00 89.88           N  
ATOM   1959  CA  LYS A 255     -23.194  18.838   4.210  1.00 89.88           C  
ATOM   1960  C   LYS A 255     -23.753  17.548   4.813  1.00 89.88           C  
ATOM   1961  CB  LYS A 255     -24.035  19.245   2.992  1.00 89.88           C  
ATOM   1962  O   LYS A 255     -24.725  17.627   5.561  1.00 89.88           O  
ATOM   1963  CG  LYS A 255     -23.783  20.696   2.559  1.00 89.88           C  
ATOM   1964  CD  LYS A 255     -24.661  21.029   1.347  1.00 89.88           C  
ATOM   1965  CE  LYS A 255     -24.406  22.463   0.881  1.00 89.88           C  
ATOM   1966  NZ  LYS A 255     -25.337  22.843  -0.209  1.00 89.88           N  
ATOM   1967  N   ALA A 256     -23.163  16.401   4.493  1.00 87.81           N  
ATOM   1968  CA  ALA A 256     -23.610  15.090   4.931  1.00 87.81           C  
ATOM   1969  C   ALA A 256     -23.604  14.969   6.462  1.00 87.81           C  
ATOM   1970  CB  ALA A 256     -22.732  14.023   4.263  1.00 87.81           C  
ATOM   1971  O   ALA A 256     -22.741  15.509   7.156  1.00 87.81           O  
ATOM   1972  N   THR A 257     -24.586  14.242   6.995  1.00 82.38           N  
ATOM   1973  CA  THR A 257     -24.710  13.958   8.432  1.00 82.38           C  
ATOM   1974  C   THR A 257     -23.759  12.850   8.884  1.00 82.38           C  
ATOM   1975  CB  THR A 257     -26.153  13.560   8.775  1.00 82.38           C  
ATOM   1976  O   THR A 257     -23.237  12.914   9.994  1.00 82.38           O  
ATOM   1977  CG2 THR A 257     -27.112  14.745   8.676  1.00 82.38           C  
ATOM   1978  OG1 THR A 257     -26.600  12.582   7.862  1.00 82.38           O  
ATOM   1979  N   SER A 258     -23.499  11.859   8.024  1.00 83.69           N  
ATOM   1980  CA  SER A 258     -22.526  10.781   8.247  1.00 83.69           C  
ATOM   1981  C   SER A 258     -21.552  10.685   7.063  1.00 83.69           C  
ATOM   1982  CB  SER A 258     -23.251   9.454   8.517  1.00 83.69           C  
ATOM   1983  O   SER A 258     -21.656   9.746   6.287  1.00 83.69           O  
ATOM   1984  OG  SER A 258     -22.373   8.555   9.175  1.00 83.69           O  
ATOM   1985  N   PRO A 259     -20.646  11.665   6.886  1.00 85.69           N  
ATOM   1986  CA  PRO A 259     -19.723  11.728   5.745  1.00 85.69           C  
ATOM   1987  C   PRO A 259     -18.828  10.482   5.608  1.00 85.69           C  
ATOM   1988  CB  PRO A 259     -18.887  12.992   5.994  1.00 85.69           C  
ATOM   1989  O   PRO A 259     -18.399   9.916   6.625  1.00 85.69           O  
ATOM   1990  CG  PRO A 259     -19.022  13.283   7.477  1.00 85.69           C  
ATOM   1991  CD  PRO A 259     -20.418  12.785   7.790  1.00 85.69           C  
ATOM   1992  N   PHE A 260     -18.491  10.082   4.374  1.00 85.62           N  
ATOM   1993  CA  PHE A 260     -17.466   9.057   4.128  1.00 85.62           C  
ATOM   1994  C   PHE A 260     -16.074   9.577   4.515  1.00 85.62           C  
ATOM   1995  CB  PHE A 260     -17.510   8.559   2.669  1.00 85.62           C  
ATOM   1996  O   PHE A 260     -15.346   8.894   5.243  1.00 85.62           O  
ATOM   1997  CG  PHE A 260     -16.346   7.675   2.261  1.00 85.62           C  
ATOM   1998  CD1 PHE A 260     -15.443   8.103   1.270  1.00 85.62           C  
ATOM   1999  CD2 PHE A 260     -16.165   6.420   2.871  1.00 85.62           C  
ATOM   2000  CE1 PHE A 260     -14.333   7.309   0.932  1.00 85.62           C  
ATOM   2001  CE2 PHE A 260     -15.065   5.617   2.522  1.00 85.62           C  
ATOM   2002  CZ  PHE A 260     -14.139   6.069   1.566  1.00 85.62           C  
ATOM   2003  N   ILE A 261     -15.730  10.807   4.113  1.00 87.81           N  
ATOM   2004  CA  ILE A 261     -14.511  11.508   4.537  1.00 87.81           C  
ATOM   2005  C   ILE A 261     -14.924  12.783   5.278  1.00 87.81           C  
ATOM   2006  CB  ILE A 261     -13.562  11.825   3.357  1.00 87.81           C  
ATOM   2007  O   ILE A 261     -15.270  13.774   4.640  1.00 87.81           O  
ATOM   2008  CG1 ILE A 261     -13.149  10.525   2.635  1.00 87.81           C  
ATOM   2009  CG2 ILE A 261     -12.306  12.565   3.868  1.00 87.81           C  
ATOM   2010  CD1 ILE A 261     -12.142  10.699   1.490  1.00 87.81           C  
ATOM   2011  N   PRO A 262     -14.833  12.832   6.620  1.00 87.50           N  
ATOM   2012  CA  PRO A 262     -15.302  13.979   7.394  1.00 87.50           C  
ATOM   2013  C   PRO A 262     -14.410  15.218   7.197  1.00 87.50           C  
ATOM   2014  CB  PRO A 262     -15.370  13.470   8.838  1.00 87.50           C  
ATOM   2015  O   PRO A 262     -13.576  15.546   8.041  1.00 87.50           O  
ATOM   2016  CG  PRO A 262     -14.297  12.387   8.890  1.00 87.50           C  
ATOM   2017  CD  PRO A 262     -14.387  11.763   7.502  1.00 87.50           C  
ATOM   2018  N   LEU A 263     -14.612  15.950   6.094  1.00 87.56           N  
ATOM   2019  CA  LEU A 263     -13.781  17.087   5.676  1.00 87.56           C  
ATOM   2020  C   LEU A 263     -13.766  18.226   6.703  1.00 87.56           C  
ATOM   2021  CB  LEU A 263     -14.254  17.615   4.307  1.00 87.56           C  
ATOM   2022  O   LEU A 263     -12.757  18.909   6.873  1.00 87.56           O  
ATOM   2023  CG  LEU A 263     -14.063  16.661   3.112  1.00 87.56           C  
ATOM   2024  CD1 LEU A 263     -14.533  17.354   1.836  1.00 87.56           C  
ATOM   2025  CD2 LEU A 263     -12.603  16.249   2.906  1.00 87.56           C  
ATOM   2026  N   ARG A 264     -14.862  18.389   7.452  1.00 87.38           N  
ATOM   2027  CA  ARG A 264     -14.965  19.362   8.552  1.00 87.38           C  
ATOM   2028  C   ARG A 264     -13.929  19.110   9.655  1.00 87.38           C  
ATOM   2029  CB  ARG A 264     -16.382  19.330   9.142  1.00 87.38           C  
ATOM   2030  O   ARG A 264     -13.494  20.056  10.306  1.00 87.38           O  
ATOM   2031  CG  ARG A 264     -17.483  19.753   8.152  1.00 87.38           C  
ATOM   2032  CD  ARG A 264     -18.831  19.713   8.881  1.00 87.38           C  
ATOM   2033  NE  ARG A 264     -19.975  20.107   8.037  1.00 87.38           N  
ATOM   2034  NH1 ARG A 264     -21.560  20.071   9.700  1.00 87.38           N  
ATOM   2035  NH2 ARG A 264     -22.173  20.610   7.649  1.00 87.38           N  
ATOM   2036  CZ  ARG A 264     -21.221  20.261   8.459  1.00 87.38           C  
ATOM   2037  N   THR A 265     -13.509  17.859   9.851  1.00 86.88           N  
ATOM   2038  CA  THR A 265     -12.494  17.491  10.848  1.00 86.88           C  
ATOM   2039  C   THR A 265     -11.129  18.074  10.490  1.00 86.88           C  
ATOM   2040  CB  THR A 265     -12.401  15.964  10.991  1.00 86.88           C  
ATOM   2041  O   THR A 265     -10.427  18.536  11.384  1.00 86.88           O  
ATOM   2042  CG2 THR A 265     -11.559  15.509  12.179  1.00 86.88           C  
ATOM   2043  OG1 THR A 265     -13.686  15.444  11.235  1.00 86.88           O  
ATOM   2044  N   PHE A 266     -10.777  18.144   9.199  1.00 86.75           N  
ATOM   2045  CA  PHE A 266      -9.524  18.768   8.763  1.00 86.75           C  
ATOM   2046  C   PHE A 266      -9.495  20.277   9.049  1.00 86.75           C  
ATOM   2047  CB  PHE A 266      -9.291  18.512   7.267  1.00 86.75           C  
ATOM   2048  O   PHE A 266      -8.486  20.808   9.510  1.00 86.75           O  
ATOM   2049  CG  PHE A 266      -8.981  17.074   6.896  1.00 86.75           C  
ATOM   2050  CD1 PHE A 266      -7.798  16.468   7.354  1.00 86.75           C  
ATOM   2051  CD2 PHE A 266      -9.833  16.359   6.037  1.00 86.75           C  
ATOM   2052  CE1 PHE A 266      -7.455  15.171   6.941  1.00 86.75           C  
ATOM   2053  CE2 PHE A 266      -9.505  15.051   5.638  1.00 86.75           C  
ATOM   2054  CZ  PHE A 266      -8.304  14.465   6.074  1.00 86.75           C  
ATOM   2055  N   ALA A 267     -10.616  20.971   8.834  1.00 86.31           N  
ATOM   2056  CA  ALA A 267     -10.724  22.394   9.158  1.00 86.31           C  
ATOM   2057  C   ALA A 267     -10.686  22.651  10.675  1.00 86.31           C  
ATOM   2058  CB  ALA A 267     -12.010  22.937   8.526  1.00 86.31           C  
ATOM   2059  O   ALA A 267     -10.135  23.652  11.122  1.00 86.31           O  
ATOM   2060  N   LYS A 268     -11.254  21.736  11.473  1.00 89.44           N  
ATOM   2061  CA  LYS A 268     -11.304  21.855  12.936  1.00 89.44           C  
ATOM   2062  C   LYS A 268      -9.960  21.562  13.615  1.00 89.44           C  
ATOM   2063  CB  LYS A 268     -12.432  20.951  13.455  1.00 89.44           C  
ATOM   2064  O   LYS A 268      -9.682  22.141  14.660  1.00 89.44           O  
ATOM   2065  CG  LYS A 268     -12.739  21.212  14.935  1.00 89.44           C  
ATOM   2066  CD  LYS A 268     -13.919  20.363  15.419  1.00 89.44           C  
ATOM   2067  CE  LYS A 268     -14.151  20.645  16.906  1.00 89.44           C  
ATOM   2068  NZ  LYS A 268     -15.023  19.622  17.531  1.00 89.44           N  
ATOM   2069  N   TYR A 269      -9.142  20.674  13.045  1.00 89.94           N  
ATOM   2070  CA  TYR A 269      -7.878  20.221  13.637  1.00 89.94           C  
ATOM   2071  C   TYR A 269      -6.704  20.406  12.661  1.00 89.94           C  
ATOM   2072  CB  TYR A 269      -8.028  18.774  14.130  1.00 89.94           C  
ATOM   2073  O   TYR A 269      -6.247  19.436  12.050  1.00 89.94           O  
ATOM   2074  CG  TYR A 269      -9.156  18.596  15.128  1.00 89.94           C  
ATOM   2075  CD1 TYR A 269      -9.049  19.132  16.425  1.00 89.94           C  
ATOM   2076  CD2 TYR A 269     -10.336  17.939  14.739  1.00 89.94           C  
ATOM   2077  CE1 TYR A 269     -10.119  19.006  17.331  1.00 89.94           C  
ATOM   2078  CE2 TYR A 269     -11.405  17.801  15.642  1.00 89.94           C  
ATOM   2079  OH  TYR A 269     -12.307  18.155  17.839  1.00 89.94           O  
ATOM   2080  CZ  TYR A 269     -11.293  18.325  16.945  1.00 89.94           C  
ATOM   2081  N   PRO A 270      -6.176  21.636  12.510  1.00 88.12           N  
ATOM   2082  CA  PRO A 270      -5.143  21.945  11.517  1.00 88.12           C  
ATOM   2083  C   PRO A 270      -3.840  21.155  11.718  1.00 88.12           C  
ATOM   2084  CB  PRO A 270      -4.924  23.460  11.616  1.00 88.12           C  
ATOM   2085  O   PRO A 270      -3.217  20.754  10.738  1.00 88.12           O  
ATOM   2086  CG  PRO A 270      -5.416  23.823  13.017  1.00 88.12           C  
ATOM   2087  CD  PRO A 270      -6.558  22.839  13.240  1.00 88.12           C  
ATOM   2088  N   ALA A 271      -3.455  20.851  12.963  1.00 88.12           N  
ATOM   2089  CA  ALA A 271      -2.283  20.019  13.248  1.00 88.12           C  
ATOM   2090  C   ALA A 271      -2.440  18.587  12.697  1.00 88.12           C  
ATOM   2091  CB  ALA A 271      -2.035  20.023  14.762  1.00 88.12           C  
ATOM   2092  O   ALA A 271      -1.541  18.077  12.030  1.00 88.12           O  
ATOM   2093  N   MET A 272      -3.610  17.966  12.899  1.00 89.62           N  
ATOM   2094  CA  MET A 272      -3.940  16.651  12.337  1.00 89.62           C  
ATOM   2095  C   MET A 272      -3.934  16.691  10.801  1.00 89.62           C  
ATOM   2096  CB  MET A 272      -5.322  16.214  12.853  1.00 89.62           C  
ATOM   2097  O   MET A 272      -3.465  15.754  10.152  1.00 89.62           O  
ATOM   2098  CG  MET A 272      -5.677  14.771  12.468  1.00 89.62           C  
ATOM   2099  SD  MET A 272      -7.448  14.370  12.537  1.00 89.62           S  
ATOM   2100  CE  MET A 272      -7.986  15.135  10.983  1.00 89.62           C  
ATOM   2101  N   THR A 273      -4.436  17.777  10.209  1.00 90.44           N  
ATOM   2102  CA  THR A 273      -4.413  17.996   8.755  1.00 90.44           C  
ATOM   2103  C   THR A 273      -2.992  18.026   8.219  1.00 90.44           C  
ATOM   2104  CB  THR A 273      -5.138  19.295   8.388  1.00 90.44           C  
ATOM   2105  O   THR A 273      -2.706  17.341   7.240  1.00 90.44           O  
ATOM   2106  CG2 THR A 273      -5.267  19.513   6.882  1.00 90.44           C  
ATOM   2107  OG1 THR A 273      -6.434  19.180   8.903  1.00 90.44           O  
ATOM   2108  N   TRP A 274      -2.089  18.744   8.888  1.00 90.31           N  
ATOM   2109  CA  TRP A 274      -0.687  18.823   8.483  1.00 90.31           C  
ATOM   2110  C   TRP A 274      -0.008  17.452   8.492  1.00 90.31           C  
ATOM   2111  CB  TRP A 274       0.049  19.812   9.386  1.00 90.31           C  
ATOM   2112  O   TRP A 274       0.604  17.071   7.497  1.00 90.31           O  
ATOM   2113  CG  TRP A 274       1.283  20.369   8.761  1.00 90.31           C  
ATOM   2114  CD1 TRP A 274       2.561  20.033   9.052  1.00 90.31           C  
ATOM   2115  CD2 TRP A 274       1.359  21.360   7.694  1.00 90.31           C  
ATOM   2116  CE2 TRP A 274       2.734  21.636   7.434  1.00 90.31           C  
ATOM   2117  CE3 TRP A 274       0.398  22.055   6.928  1.00 90.31           C  
ATOM   2118  NE1 TRP A 274       3.422  20.798   8.288  1.00 90.31           N  
ATOM   2119  CH2 TRP A 274       2.155  23.258   5.733  1.00 90.31           C  
ATOM   2120  CZ2 TRP A 274       3.134  22.586   6.485  1.00 90.31           C  
ATOM   2121  CZ3 TRP A 274       0.791  22.988   5.950  1.00 90.31           C  
ATOM   2122  N   VAL A 275      -0.217  16.664   9.555  1.00 92.00           N  
ATOM   2123  CA  VAL A 275       0.299  15.286   9.648  1.00 92.00           C  
ATOM   2124  C   VAL A 275      -0.245  14.407   8.519  1.00 92.00           C  
ATOM   2125  CB  VAL A 275      -0.034  14.664  11.021  1.00 92.00           C  
ATOM   2126  O   VAL A 275       0.492  13.607   7.950  1.00 92.00           O  
ATOM   2127  CG1 VAL A 275       0.370  13.184  11.100  1.00 92.00           C  
ATOM   2128  CG2 VAL A 275       0.701  15.397  12.149  1.00 92.00           C  
ATOM   2129  N   ASN A 276      -1.522  14.549   8.155  1.00 92.38           N  
ATOM   2130  CA  ASN A 276      -2.113  13.785   7.053  1.00 92.38           C  
ATOM   2131  C   ASN A 276      -1.531  14.173   5.685  1.00 92.38           C  
ATOM   2132  CB  ASN A 276      -3.641  13.942   7.079  1.00 92.38           C  
ATOM   2133  O   ASN A 276      -1.255  13.286   4.877  1.00 92.38           O  
ATOM   2134  CG  ASN A 276      -4.287  12.941   8.010  1.00 92.38           C  
ATOM   2135  ND2 ASN A 276      -4.535  13.300   9.244  1.00 92.38           N  
ATOM   2136  OD1 ASN A 276      -4.558  11.812   7.637  1.00 92.38           O  
ATOM   2137  N   VAL A 277      -1.310  15.467   5.432  1.00 93.00           N  
ATOM   2138  CA  VAL A 277      -0.683  15.958   4.192  1.00 93.00           C  
ATOM   2139  C   VAL A 277       0.767  15.490   4.094  1.00 93.00           C  
ATOM   2140  CB  VAL A 277      -0.770  17.495   4.098  1.00 93.00           C  
ATOM   2141  O   VAL A 277       1.162  14.931   3.073  1.00 93.00           O  
ATOM   2142  CG1 VAL A 277       0.023  18.058   2.909  1.00 93.00           C  
ATOM   2143  CG2 VAL A 277      -2.227  17.941   3.917  1.00 93.00           C  
ATOM   2144  N   GLU A 278       1.540  15.647   5.167  1.00 93.06           N  
ATOM   2145  CA  GLU A 278       2.918  15.159   5.249  1.00 93.06           C  
ATOM   2146  C   GLU A 278       2.963  13.638   5.034  1.00 93.06           C  
ATOM   2147  CB  GLU A 278       3.490  15.583   6.610  1.00 93.06           C  
ATOM   2148  O   GLU A 278       3.774  13.137   4.254  1.00 93.06           O  
ATOM   2149  CG  GLU A 278       4.977  15.232   6.780  1.00 93.06           C  
ATOM   2150  CD  GLU A 278       5.547  15.593   8.163  1.00 93.06           C  
ATOM   2151  OE1 GLU A 278       6.765  15.373   8.354  1.00 93.06           O  
ATOM   2152  OE2 GLU A 278       4.780  16.095   9.017  1.00 93.06           O  
ATOM   2153  N   PHE A 279       2.024  12.891   5.625  1.00 93.81           N  
ATOM   2154  CA  PHE A 279       1.957  11.445   5.442  1.00 93.81           C  
ATOM   2155  C   PHE A 279       1.617  11.063   4.005  1.00 93.81           C  
ATOM   2156  CB  PHE A 279       0.940  10.826   6.407  1.00 93.81           C  
ATOM   2157  O   PHE A 279       2.200  10.127   3.456  1.00 93.81           O  
ATOM   2158  CG  PHE A 279       0.997   9.316   6.459  1.00 93.81           C  
ATOM   2159  CD1 PHE A 279      -0.186   8.564   6.380  1.00 93.81           C  
ATOM   2160  CD2 PHE A 279       2.232   8.663   6.642  1.00 93.81           C  
ATOM   2161  CE1 PHE A 279      -0.132   7.168   6.504  1.00 93.81           C  
ATOM   2162  CE2 PHE A 279       2.291   7.264   6.725  1.00 93.81           C  
ATOM   2163  CZ  PHE A 279       1.105   6.520   6.654  1.00 93.81           C  
ATOM   2164  N   MET A 280       0.698  11.786   3.368  1.00 95.12           N  
ATOM   2165  CA  MET A 280       0.369  11.581   1.964  1.00 95.12           C  
ATOM   2166  C   MET A 280       1.608  11.782   1.080  1.00 95.12           C  
ATOM   2167  CB  MET A 280      -0.780  12.517   1.579  1.00 95.12           C  
ATOM   2168  O   MET A 280       1.906  10.907   0.271  1.00 95.12           O  
ATOM   2169  CG  MET A 280      -1.288  12.241   0.163  1.00 95.12           C  
ATOM   2170  SD  MET A 280      -2.750  13.203  -0.306  1.00 95.12           S  
ATOM   2171  CE  MET A 280      -2.062  14.883  -0.284  1.00 95.12           C  
ATOM   2172  N   LEU A 281       2.374  12.860   1.282  1.00 94.62           N  
ATOM   2173  CA  LEU A 281       3.614  13.141   0.544  1.00 94.62           C  
ATOM   2174  C   LEU A 281       4.700  12.079   0.776  1.00 94.62           C  
ATOM   2175  CB  LEU A 281       4.138  14.525   0.960  1.00 94.62           C  
ATOM   2176  O   LEU A 281       5.332  11.627  -0.180  1.00 94.62           O  
ATOM   2177  CG  LEU A 281       3.317  15.731   0.479  1.00 94.62           C  
ATOM   2178  CD1 LEU A 281       3.946  17.006   1.040  1.00 94.62           C  
ATOM   2179  CD2 LEU A 281       3.267  15.838  -1.046  1.00 94.62           C  
ATOM   2180  N   VAL A 282       4.872  11.618   2.019  1.00 94.44           N  
ATOM   2181  CA  VAL A 282       5.765  10.496   2.352  1.00 94.44           C  
ATOM   2182  C   VAL A 282       5.389   9.243   1.557  1.00 94.44           C  
ATOM   2183  CB  VAL A 282       5.736  10.225   3.872  1.00 94.44           C  
ATOM   2184  O   VAL A 282       6.263   8.588   0.988  1.00 94.44           O  
ATOM   2185  CG1 VAL A 282       6.247   8.837   4.283  1.00 94.44           C  
ATOM   2186  CG2 VAL A 282       6.568  11.271   4.620  1.00 94.44           C  
ATOM   2187  N   ASN A 283       4.092   8.924   1.470  1.00 94.69           N  
ATOM   2188  CA  ASN A 283       3.611   7.774   0.704  1.00 94.69           C  
ATOM   2189  C   ASN A 283       3.765   7.980  -0.810  1.00 94.69           C  
ATOM   2190  CB  ASN A 283       2.162   7.437   1.092  1.00 94.69           C  
ATOM   2191  O   ASN A 283       4.139   7.028  -1.491  1.00 94.69           O  
ATOM   2192  CG  ASN A 283       2.080   6.735   2.434  1.00 94.69           C  
ATOM   2193  ND2 ASN A 283       1.713   7.432   3.478  1.00 94.69           N  
ATOM   2194  OD1 ASN A 283       2.330   5.551   2.567  1.00 94.69           O  
ATOM   2195  N   VAL A 284       3.557   9.196  -1.337  1.00 94.94           N  
ATOM   2196  CA  VAL A 284       3.859   9.505  -2.748  1.00 94.94           C  
ATOM   2197  C   VAL A 284       5.310   9.160  -3.052  1.00 94.94           C  
ATOM   2198  CB  VAL A 284       3.583  10.978  -3.121  1.00 94.94           C  
ATOM   2199  O   VAL A 284       5.591   8.464  -4.026  1.00 94.94           O  
ATOM   2200  CG1 VAL A 284       4.071  11.322  -4.539  1.00 94.94           C  
ATOM   2201  CG2 VAL A 284       2.085  11.275  -3.103  1.00 94.94           C  
ATOM   2202  N   LEU A 285       6.229   9.603  -2.198  1.00 92.94           N  
ATOM   2203  CA  LEU A 285       7.657   9.425  -2.408  1.00 92.94           C  
ATOM   2204  C   LEU A 285       8.085   7.958  -2.287  1.00 92.94           C  
ATOM   2205  CB  LEU A 285       8.371  10.382  -1.445  1.00 92.94           C  
ATOM   2206  O   LEU A 285       8.768   7.438  -3.171  1.00 92.94           O  
ATOM   2207  CG  LEU A 285       9.869  10.539  -1.735  1.00 92.94           C  
ATOM   2208  CD1 LEU A 285      10.364  11.906  -1.297  1.00 92.94           C  
ATOM   2209  CD2 LEU A 285      10.761   9.526  -1.035  1.00 92.94           C  
ATOM   2210  N   TYR A 286       7.647   7.276  -1.227  1.00 92.62           N  
ATOM   2211  CA  TYR A 286       7.973   5.872  -0.995  1.00 92.62           C  
ATOM   2212  C   TYR A 286       7.424   4.967  -2.102  1.00 92.62           C  
ATOM   2213  CB  TYR A 286       7.443   5.444   0.378  1.00 92.62           C  
ATOM   2214  O   TYR A 286       8.185   4.209  -2.705  1.00 92.62           O  
ATOM   2215  CG  TYR A 286       7.652   3.970   0.667  1.00 92.62           C  
ATOM   2216  CD1 TYR A 286       6.589   3.062   0.489  1.00 92.62           C  
ATOM   2217  CD2 TYR A 286       8.913   3.504   1.087  1.00 92.62           C  
ATOM   2218  CE1 TYR A 286       6.776   1.695   0.762  1.00 92.62           C  
ATOM   2219  CE2 TYR A 286       9.103   2.136   1.367  1.00 92.62           C  
ATOM   2220  OH  TYR A 286       8.175  -0.078   1.540  1.00 92.62           O  
ATOM   2221  CZ  TYR A 286       8.025   1.234   1.222  1.00 92.62           C  
ATOM   2222  N   TYR A 287       6.128   5.067  -2.418  1.00 93.31           N  
ATOM   2223  CA  TYR A 287       5.507   4.171  -3.393  1.00 93.31           C  
ATOM   2224  C   TYR A 287       5.937   4.458  -4.837  1.00 93.31           C  
ATOM   2225  CB  TYR A 287       3.987   4.140  -3.235  1.00 93.31           C  
ATOM   2226  O   TYR A 287       5.990   3.531  -5.646  1.00 93.31           O  
ATOM   2227  CG  TYR A 287       3.513   3.298  -2.070  1.00 93.31           C  
ATOM   2228  CD1 TYR A 287       3.513   1.895  -2.185  1.00 93.31           C  
ATOM   2229  CD2 TYR A 287       3.046   3.904  -0.890  1.00 93.31           C  
ATOM   2230  CE1 TYR A 287       3.017   1.098  -1.138  1.00 93.31           C  
ATOM   2231  CE2 TYR A 287       2.571   3.111   0.169  1.00 93.31           C  
ATOM   2232  OH  TYR A 287       2.044   0.952   1.052  1.00 93.31           O  
ATOM   2233  CZ  TYR A 287       2.538   1.708   0.038  1.00 93.31           C  
ATOM   2234  N   SER A 288       6.345   5.696  -5.146  1.00 92.81           N  
ATOM   2235  CA  SER A 288       6.924   6.028  -6.454  1.00 92.81           C  
ATOM   2236  C   SER A 288       8.206   5.240  -6.715  1.00 92.81           C  
ATOM   2237  CB  SER A 288       7.253   7.510  -6.563  1.00 92.81           C  
ATOM   2238  O   SER A 288       8.400   4.681  -7.794  1.00 92.81           O  
ATOM   2239  OG  SER A 288       6.075   8.280  -6.584  1.00 92.81           O  
ATOM   2240  N   LEU A 289       9.076   5.149  -5.705  1.00 90.44           N  
ATOM   2241  CA  LEU A 289      10.273   4.321  -5.788  1.00 90.44           C  
ATOM   2242  C   LEU A 289       9.915   2.836  -5.742  1.00 90.44           C  
ATOM   2243  CB  LEU A 289      11.244   4.731  -4.673  1.00 90.44           C  
ATOM   2244  O   LEU A 289      10.419   2.066  -6.555  1.00 90.44           O  
ATOM   2245  CG  LEU A 289      12.597   3.998  -4.778  1.00 90.44           C  
ATOM   2246  CD1 LEU A 289      13.675   4.801  -4.076  1.00 90.44           C  
ATOM   2247  CD2 LEU A 289      12.621   2.633  -4.082  1.00 90.44           C  
ATOM   2248  N   PHE A 290       9.042   2.438  -4.818  1.00 92.44           N  
ATOM   2249  CA  PHE A 290       8.677   1.041  -4.593  1.00 92.44           C  
ATOM   2250  C   PHE A 290       8.130   0.351  -5.852  1.00 92.44           C  
ATOM   2251  CB  PHE A 290       7.639   1.001  -3.470  1.00 92.44           C  
ATOM   2252  O   PHE A 290       8.488  -0.793  -6.124  1.00 92.44           O  
ATOM   2253  CG  PHE A 290       7.259  -0.393  -3.051  1.00 92.44           C  
ATOM   2254  CD1 PHE A 290       6.130  -1.008  -3.621  1.00 92.44           C  
ATOM   2255  CD2 PHE A 290       8.048  -1.082  -2.114  1.00 92.44           C  
ATOM   2256  CE1 PHE A 290       5.798  -2.321  -3.263  1.00 92.44           C  
ATOM   2257  CE2 PHE A 290       7.711  -2.394  -1.749  1.00 92.44           C  
ATOM   2258  CZ  PHE A 290       6.591  -3.010  -2.328  1.00 92.44           C  
ATOM   2259  N   PHE A 291       7.298   1.039  -6.642  1.00 92.06           N  
ATOM   2260  CA  PHE A 291       6.779   0.513  -7.910  1.00 92.06           C  
ATOM   2261  C   PHE A 291       7.682   0.830  -9.113  1.00 92.06           C  
ATOM   2262  CB  PHE A 291       5.349   1.032  -8.126  1.00 92.06           C  
ATOM   2263  O   PHE A 291       7.749   0.042 -10.058  1.00 92.06           O  
ATOM   2264  CG  PHE A 291       4.330   0.518  -7.127  1.00 92.06           C  
ATOM   2265  CD1 PHE A 291       4.107  -0.865  -7.014  1.00 92.06           C  
ATOM   2266  CD2 PHE A 291       3.583   1.408  -6.332  1.00 92.06           C  
ATOM   2267  CE1 PHE A 291       3.193  -1.368  -6.073  1.00 92.06           C  
ATOM   2268  CE2 PHE A 291       2.650   0.909  -5.406  1.00 92.06           C  
ATOM   2269  CZ  PHE A 291       2.477  -0.478  -5.257  1.00 92.06           C  
ATOM   2270  N   GLY A 292       8.400   1.957  -9.093  1.00 90.50           N  
ATOM   2271  CA  GLY A 292       9.273   2.365 -10.194  1.00 90.50           C  
ATOM   2272  C   GLY A 292      10.586   1.579 -10.269  1.00 90.50           C  
ATOM   2273  O   GLY A 292      11.031   1.217 -11.355  1.00 90.50           O  
ATOM   2274  N   LEU A 293      11.224   1.281  -9.137  1.00 90.56           N  
ATOM   2275  CA  LEU A 293      12.561   0.689  -9.137  1.00 90.56           C  
ATOM   2276  C   LEU A 293      12.612  -0.755  -9.669  1.00 90.56           C  
ATOM   2277  CB  LEU A 293      13.203   0.810  -7.751  1.00 90.56           C  
ATOM   2278  O   LEU A 293      13.523  -1.034 -10.448  1.00 90.56           O  
ATOM   2279  CG  LEU A 293      14.695   0.432  -7.797  1.00 90.56           C  
ATOM   2280  CD1 LEU A 293      15.573   1.531  -8.386  1.00 90.56           C  
ATOM   2281  CD2 LEU A 293      15.187   0.185  -6.397  1.00 90.56           C  
ATOM   2282  N   PRO A 294      11.682  -1.675  -9.339  1.00 92.69           N  
ATOM   2283  CA  PRO A 294      11.683  -3.004  -9.953  1.00 92.69           C  
ATOM   2284  C   PRO A 294      11.626  -2.938 -11.480  1.00 92.69           C  
ATOM   2285  CB  PRO A 294      10.448  -3.717  -9.401  1.00 92.69           C  
ATOM   2286  O   PRO A 294      12.372  -3.629 -12.170  1.00 92.69           O  
ATOM   2287  CG  PRO A 294      10.221  -3.037  -8.058  1.00 92.69           C  
ATOM   2288  CD  PRO A 294      10.638  -1.593  -8.325  1.00 92.69           C  
ATOM   2289  N   SER A 295      10.794  -2.032 -11.994  1.00 91.44           N  
ATOM   2290  CA  SER A 295      10.650  -1.772 -13.423  1.00 91.44           C  
ATOM   2291  C   SER A 295      11.948  -1.239 -14.041  1.00 91.44           C  
ATOM   2292  CB  SER A 295       9.491  -0.795 -13.624  1.00 91.44           C  
ATOM   2293  O   SER A 295      12.353  -1.699 -15.105  1.00 91.44           O  
ATOM   2294  OG  SER A 295       8.265  -1.380 -13.228  1.00 91.44           O  
ATOM   2295  N   TYR A 296      12.661  -0.348 -13.345  1.00 89.69           N  
ATOM   2296  CA  TYR A 296      13.993   0.113 -13.747  1.00 89.69           C  
ATOM   2297  C   TYR A 296      15.016  -1.029 -13.813  1.00 89.69           C  
ATOM   2298  CB  TYR A 296      14.469   1.192 -12.761  1.00 89.69           C  
ATOM   2299  O   TYR A 296      15.739  -1.170 -14.802  1.00 89.69           O  
ATOM   2300  CG  TYR A 296      15.880   1.661 -13.021  1.00 89.69           C  
ATOM   2301  CD1 TYR A 296      16.936   1.287 -12.164  1.00 89.69           C  
ATOM   2302  CD2 TYR A 296      16.138   2.440 -14.156  1.00 89.69           C  
ATOM   2303  CE1 TYR A 296      18.254   1.708 -12.436  1.00 89.69           C  
ATOM   2304  CE2 TYR A 296      17.449   2.840 -14.438  1.00 89.69           C  
ATOM   2305  OH  TYR A 296      19.780   2.894 -13.879  1.00 89.69           O  
ATOM   2306  CZ  TYR A 296      18.515   2.488 -13.585  1.00 89.69           C  
ATOM   2307  N   LEU A 297      15.072  -1.857 -12.770  1.00 91.38           N  
ATOM   2308  CA  LEU A 297      16.026  -2.959 -12.674  1.00 91.38           C  
ATOM   2309  C   LEU A 297      15.802  -4.000 -13.776  1.00 91.38           C  
ATOM   2310  CB  LEU A 297      15.947  -3.580 -11.267  1.00 91.38           C  
ATOM   2311  O   LEU A 297      16.762  -4.406 -14.427  1.00 91.38           O  
ATOM   2312  CG  LEU A 297      16.476  -2.661 -10.150  1.00 91.38           C  
ATOM   2313  CD1 LEU A 297      16.174  -3.272  -8.782  1.00 91.38           C  
ATOM   2314  CD2 LEU A 297      17.985  -2.430 -10.258  1.00 91.38           C  
ATOM   2315  N   GLN A 298      14.551  -4.371 -14.041  1.00 93.31           N  
ATOM   2316  CA  GLN A 298      14.231  -5.382 -15.049  1.00 93.31           C  
ATOM   2317  C   GLN A 298      14.301  -4.838 -16.482  1.00 93.31           C  
ATOM   2318  CB  GLN A 298      12.849  -5.973 -14.760  1.00 93.31           C  
ATOM   2319  O   GLN A 298      14.918  -5.459 -17.342  1.00 93.31           O  
ATOM   2320  CG  GLN A 298      12.801  -6.762 -13.442  1.00 93.31           C  
ATOM   2321  CD  GLN A 298      11.409  -7.316 -13.170  1.00 93.31           C  
ATOM   2322  NE2 GLN A 298      10.998  -7.426 -11.931  1.00 93.31           N  
ATOM   2323  OE1 GLN A 298      10.636  -7.628 -14.056  1.00 93.31           O  
ATOM   2324  N   MET A 299      13.712  -3.669 -16.762  1.00 89.88           N  
ATOM   2325  CA  MET A 299      13.597  -3.174 -18.144  1.00 89.88           C  
ATOM   2326  C   MET A 299      14.823  -2.400 -18.632  1.00 89.88           C  
ATOM   2327  CB  MET A 299      12.339  -2.315 -18.323  1.00 89.88           C  
ATOM   2328  O   MET A 299      15.128  -2.458 -19.819  1.00 89.88           O  
ATOM   2329  CG  MET A 299      11.059  -3.136 -18.161  1.00 89.88           C  
ATOM   2330  SD  MET A 299       9.559  -2.221 -18.604  1.00 89.88           S  
ATOM   2331  CE  MET A 299       9.255  -1.410 -17.025  1.00 89.88           C  
ATOM   2332  N   VAL A 300      15.519  -1.672 -17.751  1.00 88.75           N  
ATOM   2333  CA  VAL A 300      16.673  -0.834 -18.138  1.00 88.75           C  
ATOM   2334  C   VAL A 300      17.995  -1.516 -17.811  1.00 88.75           C  
ATOM   2335  CB  VAL A 300      16.613   0.562 -17.483  1.00 88.75           C  
ATOM   2336  O   VAL A 300      18.941  -1.428 -18.588  1.00 88.75           O  
ATOM   2337  CG1 VAL A 300      17.761   1.469 -17.945  1.00 88.75           C  
ATOM   2338  CG2 VAL A 300      15.293   1.279 -17.801  1.00 88.75           C  
ATOM   2339  N   ARG A 301      18.087  -2.179 -16.653  1.00 88.50           N  
ATOM   2340  CA  ARG A 301      19.311  -2.886 -16.246  1.00 88.50           C  
ATOM   2341  C   ARG A 301      19.330  -4.367 -16.614  1.00 88.50           C  
ATOM   2342  CB  ARG A 301      19.601  -2.678 -14.758  1.00 88.50           C  
ATOM   2343  O   ARG A 301      20.361  -4.999 -16.400  1.00 88.50           O  
ATOM   2344  CG  ARG A 301      19.871  -1.213 -14.396  1.00 88.50           C  
ATOM   2345  CD  ARG A 301      20.751  -1.149 -13.145  1.00 88.50           C  
ATOM   2346  NE  ARG A 301      22.096  -1.677 -13.437  1.00 88.50           N  
ATOM   2347  NH1 ARG A 301      22.992  -1.614 -11.327  1.00 88.50           N  
ATOM   2348  NH2 ARG A 301      24.264  -2.191 -13.054  1.00 88.50           N  
ATOM   2349  CZ  ARG A 301      23.097  -1.845 -12.603  1.00 88.50           C  
ATOM   2350  N   HIS A 302      18.233  -4.904 -17.149  1.00 90.31           N  
ATOM   2351  CA  HIS A 302      18.104  -6.313 -17.538  1.00 90.31           C  
ATOM   2352  C   HIS A 302      18.441  -7.297 -16.403  1.00 90.31           C  
ATOM   2353  CB  HIS A 302      18.862  -6.558 -18.851  1.00 90.31           C  
ATOM   2354  O   HIS A 302      18.972  -8.381 -16.628  1.00 90.31           O  
ATOM   2355  CG  HIS A 302      18.448  -5.603 -19.942  1.00 90.31           C  
ATOM   2356  CD2 HIS A 302      19.234  -4.665 -20.554  1.00 90.31           C  
ATOM   2357  ND1 HIS A 302      17.181  -5.471 -20.463  1.00 90.31           N  
ATOM   2358  CE1 HIS A 302      17.207  -4.483 -21.372  1.00 90.31           C  
ATOM   2359  NE2 HIS A 302      18.441  -3.965 -21.468  1.00 90.31           N  
ATOM   2360  N   VAL A 303      18.140  -6.898 -15.165  1.00 92.75           N  
ATOM   2361  CA  VAL A 303      18.283  -7.726 -13.963  1.00 92.75           C  
ATOM   2362  C   VAL A 303      17.092  -8.678 -13.886  1.00 92.75           C  
ATOM   2363  CB  VAL A 303      18.371  -6.829 -12.714  1.00 92.75           C  
ATOM   2364  O   VAL A 303      15.959  -8.262 -14.121  1.00 92.75           O  
ATOM   2365  CG1 VAL A 303      18.469  -7.613 -11.406  1.00 92.75           C  
ATOM   2366  CG2 VAL A 303      19.605  -5.917 -12.769  1.00 92.75           C  
ATOM   2367  N   SER A 304      17.322  -9.943 -13.524  1.00 94.38           N  
ATOM   2368  CA  SER A 304      16.229 -10.919 -13.419  1.00 94.38           C  
ATOM   2369  C   SER A 304      15.223 -10.554 -12.320  1.00 94.38           C  
ATOM   2370  CB  SER A 304      16.769 -12.340 -13.233  1.00 94.38           C  
ATOM   2371  O   SER A 304      15.518  -9.790 -11.393  1.00 94.38           O  
ATOM   2372  OG  SER A 304      17.349 -12.543 -11.953  1.00 94.38           O  
ATOM   2373  N   GLU A 305      14.023 -11.126 -12.379  1.00 94.62           N  
ATOM   2374  CA  GLU A 305      12.963 -10.913 -11.388  1.00 94.62           C  
ATOM   2375  C   GLU A 305      13.407 -11.385 -10.000  1.00 94.62           C  
ATOM   2376  CB  GLU A 305      11.666 -11.645 -11.781  1.00 94.62           C  
ATOM   2377  O   GLU A 305      13.183 -10.697  -9.003  1.00 94.62           O  
ATOM   2378  CG  GLU A 305      11.169 -11.329 -13.200  1.00 94.62           C  
ATOM   2379  CD  GLU A 305      11.858 -12.137 -14.316  1.00 94.62           C  
ATOM   2380  OE1 GLU A 305      11.477 -11.908 -15.480  1.00 94.62           O  
ATOM   2381  OE2 GLU A 305      12.783 -12.938 -14.008  1.00 94.62           O  
ATOM   2382  N   PHE A 306      14.120 -12.515  -9.942  1.00 95.62           N  
ATOM   2383  CA  PHE A 306      14.695 -13.057  -8.713  1.00 95.62           C  
ATOM   2384  C   PHE A 306      15.707 -12.095  -8.079  1.00 95.62           C  
ATOM   2385  CB  PHE A 306      15.350 -14.407  -9.028  1.00 95.62           C  
ATOM   2386  O   PHE A 306      15.598 -11.758  -6.898  1.00 95.62           O  
ATOM   2387  CG  PHE A 306      16.053 -15.034  -7.842  1.00 95.62           C  
ATOM   2388  CD1 PHE A 306      17.459 -15.069  -7.777  1.00 95.62           C  
ATOM   2389  CD2 PHE A 306      15.293 -15.587  -6.797  1.00 95.62           C  
ATOM   2390  CE1 PHE A 306      18.098 -15.685  -6.686  1.00 95.62           C  
ATOM   2391  CE2 PHE A 306      15.933 -16.194  -5.701  1.00 95.62           C  
ATOM   2392  CZ  PHE A 306      17.334 -16.255  -5.653  1.00 95.62           C  
ATOM   2393  N   GLN A 307      16.667 -11.600  -8.867  1.00 94.38           N  
ATOM   2394  CA  GLN A 307      17.665 -10.640  -8.389  1.00 94.38           C  
ATOM   2395  C   GLN A 307      17.013  -9.314  -7.980  1.00 94.38           C  
ATOM   2396  CB  GLN A 307      18.701 -10.399  -9.489  1.00 94.38           C  
ATOM   2397  O   GLN A 307      17.366  -8.749  -6.948  1.00 94.38           O  
ATOM   2398  CG  GLN A 307      19.668 -11.572  -9.683  1.00 94.38           C  
ATOM   2399  CD  GLN A 307      20.587 -11.368 -10.886  1.00 94.38           C  
ATOM   2400  NE2 GLN A 307      21.671 -12.104 -10.979  1.00 94.38           N  
ATOM   2401  OE1 GLN A 307      20.359 -10.555 -11.767  1.00 94.38           O  
ATOM   2402  N   THR A 308      16.016  -8.847  -8.734  1.00 95.12           N  
ATOM   2403  CA  THR A 308      15.220  -7.661  -8.390  1.00 95.12           C  
ATOM   2404  C   THR A 308      14.524  -7.835  -7.039  1.00 95.12           C  
ATOM   2405  CB  THR A 308      14.189  -7.376  -9.491  1.00 95.12           C  
ATOM   2406  O   THR A 308      14.586  -6.944  -6.193  1.00 95.12           O  
ATOM   2407  CG2 THR A 308      13.324  -6.158  -9.180  1.00 95.12           C  
ATOM   2408  OG1 THR A 308      14.849  -7.100 -10.703  1.00 95.12           O  
ATOM   2409  N   GLY A 309      13.925  -9.004  -6.798  1.00 94.75           N  
ATOM   2410  CA  GLY A 309      13.326  -9.361  -5.515  1.00 94.75           C  
ATOM   2411  C   GLY A 309      14.335  -9.350  -4.361  1.00 94.75           C  
ATOM   2412  O   GLY A 309      14.043  -8.788  -3.306  1.00 94.75           O  
ATOM   2413  N   ILE A 310      15.540  -9.901  -4.563  1.00 94.00           N  
ATOM   2414  CA  ILE A 310      16.626  -9.864  -3.566  1.00 94.00           C  
ATOM   2415  C   ILE A 310      17.044  -8.426  -3.259  1.00 94.00           C  
ATOM   2416  CB  ILE A 310      17.842 -10.704  -4.024  1.00 94.00           C  
ATOM   2417  O   ILE A 310      17.176  -8.068  -2.092  1.00 94.00           O  
ATOM   2418  CG1 ILE A 310      17.480 -12.200  -3.960  1.00 94.00           C  
ATOM   2419  CG2 ILE A 310      19.085 -10.431  -3.145  1.00 94.00           C  
ATOM   2420  CD1 ILE A 310      18.530 -13.123  -4.582  1.00 94.00           C  
ATOM   2421  N   LEU A 311      17.224  -7.580  -4.275  1.00 93.69           N  
ATOM   2422  CA  LEU A 311      17.584  -6.175  -4.063  1.00 93.69           C  
ATOM   2423  C   LEU A 311      16.501  -5.445  -3.268  1.00 93.69           C  
ATOM   2424  CB  LEU A 311      17.832  -5.493  -5.419  1.00 93.69           C  
ATOM   2425  O   LEU A 311      16.800  -4.669  -2.361  1.00 93.69           O  
ATOM   2426  CG  LEU A 311      19.076  -6.018  -6.154  1.00 93.69           C  
ATOM   2427  CD1 LEU A 311      19.142  -5.431  -7.564  1.00 93.69           C  
ATOM   2428  CD2 LEU A 311      20.368  -5.667  -5.427  1.00 93.69           C  
ATOM   2429  N   MET A 312      15.233  -5.745  -3.545  1.00 93.88           N  
ATOM   2430  CA  MET A 312      14.115  -5.157  -2.818  1.00 93.88           C  
ATOM   2431  C   MET A 312      14.017  -5.611  -1.356  1.00 93.88           C  
ATOM   2432  CB  MET A 312      12.812  -5.407  -3.582  1.00 93.88           C  
ATOM   2433  O   MET A 312      13.464  -4.865  -0.543  1.00 93.88           O  
ATOM   2434  CG  MET A 312      12.736  -4.686  -4.935  1.00 93.88           C  
ATOM   2435  SD  MET A 312      12.039  -3.011  -4.902  1.00 93.88           S  
ATOM   2436  CE  MET A 312      13.206  -2.123  -3.867  1.00 93.88           C  
ATOM   2437  N   LEU A 313      14.625  -6.745  -0.972  1.00 91.44           N  
ATOM   2438  CA  LEU A 313      14.772  -7.097   0.446  1.00 91.44           C  
ATOM   2439  C   LEU A 313      15.563  -6.047   1.215  1.00 91.44           C  
ATOM   2440  CB  LEU A 313      15.491  -8.439   0.670  1.00 91.44           C  
ATOM   2441  O   LEU A 313      15.251  -5.826   2.378  1.00 91.44           O  
ATOM   2442  CG  LEU A 313      14.694  -9.686   0.299  1.00 91.44           C  
ATOM   2443  CD1 LEU A 313      15.566 -10.924   0.493  1.00 91.44           C  
ATOM   2444  CD2 LEU A 313      13.450  -9.816   1.192  1.00 91.44           C  
ATOM   2445  N   SER A 314      16.550  -5.380   0.608  1.00 91.38           N  
ATOM   2446  CA  SER A 314      17.303  -4.326   1.299  1.00 91.38           C  
ATOM   2447  C   SER A 314      16.371  -3.215   1.787  1.00 91.38           C  
ATOM   2448  CB  SER A 314      18.387  -3.737   0.391  1.00 91.38           C  
ATOM   2449  O   SER A 314      16.470  -2.787   2.933  1.00 91.38           O  
ATOM   2450  OG  SER A 314      19.277  -4.749  -0.039  1.00 91.38           O  
ATOM   2451  N   LEU A 315      15.399  -2.816   0.963  1.00 91.62           N  
ATOM   2452  CA  LEU A 315      14.388  -1.827   1.339  1.00 91.62           C  
ATOM   2453  C   LEU A 315      13.470  -2.342   2.456  1.00 91.62           C  
ATOM   2454  CB  LEU A 315      13.633  -1.432   0.062  1.00 91.62           C  
ATOM   2455  O   LEU A 315      13.249  -1.645   3.450  1.00 91.62           O  
ATOM   2456  CG  LEU A 315      12.519  -0.389   0.267  1.00 91.62           C  
ATOM   2457  CD1 LEU A 315      12.513   0.647  -0.857  1.00 91.62           C  
ATOM   2458  CD2 LEU A 315      11.147  -1.063   0.274  1.00 91.62           C  
ATOM   2459  N   GLY A 316      12.963  -3.569   2.320  1.00 89.31           N  
ATOM   2460  CA  GLY A 316      12.066  -4.181   3.301  1.00 89.31           C  
ATOM   2461  C   GLY A 316      12.726  -4.438   4.662  1.00 89.31           C  
ATOM   2462  O   GLY A 316      12.187  -4.045   5.697  1.00 89.31           O  
ATOM   2463  N   LEU A 317      13.906  -5.061   4.673  1.00 90.69           N  
ATOM   2464  CA  LEU A 317      14.654  -5.418   5.883  1.00 90.69           C  
ATOM   2465  C   LEU A 317      15.118  -4.182   6.648  1.00 90.69           C  
ATOM   2466  CB  LEU A 317      15.872  -6.290   5.524  1.00 90.69           C  
ATOM   2467  O   LEU A 317      14.938  -4.129   7.863  1.00 90.69           O  
ATOM   2468  CG  LEU A 317      15.539  -7.713   5.043  1.00 90.69           C  
ATOM   2469  CD1 LEU A 317      16.829  -8.413   4.614  1.00 90.69           C  
ATOM   2470  CD2 LEU A 317      14.880  -8.551   6.141  1.00 90.69           C  
ATOM   2471  N   CYS A 318      15.648  -3.169   5.956  1.00 93.81           N  
ATOM   2472  CA  CYS A 318      16.005  -1.907   6.597  1.00 93.81           C  
ATOM   2473  C   CYS A 318      14.784  -1.271   7.269  1.00 93.81           C  
ATOM   2474  CB  CYS A 318      16.639  -0.972   5.563  1.00 93.81           C  
ATOM   2475  O   CYS A 318      14.854  -0.908   8.438  1.00 93.81           O  
ATOM   2476  SG  CYS A 318      18.344  -1.498   5.226  1.00 93.81           S  
ATOM   2477  N   SER A 319      13.631  -1.230   6.593  1.00 91.44           N  
ATOM   2478  CA  SER A 319      12.396  -0.720   7.201  1.00 91.44           C  
ATOM   2479  C   SER A 319      11.952  -1.530   8.419  1.00 91.44           C  
ATOM   2480  CB  SER A 319      11.279  -0.698   6.157  1.00 91.44           C  
ATOM   2481  O   SER A 319      11.518  -0.946   9.417  1.00 91.44           O  
ATOM   2482  OG  SER A 319      10.113  -0.102   6.696  1.00 91.44           O  
ATOM   2483  N   LEU A 320      12.041  -2.859   8.353  1.00 88.12           N  
ATOM   2484  CA  LEU A 320      11.619  -3.749   9.432  1.00 88.12           C  
ATOM   2485  C   LEU A 320      12.517  -3.608  10.670  1.00 88.12           C  
ATOM   2486  CB  LEU A 320      11.596  -5.190   8.890  1.00 88.12           C  
ATOM   2487  O   LEU A 320      12.005  -3.538  11.784  1.00 88.12           O  
ATOM   2488  CG  LEU A 320      10.990  -6.220   9.861  1.00 88.12           C  
ATOM   2489  CD1 LEU A 320       9.484  -6.014  10.056  1.00 88.12           C  
ATOM   2490  CD2 LEU A 320      11.208  -7.629   9.311  1.00 88.12           C  
ATOM   2491  N   ILE A 321      13.836  -3.511  10.478  1.00 91.62           N  
ATOM   2492  CA  ILE A 321      14.823  -3.342  11.557  1.00 91.62           C  
ATOM   2493  C   ILE A 321      14.737  -1.940  12.166  1.00 91.62           C  
ATOM   2494  CB  ILE A 321      16.245  -3.639  11.021  1.00 91.62           C  
ATOM   2495  O   ILE A 321      14.821  -1.785  13.385  1.00 91.62           O  
ATOM   2496  CG1 ILE A 321      16.374  -5.135  10.648  1.00 91.62           C  
ATOM   2497  CG2 ILE A 321      17.329  -3.264  12.053  1.00 91.62           C  
ATOM   2498  CD1 ILE A 321      17.628  -5.460   9.825  1.00 91.62           C  
ATOM   2499  N   THR A 322      14.544  -0.909  11.342  1.00 92.94           N  
ATOM   2500  CA  THR A 322      14.482   0.473  11.825  1.00 92.94           C  
ATOM   2501  C   THR A 322      13.192   0.772  12.588  1.00 92.94           C  
ATOM   2502  CB  THR A 322      14.698   1.461  10.671  1.00 92.94           C  
ATOM   2503  O   THR A 322      13.227   1.594  13.497  1.00 92.94           O  
ATOM   2504  CG2 THR A 322      14.714   2.914  11.133  1.00 92.94           C  
ATOM   2505  OG1 THR A 322      15.959   1.234  10.087  1.00 92.94           O  
ATOM   2506  N   SER A 323      12.070   0.100  12.307  1.00 89.81           N  
ATOM   2507  CA  SER A 323      10.781   0.423  12.953  1.00 89.81           C  
ATOM   2508  C   SER A 323      10.798   0.280  14.495  1.00 89.81           C  
ATOM   2509  CB  SER A 323       9.621  -0.367  12.326  1.00 89.81           C  
ATOM   2510  O   SER A 323      10.396   1.221  15.179  1.00 89.81           O  
ATOM   2511  OG  SER A 323       9.483  -0.084  10.949  1.00 89.81           O  
ATOM   2512  N   PRO A 324      11.308  -0.813  15.105  1.00 88.12           N  
ATOM   2513  CA  PRO A 324      11.440  -0.900  16.565  1.00 88.12           C  
ATOM   2514  C   PRO A 324      12.410   0.128  17.161  1.00 88.12           C  
ATOM   2515  CB  PRO A 324      11.934  -2.323  16.854  1.00 88.12           C  
ATOM   2516  O   PRO A 324      12.173   0.637  18.257  1.00 88.12           O  
ATOM   2517  CG  PRO A 324      11.487  -3.120  15.635  1.00 88.12           C  
ATOM   2518  CD  PRO A 324      11.603  -2.105  14.507  1.00 88.12           C  
ATOM   2519  N   ILE A 325      13.497   0.436  16.446  1.00 92.81           N  
ATOM   2520  CA  ILE A 325      14.479   1.454  16.852  1.00 92.81           C  
ATOM   2521  C   ILE A 325      13.810   2.832  16.866  1.00 92.81           C  
ATOM   2522  CB  ILE A 325      15.714   1.426  15.920  1.00 92.81           C  
ATOM   2523  O   ILE A 325      13.973   3.581  17.827  1.00 92.81           O  
ATOM   2524  CG1 ILE A 325      16.426   0.054  15.991  1.00 92.81           C  
ATOM   2525  CG2 ILE A 325      16.695   2.559  16.275  1.00 92.81           C  
ATOM   2526  CD1 ILE A 325      17.479  -0.152  14.894  1.00 92.81           C  
ATOM   2527  N   ALA A 326      13.001   3.124  15.844  1.00 91.62           N  
ATOM   2528  CA  ALA A 326      12.202   4.336  15.752  1.00 91.62           C  
ATOM   2529  C   ALA A 326      11.269   4.468  16.957  1.00 91.62           C  
ATOM   2530  CB  ALA A 326      11.405   4.327  14.441  1.00 91.62           C  
ATOM   2531  O   ALA A 326      11.265   5.514  17.586  1.00 91.62           O  
ATOM   2532  N   GLY A 327      10.542   3.405  17.325  1.00 88.56           N  
ATOM   2533  CA  GLY A 327       9.651   3.418  18.491  1.00 88.56           C  
ATOM   2534  C   GLY A 327      10.368   3.837  19.773  1.00 88.56           C  
ATOM   2535  O   GLY A 327       9.979   4.817  20.398  1.00 88.56           O  
ATOM   2536  N   ARG A 328      11.491   3.180  20.092  1.00 91.00           N  
ATOM   2537  CA  ARG A 328      12.296   3.521  21.280  1.00 91.00           C  
ATOM   2538  C   ARG A 328      12.827   4.951  21.241  1.00 91.00           C  
ATOM   2539  CB  ARG A 328      13.482   2.562  21.412  1.00 91.00           C  
ATOM   2540  O   ARG A 328      12.881   5.616  22.268  1.00 91.00           O  
ATOM   2541  CG  ARG A 328      13.045   1.131  21.726  1.00 91.00           C  
ATOM   2542  CD  ARG A 328      14.292   0.255  21.855  1.00 91.00           C  
ATOM   2543  NE  ARG A 328      13.936  -1.146  22.137  1.00 91.00           N  
ATOM   2544  NH1 ARG A 328      16.054  -2.012  21.970  1.00 91.00           N  
ATOM   2545  NH2 ARG A 328      14.342  -3.365  22.435  1.00 91.00           N  
ATOM   2546  CZ  ARG A 328      14.776  -2.164  22.178  1.00 91.00           C  
ATOM   2547  N   TRP A 329      13.248   5.419  20.069  1.00 92.75           N  
ATOM   2548  CA  TRP A 329      13.755   6.778  19.915  1.00 92.75           C  
ATOM   2549  C   TRP A 329      12.644   7.822  20.091  1.00 92.75           C  
ATOM   2550  CB  TRP A 329      14.435   6.892  18.550  1.00 92.75           C  
ATOM   2551  O   TRP A 329      12.841   8.833  20.764  1.00 92.75           O  
ATOM   2552  CG  TRP A 329      15.134   8.184  18.275  1.00 92.75           C  
ATOM   2553  CD1 TRP A 329      15.479   9.128  19.184  1.00 92.75           C  
ATOM   2554  CD2 TRP A 329      15.597   8.686  16.989  1.00 92.75           C  
ATOM   2555  CE2 TRP A 329      16.213   9.956  17.199  1.00 92.75           C  
ATOM   2556  CE3 TRP A 329      15.557   8.189  15.668  1.00 92.75           C  
ATOM   2557  NE1 TRP A 329      16.104  10.178  18.553  1.00 92.75           N  
ATOM   2558  CH2 TRP A 329      16.703  10.178  14.849  1.00 92.75           C  
ATOM   2559  CZ2 TRP A 329      16.762  10.701  16.150  1.00 92.75           C  
ATOM   2560  CZ3 TRP A 329      16.108   8.928  14.605  1.00 92.75           C  
ATOM   2561  N   ILE A 330      11.462   7.547  19.545  1.00 91.31           N  
ATOM   2562  CA  ILE A 330      10.282   8.409  19.636  1.00 91.31           C  
ATOM   2563  C   ILE A 330       9.762   8.484  21.073  1.00 91.31           C  
ATOM   2564  CB  ILE A 330       9.209   7.912  18.642  1.00 91.31           C  
ATOM   2565  O   ILE A 330       9.363   9.564  21.503  1.00 91.31           O  
ATOM   2566  CG1 ILE A 330       9.699   8.161  17.196  1.00 91.31           C  
ATOM   2567  CG2 ILE A 330       7.848   8.596  18.882  1.00 91.31           C  
ATOM   2568  CD1 ILE A 330       8.916   7.379  16.139  1.00 91.31           C  
ATOM   2569  N   ASP A 331       9.821   7.388  21.831  1.00 90.12           N  
ATOM   2570  CA  ASP A 331       9.434   7.374  23.246  1.00 90.12           C  
ATOM   2571  C   ASP A 331      10.297   8.327  24.096  1.00 90.12           C  
ATOM   2572  CB  ASP A 331       9.533   5.940  23.802  1.00 90.12           C  
ATOM   2573  O   ASP A 331       9.808   8.907  25.063  1.00 90.12           O  
ATOM   2574  CG  ASP A 331       8.497   4.955  23.240  1.00 90.12           C  
ATOM   2575  OD1 ASP A 331       7.425   5.405  22.774  1.00 90.12           O  
ATOM   2576  OD2 ASP A 331       8.775   3.733  23.316  1.00 90.12           O  
ATOM   2577  N   ILE A 332      11.570   8.520  23.726  1.00 92.31           N  
ATOM   2578  CA  ILE A 332      12.523   9.363  24.466  1.00 92.31           C  
ATOM   2579  C   ILE A 332      12.503  10.814  23.968  1.00 92.31           C  
ATOM   2580  CB  ILE A 332      13.947   8.761  24.381  1.00 92.31           C  
ATOM   2581  O   ILE A 332      12.543  11.747  24.764  1.00 92.31           O  
ATOM   2582  CG1 ILE A 332      13.992   7.337  24.984  1.00 92.31           C  
ATOM   2583  CG2 ILE A 332      14.974   9.658  25.105  1.00 92.31           C  
ATOM   2584  CD1 ILE A 332      15.273   6.563  24.644  1.00 92.31           C  
ATOM   2585  N   SER A 333      12.504  11.020  22.649  1.00 90.75           N  
ATOM   2586  CA  SER A 333      12.745  12.333  22.027  1.00 90.75           C  
ATOM   2587  C   SER A 333      11.527  12.916  21.300  1.00 90.75           C  
ATOM   2588  CB  SER A 333      13.945  12.247  21.077  1.00 90.75           C  
ATOM   2589  O   SER A 333      11.627  13.975  20.676  1.00 90.75           O  
ATOM   2590  OG  SER A 333      15.086  11.718  21.729  1.00 90.75           O  
ATOM   2591  N   GLY A 334      10.381  12.233  21.349  1.00 89.44           N  
ATOM   2592  CA  GLY A 334       9.195  12.559  20.561  1.00 89.44           C  
ATOM   2593  C   GLY A 334       9.336  12.201  19.070  1.00 89.44           C  
ATOM   2594  O   GLY A 334      10.405  11.802  18.606  1.00 89.44           O  
ATOM   2595  N   PRO A 335       8.260  12.348  18.272  1.00 89.19           N  
ATOM   2596  CA  PRO A 335       8.252  11.940  16.863  1.00 89.19           C  
ATOM   2597  C   PRO A 335       9.127  12.810  15.952  1.00 89.19           C  
ATOM   2598  CB  PRO A 335       6.779  11.954  16.445  1.00 89.19           C  
ATOM   2599  O   PRO A 335       9.619  12.341  14.928  1.00 89.19           O  
ATOM   2600  CG  PRO A 335       6.123  12.935  17.413  1.00 89.19           C  
ATOM   2601  CD  PRO A 335       6.930  12.755  18.697  1.00 89.19           C  
ATOM   2602  N   ARG A 336       9.347  14.079  16.310  1.00 87.19           N  
ATOM   2603  CA  ARG A 336       9.926  15.085  15.404  1.00 87.19           C  
ATOM   2604  C   ARG A 336      11.355  14.778  14.932  1.00 87.19           C  
ATOM   2605  CB  ARG A 336       9.844  16.491  16.014  1.00 87.19           C  
ATOM   2606  O   ARG A 336      11.575  14.852  13.724  1.00 87.19           O  
ATOM   2607  CG  ARG A 336       8.406  16.953  16.255  1.00 87.19           C  
ATOM   2608  CD  ARG A 336       8.439  18.341  16.897  1.00 87.19           C  
ATOM   2609  NE  ARG A 336       7.079  18.857  17.086  1.00 87.19           N  
ATOM   2610  NH1 ARG A 336       7.555  20.559  18.571  1.00 87.19           N  
ATOM   2611  NH2 ARG A 336       5.474  20.244  17.829  1.00 87.19           N  
ATOM   2612  CZ  ARG A 336       6.719  19.885  17.828  1.00 87.19           C  
ATOM   2613  N   PRO A 337      12.328  14.427  15.800  1.00 91.50           N  
ATOM   2614  CA  PRO A 337      13.694  14.158  15.345  1.00 91.50           C  
ATOM   2615  C   PRO A 337      13.762  12.976  14.372  1.00 91.50           C  
ATOM   2616  CB  PRO A 337      14.514  13.894  16.615  1.00 91.50           C  
ATOM   2617  O   PRO A 337      14.470  13.042  13.368  1.00 91.50           O  
ATOM   2618  CG  PRO A 337      13.716  14.604  17.705  1.00 91.50           C  
ATOM   2619  CD  PRO A 337      12.282  14.359  17.256  1.00 91.50           C  
ATOM   2620  N   ALA A 338      12.969  11.930  14.630  1.00 92.38           N  
ATOM   2621  CA  ALA A 338      12.871  10.766  13.758  1.00 92.38           C  
ATOM   2622  C   ALA A 338      12.298  11.131  12.377  1.00 92.38           C  
ATOM   2623  CB  ALA A 338      12.029   9.700  14.470  1.00 92.38           C  
ATOM   2624  O   ALA A 338      12.834  10.690  11.359  1.00 92.38           O  
ATOM   2625  N   LEU A 339      11.260  11.974  12.326  1.00 92.38           N  
ATOM   2626  CA  LEU A 339      10.671  12.457  11.071  1.00 92.38           C  
ATOM   2627  C   LEU A 339      11.629  13.350  10.273  1.00 92.38           C  
ATOM   2628  CB  LEU A 339       9.352  13.194  11.362  1.00 92.38           C  
ATOM   2629  O   LEU A 339      11.748  13.186   9.061  1.00 92.38           O  
ATOM   2630  CG  LEU A 339       8.220  12.292  11.883  1.00 92.38           C  
ATOM   2631  CD1 LEU A 339       6.971  13.133  12.145  1.00 92.38           C  
ATOM   2632  CD2 LEU A 339       7.900  11.161  10.908  1.00 92.38           C  
ATOM   2633  N   LEU A 340      12.383  14.231  10.937  1.00 92.81           N  
ATOM   2634  CA  LEU A 340      13.382  15.069  10.266  1.00 92.81           C  
ATOM   2635  C   LEU A 340      14.506  14.225   9.646  1.00 92.81           C  
ATOM   2636  CB  LEU A 340      13.930  16.099  11.266  1.00 92.81           C  
ATOM   2637  O   LEU A 340      14.855  14.421   8.482  1.00 92.81           O  
ATOM   2638  CG  LEU A 340      15.015  17.022  10.677  1.00 92.81           C  
ATOM   2639  CD1 LEU A 340      14.496  17.915   9.550  1.00 92.81           C  
ATOM   2640  CD2 LEU A 340      15.569  17.929  11.775  1.00 92.81           C  
ATOM   2641  N   VAL A 341      15.058  13.265  10.398  1.00 94.25           N  
ATOM   2642  CA  VAL A 341      16.084  12.349   9.870  1.00 94.25           C  
ATOM   2643  C   VAL A 341      15.530  11.521   8.718  1.00 94.25           C  
ATOM   2644  CB  VAL A 341      16.665  11.460  10.986  1.00 94.25           C  
ATOM   2645  O   VAL A 341      16.207  11.342   7.708  1.00 94.25           O  
ATOM   2646  CG1 VAL A 341      17.530  10.308  10.453  1.00 94.25           C  
ATOM   2647  CG2 VAL A 341      17.549  12.341  11.879  1.00 94.25           C  
ATOM   2648  N   SER A 342      14.279  11.082   8.825  1.00 94.00           N  
ATOM   2649  CA  SER A 342      13.595  10.400   7.738  1.00 94.00           C  
ATOM   2650  C   SER A 342      13.500  11.254   6.467  1.00 94.00           C  
ATOM   2651  CB  SER A 342      12.206  10.002   8.204  1.00 94.00           C  
ATOM   2652  O   SER A 342      13.894  10.792   5.397  1.00 94.00           O  
ATOM   2653  OG  SER A 342      11.664   9.240   7.172  1.00 94.00           O  
ATOM   2654  N   ALA A 343      13.052  12.509   6.569  1.00 92.44           N  
ATOM   2655  CA  ALA A 343      12.939  13.421   5.429  1.00 92.44           C  
ATOM   2656  C   ALA A 343      14.304  13.713   4.774  1.00 92.44           C  
ATOM   2657  CB  ALA A 343      12.254  14.706   5.911  1.00 92.44           C  
ATOM   2658  O   ALA A 343      14.418  13.757   3.545  1.00 92.44           O  
ATOM   2659  N   ILE A 344      15.365  13.841   5.579  1.00 93.88           N  
ATOM   2660  CA  ILE A 344      16.741  13.982   5.080  1.00 93.88           C  
ATOM   2661  C   ILE A 344      17.171  12.721   4.322  1.00 93.88           C  
ATOM   2662  CB  ILE A 344      17.708  14.322   6.237  1.00 93.88           C  
ATOM   2663  O   ILE A 344      17.683  12.829   3.210  1.00 93.88           O  
ATOM   2664  CG1 ILE A 344      17.402  15.735   6.789  1.00 93.88           C  
ATOM   2665  CG2 ILE A 344      19.178  14.250   5.775  1.00 93.88           C  
ATOM   2666  CD1 ILE A 344      18.074  16.026   8.137  1.00 93.88           C  
ATOM   2667  N   LEU A 345      16.923  11.526   4.868  1.00 93.88           N  
ATOM   2668  CA  LEU A 345      17.248  10.261   4.201  1.00 93.88           C  
ATOM   2669  C   LEU A 345      16.466  10.067   2.893  1.00 93.88           C  
ATOM   2670  CB  LEU A 345      17.000   9.087   5.164  1.00 93.88           C  
ATOM   2671  O   LEU A 345      17.045   9.601   1.916  1.00 93.88           O  
ATOM   2672  CG  LEU A 345      18.037   8.944   6.291  1.00 93.88           C  
ATOM   2673  CD1 LEU A 345      17.572   7.843   7.245  1.00 93.88           C  
ATOM   2674  CD2 LEU A 345      19.424   8.565   5.765  1.00 93.88           C  
ATOM   2675  N   MET A 346      15.193  10.473   2.834  1.00 91.81           N  
ATOM   2676  CA  MET A 346      14.401  10.490   1.591  1.00 91.81           C  
ATOM   2677  C   MET A 346      15.000  11.432   0.551  1.00 91.81           C  
ATOM   2678  CB  MET A 346      12.958  10.944   1.867  1.00 91.81           C  
ATOM   2679  O   MET A 346      15.059  11.095  -0.631  1.00 91.81           O  
ATOM   2680  CG  MET A 346      12.210   9.868   2.635  1.00 91.81           C  
ATOM   2681  SD  MET A 346      10.577  10.306   3.299  1.00 91.81           S  
ATOM   2682  CE  MET A 346       9.478   9.680   2.015  1.00 91.81           C  
ATOM   2683  N   THR A 347      15.470  12.603   0.985  1.00 91.50           N  
ATOM   2684  CA  THR A 347      16.119  13.585   0.106  1.00 91.50           C  
ATOM   2685  C   THR A 347      17.430  13.028  -0.439  1.00 91.50           C  
ATOM   2686  CB  THR A 347      16.370  14.912   0.835  1.00 91.50           C  
ATOM   2687  O   THR A 347      17.641  13.004  -1.645  1.00 91.50           O  
ATOM   2688  CG2 THR A 347      16.882  15.983  -0.126  1.00 91.50           C  
ATOM   2689  OG1 THR A 347      15.179  15.413   1.399  1.00 91.50           O  
ATOM   2690  N   LEU A 348      18.290  12.501   0.432  1.00 90.38           N  
ATOM   2691  CA  LEU A 348      19.560  11.903   0.026  1.00 90.38           C  
ATOM   2692  C   LEU A 348      19.345  10.704  -0.898  1.00 90.38           C  
ATOM   2693  CB  LEU A 348      20.351  11.489   1.276  1.00 90.38           C  
ATOM   2694  O   LEU A 348      20.006  10.605  -1.926  1.00 90.38           O  
ATOM   2695  CG  LEU A 348      20.883  12.674   2.099  1.00 90.38           C  
ATOM   2696  CD1 LEU A 348      21.507  12.144   3.389  1.00 90.38           C  
ATOM   2697  CD2 LEU A 348      21.933  13.481   1.332  1.00 90.38           C  
ATOM   2698  N   GLY A 349      18.394   9.828  -0.572  1.00 89.19           N  
ATOM   2699  CA  GLY A 349      18.054   8.682  -1.406  1.00 89.19           C  
ATOM   2700  C   GLY A 349      17.524   9.095  -2.780  1.00 89.19           C  
ATOM   2701  O   GLY A 349      17.912   8.501  -3.783  1.00 89.19           O  
ATOM   2702  N   SER A 350      16.639  10.093  -2.853  1.00 87.44           N  
ATOM   2703  CA  SER A 350      16.082  10.568  -4.130  1.00 87.44           C  
ATOM   2704  C   SER A 350      17.136  11.256  -4.998  1.00 87.44           C  
ATOM   2705  CB  SER A 350      14.858  11.467  -3.929  1.00 87.44           C  
ATOM   2706  O   SER A 350      17.200  10.965  -6.191  1.00 87.44           O  
ATOM   2707  OG  SER A 350      15.092  12.482  -2.983  1.00 87.44           O  
ATOM   2708  N   VAL A 351      18.035  12.050  -4.407  1.00 87.75           N  
ATOM   2709  CA  VAL A 351      19.217  12.589  -5.103  1.00 87.75           C  
ATOM   2710  C   VAL A 351      20.113  11.456  -5.601  1.00 87.75           C  
ATOM   2711  CB  VAL A 351      20.013  13.540  -4.186  1.00 87.75           C  
ATOM   2712  O   VAL A 351      20.560  11.480  -6.745  1.00 87.75           O  
ATOM   2713  CG1 VAL A 351      21.351  13.976  -4.800  1.00 87.75           C  
ATOM   2714  CG2 VAL A 351      19.215  14.817  -3.909  1.00 87.75           C  
ATOM   2715  N   TRP A 352      20.332  10.427  -4.779  1.00 86.00           N  
ATOM   2716  CA  TRP A 352      21.125   9.261  -5.166  1.00 86.00           C  
ATOM   2717  C   TRP A 352      20.515   8.527  -6.362  1.00 86.00           C  
ATOM   2718  CB  TRP A 352      21.281   8.319  -3.968  1.00 86.00           C  
ATOM   2719  O   TRP A 352      21.239   8.084  -7.245  1.00 86.00           O  
ATOM   2720  CG  TRP A 352      22.483   7.435  -4.012  1.00 86.00           C  
ATOM   2721  CD1 TRP A 352      22.765   6.511  -4.957  1.00 86.00           C  
ATOM   2722  CD2 TRP A 352      23.604   7.411  -3.079  1.00 86.00           C  
ATOM   2723  CE2 TRP A 352      24.541   6.433  -3.528  1.00 86.00           C  
ATOM   2724  CE3 TRP A 352      23.927   8.124  -1.904  1.00 86.00           C  
ATOM   2725  NE1 TRP A 352      23.979   5.920  -4.677  1.00 86.00           N  
ATOM   2726  CH2 TRP A 352      26.028   6.897  -1.677  1.00 86.00           C  
ATOM   2727  CZ2 TRP A 352      25.738   6.171  -2.845  1.00 86.00           C  
ATOM   2728  CZ3 TRP A 352      25.125   7.870  -1.210  1.00 86.00           C  
ATOM   2729  N   LEU A 353      19.184   8.428  -6.451  1.00 82.19           N  
ATOM   2730  CA  LEU A 353      18.538   7.842  -7.627  1.00 82.19           C  
ATOM   2731  C   LEU A 353      18.837   8.611  -8.918  1.00 82.19           C  
ATOM   2732  CB  LEU A 353      17.017   7.768  -7.451  1.00 82.19           C  
ATOM   2733  O   LEU A 353      18.978   7.984  -9.965  1.00 82.19           O  
ATOM   2734  CG  LEU A 353      16.473   6.714  -6.477  1.00 82.19           C  
ATOM   2735  CD1 LEU A 353      14.953   6.701  -6.656  1.00 82.19           C  
ATOM   2736  CD2 LEU A 353      17.027   5.312  -6.740  1.00 82.19           C  
ATOM   2737  N   VAL A 354      18.948   9.941  -8.858  1.00 84.38           N  
ATOM   2738  CA  VAL A 354      19.269  10.775 -10.031  1.00 84.38           C  
ATOM   2739  C   VAL A 354      20.687  10.497 -10.536  1.00 84.38           C  
ATOM   2740  CB  VAL A 354      19.095  12.275  -9.707  1.00 84.38           C  
ATOM   2741  O   VAL A 354      20.927  10.529 -11.745  1.00 84.38           O  
ATOM   2742  CG1 VAL A 354      19.431  13.177 -10.900  1.00 84.38           C  
ATOM   2743  CG2 VAL A 354      17.648  12.585  -9.312  1.00 84.38           C  
ATOM   2744  N   THR A 355      21.617  10.200  -9.623  1.00 82.56           N  
ATOM   2745  CA  THR A 355      23.022   9.927  -9.954  1.00 82.56           C  
ATOM   2746  C   THR A 355      23.275   8.491 -10.407  1.00 82.56           C  
ATOM   2747  CB  THR A 355      23.968  10.277  -8.796  1.00 82.56           C  
ATOM   2748  O   THR A 355      24.337   8.218 -10.969  1.00 82.56           O  
ATOM   2749  CG2 THR A 355      23.812  11.722  -8.322  1.00 82.56           C  
ATOM   2750  OG1 THR A 355      23.748   9.453  -7.680  1.00 82.56           O  
ATOM   2751  N   LEU A 356      22.318   7.573 -10.215  1.00 82.00           N  
ATOM   2752  CA  LEU A 356      22.434   6.214 -10.734  1.00 82.00           C  
ATOM   2753  C   LEU A 356      22.511   6.238 -12.261  1.00 82.00           C  
ATOM   2754  CB  LEU A 356      21.268   5.321 -10.275  1.00 82.00           C  
ATOM   2755  O   LEU A 356      21.696   6.857 -12.937  1.00 82.00           O  
ATOM   2756  CG  LEU A 356      21.271   4.950  -8.782  1.00 82.00           C  
ATOM   2757  CD1 LEU A 356      20.021   4.128  -8.465  1.00 82.00           C  
ATOM   2758  CD2 LEU A 356      22.491   4.119  -8.371  1.00 82.00           C  
ATOM   2759  N   ASN A 357      23.469   5.492 -12.797  1.00 81.06           N  
ATOM   2760  CA  ASN A 357      23.590   5.184 -14.218  1.00 81.06           C  
ATOM   2761  C   ASN A 357      23.332   3.677 -14.458  1.00 81.06           C  
ATOM   2762  CB  ASN A 357      24.931   5.741 -14.748  1.00 81.06           C  
ATOM   2763  O   ASN A 357      23.365   2.882 -13.510  1.00 81.06           O  
ATOM   2764  CG  ASN A 357      26.173   5.112 -14.148  1.00 81.06           C  
ATOM   2765  ND2 ASN A 357      27.325   5.711 -14.302  1.00 81.06           N  
ATOM   2766  OD1 ASN A 357      26.131   4.070 -13.532  1.00 81.06           O  
ATOM   2767  N   PRO A 358      23.071   3.236 -15.705  1.00 77.62           N  
ATOM   2768  CA  PRO A 358      22.806   1.821 -15.990  1.00 77.62           C  
ATOM   2769  C   PRO A 358      23.982   0.892 -15.641  1.00 77.62           C  
ATOM   2770  CB  PRO A 358      22.468   1.765 -17.484  1.00 77.62           C  
ATOM   2771  O   PRO A 358      23.788  -0.295 -15.377  1.00 77.62           O  
ATOM   2772  CG  PRO A 358      21.950   3.170 -17.785  1.00 77.62           C  
ATOM   2773  CD  PRO A 358      22.840   4.037 -16.899  1.00 77.62           C  
ATOM   2774  N   THR A 359      25.200   1.438 -15.591  1.00 81.75           N  
ATOM   2775  CA  THR A 359      26.440   0.734 -15.236  1.00 81.75           C  
ATOM   2776  C   THR A 359      26.774   0.795 -13.743  1.00 81.75           C  
ATOM   2777  CB  THR A 359      27.614   1.269 -16.069  1.00 81.75           C  
ATOM   2778  O   THR A 359      27.794   0.250 -13.327  1.00 81.75           O  
ATOM   2779  CG2 THR A 359      27.432   0.961 -17.556  1.00 81.75           C  
ATOM   2780  OG1 THR A 359      27.698   2.672 -15.956  1.00 81.75           O  
ATOM   2781  N   SER A 360      25.924   1.411 -12.913  1.00 83.56           N  
ATOM   2782  CA  SER A 360      26.211   1.623 -11.494  1.00 83.56           C  
ATOM   2783  C   SER A 360      26.380   0.288 -10.777  1.00 83.56           C  
ATOM   2784  CB  SER A 360      25.111   2.430 -10.799  1.00 83.56           C  
ATOM   2785  O   SER A 360      25.624  -0.661 -11.040  1.00 83.56           O  
ATOM   2786  OG  SER A 360      25.228   3.794 -11.123  1.00 83.56           O  
ATOM   2787  N   PRO A 361      27.334   0.184  -9.840  1.00 86.62           N  
ATOM   2788  CA  PRO A 361      27.522  -1.046  -9.100  1.00 86.62           C  
ATOM   2789  C   PRO A 361      26.271  -1.332  -8.265  1.00 86.62           C  
ATOM   2790  CB  PRO A 361      28.796  -0.837  -8.283  1.00 86.62           C  
ATOM   2791  O   PRO A 361      25.598  -0.425  -7.772  1.00 86.62           O  
ATOM   2792  CG  PRO A 361      28.828   0.674  -8.057  1.00 86.62           C  
ATOM   2793  CD  PRO A 361      28.213   1.232  -9.340  1.00 86.62           C  
ATOM   2794  N   VAL A 362      25.948  -2.615  -8.111  1.00 83.62           N  
ATOM   2795  CA  VAL A 362      24.751  -3.074  -7.386  1.00 83.62           C  
ATOM   2796  C   VAL A 362      24.704  -2.501  -5.966  1.00 83.62           C  
ATOM   2797  CB  VAL A 362      24.723  -4.613  -7.370  1.00 83.62           C  
ATOM   2798  O   VAL A 362      23.637  -2.123  -5.488  1.00 83.62           O  
ATOM   2799  CG1 VAL A 362      23.559  -5.152  -6.547  1.00 83.62           C  
ATOM   2800  CG2 VAL A 362      24.578  -5.162  -8.796  1.00 83.62           C  
ATOM   2801  N   ILE A 363      25.869  -2.330  -5.335  1.00 85.62           N  
ATOM   2802  CA  ILE A 363      25.990  -1.735  -4.003  1.00 85.62           C  
ATOM   2803  C   ILE A 363      25.381  -0.327  -3.923  1.00 85.62           C  
ATOM   2804  CB  ILE A 363      27.469  -1.759  -3.554  1.00 85.62           C  
ATOM   2805  O   ILE A 363      24.725  -0.012  -2.938  1.00 85.62           O  
ATOM   2806  CG1 ILE A 363      27.636  -1.582  -2.032  1.00 85.62           C  
ATOM   2807  CG2 ILE A 363      28.325  -0.700  -4.272  1.00 85.62           C  
ATOM   2808  CD1 ILE A 363      27.100  -2.767  -1.220  1.00 85.62           C  
ATOM   2809  N   SER A 364      25.512   0.499  -4.966  1.00 86.12           N  
ATOM   2810  CA  SER A 364      24.931   1.847  -4.991  1.00 86.12           C  
ATOM   2811  C   SER A 364      23.404   1.806  -5.005  1.00 86.12           C  
ATOM   2812  CB  SER A 364      25.430   2.621  -6.215  1.00 86.12           C  
ATOM   2813  O   SER A 364      22.766   2.630  -4.356  1.00 86.12           O  
ATOM   2814  OG  SER A 364      26.832   2.792  -6.147  1.00 86.12           O  
ATOM   2815  N   VAL A 365      22.813   0.820  -5.690  1.00 85.00           N  
ATOM   2816  CA  VAL A 365      21.362   0.585  -5.659  1.00 85.00           C  
ATOM   2817  C   VAL A 365      20.937   0.123  -4.264  1.00 85.00           C  
ATOM   2818  CB  VAL A 365      20.929  -0.438  -6.727  1.00 85.00           C  
ATOM   2819  O   VAL A 365      19.979   0.659  -3.714  1.00 85.00           O  
ATOM   2820  CG1 VAL A 365      19.411  -0.655  -6.714  1.00 85.00           C  
ATOM   2821  CG2 VAL A 365      21.334   0.012  -8.139  1.00 85.00           C  
ATOM   2822  N   CYS A 366      21.673  -0.814  -3.658  1.00 86.25           N  
ATOM   2823  CA  CYS A 366      21.391  -1.293  -2.303  1.00 86.25           C  
ATOM   2824  C   CYS A 366      21.461  -0.172  -1.260  1.00 86.25           C  
ATOM   2825  CB  CYS A 366      22.370  -2.409  -1.924  1.00 86.25           C  
ATOM   2826  O   CYS A 366      20.622  -0.130  -0.367  1.00 86.25           O  
ATOM   2827  SG  CYS A 366      22.111  -3.857  -2.979  1.00 86.25           S  
ATOM   2828  N   LEU A 367      22.422   0.750  -1.374  1.00 86.94           N  
ATOM   2829  CA  LEU A 367      22.548   1.895  -0.468  1.00 86.94           C  
ATOM   2830  C   LEU A 367      21.370   2.865  -0.604  1.00 86.94           C  
ATOM   2831  CB  LEU A 367      23.883   2.614  -0.722  1.00 86.94           C  
ATOM   2832  O   LEU A 367      20.806   3.277   0.411  1.00 86.94           O  
ATOM   2833  CG  LEU A 367      25.125   1.850  -0.228  1.00 86.94           C  
ATOM   2834  CD1 LEU A 367      26.382   2.591  -0.684  1.00 86.94           C  
ATOM   2835  CD2 LEU A 367      25.164   1.718   1.296  1.00 86.94           C  
ATOM   2836  N   ALA A 368      20.946   3.174  -1.834  1.00 87.25           N  
ATOM   2837  CA  ALA A 368      19.746   3.978  -2.060  1.00 87.25           C  
ATOM   2838  C   ALA A 368      18.503   3.292  -1.462  1.00 87.25           C  
ATOM   2839  CB  ALA A 368      19.601   4.241  -3.564  1.00 87.25           C  
ATOM   2840  O   ALA A 368      17.721   3.918  -0.749  1.00 87.25           O  
ATOM   2841  N   LEU A 369      18.359   1.981  -1.669  1.00 88.62           N  
ATOM   2842  CA  LEU A 369      17.267   1.193  -1.101  1.00 88.62           C  
ATOM   2843  C   LEU A 369      17.280   1.131   0.420  1.00 88.62           C  
ATOM   2844  CB  LEU A 369      17.324  -0.229  -1.679  1.00 88.62           C  
ATOM   2845  O   LEU A 369      16.224   1.244   1.041  1.00 88.62           O  
ATOM   2846  CG  LEU A 369      16.841  -0.300  -3.129  1.00 88.62           C  
ATOM   2847  CD1 LEU A 369      16.843  -1.750  -3.600  1.00 88.62           C  
ATOM   2848  CD2 LEU A 369      15.442   0.300  -3.194  1.00 88.62           C  
ATOM   2849  N   ALA A 370      18.458   0.986   1.019  1.00 90.31           N  
ATOM   2850  CA  ALA A 370      18.626   0.997   2.460  1.00 90.31           C  
ATOM   2851  C   ALA A 370      18.232   2.357   3.047  1.00 90.31           C  
ATOM   2852  CB  ALA A 370      20.074   0.623   2.790  1.00 90.31           C  
ATOM   2853  O   ALA A 370      17.485   2.394   4.021  1.00 90.31           O  
ATOM   2854  N   ALA A 371      18.644   3.472   2.429  1.00 91.31           N  
ATOM   2855  CA  ALA A 371      18.262   4.815   2.871  1.00 91.31           C  
ATOM   2856  C   ALA A 371      16.734   5.007   2.876  1.00 91.31           C  
ATOM   2857  CB  ALA A 371      18.959   5.849   1.977  1.00 91.31           C  
ATOM   2858  O   ALA A 371      16.165   5.462   3.871  1.00 91.31           O  
ATOM   2859  N   PHE A 372      16.055   4.580   1.806  1.00 90.19           N  
ATOM   2860  CA  PHE A 372      14.591   4.601   1.731  1.00 90.19           C  
ATOM   2861  C   PHE A 372      13.924   3.633   2.710  1.00 90.19           C  
ATOM   2862  CB  PHE A 372      14.150   4.274   0.306  1.00 90.19           C  
ATOM   2863  O   PHE A 372      12.897   3.969   3.296  1.00 90.19           O  
ATOM   2864  CG  PHE A 372      14.018   5.497  -0.566  1.00 90.19           C  
ATOM   2865  CD1 PHE A 372      12.745   6.037  -0.811  1.00 90.19           C  
ATOM   2866  CD2 PHE A 372      15.136   6.018  -1.238  1.00 90.19           C  
ATOM   2867  CE1 PHE A 372      12.596   7.055  -1.763  1.00 90.19           C  
ATOM   2868  CE2 PHE A 372      14.978   7.056  -2.167  1.00 90.19           C  
ATOM   2869  CZ  PHE A 372      13.713   7.607  -2.408  1.00 90.19           C  
ATOM   2870  N   GLY A 373      14.500   2.449   2.917  1.00 91.94           N  
ATOM   2871  CA  GLY A 373      14.018   1.478   3.894  1.00 91.94           C  
ATOM   2872  C   GLY A 373      14.076   2.030   5.318  1.00 91.94           C  
ATOM   2873  O   GLY A 373      13.063   2.034   6.013  1.00 91.94           O  
ATOM   2874  N   ILE A 374      15.230   2.566   5.730  1.00 94.69           N  
ATOM   2875  CA  ILE A 374      15.425   3.204   7.044  1.00 94.69           C  
ATOM   2876  C   ILE A 374      14.428   4.353   7.216  1.00 94.69           C  
ATOM   2877  CB  ILE A 374      16.886   3.699   7.198  1.00 94.69           C  
ATOM   2878  O   ILE A 374      13.719   4.412   8.221  1.00 94.69           O  
ATOM   2879  CG1 ILE A 374      17.871   2.508   7.235  1.00 94.69           C  
ATOM   2880  CG2 ILE A 374      17.089   4.544   8.473  1.00 94.69           C  
ATOM   2881  CD1 ILE A 374      19.345   2.907   7.105  1.00 94.69           C  
ATOM   2882  N   SER A 375      14.318   5.230   6.215  1.00 93.81           N  
ATOM   2883  CA  SER A 375      13.340   6.317   6.231  1.00 93.81           C  
ATOM   2884  C   SER A 375      11.904   5.807   6.402  1.00 93.81           C  
ATOM   2885  CB  SER A 375      13.450   7.127   4.946  1.00 93.81           C  
ATOM   2886  O   SER A 375      11.168   6.316   7.245  1.00 93.81           O  
ATOM   2887  OG  SER A 375      12.298   7.921   4.846  1.00 93.81           O  
ATOM   2888  N   ASN A 376      11.491   4.782   5.655  1.00 91.50           N  
ATOM   2889  CA  ASN A 376      10.145   4.231   5.773  1.00 91.50           C  
ATOM   2890  C   ASN A 376       9.873   3.675   7.179  1.00 91.50           C  
ATOM   2891  CB  ASN A 376       9.946   3.169   4.690  1.00 91.50           C  
ATOM   2892  O   ASN A 376       8.795   3.899   7.727  1.00 91.50           O  
ATOM   2893  CG  ASN A 376       8.519   2.657   4.695  1.00 91.50           C  
ATOM   2894  ND2 ASN A 376       8.296   1.425   5.081  1.00 91.50           N  
ATOM   2895  OD1 ASN A 376       7.580   3.368   4.388  1.00 91.50           O  
ATOM   2896  N   GLY A 377      10.861   3.013   7.792  1.00 91.31           N  
ATOM   2897  CA  GLY A 377      10.765   2.537   9.173  1.00 91.31           C  
ATOM   2898  C   GLY A 377      10.570   3.672  10.185  1.00 91.31           C  
ATOM   2899  O   GLY A 377       9.696   3.582  11.048  1.00 91.31           O  
ATOM   2900  N   LEU A 378      11.327   4.768  10.044  1.00 93.69           N  
ATOM   2901  CA  LEU A 378      11.171   5.971  10.872  1.00 93.69           C  
ATOM   2902  C   LEU A 378       9.803   6.637  10.654  1.00 93.69           C  
ATOM   2903  CB  LEU A 378      12.302   6.974  10.573  1.00 93.69           C  
ATOM   2904  O   LEU A 378       9.100   6.924  11.621  1.00 93.69           O  
ATOM   2905  CG  LEU A 378      13.722   6.539  10.976  1.00 93.69           C  
ATOM   2906  CD1 LEU A 378      14.738   7.559  10.466  1.00 93.69           C  
ATOM   2907  CD2 LEU A 378      13.906   6.421  12.489  1.00 93.69           C  
ATOM   2908  N   ASN A 379       9.401   6.839   9.395  1.00 92.62           N  
ATOM   2909  CA  ASN A 379       8.131   7.472   9.028  1.00 92.62           C  
ATOM   2910  C   ASN A 379       6.921   6.692   9.537  1.00 92.62           C  
ATOM   2911  CB  ASN A 379       8.028   7.579   7.498  1.00 92.62           C  
ATOM   2912  O   ASN A 379       5.985   7.287  10.060  1.00 92.62           O  
ATOM   2913  CG  ASN A 379       8.696   8.809   6.931  1.00 92.62           C  
ATOM   2914  ND2 ASN A 379       9.341   8.690   5.801  1.00 92.62           N  
ATOM   2915  OD1 ASN A 379       8.677   9.883   7.496  1.00 92.62           O  
ATOM   2916  N   ASN A 380       6.908   5.366   9.387  1.00 86.31           N  
ATOM   2917  CA  ASN A 380       5.733   4.571   9.730  1.00 86.31           C  
ATOM   2918  C   ASN A 380       5.385   4.694  11.222  1.00 86.31           C  
ATOM   2919  CB  ASN A 380       5.987   3.120   9.294  1.00 86.31           C  
ATOM   2920  O   ASN A 380       4.213   4.813  11.579  1.00 86.31           O  
ATOM   2921  CG  ASN A 380       4.740   2.252   9.285  1.00 86.31           C  
ATOM   2922  ND2 ASN A 380       4.897   1.000   8.930  1.00 86.31           N  
ATOM   2923  OD1 ASN A 380       3.621   2.668   9.547  1.00 86.31           O  
ATOM   2924  N   VAL A 381       6.397   4.726  12.093  1.00 89.19           N  
ATOM   2925  CA  VAL A 381       6.199   4.900  13.539  1.00 89.19           C  
ATOM   2926  C   VAL A 381       6.039   6.378  13.907  1.00 89.19           C  
ATOM   2927  CB  VAL A 381       7.334   4.229  14.333  1.00 89.19           C  
ATOM   2928  O   VAL A 381       5.102   6.732  14.623  1.00 89.19           O  
ATOM   2929  CG1 VAL A 381       7.022   4.236  15.832  1.00 89.19           C  
ATOM   2930  CG2 VAL A 381       7.508   2.762  13.912  1.00 89.19           C  
ATOM   2931  N   GLY A 382       6.894   7.252  13.369  1.00 91.56           N  
ATOM   2932  CA  GLY A 382       6.890   8.691  13.648  1.00 91.56           C  
ATOM   2933  C   GLY A 382       5.584   9.377  13.265  1.00 91.56           C  
ATOM   2934  O   GLY A 382       5.029  10.122  14.069  1.00 91.56           O  
ATOM   2935  N   MET A 383       5.043   9.075  12.083  1.00 92.81           N  
ATOM   2936  CA  MET A 383       3.813   9.697  11.587  1.00 92.81           C  
ATOM   2937  C   MET A 383       2.579   9.212  12.351  1.00 92.81           C  
ATOM   2938  CB  MET A 383       3.654   9.444  10.077  1.00 92.81           C  
ATOM   2939  O   MET A 383       1.667   9.996  12.600  1.00 92.81           O  
ATOM   2940  CG  MET A 383       4.773  10.093   9.253  1.00 92.81           C  
ATOM   2941  SD  MET A 383       4.888  11.881   9.457  1.00 92.81           S  
ATOM   2942  CE  MET A 383       3.575  12.423   8.368  1.00 92.81           C  
ATOM   2943  N   GLN A 384       2.558   7.945  12.784  1.00 90.31           N  
ATOM   2944  CA  GLN A 384       1.495   7.439  13.658  1.00 90.31           C  
ATOM   2945  C   GLN A 384       1.534   8.108  15.037  1.00 90.31           C  
ATOM   2946  CB  GLN A 384       1.599   5.914  13.808  1.00 90.31           C  
ATOM   2947  O   GLN A 384       0.495   8.529  15.543  1.00 90.31           O  
ATOM   2948  CG  GLN A 384       1.032   5.184  12.587  1.00 90.31           C  
ATOM   2949  CD  GLN A 384       1.072   3.674  12.775  1.00 90.31           C  
ATOM   2950  NE2 GLN A 384       2.155   3.027  12.417  1.00 90.31           N  
ATOM   2951  OE1 GLN A 384       0.127   3.049  13.230  1.00 90.31           O  
ATOM   2952  N   ALA A 385       2.720   8.257  15.631  1.00 89.62           N  
ATOM   2953  CA  ALA A 385       2.874   8.965  16.899  1.00 89.62           C  
ATOM   2954  C   ALA A 385       2.472  10.446  16.775  1.00 89.62           C  
ATOM   2955  CB  ALA A 385       4.316   8.785  17.382  1.00 89.62           C  
ATOM   2956  O   ALA A 385       1.716  10.947  17.607  1.00 89.62           O  
ATOM   2957  N   ALA A 386       2.898  11.127  15.706  1.00 91.44           N  
ATOM   2958  CA  ALA A 386       2.512  12.509  15.422  1.00 91.44           C  
ATOM   2959  C   ALA A 386       0.993  12.662  15.229  1.00 91.44           C  
ATOM   2960  CB  ALA A 386       3.280  12.985  14.183  1.00 91.44           C  
ATOM   2961  O   ALA A 386       0.400  13.621  15.727  1.00 91.44           O  
ATOM   2962  N   LEU A 387       0.334  11.703  14.569  1.00 91.50           N  
ATOM   2963  CA  LEU A 387      -1.122  11.694  14.424  1.00 91.50           C  
ATOM   2964  C   LEU A 387      -1.809  11.607  15.788  1.00 91.50           C  
ATOM   2965  CB  LEU A 387      -1.548  10.517  13.534  1.00 91.50           C  
ATOM   2966  O   LEU A 387      -2.702  12.402  16.070  1.00 91.50           O  
ATOM   2967  CG  LEU A 387      -3.073  10.443  13.318  1.00 91.50           C  
ATOM   2968  CD1 LEU A 387      -3.544  11.474  12.290  1.00 91.50           C  
ATOM   2969  CD2 LEU A 387      -3.435   9.031  12.873  1.00 91.50           C  
ATOM   2970  N   PHE A 388      -1.402  10.665  16.640  1.00 88.88           N  
ATOM   2971  CA  PHE A 388      -2.026  10.498  17.953  1.00 88.88           C  
ATOM   2972  C   PHE A 388      -1.766  11.683  18.886  1.00 88.88           C  
ATOM   2973  CB  PHE A 388      -1.578   9.176  18.588  1.00 88.88           C  
ATOM   2974  O   PHE A 388      -2.652  12.032  19.658  1.00 88.88           O  
ATOM   2975  CG  PHE A 388      -2.024   7.914  17.867  1.00 88.88           C  
ATOM   2976  CD1 PHE A 388      -3.320   7.807  17.319  1.00 88.88           C  
ATOM   2977  CD2 PHE A 388      -1.143   6.820  17.770  1.00 88.88           C  
ATOM   2978  CE1 PHE A 388      -3.716   6.631  16.659  1.00 88.88           C  
ATOM   2979  CE2 PHE A 388      -1.545   5.639  17.122  1.00 88.88           C  
ATOM   2980  CZ  PHE A 388      -2.830   5.546  16.562  1.00 88.88           C  
ATOM   2981  N   GLN A 389      -0.607  12.339  18.786  1.00 89.06           N  
ATOM   2982  CA  GLN A 389      -0.319  13.565  19.540  1.00 89.06           C  
ATOM   2983  C   GLN A 389      -1.127  14.774  19.047  1.00 89.06           C  
ATOM   2984  CB  GLN A 389       1.183  13.872  19.465  1.00 89.06           C  
ATOM   2985  O   GLN A 389      -1.495  15.630  19.844  1.00 89.06           O  
ATOM   2986  CG  GLN A 389       2.012  12.902  20.319  1.00 89.06           C  
ATOM   2987  CD  GLN A 389       3.511  13.181  20.260  1.00 89.06           C  
ATOM   2988  NE2 GLN A 389       4.312  12.389  20.939  1.00 89.06           N  
ATOM   2989  OE1 GLN A 389       4.001  14.098  19.619  1.00 89.06           O  
ATOM   2990  N   SER A 390      -1.420  14.849  17.746  1.00 86.94           N  
ATOM   2991  CA  SER A 390      -2.159  15.963  17.130  1.00 86.94           C  
ATOM   2992  C   SER A 390      -3.679  15.762  17.080  1.00 86.94           C  
ATOM   2993  CB  SER A 390      -1.610  16.255  15.729  1.00 86.94           C  
ATOM   2994  O   SER A 390      -4.398  16.661  16.636  1.00 86.94           O  
ATOM   2995  OG  SER A 390      -1.698  15.118  14.896  1.00 86.94           O  
ATOM   2996  N   SER A 391      -4.178  14.605  17.529  1.00 88.62           N  
ATOM   2997  CA  SER A 391      -5.599  14.245  17.480  1.00 88.62           C  
ATOM   2998  C   SER A 391      -6.232  14.228  18.877  1.00 88.62           C  
ATOM   2999  CB  SER A 391      -5.804  12.880  16.824  1.00 88.62           C  
ATOM   3000  O   SER A 391      -5.697  13.584  19.780  1.00 88.62           O  
ATOM   3001  OG  SER A 391      -5.279  12.884  15.514  1.00 88.62           O  
ATOM   3002  N   PRO A 392      -7.411  14.849  19.067  1.00 87.94           N  
ATOM   3003  CA  PRO A 392      -8.195  14.692  20.289  1.00 87.94           C  
ATOM   3004  C   PRO A 392      -8.569  13.231  20.539  1.00 87.94           C  
ATOM   3005  CB  PRO A 392      -9.457  15.536  20.120  1.00 87.94           C  
ATOM   3006  O   PRO A 392      -8.862  12.482  19.598  1.00 87.94           O  
ATOM   3007  CG  PRO A 392      -9.159  16.439  18.935  1.00 87.94           C  
ATOM   3008  CD  PRO A 392      -8.071  15.739  18.136  1.00 87.94           C  
ATOM   3009  N   LYS A 393      -8.622  12.843  21.818  1.00 85.12           N  
ATOM   3010  CA  LYS A 393      -8.876  11.457  22.244  1.00 85.12           C  
ATOM   3011  C   LYS A 393     -10.227  10.933  21.757  1.00 85.12           C  
ATOM   3012  CB  LYS A 393      -8.765  11.343  23.772  1.00 85.12           C  
ATOM   3013  O   LYS A 393     -10.355   9.754  21.440  1.00 85.12           O  
ATOM   3014  CG  LYS A 393      -7.319  11.529  24.260  1.00 85.12           C  
ATOM   3015  CD  LYS A 393      -7.229  11.340  25.779  1.00 85.12           C  
ATOM   3016  CE  LYS A 393      -5.785  11.544  26.251  1.00 85.12           C  
ATOM   3017  NZ  LYS A 393      -5.673  11.447  27.729  1.00 85.12           N  
ATOM   3018  N   GLU A 394     -11.203  11.823  21.632  1.00 86.06           N  
ATOM   3019  CA  GLU A 394     -12.587  11.531  21.262  1.00 86.06           C  
ATOM   3020  C   GLU A 394     -12.722  11.129  19.787  1.00 86.06           C  
ATOM   3021  CB  GLU A 394     -13.475  12.761  21.540  1.00 86.06           C  
ATOM   3022  O   GLU A 394     -13.668  10.434  19.421  1.00 86.06           O  
ATOM   3023  CG  GLU A 394     -13.426  13.310  22.982  1.00 86.06           C  
ATOM   3024  CD  GLU A 394     -12.095  13.992  23.350  1.00 86.06           C  
ATOM   3025  OE1 GLU A 394     -11.695  13.905  24.528  1.00 86.06           O  
ATOM   3026  OE2 GLU A 394     -11.410  14.495  22.425  1.00 86.06           O  
ATOM   3027  N   ILE A 395     -11.776  11.541  18.933  1.00 84.69           N  
ATOM   3028  CA  ILE A 395     -11.826  11.305  17.484  1.00 84.69           C  
ATOM   3029  C   ILE A 395     -10.666  10.453  16.959  1.00 84.69           C  
ATOM   3030  CB  ILE A 395     -12.010  12.614  16.688  1.00 84.69           C  
ATOM   3031  O   ILE A 395     -10.475  10.379  15.747  1.00 84.69           O  
ATOM   3032  CG1 ILE A 395     -10.786  13.548  16.791  1.00 84.69           C  
ATOM   3033  CG2 ILE A 395     -13.306  13.333  17.111  1.00 84.69           C  
ATOM   3034  CD1 ILE A 395     -10.719  14.501  15.594  1.00 84.69           C  
ATOM   3035  N   ILE A 396      -9.916   9.762  17.827  1.00 81.81           N  
ATOM   3036  CA  ILE A 396      -8.772   8.917  17.424  1.00 81.81           C  
ATOM   3037  C   ILE A 396      -9.158   7.901  16.338  1.00 81.81           C  
ATOM   3038  CB  ILE A 396      -8.158   8.212  18.661  1.00 81.81           C  
ATOM   3039  O   ILE A 396      -8.383   7.663  15.409  1.00 81.81           O  
ATOM   3040  CG1 ILE A 396      -7.405   9.250  19.519  1.00 81.81           C  
ATOM   3041  CG2 ILE A 396      -7.198   7.072  18.259  1.00 81.81           C  
ATOM   3042  CD1 ILE A 396      -6.861   8.711  20.850  1.00 81.81           C  
ATOM   3043  N   GLY A 397     -10.359   7.316  16.418  1.00 78.56           N  
ATOM   3044  CA  GLY A 397     -10.860   6.389  15.397  1.00 78.56           C  
ATOM   3045  C   GLY A 397     -11.023   7.055  14.026  1.00 78.56           C  
ATOM   3046  O   GLY A 397     -10.566   6.517  13.018  1.00 78.56           O  
ATOM   3047  N   VAL A 398     -11.595   8.263  14.000  1.00 83.44           N  
ATOM   3048  CA  VAL A 398     -11.742   9.072  12.780  1.00 83.44           C  
ATOM   3049  C   VAL A 398     -10.373   9.482  12.239  1.00 83.44           C  
ATOM   3050  CB  VAL A 398     -12.617  10.315  13.039  1.00 83.44           C  
ATOM   3051  O   VAL A 398     -10.105   9.285  11.056  1.00 83.44           O  
ATOM   3052  CG1 VAL A 398     -12.725  11.189  11.787  1.00 83.44           C  
ATOM   3053  CG2 VAL A 398     -14.033   9.918  13.477  1.00 83.44           C  
ATOM   3054  N   ALA A 399      -9.483   9.980  13.101  1.00 86.44           N  
ATOM   3055  CA  ALA A 399      -8.124  10.367  12.732  1.00 86.44           C  
ATOM   3056  C   ALA A 399      -7.341   9.193  12.118  1.00 86.44           C  
ATOM   3057  CB  ALA A 399      -7.427  10.918  13.979  1.00 86.44           C  
ATOM   3058  O   ALA A 399      -6.695   9.354  11.086  1.00 86.44           O  
ATOM   3059  N   SER A 400      -7.465   7.990  12.688  1.00 84.00           N  
ATOM   3060  CA  SER A 400      -6.846   6.765  12.157  1.00 84.00           C  
ATOM   3061  C   SER A 400      -7.408   6.371  10.785  1.00 84.00           C  
ATOM   3062  CB  SER A 400      -7.061   5.596  13.123  1.00 84.00           C  
ATOM   3063  O   SER A 400      -6.668   5.903   9.915  1.00 84.00           O  
ATOM   3064  OG  SER A 400      -6.539   5.883  14.403  1.00 84.00           O  
ATOM   3065  N   GLY A 401      -8.713   6.559  10.566  1.00 83.12           N  
ATOM   3066  CA  GLY A 401      -9.352   6.343   9.265  1.00 83.12           C  
ATOM   3067  C   GLY A 401      -8.852   7.324   8.202  1.00 83.12           C  
ATOM   3068  O   GLY A 401      -8.463   6.910   7.106  1.00 83.12           O  
ATOM   3069  N   LEU A 402      -8.772   8.612   8.548  1.00 88.12           N  
ATOM   3070  CA  LEU A 402      -8.207   9.651   7.682  1.00 88.12           C  
ATOM   3071  C   LEU A 402      -6.735   9.375   7.363  1.00 88.12           C  
ATOM   3072  CB  LEU A 402      -8.375  11.030   8.343  1.00 88.12           C  
ATOM   3073  O   LEU A 402      -6.339   9.468   6.207  1.00 88.12           O  
ATOM   3074  CG  LEU A 402      -9.833  11.516   8.436  1.00 88.12           C  
ATOM   3075  CD1 LEU A 402      -9.874  12.859   9.161  1.00 88.12           C  
ATOM   3076  CD2 LEU A 402     -10.484  11.671   7.060  1.00 88.12           C  
ATOM   3077  N   PHE A 403      -5.953   8.920   8.340  1.00 89.44           N  
ATOM   3078  CA  PHE A 403      -4.548   8.563   8.149  1.00 89.44           C  
ATOM   3079  C   PHE A 403      -4.351   7.431   7.133  1.00 89.44           C  
ATOM   3080  CB  PHE A 403      -3.977   8.198   9.516  1.00 89.44           C  
ATOM   3081  O   PHE A 403      -3.493   7.516   6.253  1.00 89.44           O  
ATOM   3082  CG  PHE A 403      -2.479   8.012   9.537  1.00 89.44           C  
ATOM   3083  CD1 PHE A 403      -1.918   6.724   9.605  1.00 89.44           C  
ATOM   3084  CD2 PHE A 403      -1.648   9.146   9.551  1.00 89.44           C  
ATOM   3085  CE1 PHE A 403      -0.523   6.574   9.697  1.00 89.44           C  
ATOM   3086  CE2 PHE A 403      -0.257   8.996   9.659  1.00 89.44           C  
ATOM   3087  CZ  PHE A 403       0.305   7.710   9.731  1.00 89.44           C  
ATOM   3088  N   ASN A 404      -5.182   6.385   7.189  1.00 86.94           N  
ATOM   3089  CA  ASN A 404      -5.164   5.326   6.175  1.00 86.94           C  
ATOM   3090  C   ASN A 404      -5.641   5.828   4.805  1.00 86.94           C  
ATOM   3091  CB  ASN A 404      -6.004   4.133   6.647  1.00 86.94           C  
ATOM   3092  O   ASN A 404      -5.073   5.453   3.783  1.00 86.94           O  
ATOM   3093  CG  ASN A 404      -5.273   3.312   7.686  1.00 86.94           C  
ATOM   3094  ND2 ASN A 404      -5.637   3.424   8.940  1.00 86.94           N  
ATOM   3095  OD1 ASN A 404      -4.337   2.586   7.390  1.00 86.94           O  
ATOM   3096  N   THR A 405      -6.637   6.713   4.776  1.00 87.38           N  
ATOM   3097  CA  THR A 405      -7.105   7.335   3.529  1.00 87.38           C  
ATOM   3098  C   THR A 405      -5.990   8.154   2.874  1.00 87.38           C  
ATOM   3099  CB  THR A 405      -8.349   8.195   3.784  1.00 87.38           C  
ATOM   3100  O   THR A 405      -5.731   7.991   1.684  1.00 87.38           O  
ATOM   3101  CG2 THR A 405      -8.950   8.727   2.487  1.00 87.38           C  
ATOM   3102  OG1 THR A 405      -9.339   7.412   4.415  1.00 87.38           O  
ATOM   3103  N   SER A 406      -5.248   8.942   3.658  1.00 91.69           N  
ATOM   3104  CA  SER A 406      -4.075   9.707   3.213  1.00 91.69           C  
ATOM   3105  C   SER A 406      -2.970   8.807   2.650  1.00 91.69           C  
ATOM   3106  CB  SER A 406      -3.528  10.539   4.381  1.00 91.69           C  
ATOM   3107  O   SER A 406      -2.391   9.123   1.610  1.00 91.69           O  
ATOM   3108  OG  SER A 406      -4.528  11.427   4.840  1.00 91.69           O  
ATOM   3109  N   ARG A 407      -2.720   7.639   3.266  1.00 92.81           N  
ATOM   3110  CA  ARG A 407      -1.810   6.613   2.717  1.00 92.81           C  
ATOM   3111  C   ARG A 407      -2.256   6.147   1.334  1.00 92.81           C  
ATOM   3112  CB  ARG A 407      -1.707   5.425   3.690  1.00 92.81           C  
ATOM   3113  O   ARG A 407      -1.439   6.090   0.414  1.00 92.81           O  
ATOM   3114  CG  ARG A 407      -0.873   4.246   3.167  1.00 92.81           C  
ATOM   3115  CD  ARG A 407      -0.852   3.079   4.161  1.00 92.81           C  
ATOM   3116  NE  ARG A 407      -0.093   3.380   5.395  1.00 92.81           N  
ATOM   3117  NH1 ARG A 407      -1.531   2.403   6.901  1.00 92.81           N  
ATOM   3118  NH2 ARG A 407       0.411   3.181   7.627  1.00 92.81           N  
ATOM   3119  CZ  ARG A 407      -0.406   2.996   6.626  1.00 92.81           C  
ATOM   3120  N   TYR A 408      -3.534   5.806   1.181  1.00 91.31           N  
ATOM   3121  CA  TYR A 408      -4.060   5.311  -0.089  1.00 91.31           C  
ATOM   3122  C   TYR A 408      -4.057   6.371  -1.182  1.00 91.31           C  
ATOM   3123  CB  TYR A 408      -5.461   4.725   0.108  1.00 91.31           C  
ATOM   3124  O   TYR A 408      -3.632   6.073  -2.295  1.00 91.31           O  
ATOM   3125  CG  TYR A 408      -5.502   3.469   0.956  1.00 91.31           C  
ATOM   3126  CD1 TYR A 408      -4.559   2.452   0.723  1.00 91.31           C  
ATOM   3127  CD2 TYR A 408      -6.486   3.295   1.950  1.00 91.31           C  
ATOM   3128  CE1 TYR A 408      -4.611   1.254   1.445  1.00 91.31           C  
ATOM   3129  CE2 TYR A 408      -6.545   2.089   2.680  1.00 91.31           C  
ATOM   3130  OH  TYR A 408      -5.600  -0.104   3.088  1.00 91.31           O  
ATOM   3131  CZ  TYR A 408      -5.603   1.069   2.418  1.00 91.31           C  
ATOM   3132  N   LEU A 409      -4.431   7.610  -0.861  1.00 91.50           N  
ATOM   3133  CA  LEU A 409      -4.326   8.730  -1.792  1.00 91.50           C  
ATOM   3134  C   LEU A 409      -2.875   8.968  -2.219  1.00 91.50           C  
ATOM   3135  CB  LEU A 409      -4.932   9.992  -1.159  1.00 91.50           C  
ATOM   3136  O   LEU A 409      -2.612   9.074  -3.413  1.00 91.50           O  
ATOM   3137  CG  LEU A 409      -6.465   9.960  -1.030  1.00 91.50           C  
ATOM   3138  CD1 LEU A 409      -6.932  11.224  -0.310  1.00 91.50           C  
ATOM   3139  CD2 LEU A 409      -7.162   9.894  -2.392  1.00 91.50           C  
ATOM   3140  N   GLY A 410      -1.922   8.955  -1.282  1.00 94.38           N  
ATOM   3141  CA  GLY A 410      -0.499   9.081  -1.611  1.00 94.38           C  
ATOM   3142  C   GLY A 410      -0.005   7.951  -2.519  1.00 94.38           C  
ATOM   3143  O   GLY A 410       0.720   8.190  -3.482  1.00 94.38           O  
ATOM   3144  N   THR A 411      -0.472   6.725  -2.284  1.00 93.06           N  
ATOM   3145  CA  THR A 411      -0.132   5.570  -3.129  1.00 93.06           C  
ATOM   3146  C   THR A 411      -0.739   5.689  -4.531  1.00 93.06           C  
ATOM   3147  CB  THR A 411      -0.587   4.254  -2.487  1.00 93.06           C  
ATOM   3148  O   THR A 411      -0.053   5.465  -5.527  1.00 93.06           O  
ATOM   3149  CG2 THR A 411       0.036   3.077  -3.228  1.00 93.06           C  
ATOM   3150  OG1 THR A 411      -0.185   4.172  -1.137  1.00 93.06           O  
ATOM   3151  N   ILE A 412      -1.998   6.112  -4.633  1.00 91.00           N  
ATOM   3152  CA  ILE A 412      -2.679   6.380  -5.906  1.00 91.00           C  
ATOM   3153  C   ILE A 412      -1.932   7.463  -6.697  1.00 91.00           C  
ATOM   3154  CB  ILE A 412      -4.153   6.749  -5.618  1.00 91.00           C  
ATOM   3155  O   ILE A 412      -1.585   7.241  -7.859  1.00 91.00           O  
ATOM   3156  CG1 ILE A 412      -4.948   5.471  -5.262  1.00 91.00           C  
ATOM   3157  CG2 ILE A 412      -4.787   7.507  -6.794  1.00 91.00           C  
ATOM   3158  CD1 ILE A 412      -6.313   5.752  -4.620  1.00 91.00           C  
ATOM   3159  N   ILE A 413      -1.607   8.590  -6.056  1.00 91.81           N  
ATOM   3160  CA  ILE A 413      -0.848   9.695  -6.657  1.00 91.81           C  
ATOM   3161  C   ILE A 413       0.548   9.229  -7.098  1.00 91.81           C  
ATOM   3162  CB  ILE A 413      -0.777  10.889  -5.677  1.00 91.81           C  
ATOM   3163  O   ILE A 413       1.018   9.650  -8.150  1.00 91.81           O  
ATOM   3164  CG1 ILE A 413      -2.172  11.522  -5.465  1.00 91.81           C  
ATOM   3165  CG2 ILE A 413       0.202  11.972  -6.177  1.00 91.81           C  
ATOM   3166  CD1 ILE A 413      -2.241  12.440  -4.235  1.00 91.81           C  
ATOM   3167  N   SER A 414       1.197   8.325  -6.357  1.00 92.38           N  
ATOM   3168  CA  SER A 414       2.488   7.759  -6.769  1.00 92.38           C  
ATOM   3169  C   SER A 414       2.390   6.947  -8.065  1.00 92.38           C  
ATOM   3170  CB  SER A 414       3.095   6.907  -5.653  1.00 92.38           C  
ATOM   3171  O   SER A 414       3.203   7.127  -8.966  1.00 92.38           O  
ATOM   3172  OG  SER A 414       2.553   5.606  -5.578  1.00 92.38           O  
ATOM   3173  N   SER A 415       1.362   6.098  -8.201  1.00 86.88           N  
ATOM   3174  CA  SER A 415       1.161   5.283  -9.407  1.00 86.88           C  
ATOM   3175  C   SER A 415       0.905   6.161 -10.631  1.00 86.88           C  
ATOM   3176  CB  SER A 415       0.029   4.272  -9.191  1.00 86.88           C  
ATOM   3177  O   SER A 415       1.472   5.929 -11.699  1.00 86.88           O  
ATOM   3178  OG  SER A 415      -1.260   4.860  -9.120  1.00 86.88           O  
ATOM   3179  N   LEU A 416       0.135   7.232 -10.420  1.00 85.06           N  
ATOM   3180  CA  LEU A 416      -0.087   8.301 -11.375  1.00 85.06           C  
ATOM   3181  C   LEU A 416       1.221   8.960 -11.785  1.00 85.06           C  
ATOM   3182  CB  LEU A 416      -1.038   9.324 -10.729  1.00 85.06           C  
ATOM   3183  O   LEU A 416       1.542   8.964 -12.967  1.00 85.06           O  
ATOM   3184  CG  LEU A 416      -2.504   9.026 -11.029  1.00 85.06           C  
ATOM   3185  CD1 LEU A 416      -3.413   9.962 -10.235  1.00 85.06           C  
ATOM   3186  CD2 LEU A 416      -2.707   9.254 -12.523  1.00 85.06           C  
ATOM   3187  N   LEU A 417       1.994   9.461 -10.820  1.00 89.25           N  
ATOM   3188  CA  LEU A 417       3.274  10.110 -11.066  1.00 89.25           C  
ATOM   3189  C   LEU A 417       4.202   9.219 -11.900  1.00 89.25           C  
ATOM   3190  CB  LEU A 417       3.909  10.500  -9.719  1.00 89.25           C  
ATOM   3191  O   LEU A 417       4.752   9.688 -12.893  1.00 89.25           O  
ATOM   3192  CG  LEU A 417       5.304  11.137  -9.854  1.00 89.25           C  
ATOM   3193  CD1 LEU A 417       5.267  12.436 -10.657  1.00 89.25           C  
ATOM   3194  CD2 LEU A 417       5.887  11.444  -8.475  1.00 89.25           C  
ATOM   3195  N   ILE A 418       4.340   7.934 -11.554  1.00 87.75           N  
ATOM   3196  CA  ILE A 418       5.176   7.017 -12.337  1.00 87.75           C  
ATOM   3197  C   ILE A 418       4.620   6.871 -13.759  1.00 87.75           C  
ATOM   3198  CB  ILE A 418       5.332   5.635 -11.675  1.00 87.75           C  
ATOM   3199  O   ILE A 418       5.391   6.967 -14.708  1.00 87.75           O  
ATOM   3200  CG1 ILE A 418       5.871   5.671 -10.229  1.00 87.75           C  
ATOM   3201  CG2 ILE A 418       6.335   4.805 -12.503  1.00 87.75           C  
ATOM   3202  CD1 ILE A 418       5.439   4.397  -9.489  1.00 87.75           C  
ATOM   3203  N   ALA A 419       3.308   6.704 -13.943  1.00 83.94           N  
ATOM   3204  CA  ALA A 419       2.711   6.599 -15.274  1.00 83.94           C  
ATOM   3205  C   ALA A 419       2.955   7.849 -16.139  1.00 83.94           C  
ATOM   3206  CB  ALA A 419       1.225   6.265 -15.121  1.00 83.94           C  
ATOM   3207  O   ALA A 419       3.424   7.731 -17.276  1.00 83.94           O  
ATOM   3208  N   ILE A 420       2.751   9.057 -15.597  1.00 82.25           N  
ATOM   3209  CA  ILE A 420       3.025  10.304 -16.339  1.00 82.25           C  
ATOM   3210  C   ILE A 420       4.520  10.591 -16.478  1.00 82.25           C  
ATOM   3211  CB  ILE A 420       2.171  11.543 -15.927  1.00 82.25           C  
ATOM   3212  O   ILE A 420       4.897  11.275 -17.421  1.00 82.25           O  
ATOM   3213  CG1 ILE A 420       1.480  11.391 -14.571  1.00 82.25           C  
ATOM   3214  CG2 ILE A 420       2.911  12.894 -16.044  1.00 82.25           C  
ATOM   3215  CD1 ILE A 420       0.666  12.579 -14.070  1.00 82.25           C  
ATOM   3216  N   VAL A 421       5.417  10.040 -15.665  1.00 84.25           N  
ATOM   3217  CA  VAL A 421       6.863  10.193 -15.898  1.00 84.25           C  
ATOM   3218  C   VAL A 421       7.372   9.171 -16.919  1.00 84.25           C  
ATOM   3219  CB  VAL A 421       7.636  10.163 -14.574  1.00 84.25           C  
ATOM   3220  O   VAL A 421       8.019   9.549 -17.895  1.00 84.25           O  
ATOM   3221  CG1 VAL A 421       9.137  10.172 -14.835  1.00 84.25           C  
ATOM   3222  CG2 VAL A 421       7.326  11.410 -13.739  1.00 84.25           C  
ATOM   3223  N   MET A 422       7.002   7.899 -16.775  1.00 78.88           N  
ATOM   3224  CA  MET A 422       7.492   6.796 -17.607  1.00 78.88           C  
ATOM   3225  C   MET A 422       6.850   6.773 -18.999  1.00 78.88           C  
ATOM   3226  CB  MET A 422       7.305   5.458 -16.870  1.00 78.88           C  
ATOM   3227  O   MET A 422       7.545   6.548 -19.983  1.00 78.88           O  
ATOM   3228  CG  MET A 422       8.072   5.424 -15.543  1.00 78.88           C  
ATOM   3229  SD  MET A 422       9.862   5.668 -15.682  1.00 78.88           S  
ATOM   3230  CE  MET A 422      10.212   5.971 -13.935  1.00 78.88           C  
ATOM   3231  N   GLY A 423       5.563   7.118 -19.130  1.00 67.81           N  
ATOM   3232  CA  GLY A 423       4.873   7.142 -20.427  1.00 67.81           C  
ATOM   3233  C   GLY A 423       4.794   5.767 -21.100  1.00 67.81           C  
ATOM   3234  O   GLY A 423       4.578   4.762 -20.427  1.00 67.81           O  
ATOM   3235  N   GLY A 424       4.973   5.747 -22.429  1.00 65.12           N  
ATOM   3236  CA  GLY A 424       4.846   4.550 -23.271  1.00 65.12           C  
ATOM   3237  C   GLY A 424       5.899   3.463 -23.004  1.00 65.12           C  
ATOM   3238  O   GLY A 424       5.601   2.275 -23.076  1.00 65.12           O  
ATOM   3239  N   THR A 425       7.128   3.852 -22.651  1.00 67.25           N  
ATOM   3240  CA  THR A 425       8.243   2.921 -22.410  1.00 67.25           C  
ATOM   3241  C   THR A 425       9.045   3.342 -21.190  1.00 67.25           C  
ATOM   3242  CB  THR A 425       9.204   2.834 -23.607  1.00 67.25           C  
ATOM   3243  O   THR A 425       9.474   4.495 -21.090  1.00 67.25           O  
ATOM   3244  CG2 THR A 425       8.549   2.235 -24.849  1.00 67.25           C  
ATOM   3245  OG1 THR A 425       9.689   4.120 -23.929  1.00 67.25           O  
ATOM   3246  N   PHE A 426       9.317   2.399 -20.291  1.00 73.88           N  
ATOM   3247  CA  PHE A 426      10.148   2.659 -19.123  1.00 73.88           C  
ATOM   3248  C   PHE A 426      11.583   2.976 -19.562  1.00 73.88           C  
ATOM   3249  CB  PHE A 426      10.072   1.458 -18.183  1.00 73.88           C  
ATOM   3250  O   PHE A 426      12.262   2.140 -20.152  1.00 73.88           O  
ATOM   3251  CG  PHE A 426      10.386   1.810 -16.748  1.00 73.88           C  
ATOM   3252  CD1 PHE A 426      11.712   2.053 -16.355  1.00 73.88           C  
ATOM   3253  CD2 PHE A 426       9.340   1.949 -15.818  1.00 73.88           C  
ATOM   3254  CE1 PHE A 426      11.985   2.471 -15.044  1.00 73.88           C  
ATOM   3255  CE2 PHE A 426       9.618   2.333 -14.496  1.00 73.88           C  
ATOM   3256  CZ  PHE A 426      10.942   2.600 -14.113  1.00 73.88           C  
ATOM   3257  N   SER A 427      12.039   4.203 -19.304  1.00 80.50           N  
ATOM   3258  CA  SER A 427      13.324   4.705 -19.797  1.00 80.50           C  
ATOM   3259  C   SER A 427      14.204   5.223 -18.666  1.00 80.50           C  
ATOM   3260  CB  SER A 427      13.117   5.780 -20.873  1.00 80.50           C  
ATOM   3261  O   SER A 427      13.717   5.720 -17.650  1.00 80.50           O  
ATOM   3262  OG  SER A 427      12.578   6.969 -20.322  1.00 80.50           O  
ATOM   3263  N   PHE A 428      15.521   5.169 -18.875  1.00 83.38           N  
ATOM   3264  CA  PHE A 428      16.507   5.734 -17.951  1.00 83.38           C  
ATOM   3265  C   PHE A 428      16.237   7.219 -17.651  1.00 83.38           C  
ATOM   3266  CB  PHE A 428      17.904   5.544 -18.561  1.00 83.38           C  
ATOM   3267  O   PHE A 428      16.211   7.627 -16.492  1.00 83.38           O  
ATOM   3268  CG  PHE A 428      19.000   6.138 -17.705  1.00 83.38           C  
ATOM   3269  CD1 PHE A 428      19.628   7.343 -18.065  1.00 83.38           C  
ATOM   3270  CD2 PHE A 428      19.348   5.511 -16.502  1.00 83.38           C  
ATOM   3271  CE1 PHE A 428      20.586   7.913 -17.210  1.00 83.38           C  
ATOM   3272  CE2 PHE A 428      20.253   6.107 -15.619  1.00 83.38           C  
ATOM   3273  CZ  PHE A 428      20.882   7.310 -15.977  1.00 83.38           C  
ATOM   3274  N   LYS A 429      15.946   8.019 -18.687  1.00 84.38           N  
ATOM   3275  CA  LYS A 429      15.610   9.446 -18.542  1.00 84.38           C  
ATOM   3276  C   LYS A 429      14.332   9.662 -17.728  1.00 84.38           C  
ATOM   3277  CB  LYS A 429      15.467  10.107 -19.920  1.00 84.38           C  
ATOM   3278  O   LYS A 429      14.293  10.563 -16.895  1.00 84.38           O  
ATOM   3279  CG  LYS A 429      16.814  10.291 -20.635  1.00 84.38           C  
ATOM   3280  CD  LYS A 429      16.608  10.995 -21.985  1.00 84.38           C  
ATOM   3281  CE  LYS A 429      17.955  11.256 -22.669  1.00 84.38           C  
ATOM   3282  NZ  LYS A 429      17.787  11.925 -23.986  1.00 84.38           N  
ATOM   3283  N   GLY A 430      13.308   8.830 -17.939  1.00 84.75           N  
ATOM   3284  CA  GLY A 430      12.093   8.846 -17.121  1.00 84.75           C  
ATOM   3285  C   GLY A 430      12.404   8.560 -15.652  1.00 84.75           C  
ATOM   3286  O   GLY A 430      11.962   9.289 -14.771  1.00 84.75           O  
ATOM   3287  N   PHE A 431      13.251   7.570 -15.375  1.00 84.69           N  
ATOM   3288  CA  PHE A 431      13.672   7.259 -14.010  1.00 84.69           C  
ATOM   3289  C   PHE A 431      14.464   8.394 -13.339  1.00 84.69           C  
ATOM   3290  CB  PHE A 431      14.432   5.930 -14.020  1.00 84.69           C  
ATOM   3291  O   PHE A 431      14.199   8.720 -12.183  1.00 84.69           O  
ATOM   3292  CG  PHE A 431      14.673   5.405 -12.625  1.00 84.69           C  
ATOM   3293  CD1 PHE A 431      15.922   5.590 -12.006  1.00 84.69           C  
ATOM   3294  CD2 PHE A 431      13.622   4.787 -11.922  1.00 84.69           C  
ATOM   3295  CE1 PHE A 431      16.113   5.171 -10.680  1.00 84.69           C  
ATOM   3296  CE2 PHE A 431      13.813   4.366 -10.597  1.00 84.69           C  
ATOM   3297  CZ  PHE A 431      15.055   4.570  -9.976  1.00 84.69           C  
ATOM   3298  N   GLN A 432      15.358   9.070 -14.065  1.00 86.44           N  
ATOM   3299  CA  GLN A 432      16.037  10.264 -13.547  1.00 86.44           C  
ATOM   3300  C   GLN A 432      15.062  11.416 -13.278  1.00 86.44           C  
ATOM   3301  CB  GLN A 432      17.121  10.725 -14.523  1.00 86.44           C  
ATOM   3302  O   GLN A 432      15.141  12.049 -12.227  1.00 86.44           O  
ATOM   3303  CG  GLN A 432      18.320   9.772 -14.551  1.00 86.44           C  
ATOM   3304  CD  GLN A 432      19.447  10.359 -15.387  1.00 86.44           C  
ATOM   3305  NE2 GLN A 432      20.639  10.457 -14.841  1.00 86.44           N  
ATOM   3306  OE1 GLN A 432      19.267  10.766 -16.528  1.00 86.44           O  
ATOM   3307  N   MET A 433      14.108  11.663 -14.184  1.00 88.88           N  
ATOM   3308  CA  MET A 433      13.064  12.674 -13.984  1.00 88.88           C  
ATOM   3309  C   MET A 433      12.214  12.363 -12.747  1.00 88.88           C  
ATOM   3310  CB  MET A 433      12.190  12.768 -15.245  1.00 88.88           C  
ATOM   3311  O   MET A 433      11.909  13.265 -11.968  1.00 88.88           O  
ATOM   3312  CG  MET A 433      11.168  13.909 -15.161  1.00 88.88           C  
ATOM   3313  SD  MET A 433      11.886  15.574 -15.083  1.00 88.88           S  
ATOM   3314  CE  MET A 433      12.377  15.801 -16.813  1.00 88.88           C  
ATOM   3315  N   LEU A 434      11.887  11.085 -12.521  1.00 88.75           N  
ATOM   3316  CA  LEU A 434      11.215  10.645 -11.302  1.00 88.75           C  
ATOM   3317  C   LEU A 434      12.058  11.010 -10.075  1.00 88.75           C  
ATOM   3318  CB  LEU A 434      10.919   9.133 -11.377  1.00 88.75           C  
ATOM   3319  O   LEU A 434      11.545  11.653  -9.167  1.00 88.75           O  
ATOM   3320  CG  LEU A 434      10.096   8.595 -10.194  1.00 88.75           C  
ATOM   3321  CD1 LEU A 434       8.685   9.189 -10.173  1.00 88.75           C  
ATOM   3322  CD2 LEU A 434       9.983   7.073 -10.296  1.00 88.75           C  
ATOM   3323  N   GLY A 435      13.355  10.687 -10.071  1.00 89.12           N  
ATOM   3324  CA  GLY A 435      14.279  11.053  -8.990  1.00 89.12           C  
ATOM   3325  C   GLY A 435      14.320  12.558  -8.694  1.00 89.12           C  
ATOM   3326  O   GLY A 435      14.292  12.954  -7.527  1.00 89.12           O  
ATOM   3327  N   ILE A 436      14.303  13.407  -9.727  1.00 91.00           N  
ATOM   3328  CA  ILE A 436      14.260  14.872  -9.578  1.00 91.00           C  
ATOM   3329  C   ILE A 436      12.952  15.311  -8.909  1.00 91.00           C  
ATOM   3330  CB  ILE A 436      14.466  15.572 -10.942  1.00 91.00           C  
ATOM   3331  O   ILE A 436      12.985  16.043  -7.921  1.00 91.00           O  
ATOM   3332  CG1 ILE A 436      15.894  15.309 -11.471  1.00 91.00           C  
ATOM   3333  CG2 ILE A 436      14.222  17.091 -10.830  1.00 91.00           C  
ATOM   3334  CD1 ILE A 436      16.096  15.709 -12.938  1.00 91.00           C  
ATOM   3335  N   ILE A 437      11.802  14.833  -9.397  1.00 91.75           N  
ATOM   3336  CA  ILE A 437      10.493  15.168  -8.816  1.00 91.75           C  
ATOM   3337  C   ILE A 437      10.420  14.700  -7.357  1.00 91.75           C  
ATOM   3338  CB  ILE A 437       9.346  14.574  -9.666  1.00 91.75           C  
ATOM   3339  O   ILE A 437       9.983  15.450  -6.483  1.00 91.75           O  
ATOM   3340  CG1 ILE A 437       9.319  15.226 -11.068  1.00 91.75           C  
ATOM   3341  CG2 ILE A 437       7.995  14.789  -8.956  1.00 91.75           C  
ATOM   3342  CD1 ILE A 437       8.449  14.476 -12.084  1.00 91.75           C  
ATOM   3343  N   LEU A 438      10.907  13.489  -7.071  1.00 91.56           N  
ATOM   3344  CA  LEU A 438      10.965  12.956  -5.712  1.00 91.56           C  
ATOM   3345  C   LEU A 438      11.880  13.780  -4.805  1.00 91.56           C  
ATOM   3346  CB  LEU A 438      11.396  11.477  -5.736  1.00 91.56           C  
ATOM   3347  O   LEU A 438      11.538  13.979  -3.645  1.00 91.56           O  
ATOM   3348  CG  LEU A 438      10.382  10.504  -6.370  1.00 91.56           C  
ATOM   3349  CD1 LEU A 438      10.829   9.063  -6.120  1.00 91.56           C  
ATOM   3350  CD2 LEU A 438       8.968  10.728  -5.844  1.00 91.56           C  
ATOM   3351  N   THR A 439      12.984  14.315  -5.329  1.00 91.88           N  
ATOM   3352  CA  THR A 439      13.882  15.203  -4.576  1.00 91.88           C  
ATOM   3353  C   THR A 439      13.173  16.498  -4.182  1.00 91.88           C  
ATOM   3354  CB  THR A 439      15.150  15.527  -5.381  1.00 91.88           C  
ATOM   3355  O   THR A 439      13.261  16.919  -3.031  1.00 91.88           O  
ATOM   3356  CG2 THR A 439      16.118  16.400  -4.586  1.00 91.88           C  
ATOM   3357  OG1 THR A 439      15.847  14.353  -5.733  1.00 91.88           O  
ATOM   3358  N   VAL A 440      12.415  17.110  -5.098  1.00 92.69           N  
ATOM   3359  CA  VAL A 440      11.631  18.324  -4.806  1.00 92.69           C  
ATOM   3360  C   VAL A 440      10.583  18.051  -3.722  1.00 92.69           C  
ATOM   3361  CB  VAL A 440      10.978  18.875  -6.089  1.00 92.69           C  
ATOM   3362  O   VAL A 440      10.458  18.825  -2.771  1.00 92.69           O  
ATOM   3363  CG1 VAL A 440      10.069  20.076  -5.802  1.00 92.69           C  
ATOM   3364  CG2 VAL A 440      12.043  19.340  -7.092  1.00 92.69           C  
ATOM   3365  N   ILE A 441       9.875  16.921  -3.813  1.00 92.12           N  
ATOM   3366  CA  ILE A 441       8.911  16.501  -2.785  1.00 92.12           C  
ATOM   3367  C   ILE A 441       9.624  16.267  -1.443  1.00 92.12           C  
ATOM   3368  CB  ILE A 441       8.115  15.258  -3.254  1.00 92.12           C  
ATOM   3369  O   ILE A 441       9.151  16.742  -0.411  1.00 92.12           O  
ATOM   3370  CG1 ILE A 441       7.243  15.609  -4.484  1.00 92.12           C  
ATOM   3371  CG2 ILE A 441       7.228  14.708  -2.117  1.00 92.12           C  
ATOM   3372  CD1 ILE A 441       6.638  14.386  -5.187  1.00 92.12           C  
ATOM   3373  N   ALA A 442      10.783  15.605  -1.436  1.00 90.75           N  
ATOM   3374  CA  ALA A 442      11.555  15.344  -0.222  1.00 90.75           C  
ATOM   3375  C   ALA A 442      12.018  16.635   0.471  1.00 90.75           C  
ATOM   3376  CB  ALA A 442      12.770  14.485  -0.577  1.00 90.75           C  
ATOM   3377  O   ALA A 442      11.884  16.775   1.686  1.00 90.75           O  
ATOM   3378  N   LEU A 443      12.496  17.613  -0.301  1.00 91.88           N  
ATOM   3379  CA  LEU A 443      12.895  18.923   0.217  1.00 91.88           C  
ATOM   3380  C   LEU A 443      11.715  19.666   0.853  1.00 91.88           C  
ATOM   3381  CB  LEU A 443      13.505  19.752  -0.925  1.00 91.88           C  
ATOM   3382  O   LEU A 443      11.879  20.297   1.899  1.00 91.88           O  
ATOM   3383  CG  LEU A 443      14.909  19.294  -1.354  1.00 91.88           C  
ATOM   3384  CD1 LEU A 443      15.311  20.028  -2.633  1.00 91.88           C  
ATOM   3385  CD2 LEU A 443      15.956  19.596  -0.279  1.00 91.88           C  
ATOM   3386  N   SER A 444      10.516  19.544   0.272  1.00 91.50           N  
ATOM   3387  CA  SER A 444       9.298  20.104   0.867  1.00 91.50           C  
ATOM   3388  C   SER A 444       8.982  19.471   2.228  1.00 91.50           C  
ATOM   3389  CB  SER A 444       8.116  20.018  -0.108  1.00 91.50           C  
ATOM   3390  O   SER A 444       8.647  20.193   3.163  1.00 91.50           O  
ATOM   3391  OG  SER A 444       7.489  18.752  -0.147  1.00 91.50           O  
ATOM   3392  N   LEU A 445       9.201  18.159   2.395  1.00 89.38           N  
ATOM   3393  CA  LEU A 445       9.038  17.468   3.681  1.00 89.38           C  
ATOM   3394  C   LEU A 445      10.046  17.964   4.728  1.00 89.38           C  
ATOM   3395  CB  LEU A 445       9.183  15.946   3.489  1.00 89.38           C  
ATOM   3396  O   LEU A 445       9.684  18.207   5.879  1.00 89.38           O  
ATOM   3397  CG  LEU A 445       8.039  15.271   2.716  1.00 89.38           C  
ATOM   3398  CD1 LEU A 445       8.407  13.817   2.409  1.00 89.38           C  
ATOM   3399  CD2 LEU A 445       6.763  15.266   3.551  1.00 89.38           C  
ATOM   3400  N   VAL A 446      11.304  18.190   4.332  1.00 88.75           N  
ATOM   3401  CA  VAL A 446      12.314  18.788   5.223  1.00 88.75           C  
ATOM   3402  C   VAL A 446      11.864  20.176   5.684  1.00 88.75           C  
ATOM   3403  CB  VAL A 446      13.700  18.856   4.551  1.00 88.75           C  
ATOM   3404  O   VAL A 446      11.975  20.500   6.866  1.00 88.75           O  
ATOM   3405  CG1 VAL A 446      14.731  19.555   5.450  1.00 88.75           C  
ATOM   3406  CG2 VAL A 446      14.241  17.452   4.254  1.00 88.75           C  
ATOM   3407  N   PHE A 447      11.303  20.984   4.786  1.00 86.44           N  
ATOM   3408  CA  PHE A 447      10.779  22.302   5.134  1.00 86.44           C  
ATOM   3409  C   PHE A 447       9.559  22.225   6.068  1.00 86.44           C  
ATOM   3410  CB  PHE A 447      10.476  23.060   3.843  1.00 86.44           C  
ATOM   3411  O   PHE A 447       9.537  22.901   7.097  1.00 86.44           O  
ATOM   3412  CG  PHE A 447      10.046  24.487   4.084  1.00 86.44           C  
ATOM   3413  CD1 PHE A 447       8.689  24.839   3.986  1.00 86.44           C  
ATOM   3414  CD2 PHE A 447      11.008  25.464   4.402  1.00 86.44           C  
ATOM   3415  CE1 PHE A 447       8.305  26.177   4.157  1.00 86.44           C  
ATOM   3416  CE2 PHE A 447      10.617  26.798   4.601  1.00 86.44           C  
ATOM   3417  CZ  PHE A 447       9.267  27.156   4.462  1.00 86.44           C  
ATOM   3418  N   MET A 448       8.595  21.344   5.777  1.00 84.31           N  
ATOM   3419  CA  MET A 448       7.412  21.118   6.619  1.00 84.31           C  
ATOM   3420  C   MET A 448       7.791  20.666   8.035  1.00 84.31           C  
ATOM   3421  CB  MET A 448       6.497  20.064   5.975  1.00 84.31           C  
ATOM   3422  O   MET A 448       7.255  21.191   9.013  1.00 84.31           O  
ATOM   3423  CG  MET A 448       5.777  20.573   4.721  1.00 84.31           C  
ATOM   3424  SD  MET A 448       4.751  19.323   3.900  1.00 84.31           S  
ATOM   3425  CE  MET A 448       3.366  19.204   5.067  1.00 84.31           C  
ATOM   3426  N   SER A 449       8.757  19.750   8.156  1.00 78.06           N  
ATOM   3427  CA  SER A 449       9.247  19.269   9.455  1.00 78.06           C  
ATOM   3428  C   SER A 449       9.967  20.361  10.264  1.00 78.06           C  
ATOM   3429  CB  SER A 449      10.146  18.042   9.262  1.00 78.06           C  
ATOM   3430  O   SER A 449       9.948  20.334  11.496  1.00 78.06           O  
ATOM   3431  OG  SER A 449      11.372  18.396   8.653  1.00 78.06           O  
ATOM   3432  N   ARG A 450      10.561  21.360   9.589  1.00 74.75           N  
ATOM   3433  CA  ARG A 450      11.199  22.525  10.221  1.00 74.75           C  
ATOM   3434  C   ARG A 450      10.199  23.587  10.667  1.00 74.75           C  
ATOM   3435  CB  ARG A 450      12.252  23.138   9.288  1.00 74.75           C  
ATOM   3436  O   ARG A 450      10.314  24.046  11.796  1.00 74.75           O  
ATOM   3437  CG  ARG A 450      13.563  22.345   9.303  1.00 74.75           C  
ATOM   3438  CD  ARG A 450      14.589  23.033   8.397  1.00 74.75           C  
ATOM   3439  NE  ARG A 450      15.956  22.544   8.657  1.00 74.75           N  
ATOM   3440  NH1 ARG A 450      17.055  24.004   7.268  1.00 74.75           N  
ATOM   3441  NH2 ARG A 450      18.230  22.567   8.504  1.00 74.75           N  
ATOM   3442  CZ  ARG A 450      17.069  23.038   8.144  1.00 74.75           C  
ATOM   3443  N   GLN A 451       9.216  23.957   9.845  1.00 66.88           N  
ATOM   3444  CA  GLN A 451       8.237  25.001  10.200  1.00 66.88           C  
ATOM   3445  C   GLN A 451       7.395  24.642  11.430  1.00 66.88           C  
ATOM   3446  CB  GLN A 451       7.303  25.267   9.017  1.00 66.88           C  
ATOM   3447  O   GLN A 451       7.049  25.505  12.232  1.00 66.88           O  
ATOM   3448  CG  GLN A 451       7.973  26.114   7.932  1.00 66.88           C  
ATOM   3449  CD  GLN A 451       6.940  26.622   6.936  1.00 66.88           C  
ATOM   3450  NE2 GLN A 451       7.042  27.859   6.506  1.00 66.88           N  
ATOM   3451  OE1 GLN A 451       6.012  25.934   6.541  1.00 66.88           O  
ATOM   3452  N   HIS A 452       7.136  23.352  11.644  1.00 60.06           N  
ATOM   3453  CA  HIS A 452       6.430  22.881  12.835  1.00 60.06           C  
ATOM   3454  C   HIS A 452       7.205  23.131  14.153  1.00 60.06           C  
ATOM   3455  CB  HIS A 452       6.099  21.399  12.612  1.00 60.06           C  
ATOM   3456  O   HIS A 452       6.630  23.058  15.240  1.00 60.06           O  
ATOM   3457  CG  HIS A 452       4.887  20.958  13.381  1.00 60.06           C  
ATOM   3458  CD2 HIS A 452       4.853  20.040  14.390  1.00 60.06           C  
ATOM   3459  ND1 HIS A 452       3.601  21.405  13.193  1.00 60.06           N  
ATOM   3460  CE1 HIS A 452       2.813  20.777  14.081  1.00 60.06           C  
ATOM   3461  NE2 HIS A 452       3.536  19.940  14.849  1.00 60.06           N  
ATOM   3462  N   ARG A 453       8.510  23.440  14.072  1.00 51.41           N  
ATOM   3463  CA  ARG A 453       9.360  23.845  15.205  1.00 51.41           C  
ATOM   3464  C   ARG A 453       9.022  25.251  15.704  1.00 51.41           C  
ATOM   3465  CB  ARG A 453      10.831  23.760  14.764  1.00 51.41           C  
ATOM   3466  O   ARG A 453       9.037  25.472  16.908  1.00 51.41           O  
ATOM   3467  CG  ARG A 453      11.841  23.824  15.915  1.00 51.41           C  
ATOM   3468  CD  ARG A 453      13.259  23.748  15.335  1.00 51.41           C  
ATOM   3469  NE  ARG A 453      14.282  23.782  16.396  1.00 51.41           N  
ATOM   3470  NH1 ARG A 453      16.109  24.091  15.040  1.00 51.41           N  
ATOM   3471  NH2 ARG A 453      16.386  23.962  17.251  1.00 51.41           N  
ATOM   3472  CZ  ARG A 453      15.583  23.940  16.225  1.00 51.41           C  
ATOM   3473  N   GLU A 454       8.692  26.168  14.798  1.00 44.34           N  
ATOM   3474  CA  GLU A 454       8.462  27.583  15.119  1.00 44.34           C  
ATOM   3475  C   GLU A 454       7.060  27.809  15.697  1.00 44.34           C  
ATOM   3476  CB  GLU A 454       8.701  28.434  13.859  1.00 44.34           C  
ATOM   3477  O   GLU A 454       6.898  28.542  16.669  1.00 44.34           O  
ATOM   3478  CG  GLU A 454      10.180  28.404  13.427  1.00 44.34           C  
ATOM   3479  CD  GLU A 454      10.473  29.157  12.119  1.00 44.34           C  
ATOM   3480  OE1 GLU A 454      11.678  29.247  11.786  1.00 44.34           O  
ATOM   3481  OE2 GLU A 454       9.515  29.553  11.419  1.00 44.34           O  
ATOM   3482  N   SER A 455       6.044  27.106  15.185  1.00 46.06           N  
ATOM   3483  CA  SER A 455       4.655  27.272  15.638  1.00 46.06           C  
ATOM   3484  C   SER A 455       4.396  26.785  17.067  1.00 46.06           C  
ATOM   3485  CB  SER A 455       3.702  26.566  14.669  1.00 46.06           C  
ATOM   3486  O   SER A 455       3.488  27.282  17.721  1.00 46.06           O  
ATOM   3487  OG  SER A 455       3.966  25.172  14.595  1.00 46.06           O  
ATOM   3488  N   VAL A 456       5.160  25.801  17.557  1.00 47.44           N  
ATOM   3489  CA  VAL A 456       4.994  25.275  18.926  1.00 47.44           C  
ATOM   3490  C   VAL A 456       5.757  26.105  19.952  1.00 47.44           C  
ATOM   3491  CB  VAL A 456       5.324  23.774  18.979  1.00 47.44           C  
ATOM   3492  O   VAL A 456       5.238  26.329  21.037  1.00 47.44           O  
ATOM   3493  CG1 VAL A 456       5.310  23.186  20.396  1.00 47.44           C  
ATOM   3494  CG2 VAL A 456       4.288  23.028  18.113  1.00 47.44           C  
ATOM   3495  N   GLN A 457       6.918  26.656  19.588  1.00 39.59           N  
ATOM   3496  CA  GLN A 457       7.632  27.596  20.459  1.00 39.59           C  
ATOM   3497  C   GLN A 457       6.838  28.891  20.691  1.00 39.59           C  
ATOM   3498  CB  GLN A 457       9.023  27.884  19.875  1.00 39.59           C  
ATOM   3499  O   GLN A 457       6.899  29.434  21.783  1.00 39.59           O  
ATOM   3500  CG  GLN A 457       9.951  26.676  20.065  1.00 39.59           C  
ATOM   3501  CD  GLN A 457      11.373  26.925  19.572  1.00 39.59           C  
ATOM   3502  NE2 GLN A 457      12.369  26.398  20.251  1.00 39.59           N  
ATOM   3503  OE1 GLN A 457      11.644  27.563  18.571  1.00 39.59           O  
ATOM   3504  N   LEU A 458       6.036  29.329  19.713  1.00 40.66           N  
ATOM   3505  CA  LEU A 458       5.152  30.500  19.822  1.00 40.66           C  
ATOM   3506  C   LEU A 458       3.861  30.263  20.633  1.00 40.66           C  
ATOM   3507  CB  LEU A 458       4.792  30.961  18.396  1.00 40.66           C  
ATOM   3508  O   LEU A 458       3.090  31.198  20.822  1.00 40.66           O  
ATOM   3509  CG  LEU A 458       5.942  31.636  17.630  1.00 40.66           C  
ATOM   3510  CD1 LEU A 458       5.559  31.757  16.153  1.00 40.66           C  
ATOM   3511  CD2 LEU A 458       6.235  33.039  18.165  1.00 40.66           C  
ATOM   3512  N   HIS A 459       3.557  29.028  21.041  1.00 38.81           N  
ATOM   3513  CA  HIS A 459       2.406  28.720  21.910  1.00 38.81           C  
ATOM   3514  C   HIS A 459       2.819  28.343  23.339  1.00 38.81           C  
ATOM   3515  CB  HIS A 459       1.531  27.633  21.258  1.00 38.81           C  
ATOM   3516  O   HIS A 459       1.962  28.268  24.215  1.00 38.81           O  
ATOM   3517  CG  HIS A 459       0.599  28.149  20.187  1.00 38.81           C  
ATOM   3518  CD2 HIS A 459      -0.469  27.482  19.650  1.00 38.81           C  
ATOM   3519  ND1 HIS A 459       0.617  29.402  19.621  1.00 38.81           N  
ATOM   3520  CE1 HIS A 459      -0.409  29.483  18.758  1.00 38.81           C  
ATOM   3521  NE2 HIS A 459      -1.103  28.331  18.733  1.00 38.81           N  
ATOM   3522  N   GLU A 460       4.113  28.112  23.574  1.00 39.50           N  
ATOM   3523  CA  GLU A 460       4.694  27.881  24.904  1.00 39.50           C  
ATOM   3524  C   GLU A 460       5.360  29.142  25.497  1.00 39.50           C  
ATOM   3525  CB  GLU A 460       5.676  26.696  24.834  1.00 39.50           C  
ATOM   3526  O   GLU A 460       5.751  29.126  26.664  1.00 39.50           O  
ATOM   3527  CG  GLU A 460       4.960  25.351  24.608  1.00 39.50           C  
ATOM   3528  CD  GLU A 460       5.910  24.138  24.558  1.00 39.50           C  
ATOM   3529  OE1 GLU A 460       5.397  22.999  24.683  1.00 39.50           O  
ATOM   3530  OE2 GLU A 460       7.131  24.314  24.331  1.00 39.50           O  
ATOM   3531  N   SER A 461       5.468  30.224  24.715  1.00 36.28           N  
ATOM   3532  CA  SER A 461       5.854  31.581  25.141  1.00 36.28           C  
ATOM   3533  C   SER A 461       4.633  32.473  25.296  1.00 36.28           C  
ATOM   3534  CB  SER A 461       6.799  32.199  24.111  1.00 36.28           C  
ATOM   3535  O   SER A 461       4.587  33.245  26.277  1.00 36.28           O  
ATOM   3536  OG  SER A 461       6.082  32.378  22.904  1.00 36.28           O  
ATOM   3537  OXT SER A 461       3.829  32.411  24.335  1.00 36.28           O  
TER    3538      SER A 461                                                      
ENDMDL                                                                          
END                                                                             
