# Supplementary material for: Cryo‐EM structure of antibacterial efflux transporter QacA from Staphylococcus aureus reveals a novel extracellular loop with allosteric role
Source: EMBO J. 2023 Jul 17;42(16):e113418. doi: 10.15252/embj.2023113418 (PMC10425836; doi:10.15252/embj.2023113418)
Supplement: Supplementary file 4 — Source Data for Expanded View [file EMBJ-42-e113418-s008.zip › Expanded view source data/Figure EV2/AF2 models/AF-G9FS16-FexB.pdb]

HEADER                                            01-JUN-22                     
TITLE     ALPHAFOLD MONOMER V2.0 PREDICTION FOR CHLORAMPHENICOL/FLORFENICOL     
TITLE    2 EXPORTER (G9FS16)                                                    
COMPND    MOL_ID: 1;                                                            
COMPND   2 MOLECULE: CHLORAMPHENICOL/FLORFENICOL EXPORTER;                      
COMPND   3 CHAIN: A                                                             
SOURCE    MOL_ID: 1;                                                            
SOURCE   2 ORGANISM_SCIENTIFIC: ENTEROCOCCUS FAECIUM;                           
SOURCE   3 ORGANISM_TAXID: 1352                                                 
REMARK   1                                                                      
REMARK   1 REFERENCE 1                                                          
REMARK   1  AUTH   JOHN JUMPER, RICHARD EVANS, ALEXANDER PRITZEL, TIM GREEN,    
REMARK   1  AUTH 2 MICHAEL FIGURNOV, OLAF RONNEBERGER, KATHRYN TUNYASUVUNAKOOL, 
REMARK   1  AUTH 3 RUSS BATES, AUGUSTIN ZIDEK, ANNA POTAPENKO, ALEX BRIDGLAND,  
REMARK   1  AUTH 4 CLEMENS MEYER, SIMON A A KOHL, ANDREW J BALLARD,             
REMARK   1  AUTH 5 ANDREW COWIE, BERNARDINO ROMERA-PAREDES, STANISLAV NIKOLOV,  
REMARK   1  AUTH 6 RISHUB JAIN, JONAS ADLER, TREVOR BACK, STIG PETERSEN,        
REMARK   1  AUTH 7 DAVID REIMAN, ELLEN CLANCY, MICHAL ZIELINSKI,                
REMARK   1  AUTH 8 MARTIN STEINEGGER, MICHALINA PACHOLSKA, TAMAS BERGHAMMER,    
REMARK   1  AUTH 9 DAVID SILVER, ORIOL VINYALS, ANDREW W SENIOR,                
REMARK   1  AUTH10 KORAY KAVUKCUOGLU, PUSHMEET KOHLI, DEMIS HASSABIS            
REMARK   1  TITL   HIGHLY ACCURATE PROTEIN STRUCTURE PREDICTION WITH ALPHAFOLD  
REMARK   1  REF    NATURE                        V. 596   583 2021              
REMARK   1  REFN                   ISSN 0028-0836                               
REMARK   1  PMID   34265844                                                     
REMARK   1  DOI    10.1038/s41586-021-03819-2                                   
REMARK   1                                                                      
REMARK   1 DISCLAIMERS                                                          
REMARK   1 ALPHAFOLD DATA, COPYRIGHT (2021) DEEPMIND TECHNOLOGIES LIMITED. THE  
REMARK   1 INFORMATION PROVIDED IS THEORETICAL MODELLING ONLY AND CAUTION SHOULD
REMARK   1 BE EXERCISED IN ITS USE. IT IS PROVIDED "AS-IS" WITHOUT ANY WARRANTY 
REMARK   1 OF ANY KIND, WHETHER EXPRESSED OR IMPLIED. NO WARRANTY IS GIVEN THAT 
REMARK   1 USE OF THE INFORMATION SHALL NOT INFRINGE THE RIGHTS OF ANY THIRD    
REMARK   1 PARTY. THE INFORMATION IS NOT INTENDED TO BE A SUBSTITUTE FOR        
REMARK   1 PROFESSIONAL MEDICAL ADVICE, DIAGNOSIS, OR TREATMENT, AND DOES NOT   
REMARK   1 CONSTITUTE MEDICAL OR OTHER PROFESSIONAL ADVICE. IT IS AVAILABLE FOR 
REMARK   1 ACADEMIC AND COMMERCIAL PURPOSES, UNDER CC-BY 4.0 LICENCE.           
DBREF  XXXX A    1   469  UNP    G9FS16   G9FS16_ENTFC     1    469             
SEQRES   1 A  469  MET ASN HIS GLN ASN GLU LYS ASN ILE ALA SER ASN VAL          
SEQRES   2 A  469  LEU LEU ILE SER ILE LEU GLY LEU SER VAL LEU VAL GLY          
SEQRES   3 A  469  SER VAL THR ALA ASP MET VAL ASN PRO VAL LEU GLY VAL          
SEQRES   4 A  469  ILE GLY LYS GLU LEU GLY GLY SER GLU ALA GLN VAL SER          
SEQRES   5 A  469  TRP VAL VAL SER GLY VAL ALA LEU VAL LEU SER ILE ALA          
SEQRES   6 A  469  ILE PRO PHE TYR GLY ARG LEU SER ASP PHE LEU ASN ILE          
SEQRES   7 A  469  LYS LYS LEU PHE THR ASN GLY PHE LEU ILE LEU THR ILE          
SEQRES   8 A  469  GLY SER LEU ILE CYS ILE PHE ALA PRO ASN LEU ILE ILE          
SEQRES   9 A  469  LEU VAL LEU GLY ARG MET PHE GLN GLY ALA GLY MET ALA          
SEQRES  10 A  469  ALA ILE PRO VAL LEU SER ILE VAL ILE ILE SER LYS ILE          
SEQRES  11 A  469  TYR PRO PRO GLY GLN ARG GLY ARG ILE LEU GLY ILE ILE          
SEQRES  12 A  469  ALA GLY CYS ILE GLY VAL GLY THR ALA GLY GLY PRO ILE          
SEQRES  13 A  469  PHE GLY GLY VAL VAL GLY GLN LEU LEU GLY TRP GLN SER          
SEQRES  14 A  469  LEU PHE TRP VAL THR PHE VAL LEU GLY LEU ILE ILE VAL          
SEQRES  15 A  469  LEU GLY VAL GLN ILE SER MET PRO LYS ILE GLU SER PRO          
SEQRES  16 A  469  ASP ASN ASN SER HIS GLN ASN PHE ASP VAL LEU GLY GLY          
SEQRES  17 A  469  LEU LEU LEU GLY LEU THR VAL GLY GLY PHE LEU LEU GLY          
SEQRES  18 A  469  ILE THR LEU SER GLU MET TYR GLY LEU ILE SER ILE GLN          
SEQRES  19 A  469  THR THR THR SER PHE SER ILE SER MET ILE ALA LEU ILE          
SEQRES  20 A  469  VAL LEU ILE TYR ARG VAL ILE ASN VAL LYS ASN PRO PHE          
SEQRES  21 A  469  ILE PRO PRO VAL ILE LEU LYS ASN ARG LEU TYR VAL SER          
SEQRES  22 A  469  SER ILE PHE ILE VAL PHE LEU SER MET PHE ALA TYR VAL          
SEQRES  23 A  469  SER MET LEU VAL PHE ILE PRO LEU LEU VAL VAL GLU VAL          
SEQRES  24 A  469  ASN GLY LEU SER THR GLY GLN ALA GLY LEU ILE LEU LEU          
SEQRES  25 A  469  SER GLY GLY VAL ALA VAL ALA ILE LEU SER PRO ILE VAL          
SEQRES  26 A  469  GLY ARG LEU SER ASP LYS VAL HIS PRO LYS ILE LEU LEU          
SEQRES  27 A  469  LEU VAL GLY LEU ILE ILE MET GLY LEU SER SER LEU TYR          
SEQRES  28 A  469  MET SER PHE VAL ALA GLY ALA SER PRO VAL LEU LEU SER          
SEQRES  29 A  469  ILE GLY SER LEU GLY ILE GLY ILE ALA PHE ALA PHE ILE          
SEQRES  30 A  469  ASN SER PRO VAL ASN ASN VAL ALA VAL LEU ALA LEU PRO          
SEQRES  31 A  469  LYS GLU GLN VAL GLY VAL GLY THR GLY LEU PHE GLN GLY          
SEQRES  32 A  469  ALA MET TYR LEU GLY ALA GLY THR GLY ALA SER LEU ILE          
SEQRES  33 A  469  GLY ALA LEU LEU SER MET ARG HIS GLY VAL LYS ALA SER          
SEQRES  34 A  469  PHE ASN PRO PHE TYR THR LEU THR ALA PRO HIS TYR SER          
SEQRES  35 A  469  ASP ILE PHE LEU THR ILE THR CYS ILE VAL LEU VAL ALA          
SEQRES  36 A  469  LEU ILE VAL THR LEU ASN ILE SER SER ARG ASP LEU LYS          
SEQRES  37 A  469  GLN                                                          
CRYST1    1.000    1.000    1.000  90.00  90.00  90.00 P 1           1          
ORIGX1      1.000000  0.000000  0.000000        0.00000                         
ORIGX2      0.000000  1.000000  0.000000        0.00000                         
ORIGX3      0.000000  0.000000  1.000000        0.00000                         
SCALE1      1.000000  0.000000  0.000000        0.00000                         
SCALE2      0.000000  1.000000  0.000000        0.00000                         
SCALE3      0.000000  0.000000  1.000000        0.00000                         
MODEL        1                                                                  
ATOM      1  N   MET A   1     -46.997  -5.608   4.926  1.00 50.28           N  
ATOM      2  CA  MET A   1     -45.527  -5.485   4.786  1.00 50.28           C  
ATOM      3  C   MET A   1     -45.238  -4.013   4.547  1.00 50.28           C  
ATOM      4  CB  MET A   1     -45.000  -6.376   3.647  1.00 50.28           C  
ATOM      5  O   MET A   1     -45.669  -3.485   3.538  1.00 50.28           O  
ATOM      6  CG  MET A   1     -44.591  -7.765   4.153  1.00 50.28           C  
ATOM      7  SD  MET A   1     -44.311  -8.948   2.811  1.00 50.28           S  
ATOM      8  CE  MET A   1     -42.971  -9.966   3.489  1.00 50.28           C  
ATOM      9  N   ASN A   2     -44.703  -3.327   5.561  1.00 48.84           N  
ATOM     10  CA  ASN A   2     -44.845  -1.876   5.733  1.00 48.84           C  
ATOM     11  C   ASN A   2     -43.843  -1.052   4.912  1.00 48.84           C  
ATOM     12  CB  ASN A   2     -44.717  -1.538   7.238  1.00 48.84           C  
ATOM     13  O   ASN A   2     -42.666  -1.394   4.845  1.00 48.84           O  
ATOM     14  CG  ASN A   2     -45.933  -1.931   8.059  1.00 48.84           C  
ATOM     15  ND2 ASN A   2     -45.867  -1.829   9.365  1.00 48.84           N  
ATOM     16  OD1 ASN A   2     -46.943  -2.358   7.531  1.00 48.84           O  
ATOM     17  N   HIS A   3     -44.294   0.112   4.442  1.00 45.97           N  
ATOM     18  CA  HIS A   3     -43.520   1.168   3.769  1.00 45.97           C  
ATOM     19  C   HIS A   3     -42.204   1.549   4.489  1.00 45.97           C  
ATOM     20  CB  HIS A   3     -44.462   2.389   3.687  1.00 45.97           C  
ATOM     21  O   HIS A   3     -41.228   1.976   3.879  1.00 45.97           O  
ATOM     22  CG  HIS A   3     -44.488   3.094   2.361  1.00 45.97           C  
ATOM     23  CD2 HIS A   3     -44.772   4.420   2.177  1.00 45.97           C  
ATOM     24  ND1 HIS A   3     -44.368   2.521   1.109  1.00 45.97           N  
ATOM     25  CE1 HIS A   3     -44.578   3.489   0.202  1.00 45.97           C  
ATOM     26  NE2 HIS A   3     -44.808   4.668   0.806  1.00 45.97           N  
ATOM     27  N   GLN A   4     -42.143   1.349   5.809  1.00 47.06           N  
ATOM     28  CA  GLN A   4     -40.956   1.573   6.643  1.00 47.06           C  
ATOM     29  C   GLN A   4     -39.853   0.522   6.428  1.00 47.06           C  
ATOM     30  CB  GLN A   4     -41.423   1.626   8.111  1.00 47.06           C  
ATOM     31  O   GLN A   4     -38.671   0.860   6.473  1.00 47.06           O  
ATOM     32  CG  GLN A   4     -40.874   2.846   8.875  1.00 47.06           C  
ATOM     33  CD  GLN A   4     -41.816   3.342   9.975  1.00 47.06           C  
ATOM     34  NE2 GLN A   4     -41.369   4.224  10.839  1.00 47.06           N  
ATOM     35  OE1 GLN A   4     -42.976   2.980  10.062  1.00 47.06           O  
ATOM     36  N   ASN A   5     -40.220  -0.730   6.127  1.00 48.91           N  
ATOM     37  CA  ASN A   5     -39.262  -1.764   5.728  1.00 48.91           C  
ATOM     38  C   ASN A   5     -38.715  -1.493   4.325  1.00 48.91           C  
ATOM     39  CB  ASN A   5     -39.895  -3.169   5.821  1.00 48.91           C  
ATOM     40  O   ASN A   5     -37.513  -1.625   4.122  1.00 48.91           O  
ATOM     41  CG  ASN A   5     -39.669  -3.856   7.155  1.00 48.91           C  
ATOM     42  ND2 ASN A   5     -40.216  -5.035   7.336  1.00 48.91           N  
ATOM     43  OD1 ASN A   5     -38.991  -3.372   8.043  1.00 48.91           O  
ATOM     44  N   GLU A   6     -39.550  -1.050   3.382  1.00 49.31           N  
ATOM     45  CA  GLU A   6     -39.102  -0.675   2.031  1.00 49.31           C  
ATOM     46  C   GLU A   6     -38.122   0.504   2.070  1.00 49.31           C  
ATOM     47  CB  GLU A   6     -40.309  -0.317   1.158  1.00 49.31           C  
ATOM     48  O   GLU A   6     -37.068   0.458   1.437  1.00 49.31           O  
ATOM     49  CG  GLU A   6     -41.197  -1.537   0.881  1.00 49.31           C  
ATOM     50  CD  GLU A   6     -42.441  -1.178   0.059  1.00 49.31           C  
ATOM     51  OE1 GLU A   6     -42.929  -2.094  -0.635  1.00 49.31           O  
ATOM     52  OE2 GLU A   6     -42.933  -0.029   0.201  1.00 49.31           O  
ATOM     53  N   LYS A   7     -38.409   1.524   2.891  1.00 55.94           N  
ATOM     54  CA  LYS A   7     -37.537   2.694   3.073  1.00 55.94           C  
ATOM     55  C   LYS A   7     -36.196   2.330   3.727  1.00 55.94           C  
ATOM     56  CB  LYS A   7     -38.320   3.765   3.852  1.00 55.94           C  
ATOM     57  O   LYS A   7     -35.156   2.838   3.309  1.00 55.94           O  
ATOM     58  CG  LYS A   7     -37.885   5.192   3.497  1.00 55.94           C  
ATOM     59  CD  LYS A   7     -38.809   6.215   4.177  1.00 55.94           C  
ATOM     60  CE  LYS A   7     -38.491   7.631   3.686  1.00 55.94           C  
ATOM     61  NZ  LYS A   7     -39.408   8.638   4.278  1.00 55.94           N  
ATOM     62  N   ASN A   8     -36.199   1.412   4.697  1.00 63.97           N  
ATOM     63  CA  ASN A   8     -34.974   0.895   5.321  1.00 63.97           C  
ATOM     64  C   ASN A   8     -34.146   0.026   4.361  1.00 63.97           C  
ATOM     65  CB  ASN A   8     -35.343   0.117   6.598  1.00 63.97           C  
ATOM     66  O   ASN A   8     -32.920   0.123   4.349  1.00 63.97           O  
ATOM     67  CG  ASN A   8     -35.611   1.013   7.796  1.00 63.97           C  
ATOM     68  ND2 ASN A   8     -36.180   0.473   8.848  1.00 63.97           N  
ATOM     69  OD1 ASN A   8     -35.285   2.188   7.827  1.00 63.97           O  
ATOM     70  N   ILE A   9     -34.795  -0.790   3.526  1.00 64.94           N  
ATOM     71  CA  ILE A   9     -34.117  -1.611   2.514  1.00 64.94           C  
ATOM     72  C   ILE A   9     -33.497  -0.723   1.430  1.00 64.94           C  
ATOM     73  CB  ILE A   9     -35.090  -2.668   1.940  1.00 64.94           C  
ATOM     74  O   ILE A   9     -32.321  -0.890   1.116  1.00 64.94           O  
ATOM     75  CG1 ILE A   9     -35.429  -3.724   3.020  1.00 64.94           C  
ATOM     76  CG2 ILE A   9     -34.487  -3.375   0.711  1.00 64.94           C  
ATOM     77  CD1 ILE A   9     -36.673  -4.561   2.689  1.00 64.94           C  
ATOM     78  N   ALA A  10     -34.240   0.257   0.907  1.00 62.03           N  
ATOM     79  CA  ALA A  10     -33.747   1.183  -0.112  1.00 62.03           C  
ATOM     80  C   ALA A  10     -32.560   2.025   0.390  1.00 62.03           C  
ATOM     81  CB  ALA A  10     -34.915   2.066  -0.566  1.00 62.03           C  
ATOM     82  O   ALA A  10     -31.567   2.174  -0.320  1.00 62.03           O  
ATOM     83  N   SER A  11     -32.624   2.509   1.637  1.00 74.88           N  
ATOM     84  CA  SER A  11     -31.520   3.239   2.277  1.00 74.88           C  
ATOM     85  C   SER A  11     -30.262   2.371   2.428  1.00 74.88           C  
ATOM     86  CB  SER A  11     -31.981   3.749   3.644  1.00 74.88           C  
ATOM     87  O   SER A  11     -29.156   2.805   2.103  1.00 74.88           O  
ATOM     88  OG  SER A  11     -31.014   4.627   4.173  1.00 74.88           O  
ATOM     89  N   ASN A  12     -30.428   1.106   2.833  1.00 83.31           N  
ATOM     90  CA  ASN A  12     -29.317   0.161   2.963  1.00 83.31           C  
ATOM     91  C   ASN A  12     -28.677  -0.190   1.614  1.00 83.31           C  
ATOM     92  CB  ASN A  12     -29.813  -1.107   3.679  1.00 83.31           C  
ATOM     93  O   ASN A  12     -27.452  -0.214   1.507  1.00 83.31           O  
ATOM     94  CG  ASN A  12     -29.930  -0.940   5.183  1.00 83.31           C  
ATOM     95  ND2 ASN A  12     -30.615  -1.842   5.845  1.00 83.31           N  
ATOM     96  OD1 ASN A  12     -29.383  -0.042   5.798  1.00 83.31           O  
ATOM     97  N   VAL A  13     -29.482  -0.436   0.575  1.00 86.12           N  
ATOM     98  CA  VAL A  13     -28.968  -0.709  -0.778  1.00 86.12           C  
ATOM     99  C   VAL A  13     -28.195   0.497  -1.301  1.00 86.12           C  
ATOM    100  CB  VAL A  13     -30.101  -1.107  -1.743  1.00 86.12           C  
ATOM    101  O   VAL A  13     -27.064   0.336  -1.753  1.00 86.12           O  
ATOM    102  CG1 VAL A  13     -29.622  -1.213  -3.197  1.00 86.12           C  
ATOM    103  CG2 VAL A  13     -30.672  -2.478  -1.356  1.00 86.12           C  
ATOM    104  N   LEU A  14     -28.753   1.704  -1.164  1.00 89.94           N  
ATOM    105  CA  LEU A  14     -28.095   2.933  -1.595  1.00 89.94           C  
ATOM    106  C   LEU A  14     -26.754   3.140  -0.879  1.00 89.94           C  
ATOM    107  CB  LEU A  14     -29.057   4.110  -1.367  1.00 89.94           C  
ATOM    108  O   LEU A  14     -25.762   3.451  -1.531  1.00 89.94           O  
ATOM    109  CG  LEU A  14     -28.515   5.463  -1.861  1.00 89.94           C  
ATOM    110  CD1 LEU A  14     -28.307   5.500  -3.375  1.00 89.94           C  
ATOM    111  CD2 LEU A  14     -29.499   6.573  -1.481  1.00 89.94           C  
ATOM    112  N   LEU A  15     -26.690   2.918   0.437  1.00 90.94           N  
ATOM    113  CA  LEU A  15     -25.443   3.031   1.192  1.00 90.94           C  
ATOM    114  C   LEU A  15     -24.384   2.033   0.704  1.00 90.94           C  
ATOM    115  CB  LEU A  15     -25.753   2.848   2.686  1.00 90.94           C  
ATOM    116  O   LEU A  15     -23.232   2.414   0.509  1.00 90.94           O  
ATOM    117  CG  LEU A  15     -24.504   2.875   3.583  1.00 90.94           C  
ATOM    118  CD1 LEU A  15     -23.746   4.204   3.516  1.00 90.94           C  
ATOM    119  CD2 LEU A  15     -24.914   2.634   5.031  1.00 90.94           C  
ATOM    120  N   ILE A  16     -24.755   0.767   0.482  1.00 90.81           N  
ATOM    121  CA  ILE A  16     -23.826  -0.248  -0.042  1.00 90.81           C  
ATOM    122  C   ILE A  16     -23.339   0.146  -1.440  1.00 90.81           C  
ATOM    123  CB  ILE A  16     -24.473  -1.653  -0.037  1.00 90.81           C  
ATOM    124  O   ILE A  16     -22.143   0.055  -1.707  1.00 90.81           O  
ATOM    125  CG1 ILE A  16     -24.721  -2.112   1.416  1.00 90.81           C  
ATOM    126  CG2 ILE A  16     -23.578  -2.683  -0.757  1.00 90.81           C  
ATOM    127  CD1 ILE A  16     -25.641  -3.334   1.539  1.00 90.81           C  
ATOM    128  N   SER A  17     -24.231   0.626  -2.311  1.00 93.06           N  
ATOM    129  CA  SER A  17     -23.873   1.110  -3.647  1.00 93.06           C  
ATOM    130  C   SER A  17     -22.917   2.299  -3.592  1.00 93.06           C  
ATOM    131  CB  SER A  17     -25.131   1.509  -4.423  1.00 93.06           C  
ATOM    132  O   SER A  17     -21.936   2.319  -4.329  1.00 93.06           O  
ATOM    133  OG  SER A  17     -25.941   0.376  -4.668  1.00 93.06           O  
ATOM    134  N   ILE A  18     -23.149   3.261  -2.694  1.00 94.69           N  
ATOM    135  CA  ILE A  18     -22.270   4.420  -2.509  1.00 94.69           C  
ATOM    136  C   ILE A  18     -20.904   4.001  -1.970  1.00 94.69           C  
ATOM    137  CB  ILE A  18     -22.958   5.481  -1.620  1.00 94.69           C  
ATOM    138  O   ILE A  18     -19.893   4.486  -2.473  1.00 94.69           O  
ATOM    139  CG1 ILE A  18     -24.125   6.181  -2.357  1.00 94.69           C  
ATOM    140  CG2 ILE A  18     -21.976   6.541  -1.094  1.00 94.69           C  
ATOM    141  CD1 ILE A  18     -23.751   6.955  -3.630  1.00 94.69           C  
ATOM    142  N   LEU A  19     -20.835   3.082  -1.004  1.00 94.12           N  
ATOM    143  CA  LEU A  19     -19.558   2.555  -0.513  1.00 94.12           C  
ATOM    144  C   LEU A  19     -18.815   1.763  -1.599  1.00 94.12           C  
ATOM    145  CB  LEU A  19     -19.797   1.682   0.729  1.00 94.12           C  
ATOM    146  O   LEU A  19     -17.611   1.941  -1.767  1.00 94.12           O  
ATOM    147  CG  LEU A  19     -20.263   2.441   1.982  1.00 94.12           C  
ATOM    148  CD1 LEU A  19     -20.580   1.431   3.088  1.00 94.12           C  
ATOM    149  CD2 LEU A  19     -19.204   3.413   2.501  1.00 94.12           C  
ATOM    150  N   GLY A  20     -19.524   0.936  -2.371  1.00 93.62           N  
ATOM    151  CA  GLY A  20     -18.952   0.201  -3.501  1.00 93.62           C  
ATOM    152  C   GLY A  20     -18.387   1.136  -4.567  1.00 93.62           C  
ATOM    153  O   GLY A  20     -17.233   0.987  -4.963  1.00 93.62           O  
ATOM    154  N   LEU A  21     -19.159   2.152  -4.965  1.00 95.69           N  
ATOM    155  CA  LEU A  21     -18.718   3.181  -5.905  1.00 95.69           C  
ATOM    156  C   LEU A  21     -17.531   3.978  -5.354  1.00 95.69           C  
ATOM    157  CB  LEU A  21     -19.906   4.106  -6.231  1.00 95.69           C  
ATOM    158  O   LEU A  21     -16.580   4.230  -6.081  1.00 95.69           O  
ATOM    159  CG  LEU A  21     -19.576   5.207  -7.258  1.00 95.69           C  
ATOM    160  CD1 LEU A  21     -19.211   4.631  -8.627  1.00 95.69           C  
ATOM    161  CD2 LEU A  21     -20.774   6.142  -7.421  1.00 95.69           C  
ATOM    162  N   SER A  22     -17.557   4.331  -4.068  1.00 96.25           N  
ATOM    163  CA  SER A  22     -16.467   5.048  -3.397  1.00 96.25           C  
ATOM    164  C   SER A  22     -15.144   4.307  -3.520  1.00 96.25           C  
ATOM    165  CB  SER A  22     -16.780   5.222  -1.908  1.00 96.25           C  
ATOM    166  O   SER A  22     -14.127   4.885  -3.893  1.00 96.25           O  
ATOM    167  OG  SER A  22     -17.903   6.051  -1.720  1.00 96.25           O  
ATOM    168  N   VAL A  23     -15.172   3.011  -3.228  1.00 93.25           N  
ATOM    169  CA  VAL A  23     -13.987   2.164  -3.253  1.00 93.25           C  
ATOM    170  C   VAL A  23     -13.533   1.880  -4.686  1.00 93.25           C  
ATOM    171  CB  VAL A  23     -14.271   0.906  -2.429  1.00 93.25           C  
ATOM    172  O   VAL A  23     -12.340   1.966  -4.961  1.00 93.25           O  
ATOM    173  CG1 VAL A  23     -13.082  -0.024  -2.500  1.00 93.25           C  
ATOM    174  CG2 VAL A  23     -14.487   1.240  -0.942  1.00 93.25           C  
ATOM    175  N   LEU A  24     -14.470   1.653  -5.612  1.00 93.38           N  
ATOM    176  CA  LEU A  24     -14.180   1.531  -7.042  1.00 93.38           C  
ATOM    177  C   LEU A  24     -13.475   2.786  -7.579  1.00 93.38           C  
ATOM    178  CB  LEU A  24     -15.505   1.282  -7.789  1.00 93.38           C  
ATOM    179  O   LEU A  24     -12.428   2.677  -8.210  1.00 93.38           O  
ATOM    180  CG  LEU A  24     -15.352   1.094  -9.309  1.00 93.38           C  
ATOM    181  CD1 LEU A  24     -14.704  -0.246  -9.641  1.00 93.38           C  
ATOM    182  CD2 LEU A  24     -16.726   1.137  -9.976  1.00 93.38           C  
ATOM    183  N   VAL A  25     -14.022   3.974  -7.301  1.00 95.75           N  
ATOM    184  CA  VAL A  25     -13.453   5.262  -7.729  1.00 95.75           C  
ATOM    185  C   VAL A  25     -12.079   5.481  -7.114  1.00 95.75           C  
ATOM    186  CB  VAL A  25     -14.400   6.428  -7.382  1.00 95.75           C  
ATOM    187  O   VAL A  25     -11.174   5.912  -7.823  1.00 95.75           O  
ATOM    188  CG1 VAL A  25     -13.759   7.815  -7.559  1.00 95.75           C  
ATOM    189  CG2 VAL A  25     -15.616   6.378  -8.310  1.00 95.75           C  
ATOM    190  N   GLY A  26     -11.898   5.157  -5.831  1.00 94.62           N  
ATOM    191  CA  GLY A  26     -10.592   5.213  -5.175  1.00 94.62           C  
ATOM    192  C   GLY A  26      -9.552   4.347  -5.891  1.00 94.62           C  
ATOM    193  O   GLY A  26      -8.502   4.855  -6.276  1.00 94.62           O  
ATOM    194  N   SER A  27      -9.865   3.072  -6.134  1.00 89.75           N  
ATOM    195  CA  SER A  27      -8.969   2.137  -6.828  1.00 89.75           C  
ATOM    196  C   SER A  27      -8.669   2.562  -8.269  1.00 89.75           C  
ATOM    197  CB  SER A  27      -9.577   0.734  -6.814  1.00 89.75           C  
ATOM    198  O   SER A  27      -7.507   2.626  -8.653  1.00 89.75           O  
ATOM    199  OG  SER A  27      -9.559   0.200  -5.506  1.00 89.75           O  
ATOM    200  N   VAL A  28      -9.686   2.941  -9.053  1.00 92.31           N  
ATOM    201  CA  VAL A  28      -9.484   3.434 -10.429  1.00 92.31           C  
ATOM    202  C   VAL A  28      -8.611   4.689 -10.434  1.00 92.31           C  
ATOM    203  CB  VAL A  28     -10.831   3.705 -11.132  1.00 92.31           C  
ATOM    204  O   VAL A  28      -7.668   4.773 -11.213  1.00 92.31           O  
ATOM    205  CG1 VAL A  28     -10.686   4.443 -12.471  1.00 92.31           C  
ATOM    206  CG2 VAL A  28     -11.567   2.392 -11.417  1.00 92.31           C  
ATOM    207  N   THR A  29      -8.875   5.646  -9.539  1.00 94.94           N  
ATOM    208  CA  THR A  29      -8.123   6.912  -9.461  1.00 94.94           C  
ATOM    209  C   THR A  29      -6.653   6.691  -9.100  1.00 94.94           C  
ATOM    210  CB  THR A  29      -8.758   7.869  -8.438  1.00 94.94           C  
ATOM    211  O   THR A  29      -5.788   7.446  -9.558  1.00 94.94           O  
ATOM    212  CG2 THR A  29      -8.047   9.217  -8.327  1.00 94.94           C  
ATOM    213  OG1 THR A  29     -10.091   8.157  -8.798  1.00 94.94           O  
ATOM    214  N   ALA A  30      -6.352   5.669  -8.292  1.00 90.38           N  
ATOM    215  CA  ALA A  30      -4.980   5.300  -7.961  1.00 90.38           C  
ATOM    216  C   ALA A  30      -4.197   4.919  -9.227  1.00 90.38           C  
ATOM    217  CB  ALA A  30      -4.993   4.142  -6.950  1.00 90.38           C  
ATOM    218  O   ALA A  30      -3.137   5.493  -9.481  1.00 90.38           O  
ATOM    219  N   ASP A  31      -4.780   4.035 -10.043  1.00 85.38           N  
ATOM    220  CA  ASP A  31      -4.049   3.266 -11.054  1.00 85.38           C  
ATOM    221  C   ASP A  31      -4.237   3.771 -12.498  1.00 85.38           C  
ATOM    222  CB  ASP A  31      -4.462   1.788 -10.918  1.00 85.38           C  
ATOM    223  O   ASP A  31      -3.404   3.496 -13.364  1.00 85.38           O  
ATOM    224  CG  ASP A  31      -4.127   1.182  -9.545  1.00 85.38           C  
ATOM    225  OD1 ASP A  31      -3.078   1.571  -8.986  1.00 85.38           O  
ATOM    226  OD2 ASP A  31      -4.914   0.330  -9.066  1.00 85.38           O  
ATOM    227  N   MET A  32      -5.293   4.546 -12.784  1.00 90.56           N  
ATOM    228  CA  MET A  32      -5.620   5.015 -14.144  1.00 90.56           C  
ATOM    229  C   MET A  32      -4.561   5.922 -14.776  1.00 90.56           C  
ATOM    230  CB  MET A  32      -6.990   5.719 -14.163  1.00 90.56           C  
ATOM    231  O   MET A  32      -4.531   6.086 -15.989  1.00 90.56           O  
ATOM    232  CG  MET A  32      -6.979   7.050 -13.395  1.00 90.56           C  
ATOM    233  SD  MET A  32      -8.579   7.888 -13.297  1.00 90.56           S  
ATOM    234  CE  MET A  32      -8.038   9.415 -12.475  1.00 90.56           C  
ATOM    235  N   VAL A  33      -3.687   6.530 -13.977  1.00 92.44           N  
ATOM    236  CA  VAL A  33      -2.673   7.457 -14.495  1.00 92.44           C  
ATOM    237  C   VAL A  33      -1.442   6.710 -15.025  1.00 92.44           C  
ATOM    238  CB  VAL A  33      -2.327   8.523 -13.439  1.00 92.44           C  
ATOM    239  O   VAL A  33      -0.764   7.217 -15.916  1.00 92.44           O  
ATOM    240  CG1 VAL A  33      -1.402   9.596 -14.017  1.00 92.44           C  
ATOM    241  CG2 VAL A  33      -3.591   9.247 -12.941  1.00 92.44           C  
ATOM    242  N   ASN A  34      -1.181   5.484 -14.551  1.00 86.94           N  
ATOM    243  CA  ASN A  34       0.031   4.716 -14.872  1.00 86.94           C  
ATOM    244  C   ASN A  34       0.309   4.579 -16.386  1.00 86.94           C  
ATOM    245  CB  ASN A  34      -0.011   3.337 -14.172  1.00 86.94           C  
ATOM    246  O   ASN A  34       1.436   4.851 -16.801  1.00 86.94           O  
ATOM    247  CG  ASN A  34       0.018   3.424 -12.657  1.00 86.94           C  
ATOM    248  ND2 ASN A  34      -0.351   2.370 -11.968  1.00 86.94           N  
ATOM    249  OD1 ASN A  34       0.358   4.437 -12.077  1.00 86.94           O  
ATOM    250  N   PRO A  35      -0.673   4.236 -17.244  1.00 82.31           N  
ATOM    251  CA  PRO A  35      -0.434   4.058 -18.680  1.00 82.31           C  
ATOM    252  C   PRO A  35      -0.123   5.357 -19.432  1.00 82.31           C  
ATOM    253  CB  PRO A  35      -1.713   3.436 -19.249  1.00 82.31           C  
ATOM    254  O   PRO A  35       0.420   5.309 -20.533  1.00 82.31           O  
ATOM    255  CG  PRO A  35      -2.482   2.949 -18.030  1.00 82.31           C  
ATOM    256  CD  PRO A  35      -2.048   3.891 -16.928  1.00 82.31           C  
ATOM    257  N   VAL A  36      -0.493   6.513 -18.872  1.00 87.69           N  
ATOM    258  CA  VAL A  36      -0.350   7.825 -19.522  1.00 87.69           C  
ATOM    259  C   VAL A  36       0.772   8.673 -18.925  1.00 87.69           C  
ATOM    260  CB  VAL A  36      -1.685   8.589 -19.594  1.00 87.69           C  
ATOM    261  O   VAL A  36       0.980   9.798 -19.374  1.00 87.69           O  
ATOM    262  CG1 VAL A  36      -2.697   7.818 -20.448  1.00 87.69           C  
ATOM    263  CG2 VAL A  36      -2.300   8.868 -18.219  1.00 87.69           C  
ATOM    264  N   LEU A  37       1.554   8.140 -17.978  1.00 87.62           N  
ATOM    265  CA  LEU A  37       2.699   8.846 -17.387  1.00 87.62           C  
ATOM    266  C   LEU A  37       3.690   9.344 -18.443  1.00 87.62           C  
ATOM    267  CB  LEU A  37       3.435   7.922 -16.404  1.00 87.62           C  
ATOM    268  O   LEU A  37       4.132  10.487 -18.378  1.00 87.62           O  
ATOM    269  CG  LEU A  37       2.684   7.643 -15.097  1.00 87.62           C  
ATOM    270  CD1 LEU A  37       3.488   6.630 -14.285  1.00 87.62           C  
ATOM    271  CD2 LEU A  37       2.475   8.903 -14.253  1.00 87.62           C  
ATOM    272  N   GLY A  38       3.989   8.525 -19.455  1.00 84.25           N  
ATOM    273  CA  GLY A  38       4.873   8.930 -20.549  1.00 84.25           C  
ATOM    274  C   GLY A  38       4.316  10.090 -21.385  1.00 84.25           C  
ATOM    275  O   GLY A  38       5.083  10.922 -21.861  1.00 84.25           O  
ATOM    276  N   VAL A  39       2.989  10.179 -21.540  1.00 88.81           N  
ATOM    277  CA  VAL A  39       2.324  11.302 -22.227  1.00 88.81           C  
ATOM    278  C   VAL A  39       2.403  12.561 -21.365  1.00 88.81           C  
ATOM    279  CB  VAL A  39       0.860  10.966 -22.583  1.00 88.81           C  
ATOM    280  O   VAL A  39       2.848  13.599 -21.843  1.00 88.81           O  
ATOM    281  CG1 VAL A  39       0.166  12.130 -23.297  1.00 88.81           C  
ATOM    282  CG2 VAL A  39       0.782   9.735 -23.497  1.00 88.81           C  
ATOM    283  N   ILE A  40       2.079  12.441 -20.074  1.00 93.06           N  
ATOM    284  CA  ILE A  40       2.179  13.531 -19.092  1.00 93.06           C  
ATOM    285  C   ILE A  40       3.601  14.105 -19.054  1.00 93.06           C  
ATOM    286  CB  ILE A  40       1.740  13.012 -17.703  1.00 93.06           C  
ATOM    287  O   ILE A  40       3.771  15.320 -19.093  1.00 93.06           O  
ATOM    288  CG1 ILE A  40       0.220  12.732 -17.700  1.00 93.06           C  
ATOM    289  CG2 ILE A  40       2.090  14.004 -16.580  1.00 93.06           C  
ATOM    290  CD1 ILE A  40      -0.274  11.948 -16.479  1.00 93.06           C  
ATOM    291  N   GLY A  41       4.621  13.243 -19.016  1.00 90.75           N  
ATOM    292  CA  GLY A  41       6.024  13.659 -19.003  1.00 90.75           C  
ATOM    293  C   GLY A  41       6.449  14.408 -20.265  1.00 90.75           C  
ATOM    294  O   GLY A  41       7.189  15.385 -20.178  1.00 90.75           O  
ATOM    295  N   LYS A  42       5.947  13.995 -21.436  1.00 90.88           N  
ATOM    296  CA  LYS A  42       6.206  14.690 -22.707  1.00 90.88           C  
ATOM    297  C   LYS A  42       5.518  16.054 -22.780  1.00 90.88           C  
ATOM    298  CB  LYS A  42       5.772  13.811 -23.887  1.00 90.88           C  
ATOM    299  O   LYS A  42       6.116  16.986 -23.304  1.00 90.88           O  
ATOM    300  CG  LYS A  42       6.754  12.661 -24.143  1.00 90.88           C  
ATOM    301  CD  LYS A  42       6.228  11.762 -25.267  1.00 90.88           C  
ATOM    302  CE  LYS A  42       7.199  10.604 -25.500  1.00 90.88           C  
ATOM    303  NZ  LYS A  42       6.745   9.730 -26.608  1.00 90.88           N  
ATOM    304  N   GLU A  43       4.290  16.171 -22.276  1.00 94.19           N  
ATOM    305  CA  GLU A  43       3.505  17.411 -22.351  1.00 94.19           C  
ATOM    306  C   GLU A  43       3.895  18.448 -21.292  1.00 94.19           C  
ATOM    307  CB  GLU A  43       2.009  17.102 -22.212  1.00 94.19           C  
ATOM    308  O   GLU A  43       4.046  19.624 -21.610  1.00 94.19           O  
ATOM    309  CG  GLU A  43       1.410  16.460 -23.472  1.00 94.19           C  
ATOM    310  CD  GLU A  43      -0.106  16.240 -23.349  1.00 94.19           C  
ATOM    311  OE1 GLU A  43      -0.649  15.482 -24.181  1.00 94.19           O  
ATOM    312  OE2 GLU A  43      -0.725  16.802 -22.413  1.00 94.19           O  
ATOM    313  N   LEU A  44       4.055  18.031 -20.034  1.00 94.19           N  
ATOM    314  CA  LEU A  44       4.356  18.938 -18.919  1.00 94.19           C  
ATOM    315  C   LEU A  44       5.860  19.120 -18.676  1.00 94.19           C  
ATOM    316  CB  LEU A  44       3.643  18.448 -17.647  1.00 94.19           C  
ATOM    317  O   LEU A  44       6.248  19.971 -17.870  1.00 94.19           O  
ATOM    318  CG  LEU A  44       2.107  18.423 -17.729  1.00 94.19           C  
ATOM    319  CD1 LEU A  44       1.551  18.004 -16.368  1.00 94.19           C  
ATOM    320  CD2 LEU A  44       1.509  19.789 -18.077  1.00 94.19           C  
ATOM    321  N   GLY A  45       6.689  18.327 -19.358  1.00 87.25           N  
ATOM    322  CA  GLY A  45       8.129  18.265 -19.154  1.00 87.25           C  
ATOM    323  C   GLY A  45       8.518  17.598 -17.831  1.00 87.25           C  
ATOM    324  O   GLY A  45       7.737  17.503 -16.884  1.00 87.25           O  
ATOM    325  N   GLY A  46       9.768  17.148 -17.762  1.00 84.75           N  
ATOM    326  CA  GLY A  46      10.356  16.535 -16.574  1.00 84.75           C  
ATOM    327  C   GLY A  46      11.072  15.228 -16.892  1.00 84.75           C  
ATOM    328  O   GLY A  46      10.789  14.570 -17.892  1.00 84.75           O  
ATOM    329  N   SER A  47      12.027  14.854 -16.047  1.00 83.56           N  
ATOM    330  CA  SER A  47      12.674  13.545 -16.144  1.00 83.56           C  
ATOM    331  C   SER A  47      11.705  12.425 -15.750  1.00 83.56           C  
ATOM    332  CB  SER A  47      13.946  13.511 -15.293  1.00 83.56           C  
ATOM    333  O   SER A  47      10.749  12.655 -15.009  1.00 83.56           O  
ATOM    334  OG  SER A  47      13.659  13.635 -13.913  1.00 83.56           O  
ATOM    335  N   GLU A  48      11.971  11.190 -16.179  1.00 75.62           N  
ATOM    336  CA  GLU A  48      11.195  10.007 -15.761  1.00 75.62           C  
ATOM    337  C   GLU A  48      11.083   9.911 -14.232  1.00 75.62           C  
ATOM    338  CB  GLU A  48      11.878   8.740 -16.291  1.00 75.62           C  
ATOM    339  O   GLU A  48      10.008   9.665 -13.684  1.00 75.62           O  
ATOM    340  CG  GLU A  48      11.852   8.668 -17.825  1.00 75.62           C  
ATOM    341  CD  GLU A  48      12.540   7.412 -18.378  1.00 75.62           C  
ATOM    342  OE1 GLU A  48      12.377   7.182 -19.596  1.00 75.62           O  
ATOM    343  OE2 GLU A  48      13.240   6.732 -17.598  1.00 75.62           O  
ATOM    344  N   ALA A  49      12.180  10.234 -13.542  1.00 75.56           N  
ATOM    345  CA  ALA A  49      12.237  10.329 -12.093  1.00 75.56           C  
ATOM    346  C   ALA A  49      11.237  11.358 -11.536  1.00 75.56           C  
ATOM    347  CB  ALA A  49      13.682  10.666 -11.713  1.00 75.56           C  
ATOM    348  O   ALA A  49      10.500  11.048 -10.604  1.00 75.56           O  
ATOM    349  N   GLN A  50      11.145  12.556 -12.121  1.00 84.19           N  
ATOM    350  CA  GLN A  50      10.165  13.566 -11.704  1.00 84.19           C  
ATOM    351  C   GLN A  50       8.727  13.135 -12.012  1.00 84.19           C  
ATOM    352  CB  GLN A  50      10.463  14.906 -12.388  1.00 84.19           C  
ATOM    353  O   GLN A  50       7.832  13.380 -11.209  1.00 84.19           O  
ATOM    354  CG  GLN A  50      11.744  15.564 -11.861  1.00 84.19           C  
ATOM    355  CD  GLN A  50      12.117  16.803 -12.668  1.00 84.19           C  
ATOM    356  NE2 GLN A  50      12.492  17.887 -12.026  1.00 84.19           N  
ATOM    357  OE1 GLN A  50      12.093  16.828 -13.887  1.00 84.19           O  
ATOM    358  N   VAL A  51       8.490  12.475 -13.147  1.00 87.12           N  
ATOM    359  CA  VAL A  51       7.151  12.010 -13.544  1.00 87.12           C  
ATOM    360  C   VAL A  51       6.651  10.892 -12.628  1.00 87.12           C  
ATOM    361  CB  VAL A  51       7.155  11.582 -15.021  1.00 87.12           C  
ATOM    362  O   VAL A  51       5.461  10.845 -12.318  1.00 87.12           O  
ATOM    363  CG1 VAL A  51       5.817  10.984 -15.465  1.00 87.12           C  
ATOM    364  CG2 VAL A  51       7.437  12.785 -15.929  1.00 87.12           C  
ATOM    365  N   SER A  52       7.546  10.043 -12.112  1.00 82.44           N  
ATOM    366  CA  SER A  52       7.195   8.972 -11.166  1.00 82.44           C  
ATOM    367  C   SER A  52       6.460   9.480  -9.910  1.00 82.44           C  
ATOM    368  CB  SER A  52       8.451   8.185 -10.770  1.00 82.44           C  
ATOM    369  O   SER A  52       5.603   8.780  -9.361  1.00 82.44           O  
ATOM    370  OG  SER A  52       9.195   8.871  -9.782  1.00 82.44           O  
ATOM    371  N   TRP A  53       6.701  10.736  -9.507  1.00 88.75           N  
ATOM    372  CA  TRP A  53       6.052  11.383  -8.361  1.00 88.75           C  
ATOM    373  C   TRP A  53       4.544  11.569  -8.504  1.00 88.75           C  
ATOM    374  CB  TRP A  53       6.728  12.719  -8.072  1.00 88.75           C  
ATOM    375  O   TRP A  53       3.844  11.670  -7.495  1.00 88.75           O  
ATOM    376  CG  TRP A  53       7.982  12.586  -7.283  1.00 88.75           C  
ATOM    377  CD1 TRP A  53       9.217  12.313  -7.752  1.00 88.75           C  
ATOM    378  CD2 TRP A  53       8.110  12.694  -5.843  1.00 88.75           C  
ATOM    379  CE2 TRP A  53       9.485  12.535  -5.499  1.00 88.75           C  
ATOM    380  CE3 TRP A  53       7.186  12.946  -4.809  1.00 88.75           C  
ATOM    381  NE1 TRP A  53      10.108  12.255  -6.699  1.00 88.75           N  
ATOM    382  CH2 TRP A  53       8.995  13.051  -3.196  1.00 88.75           C  
ATOM    383  CZ2 TRP A  53       9.935  12.704  -4.183  1.00 88.75           C  
ATOM    384  CZ3 TRP A  53       7.626  13.125  -3.490  1.00 88.75           C  
ATOM    385  N   VAL A  54       4.021  11.547  -9.733  1.00 92.19           N  
ATOM    386  CA  VAL A  54       2.575  11.571 -10.013  1.00 92.19           C  
ATOM    387  C   VAL A  54       1.867  10.358  -9.385  1.00 92.19           C  
ATOM    388  CB  VAL A  54       2.366  11.622 -11.541  1.00 92.19           C  
ATOM    389  O   VAL A  54       0.677  10.431  -9.057  1.00 92.19           O  
ATOM    390  CG1 VAL A  54       0.904  11.548 -11.990  1.00 92.19           C  
ATOM    391  CG2 VAL A  54       2.929  12.926 -12.126  1.00 92.19           C  
ATOM    392  N   VAL A  55       2.597   9.257  -9.179  1.00 87.62           N  
ATOM    393  CA  VAL A  55       2.108   8.015  -8.562  1.00 87.62           C  
ATOM    394  C   VAL A  55       2.693   7.824  -7.167  1.00 87.62           C  
ATOM    395  CB  VAL A  55       2.425   6.800  -9.451  1.00 87.62           C  
ATOM    396  O   VAL A  55       1.938   7.647  -6.209  1.00 87.62           O  
ATOM    397  CG1 VAL A  55       1.830   5.508  -8.879  1.00 87.62           C  
ATOM    398  CG2 VAL A  55       1.860   7.001 -10.855  1.00 87.62           C  
ATOM    399  N   SER A  56       4.018   7.906  -7.015  1.00 82.75           N  
ATOM    400  CA  SER A  56       4.679   7.627  -5.732  1.00 82.75           C  
ATOM    401  C   SER A  56       4.296   8.637  -4.643  1.00 82.75           C  
ATOM    402  CB  SER A  56       6.198   7.544  -5.915  1.00 82.75           C  
ATOM    403  O   SER A  56       4.105   8.252  -3.488  1.00 82.75           O  
ATOM    404  OG  SER A  56       6.712   8.776  -6.365  1.00 82.75           O  
ATOM    405  N   GLY A  57       4.045   9.902  -5.006  1.00 88.75           N  
ATOM    406  CA  GLY A  57       3.535  10.918  -4.083  1.00 88.75           C  
ATOM    407  C   GLY A  57       2.160  10.567  -3.500  1.00 88.75           C  
ATOM    408  O   GLY A  57       1.908  10.813  -2.320  1.00 88.75           O  
ATOM    409  N   VAL A  58       1.282   9.928  -4.285  1.00 91.31           N  
ATOM    410  CA  VAL A  58      -0.030   9.447  -3.810  1.00 91.31           C  
ATOM    411  C   VAL A  58       0.153   8.336  -2.785  1.00 91.31           C  
ATOM    412  CB  VAL A  58      -0.915   8.929  -4.962  1.00 91.31           C  
ATOM    413  O   VAL A  58      -0.437   8.400  -1.708  1.00 91.31           O  
ATOM    414  CG1 VAL A  58      -2.302   8.485  -4.480  1.00 91.31           C  
ATOM    415  CG2 VAL A  58      -1.124  10.014  -6.013  1.00 91.31           C  
ATOM    416  N   ALA A  59       0.992   7.343  -3.088  1.00 83.94           N  
ATOM    417  CA  ALA A  59       1.283   6.234  -2.180  1.00 83.94           C  
ATOM    418  C   ALA A  59       1.887   6.721  -0.850  1.00 83.94           C  
ATOM    419  CB  ALA A  59       2.216   5.257  -2.901  1.00 83.94           C  
ATOM    420  O   ALA A  59       1.517   6.232   0.224  1.00 83.94           O  
ATOM    421  N   LEU A  60       2.757   7.735  -0.910  1.00 86.00           N  
ATOM    422  CA  LEU A  60       3.323   8.382   0.270  1.00 86.00           C  
ATOM    423  C   LEU A  60       2.242   9.024   1.136  1.00 86.00           C  
ATOM    424  CB  LEU A  60       4.426   9.358  -0.178  1.00 86.00           C  
ATOM    425  O   LEU A  60       2.175   8.758   2.338  1.00 86.00           O  
ATOM    426  CG  LEU A  60       5.200  10.010   0.986  1.00 86.00           C  
ATOM    427  CD1 LEU A  60       6.614  10.362   0.533  1.00 86.00           C  
ATOM    428  CD2 LEU A  60       4.551  11.309   1.484  1.00 86.00           C  
ATOM    429  N   VAL A  61       1.359   9.822   0.536  1.00 92.50           N  
ATOM    430  CA  VAL A  61       0.275  10.471   1.280  1.00 92.50           C  
ATOM    431  C   VAL A  61      -0.720   9.450   1.828  1.00 92.50           C  
ATOM    432  CB  VAL A  61      -0.422  11.538   0.427  1.00 92.50           C  
ATOM    433  O   VAL A  61      -1.135   9.584   2.977  1.00 92.50           O  
ATOM    434  CG1 VAL A  61      -1.615  12.135   1.175  1.00 92.50           C  
ATOM    435  CG2 VAL A  61       0.537  12.696   0.127  1.00 92.50           C  
ATOM    436  N   LEU A  62      -1.065   8.405   1.068  1.00 90.12           N  
ATOM    437  CA  LEU A  62      -1.930   7.315   1.533  1.00 90.12           C  
ATOM    438  C   LEU A  62      -1.365   6.656   2.797  1.00 90.12           C  
ATOM    439  CB  LEU A  62      -2.100   6.266   0.417  1.00 90.12           C  
ATOM    440  O   LEU A  62      -2.087   6.503   3.781  1.00 90.12           O  
ATOM    441  CG  LEU A  62      -3.052   6.666  -0.725  1.00 90.12           C  
ATOM    442  CD1 LEU A  62      -2.971   5.629  -1.844  1.00 90.12           C  
ATOM    443  CD2 LEU A  62      -4.505   6.724  -0.260  1.00 90.12           C  
ATOM    444  N   SER A  63      -0.067   6.342   2.807  1.00 85.19           N  
ATOM    445  CA  SER A  63       0.605   5.681   3.937  1.00 85.19           C  
ATOM    446  C   SER A  63       0.524   6.487   5.241  1.00 85.19           C  
ATOM    447  CB  SER A  63       2.074   5.419   3.589  1.00 85.19           C  
ATOM    448  O   SER A  63       0.505   5.910   6.327  1.00 85.19           O  
ATOM    449  OG  SER A  63       2.174   4.620   2.426  1.00 85.19           O  
ATOM    450  N   ILE A  64       0.429   7.817   5.142  1.00 91.25           N  
ATOM    451  CA  ILE A  64       0.304   8.726   6.288  1.00 91.25           C  
ATOM    452  C   ILE A  64      -1.166   8.973   6.636  1.00 91.25           C  
ATOM    453  CB  ILE A  64       1.032  10.056   5.991  1.00 91.25           C  
ATOM    454  O   ILE A  64      -1.575   8.826   7.786  1.00 91.25           O  
ATOM    455  CG1 ILE A  64       2.534   9.824   5.705  1.00 91.25           C  
ATOM    456  CG2 ILE A  64       0.831  11.045   7.158  1.00 91.25           C  
ATOM    457  CD1 ILE A  64       3.215  11.064   5.115  1.00 91.25           C  
ATOM    458  N   ALA A  65      -1.977   9.363   5.655  1.00 94.38           N  
ATOM    459  CA  ALA A  65      -3.330   9.852   5.884  1.00 94.38           C  
ATOM    460  C   ALA A  65      -4.301   8.739   6.316  1.00 94.38           C  
ATOM    461  CB  ALA A  65      -3.787  10.592   4.622  1.00 94.38           C  
ATOM    462  O   ALA A  65      -5.234   9.006   7.071  1.00 94.38           O  
ATOM    463  N   ILE A  66      -4.076   7.487   5.904  1.00 93.31           N  
ATOM    464  CA  ILE A  66      -4.918   6.337   6.275  1.00 93.31           C  
ATOM    465  C   ILE A  66      -4.954   6.135   7.808  1.00 93.31           C  
ATOM    466  CB  ILE A  66      -4.455   5.100   5.469  1.00 93.31           C  
ATOM    467  O   ILE A  66      -6.054   6.141   8.376  1.00 93.31           O  
ATOM    468  CG1 ILE A  66      -4.926   5.215   4.004  1.00 93.31           C  
ATOM    469  CG2 ILE A  66      -4.945   3.766   6.036  1.00 93.31           C  
ATOM    470  CD1 ILE A  66      -4.392   4.103   3.100  1.00 93.31           C  
ATOM    471  N   PRO A  67      -3.807   6.034   8.518  1.00 91.62           N  
ATOM    472  CA  PRO A  67      -3.775   6.043   9.981  1.00 91.62           C  
ATOM    473  C   PRO A  67      -4.487   7.240  10.618  1.00 91.62           C  
ATOM    474  CB  PRO A  67      -2.292   6.046  10.359  1.00 91.62           C  
ATOM    475  O   PRO A  67      -5.184   7.078  11.621  1.00 91.62           O  
ATOM    476  CG  PRO A  67      -1.613   5.340   9.193  1.00 91.62           C  
ATOM    477  CD  PRO A  67      -2.490   5.682   7.993  1.00 91.62           C  
ATOM    478  N   PHE A  68      -4.349   8.435  10.032  1.00 93.31           N  
ATOM    479  CA  PHE A  68      -5.022   9.643  10.515  1.00 93.31           C  
ATOM    480  C   PHE A  68      -6.541   9.529  10.437  1.00 93.31           C  
ATOM    481  CB  PHE A  68      -4.542  10.878   9.754  1.00 93.31           C  
ATOM    482  O   PHE A  68      -7.203   9.799  11.437  1.00 93.31           O  
ATOM    483  CG  PHE A  68      -3.340  11.563  10.359  1.00 93.31           C  
ATOM    484  CD1 PHE A  68      -3.507  12.774  11.054  1.00 93.31           C  
ATOM    485  CD2 PHE A  68      -2.051  11.038  10.170  1.00 93.31           C  
ATOM    486  CE1 PHE A  68      -2.382  13.502  11.471  1.00 93.31           C  
ATOM    487  CE2 PHE A  68      -0.924  11.773  10.565  1.00 93.31           C  
ATOM    488  CZ  PHE A  68      -1.096  13.026  11.174  1.00 93.31           C  
ATOM    489  N   TYR A  69      -7.108   9.093   9.309  1.00 93.62           N  
ATOM    490  CA  TYR A  69      -8.553   8.867   9.220  1.00 93.62           C  
ATOM    491  C   TYR A  69      -9.024   7.784  10.184  1.00 93.62           C  
ATOM    492  CB  TYR A  69      -8.980   8.503   7.799  1.00 93.62           C  
ATOM    493  O   TYR A  69     -10.078   7.951  10.793  1.00 93.62           O  
ATOM    494  CG  TYR A  69      -9.056   9.704   6.890  1.00 93.62           C  
ATOM    495  CD1 TYR A  69     -10.099  10.643   7.028  1.00 93.62           C  
ATOM    496  CD2 TYR A  69      -8.074   9.879   5.908  1.00 93.62           C  
ATOM    497  CE1 TYR A  69     -10.163  11.755   6.162  1.00 93.62           C  
ATOM    498  CE2 TYR A  69      -8.118  10.998   5.070  1.00 93.62           C  
ATOM    499  OH  TYR A  69      -9.232  12.964   4.297  1.00 93.62           O  
ATOM    500  CZ  TYR A  69      -9.169  11.930   5.174  1.00 93.62           C  
ATOM    501  N   GLY A  70      -8.234   6.722  10.373  1.00 90.44           N  
ATOM    502  CA  GLY A  70      -8.510   5.700  11.381  1.00 90.44           C  
ATOM    503  C   GLY A  70      -8.637   6.299  12.775  1.00 90.44           C  
ATOM    504  O   GLY A  70      -9.677   6.146  13.412  1.00 90.44           O  
ATOM    505  N   ARG A  71      -7.636   7.074  13.208  1.00 89.94           N  
ATOM    506  CA  ARG A  71      -7.659   7.734  14.518  1.00 89.94           C  
ATOM    507  C   ARG A  71      -8.781   8.759  14.636  1.00 89.94           C  
ATOM    508  CB  ARG A  71      -6.287   8.373  14.798  1.00 89.94           C  
ATOM    509  O   ARG A  71      -9.467   8.796  15.649  1.00 89.94           O  
ATOM    510  CG  ARG A  71      -6.148   8.945  16.221  1.00 89.94           C  
ATOM    511  CD  ARG A  71      -6.304   7.834  17.258  1.00 89.94           C  
ATOM    512  NE  ARG A  71      -5.977   8.258  18.628  1.00 89.94           N  
ATOM    513  NH1 ARG A  71      -7.017   6.480  19.639  1.00 89.94           N  
ATOM    514  NH2 ARG A  71      -5.824   7.917  20.873  1.00 89.94           N  
ATOM    515  CZ  ARG A  71      -6.276   7.555  19.706  1.00 89.94           C  
ATOM    516  N   LEU A  72      -8.994   9.587  13.615  1.00 90.12           N  
ATOM    517  CA  LEU A  72     -10.071  10.577  13.616  1.00 90.12           C  
ATOM    518  C   LEU A  72     -11.451   9.912  13.685  1.00 90.12           C  
ATOM    519  CB  LEU A  72      -9.959  11.480  12.374  1.00 90.12           C  
ATOM    520  O   LEU A  72     -12.350  10.488  14.289  1.00 90.12           O  
ATOM    521  CG  LEU A  72      -8.789  12.482  12.396  1.00 90.12           C  
ATOM    522  CD1 LEU A  72      -8.671  13.149  11.024  1.00 90.12           C  
ATOM    523  CD2 LEU A  72      -8.966  13.590  13.437  1.00 90.12           C  
ATOM    524  N   SER A  73     -11.625   8.713  13.119  1.00 87.88           N  
ATOM    525  CA  SER A  73     -12.902   7.980  13.135  1.00 87.88           C  
ATOM    526  C   SER A  73     -13.339   7.495  14.520  1.00 87.88           C  
ATOM    527  CB  SER A  73     -12.859   6.810  12.149  1.00 87.88           C  
ATOM    528  O   SER A  73     -14.523   7.202  14.718  1.00 87.88           O  
ATOM    529  OG  SER A  73     -12.185   5.670  12.642  1.00 87.88           O  
ATOM    530  N   ASP A  74     -12.406   7.451  15.476  1.00 83.12           N  
ATOM    531  CA  ASP A  74     -12.694   7.129  16.872  1.00 83.12           C  
ATOM    532  C   ASP A  74     -13.354   8.325  17.594  1.00 83.12           C  
ATOM    533  CB  ASP A  74     -11.405   6.657  17.580  1.00 83.12           C  
ATOM    534  O   ASP A  74     -14.204   8.124  18.460  1.00 83.12           O  
ATOM    535  CG  ASP A  74     -10.776   5.381  16.983  1.00 83.12           C  
ATOM    536  OD1 ASP A  74     -11.529   4.519  16.474  1.00 83.12           O  
ATOM    537  OD2 ASP A  74      -9.524   5.263  17.023  1.00 83.12           O  
ATOM    538  N   PHE A  75     -13.039   9.567  17.192  1.00 79.75           N  
ATOM    539  CA  PHE A  75     -13.488  10.800  17.869  1.00 79.75           C  
ATOM    540  C   PHE A  75     -14.526  11.604  17.089  1.00 79.75           C  
ATOM    541  CB  PHE A  75     -12.284  11.710  18.144  1.00 79.75           C  
ATOM    542  O   PHE A  75     -15.398  12.237  17.674  1.00 79.75           O  
ATOM    543  CG  PHE A  75     -11.193  11.041  18.943  1.00 79.75           C  
ATOM    544  CD1 PHE A  75     -11.320  10.891  20.335  1.00 79.75           C  
ATOM    545  CD2 PHE A  75     -10.077  10.510  18.279  1.00 79.75           C  
ATOM    546  CE1 PHE A  75     -10.335  10.195  21.056  1.00 79.75           C  
ATOM    547  CE2 PHE A  75      -9.098   9.813  19.000  1.00 79.75           C  
ATOM    548  CZ  PHE A  75      -9.223   9.656  20.390  1.00 79.75           C  
ATOM    549  N   LEU A  76     -14.456  11.601  15.761  1.00 84.75           N  
ATOM    550  CA  LEU A  76     -15.268  12.465  14.913  1.00 84.75           C  
ATOM    551  C   LEU A  76     -16.391  11.700  14.222  1.00 84.75           C  
ATOM    552  CB  LEU A  76     -14.382  13.204  13.896  1.00 84.75           C  
ATOM    553  O   LEU A  76     -16.313  10.505  13.945  1.00 84.75           O  
ATOM    554  CG  LEU A  76     -13.304  14.119  14.502  1.00 84.75           C  
ATOM    555  CD1 LEU A  76     -12.527  14.788  13.372  1.00 84.75           C  
ATOM    556  CD2 LEU A  76     -13.903  15.229  15.365  1.00 84.75           C  
ATOM    557  N   ASN A  77     -17.433  12.448  13.865  1.00 88.31           N  
ATOM    558  CA  ASN A  77     -18.544  11.933  13.084  1.00 88.31           C  
ATOM    559  C   ASN A  77     -18.053  11.369  11.736  1.00 88.31           C  
ATOM    560  CB  ASN A  77     -19.561  13.066  12.902  1.00 88.31           C  
ATOM    561  O   ASN A  77     -17.554  12.104  10.878  1.00 88.31           O  
ATOM    562  CG  ASN A  77     -20.782  12.581  12.154  1.00 88.31           C  
ATOM    563  ND2 ASN A  77     -21.859  12.298  12.843  1.00 88.31           N  
ATOM    564  OD1 ASN A  77     -20.774  12.444  10.943  1.00 88.31           O  
ATOM    565  N   ILE A  78     -18.251  10.066  11.537  1.00 88.44           N  
ATOM    566  CA  ILE A  78     -17.717   9.334  10.382  1.00 88.44           C  
ATOM    567  C   ILE A  78     -18.307   9.830   9.060  1.00 88.44           C  
ATOM    568  CB  ILE A  78     -17.952   7.826  10.578  1.00 88.44           C  
ATOM    569  O   ILE A  78     -17.583   9.929   8.073  1.00 88.44           O  
ATOM    570  CG1 ILE A  78     -17.105   7.303  11.756  1.00 88.44           C  
ATOM    571  CG2 ILE A  78     -17.581   7.039   9.312  1.00 88.44           C  
ATOM    572  CD1 ILE A  78     -17.683   6.021  12.345  1.00 88.44           C  
ATOM    573  N   LYS A  79     -19.588  10.224   9.036  1.00 91.38           N  
ATOM    574  CA  LYS A  79     -20.221  10.794   7.836  1.00 91.38           C  
ATOM    575  C   LYS A  79     -19.525  12.084   7.398  1.00 91.38           C  
ATOM    576  CB  LYS A  79     -21.727  10.994   8.081  1.00 91.38           C  
ATOM    577  O   LYS A  79     -19.270  12.266   6.207  1.00 91.38           O  
ATOM    578  CG  LYS A  79     -22.444  11.611   6.872  1.00 91.38           C  
ATOM    579  CD  LYS A  79     -23.940  11.769   7.157  1.00 91.38           C  
ATOM    580  CE  LYS A  79     -24.639  12.310   5.908  1.00 91.38           C  
ATOM    581  NZ  LYS A  79     -26.110  12.156   5.983  1.00 91.38           N  
ATOM    582  N   LYS A  80     -19.184  12.965   8.349  1.00 91.94           N  
ATOM    583  CA  LYS A  80     -18.422  14.195   8.068  1.00 91.94           C  
ATOM    584  C   LYS A  80     -17.011  13.878   7.581  1.00 91.94           C  
ATOM    585  CB  LYS A  80     -18.354  15.115   9.296  1.00 91.94           C  
ATOM    586  O   LYS A  80     -16.587  14.453   6.588  1.00 91.94           O  
ATOM    587  CG  LYS A  80     -19.704  15.749   9.659  1.00 91.94           C  
ATOM    588  CD  LYS A  80     -19.510  16.755  10.803  1.00 91.94           C  
ATOM    589  CE  LYS A  80     -20.834  17.419  11.199  1.00 91.94           C  
ATOM    590  NZ  LYS A  80     -20.638  18.414  12.287  1.00 91.94           N  
ATOM    591  N   LEU A  81     -16.314  12.945   8.230  1.00 93.38           N  
ATOM    592  CA  LEU A  81     -14.973  12.531   7.808  1.00 93.38           C  
ATOM    593  C   LEU A  81     -14.953  11.968   6.387  1.00 93.38           C  
ATOM    594  CB  LEU A  81     -14.427  11.472   8.772  1.00 93.38           C  
ATOM    595  O   LEU A  81     -14.134  12.389   5.576  1.00 93.38           O  
ATOM    596  CG  LEU A  81     -13.941  12.013  10.118  1.00 93.38           C  
ATOM    597  CD1 LEU A  81     -13.487  10.811  10.938  1.00 93.38           C  
ATOM    598  CD2 LEU A  81     -12.768  12.978   9.930  1.00 93.38           C  
ATOM    599  N   PHE A  82     -15.881  11.062   6.077  1.00 94.25           N  
ATOM    600  CA  PHE A  82     -15.992  10.452   4.756  1.00 94.25           C  
ATOM    601  C   PHE A  82     -16.303  11.503   3.687  1.00 94.25           C  
ATOM    602  CB  PHE A  82     -17.069   9.363   4.820  1.00 94.25           C  
ATOM    603  O   PHE A  82     -15.667  11.535   2.638  1.00 94.25           O  
ATOM    604  CG  PHE A  82     -17.016   8.387   3.668  1.00 94.25           C  
ATOM    605  CD1 PHE A  82     -17.713   8.637   2.476  1.00 94.25           C  
ATOM    606  CD2 PHE A  82     -16.266   7.209   3.800  1.00 94.25           C  
ATOM    607  CE1 PHE A  82     -17.697   7.684   1.442  1.00 94.25           C  
ATOM    608  CE2 PHE A  82     -16.226   6.263   2.764  1.00 94.25           C  
ATOM    609  CZ  PHE A  82     -16.963   6.494   1.593  1.00 94.25           C  
ATOM    610  N   THR A  83     -17.225  12.423   3.988  1.00 96.06           N  
ATOM    611  CA  THR A  83     -17.561  13.545   3.099  1.00 96.06           C  
ATOM    612  C   THR A  83     -16.358  14.452   2.851  1.00 96.06           C  
ATOM    613  CB  THR A  83     -18.707  14.378   3.684  1.00 96.06           C  
ATOM    614  O   THR A  83     -16.063  14.770   1.704  1.00 96.06           O  
ATOM    615  CG2 THR A  83     -19.090  15.546   2.777  1.00 96.06           C  
ATOM    616  OG1 THR A  83     -19.846  13.564   3.852  1.00 96.06           O  
ATOM    617  N   ASN A  84     -15.640  14.842   3.907  1.00 96.69           N  
ATOM    618  CA  ASN A  84     -14.465  15.701   3.788  1.00 96.69           C  
ATOM    619  C   ASN A  84     -13.353  15.022   2.981  1.00 96.69           C  
ATOM    620  CB  ASN A  84     -13.973  16.097   5.188  1.00 96.69           C  
ATOM    621  O   ASN A  84     -12.753  15.672   2.132  1.00 96.69           O  
ATOM    622  CG  ASN A  84     -14.889  17.074   5.906  1.00 96.69           C  
ATOM    623  ND2 ASN A  84     -14.579  17.391   7.142  1.00 96.69           N  
ATOM    624  OD1 ASN A  84     -15.869  17.586   5.391  1.00 96.69           O  
ATOM    625  N   GLY A  85     -13.126  13.720   3.179  1.00 97.00           N  
ATOM    626  CA  GLY A  85     -12.183  12.948   2.368  1.00 97.00           C  
ATOM    627  C   GLY A  85     -12.530  12.986   0.877  1.00 97.00           C  
ATOM    628  O   GLY A  85     -11.671  13.279   0.049  1.00 97.00           O  
ATOM    629  N   PHE A  86     -13.804  12.803   0.521  1.00 96.94           N  
ATOM    630  CA  PHE A  86     -14.246  12.915  -0.873  1.00 96.94           C  
ATOM    631  C   PHE A  86     -14.182  14.337  -1.436  1.00 96.94           C  
ATOM    632  CB  PHE A  86     -15.654  12.335  -1.033  1.00 96.94           C  
ATOM    633  O   PHE A  86     -13.873  14.512  -2.615  1.00 96.94           O  
ATOM    634  CG  PHE A  86     -15.601  10.880  -1.409  1.00 96.94           C  
ATOM    635  CD1 PHE A  86     -15.323  10.541  -2.744  1.00 96.94           C  
ATOM    636  CD2 PHE A  86     -15.698   9.879  -0.429  1.00 96.94           C  
ATOM    637  CE1 PHE A  86     -15.090   9.205  -3.095  1.00 96.94           C  
ATOM    638  CE2 PHE A  86     -15.471   8.542  -0.786  1.00 96.94           C  
ATOM    639  CZ  PHE A  86     -15.152   8.209  -2.113  1.00 96.94           C  
ATOM    640  N   LEU A  87     -14.429  15.366  -0.626  1.00 97.88           N  
ATOM    641  CA  LEU A  87     -14.232  16.752  -1.055  1.00 97.88           C  
ATOM    642  C   LEU A  87     -12.753  17.040  -1.331  1.00 97.88           C  
ATOM    643  CB  LEU A  87     -14.798  17.716  -0.002  1.00 97.88           C  
ATOM    644  O   LEU A  87     -12.438  17.627  -2.361  1.00 97.88           O  
ATOM    645  CG  LEU A  87     -16.335  17.763   0.045  1.00 97.88           C  
ATOM    646  CD1 LEU A  87     -16.776  18.598   1.247  1.00 97.88           C  
ATOM    647  CD2 LEU A  87     -16.932  18.391  -1.217  1.00 97.88           C  
ATOM    648  N   ILE A  88     -11.848  16.569  -0.470  1.00 98.44           N  
ATOM    649  CA  ILE A  88     -10.396  16.677  -0.673  1.00 98.44           C  
ATOM    650  C   ILE A  88      -9.986  15.957  -1.965  1.00 98.44           C  
ATOM    651  CB  ILE A  88      -9.648  16.150   0.575  1.00 98.44           C  
ATOM    652  O   ILE A  88      -9.302  16.549  -2.796  1.00 98.44           O  
ATOM    653  CG1 ILE A  88      -9.851  17.107   1.771  1.00 98.44           C  
ATOM    654  CG2 ILE A  88      -8.143  15.975   0.321  1.00 98.44           C  
ATOM    655  CD1 ILE A  88      -9.426  16.504   3.117  1.00 98.44           C  
ATOM    656  N   LEU A  89     -10.473  14.729  -2.187  1.00 98.06           N  
ATOM    657  CA  LEU A  89     -10.273  13.984  -3.438  1.00 98.06           C  
ATOM    658  C   LEU A  89     -10.707  14.814  -4.655  1.00 98.06           C  
ATOM    659  CB  LEU A  89     -11.083  12.674  -3.373  1.00 98.06           C  
ATOM    660  O   LEU A  89      -9.954  14.969  -5.614  1.00 98.06           O  
ATOM    661  CG  LEU A  89     -11.039  11.836  -4.668  1.00 98.06           C  
ATOM    662  CD1 LEU A  89      -9.769  11.018  -4.704  1.00 98.06           C  
ATOM    663  CD2 LEU A  89     -12.214  10.861  -4.715  1.00 98.06           C  
ATOM    664  N   THR A  90     -11.921  15.357  -4.599  1.00 97.81           N  
ATOM    665  CA  THR A  90     -12.547  16.112  -5.690  1.00 97.81           C  
ATOM    666  C   THR A  90     -11.767  17.390  -5.999  1.00 97.81           C  
ATOM    667  CB  THR A  90     -14.001  16.440  -5.318  1.00 97.81           C  
ATOM    668  O   THR A  90     -11.469  17.667  -7.159  1.00 97.81           O  
ATOM    669  CG2 THR A  90     -14.753  17.179  -6.415  1.00 97.81           C  
ATOM    670  OG1 THR A  90     -14.719  15.254  -5.065  1.00 97.81           O  
ATOM    671  N   ILE A  91     -11.363  18.140  -4.971  1.00 98.38           N  
ATOM    672  CA  ILE A  91     -10.538  19.347  -5.116  1.00 98.38           C  
ATOM    673  C   ILE A  91      -9.162  18.993  -5.689  1.00 98.38           C  
ATOM    674  CB  ILE A  91     -10.424  20.075  -3.759  1.00 98.38           C  
ATOM    675  O   ILE A  91      -8.692  19.668  -6.600  1.00 98.38           O  
ATOM    676  CG1 ILE A  91     -11.791  20.666  -3.344  1.00 98.38           C  
ATOM    677  CG2 ILE A  91      -9.364  21.195  -3.807  1.00 98.38           C  
ATOM    678  CD1 ILE A  91     -11.862  21.059  -1.862  1.00 98.38           C  
ATOM    679  N   GLY A  92      -8.534  17.910  -5.225  1.00 98.38           N  
ATOM    680  CA  GLY A  92      -7.272  17.423  -5.790  1.00 98.38           C  
ATOM    681  C   GLY A  92      -7.404  17.068  -7.272  1.00 98.38           C  
ATOM    682  O   GLY A  92      -6.510  17.349  -8.069  1.00 98.38           O  
ATOM    683  N   SER A  93      -8.548  16.508  -7.667  1.00 98.25           N  
ATOM    684  CA  SER A  93      -8.900  16.277  -9.069  1.00 98.25           C  
ATOM    685  C   SER A  93      -8.992  17.567  -9.870  1.00 98.25           C  
ATOM    686  CB  SER A  93     -10.192  15.470  -9.157  1.00 98.25           C  
ATOM    687  O   SER A  93      -8.411  17.654 -10.947  1.00 98.25           O  
ATOM    688  OG  SER A  93     -10.038  14.534 -10.189  1.00 98.25           O  
ATOM    689  N   LEU A  94      -9.619  18.600  -9.308  1.00 98.25           N  
ATOM    690  CA  LEU A  94      -9.691  19.922  -9.926  1.00 98.25           C  
ATOM    691  C   LEU A  94      -8.305  20.549 -10.133  1.00 98.25           C  
ATOM    692  CB  LEU A  94     -10.615  20.805  -9.076  1.00 98.25           C  
ATOM    693  O   LEU A  94      -8.036  21.097 -11.198  1.00 98.25           O  
ATOM    694  CG  LEU A  94     -11.126  22.047  -9.821  1.00 98.25           C  
ATOM    695  CD1 LEU A  94     -12.058  21.664 -10.974  1.00 98.25           C  
ATOM    696  CD2 LEU A  94     -11.910  22.920  -8.842  1.00 98.25           C  
ATOM    697  N   ILE A  95      -7.404  20.410  -9.157  1.00 98.44           N  
ATOM    698  CA  ILE A  95      -6.011  20.868  -9.280  1.00 98.44           C  
ATOM    699  C   ILE A  95      -5.300  20.135 -10.426  1.00 98.44           C  
ATOM    700  CB  ILE A  95      -5.253  20.698  -7.941  1.00 98.44           C  
ATOM    701  O   ILE A  95      -4.600  20.767 -11.211  1.00 98.44           O  
ATOM    702  CG1 ILE A  95      -5.880  21.578  -6.834  1.00 98.44           C  
ATOM    703  CG2 ILE A  95      -3.761  21.060  -8.099  1.00 98.44           C  
ATOM    704  CD1 ILE A  95      -5.398  21.234  -5.417  1.00 98.44           C  
ATOM    705  N   CYS A  96      -5.499  18.818 -10.552  1.00 98.12           N  
ATOM    706  CA  CYS A  96      -4.879  18.023 -11.616  1.00 98.12           C  
ATOM    707  C   CYS A  96      -5.409  18.379 -13.012  1.00 98.12           C  
ATOM    708  CB  CYS A  96      -5.095  16.532 -11.346  1.00 98.12           C  
ATOM    709  O   CYS A  96      -4.629  18.403 -13.958  1.00 98.12           O  
ATOM    710  SG  CYS A  96      -4.264  16.021  -9.822  1.00 98.12           S  
ATOM    711  N   ILE A  97      -6.708  18.678 -13.141  1.00 97.94           N  
ATOM    712  CA  ILE A  97      -7.331  19.106 -14.407  1.00 97.94           C  
ATOM    713  C   ILE A  97      -6.640  20.354 -14.962  1.00 97.94           C  
ATOM    714  CB  ILE A  97      -8.843  19.376 -14.195  1.00 97.94           C  
ATOM    715  O   ILE A  97      -6.364  20.427 -16.156  1.00 97.94           O  
ATOM    716  CG1 ILE A  97      -9.607  18.053 -13.992  1.00 97.94           C  
ATOM    717  CG2 ILE A  97      -9.463  20.147 -15.373  1.00 97.94           C  
ATOM    718  CD1 ILE A  97     -10.993  18.211 -13.356  1.00 97.94           C  
ATOM    719  N   PHE A  98      -6.370  21.331 -14.094  1.00 97.75           N  
ATOM    720  CA  PHE A  98      -5.822  22.634 -14.476  1.00 97.75           C  
ATOM    721  C   PHE A  98      -4.314  22.754 -14.238  1.00 97.75           C  
ATOM    722  CB  PHE A  98      -6.614  23.743 -13.770  1.00 97.75           C  
ATOM    723  O   PHE A  98      -3.795  23.868 -14.192  1.00 97.75           O  
ATOM    724  CG  PHE A  98      -8.080  23.786 -14.144  1.00 97.75           C  
ATOM    725  CD1 PHE A  98      -8.459  24.089 -15.466  1.00 97.75           C  
ATOM    726  CD2 PHE A  98      -9.068  23.538 -13.176  1.00 97.75           C  
ATOM    727  CE1 PHE A  98      -9.818  24.132 -15.820  1.00 97.75           C  
ATOM    728  CE2 PHE A  98     -10.426  23.595 -13.530  1.00 97.75           C  
ATOM    729  CZ  PHE A  98     -10.803  23.883 -14.852  1.00 97.75           C  
ATOM    730  N   ALA A  99      -3.603  21.639 -14.056  1.00 97.50           N  
ATOM    731  CA  ALA A  99      -2.180  21.665 -13.748  1.00 97.50           C  
ATOM    732  C   ALA A  99      -1.365  22.199 -14.946  1.00 97.50           C  
ATOM    733  CB  ALA A  99      -1.730  20.264 -13.326  1.00 97.50           C  
ATOM    734  O   ALA A  99      -1.317  21.539 -15.984  1.00 97.50           O  
ATOM    735  N   PRO A 100      -0.681  23.355 -14.818  1.00 95.44           N  
ATOM    736  CA  PRO A 100       0.091  23.934 -15.920  1.00 95.44           C  
ATOM    737  C   PRO A 100       1.479  23.301 -16.079  1.00 95.44           C  
ATOM    738  CB  PRO A 100       0.200  25.419 -15.564  1.00 95.44           C  
ATOM    739  O   PRO A 100       2.170  23.559 -17.057  1.00 95.44           O  
ATOM    740  CG  PRO A 100       0.260  25.408 -14.038  1.00 95.44           C  
ATOM    741  CD  PRO A 100      -0.675  24.260 -13.673  1.00 95.44           C  
ATOM    742  N   ASN A 101       1.932  22.538 -15.084  1.00 95.69           N  
ATOM    743  CA  ASN A 101       3.235  21.887 -15.062  1.00 95.69           C  
ATOM    744  C   ASN A 101       3.208  20.680 -14.118  1.00 95.69           C  
ATOM    745  CB  ASN A 101       4.319  22.907 -14.665  1.00 95.69           C  
ATOM    746  O   ASN A 101       2.273  20.495 -13.329  1.00 95.69           O  
ATOM    747  CG  ASN A 101       4.105  23.516 -13.293  1.00 95.69           C  
ATOM    748  ND2 ASN A 101       3.946  24.816 -13.215  1.00 95.69           N  
ATOM    749  OD1 ASN A 101       4.082  22.838 -12.277  1.00 95.69           O  
ATOM    750  N   LEU A 102       4.270  19.878 -14.183  1.00 94.94           N  
ATOM    751  CA  LEU A 102       4.381  18.629 -13.440  1.00 94.94           C  
ATOM    752  C   LEU A 102       4.313  18.817 -11.916  1.00 94.94           C  
ATOM    753  CB  LEU A 102       5.692  17.957 -13.879  1.00 94.94           C  
ATOM    754  O   LEU A 102       3.707  18.000 -11.232  1.00 94.94           O  
ATOM    755  CG  LEU A 102       5.896  16.541 -13.318  1.00 94.94           C  
ATOM    756  CD1 LEU A 102       4.803  15.576 -13.783  1.00 94.94           C  
ATOM    757  CD2 LEU A 102       7.243  16.015 -13.798  1.00 94.94           C  
ATOM    758  N   ILE A 103       4.871  19.904 -11.371  1.00 95.56           N  
ATOM    759  CA  ILE A 103       4.874  20.160  -9.920  1.00 95.56           C  
ATOM    760  C   ILE A 103       3.441  20.325  -9.406  1.00 95.56           C  
ATOM    761  CB  ILE A 103       5.739  21.396  -9.574  1.00 95.56           C  
ATOM    762  O   ILE A 103       3.057  19.688  -8.426  1.00 95.56           O  
ATOM    763  CG1 ILE A 103       7.215  21.147  -9.964  1.00 95.56           C  
ATOM    764  CG2 ILE A 103       5.625  21.748  -8.076  1.00 95.56           C  
ATOM    765  CD1 ILE A 103       8.098  22.399  -9.885  1.00 95.56           C  
ATOM    766  N   ILE A 104       2.632  21.147 -10.081  1.00 97.75           N  
ATOM    767  CA  ILE A 104       1.229  21.351  -9.699  1.00 97.75           C  
ATOM    768  C   ILE A 104       0.426  20.057  -9.850  1.00 97.75           C  
ATOM    769  CB  ILE A 104       0.606  22.507 -10.506  1.00 97.75           C  
ATOM    770  O   ILE A 104      -0.398  19.754  -8.987  1.00 97.75           O  
ATOM    771  CG1 ILE A 104       1.333  23.854 -10.275  1.00 97.75           C  
ATOM    772  CG2 ILE A 104      -0.895  22.663 -10.191  1.00 97.75           C  
ATOM    773  CD1 ILE A 104       1.370  24.352  -8.822  1.00 97.75           C  
ATOM    774  N   LEU A 105       0.699  19.259 -10.888  1.00 97.88           N  
ATOM    775  CA  LEU A 105       0.059  17.956 -11.063  1.00 97.88           C  
ATOM    776  C   LEU A 105       0.386  17.008  -9.901  1.00 97.88           C  
ATOM    777  CB  LEU A 105       0.481  17.357 -12.416  1.00 97.88           C  
ATOM    778  O   LEU A 105      -0.520  16.402  -9.330  1.00 97.88           O  
ATOM    779  CG  LEU A 105      -0.165  15.991 -12.700  1.00 97.88           C  
ATOM    780  CD1 LEU A 105      -1.687  16.084 -12.805  1.00 97.88           C  
ATOM    781  CD2 LEU A 105       0.370  15.424 -14.006  1.00 97.88           C  
ATOM    782  N   VAL A 106       1.660  16.910  -9.512  1.00 96.44           N  
ATOM    783  CA  VAL A 106       2.102  16.089  -8.375  1.00 96.44           C  
ATOM    784  C   VAL A 106       1.429  16.547  -7.081  1.00 96.44           C  
ATOM    785  CB  VAL A 106       3.639  16.110  -8.249  1.00 96.44           C  
ATOM    786  O   VAL A 106       0.900  15.716  -6.347  1.00 96.44           O  
ATOM    787  CG1 VAL A 106       4.133  15.477  -6.941  1.00 96.44           C  
ATOM    788  CG2 VAL A 106       4.282  15.327  -9.402  1.00 96.44           C  
ATOM    789  N   LEU A 107       1.365  17.856  -6.816  1.00 97.06           N  
ATOM    790  CA  LEU A 107       0.670  18.386  -5.637  1.00 97.06           C  
ATOM    791  C   LEU A 107      -0.831  18.068  -5.659  1.00 97.06           C  
ATOM    792  CB  LEU A 107       0.896  19.903  -5.534  1.00 97.06           C  
ATOM    793  O   LEU A 107      -1.383  17.647  -4.642  1.00 97.06           O  
ATOM    794  CG  LEU A 107       2.334  20.318  -5.173  1.00 97.06           C  
ATOM    795  CD1 LEU A 107       2.427  21.844  -5.190  1.00 97.06           C  
ATOM    796  CD2 LEU A 107       2.754  19.825  -3.786  1.00 97.06           C  
ATOM    797  N   GLY A 108      -1.488  18.204  -6.814  1.00 98.19           N  
ATOM    798  CA  GLY A 108      -2.887  17.815  -6.990  1.00 98.19           C  
ATOM    799  C   GLY A 108      -3.114  16.325  -6.726  1.00 98.19           C  
ATOM    800  O   GLY A 108      -4.072  15.956  -6.045  1.00 98.19           O  
ATOM    801  N   ARG A 109      -2.198  15.465  -7.184  1.00 97.56           N  
ATOM    802  CA  ARG A 109      -2.218  14.018  -6.930  1.00 97.56           C  
ATOM    803  C   ARG A 109      -2.007  13.692  -5.459  1.00 97.56           C  
ATOM    804  CB  ARG A 109      -1.149  13.332  -7.794  1.00 97.56           C  
ATOM    805  O   ARG A 109      -2.758  12.900  -4.900  1.00 97.56           O  
ATOM    806  CG  ARG A 109      -1.531  13.249  -9.274  1.00 97.56           C  
ATOM    807  CD  ARG A 109      -2.663  12.254  -9.559  1.00 97.56           C  
ATOM    808  NE  ARG A 109      -2.257  10.856  -9.319  1.00 97.56           N  
ATOM    809  NH1 ARG A 109      -4.356   9.887  -9.265  1.00 97.56           N  
ATOM    810  NH2 ARG A 109      -2.541   8.602  -9.291  1.00 97.56           N  
ATOM    811  CZ  ARG A 109      -3.054   9.800  -9.289  1.00 97.56           C  
ATOM    812  N   MET A 110      -1.053  14.336  -4.798  1.00 97.00           N  
ATOM    813  CA  MET A 110      -0.859  14.204  -3.352  1.00 97.00           C  
ATOM    814  C   MET A 110      -2.125  14.613  -2.585  1.00 97.00           C  
ATOM    815  CB  MET A 110       0.346  15.052  -2.927  1.00 97.00           C  
ATOM    816  O   MET A 110      -2.543  13.914  -1.663  1.00 97.00           O  
ATOM    817  CG  MET A 110       1.664  14.416  -3.380  1.00 97.00           C  
ATOM    818  SD  MET A 110       3.130  15.390  -2.955  1.00 97.00           S  
ATOM    819  CE  MET A 110       3.268  14.997  -1.192  1.00 97.00           C  
ATOM    820  N   PHE A 111      -2.796  15.685  -3.016  1.00 97.38           N  
ATOM    821  CA  PHE A 111      -4.074  16.110  -2.447  1.00 97.38           C  
ATOM    822  C   PHE A 111      -5.192  15.082  -2.704  1.00 97.38           C  
ATOM    823  CB  PHE A 111      -4.420  17.510  -2.973  1.00 97.38           C  
ATOM    824  O   PHE A 111      -5.936  14.757  -1.780  1.00 97.38           O  
ATOM    825  CG  PHE A 111      -5.273  18.322  -2.023  1.00 97.38           C  
ATOM    826  CD1 PHE A 111      -6.667  18.375  -2.180  1.00 97.38           C  
ATOM    827  CD2 PHE A 111      -4.664  19.038  -0.975  1.00 97.38           C  
ATOM    828  CE1 PHE A 111      -7.449  19.151  -1.306  1.00 97.38           C  
ATOM    829  CE2 PHE A 111      -5.446  19.801  -0.090  1.00 97.38           C  
ATOM    830  CZ  PHE A 111      -6.840  19.859  -0.256  1.00 97.38           C  
ATOM    831  N   GLN A 112      -5.266  14.478  -3.901  1.00 97.56           N  
ATOM    832  CA  GLN A 112      -6.154  13.331  -4.153  1.00 97.56           C  
ATOM    833  C   GLN A 112      -5.864  12.181  -3.192  1.00 97.56           C  
ATOM    834  CB  GLN A 112      -6.040  12.781  -5.582  1.00 97.56           C  
ATOM    835  O   GLN A 112      -6.794  11.669  -2.578  1.00 97.56           O  
ATOM    836  CG  GLN A 112      -6.705  13.655  -6.637  1.00 97.56           C  
ATOM    837  CD  GLN A 112      -6.477  13.112  -8.043  1.00 97.56           C  
ATOM    838  NE2 GLN A 112      -6.603  13.947  -9.037  1.00 97.56           N  
ATOM    839  OE1 GLN A 112      -6.117  11.968  -8.289  1.00 97.56           O  
ATOM    840  N   GLY A 113      -4.592  11.814  -3.009  1.00 96.25           N  
ATOM    841  CA  GLY A 113      -4.168  10.769  -2.077  1.00 96.25           C  
ATOM    842  C   GLY A 113      -4.659  11.019  -0.650  1.00 96.25           C  
ATOM    843  O   GLY A 113      -5.175  10.105  -0.006  1.00 96.25           O  
ATOM    844  N   ALA A 114      -4.600  12.270  -0.181  1.00 96.94           N  
ATOM    845  CA  ALA A 114      -5.128  12.657   1.128  1.00 96.94           C  
ATOM    846  C   ALA A 114      -6.650  12.465   1.231  1.00 96.94           C  
ATOM    847  CB  ALA A 114      -4.750  14.115   1.419  1.00 96.94           C  
ATOM    848  O   ALA A 114      -7.160  12.150   2.302  1.00 96.94           O  
ATOM    849  N   GLY A 115      -7.391  12.630   0.136  1.00 97.12           N  
ATOM    850  CA  GLY A 115      -8.821  12.326   0.088  1.00 97.12           C  
ATOM    851  C   GLY A 115      -9.109  10.825   0.002  1.00 97.12           C  
ATOM    852  O   GLY A 115      -9.910  10.292   0.771  1.00 97.12           O  
ATOM    853  N   MET A 116      -8.398  10.123  -0.888  1.00 95.25           N  
ATOM    854  CA  MET A 116      -8.504   8.675  -1.111  1.00 95.25           C  
ATOM    855  C   MET A 116      -8.245   7.868   0.160  1.00 95.25           C  
ATOM    856  CB  MET A 116      -7.483   8.219  -2.166  1.00 95.25           C  
ATOM    857  O   MET A 116      -8.892   6.847   0.382  1.00 95.25           O  
ATOM    858  CG  MET A 116      -7.814   8.700  -3.574  1.00 95.25           C  
ATOM    859  SD  MET A 116      -6.579   8.402  -4.857  1.00 95.25           S  
ATOM    860  CE  MET A 116      -6.267   6.643  -4.612  1.00 95.25           C  
ATOM    861  N   ALA A 117      -7.341   8.339   1.020  1.00 95.06           N  
ATOM    862  CA  ALA A 117      -6.992   7.695   2.282  1.00 95.06           C  
ATOM    863  C   ALA A 117      -8.185   7.484   3.231  1.00 95.06           C  
ATOM    864  CB  ALA A 117      -5.943   8.577   2.953  1.00 95.06           C  
ATOM    865  O   ALA A 117      -8.171   6.562   4.048  1.00 95.06           O  
ATOM    866  N   ALA A 118      -9.235   8.301   3.116  1.00 95.31           N  
ATOM    867  CA  ALA A 118     -10.454   8.141   3.900  1.00 95.31           C  
ATOM    868  C   ALA A 118     -11.197   6.845   3.538  1.00 95.31           C  
ATOM    869  CB  ALA A 118     -11.332   9.369   3.635  1.00 95.31           C  
ATOM    870  O   ALA A 118     -11.779   6.185   4.396  1.00 95.31           O  
ATOM    871  N   ILE A 119     -11.164   6.466   2.262  1.00 94.12           N  
ATOM    872  CA  ILE A 119     -12.019   5.437   1.674  1.00 94.12           C  
ATOM    873  C   ILE A 119     -11.814   4.055   2.319  1.00 94.12           C  
ATOM    874  CB  ILE A 119     -11.850   5.418   0.137  1.00 94.12           C  
ATOM    875  O   ILE A 119     -12.802   3.513   2.824  1.00 94.12           O  
ATOM    876  CG1 ILE A 119     -12.181   6.797  -0.479  1.00 94.12           C  
ATOM    877  CG2 ILE A 119     -12.734   4.323  -0.475  1.00 94.12           C  
ATOM    878  CD1 ILE A 119     -11.829   6.919  -1.967  1.00 94.12           C  
ATOM    879  N   PRO A 120     -10.603   3.458   2.352  1.00 87.94           N  
ATOM    880  CA  PRO A 120     -10.442   2.074   2.799  1.00 87.94           C  
ATOM    881  C   PRO A 120     -10.791   1.892   4.279  1.00 87.94           C  
ATOM    882  CB  PRO A 120      -8.981   1.712   2.499  1.00 87.94           C  
ATOM    883  O   PRO A 120     -11.524   0.971   4.634  1.00 87.94           O  
ATOM    884  CG  PRO A 120      -8.259   3.059   2.465  1.00 87.94           C  
ATOM    885  CD  PRO A 120      -9.323   3.989   1.895  1.00 87.94           C  
ATOM    886  N   VAL A 121     -10.306   2.784   5.145  1.00 88.81           N  
ATOM    887  CA  VAL A 121     -10.492   2.654   6.597  1.00 88.81           C  
ATOM    888  C   VAL A 121     -11.913   3.008   6.996  1.00 88.81           C  
ATOM    889  CB  VAL A 121      -9.472   3.507   7.363  1.00 88.81           C  
ATOM    890  O   VAL A 121     -12.564   2.231   7.695  1.00 88.81           O  
ATOM    891  CG1 VAL A 121      -9.729   3.533   8.871  1.00 88.81           C  
ATOM    892  CG2 VAL A 121      -8.079   2.921   7.159  1.00 88.81           C  
ATOM    893  N   LEU A 122     -12.437   4.143   6.525  1.00 91.75           N  
ATOM    894  CA  LEU A 122     -13.778   4.554   6.919  1.00 91.75           C  
ATOM    895  C   LEU A 122     -14.840   3.611   6.357  1.00 91.75           C  
ATOM    896  CB  LEU A 122     -14.057   6.001   6.515  1.00 91.75           C  
ATOM    897  O   LEU A 122     -15.805   3.351   7.061  1.00 91.75           O  
ATOM    898  CG  LEU A 122     -13.118   7.064   7.111  1.00 91.75           C  
ATOM    899  CD1 LEU A 122     -13.594   8.439   6.648  1.00 91.75           C  
ATOM    900  CD2 LEU A 122     -13.106   7.058   8.638  1.00 91.75           C  
ATOM    901  N   SER A 123     -14.663   3.029   5.163  1.00 90.75           N  
ATOM    902  CA  SER A 123     -15.611   2.028   4.643  1.00 90.75           C  
ATOM    903  C   SER A 123     -15.733   0.825   5.581  1.00 90.75           C  
ATOM    904  CB  SER A 123     -15.217   1.540   3.247  1.00 90.75           C  
ATOM    905  O   SER A 123     -16.845   0.410   5.904  1.00 90.75           O  
ATOM    906  OG  SER A 123     -15.237   2.617   2.338  1.00 90.75           O  
ATOM    907  N   ILE A 124     -14.609   0.306   6.090  1.00 85.69           N  
ATOM    908  CA  ILE A 124     -14.603  -0.803   7.056  1.00 85.69           C  
ATOM    909  C   ILE A 124     -15.278  -0.381   8.368  1.00 85.69           C  
ATOM    910  CB  ILE A 124     -13.161  -1.315   7.285  1.00 85.69           C  
ATOM    911  O   ILE A 124     -16.117  -1.116   8.891  1.00 85.69           O  
ATOM    912  CG1 ILE A 124     -12.599  -1.935   5.984  1.00 85.69           C  
ATOM    913  CG2 ILE A 124     -13.117  -2.354   8.423  1.00 85.69           C  
ATOM    914  CD1 ILE A 124     -11.089  -2.208   6.030  1.00 85.69           C  
ATOM    915  N   VAL A 125     -14.964   0.814   8.880  1.00 85.00           N  
ATOM    916  CA  VAL A 125     -15.558   1.350  10.117  1.00 85.00           C  
ATOM    917  C   VAL A 125     -17.071   1.579   9.973  1.00 85.00           C  
ATOM    918  CB  VAL A 125     -14.832   2.642  10.548  1.00 85.00           C  
ATOM    919  O   VAL A 125     -17.839   1.268  10.880  1.00 85.00           O  
ATOM    920  CG1 VAL A 125     -15.495   3.295  11.765  1.00 85.00           C  
ATOM    921  CG2 VAL A 125     -13.375   2.364  10.942  1.00 85.00           C  
ATOM    922  N   ILE A 126     -17.532   2.085   8.829  1.00 89.00           N  
ATOM    923  CA  ILE A 126     -18.958   2.279   8.531  1.00 89.00           C  
ATOM    924  C   ILE A 126     -19.669   0.927   8.517  1.00 89.00           C  
ATOM    925  CB  ILE A 126     -19.127   3.028   7.188  1.00 89.00           C  
ATOM    926  O   ILE A 126     -20.712   0.770   9.154  1.00 89.00           O  
ATOM    927  CG1 ILE A 126     -18.660   4.491   7.331  1.00 89.00           C  
ATOM    928  CG2 ILE A 126     -20.594   3.034   6.721  1.00 89.00           C  
ATOM    929  CD1 ILE A 126     -18.283   5.153   6.002  1.00 89.00           C  
ATOM    930  N   ILE A 127     -19.092  -0.067   7.835  1.00 86.62           N  
ATOM    931  CA  ILE A 127     -19.678  -1.406   7.747  1.00 86.62           C  
ATOM    932  C   ILE A 127     -19.754  -2.058   9.130  1.00 86.62           C  
ATOM    933  CB  ILE A 127     -18.910  -2.281   6.732  1.00 86.62           C  
ATOM    934  O   ILE A 127     -20.775  -2.658   9.472  1.00 86.62           O  
ATOM    935  CG1 ILE A 127     -19.127  -1.730   5.307  1.00 86.62           C  
ATOM    936  CG2 ILE A 127     -19.384  -3.748   6.789  1.00 86.62           C  
ATOM    937  CD1 ILE A 127     -18.104  -2.248   4.293  1.00 86.62           C  
ATOM    938  N   SER A 128     -18.703  -1.921   9.942  1.00 82.19           N  
ATOM    939  CA  SER A 128     -18.661  -2.510  11.279  1.00 82.19           C  
ATOM    940  C   SER A 128     -19.653  -1.855  12.245  1.00 82.19           C  
ATOM    941  CB  SER A 128     -17.232  -2.488  11.833  1.00 82.19           C  
ATOM    942  O   SER A 128     -20.238  -2.564  13.065  1.00 82.19           O  
ATOM    943  OG  SER A 128     -16.850  -1.193  12.237  1.00 82.19           O  
ATOM    944  N   LYS A 129     -19.897  -0.541  12.131  1.00 82.94           N  
ATOM    945  CA  LYS A 129     -20.839   0.188  12.997  1.00 82.94           C  
ATOM    946  C   LYS A 129     -22.305   0.055  12.576  1.00 82.94           C  
ATOM    947  CB  LYS A 129     -20.425   1.666  13.111  1.00 82.94           C  
ATOM    948  O   LYS A 129     -23.163   0.013  13.449  1.00 82.94           O  
ATOM    949  CG  LYS A 129     -19.170   1.855  13.985  1.00 82.94           C  
ATOM    950  CD  LYS A 129     -18.905   3.343  14.263  1.00 82.94           C  
ATOM    951  CE  LYS A 129     -17.668   3.552  15.155  1.00 82.94           C  
ATOM    952  NZ  LYS A 129     -17.462   4.975  15.557  1.00 82.94           N  
ATOM    953  N   ILE A 130     -22.605  -0.010  11.277  1.00 85.75           N  
ATOM    954  CA  ILE A 130     -23.996  -0.038  10.785  1.00 85.75           C  
ATOM    955  C   ILE A 130     -24.559  -1.460  10.718  1.00 85.75           C  
ATOM    956  CB  ILE A 130     -24.106   0.707   9.433  1.00 85.75           C  
ATOM    957  O   ILE A 130     -25.734  -1.666  11.020  1.00 85.75           O  
ATOM    958  CG1 ILE A 130     -23.831   2.211   9.673  1.00 85.75           C  
ATOM    959  CG2 ILE A 130     -25.486   0.504   8.770  1.00 85.75           C  
ATOM    960  CD1 ILE A 130     -23.929   3.066   8.408  1.00 85.75           C  
ATOM    961  N   TYR A 131     -23.751  -2.449  10.325  1.00 83.75           N  
ATOM    962  CA  TYR A 131     -24.265  -3.784  10.018  1.00 83.75           C  
ATOM    963  C   TYR A 131     -23.965  -4.803  11.126  1.00 83.75           C  
ATOM    964  CB  TYR A 131     -23.774  -4.247   8.645  1.00 83.75           C  
ATOM    965  O   TYR A 131     -22.866  -4.806  11.694  1.00 83.75           O  
ATOM    966  CG  TYR A 131     -24.276  -3.365   7.520  1.00 83.75           C  
ATOM    967  CD1 TYR A 131     -25.549  -3.582   6.959  1.00 83.75           C  
ATOM    968  CD2 TYR A 131     -23.480  -2.302   7.058  1.00 83.75           C  
ATOM    969  CE1 TYR A 131     -26.010  -2.746   5.925  1.00 83.75           C  
ATOM    970  CE2 TYR A 131     -23.932  -1.463   6.022  1.00 83.75           C  
ATOM    971  OH  TYR A 131     -25.664  -0.900   4.453  1.00 83.75           O  
ATOM    972  CZ  TYR A 131     -25.204  -1.690   5.453  1.00 83.75           C  
ATOM    973  N   PRO A 132     -24.905  -5.721  11.423  1.00 78.69           N  
ATOM    974  CA  PRO A 132     -24.716  -6.746  12.444  1.00 78.69           C  
ATOM    975  C   PRO A 132     -23.710  -7.834  12.006  1.00 78.69           C  
ATOM    976  CB  PRO A 132     -26.114  -7.318  12.701  1.00 78.69           C  
ATOM    977  O   PRO A 132     -23.524  -8.046  10.801  1.00 78.69           O  
ATOM    978  CG  PRO A 132     -26.819  -7.135  11.359  1.00 78.69           C  
ATOM    979  CD  PRO A 132     -26.240  -5.820  10.845  1.00 78.69           C  
ATOM    980  N   PRO A 133     -23.103  -8.582  12.956  1.00 67.62           N  
ATOM    981  CA  PRO A 133     -22.050  -9.575  12.693  1.00 67.62           C  
ATOM    982  C   PRO A 133     -22.311 -10.651  11.613  1.00 67.62           C  
ATOM    983  CB  PRO A 133     -21.739 -10.202  14.057  1.00 67.62           C  
ATOM    984  O   PRO A 133     -21.349 -11.184  11.083  1.00 67.62           O  
ATOM    985  CG  PRO A 133     -22.001  -9.054  15.028  1.00 67.62           C  
ATOM    986  CD  PRO A 133     -23.206  -8.359  14.398  1.00 67.62           C  
ATOM    987  N   GLY A 134     -23.548 -10.934  11.191  1.00 70.38           N  
ATOM    988  CA  GLY A 134     -23.834 -11.884  10.095  1.00 70.38           C  
ATOM    989  C   GLY A 134     -23.890 -11.284   8.680  1.00 70.38           C  
ATOM    990  O   GLY A 134     -23.877 -12.019   7.697  1.00 70.38           O  
ATOM    991  N   GLN A 135     -23.967  -9.954   8.547  1.00 77.06           N  
ATOM    992  CA  GLN A 135     -24.128  -9.278   7.247  1.00 77.06           C  
ATOM    993  C   GLN A 135     -22.831  -8.633   6.742  1.00 77.06           C  
ATOM    994  CB  GLN A 135     -25.248  -8.234   7.344  1.00 77.06           C  
ATOM    995  O   GLN A 135     -22.658  -8.447   5.536  1.00 77.06           O  
ATOM    996  CG  GLN A 135     -26.623  -8.869   7.614  1.00 77.06           C  
ATOM    997  CD  GLN A 135     -27.739  -7.832   7.691  1.00 77.06           C  
ATOM    998  NE2 GLN A 135     -28.855  -8.150   8.307  1.00 77.06           N  
ATOM    999  OE1 GLN A 135     -27.631  -6.718   7.213  1.00 77.06           O  
ATOM   1000  N   ARG A 136     -21.897  -8.333   7.654  1.00 79.75           N  
ATOM   1001  CA  ARG A 136     -20.633  -7.637   7.361  1.00 79.75           C  
ATOM   1002  C   ARG A 136     -19.815  -8.339   6.282  1.00 79.75           C  
ATOM   1003  CB  ARG A 136     -19.795  -7.509   8.641  1.00 79.75           C  
ATOM   1004  O   ARG A 136     -19.375  -7.680   5.350  1.00 79.75           O  
ATOM   1005  CG  ARG A 136     -20.458  -6.614   9.694  1.00 79.75           C  
ATOM   1006  CD  ARG A 136     -19.638  -6.638  10.983  1.00 79.75           C  
ATOM   1007  NE  ARG A 136     -20.326  -5.903  12.051  1.00 79.75           N  
ATOM   1008  NH1 ARG A 136     -18.873  -6.355  13.767  1.00 79.75           N  
ATOM   1009  NH2 ARG A 136     -20.698  -5.112  14.131  1.00 79.75           N  
ATOM   1010  CZ  ARG A 136     -19.961  -5.797  13.311  1.00 79.75           C  
ATOM   1011  N   GLY A 137     -19.666  -9.663   6.367  1.00 69.94           N  
ATOM   1012  CA  GLY A 137     -18.856 -10.437   5.419  1.00 69.94           C  
ATOM   1013  C   GLY A 137     -19.346 -10.328   3.972  1.00 69.94           C  
ATOM   1014  O   GLY A 137     -18.543 -10.140   3.064  1.00 69.94           O  
ATOM   1015  N   ARG A 138     -20.668 -10.352   3.749  1.00 77.25           N  
ATOM   1016  CA  ARG A 138     -21.250 -10.163   2.409  1.00 77.25           C  
ATOM   1017  C   ARG A 138     -20.923  -8.779   1.850  1.00 77.25           C  
ATOM   1018  CB  ARG A 138     -22.769 -10.406   2.458  1.00 77.25           C  
ATOM   1019  O   ARG A 138     -20.557  -8.665   0.686  1.00 77.25           O  
ATOM   1020  CG  ARG A 138     -23.433 -10.215   1.084  1.00 77.25           C  
ATOM   1021  CD  ARG A 138     -24.941 -10.475   1.160  1.00 77.25           C  
ATOM   1022  NE  ARG A 138     -25.598 -10.178  -0.127  1.00 77.25           N  
ATOM   1023  NH1 ARG A 138     -27.730 -10.800   0.466  1.00 77.25           N  
ATOM   1024  NH2 ARG A 138     -27.342 -10.017  -1.586  1.00 77.25           N  
ATOM   1025  CZ  ARG A 138     -26.882 -10.332  -0.408  1.00 77.25           C  
ATOM   1026  N   ILE A 139     -21.057  -7.741   2.673  1.00 81.88           N  
ATOM   1027  CA  ILE A 139     -20.829  -6.353   2.254  1.00 81.88           C  
ATOM   1028  C   ILE A 139     -19.339  -6.113   2.006  1.00 81.88           C  
ATOM   1029  CB  ILE A 139     -21.420  -5.371   3.285  1.00 81.88           C  
ATOM   1030  O   ILE A 139     -18.980  -5.587   0.960  1.00 81.88           O  
ATOM   1031  CG1 ILE A 139     -22.937  -5.624   3.448  1.00 81.88           C  
ATOM   1032  CG2 ILE A 139     -21.174  -3.918   2.837  1.00 81.88           C  
ATOM   1033  CD1 ILE A 139     -23.551  -4.880   4.631  1.00 81.88           C  
ATOM   1034  N   LEU A 140     -18.468  -6.573   2.907  1.00 81.00           N  
ATOM   1035  CA  LEU A 140     -17.016  -6.536   2.717  1.00 81.00           C  
ATOM   1036  C   LEU A 140     -16.591  -7.288   1.450  1.00 81.00           C  
ATOM   1037  CB  LEU A 140     -16.316  -7.127   3.955  1.00 81.00           C  
ATOM   1038  O   LEU A 140     -15.706  -6.819   0.745  1.00 81.00           O  
ATOM   1039  CG  LEU A 140     -16.402  -6.251   5.218  1.00 81.00           C  
ATOM   1040  CD1 LEU A 140     -15.885  -7.035   6.424  1.00 81.00           C  
ATOM   1041  CD2 LEU A 140     -15.583  -4.964   5.097  1.00 81.00           C  
ATOM   1042  N   GLY A 141     -17.257  -8.399   1.116  1.00 72.56           N  
ATOM   1043  CA  GLY A 141     -17.043  -9.119  -0.140  1.00 72.56           C  
ATOM   1044  C   GLY A 141     -17.403  -8.296  -1.382  1.00 72.56           C  
ATOM   1045  O   GLY A 141     -16.632  -8.277  -2.337  1.00 72.56           O  
ATOM   1046  N   ILE A 142     -18.529  -7.571  -1.362  1.00 80.56           N  
ATOM   1047  CA  ILE A 142     -18.907  -6.644  -2.447  1.00 80.56           C  
ATOM   1048  C   ILE A 142     -17.853  -5.543  -2.590  1.00 80.56           C  
ATOM   1049  CB  ILE A 142     -20.317  -6.049  -2.210  1.00 80.56           C  
ATOM   1050  O   ILE A 142     -17.378  -5.290  -3.694  1.00 80.56           O  
ATOM   1051  CG1 ILE A 142     -21.393  -7.154  -2.320  1.00 80.56           C  
ATOM   1052  CG2 ILE A 142     -20.627  -4.915  -3.210  1.00 80.56           C  
ATOM   1053  CD1 ILE A 142     -22.770  -6.734  -1.785  1.00 80.56           C  
ATOM   1054  N   ILE A 143     -17.445  -4.931  -1.475  1.00 84.12           N  
ATOM   1055  CA  ILE A 143     -16.411  -3.891  -1.462  1.00 84.12           C  
ATOM   1056  C   ILE A 143     -15.089  -4.413  -2.027  1.00 84.12           C  
ATOM   1057  CB  ILE A 143     -16.234  -3.333  -0.033  1.00 84.12           C  
ATOM   1058  O   ILE A 143     -14.508  -3.772  -2.896  1.00 84.12           O  
ATOM   1059  CG1 ILE A 143     -17.480  -2.576   0.475  1.00 84.12           C  
ATOM   1060  CG2 ILE A 143     -15.006  -2.417   0.047  1.00 84.12           C  
ATOM   1061  CD1 ILE A 143     -17.980  -1.429  -0.405  1.00 84.12           C  
ATOM   1062  N   ALA A 144     -14.633  -5.585  -1.585  1.00 74.38           N  
ATOM   1063  CA  ALA A 144     -13.426  -6.218  -2.107  1.00 74.38           C  
ATOM   1064  C   ALA A 144     -13.523  -6.501  -3.617  1.00 74.38           C  
ATOM   1065  CB  ALA A 144     -13.169  -7.495  -1.297  1.00 74.38           C  
ATOM   1066  O   ALA A 144     -12.554  -6.282  -4.341  1.00 74.38           O  
ATOM   1067  N   GLY A 145     -14.695  -6.912  -4.110  1.00 73.38           N  
ATOM   1068  CA  GLY A 145     -14.955  -7.042  -5.545  1.00 73.38           C  
ATOM   1069  C   GLY A 145     -14.815  -5.712  -6.291  1.00 73.38           C  
ATOM   1070  O   GLY A 145     -14.146  -5.659  -7.320  1.00 73.38           O  
ATOM   1071  N   CYS A 146     -15.369  -4.623  -5.748  1.00 84.88           N  
ATOM   1072  CA  CYS A 146     -15.209  -3.277  -6.307  1.00 84.88           C  
ATOM   1073  C   CYS A 146     -13.742  -2.815  -6.330  1.00 84.88           C  
ATOM   1074  CB  CYS A 146     -16.079  -2.283  -5.522  1.00 84.88           C  
ATOM   1075  O   CYS A 146     -13.330  -2.226  -7.326  1.00 84.88           O  
ATOM   1076  SG  CYS A 146     -17.847  -2.608  -5.789  1.00 84.88           S  
ATOM   1077  N   ILE A 147     -12.945  -3.120  -5.292  1.00 82.19           N  
ATOM   1078  CA  ILE A 147     -11.487  -2.871  -5.290  1.00 82.19           C  
ATOM   1079  C   ILE A 147     -10.839  -3.607  -6.458  1.00 82.19           C  
ATOM   1080  CB  ILE A 147     -10.796  -3.311  -3.971  1.00 82.19           C  
ATOM   1081  O   ILE A 147     -10.135  -2.992  -7.249  1.00 82.19           O  
ATOM   1082  CG1 ILE A 147     -11.312  -2.488  -2.788  1.00 82.19           C  
ATOM   1083  CG2 ILE A 147      -9.264  -3.153  -4.042  1.00 82.19           C  
ATOM   1084  CD1 ILE A 147     -10.872  -2.923  -1.388  1.00 82.19           C  
ATOM   1085  N   GLY A 148     -11.096  -4.914  -6.582  1.00 70.69           N  
ATOM   1086  CA  GLY A 148     -10.493  -5.745  -7.624  1.00 70.69           C  
ATOM   1087  C   GLY A 148     -10.828  -5.256  -9.034  1.00 70.69           C  
ATOM   1088  O   GLY A 148      -9.930  -5.102  -9.860  1.00 70.69           O  
ATOM   1089  N   VAL A 149     -12.103  -4.941  -9.290  1.00 77.19           N  
ATOM   1090  CA  VAL A 149     -12.542  -4.349 -10.564  1.00 77.19           C  
ATOM   1091  C   VAL A 149     -11.873  -2.997 -10.796  1.00 77.19           C  
ATOM   1092  CB  VAL A 149     -14.076  -4.206 -10.618  1.00 77.19           C  
ATOM   1093  O   VAL A 149     -11.443  -2.726 -11.911  1.00 77.19           O  
ATOM   1094  CG1 VAL A 149     -14.561  -3.456 -11.869  1.00 77.19           C  
ATOM   1095  CG2 VAL A 149     -14.751  -5.584 -10.644  1.00 77.19           C  
ATOM   1096  N   GLY A 150     -11.753  -2.158  -9.766  1.00 83.38           N  
ATOM   1097  CA  GLY A 150     -11.138  -0.841  -9.891  1.00 83.38           C  
ATOM   1098  C   GLY A 150      -9.638  -0.898 -10.165  1.00 83.38           C  
ATOM   1099  O   GLY A 150      -9.162  -0.189 -11.042  1.00 83.38           O  
ATOM   1100  N   THR A 151      -8.905  -1.773  -9.480  1.00 77.00           N  
ATOM   1101  CA  THR A 151      -7.459  -1.954  -9.671  1.00 77.00           C  
ATOM   1102  C   THR A 151      -7.138  -2.585 -11.027  1.00 77.00           C  
ATOM   1103  CB  THR A 151      -6.890  -2.787  -8.513  1.00 77.00           C  
ATOM   1104  O   THR A 151      -6.217  -2.146 -11.707  1.00 77.00           O  
ATOM   1105  CG2 THR A 151      -5.424  -3.183  -8.672  1.00 77.00           C  
ATOM   1106  OG1 THR A 151      -6.963  -2.019  -7.334  1.00 77.00           O  
ATOM   1107  N   ALA A 152      -7.919  -3.574 -11.478  1.00 72.62           N  
ATOM   1108  CA  ALA A 152      -7.730  -4.166 -12.806  1.00 72.62           C  
ATOM   1109  C   ALA A 152      -8.208  -3.233 -13.934  1.00 72.62           C  
ATOM   1110  CB  ALA A 152      -8.463  -5.511 -12.846  1.00 72.62           C  
ATOM   1111  O   ALA A 152      -7.565  -3.108 -14.975  1.00 72.62           O  
ATOM   1112  N   GLY A 153      -9.350  -2.575 -13.729  1.00 76.38           N  
ATOM   1113  CA  GLY A 153      -9.976  -1.690 -14.704  1.00 76.38           C  
ATOM   1114  C   GLY A 153      -9.310  -0.321 -14.804  1.00 76.38           C  
ATOM   1115  O   GLY A 153      -9.371   0.288 -15.866  1.00 76.38           O  
ATOM   1116  N   GLY A 154      -8.648   0.148 -13.744  1.00 85.81           N  
ATOM   1117  CA  GLY A 154      -8.004   1.458 -13.666  1.00 85.81           C  
ATOM   1118  C   GLY A 154      -7.033   1.709 -14.817  1.00 85.81           C  
ATOM   1119  O   GLY A 154      -7.282   2.623 -15.601  1.00 85.81           O  
ATOM   1120  N   PRO A 155      -5.984   0.885 -15.002  1.00 80.25           N  
ATOM   1121  CA  PRO A 155      -5.056   1.027 -16.123  1.00 80.25           C  
ATOM   1122  C   PRO A 155      -5.730   0.901 -17.498  1.00 80.25           C  
ATOM   1123  CB  PRO A 155      -4.003  -0.069 -15.915  1.00 80.25           C  
ATOM   1124  O   PRO A 155      -5.367   1.612 -18.430  1.00 80.25           O  
ATOM   1125  CG  PRO A 155      -4.032  -0.313 -14.407  1.00 80.25           C  
ATOM   1126  CD  PRO A 155      -5.509  -0.133 -14.075  1.00 80.25           C  
ATOM   1127  N   ILE A 156      -6.741   0.040 -17.649  1.00 81.69           N  
ATOM   1128  CA  ILE A 156      -7.465  -0.111 -18.924  1.00 81.69           C  
ATOM   1129  C   ILE A 156      -8.225   1.179 -19.251  1.00 81.69           C  
ATOM   1130  CB  ILE A 156      -8.414  -1.330 -18.881  1.00 81.69           C  
ATOM   1131  O   ILE A 156      -8.089   1.730 -20.343  1.00 81.69           O  
ATOM   1132  CG1 ILE A 156      -7.620  -2.628 -18.607  1.00 81.69           C  
ATOM   1133  CG2 ILE A 156      -9.205  -1.440 -20.201  1.00 81.69           C  
ATOM   1134  CD1 ILE A 156      -8.499  -3.865 -18.389  1.00 81.69           C  
ATOM   1135  N   PHE A 157      -8.986   1.684 -18.280  1.00 86.25           N  
ATOM   1136  CA  PHE A 157      -9.714   2.943 -18.375  1.00 86.25           C  
ATOM   1137  C   PHE A 157      -8.759   4.104 -18.660  1.00 86.25           C  
ATOM   1138  CB  PHE A 157     -10.477   3.161 -17.063  1.00 86.25           C  
ATOM   1139  O   PHE A 157      -8.974   4.866 -19.595  1.00 86.25           O  
ATOM   1140  CG  PHE A 157     -11.275   4.444 -17.052  1.00 86.25           C  
ATOM   1141  CD1 PHE A 157     -10.746   5.612 -16.467  1.00 86.25           C  
ATOM   1142  CD2 PHE A 157     -12.540   4.469 -17.663  1.00 86.25           C  
ATOM   1143  CE1 PHE A 157     -11.486   6.807 -16.501  1.00 86.25           C  
ATOM   1144  CE2 PHE A 157     -13.285   5.656 -17.680  1.00 86.25           C  
ATOM   1145  CZ  PHE A 157     -12.753   6.822 -17.111  1.00 86.25           C  
ATOM   1146  N   GLY A 158      -7.667   4.175 -17.904  1.00 86.12           N  
ATOM   1147  CA  GLY A 158      -6.595   5.149 -18.044  1.00 86.12           C  
ATOM   1148  C   GLY A 158      -5.988   5.209 -19.437  1.00 86.12           C  
ATOM   1149  O   GLY A 158      -5.889   6.281 -20.028  1.00 86.12           O  
ATOM   1150  N   GLY A 159      -5.620   4.047 -19.978  1.00 78.31           N  
ATOM   1151  CA  GLY A 159      -5.052   3.930 -21.315  1.00 78.31           C  
ATOM   1152  C   GLY A 159      -6.038   4.354 -22.399  1.00 78.31           C  
ATOM   1153  O   GLY A 159      -5.701   5.195 -23.223  1.00 78.31           O  
ATOM   1154  N   VAL A 160      -7.267   3.830 -22.378  1.00 85.81           N  
ATOM   1155  CA  VAL A 160      -8.274   4.134 -23.410  1.00 85.81           C  
ATOM   1156  C   VAL A 160      -8.716   5.595 -23.341  1.00 85.81           C  
ATOM   1157  CB  VAL A 160      -9.484   3.185 -23.289  1.00 85.81           C  
ATOM   1158  O   VAL A 160      -8.649   6.318 -24.331  1.00 85.81           O  
ATOM   1159  CG1 VAL A 160     -10.621   3.556 -24.251  1.00 85.81           C  
ATOM   1160  CG2 VAL A 160      -9.076   1.739 -23.598  1.00 85.81           C  
ATOM   1161  N   VAL A 161      -9.162   6.048 -22.171  1.00 91.38           N  
ATOM   1162  CA  VAL A 161      -9.727   7.391 -21.998  1.00 91.38           C  
ATOM   1163  C   VAL A 161      -8.638   8.452 -22.083  1.00 91.38           C  
ATOM   1164  CB  VAL A 161     -10.518   7.473 -20.679  1.00 91.38           C  
ATOM   1165  O   VAL A 161      -8.816   9.453 -22.772  1.00 91.38           O  
ATOM   1166  CG1 VAL A 161     -11.030   8.880 -20.383  1.00 91.38           C  
ATOM   1167  CG2 VAL A 161     -11.727   6.534 -20.754  1.00 91.38           C  
ATOM   1168  N   GLY A 162      -7.484   8.212 -21.459  1.00 89.81           N  
ATOM   1169  CA  GLY A 162      -6.374   9.155 -21.474  1.00 89.81           C  
ATOM   1170  C   GLY A 162      -5.729   9.320 -22.853  1.00 89.81           C  
ATOM   1171  O   GLY A 162      -5.284  10.419 -23.168  1.00 89.81           O  
ATOM   1172  N   GLN A 163      -5.720   8.282 -23.701  1.00 81.75           N  
ATOM   1173  CA  GLN A 163      -5.244   8.403 -25.087  1.00 81.75           C  
ATOM   1174  C   GLN A 163      -6.263   9.081 -26.011  1.00 81.75           C  
ATOM   1175  CB  GLN A 163      -4.876   7.025 -25.656  1.00 81.75           C  
ATOM   1176  O   GLN A 163      -5.865   9.847 -26.883  1.00 81.75           O  
ATOM   1177  CG  GLN A 163      -3.589   6.457 -25.037  1.00 81.75           C  
ATOM   1178  CD  GLN A 163      -3.293   5.025 -25.479  1.00 81.75           C  
ATOM   1179  NE2 GLN A 163      -2.258   4.413 -24.945  1.00 81.75           N  
ATOM   1180  OE1 GLN A 163      -3.944   4.425 -26.319  1.00 81.75           O  
ATOM   1181  N   LEU A 164      -7.564   8.811 -25.843  1.00 89.75           N  
ATOM   1182  CA  LEU A 164      -8.606   9.334 -26.738  1.00 89.75           C  
ATOM   1183  C   LEU A 164      -9.048  10.762 -26.397  1.00 89.75           C  
ATOM   1184  CB  LEU A 164      -9.823   8.392 -26.712  1.00 89.75           C  
ATOM   1185  O   LEU A 164      -9.335  11.544 -27.298  1.00 89.75           O  
ATOM   1186  CG  LEU A 164      -9.590   7.004 -27.336  1.00 89.75           C  
ATOM   1187  CD1 LEU A 164     -10.838   6.146 -27.119  1.00 89.75           C  
ATOM   1188  CD2 LEU A 164      -9.317   7.077 -28.839  1.00 89.75           C  
ATOM   1189  N   LEU A 165      -9.144  11.090 -25.107  1.00 94.44           N  
ATOM   1190  CA  LEU A 165      -9.715  12.349 -24.607  1.00 94.44           C  
ATOM   1191  C   LEU A 165      -8.689  13.221 -23.863  1.00 94.44           C  
ATOM   1192  CB  LEU A 165     -10.947  12.037 -23.731  1.00 94.44           C  
ATOM   1193  O   LEU A 165      -9.060  14.235 -23.273  1.00 94.44           O  
ATOM   1194  CG  LEU A 165     -12.072  11.239 -24.416  1.00 94.44           C  
ATOM   1195  CD1 LEU A 165     -13.225  11.029 -23.432  1.00 94.44           C  
ATOM   1196  CD2 LEU A 165     -12.644  11.955 -25.642  1.00 94.44           C  
ATOM   1197  N   GLY A 166      -7.413  12.825 -23.874  1.00 93.94           N  
ATOM   1198  CA  GLY A 166      -6.337  13.471 -23.121  1.00 93.94           C  
ATOM   1199  C   GLY A 166      -6.305  13.045 -21.653  1.00 93.94           C  
ATOM   1200  O   GLY A 166      -7.323  12.681 -21.060  1.00 93.94           O  
ATOM   1201  N   TRP A 167      -5.129  13.091 -21.027  1.00 95.25           N  
ATOM   1202  CA  TRP A 167      -4.941  12.604 -19.655  1.00 95.25           C  
ATOM   1203  C   TRP A 167      -5.729  13.417 -18.612  1.00 95.25           C  
ATOM   1204  CB  TRP A 167      -3.443  12.577 -19.336  1.00 95.25           C  
ATOM   1205  O   TRP A 167      -6.095  12.881 -17.566  1.00 95.25           O  
ATOM   1206  CG  TRP A 167      -2.763  13.910 -19.384  1.00 95.25           C  
ATOM   1207  CD1 TRP A 167      -2.075  14.412 -20.431  1.00 95.25           C  
ATOM   1208  CD2 TRP A 167      -2.732  14.953 -18.363  1.00 95.25           C  
ATOM   1209  CE2 TRP A 167      -1.976  16.056 -18.850  1.00 95.25           C  
ATOM   1210  CE3 TRP A 167      -3.302  15.086 -17.083  1.00 95.25           C  
ATOM   1211  NE1 TRP A 167      -1.615  15.672 -20.120  1.00 95.25           N  
ATOM   1212  CH2 TRP A 167      -2.344  17.318 -16.817  1.00 95.25           C  
ATOM   1213  CZ2 TRP A 167      -1.774  17.221 -18.098  1.00 95.25           C  
ATOM   1214  CZ3 TRP A 167      -3.112  16.254 -16.315  1.00 95.25           C  
ATOM   1215  N   GLN A 168      -6.059  14.683 -18.896  1.00 97.25           N  
ATOM   1216  CA  GLN A 168      -6.857  15.544 -18.014  1.00 97.25           C  
ATOM   1217  C   GLN A 168      -8.277  14.992 -17.805  1.00 97.25           C  
ATOM   1218  CB  GLN A 168      -6.956  16.979 -18.570  1.00 97.25           C  
ATOM   1219  O   GLN A 168      -8.878  15.193 -16.747  1.00 97.25           O  
ATOM   1220  CG  GLN A 168      -5.623  17.724 -18.774  1.00 97.25           C  
ATOM   1221  CD  GLN A 168      -4.917  17.417 -20.097  1.00 97.25           C  
ATOM   1222  NE2 GLN A 168      -3.892  18.157 -20.450  1.00 97.25           N  
ATOM   1223  OE1 GLN A 168      -5.279  16.512 -20.836  1.00 97.25           O  
ATOM   1224  N   SER A 169      -8.816  14.267 -18.792  1.00 97.50           N  
ATOM   1225  CA  SER A 169     -10.157  13.669 -18.730  1.00 97.50           C  
ATOM   1226  C   SER A 169     -10.303  12.644 -17.597  1.00 97.50           C  
ATOM   1227  CB  SER A 169     -10.503  13.022 -20.072  1.00 97.50           C  
ATOM   1228  O   SER A 169     -11.372  12.541 -16.993  1.00 97.50           O  
ATOM   1229  OG  SER A 169      -9.680  11.904 -20.301  1.00 97.50           O  
ATOM   1230  N   LEU A 170      -9.213  11.961 -17.230  1.00 96.56           N  
ATOM   1231  CA  LEU A 170      -9.173  11.030 -16.102  1.00 96.56           C  
ATOM   1232  C   LEU A 170      -9.558  11.739 -14.795  1.00 96.56           C  
ATOM   1233  CB  LEU A 170      -7.757  10.426 -16.011  1.00 96.56           C  
ATOM   1234  O   LEU A 170     -10.349  11.236 -13.998  1.00 96.56           O  
ATOM   1235  CG  LEU A 170      -7.249   9.702 -17.270  1.00 96.56           C  
ATOM   1236  CD1 LEU A 170      -5.858   9.128 -16.998  1.00 96.56           C  
ATOM   1237  CD2 LEU A 170      -8.177   8.560 -17.680  1.00 96.56           C  
ATOM   1238  N   PHE A 171      -9.067  12.964 -14.613  1.00 97.94           N  
ATOM   1239  CA  PHE A 171      -9.350  13.776 -13.435  1.00 97.94           C  
ATOM   1240  C   PHE A 171     -10.746  14.408 -13.467  1.00 97.94           C  
ATOM   1241  CB  PHE A 171      -8.243  14.822 -13.298  1.00 97.94           C  
ATOM   1242  O   PHE A 171     -11.363  14.579 -12.413  1.00 97.94           O  
ATOM   1243  CG  PHE A 171      -6.854  14.231 -13.196  1.00 97.94           C  
ATOM   1244  CD1 PHE A 171      -6.564  13.328 -12.158  1.00 97.94           C  
ATOM   1245  CD2 PHE A 171      -5.858  14.558 -14.134  1.00 97.94           C  
ATOM   1246  CE1 PHE A 171      -5.285  12.760 -12.045  1.00 97.94           C  
ATOM   1247  CE2 PHE A 171      -4.579  13.988 -14.011  1.00 97.94           C  
ATOM   1248  CZ  PHE A 171      -4.290  13.092 -12.975  1.00 97.94           C  
ATOM   1249  N   TRP A 172     -11.307  14.691 -14.644  1.00 98.25           N  
ATOM   1250  CA  TRP A 172     -12.721  15.073 -14.755  1.00 98.25           C  
ATOM   1251  C   TRP A 172     -13.655  13.967 -14.270  1.00 98.25           C  
ATOM   1252  CB  TRP A 172     -13.053  15.474 -16.193  1.00 98.25           C  
ATOM   1253  O   TRP A 172     -14.613  14.240 -13.546  1.00 98.25           O  
ATOM   1254  CG  TRP A 172     -12.714  16.890 -16.510  1.00 98.25           C  
ATOM   1255  CD1 TRP A 172     -11.759  17.320 -17.365  1.00 98.25           C  
ATOM   1256  CD2 TRP A 172     -13.324  18.090 -15.947  1.00 98.25           C  
ATOM   1257  CE2 TRP A 172     -12.699  19.228 -16.536  1.00 98.25           C  
ATOM   1258  CE3 TRP A 172     -14.322  18.327 -14.976  1.00 98.25           C  
ATOM   1259  NE1 TRP A 172     -11.762  18.700 -17.399  1.00 98.25           N  
ATOM   1260  CH2 TRP A 172     -14.038  20.743 -15.207  1.00 98.25           C  
ATOM   1261  CZ2 TRP A 172     -13.050  20.539 -16.184  1.00 98.25           C  
ATOM   1262  CZ3 TRP A 172     -14.671  19.640 -14.604  1.00 98.25           C  
ATOM   1263  N   VAL A 173     -13.352  12.713 -14.602  1.00 97.06           N  
ATOM   1264  CA  VAL A 173     -14.152  11.557 -14.178  1.00 97.06           C  
ATOM   1265  C   VAL A 173     -14.135  11.419 -12.657  1.00 97.06           C  
ATOM   1266  CB  VAL A 173     -13.650  10.286 -14.882  1.00 97.06           C  
ATOM   1267  O   VAL A 173     -15.198  11.359 -12.036  1.00 97.06           O  
ATOM   1268  CG1 VAL A 173     -14.339   9.022 -14.351  1.00 97.06           C  
ATOM   1269  CG2 VAL A 173     -13.894  10.396 -16.396  1.00 97.06           C  
ATOM   1270  N   THR A 174     -12.953  11.451 -12.035  1.00 97.44           N  
ATOM   1271  CA  THR A 174     -12.829  11.423 -10.568  1.00 97.44           C  
ATOM   1272  C   THR A 174     -13.532  12.614  -9.912  1.00 97.44           C  
ATOM   1273  CB  THR A 174     -11.353  11.384 -10.153  1.00 97.44           C  
ATOM   1274  O   THR A 174     -14.190  12.436  -8.889  1.00 97.44           O  
ATOM   1275  CG2 THR A 174     -11.135  11.384  -8.641  1.00 97.44           C  
ATOM   1276  OG1 THR A 174     -10.763  10.215 -10.660  1.00 97.44           O  
ATOM   1277  N   PHE A 175     -13.455  13.812 -10.503  1.00 98.31           N  
ATOM   1278  CA  PHE A 175     -14.139  15.007  -9.999  1.00 98.31           C  
ATOM   1279  C   PHE A 175     -15.665  14.825  -9.974  1.00 98.31           C  
ATOM   1280  CB  PHE A 175     -13.736  16.220 -10.854  1.00 98.31           C  
ATOM   1281  O   PHE A 175     -16.298  14.999  -8.931  1.00 98.31           O  
ATOM   1282  CG  PHE A 175     -14.474  17.496 -10.508  1.00 98.31           C  
ATOM   1283  CD1 PHE A 175     -15.618  17.874 -11.234  1.00 98.31           C  
ATOM   1284  CD2 PHE A 175     -14.023  18.303  -9.451  1.00 98.31           C  
ATOM   1285  CE1 PHE A 175     -16.313  19.047 -10.894  1.00 98.31           C  
ATOM   1286  CE2 PHE A 175     -14.723  19.470  -9.101  1.00 98.31           C  
ATOM   1287  CZ  PHE A 175     -15.868  19.844  -9.825  1.00 98.31           C  
ATOM   1288  N   VAL A 176     -16.261  14.428 -11.103  1.00 97.94           N  
ATOM   1289  CA  VAL A 176     -17.717  14.256 -11.230  1.00 97.94           C  
ATOM   1290  C   VAL A 176     -18.219  13.144 -10.311  1.00 97.94           C  
ATOM   1291  CB  VAL A 176     -18.107  13.979 -12.697  1.00 97.94           C  
ATOM   1292  O   VAL A 176     -19.186  13.338  -9.571  1.00 97.94           O  
ATOM   1293  CG1 VAL A 176     -19.590  13.616 -12.849  1.00 97.94           C  
ATOM   1294  CG2 VAL A 176     -17.849  15.216 -13.567  1.00 97.94           C  
ATOM   1295  N   LEU A 177     -17.547  11.990 -10.309  1.00 97.62           N  
ATOM   1296  CA  LEU A 177     -17.926  10.873  -9.445  1.00 97.62           C  
ATOM   1297  C   LEU A 177     -17.742  11.215  -7.963  1.00 97.62           C  
ATOM   1298  CB  LEU A 177     -17.132   9.617  -9.835  1.00 97.62           C  
ATOM   1299  O   LEU A 177     -18.584  10.842  -7.149  1.00 97.62           O  
ATOM   1300  CG  LEU A 177     -17.466   9.056 -11.231  1.00 97.62           C  
ATOM   1301  CD1 LEU A 177     -16.583   7.847 -11.533  1.00 97.62           C  
ATOM   1302  CD2 LEU A 177     -18.923   8.597 -11.341  1.00 97.62           C  
ATOM   1303  N   GLY A 178     -16.702  11.976  -7.613  1.00 97.19           N  
ATOM   1304  CA  GLY A 178     -16.483  12.485  -6.261  1.00 97.19           C  
ATOM   1305  C   GLY A 178     -17.660  13.323  -5.754  1.00 97.19           C  
ATOM   1306  O   GLY A 178     -18.157  13.072  -4.655  1.00 97.19           O  
ATOM   1307  N   LEU A 179     -18.185  14.241  -6.573  1.00 97.44           N  
ATOM   1308  CA  LEU A 179     -19.379  15.028  -6.233  1.00 97.44           C  
ATOM   1309  C   LEU A 179     -20.632  14.158  -6.069  1.00 97.44           C  
ATOM   1310  CB  LEU A 179     -19.628  16.100  -7.308  1.00 97.44           C  
ATOM   1311  O   LEU A 179     -21.378  14.330  -5.102  1.00 97.44           O  
ATOM   1312  CG  LEU A 179     -18.590  17.233  -7.354  1.00 97.44           C  
ATOM   1313  CD1 LEU A 179     -18.948  18.186  -8.494  1.00 97.44           C  
ATOM   1314  CD2 LEU A 179     -18.556  18.040  -6.052  1.00 97.44           C  
ATOM   1315  N   ILE A 180     -20.848  13.197  -6.973  1.00 97.44           N  
ATOM   1316  CA  ILE A 180     -21.973  12.252  -6.887  1.00 97.44           C  
ATOM   1317  C   ILE A 180     -21.905  11.457  -5.579  1.00 97.44           C  
ATOM   1318  CB  ILE A 180     -21.996  11.323  -8.124  1.00 97.44           C  
ATOM   1319  O   ILE A 180     -22.918  11.300  -4.897  1.00 97.44           O  
ATOM   1320  CG1 ILE A 180     -22.376  12.139  -9.381  1.00 97.44           C  
ATOM   1321  CG2 ILE A 180     -22.984  10.152  -7.935  1.00 97.44           C  
ATOM   1322  CD1 ILE A 180     -22.139  11.396 -10.700  1.00 97.44           C  
ATOM   1323  N   ILE A 181     -20.714  10.995  -5.193  1.00 96.88           N  
ATOM   1324  CA  ILE A 181     -20.504  10.263  -3.943  1.00 96.88           C  
ATOM   1325  C   ILE A 181     -20.774  11.160  -2.736  1.00 96.88           C  
ATOM   1326  CB  ILE A 181     -19.090   9.655  -3.904  1.00 96.88           C  
ATOM   1327  O   ILE A 181     -21.476  10.727  -1.826  1.00 96.88           O  
ATOM   1328  CG1 ILE A 181     -18.981   8.510  -4.936  1.00 96.88           C  
ATOM   1329  CG2 ILE A 181     -18.766   9.128  -2.494  1.00 96.88           C  
ATOM   1330  CD1 ILE A 181     -17.528   8.208  -5.309  1.00 96.88           C  
ATOM   1331  N   VAL A 182     -20.289  12.407  -2.720  1.00 96.75           N  
ATOM   1332  CA  VAL A 182     -20.577  13.358  -1.631  1.00 96.75           C  
ATOM   1333  C   VAL A 182     -22.084  13.514  -1.433  1.00 96.75           C  
ATOM   1334  CB  VAL A 182     -19.910  14.726  -1.886  1.00 96.75           C  
ATOM   1335  O   VAL A 182     -22.575  13.357  -0.314  1.00 96.75           O  
ATOM   1336  CG1 VAL A 182     -20.456  15.832  -0.972  1.00 96.75           C  
ATOM   1337  CG2 VAL A 182     -18.401  14.627  -1.657  1.00 96.75           C  
ATOM   1338  N   LEU A 183     -22.833  13.756  -2.512  1.00 95.88           N  
ATOM   1339  CA  LEU A 183     -24.292  13.869  -2.459  1.00 95.88           C  
ATOM   1340  C   LEU A 183     -24.940  12.562  -1.983  1.00 95.88           C  
ATOM   1341  CB  LEU A 183     -24.816  14.270  -3.849  1.00 95.88           C  
ATOM   1342  O   LEU A 183     -25.776  12.569  -1.077  1.00 95.88           O  
ATOM   1343  CG  LEU A 183     -24.400  15.680  -4.309  1.00 95.88           C  
ATOM   1344  CD1 LEU A 183     -24.850  15.892  -5.753  1.00 95.88           C  
ATOM   1345  CD2 LEU A 183     -25.019  16.775  -3.438  1.00 95.88           C  
ATOM   1346  N   GLY A 184     -24.501  11.428  -2.529  1.00 94.19           N  
ATOM   1347  CA  GLY A 184     -24.986  10.106  -2.151  1.00 94.19           C  
ATOM   1348  C   GLY A 184     -24.756   9.782  -0.675  1.00 94.19           C  
ATOM   1349  O   GLY A 184     -25.652   9.256  -0.018  1.00 94.19           O  
ATOM   1350  N   VAL A 185     -23.606  10.156  -0.109  1.00 93.06           N  
ATOM   1351  CA  VAL A 185     -23.296  10.014   1.324  1.00 93.06           C  
ATOM   1352  C   VAL A 185     -24.216  10.894   2.166  1.00 93.06           C  
ATOM   1353  CB  VAL A 185     -21.819  10.366   1.594  1.00 93.06           C  
ATOM   1354  O   VAL A 185     -24.715  10.445   3.201  1.00 93.06           O  
ATOM   1355  CG1 VAL A 185     -21.484  10.472   3.091  1.00 93.06           C  
ATOM   1356  CG2 VAL A 185     -20.888   9.308   0.996  1.00 93.06           C  
ATOM   1357  N   GLN A 186     -24.487  12.131   1.737  1.00 92.25           N  
ATOM   1358  CA  GLN A 186     -25.394  13.021   2.464  1.00 92.25           C  
ATOM   1359  C   GLN A 186     -26.820  12.470   2.542  1.00 92.25           C  
ATOM   1360  CB  GLN A 186     -25.375  14.446   1.888  1.00 92.25           C  
ATOM   1361  O   GLN A 186     -27.453  12.608   3.591  1.00 92.25           O  
ATOM   1362  CG  GLN A 186     -24.045  15.175   2.141  1.00 92.25           C  
ATOM   1363  CD  GLN A 186     -23.625  15.174   3.608  1.00 92.25           C  
ATOM   1364  NE2 GLN A 186     -22.384  14.882   3.910  1.00 92.25           N  
ATOM   1365  OE1 GLN A 186     -24.406  15.356   4.532  1.00 92.25           O  
ATOM   1366  N   ILE A 187     -27.279  11.784   1.496  1.00 91.00           N  
ATOM   1367  CA  ILE A 187     -28.625  11.206   1.420  1.00 91.00           C  
ATOM   1368  C   ILE A 187     -28.710   9.852   2.140  1.00 91.00           C  
ATOM   1369  CB  ILE A 187     -29.045  11.105  -0.065  1.00 91.00           C  
ATOM   1370  O   ILE A 187     -29.655   9.612   2.886  1.00 91.00           O  
ATOM   1371  CG1 ILE A 187     -29.092  12.506  -0.726  1.00 91.00           C  
ATOM   1372  CG2 ILE A 187     -30.420  10.424  -0.203  1.00 91.00           C  
ATOM   1373  CD1 ILE A 187     -29.087  12.456  -2.259  1.00 91.00           C  
ATOM   1374  N   SER A 188     -27.735   8.966   1.925  1.00 88.31           N  
ATOM   1375  CA  SER A 188     -27.818   7.553   2.334  1.00 88.31           C  
ATOM   1376  C   SER A 188     -27.234   7.251   3.709  1.00 88.31           C  
ATOM   1377  CB  SER A 188     -27.119   6.671   1.299  1.00 88.31           C  
ATOM   1378  O   SER A 188     -27.701   6.344   4.394  1.00 88.31           O  
ATOM   1379  OG  SER A 188     -25.730   6.936   1.237  1.00 88.31           O  
ATOM   1380  N   MET A 189     -26.199   7.983   4.134  1.00 86.94           N  
ATOM   1381  CA  MET A 189     -25.469   7.626   5.345  1.00 86.94           C  
ATOM   1382  C   MET A 189     -26.176   8.197   6.583  1.00 86.94           C  
ATOM   1383  CB  MET A 189     -24.005   8.060   5.236  1.00 86.94           C  
ATOM   1384  O   MET A 189     -26.345   9.424   6.675  1.00 86.94           O  
ATOM   1385  CG  MET A 189     -23.141   7.385   6.307  1.00 86.94           C  
ATOM   1386  SD  MET A 189     -21.370   7.737   6.171  1.00 86.94           S  
ATOM   1387  CE  MET A 189     -20.965   6.754   4.704  1.00 86.94           C  
ATOM   1388  N   PRO A 190     -26.562   7.356   7.562  1.00 82.69           N  
ATOM   1389  CA  PRO A 190     -27.099   7.845   8.824  1.00 82.69           C  
ATOM   1390  C   PRO A 190     -26.024   8.621   9.594  1.00 82.69           C  
ATOM   1391  CB  PRO A 190     -27.595   6.603   9.571  1.00 82.69           C  
ATOM   1392  O   PRO A 190     -24.821   8.460   9.371  1.00 82.69           O  
ATOM   1393  CG  PRO A 190     -26.698   5.487   9.040  1.00 82.69           C  
ATOM   1394  CD  PRO A 190     -26.442   5.901   7.592  1.00 82.69           C  
ATOM   1395  N   LYS A 191     -26.442   9.486  10.524  1.00 75.88           N  
ATOM   1396  CA  LYS A 191     -25.496  10.090  11.468  1.00 75.88           C  
ATOM   1397  C   LYS A 191     -24.976   8.985  12.387  1.00 75.88           C  
ATOM   1398  CB  LYS A 191     -26.151  11.221  12.275  1.00 75.88           C  
ATOM   1399  O   LYS A 191     -25.723   8.463  13.203  1.00 75.88           O  
ATOM   1400  CG  LYS A 191     -26.303  12.520  11.467  1.00 75.88           C  
ATOM   1401  CD  LYS A 191     -26.957  13.598  12.343  1.00 75.88           C  
ATOM   1402  CE  LYS A 191     -27.145  14.921  11.589  1.00 75.88           C  
ATOM   1403  NZ  LYS A 191     -27.842  15.921  12.440  1.00 75.88           N  
ATOM   1404  N   ILE A 192     -23.703   8.638  12.230  1.00 73.38           N  
ATOM   1405  CA  ILE A 192     -23.000   7.725  13.132  1.00 73.38           C  
ATOM   1406  C   ILE A 192     -22.284   8.592  14.166  1.00 73.38           C  
ATOM   1407  CB  ILE A 192     -22.026   6.801  12.369  1.00 73.38           C  
ATOM   1408  O   ILE A 192     -21.318   9.285  13.832  1.00 73.38           O  
ATOM   1409  CG1 ILE A 192     -22.673   6.125  11.137  1.00 73.38           C  
ATOM   1410  CG2 ILE A 192     -21.479   5.741  13.339  1.00 73.38           C  
ATOM   1411  CD1 ILE A 192     -21.656   5.329  10.309  1.00 73.38           C  
ATOM   1412  N   GLU A 193     -22.804   8.609  15.388  1.00 65.56           N  
ATOM   1413  CA  GLU A 193     -22.155   9.284  16.512  1.00 65.56           C  
ATOM   1414  C   GLU A 193     -20.966   8.456  17.011  1.00 65.56           C  
ATOM   1415  CB  GLU A 193     -23.169   9.621  17.619  1.00 65.56           C  
ATOM   1416  O   GLU A 193     -20.937   7.224  16.896  1.00 65.56           O  
ATOM   1417  CG  GLU A 193     -24.204  10.633  17.092  1.00 65.56           C  
ATOM   1418  CD  GLU A 193     -25.170  11.182  18.150  1.00 65.56           C  
ATOM   1419  OE1 GLU A 193     -25.930  12.099  17.759  1.00 65.56           O  
ATOM   1420  OE2 GLU A 193     -25.129  10.717  19.307  1.00 65.56           O  
ATOM   1421  N   SER A 194     -19.939   9.144  17.504  1.00 62.50           N  
ATOM   1422  CA  SER A 194     -18.816   8.479  18.159  1.00 62.50           C  
ATOM   1423  C   SER A 194     -19.260   7.996  19.546  1.00 62.50           C  
ATOM   1424  CB  SER A 194     -17.596   9.395  18.229  1.00 62.50           C  
ATOM   1425  O   SER A 194     -20.089   8.663  20.162  1.00 62.50           O  
ATOM   1426  OG  SER A 194     -17.194   9.679  16.903  1.00 62.50           O  
ATOM   1427  N   PRO A 195     -18.742   6.857  20.047  1.00 56.28           N  
ATOM   1428  CA  PRO A 195     -19.198   6.259  21.307  1.00 56.28           C  
ATOM   1429  C   PRO A 195     -19.061   7.173  22.535  1.00 56.28           C  
ATOM   1430  CB  PRO A 195     -18.357   4.989  21.488  1.00 56.28           C  
ATOM   1431  O   PRO A 195     -19.741   6.946  23.528  1.00 56.28           O  
ATOM   1432  CG  PRO A 195     -17.894   4.642  20.076  1.00 56.28           C  
ATOM   1433  CD  PRO A 195     -17.747   6.006  19.414  1.00 56.28           C  
ATOM   1434  N   ASP A 196     -18.215   8.204  22.455  1.00 53.31           N  
ATOM   1435  CA  ASP A 196     -17.868   9.092  23.561  1.00 53.31           C  
ATOM   1436  C   ASP A 196     -17.997  10.568  23.140  1.00 53.31           C  
ATOM   1437  CB  ASP A 196     -16.439   8.742  24.040  1.00 53.31           C  
ATOM   1438  O   ASP A 196     -17.028  11.226  22.775  1.00 53.31           O  
ATOM   1439  CG  ASP A 196     -16.335   8.083  25.414  1.00 53.31           C  
ATOM   1440  OD1 ASP A 196     -17.363   7.945  26.109  1.00 53.31           O  
ATOM   1441  OD2 ASP A 196     -15.167   7.850  25.809  1.00 53.31           O  
ATOM   1442  N   ASN A 197     -19.205  11.131  23.217  1.00 47.19           N  
ATOM   1443  CA  ASN A 197     -19.370  12.595  23.226  1.00 47.19           C  
ATOM   1444  C   ASN A 197     -18.940  13.222  24.573  1.00 47.19           C  
ATOM   1445  CB  ASN A 197     -20.827  12.960  22.862  1.00 47.19           C  
ATOM   1446  O   ASN A 197     -18.840  14.442  24.670  1.00 47.19           O  
ATOM   1447  CG  ASN A 197     -21.046  13.332  21.402  1.00 47.19           C  
ATOM   1448  ND2 ASN A 197     -22.286  13.353  20.971  1.00 47.19           N  
ATOM   1449  OD1 ASN A 197     -20.149  13.632  20.629  1.00 47.19           O  
ATOM   1450  N   ASN A 198     -18.684  12.404  25.605  1.00 43.94           N  
ATOM   1451  CA  ASN A 198     -18.450  12.857  26.982  1.00 43.94           C  
ATOM   1452  C   ASN A 198     -16.988  12.788  27.447  1.00 43.94           C  
ATOM   1453  CB  ASN A 198     -19.375  12.068  27.927  1.00 43.94           C  
ATOM   1454  O   ASN A 198     -16.682  13.282  28.532  1.00 43.94           O  
ATOM   1455  CG  ASN A 198     -20.808  12.570  27.922  1.00 43.94           C  
ATOM   1456  ND2 ASN A 198     -21.711  11.831  28.519  1.00 43.94           N  
ATOM   1457  OD1 ASN A 198     -21.147  13.619  27.406  1.00 43.94           O  
ATOM   1458  N   SER A 199     -16.069  12.214  26.666  1.00 48.53           N  
ATOM   1459  CA  SER A 199     -14.649  12.256  27.003  1.00 48.53           C  
ATOM   1460  C   SER A 199     -13.972  13.357  26.184  1.00 48.53           C  
ATOM   1461  CB  SER A 199     -14.012  10.853  26.977  1.00 48.53           C  
ATOM   1462  O   SER A 199     -13.836  13.269  24.969  1.00 48.53           O  
ATOM   1463  OG  SER A 199     -13.810  10.284  25.703  1.00 48.53           O  
ATOM   1464  N   HIS A 200     -13.545  14.433  26.854  1.00 49.47           N  
ATOM   1465  CA  HIS A 200     -12.649  15.462  26.307  1.00 49.47           C  
ATOM   1466  C   HIS A 200     -11.254  14.867  26.016  1.00 49.47           C  
ATOM   1467  CB  HIS A 200     -12.560  16.655  27.278  1.00 49.47           C  
ATOM   1468  O   HIS A 200     -10.235  15.303  26.554  1.00 49.47           O  
ATOM   1469  CG  HIS A 200     -13.810  17.488  27.388  1.00 49.47           C  
ATOM   1470  CD2 HIS A 200     -14.679  17.534  28.446  1.00 49.47           C  
ATOM   1471  ND1 HIS A 200     -14.229  18.433  26.479  1.00 49.47           N  
ATOM   1472  CE1 HIS A 200     -15.328  19.027  26.972  1.00 49.47           C  
ATOM   1473  NE2 HIS A 200     -15.633  18.517  28.173  1.00 49.47           N  
ATOM   1474  N   GLN A 201     -11.185  13.800  25.222  1.00 62.69           N  
ATOM   1475  CA  GLN A 201      -9.933  13.244  24.750  1.00 62.69           C  
ATOM   1476  C   GLN A 201      -9.448  14.113  23.597  1.00 62.69           C  
ATOM   1477  CB  GLN A 201     -10.089  11.768  24.370  1.00 62.69           C  
ATOM   1478  O   GLN A 201      -9.913  14.013  22.465  1.00 62.69           O  
ATOM   1479  CG  GLN A 201     -10.267  10.884  25.613  1.00 62.69           C  
ATOM   1480  CD  GLN A 201     -10.169   9.392  25.303  1.00 62.69           C  
ATOM   1481  NE2 GLN A 201     -10.832   8.551  26.063  1.00 62.69           N  
ATOM   1482  OE1 GLN A 201      -9.462   8.953  24.409  1.00 62.69           O  
ATOM   1483  N   ASN A 202      -8.516  15.009  23.910  1.00 70.50           N  
ATOM   1484  CA  ASN A 202      -7.860  15.829  22.903  1.00 70.50           C  
ATOM   1485  C   ASN A 202      -7.135  14.924  21.901  1.00 70.50           C  
ATOM   1486  CB  ASN A 202      -6.902  16.819  23.586  1.00 70.50           C  
ATOM   1487  O   ASN A 202      -6.317  14.087  22.287  1.00 70.50           O  
ATOM   1488  CG  ASN A 202      -7.628  17.873  24.405  1.00 70.50           C  
ATOM   1489  ND2 ASN A 202      -6.935  18.557  25.284  1.00 70.50           N  
ATOM   1490  OD1 ASN A 202      -8.813  18.108  24.266  1.00 70.50           O  
ATOM   1491  N   PHE A 203      -7.426  15.117  20.615  1.00 83.94           N  
ATOM   1492  CA  PHE A 203      -6.704  14.461  19.534  1.00 83.94           C  
ATOM   1493  C   PHE A 203      -5.224  14.864  19.588  1.00 83.94           C  
ATOM   1494  CB  PHE A 203      -7.360  14.830  18.198  1.00 83.94           C  
ATOM   1495  O   PHE A 203      -4.885  16.049  19.572  1.00 83.94           O  
ATOM   1496  CG  PHE A 203      -6.660  14.264  16.978  1.00 83.94           C  
ATOM   1497  CD1 PHE A 203      -5.717  15.047  16.293  1.00 83.94           C  
ATOM   1498  CD2 PHE A 203      -6.963  12.971  16.511  1.00 83.94           C  
ATOM   1499  CE1 PHE A 203      -5.084  14.557  15.138  1.00 83.94           C  
ATOM   1500  CE2 PHE A 203      -6.335  12.481  15.351  1.00 83.94           C  
ATOM   1501  CZ  PHE A 203      -5.400  13.274  14.664  1.00 83.94           C  
ATOM   1502  N   ASP A 204      -4.335  13.875  19.654  1.00 90.38           N  
ATOM   1503  CA  ASP A 204      -2.892  14.094  19.705  1.00 90.38           C  
ATOM   1504  C   ASP A 204      -2.333  14.477  18.324  1.00 90.38           C  
ATOM   1505  CB  ASP A 204      -2.207  12.862  20.309  1.00 90.38           C  
ATOM   1506  O   ASP A 204      -1.752  13.654  17.614  1.00 90.38           O  
ATOM   1507  CG  ASP A 204      -0.693  13.045  20.432  1.00 90.38           C  
ATOM   1508  OD1 ASP A 204      -0.211  14.202  20.364  1.00 90.38           O  
ATOM   1509  OD2 ASP A 204       0.029  12.041  20.612  1.00 90.38           O  
ATOM   1510  N   VAL A 205      -2.511  15.749  17.948  1.00 90.94           N  
ATOM   1511  CA  VAL A 205      -2.030  16.309  16.673  1.00 90.94           C  
ATOM   1512  C   VAL A 205      -0.529  16.087  16.507  1.00 90.94           C  
ATOM   1513  CB  VAL A 205      -2.330  17.821  16.563  1.00 90.94           C  
ATOM   1514  O   VAL A 205      -0.087  15.667  15.441  1.00 90.94           O  
ATOM   1515  CG1 VAL A 205      -1.838  18.408  15.232  1.00 90.94           C  
ATOM   1516  CG2 VAL A 205      -3.825  18.138  16.659  1.00 90.94           C  
ATOM   1517  N   LEU A 206       0.259  16.330  17.560  1.00 93.69           N  
ATOM   1518  CA  LEU A 206       1.712  16.201  17.479  1.00 93.69           C  
ATOM   1519  C   LEU A 206       2.142  14.740  17.306  1.00 93.69           C  
ATOM   1520  CB  LEU A 206       2.368  16.862  18.702  1.00 93.69           C  
ATOM   1521  O   LEU A 206       3.047  14.473  16.524  1.00 93.69           O  
ATOM   1522  CG  LEU A 206       3.907  16.941  18.612  1.00 93.69           C  
ATOM   1523  CD1 LEU A 206       4.364  17.843  17.467  1.00 93.69           C  
ATOM   1524  CD2 LEU A 206       4.492  17.520  19.899  1.00 93.69           C  
ATOM   1525  N   GLY A 207       1.482  13.790  17.975  1.00 93.50           N  
ATOM   1526  CA  GLY A 207       1.725  12.362  17.749  1.00 93.50           C  
ATOM   1527  C   GLY A 207       1.392  11.934  16.321  1.00 93.50           C  
ATOM   1528  O   GLY A 207       2.158  11.188  15.717  1.00 93.50           O  
ATOM   1529  N   GLY A 208       0.308  12.467  15.752  1.00 92.44           N  
ATOM   1530  CA  GLY A 208      -0.012  12.279  14.338  1.00 92.44           C  
ATOM   1531  C   GLY A 208       1.076  12.843  13.420  1.00 92.44           C  
ATOM   1532  O   GLY A 208       1.548  12.144  12.527  1.00 92.44           O  
ATOM   1533  N   LEU A 209       1.510  14.089  13.641  1.00 94.44           N  
ATOM   1534  CA  LEU A 209       2.570  14.722  12.844  1.00 94.44           C  
ATOM   1535  C   LEU A 209       3.881  13.932  12.908  1.00 94.44           C  
ATOM   1536  CB  LEU A 209       2.807  16.165  13.324  1.00 94.44           C  
ATOM   1537  O   LEU A 209       4.506  13.707  11.877  1.00 94.44           O  
ATOM   1538  CG  LEU A 209       1.703  17.168  12.951  1.00 94.44           C  
ATOM   1539  CD1 LEU A 209       1.988  18.505  13.639  1.00 94.44           C  
ATOM   1540  CD2 LEU A 209       1.626  17.411  11.443  1.00 94.44           C  
ATOM   1541  N   LEU A 210       4.271  13.467  14.097  1.00 96.50           N  
ATOM   1542  CA  LEU A 210       5.455  12.629  14.284  1.00 96.50           C  
ATOM   1543  C   LEU A 210       5.330  11.297  13.537  1.00 96.50           C  
ATOM   1544  CB  LEU A 210       5.679  12.397  15.783  1.00 96.50           C  
ATOM   1545  O   LEU A 210       6.270  10.908  12.852  1.00 96.50           O  
ATOM   1546  CG  LEU A 210       6.200  13.622  16.550  1.00 96.50           C  
ATOM   1547  CD1 LEU A 210       6.086  13.352  18.052  1.00 96.50           C  
ATOM   1548  CD2 LEU A 210       7.661  13.920  16.211  1.00 96.50           C  
ATOM   1549  N   LEU A 211       4.165  10.638  13.588  1.00 94.88           N  
ATOM   1550  CA  LEU A 211       3.905   9.436  12.790  1.00 94.88           C  
ATOM   1551  C   LEU A 211       4.027   9.721  11.288  1.00 94.88           C  
ATOM   1552  CB  LEU A 211       2.515   8.876  13.146  1.00 94.88           C  
ATOM   1553  O   LEU A 211       4.650   8.944  10.567  1.00 94.88           O  
ATOM   1554  CG  LEU A 211       2.126   7.627  12.331  1.00 94.88           C  
ATOM   1555  CD1 LEU A 211       3.052   6.447  12.632  1.00 94.88           C  
ATOM   1556  CD2 LEU A 211       0.690   7.224  12.650  1.00 94.88           C  
ATOM   1557  N   GLY A 212       3.470  10.841  10.826  1.00 93.62           N  
ATOM   1558  CA  GLY A 212       3.585  11.273   9.436  1.00 93.62           C  
ATOM   1559  C   GLY A 212       5.030  11.529   9.012  1.00 93.62           C  
ATOM   1560  O   GLY A 212       5.425  11.089   7.939  1.00 93.62           O  
ATOM   1561  N   LEU A 213       5.840  12.167   9.861  1.00 95.75           N  
ATOM   1562  CA  LEU A 213       7.267  12.391   9.606  1.00 95.75           C  
ATOM   1563  C   LEU A 213       8.075  11.090   9.607  1.00 95.75           C  
ATOM   1564  CB  LEU A 213       7.834  13.366  10.650  1.00 95.75           C  
ATOM   1565  O   LEU A 213       8.965  10.935   8.777  1.00 95.75           O  
ATOM   1566  CG  LEU A 213       7.398  14.830  10.467  1.00 95.75           C  
ATOM   1567  CD1 LEU A 213       7.881  15.646  11.666  1.00 95.75           C  
ATOM   1568  CD2 LEU A 213       7.983  15.451   9.196  1.00 95.75           C  
ATOM   1569  N   THR A 214       7.756  10.142  10.489  1.00 96.25           N  
ATOM   1570  CA  THR A 214       8.383   8.816  10.494  1.00 96.25           C  
ATOM   1571  C   THR A 214       8.048   8.043   9.222  1.00 96.25           C  
ATOM   1572  CB  THR A 214       7.942   8.019  11.727  1.00 96.25           C  
ATOM   1573  O   THR A 214       8.938   7.648   8.479  1.00 96.25           O  
ATOM   1574  CG2 THR A 214       8.511   6.604  11.750  1.00 96.25           C  
ATOM   1575  OG1 THR A 214       8.390   8.650  12.899  1.00 96.25           O  
ATOM   1576  N   VAL A 215       6.763   7.832   8.934  1.00 92.81           N  
ATOM   1577  CA  VAL A 215       6.335   7.010   7.792  1.00 92.81           C  
ATOM   1578  C   VAL A 215       6.680   7.694   6.469  1.00 92.81           C  
ATOM   1579  CB  VAL A 215       4.829   6.706   7.900  1.00 92.81           C  
ATOM   1580  O   VAL A 215       7.243   7.071   5.570  1.00 92.81           O  
ATOM   1581  CG1 VAL A 215       4.288   5.977   6.670  1.00 92.81           C  
ATOM   1582  CG2 VAL A 215       4.551   5.818   9.122  1.00 92.81           C  
ATOM   1583  N   GLY A 216       6.387   8.991   6.371  1.00 91.50           N  
ATOM   1584  CA  GLY A 216       6.673   9.809   5.201  1.00 91.50           C  
ATOM   1585  C   GLY A 216       8.164   9.972   4.954  1.00 91.50           C  
ATOM   1586  O   GLY A 216       8.603   9.756   3.834  1.00 91.50           O  
ATOM   1587  N   GLY A 217       8.953  10.293   5.983  1.00 93.69           N  
ATOM   1588  CA  GLY A 217      10.405  10.436   5.864  1.00 93.69           C  
ATOM   1589  C   GLY A 217      11.104   9.123   5.506  1.00 93.69           C  
ATOM   1590  O   GLY A 217      12.049   9.132   4.717  1.00 93.69           O  
ATOM   1591  N   PHE A 218      10.622   7.991   6.029  1.00 93.50           N  
ATOM   1592  CA  PHE A 218      11.123   6.670   5.656  1.00 93.50           C  
ATOM   1593  C   PHE A 218      10.851   6.371   4.179  1.00 93.50           C  
ATOM   1594  CB  PHE A 218      10.500   5.600   6.562  1.00 93.50           C  
ATOM   1595  O   PHE A 218      11.790   6.136   3.422  1.00 93.50           O  
ATOM   1596  CG  PHE A 218      10.883   4.187   6.174  1.00 93.50           C  
ATOM   1597  CD1 PHE A 218       9.957   3.361   5.512  1.00 93.50           C  
ATOM   1598  CD2 PHE A 218      12.179   3.707   6.440  1.00 93.50           C  
ATOM   1599  CE1 PHE A 218      10.319   2.060   5.128  1.00 93.50           C  
ATOM   1600  CE2 PHE A 218      12.545   2.408   6.047  1.00 93.50           C  
ATOM   1601  CZ  PHE A 218      11.614   1.583   5.391  1.00 93.50           C  
ATOM   1602  N   LEU A 219       9.589   6.439   3.745  1.00 89.00           N  
ATOM   1603  CA  LEU A 219       9.211   6.122   2.366  1.00 89.00           C  
ATOM   1604  C   LEU A 219       9.804   7.115   1.356  1.00 89.00           C  
ATOM   1605  CB  LEU A 219       7.680   6.081   2.292  1.00 89.00           C  
ATOM   1606  O   LEU A 219      10.231   6.722   0.270  1.00 89.00           O  
ATOM   1607  CG  LEU A 219       7.111   5.626   0.937  1.00 89.00           C  
ATOM   1608  CD1 LEU A 219       7.606   4.245   0.503  1.00 89.00           C  
ATOM   1609  CD2 LEU A 219       5.590   5.558   1.051  1.00 89.00           C  
ATOM   1610  N   LEU A 220       9.894   8.391   1.735  1.00 89.25           N  
ATOM   1611  CA  LEU A 220      10.601   9.408   0.968  1.00 89.25           C  
ATOM   1612  C   LEU A 220      12.085   9.065   0.835  1.00 89.25           C  
ATOM   1613  CB  LEU A 220      10.414  10.778   1.641  1.00 89.25           C  
ATOM   1614  O   LEU A 220      12.615   9.131  -0.265  1.00 89.25           O  
ATOM   1615  CG  LEU A 220      11.135  11.927   0.924  1.00 89.25           C  
ATOM   1616  CD1 LEU A 220      10.652  12.046  -0.512  1.00 89.25           C  
ATOM   1617  CD2 LEU A 220      10.859  13.252   1.632  1.00 89.25           C  
ATOM   1618  N   GLY A 221      12.746   8.651   1.919  1.00 90.94           N  
ATOM   1619  CA  GLY A 221      14.148   8.233   1.888  1.00 90.94           C  
ATOM   1620  C   GLY A 221      14.370   7.063   0.934  1.00 90.94           C  
ATOM   1621  O   GLY A 221      15.294   7.099   0.129  1.00 90.94           O  
ATOM   1622  N   ILE A 222      13.472   6.078   0.944  1.00 87.38           N  
ATOM   1623  CA  ILE A 222      13.492   4.952   0.001  1.00 87.38           C  
ATOM   1624  C   ILE A 222      13.330   5.439  -1.447  1.00 87.38           C  
ATOM   1625  CB  ILE A 222      12.405   3.928   0.394  1.00 87.38           C  
ATOM   1626  O   ILE A 222      14.135   5.090  -2.307  1.00 87.38           O  
ATOM   1627  CG1 ILE A 222      12.641   3.322   1.796  1.00 87.38           C  
ATOM   1628  CG2 ILE A 222      12.288   2.829  -0.667  1.00 87.38           C  
ATOM   1629  CD1 ILE A 222      13.824   2.362   1.915  1.00 87.38           C  
ATOM   1630  N   THR A 223      12.351   6.304  -1.706  1.00 83.19           N  
ATOM   1631  CA  THR A 223      12.096   6.862  -3.048  1.00 83.19           C  
ATOM   1632  C   THR A 223      13.284   7.698  -3.546  1.00 83.19           C  
ATOM   1633  CB  THR A 223      10.829   7.733  -3.030  1.00 83.19           C  
ATOM   1634  O   THR A 223      13.703   7.597  -4.694  1.00 83.19           O  
ATOM   1635  CG2 THR A 223      10.404   8.167  -4.432  1.00 83.19           C  
ATOM   1636  OG1 THR A 223       9.730   7.045  -2.470  1.00 83.19           O  
ATOM   1637  N   LEU A 224      13.882   8.514  -2.673  1.00 85.25           N  
ATOM   1638  CA  LEU A 224      15.075   9.306  -2.983  1.00 85.25           C  
ATOM   1639  C   LEU A 224      16.306   8.420  -3.193  1.00 85.25           C  
ATOM   1640  CB  LEU A 224      15.341  10.310  -1.849  1.00 85.25           C  
ATOM   1641  O   LEU A 224      17.157   8.764  -4.009  1.00 85.25           O  
ATOM   1642  CG  LEU A 224      14.311  11.447  -1.720  1.00 85.25           C  
ATOM   1643  CD1 LEU A 224      14.588  12.218  -0.432  1.00 85.25           C  
ATOM   1644  CD2 LEU A 224      14.373  12.448  -2.870  1.00 85.25           C  
ATOM   1645  N   SER A 225      16.396   7.282  -2.500  1.00 84.06           N  
ATOM   1646  CA  SER A 225      17.508   6.343  -2.661  1.00 84.06           C  
ATOM   1647  C   SER A 225      17.553   5.714  -4.048  1.00 84.06           C  
ATOM   1648  CB  SER A 225      17.492   5.259  -1.582  1.00 84.06           C  
ATOM   1649  O   SER A 225      18.642   5.482  -4.564  1.00 84.06           O  
ATOM   1650  OG  SER A 225      16.570   4.215  -1.814  1.00 84.06           O  
ATOM   1651  N   GLU A 226      16.389   5.513  -4.665  1.00 75.31           N  
ATOM   1652  CA  GLU A 226      16.257   5.037  -6.041  1.00 75.31           C  
ATOM   1653  C   GLU A 226      16.789   6.071  -7.047  1.00 75.31           C  
ATOM   1654  CB  GLU A 226      14.773   4.706  -6.266  1.00 75.31           C  
ATOM   1655  O   GLU A 226      17.471   5.709  -8.000  1.00 75.31           O  
ATOM   1656  CG  GLU A 226      14.479   4.027  -7.607  1.00 75.31           C  
ATOM   1657  CD  GLU A 226      12.993   3.661  -7.780  1.00 75.31           C  
ATOM   1658  OE1 GLU A 226      12.667   3.173  -8.882  1.00 75.31           O  
ATOM   1659  OE2 GLU A 226      12.190   3.844  -6.827  1.00 75.31           O  
ATOM   1660  N   MET A 227      16.544   7.365  -6.804  1.00 75.50           N  
ATOM   1661  CA  MET A 227      16.941   8.452  -7.713  1.00 75.50           C  
ATOM   1662  C   MET A 227      18.381   8.944  -7.516  1.00 75.50           C  
ATOM   1663  CB  MET A 227      15.990   9.643  -7.535  1.00 75.50           C  
ATOM   1664  O   MET A 227      19.074   9.245  -8.485  1.00 75.50           O  
ATOM   1665  CG  MET A 227      14.556   9.346  -7.986  1.00 75.50           C  
ATOM   1666  SD  MET A 227      13.453  10.792  -7.934  1.00 75.50           S  
ATOM   1667  CE  MET A 227      13.312  10.983  -6.148  1.00 75.50           C  
ATOM   1668  N   TYR A 228      18.819   9.090  -6.265  1.00 81.56           N  
ATOM   1669  CA  TYR A 228      20.080   9.751  -5.905  1.00 81.56           C  
ATOM   1670  C   TYR A 228      21.093   8.804  -5.249  1.00 81.56           C  
ATOM   1671  CB  TYR A 228      19.776  10.954  -4.995  1.00 81.56           C  
ATOM   1672  O   TYR A 228      22.227   9.201  -4.985  1.00 81.56           O  
ATOM   1673  CG  TYR A 228      18.846  11.991  -5.598  1.00 81.56           C  
ATOM   1674  CD1 TYR A 228      19.287  12.784  -6.674  1.00 81.56           C  
ATOM   1675  CD2 TYR A 228      17.542  12.154  -5.092  1.00 81.56           C  
ATOM   1676  CE1 TYR A 228      18.428  13.740  -7.249  1.00 81.56           C  
ATOM   1677  CE2 TYR A 228      16.681  13.112  -5.661  1.00 81.56           C  
ATOM   1678  OH  TYR A 228      16.286  14.825  -7.287  1.00 81.56           O  
ATOM   1679  CZ  TYR A 228      17.122  13.904  -6.740  1.00 81.56           C  
ATOM   1680  N   GLY A 229      20.703   7.561  -4.964  1.00 81.44           N  
ATOM   1681  CA  GLY A 229      21.505   6.602  -4.212  1.00 81.44           C  
ATOM   1682  C   GLY A 229      21.320   6.710  -2.694  1.00 81.44           C  
ATOM   1683  O   GLY A 229      20.842   7.712  -2.148  1.00 81.44           O  
ATOM   1684  N   LEU A 230      21.728   5.648  -1.992  1.00 81.31           N  
ATOM   1685  CA  LEU A 230      21.552   5.500  -0.541  1.00 81.31           C  
ATOM   1686  C   LEU A 230      22.359   6.506   0.294  1.00 81.31           C  
ATOM   1687  CB  LEU A 230      21.907   4.057  -0.133  1.00 81.31           C  
ATOM   1688  O   LEU A 230      21.906   6.908   1.359  1.00 81.31           O  
ATOM   1689  CG  LEU A 230      20.822   3.024  -0.490  1.00 81.31           C  
ATOM   1690  CD1 LEU A 230      21.392   1.611  -0.357  1.00 81.31           C  
ATOM   1691  CD2 LEU A 230      19.612   3.125   0.443  1.00 81.31           C  
ATOM   1692  N   ILE A 231      23.535   6.917  -0.191  1.00 87.56           N  
ATOM   1693  CA  ILE A 231      24.482   7.780   0.545  1.00 87.56           C  
ATOM   1694  C   ILE A 231      24.270   9.269   0.214  1.00 87.56           C  
ATOM   1695  CB  ILE A 231      25.941   7.285   0.321  1.00 87.56           C  
ATOM   1696  O   ILE A 231      24.918  10.142   0.786  1.00 87.56           O  
ATOM   1697  CG1 ILE A 231      26.067   5.786   0.700  1.00 87.56           C  
ATOM   1698  CG2 ILE A 231      26.975   8.100   1.127  1.00 87.56           C  
ATOM   1699  CD1 ILE A 231      27.428   5.151   0.380  1.00 87.56           C  
ATOM   1700  N   SER A 232      23.348   9.599  -0.696  1.00 90.62           N  
ATOM   1701  CA  SER A 232      23.093  10.997  -1.047  1.00 90.62           C  
ATOM   1702  C   SER A 232      22.646  11.816   0.167  1.00 90.62           C  
ATOM   1703  CB  SER A 232      22.078  11.117  -2.182  1.00 90.62           C  
ATOM   1704  O   SER A 232      22.045  11.298   1.120  1.00 90.62           O  
ATOM   1705  OG  SER A 232      20.767  10.898  -1.710  1.00 90.62           O  
ATOM   1706  N   ILE A 233      22.920  13.121   0.125  1.00 94.50           N  
ATOM   1707  CA  ILE A 233      22.520  14.038   1.193  1.00 94.50           C  
ATOM   1708  C   ILE A 233      20.995  14.054   1.360  1.00 94.50           C  
ATOM   1709  CB  ILE A 233      23.120  15.444   0.952  1.00 94.50           C  
ATOM   1710  O   ILE A 233      20.505  14.075   2.486  1.00 94.50           O  
ATOM   1711  CG1 ILE A 233      22.858  16.421   2.117  1.00 94.50           C  
ATOM   1712  CG2 ILE A 233      22.634  16.101  -0.352  1.00 94.50           C  
ATOM   1713  CD1 ILE A 233      23.471  15.972   3.449  1.00 94.50           C  
ATOM   1714  N   GLN A 234      20.240  13.967   0.261  1.00 92.31           N  
ATOM   1715  CA  GLN A 234      18.778  13.953   0.251  1.00 92.31           C  
ATOM   1716  C   GLN A 234      18.235  12.697   0.946  1.00 92.31           C  
ATOM   1717  CB  GLN A 234      18.247  14.046  -1.195  1.00 92.31           C  
ATOM   1718  O   GLN A 234      17.427  12.803   1.872  1.00 92.31           O  
ATOM   1719  CG  GLN A 234      18.641  15.318  -1.968  1.00 92.31           C  
ATOM   1720  CD  GLN A 234      20.007  15.265  -2.654  1.00 92.31           C  
ATOM   1721  NE2 GLN A 234      20.305  16.209  -3.516  1.00 92.31           N  
ATOM   1722  OE1 GLN A 234      20.843  14.407  -2.420  1.00 92.31           O  
ATOM   1723  N   THR A 235      18.727  11.517   0.557  1.00 91.88           N  
ATOM   1724  CA  THR A 235      18.325  10.230   1.142  1.00 91.88           C  
ATOM   1725  C   THR A 235      18.671  10.158   2.628  1.00 91.88           C  
ATOM   1726  CB  THR A 235      19.012   9.076   0.399  1.00 91.88           C  
ATOM   1727  O   THR A 235      17.812   9.857   3.461  1.00 91.88           O  
ATOM   1728  CG2 THR A 235      18.616   7.717   0.954  1.00 91.88           C  
ATOM   1729  OG1 THR A 235      18.654   9.095  -0.960  1.00 91.88           O  
ATOM   1730  N   THR A 236      19.912  10.503   2.984  1.00 93.88           N  
ATOM   1731  CA  THR A 236      20.399  10.439   4.370  1.00 93.88           C  
ATOM   1732  C   THR A 236      19.661  11.428   5.271  1.00 93.88           C  
ATOM   1733  CB  THR A 236      21.910  10.707   4.436  1.00 93.88           C  
ATOM   1734  O   THR A 236      19.316  11.091   6.406  1.00 93.88           O  
ATOM   1735  CG2 THR A 236      22.478  10.439   5.830  1.00 93.88           C  
ATOM   1736  OG1 THR A 236      22.596   9.857   3.549  1.00 93.88           O  
ATOM   1737  N   THR A 237      19.352  12.629   4.768  1.00 95.81           N  
ATOM   1738  CA  THR A 237      18.554  13.626   5.501  1.00 95.81           C  
ATOM   1739  C   THR A 237      17.145  13.103   5.762  1.00 95.81           C  
ATOM   1740  CB  THR A 237      18.482  14.962   4.747  1.00 95.81           C  
ATOM   1741  O   THR A 237      16.666  13.182   6.891  1.00 95.81           O  
ATOM   1742  CG2 THR A 237      17.669  16.024   5.486  1.00 95.81           C  
ATOM   1743  OG1 THR A 237      19.774  15.494   4.600  1.00 95.81           O  
ATOM   1744  N   SER A 238      16.497  12.504   4.757  1.00 94.88           N  
ATOM   1745  CA  SER A 238      15.150  11.945   4.906  1.00 94.88           C  
ATOM   1746  C   SER A 238      15.108  10.822   5.949  1.00 94.88           C  
ATOM   1747  CB  SER A 238      14.653  11.449   3.550  1.00 94.88           C  
ATOM   1748  O   SER A 238      14.260  10.839   6.846  1.00 94.88           O  
ATOM   1749  OG  SER A 238      13.256  11.262   3.593  1.00 94.88           O  
ATOM   1750  N   PHE A 239      16.066   9.888   5.906  1.00 95.31           N  
ATOM   1751  CA  PHE A 239      16.165   8.831   6.917  1.00 95.31           C  
ATOM   1752  C   PHE A 239      16.494   9.371   8.311  1.00 95.31           C  
ATOM   1753  CB  PHE A 239      17.197   7.774   6.501  1.00 95.31           C  
ATOM   1754  O   PHE A 239      15.921   8.898   9.291  1.00 95.31           O  
ATOM   1755  CG  PHE A 239      16.756   6.851   5.382  1.00 95.31           C  
ATOM   1756  CD1 PHE A 239      15.490   6.230   5.423  1.00 95.31           C  
ATOM   1757  CD2 PHE A 239      17.636   6.562   4.322  1.00 95.31           C  
ATOM   1758  CE1 PHE A 239      15.095   5.356   4.396  1.00 95.31           C  
ATOM   1759  CE2 PHE A 239      17.248   5.670   3.308  1.00 95.31           C  
ATOM   1760  CZ  PHE A 239      15.976   5.079   3.339  1.00 95.31           C  
ATOM   1761  N   SER A 240      17.352  10.388   8.413  1.00 96.56           N  
ATOM   1762  CA  SER A 240      17.677  11.025   9.695  1.00 96.56           C  
ATOM   1763  C   SER A 240      16.451  11.693  10.318  1.00 96.56           C  
ATOM   1764  CB  SER A 240      18.797  12.055   9.530  1.00 96.56           C  
ATOM   1765  O   SER A 240      16.167  11.470  11.493  1.00 96.56           O  
ATOM   1766  OG  SER A 240      19.966  11.429   9.046  1.00 96.56           O  
ATOM   1767  N   ILE A 241      15.672  12.445   9.529  1.00 97.12           N  
ATOM   1768  CA  ILE A 241      14.410  13.056   9.980  1.00 97.12           C  
ATOM   1769  C   ILE A 241      13.430  11.973  10.436  1.00 97.12           C  
ATOM   1770  CB  ILE A 241      13.797  13.939   8.867  1.00 97.12           C  
ATOM   1771  O   ILE A 241      12.865  12.079  11.524  1.00 97.12           O  
ATOM   1772  CG1 ILE A 241      14.677  15.191   8.641  1.00 97.12           C  
ATOM   1773  CG2 ILE A 241      12.357  14.368   9.223  1.00 97.12           C  
ATOM   1774  CD1 ILE A 241      14.314  15.977   7.375  1.00 97.12           C  
ATOM   1775  N   SER A 242      13.265  10.912   9.643  1.00 97.06           N  
ATOM   1776  CA  SER A 242      12.404   9.777   9.983  1.00 97.06           C  
ATOM   1777  C   SER A 242      12.802   9.122  11.307  1.00 97.06           C  
ATOM   1778  CB  SER A 242      12.477   8.750   8.856  1.00 97.06           C  
ATOM   1779  O   SER A 242      11.945   8.849  12.150  1.00 97.06           O  
ATOM   1780  OG  SER A 242      11.758   7.588   9.195  1.00 97.06           O  
ATOM   1781  N   MET A 243      14.102   8.885  11.507  1.00 97.56           N  
ATOM   1782  CA  MET A 243      14.631   8.238  12.706  1.00 97.56           C  
ATOM   1783  C   MET A 243      14.460   9.119  13.947  1.00 97.56           C  
ATOM   1784  CB  MET A 243      16.105   7.870  12.475  1.00 97.56           C  
ATOM   1785  O   MET A 243      13.996   8.641  14.981  1.00 97.56           O  
ATOM   1786  CG  MET A 243      16.670   7.015  13.614  1.00 97.56           C  
ATOM   1787  SD  MET A 243      15.835   5.416  13.818  1.00 97.56           S  
ATOM   1788  CE  MET A 243      16.753   4.764  15.235  1.00 97.56           C  
ATOM   1789  N   ILE A 244      14.763  10.416  13.843  1.00 98.12           N  
ATOM   1790  CA  ILE A 244      14.549  11.375  14.935  1.00 98.12           C  
ATOM   1791  C   ILE A 244      13.058  11.445  15.282  1.00 98.12           C  
ATOM   1792  CB  ILE A 244      15.131  12.759  14.565  1.00 98.12           C  
ATOM   1793  O   ILE A 244      12.695  11.317  16.452  1.00 98.12           O  
ATOM   1794  CG1 ILE A 244      16.674  12.688  14.469  1.00 98.12           C  
ATOM   1795  CG2 ILE A 244      14.726  13.824  15.605  1.00 98.12           C  
ATOM   1796  CD1 ILE A 244      17.303  13.900  13.769  1.00 98.12           C  
ATOM   1797  N   ALA A 245      12.183  11.574  14.279  1.00 98.00           N  
ATOM   1798  CA  ALA A 245      10.738  11.593  14.480  1.00 98.00           C  
ATOM   1799  C   ALA A 245      10.232  10.308  15.149  1.00 98.00           C  
ATOM   1800  CB  ALA A 245      10.046  11.827  13.133  1.00 98.00           C  
ATOM   1801  O   ALA A 245       9.396  10.390  16.045  1.00 98.00           O  
ATOM   1802  N   LEU A 246      10.779   9.141  14.787  1.00 97.25           N  
ATOM   1803  CA  LEU A 246      10.433   7.861  15.408  1.00 97.25           C  
ATOM   1804  C   LEU A 246      10.832   7.826  16.887  1.00 97.25           C  
ATOM   1805  CB  LEU A 246      11.096   6.716  14.620  1.00 97.25           C  
ATOM   1806  O   LEU A 246      10.027   7.425  17.724  1.00 97.25           O  
ATOM   1807  CG  LEU A 246      10.892   5.317  15.232  1.00 97.25           C  
ATOM   1808  CD1 LEU A 246       9.421   4.906  15.333  1.00 97.25           C  
ATOM   1809  CD2 LEU A 246      11.621   4.278  14.382  1.00 97.25           C  
ATOM   1810  N   ILE A 247      12.043   8.271  17.227  1.00 97.69           N  
ATOM   1811  CA  ILE A 247      12.509   8.330  18.622  1.00 97.69           C  
ATOM   1812  C   ILE A 247      11.591   9.244  19.446  1.00 97.69           C  
ATOM   1813  CB  ILE A 247      13.986   8.783  18.676  1.00 97.69           C  
ATOM   1814  O   ILE A 247      11.132   8.858  20.525  1.00 97.69           O  
ATOM   1815  CG1 ILE A 247      14.909   7.709  18.053  1.00 97.69           C  
ATOM   1816  CG2 ILE A 247      14.425   9.066  20.127  1.00 97.69           C  
ATOM   1817  CD1 ILE A 247      16.318   8.227  17.731  1.00 97.69           C  
ATOM   1818  N   VAL A 248      11.262  10.428  18.919  1.00 97.69           N  
ATOM   1819  CA  VAL A 248      10.357  11.375  19.589  1.00 97.69           C  
ATOM   1820  C   VAL A 248       8.933  10.815  19.681  1.00 97.69           C  
ATOM   1821  CB  VAL A 248      10.378  12.752  18.894  1.00 97.69           C  
ATOM   1822  O   VAL A 248       8.277  10.979  20.711  1.00 97.69           O  
ATOM   1823  CG1 VAL A 248       9.479  13.762  19.621  1.00 97.69           C  
ATOM   1824  CG2 VAL A 248      11.797  13.349  18.839  1.00 97.69           C  
ATOM   1825  N   LEU A 249       8.454  10.108  18.653  1.00 96.69           N  
ATOM   1826  CA  LEU A 249       7.155   9.437  18.658  1.00 96.69           C  
ATOM   1827  C   LEU A 249       7.089   8.368  19.749  1.00 96.69           C  
ATOM   1828  CB  LEU A 249       6.879   8.817  17.277  1.00 96.69           C  
ATOM   1829  O   LEU A 249       6.130   8.354  20.514  1.00 96.69           O  
ATOM   1830  CG  LEU A 249       5.530   8.083  17.166  1.00 96.69           C  
ATOM   1831  CD1 LEU A 249       4.331   9.009  17.385  1.00 96.69           C  
ATOM   1832  CD2 LEU A 249       5.416   7.458  15.779  1.00 96.69           C  
ATOM   1833  N   ILE A 250       8.105   7.508  19.856  1.00 95.44           N  
ATOM   1834  CA  ILE A 250       8.182   6.469  20.891  1.00 95.44           C  
ATOM   1835  C   ILE A 250       8.147   7.114  22.278  1.00 95.44           C  
ATOM   1836  CB  ILE A 250       9.442   5.595  20.694  1.00 95.44           C  
ATOM   1837  O   ILE A 250       7.336   6.723  23.119  1.00 95.44           O  
ATOM   1838  CG1 ILE A 250       9.294   4.722  19.427  1.00 95.44           C  
ATOM   1839  CG2 ILE A 250       9.690   4.691  21.920  1.00 95.44           C  
ATOM   1840  CD1 ILE A 250      10.611   4.085  18.965  1.00 95.44           C  
ATOM   1841  N   TYR A 251       8.962   8.149  22.501  1.00 96.25           N  
ATOM   1842  CA  TYR A 251       8.946   8.900  23.754  1.00 96.25           C  
ATOM   1843  C   TYR A 251       7.552   9.476  24.049  1.00 96.25           C  
ATOM   1844  CB  TYR A 251      10.006  10.006  23.692  1.00 96.25           C  
ATOM   1845  O   TYR A 251       7.051   9.361  25.168  1.00 96.25           O  
ATOM   1846  CG  TYR A 251      10.050  10.853  24.947  1.00 96.25           C  
ATOM   1847  CD1 TYR A 251       9.321  12.057  25.012  1.00 96.25           C  
ATOM   1848  CD2 TYR A 251      10.795  10.418  26.060  1.00 96.25           C  
ATOM   1849  CE1 TYR A 251       9.329  12.820  26.195  1.00 96.25           C  
ATOM   1850  CE2 TYR A 251      10.812  11.183  27.242  1.00 96.25           C  
ATOM   1851  OH  TYR A 251      10.061  13.123  28.450  1.00 96.25           O  
ATOM   1852  CZ  TYR A 251      10.070  12.383  27.312  1.00 96.25           C  
ATOM   1853  N   ARG A 252       6.878  10.050  23.048  1.00 95.19           N  
ATOM   1854  CA  ARG A 252       5.536  10.621  23.207  1.00 95.19           C  
ATOM   1855  C   ARG A 252       4.480   9.561  23.519  1.00 95.19           C  
ATOM   1856  CB  ARG A 252       5.187  11.420  21.945  1.00 95.19           C  
ATOM   1857  O   ARG A 252       3.658   9.782  24.402  1.00 95.19           O  
ATOM   1858  CG  ARG A 252       3.920  12.242  22.174  1.00 95.19           C  
ATOM   1859  CD  ARG A 252       3.618  13.142  20.979  1.00 95.19           C  
ATOM   1860  NE  ARG A 252       2.436  13.975  21.241  1.00 95.19           N  
ATOM   1861  NH1 ARG A 252       3.391  15.570  22.595  1.00 95.19           N  
ATOM   1862  NH2 ARG A 252       1.238  15.713  22.046  1.00 95.19           N  
ATOM   1863  CZ  ARG A 252       2.366  15.079  21.959  1.00 95.19           C  
ATOM   1864  N   VAL A 253       4.520   8.418  22.836  1.00 94.12           N  
ATOM   1865  CA  VAL A 253       3.596   7.292  23.050  1.00 94.12           C  
ATOM   1866  C   VAL A 253       3.685   6.766  24.483  1.00 94.12           C  
ATOM   1867  CB  VAL A 253       3.862   6.178  22.016  1.00 94.12           C  
ATOM   1868  O   VAL A 253       2.667   6.385  25.053  1.00 94.12           O  
ATOM   1869  CG1 VAL A 253       3.158   4.857  22.346  1.00 94.12           C  
ATOM   1870  CG2 VAL A 253       3.357   6.605  20.630  1.00 94.12           C  
ATOM   1871  N   ILE A 254       4.878   6.773  25.081  1.00 93.00           N  
ATOM   1872  CA  ILE A 254       5.090   6.293  26.452  1.00 93.00           C  
ATOM   1873  C   ILE A 254       4.639   7.326  27.500  1.00 93.00           C  
ATOM   1874  CB  ILE A 254       6.568   5.871  26.626  1.00 93.00           C  
ATOM   1875  O   ILE A 254       4.118   6.937  28.542  1.00 93.00           O  
ATOM   1876  CG1 ILE A 254       6.907   4.685  25.689  1.00 93.00           C  
ATOM   1877  CG2 ILE A 254       6.872   5.474  28.084  1.00 93.00           C  
ATOM   1878  CD1 ILE A 254       8.411   4.436  25.531  1.00 93.00           C  
ATOM   1879  N   ASN A 255       4.829   8.625  27.240  1.00 92.44           N  
ATOM   1880  CA  ASN A 255       4.677   9.671  28.261  1.00 92.44           C  
ATOM   1881  C   ASN A 255       3.354  10.457  28.203  1.00 92.44           C  
ATOM   1882  CB  ASN A 255       5.889  10.610  28.177  1.00 92.44           C  
ATOM   1883  O   ASN A 255       2.985  11.107  29.180  1.00 92.44           O  
ATOM   1884  CG  ASN A 255       7.166   9.920  28.616  1.00 92.44           C  
ATOM   1885  ND2 ASN A 255       8.086   9.675  27.722  1.00 92.44           N  
ATOM   1886  OD1 ASN A 255       7.349   9.570  29.765  1.00 92.44           O  
ATOM   1887  N   VAL A 256       2.633  10.443  27.080  1.00 91.00           N  
ATOM   1888  CA  VAL A 256       1.368  11.183  26.934  1.00 91.00           C  
ATOM   1889  C   VAL A 256       0.185  10.317  27.368  1.00 91.00           C  
ATOM   1890  CB  VAL A 256       1.216  11.741  25.506  1.00 91.00           C  
ATOM   1891  O   VAL A 256       0.135   9.130  27.072  1.00 91.00           O  
ATOM   1892  CG1 VAL A 256      -0.137  12.423  25.263  1.00 91.00           C  
ATOM   1893  CG2 VAL A 256       2.297  12.800  25.249  1.00 91.00           C  
ATOM   1894  N   LYS A 257      -0.805  10.921  28.043  1.00 85.75           N  
ATOM   1895  CA  LYS A 257      -2.001  10.225  28.558  1.00 85.75           C  
ATOM   1896  C   LYS A 257      -2.875   9.619  27.449  1.00 85.75           C  
ATOM   1897  CB  LYS A 257      -2.796  11.199  29.447  1.00 85.75           C  
ATOM   1898  O   LYS A 257      -3.319   8.486  27.576  1.00 85.75           O  
ATOM   1899  CG  LYS A 257      -3.960  10.522  30.189  1.00 85.75           C  
ATOM   1900  CD  LYS A 257      -4.696  11.524  31.092  1.00 85.75           C  
ATOM   1901  CE  LYS A 257      -5.847  10.823  31.826  1.00 85.75           C  
ATOM   1902  NZ  LYS A 257      -6.594  11.756  32.709  1.00 85.75           N  
ATOM   1903  N   ASN A 258      -3.104  10.376  26.373  1.00 86.31           N  
ATOM   1904  CA  ASN A 258      -3.916   9.978  25.217  1.00 86.31           C  
ATOM   1905  C   ASN A 258      -3.099  10.142  23.922  1.00 86.31           C  
ATOM   1906  CB  ASN A 258      -5.210  10.813  25.188  1.00 86.31           C  
ATOM   1907  O   ASN A 258      -3.358  11.069  23.155  1.00 86.31           O  
ATOM   1908  CG  ASN A 258      -6.112  10.594  26.385  1.00 86.31           C  
ATOM   1909  ND2 ASN A 258      -6.723  11.640  26.889  1.00 86.31           N  
ATOM   1910  OD1 ASN A 258      -6.283   9.505  26.898  1.00 86.31           O  
ATOM   1911  N   PRO A 259      -2.067   9.313  23.689  1.00 91.56           N  
ATOM   1912  CA  PRO A 259      -1.213   9.456  22.516  1.00 91.56           C  
ATOM   1913  C   PRO A 259      -1.972   9.088  21.235  1.00 91.56           C  
ATOM   1914  CB  PRO A 259      -0.020   8.537  22.777  1.00 91.56           C  
ATOM   1915  O   PRO A 259      -3.003   8.405  21.271  1.00 91.56           O  
ATOM   1916  CG  PRO A 259      -0.639   7.420  23.609  1.00 91.56           C  
ATOM   1917  CD  PRO A 259      -1.711   8.118  24.440  1.00 91.56           C  
ATOM   1918  N   PHE A 260      -1.449   9.512  20.083  1.00 92.00           N  
ATOM   1919  CA  PHE A 260      -2.027   9.154  18.783  1.00 92.00           C  
ATOM   1920  C   PHE A 260      -2.102   7.632  18.593  1.00 92.00           C  
ATOM   1921  CB  PHE A 260      -1.225   9.806  17.651  1.00 92.00           C  
ATOM   1922  O   PHE A 260      -3.135   7.125  18.164  1.00 92.00           O  
ATOM   1923  CG  PHE A 260      -1.816   9.551  16.275  1.00 92.00           C  
ATOM   1924  CD1 PHE A 260      -1.557   8.338  15.608  1.00 92.00           C  
ATOM   1925  CD2 PHE A 260      -2.646  10.511  15.666  1.00 92.00           C  
ATOM   1926  CE1 PHE A 260      -2.133   8.071  14.358  1.00 92.00           C  
ATOM   1927  CE2 PHE A 260      -3.196  10.256  14.396  1.00 92.00           C  
ATOM   1928  CZ  PHE A 260      -2.942   9.037  13.747  1.00 92.00           C  
ATOM   1929  N   ILE A 261      -1.033   6.911  18.954  1.00 93.31           N  
ATOM   1930  CA  ILE A 261      -0.985   5.444  18.966  1.00 93.31           C  
ATOM   1931  C   ILE A 261      -1.180   4.963  20.408  1.00 93.31           C  
ATOM   1932  CB  ILE A 261       0.334   4.891  18.383  1.00 93.31           C  
ATOM   1933  O   ILE A 261      -0.270   5.127  21.222  1.00 93.31           O  
ATOM   1934  CG1 ILE A 261       0.594   5.469  16.978  1.00 93.31           C  
ATOM   1935  CG2 ILE A 261       0.270   3.350  18.368  1.00 93.31           C  
ATOM   1936  CD1 ILE A 261       1.884   4.980  16.320  1.00 93.31           C  
ATOM   1937  N   PRO A 262      -2.324   4.351  20.749  1.00 91.06           N  
ATOM   1938  CA  PRO A 262      -2.551   3.810  22.082  1.00 91.06           C  
ATOM   1939  C   PRO A 262      -1.524   2.716  22.434  1.00 91.06           C  
ATOM   1940  CB  PRO A 262      -3.976   3.256  22.078  1.00 91.06           C  
ATOM   1941  O   PRO A 262      -1.413   1.729  21.700  1.00 91.06           O  
ATOM   1942  CG  PRO A 262      -4.645   3.965  20.911  1.00 91.06           C  
ATOM   1943  CD  PRO A 262      -3.522   4.260  19.937  1.00 91.06           C  
ATOM   1944  N   PRO A 263      -0.826   2.798  23.584  1.00 91.06           N  
ATOM   1945  CA  PRO A 263       0.194   1.818  23.963  1.00 91.06           C  
ATOM   1946  C   PRO A 263      -0.357   0.399  24.125  1.00 91.06           C  
ATOM   1947  CB  PRO A 263       0.778   2.320  25.288  1.00 91.06           C  
ATOM   1948  O   PRO A 263       0.376  -0.570  23.948  1.00 91.06           O  
ATOM   1949  CG  PRO A 263       0.525   3.822  25.238  1.00 91.06           C  
ATOM   1950  CD  PRO A 263      -0.814   3.910  24.520  1.00 91.06           C  
ATOM   1951  N   VAL A 264      -1.650   0.264  24.445  1.00 89.44           N  
ATOM   1952  CA  VAL A 264      -2.330  -1.037  24.562  1.00 89.44           C  
ATOM   1953  C   VAL A 264      -2.255  -1.842  23.263  1.00 89.44           C  
ATOM   1954  CB  VAL A 264      -3.786  -0.848  25.036  1.00 89.44           C  
ATOM   1955  O   VAL A 264      -2.063  -3.053  23.310  1.00 89.44           O  
ATOM   1956  CG1 VAL A 264      -4.692  -0.148  24.013  1.00 89.44           C  
ATOM   1957  CG2 VAL A 264      -4.423  -2.181  25.434  1.00 89.44           C  
ATOM   1958  N   ILE A 265      -2.311  -1.165  22.111  1.00 91.50           N  
ATOM   1959  CA  ILE A 265      -2.214  -1.796  20.793  1.00 91.50           C  
ATOM   1960  C   ILE A 265      -0.795  -2.330  20.567  1.00 91.50           C  
ATOM   1961  CB  ILE A 265      -2.619  -0.785  19.699  1.00 91.50           C  
ATOM   1962  O   ILE A 265      -0.618  -3.465  20.136  1.00 91.50           O  
ATOM   1963  CG1 ILE A 265      -4.064  -0.284  19.890  1.00 91.50           C  
ATOM   1964  CG2 ILE A 265      -2.448  -1.412  18.315  1.00 91.50           C  
ATOM   1965  CD1 ILE A 265      -4.454   0.756  18.836  1.00 91.50           C  
ATOM   1966  N   LEU A 266       0.223  -1.537  20.919  1.00 91.31           N  
ATOM   1967  CA  LEU A 266       1.634  -1.913  20.760  1.00 91.31           C  
ATOM   1968  C   LEU A 266       2.082  -3.002  21.743  1.00 91.31           C  
ATOM   1969  CB  LEU A 266       2.519  -0.667  20.920  1.00 91.31           C  
ATOM   1970  O   LEU A 266       3.023  -3.739  21.466  1.00 91.31           O  
ATOM   1971  CG  LEU A 266       2.266   0.453  19.898  1.00 91.31           C  
ATOM   1972  CD1 LEU A 266       3.244   1.592  20.177  1.00 91.31           C  
ATOM   1973  CD2 LEU A 266       2.452  -0.015  18.453  1.00 91.31           C  
ATOM   1974  N   LYS A 267       1.414  -3.125  22.894  1.00 90.81           N  
ATOM   1975  CA  LYS A 267       1.649  -4.220  23.846  1.00 90.81           C  
ATOM   1976  C   LYS A 267       1.041  -5.544  23.377  1.00 90.81           C  
ATOM   1977  CB  LYS A 267       1.124  -3.826  25.233  1.00 90.81           C  
ATOM   1978  O   LYS A 267       1.478  -6.598  23.841  1.00 90.81           O  
ATOM   1979  CG  LYS A 267       2.024  -2.776  25.903  1.00 90.81           C  
ATOM   1980  CD  LYS A 267       1.463  -2.377  27.273  1.00 90.81           C  
ATOM   1981  CE  LYS A 267       2.352  -1.301  27.906  1.00 90.81           C  
ATOM   1982  NZ  LYS A 267       1.899  -0.941  29.273  1.00 90.81           N  
ATOM   1983  N   ASN A 268       0.065  -5.515  22.466  1.00 91.69           N  
ATOM   1984  CA  ASN A 268      -0.514  -6.729  21.911  1.00 91.69           C  
ATOM   1985  C   ASN A 268       0.420  -7.330  20.845  1.00 91.69           C  
ATOM   1986  CB  ASN A 268      -1.946  -6.471  21.412  1.00 91.69           C  
ATOM   1987  O   ASN A 268       0.501  -6.859  19.709  1.00 91.69           O  
ATOM   1988  CG  ASN A 268      -2.625  -7.787  21.072  1.00 91.69           C  
ATOM   1989  ND2 ASN A 268      -3.898  -7.935  21.326  1.00 91.69           N  
ATOM   1990  OD1 ASN A 268      -1.999  -8.728  20.609  1.00 91.69           O  
ATOM   1991  N   ARG A 269       1.109  -8.416  21.214  1.00 90.38           N  
ATOM   1992  CA  ARG A 269       2.066  -9.114  20.341  1.00 90.38           C  
ATOM   1993  C   ARG A 269       1.440  -9.635  19.050  1.00 90.38           C  
ATOM   1994  CB  ARG A 269       2.719 -10.280  21.095  1.00 90.38           C  
ATOM   1995  O   ARG A 269       2.116  -9.620  18.023  1.00 90.38           O  
ATOM   1996  CG  ARG A 269       3.636  -9.804  22.228  1.00 90.38           C  
ATOM   1997  CD  ARG A 269       4.354 -11.009  22.842  1.00 90.38           C  
ATOM   1998  NE  ARG A 269       5.329 -10.595  23.867  1.00 90.38           N  
ATOM   1999  NH1 ARG A 269       6.287 -12.656  24.184  1.00 90.38           N  
ATOM   2000  NH2 ARG A 269       7.054 -10.896  25.325  1.00 90.38           N  
ATOM   2001  CZ  ARG A 269       6.215 -11.381  24.452  1.00 90.38           C  
ATOM   2002  N   LEU A 270       0.176 -10.065  19.073  1.00 90.81           N  
ATOM   2003  CA  LEU A 270      -0.521 -10.518  17.865  1.00 90.81           C  
ATOM   2004  C   LEU A 270      -0.737  -9.384  16.885  1.00 90.81           C  
ATOM   2005  CB  LEU A 270      -1.905 -11.079  18.203  1.00 90.81           C  
ATOM   2006  O   LEU A 270      -0.480  -9.540  15.691  1.00 90.81           O  
ATOM   2007  CG  LEU A 270      -1.892 -12.421  18.921  1.00 90.81           C  
ATOM   2008  CD1 LEU A 270      -3.342 -12.801  19.205  1.00 90.81           C  
ATOM   2009  CD2 LEU A 270      -1.220 -13.477  18.045  1.00 90.81           C  
ATOM   2010  N   TYR A 271      -1.183  -8.243  17.399  1.00 93.44           N  
ATOM   2011  CA  TYR A 271      -1.412  -7.073  16.575  1.00 93.44           C  
ATOM   2012  C   TYR A 271      -0.099  -6.594  15.944  1.00 93.44           C  
ATOM   2013  CB  TYR A 271      -2.077  -5.988  17.416  1.00 93.44           C  
ATOM   2014  O   TYR A 271      -0.015  -6.458  14.727  1.00 93.44           O  
ATOM   2015  CG  TYR A 271      -2.342  -4.777  16.573  1.00 93.44           C  
ATOM   2016  CD1 TYR A 271      -1.367  -3.768  16.505  1.00 93.44           C  
ATOM   2017  CD2 TYR A 271      -3.491  -4.726  15.764  1.00 93.44           C  
ATOM   2018  CE1 TYR A 271      -1.556  -2.676  15.648  1.00 93.44           C  
ATOM   2019  CE2 TYR A 271      -3.683  -3.636  14.902  1.00 93.44           C  
ATOM   2020  OH  TYR A 271      -2.907  -1.528  14.095  1.00 93.44           O  
ATOM   2021  CZ  TYR A 271      -2.726  -2.605  14.874  1.00 93.44           C  
ATOM   2022  N   VAL A 272       0.960  -6.436  16.746  1.00 94.31           N  
ATOM   2023  CA  VAL A 272       2.285  -6.034  16.244  1.00 94.31           C  
ATOM   2024  C   VAL A 272       2.819  -7.031  15.212  1.00 94.31           C  
ATOM   2025  CB  VAL A 272       3.278  -5.851  17.406  1.00 94.31           C  
ATOM   2026  O   VAL A 272       3.289  -6.619  14.154  1.00 94.31           O  
ATOM   2027  CG1 VAL A 272       4.702  -5.557  16.916  1.00 94.31           C  
ATOM   2028  CG2 VAL A 272       2.850  -4.677  18.293  1.00 94.31           C  
ATOM   2029  N   SER A 273       2.696  -8.338  15.459  1.00 93.56           N  
ATOM   2030  CA  SER A 273       3.117  -9.357  14.486  1.00 93.56           C  
ATOM   2031  C   SER A 273       2.318  -9.263  13.184  1.00 93.56           C  
ATOM   2032  CB  SER A 273       2.984 -10.770  15.060  1.00 93.56           C  
ATOM   2033  O   SER A 273       2.891  -9.389  12.106  1.00 93.56           O  
ATOM   2034  OG  SER A 273       3.707 -10.894  16.267  1.00 93.56           O  
ATOM   2035  N   SER A 274       1.016  -8.973  13.265  1.00 94.50           N  
ATOM   2036  CA  SER A 274       0.154  -8.781  12.092  1.00 94.50           C  
ATOM   2037  C   SER A 274       0.577  -7.567  11.261  1.00 94.50           C  
ATOM   2038  CB  SER A 274      -1.314  -8.639  12.507  1.00 94.50           C  
ATOM   2039  O   SER A 274       0.586  -7.653  10.036  1.00 94.50           O  
ATOM   2040  OG  SER A 274      -1.724  -9.762  13.261  1.00 94.50           O  
ATOM   2041  N   ILE A 275       1.004  -6.474  11.910  1.00 95.81           N  
ATOM   2042  CA  ILE A 275       1.579  -5.295  11.241  1.00 95.81           C  
ATOM   2043  C   ILE A 275       2.852  -5.659  10.464  1.00 95.81           C  
ATOM   2044  CB  ILE A 275       1.841  -4.159  12.261  1.00 95.81           C  
ATOM   2045  O   ILE A 275       2.983  -5.294   9.297  1.00 95.81           O  
ATOM   2046  CG1 ILE A 275       0.543  -3.594  12.876  1.00 95.81           C  
ATOM   2047  CG2 ILE A 275       2.670  -3.014  11.652  1.00 95.81           C  
ATOM   2048  CD1 ILE A 275      -0.385  -2.907  11.877  1.00 95.81           C  
ATOM   2049  N   PHE A 276       3.775  -6.410  11.071  1.00 96.25           N  
ATOM   2050  CA  PHE A 276       4.993  -6.848  10.380  1.00 96.25           C  
ATOM   2051  C   PHE A 276       4.695  -7.799   9.216  1.00 96.25           C  
ATOM   2052  CB  PHE A 276       5.961  -7.501  11.374  1.00 96.25           C  
ATOM   2053  O   PHE A 276       5.262  -7.645   8.136  1.00 96.25           O  
ATOM   2054  CG  PHE A 276       6.794  -6.502  12.150  1.00 96.25           C  
ATOM   2055  CD1 PHE A 276       7.872  -5.857  11.516  1.00 96.25           C  
ATOM   2056  CD2 PHE A 276       6.507  -6.218  13.497  1.00 96.25           C  
ATOM   2057  CE1 PHE A 276       8.653  -4.927  12.224  1.00 96.25           C  
ATOM   2058  CE2 PHE A 276       7.281  -5.280  14.202  1.00 96.25           C  
ATOM   2059  CZ  PHE A 276       8.355  -4.634  13.566  1.00 96.25           C  
ATOM   2060  N   ILE A 277       3.790  -8.763   9.412  1.00 96.38           N  
ATOM   2061  CA  ILE A 277       3.410  -9.725   8.370  1.00 96.38           C  
ATOM   2062  C   ILE A 277       2.750  -9.007   7.192  1.00 96.38           C  
ATOM   2063  CB  ILE A 277       2.505 -10.833   8.951  1.00 96.38           C  
ATOM   2064  O   ILE A 277       3.129  -9.266   6.049  1.00 96.38           O  
ATOM   2065  CG1 ILE A 277       3.319 -11.717   9.921  1.00 96.38           C  
ATOM   2066  CG2 ILE A 277       1.905 -11.718   7.837  1.00 96.38           C  
ATOM   2067  CD1 ILE A 277       2.441 -12.576  10.837  1.00 96.38           C  
ATOM   2068  N   VAL A 278       1.800  -8.095   7.434  1.00 96.06           N  
ATOM   2069  CA  VAL A 278       1.140  -7.366   6.340  1.00 96.06           C  
ATOM   2070  C   VAL A 278       2.124  -6.450   5.610  1.00 96.06           C  
ATOM   2071  CB  VAL A 278      -0.143  -6.640   6.787  1.00 96.06           C  
ATOM   2072  O   VAL A 278       2.127  -6.434   4.386  1.00 96.06           O  
ATOM   2073  CG1 VAL A 278       0.093  -5.323   7.530  1.00 96.06           C  
ATOM   2074  CG2 VAL A 278      -1.026  -6.358   5.569  1.00 96.06           C  
ATOM   2075  N   PHE A 279       3.030  -5.773   6.324  1.00 96.88           N  
ATOM   2076  CA  PHE A 279       4.072  -4.950   5.705  1.00 96.88           C  
ATOM   2077  C   PHE A 279       4.983  -5.774   4.777  1.00 96.88           C  
ATOM   2078  CB  PHE A 279       4.875  -4.245   6.809  1.00 96.88           C  
ATOM   2079  O   PHE A 279       5.134  -5.437   3.605  1.00 96.88           O  
ATOM   2080  CG  PHE A 279       6.088  -3.491   6.298  1.00 96.88           C  
ATOM   2081  CD1 PHE A 279       7.338  -4.133   6.225  1.00 96.88           C  
ATOM   2082  CD2 PHE A 279       5.966  -2.163   5.852  1.00 96.88           C  
ATOM   2083  CE1 PHE A 279       8.455  -3.469   5.690  1.00 96.88           C  
ATOM   2084  CE2 PHE A 279       7.087  -1.501   5.320  1.00 96.88           C  
ATOM   2085  CZ  PHE A 279       8.327  -2.149   5.233  1.00 96.88           C  
ATOM   2086  N   LEU A 280       5.558  -6.880   5.269  1.00 97.81           N  
ATOM   2087  CA  LEU A 280       6.503  -7.700   4.497  1.00 97.81           C  
ATOM   2088  C   LEU A 280       5.819  -8.471   3.358  1.00 97.81           C  
ATOM   2089  CB  LEU A 280       7.217  -8.689   5.434  1.00 97.81           C  
ATOM   2090  O   LEU A 280       6.403  -8.655   2.291  1.00 97.81           O  
ATOM   2091  CG  LEU A 280       8.120  -8.060   6.508  1.00 97.81           C  
ATOM   2092  CD1 LEU A 280       8.547  -9.123   7.519  1.00 97.81           C  
ATOM   2093  CD2 LEU A 280       9.392  -7.441   5.929  1.00 97.81           C  
ATOM   2094  N   SER A 281       4.579  -8.921   3.560  1.00 97.00           N  
ATOM   2095  CA  SER A 281       3.816  -9.581   2.496  1.00 97.00           C  
ATOM   2096  C   SER A 281       3.403  -8.607   1.397  1.00 97.00           C  
ATOM   2097  CB  SER A 281       2.601 -10.332   3.037  1.00 97.00           C  
ATOM   2098  O   SER A 281       3.510  -8.955   0.226  1.00 97.00           O  
ATOM   2099  OG  SER A 281       1.737  -9.484   3.755  1.00 97.00           O  
ATOM   2100  N   MET A 282       3.011  -7.378   1.744  1.00 95.06           N  
ATOM   2101  CA  MET A 282       2.673  -6.343   0.763  1.00 95.06           C  
ATOM   2102  C   MET A 282       3.899  -5.816   0.030  1.00 95.06           C  
ATOM   2103  CB  MET A 282       1.914  -5.201   1.439  1.00 95.06           C  
ATOM   2104  O   MET A 282       3.807  -5.565  -1.169  1.00 95.06           O  
ATOM   2105  CG  MET A 282       0.532  -5.701   1.855  1.00 95.06           C  
ATOM   2106  SD  MET A 282      -0.611  -5.949   0.472  1.00 95.06           S  
ATOM   2107  CE  MET A 282      -1.955  -6.734   1.401  1.00 95.06           C  
ATOM   2108  N   PHE A 283       5.050  -5.738   0.707  1.00 96.12           N  
ATOM   2109  CA  PHE A 283       6.345  -5.537   0.060  1.00 96.12           C  
ATOM   2110  C   PHE A 283       6.538  -6.570  -1.052  1.00 96.12           C  
ATOM   2111  CB  PHE A 283       7.461  -5.598   1.121  1.00 96.12           C  
ATOM   2112  O   PHE A 283       6.666  -6.207  -2.215  1.00 96.12           O  
ATOM   2113  CG  PHE A 283       8.881  -5.403   0.618  1.00 96.12           C  
ATOM   2114  CD1 PHE A 283       9.491  -6.334  -0.250  1.00 96.12           C  
ATOM   2115  CD2 PHE A 283       9.623  -4.292   1.057  1.00 96.12           C  
ATOM   2116  CE1 PHE A 283      10.789  -6.119  -0.737  1.00 96.12           C  
ATOM   2117  CE2 PHE A 283      10.939  -4.102   0.602  1.00 96.12           C  
ATOM   2118  CZ  PHE A 283      11.518  -4.999  -0.311  1.00 96.12           C  
ATOM   2119  N   ALA A 284       6.499  -7.862  -0.712  1.00 97.50           N  
ATOM   2120  CA  ALA A 284       6.764  -8.928  -1.674  1.00 97.50           C  
ATOM   2121  C   ALA A 284       5.730  -8.964  -2.810  1.00 97.50           C  
ATOM   2122  CB  ALA A 284       6.801 -10.254  -0.906  1.00 97.50           C  
ATOM   2123  O   ALA A 284       6.091  -9.077  -3.981  1.00 97.50           O  
ATOM   2124  N   TYR A 285       4.447  -8.848  -2.464  1.00 95.56           N  
ATOM   2125  CA  TYR A 285       3.338  -8.929  -3.407  1.00 95.56           C  
ATOM   2126  C   TYR A 285       3.371  -7.800  -4.441  1.00 95.56           C  
ATOM   2127  CB  TYR A 285       2.022  -8.914  -2.623  1.00 95.56           C  
ATOM   2128  O   TYR A 285       3.272  -8.065  -5.638  1.00 95.56           O  
ATOM   2129  CG  TYR A 285       0.793  -8.981  -3.503  1.00 95.56           C  
ATOM   2130  CD1 TYR A 285      -0.029  -7.851  -3.669  1.00 95.56           C  
ATOM   2131  CD2 TYR A 285       0.481 -10.183  -4.165  1.00 95.56           C  
ATOM   2132  CE1 TYR A 285      -1.174  -7.929  -4.484  1.00 95.56           C  
ATOM   2133  CE2 TYR A 285      -0.650 -10.260  -4.996  1.00 95.56           C  
ATOM   2134  OH  TYR A 285      -2.581  -9.218  -5.948  1.00 95.56           O  
ATOM   2135  CZ  TYR A 285      -1.484  -9.136  -5.151  1.00 95.56           C  
ATOM   2136  N   VAL A 286       3.547  -6.549  -4.005  1.00 89.94           N  
ATOM   2137  CA  VAL A 286       3.545  -5.408  -4.929  1.00 89.94           C  
ATOM   2138  C   VAL A 286       4.817  -5.367  -5.767  1.00 89.94           C  
ATOM   2139  CB  VAL A 286       3.264  -4.086  -4.200  1.00 89.94           C  
ATOM   2140  O   VAL A 286       4.714  -5.128  -6.968  1.00 89.94           O  
ATOM   2141  CG1 VAL A 286       3.346  -2.875  -5.137  1.00 89.94           C  
ATOM   2142  CG2 VAL A 286       1.839  -4.154  -3.625  1.00 89.94           C  
ATOM   2143  N   SER A 287       5.989  -5.702  -5.210  1.00 92.56           N  
ATOM   2144  CA  SER A 287       7.198  -5.875  -6.028  1.00 92.56           C  
ATOM   2145  C   SER A 287       6.969  -6.905  -7.140  1.00 92.56           C  
ATOM   2146  CB  SER A 287       8.387  -6.328  -5.180  1.00 92.56           C  
ATOM   2147  O   SER A 287       7.275  -6.643  -8.299  1.00 92.56           O  
ATOM   2148  OG  SER A 287       8.670  -5.421  -4.141  1.00 92.56           O  
ATOM   2149  N   MET A 288       6.360  -8.052  -6.832  1.00 93.44           N  
ATOM   2150  CA  MET A 288       6.026  -9.053  -7.851  1.00 93.44           C  
ATOM   2151  C   MET A 288       5.061  -8.517  -8.912  1.00 93.44           C  
ATOM   2152  CB  MET A 288       5.430 -10.295  -7.179  1.00 93.44           C  
ATOM   2153  O   MET A 288       5.307  -8.689 -10.104  1.00 93.44           O  
ATOM   2154  CG  MET A 288       6.507 -11.110  -6.478  1.00 93.44           C  
ATOM   2155  SD  MET A 288       7.627 -11.884  -7.656  1.00 93.44           S  
ATOM   2156  CE  MET A 288       8.586 -12.837  -6.492  1.00 93.44           C  
ATOM   2157  N   LEU A 289       3.987  -7.837  -8.507  1.00 87.06           N  
ATOM   2158  CA  LEU A 289       3.025  -7.262  -9.451  1.00 87.06           C  
ATOM   2159  C   LEU A 289       3.647  -6.226 -10.394  1.00 87.06           C  
ATOM   2160  CB  LEU A 289       1.864  -6.609  -8.688  1.00 87.06           C  
ATOM   2161  O   LEU A 289       3.213  -6.127 -11.538  1.00 87.06           O  
ATOM   2162  CG  LEU A 289       0.822  -7.572  -8.100  1.00 87.06           C  
ATOM   2163  CD1 LEU A 289      -0.266  -6.719  -7.448  1.00 87.06           C  
ATOM   2164  CD2 LEU A 289       0.160  -8.453  -9.165  1.00 87.06           C  
ATOM   2165  N   VAL A 290       4.646  -5.473  -9.932  1.00 85.31           N  
ATOM   2166  CA  VAL A 290       5.331  -4.451 -10.735  1.00 85.31           C  
ATOM   2167  C   VAL A 290       6.367  -5.075 -11.672  1.00 85.31           C  
ATOM   2168  CB  VAL A 290       5.964  -3.389  -9.812  1.00 85.31           C  
ATOM   2169  O   VAL A 290       6.389  -4.765 -12.862  1.00 85.31           O  
ATOM   2170  CG1 VAL A 290       6.854  -2.399 -10.571  1.00 85.31           C  
ATOM   2171  CG2 VAL A 290       4.871  -2.573  -9.106  1.00 85.31           C  
ATOM   2172  N   PHE A 291       7.217  -5.970 -11.163  1.00 90.25           N  
ATOM   2173  CA  PHE A 291       8.391  -6.428 -11.910  1.00 90.25           C  
ATOM   2174  C   PHE A 291       8.137  -7.639 -12.812  1.00 90.25           C  
ATOM   2175  CB  PHE A 291       9.573  -6.630 -10.952  1.00 90.25           C  
ATOM   2176  O   PHE A 291       8.907  -7.859 -13.743  1.00 90.25           O  
ATOM   2177  CG  PHE A 291      10.035  -5.326 -10.326  1.00 90.25           C  
ATOM   2178  CD1 PHE A 291      10.619  -4.338 -11.137  1.00 90.25           C  
ATOM   2179  CD2 PHE A 291       9.817  -5.057  -8.963  1.00 90.25           C  
ATOM   2180  CE1 PHE A 291      10.935  -3.078 -10.603  1.00 90.25           C  
ATOM   2181  CE2 PHE A 291      10.073  -3.779  -8.441  1.00 90.25           C  
ATOM   2182  CZ  PHE A 291      10.624  -2.788  -9.265  1.00 90.25           C  
ATOM   2183  N   ILE A 292       7.053  -8.401 -12.615  1.00 92.81           N  
ATOM   2184  CA  ILE A 292       6.681  -9.484 -13.544  1.00 92.81           C  
ATOM   2185  C   ILE A 292       6.298  -8.936 -14.932  1.00 92.81           C  
ATOM   2186  CB  ILE A 292       5.605 -10.420 -12.943  1.00 92.81           C  
ATOM   2187  O   ILE A 292       6.864  -9.413 -15.917  1.00 92.81           O  
ATOM   2188  CG1 ILE A 292       6.198 -11.170 -11.738  1.00 92.81           C  
ATOM   2189  CG2 ILE A 292       5.074 -11.409 -14.004  1.00 92.81           C  
ATOM   2190  CD1 ILE A 292       5.163 -11.993 -10.952  1.00 92.81           C  
ATOM   2191  N   PRO A 293       5.390  -7.944 -15.060  1.00 85.06           N  
ATOM   2192  CA  PRO A 293       5.086  -7.323 -16.348  1.00 85.06           C  
ATOM   2193  C   PRO A 293       6.306  -6.664 -16.979  1.00 85.06           C  
ATOM   2194  CB  PRO A 293       4.007  -6.271 -16.090  1.00 85.06           C  
ATOM   2195  O   PRO A 293       6.505  -6.798 -18.182  1.00 85.06           O  
ATOM   2196  CG  PRO A 293       3.343  -6.785 -14.831  1.00 85.06           C  
ATOM   2197  CD  PRO A 293       4.498  -7.397 -14.053  1.00 85.06           C  
ATOM   2198  N   LEU A 294       7.127  -5.986 -16.171  1.00 88.06           N  
ATOM   2199  CA  LEU A 294       8.328  -5.322 -16.667  1.00 88.06           C  
ATOM   2200  C   LEU A 294       9.298  -6.335 -17.289  1.00 88.06           C  
ATOM   2201  CB  LEU A 294       8.970  -4.520 -15.524  1.00 88.06           C  
ATOM   2202  O   LEU A 294       9.727  -6.147 -18.423  1.00 88.06           O  
ATOM   2203  CG  LEU A 294      10.028  -3.519 -16.021  1.00 88.06           C  
ATOM   2204  CD1 LEU A 294       9.417  -2.373 -16.824  1.00 88.06           C  
ATOM   2205  CD2 LEU A 294      10.764  -2.934 -14.816  1.00 88.06           C  
ATOM   2206  N   LEU A 295       9.525  -7.469 -16.616  1.00 92.88           N  
ATOM   2207  CA  LEU A 295      10.354  -8.558 -17.129  1.00 92.88           C  
ATOM   2208  C   LEU A 295       9.874  -9.059 -18.490  1.00 92.88           C  
ATOM   2209  CB  LEU A 295      10.375  -9.689 -16.089  1.00 92.88           C  
ATOM   2210  O   LEU A 295      10.676  -9.197 -19.408  1.00 92.88           O  
ATOM   2211  CG  LEU A 295      11.263 -10.883 -16.495  1.00 92.88           C  
ATOM   2212  CD1 LEU A 295      11.723 -11.646 -15.260  1.00 92.88           C  
ATOM   2213  CD2 LEU A 295      10.513 -11.933 -17.311  1.00 92.88           C  
ATOM   2214  N   VAL A 296       8.581  -9.356 -18.641  1.00 91.69           N  
ATOM   2215  CA  VAL A 296       8.085  -9.936 -19.902  1.00 91.69           C  
ATOM   2216  C   VAL A 296       8.031  -8.922 -21.042  1.00 91.69           C  
ATOM   2217  CB  VAL A 296       6.733 -10.642 -19.752  1.00 91.69           C  
ATOM   2218  O   VAL A 296       8.137  -9.308 -22.205  1.00 91.69           O  
ATOM   2219  CG1 VAL A 296       6.827 -11.826 -18.798  1.00 91.69           C  
ATOM   2220  CG2 VAL A 296       5.608  -9.730 -19.273  1.00 91.69           C  
ATOM   2221  N   VAL A 297       7.893  -7.634 -20.732  1.00 85.38           N  
ATOM   2222  CA  VAL A 297       7.986  -6.569 -21.736  1.00 85.38           C  
ATOM   2223  C   VAL A 297       9.440  -6.386 -22.172  1.00 85.38           C  
ATOM   2224  CB  VAL A 297       7.360  -5.265 -21.207  1.00 85.38           C  
ATOM   2225  O   VAL A 297       9.725  -6.442 -23.364  1.00 85.38           O  
ATOM   2226  CG1 VAL A 297       7.606  -4.078 -22.144  1.00 85.38           C  
ATOM   2227  CG2 VAL A 297       5.838  -5.415 -21.064  1.00 85.38           C  
ATOM   2228  N   GLU A 298      10.367  -6.229 -21.226  1.00 89.12           N  
ATOM   2229  CA  GLU A 298      11.772  -5.924 -21.522  1.00 89.12           C  
ATOM   2230  C   GLU A 298      12.553  -7.123 -22.070  1.00 89.12           C  
ATOM   2231  CB  GLU A 298      12.473  -5.410 -20.258  1.00 89.12           C  
ATOM   2232  O   GLU A 298      13.341  -6.976 -23.001  1.00 89.12           O  
ATOM   2233  CG  GLU A 298      11.995  -4.016 -19.825  1.00 89.12           C  
ATOM   2234  CD  GLU A 298      12.771  -3.483 -18.610  1.00 89.12           C  
ATOM   2235  OE1 GLU A 298      12.556  -2.302 -18.269  1.00 89.12           O  
ATOM   2236  OE2 GLU A 298      13.563  -4.255 -18.011  1.00 89.12           O  
ATOM   2237  N   VAL A 299      12.348  -8.316 -21.503  1.00 93.06           N  
ATOM   2238  CA  VAL A 299      13.148  -9.511 -21.817  1.00 93.06           C  
ATOM   2239  C   VAL A 299      12.466 -10.394 -22.857  1.00 93.06           C  
ATOM   2240  CB  VAL A 299      13.466 -10.323 -20.544  1.00 93.06           C  
ATOM   2241  O   VAL A 299      13.132 -10.932 -23.739  1.00 93.06           O  
ATOM   2242  CG1 VAL A 299      14.397 -11.504 -20.850  1.00 93.06           C  
ATOM   2243  CG2 VAL A 299      14.141  -9.463 -19.464  1.00 93.06           C  
ATOM   2244  N   ASN A 300      11.142 -10.565 -22.772  1.00 92.31           N  
ATOM   2245  CA  ASN A 300      10.399 -11.425 -23.700  1.00 92.31           C  
ATOM   2246  C   ASN A 300       9.784 -10.663 -24.887  1.00 92.31           C  
ATOM   2247  CB  ASN A 300       9.355 -12.268 -22.945  1.00 92.31           C  
ATOM   2248  O   ASN A 300       9.233 -11.307 -25.780  1.00 92.31           O  
ATOM   2249  CG  ASN A 300       9.932 -13.160 -21.867  1.00 92.31           C  
ATOM   2250  ND2 ASN A 300      10.572 -14.241 -22.243  1.00 92.31           N  
ATOM   2251  OD1 ASN A 300       9.761 -12.934 -20.683  1.00 92.31           O  
ATOM   2252  N   GLY A 301       9.862  -9.327 -24.912  1.00 89.25           N  
ATOM   2253  CA  GLY A 301       9.331  -8.501 -26.000  1.00 89.25           C  
ATOM   2254  C   GLY A 301       7.805  -8.534 -26.120  1.00 89.25           C  
ATOM   2255  O   GLY A 301       7.270  -8.291 -27.203  1.00 89.25           O  
ATOM   2256  N   LEU A 302       7.092  -8.877 -25.041  1.00 87.19           N  
ATOM   2257  CA  LEU A 302       5.631  -8.879 -25.040  1.00 87.19           C  
ATOM   2258  C   LEU A 302       5.076  -7.454 -25.072  1.00 87.19           C  
ATOM   2259  CB  LEU A 302       5.078  -9.643 -23.826  1.00 87.19           C  
ATOM   2260  O   LEU A 302       5.649  -6.523 -24.508  1.00 87.19           O  
ATOM   2261  CG  LEU A 302       5.369 -11.151 -23.791  1.00 87.19           C  
ATOM   2262  CD1 LEU A 302       4.477 -11.789 -22.722  1.00 87.19           C  
ATOM   2263  CD2 LEU A 302       5.078 -11.869 -25.111  1.00 87.19           C  
ATOM   2264  N   SER A 303       3.894  -7.292 -25.669  1.00 81.38           N  
ATOM   2265  CA  SER A 303       3.132  -6.054 -25.514  1.00 81.38           C  
ATOM   2266  C   SER A 303       2.617  -5.899 -24.078  1.00 81.38           C  
ATOM   2267  CB  SER A 303       1.992  -5.975 -26.534  1.00 81.38           C  
ATOM   2268  O   SER A 303       2.446  -6.876 -23.345  1.00 81.38           O  
ATOM   2269  OG  SER A 303       0.937  -6.867 -26.225  1.00 81.38           O  
ATOM   2270  N   THR A 304       2.290  -4.672 -23.675  1.00 71.06           N  
ATOM   2271  CA  THR A 304       1.715  -4.379 -22.348  1.00 71.06           C  
ATOM   2272  C   THR A 304       0.423  -5.159 -22.080  1.00 71.06           C  
ATOM   2273  CB  THR A 304       1.427  -2.878 -22.212  1.00 71.06           C  
ATOM   2274  O   THR A 304       0.212  -5.651 -20.972  1.00 71.06           O  
ATOM   2275  CG2 THR A 304       2.708  -2.047 -22.190  1.00 71.06           C  
ATOM   2276  OG1 THR A 304       0.664  -2.433 -23.314  1.00 71.06           O  
ATOM   2277  N   GLY A 305      -0.419  -5.346 -23.102  1.00 72.56           N  
ATOM   2278  CA  GLY A 305      -1.632  -6.162 -23.003  1.00 72.56           C  
ATOM   2279  C   GLY A 305      -1.329  -7.643 -22.759  1.00 72.56           C  
ATOM   2280  O   GLY A 305      -1.964  -8.276 -21.917  1.00 72.56           O  
ATOM   2281  N   GLN A 306      -0.315  -8.189 -23.438  1.00 78.81           N  
ATOM   2282  CA  GLN A 306       0.135  -9.567 -23.220  1.00 78.81           C  
ATOM   2283  C   GLN A 306       0.765  -9.750 -21.834  1.00 78.81           C  
ATOM   2284  CB  GLN A 306       1.137  -9.955 -24.309  1.00 78.81           C  
ATOM   2285  O   GLN A 306       0.511 -10.760 -21.185  1.00 78.81           O  
ATOM   2286  CG  GLN A 306       0.492 -10.170 -25.683  1.00 78.81           C  
ATOM   2287  CD  GLN A 306       1.548 -10.326 -26.772  1.00 78.81           C  
ATOM   2288  NE2 GLN A 306       1.342 -11.187 -27.742  1.00 78.81           N  
ATOM   2289  OE1 GLN A 306       2.561  -9.649 -26.795  1.00 78.81           O  
ATOM   2290  N   ALA A 307       1.518  -8.765 -21.341  1.00 77.25           N  
ATOM   2291  CA  ALA A 307       2.045  -8.770 -19.979  1.00 77.25           C  
ATOM   2292  C   ALA A 307       0.921  -8.813 -18.926  1.00 77.25           C  
ATOM   2293  CB  ALA A 307       2.936  -7.538 -19.816  1.00 77.25           C  
ATOM   2294  O   ALA A 307       1.010  -9.549 -17.942  1.00 77.25           O  
ATOM   2295  N   GLY A 308      -0.186  -8.105 -19.177  1.00 74.12           N  
ATOM   2296  CA  GLY A 308      -1.396  -8.184 -18.357  1.00 74.12           C  
ATOM   2297  C   GLY A 308      -2.010  -9.589 -18.302  1.00 74.12           C  
ATOM   2298  O   GLY A 308      -2.455 -10.017 -17.238  1.00 74.12           O  
ATOM   2299  N   LEU A 309      -1.974 -10.352 -19.403  1.00 80.31           N  
ATOM   2300  CA  LEU A 309      -2.439 -11.749 -19.419  1.00 80.31           C  
ATOM   2301  C   LEU A 309      -1.585 -12.666 -18.533  1.00 80.31           C  
ATOM   2302  CB  LEU A 309      -2.471 -12.306 -20.855  1.00 80.31           C  
ATOM   2303  O   LEU A 309      -2.106 -13.641 -17.997  1.00 80.31           O  
ATOM   2304  CG  LEU A 309      -3.461 -11.620 -21.810  1.00 80.31           C  
ATOM   2305  CD1 LEU A 309      -3.294 -12.202 -23.216  1.00 80.31           C  
ATOM   2306  CD2 LEU A 309      -4.913 -11.828 -21.373  1.00 80.31           C  
ATOM   2307  N   ILE A 310      -0.302 -12.350 -18.335  1.00 88.25           N  
ATOM   2308  CA  ILE A 310       0.562 -13.100 -17.412  1.00 88.25           C  
ATOM   2309  C   ILE A 310       0.132 -12.874 -15.962  1.00 88.25           C  
ATOM   2310  CB  ILE A 310       2.052 -12.752 -17.634  1.00 88.25           C  
ATOM   2311  O   ILE A 310       0.078 -13.830 -15.195  1.00 88.25           O  
ATOM   2312  CG1 ILE A 310       2.497 -12.965 -19.100  1.00 88.25           C  
ATOM   2313  CG2 ILE A 310       2.965 -13.558 -16.694  1.00 88.25           C  
ATOM   2314  CD1 ILE A 310       2.146 -14.335 -19.701  1.00 88.25           C  
ATOM   2315  N   LEU A 311      -0.235 -11.640 -15.597  1.00 84.50           N  
ATOM   2316  CA  LEU A 311      -0.769 -11.331 -14.265  1.00 84.50           C  
ATOM   2317  C   LEU A 311      -2.187 -11.858 -14.035  1.00 84.50           C  
ATOM   2318  CB  LEU A 311      -0.757  -9.817 -14.029  1.00 84.50           C  
ATOM   2319  O   LEU A 311      -2.597 -12.060 -12.888  1.00 84.50           O  
ATOM   2320  CG  LEU A 311       0.632  -9.179 -13.898  1.00 84.50           C  
ATOM   2321  CD1 LEU A 311       0.424  -7.729 -13.454  1.00 84.50           C  
ATOM   2322  CD2 LEU A 311       1.514  -9.898 -12.874  1.00 84.50           C  
ATOM   2323  N   LEU A 312      -2.945 -12.079 -15.112  1.00 83.75           N  
ATOM   2324  CA  LEU A 312      -4.321 -12.551 -15.031  1.00 83.75           C  
ATOM   2325  C   LEU A 312      -4.422 -13.883 -14.278  1.00 83.75           C  
ATOM   2326  CB  LEU A 312      -4.900 -12.660 -16.451  1.00 83.75           C  
ATOM   2327  O   LEU A 312      -5.390 -14.077 -13.549  1.00 83.75           O  
ATOM   2328  CG  LEU A 312      -6.398 -13.010 -16.503  1.00 83.75           C  
ATOM   2329  CD1 LEU A 312      -7.271 -11.911 -15.892  1.00 83.75           C  
ATOM   2330  CD2 LEU A 312      -6.822 -13.211 -17.957  1.00 83.75           C  
ATOM   2331  N   SER A 313      -3.429 -14.773 -14.383  1.00 88.62           N  
ATOM   2332  CA  SER A 313      -3.425 -16.038 -13.634  1.00 88.62           C  
ATOM   2333  C   SER A 313      -3.435 -15.803 -12.117  1.00 88.62           C  
ATOM   2334  CB  SER A 313      -2.228 -16.902 -14.044  1.00 88.62           C  
ATOM   2335  O   SER A 313      -4.264 -16.379 -11.408  1.00 88.62           O  
ATOM   2336  OG  SER A 313      -1.021 -16.268 -13.688  1.00 88.62           O  
ATOM   2337  N   GLY A 314      -2.586 -14.898 -11.622  1.00 88.12           N  
ATOM   2338  CA  GLY A 314      -2.578 -14.465 -10.226  1.00 88.12           C  
ATOM   2339  C   GLY A 314      -3.889 -13.792  -9.824  1.00 88.12           C  
ATOM   2340  O   GLY A 314      -4.476 -14.138  -8.798  1.00 88.12           O  
ATOM   2341  N   GLY A 315      -4.404 -12.891 -10.665  1.00 81.62           N  
ATOM   2342  CA  GLY A 315      -5.689 -12.222 -10.438  1.00 81.62           C  
ATOM   2343  C   GLY A 315      -6.867 -13.196 -10.320  1.00 81.62           C  
ATOM   2344  O   GLY A 315      -7.691 -13.065  -9.413  1.00 81.62           O  
ATOM   2345  N   VAL A 316      -6.922 -14.219 -11.178  1.00 83.62           N  
ATOM   2346  CA  VAL A 316      -7.944 -15.279 -11.140  1.00 83.62           C  
ATOM   2347  C   VAL A 316      -7.841 -16.089  -9.849  1.00 83.62           C  
ATOM   2348  CB  VAL A 316      -7.838 -16.184 -12.386  1.00 83.62           C  
ATOM   2349  O   VAL A 316      -8.865 -16.331  -9.204  1.00 83.62           O  
ATOM   2350  CG1 VAL A 316      -8.682 -17.460 -12.270  1.00 83.62           C  
ATOM   2351  CG2 VAL A 316      -8.335 -15.439 -13.632  1.00 83.62           C  
ATOM   2352  N   ALA A 317      -6.629 -16.458  -9.421  1.00 90.12           N  
ATOM   2353  CA  ALA A 317      -6.437 -17.122  -8.134  1.00 90.12           C  
ATOM   2354  C   ALA A 317      -6.950 -16.268  -6.970  1.00 90.12           C  
ATOM   2355  CB  ALA A 317      -4.966 -17.489  -7.938  1.00 90.12           C  
ATOM   2356  O   ALA A 317      -7.698 -16.777  -6.138  1.00 90.12           O  
ATOM   2357  N   VAL A 318      -6.626 -14.971  -6.932  1.00 86.44           N  
ATOM   2358  CA  VAL A 318      -7.133 -14.055  -5.897  1.00 86.44           C  
ATOM   2359  C   VAL A 318      -8.661 -13.988  -5.925  1.00 86.44           C  
ATOM   2360  CB  VAL A 318      -6.524 -12.645  -6.047  1.00 86.44           C  
ATOM   2361  O   VAL A 318      -9.288 -14.099  -4.870  1.00 86.44           O  
ATOM   2362  CG1 VAL A 318      -7.134 -11.621  -5.080  1.00 86.44           C  
ATOM   2363  CG2 VAL A 318      -5.023 -12.674  -5.756  1.00 86.44           C  
ATOM   2364  N   ALA A 319      -9.266 -13.845  -7.106  1.00 79.25           N  
ATOM   2365  CA  ALA A 319     -10.713 -13.706  -7.268  1.00 79.25           C  
ATOM   2366  C   ALA A 319     -11.484 -14.948  -6.794  1.00 79.25           C  
ATOM   2367  CB  ALA A 319     -11.004 -13.401  -8.742  1.00 79.25           C  
ATOM   2368  O   ALA A 319     -12.514 -14.825  -6.129  1.00 79.25           O  
ATOM   2369  N   ILE A 320     -10.974 -16.143  -7.100  1.00 84.50           N  
ATOM   2370  CA  ILE A 320     -11.602 -17.412  -6.718  1.00 84.50           C  
ATOM   2371  C   ILE A 320     -11.317 -17.743  -5.250  1.00 84.50           C  
ATOM   2372  CB  ILE A 320     -11.139 -18.537  -7.676  1.00 84.50           C  
ATOM   2373  O   ILE A 320     -12.227 -18.122  -4.510  1.00 84.50           O  
ATOM   2374  CG1 ILE A 320     -11.650 -18.254  -9.110  1.00 84.50           C  
ATOM   2375  CG2 ILE A 320     -11.634 -19.915  -7.191  1.00 84.50           C  
ATOM   2376  CD1 ILE A 320     -11.113 -19.223 -10.170  1.00 84.50           C  
ATOM   2377  N   LEU A 321     -10.063 -17.610  -4.811  1.00 89.06           N  
ATOM   2378  CA  LEU A 321      -9.629 -18.117  -3.511  1.00 89.06           C  
ATOM   2379  C   LEU A 321      -9.886 -17.147  -2.364  1.00 89.06           C  
ATOM   2380  CB  LEU A 321      -8.151 -18.534  -3.549  1.00 89.06           C  
ATOM   2381  O   LEU A 321     -10.163 -17.623  -1.269  1.00 89.06           O  
ATOM   2382  CG  LEU A 321      -7.847 -19.703  -4.503  1.00 89.06           C  
ATOM   2383  CD1 LEU A 321      -6.342 -19.917  -4.541  1.00 89.06           C  
ATOM   2384  CD2 LEU A 321      -8.491 -21.013  -4.043  1.00 89.06           C  
ATOM   2385  N   SER A 322      -9.858 -15.825  -2.559  1.00 84.69           N  
ATOM   2386  CA  SER A 322     -10.039 -14.882  -1.436  1.00 84.69           C  
ATOM   2387  C   SER A 322     -11.369 -15.074  -0.691  1.00 84.69           C  
ATOM   2388  CB  SER A 322      -9.882 -13.416  -1.850  1.00 84.69           C  
ATOM   2389  O   SER A 322     -11.345 -15.127   0.540  1.00 84.69           O  
ATOM   2390  OG  SER A 322      -8.614 -13.206  -2.418  1.00 84.69           O  
ATOM   2391  N   PRO A 323     -12.528 -15.265  -1.361  1.00 79.94           N  
ATOM   2392  CA  PRO A 323     -13.779 -15.577  -0.664  1.00 79.94           C  
ATOM   2393  C   PRO A 323     -13.752 -16.934   0.053  1.00 79.94           C  
ATOM   2394  CB  PRO A 323     -14.870 -15.557  -1.743  1.00 79.94           C  
ATOM   2395  O   PRO A 323     -14.357 -17.085   1.115  1.00 79.94           O  
ATOM   2396  CG  PRO A 323     -14.269 -14.721  -2.871  1.00 79.94           C  
ATOM   2397  CD  PRO A 323     -12.788 -15.063  -2.781  1.00 79.94           C  
ATOM   2398  N   ILE A 324     -13.070 -17.928  -0.524  1.00 87.00           N  
ATOM   2399  CA  ILE A 324     -12.961 -19.281   0.039  1.00 87.00           C  
ATOM   2400  C   ILE A 324     -12.097 -19.247   1.298  1.00 87.00           C  
ATOM   2401  CB  ILE A 324     -12.405 -20.273  -1.012  1.00 87.00           C  
ATOM   2402  O   ILE A 324     -12.530 -19.712   2.351  1.00 87.00           O  
ATOM   2403  CG1 ILE A 324     -13.367 -20.369  -2.219  1.00 87.00           C  
ATOM   2404  CG2 ILE A 324     -12.183 -21.664  -0.385  1.00 87.00           C  
ATOM   2405  CD1 ILE A 324     -12.812 -21.176  -3.400  1.00 87.00           C  
ATOM   2406  N   VAL A 325     -10.907 -18.653   1.206  1.00 86.88           N  
ATOM   2407  CA  VAL A 325      -9.968 -18.523   2.321  1.00 86.88           C  
ATOM   2408  C   VAL A 325     -10.531 -17.603   3.400  1.00 86.88           C  
ATOM   2409  CB  VAL A 325      -8.580 -18.049   1.853  1.00 86.88           C  
ATOM   2410  O   VAL A 325     -10.378 -17.907   4.577  1.00 86.88           O  
ATOM   2411  CG1 VAL A 325      -7.628 -17.949   3.055  1.00 86.88           C  
ATOM   2412  CG2 VAL A 325      -7.965 -19.030   0.845  1.00 86.88           C  
ATOM   2413  N   GLY A 326     -11.277 -16.557   3.037  1.00 81.94           N  
ATOM   2414  CA  GLY A 326     -11.996 -15.729   4.005  1.00 81.94           C  
ATOM   2415  C   GLY A 326     -12.959 -16.544   4.872  1.00 81.94           C  
ATOM   2416  O   GLY A 326     -12.879 -16.481   6.092  1.00 81.94           O  
ATOM   2417  N   ARG A 327     -13.793 -17.398   4.261  1.00 82.19           N  
ATOM   2418  CA  ARG A 327     -14.674 -18.324   5.008  1.00 82.19           C  
ATOM   2419  C   ARG A 327     -13.896 -19.385   5.784  1.00 82.19           C  
ATOM   2420  CB  ARG A 327     -15.620 -19.044   4.042  1.00 82.19           C  
ATOM   2421  O   ARG A 327     -14.362 -19.868   6.813  1.00 82.19           O  
ATOM   2422  CG  ARG A 327     -16.647 -18.119   3.386  1.00 82.19           C  
ATOM   2423  CD  ARG A 327     -17.411 -18.930   2.338  1.00 82.19           C  
ATOM   2424  NE  ARG A 327     -18.287 -18.078   1.518  1.00 82.19           N  
ATOM   2425  NH1 ARG A 327     -18.604 -19.577  -0.196  1.00 82.19           N  
ATOM   2426  NH2 ARG A 327     -19.497 -17.540  -0.336  1.00 82.19           N  
ATOM   2427  CZ  ARG A 327     -18.791 -18.401   0.339  1.00 82.19           C  
ATOM   2428  N   LEU A 328     -12.744 -19.803   5.263  1.00 83.44           N  
ATOM   2429  CA  LEU A 328     -11.878 -20.773   5.924  1.00 83.44           C  
ATOM   2430  C   LEU A 328     -11.214 -20.170   7.169  1.00 83.44           C  
ATOM   2431  CB  LEU A 328     -10.848 -21.293   4.908  1.00 83.44           C  
ATOM   2432  O   LEU A 328     -11.054 -20.876   8.157  1.00 83.44           O  
ATOM   2433  CG  LEU A 328     -10.085 -22.546   5.364  1.00 83.44           C  
ATOM   2434  CD1 LEU A 328     -11.021 -23.746   5.549  1.00 83.44           C  
ATOM   2435  CD2 LEU A 328      -9.048 -22.917   4.305  1.00 83.44           C  
ATOM   2436  N   SER A 329     -10.898 -18.873   7.142  1.00 81.88           N  
ATOM   2437  CA  SER A 329     -10.329 -18.095   8.252  1.00 81.88           C  
ATOM   2438  C   SER A 329     -11.233 -18.074   9.487  1.00 81.88           C  
ATOM   2439  CB  SER A 329     -10.080 -16.666   7.759  1.00 81.88           C  
ATOM   2440  O   SER A 329     -10.741 -18.008  10.608  1.00 81.88           O  
ATOM   2441  OG  SER A 329      -9.244 -15.934   8.630  1.00 81.88           O  
ATOM   2442  N   ASP A 330     -12.547 -18.221   9.298  1.00 79.31           N  
ATOM   2443  CA  ASP A 330     -13.510 -18.306  10.402  1.00 79.31           C  
ATOM   2444  C   ASP A 330     -13.490 -19.674  11.116  1.00 79.31           C  
ATOM   2445  CB  ASP A 330     -14.925 -18.025   9.869  1.00 79.31           C  
ATOM   2446  O   ASP A 330     -14.035 -19.815  12.209  1.00 79.31           O  
ATOM   2447  CG  ASP A 330     -15.104 -16.651   9.210  1.00 79.31           C  
ATOM   2448  OD1 ASP A 330     -14.419 -15.690   9.625  1.00 79.31           O  
ATOM   2449  OD2 ASP A 330     -15.960 -16.576   8.295  1.00 79.31           O  
ATOM   2450  N   LYS A 331     -12.906 -20.709  10.494  1.00 82.88           N  
ATOM   2451  CA  LYS A 331     -12.944 -22.104  10.982  1.00 82.88           C  
ATOM   2452  C   LYS A 331     -11.567 -22.691  11.270  1.00 82.88           C  
ATOM   2453  CB  LYS A 331     -13.659 -22.991   9.954  1.00 82.88           C  
ATOM   2454  O   LYS A 331     -11.435 -23.565  12.123  1.00 82.88           O  
ATOM   2455  CG  LYS A 331     -15.114 -22.576   9.711  1.00 82.88           C  
ATOM   2456  CD  LYS A 331     -15.779 -23.567   8.752  1.00 82.88           C  
ATOM   2457  CE  LYS A 331     -17.215 -23.124   8.475  1.00 82.88           C  
ATOM   2458  NZ  LYS A 331     -17.913 -24.096   7.601  1.00 82.88           N  
ATOM   2459  N   VAL A 332     -10.558 -22.268  10.519  1.00 86.25           N  
ATOM   2460  CA  VAL A 332      -9.185 -22.762  10.599  1.00 86.25           C  
ATOM   2461  C   VAL A 332      -8.343 -21.755  11.354  1.00 86.25           C  
ATOM   2462  CB  VAL A 332      -8.601 -23.052   9.204  1.00 86.25           C  
ATOM   2463  O   VAL A 332      -8.460 -20.550  11.165  1.00 86.25           O  
ATOM   2464  CG1 VAL A 332      -7.132 -23.500   9.256  1.00 86.25           C  
ATOM   2465  CG2 VAL A 332      -9.393 -24.182   8.539  1.00 86.25           C  
ATOM   2466  N   HIS A 333      -7.446 -22.269  12.189  1.00 86.44           N  
ATOM   2467  CA  HIS A 333      -6.540 -21.446  12.969  1.00 86.44           C  
ATOM   2468  C   HIS A 333      -5.734 -20.493  12.055  1.00 86.44           C  
ATOM   2469  CB  HIS A 333      -5.637 -22.388  13.764  1.00 86.44           C  
ATOM   2470  O   HIS A 333      -4.976 -20.985  11.208  1.00 86.44           O  
ATOM   2471  CG  HIS A 333      -4.880 -21.683  14.848  1.00 86.44           C  
ATOM   2472  CD2 HIS A 333      -5.128 -21.757  16.191  1.00 86.44           C  
ATOM   2473  ND1 HIS A 333      -3.764 -20.905  14.676  1.00 86.44           N  
ATOM   2474  CE1 HIS A 333      -3.327 -20.551  15.895  1.00 86.44           C  
ATOM   2475  NE2 HIS A 333      -4.117 -21.055  16.848  1.00 86.44           N  
ATOM   2476  N   PRO A 334      -5.816 -19.157  12.235  1.00 85.69           N  
ATOM   2477  CA  PRO A 334      -5.261 -18.185  11.287  1.00 85.69           C  
ATOM   2478  C   PRO A 334      -3.777 -18.392  10.977  1.00 85.69           C  
ATOM   2479  CB  PRO A 334      -5.512 -16.817  11.920  1.00 85.69           C  
ATOM   2480  O   PRO A 334      -3.364 -18.299   9.825  1.00 85.69           O  
ATOM   2481  CG  PRO A 334      -6.797 -17.032  12.714  1.00 85.69           C  
ATOM   2482  CD  PRO A 334      -6.662 -18.470  13.208  1.00 85.69           C  
ATOM   2483  N   LYS A 335      -2.980 -18.781  11.986  1.00 89.62           N  
ATOM   2484  CA  LYS A 335      -1.552 -19.110  11.818  1.00 89.62           C  
ATOM   2485  C   LYS A 335      -1.293 -20.128  10.700  1.00 89.62           C  
ATOM   2486  CB  LYS A 335      -0.959 -19.605  13.151  1.00 89.62           C  
ATOM   2487  O   LYS A 335      -0.318 -19.979   9.976  1.00 89.62           O  
ATOM   2488  CG  LYS A 335       0.566 -19.795  13.083  1.00 89.62           C  
ATOM   2489  CD  LYS A 335       1.170 -20.213  14.432  1.00 89.62           C  
ATOM   2490  CE  LYS A 335       2.687 -20.365  14.253  1.00 89.62           C  
ATOM   2491  NZ  LYS A 335       3.397 -20.636  15.526  1.00 89.62           N  
ATOM   2492  N   ILE A 336      -2.136 -21.152  10.552  1.00 92.38           N  
ATOM   2493  CA  ILE A 336      -1.941 -22.200   9.537  1.00 92.38           C  
ATOM   2494  C   ILE A 336      -2.110 -21.604   8.140  1.00 92.38           C  
ATOM   2495  CB  ILE A 336      -2.905 -23.387   9.769  1.00 92.38           C  
ATOM   2496  O   ILE A 336      -1.268 -21.827   7.275  1.00 92.38           O  
ATOM   2497  CG1 ILE A 336      -2.623 -24.037  11.144  1.00 92.38           C  
ATOM   2498  CG2 ILE A 336      -2.780 -24.425   8.637  1.00 92.38           C  
ATOM   2499  CD1 ILE A 336      -3.611 -25.145  11.529  1.00 92.38           C  
ATOM   2500  N   LEU A 337      -3.160 -20.805   7.939  1.00 93.44           N  
ATOM   2501  CA  LEU A 337      -3.429 -20.154   6.657  1.00 93.44           C  
ATOM   2502  C   LEU A 337      -2.301 -19.186   6.278  1.00 93.44           C  
ATOM   2503  CB  LEU A 337      -4.787 -19.434   6.716  1.00 93.44           C  
ATOM   2504  O   LEU A 337      -1.828 -19.222   5.145  1.00 93.44           O  
ATOM   2505  CG  LEU A 337      -5.985 -20.336   7.061  1.00 93.44           C  
ATOM   2506  CD1 LEU A 337      -7.258 -19.499   7.120  1.00 93.44           C  
ATOM   2507  CD2 LEU A 337      -6.185 -21.450   6.032  1.00 93.44           C  
ATOM   2508  N   LEU A 338      -1.808 -18.408   7.249  1.00 94.31           N  
ATOM   2509  CA  LEU A 338      -0.670 -17.507   7.053  1.00 94.31           C  
ATOM   2510  C   LEU A 338       0.605 -18.257   6.658  1.00 94.31           C  
ATOM   2511  CB  LEU A 338      -0.417 -16.688   8.332  1.00 94.31           C  
ATOM   2512  O   LEU A 338       1.278 -17.848   5.716  1.00 94.31           O  
ATOM   2513  CG  LEU A 338      -1.537 -15.706   8.705  1.00 94.31           C  
ATOM   2514  CD1 LEU A 338      -1.196 -14.995  10.015  1.00 94.31           C  
ATOM   2515  CD2 LEU A 338      -1.756 -14.662   7.622  1.00 94.31           C  
ATOM   2516  N   LEU A 339       0.930 -19.362   7.338  1.00 95.94           N  
ATOM   2517  CA  LEU A 339       2.103 -20.174   7.001  1.00 95.94           C  
ATOM   2518  C   LEU A 339       1.993 -20.759   5.591  1.00 95.94           C  
ATOM   2519  CB  LEU A 339       2.295 -21.299   8.033  1.00 95.94           C  
ATOM   2520  O   LEU A 339       2.954 -20.675   4.833  1.00 95.94           O  
ATOM   2521  CG  LEU A 339       2.786 -20.836   9.415  1.00 95.94           C  
ATOM   2522  CD1 LEU A 339       2.805 -22.031  10.371  1.00 95.94           C  
ATOM   2523  CD2 LEU A 339       4.188 -20.230   9.381  1.00 95.94           C  
ATOM   2524  N   VAL A 340       0.828 -21.299   5.219  1.00 96.94           N  
ATOM   2525  CA  VAL A 340       0.583 -21.813   3.862  1.00 96.94           C  
ATOM   2526  C   VAL A 340       0.797 -20.709   2.829  1.00 96.94           C  
ATOM   2527  CB  VAL A 340      -0.831 -22.420   3.749  1.00 96.94           C  
ATOM   2528  O   VAL A 340       1.561 -20.898   1.885  1.00 96.94           O  
ATOM   2529  CG1 VAL A 340      -1.222 -22.751   2.303  1.00 96.94           C  
ATOM   2530  CG2 VAL A 340      -0.920 -23.724   4.552  1.00 96.94           C  
ATOM   2531  N   GLY A 341       0.185 -19.541   3.029  1.00 97.12           N  
ATOM   2532  CA  GLY A 341       0.327 -18.416   2.110  1.00 97.12           C  
ATOM   2533  C   GLY A 341       1.772 -17.930   1.977  1.00 97.12           C  
ATOM   2534  O   GLY A 341       2.254 -17.753   0.862  1.00 97.12           O  
ATOM   2535  N   LEU A 342       2.497 -17.777   3.089  1.00 97.75           N  
ATOM   2536  CA  LEU A 342       3.896 -17.331   3.084  1.00 97.75           C  
ATOM   2537  C   LEU A 342       4.847 -18.361   2.461  1.00 97.75           C  
ATOM   2538  CB  LEU A 342       4.330 -16.990   4.519  1.00 97.75           C  
ATOM   2539  O   LEU A 342       5.760 -17.973   1.736  1.00 97.75           O  
ATOM   2540  CG  LEU A 342       3.691 -15.705   5.076  1.00 97.75           C  
ATOM   2541  CD1 LEU A 342       4.004 -15.585   6.561  1.00 97.75           C  
ATOM   2542  CD2 LEU A 342       4.229 -14.451   4.389  1.00 97.75           C  
ATOM   2543  N   ILE A 343       4.624 -19.660   2.683  1.00 98.44           N  
ATOM   2544  CA  ILE A 343       5.393 -20.725   2.022  1.00 98.44           C  
ATOM   2545  C   ILE A 343       5.161 -20.680   0.511  1.00 98.44           C  
ATOM   2546  CB  ILE A 343       5.046 -22.110   2.618  1.00 98.44           C  
ATOM   2547  O   ILE A 343       6.124 -20.689  -0.250  1.00 98.44           O  
ATOM   2548  CG1 ILE A 343       5.625 -22.223   4.047  1.00 98.44           C  
ATOM   2549  CG2 ILE A 343       5.592 -23.257   1.744  1.00 98.44           C  
ATOM   2550  CD1 ILE A 343       5.051 -23.396   4.853  1.00 98.44           C  
ATOM   2551  N   ILE A 344       3.904 -20.575   0.067  1.00 98.44           N  
ATOM   2552  CA  ILE A 344       3.581 -20.465  -1.362  1.00 98.44           C  
ATOM   2553  C   ILE A 344       4.216 -19.204  -1.956  1.00 98.44           C  
ATOM   2554  CB  ILE A 344       2.053 -20.508  -1.589  1.00 98.44           C  
ATOM   2555  O   ILE A 344       4.789 -19.277  -3.041  1.00 98.44           O  
ATOM   2556  CG1 ILE A 344       1.494 -21.895  -1.200  1.00 98.44           C  
ATOM   2557  CG2 ILE A 344       1.702 -20.219  -3.061  1.00 98.44           C  
ATOM   2558  CD1 ILE A 344      -0.037 -21.940  -1.134  1.00 98.44           C  
ATOM   2559  N   MET A 345       4.174 -18.070  -1.247  1.00 98.38           N  
ATOM   2560  CA  MET A 345       4.794 -16.824  -1.704  1.00 98.38           C  
ATOM   2561  C   MET A 345       6.303 -16.983  -1.879  1.00 98.38           C  
ATOM   2562  CB  MET A 345       4.498 -15.681  -0.720  1.00 98.38           C  
ATOM   2563  O   MET A 345       6.828 -16.593  -2.915  1.00 98.38           O  
ATOM   2564  CG  MET A 345       4.698 -14.301  -1.359  1.00 98.38           C  
ATOM   2565  SD  MET A 345       3.776 -12.968  -0.541  1.00 98.38           S  
ATOM   2566  CE  MET A 345       4.577 -12.900   1.080  1.00 98.38           C  
ATOM   2567  N   GLY A 346       6.976 -17.601  -0.904  1.00 98.19           N  
ATOM   2568  CA  GLY A 346       8.422 -17.820  -0.923  1.00 98.19           C  
ATOM   2569  C   GLY A 346       8.848 -18.808  -2.006  1.00 98.19           C  
ATOM   2570  O   GLY A 346       9.831 -18.576  -2.702  1.00 98.19           O  
ATOM   2571  N   LEU A 347       8.085 -19.886  -2.207  1.00 98.31           N  
ATOM   2572  CA  LEU A 347       8.329 -20.833  -3.296  1.00 98.31           C  
ATOM   2573  C   LEU A 347       8.089 -20.193  -4.663  1.00 98.31           C  
ATOM   2574  CB  LEU A 347       7.435 -22.072  -3.129  1.00 98.31           C  
ATOM   2575  O   LEU A 347       8.875 -20.413  -5.576  1.00 98.31           O  
ATOM   2576  CG  LEU A 347       7.823 -22.990  -1.958  1.00 98.31           C  
ATOM   2577  CD1 LEU A 347       6.795 -24.118  -1.855  1.00 98.31           C  
ATOM   2578  CD2 LEU A 347       9.209 -23.615  -2.137  1.00 98.31           C  
ATOM   2579  N   SER A 348       7.041 -19.380  -4.800  1.00 98.00           N  
ATOM   2580  CA  SER A 348       6.730 -18.685  -6.053  1.00 98.00           C  
ATOM   2581  C   SER A 348       7.788 -17.635  -6.375  1.00 98.00           C  
ATOM   2582  CB  SER A 348       5.352 -18.024  -5.993  1.00 98.00           C  
ATOM   2583  O   SER A 348       8.234 -17.552  -7.515  1.00 98.00           O  
ATOM   2584  OG  SER A 348       4.365 -18.982  -5.675  1.00 98.00           O  
ATOM   2585  N   SER A 349       8.251 -16.872  -5.381  1.00 97.56           N  
ATOM   2586  CA  SER A 349       9.322 -15.896  -5.579  1.00 97.56           C  
ATOM   2587  C   SER A 349      10.659 -16.550  -5.900  1.00 97.56           C  
ATOM   2588  CB  SER A 349       9.439 -14.958  -4.368  1.00 97.56           C  
ATOM   2589  O   SER A 349      11.367 -16.101  -6.798  1.00 97.56           O  
ATOM   2590  OG  SER A 349       9.781 -15.640  -3.187  1.00 97.56           O  
ATOM   2591  N   LEU A 350      10.974 -17.657  -5.230  1.00 97.88           N  
ATOM   2592  CA  LEU A 350      12.183 -18.421  -5.499  1.00 97.88           C  
ATOM   2593  C   LEU A 350      12.135 -19.056  -6.893  1.00 97.88           C  
ATOM   2594  CB  LEU A 350      12.330 -19.475  -4.395  1.00 97.88           C  
ATOM   2595  O   LEU A 350      13.102 -18.983  -7.644  1.00 97.88           O  
ATOM   2596  CG  LEU A 350      13.597 -20.325  -4.527  1.00 97.88           C  
ATOM   2597  CD1 LEU A 350      14.882 -19.494  -4.468  1.00 97.88           C  
ATOM   2598  CD2 LEU A 350      13.631 -21.368  -3.413  1.00 97.88           C  
ATOM   2599  N   TYR A 351      10.990 -19.629  -7.264  1.00 97.56           N  
ATOM   2600  CA  TYR A 351      10.747 -20.156  -8.601  1.00 97.56           C  
ATOM   2601  C   TYR A 351      10.981 -19.087  -9.672  1.00 97.56           C  
ATOM   2602  CB  TYR A 351       9.321 -20.712  -8.664  1.00 97.56           C  
ATOM   2603  O   TYR A 351      11.725 -19.331 -10.620  1.00 97.56           O  
ATOM   2604  CG  TYR A 351       8.887 -21.086 -10.059  1.00 97.56           C  
ATOM   2605  CD1 TYR A 351       8.053 -20.219 -10.790  1.00 97.56           C  
ATOM   2606  CD2 TYR A 351       9.353 -22.280 -10.637  1.00 97.56           C  
ATOM   2607  CE1 TYR A 351       7.668 -20.560 -12.098  1.00 97.56           C  
ATOM   2608  CE2 TYR A 351       8.970 -22.624 -11.945  1.00 97.56           C  
ATOM   2609  OH  TYR A 351       7.734 -22.107 -13.927  1.00 97.56           O  
ATOM   2610  CZ  TYR A 351       8.120 -21.764 -12.673  1.00 97.56           C  
ATOM   2611  N   MET A 352      10.429 -17.884  -9.484  1.00 96.31           N  
ATOM   2612  CA  MET A 352      10.612 -16.758 -10.407  1.00 96.31           C  
ATOM   2613  C   MET A 352      12.076 -16.343 -10.553  1.00 96.31           C  
ATOM   2614  CB  MET A 352       9.749 -15.570  -9.962  1.00 96.31           C  
ATOM   2615  O   MET A 352      12.486 -15.979 -11.653  1.00 96.31           O  
ATOM   2616  CG  MET A 352       8.264 -15.854 -10.206  1.00 96.31           C  
ATOM   2617  SD  MET A 352       7.792 -15.999 -11.948  1.00 96.31           S  
ATOM   2618  CE  MET A 352       7.709 -14.247 -12.335  1.00 96.31           C  
ATOM   2619  N   SER A 353      12.886 -16.466  -9.495  1.00 96.56           N  
ATOM   2620  CA  SER A 353      14.335 -16.254  -9.590  1.00 96.56           C  
ATOM   2621  C   SER A 353      14.990 -17.220 -10.584  1.00 96.56           C  
ATOM   2622  CB  SER A 353      14.991 -16.360  -8.209  1.00 96.56           C  
ATOM   2623  O   SER A 353      15.799 -16.797 -11.403  1.00 96.56           O  
ATOM   2624  OG  SER A 353      16.387 -16.163  -8.295  1.00 96.56           O  
ATOM   2625  N   PHE A 354      14.600 -18.498 -10.599  1.00 96.06           N  
ATOM   2626  CA  PHE A 354      15.154 -19.474 -11.546  1.00 96.06           C  
ATOM   2627  C   PHE A 354      14.669 -19.283 -12.983  1.00 96.06           C  
ATOM   2628  CB  PHE A 354      14.827 -20.898 -11.087  1.00 96.06           C  
ATOM   2629  O   PHE A 354      15.426 -19.539 -13.918  1.00 96.06           O  
ATOM   2630  CG  PHE A 354      15.481 -21.282  -9.780  1.00 96.06           C  
ATOM   2631  CD1 PHE A 354      16.882 -21.348  -9.688  1.00 96.06           C  
ATOM   2632  CD2 PHE A 354      14.695 -21.564  -8.649  1.00 96.06           C  
ATOM   2633  CE1 PHE A 354      17.478 -21.647  -8.452  1.00 96.06           C  
ATOM   2634  CE2 PHE A 354      15.304 -21.935  -7.439  1.00 96.06           C  
ATOM   2635  CZ  PHE A 354      16.699 -21.960  -7.334  1.00 96.06           C  
ATOM   2636  N   VAL A 355      13.417 -18.855 -13.170  1.00 95.62           N  
ATOM   2637  CA  VAL A 355      12.787 -18.767 -14.499  1.00 95.62           C  
ATOM   2638  C   VAL A 355      12.759 -17.352 -15.080  1.00 95.62           C  
ATOM   2639  CB  VAL A 355      11.406 -19.447 -14.546  1.00 95.62           C  
ATOM   2640  O   VAL A 355      12.118 -17.129 -16.106  1.00 95.62           O  
ATOM   2641  CG1 VAL A 355      11.489 -20.915 -14.111  1.00 95.62           C  
ATOM   2642  CG2 VAL A 355      10.338 -18.732 -13.714  1.00 95.62           C  
ATOM   2643  N   ALA A 356      13.443 -16.384 -14.466  1.00 94.00           N  
ATOM   2644  CA  ALA A 356      13.553 -15.032 -15.004  1.00 94.00           C  
ATOM   2645  C   ALA A 356      14.125 -15.069 -16.436  1.00 94.00           C  
ATOM   2646  CB  ALA A 356      14.414 -14.187 -14.057  1.00 94.00           C  
ATOM   2647  O   ALA A 356      15.215 -15.591 -16.658  1.00 94.00           O  
ATOM   2648  N   GLY A 357      13.385 -14.546 -17.416  1.00 90.69           N  
ATOM   2649  CA  GLY A 357      13.742 -14.606 -18.841  1.00 90.69           C  
ATOM   2650  C   GLY A 357      13.381 -15.915 -19.561  1.00 90.69           C  
ATOM   2651  O   GLY A 357      13.697 -16.066 -20.738  1.00 90.69           O  
ATOM   2652  N   ALA A 358      12.706 -16.859 -18.894  1.00 93.62           N  
ATOM   2653  CA  ALA A 358      12.141 -18.049 -19.529  1.00 93.62           C  
ATOM   2654  C   ALA A 358      10.859 -17.718 -20.319  1.00 93.62           C  
ATOM   2655  CB  ALA A 358      11.895 -19.118 -18.455  1.00 93.62           C  
ATOM   2656  O   ALA A 358      10.512 -16.554 -20.526  1.00 93.62           O  
ATOM   2657  N   SER A 359      10.130 -18.747 -20.773  1.00 94.19           N  
ATOM   2658  CA  SER A 359       8.873 -18.527 -21.497  1.00 94.19           C  
ATOM   2659  C   SER A 359       7.820 -17.821 -20.620  1.00 94.19           C  
ATOM   2660  CB  SER A 359       8.299 -19.820 -22.093  1.00 94.19           C  
ATOM   2661  O   SER A 359       7.696 -18.146 -19.432  1.00 94.19           O  
ATOM   2662  OG  SER A 359       7.545 -20.557 -21.149  1.00 94.19           O  
ATOM   2663  N   PRO A 360       6.985 -16.934 -21.193  1.00 92.00           N  
ATOM   2664  CA  PRO A 360       5.910 -16.265 -20.456  1.00 92.00           C  
ATOM   2665  C   PRO A 360       4.927 -17.217 -19.759  1.00 92.00           C  
ATOM   2666  CB  PRO A 360       5.205 -15.391 -21.492  1.00 92.00           C  
ATOM   2667  O   PRO A 360       4.394 -16.895 -18.699  1.00 92.00           O  
ATOM   2668  CG  PRO A 360       6.302 -15.083 -22.509  1.00 92.00           C  
ATOM   2669  CD  PRO A 360       7.117 -16.368 -22.530  1.00 92.00           C  
ATOM   2670  N   VAL A 361       4.726 -18.422 -20.302  1.00 92.81           N  
ATOM   2671  CA  VAL A 361       3.868 -19.448 -19.687  1.00 92.81           C  
ATOM   2672  C   VAL A 361       4.409 -19.868 -18.320  1.00 92.81           C  
ATOM   2673  CB  VAL A 361       3.724 -20.672 -20.612  1.00 92.81           C  
ATOM   2674  O   VAL A 361       3.639 -19.976 -17.370  1.00 92.81           O  
ATOM   2675  CG1 VAL A 361       2.858 -21.769 -19.980  1.00 92.81           C  
ATOM   2676  CG2 VAL A 361       3.078 -20.272 -21.946  1.00 92.81           C  
ATOM   2677  N   LEU A 362       5.725 -20.036 -18.176  1.00 94.56           N  
ATOM   2678  CA  LEU A 362       6.338 -20.371 -16.886  1.00 94.56           C  
ATOM   2679  C   LEU A 362       6.176 -19.226 -15.880  1.00 94.56           C  
ATOM   2680  CB  LEU A 362       7.821 -20.726 -17.098  1.00 94.56           C  
ATOM   2681  O   LEU A 362       5.810 -19.448 -14.729  1.00 94.56           O  
ATOM   2682  CG  LEU A 362       8.047 -22.023 -17.895  1.00 94.56           C  
ATOM   2683  CD1 LEU A 362       9.537 -22.194 -18.179  1.00 94.56           C  
ATOM   2684  CD2 LEU A 362       7.556 -23.278 -17.173  1.00 94.56           C  
ATOM   2685  N   LEU A 363       6.336 -17.985 -16.334  1.00 94.25           N  
ATOM   2686  CA  LEU A 363       6.139 -16.799 -15.497  1.00 94.25           C  
ATOM   2687  C   LEU A 363       4.681 -16.662 -15.023  1.00 94.25           C  
ATOM   2688  CB  LEU A 363       6.620 -15.571 -16.281  1.00 94.25           C  
ATOM   2689  O   LEU A 363       4.433 -16.219 -13.901  1.00 94.25           O  
ATOM   2690  CG  LEU A 363       8.118 -15.639 -16.647  1.00 94.25           C  
ATOM   2691  CD1 LEU A 363       8.431 -14.556 -17.656  1.00 94.25           C  
ATOM   2692  CD2 LEU A 363       9.023 -15.416 -15.438  1.00 94.25           C  
ATOM   2693  N   SER A 364       3.713 -17.131 -15.819  1.00 93.50           N  
ATOM   2694  CA  SER A 364       2.302 -17.174 -15.413  1.00 93.50           C  
ATOM   2695  C   SER A 364       2.032 -18.150 -14.258  1.00 93.50           C  
ATOM   2696  CB  SER A 364       1.397 -17.478 -16.611  1.00 93.50           C  
ATOM   2697  O   SER A 364       1.137 -17.894 -13.451  1.00 93.50           O  
ATOM   2698  OG  SER A 364       1.321 -18.862 -16.898  1.00 93.50           O  
ATOM   2699  N   ILE A 365       2.823 -19.224 -14.120  1.00 95.69           N  
ATOM   2700  CA  ILE A 365       2.741 -20.164 -12.987  1.00 95.69           C  
ATOM   2701  C   ILE A 365       3.237 -19.482 -11.708  1.00 95.69           C  
ATOM   2702  CB  ILE A 365       3.540 -21.463 -13.268  1.00 95.69           C  
ATOM   2703  O   ILE A 365       2.604 -19.597 -10.658  1.00 95.69           O  
ATOM   2704  CG1 ILE A 365       2.992 -22.186 -14.520  1.00 95.69           C  
ATOM   2705  CG2 ILE A 365       3.506 -22.403 -12.046  1.00 95.69           C  
ATOM   2706  CD1 ILE A 365       3.856 -23.367 -14.982  1.00 95.69           C  
ATOM   2707  N   GLY A 366       4.331 -18.720 -11.798  1.00 94.69           N  
ATOM   2708  CA  GLY A 366       4.817 -17.914 -10.679  1.00 94.69           C  
ATOM   2709  C   GLY A 366       3.802 -16.851 -10.255  1.00 94.69           C  
ATOM   2710  O   GLY A 366       3.496 -16.732  -9.070  1.00 94.69           O  
ATOM   2711  N   SER A 367       3.201 -16.141 -11.218  1.00 94.06           N  
ATOM   2712  CA  SER A 367       2.131 -15.169 -10.944  1.00 94.06           C  
ATOM   2713  C   SER A 367       0.902 -15.815 -10.289  1.00 94.06           C  
ATOM   2714  CB  SER A 367       1.721 -14.450 -12.230  1.00 94.06           C  
ATOM   2715  O   SER A 367       0.378 -15.284  -9.306  1.00 94.06           O  
ATOM   2716  OG  SER A 367       0.803 -13.426 -11.907  1.00 94.06           O  
ATOM   2717  N   LEU A 368       0.493 -17.002 -10.756  1.00 96.31           N  
ATOM   2718  CA  LEU A 368      -0.580 -17.790 -10.145  1.00 96.31           C  
ATOM   2719  C   LEU A 368      -0.278 -18.078  -8.669  1.00 96.31           C  
ATOM   2720  CB  LEU A 368      -0.769 -19.095 -10.944  1.00 96.31           C  
ATOM   2721  O   LEU A 368      -1.120 -17.830  -7.808  1.00 96.31           O  
ATOM   2722  CG  LEU A 368      -1.880 -20.016 -10.410  1.00 96.31           C  
ATOM   2723  CD1 LEU A 368      -3.262 -19.418 -10.647  1.00 96.31           C  
ATOM   2724  CD2 LEU A 368      -1.826 -21.371 -11.113  1.00 96.31           C  
ATOM   2725  N   GLY A 369       0.933 -18.556  -8.373  1.00 97.31           N  
ATOM   2726  CA  GLY A 369       1.379 -18.842  -7.011  1.00 97.31           C  
ATOM   2727  C   GLY A 369       1.367 -17.610  -6.100  1.00 97.31           C  
ATOM   2728  O   GLY A 369       0.868 -17.685  -4.977  1.00 97.31           O  
ATOM   2729  N   ILE A 370       1.804 -16.448  -6.599  1.00 96.31           N  
ATOM   2730  CA  ILE A 370       1.718 -15.172  -5.868  1.00 96.31           C  
ATOM   2731  C   ILE A 370       0.258 -14.781  -5.578  1.00 96.31           C  
ATOM   2732  CB  ILE A 370       2.483 -14.067  -6.636  1.00 96.31           C  
ATOM   2733  O   ILE A 370      -0.052 -14.349  -4.466  1.00 96.31           O  
ATOM   2734  CG1 ILE A 370       4.007 -14.332  -6.698  1.00 96.31           C  
ATOM   2735  CG2 ILE A 370       2.235 -12.670  -6.042  1.00 96.31           C  
ATOM   2736  CD1 ILE A 370       4.737 -14.387  -5.348  1.00 96.31           C  
ATOM   2737  N   GLY A 371      -0.658 -14.985  -6.529  1.00 92.56           N  
ATOM   2738  CA  GLY A 371      -2.089 -14.746  -6.321  1.00 92.56           C  
ATOM   2739  C   GLY A 371      -2.713 -15.670  -5.268  1.00 92.56           C  
ATOM   2740  O   GLY A 371      -3.452 -15.212  -4.392  1.00 92.56           O  
ATOM   2741  N   ILE A 372      -2.370 -16.964  -5.297  1.00 96.56           N  
ATOM   2742  CA  ILE A 372      -2.775 -17.930  -4.263  1.00 96.56           C  
ATOM   2743  C   ILE A 372      -2.252 -17.471  -2.899  1.00 96.56           C  
ATOM   2744  CB  ILE A 372      -2.278 -19.360  -4.599  1.00 96.56           C  
ATOM   2745  O   ILE A 372      -3.021 -17.365  -1.945  1.00 96.56           O  
ATOM   2746  CG1 ILE A 372      -2.926 -19.893  -5.897  1.00 96.56           C  
ATOM   2747  CG2 ILE A 372      -2.575 -20.325  -3.432  1.00 96.56           C  
ATOM   2748  CD1 ILE A 372      -2.301 -21.183  -6.439  1.00 96.56           C  
ATOM   2749  N   ALA A 373      -0.961 -17.153  -2.806  1.00 97.25           N  
ATOM   2750  CA  ALA A 373      -0.344 -16.700  -1.569  1.00 97.25           C  
ATOM   2751  C   ALA A 373      -1.051 -15.476  -0.975  1.00 97.25           C  
ATOM   2752  CB  ALA A 373       1.117 -16.378  -1.852  1.00 97.25           C  
ATOM   2753  O   ALA A 373      -1.382 -15.470   0.211  1.00 97.25           O  
ATOM   2754  N   PHE A 374      -1.344 -14.469  -1.800  1.00 93.94           N  
ATOM   2755  CA  PHE A 374      -2.033 -13.258  -1.364  1.00 93.94           C  
ATOM   2756  C   PHE A 374      -3.401 -13.553  -0.734  1.00 93.94           C  
ATOM   2757  CB  PHE A 374      -2.179 -12.318  -2.559  1.00 93.94           C  
ATOM   2758  O   PHE A 374      -3.710 -13.020   0.334  1.00 93.94           O  
ATOM   2759  CG  PHE A 374      -2.803 -10.991  -2.188  1.00 93.94           C  
ATOM   2760  CD1 PHE A 374      -4.169 -10.745  -2.427  1.00 93.94           C  
ATOM   2761  CD2 PHE A 374      -2.007  -9.996  -1.600  1.00 93.94           C  
ATOM   2762  CE1 PHE A 374      -4.731  -9.499  -2.097  1.00 93.94           C  
ATOM   2763  CE2 PHE A 374      -2.564  -8.748  -1.289  1.00 93.94           C  
ATOM   2764  CZ  PHE A 374      -3.924  -8.495  -1.532  1.00 93.94           C  
ATOM   2765  N   ALA A 375      -4.193 -14.448  -1.337  1.00 90.50           N  
ATOM   2766  CA  ALA A 375      -5.491 -14.855  -0.795  1.00 90.50           C  
ATOM   2767  C   ALA A 375      -5.368 -15.515   0.594  1.00 90.50           C  
ATOM   2768  CB  ALA A 375      -6.166 -15.794  -1.802  1.00 90.50           C  
ATOM   2769  O   ALA A 375      -6.182 -15.249   1.481  1.00 90.50           O  
ATOM   2770  N   PHE A 376      -4.330 -16.335   0.801  1.00 94.50           N  
ATOM   2771  CA  PHE A 376      -4.052 -17.009   2.075  1.00 94.50           C  
ATOM   2772  C   PHE A 376      -3.444 -16.107   3.154  1.00 94.50           C  
ATOM   2773  CB  PHE A 376      -3.184 -18.250   1.830  1.00 94.50           C  
ATOM   2774  O   PHE A 376      -3.538 -16.431   4.336  1.00 94.50           O  
ATOM   2775  CG  PHE A 376      -3.961 -19.489   1.424  1.00 94.50           C  
ATOM   2776  CD1 PHE A 376      -4.291 -20.463   2.385  1.00 94.50           C  
ATOM   2777  CD2 PHE A 376      -4.347 -19.682   0.087  1.00 94.50           C  
ATOM   2778  CE1 PHE A 376      -4.991 -21.622   2.003  1.00 94.50           C  
ATOM   2779  CE2 PHE A 376      -5.039 -20.840  -0.300  1.00 94.50           C  
ATOM   2780  CZ  PHE A 376      -5.360 -21.814   0.659  1.00 94.50           C  
ATOM   2781  N   ILE A 377      -2.850 -14.975   2.776  1.00 94.81           N  
ATOM   2782  CA  ILE A 377      -2.230 -14.043   3.724  1.00 94.81           C  
ATOM   2783  C   ILE A 377      -3.197 -12.925   4.112  1.00 94.81           C  
ATOM   2784  CB  ILE A 377      -0.898 -13.499   3.167  1.00 94.81           C  
ATOM   2785  O   ILE A 377      -3.460 -12.725   5.297  1.00 94.81           O  
ATOM   2786  CG1 ILE A 377       0.127 -14.640   2.988  1.00 94.81           C  
ATOM   2787  CG2 ILE A 377      -0.325 -12.435   4.123  1.00 94.81           C  
ATOM   2788  CD1 ILE A 377       1.300 -14.253   2.081  1.00 94.81           C  
ATOM   2789  N   ASN A 378      -3.732 -12.201   3.126  1.00 87.88           N  
ATOM   2790  CA  ASN A 378      -4.379 -10.908   3.347  1.00 87.88           C  
ATOM   2791  C   ASN A 378      -5.636 -11.016   4.226  1.00 87.88           C  
ATOM   2792  CB  ASN A 378      -4.681 -10.286   1.971  1.00 87.88           C  
ATOM   2793  O   ASN A 378      -5.796 -10.281   5.200  1.00 87.88           O  
ATOM   2794  CG  ASN A 378      -5.226  -8.873   2.073  1.00 87.88           C  
ATOM   2795  ND2 ASN A 378      -5.914  -8.406   1.061  1.00 87.88           N  
ATOM   2796  OD1 ASN A 378      -5.041  -8.166   3.044  1.00 87.88           O  
ATOM   2797  N   SER A 379      -6.521 -11.974   3.935  1.00 83.44           N  
ATOM   2798  CA  SER A 379      -7.750 -12.125   4.722  1.00 83.44           C  
ATOM   2799  C   SER A 379      -7.479 -12.612   6.158  1.00 83.44           C  
ATOM   2800  CB  SER A 379      -8.796 -12.953   3.971  1.00 83.44           C  
ATOM   2801  O   SER A 379      -7.980 -11.971   7.087  1.00 83.44           O  
ATOM   2802  OG  SER A 379      -9.931 -13.154   4.787  1.00 83.44           O  
ATOM   2803  N   PRO A 380      -6.670 -13.666   6.396  1.00 87.38           N  
ATOM   2804  CA  PRO A 380      -6.376 -14.105   7.759  1.00 87.38           C  
ATOM   2805  C   PRO A 380      -5.606 -13.078   8.593  1.00 87.38           C  
ATOM   2806  CB  PRO A 380      -5.624 -15.432   7.621  1.00 87.38           C  
ATOM   2807  O   PRO A 380      -5.944 -12.890   9.761  1.00 87.38           O  
ATOM   2808  CG  PRO A 380      -6.143 -15.963   6.290  1.00 87.38           C  
ATOM   2809  CD  PRO A 380      -6.232 -14.691   5.456  1.00 87.38           C  
ATOM   2810  N   VAL A 381      -4.617 -12.374   8.024  1.00 91.50           N  
ATOM   2811  CA  VAL A 381      -3.824 -11.395   8.792  1.00 91.50           C  
ATOM   2812  C   VAL A 381      -4.666 -10.184   9.199  1.00 91.50           C  
ATOM   2813  CB  VAL A 381      -2.520 -11.003   8.062  1.00 91.50           C  
ATOM   2814  O   VAL A 381      -4.560  -9.723  10.334  1.00 91.50           O  
ATOM   2815  CG1 VAL A 381      -2.696 -10.070   6.867  1.00 91.50           C  
ATOM   2816  CG2 VAL A 381      -1.522 -10.360   9.029  1.00 91.50           C  
ATOM   2817  N   ASN A 382      -5.573  -9.729   8.328  1.00 87.25           N  
ATOM   2818  CA  ASN A 382      -6.528  -8.673   8.657  1.00 87.25           C  
ATOM   2819  C   ASN A 382      -7.493  -9.102   9.777  1.00 87.25           C  
ATOM   2820  CB  ASN A 382      -7.268  -8.277   7.373  1.00 87.25           C  
ATOM   2821  O   ASN A 382      -7.727  -8.340  10.714  1.00 87.25           O  
ATOM   2822  CG  ASN A 382      -8.279  -7.177   7.632  1.00 87.25           C  
ATOM   2823  ND2 ASN A 382      -9.554  -7.464   7.514  1.00 87.25           N  
ATOM   2824  OD1 ASN A 382      -7.953  -6.056   7.974  1.00 87.25           O  
ATOM   2825  N   ASN A 383      -8.015 -10.334   9.729  1.00 83.50           N  
ATOM   2826  CA  ASN A 383      -8.896 -10.848  10.783  1.00 83.50           C  
ATOM   2827  C   ASN A 383      -8.183 -10.896  12.142  1.00 83.50           C  
ATOM   2828  CB  ASN A 383      -9.434 -12.237  10.396  1.00 83.50           C  
ATOM   2829  O   ASN A 383      -8.734 -10.423  13.134  1.00 83.50           O  
ATOM   2830  CG  ASN A 383     -10.510 -12.214   9.324  1.00 83.50           C  
ATOM   2831  ND2 ASN A 383     -11.044 -13.370   8.995  1.00 83.50           N  
ATOM   2832  OD1 ASN A 383     -10.901 -11.185   8.792  1.00 83.50           O  
ATOM   2833  N   VAL A 384      -6.949 -11.412  12.187  1.00 87.38           N  
ATOM   2834  CA  VAL A 384      -6.145 -11.453  13.422  1.00 87.38           C  
ATOM   2835  C   VAL A 384      -5.882 -10.045  13.953  1.00 87.38           C  
ATOM   2836  CB  VAL A 384      -4.815 -12.197  13.198  1.00 87.38           C  
ATOM   2837  O   VAL A 384      -6.043  -9.810  15.149  1.00 87.38           O  
ATOM   2838  CG1 VAL A 384      -3.892 -12.145  14.424  1.00 87.38           C  
ATOM   2839  CG2 VAL A 384      -5.073 -13.679  12.912  1.00 87.38           C  
ATOM   2840  N   ALA A 385      -5.522  -9.099  13.082  1.00 90.12           N  
ATOM   2841  CA  ALA A 385      -5.270  -7.719  13.482  1.00 90.12           C  
ATOM   2842  C   ALA A 385      -6.513  -7.069  14.105  1.00 90.12           C  
ATOM   2843  CB  ALA A 385      -4.778  -6.928  12.266  1.00 90.12           C  
ATOM   2844  O   ALA A 385      -6.414  -6.466  15.169  1.00 90.12           O  
ATOM   2845  N   VAL A 386      -7.686  -7.221  13.483  1.00 85.25           N  
ATOM   2846  CA  VAL A 386      -8.938  -6.640  13.991  1.00 85.25           C  
ATOM   2847  C   VAL A 386      -9.373  -7.294  15.305  1.00 85.25           C  
ATOM   2848  CB  VAL A 386     -10.045  -6.709  12.922  1.00 85.25           C  
ATOM   2849  O   VAL A 386      -9.774  -6.584  16.224  1.00 85.25           O  
ATOM   2850  CG1 VAL A 386     -11.413  -6.259  13.459  1.00 85.25           C  
ATOM   2851  CG2 VAL A 386      -9.709  -5.794  11.736  1.00 85.25           C  
ATOM   2852  N   LEU A 387      -9.272  -8.622  15.425  1.00 84.75           N  
ATOM   2853  CA  LEU A 387      -9.653  -9.351  16.644  1.00 84.75           C  
ATOM   2854  C   LEU A 387      -8.719  -9.065  17.828  1.00 84.75           C  
ATOM   2855  CB  LEU A 387      -9.695 -10.860  16.343  1.00 84.75           C  
ATOM   2856  O   LEU A 387      -9.153  -9.104  18.975  1.00 84.75           O  
ATOM   2857  CG  LEU A 387     -10.865 -11.301  15.443  1.00 84.75           C  
ATOM   2858  CD1 LEU A 387     -10.682 -12.766  15.048  1.00 84.75           C  
ATOM   2859  CD2 LEU A 387     -12.221 -11.158  16.140  1.00 84.75           C  
ATOM   2860  N   ALA A 388      -7.456  -8.725  17.565  1.00 87.81           N  
ATOM   2861  CA  ALA A 388      -6.487  -8.360  18.595  1.00 87.81           C  
ATOM   2862  C   ALA A 388      -6.728  -6.961  19.210  1.00 87.81           C  
ATOM   2863  CB  ALA A 388      -5.091  -8.487  17.971  1.00 87.81           C  
ATOM   2864  O   ALA A 388      -6.063  -6.591  20.184  1.00 87.81           O  
ATOM   2865  N   LEU A 389      -7.641  -6.159  18.652  1.00 88.25           N  
ATOM   2866  CA  LEU A 389      -7.889  -4.787  19.092  1.00 88.25           C  
ATOM   2867  C   LEU A 389      -9.062  -4.694  20.083  1.00 88.25           C  
ATOM   2868  CB  LEU A 389      -8.147  -3.886  17.876  1.00 88.25           C  
ATOM   2869  O   LEU A 389     -10.119  -5.284  19.850  1.00 88.25           O  
ATOM   2870  CG  LEU A 389      -6.912  -3.672  16.987  1.00 88.25           C  
ATOM   2871  CD1 LEU A 389      -7.365  -3.049  15.668  1.00 88.25           C  
ATOM   2872  CD2 LEU A 389      -5.891  -2.747  17.653  1.00 88.25           C  
ATOM   2873  N   PRO A 390      -8.943  -3.868  21.142  1.00 86.19           N  
ATOM   2874  CA  PRO A 390     -10.103  -3.409  21.902  1.00 86.19           C  
ATOM   2875  C   PRO A 390     -11.109  -2.709  20.980  1.00 86.19           C  
ATOM   2876  CB  PRO A 390      -9.563  -2.444  22.964  1.00 86.19           C  
ATOM   2877  O   PRO A 390     -10.709  -2.007  20.046  1.00 86.19           O  
ATOM   2878  CG  PRO A 390      -8.084  -2.813  23.076  1.00 86.19           C  
ATOM   2879  CD  PRO A 390      -7.727  -3.265  21.663  1.00 86.19           C  
ATOM   2880  N   LYS A 391     -12.411  -2.847  21.260  1.00 80.94           N  
ATOM   2881  CA  LYS A 391     -13.491  -2.293  20.419  1.00 80.94           C  
ATOM   2882  C   LYS A 391     -13.352  -0.784  20.208  1.00 80.94           C  
ATOM   2883  CB  LYS A 391     -14.855  -2.591  21.054  1.00 80.94           C  
ATOM   2884  O   LYS A 391     -13.665  -0.281  19.133  1.00 80.94           O  
ATOM   2885  CG  LYS A 391     -15.223  -4.079  20.990  1.00 80.94           C  
ATOM   2886  CD  LYS A 391     -16.599  -4.300  21.626  1.00 80.94           C  
ATOM   2887  CE  LYS A 391     -16.969  -5.785  21.586  1.00 80.94           C  
ATOM   2888  NZ  LYS A 391     -18.231  -6.041  22.322  1.00 80.94           N  
ATOM   2889  N   GLU A 392     -12.844  -0.084  21.215  1.00 81.50           N  
ATOM   2890  CA  GLU A 392     -12.650   1.366  21.247  1.00 81.50           C  
ATOM   2891  C   GLU A 392     -11.457   1.825  20.397  1.00 81.50           C  
ATOM   2892  CB  GLU A 392     -12.440   1.833  22.703  1.00 81.50           C  
ATOM   2893  O   GLU A 392     -11.318   3.012  20.134  1.00 81.50           O  
ATOM   2894  CG  GLU A 392     -13.543   1.428  23.703  1.00 81.50           C  
ATOM   2895  CD  GLU A 392     -13.573  -0.077  24.033  1.00 81.50           C  
ATOM   2896  OE1 GLU A 392     -14.678  -0.603  24.289  1.00 81.50           O  
ATOM   2897  OE2 GLU A 392     -12.513  -0.740  23.908  1.00 81.50           O  
ATOM   2898  N   GLN A 393     -10.584   0.900  19.985  1.00 85.06           N  
ATOM   2899  CA  GLN A 393      -9.354   1.189  19.242  1.00 85.06           C  
ATOM   2900  C   GLN A 393      -9.346   0.571  17.836  1.00 85.06           C  
ATOM   2901  CB  GLN A 393      -8.138   0.735  20.060  1.00 85.06           C  
ATOM   2902  O   GLN A 393      -8.309   0.548  17.168  1.00 85.06           O  
ATOM   2903  CG  GLN A 393      -8.039   1.332  21.474  1.00 85.06           C  
ATOM   2904  CD  GLN A 393      -8.001   2.861  21.540  1.00 85.06           C  
ATOM   2905  NE2 GLN A 393      -8.281   3.427  22.691  1.00 85.06           N  
ATOM   2906  OE1 GLN A 393      -7.675   3.587  20.614  1.00 85.06           O  
ATOM   2907  N   VAL A 394     -10.492   0.061  17.369  1.00 83.62           N  
ATOM   2908  CA  VAL A 394     -10.616  -0.551  16.039  1.00 83.62           C  
ATOM   2909  C   VAL A 394     -10.310   0.457  14.930  1.00 83.62           C  
ATOM   2910  CB  VAL A 394     -12.004  -1.197  15.848  1.00 83.62           C  
ATOM   2911  O   VAL A 394      -9.683   0.068  13.946  1.00 83.62           O  
ATOM   2912  CG1 VAL A 394     -12.249  -1.692  14.414  1.00 83.62           C  
ATOM   2913  CG2 VAL A 394     -12.156  -2.412  16.770  1.00 83.62           C  
ATOM   2914  N   GLY A 395     -10.695   1.733  15.067  1.00 86.06           N  
ATOM   2915  CA  GLY A 395     -10.438   2.755  14.049  1.00 86.06           C  
ATOM   2916  C   GLY A 395      -8.947   3.034  13.878  1.00 86.06           C  
ATOM   2917  O   GLY A 395      -8.401   2.790  12.798  1.00 86.06           O  
ATOM   2918  N   VAL A 396      -8.260   3.476  14.938  1.00 89.44           N  
ATOM   2919  CA  VAL A 396      -6.800   3.689  14.903  1.00 89.44           C  
ATOM   2920  C   VAL A 396      -6.023   2.426  14.525  1.00 89.44           C  
ATOM   2921  CB  VAL A 396      -6.282   4.288  16.223  1.00 89.44           C  
ATOM   2922  O   VAL A 396      -5.096   2.510  13.721  1.00 89.44           O  
ATOM   2923  CG1 VAL A 396      -6.541   3.417  17.453  1.00 89.44           C  
ATOM   2924  CG2 VAL A 396      -4.779   4.599  16.152  1.00 89.44           C  
ATOM   2925  N   GLY A 397      -6.399   1.254  15.042  1.00 91.50           N  
ATOM   2926  CA  GLY A 397      -5.708   0.007  14.725  1.00 91.50           C  
ATOM   2927  C   GLY A 397      -5.890  -0.404  13.260  1.00 91.50           C  
ATOM   2928  O   GLY A 397      -4.919  -0.643  12.551  1.00 91.50           O  
ATOM   2929  N   THR A 398      -7.113  -0.366  12.730  1.00 88.94           N  
ATOM   2930  CA  THR A 398      -7.336  -0.623  11.294  1.00 88.94           C  
ATOM   2931  C   THR A 398      -6.586   0.394  10.428  1.00 88.94           C  
ATOM   2932  CB  THR A 398      -8.829  -0.599  10.939  1.00 88.94           C  
ATOM   2933  O   THR A 398      -6.011   0.032   9.404  1.00 88.94           O  
ATOM   2934  CG2 THR A 398      -9.099  -1.030   9.497  1.00 88.94           C  
ATOM   2935  OG1 THR A 398      -9.545  -1.485  11.767  1.00 88.94           O  
ATOM   2936  N   GLY A 399      -6.533   1.661  10.854  1.00 91.81           N  
ATOM   2937  CA  GLY A 399      -5.760   2.705  10.184  1.00 91.81           C  
ATOM   2938  C   GLY A 399      -4.261   2.409  10.131  1.00 91.81           C  
ATOM   2939  O   GLY A 399      -3.658   2.503   9.066  1.00 91.81           O  
ATOM   2940  N   LEU A 400      -3.658   2.011  11.253  1.00 94.00           N  
ATOM   2941  CA  LEU A 400      -2.245   1.626  11.314  1.00 94.00           C  
ATOM   2942  C   LEU A 400      -1.956   0.364  10.490  1.00 94.00           C  
ATOM   2943  CB  LEU A 400      -1.848   1.413  12.783  1.00 94.00           C  
ATOM   2944  O   LEU A 400      -0.938   0.313   9.805  1.00 94.00           O  
ATOM   2945  CG  LEU A 400      -1.724   2.699  13.615  1.00 94.00           C  
ATOM   2946  CD1 LEU A 400      -1.575   2.327  15.092  1.00 94.00           C  
ATOM   2947  CD2 LEU A 400      -0.512   3.540  13.212  1.00 94.00           C  
ATOM   2948  N   PHE A 401      -2.854  -0.623  10.514  1.00 93.19           N  
ATOM   2949  CA  PHE A 401      -2.740  -1.841   9.712  1.00 93.19           C  
ATOM   2950  C   PHE A 401      -2.757  -1.555   8.211  1.00 93.19           C  
ATOM   2951  CB  PHE A 401      -3.837  -2.821  10.145  1.00 93.19           C  
ATOM   2952  O   PHE A 401      -1.843  -1.961   7.493  1.00 93.19           O  
ATOM   2953  CG  PHE A 401      -3.851  -4.104   9.344  1.00 93.19           C  
ATOM   2954  CD1 PHE A 401      -4.587  -4.164   8.148  1.00 93.19           C  
ATOM   2955  CD2 PHE A 401      -3.117  -5.224   9.776  1.00 93.19           C  
ATOM   2956  CE1 PHE A 401      -4.592  -5.336   7.382  1.00 93.19           C  
ATOM   2957  CE2 PHE A 401      -3.134  -6.407   9.014  1.00 93.19           C  
ATOM   2958  CZ  PHE A 401      -3.875  -6.456   7.819  1.00 93.19           C  
ATOM   2959  N   GLN A 402      -3.737  -0.780   7.743  1.00 89.69           N  
ATOM   2960  CA  GLN A 402      -3.807  -0.384   6.338  1.00 89.69           C  
ATOM   2961  C   GLN A 402      -2.631   0.526   5.958  1.00 89.69           C  
ATOM   2962  CB  GLN A 402      -5.164   0.283   6.058  1.00 89.69           C  
ATOM   2963  O   GLN A 402      -2.054   0.366   4.887  1.00 89.69           O  
ATOM   2964  CG  GLN A 402      -6.368  -0.666   6.184  1.00 89.69           C  
ATOM   2965  CD  GLN A 402      -6.395  -1.737   5.101  1.00 89.69           C  
ATOM   2966  NE2 GLN A 402      -7.302  -1.670   4.152  1.00 89.69           N  
ATOM   2967  OE1 GLN A 402      -5.604  -2.656   5.080  1.00 89.69           O  
ATOM   2968  N   GLY A 403      -2.214   1.433   6.846  1.00 91.12           N  
ATOM   2969  CA  GLY A 403      -1.016   2.249   6.644  1.00 91.12           C  
ATOM   2970  C   GLY A 403       0.241   1.398   6.442  1.00 91.12           C  
ATOM   2971  O   GLY A 403       0.990   1.634   5.500  1.00 91.12           O  
ATOM   2972  N   ALA A 404       0.437   0.359   7.260  1.00 93.44           N  
ATOM   2973  CA  ALA A 404       1.552  -0.578   7.123  1.00 93.44           C  
ATOM   2974  C   ALA A 404       1.491  -1.392   5.819  1.00 93.44           C  
ATOM   2975  CB  ALA A 404       1.567  -1.496   8.347  1.00 93.44           C  
ATOM   2976  O   ALA A 404       2.527  -1.618   5.196  1.00 93.44           O  
ATOM   2977  N   MET A 405       0.291  -1.783   5.377  1.00 91.25           N  
ATOM   2978  CA  MET A 405       0.071  -2.415   4.072  1.00 91.25           C  
ATOM   2979  C   MET A 405       0.557  -1.521   2.918  1.00 91.25           C  
ATOM   2980  CB  MET A 405      -1.416  -2.810   3.947  1.00 91.25           C  
ATOM   2981  O   MET A 405       1.349  -1.978   2.093  1.00 91.25           O  
ATOM   2982  CG  MET A 405      -1.913  -3.005   2.511  1.00 91.25           C  
ATOM   2983  SD  MET A 405      -3.563  -3.739   2.382  1.00 91.25           S  
ATOM   2984  CE  MET A 405      -3.697  -3.840   0.578  1.00 91.25           C  
ATOM   2985  N   TYR A 406       0.146  -0.248   2.874  1.00 88.25           N  
ATOM   2986  CA  TYR A 406       0.578   0.688   1.822  1.00 88.25           C  
ATOM   2987  C   TYR A 406       2.060   1.061   1.929  1.00 88.25           C  
ATOM   2988  CB  TYR A 406      -0.291   1.952   1.833  1.00 88.25           C  
ATOM   2989  O   TYR A 406       2.744   1.154   0.909  1.00 88.25           O  
ATOM   2990  CG  TYR A 406      -1.634   1.759   1.161  1.00 88.25           C  
ATOM   2991  CD1 TYR A 406      -1.728   1.784  -0.244  1.00 88.25           C  
ATOM   2992  CD2 TYR A 406      -2.789   1.540   1.931  1.00 88.25           C  
ATOM   2993  CE1 TYR A 406      -2.975   1.598  -0.871  1.00 88.25           C  
ATOM   2994  CE2 TYR A 406      -4.033   1.330   1.313  1.00 88.25           C  
ATOM   2995  OH  TYR A 406      -5.333   1.192  -0.693  1.00 88.25           O  
ATOM   2996  CZ  TYR A 406      -4.128   1.369  -0.093  1.00 88.25           C  
ATOM   2997  N   LEU A 407       2.580   1.207   3.150  1.00 90.81           N  
ATOM   2998  CA  LEU A 407       3.999   1.462   3.374  1.00 90.81           C  
ATOM   2999  C   LEU A 407       4.858   0.302   2.860  1.00 90.81           C  
ATOM   3000  CB  LEU A 407       4.231   1.703   4.873  1.00 90.81           C  
ATOM   3001  O   LEU A 407       5.881   0.536   2.218  1.00 90.81           O  
ATOM   3002  CG  LEU A 407       5.660   2.169   5.200  1.00 90.81           C  
ATOM   3003  CD1 LEU A 407       5.976   3.498   4.520  1.00 90.81           C  
ATOM   3004  CD2 LEU A 407       5.836   2.257   6.716  1.00 90.81           C  
ATOM   3005  N   GLY A 408       4.429  -0.939   3.115  1.00 93.50           N  
ATOM   3006  CA  GLY A 408       5.062  -2.154   2.605  1.00 93.50           C  
ATOM   3007  C   GLY A 408       5.053  -2.199   1.084  1.00 93.50           C  
ATOM   3008  O   GLY A 408       6.109  -2.353   0.480  1.00 93.50           O  
ATOM   3009  N   ALA A 409       3.889  -1.966   0.472  1.00 90.06           N  
ATOM   3010  CA  ALA A 409       3.732  -1.892  -0.979  1.00 90.06           C  
ATOM   3011  C   ALA A 409       4.687  -0.878  -1.636  1.00 90.06           C  
ATOM   3012  CB  ALA A 409       2.271  -1.533  -1.273  1.00 90.06           C  
ATOM   3013  O   ALA A 409       5.414  -1.226  -2.566  1.00 90.06           O  
ATOM   3014  N   GLY A 410       4.719   0.360  -1.128  1.00 85.81           N  
ATOM   3015  CA  GLY A 410       5.584   1.416  -1.660  1.00 85.81           C  
ATOM   3016  C   GLY A 410       7.070   1.122  -1.450  1.00 85.81           C  
ATOM   3017  O   GLY A 410       7.872   1.266  -2.369  1.00 85.81           O  
ATOM   3018  N   THR A 411       7.433   0.641  -0.259  1.00 90.56           N  
ATOM   3019  CA  THR A 411       8.827   0.314   0.077  1.00 90.56           C  
ATOM   3020  C   THR A 411       9.339  -0.860  -0.759  1.00 90.56           C  
ATOM   3021  CB  THR A 411       8.959  -0.003   1.575  1.00 90.56           C  
ATOM   3022  O   THR A 411      10.480  -0.832  -1.213  1.00 90.56           O  
ATOM   3023  CG2 THR A 411      10.391  -0.307   2.004  1.00 90.56           C  
ATOM   3024  OG1 THR A 411       8.519   1.080   2.359  1.00 90.56           O  
ATOM   3025  N   GLY A 412       8.493  -1.867  -0.996  1.00 91.69           N  
ATOM   3026  CA  GLY A 412       8.798  -3.013  -1.849  1.00 91.69           C  
ATOM   3027  C   GLY A 412       9.051  -2.623  -3.292  1.00 91.69           C  
ATOM   3028  O   GLY A 412      10.076  -3.009  -3.855  1.00 91.69           O  
ATOM   3029  N   ALA A 413       8.146  -1.852  -3.895  1.00 85.81           N  
ATOM   3030  CA  ALA A 413       8.305  -1.413  -5.277  1.00 85.81           C  
ATOM   3031  C   ALA A 413       9.603  -0.608  -5.466  1.00 85.81           C  
ATOM   3032  CB  ALA A 413       7.062  -0.619  -5.689  1.00 85.81           C  
ATOM   3033  O   ALA A 413      10.401  -0.949  -6.336  1.00 85.81           O  
ATOM   3034  N   SER A 414       9.862   0.381  -4.606  1.00 84.69           N  
ATOM   3035  CA  SER A 414      11.032   1.256  -4.745  1.00 84.69           C  
ATOM   3036  C   SER A 414      12.361   0.585  -4.394  1.00 84.69           C  
ATOM   3037  CB  SER A 414      10.845   2.511  -3.901  1.00 84.69           C  
ATOM   3038  O   SER A 414      13.325   0.742  -5.136  1.00 84.69           O  
ATOM   3039  OG  SER A 414       9.893   3.357  -4.501  1.00 84.69           O  
ATOM   3040  N   LEU A 415      12.461  -0.203  -3.310  1.00 88.25           N  
ATOM   3041  CA  LEU A 415      13.730  -0.881  -2.991  1.00 88.25           C  
ATOM   3042  C   LEU A 415      14.094  -1.942  -4.028  1.00 88.25           C  
ATOM   3043  CB  LEU A 415      13.704  -1.534  -1.597  1.00 88.25           C  
ATOM   3044  O   LEU A 415      15.266  -2.082  -4.380  1.00 88.25           O  
ATOM   3045  CG  LEU A 415      13.959  -0.573  -0.427  1.00 88.25           C  
ATOM   3046  CD1 LEU A 415      13.992  -1.368   0.881  1.00 88.25           C  
ATOM   3047  CD2 LEU A 415      15.303   0.157  -0.552  1.00 88.25           C  
ATOM   3048  N   ILE A 416      13.104  -2.688  -4.518  1.00 90.88           N  
ATOM   3049  CA  ILE A 416      13.349  -3.673  -5.566  1.00 90.88           C  
ATOM   3050  C   ILE A 416      13.649  -2.990  -6.908  1.00 90.88           C  
ATOM   3051  CB  ILE A 416      12.197  -4.695  -5.629  1.00 90.88           C  
ATOM   3052  O   ILE A 416      14.538  -3.453  -7.616  1.00 90.88           O  
ATOM   3053  CG1 ILE A 416      12.073  -5.538  -4.334  1.00 90.88           C  
ATOM   3054  CG2 ILE A 416      12.431  -5.618  -6.821  1.00 90.88           C  
ATOM   3055  CD1 ILE A 416      13.303  -6.372  -3.945  1.00 90.88           C  
ATOM   3056  N   GLY A 417      12.998  -1.867  -7.227  1.00 85.62           N  
ATOM   3057  CA  GLY A 417      13.307  -1.059  -8.413  1.00 85.62           C  
ATOM   3058  C   GLY A 417      14.720  -0.481  -8.382  1.00 85.62           C  
ATOM   3059  O   GLY A 417      15.467  -0.620  -9.350  1.00 85.62           O  
ATOM   3060  N   ALA A 418      15.141   0.056  -7.235  1.00 83.88           N  
ATOM   3061  CA  ALA A 418      16.510   0.513  -7.023  1.00 83.88           C  
ATOM   3062  C   ALA A 418      17.523  -0.628  -7.212  1.00 83.88           C  
ATOM   3063  CB  ALA A 418      16.611   1.125  -5.620  1.00 83.88           C  
ATOM   3064  O   ALA A 418      18.535  -0.452  -7.892  1.00 83.88           O  
ATOM   3065  N   LEU A 419      17.237  -1.819  -6.670  1.00 88.81           N  
ATOM   3066  CA  LEU A 419      18.082  -2.997  -6.867  1.00 88.81           C  
ATOM   3067  C   LEU A 419      18.132  -3.426  -8.342  1.00 88.81           C  
ATOM   3068  CB  LEU A 419      17.595  -4.137  -5.954  1.00 88.81           C  
ATOM   3069  O   LEU A 419      19.214  -3.726  -8.845  1.00 88.81           O  
ATOM   3070  CG  LEU A 419      18.425  -5.429  -6.075  1.00 88.81           C  
ATOM   3071  CD1 LEU A 419      19.891  -5.221  -5.681  1.00 88.81           C  
ATOM   3072  CD2 LEU A 419      17.844  -6.505  -5.161  1.00 88.81           C  
ATOM   3073  N   LEU A 420      16.994  -3.427  -9.041  1.00 89.25           N  
ATOM   3074  CA  LEU A 420      16.916  -3.739 -10.469  1.00 89.25           C  
ATOM   3075  C   LEU A 420      17.792  -2.783 -11.290  1.00 89.25           C  
ATOM   3076  CB  LEU A 420      15.445  -3.663 -10.919  1.00 89.25           C  
ATOM   3077  O   LEU A 420      18.599  -3.235 -12.101  1.00 89.25           O  
ATOM   3078  CG  LEU A 420      15.218  -4.124 -12.368  1.00 89.25           C  
ATOM   3079  CD1 LEU A 420      15.523  -5.613 -12.525  1.00 89.25           C  
ATOM   3080  CD2 LEU A 420      13.764  -3.895 -12.758  1.00 89.25           C  
ATOM   3081  N   SER A 421      17.682  -1.479 -11.022  1.00 85.12           N  
ATOM   3082  CA  SER A 421      18.474  -0.426 -11.665  1.00 85.12           C  
ATOM   3083  C   SER A 421      19.974  -0.590 -11.391  1.00 85.12           C  
ATOM   3084  CB  SER A 421      17.964   0.936 -11.184  1.00 85.12           C  
ATOM   3085  O   SER A 421      20.780  -0.612 -12.320  1.00 85.12           O  
ATOM   3086  OG  SER A 421      18.664   1.977 -11.827  1.00 85.12           O  
ATOM   3087  N   MET A 422      20.365  -0.836 -10.134  1.00 85.50           N  
ATOM   3088  CA  MET A 422      21.764  -1.088  -9.758  1.00 85.50           C  
ATOM   3089  C   MET A 422      22.364  -2.333 -10.422  1.00 85.50           C  
ATOM   3090  CB  MET A 422      21.866  -1.286  -8.242  1.00 85.50           C  
ATOM   3091  O   MET A 422      23.575  -2.402 -10.638  1.00 85.50           O  
ATOM   3092  CG  MET A 422      21.798   0.021  -7.449  1.00 85.50           C  
ATOM   3093  SD  MET A 422      21.895  -0.206  -5.647  1.00 85.50           S  
ATOM   3094  CE  MET A 422      23.437  -1.147  -5.488  1.00 85.50           C  
ATOM   3095  N   ARG A 423      21.540  -3.349 -10.693  1.00 89.38           N  
ATOM   3096  CA  ARG A 423      21.961  -4.609 -11.322  1.00 89.38           C  
ATOM   3097  C   ARG A 423      21.872  -4.563 -12.846  1.00 89.38           C  
ATOM   3098  CB  ARG A 423      21.147  -5.773 -10.728  1.00 89.38           C  
ATOM   3099  O   ARG A 423      22.282  -5.527 -13.497  1.00 89.38           O  
ATOM   3100  CG  ARG A 423      21.407  -6.007  -9.229  1.00 89.38           C  
ATOM   3101  CD  ARG A 423      22.788  -6.591  -8.926  1.00 89.38           C  
ATOM   3102  NE  ARG A 423      22.888  -7.993  -9.352  1.00 89.38           N  
ATOM   3103  NH1 ARG A 423      25.159  -8.283  -9.162  1.00 89.38           N  
ATOM   3104  NH2 ARG A 423      23.871  -9.966  -9.766  1.00 89.38           N  
ATOM   3105  CZ  ARG A 423      23.971  -8.732  -9.426  1.00 89.38           C  
ATOM   3106  N   HIS A 424      21.377  -3.472 -13.429  1.00 83.38           N  
ATOM   3107  CA  HIS A 424      21.247  -3.340 -14.872  1.00 83.38           C  
ATOM   3108  C   HIS A 424      22.619  -3.482 -15.555  1.00 83.38           C  
ATOM   3109  CB  HIS A 424      20.543  -2.021 -15.209  1.00 83.38           C  
ATOM   3110  O   HIS A 424      23.612  -2.886 -15.142  1.00 83.38           O  
ATOM   3111  CG  HIS A 424      19.986  -2.026 -16.606  1.00 83.38           C  
ATOM   3112  CD2 HIS A 424      20.634  -1.645 -17.749  1.00 83.38           C  
ATOM   3113  ND1 HIS A 424      18.735  -2.467 -16.975  1.00 83.38           N  
ATOM   3114  CE1 HIS A 424      18.629  -2.350 -18.308  1.00 83.38           C  
ATOM   3115  NE2 HIS A 424      19.774  -1.875 -18.827  1.00 83.38           N  
ATOM   3116  N   GLY A 425      22.703  -4.336 -16.580  1.00 80.69           N  
ATOM   3117  CA  GLY A 425      23.955  -4.641 -17.286  1.00 80.69           C  
ATOM   3118  C   GLY A 425      24.923  -5.598 -16.568  1.00 80.69           C  
ATOM   3119  O   GLY A 425      25.916  -6.015 -17.171  1.00 80.69           O  
ATOM   3120  N   VAL A 426      24.649  -6.012 -15.324  1.00 86.81           N  
ATOM   3121  CA  VAL A 426      25.477  -7.002 -14.618  1.00 86.81           C  
ATOM   3122  C   VAL A 426      25.170  -8.411 -15.131  1.00 86.81           C  
ATOM   3123  CB  VAL A 426      25.317  -6.920 -13.087  1.00 86.81           C  
ATOM   3124  O   VAL A 426      24.024  -8.848 -15.125  1.00 86.81           O  
ATOM   3125  CG1 VAL A 426      26.292  -7.901 -12.419  1.00 86.81           C  
ATOM   3126  CG2 VAL A 426      25.638  -5.515 -12.558  1.00 86.81           C  
ATOM   3127  N   LYS A 427      26.204  -9.144 -15.570  1.00 83.81           N  
ATOM   3128  CA  LYS A 427      26.051 -10.478 -16.188  1.00 83.81           C  
ATOM   3129  C   LYS A 427      25.965 -11.640 -15.192  1.00 83.81           C  
ATOM   3130  CB  LYS A 427      27.181 -10.734 -17.197  1.00 83.81           C  
ATOM   3131  O   LYS A 427      25.339 -12.647 -15.495  1.00 83.81           O  
ATOM   3132  CG  LYS A 427      27.124  -9.783 -18.402  1.00 83.81           C  
ATOM   3133  CD  LYS A 427      28.178 -10.172 -19.447  1.00 83.81           C  
ATOM   3134  CE  LYS A 427      28.092  -9.225 -20.648  1.00 83.81           C  
ATOM   3135  NZ  LYS A 427      29.069  -9.587 -21.706  1.00 83.81           N  
ATOM   3136  N   ALA A 428      26.609 -11.529 -14.032  1.00 87.56           N  
ATOM   3137  CA  ALA A 428      26.568 -12.567 -12.999  1.00 87.56           C  
ATOM   3138  C   ALA A 428      25.320 -12.393 -12.128  1.00 87.56           C  
ATOM   3139  CB  ALA A 428      27.854 -12.487 -12.166  1.00 87.56           C  
ATOM   3140  O   ALA A 428      25.058 -11.266 -11.725  1.00 87.56           O  
ATOM   3141  N   SER A 429      24.597 -13.466 -11.796  1.00 90.50           N  
ATOM   3142  CA  SER A 429      23.474 -13.447 -10.837  1.00 90.50           C  
ATOM   3143  C   SER A 429      23.954 -13.766  -9.415  1.00 90.50           C  
ATOM   3144  CB  SER A 429      22.375 -14.426 -11.280  1.00 90.50           C  
ATOM   3145  O   SER A 429      24.947 -14.466  -9.229  1.00 90.50           O  
ATOM   3146  OG  SER A 429      21.247 -14.422 -10.417  1.00 90.50           O  
ATOM   3147  N   PHE A 430      23.239 -13.266  -8.405  1.00 90.06           N  
ATOM   3148  CA  PHE A 430      23.339 -13.716  -7.016  1.00 90.06           C  
ATOM   3149  C   PHE A 430      22.852 -15.154  -6.838  1.00 90.06           C  
ATOM   3150  CB  PHE A 430      22.485 -12.810  -6.116  1.00 90.06           C  
ATOM   3151  O   PHE A 430      23.321 -15.840  -5.934  1.00 90.06           O  
ATOM   3152  CG  PHE A 430      22.870 -11.345  -6.039  1.00 90.06           C  
ATOM   3153  CD1 PHE A 430      24.203 -10.924  -6.218  1.00 90.06           C  
ATOM   3154  CD2 PHE A 430      21.882 -10.396  -5.718  1.00 90.06           C  
ATOM   3155  CE1 PHE A 430      24.540  -9.566  -6.084  1.00 90.06           C  
ATOM   3156  CE2 PHE A 430      22.217  -9.037  -5.594  1.00 90.06           C  
ATOM   3157  CZ  PHE A 430      23.547  -8.622  -5.774  1.00 90.06           C  
ATOM   3158  N   ASN A 431      21.919 -15.611  -7.677  1.00 89.25           N  
ATOM   3159  CA  ASN A 431      21.469 -16.994  -7.688  1.00 89.25           C  
ATOM   3160  C   ASN A 431      22.514 -17.857  -8.422  1.00 89.25           C  
ATOM   3161  CB  ASN A 431      20.082 -17.054  -8.341  1.00 89.25           C  
ATOM   3162  O   ASN A 431      22.618 -17.767  -9.648  1.00 89.25           O  
ATOM   3163  CG  ASN A 431      19.486 -18.450  -8.363  1.00 89.25           C  
ATOM   3164  ND2 ASN A 431      18.227 -18.545  -8.716  1.00 89.25           N  
ATOM   3165  OD1 ASN A 431      20.123 -19.451  -8.052  1.00 89.25           O  
ATOM   3166  N   PRO A 432      23.271 -18.718  -7.716  1.00 87.50           N  
ATOM   3167  CA  PRO A 432      24.353 -19.487  -8.327  1.00 87.50           C  
ATOM   3168  C   PRO A 432      23.852 -20.556  -9.308  1.00 87.50           C  
ATOM   3169  CB  PRO A 432      25.108 -20.109  -7.150  1.00 87.50           C  
ATOM   3170  O   PRO A 432      24.633 -21.047 -10.117  1.00 87.50           O  
ATOM   3171  CG  PRO A 432      24.028 -20.272  -6.083  1.00 87.50           C  
ATOM   3172  CD  PRO A 432      23.149 -19.046  -6.301  1.00 87.50           C  
ATOM   3173  N   PHE A 433      22.566 -20.918  -9.255  1.00 89.88           N  
ATOM   3174  CA  PHE A 433      21.962 -21.897 -10.164  1.00 89.88           C  
ATOM   3175  C   PHE A 433      21.184 -21.241 -11.316  1.00 89.88           C  
ATOM   3176  CB  PHE A 433      21.068 -22.856  -9.376  1.00 89.88           C  
ATOM   3177  O   PHE A 433      20.529 -21.937 -12.093  1.00 89.88           O  
ATOM   3178  CG  PHE A 433      21.669 -23.470  -8.130  1.00 89.88           C  
ATOM   3179  CD1 PHE A 433      22.529 -24.573  -8.258  1.00 89.88           C  
ATOM   3180  CD2 PHE A 433      21.359 -22.966  -6.851  1.00 89.88           C  
ATOM   3181  CE1 PHE A 433      23.080 -25.175  -7.116  1.00 89.88           C  
ATOM   3182  CE2 PHE A 433      21.913 -23.568  -5.706  1.00 89.88           C  
ATOM   3183  CZ  PHE A 433      22.773 -24.672  -5.839  1.00 89.88           C  
ATOM   3184  N   TYR A 434      21.220 -19.911 -11.435  1.00 92.50           N  
ATOM   3185  CA  TYR A 434      20.575 -19.204 -12.534  1.00 92.50           C  
ATOM   3186  C   TYR A 434      21.401 -19.306 -13.822  1.00 92.50           C  
ATOM   3187  CB  TYR A 434      20.328 -17.753 -12.137  1.00 92.50           C  
ATOM   3188  O   TYR A 434      22.601 -19.042 -13.823  1.00 92.50           O  
ATOM   3189  CG  TYR A 434      19.632 -16.976 -13.222  1.00 92.50           C  
ATOM   3190  CD1 TYR A 434      20.363 -16.115 -14.060  1.00 92.50           C  
ATOM   3191  CD2 TYR A 434      18.256 -17.172 -13.425  1.00 92.50           C  
ATOM   3192  CE1 TYR A 434      19.699 -15.409 -15.077  1.00 92.50           C  
ATOM   3193  CE2 TYR A 434      17.591 -16.473 -14.442  1.00 92.50           C  
ATOM   3194  OH  TYR A 434      17.675 -14.906 -16.231  1.00 92.50           O  
ATOM   3195  CZ  TYR A 434      18.311 -15.573 -15.247  1.00 92.50           C  
ATOM   3196  N   THR A 435      20.750 -19.676 -14.927  1.00 89.69           N  
ATOM   3197  CA  THR A 435      21.417 -19.993 -16.207  1.00 89.69           C  
ATOM   3198  C   THR A 435      20.841 -19.251 -17.418  1.00 89.69           C  
ATOM   3199  CB  THR A 435      21.389 -21.509 -16.467  1.00 89.69           C  
ATOM   3200  O   THR A 435      21.306 -19.455 -18.537  1.00 89.69           O  
ATOM   3201  CG2 THR A 435      22.235 -22.292 -15.463  1.00 89.69           C  
ATOM   3202  OG1 THR A 435      20.074 -22.004 -16.356  1.00 89.69           O  
ATOM   3203  N   LEU A 436      19.837 -18.390 -17.219  1.00 90.50           N  
ATOM   3204  CA  LEU A 436      19.148 -17.669 -18.295  1.00 90.50           C  
ATOM   3205  C   LEU A 436      19.740 -16.257 -18.515  1.00 90.50           C  
ATOM   3206  CB  LEU A 436      17.630 -17.681 -18.010  1.00 90.50           C  
ATOM   3207  O   LEU A 436      20.800 -15.913 -17.996  1.00 90.50           O  
ATOM   3208  CG  LEU A 436      16.969 -19.063 -17.913  1.00 90.50           C  
ATOM   3209  CD1 LEU A 436      15.525 -18.885 -17.447  1.00 90.50           C  
ATOM   3210  CD2 LEU A 436      16.960 -19.787 -19.258  1.00 90.50           C  
ATOM   3211  N   THR A 437      19.078 -15.439 -19.336  1.00 87.25           N  
ATOM   3212  CA  THR A 437      19.617 -14.185 -19.903  1.00 87.25           C  
ATOM   3213  C   THR A 437      19.269 -12.904 -19.131  1.00 87.25           C  
ATOM   3214  CB  THR A 437      19.163 -14.043 -21.363  1.00 87.25           C  
ATOM   3215  O   THR A 437      19.712 -11.823 -19.512  1.00 87.25           O  
ATOM   3216  CG2 THR A 437      19.786 -15.114 -22.260  1.00 87.25           C  
ATOM   3217  OG1 THR A 437      17.763 -14.203 -21.432  1.00 87.25           O  
ATOM   3218  N   ALA A 438      18.517 -13.002 -18.037  1.00 91.50           N  
ATOM   3219  CA  ALA A 438      18.005 -11.892 -17.226  1.00 91.50           C  
ATOM   3220  C   ALA A 438      18.437 -11.981 -15.738  1.00 91.50           C  
ATOM   3221  CB  ALA A 438      16.486 -11.847 -17.418  1.00 91.50           C  
ATOM   3222  O   ALA A 438      17.591 -12.050 -14.839  1.00 91.50           O  
ATOM   3223  N   PRO A 439      19.752 -11.970 -15.440  1.00 93.38           N  
ATOM   3224  CA  PRO A 439      20.275 -12.161 -14.081  1.00 93.38           C  
ATOM   3225  C   PRO A 439      19.784 -11.103 -13.083  1.00 93.38           C  
ATOM   3226  CB  PRO A 439      21.802 -12.140 -14.234  1.00 93.38           C  
ATOM   3227  O   PRO A 439      19.455 -11.441 -11.952  1.00 93.38           O  
ATOM   3228  CG  PRO A 439      22.021 -11.329 -15.509  1.00 93.38           C  
ATOM   3229  CD  PRO A 439      20.844 -11.747 -16.375  1.00 93.38           C  
ATOM   3230  N   HIS A 440      19.646  -9.847 -13.510  1.00 92.38           N  
ATOM   3231  CA  HIS A 440      19.137  -8.753 -12.676  1.00 92.38           C  
ATOM   3232  C   HIS A 440      17.693  -8.993 -12.203  1.00 92.38           C  
ATOM   3233  CB  HIS A 440      19.275  -7.435 -13.456  1.00 92.38           C  
ATOM   3234  O   HIS A 440      17.364  -8.687 -11.059  1.00 92.38           O  
ATOM   3235  CG  HIS A 440      18.706  -7.471 -14.856  1.00 92.38           C  
ATOM   3236  CD2 HIS A 440      17.469  -7.049 -15.259  1.00 92.38           C  
ATOM   3237  ND1 HIS A 440      19.355  -7.936 -15.981  1.00 92.38           N  
ATOM   3238  CE1 HIS A 440      18.521  -7.812 -17.027  1.00 92.38           C  
ATOM   3239  NE2 HIS A 440      17.364  -7.282 -16.631  1.00 92.38           N  
ATOM   3240  N   TYR A 441      16.855  -9.617 -13.037  1.00 94.44           N  
ATOM   3241  CA  TYR A 441      15.512 -10.036 -12.641  1.00 94.44           C  
ATOM   3242  C   TYR A 441      15.526 -11.242 -11.691  1.00 94.44           C  
ATOM   3243  CB  TYR A 441      14.666 -10.330 -13.873  1.00 94.44           C  
ATOM   3244  O   TYR A 441      14.769 -11.283 -10.722  1.00 94.44           O  
ATOM   3245  CG  TYR A 441      14.074  -9.082 -14.494  1.00 94.44           C  
ATOM   3246  CD1 TYR A 441      12.980  -8.451 -13.874  1.00 94.44           C  
ATOM   3247  CD2 TYR A 441      14.622  -8.536 -15.669  1.00 94.44           C  
ATOM   3248  CE1 TYR A 441      12.453  -7.265 -14.415  1.00 94.44           C  
ATOM   3249  CE2 TYR A 441      14.104  -7.344 -16.209  1.00 94.44           C  
ATOM   3250  OH  TYR A 441      12.507  -5.555 -16.050  1.00 94.44           O  
ATOM   3251  CZ  TYR A 441      13.023  -6.706 -15.574  1.00 94.44           C  
ATOM   3252  N   SER A 442      16.411 -12.214 -11.932  1.00 96.06           N  
ATOM   3253  CA  SER A 442      16.612 -13.343 -11.012  1.00 96.06           C  
ATOM   3254  C   SER A 442      16.941 -12.863  -9.595  1.00 96.06           C  
ATOM   3255  CB  SER A 442      17.725 -14.252 -11.541  1.00 96.06           C  
ATOM   3256  O   SER A 442      16.378 -13.363  -8.616  1.00 96.06           O  
ATOM   3257  OG  SER A 442      18.208 -15.131 -10.545  1.00 96.06           O  
ATOM   3258  N   ASP A 443      17.808 -11.856  -9.487  1.00 95.56           N  
ATOM   3259  CA  ASP A 443      18.284 -11.334  -8.209  1.00 95.56           C  
ATOM   3260  C   ASP A 443      17.187 -10.643  -7.414  1.00 95.56           C  
ATOM   3261  CB  ASP A 443      19.408 -10.334  -8.447  1.00 95.56           C  
ATOM   3262  O   ASP A 443      17.063 -10.886  -6.215  1.00 95.56           O  
ATOM   3263  CG  ASP A 443      20.582 -10.941  -9.189  1.00 95.56           C  
ATOM   3264  OD1 ASP A 443      20.852 -12.159  -9.088  1.00 95.56           O  
ATOM   3265  OD2 ASP A 443      21.273 -10.154  -9.860  1.00 95.56           O  
ATOM   3266  N   ILE A 444      16.356  -9.822  -8.065  1.00 95.38           N  
ATOM   3267  CA  ILE A 444      15.266  -9.149  -7.360  1.00 95.38           C  
ATOM   3268  C   ILE A 444      14.246 -10.145  -6.804  1.00 95.38           C  
ATOM   3269  CB  ILE A 444      14.574  -8.081  -8.218  1.00 95.38           C  
ATOM   3270  O   ILE A 444      13.790  -9.987  -5.672  1.00 95.38           O  
ATOM   3271  CG1 ILE A 444      13.951  -8.580  -9.525  1.00 95.38           C  
ATOM   3272  CG2 ILE A 444      15.535  -6.907  -8.481  1.00 95.38           C  
ATOM   3273  CD1 ILE A 444      12.900  -7.628 -10.099  1.00 95.38           C  
ATOM   3274  N   PHE A 445      13.925 -11.213  -7.541  1.00 97.31           N  
ATOM   3275  CA  PHE A 445      13.011 -12.250  -7.064  1.00 97.31           C  
ATOM   3276  C   PHE A 445      13.622 -13.073  -5.924  1.00 97.31           C  
ATOM   3277  CB  PHE A 445      12.589 -13.139  -8.237  1.00 97.31           C  
ATOM   3278  O   PHE A 445      12.921 -13.448  -4.976  1.00 97.31           O  
ATOM   3279  CG  PHE A 445      11.769 -12.466  -9.321  1.00 97.31           C  
ATOM   3280  CD1 PHE A 445      10.686 -11.624  -9.001  1.00 97.31           C  
ATOM   3281  CD2 PHE A 445      12.059 -12.721 -10.671  1.00 97.31           C  
ATOM   3282  CE1 PHE A 445       9.907 -11.039 -10.014  1.00 97.31           C  
ATOM   3283  CE2 PHE A 445      11.279 -12.142 -11.683  1.00 97.31           C  
ATOM   3284  CZ  PHE A 445      10.204 -11.297 -11.361  1.00 97.31           C  
ATOM   3285  N   LEU A 446      14.940 -13.289  -5.950  1.00 97.12           N  
ATOM   3286  CA  LEU A 446      15.659 -13.897  -4.834  1.00 97.12           C  
ATOM   3287  C   LEU A 446      15.639 -12.990  -3.594  1.00 97.12           C  
ATOM   3288  CB  LEU A 446      17.092 -14.229  -5.276  1.00 97.12           C  
ATOM   3289  O   LEU A 446      15.345 -13.459  -2.496  1.00 97.12           O  
ATOM   3290  CG  LEU A 446      17.886 -15.025  -4.226  1.00 97.12           C  
ATOM   3291  CD1 LEU A 446      17.272 -16.403  -3.962  1.00 97.12           C  
ATOM   3292  CD2 LEU A 446      19.322 -15.220  -4.709  1.00 97.12           C  
ATOM   3293  N   THR A 447      15.868 -11.685  -3.753  1.00 96.81           N  
ATOM   3294  CA  THR A 447      15.766 -10.716  -2.652  1.00 96.81           C  
ATOM   3295  C   THR A 447      14.359 -10.691  -2.059  1.00 96.81           C  
ATOM   3296  CB  THR A 447      16.177  -9.313  -3.116  1.00 96.81           C  
ATOM   3297  O   THR A 447      14.218 -10.734  -0.836  1.00 96.81           O  
ATOM   3298  CG2 THR A 447      16.112  -8.274  -1.997  1.00 96.81           C  
ATOM   3299  OG1 THR A 447      17.514  -9.340  -3.551  1.00 96.81           O  
ATOM   3300  N   ILE A 448      13.314 -10.707  -2.894  1.00 97.56           N  
ATOM   3301  CA  ILE A 448      11.924 -10.820  -2.428  1.00 97.56           C  
ATOM   3302  C   ILE A 448      11.734 -12.106  -1.612  1.00 97.56           C  
ATOM   3303  CB  ILE A 448      10.934 -10.730  -3.613  1.00 97.56           C  
ATOM   3304  O   ILE A 448      11.134 -12.061  -0.541  1.00 97.56           O  
ATOM   3305  CG1 ILE A 448      10.944  -9.313  -4.229  1.00 97.56           C  
ATOM   3306  CG2 ILE A 448       9.508 -11.068  -3.143  1.00 97.56           C  
ATOM   3307  CD1 ILE A 448      10.342  -9.263  -5.639  1.00 97.56           C  
ATOM   3308  N   THR A 449      12.307 -13.233  -2.047  1.00 97.81           N  
ATOM   3309  CA  THR A 449      12.260 -14.502  -1.297  1.00 97.81           C  
ATOM   3310  C   THR A 449      12.834 -14.351   0.111  1.00 97.81           C  
ATOM   3311  CB  THR A 449      13.005 -15.624  -2.038  1.00 97.81           C  
ATOM   3312  O   THR A 449      12.208 -14.789   1.076  1.00 97.81           O  
ATOM   3313  CG2 THR A 449      12.827 -16.979  -1.355  1.00 97.81           C  
ATOM   3314  OG1 THR A 449      12.502 -15.747  -3.350  1.00 97.81           O  
ATOM   3315  N   CYS A 450      13.976 -13.676   0.264  1.00 97.31           N  
ATOM   3316  CA  CYS A 450      14.560 -13.404   1.580  1.00 97.31           C  
ATOM   3317  C   CYS A 450      13.610 -12.595   2.479  1.00 97.31           C  
ATOM   3318  CB  CYS A 450      15.902 -12.682   1.405  1.00 97.31           C  
ATOM   3319  O   CYS A 450      13.461 -12.919   3.657  1.00 97.31           O  
ATOM   3320  SG  CYS A 450      17.090 -13.786   0.589  1.00 97.31           S  
ATOM   3321  N   ILE A 451      12.914 -11.593   1.932  1.00 97.38           N  
ATOM   3322  CA  ILE A 451      11.912 -10.808   2.674  1.00 97.38           C  
ATOM   3323  C   ILE A 451      10.729 -11.680   3.116  1.00 97.38           C  
ATOM   3324  CB  ILE A 451      11.450  -9.597   1.827  1.00 97.38           C  
ATOM   3325  O   ILE A 451      10.279 -11.586   4.262  1.00 97.38           O  
ATOM   3326  CG1 ILE A 451      12.612  -8.634   1.491  1.00 97.38           C  
ATOM   3327  CG2 ILE A 451      10.319  -8.824   2.524  1.00 97.38           C  
ATOM   3328  CD1 ILE A 451      13.342  -8.013   2.691  1.00 97.38           C  
ATOM   3329  N   VAL A 452      10.258 -12.582   2.252  1.00 97.50           N  
ATOM   3330  CA  VAL A 452       9.194 -13.537   2.599  1.00 97.50           C  
ATOM   3331  C   VAL A 452       9.633 -14.484   3.717  1.00 97.50           C  
ATOM   3332  CB  VAL A 452       8.739 -14.346   1.372  1.00 97.50           C  
ATOM   3333  O   VAL A 452       8.849 -14.760   4.625  1.00 97.50           O  
ATOM   3334  CG1 VAL A 452       7.647 -15.341   1.771  1.00 97.50           C  
ATOM   3335  CG2 VAL A 452       8.157 -13.448   0.276  1.00 97.50           C  
ATOM   3336  N   LEU A 453      10.886 -14.948   3.707  1.00 96.94           N  
ATOM   3337  CA  LEU A 453      11.425 -15.792   4.777  1.00 96.94           C  
ATOM   3338  C   LEU A 453      11.444 -15.063   6.127  1.00 96.94           C  
ATOM   3339  CB  LEU A 453      12.831 -16.293   4.406  1.00 96.94           C  
ATOM   3340  O   LEU A 453      11.104 -15.666   7.144  1.00 96.94           O  
ATOM   3341  CG  LEU A 453      12.872 -17.313   3.253  1.00 96.94           C  
ATOM   3342  CD1 LEU A 453      14.328 -17.627   2.909  1.00 96.94           C  
ATOM   3343  CD2 LEU A 453      12.166 -18.623   3.611  1.00 96.94           C  
ATOM   3344  N   VAL A 454      11.748 -13.761   6.150  1.00 96.44           N  
ATOM   3345  CA  VAL A 454      11.631 -12.947   7.373  1.00 96.44           C  
ATOM   3346  C   VAL A 454      10.180 -12.924   7.871  1.00 96.44           C  
ATOM   3347  CB  VAL A 454      12.178 -11.519   7.164  1.00 96.44           C  
ATOM   3348  O   VAL A 454       9.937 -13.156   9.057  1.00 96.44           O  
ATOM   3349  CG1 VAL A 454      12.009 -10.653   8.419  1.00 96.44           C  
ATOM   3350  CG2 VAL A 454      13.677 -11.539   6.841  1.00 96.44           C  
ATOM   3351  N   ALA A 455       9.201 -12.728   6.982  1.00 95.00           N  
ATOM   3352  CA  ALA A 455       7.780 -12.769   7.347  1.00 95.00           C  
ATOM   3353  C   ALA A 455       7.346 -14.149   7.875  1.00 95.00           C  
ATOM   3354  CB  ALA A 455       6.949 -12.365   6.125  1.00 95.00           C  
ATOM   3355  O   ALA A 455       6.562 -14.245   8.827  1.00 95.00           O  
ATOM   3356  N   LEU A 456       7.882 -15.226   7.292  1.00 95.44           N  
ATOM   3357  CA  LEU A 456       7.642 -16.598   7.732  1.00 95.44           C  
ATOM   3358  C   LEU A 456       8.179 -16.827   9.151  1.00 95.44           C  
ATOM   3359  CB  LEU A 456       8.262 -17.566   6.707  1.00 95.44           C  
ATOM   3360  O   LEU A 456       7.456 -17.354   9.995  1.00 95.44           O  
ATOM   3361  CG  LEU A 456       7.919 -19.046   6.954  1.00 95.44           C  
ATOM   3362  CD1 LEU A 456       6.444 -19.339   6.675  1.00 95.44           C  
ATOM   3363  CD2 LEU A 456       8.756 -19.934   6.036  1.00 95.44           C  
ATOM   3364  N   ILE A 457       9.398 -16.365   9.446  1.00 94.31           N  
ATOM   3365  CA  ILE A 457      10.005 -16.448  10.784  1.00 94.31           C  
ATOM   3366  C   ILE A 457       9.164 -15.681  11.813  1.00 94.31           C  
ATOM   3367  CB  ILE A 457      11.467 -15.946  10.743  1.00 94.31           C  
ATOM   3368  O   ILE A 457       8.863 -16.214  12.883  1.00 94.31           O  
ATOM   3369  CG1 ILE A 457      12.348 -16.919   9.924  1.00 94.31           C  
ATOM   3370  CG2 ILE A 457      12.045 -15.801  12.166  1.00 94.31           C  
ATOM   3371  CD1 ILE A 457      13.692 -16.315   9.496  1.00 94.31           C  
ATOM   3372  N   VAL A 458       8.723 -14.461  11.484  1.00 91.25           N  
ATOM   3373  CA  VAL A 458       7.825 -13.676  12.352  1.00 91.25           C  
ATOM   3374  C   VAL A 458       6.532 -14.447  12.637  1.00 91.25           C  
ATOM   3375  CB  VAL A 458       7.530 -12.291  11.739  1.00 91.25           C  
ATOM   3376  O   VAL A 458       6.104 -14.533  13.786  1.00 91.25           O  
ATOM   3377  CG1 VAL A 458       6.454 -11.524  12.520  1.00 91.25           C  
ATOM   3378  CG2 VAL A 458       8.793 -11.418  11.733  1.00 91.25           C  
ATOM   3379  N   THR A 459       5.944 -15.079  11.619  1.00 92.06           N  
ATOM   3380  CA  THR A 459       4.705 -15.862  11.756  1.00 92.06           C  
ATOM   3381  C   THR A 459       4.896 -17.118  12.607  1.00 92.06           C  
ATOM   3382  CB  THR A 459       4.162 -16.253  10.375  1.00 92.06           C  
ATOM   3383  O   THR A 459       4.026 -17.470  13.407  1.00 92.06           O  
ATOM   3384  CG2 THR A 459       2.792 -16.931  10.444  1.00 92.06           C  
ATOM   3385  OG1 THR A 459       3.985 -15.094   9.604  1.00 92.06           O  
ATOM   3386  N   LEU A 460       6.037 -17.802  12.480  1.00 90.56           N  
ATOM   3387  CA  LEU A 460       6.356 -18.987  13.280  1.00 90.56           C  
ATOM   3388  C   LEU A 460       6.435 -18.666  14.778  1.00 90.56           C  
ATOM   3389  CB  LEU A 460       7.670 -19.611  12.778  1.00 90.56           C  
ATOM   3390  O   LEU A 460       5.962 -19.472  15.585  1.00 90.56           O  
ATOM   3391  CG  LEU A 460       7.534 -20.366  11.443  1.00 90.56           C  
ATOM   3392  CD1 LEU A 460       8.921 -20.725  10.913  1.00 90.56           C  
ATOM   3393  CD2 LEU A 460       6.733 -21.663  11.598  1.00 90.56           C  
ATOM   3394  N   ASN A 461       6.922 -17.473  15.127  1.00 85.50           N  
ATOM   3395  CA  ASN A 461       7.050 -16.996  16.505  1.00 85.50           C  
ATOM   3396  C   ASN A 461       5.718 -16.598  17.168  1.00 85.50           C  
ATOM   3397  CB  ASN A 461       8.069 -15.843  16.522  1.00 85.50           C  
ATOM   3398  O   ASN A 461       5.685 -16.381  18.379  1.00 85.50           O  
ATOM   3399  CG  ASN A 461       9.493 -16.319  16.290  1.00 85.50           C  
ATOM   3400  ND2 ASN A 461      10.358 -15.463  15.803  1.00 85.50           N  
ATOM   3401  OD1 ASN A 461       9.857 -17.448  16.573  1.00 85.50           O  
ATOM   3402  N   ILE A 462       4.607 -16.541  16.423  1.00 83.94           N  
ATOM   3403  CA  ILE A 462       3.278 -16.310  17.004  1.00 83.94           C  
ATOM   3404  C   ILE A 462       2.849 -17.551  17.799  1.00 83.94           C  
ATOM   3405  CB  ILE A 462       2.248 -15.926  15.917  1.00 83.94           C  
ATOM   3406  O   ILE A 462       2.685 -18.636  17.231  1.00 83.94           O  
ATOM   3407  CG1 ILE A 462       2.657 -14.596  15.242  1.00 83.94           C  
ATOM   3408  CG2 ILE A 462       0.853 -15.819  16.557  1.00 83.94           C  
ATOM   3409  CD1 ILE A 462       1.769 -14.190  14.061  1.00 83.94           C  
ATOM   3410  N   SER A 463       2.638 -17.419  19.110  1.00 72.69           N  
ATOM   3411  CA  SER A 463       2.161 -18.530  19.940  1.00 72.69           C  
ATOM   3412  C   SER A 463       0.718 -18.900  19.582  1.00 72.69           C  
ATOM   3413  CB  SER A 463       2.274 -18.170  21.421  1.00 72.69           C  
ATOM   3414  O   SER A 463      -0.148 -18.042  19.438  1.00 72.69           O  
ATOM   3415  OG  SER A 463       1.764 -19.202  22.247  1.00 72.69           O  
ATOM   3416  N   SER A 464       0.421 -20.198  19.489  1.00 64.25           N  
ATOM   3417  CA  SER A 464      -0.949 -20.701  19.290  1.00 64.25           C  
ATOM   3418  C   SER A 464      -1.873 -20.418  20.479  1.00 64.25           C  
ATOM   3419  CB  SER A 464      -0.915 -22.206  19.005  1.00 64.25           C  
ATOM   3420  O   SER A 464      -3.089 -20.503  20.339  1.00 64.25           O  
ATOM   3421  OG  SER A 464      -0.075 -22.871  19.937  1.00 64.25           O  
ATOM   3422  N   ARG A 465      -1.322 -20.068  21.651  1.00 59.28           N  
ATOM   3423  CA  ARG A 465      -2.114 -19.619  22.809  1.00 59.28           C  
ATOM   3424  C   ARG A 465      -2.648 -18.203  22.635  1.00 59.28           C  
ATOM   3425  CB  ARG A 465      -1.290 -19.700  24.098  1.00 59.28           C  
ATOM   3426  O   ARG A 465      -3.727 -17.918  23.139  1.00 59.28           O  
ATOM   3427  CG  ARG A 465      -0.979 -21.147  24.495  1.00 59.28           C  
ATOM   3428  CD  ARG A 465      -0.238 -21.170  25.835  1.00 59.28           C  
ATOM   3429  NE  ARG A 465       0.060 -22.550  26.263  1.00 59.28           N  
ATOM   3430  NH1 ARG A 465       1.192 -22.020  28.191  1.00 59.28           N  
ATOM   3431  NH2 ARG A 465       0.911 -24.161  27.633  1.00 59.28           N  
ATOM   3432  CZ  ARG A 465       0.716 -22.902  27.356  1.00 59.28           C  
ATOM   3433  N   ASP A 466      -1.926 -17.359  21.907  1.00 60.75           N  
ATOM   3434  CA  ASP A 466      -2.299 -15.958  21.733  1.00 60.75           C  
ATOM   3435  C   ASP A 466      -3.541 -15.832  20.828  1.00 60.75           C  
ATOM   3436  CB  ASP A 466      -1.089 -15.177  21.189  1.00 60.75           C  
ATOM   3437  O   ASP A 466      -4.360 -14.946  21.019  1.00 60.75           O  
ATOM   3438  CG  ASP A 466       0.152 -15.158  22.094  1.00 60.75           C  
ATOM   3439  OD1 ASP A 466       0.023 -15.424  23.309  1.00 60.75           O  
ATOM   3440  OD2 ASP A 466       1.260 -14.928  21.552  1.00 60.75           O  
ATOM   3441  N   LEU A 467      -3.733 -16.771  19.893  1.00 58.22           N  
ATOM   3442  CA  LEU A 467      -4.806 -16.780  18.885  1.00 58.22           C  
ATOM   3443  C   LEU A 467      -6.123 -17.449  19.341  1.00 58.22           C  
ATOM   3444  CB  LEU A 467      -4.240 -17.438  17.608  1.00 58.22           C  
ATOM   3445  O   LEU A 467      -7.017 -17.640  18.521  1.00 58.22           O  
ATOM   3446  CG  LEU A 467      -3.205 -16.567  16.873  1.00 58.22           C  
ATOM   3447  CD1 LEU A 467      -2.424 -17.391  15.853  1.00 58.22           C  
ATOM   3448  CD2 LEU A 467      -3.866 -15.422  16.109  1.00 58.22           C  
ATOM   3449  N   LYS A 468      -6.243 -17.845  20.617  1.00 46.22           N  
ATOM   3450  CA  LYS A 468      -7.423 -18.539  21.180  1.00 46.22           C  
ATOM   3451  C   LYS A 468      -8.460 -17.616  21.850  1.00 46.22           C  
ATOM   3452  CB  LYS A 468      -6.969 -19.675  22.125  1.00 46.22           C  
ATOM   3453  O   LYS A 468      -9.355 -18.141  22.510  1.00 46.22           O  
ATOM   3454  CG  LYS A 468      -6.712 -20.994  21.386  1.00 46.22           C  
ATOM   3455  CD  LYS A 468      -6.532 -22.130  22.401  1.00 46.22           C  
ATOM   3456  CE  LYS A 468      -6.336 -23.463  21.676  1.00 46.22           C  
ATOM   3457  NZ  LYS A 468      -6.356 -24.601  22.627  1.00 46.22           N  
ATOM   3458  N   GLN A 469      -8.331 -16.293  21.731  1.00 43.38           N  
ATOM   3459  CA  GLN A 469      -9.272 -15.329  22.323  1.00 43.38           C  
ATOM   3460  C   GLN A 469     -10.354 -14.884  21.347  1.00 43.38           C  
ATOM   3461  CB  GLN A 469      -8.532 -14.135  22.940  1.00 43.38           C  
ATOM   3462  O   GLN A 469      -9.997 -14.532  20.201  1.00 43.38           O  
ATOM   3463  CG  GLN A 469      -7.813 -14.555  24.227  1.00 43.38           C  
ATOM   3464  CD  GLN A 469      -7.277 -13.380  25.045  1.00 43.38           C  
ATOM   3465  NE2 GLN A 469      -6.879 -13.616  26.277  1.00 43.38           N  
ATOM   3466  OE1 GLN A 469      -7.194 -12.236  24.632  1.00 43.38           O  
ATOM   3467  OXT GLN A 469     -11.515 -14.918  21.809  1.00 43.38           O  
TER    3468      GLN A 469                                                      
ENDMDL                                                                          
END                                                                             
