# Supplementary material for: Cryo‐EM structure of antibacterial efflux transporter QacA from Staphylococcus aureus reveals a novel extracellular loop with allosteric role
Source: EMBO J. 2023 Jul 17;42(16):e113418. doi: 10.15252/embj.2023113418 (PMC10425836; doi:10.15252/embj.2023113418)
Supplement: Supplementary file 4 — Source Data for Expanded View [file EMBJ-42-e113418-s008.zip › Expanded view source data/Figure EV2/AF2 models/AF-H2E274-ThMFS1.pdb]

HEADER                                            01-JUN-22                     
TITLE     ALPHAFOLD MONOMER V2.0 PREDICTION FOR MFS MULTIDRUG TRANSPORTER       
TITLE    2 (H2E274)                                                             
COMPND    MOL_ID: 1;                                                            
COMPND   2 MOLECULE: MFS MULTIDRUG TRANSPORTER;                                 
COMPND   3 CHAIN: A                                                             
SOURCE    MOL_ID: 1;                                                            
SOURCE   2 ORGANISM_SCIENTIFIC: TRICHODERMA HARZIANUM;                          
SOURCE   3 ORGANISM_TAXID: 5544                                                 
REMARK   1                                                                      
REMARK   1 REFERENCE 1                                                          
REMARK   1  AUTH   JOHN JUMPER, RICHARD EVANS, ALEXANDER PRITZEL, TIM GREEN,    
REMARK   1  AUTH 2 MICHAEL FIGURNOV, OLAF RONNEBERGER, KATHRYN TUNYASUVUNAKOOL, 
REMARK   1  AUTH 3 RUSS BATES, AUGUSTIN ZIDEK, ANNA POTAPENKO, ALEX BRIDGLAND,  
REMARK   1  AUTH 4 CLEMENS MEYER, SIMON A A KOHL, ANDREW J BALLARD,             
REMARK   1  AUTH 5 ANDREW COWIE, BERNARDINO ROMERA-PAREDES, STANISLAV NIKOLOV,  
REMARK   1  AUTH 6 RISHUB JAIN, JONAS ADLER, TREVOR BACK, STIG PETERSEN,        
REMARK   1  AUTH 7 DAVID REIMAN, ELLEN CLANCY, MICHAL ZIELINSKI,                
REMARK   1  AUTH 8 MARTIN STEINEGGER, MICHALINA PACHOLSKA, TAMAS BERGHAMMER,    
REMARK   1  AUTH 9 DAVID SILVER, ORIOL VINYALS, ANDREW W SENIOR,                
REMARK   1  AUTH10 KORAY KAVUKCUOGLU, PUSHMEET KOHLI, DEMIS HASSABIS            
REMARK   1  TITL   HIGHLY ACCURATE PROTEIN STRUCTURE PREDICTION WITH ALPHAFOLD  
REMARK   1  REF    NATURE                        V. 596   583 2021              
REMARK   1  REFN                   ISSN 0028-0836                               
REMARK   1  PMID   34265844                                                     
REMARK   1  DOI    10.1038/s41586-021-03819-2                                   
REMARK   1                                                                      
REMARK   1 DISCLAIMERS                                                          
REMARK   1 ALPHAFOLD DATA, COPYRIGHT (2021) DEEPMIND TECHNOLOGIES LIMITED. THE  
REMARK   1 INFORMATION PROVIDED IS THEORETICAL MODELLING ONLY AND CAUTION SHOULD
REMARK   1 BE EXERCISED IN ITS USE. IT IS PROVIDED "AS-IS" WITHOUT ANY WARRANTY 
REMARK   1 OF ANY KIND, WHETHER EXPRESSED OR IMPLIED. NO WARRANTY IS GIVEN THAT 
REMARK   1 USE OF THE INFORMATION SHALL NOT INFRINGE THE RIGHTS OF ANY THIRD    
REMARK   1 PARTY. THE INFORMATION IS NOT INTENDED TO BE A SUBSTITUTE FOR        
REMARK   1 PROFESSIONAL MEDICAL ADVICE, DIAGNOSIS, OR TREATMENT, AND DOES NOT   
REMARK   1 CONSTITUTE MEDICAL OR OTHER PROFESSIONAL ADVICE. IT IS AVAILABLE FOR 
REMARK   1 ACADEMIC AND COMMERCIAL PURPOSES, UNDER CC-BY 4.0 LICENCE.           
DBREF  XXXX A    1   563  UNP    H2E274   H2E274_TRIHA     1    563             
SEQRES   1 A  563  MET ALA ASP THR ASP THR ASP ASN ASN ALA SER THR VAL          
SEQRES   2 A  563  SER SER ARG ASP GLN SER SER SER ASP LEU PHE GLU VAL          
SEQRES   3 A  563  LEU GLY PRO GLU GLU THR SER ASN ILE THR THR GLY ASP          
SEQRES   4 A  563  ALA GLU LYS VAL THR ASN GLU ASP GLU GLU THR LYS GLU          
SEQRES   5 A  563  ASP GLY THR ALA TYR PRO THR GLY PHE GLN LEU GLY LEU          
SEQRES   6 A  563  ILE ILE LEU ALA LEU CYS LEU SER VAL PHE LEU ILE ALA          
SEQRES   7 A  563  LEU ASP ASN ALA ILE ILE ALA THR ALA ILE PRO LYS ILE          
SEQRES   8 A  563  SER ASP GLU PHE HIS SER LEU PRO ASP VAL GLY TRP TYR          
SEQRES   9 A  563  GLY SER ALA TYR LEU LEU THR THR ALA ALA LEU GLN LEU          
SEQRES  10 A  563  LEU PHE GLY LYS PHE TYR VAL PHE PHE ARG LEU LYS TRP          
SEQRES  11 A  563  VAL TYR LEU ILE ALA ILE CYS LEU PHE GLU LEU GLY SER          
SEQRES  12 A  563  LEU ILE CYS GLY VAL ALA GLN ASN SER VAL THR LEU ILE          
SEQRES  13 A  563  ILE GLY ARG ALA VAL ALA GLY LEU GLY ALA ALA GLY ILE          
SEQRES  14 A  563  MET SER GLY ALA LEU LEU ILE LEU ALA HIS SER VAL PRO          
SEQRES  15 A  563  LEU VAL LYS ARG PRO MET TYR ALA GLY MET ILE GLY SER          
SEQRES  16 A  563  MET TYR GLY ILE ALA SER VAL ALA GLY PRO LEU LEU GLY          
SEQRES  17 A  563  GLY VAL PHE THR ASP LYS ALA THR TRP ARG TRP CYS PHE          
SEQRES  18 A  563  PHE ILE ASN LEU PRO VAL GLY ALA ILE THR VAL VAL VAL          
SEQRES  19 A  563  ILE LEU PHE PHE PHE PRO GLU PRO LYS GLN ASP LYS ALA          
SEQRES  20 A  563  VAL ASN GLU GLN ALA THR PHE ALA GLU LYS VAL MET ARG          
SEQRES  21 A  563  PHE ASP PRO ILE GLY ASN LEU LEU PHE ILE PRO ALA ILE          
SEQRES  22 A  563  ILE CYS LEU LEU LEU ALA LEU GLN TRP GLY GLY THR LEU          
SEQRES  23 A  563  TYR SER TRP ASN ASN ASP ARG ILE ILE ALA LEU PHE VAL          
SEQRES  24 A  563  LEU PHE GLY VAL LEU ILE ILE GLY PHE ILE PHE VAL GLN          
SEQRES  25 A  563  ARG ARG GLN GLY GLU ASN ALA THR VAL PRO PRO ARG ILE          
SEQRES  26 A  563  ILE SER ASN ARG SER VAL TRP ALA SER CYS LEU TYR ILE          
SEQRES  27 A  563  PHE PHE LEU GLY SER SER PHE TYR LEU MET VAL TYR TYR          
SEQRES  28 A  563  VAL PRO ILE TRP PHE GLN SER VAL GLN GLY ALA SER ALA          
SEQRES  29 A  563  ILE GLU SER GLY THR ARG ASN LEU PRO VAL LEU ILE SER          
SEQRES  30 A  563  VAL VAL VAL LEU THR ILE PHE SER GLY GLY LEU VAL THR          
SEQRES  31 A  563  ALA LEU GLY TYR TYR ALA PRO PHE MET ILE LEU GLY THR          
SEQRES  32 A  563  ILE VAL MET SER ILE GLY SER GLY LEU LEU SER THR PHE          
SEQRES  33 A  563  GLN PRO ASP THR ARG SER PRO ALA TRP ILE GLY TYR GLN          
SEQRES  34 A  563  ILE LEU PHE GLY ALA GLY VAL GLY MET GLY MET GLN GLN          
SEQRES  35 A  563  PRO LEU MET ALA ILE GLN ASN VAL LEU ASP ILE ARG ASP          
SEQRES  36 A  563  ILE PRO THR GLY THR SER MET VAL THR PHE LEU GLN THR          
SEQRES  37 A  563  LEU GLY GLY ALA LEU PHE VAL SER VAL ALA GLN SER VAL          
SEQRES  38 A  563  PHE THR ASN GLN LEU LEU ARG SER LEU ALA THR TYR VAL          
SEQRES  39 A  563  PRO ASP LEU ASP PRO ASP THR VAL PHE SER THR GLY VAL          
SEQRES  40 A  563  THR ASN LEU GLN LYS ALA LEU PRO LYS GLU ASP LEU PRO          
SEQRES  41 A  563  GLY ILE GLU LEU ALA TYR ASN GLU ALA VAL THR ARG ALA          
SEQRES  42 A  563  PHE LEU VAL ALA THR ALA LEU SER ALA THR SER ILE LEU          
SEQRES  43 A  563  GLY SER ALA THR ILE PRO TRP LYS SER VAL LYS ALA LYS          
SEQRES  44 A  563  ALA LYS ASN PRO                                              
CRYST1    1.000    1.000    1.000  90.00  90.00  90.00 P 1           1          
ORIGX1      1.000000  0.000000  0.000000        0.00000                         
ORIGX2      0.000000  1.000000  0.000000        0.00000                         
ORIGX3      0.000000  0.000000  1.000000        0.00000                         
SCALE1      1.000000  0.000000  0.000000        0.00000                         
SCALE2      0.000000  1.000000  0.000000        0.00000                         
SCALE3      0.000000  0.000000  1.000000        0.00000                         
MODEL        1                                                                  
ATOM      1  N   MET A   1     -86.938  13.532  15.006  1.00 36.56           N  
ATOM      2  CA  MET A   1     -86.830  12.722  16.234  1.00 36.56           C  
ATOM      3  C   MET A   1     -85.616  13.279  16.972  1.00 36.56           C  
ATOM      4  CB  MET A   1     -86.750  11.214  15.879  1.00 36.56           C  
ATOM      5  O   MET A   1     -84.518  12.963  16.547  1.00 36.56           O  
ATOM      6  CG  MET A   1     -87.432  10.281  16.890  1.00 36.56           C  
ATOM      7  SD  MET A   1     -87.612   8.582  16.265  1.00 36.56           S  
ATOM      8  CE  MET A   1     -88.566   7.808  17.601  1.00 36.56           C  
ATOM      9  N   ALA A   2     -85.885  14.203  17.914  1.00 35.47           N  
ATOM     10  CA  ALA A   2     -85.025  14.926  18.883  1.00 35.47           C  
ATOM     11  C   ALA A   2     -83.688  15.529  18.370  1.00 35.47           C  
ATOM     12  CB  ALA A   2     -84.854  14.009  20.098  1.00 35.47           C  
ATOM     13  O   ALA A   2     -82.780  14.780  18.032  1.00 35.47           O  
ATOM     14  N   ASP A   3     -83.606  16.846  18.113  1.00 33.94           N  
ATOM     15  CA  ASP A   3     -83.298  17.965  19.060  1.00 33.94           C  
ATOM     16  C   ASP A   3     -81.786  18.001  19.399  1.00 33.94           C  
ATOM     17  CB  ASP A   3     -84.195  17.969  20.318  1.00 33.94           C  
ATOM     18  O   ASP A   3     -81.232  16.981  19.787  1.00 33.94           O  
ATOM     19  CG  ASP A   3     -85.651  18.382  20.055  1.00 33.94           C  
ATOM     20  OD1 ASP A   3     -85.912  19.037  19.022  1.00 33.94           O  
ATOM     21  OD2 ASP A   3     -86.518  17.950  20.848  1.00 33.94           O  
ATOM     22  N   THR A   4     -80.995  19.074  19.243  1.00 36.09           N  
ATOM     23  CA  THR A   4     -81.234  20.530  19.346  1.00 36.09           C  
ATOM     24  C   THR A   4     -80.002  21.285  18.792  1.00 36.09           C  
ATOM     25  CB  THR A   4     -81.364  20.959  20.836  1.00 36.09           C  
ATOM     26  O   THR A   4     -78.885  20.821  19.012  1.00 36.09           O  
ATOM     27  CG2 THR A   4     -82.746  21.518  21.156  1.00 36.09           C  
ATOM     28  OG1 THR A   4     -81.127  19.895  21.742  1.00 36.09           O  
ATOM     29  N   ASP A   5     -80.228  22.391  18.064  1.00 33.88           N  
ATOM     30  CA  ASP A   5     -79.675  23.762  18.234  1.00 33.88           C  
ATOM     31  C   ASP A   5     -78.219  23.949  18.742  1.00 33.88           C  
ATOM     32  CB  ASP A   5     -80.691  24.495  19.137  1.00 33.88           C  
ATOM     33  O   ASP A   5     -77.800  23.327  19.708  1.00 33.88           O  
ATOM     34  CG  ASP A   5     -82.073  24.645  18.485  1.00 33.88           C  
ATOM     35  OD1 ASP A   5     -82.149  24.527  17.240  1.00 33.88           O  
ATOM     36  OD2 ASP A   5     -83.052  24.820  19.240  1.00 33.88           O  
ATOM     37  N   THR A   6     -77.358  24.852  18.251  1.00 34.66           N  
ATOM     38  CA  THR A   6     -77.492  26.075  17.433  1.00 34.66           C  
ATOM     39  C   THR A   6     -76.070  26.589  17.114  1.00 34.66           C  
ATOM     40  CB  THR A   6     -78.184  27.224  18.216  1.00 34.66           C  
ATOM     41  O   THR A   6     -75.201  26.492  17.975  1.00 34.66           O  
ATOM     42  CG2 THR A   6     -79.553  27.577  17.634  1.00 34.66           C  
ATOM     43  OG1 THR A   6     -78.331  26.943  19.591  1.00 34.66           O  
ATOM     44  N   ASP A   7     -75.861  27.099  15.890  1.00 31.05           N  
ATOM     45  CA  ASP A   7     -75.293  28.424  15.531  1.00 31.05           C  
ATOM     46  C   ASP A   7     -74.123  29.049  16.337  1.00 31.05           C  
ATOM     47  CB  ASP A   7     -76.499  29.395  15.528  1.00 31.05           C  
ATOM     48  O   ASP A   7     -74.105  29.033  17.556  1.00 31.05           O  
ATOM     49  CG  ASP A   7     -77.328  29.342  14.243  1.00 31.05           C  
ATOM     50  OD1 ASP A   7     -76.778  28.917  13.201  1.00 31.05           O  
ATOM     51  OD2 ASP A   7     -78.485  29.798  14.282  1.00 31.05           O  
ATOM     52  N   ASN A   8     -73.170  29.807  15.781  1.00 30.31           N  
ATOM     53  CA  ASN A   8     -72.744  30.188  14.427  1.00 30.31           C  
ATOM     54  C   ASN A   8     -71.472  31.070  14.609  1.00 30.31           C  
ATOM     55  CB  ASN A   8     -73.842  31.030  13.726  1.00 30.31           C  
ATOM     56  O   ASN A   8     -71.347  31.708  15.648  1.00 30.31           O  
ATOM     57  CG  ASN A   8     -74.038  30.703  12.258  1.00 30.31           C  
ATOM     58  ND2 ASN A   8     -75.238  30.815  11.746  1.00 30.31           N  
ATOM     59  OD1 ASN A   8     -73.106  30.368  11.547  1.00 30.31           O  
ATOM     60  N   ASN A   9     -70.582  31.106  13.603  1.00 30.09           N  
ATOM     61  CA  ASN A   9     -69.748  32.233  13.098  1.00 30.09           C  
ATOM     62  C   ASN A   9     -69.243  33.370  14.040  1.00 30.09           C  
ATOM     63  CB  ASN A   9     -70.590  32.846  11.959  1.00 30.09           C  
ATOM     64  O   ASN A   9     -69.977  33.894  14.857  1.00 30.09           O  
ATOM     65  CG  ASN A   9     -70.472  32.094  10.646  1.00 30.09           C  
ATOM     66  ND2 ASN A   9     -71.377  32.325   9.728  1.00 30.09           N  
ATOM     67  OD1 ASN A   9     -69.549  31.332  10.407  1.00 30.09           O  
ATOM     68  N   ALA A  10     -68.082  34.019  13.891  1.00 30.52           N  
ATOM     69  CA  ALA A  10     -66.979  34.014  12.932  1.00 30.52           C  
ATOM     70  C   ALA A  10     -65.900  35.036  13.401  1.00 30.52           C  
ATOM     71  CB  ALA A  10     -67.497  34.491  11.564  1.00 30.52           C  
ATOM     72  O   ALA A  10     -66.225  36.076  13.964  1.00 30.52           O  
ATOM     73  N   SER A  11     -64.642  34.772  13.025  1.00 29.52           N  
ATOM     74  CA  SER A  11     -63.681  35.704  12.388  1.00 29.52           C  
ATOM     75  C   SER A  11     -62.829  36.742  13.163  1.00 29.52           C  
ATOM     76  CB  SER A  11     -64.294  36.357  11.135  1.00 29.52           C  
ATOM     77  O   SER A  11     -63.313  37.561  13.934  1.00 29.52           O  
ATOM     78  OG  SER A  11     -65.393  37.196  11.422  1.00 29.52           O  
ATOM     79  N   THR A  12     -61.558  36.788  12.707  1.00 29.86           N  
ATOM     80  CA  THR A  12     -60.623  37.938  12.521  1.00 29.86           C  
ATOM     81  C   THR A  12     -59.749  38.489  13.671  1.00 29.86           C  
ATOM     82  CB  THR A  12     -61.205  39.074  11.647  1.00 29.86           C  
ATOM     83  O   THR A  12     -60.145  39.356  14.431  1.00 29.86           O  
ATOM     84  CG2 THR A  12     -60.981  38.789  10.159  1.00 29.86           C  
ATOM     85  OG1 THR A  12     -62.593  39.230  11.786  1.00 29.86           O  
ATOM     86  N   VAL A  13     -58.495  38.003  13.711  1.00 29.66           N  
ATOM     87  CA  VAL A  13     -57.178  38.694  13.562  1.00 29.66           C  
ATOM     88  C   VAL A  13     -57.045  40.205  13.903  1.00 29.66           C  
ATOM     89  CB  VAL A  13     -56.675  38.459  12.104  1.00 29.66           C  
ATOM     90  O   VAL A  13     -57.581  41.028  13.173  1.00 29.66           O  
ATOM     91  CG1 VAL A  13     -55.238  38.943  11.861  1.00 29.66           C  
ATOM     92  CG2 VAL A  13     -56.685  36.969  11.710  1.00 29.66           C  
ATOM     93  N   SER A  14     -56.174  40.561  14.876  1.00 27.84           N  
ATOM     94  CA  SER A  14     -54.958  41.427  14.732  1.00 27.84           C  
ATOM     95  C   SER A  14     -54.600  42.339  15.939  1.00 27.84           C  
ATOM     96  CB  SER A  14     -54.976  42.367  13.513  1.00 27.84           C  
ATOM     97  O   SER A  14     -55.414  43.132  16.390  1.00 27.84           O  
ATOM     98  OG  SER A  14     -53.684  42.915  13.318  1.00 27.84           O  
ATOM     99  N   SER A  15     -53.300  42.308  16.299  1.00 28.66           N  
ATOM    100  CA  SER A  15     -52.379  43.386  16.769  1.00 28.66           C  
ATOM    101  C   SER A  15     -52.491  44.102  18.140  1.00 28.66           C  
ATOM    102  CB  SER A  15     -52.147  44.434  15.671  1.00 28.66           C  
ATOM    103  O   SER A  15     -53.354  44.943  18.342  1.00 28.66           O  
ATOM    104  OG  SER A  15     -53.357  44.993  15.208  1.00 28.66           O  
ATOM    105  N   ARG A  16     -51.463  43.842  18.981  1.00 28.92           N  
ATOM    106  CA  ARG A  16     -50.468  44.747  19.642  1.00 28.92           C  
ATOM    107  C   ARG A  16     -50.872  46.120  20.240  1.00 28.92           C  
ATOM    108  CB  ARG A  16     -49.287  44.981  18.669  1.00 28.92           C  
ATOM    109  O   ARG A  16     -51.254  47.012  19.498  1.00 28.92           O  
ATOM    110  CG  ARG A  16     -48.191  43.910  18.751  1.00 28.92           C  
ATOM    111  CD  ARG A  16     -47.032  44.267  17.812  1.00 28.92           C  
ATOM    112  NE  ARG A  16     -45.916  43.307  17.944  1.00 28.92           N  
ATOM    113  NH1 ARG A  16     -45.167  43.349  15.772  1.00 28.92           N  
ATOM    114  NH2 ARG A  16     -44.111  42.087  17.280  1.00 28.92           N  
ATOM    115  CZ  ARG A  16     -45.076  42.920  17.000  1.00 28.92           C  
ATOM    116  N   ASP A  17     -50.548  46.292  21.536  1.00 30.16           N  
ATOM    117  CA  ASP A  17     -49.483  47.157  22.132  1.00 30.16           C  
ATOM    118  C   ASP A  17     -49.854  48.026  23.371  1.00 30.16           C  
ATOM    119  CB  ASP A  17     -48.631  47.981  21.118  1.00 30.16           C  
ATOM    120  O   ASP A  17     -50.837  48.755  23.375  1.00 30.16           O  
ATOM    121  CG  ASP A  17     -47.313  47.308  20.683  1.00 30.16           C  
ATOM    122  OD1 ASP A  17     -46.871  46.349  21.359  1.00 30.16           O  
ATOM    123  OD2 ASP A  17     -46.744  47.719  19.649  1.00 30.16           O  
ATOM    124  N   GLN A  18     -48.932  47.976  24.357  1.00 28.53           N  
ATOM    125  CA  GLN A  18     -48.450  49.018  25.304  1.00 28.53           C  
ATOM    126  C   GLN A  18     -49.153  49.382  26.649  1.00 28.53           C  
ATOM    127  CB  GLN A  18     -47.994  50.263  24.521  1.00 28.53           C  
ATOM    128  O   GLN A  18     -50.151  50.083  26.692  1.00 28.53           O  
ATOM    129  CG  GLN A  18     -46.647  50.008  23.821  1.00 28.53           C  
ATOM    130  CD  GLN A  18     -46.185  51.165  22.944  1.00 28.53           C  
ATOM    131  NE2 GLN A  18     -45.070  51.018  22.266  1.00 28.53           N  
ATOM    132  OE1 GLN A  18     -46.787  52.219  22.846  1.00 28.53           O  
ATOM    133  N   SER A  19     -48.467  48.989  27.749  1.00 27.77           N  
ATOM    134  CA  SER A  19     -47.769  49.813  28.787  1.00 27.77           C  
ATOM    135  C   SER A  19     -48.493  50.866  29.657  1.00 27.77           C  
ATOM    136  CB  SER A  19     -46.560  50.498  28.121  1.00 27.77           C  
ATOM    137  O   SER A  19     -48.953  51.855  29.106  1.00 27.77           O  
ATOM    138  OG  SER A  19     -45.974  51.494  28.933  1.00 27.77           O  
ATOM    139  N   SER A  20     -48.326  50.753  30.999  1.00 26.59           N  
ATOM    140  CA  SER A  20     -47.829  51.766  31.998  1.00 26.59           C  
ATOM    141  C   SER A  20     -48.396  51.455  33.409  1.00 26.59           C  
ATOM    142  CB  SER A  20     -48.187  53.215  31.629  1.00 26.59           C  
ATOM    143  O   SER A  20     -49.608  51.322  33.527  1.00 26.59           O  
ATOM    144  OG  SER A  20     -49.579  53.395  31.507  1.00 26.59           O  
ATOM    145  N   SER A  21     -47.624  51.063  34.434  1.00 27.28           N  
ATOM    146  CA  SER A  21     -46.750  51.816  35.372  1.00 27.28           C  
ATOM    147  C   SER A  21     -47.381  52.007  36.769  1.00 27.28           C  
ATOM    148  CB  SER A  21     -46.145  53.135  34.851  1.00 27.28           C  
ATOM    149  O   SER A  21     -48.562  52.309  36.888  1.00 27.28           O  
ATOM    150  OG  SER A  21     -47.090  54.178  34.758  1.00 27.28           O  
ATOM    151  N   ASP A  22     -46.527  51.842  37.790  1.00 28.66           N  
ATOM    152  CA  ASP A  22     -46.480  52.566  39.076  1.00 28.66           C  
ATOM    153  C   ASP A  22     -46.766  51.876  40.432  1.00 28.66           C  
ATOM    154  CB  ASP A  22     -47.066  53.990  38.997  1.00 28.66           C  
ATOM    155  O   ASP A  22     -47.746  51.167  40.637  1.00 28.66           O  
ATOM    156  CG  ASP A  22     -46.295  54.861  38.008  1.00 28.66           C  
ATOM    157  OD1 ASP A  22     -45.046  54.771  38.023  1.00 28.66           O  
ATOM    158  OD2 ASP A  22     -46.938  55.557  37.194  1.00 28.66           O  
ATOM    159  N   LEU A  23     -45.873  52.270  41.362  1.00 28.09           N  
ATOM    160  CA  LEU A  23     -45.947  52.410  42.830  1.00 28.09           C  
ATOM    161  C   LEU A  23     -45.222  51.401  43.764  1.00 28.09           C  
ATOM    162  CB  LEU A  23     -47.328  52.887  43.333  1.00 28.09           C  
ATOM    163  O   LEU A  23     -45.784  50.418  44.227  1.00 28.09           O  
ATOM    164  CG  LEU A  23     -47.383  54.389  43.689  1.00 28.09           C  
ATOM    165  CD1 LEU A  23     -47.393  55.307  42.471  1.00 28.09           C  
ATOM    166  CD2 LEU A  23     -48.622  54.681  44.527  1.00 28.09           C  
ATOM    167  N   PHE A  24     -43.968  51.772  44.079  1.00 28.33           N  
ATOM    168  CA  PHE A  24     -43.431  52.170  45.405  1.00 28.33           C  
ATOM    169  C   PHE A  24     -43.359  51.210  46.622  1.00 28.33           C  
ATOM    170  CB  PHE A  24     -44.031  53.527  45.826  1.00 28.33           C  
ATOM    171  O   PHE A  24     -44.361  50.693  47.092  1.00 28.33           O  
ATOM    172  CG  PHE A  24     -43.120  54.721  45.598  1.00 28.33           C  
ATOM    173  CD1 PHE A  24     -42.427  55.257  46.690  1.00 28.33           C  
ATOM    174  CD2 PHE A  24     -42.950  55.299  44.327  1.00 28.33           C  
ATOM    175  CE1 PHE A  24     -41.523  56.318  46.530  1.00 28.33           C  
ATOM    176  CE2 PHE A  24     -42.063  56.382  44.160  1.00 28.33           C  
ATOM    177  CZ  PHE A  24     -41.337  56.882  45.258  1.00 28.33           C  
ATOM    178  N   GLU A  25     -42.129  51.169  47.175  1.00 27.17           N  
ATOM    179  CA  GLU A  25     -41.688  51.119  48.593  1.00 27.17           C  
ATOM    180  C   GLU A  25     -42.290  50.104  49.583  1.00 27.17           C  
ATOM    181  CB  GLU A  25     -41.773  52.529  49.220  1.00 27.17           C  
ATOM    182  O   GLU A  25     -43.481  50.112  49.845  1.00 27.17           O  
ATOM    183  CG  GLU A  25     -40.549  53.401  48.902  1.00 27.17           C  
ATOM    184  CD  GLU A  25     -40.615  54.818  49.508  1.00 27.17           C  
ATOM    185  OE1 GLU A  25     -39.531  55.421  49.663  1.00 27.17           O  
ATOM    186  OE2 GLU A  25     -41.732  55.308  49.784  1.00 27.17           O  
ATOM    187  N   VAL A  26     -41.422  49.357  50.288  1.00 32.12           N  
ATOM    188  CA  VAL A  26     -41.038  49.657  51.691  1.00 32.12           C  
ATOM    189  C   VAL A  26     -39.707  48.961  52.040  1.00 32.12           C  
ATOM    190  CB  VAL A  26     -42.136  49.333  52.746  1.00 32.12           C  
ATOM    191  O   VAL A  26     -39.506  47.773  51.798  1.00 32.12           O  
ATOM    192  CG1 VAL A  26     -41.591  49.293  54.185  1.00 32.12           C  
ATOM    193  CG2 VAL A  26     -43.254  50.395  52.780  1.00 32.12           C  
ATOM    194  N   LEU A  27     -38.809  49.764  52.614  1.00 27.84           N  
ATOM    195  CA  LEU A  27     -37.508  49.462  53.219  1.00 27.84           C  
ATOM    196  C   LEU A  27     -37.642  48.639  54.518  1.00 27.84           C  
ATOM    197  CB  LEU A  27     -36.878  50.833  53.550  1.00 27.84           C  
ATOM    198  O   LEU A  27     -38.565  48.858  55.295  1.00 27.84           O  
ATOM    199  CG  LEU A  27     -36.441  51.655  52.319  1.00 27.84           C  
ATOM    200  CD1 LEU A  27     -36.759  53.141  52.494  1.00 27.84           C  
ATOM    201  CD2 LEU A  27     -34.935  51.504  52.104  1.00 27.84           C  
ATOM    202  N   GLY A  28     -36.650  47.811  54.854  1.00 28.53           N  
ATOM    203  CA  GLY A  28     -35.797  48.148  55.999  1.00 28.53           C  
ATOM    204  C   GLY A  28     -35.153  46.941  56.712  1.00 28.53           C  
ATOM    205  O   GLY A  28     -35.525  45.806  56.426  1.00 28.53           O  
ATOM    206  N   PRO A  29     -34.168  47.189  57.598  1.00 42.62           N  
ATOM    207  CA  PRO A  29     -32.800  46.670  57.440  1.00 42.62           C  
ATOM    208  C   PRO A  29     -32.195  46.073  58.732  1.00 42.62           C  
ATOM    209  CB  PRO A  29     -32.034  47.941  57.045  1.00 42.62           C  
ATOM    210  O   PRO A  29     -32.813  46.146  59.783  1.00 42.62           O  
ATOM    211  CG  PRO A  29     -32.696  49.046  57.880  1.00 42.62           C  
ATOM    212  CD  PRO A  29     -34.041  48.460  58.304  1.00 42.62           C  
ATOM    213  N   GLU A  30     -30.985  45.506  58.639  1.00 27.81           N  
ATOM    214  CA  GLU A  30     -29.834  45.685  59.565  1.00 27.81           C  
ATOM    215  C   GLU A  30     -28.714  44.713  59.125  1.00 27.81           C  
ATOM    216  CB  GLU A  30     -30.190  45.522  61.061  1.00 27.81           C  
ATOM    217  O   GLU A  30     -28.923  43.508  59.024  1.00 27.81           O  
ATOM    218  CG  GLU A  30     -30.432  46.914  61.692  1.00 27.81           C  
ATOM    219  CD  GLU A  30     -30.912  46.892  63.154  1.00 27.81           C  
ATOM    220  OE1 GLU A  30     -31.226  47.993  63.669  1.00 27.81           O  
ATOM    221  OE2 GLU A  30     -30.963  45.799  63.766  1.00 27.81           O  
ATOM    222  N   GLU A  31     -27.636  45.213  58.506  1.00 29.81           N  
ATOM    223  CA  GLU A  31     -26.366  45.612  59.158  1.00 29.81           C  
ATOM    224  C   GLU A  31     -25.604  44.400  59.747  1.00 29.81           C  
ATOM    225  CB  GLU A  31     -26.543  46.748  60.187  1.00 29.81           C  
ATOM    226  O   GLU A  31     -26.130  43.678  60.574  1.00 29.81           O  
ATOM    227  CG  GLU A  31     -26.670  48.141  59.539  1.00 29.81           C  
ATOM    228  CD  GLU A  31     -26.423  49.307  60.517  1.00 29.81           C  
ATOM    229  OE1 GLU A  31     -26.198  50.429  60.007  1.00 29.81           O  
ATOM    230  OE2 GLU A  31     -26.387  49.069  61.742  1.00 29.81           O  
ATOM    231  N   THR A  32     -24.340  44.093  59.429  1.00 27.11           N  
ATOM    232  CA  THR A  32     -23.232  44.931  58.947  1.00 27.11           C  
ATOM    233  C   THR A  32     -22.021  44.081  58.508  1.00 27.11           C  
ATOM    234  CB  THR A  32     -22.698  45.834  60.093  1.00 27.11           C  
ATOM    235  O   THR A  32     -21.662  43.112  59.169  1.00 27.11           O  
ATOM    236  CG2 THR A  32     -23.130  47.297  59.986  1.00 27.11           C  
ATOM    237  OG1 THR A  32     -23.027  45.346  61.376  1.00 27.11           O  
ATOM    238  N   SER A  33     -21.299  44.602  57.499  1.00 27.16           N  
ATOM    239  CA  SER A  33     -19.823  44.596  57.329  1.00 27.16           C  
ATOM    240  C   SER A  33     -19.089  43.286  56.972  1.00 27.16           C  
ATOM    241  CB  SER A  33     -19.189  45.228  58.578  1.00 27.16           C  
ATOM    242  O   SER A  33     -19.406  42.226  57.482  1.00 27.16           O  
ATOM    243  OG  SER A  33     -19.153  44.318  59.658  1.00 27.16           O  
ATOM    244  N   ASN A  34     -18.006  43.256  56.187  1.00 27.50           N  
ATOM    245  CA  ASN A  34     -17.425  44.146  55.177  1.00 27.50           C  
ATOM    246  C   ASN A  34     -16.334  43.338  54.432  1.00 27.50           C  
ATOM    247  CB  ASN A  34     -16.758  45.399  55.809  1.00 27.50           C  
ATOM    248  O   ASN A  34     -15.468  42.753  55.069  1.00 27.50           O  
ATOM    249  CG  ASN A  34     -17.469  46.712  55.517  1.00 27.50           C  
ATOM    250  ND2 ASN A  34     -17.140  47.764  56.226  1.00 27.50           N  
ATOM    251  OD1 ASN A  34     -18.320  46.818  54.652  1.00 27.50           O  
ATOM    252  N   ILE A  35     -16.379  43.397  53.096  1.00 31.19           N  
ATOM    253  CA  ILE A  35     -15.269  43.565  52.133  1.00 31.19           C  
ATOM    254  C   ILE A  35     -14.079  42.578  52.184  1.00 31.19           C  
ATOM    255  CB  ILE A  35     -14.777  45.041  52.179  1.00 31.19           C  
ATOM    256  O   ILE A  35     -13.210  42.666  53.045  1.00 31.19           O  
ATOM    257  CG1 ILE A  35     -15.935  46.067  52.067  1.00 31.19           C  
ATOM    258  CG2 ILE A  35     -13.761  45.321  51.054  1.00 31.19           C  
ATOM    259  CD1 ILE A  35     -15.542  47.496  52.464  1.00 31.19           C  
ATOM    260  N   THR A  36     -13.895  41.804  51.106  1.00 26.88           N  
ATOM    261  CA  THR A  36     -12.722  41.973  50.217  1.00 26.88           C  
ATOM    262  C   THR A  36     -12.902  41.268  48.872  1.00 26.88           C  
ATOM    263  CB  THR A  36     -11.349  41.591  50.815  1.00 26.88           C  
ATOM    264  O   THR A  36     -13.339  40.129  48.774  1.00 26.88           O  
ATOM    265  CG2 THR A  36     -10.555  42.843  51.202  1.00 26.88           C  
ATOM    266  OG1 THR A  36     -11.452  40.806  51.971  1.00 26.88           O  
ATOM    267  N   THR A  37     -12.572  42.020  47.829  1.00 35.50           N  
ATOM    268  CA  THR A  37     -12.395  41.634  46.429  1.00 35.50           C  
ATOM    269  C   THR A  37     -11.444  40.447  46.270  1.00 35.50           C  
ATOM    270  CB  THR A  37     -11.750  42.838  45.716  1.00 35.50           C  
ATOM    271  O   THR A  37     -10.309  40.519  46.736  1.00 35.50           O  
ATOM    272  CG2 THR A  37     -12.751  43.964  45.463  1.00 35.50           C  
ATOM    273  OG1 THR A  37     -10.731  43.382  46.538  1.00 35.50           O  
ATOM    274  N   GLY A  38     -11.875  39.415  45.546  1.00 25.11           N  
ATOM    275  CA  GLY A  38     -11.038  38.290  45.143  1.00 25.11           C  
ATOM    276  C   GLY A  38     -11.692  37.526  43.998  1.00 25.11           C  
ATOM    277  O   GLY A  38     -12.639  36.785  44.216  1.00 25.11           O  
ATOM    278  N   ASP A  39     -11.180  37.781  42.799  1.00 29.45           N  
ATOM    279  CA  ASP A  39     -11.235  36.950  41.601  1.00 29.45           C  
ATOM    280  C   ASP A  39     -12.605  36.589  41.012  1.00 29.45           C  
ATOM    281  CB  ASP A  39     -10.253  35.780  41.758  1.00 29.45           C  
ATOM    282  O   ASP A  39     -13.285  35.634  41.375  1.00 29.45           O  
ATOM    283  CG  ASP A  39      -8.830  36.307  42.010  1.00 29.45           C  
ATOM    284  OD1 ASP A  39      -8.512  37.403  41.483  1.00 29.45           O  
ATOM    285  OD2 ASP A  39      -8.071  35.645  42.748  1.00 29.45           O  
ATOM    286  N   ALA A  40     -12.928  37.328  39.948  1.00 32.69           N  
ATOM    287  CA  ALA A  40     -13.656  36.791  38.815  1.00 32.69           C  
ATOM    288  C   ALA A  40     -12.949  35.512  38.335  1.00 32.69           C  
ATOM    289  CB  ALA A  40     -13.693  37.878  37.728  1.00 32.69           C  
ATOM    290  O   ALA A  40     -11.995  35.568  37.553  1.00 32.69           O  
ATOM    291  N   GLU A  41     -13.407  34.358  38.820  1.00 31.03           N  
ATOM    292  CA  GLU A  41     -13.063  33.074  38.232  1.00 31.03           C  
ATOM    293  C   GLU A  41     -13.511  33.102  36.774  1.00 31.03           C  
ATOM    294  CB  GLU A  41     -13.660  31.885  39.006  1.00 31.03           C  
ATOM    295  O   GLU A  41     -14.695  33.159  36.431  1.00 31.03           O  
ATOM    296  CG  GLU A  41     -12.581  31.209  39.869  1.00 31.03           C  
ATOM    297  CD  GLU A  41     -13.083  29.966  40.622  1.00 31.03           C  
ATOM    298  OE1 GLU A  41     -12.214  29.175  41.055  1.00 31.03           O  
ATOM    299  OE2 GLU A  41     -14.318  29.805  40.754  1.00 31.03           O  
ATOM    300  N   LYS A  42     -12.500  33.132  35.906  1.00 31.03           N  
ATOM    301  CA  LYS A  42     -12.614  32.883  34.482  1.00 31.03           C  
ATOM    302  C   LYS A  42     -13.455  31.629  34.283  1.00 31.03           C  
ATOM    303  CB  LYS A  42     -11.212  32.651  33.902  1.00 31.03           C  
ATOM    304  O   LYS A  42     -12.984  30.514  34.482  1.00 31.03           O  
ATOM    305  CG  LYS A  42     -10.414  33.937  33.674  1.00 31.03           C  
ATOM    306  CD  LYS A  42      -8.983  33.559  33.278  1.00 31.03           C  
ATOM    307  CE  LYS A  42      -8.183  34.798  32.878  1.00 31.03           C  
ATOM    308  NZ  LYS A  42      -6.770  34.438  32.610  1.00 31.03           N  
ATOM    309  N   VAL A  43     -14.660  31.827  33.769  1.00 32.81           N  
ATOM    310  CA  VAL A  43     -15.329  30.842  32.927  1.00 32.81           C  
ATOM    311  C   VAL A  43     -14.471  30.702  31.665  1.00 32.81           C  
ATOM    312  CB  VAL A  43     -16.782  31.273  32.632  1.00 32.81           C  
ATOM    313  O   VAL A  43     -14.737  31.314  30.633  1.00 32.81           O  
ATOM    314  CG1 VAL A  43     -17.522  30.236  31.779  1.00 32.81           C  
ATOM    315  CG2 VAL A  43     -17.582  31.461  33.930  1.00 32.81           C  
ATOM    316  N   THR A  44     -13.375  29.948  31.747  1.00 31.05           N  
ATOM    317  CA  THR A  44     -12.755  29.344  30.567  1.00 31.05           C  
ATOM    318  C   THR A  44     -13.644  28.180  30.160  1.00 31.05           C  
ATOM    319  CB  THR A  44     -11.289  28.918  30.781  1.00 31.05           C  
ATOM    320  O   THR A  44     -13.379  27.029  30.485  1.00 31.05           O  
ATOM    321  CG2 THR A  44     -10.335  30.062  30.436  1.00 31.05           C  
ATOM    322  OG1 THR A  44     -11.038  28.563  32.120  1.00 31.05           O  
ATOM    323  N   ASN A  45     -14.728  28.513  29.458  1.00 32.81           N  
ATOM    324  CA  ASN A  45     -15.323  27.618  28.478  1.00 32.81           C  
ATOM    325  C   ASN A  45     -14.287  27.443  27.358  1.00 32.81           C  
ATOM    326  CB  ASN A  45     -16.633  28.226  27.935  1.00 32.81           C  
ATOM    327  O   ASN A  45     -14.329  28.143  26.349  1.00 32.81           O  
ATOM    328  CG  ASN A  45     -17.819  28.127  28.873  1.00 32.81           C  
ATOM    329  ND2 ASN A  45     -18.790  28.997  28.719  1.00 32.81           N  
ATOM    330  OD1 ASN A  45     -17.918  27.280  29.739  1.00 32.81           O  
ATOM    331  N   GLU A  46     -13.311  26.564  27.560  1.00 36.97           N  
ATOM    332  CA  GLU A  46     -12.774  25.826  26.427  1.00 36.97           C  
ATOM    333  C   GLU A  46     -13.671  24.604  26.288  1.00 36.97           C  
ATOM    334  CB  GLU A  46     -11.283  25.485  26.590  1.00 36.97           C  
ATOM    335  O   GLU A  46     -13.793  23.810  27.218  1.00 36.97           O  
ATOM    336  CG  GLU A  46     -10.416  26.740  26.379  1.00 36.97           C  
ATOM    337  CD  GLU A  46      -8.903  26.471  26.282  1.00 36.97           C  
ATOM    338  OE1 GLU A  46      -8.177  27.435  25.937  1.00 36.97           O  
ATOM    339  OE2 GLU A  46      -8.460  25.325  26.516  1.00 36.97           O  
ATOM    340  N   ASP A  47     -14.363  24.515  25.155  1.00 40.84           N  
ATOM    341  CA  ASP A  47     -15.107  23.341  24.721  1.00 40.84           C  
ATOM    342  C   ASP A  47     -14.162  22.124  24.705  1.00 40.84           C  
ATOM    343  CB  ASP A  47     -15.675  23.602  23.310  1.00 40.84           C  
ATOM    344  O   ASP A  47     -13.571  21.783  23.675  1.00 40.84           O  
ATOM    345  CG  ASP A  47     -16.727  24.711  23.230  1.00 40.84           C  
ATOM    346  OD1 ASP A  47     -17.729  24.626  23.973  1.00 40.84           O  
ATOM    347  OD2 ASP A  47     -16.548  25.612  22.375  1.00 40.84           O  
ATOM    348  N   GLU A  48     -13.960  21.472  25.852  1.00 47.47           N  
ATOM    349  CA  GLU A  48     -13.315  20.169  25.899  1.00 47.47           C  
ATOM    350  C   GLU A  48     -14.276  19.184  25.232  1.00 47.47           C  
ATOM    351  CB  GLU A  48     -12.908  19.740  27.323  1.00 47.47           C  
ATOM    352  O   GLU A  48     -15.181  18.634  25.860  1.00 47.47           O  
ATOM    353  CG  GLU A  48     -11.636  20.449  27.828  1.00 47.47           C  
ATOM    354  CD  GLU A  48     -10.996  19.772  29.060  1.00 47.47           C  
ATOM    355  OE1 GLU A  48      -9.827  20.107  29.362  1.00 47.47           O  
ATOM    356  OE2 GLU A  48     -11.626  18.865  29.655  1.00 47.47           O  
ATOM    357  N   GLU A  49     -14.112  19.004  23.915  1.00 57.59           N  
ATOM    358  CA  GLU A  49     -14.770  17.941  23.160  1.00 57.59           C  
ATOM    359  C   GLU A  49     -14.536  16.633  23.937  1.00 57.59           C  
ATOM    360  CB  GLU A  49     -14.237  17.864  21.705  1.00 57.59           C  
ATOM    361  O   GLU A  49     -13.410  16.155  24.068  1.00 57.59           O  
ATOM    362  CG  GLU A  49     -14.763  18.989  20.784  1.00 57.59           C  
ATOM    363  CD  GLU A  49     -14.219  18.932  19.334  1.00 57.59           C  
ATOM    364  OE1 GLU A  49     -15.001  19.076  18.366  1.00 57.59           O  
ATOM    365  OE2 GLU A  49     -12.989  18.770  19.139  1.00 57.59           O  
ATOM    366  N   THR A  50     -15.591  16.082  24.528  1.00 59.50           N  
ATOM    367  CA  THR A  50     -15.545  14.838  25.298  1.00 59.50           C  
ATOM    368  C   THR A  50     -15.797  13.660  24.359  1.00 59.50           C  
ATOM    369  CB  THR A  50     -16.512  14.872  26.499  1.00 59.50           C  
ATOM    370  O   THR A  50     -16.465  13.781  23.330  1.00 59.50           O  
ATOM    371  CG2 THR A  50     -15.863  15.519  27.723  1.00 59.50           C  
ATOM    372  OG1 THR A  50     -17.663  15.636  26.228  1.00 59.50           O  
ATOM    373  N   LYS A  51     -15.195  12.504  24.649  1.00 65.69           N  
ATOM    374  CA  LYS A  51     -15.457  11.257  23.914  1.00 65.69           C  
ATOM    375  C   LYS A  51     -16.894  10.782  24.154  1.00 65.69           C  
ATOM    376  CB  LYS A  51     -14.459  10.188  24.371  1.00 65.69           C  
ATOM    377  O   LYS A  51     -17.502  11.141  25.157  1.00 65.69           O  
ATOM    378  CG  LYS A  51     -13.046  10.438  23.843  1.00 65.69           C  
ATOM    379  CD  LYS A  51     -12.071   9.357  24.320  1.00 65.69           C  
ATOM    380  CE  LYS A  51     -10.751  10.002  24.730  1.00 65.69           C  
ATOM    381  NZ  LYS A  51     -10.084   9.186  25.759  1.00 65.69           N  
ATOM    382  N   GLU A  52     -17.377   9.876  23.299  1.00 57.66           N  
ATOM    383  CA  GLU A  52     -18.650   9.148  23.499  1.00 57.66           C  
ATOM    384  C   GLU A  52     -18.726   8.451  24.879  1.00 57.66           C  
ATOM    385  CB  GLU A  52     -18.826   8.091  22.381  1.00 57.66           C  
ATOM    386  O   GLU A  52     -19.812   8.232  25.402  1.00 57.66           O  
ATOM    387  CG  GLU A  52     -19.287   8.657  21.020  1.00 57.66           C  
ATOM    388  CD  GLU A  52     -19.331   7.605  19.881  1.00 57.66           C  
ATOM    389  OE1 GLU A  52     -19.666   7.973  18.727  1.00 57.66           O  
ATOM    390  OE2 GLU A  52     -18.879   6.454  20.094  1.00 57.66           O  
ATOM    391  N   ASP A  53     -17.581   8.138  25.504  1.00 54.53           N  
ATOM    392  CA  ASP A  53     -17.484   7.521  26.838  1.00 54.53           C  
ATOM    393  C   ASP A  53     -17.351   8.527  28.005  1.00 54.53           C  
ATOM    394  CB  ASP A  53     -16.359   6.464  26.835  1.00 54.53           C  
ATOM    395  O   ASP A  53     -17.102   8.129  29.147  1.00 54.53           O  
ATOM    396  CG  ASP A  53     -14.924   7.015  26.765  1.00 54.53           C  
ATOM    397  OD1 ASP A  53     -14.721   8.250  26.792  1.00 54.53           O  
ATOM    398  OD2 ASP A  53     -13.972   6.204  26.697  1.00 54.53           O  
ATOM    399  N   GLY A  54     -17.477   9.831  27.732  1.00 59.41           N  
ATOM    400  CA  GLY A  54     -17.363  10.907  28.718  1.00 59.41           C  
ATOM    401  C   GLY A  54     -15.932  11.235  29.161  1.00 59.41           C  
ATOM    402  O   GLY A  54     -15.754  12.050  30.064  1.00 59.41           O  
ATOM    403  N   THR A  55     -14.897  10.627  28.565  1.00 68.69           N  
ATOM    404  CA  THR A  55     -13.495  10.978  28.856  1.00 68.69           C  
ATOM    405  C   THR A  55     -12.972  12.073  27.927  1.00 68.69           C  
ATOM    406  CB  THR A  55     -12.551   9.762  28.863  1.00 68.69           C  
ATOM    407  O   THR A  55     -13.292  12.103  26.740  1.00 68.69           O  
ATOM    408  CG2 THR A  55     -12.992   8.677  29.846  1.00 68.69           C  
ATOM    409  OG1 THR A  55     -12.385   9.146  27.607  1.00 68.69           O  
ATOM    410  N   ALA A  56     -12.120  12.964  28.438  1.00 75.94           N  
ATOM    411  CA  ALA A  56     -11.458  13.966  27.606  1.00 75.94           C  
ATOM    412  C   ALA A  56     -10.485  13.310  26.604  1.00 75.94           C  
ATOM    413  CB  ALA A  56     -10.768  14.996  28.508  1.00 75.94           C  
ATOM    414  O   ALA A  56      -9.852  12.277  26.883  1.00 75.94           O  
ATOM    415  N   TYR A  57     -10.362  13.897  25.411  1.00 83.75           N  
ATOM    416  CA  TYR A  57      -9.284  13.544  24.485  1.00 83.75           C  
ATOM    417  C   TYR A  57      -7.929  14.018  25.039  1.00 83.75           C  
ATOM    418  CB  TYR A  57      -9.543  14.126  23.089  1.00 83.75           C  
ATOM    419  O   TYR A  57      -7.874  15.045  25.711  1.00 83.75           O  
ATOM    420  CG  TYR A  57     -10.683  13.459  22.340  1.00 83.75           C  
ATOM    421  CD1 TYR A  57     -10.514  12.206  21.727  1.00 83.75           C  
ATOM    422  CD2 TYR A  57     -11.919  14.108  22.246  1.00 83.75           C  
ATOM    423  CE1 TYR A  57     -11.573  11.625  21.000  1.00 83.75           C  
ATOM    424  CE2 TYR A  57     -13.007  13.511  21.585  1.00 83.75           C  
ATOM    425  OH  TYR A  57     -13.871  11.687  20.296  1.00 83.75           O  
ATOM    426  CZ  TYR A  57     -12.830  12.269  20.946  1.00 83.75           C  
ATOM    427  N   PRO A  58      -6.819  13.305  24.765  1.00 86.06           N  
ATOM    428  CA  PRO A  58      -5.491  13.831  25.069  1.00 86.06           C  
ATOM    429  C   PRO A  58      -5.263  15.146  24.308  1.00 86.06           C  
ATOM    430  CB  PRO A  58      -4.509  12.732  24.647  1.00 86.06           C  
ATOM    431  O   PRO A  58      -5.599  15.252  23.128  1.00 86.06           O  
ATOM    432  CG  PRO A  58      -5.264  11.984  23.546  1.00 86.06           C  
ATOM    433  CD  PRO A  58      -6.722  12.075  23.996  1.00 86.06           C  
ATOM    434  N   THR A  59      -4.656  16.136  24.961  1.00 87.56           N  
ATOM    435  CA  THR A  59      -4.384  17.463  24.387  1.00 87.56           C  
ATOM    436  C   THR A  59      -2.899  17.834  24.492  1.00 87.56           C  
ATOM    437  CB  THR A  59      -5.279  18.544  25.027  1.00 87.56           C  
ATOM    438  O   THR A  59      -2.093  17.135  25.116  1.00 87.56           O  
ATOM    439  CG2 THR A  59      -6.767  18.302  24.785  1.00 87.56           C  
ATOM    440  OG1 THR A  59      -5.055  18.583  26.411  1.00 87.56           O  
ATOM    441  N   GLY A  60      -2.506  18.913  23.808  1.00 90.44           N  
ATOM    442  CA  GLY A  60      -1.167  19.500  23.900  1.00 90.44           C  
ATOM    443  C   GLY A  60      -0.024  18.528  23.582  1.00 90.44           C  
ATOM    444  O   GLY A  60      -0.015  17.853  22.550  1.00 90.44           O  
ATOM    445  N   PHE A  61       0.960  18.474  24.482  1.00 90.62           N  
ATOM    446  CA  PHE A  61       2.181  17.682  24.315  1.00 90.62           C  
ATOM    447  C   PHE A  61       1.913  16.172  24.227  1.00 90.62           C  
ATOM    448  CB  PHE A  61       3.121  18.009  25.483  1.00 90.62           C  
ATOM    449  O   PHE A  61       2.520  15.487  23.405  1.00 90.62           O  
ATOM    450  CG  PHE A  61       4.464  17.313  25.409  1.00 90.62           C  
ATOM    451  CD1 PHE A  61       4.778  16.275  26.307  1.00 90.62           C  
ATOM    452  CD2 PHE A  61       5.407  17.709  24.442  1.00 90.62           C  
ATOM    453  CE1 PHE A  61       6.035  15.650  26.246  1.00 90.62           C  
ATOM    454  CE2 PHE A  61       6.657  17.072  24.371  1.00 90.62           C  
ATOM    455  CZ  PHE A  61       6.972  16.043  25.275  1.00 90.62           C  
ATOM    456  N   GLN A  62       0.965  15.656  25.016  1.00 91.75           N  
ATOM    457  CA  GLN A  62       0.621  14.233  25.018  1.00 91.75           C  
ATOM    458  C   GLN A  62       0.058  13.794  23.662  1.00 91.75           C  
ATOM    459  CB  GLN A  62      -0.383  13.963  26.146  1.00 91.75           C  
ATOM    460  O   GLN A  62       0.485  12.776  23.117  1.00 91.75           O  
ATOM    461  CG  GLN A  62      -0.718  12.469  26.282  1.00 91.75           C  
ATOM    462  CD  GLN A  62      -1.718  12.192  27.398  1.00 91.75           C  
ATOM    463  NE2 GLN A  62      -2.014  10.946  27.677  1.00 91.75           N  
ATOM    464  OE1 GLN A  62      -2.263  13.074  28.033  1.00 91.75           O  
ATOM    465  N   LEU A  63      -0.860  14.581  23.090  1.00 92.62           N  
ATOM    466  CA  LEU A  63      -1.391  14.313  21.755  1.00 92.62           C  
ATOM    467  C   LEU A  63      -0.285  14.376  20.697  1.00 92.62           C  
ATOM    468  CB  LEU A  63      -2.524  15.305  21.448  1.00 92.62           C  
ATOM    469  O   LEU A  63      -0.202  13.486  19.854  1.00 92.62           O  
ATOM    470  CG  LEU A  63      -3.142  15.134  20.046  1.00 92.62           C  
ATOM    471  CD1 LEU A  63      -3.750  13.747  19.830  1.00 92.62           C  
ATOM    472  CD2 LEU A  63      -4.233  16.181  19.825  1.00 92.62           C  
ATOM    473  N   GLY A  64       0.591  15.383  20.767  1.00 94.00           N  
ATOM    474  CA  GLY A  64       1.731  15.514  19.857  1.00 94.00           C  
ATOM    475  C   GLY A  64       2.624  14.271  19.844  1.00 94.00           C  
ATOM    476  O   GLY A  64       2.966  13.775  18.771  1.00 94.00           O  
ATOM    477  N   LEU A  65       2.933  13.716  21.021  1.00 95.56           N  
ATOM    478  CA  LEU A  65       3.705  12.479  21.142  1.00 95.56           C  
ATOM    479  C   LEU A  65       2.971  11.266  20.560  1.00 95.56           C  
ATOM    480  CB  LEU A  65       4.062  12.232  22.615  1.00 95.56           C  
ATOM    481  O   LEU A  65       3.579  10.496  19.818  1.00 95.56           O  
ATOM    482  CG  LEU A  65       5.141  13.159  23.199  1.00 95.56           C  
ATOM    483  CD1 LEU A  65       5.377  12.739  24.648  1.00 95.56           C  
ATOM    484  CD2 LEU A  65       6.474  13.058  22.453  1.00 95.56           C  
ATOM    485  N   ILE A  66       1.673  11.103  20.842  1.00 95.62           N  
ATOM    486  CA  ILE A  66       0.880   9.999  20.277  1.00 95.62           C  
ATOM    487  C   ILE A  66       0.906  10.072  18.749  1.00 95.62           C  
ATOM    488  CB  ILE A  66      -0.567  10.000  20.822  1.00 95.62           C  
ATOM    489  O   ILE A  66       1.251   9.090  18.100  1.00 95.62           O  
ATOM    490  CG1 ILE A  66      -0.583   9.676  22.334  1.00 95.62           C  
ATOM    491  CG2 ILE A  66      -1.442   8.977  20.066  1.00 95.62           C  
ATOM    492  CD1 ILE A  66      -1.917  10.031  23.006  1.00 95.62           C  
ATOM    493  N   ILE A  67       0.603  11.235  18.167  1.00 96.06           N  
ATOM    494  CA  ILE A  67       0.603  11.423  16.711  1.00 96.06           C  
ATOM    495  C   ILE A  67       1.990  11.168  16.119  1.00 96.06           C  
ATOM    496  CB  ILE A  67       0.085  12.831  16.356  1.00 96.06           C  
ATOM    497  O   ILE A  67       2.088  10.493  15.097  1.00 96.06           O  
ATOM    498  CG1 ILE A  67      -1.387  13.033  16.790  1.00 96.06           C  
ATOM    499  CG2 ILE A  67       0.251  13.142  14.855  1.00 96.06           C  
ATOM    500  CD1 ILE A  67      -2.412  12.054  16.204  1.00 96.06           C  
ATOM    501  N   LEU A  68       3.059  11.643  16.766  1.00 96.25           N  
ATOM    502  CA  LEU A  68       4.426  11.362  16.337  1.00 96.25           C  
ATOM    503  C   LEU A  68       4.696   9.853  16.305  1.00 96.25           C  
ATOM    504  CB  LEU A  68       5.412  12.099  17.259  1.00 96.25           C  
ATOM    505  O   LEU A  68       5.200   9.356  15.304  1.00 96.25           O  
ATOM    506  CG  LEU A  68       6.894  11.862  16.914  1.00 96.25           C  
ATOM    507  CD1 LEU A  68       7.261  12.414  15.535  1.00 96.25           C  
ATOM    508  CD2 LEU A  68       7.774  12.540  17.962  1.00 96.25           C  
ATOM    509  N   ALA A  69       4.314   9.113  17.347  1.00 96.75           N  
ATOM    510  CA  ALA A  69       4.473   7.661  17.386  1.00 96.75           C  
ATOM    511  C   ALA A  69       3.664   6.959  16.282  1.00 96.75           C  
ATOM    512  CB  ALA A  69       4.081   7.172  18.781  1.00 96.75           C  
ATOM    513  O   ALA A  69       4.171   6.051  15.624  1.00 96.75           O  
ATOM    514  N   LEU A  70       2.431   7.401  16.018  1.00 96.75           N  
ATOM    515  CA  LEU A  70       1.635   6.876  14.906  1.00 96.75           C  
ATOM    516  C   LEU A  70       2.314   7.139  13.555  1.00 96.75           C  
ATOM    517  CB  LEU A  70       0.220   7.474  14.929  1.00 96.75           C  
ATOM    518  O   LEU A  70       2.434   6.222  12.744  1.00 96.75           O  
ATOM    519  CG  LEU A  70      -0.633   7.130  16.163  1.00 96.75           C  
ATOM    520  CD1 LEU A  70      -2.044   7.664  15.940  1.00 96.75           C  
ATOM    521  CD2 LEU A  70      -0.653   5.632  16.452  1.00 96.75           C  
ATOM    522  N   CYS A  71       2.827   8.349  13.330  1.00 96.44           N  
ATOM    523  CA  CYS A  71       3.589   8.677  12.128  1.00 96.44           C  
ATOM    524  C   CYS A  71       4.848   7.808  11.997  1.00 96.44           C  
ATOM    525  CB  CYS A  71       3.942  10.169  12.138  1.00 96.44           C  
ATOM    526  O   CYS A  71       5.069   7.228  10.939  1.00 96.44           O  
ATOM    527  SG  CYS A  71       2.462  11.166  11.800  1.00 96.44           S  
ATOM    528  N   LEU A  72       5.635   7.651  13.066  1.00 96.50           N  
ATOM    529  CA  LEU A  72       6.837   6.811  13.059  1.00 96.50           C  
ATOM    530  C   LEU A  72       6.509   5.347  12.737  1.00 96.50           C  
ATOM    531  CB  LEU A  72       7.570   6.927  14.408  1.00 96.50           C  
ATOM    532  O   LEU A  72       7.177   4.748  11.903  1.00 96.50           O  
ATOM    533  CG  LEU A  72       8.261   8.279  14.672  1.00 96.50           C  
ATOM    534  CD1 LEU A  72       8.910   8.247  16.057  1.00 96.50           C  
ATOM    535  CD2 LEU A  72       9.329   8.629  13.632  1.00 96.50           C  
ATOM    536  N   SER A  73       5.442   4.789  13.310  1.00 96.44           N  
ATOM    537  CA  SER A  73       5.026   3.405  13.036  1.00 96.44           C  
ATOM    538  C   SER A  73       4.656   3.151  11.568  1.00 96.44           C  
ATOM    539  CB  SER A  73       3.839   3.050  13.923  1.00 96.44           C  
ATOM    540  O   SER A  73       4.985   2.110  11.003  1.00 96.44           O  
ATOM    541  OG  SER A  73       2.655   3.655  13.455  1.00 96.44           O  
ATOM    542  N   VAL A  74       3.983   4.113  10.931  1.00 94.31           N  
ATOM    543  CA  VAL A  74       3.572   4.008   9.529  1.00 94.31           C  
ATOM    544  C   VAL A  74       4.752   4.302   8.608  1.00 94.31           C  
ATOM    545  CB  VAL A  74       2.361   4.921   9.264  1.00 94.31           C  
ATOM    546  O   VAL A  74       4.906   3.647   7.578  1.00 94.31           O  
ATOM    547  CG1 VAL A  74       1.992   4.941   7.782  1.00 94.31           C  
ATOM    548  CG2 VAL A  74       1.140   4.380  10.026  1.00 94.31           C  
ATOM    549  N   PHE A  75       5.622   5.232   9.005  1.00 94.62           N  
ATOM    550  CA  PHE A  75       6.888   5.497   8.335  1.00 94.62           C  
ATOM    551  C   PHE A  75       7.771   4.249   8.290  1.00 94.62           C  
ATOM    552  CB  PHE A  75       7.605   6.655   9.039  1.00 94.62           C  
ATOM    553  O   PHE A  75       8.301   3.953   7.230  1.00 94.62           O  
ATOM    554  CG  PHE A  75       8.982   6.936   8.480  1.00 94.62           C  
ATOM    555  CD1 PHE A  75      10.124   6.448   9.142  1.00 94.62           C  
ATOM    556  CD2 PHE A  75       9.118   7.655   7.279  1.00 94.62           C  
ATOM    557  CE1 PHE A  75      11.400   6.688   8.607  1.00 94.62           C  
ATOM    558  CE2 PHE A  75      10.395   7.882   6.737  1.00 94.62           C  
ATOM    559  CZ  PHE A  75      11.536   7.398   7.400  1.00 94.62           C  
ATOM    560  N   LEU A  76       7.874   3.487   9.382  1.00 93.81           N  
ATOM    561  CA  LEU A  76       8.634   2.234   9.440  1.00 93.81           C  
ATOM    562  C   LEU A  76       8.192   1.227   8.378  1.00 93.81           C  
ATOM    563  CB  LEU A  76       8.438   1.617  10.830  1.00 93.81           C  
ATOM    564  O   LEU A  76       9.007   0.740   7.601  1.00 93.81           O  
ATOM    565  CG  LEU A  76       9.301   2.265  11.910  1.00 93.81           C  
ATOM    566  CD1 LEU A  76       8.882   1.707  13.264  1.00 93.81           C  
ATOM    567  CD2 LEU A  76      10.769   1.980  11.641  1.00 93.81           C  
ATOM    568  N   ILE A  77       6.889   0.962   8.303  1.00 92.31           N  
ATOM    569  CA  ILE A  77       6.304   0.055   7.308  1.00 92.31           C  
ATOM    570  C   ILE A  77       6.583   0.521   5.888  1.00 92.31           C  
ATOM    571  CB  ILE A  77       4.788  -0.020   7.547  1.00 92.31           C  
ATOM    572  O   ILE A  77       6.939  -0.271   5.014  1.00 92.31           O  
ATOM    573  CG1 ILE A  77       4.587  -0.942   8.747  1.00 92.31           C  
ATOM    574  CG2 ILE A  77       3.974  -0.482   6.321  1.00 92.31           C  
ATOM    575  CD1 ILE A  77       3.164  -0.870   9.250  1.00 92.31           C  
ATOM    576  N   ALA A  78       6.377   1.808   5.636  1.00 89.19           N  
ATOM    577  CA  ALA A  78       6.563   2.350   4.307  1.00 89.19           C  
ATOM    578  C   ALA A  78       8.047   2.391   3.916  1.00 89.19           C  
ATOM    579  CB  ALA A  78       5.903   3.718   4.271  1.00 89.19           C  
ATOM    580  O   ALA A  78       8.382   2.103   2.767  1.00 89.19           O  
ATOM    581  N   LEU A  79       8.934   2.698   4.867  1.00 90.38           N  
ATOM    582  CA  LEU A  79      10.376   2.755   4.659  1.00 90.38           C  
ATOM    583  C   LEU A  79      10.904   1.363   4.350  1.00 90.38           C  
ATOM    584  CB  LEU A  79      11.071   3.357   5.897  1.00 90.38           C  
ATOM    585  O   LEU A  79      11.616   1.202   3.371  1.00 90.38           O  
ATOM    586  CG  LEU A  79      12.600   3.464   5.741  1.00 90.38           C  
ATOM    587  CD1 LEU A  79      12.976   4.544   4.726  1.00 90.38           C  
ATOM    588  CD2 LEU A  79      13.263   3.814   7.071  1.00 90.38           C  
ATOM    589  N   ASP A  80      10.501   0.365   5.128  1.00 91.25           N  
ATOM    590  CA  ASP A  80      10.875  -1.033   4.944  1.00 91.25           C  
ATOM    591  C   ASP A  80      10.449  -1.583   3.566  1.00 91.25           C  
ATOM    592  CB  ASP A  80      10.254  -1.791   6.114  1.00 91.25           C  
ATOM    593  O   ASP A  80      11.224  -2.267   2.894  1.00 91.25           O  
ATOM    594  CG  ASP A  80      10.504  -3.281   6.026  1.00 91.25           C  
ATOM    595  OD1 ASP A  80      11.643  -3.725   6.282  1.00 91.25           O  
ATOM    596  OD2 ASP A  80       9.551  -3.986   5.626  1.00 91.25           O  
ATOM    597  N   ASN A  81       9.264  -1.205   3.073  1.00 83.75           N  
ATOM    598  CA  ASN A  81       8.837  -1.536   1.707  1.00 83.75           C  
ATOM    599  C   ASN A  81       9.618  -0.789   0.617  1.00 83.75           C  
ATOM    600  CB  ASN A  81       7.338  -1.253   1.549  1.00 83.75           C  
ATOM    601  O   ASN A  81       9.818  -1.330  -0.468  1.00 83.75           O  
ATOM    602  CG  ASN A  81       6.506  -2.367   2.133  1.00 83.75           C  
ATOM    603  ND2 ASN A  81       5.718  -2.072   3.135  1.00 83.75           N  
ATOM    604  OD1 ASN A  81       6.578  -3.508   1.709  1.00 83.75           O  
ATOM    605  N   ALA A  82      10.037   0.450   0.867  1.00 82.81           N  
ATOM    606  CA  ALA A  82      10.740   1.262  -0.123  1.00 82.81           C  
ATOM    607  C   ALA A  82      12.245   0.949  -0.188  1.00 82.81           C  
ATOM    608  CB  ALA A  82      10.474   2.736   0.204  1.00 82.81           C  
ATOM    609  O   ALA A  82      12.837   0.937  -1.266  1.00 82.81           O  
ATOM    610  N   ILE A  83      12.873   0.694   0.960  1.00 85.81           N  
ATOM    611  CA  ILE A  83      14.322   0.530   1.104  1.00 85.81           C  
ATOM    612  C   ILE A  83      14.816  -0.809   0.554  1.00 85.81           C  
ATOM    613  CB  ILE A  83      14.711   0.735   2.586  1.00 85.81           C  
ATOM    614  O   ILE A  83      15.936  -0.898   0.059  1.00 85.81           O  
ATOM    615  CG1 ILE A  83      16.196   1.100   2.714  1.00 85.81           C  
ATOM    616  CG2 ILE A  83      14.373  -0.487   3.460  1.00 85.81           C  
ATOM    617  CD1 ILE A  83      16.548   1.714   4.074  1.00 85.81           C  
ATOM    618  N   ILE A  84      13.979  -1.852   0.590  1.00 84.56           N  
ATOM    619  CA  ILE A  84      14.360  -3.185   0.111  1.00 84.56           C  
ATOM    620  C   ILE A  84      14.697  -3.175  -1.382  1.00 84.56           C  
ATOM    621  CB  ILE A  84      13.269  -4.220   0.469  1.00 84.56           C  
ATOM    622  O   ILE A  84      15.632  -3.852  -1.798  1.00 84.56           O  
ATOM    623  CG1 ILE A  84      13.678  -5.682   0.195  1.00 84.56           C  
ATOM    624  CG2 ILE A  84      11.939  -3.958  -0.253  1.00 84.56           C  
ATOM    625  CD1 ILE A  84      14.997  -6.073   0.865  1.00 84.56           C  
ATOM    626  N   ALA A  85      14.010  -2.350  -2.178  1.00 73.50           N  
ATOM    627  CA  ALA A  85      14.213  -2.274  -3.621  1.00 73.50           C  
ATOM    628  C   ALA A  85      15.663  -1.928  -4.007  1.00 73.50           C  
ATOM    629  CB  ALA A  85      13.222  -1.254  -4.191  1.00 73.50           C  
ATOM    630  O   ALA A  85      16.174  -2.450  -4.995  1.00 73.50           O  
ATOM    631  N   THR A  86      16.347  -1.094  -3.217  1.00 71.62           N  
ATOM    632  CA  THR A  86      17.754  -0.733  -3.461  1.00 71.62           C  
ATOM    633  C   THR A  86      18.741  -1.739  -2.874  1.00 71.62           C  
ATOM    634  CB  THR A  86      18.068   0.671  -2.935  1.00 71.62           C  
ATOM    635  O   THR A  86      19.862  -1.852  -3.367  1.00 71.62           O  
ATOM    636  CG2 THR A  86      17.250   1.740  -3.656  1.00 71.62           C  
ATOM    637  OG1 THR A  86      17.748   0.784  -1.574  1.00 71.62           O  
ATOM    638  N   ALA A  87      18.329  -2.510  -1.867  1.00 78.88           N  
ATOM    639  CA  ALA A  87      19.152  -3.543  -1.243  1.00 78.88           C  
ATOM    640  C   ALA A  87      19.142  -4.882  -2.003  1.00 78.88           C  
ATOM    641  CB  ALA A  87      18.687  -3.694   0.207  1.00 78.88           C  
ATOM    642  O   ALA A  87      20.119  -5.629  -1.920  1.00 78.88           O  
ATOM    643  N   ILE A  88      18.074  -5.172  -2.758  1.00 78.25           N  
ATOM    644  CA  ILE A  88      17.863  -6.434  -3.487  1.00 78.25           C  
ATOM    645  C   ILE A  88      19.095  -6.905  -4.282  1.00 78.25           C  
ATOM    646  CB  ILE A  88      16.592  -6.337  -4.370  1.00 78.25           C  
ATOM    647  O   ILE A  88      19.468  -8.064  -4.094  1.00 78.25           O  
ATOM    648  CG1 ILE A  88      15.339  -6.628  -3.520  1.00 78.25           C  
ATOM    649  CG2 ILE A  88      16.627  -7.301  -5.569  1.00 78.25           C  
ATOM    650  CD1 ILE A  88      14.009  -6.289  -4.206  1.00 78.25           C  
ATOM    651  N   PRO A  89      19.752  -6.077  -5.125  1.00 70.81           N  
ATOM    652  CA  PRO A  89      20.888  -6.545  -5.920  1.00 70.81           C  
ATOM    653  C   PRO A  89      22.029  -7.074  -5.042  1.00 70.81           C  
ATOM    654  CB  PRO A  89      21.306  -5.354  -6.791  1.00 70.81           C  
ATOM    655  O   PRO A  89      22.454  -8.212  -5.200  1.00 70.81           O  
ATOM    656  CG  PRO A  89      20.024  -4.529  -6.901  1.00 70.81           C  
ATOM    657  CD  PRO A  89      19.385  -4.724  -5.529  1.00 70.81           C  
ATOM    658  N   LYS A  90      22.434  -6.306  -4.020  1.00 75.69           N  
ATOM    659  CA  LYS A  90      23.501  -6.692  -3.080  1.00 75.69           C  
ATOM    660  C   LYS A  90      23.162  -7.936  -2.263  1.00 75.69           C  
ATOM    661  CB  LYS A  90      23.833  -5.504  -2.157  1.00 75.69           C  
ATOM    662  O   LYS A  90      24.031  -8.772  -2.043  1.00 75.69           O  
ATOM    663  CG  LYS A  90      25.119  -4.819  -2.634  1.00 75.69           C  
ATOM    664  CD  LYS A  90      25.279  -3.415  -2.051  1.00 75.69           C  
ATOM    665  CE  LYS A  90      26.604  -2.836  -2.554  1.00 75.69           C  
ATOM    666  NZ  LYS A  90      26.774  -1.394  -2.266  1.00 75.69           N  
ATOM    667  N   ILE A  91      21.912  -8.060  -1.818  1.00 80.19           N  
ATOM    668  CA  ILE A  91      21.431  -9.241  -1.085  1.00 80.19           C  
ATOM    669  C   ILE A  91      21.504 -10.481  -1.978  1.00 80.19           C  
ATOM    670  CB  ILE A  91      19.984  -8.996  -0.607  1.00 80.19           C  
ATOM    671  O   ILE A  91      22.001 -11.528  -1.564  1.00 80.19           O  
ATOM    672  CG1 ILE A  91      19.962  -7.921   0.500  1.00 80.19           C  
ATOM    673  CG2 ILE A  91      19.327 -10.285  -0.085  1.00 80.19           C  
ATOM    674  CD1 ILE A  91      18.560  -7.402   0.842  1.00 80.19           C  
ATOM    675  N   SER A  92      20.993 -10.359  -3.203  1.00 71.00           N  
ATOM    676  CA  SER A  92      20.965 -11.452  -4.166  1.00 71.00           C  
ATOM    677  C   SER A  92      22.369 -11.917  -4.537  1.00 71.00           C  
ATOM    678  CB  SER A  92      20.217 -11.000  -5.412  1.00 71.00           C  
ATOM    679  O   SER A  92      22.591 -13.125  -4.622  1.00 71.00           O  
ATOM    680  OG  SER A  92      20.161 -12.075  -6.314  1.00 71.00           O  
ATOM    681  N   ASP A  93      23.302 -10.979  -4.710  1.00 76.00           N  
ATOM    682  CA  ASP A  93      24.707 -11.264  -5.002  1.00 76.00           C  
ATOM    683  C   ASP A  93      25.396 -11.964  -3.818  1.00 76.00           C  
ATOM    684  CB  ASP A  93      25.441  -9.959  -5.361  1.00 76.00           C  
ATOM    685  O   ASP A  93      26.053 -12.984  -4.008  1.00 76.00           O  
ATOM    686  CG  ASP A  93      25.003  -9.319  -6.687  1.00 76.00           C  
ATOM    687  OD1 ASP A  93      24.377 -10.020  -7.516  1.00 76.00           O  
ATOM    688  OD2 ASP A  93      25.330  -8.121  -6.866  1.00 76.00           O  
ATOM    689  N   GLU A  94      25.203 -11.482  -2.581  1.00 84.38           N  
ATOM    690  CA  GLU A  94      25.789 -12.104  -1.380  1.00 84.38           C  
ATOM    691  C   GLU A  94      25.265 -13.534  -1.176  1.00 84.38           C  
ATOM    692  CB  GLU A  94      25.533 -11.212  -0.142  1.00 84.38           C  
ATOM    693  O   GLU A  94      26.036 -14.466  -0.942  1.00 84.38           O  
ATOM    694  CG  GLU A  94      26.213 -11.721   1.151  1.00 84.38           C  
ATOM    695  CD  GLU A  94      26.082 -10.755   2.353  1.00 84.38           C  
ATOM    696  OE1 GLU A  94      25.959 -11.195   3.526  1.00 84.38           O  
ATOM    697  OE2 GLU A  94      26.091  -9.520   2.163  1.00 84.38           O  
ATOM    698  N   PHE A  95      23.955 -13.743  -1.316  1.00 87.69           N  
ATOM    699  CA  PHE A  95      23.323 -15.047  -1.100  1.00 87.69           C  
ATOM    700  C   PHE A  95      23.283 -15.947  -2.336  1.00 87.69           C  
ATOM    701  CB  PHE A  95      21.924 -14.832  -0.510  1.00 87.69           C  
ATOM    702  O   PHE A  95      22.809 -17.075  -2.227  1.00 87.69           O  
ATOM    703  CG  PHE A  95      21.857 -14.203   0.866  1.00 87.69           C  
ATOM    704  CD1 PHE A  95      22.919 -14.312   1.788  1.00 87.69           C  
ATOM    705  CD2 PHE A  95      20.691 -13.506   1.232  1.00 87.69           C  
ATOM    706  CE1 PHE A  95      22.819 -13.719   3.055  1.00 87.69           C  
ATOM    707  CE2 PHE A  95      20.584 -12.927   2.508  1.00 87.69           C  
ATOM    708  CZ  PHE A  95      21.649 -13.033   3.418  1.00 87.69           C  
ATOM    709  N   HIS A  96      23.766 -15.476  -3.489  1.00 78.69           N  
ATOM    710  CA  HIS A  96      23.735 -16.208  -4.760  1.00 78.69           C  
ATOM    711  C   HIS A  96      22.313 -16.703  -5.100  1.00 78.69           C  
ATOM    712  CB  HIS A  96      24.804 -17.314  -4.754  1.00 78.69           C  
ATOM    713  O   HIS A  96      22.097 -17.851  -5.484  1.00 78.69           O  
ATOM    714  CG  HIS A  96      26.208 -16.820  -4.491  1.00 78.69           C  
ATOM    715  CD2 HIS A  96      27.275 -16.936  -5.340  1.00 78.69           C  
ATOM    716  ND1 HIS A  96      26.668 -16.173  -3.362  1.00 78.69           N  
ATOM    717  CE1 HIS A  96      27.964 -15.888  -3.543  1.00 78.69           C  
ATOM    718  NE2 HIS A  96      28.390 -16.358  -4.726  1.00 78.69           N  
ATOM    719  N   SER A  97      21.324 -15.826  -4.905  1.00 77.38           N  
ATOM    720  CA  SER A  97      19.897 -16.177  -4.792  1.00 77.38           C  
ATOM    721  C   SER A  97      18.999 -15.357  -5.721  1.00 77.38           C  
ATOM    722  CB  SER A  97      19.446 -16.089  -3.334  1.00 77.38           C  
ATOM    723  O   SER A  97      17.888 -14.971  -5.364  1.00 77.38           O  
ATOM    724  OG  SER A  97      19.648 -14.768  -2.869  1.00 77.38           O  
ATOM    725  N   LEU A  98      19.455 -15.119  -6.953  1.00 66.94           N  
ATOM    726  CA  LEU A  98      18.660 -14.440  -7.988  1.00 66.94           C  
ATOM    727  C   LEU A  98      17.235 -15.009  -8.157  1.00 66.94           C  
ATOM    728  CB  LEU A  98      19.424 -14.453  -9.326  1.00 66.94           C  
ATOM    729  O   LEU A  98      16.308 -14.206  -8.286  1.00 66.94           O  
ATOM    730  CG  LEU A  98      20.626 -13.495  -9.368  1.00 66.94           C  
ATOM    731  CD1 LEU A  98      21.506 -13.834 -10.571  1.00 66.94           C  
ATOM    732  CD2 LEU A  98      20.193 -12.034  -9.513  1.00 66.94           C  
ATOM    733  N   PRO A  99      17.004 -16.340  -8.089  1.00 69.31           N  
ATOM    734  CA  PRO A  99      15.650 -16.895  -8.169  1.00 69.31           C  
ATOM    735  C   PRO A  99      14.713 -16.448  -7.034  1.00 69.31           C  
ATOM    736  CB  PRO A  99      15.833 -18.418  -8.152  1.00 69.31           C  
ATOM    737  O   PRO A  99      13.494 -16.457  -7.204  1.00 69.31           O  
ATOM    738  CG  PRO A  99      17.254 -18.625  -8.669  1.00 69.31           C  
ATOM    739  CD  PRO A  99      17.979 -17.427  -8.076  1.00 69.31           C  
ATOM    740  N   ASP A 100      15.265 -16.034  -5.892  1.00 72.31           N  
ATOM    741  CA  ASP A 100      14.507 -15.707  -4.685  1.00 72.31           C  
ATOM    742  C   ASP A 100      14.132 -14.223  -4.574  1.00 72.31           C  
ATOM    743  CB  ASP A 100      15.293 -16.137  -3.448  1.00 72.31           C  
ATOM    744  O   ASP A 100      13.323 -13.849  -3.726  1.00 72.31           O  
ATOM    745  CG  ASP A 100      15.467 -17.650  -3.297  1.00 72.31           C  
ATOM    746  OD1 ASP A 100      14.639 -18.416  -3.838  1.00 72.31           O  
ATOM    747  OD2 ASP A 100      16.421 -18.023  -2.573  1.00 72.31           O  
ATOM    748  N   VAL A 101      14.665 -13.361  -5.444  1.00 70.69           N  
ATOM    749  CA  VAL A 101      14.497 -11.899  -5.374  1.00 70.69           C  
ATOM    750  C   VAL A 101      13.032 -11.462  -5.284  1.00 70.69           C  
ATOM    751  CB  VAL A 101      15.189 -11.253  -6.589  1.00 70.69           C  
ATOM    752  O   VAL A 101      12.691 -10.575  -4.497  1.00 70.69           O  
ATOM    753  CG1 VAL A 101      14.773  -9.794  -6.797  1.00 70.69           C  
ATOM    754  CG2 VAL A 101      16.707 -11.309  -6.398  1.00 70.69           C  
ATOM    755  N   GLY A 102      12.144 -12.107  -6.046  1.00 69.31           N  
ATOM    756  CA  GLY A 102      10.710 -11.809  -6.007  1.00 69.31           C  
ATOM    757  C   GLY A 102      10.087 -12.046  -4.627  1.00 69.31           C  
ATOM    758  O   GLY A 102       9.184 -11.321  -4.215  1.00 69.31           O  
ATOM    759  N   TRP A 103      10.605 -13.006  -3.859  1.00 81.12           N  
ATOM    760  CA  TRP A 103      10.083 -13.344  -2.538  1.00 81.12           C  
ATOM    761  C   TRP A 103      10.416 -12.317  -1.464  1.00 81.12           C  
ATOM    762  CB  TRP A 103      10.581 -14.723  -2.124  1.00 81.12           C  
ATOM    763  O   TRP A 103       9.658 -12.200  -0.501  1.00 81.12           O  
ATOM    764  CG  TRP A 103       9.974 -15.818  -2.923  1.00 81.12           C  
ATOM    765  CD1 TRP A 103      10.561 -16.507  -3.924  1.00 81.12           C  
ATOM    766  CD2 TRP A 103       8.643 -16.373  -2.765  1.00 81.12           C  
ATOM    767  CE2 TRP A 103       8.508 -17.446  -3.689  1.00 81.12           C  
ATOM    768  CE3 TRP A 103       7.557 -16.103  -1.903  1.00 81.12           C  
ATOM    769  NE1 TRP A 103       9.694 -17.470  -4.390  1.00 81.12           N  
ATOM    770  CH2 TRP A 103       6.326 -17.997  -2.819  1.00 81.12           C  
ATOM    771  CZ2 TRP A 103       7.373 -18.253  -3.717  1.00 81.12           C  
ATOM    772  CZ3 TRP A 103       6.403 -16.907  -1.931  1.00 81.12           C  
ATOM    773  N   TYR A 104      11.485 -11.535  -1.627  1.00 81.75           N  
ATOM    774  CA  TYR A 104      11.863 -10.515  -0.647  1.00 81.75           C  
ATOM    775  C   TYR A 104      10.771  -9.447  -0.482  1.00 81.75           C  
ATOM    776  CB  TYR A 104      13.214  -9.898  -1.044  1.00 81.75           C  
ATOM    777  O   TYR A 104      10.463  -9.042   0.639  1.00 81.75           O  
ATOM    778  CG  TYR A 104      14.382 -10.869  -1.175  1.00 81.75           C  
ATOM    779  CD1 TYR A 104      14.419 -12.074  -0.440  1.00 81.75           C  
ATOM    780  CD2 TYR A 104      15.457 -10.552  -2.029  1.00 81.75           C  
ATOM    781  CE1 TYR A 104      15.519 -12.939  -0.561  1.00 81.75           C  
ATOM    782  CE2 TYR A 104      16.564 -11.416  -2.151  1.00 81.75           C  
ATOM    783  OH  TYR A 104      17.668 -13.435  -1.425  1.00 81.75           O  
ATOM    784  CZ  TYR A 104      16.596 -12.609  -1.402  1.00 81.75           C  
ATOM    785  N   GLY A 105      10.124  -9.037  -1.576  1.00 78.06           N  
ATOM    786  CA  GLY A 105       8.945  -8.167  -1.530  1.00 78.06           C  
ATOM    787  C   GLY A 105       7.655  -8.945  -1.268  1.00 78.06           C  
ATOM    788  O   GLY A 105       6.875  -8.594  -0.379  1.00 78.06           O  
ATOM    789  N   SER A 106       7.440 -10.033  -2.011  1.00 79.81           N  
ATOM    790  CA  SER A 106       6.146 -10.712  -2.031  1.00 79.81           C  
ATOM    791  C   SER A 106       5.809 -11.428  -0.727  1.00 79.81           C  
ATOM    792  CB  SER A 106       6.050 -11.657  -3.232  1.00 79.81           C  
ATOM    793  O   SER A 106       4.646 -11.411  -0.347  1.00 79.81           O  
ATOM    794  OG  SER A 106       6.206 -10.869  -4.394  1.00 79.81           O  
ATOM    795  N   ALA A 107       6.775 -11.988   0.012  1.00 87.62           N  
ATOM    796  CA  ALA A 107       6.493 -12.646   1.294  1.00 87.62           C  
ATOM    797  C   ALA A 107       5.914 -11.674   2.333  1.00 87.62           C  
ATOM    798  CB  ALA A 107       7.777 -13.297   1.812  1.00 87.62           C  
ATOM    799  O   ALA A 107       4.972 -12.016   3.045  1.00 87.62           O  
ATOM    800  N   TYR A 108       6.437 -10.447   2.365  1.00 89.06           N  
ATOM    801  CA  TYR A 108       5.926  -9.375   3.211  1.00 89.06           C  
ATOM    802  C   TYR A 108       4.498  -8.981   2.817  1.00 89.06           C  
ATOM    803  CB  TYR A 108       6.880  -8.184   3.095  1.00 89.06           C  
ATOM    804  O   TYR A 108       3.608  -8.917   3.664  1.00 89.06           O  
ATOM    805  CG  TYR A 108       6.432  -6.974   3.874  1.00 89.06           C  
ATOM    806  CD1 TYR A 108       5.462  -6.106   3.338  1.00 89.06           C  
ATOM    807  CD2 TYR A 108       6.991  -6.723   5.137  1.00 89.06           C  
ATOM    808  CE1 TYR A 108       5.029  -4.998   4.079  1.00 89.06           C  
ATOM    809  CE2 TYR A 108       6.611  -5.579   5.852  1.00 89.06           C  
ATOM    810  OH  TYR A 108       5.349  -3.561   5.952  1.00 89.06           O  
ATOM    811  CZ  TYR A 108       5.642  -4.712   5.313  1.00 89.06           C  
ATOM    812  N   LEU A 109       4.258  -8.734   1.526  1.00 83.38           N  
ATOM    813  CA  LEU A 109       2.940  -8.321   1.033  1.00 83.38           C  
ATOM    814  C   LEU A 109       1.896  -9.430   1.205  1.00 83.38           C  
ATOM    815  CB  LEU A 109       3.052  -7.905  -0.443  1.00 83.38           C  
ATOM    816  O   LEU A 109       0.759  -9.149   1.578  1.00 83.38           O  
ATOM    817  CG  LEU A 109       3.844  -6.607  -0.684  1.00 83.38           C  
ATOM    818  CD1 LEU A 109       3.996  -6.386  -2.188  1.00 83.38           C  
ATOM    819  CD2 LEU A 109       3.146  -5.382  -0.087  1.00 83.38           C  
ATOM    820  N   LEU A 110       2.295 -10.685   0.988  1.00 85.88           N  
ATOM    821  CA  LEU A 110       1.465 -11.875   1.140  1.00 85.88           C  
ATOM    822  C   LEU A 110       0.940 -12.007   2.571  1.00 85.88           C  
ATOM    823  CB  LEU A 110       2.312 -13.097   0.740  1.00 85.88           C  
ATOM    824  O   LEU A 110      -0.270 -12.133   2.767  1.00 85.88           O  
ATOM    825  CG  LEU A 110       1.572 -14.442   0.745  1.00 85.88           C  
ATOM    826  CD1 LEU A 110       0.529 -14.488  -0.366  1.00 85.88           C  
ATOM    827  CD2 LEU A 110       2.567 -15.578   0.515  1.00 85.88           C  
ATOM    828  N   THR A 111       1.824 -11.951   3.573  1.00 90.38           N  
ATOM    829  CA  THR A 111       1.408 -12.051   4.980  1.00 90.38           C  
ATOM    830  C   THR A 111       0.656 -10.810   5.440  1.00 90.38           C  
ATOM    831  CB  THR A 111       2.579 -12.326   5.928  1.00 90.38           C  
ATOM    832  O   THR A 111      -0.334 -10.948   6.159  1.00 90.38           O  
ATOM    833  CG2 THR A 111       3.214 -13.687   5.657  1.00 90.38           C  
ATOM    834  OG1 THR A 111       3.580 -11.351   5.806  1.00 90.38           O  
ATOM    835  N   THR A 112       1.051  -9.623   4.966  1.00 89.56           N  
ATOM    836  CA  THR A 112       0.334  -8.371   5.242  1.00 89.56           C  
ATOM    837  C   THR A 112      -1.116  -8.461   4.769  1.00 89.56           C  
ATOM    838  CB  THR A 112       1.015  -7.150   4.602  1.00 89.56           C  
ATOM    839  O   THR A 112      -2.037  -8.289   5.565  1.00 89.56           O  
ATOM    840  CG2 THR A 112       0.338  -5.834   4.985  1.00 89.56           C  
ATOM    841  OG1 THR A 112       2.341  -7.027   5.043  1.00 89.56           O  
ATOM    842  N   ALA A 113      -1.335  -8.790   3.493  1.00 85.69           N  
ATOM    843  CA  ALA A 113      -2.663  -8.843   2.889  1.00 85.69           C  
ATOM    844  C   ALA A 113      -3.532  -9.955   3.493  1.00 85.69           C  
ATOM    845  CB  ALA A 113      -2.501  -9.025   1.375  1.00 85.69           C  
ATOM    846  O   ALA A 113      -4.700  -9.723   3.808  1.00 85.69           O  
ATOM    847  N   ALA A 114      -2.972 -11.153   3.691  1.00 87.06           N  
ATOM    848  CA  ALA A 114      -3.725 -12.292   4.208  1.00 87.06           C  
ATOM    849  C   ALA A 114      -4.214 -12.079   5.652  1.00 87.06           C  
ATOM    850  CB  ALA A 114      -2.848 -13.541   4.091  1.00 87.06           C  
ATOM    851  O   ALA A 114      -5.290 -12.553   6.014  1.00 87.06           O  
ATOM    852  N   LEU A 115      -3.452 -11.349   6.474  1.00 90.44           N  
ATOM    853  CA  LEU A 115      -3.743 -11.170   7.901  1.00 90.44           C  
ATOM    854  C   LEU A 115      -4.393  -9.822   8.236  1.00 90.44           C  
ATOM    855  CB  LEU A 115      -2.458 -11.421   8.703  1.00 90.44           C  
ATOM    856  O   LEU A 115      -4.812  -9.608   9.374  1.00 90.44           O  
ATOM    857  CG  LEU A 115      -1.896 -12.842   8.501  1.00 90.44           C  
ATOM    858  CD1 LEU A 115      -0.562 -12.971   9.212  1.00 90.44           C  
ATOM    859  CD2 LEU A 115      -2.820 -13.922   9.069  1.00 90.44           C  
ATOM    860  N   GLN A 116      -4.539  -8.925   7.260  1.00 89.94           N  
ATOM    861  CA  GLN A 116      -5.071  -7.578   7.475  1.00 89.94           C  
ATOM    862  C   GLN A 116      -6.482  -7.569   8.085  1.00 89.94           C  
ATOM    863  CB  GLN A 116      -5.059  -6.842   6.131  1.00 89.94           C  
ATOM    864  O   GLN A 116      -6.766  -6.792   9.002  1.00 89.94           O  
ATOM    865  CG  GLN A 116      -5.213  -5.326   6.305  1.00 89.94           C  
ATOM    866  CD  GLN A 116      -4.175  -4.566   5.491  1.00 89.94           C  
ATOM    867  NE2 GLN A 116      -3.487  -3.619   6.082  1.00 89.94           N  
ATOM    868  OE1 GLN A 116      -3.964  -4.802   4.316  1.00 89.94           O  
ATOM    869  N   LEU A 117      -7.366  -8.455   7.609  1.00 89.38           N  
ATOM    870  CA  LEU A 117      -8.727  -8.587   8.144  1.00 89.38           C  
ATOM    871  C   LEU A 117      -8.741  -9.179   9.560  1.00 89.38           C  
ATOM    872  CB  LEU A 117      -9.594  -9.434   7.198  1.00 89.38           C  
ATOM    873  O   LEU A 117      -9.534  -8.752  10.401  1.00 89.38           O  
ATOM    874  CG  LEU A 117      -9.828  -8.864   5.788  1.00 89.38           C  
ATOM    875  CD1 LEU A 117     -10.863  -9.728   5.069  1.00 89.38           C  
ATOM    876  CD2 LEU A 117     -10.362  -7.430   5.803  1.00 89.38           C  
ATOM    877  N   LEU A 118      -7.827 -10.110   9.847  1.00 89.94           N  
ATOM    878  CA  LEU A 118      -7.705 -10.740  11.160  1.00 89.94           C  
ATOM    879  C   LEU A 118      -7.305  -9.720  12.236  1.00 89.94           C  
ATOM    880  CB  LEU A 118      -6.700 -11.900  11.053  1.00 89.94           C  
ATOM    881  O   LEU A 118      -7.879  -9.711  13.326  1.00 89.94           O  
ATOM    882  CG  LEU A 118      -6.523 -12.691  12.359  1.00 89.94           C  
ATOM    883  CD1 LEU A 118      -7.800 -13.409  12.787  1.00 89.94           C  
ATOM    884  CD2 LEU A 118      -5.419 -13.731  12.174  1.00 89.94           C  
ATOM    885  N   PHE A 119      -6.394  -8.796  11.920  1.00 89.69           N  
ATOM    886  CA  PHE A 119      -6.060  -7.700  12.833  1.00 89.69           C  
ATOM    887  C   PHE A 119      -7.245  -6.779  13.124  1.00 89.69           C  
ATOM    888  CB  PHE A 119      -4.868  -6.902  12.305  1.00 89.69           C  
ATOM    889  O   PHE A 119      -7.389  -6.331  14.261  1.00 89.69           O  
ATOM    890  CG  PHE A 119      -3.555  -7.451  12.809  1.00 89.69           C  
ATOM    891  CD1 PHE A 119      -3.079  -7.071  14.080  1.00 89.69           C  
ATOM    892  CD2 PHE A 119      -2.823  -8.359  12.028  1.00 89.69           C  
ATOM    893  CE1 PHE A 119      -1.848  -7.567  14.547  1.00 89.69           C  
ATOM    894  CE2 PHE A 119      -1.606  -8.869  12.505  1.00 89.69           C  
ATOM    895  CZ  PHE A 119      -1.107  -8.458  13.752  1.00 89.69           C  
ATOM    896  N   GLY A 120      -8.137  -6.558  12.152  1.00 85.69           N  
ATOM    897  CA  GLY A 120      -9.392  -5.835  12.375  1.00 85.69           C  
ATOM    898  C   GLY A 120     -10.196  -6.448  13.526  1.00 85.69           C  
ATOM    899  O   GLY A 120     -10.617  -5.738  14.434  1.00 85.69           O  
ATOM    900  N   LYS A 121     -10.301  -7.782  13.565  1.00 84.81           N  
ATOM    901  CA  LYS A 121     -10.936  -8.529  14.664  1.00 84.81           C  
ATOM    902  C   LYS A 121     -10.155  -8.449  15.973  1.00 84.81           C  
ATOM    903  CB  LYS A 121     -11.117  -9.996  14.243  1.00 84.81           C  
ATOM    904  O   LYS A 121     -10.769  -8.283  17.027  1.00 84.81           O  
ATOM    905  CG  LYS A 121     -12.285 -10.193  13.269  1.00 84.81           C  
ATOM    906  CD  LYS A 121     -13.601 -10.276  14.048  1.00 84.81           C  
ATOM    907  CE  LYS A 121     -14.765 -10.531  13.105  1.00 84.81           C  
ATOM    908  NZ  LYS A 121     -16.046 -10.766  13.804  1.00 84.81           N  
ATOM    909  N   PHE A 122      -8.825  -8.540  15.935  1.00 88.81           N  
ATOM    910  CA  PHE A 122      -8.012  -8.402  17.146  1.00 88.81           C  
ATOM    911  C   PHE A 122      -8.253  -7.065  17.846  1.00 88.81           C  
ATOM    912  CB  PHE A 122      -6.519  -8.601  16.841  1.00 88.81           C  
ATOM    913  O   PHE A 122      -8.419  -7.051  19.062  1.00 88.81           O  
ATOM    914  CG  PHE A 122      -6.092  -9.991  16.396  1.00 88.81           C  
ATOM    915  CD1 PHE A 122      -6.785 -11.143  16.819  1.00 88.81           C  
ATOM    916  CD2 PHE A 122      -4.938 -10.142  15.604  1.00 88.81           C  
ATOM    917  CE1 PHE A 122      -6.348 -12.423  16.449  1.00 88.81           C  
ATOM    918  CE2 PHE A 122      -4.493 -11.423  15.238  1.00 88.81           C  
ATOM    919  CZ  PHE A 122      -5.195 -12.564  15.662  1.00 88.81           C  
ATOM    920  N   TYR A 123      -8.375  -5.971  17.096  1.00 88.38           N  
ATOM    921  CA  TYR A 123      -8.682  -4.656  17.663  1.00 88.38           C  
ATOM    922  C   TYR A 123     -10.103  -4.516  18.221  1.00 88.38           C  
ATOM    923  CB  TYR A 123      -8.419  -3.591  16.599  1.00 88.38           C  
ATOM    924  O   TYR A 123     -10.327  -3.671  19.084  1.00 88.38           O  
ATOM    925  CG  TYR A 123      -6.947  -3.346  16.346  1.00 88.38           C  
ATOM    926  CD1 TYR A 123      -6.120  -2.944  17.411  1.00 88.38           C  
ATOM    927  CD2 TYR A 123      -6.397  -3.548  15.067  1.00 88.38           C  
ATOM    928  CE1 TYR A 123      -4.745  -2.744  17.204  1.00 88.38           C  
ATOM    929  CE2 TYR A 123      -5.015  -3.387  14.865  1.00 88.38           C  
ATOM    930  OH  TYR A 123      -2.864  -2.792  15.740  1.00 88.38           O  
ATOM    931  CZ  TYR A 123      -4.191  -2.976  15.933  1.00 88.38           C  
ATOM    932  N   VAL A 124     -11.051  -5.340  17.768  1.00 83.62           N  
ATOM    933  CA  VAL A 124     -12.413  -5.380  18.325  1.00 83.62           C  
ATOM    934  C   VAL A 124     -12.449  -6.135  19.655  1.00 83.62           C  
ATOM    935  CB  VAL A 124     -13.400  -5.995  17.310  1.00 83.62           C  
ATOM    936  O   VAL A 124     -13.117  -5.702  20.592  1.00 83.62           O  
ATOM    937  CG1 VAL A 124     -14.812  -6.167  17.885  1.00 83.62           C  
ATOM    938  CG2 VAL A 124     -13.524  -5.097  16.076  1.00 83.62           C  
ATOM    939  N   PHE A 125     -11.751  -7.271  19.751  1.00 79.56           N  
ATOM    940  CA  PHE A 125     -11.892  -8.193  20.886  1.00 79.56           C  
ATOM    941  C   PHE A 125     -10.835  -8.042  21.977  1.00 79.56           C  
ATOM    942  CB  PHE A 125     -11.910  -9.632  20.366  1.00 79.56           C  
ATOM    943  O   PHE A 125     -11.124  -8.319  23.143  1.00 79.56           O  
ATOM    944  CG  PHE A 125     -13.195  -9.975  19.648  1.00 79.56           C  
ATOM    945  CD1 PHE A 125     -14.397 -10.036  20.377  1.00 79.56           C  
ATOM    946  CD2 PHE A 125     -13.208 -10.189  18.259  1.00 79.56           C  
ATOM    947  CE1 PHE A 125     -15.614 -10.260  19.715  1.00 79.56           C  
ATOM    948  CE2 PHE A 125     -14.427 -10.436  17.607  1.00 79.56           C  
ATOM    949  CZ  PHE A 125     -15.630 -10.452  18.326  1.00 79.56           C  
ATOM    950  N   PHE A 126      -9.622  -7.628  21.618  1.00 86.00           N  
ATOM    951  CA  PHE A 126      -8.519  -7.442  22.553  1.00 86.00           C  
ATOM    952  C   PHE A 126      -8.272  -5.960  22.823  1.00 86.00           C  
ATOM    953  CB  PHE A 126      -7.260  -8.135  22.024  1.00 86.00           C  
ATOM    954  O   PHE A 126      -8.781  -5.074  22.142  1.00 86.00           O  
ATOM    955  CG  PHE A 126      -7.361  -9.635  21.880  1.00 86.00           C  
ATOM    956  CD1 PHE A 126      -7.529 -10.442  23.020  1.00 86.00           C  
ATOM    957  CD2 PHE A 126      -7.240 -10.230  20.611  1.00 86.00           C  
ATOM    958  CE1 PHE A 126      -7.583 -11.840  22.890  1.00 86.00           C  
ATOM    959  CE2 PHE A 126      -7.281 -11.629  20.485  1.00 86.00           C  
ATOM    960  CZ  PHE A 126      -7.459 -12.433  21.623  1.00 86.00           C  
ATOM    961  N   ARG A 127      -7.489  -5.681  23.864  1.00 88.12           N  
ATOM    962  CA  ARG A 127      -7.136  -4.317  24.261  1.00 88.12           C  
ATOM    963  C   ARG A 127      -6.299  -3.650  23.173  1.00 88.12           C  
ATOM    964  CB  ARG A 127      -6.370  -4.368  25.582  1.00 88.12           C  
ATOM    965  O   ARG A 127      -5.178  -4.090  22.910  1.00 88.12           O  
ATOM    966  CG  ARG A 127      -7.276  -4.740  26.763  1.00 88.12           C  
ATOM    967  CD  ARG A 127      -6.395  -5.084  27.962  1.00 88.12           C  
ATOM    968  NE  ARG A 127      -7.177  -5.245  29.199  1.00 88.12           N  
ATOM    969  NH1 ARG A 127      -6.063  -3.670  30.438  1.00 88.12           N  
ATOM    970  NH2 ARG A 127      -7.456  -5.103  31.447  1.00 88.12           N  
ATOM    971  CZ  ARG A 127      -6.897  -4.668  30.352  1.00 88.12           C  
ATOM    972  N   LEU A 128      -6.820  -2.558  22.610  1.00 90.06           N  
ATOM    973  CA  LEU A 128      -6.211  -1.790  21.515  1.00 90.06           C  
ATOM    974  C   LEU A 128      -4.710  -1.553  21.712  1.00 90.06           C  
ATOM    975  CB  LEU A 128      -6.975  -0.456  21.393  1.00 90.06           C  
ATOM    976  O   LEU A 128      -3.910  -1.879  20.836  1.00 90.06           O  
ATOM    977  CG  LEU A 128      -6.347   0.591  20.449  1.00 90.06           C  
ATOM    978  CD1 LEU A 128      -6.101   0.047  19.044  1.00 90.06           C  
ATOM    979  CD2 LEU A 128      -7.269   1.805  20.391  1.00 90.06           C  
ATOM    980  N   LYS A 129      -4.330  -1.040  22.888  1.00 92.44           N  
ATOM    981  CA  LYS A 129      -2.940  -0.717  23.228  1.00 92.44           C  
ATOM    982  C   LYS A 129      -2.005  -1.912  23.036  1.00 92.44           C  
ATOM    983  CB  LYS A 129      -2.906  -0.192  24.670  1.00 92.44           C  
ATOM    984  O   LYS A 129      -0.965  -1.783  22.403  1.00 92.44           O  
ATOM    985  CG  LYS A 129      -1.497   0.223  25.114  1.00 92.44           C  
ATOM    986  CD  LYS A 129      -1.582   0.894  26.486  1.00 92.44           C  
ATOM    987  CE  LYS A 129      -0.205   1.375  26.934  1.00 92.44           C  
ATOM    988  NZ  LYS A 129      -0.332   2.295  28.085  1.00 92.44           N  
ATOM    989  N   TRP A 130      -2.384  -3.079  23.550  1.00 93.44           N  
ATOM    990  CA  TRP A 130      -1.533  -4.267  23.519  1.00 93.44           C  
ATOM    991  C   TRP A 130      -1.483  -4.916  22.142  1.00 93.44           C  
ATOM    992  CB  TRP A 130      -1.993  -5.248  24.596  1.00 93.44           C  
ATOM    993  O   TRP A 130      -0.406  -5.315  21.717  1.00 93.44           O  
ATOM    994  CG  TRP A 130      -1.784  -4.728  25.982  1.00 93.44           C  
ATOM    995  CD1 TRP A 130      -2.745  -4.314  26.837  1.00 93.44           C  
ATOM    996  CD2 TRP A 130      -0.515  -4.488  26.663  1.00 93.44           C  
ATOM    997  CE2 TRP A 130      -0.793  -3.950  27.954  1.00 93.44           C  
ATOM    998  CE3 TRP A 130       0.843  -4.653  26.309  1.00 93.44           C  
ATOM    999  NE1 TRP A 130      -2.168  -3.858  28.004  1.00 93.44           N  
ATOM   1000  CH2 TRP A 130       1.562  -3.793  28.481  1.00 93.44           C  
ATOM   1001  CZ2 TRP A 130       0.221  -3.609  28.860  1.00 93.44           C  
ATOM   1002  CZ3 TRP A 130       1.869  -4.306  27.208  1.00 93.44           C  
ATOM   1003  N   VAL A 131      -2.603  -4.961  21.415  1.00 94.19           N  
ATOM   1004  CA  VAL A 131      -2.614  -5.465  20.030  1.00 94.19           C  
ATOM   1005  C   VAL A 131      -1.685  -4.631  19.150  1.00 94.19           C  
ATOM   1006  CB  VAL A 131      -4.033  -5.453  19.441  1.00 94.19           C  
ATOM   1007  O   VAL A 131      -0.899  -5.187  18.388  1.00 94.19           O  
ATOM   1008  CG1 VAL A 131      -4.073  -5.985  18.002  1.00 94.19           C  
ATOM   1009  CG2 VAL A 131      -4.981  -6.330  20.255  1.00 94.19           C  
ATOM   1010  N   TYR A 132      -1.727  -3.306  19.302  1.00 95.75           N  
ATOM   1011  CA  TYR A 132      -0.879  -2.395  18.542  1.00 95.75           C  
ATOM   1012  C   TYR A 132       0.609  -2.563  18.865  1.00 95.75           C  
ATOM   1013  CB  TYR A 132      -1.338  -0.965  18.819  1.00 95.75           C  
ATOM   1014  O   TYR A 132       1.434  -2.669  17.960  1.00 95.75           O  
ATOM   1015  CG  TYR A 132      -0.650   0.042  17.936  1.00 95.75           C  
ATOM   1016  CD1 TYR A 132       0.321   0.916  18.458  1.00 95.75           C  
ATOM   1017  CD2 TYR A 132      -0.987   0.090  16.575  1.00 95.75           C  
ATOM   1018  CE1 TYR A 132       0.895   1.892  17.625  1.00 95.75           C  
ATOM   1019  CE2 TYR A 132      -0.419   1.064  15.747  1.00 95.75           C  
ATOM   1020  OH  TYR A 132       0.991   2.942  15.482  1.00 95.75           O  
ATOM   1021  CZ  TYR A 132       0.502   1.976  16.279  1.00 95.75           C  
ATOM   1022  N   LEU A 133       0.956  -2.652  20.154  1.00 96.50           N  
ATOM   1023  CA  LEU A 133       2.333  -2.898  20.585  1.00 96.50           C  
ATOM   1024  C   LEU A 133       2.852  -4.256  20.094  1.00 96.50           C  
ATOM   1025  CB  LEU A 133       2.421  -2.796  22.117  1.00 96.50           C  
ATOM   1026  O   LEU A 133       3.976  -4.330  19.611  1.00 96.50           O  
ATOM   1027  CG  LEU A 133       2.259  -1.369  22.677  1.00 96.50           C  
ATOM   1028  CD1 LEU A 133       2.269  -1.425  24.206  1.00 96.50           C  
ATOM   1029  CD2 LEU A 133       3.372  -0.435  22.212  1.00 96.50           C  
ATOM   1030  N   ILE A 134       2.029  -5.309  20.149  1.00 96.75           N  
ATOM   1031  CA  ILE A 134       2.381  -6.634  19.617  1.00 96.75           C  
ATOM   1032  C   ILE A 134       2.625  -6.564  18.105  1.00 96.75           C  
ATOM   1033  CB  ILE A 134       1.291  -7.670  19.983  1.00 96.75           C  
ATOM   1034  O   ILE A 134       3.599  -7.141  17.629  1.00 96.75           O  
ATOM   1035  CG1 ILE A 134       1.337  -7.978  21.498  1.00 96.75           C  
ATOM   1036  CG2 ILE A 134       1.458  -8.978  19.187  1.00 96.75           C  
ATOM   1037  CD1 ILE A 134       0.082  -8.694  22.016  1.00 96.75           C  
ATOM   1038  N   ALA A 135       1.791  -5.838  17.355  1.00 96.81           N  
ATOM   1039  CA  ALA A 135       1.977  -5.656  15.916  1.00 96.81           C  
ATOM   1040  C   ALA A 135       3.326  -4.982  15.594  1.00 96.81           C  
ATOM   1041  CB  ALA A 135       0.786  -4.864  15.362  1.00 96.81           C  
ATOM   1042  O   ALA A 135       4.055  -5.464  14.727  1.00 96.81           O  
ATOM   1043  N   ILE A 136       3.699  -3.935  16.343  1.00 97.06           N  
ATOM   1044  CA  ILE A 136       5.015  -3.285  16.217  1.00 97.06           C  
ATOM   1045  C   ILE A 136       6.138  -4.254  16.589  1.00 97.06           C  
ATOM   1046  CB  ILE A 136       5.089  -1.976  17.034  1.00 97.06           C  
ATOM   1047  O   ILE A 136       7.080  -4.412  15.824  1.00 97.06           O  
ATOM   1048  CG1 ILE A 136       4.090  -0.939  16.477  1.00 97.06           C  
ATOM   1049  CG2 ILE A 136       6.521  -1.401  16.973  1.00 97.06           C  
ATOM   1050  CD1 ILE A 136       3.840   0.233  17.431  1.00 97.06           C  
ATOM   1051  N   CYS A 137       6.037  -4.963  17.714  1.00 97.12           N  
ATOM   1052  CA  CYS A 137       7.062  -5.925  18.119  1.00 97.12           C  
ATOM   1053  C   CYS A 137       7.262  -7.050  17.092  1.00 97.12           C  
ATOM   1054  CB  CYS A 137       6.700  -6.509  19.489  1.00 97.12           C  
ATOM   1055  O   CYS A 137       8.394  -7.469  16.874  1.00 97.12           O  
ATOM   1056  SG  CYS A 137       6.888  -5.257  20.790  1.00 97.12           S  
ATOM   1057  N   LEU A 138       6.195  -7.529  16.445  1.00 97.56           N  
ATOM   1058  CA  LEU A 138       6.285  -8.529  15.375  1.00 97.56           C  
ATOM   1059  C   LEU A 138       6.956  -7.955  14.123  1.00 97.56           C  
ATOM   1060  CB  LEU A 138       4.879  -9.074  15.065  1.00 97.56           C  
ATOM   1061  O   LEU A 138       7.805  -8.619  13.532  1.00 97.56           O  
ATOM   1062  CG  LEU A 138       4.351  -9.991  16.184  1.00 97.56           C  
ATOM   1063  CD1 LEU A 138       2.846 -10.215  16.066  1.00 97.56           C  
ATOM   1064  CD2 LEU A 138       5.037 -11.360  16.166  1.00 97.56           C  
ATOM   1065  N   PHE A 139       6.635  -6.710  13.761  1.00 97.44           N  
ATOM   1066  CA  PHE A 139       7.306  -6.004  12.671  1.00 97.44           C  
ATOM   1067  C   PHE A 139       8.814  -5.838  12.936  1.00 97.44           C  
ATOM   1068  CB  PHE A 139       6.605  -4.662  12.431  1.00 97.44           C  
ATOM   1069  O   PHE A 139       9.643  -6.162  12.081  1.00 97.44           O  
ATOM   1070  CG  PHE A 139       7.288  -3.831  11.370  1.00 97.44           C  
ATOM   1071  CD1 PHE A 139       8.272  -2.898  11.745  1.00 97.44           C  
ATOM   1072  CD2 PHE A 139       6.993  -4.032  10.008  1.00 97.44           C  
ATOM   1073  CE1 PHE A 139       8.961  -2.175  10.762  1.00 97.44           C  
ATOM   1074  CE2 PHE A 139       7.682  -3.300   9.025  1.00 97.44           C  
ATOM   1075  CZ  PHE A 139       8.660  -2.368   9.405  1.00 97.44           C  
ATOM   1076  N   GLU A 140       9.180  -5.408  14.144  1.00 97.44           N  
ATOM   1077  CA  GLU A 140      10.575  -5.233  14.556  1.00 97.44           C  
ATOM   1078  C   GLU A 140      11.327  -6.561  14.661  1.00 97.44           C  
ATOM   1079  CB  GLU A 140      10.638  -4.494  15.904  1.00 97.44           C  
ATOM   1080  O   GLU A 140      12.479  -6.658  14.244  1.00 97.44           O  
ATOM   1081  CG  GLU A 140      10.172  -3.030  15.859  1.00 97.44           C  
ATOM   1082  CD  GLU A 140      10.841  -2.195  14.762  1.00 97.44           C  
ATOM   1083  OE1 GLU A 140      10.200  -1.220  14.325  1.00 97.44           O  
ATOM   1084  OE2 GLU A 140      11.969  -2.535  14.352  1.00 97.44           O  
ATOM   1085  N   LEU A 141      10.676  -7.620  15.150  1.00 97.88           N  
ATOM   1086  CA  LEU A 141      11.252  -8.963  15.163  1.00 97.88           C  
ATOM   1087  C   LEU A 141      11.545  -9.453  13.740  1.00 97.88           C  
ATOM   1088  CB  LEU A 141      10.294  -9.912  15.903  1.00 97.88           C  
ATOM   1089  O   LEU A 141      12.622  -9.988  13.486  1.00 97.88           O  
ATOM   1090  CG  LEU A 141      10.775 -11.373  15.950  1.00 97.88           C  
ATOM   1091  CD1 LEU A 141      12.102 -11.524  16.699  1.00 97.88           C  
ATOM   1092  CD2 LEU A 141       9.720 -12.231  16.648  1.00 97.88           C  
ATOM   1093  N   GLY A 142      10.619  -9.241  12.802  1.00 97.06           N  
ATOM   1094  CA  GLY A 142      10.841  -9.549  11.390  1.00 97.06           C  
ATOM   1095  C   GLY A 142      12.011  -8.759  10.799  1.00 97.06           C  
ATOM   1096  O   GLY A 142      12.873  -9.340  10.138  1.00 97.06           O  
ATOM   1097  N   SER A 143      12.099  -7.461  11.110  1.00 96.38           N  
ATOM   1098  CA  SER A 143      13.224  -6.600  10.717  1.00 96.38           C  
ATOM   1099  C   SER A 143      14.554  -7.096  11.299  1.00 96.38           C  
ATOM   1100  CB  SER A 143      12.976  -5.148  11.150  1.00 96.38           C  
ATOM   1101  O   SER A 143      15.549  -7.190  10.582  1.00 96.38           O  
ATOM   1102  OG  SER A 143      11.830  -4.624  10.507  1.00 96.38           O  
ATOM   1103  N   LEU A 144      14.580  -7.506  12.571  1.00 97.69           N  
ATOM   1104  CA  LEU A 144      15.762  -8.090  13.206  1.00 97.69           C  
ATOM   1105  C   LEU A 144      16.205  -9.373  12.494  1.00 97.69           C  
ATOM   1106  CB  LEU A 144      15.470  -8.344  14.697  1.00 97.69           C  
ATOM   1107  O   LEU A 144      17.385  -9.498  12.170  1.00 97.69           O  
ATOM   1108  CG  LEU A 144      16.626  -8.996  15.476  1.00 97.69           C  
ATOM   1109  CD1 LEU A 144      17.888  -8.134  15.483  1.00 97.69           C  
ATOM   1110  CD2 LEU A 144      16.201  -9.226  16.926  1.00 97.69           C  
ATOM   1111  N   ILE A 145      15.272 -10.292  12.212  1.00 97.56           N  
ATOM   1112  CA  ILE A 145      15.550 -11.540  11.480  1.00 97.56           C  
ATOM   1113  C   ILE A 145      16.150 -11.229  10.103  1.00 97.56           C  
ATOM   1114  CB  ILE A 145      14.276 -12.414  11.361  1.00 97.56           C  
ATOM   1115  O   ILE A 145      17.138 -11.854   9.719  1.00 97.56           O  
ATOM   1116  CG1 ILE A 145      13.830 -12.935  12.747  1.00 97.56           C  
ATOM   1117  CG2 ILE A 145      14.510 -13.619  10.426  1.00 97.56           C  
ATOM   1118  CD1 ILE A 145      12.390 -13.468  12.767  1.00 97.56           C  
ATOM   1119  N   CYS A 146      15.604 -10.239   9.387  1.00 95.44           N  
ATOM   1120  CA  CYS A 146      16.143  -9.797   8.101  1.00 95.44           C  
ATOM   1121  C   CYS A 146      17.571  -9.245   8.231  1.00 95.44           C  
ATOM   1122  CB  CYS A 146      15.229  -8.727   7.488  1.00 95.44           C  
ATOM   1123  O   CYS A 146      18.450  -9.616   7.456  1.00 95.44           O  
ATOM   1124  SG  CYS A 146      13.594  -9.381   7.065  1.00 95.44           S  
ATOM   1125  N   GLY A 147      17.821  -8.396   9.231  1.00 94.50           N  
ATOM   1126  CA  GLY A 147      19.130  -7.784   9.464  1.00 94.50           C  
ATOM   1127  C   GLY A 147      20.224  -8.788   9.838  1.00 94.50           C  
ATOM   1128  O   GLY A 147      21.381  -8.600   9.468  1.00 94.50           O  
ATOM   1129  N   VAL A 148      19.886  -9.880  10.531  1.00 96.75           N  
ATOM   1130  CA  VAL A 148      20.857 -10.927  10.916  1.00 96.75           C  
ATOM   1131  C   VAL A 148      20.914 -12.108   9.941  1.00 96.75           C  
ATOM   1132  CB  VAL A 148      20.669 -11.400  12.371  1.00 96.75           C  
ATOM   1133  O   VAL A 148      21.701 -13.034  10.156  1.00 96.75           O  
ATOM   1134  CG1 VAL A 148      20.719 -10.221  13.351  1.00 96.75           C  
ATOM   1135  CG2 VAL A 148      19.380 -12.203  12.580  1.00 96.75           C  
ATOM   1136  N   ALA A 149      20.113 -12.088   8.870  1.00 95.81           N  
ATOM   1137  CA  ALA A 149      20.007 -13.194   7.928  1.00 95.81           C  
ATOM   1138  C   ALA A 149      21.366 -13.564   7.303  1.00 95.81           C  
ATOM   1139  CB  ALA A 149      18.946 -12.875   6.866  1.00 95.81           C  
ATOM   1140  O   ALA A 149      22.174 -12.709   6.925  1.00 95.81           O  
ATOM   1141  N   GLN A 150      21.600 -14.875   7.207  1.00 94.62           N  
ATOM   1142  CA  GLN A 150      22.809 -15.483   6.631  1.00 94.62           C  
ATOM   1143  C   GLN A 150      22.525 -16.216   5.312  1.00 94.62           C  
ATOM   1144  CB  GLN A 150      23.430 -16.456   7.649  1.00 94.62           C  
ATOM   1145  O   GLN A 150      23.433 -16.752   4.690  1.00 94.62           O  
ATOM   1146  CG  GLN A 150      23.843 -15.797   8.973  1.00 94.62           C  
ATOM   1147  CD  GLN A 150      24.887 -14.702   8.787  1.00 94.62           C  
ATOM   1148  NE2 GLN A 150      24.692 -13.544   9.376  1.00 94.62           N  
ATOM   1149  OE1 GLN A 150      25.887 -14.862   8.113  1.00 94.62           O  
ATOM   1150  N   ASN A 151      21.257 -16.289   4.909  1.00 93.19           N  
ATOM   1151  CA  ASN A 151      20.821 -16.872   3.650  1.00 93.19           C  
ATOM   1152  C   ASN A 151      19.469 -16.271   3.238  1.00 93.19           C  
ATOM   1153  CB  ASN A 151      20.767 -18.409   3.777  1.00 93.19           C  
ATOM   1154  O   ASN A 151      18.754 -15.685   4.061  1.00 93.19           O  
ATOM   1155  CG  ASN A 151      19.782 -18.886   4.826  1.00 93.19           C  
ATOM   1156  ND2 ASN A 151      20.244 -19.403   5.939  1.00 93.19           N  
ATOM   1157  OD1 ASN A 151      18.580 -18.790   4.659  1.00 93.19           O  
ATOM   1158  N   SER A 152      19.124 -16.465   1.966  1.00 88.06           N  
ATOM   1159  CA  SER A 152      17.885 -15.984   1.347  1.00 88.06           C  
ATOM   1160  C   SER A 152      16.621 -16.457   2.078  1.00 88.06           C  
ATOM   1161  CB  SER A 152      17.876 -16.473  -0.101  1.00 88.06           C  
ATOM   1162  O   SER A 152      15.740 -15.655   2.383  1.00 88.06           O  
ATOM   1163  OG  SER A 152      16.622 -16.249  -0.675  1.00 88.06           O  
ATOM   1164  N   VAL A 153      16.546 -17.735   2.460  1.00 93.44           N  
ATOM   1165  CA  VAL A 153      15.356 -18.306   3.116  1.00 93.44           C  
ATOM   1166  C   VAL A 153      15.079 -17.633   4.461  1.00 93.44           C  
ATOM   1167  CB  VAL A 153      15.498 -19.830   3.288  1.00 93.44           C  
ATOM   1168  O   VAL A 153      13.940 -17.258   4.740  1.00 93.44           O  
ATOM   1169  CG1 VAL A 153      14.264 -20.441   3.965  1.00 93.44           C  
ATOM   1170  CG2 VAL A 153      15.683 -20.522   1.931  1.00 93.44           C  
ATOM   1171  N   THR A 154      16.110 -17.420   5.283  1.00 96.31           N  
ATOM   1172  CA  THR A 154      15.975 -16.695   6.554  1.00 96.31           C  
ATOM   1173  C   THR A 154      15.481 -15.267   6.328  1.00 96.31           C  
ATOM   1174  CB  THR A 154      17.304 -16.666   7.322  1.00 96.31           C  
ATOM   1175  O   THR A 154      14.626 -14.797   7.078  1.00 96.31           O  
ATOM   1176  CG2 THR A 154      17.192 -15.970   8.680  1.00 96.31           C  
ATOM   1177  OG1 THR A 154      17.737 -17.976   7.609  1.00 96.31           O  
ATOM   1178  N   LEU A 155      15.967 -14.589   5.282  1.00 93.56           N  
ATOM   1179  CA  LEU A 155      15.493 -13.256   4.919  1.00 93.56           C  
ATOM   1180  C   LEU A 155      14.006 -13.283   4.535  1.00 93.56           C  
ATOM   1181  CB  LEU A 155      16.380 -12.694   3.793  1.00 93.56           C  
ATOM   1182  O   LEU A 155      13.233 -12.492   5.064  1.00 93.56           O  
ATOM   1183  CG  LEU A 155      16.019 -11.259   3.382  1.00 93.56           C  
ATOM   1184  CD1 LEU A 155      16.322 -10.263   4.495  1.00 93.56           C  
ATOM   1185  CD2 LEU A 155      16.825 -10.840   2.167  1.00 93.56           C  
ATOM   1186  N   ILE A 156      13.581 -14.228   3.691  1.00 91.94           N  
ATOM   1187  CA  ILE A 156      12.174 -14.404   3.290  1.00 91.94           C  
ATOM   1188  C   ILE A 156      11.275 -14.641   4.511  1.00 91.94           C  
ATOM   1189  CB  ILE A 156      12.049 -15.562   2.271  1.00 91.94           C  
ATOM   1190  O   ILE A 156      10.211 -14.030   4.625  1.00 91.94           O  
ATOM   1191  CG1 ILE A 156      12.760 -15.203   0.950  1.00 91.94           C  
ATOM   1192  CG2 ILE A 156      10.574 -15.895   1.973  1.00 91.94           C  
ATOM   1193  CD1 ILE A 156      12.973 -16.410   0.030  1.00 91.94           C  
ATOM   1194  N   ILE A 157      11.705 -15.482   5.456  1.00 96.06           N  
ATOM   1195  CA  ILE A 157      10.973 -15.722   6.709  1.00 96.06           C  
ATOM   1196  C   ILE A 157      10.886 -14.433   7.535  1.00 96.06           C  
ATOM   1197  CB  ILE A 157      11.617 -16.881   7.503  1.00 96.06           C  
ATOM   1198  O   ILE A 157       9.809 -14.094   8.026  1.00 96.06           O  
ATOM   1199  CG1 ILE A 157      11.420 -18.215   6.745  1.00 96.06           C  
ATOM   1200  CG2 ILE A 157      11.013 -16.989   8.919  1.00 96.06           C  
ATOM   1201  CD1 ILE A 157      12.261 -19.372   7.298  1.00 96.06           C  
ATOM   1202  N   GLY A 158      11.982 -13.678   7.650  1.00 96.56           N  
ATOM   1203  CA  GLY A 158      11.982 -12.373   8.313  1.00 96.56           C  
ATOM   1204  C   GLY A 158      10.985 -11.397   7.682  1.00 96.56           C  
ATOM   1205  O   GLY A 158      10.209 -10.764   8.398  1.00 96.56           O  
ATOM   1206  N   ARG A 159      10.926 -11.346   6.344  1.00 94.94           N  
ATOM   1207  CA  ARG A 159       9.960 -10.533   5.585  1.00 94.94           C  
ATOM   1208  C   ARG A 159       8.520 -10.962   5.854  1.00 94.94           C  
ATOM   1209  CB  ARG A 159      10.276 -10.607   4.077  1.00 94.94           C  
ATOM   1210  O   ARG A 159       7.661 -10.107   6.057  1.00 94.94           O  
ATOM   1211  CG  ARG A 159      11.614  -9.968   3.666  1.00 94.94           C  
ATOM   1212  CD  ARG A 159      11.695  -8.461   3.895  1.00 94.94           C  
ATOM   1213  NE  ARG A 159      10.723  -7.718   3.074  1.00 94.94           N  
ATOM   1214  NH1 ARG A 159      10.891  -5.796   4.244  1.00 94.94           N  
ATOM   1215  NH2 ARG A 159       9.418  -5.893   2.594  1.00 94.94           N  
ATOM   1216  CZ  ARG A 159      10.344  -6.477   3.295  1.00 94.94           C  
ATOM   1217  N   ALA A 160       8.258 -12.266   5.918  1.00 94.31           N  
ATOM   1218  CA  ALA A 160       6.940 -12.803   6.245  1.00 94.31           C  
ATOM   1219  C   ALA A 160       6.489 -12.407   7.666  1.00 94.31           C  
ATOM   1220  CB  ALA A 160       6.980 -14.325   6.054  1.00 94.31           C  
ATOM   1221  O   ALA A 160       5.347 -11.975   7.846  1.00 94.31           O  
ATOM   1222  N   VAL A 161       7.385 -12.490   8.660  1.00 97.19           N  
ATOM   1223  CA  VAL A 161       7.122 -12.058  10.048  1.00 97.19           C  
ATOM   1224  C   VAL A 161       6.896 -10.545  10.122  1.00 97.19           C  
ATOM   1225  CB  VAL A 161       8.267 -12.493  10.989  1.00 97.19           C  
ATOM   1226  O   VAL A 161       5.954 -10.100  10.779  1.00 97.19           O  
ATOM   1227  CG1 VAL A 161       8.093 -11.965  12.419  1.00 97.19           C  
ATOM   1228  CG2 VAL A 161       8.347 -14.022  11.096  1.00 97.19           C  
ATOM   1229  N   ALA A 162       7.695  -9.755   9.400  1.00 96.12           N  
ATOM   1230  CA  ALA A 162       7.524  -8.307   9.339  1.00 96.12           C  
ATOM   1231  C   ALA A 162       6.160  -7.922   8.741  1.00 96.12           C  
ATOM   1232  CB  ALA A 162       8.690  -7.683   8.564  1.00 96.12           C  
ATOM   1233  O   ALA A 162       5.450  -7.090   9.308  1.00 96.12           O  
ATOM   1234  N   GLY A 163       5.750  -8.581   7.653  1.00 93.50           N  
ATOM   1235  CA  GLY A 163       4.444  -8.362   7.029  1.00 93.50           C  
ATOM   1236  C   GLY A 163       3.268  -8.719   7.946  1.00 93.50           C  
ATOM   1237  O   GLY A 163       2.255  -8.019   7.972  1.00 93.50           O  
ATOM   1238  N   LEU A 164       3.423  -9.742   8.794  1.00 94.62           N  
ATOM   1239  CA  LEU A 164       2.429 -10.082   9.813  1.00 94.62           C  
ATOM   1240  C   LEU A 164       2.234  -8.935  10.817  1.00 94.62           C  
ATOM   1241  CB  LEU A 164       2.830 -11.416  10.466  1.00 94.62           C  
ATOM   1242  O   LEU A 164       1.098  -8.599  11.134  1.00 94.62           O  
ATOM   1243  CG  LEU A 164       1.802 -11.953  11.477  1.00 94.62           C  
ATOM   1244  CD1 LEU A 164       1.800 -13.484  11.483  1.00 94.62           C  
ATOM   1245  CD2 LEU A 164       2.115 -11.533  12.904  1.00 94.62           C  
ATOM   1246  N   GLY A 165       3.311  -8.296  11.281  1.00 95.00           N  
ATOM   1247  CA  GLY A 165       3.210  -7.092  12.113  1.00 95.00           C  
ATOM   1248  C   GLY A 165       2.599  -5.903  11.361  1.00 95.00           C  
ATOM   1249  O   GLY A 165       1.695  -5.232  11.863  1.00 95.00           O  
ATOM   1250  N   ALA A 166       3.029  -5.686  10.115  1.00 93.88           N  
ATOM   1251  CA  ALA A 166       2.565  -4.588   9.271  1.00 93.88           C  
ATOM   1252  C   ALA A 166       1.051  -4.607   9.009  1.00 93.88           C  
ATOM   1253  CB  ALA A 166       3.337  -4.638   7.957  1.00 93.88           C  
ATOM   1254  O   ALA A 166       0.422  -3.544   8.978  1.00 93.88           O  
ATOM   1255  N   ALA A 167       0.455  -5.800   8.902  1.00 92.56           N  
ATOM   1256  CA  ALA A 167      -0.983  -5.999   8.714  1.00 92.56           C  
ATOM   1257  C   ALA A 167      -1.839  -5.237   9.742  1.00 92.56           C  
ATOM   1258  CB  ALA A 167      -1.265  -7.502   8.822  1.00 92.56           C  
ATOM   1259  O   ALA A 167      -2.917  -4.742   9.402  1.00 92.56           O  
ATOM   1260  N   GLY A 168      -1.354  -5.136  10.986  1.00 91.88           N  
ATOM   1261  CA  GLY A 168      -2.080  -4.548  12.108  1.00 91.88           C  
ATOM   1262  C   GLY A 168      -1.759  -3.091  12.420  1.00 91.88           C  
ATOM   1263  O   GLY A 168      -2.544  -2.436  13.106  1.00 91.88           O  
ATOM   1264  N   ILE A 169      -0.629  -2.562  11.959  1.00 95.12           N  
ATOM   1265  CA  ILE A 169      -0.162  -1.235  12.385  1.00 95.12           C  
ATOM   1266  C   ILE A 169      -1.022  -0.125  11.774  1.00 95.12           C  
ATOM   1267  CB  ILE A 169       1.328  -1.086  12.059  1.00 95.12           C  
ATOM   1268  O   ILE A 169      -1.479   0.739  12.510  1.00 95.12           O  
ATOM   1269  CG1 ILE A 169       2.181  -1.991  12.984  1.00 95.12           C  
ATOM   1270  CG2 ILE A 169       1.809   0.376  12.162  1.00 95.12           C  
ATOM   1271  CD1 ILE A 169       3.634  -2.247  12.555  1.00 95.12           C  
ATOM   1272  N   MET A 170      -1.340  -0.155  10.473  1.00 89.38           N  
ATOM   1273  CA  MET A 170      -2.159   0.910   9.862  1.00 89.38           C  
ATOM   1274  C   MET A 170      -3.560   0.996  10.491  1.00 89.38           C  
ATOM   1275  CB  MET A 170      -2.256   0.704   8.341  1.00 89.38           C  
ATOM   1276  O   MET A 170      -4.018   2.072  10.876  1.00 89.38           O  
ATOM   1277  CG  MET A 170      -3.139   1.763   7.657  1.00 89.38           C  
ATOM   1278  SD  MET A 170      -2.598   3.483   7.849  1.00 89.38           S  
ATOM   1279  CE  MET A 170      -1.288   3.493   6.611  1.00 89.38           C  
ATOM   1280  N   SER A 171      -4.242  -0.144  10.633  1.00 89.00           N  
ATOM   1281  CA  SER A 171      -5.574  -0.194  11.246  1.00 89.00           C  
ATOM   1282  C   SER A 171      -5.543   0.222  12.715  1.00 89.00           C  
ATOM   1283  CB  SER A 171      -6.177  -1.594  11.087  1.00 89.00           C  
ATOM   1284  O   SER A 171      -6.424   0.953  13.165  1.00 89.00           O  
ATOM   1285  OG  SER A 171      -5.266  -2.578  11.536  1.00 89.00           O  
ATOM   1286  N   GLY A 172      -4.511  -0.192  13.455  1.00 92.38           N  
ATOM   1287  CA  GLY A 172      -4.331   0.202  14.847  1.00 92.38           C  
ATOM   1288  C   GLY A 172      -4.007   1.683  15.006  1.00 92.38           C  
ATOM   1289  O   GLY A 172      -4.577   2.328  15.879  1.00 92.38           O  
ATOM   1290  N   ALA A 173      -3.180   2.251  14.126  1.00 94.00           N  
ATOM   1291  CA  ALA A 173      -2.832   3.665  14.153  1.00 94.00           C  
ATOM   1292  C   ALA A 173      -4.068   4.545  13.939  1.00 94.00           C  
ATOM   1293  CB  ALA A 173      -1.752   3.939  13.096  1.00 94.00           C  
ATOM   1294  O   ALA A 173      -4.292   5.501  14.680  1.00 94.00           O  
ATOM   1295  N   LEU A 174      -4.924   4.187  12.980  1.00 90.44           N  
ATOM   1296  CA  LEU A 174      -6.169   4.915  12.731  1.00 90.44           C  
ATOM   1297  C   LEU A 174      -7.204   4.719  13.844  1.00 90.44           C  
ATOM   1298  CB  LEU A 174      -6.731   4.505  11.366  1.00 90.44           C  
ATOM   1299  O   LEU A 174      -7.959   5.648  14.131  1.00 90.44           O  
ATOM   1300  CG  LEU A 174      -5.828   4.933  10.197  1.00 90.44           C  
ATOM   1301  CD1 LEU A 174      -6.378   4.348   8.905  1.00 90.44           C  
ATOM   1302  CD2 LEU A 174      -5.739   6.455  10.029  1.00 90.44           C  
ATOM   1303  N   LEU A 175      -7.228   3.559  14.505  1.00 91.25           N  
ATOM   1304  CA  LEU A 175      -8.094   3.350  15.665  1.00 91.25           C  
ATOM   1305  C   LEU A 175      -7.609   4.138  16.893  1.00 91.25           C  
ATOM   1306  CB  LEU A 175      -8.225   1.846  15.955  1.00 91.25           C  
ATOM   1307  O   LEU A 175      -8.415   4.774  17.567  1.00 91.25           O  
ATOM   1308  CG  LEU A 175      -9.213   1.559  17.104  1.00 91.25           C  
ATOM   1309  CD1 LEU A 175     -10.634   2.036  16.784  1.00 91.25           C  
ATOM   1310  CD2 LEU A 175      -9.232   0.075  17.475  1.00 91.25           C  
ATOM   1311  N   ILE A 176      -6.300   4.155  17.163  1.00 93.19           N  
ATOM   1312  CA  ILE A 176      -5.701   5.001  18.206  1.00 93.19           C  
ATOM   1313  C   ILE A 176      -6.023   6.466  17.917  1.00 93.19           C  
ATOM   1314  CB  ILE A 176      -4.180   4.747  18.317  1.00 93.19           C  
ATOM   1315  O   ILE A 176      -6.517   7.160  18.801  1.00 93.19           O  
ATOM   1316  CG1 ILE A 176      -3.939   3.355  18.942  1.00 93.19           C  
ATOM   1317  CG2 ILE A 176      -3.484   5.827  19.170  1.00 93.19           C  
ATOM   1318  CD1 ILE A 176      -2.482   2.886  18.898  1.00 93.19           C  
ATOM   1319  N   LEU A 177      -5.852   6.913  16.668  1.00 92.25           N  
ATOM   1320  CA  LEU A 177      -6.244   8.256  16.249  1.00 92.25           C  
ATOM   1321  C   LEU A 177      -7.724   8.535  16.546  1.00 92.25           C  
ATOM   1322  CB  LEU A 177      -5.935   8.436  14.751  1.00 92.25           C  
ATOM   1323  O   LEU A 177      -8.045   9.602  17.064  1.00 92.25           O  
ATOM   1324  CG  LEU A 177      -6.396   9.795  14.197  1.00 92.25           C  
ATOM   1325  CD1 LEU A 177      -5.594  10.939  14.804  1.00 92.25           C  
ATOM   1326  CD2 LEU A 177      -6.244   9.840  12.680  1.00 92.25           C  
ATOM   1327  N   ALA A 178      -8.619   7.586  16.261  1.00 89.25           N  
ATOM   1328  CA  ALA A 178     -10.042   7.751  16.534  1.00 89.25           C  
ATOM   1329  C   ALA A 178     -10.342   7.943  18.034  1.00 89.25           C  
ATOM   1330  CB  ALA A 178     -10.818   6.577  15.923  1.00 89.25           C  
ATOM   1331  O   ALA A 178     -11.201   8.749  18.386  1.00 89.25           O  
ATOM   1332  N   HIS A 179      -9.603   7.273  18.920  1.00 89.75           N  
ATOM   1333  CA  HIS A 179      -9.720   7.456  20.372  1.00 89.75           C  
ATOM   1334  C   HIS A 179      -8.955   8.668  20.921  1.00 89.75           C  
ATOM   1335  CB  HIS A 179      -9.252   6.181  21.076  1.00 89.75           C  
ATOM   1336  O   HIS A 179      -9.217   9.094  22.048  1.00 89.75           O  
ATOM   1337  CG  HIS A 179     -10.265   5.075  21.005  1.00 89.75           C  
ATOM   1338  CD2 HIS A 179     -10.185   3.942  20.243  1.00 89.75           C  
ATOM   1339  ND1 HIS A 179     -11.426   4.990  21.741  1.00 89.75           N  
ATOM   1340  CE1 HIS A 179     -12.016   3.822  21.447  1.00 89.75           C  
ATOM   1341  NE2 HIS A 179     -11.294   3.147  20.539  1.00 89.75           N  
ATOM   1342  N   SER A 180      -7.997   9.210  20.168  1.00 91.00           N  
ATOM   1343  CA  SER A 180      -7.155  10.332  20.594  1.00 91.00           C  
ATOM   1344  C   SER A 180      -7.606  11.682  20.048  1.00 91.00           C  
ATOM   1345  CB  SER A 180      -5.697  10.086  20.202  1.00 91.00           C  
ATOM   1346  O   SER A 180      -7.231  12.697  20.623  1.00 91.00           O  
ATOM   1347  OG  SER A 180      -5.192   8.964  20.899  1.00 91.00           O  
ATOM   1348  N   VAL A 181      -8.394  11.713  18.970  1.00 90.06           N  
ATOM   1349  CA  VAL A 181      -8.752  12.953  18.277  1.00 90.06           C  
ATOM   1350  C   VAL A 181     -10.255  13.015  17.950  1.00 90.06           C  
ATOM   1351  CB  VAL A 181      -7.891  13.126  17.013  1.00 90.06           C  
ATOM   1352  O   VAL A 181     -10.802  12.053  17.396  1.00 90.06           O  
ATOM   1353  CG1 VAL A 181      -8.225  14.410  16.254  1.00 90.06           C  
ATOM   1354  CG2 VAL A 181      -6.401  13.224  17.362  1.00 90.06           C  
ATOM   1355  N   PRO A 182     -10.916  14.162  18.198  1.00 86.50           N  
ATOM   1356  CA  PRO A 182     -12.290  14.439  17.775  1.00 86.50           C  
ATOM   1357  C   PRO A 182     -12.501  14.272  16.267  1.00 86.50           C  
ATOM   1358  CB  PRO A 182     -12.570  15.889  18.183  1.00 86.50           C  
ATOM   1359  O   PRO A 182     -11.647  14.660  15.465  1.00 86.50           O  
ATOM   1360  CG  PRO A 182     -11.588  16.145  19.322  1.00 86.50           C  
ATOM   1361  CD  PRO A 182     -10.398  15.273  18.981  1.00 86.50           C  
ATOM   1362  N   LEU A 183     -13.664  13.747  15.863  1.00 83.38           N  
ATOM   1363  CA  LEU A 183     -13.960  13.360  14.474  1.00 83.38           C  
ATOM   1364  C   LEU A 183     -13.656  14.454  13.439  1.00 83.38           C  
ATOM   1365  CB  LEU A 183     -15.432  12.926  14.388  1.00 83.38           C  
ATOM   1366  O   LEU A 183     -13.137  14.143  12.370  1.00 83.38           O  
ATOM   1367  CG  LEU A 183     -15.871  12.452  12.987  1.00 83.38           C  
ATOM   1368  CD1 LEU A 183     -15.169  11.169  12.539  1.00 83.38           C  
ATOM   1369  CD2 LEU A 183     -17.367  12.200  13.022  1.00 83.38           C  
ATOM   1370  N   VAL A 184     -13.927  15.723  13.759  1.00 83.94           N  
ATOM   1371  CA  VAL A 184     -13.697  16.857  12.848  1.00 83.94           C  
ATOM   1372  C   VAL A 184     -12.218  17.025  12.511  1.00 83.94           C  
ATOM   1373  CB  VAL A 184     -14.254  18.167  13.444  1.00 83.94           C  
ATOM   1374  O   VAL A 184     -11.898  17.338  11.369  1.00 83.94           O  
ATOM   1375  CG1 VAL A 184     -14.058  19.368  12.506  1.00 83.94           C  
ATOM   1376  CG2 VAL A 184     -15.756  18.031  13.711  1.00 83.94           C  
ATOM   1377  N   LYS A 185     -11.320  16.787  13.475  1.00 87.38           N  
ATOM   1378  CA  LYS A 185      -9.867  16.960  13.322  1.00 87.38           C  
ATOM   1379  C   LYS A 185      -9.172  15.701  12.789  1.00 87.38           C  
ATOM   1380  CB  LYS A 185      -9.262  17.418  14.663  1.00 87.38           C  
ATOM   1381  O   LYS A 185      -8.062  15.803  12.267  1.00 87.38           O  
ATOM   1382  CG  LYS A 185      -9.762  18.793  15.145  1.00 87.38           C  
ATOM   1383  CD  LYS A 185      -9.201  19.146  16.535  1.00 87.38           C  
ATOM   1384  CE  LYS A 185      -9.813  20.464  17.039  1.00 87.38           C  
ATOM   1385  NZ  LYS A 185      -9.617  20.670  18.499  1.00 87.38           N  
ATOM   1386  N   ARG A 186      -9.805  14.519  12.870  1.00 89.69           N  
ATOM   1387  CA  ARG A 186      -9.227  13.240  12.399  1.00 89.69           C  
ATOM   1388  C   ARG A 186      -8.699  13.285  10.956  1.00 89.69           C  
ATOM   1389  CB  ARG A 186     -10.207  12.061  12.563  1.00 89.69           C  
ATOM   1390  O   ARG A 186      -7.613  12.747  10.756  1.00 89.69           O  
ATOM   1391  CG  ARG A 186     -10.528  11.742  14.029  1.00 89.69           C  
ATOM   1392  CD  ARG A 186     -11.430  10.510  14.143  1.00 89.69           C  
ATOM   1393  NE  ARG A 186     -12.058  10.394  15.470  1.00 89.69           N  
ATOM   1394  NH1 ARG A 186     -13.688   8.872  14.918  1.00 89.69           N  
ATOM   1395  NH2 ARG A 186     -13.468   9.537  17.032  1.00 89.69           N  
ATOM   1396  CZ  ARG A 186     -13.067   9.607  15.799  1.00 89.69           C  
ATOM   1397  N   PRO A 187      -9.352  13.934   9.967  1.00 86.94           N  
ATOM   1398  CA  PRO A 187      -8.839  13.991   8.597  1.00 86.94           C  
ATOM   1399  C   PRO A 187      -7.466  14.647   8.463  1.00 86.94           C  
ATOM   1400  CB  PRO A 187      -9.910  14.717   7.774  1.00 86.94           C  
ATOM   1401  O   PRO A 187      -6.630  14.144   7.716  1.00 86.94           O  
ATOM   1402  CG  PRO A 187     -11.194  14.513   8.574  1.00 86.94           C  
ATOM   1403  CD  PRO A 187     -10.689  14.510  10.011  1.00 86.94           C  
ATOM   1404  N   MET A 188      -7.196  15.717   9.214  1.00 89.69           N  
ATOM   1405  CA  MET A 188      -5.889  16.378   9.213  1.00 89.69           C  
ATOM   1406  C   MET A 188      -4.786  15.441   9.725  1.00 89.69           C  
ATOM   1407  CB  MET A 188      -5.989  17.659  10.052  1.00 89.69           C  
ATOM   1408  O   MET A 188      -3.782  15.235   9.046  1.00 89.69           O  
ATOM   1409  CG  MET A 188      -4.653  18.386  10.210  1.00 89.69           C  
ATOM   1410  SD  MET A 188      -4.824  19.922  11.153  1.00 89.69           S  
ATOM   1411  CE  MET A 188      -3.085  20.360  11.393  1.00 89.69           C  
ATOM   1412  N   TYR A 189      -4.987  14.827  10.892  1.00 92.19           N  
ATOM   1413  CA  TYR A 189      -4.001  13.921  11.487  1.00 92.19           C  
ATOM   1414  C   TYR A 189      -3.852  12.613  10.706  1.00 92.19           C  
ATOM   1415  CB  TYR A 189      -4.406  13.620  12.925  1.00 92.19           C  
ATOM   1416  O   TYR A 189      -2.742  12.116  10.542  1.00 92.19           O  
ATOM   1417  CG  TYR A 189      -4.275  14.798  13.864  1.00 92.19           C  
ATOM   1418  CD1 TYR A 189      -3.012  15.163  14.359  1.00 92.19           C  
ATOM   1419  CD2 TYR A 189      -5.410  15.528  14.245  1.00 92.19           C  
ATOM   1420  CE1 TYR A 189      -2.887  16.233  15.267  1.00 92.19           C  
ATOM   1421  CE2 TYR A 189      -5.297  16.593  15.156  1.00 92.19           C  
ATOM   1422  OH  TYR A 189      -3.941  17.971  16.555  1.00 92.19           O  
ATOM   1423  CZ  TYR A 189      -4.036  16.944  15.674  1.00 92.19           C  
ATOM   1424  N   ALA A 190      -4.944  12.069  10.169  1.00 89.38           N  
ATOM   1425  CA  ALA A 190      -4.890  10.905   9.296  1.00 89.38           C  
ATOM   1426  C   ALA A 190      -4.135  11.217   7.998  1.00 89.38           C  
ATOM   1427  CB  ALA A 190      -6.316  10.437   9.014  1.00 89.38           C  
ATOM   1428  O   ALA A 190      -3.382  10.375   7.522  1.00 89.38           O  
ATOM   1429  N   GLY A 191      -4.280  12.435   7.463  1.00 87.31           N  
ATOM   1430  CA  GLY A 191      -3.468  12.926   6.352  1.00 87.31           C  
ATOM   1431  C   GLY A 191      -1.978  12.995   6.700  1.00 87.31           C  
ATOM   1432  O   GLY A 191      -1.157  12.560   5.898  1.00 87.31           O  
ATOM   1433  N   MET A 192      -1.615  13.448   7.908  1.00 91.94           N  
ATOM   1434  CA  MET A 192      -0.222  13.420   8.387  1.00 91.94           C  
ATOM   1435  C   MET A 192       0.319  11.987   8.468  1.00 91.94           C  
ATOM   1436  CB  MET A 192      -0.084  14.093   9.762  1.00 91.94           C  
ATOM   1437  O   MET A 192       1.376  11.698   7.911  1.00 91.94           O  
ATOM   1438  CG  MET A 192      -0.361  15.595   9.728  1.00 91.94           C  
ATOM   1439  SD  MET A 192      -0.248  16.360  11.365  1.00 91.94           S  
ATOM   1440  CE  MET A 192      -0.667  18.055  10.904  1.00 91.94           C  
ATOM   1441  N   ILE A 193      -0.429  11.071   9.087  1.00 92.31           N  
ATOM   1442  CA  ILE A 193      -0.048   9.656   9.194  1.00 92.31           C  
ATOM   1443  C   ILE A 193       0.094   9.024   7.800  1.00 92.31           C  
ATOM   1444  CB  ILE A 193      -1.072   8.903  10.073  1.00 92.31           C  
ATOM   1445  O   ILE A 193       1.108   8.396   7.507  1.00 92.31           O  
ATOM   1446  CG1 ILE A 193      -1.017   9.402  11.536  1.00 92.31           C  
ATOM   1447  CG2 ILE A 193      -0.819   7.387  10.044  1.00 92.31           C  
ATOM   1448  CD1 ILE A 193      -2.202   8.920  12.383  1.00 92.31           C  
ATOM   1449  N   GLY A 194      -0.882   9.227   6.911  1.00 85.75           N  
ATOM   1450  CA  GLY A 194      -0.863   8.697   5.546  1.00 85.75           C  
ATOM   1451  C   GLY A 194       0.279   9.261   4.698  1.00 85.75           C  
ATOM   1452  O   GLY A 194       0.875   8.539   3.901  1.00 85.75           O  
ATOM   1453  N   SER A 195       0.658  10.523   4.920  1.00 87.69           N  
ATOM   1454  CA  SER A 195       1.761  11.171   4.201  1.00 87.69           C  
ATOM   1455  C   SER A 195       3.129  10.535   4.475  1.00 87.69           C  
ATOM   1456  CB  SER A 195       1.781  12.664   4.524  1.00 87.69           C  
ATOM   1457  O   SER A 195       4.034  10.656   3.647  1.00 87.69           O  
ATOM   1458  OG  SER A 195       2.346  12.934   5.789  1.00 87.69           O  
ATOM   1459  N   MET A 196       3.269   9.787   5.578  1.00 91.12           N  
ATOM   1460  CA  MET A 196       4.489   9.040   5.889  1.00 91.12           C  
ATOM   1461  C   MET A 196       4.842   8.022   4.804  1.00 91.12           C  
ATOM   1462  CB  MET A 196       4.359   8.319   7.235  1.00 91.12           C  
ATOM   1463  O   MET A 196       6.027   7.804   4.576  1.00 91.12           O  
ATOM   1464  CG  MET A 196       4.186   9.280   8.410  1.00 91.12           C  
ATOM   1465  SD  MET A 196       5.567  10.431   8.659  1.00 91.12           S  
ATOM   1466  CE  MET A 196       4.745  11.964   8.160  1.00 91.12           C  
ATOM   1467  N   TYR A 197       3.860   7.466   4.079  1.00 81.81           N  
ATOM   1468  CA  TYR A 197       4.137   6.587   2.936  1.00 81.81           C  
ATOM   1469  C   TYR A 197       4.915   7.299   1.834  1.00 81.81           C  
ATOM   1470  CB  TYR A 197       2.846   5.994   2.356  1.00 81.81           C  
ATOM   1471  O   TYR A 197       5.890   6.766   1.307  1.00 81.81           O  
ATOM   1472  CG  TYR A 197       2.502   4.643   2.936  1.00 81.81           C  
ATOM   1473  CD1 TYR A 197       2.877   3.468   2.254  1.00 81.81           C  
ATOM   1474  CD2 TYR A 197       1.837   4.560   4.170  1.00 81.81           C  
ATOM   1475  CE1 TYR A 197       2.567   2.205   2.793  1.00 81.81           C  
ATOM   1476  CE2 TYR A 197       1.542   3.297   4.710  1.00 81.81           C  
ATOM   1477  OH  TYR A 197       1.574   0.909   4.548  1.00 81.81           O  
ATOM   1478  CZ  TYR A 197       1.891   2.120   4.023  1.00 81.81           C  
ATOM   1479  N   GLY A 198       4.511   8.524   1.507  1.00 77.38           N  
ATOM   1480  CA  GLY A 198       5.199   9.301   0.491  1.00 77.38           C  
ATOM   1481  C   GLY A 198       6.563   9.803   0.974  1.00 77.38           C  
ATOM   1482  O   GLY A 198       7.536   9.697   0.235  1.00 77.38           O  
ATOM   1483  N   ILE A 199       6.698  10.237   2.234  1.00 85.56           N  
ATOM   1484  CA  ILE A 199       8.012  10.610   2.796  1.00 85.56           C  
ATOM   1485  C   ILE A 199       8.967   9.410   2.789  1.00 85.56           C  
ATOM   1486  CB  ILE A 199       7.865  11.198   4.217  1.00 85.56           C  
ATOM   1487  O   ILE A 199      10.106   9.519   2.336  1.00 85.56           O  
ATOM   1488  CG1 ILE A 199       7.028  12.496   4.161  1.00 85.56           C  
ATOM   1489  CG2 ILE A 199       9.244  11.473   4.852  1.00 85.56           C  
ATOM   1490  CD1 ILE A 199       6.775  13.117   5.536  1.00 85.56           C  
ATOM   1491  N   ALA A 200       8.495   8.248   3.235  1.00 87.06           N  
ATOM   1492  CA  ALA A 200       9.277   7.022   3.257  1.00 87.06           C  
ATOM   1493  C   ALA A 200       9.652   6.528   1.856  1.00 87.06           C  
ATOM   1494  CB  ALA A 200       8.468   5.967   3.988  1.00 87.06           C  
ATOM   1495  O   ALA A 200      10.756   6.032   1.670  1.00 87.06           O  
ATOM   1496  N   SER A 201       8.789   6.713   0.853  1.00 76.69           N  
ATOM   1497  CA  SER A 201       9.110   6.355  -0.535  1.00 76.69           C  
ATOM   1498  C   SER A 201      10.271   7.170  -1.124  1.00 76.69           C  
ATOM   1499  CB  SER A 201       7.863   6.472  -1.408  1.00 76.69           C  
ATOM   1500  O   SER A 201      10.978   6.678  -1.997  1.00 76.69           O  
ATOM   1501  OG  SER A 201       7.476   7.815  -1.597  1.00 76.69           O  
ATOM   1502  N   VAL A 202      10.508   8.385  -0.614  1.00 75.44           N  
ATOM   1503  CA  VAL A 202      11.672   9.217  -0.959  1.00 75.44           C  
ATOM   1504  C   VAL A 202      12.884   8.845  -0.106  1.00 75.44           C  
ATOM   1505  CB  VAL A 202      11.335  10.712  -0.787  1.00 75.44           C  
ATOM   1506  O   VAL A 202      13.988   8.671  -0.621  1.00 75.44           O  
ATOM   1507  CG1 VAL A 202      12.559  11.602  -1.048  1.00 75.44           C  
ATOM   1508  CG2 VAL A 202      10.164  11.113  -1.695  1.00 75.44           C  
ATOM   1509  N   ALA A 203      12.682   8.711   1.207  1.00 84.38           N  
ATOM   1510  CA  ALA A 203      13.746   8.383   2.148  1.00 84.38           C  
ATOM   1511  C   ALA A 203      14.324   6.978   1.911  1.00 84.38           C  
ATOM   1512  CB  ALA A 203      13.197   8.533   3.571  1.00 84.38           C  
ATOM   1513  O   ALA A 203      15.524   6.787   2.077  1.00 84.38           O  
ATOM   1514  N   GLY A 204      13.500   6.017   1.488  1.00 83.25           N  
ATOM   1515  CA  GLY A 204      13.859   4.616   1.278  1.00 83.25           C  
ATOM   1516  C   GLY A 204      15.023   4.441   0.311  1.00 83.25           C  
ATOM   1517  O   GLY A 204      16.074   3.976   0.744  1.00 83.25           O  
ATOM   1518  N   PRO A 205      14.914   4.855  -0.964  1.00 75.19           N  
ATOM   1519  CA  PRO A 205      16.017   4.728  -1.910  1.00 75.19           C  
ATOM   1520  C   PRO A 205      17.280   5.487  -1.490  1.00 75.19           C  
ATOM   1521  CB  PRO A 205      15.468   5.226  -3.251  1.00 75.19           C  
ATOM   1522  O   PRO A 205      18.382   4.973  -1.670  1.00 75.19           O  
ATOM   1523  CG  PRO A 205      13.968   4.963  -3.132  1.00 75.19           C  
ATOM   1524  CD  PRO A 205      13.696   5.245  -1.656  1.00 75.19           C  
ATOM   1525  N   LEU A 206      17.135   6.675  -0.889  1.00 77.94           N  
ATOM   1526  CA  LEU A 206      18.265   7.489  -0.427  1.00 77.94           C  
ATOM   1527  C   LEU A 206      19.024   6.815   0.724  1.00 77.94           C  
ATOM   1528  CB  LEU A 206      17.759   8.879   0.004  1.00 77.94           C  
ATOM   1529  O   LEU A 206      20.239   6.641   0.647  1.00 77.94           O  
ATOM   1530  CG  LEU A 206      17.230   9.766  -1.137  1.00 77.94           C  
ATOM   1531  CD1 LEU A 206      16.616  11.037  -0.546  1.00 77.94           C  
ATOM   1532  CD2 LEU A 206      18.340  10.180  -2.106  1.00 77.94           C  
ATOM   1533  N   LEU A 207      18.312   6.414   1.780  1.00 84.00           N  
ATOM   1534  CA  LEU A 207      18.891   5.724   2.933  1.00 84.00           C  
ATOM   1535  C   LEU A 207      19.408   4.343   2.540  1.00 84.00           C  
ATOM   1536  CB  LEU A 207      17.844   5.607   4.055  1.00 84.00           C  
ATOM   1537  O   LEU A 207      20.516   3.978   2.919  1.00 84.00           O  
ATOM   1538  CG  LEU A 207      17.477   6.940   4.731  1.00 84.00           C  
ATOM   1539  CD1 LEU A 207      16.320   6.718   5.706  1.00 84.00           C  
ATOM   1540  CD2 LEU A 207      18.653   7.526   5.516  1.00 84.00           C  
ATOM   1541  N   GLY A 208      18.642   3.605   1.736  1.00 78.44           N  
ATOM   1542  CA  GLY A 208      19.017   2.293   1.228  1.00 78.44           C  
ATOM   1543  C   GLY A 208      20.306   2.345   0.426  1.00 78.44           C  
ATOM   1544  O   GLY A 208      21.226   1.616   0.764  1.00 78.44           O  
ATOM   1545  N   GLY A 209      20.423   3.273  -0.531  1.00 69.25           N  
ATOM   1546  CA  GLY A 209      21.651   3.478  -1.304  1.00 69.25           C  
ATOM   1547  C   GLY A 209      22.857   3.814  -0.422  1.00 69.25           C  
ATOM   1548  O   GLY A 209      23.926   3.223  -0.563  1.00 69.25           O  
ATOM   1549  N   VAL A 210      22.686   4.711   0.556  1.00 80.88           N  
ATOM   1550  CA  VAL A 210      23.756   5.044   1.512  1.00 80.88           C  
ATOM   1551  C   VAL A 210      24.169   3.825   2.340  1.00 80.88           C  
ATOM   1552  CB  VAL A 210      23.344   6.219   2.420  1.00 80.88           C  
ATOM   1553  O   VAL A 210      25.366   3.578   2.487  1.00 80.88           O  
ATOM   1554  CG1 VAL A 210      24.330   6.451   3.576  1.00 80.88           C  
ATOM   1555  CG2 VAL A 210      23.296   7.524   1.614  1.00 80.88           C  
ATOM   1556  N   PHE A 211      23.217   3.056   2.870  1.00 84.31           N  
ATOM   1557  CA  PHE A 211      23.517   1.874   3.678  1.00 84.31           C  
ATOM   1558  C   PHE A 211      24.148   0.761   2.865  1.00 84.31           C  
ATOM   1559  CB  PHE A 211      22.251   1.351   4.366  1.00 84.31           C  
ATOM   1560  O   PHE A 211      25.120   0.158   3.315  1.00 84.31           O  
ATOM   1561  CG  PHE A 211      21.687   2.253   5.442  1.00 84.31           C  
ATOM   1562  CD1 PHE A 211      22.539   2.968   6.308  1.00 84.31           C  
ATOM   1563  CD2 PHE A 211      20.294   2.350   5.601  1.00 84.31           C  
ATOM   1564  CE1 PHE A 211      22.000   3.813   7.288  1.00 84.31           C  
ATOM   1565  CE2 PHE A 211      19.753   3.189   6.590  1.00 84.31           C  
ATOM   1566  CZ  PHE A 211      20.610   3.931   7.423  1.00 84.31           C  
ATOM   1567  N   THR A 212      23.649   0.514   1.660  1.00 73.50           N  
ATOM   1568  CA  THR A 212      24.225  -0.491   0.783  1.00 73.50           C  
ATOM   1569  C   THR A 212      25.643  -0.112   0.392  1.00 73.50           C  
ATOM   1570  CB  THR A 212      23.365  -0.720  -0.464  1.00 73.50           C  
ATOM   1571  O   THR A 212      26.504  -0.986   0.379  1.00 73.50           O  
ATOM   1572  CG2 THR A 212      22.050  -1.419  -0.120  1.00 73.50           C  
ATOM   1573  OG1 THR A 212      23.074   0.455  -1.177  1.00 73.50           O  
ATOM   1574  N   ASP A 213      25.910   1.153   0.063  1.00 74.00           N  
ATOM   1575  CA  ASP A 213      27.191   1.578  -0.516  1.00 74.00           C  
ATOM   1576  C   ASP A 213      28.267   1.894   0.517  1.00 74.00           C  
ATOM   1577  CB  ASP A 213      26.972   2.769  -1.459  1.00 74.00           C  
ATOM   1578  O   ASP A 213      29.440   1.629   0.264  1.00 74.00           O  
ATOM   1579  CG  ASP A 213      26.150   2.398  -2.698  1.00 74.00           C  
ATOM   1580  OD1 ASP A 213      25.940   1.173  -2.922  1.00 74.00           O  
ATOM   1581  OD2 ASP A 213      25.779   3.342  -3.426  1.00 74.00           O  
ATOM   1582  N   LYS A 214      27.890   2.456   1.671  1.00 76.50           N  
ATOM   1583  CA  LYS A 214      28.842   2.913   2.697  1.00 76.50           C  
ATOM   1584  C   LYS A 214      28.854   2.063   3.963  1.00 76.50           C  
ATOM   1585  CB  LYS A 214      28.572   4.380   3.054  1.00 76.50           C  
ATOM   1586  O   LYS A 214      29.763   2.220   4.774  1.00 76.50           O  
ATOM   1587  CG  LYS A 214      28.668   5.313   1.842  1.00 76.50           C  
ATOM   1588  CD  LYS A 214      28.595   6.770   2.305  1.00 76.50           C  
ATOM   1589  CE  LYS A 214      28.689   7.696   1.093  1.00 76.50           C  
ATOM   1590  NZ  LYS A 214      28.646   9.121   1.501  1.00 76.50           N  
ATOM   1591  N   ALA A 215      27.851   1.215   4.163  1.00 84.56           N  
ATOM   1592  CA  ALA A 215      27.746   0.340   5.322  1.00 84.56           C  
ATOM   1593  C   ALA A 215      27.485  -1.100   4.852  1.00 84.56           C  
ATOM   1594  CB  ALA A 215      26.698   0.925   6.288  1.00 84.56           C  
ATOM   1595  O   ALA A 215      28.237  -1.641   4.046  1.00 84.56           O  
ATOM   1596  N   THR A 216      26.433  -1.731   5.364  1.00 88.31           N  
ATOM   1597  CA  THR A 216      25.955  -3.035   4.907  1.00 88.31           C  
ATOM   1598  C   THR A 216      24.460  -2.940   4.628  1.00 88.31           C  
ATOM   1599  CB  THR A 216      26.262  -4.142   5.931  1.00 88.31           C  
ATOM   1600  O   THR A 216      23.745  -2.201   5.308  1.00 88.31           O  
ATOM   1601  CG2 THR A 216      27.752  -4.272   6.242  1.00 88.31           C  
ATOM   1602  OG1 THR A 216      25.618  -3.903   7.161  1.00 88.31           O  
ATOM   1603  N   TRP A 217      23.953  -3.730   3.674  1.00 87.19           N  
ATOM   1604  CA  TRP A 217      22.512  -3.802   3.378  1.00 87.19           C  
ATOM   1605  C   TRP A 217      21.673  -4.191   4.608  1.00 87.19           C  
ATOM   1606  CB  TRP A 217      22.284  -4.807   2.244  1.00 87.19           C  
ATOM   1607  O   TRP A 217      20.491  -3.882   4.682  1.00 87.19           O  
ATOM   1608  CG  TRP A 217      22.668  -6.217   2.571  1.00 87.19           C  
ATOM   1609  CD1 TRP A 217      23.815  -6.826   2.200  1.00 87.19           C  
ATOM   1610  CD2 TRP A 217      21.913  -7.220   3.327  1.00 87.19           C  
ATOM   1611  CE2 TRP A 217      22.685  -8.417   3.379  1.00 87.19           C  
ATOM   1612  CE3 TRP A 217      20.651  -7.244   3.964  1.00 87.19           C  
ATOM   1613  NE1 TRP A 217      23.831  -8.112   2.686  1.00 87.19           N  
ATOM   1614  CH2 TRP A 217      20.989  -9.562   4.664  1.00 87.19           C  
ATOM   1615  CZ2 TRP A 217      22.240  -9.575   4.027  1.00 87.19           C  
ATOM   1616  CZ3 TRP A 217      20.199  -8.400   4.632  1.00 87.19           C  
ATOM   1617  N   ARG A 218      22.286  -4.821   5.618  1.00 93.25           N  
ATOM   1618  CA  ARG A 218      21.641  -5.196   6.886  1.00 93.25           C  
ATOM   1619  C   ARG A 218      21.099  -3.981   7.651  1.00 93.25           C  
ATOM   1620  CB  ARG A 218      22.639  -5.995   7.738  1.00 93.25           C  
ATOM   1621  O   ARG A 218      20.065  -4.080   8.310  1.00 93.25           O  
ATOM   1622  CG  ARG A 218      23.017  -7.331   7.076  1.00 93.25           C  
ATOM   1623  CD  ARG A 218      24.068  -8.104   7.884  1.00 93.25           C  
ATOM   1624  NE  ARG A 218      24.151  -9.510   7.436  1.00 93.25           N  
ATOM   1625  NH1 ARG A 218      25.533  -9.292   5.583  1.00 93.25           N  
ATOM   1626  NH2 ARG A 218      24.715 -11.257   6.079  1.00 93.25           N  
ATOM   1627  CZ  ARG A 218      24.801 -10.001   6.391  1.00 93.25           C  
ATOM   1628  N   TRP A 219      21.737  -2.814   7.512  1.00 93.31           N  
ATOM   1629  CA  TRP A 219      21.263  -1.560   8.109  1.00 93.31           C  
ATOM   1630  C   TRP A 219      19.933  -1.068   7.540  1.00 93.31           C  
ATOM   1631  CB  TRP A 219      22.333  -0.474   7.994  1.00 93.31           C  
ATOM   1632  O   TRP A 219      19.217  -0.355   8.243  1.00 93.31           O  
ATOM   1633  CG  TRP A 219      23.368  -0.556   9.064  1.00 93.31           C  
ATOM   1634  CD1 TRP A 219      24.603  -1.090   8.947  1.00 93.31           C  
ATOM   1635  CD2 TRP A 219      23.240  -0.125  10.451  1.00 93.31           C  
ATOM   1636  CE2 TRP A 219      24.465  -0.409  11.123  1.00 93.31           C  
ATOM   1637  CE3 TRP A 219      22.205   0.465  11.208  1.00 93.31           C  
ATOM   1638  NE1 TRP A 219      25.262  -0.990  10.158  1.00 93.31           N  
ATOM   1639  CH2 TRP A 219      23.611   0.477  13.206  1.00 93.31           C  
ATOM   1640  CZ2 TRP A 219      24.661  -0.111  12.479  1.00 93.31           C  
ATOM   1641  CZ3 TRP A 219      22.387   0.760  12.572  1.00 93.31           C  
ATOM   1642  N   CYS A 220      19.553  -1.514   6.337  1.00 89.12           N  
ATOM   1643  CA  CYS A 220      18.221  -1.266   5.792  1.00 89.12           C  
ATOM   1644  C   CYS A 220      17.110  -1.830   6.691  1.00 89.12           C  
ATOM   1645  CB  CYS A 220      18.125  -1.865   4.381  1.00 89.12           C  
ATOM   1646  O   CYS A 220      16.006  -1.301   6.673  1.00 89.12           O  
ATOM   1647  SG  CYS A 220      19.359  -1.118   3.273  1.00 89.12           S  
ATOM   1648  N   PHE A 221      17.410  -2.850   7.504  1.00 93.88           N  
ATOM   1649  CA  PHE A 221      16.473  -3.427   8.467  1.00 93.88           C  
ATOM   1650  C   PHE A 221      16.741  -2.977   9.907  1.00 93.88           C  
ATOM   1651  CB  PHE A 221      16.530  -4.949   8.360  1.00 93.88           C  
ATOM   1652  O   PHE A 221      15.802  -2.729  10.659  1.00 93.88           O  
ATOM   1653  CG  PHE A 221      16.232  -5.489   6.979  1.00 93.88           C  
ATOM   1654  CD1 PHE A 221      14.910  -5.464   6.498  1.00 93.88           C  
ATOM   1655  CD2 PHE A 221      17.265  -6.009   6.173  1.00 93.88           C  
ATOM   1656  CE1 PHE A 221      14.615  -5.993   5.232  1.00 93.88           C  
ATOM   1657  CE2 PHE A 221      16.964  -6.534   4.904  1.00 93.88           C  
ATOM   1658  CZ  PHE A 221      15.637  -6.549   4.448  1.00 93.88           C  
ATOM   1659  N   PHE A 222      18.009  -2.819  10.309  1.00 94.81           N  
ATOM   1660  CA  PHE A 222      18.333  -2.382  11.674  1.00 94.81           C  
ATOM   1661  C   PHE A 222      17.872  -0.960  11.995  1.00 94.81           C  
ATOM   1662  CB  PHE A 222      19.836  -2.497  11.954  1.00 94.81           C  
ATOM   1663  O   PHE A 222      17.659  -0.662  13.168  1.00 94.81           O  
ATOM   1664  CG  PHE A 222      20.395  -3.904  11.987  1.00 94.81           C  
ATOM   1665  CD1 PHE A 222      19.731  -4.922  12.701  1.00 94.81           C  
ATOM   1666  CD2 PHE A 222      21.620  -4.185  11.354  1.00 94.81           C  
ATOM   1667  CE1 PHE A 222      20.280  -6.213  12.765  1.00 94.81           C  
ATOM   1668  CE2 PHE A 222      22.169  -5.477  11.426  1.00 94.81           C  
ATOM   1669  CZ  PHE A 222      21.497  -6.491  12.127  1.00 94.81           C  
ATOM   1670  N   ILE A 223      17.688  -0.093  10.992  1.00 93.62           N  
ATOM   1671  CA  ILE A 223      17.133   1.253  11.196  1.00 93.62           C  
ATOM   1672  C   ILE A 223      15.709   1.228  11.768  1.00 93.62           C  
ATOM   1673  CB  ILE A 223      17.199   2.074   9.890  1.00 93.62           C  
ATOM   1674  O   ILE A 223      15.319   2.174  12.455  1.00 93.62           O  
ATOM   1675  CG1 ILE A 223      16.852   3.551  10.188  1.00 93.62           C  
ATOM   1676  CG2 ILE A 223      16.284   1.492   8.794  1.00 93.62           C  
ATOM   1677  CD1 ILE A 223      17.147   4.515   9.040  1.00 93.62           C  
ATOM   1678  N   ASN A 224      14.955   0.148  11.541  1.00 94.06           N  
ATOM   1679  CA  ASN A 224      13.594   0.040  12.048  1.00 94.06           C  
ATOM   1680  C   ASN A 224      13.582  -0.059  13.583  1.00 94.06           C  
ATOM   1681  CB  ASN A 224      12.871  -1.130  11.358  1.00 94.06           C  
ATOM   1682  O   ASN A 224      12.881   0.702  14.247  1.00 94.06           O  
ATOM   1683  CG  ASN A 224      12.676  -0.938   9.859  1.00 94.06           C  
ATOM   1684  ND2 ASN A 224      12.466  -2.013   9.135  1.00 94.06           N  
ATOM   1685  OD1 ASN A 224      12.706   0.165   9.330  1.00 94.06           O  
ATOM   1686  N   LEU A 225      14.480  -0.870  14.154  1.00 94.81           N  
ATOM   1687  CA  LEU A 225      14.542  -1.182  15.589  1.00 94.81           C  
ATOM   1688  C   LEU A 225      14.546   0.043  16.523  1.00 94.81           C  
ATOM   1689  CB  LEU A 225      15.750  -2.096  15.871  1.00 94.81           C  
ATOM   1690  O   LEU A 225      13.722   0.081  17.443  1.00 94.81           O  
ATOM   1691  CG  LEU A 225      15.734  -3.446  15.134  1.00 94.81           C  
ATOM   1692  CD1 LEU A 225      17.051  -4.177  15.391  1.00 94.81           C  
ATOM   1693  CD2 LEU A 225      14.613  -4.362  15.611  1.00 94.81           C  
ATOM   1694  N   PRO A 226      15.423   1.057  16.353  1.00 96.06           N  
ATOM   1695  CA  PRO A 226      15.414   2.229  17.226  1.00 96.06           C  
ATOM   1696  C   PRO A 226      14.132   3.058  17.080  1.00 96.06           C  
ATOM   1697  CB  PRO A 226      16.664   3.030  16.846  1.00 96.06           C  
ATOM   1698  O   PRO A 226      13.607   3.556  18.076  1.00 96.06           O  
ATOM   1699  CG  PRO A 226      16.944   2.619  15.402  1.00 96.06           C  
ATOM   1700  CD  PRO A 226      16.509   1.160  15.389  1.00 96.06           C  
ATOM   1701  N   VAL A 227      13.594   3.191  15.866  1.00 94.94           N  
ATOM   1702  CA  VAL A 227      12.363   3.956  15.616  1.00 94.94           C  
ATOM   1703  C   VAL A 227      11.143   3.218  16.182  1.00 94.94           C  
ATOM   1704  CB  VAL A 227      12.217   4.241  14.110  1.00 94.94           C  
ATOM   1705  O   VAL A 227      10.267   3.837  16.799  1.00 94.94           O  
ATOM   1706  CG1 VAL A 227      10.937   5.026  13.809  1.00 94.94           C  
ATOM   1707  CG2 VAL A 227      13.401   5.047  13.560  1.00 94.94           C  
ATOM   1708  N   GLY A 228      11.111   1.891  16.059  1.00 95.06           N  
ATOM   1709  CA  GLY A 228      10.106   1.026  16.665  1.00 95.06           C  
ATOM   1710  C   GLY A 228      10.149   1.084  18.185  1.00 95.06           C  
ATOM   1711  O   GLY A 228       9.110   1.247  18.821  1.00 95.06           O  
ATOM   1712  N   ALA A 229      11.345   1.059  18.779  1.00 96.31           N  
ATOM   1713  CA  ALA A 229      11.523   1.200  20.222  1.00 96.31           C  
ATOM   1714  C   ALA A 229      10.979   2.541  20.742  1.00 96.31           C  
ATOM   1715  CB  ALA A 229      13.006   1.021  20.563  1.00 96.31           C  
ATOM   1716  O   ALA A 229      10.230   2.555  21.719  1.00 96.31           O  
ATOM   1717  N   ILE A 230      11.279   3.656  20.062  1.00 96.44           N  
ATOM   1718  CA  ILE A 230      10.717   4.976  20.402  1.00 96.44           C  
ATOM   1719  C   ILE A 230       9.188   4.936  20.333  1.00 96.44           C  
ATOM   1720  CB  ILE A 230      11.295   6.073  19.475  1.00 96.44           C  
ATOM   1721  O   ILE A 230       8.511   5.374  21.263  1.00 96.44           O  
ATOM   1722  CG1 ILE A 230      12.796   6.289  19.776  1.00 96.44           C  
ATOM   1723  CG2 ILE A 230      10.536   7.407  19.639  1.00 96.44           C  
ATOM   1724  CD1 ILE A 230      13.532   7.077  18.684  1.00 96.44           C  
ATOM   1725  N   THR A 231       8.637   4.364  19.264  1.00 95.25           N  
ATOM   1726  CA  THR A 231       7.188   4.234  19.072  1.00 95.25           C  
ATOM   1727  C   THR A 231       6.538   3.431  20.204  1.00 95.25           C  
ATOM   1728  CB  THR A 231       6.901   3.569  17.721  1.00 95.25           C  
ATOM   1729  O   THR A 231       5.537   3.867  20.777  1.00 95.25           O  
ATOM   1730  CG2 THR A 231       5.407   3.477  17.438  1.00 95.25           C  
ATOM   1731  OG1 THR A 231       7.479   4.326  16.680  1.00 95.25           O  
ATOM   1732  N   VAL A 232       7.122   2.285  20.566  1.00 96.50           N  
ATOM   1733  CA  VAL A 232       6.658   1.424  21.663  1.00 96.50           C  
ATOM   1734  C   VAL A 232       6.674   2.178  22.985  1.00 96.50           C  
ATOM   1735  CB  VAL A 232       7.512   0.140  21.749  1.00 96.50           C  
ATOM   1736  O   VAL A 232       5.663   2.181  23.682  1.00 96.50           O  
ATOM   1737  CG1 VAL A 232       7.349  -0.629  23.070  1.00 96.50           C  
ATOM   1738  CG2 VAL A 232       7.148  -0.810  20.602  1.00 96.50           C  
ATOM   1739  N   VAL A 233       7.778   2.854  23.317  1.00 96.81           N  
ATOM   1740  CA  VAL A 233       7.909   3.639  24.554  1.00 96.81           C  
ATOM   1741  C   VAL A 233       6.834   4.722  24.614  1.00 96.81           C  
ATOM   1742  CB  VAL A 233       9.327   4.240  24.656  1.00 96.81           C  
ATOM   1743  O   VAL A 233       6.126   4.838  25.614  1.00 96.81           O  
ATOM   1744  CG1 VAL A 233       9.474   5.292  25.764  1.00 96.81           C  
ATOM   1745  CG2 VAL A 233      10.348   3.135  24.957  1.00 96.81           C  
ATOM   1746  N   VAL A 234       6.651   5.480  23.533  1.00 95.31           N  
ATOM   1747  CA  VAL A 234       5.670   6.566  23.511  1.00 95.31           C  
ATOM   1748  C   VAL A 234       4.247   6.035  23.692  1.00 95.31           C  
ATOM   1749  CB  VAL A 234       5.811   7.417  22.243  1.00 95.31           C  
ATOM   1750  O   VAL A 234       3.515   6.531  24.543  1.00 95.31           O  
ATOM   1751  CG1 VAL A 234       4.679   8.442  22.155  1.00 95.31           C  
ATOM   1752  CG2 VAL A 234       7.128   8.205  22.257  1.00 95.31           C  
ATOM   1753  N   ILE A 235       3.844   4.993  22.967  1.00 94.50           N  
ATOM   1754  CA  ILE A 235       2.495   4.426  23.116  1.00 94.50           C  
ATOM   1755  C   ILE A 235       2.313   3.764  24.487  1.00 94.50           C  
ATOM   1756  CB  ILE A 235       2.210   3.452  21.959  1.00 94.50           C  
ATOM   1757  O   ILE A 235       1.245   3.865  25.094  1.00 94.50           O  
ATOM   1758  CG1 ILE A 235       2.191   4.187  20.601  1.00 94.50           C  
ATOM   1759  CG2 ILE A 235       0.899   2.671  22.174  1.00 94.50           C  
ATOM   1760  CD1 ILE A 235       1.061   5.206  20.386  1.00 94.50           C  
ATOM   1761  N   LEU A 236       3.345   3.114  25.021  1.00 94.19           N  
ATOM   1762  CA  LEU A 236       3.271   2.455  26.319  1.00 94.19           C  
ATOM   1763  C   LEU A 236       3.023   3.453  27.458  1.00 94.19           C  
ATOM   1764  CB  LEU A 236       4.549   1.635  26.543  1.00 94.19           C  
ATOM   1765  O   LEU A 236       2.219   3.153  28.341  1.00 94.19           O  
ATOM   1766  CG  LEU A 236       4.531   0.781  27.822  1.00 94.19           C  
ATOM   1767  CD1 LEU A 236       3.463  -0.317  27.765  1.00 94.19           C  
ATOM   1768  CD2 LEU A 236       5.893   0.117  28.001  1.00 94.19           C  
ATOM   1769  N   PHE A 237       3.649   4.630  27.431  1.00 93.25           N  
ATOM   1770  CA  PHE A 237       3.537   5.604  28.523  1.00 93.25           C  
ATOM   1771  C   PHE A 237       2.517   6.719  28.274  1.00 93.25           C  
ATOM   1772  CB  PHE A 237       4.928   6.163  28.843  1.00 93.25           C  
ATOM   1773  O   PHE A 237       1.873   7.159  29.221  1.00 93.25           O  
ATOM   1774  CG  PHE A 237       5.864   5.119  29.426  1.00 93.25           C  
ATOM   1775  CD1 PHE A 237       5.618   4.592  30.708  1.00 93.25           C  
ATOM   1776  CD2 PHE A 237       6.973   4.662  28.693  1.00 93.25           C  
ATOM   1777  CE1 PHE A 237       6.466   3.605  31.241  1.00 93.25           C  
ATOM   1778  CE2 PHE A 237       7.814   3.666  29.217  1.00 93.25           C  
ATOM   1779  CZ  PHE A 237       7.560   3.137  30.493  1.00 93.25           C  
ATOM   1780  N   PHE A 238       2.327   7.157  27.026  1.00 92.06           N  
ATOM   1781  CA  PHE A 238       1.530   8.349  26.719  1.00 92.06           C  
ATOM   1782  C   PHE A 238       0.153   8.053  26.134  1.00 92.06           C  
ATOM   1783  CB  PHE A 238       2.316   9.302  25.809  1.00 92.06           C  
ATOM   1784  O   PHE A 238      -0.701   8.934  26.192  1.00 92.06           O  
ATOM   1785  CG  PHE A 238       3.562   9.861  26.462  1.00 92.06           C  
ATOM   1786  CD1 PHE A 238       3.495  11.069  27.179  1.00 92.06           C  
ATOM   1787  CD2 PHE A 238       4.781   9.164  26.385  1.00 92.06           C  
ATOM   1788  CE1 PHE A 238       4.646  11.584  27.799  1.00 92.06           C  
ATOM   1789  CE2 PHE A 238       5.934   9.679  26.999  1.00 92.06           C  
ATOM   1790  CZ  PHE A 238       5.867  10.893  27.704  1.00 92.06           C  
ATOM   1791  N   PHE A 239      -0.111   6.852  25.604  1.00 90.88           N  
ATOM   1792  CA  PHE A 239      -1.454   6.503  25.134  1.00 90.88           C  
ATOM   1793  C   PHE A 239      -2.324   5.993  26.302  1.00 90.88           C  
ATOM   1794  CB  PHE A 239      -1.395   5.507  23.972  1.00 90.88           C  
ATOM   1795  O   PHE A 239      -2.050   4.904  26.838  1.00 90.88           O  
ATOM   1796  CG  PHE A 239      -2.760   5.109  23.445  1.00 90.88           C  
ATOM   1797  CD1 PHE A 239      -3.173   3.764  23.505  1.00 90.88           C  
ATOM   1798  CD2 PHE A 239      -3.629   6.082  22.917  1.00 90.88           C  
ATOM   1799  CE1 PHE A 239      -4.446   3.393  23.037  1.00 90.88           C  
ATOM   1800  CE2 PHE A 239      -4.911   5.716  22.476  1.00 90.88           C  
ATOM   1801  CZ  PHE A 239      -5.315   4.373  22.526  1.00 90.88           C  
ATOM   1802  N   PRO A 240      -3.369   6.749  26.706  1.00 82.94           N  
ATOM   1803  CA  PRO A 240      -4.304   6.301  27.725  1.00 82.94           C  
ATOM   1804  C   PRO A 240      -5.182   5.195  27.139  1.00 82.94           C  
ATOM   1805  CB  PRO A 240      -5.097   7.545  28.136  1.00 82.94           C  
ATOM   1806  O   PRO A 240      -5.827   5.376  26.106  1.00 82.94           O  
ATOM   1807  CG  PRO A 240      -5.109   8.399  26.870  1.00 82.94           C  
ATOM   1808  CD  PRO A 240      -3.789   8.049  26.186  1.00 82.94           C  
ATOM   1809  N   GLU A 241      -5.192   4.032  27.789  1.00 79.25           N  
ATOM   1810  CA  GLU A 241      -5.979   2.889  27.331  1.00 79.25           C  
ATOM   1811  C   GLU A 241      -7.480   3.242  27.368  1.00 79.25           C  
ATOM   1812  CB  GLU A 241      -5.636   1.654  28.186  1.00 79.25           C  
ATOM   1813  O   GLU A 241      -7.975   3.643  28.426  1.00 79.25           O  
ATOM   1814  CG  GLU A 241      -6.230   0.344  27.637  1.00 79.25           C  
ATOM   1815  CD  GLU A 241      -5.792  -0.909  28.427  1.00 79.25           C  
ATOM   1816  OE1 GLU A 241      -6.230  -2.029  28.083  1.00 79.25           O  
ATOM   1817  OE2 GLU A 241      -4.982  -0.820  29.373  1.00 79.25           O  
ATOM   1818  N   PRO A 242      -8.217   3.109  26.246  1.00 77.19           N  
ATOM   1819  CA  PRO A 242      -9.661   3.300  26.251  1.00 77.19           C  
ATOM   1820  C   PRO A 242     -10.320   2.313  27.216  1.00 77.19           C  
ATOM   1821  CB  PRO A 242     -10.131   3.085  24.807  1.00 77.19           C  
ATOM   1822  O   PRO A 242      -9.931   1.141  27.271  1.00 77.19           O  
ATOM   1823  CG  PRO A 242      -8.868   3.298  23.975  1.00 77.19           C  
ATOM   1824  CD  PRO A 242      -7.751   2.820  24.899  1.00 77.19           C  
ATOM   1825  N   LYS A 243     -11.333   2.759  27.966  1.00 67.44           N  
ATOM   1826  CA  LYS A 243     -12.116   1.856  28.814  1.00 67.44           C  
ATOM   1827  C   LYS A 243     -12.883   0.900  27.899  1.00 67.44           C  
ATOM   1828  CB  LYS A 243     -13.068   2.648  29.727  1.00 67.44           C  
ATOM   1829  O   LYS A 243     -13.818   1.303  27.222  1.00 67.44           O  
ATOM   1830  CG  LYS A 243     -12.339   3.450  30.819  1.00 67.44           C  
ATOM   1831  CD  LYS A 243     -13.360   4.195  31.690  1.00 67.44           C  
ATOM   1832  CE  LYS A 243     -12.678   5.072  32.747  1.00 67.44           C  
ATOM   1833  NZ  LYS A 243     -13.675   5.902  33.472  1.00 67.44           N  
ATOM   1834  N   GLN A 244     -12.474  -0.365  27.848  1.00 63.59           N  
ATOM   1835  CA  GLN A 244     -13.272  -1.396  27.188  1.00 63.59           C  
ATOM   1836  C   GLN A 244     -14.501  -1.714  28.038  1.00 63.59           C  
ATOM   1837  CB  GLN A 244     -12.440  -2.665  26.922  1.00 63.59           C  
ATOM   1838  O   GLN A 244     -14.372  -1.918  29.249  1.00 63.59           O  
ATOM   1839  CG  GLN A 244     -11.856  -2.643  25.504  1.00 63.59           C  
ATOM   1840  CD  GLN A 244     -11.059  -3.895  25.148  1.00 63.59           C  
ATOM   1841  NE2 GLN A 244     -11.002  -4.228  23.877  1.00 63.59           N  
ATOM   1842  OE1 GLN A 244     -10.454  -4.561  25.978  1.00 63.59           O  
ATOM   1843  N   ASP A 245     -15.663  -1.830  27.393  1.00 56.44           N  
ATOM   1844  CA  ASP A 245     -16.865  -2.399  27.999  1.00 56.44           C  
ATOM   1845  C   ASP A 245     -16.588  -3.846  28.421  1.00 56.44           C  
ATOM   1846  CB  ASP A 245     -18.064  -2.321  27.033  1.00 56.44           C  
ATOM   1847  O   ASP A 245     -16.687  -4.800  27.642  1.00 56.44           O  
ATOM   1848  CG  ASP A 245     -18.951  -1.094  27.245  1.00 56.44           C  
ATOM   1849  OD1 ASP A 245     -18.991  -0.606  28.397  1.00 56.44           O  
ATOM   1850  OD2 ASP A 245     -19.621  -0.725  26.260  1.00 56.44           O  
ATOM   1851  N   LYS A 246     -16.208  -4.016  29.690  1.00 48.50           N  
ATOM   1852  CA  LYS A 246     -15.896  -5.318  30.298  1.00 48.50           C  
ATOM   1853  C   LYS A 246     -17.087  -6.283  30.242  1.00 48.50           C  
ATOM   1854  CB  LYS A 246     -15.436  -5.113  31.750  1.00 48.50           C  
ATOM   1855  O   LYS A 246     -16.894  -7.497  30.175  1.00 48.50           O  
ATOM   1856  CG  LYS A 246     -14.112  -4.338  31.861  1.00 48.50           C  
ATOM   1857  CD  LYS A 246     -13.664  -4.304  33.325  1.00 48.50           C  
ATOM   1858  CE  LYS A 246     -12.347  -3.544  33.489  1.00 48.50           C  
ATOM   1859  NZ  LYS A 246     -11.936  -3.547  34.914  1.00 48.50           N  
ATOM   1860  N   ALA A 247     -18.306  -5.743  30.178  1.00 46.94           N  
ATOM   1861  CA  ALA A 247     -19.557  -6.489  30.252  1.00 46.94           C  
ATOM   1862  C   ALA A 247     -19.738  -7.542  29.138  1.00 46.94           C  
ATOM   1863  CB  ALA A 247     -20.699  -5.463  30.251  1.00 46.94           C  
ATOM   1864  O   ALA A 247     -20.316  -8.595  29.386  1.00 46.94           O  
ATOM   1865  N   VAL A 248     -19.211  -7.318  27.926  1.00 51.69           N  
ATOM   1866  CA  VAL A 248     -19.448  -8.220  26.774  1.00 51.69           C  
ATOM   1867  C   VAL A 248     -18.479  -9.416  26.730  1.00 51.69           C  
ATOM   1868  CB  VAL A 248     -19.434  -7.413  25.455  1.00 51.69           C  
ATOM   1869  O   VAL A 248     -18.767 -10.430  26.086  1.00 51.69           O  
ATOM   1870  CG1 VAL A 248     -19.718  -8.274  24.214  1.00 51.69           C  
ATOM   1871  CG2 VAL A 248     -20.494  -6.301  25.480  1.00 51.69           C  
ATOM   1872  N   ASN A 249     -17.330  -9.319  27.409  1.00 51.75           N  
ATOM   1873  CA  ASN A 249     -16.249 -10.312  27.346  1.00 51.75           C  
ATOM   1874  C   ASN A 249     -16.124 -11.182  28.609  1.00 51.75           C  
ATOM   1875  CB  ASN A 249     -14.924  -9.592  26.999  1.00 51.75           C  
ATOM   1876  O   ASN A 249     -15.557 -12.273  28.530  1.00 51.75           O  
ATOM   1877  CG  ASN A 249     -14.473  -9.752  25.552  1.00 51.75           C  
ATOM   1878  ND2 ASN A 249     -13.516  -8.954  25.134  1.00 51.75           N  
ATOM   1879  OD1 ASN A 249     -14.923 -10.611  24.807  1.00 51.75           O  
ATOM   1880  N   GLU A 250     -16.643 -10.757  29.762  1.00 53.00           N  
ATOM   1881  CA  GLU A 250     -16.564 -11.552  31.000  1.00 53.00           C  
ATOM   1882  C   GLU A 250     -17.549 -12.734  31.031  1.00 53.00           C  
ATOM   1883  CB  GLU A 250     -16.705 -10.635  32.228  1.00 53.00           C  
ATOM   1884  O   GLU A 250     -17.255 -13.743  31.663  1.00 53.00           O  
ATOM   1885  CG  GLU A 250     -15.367  -9.928  32.521  1.00 53.00           C  
ATOM   1886  CD  GLU A 250     -15.404  -8.952  33.709  1.00 53.00           C  
ATOM   1887  OE1 GLU A 250     -14.309  -8.446  34.062  1.00 53.00           O  
ATOM   1888  OE2 GLU A 250     -16.507  -8.664  34.219  1.00 53.00           O  
ATOM   1889  N   GLN A 251     -18.658 -12.671  30.283  1.00 55.56           N  
ATOM   1890  CA  GLN A 251     -19.731 -13.680  30.336  1.00 55.56           C  
ATOM   1891  C   GLN A 251     -19.643 -14.790  29.268  1.00 55.56           C  
ATOM   1892  CB  GLN A 251     -21.088 -12.962  30.274  1.00 55.56           C  
ATOM   1893  O   GLN A 251     -20.380 -15.767  29.350  1.00 55.56           O  
ATOM   1894  CG  GLN A 251     -21.317 -12.033  31.481  1.00 55.56           C  
ATOM   1895  CD  GLN A 251     -22.664 -11.319  31.437  1.00 55.56           C  
ATOM   1896  NE2 GLN A 251     -22.995 -10.554  32.454  1.00 55.56           N  
ATOM   1897  OE1 GLN A 251     -23.442 -11.425  30.504  1.00 55.56           O  
ATOM   1898  N   ALA A 252     -18.761 -14.668  28.268  1.00 63.19           N  
ATOM   1899  CA  ALA A 252     -18.660 -15.638  27.171  1.00 63.19           C  
ATOM   1900  C   ALA A 252     -17.683 -16.785  27.490  1.00 63.19           C  
ATOM   1901  CB  ALA A 252     -18.293 -14.901  25.876  1.00 63.19           C  
ATOM   1902  O   ALA A 252     -16.561 -16.551  27.961  1.00 63.19           O  
ATOM   1903  N   THR A 253     -18.076 -18.019  27.166  1.00 74.25           N  
ATOM   1904  CA  THR A 253     -17.196 -19.195  27.279  1.00 74.25           C  
ATOM   1905  C   THR A 253     -15.994 -19.091  26.333  1.00 74.25           C  
ATOM   1906  CB  THR A 253     -17.939 -20.519  27.032  1.00 74.25           C  
ATOM   1907  O   THR A 253     -16.028 -18.394  25.318  1.00 74.25           O  
ATOM   1908  CG2 THR A 253     -18.790 -20.957  28.217  1.00 74.25           C  
ATOM   1909  OG1 THR A 253     -18.739 -20.462  25.881  1.00 74.25           O  
ATOM   1910  N   PHE A 254     -14.896 -19.794  26.644  1.00 71.94           N  
ATOM   1911  CA  PHE A 254     -13.689 -19.787  25.802  1.00 71.94           C  
ATOM   1912  C   PHE A 254     -13.988 -20.199  24.349  1.00 71.94           C  
ATOM   1913  CB  PHE A 254     -12.626 -20.699  26.433  1.00 71.94           C  
ATOM   1914  O   PHE A 254     -13.487 -19.574  23.419  1.00 71.94           O  
ATOM   1915  CG  PHE A 254     -11.315 -20.734  25.668  1.00 71.94           C  
ATOM   1916  CD1 PHE A 254     -11.032 -21.798  24.790  1.00 71.94           C  
ATOM   1917  CD2 PHE A 254     -10.378 -19.694  25.825  1.00 71.94           C  
ATOM   1918  CE1 PHE A 254      -9.820 -21.823  24.076  1.00 71.94           C  
ATOM   1919  CE2 PHE A 254      -9.167 -19.719  25.110  1.00 71.94           C  
ATOM   1920  CZ  PHE A 254      -8.889 -20.783  24.235  1.00 71.94           C  
ATOM   1921  N   ALA A 255     -14.870 -21.184  24.147  1.00 69.75           N  
ATOM   1922  CA  ALA A 255     -15.292 -21.622  22.817  1.00 69.75           C  
ATOM   1923  C   ALA A 255     -16.054 -20.528  22.044  1.00 69.75           C  
ATOM   1924  CB  ALA A 255     -16.136 -22.891  22.979  1.00 69.75           C  
ATOM   1925  O   ALA A 255     -15.779 -20.305  20.867  1.00 69.75           O  
ATOM   1926  N   GLU A 256     -16.957 -19.793  22.699  1.00 72.94           N  
ATOM   1927  CA  GLU A 256     -17.664 -18.660  22.087  1.00 72.94           C  
ATOM   1928  C   GLU A 256     -16.712 -17.513  21.746  1.00 72.94           C  
ATOM   1929  CB  GLU A 256     -18.738 -18.141  23.043  1.00 72.94           C  
ATOM   1930  O   GLU A 256     -16.839 -16.897  20.688  1.00 72.94           O  
ATOM   1931  CG  GLU A 256     -19.921 -19.110  23.160  1.00 72.94           C  
ATOM   1932  CD  GLU A 256     -20.851 -18.734  24.320  1.00 72.94           C  
ATOM   1933  OE1 GLU A 256     -22.059 -19.008  24.192  1.00 72.94           O  
ATOM   1934  OE2 GLU A 256     -20.331 -18.212  25.340  1.00 72.94           O  
ATOM   1935  N   LYS A 257     -15.716 -17.255  22.603  1.00 70.50           N  
ATOM   1936  CA  LYS A 257     -14.659 -16.274  22.329  1.00 70.50           C  
ATOM   1937  C   LYS A 257     -13.855 -16.656  21.091  1.00 70.50           C  
ATOM   1938  CB  LYS A 257     -13.745 -16.107  23.551  1.00 70.50           C  
ATOM   1939  O   LYS A 257     -13.660 -15.806  20.232  1.00 70.50           O  
ATOM   1940  CG  LYS A 257     -14.461 -15.346  24.670  1.00 70.50           C  
ATOM   1941  CD  LYS A 257     -13.620 -15.302  25.951  1.00 70.50           C  
ATOM   1942  CE  LYS A 257     -14.395 -14.445  26.949  1.00 70.50           C  
ATOM   1943  NZ  LYS A 257     -13.862 -14.493  28.327  1.00 70.50           N  
ATOM   1944  N   VAL A 258     -13.447 -17.920  20.963  1.00 72.75           N  
ATOM   1945  CA  VAL A 258     -12.715 -18.416  19.784  1.00 72.75           C  
ATOM   1946  C   VAL A 258     -13.579 -18.349  18.524  1.00 72.75           C  
ATOM   1947  CB  VAL A 258     -12.169 -19.837  20.028  1.00 72.75           C  
ATOM   1948  O   VAL A 258     -13.111 -17.876  17.494  1.00 72.75           O  
ATOM   1949  CG1 VAL A 258     -11.555 -20.454  18.764  1.00 72.75           C  
ATOM   1950  CG2 VAL A 258     -11.065 -19.810  21.094  1.00 72.75           C  
ATOM   1951  N   MET A 259     -14.853 -18.741  18.592  1.00 76.56           N  
ATOM   1952  CA  MET A 259     -15.754 -18.690  17.434  1.00 76.56           C  
ATOM   1953  C   MET A 259     -16.060 -17.263  16.962  1.00 76.56           C  
ATOM   1954  CB  MET A 259     -17.049 -19.455  17.742  1.00 76.56           C  
ATOM   1955  O   MET A 259     -16.270 -17.055  15.770  1.00 76.56           O  
ATOM   1956  CG  MET A 259     -16.832 -20.974  17.700  1.00 76.56           C  
ATOM   1957  SD  MET A 259     -16.326 -21.651  16.087  1.00 76.56           S  
ATOM   1958  CE  MET A 259     -17.842 -21.406  15.121  1.00 76.56           C  
ATOM   1959  N   ARG A 260     -16.020 -16.261  17.851  1.00 75.00           N  
ATOM   1960  CA  ARG A 260     -16.153 -14.835  17.492  1.00 75.00           C  
ATOM   1961  C   ARG A 260     -14.991 -14.296  16.642  1.00 75.00           C  
ATOM   1962  CB  ARG A 260     -16.304 -14.005  18.774  1.00 75.00           C  
ATOM   1963  O   ARG A 260     -15.168 -13.287  15.952  1.00 75.00           O  
ATOM   1964  CG  ARG A 260     -17.719 -14.041  19.368  1.00 75.00           C  
ATOM   1965  CD  ARG A 260     -17.723 -13.285  20.703  1.00 75.00           C  
ATOM   1966  NE  ARG A 260     -19.044 -13.313  21.359  1.00 75.00           N  
ATOM   1967  NH1 ARG A 260     -18.677 -11.647  22.915  1.00 75.00           N  
ATOM   1968  NH2 ARG A 260     -20.604 -12.755  22.925  1.00 75.00           N  
ATOM   1969  CZ  ARG A 260     -19.434 -12.569  22.384  1.00 75.00           C  
ATOM   1970  N   PHE A 261     -13.836 -14.970  16.653  1.00 74.25           N  
ATOM   1971  CA  PHE A 261     -12.718 -14.688  15.744  1.00 74.25           C  
ATOM   1972  C   PHE A 261     -12.911 -15.274  14.347  1.00 74.25           C  
ATOM   1973  CB  PHE A 261     -11.380 -15.152  16.344  1.00 74.25           C  
ATOM   1974  O   PHE A 261     -12.023 -15.118  13.518  1.00 74.25           O  
ATOM   1975  CG  PHE A 261     -10.925 -14.289  17.492  1.00 74.25           C  
ATOM   1976  CD1 PHE A 261     -10.351 -13.031  17.235  1.00 74.25           C  
ATOM   1977  CD2 PHE A 261     -11.125 -14.712  18.813  1.00 74.25           C  
ATOM   1978  CE1 PHE A 261     -10.022 -12.186  18.306  1.00 74.25           C  
ATOM   1979  CE2 PHE A 261     -10.779 -13.875  19.885  1.00 74.25           C  
ATOM   1980  CZ  PHE A 261     -10.233 -12.608  19.629  1.00 74.25           C  
ATOM   1981  N   ASP A 262     -14.043 -15.930  14.071  1.00 82.50           N  
ATOM   1982  CA  ASP A 262     -14.342 -16.515  12.766  1.00 82.50           C  
ATOM   1983  C   ASP A 262     -13.187 -17.410  12.246  1.00 82.50           C  
ATOM   1984  CB  ASP A 262     -14.765 -15.380  11.828  1.00 82.50           C  
ATOM   1985  O   ASP A 262     -12.598 -17.159  11.189  1.00 82.50           O  
ATOM   1986  CG  ASP A 262     -15.173 -15.862  10.444  1.00 82.50           C  
ATOM   1987  OD1 ASP A 262     -15.428 -17.077  10.260  1.00 82.50           O  
ATOM   1988  OD2 ASP A 262     -15.229 -14.993   9.542  1.00 82.50           O  
ATOM   1989  N   PRO A 263     -12.798 -18.457  13.002  1.00 84.81           N  
ATOM   1990  CA  PRO A 263     -11.667 -19.310  12.639  1.00 84.81           C  
ATOM   1991  C   PRO A 263     -11.907 -20.035  11.311  1.00 84.81           C  
ATOM   1992  CB  PRO A 263     -11.508 -20.287  13.811  1.00 84.81           C  
ATOM   1993  O   PRO A 263     -10.977 -20.220  10.533  1.00 84.81           O  
ATOM   1994  CG  PRO A 263     -12.898 -20.339  14.447  1.00 84.81           C  
ATOM   1995  CD  PRO A 263     -13.418 -18.922  14.233  1.00 84.81           C  
ATOM   1996  N   ILE A 264     -13.162 -20.394  11.020  1.00 87.75           N  
ATOM   1997  CA  ILE A 264     -13.555 -21.043   9.764  1.00 87.75           C  
ATOM   1998  C   ILE A 264     -13.392 -20.071   8.591  1.00 87.75           C  
ATOM   1999  CB  ILE A 264     -15.001 -21.584   9.856  1.00 87.75           C  
ATOM   2000  O   ILE A 264     -12.816 -20.440   7.572  1.00 87.75           O  
ATOM   2001  CG1 ILE A 264     -15.140 -22.597  11.018  1.00 87.75           C  
ATOM   2002  CG2 ILE A 264     -15.415 -22.242   8.524  1.00 87.75           C  
ATOM   2003  CD1 ILE A 264     -16.580 -23.052  11.283  1.00 87.75           C  
ATOM   2004  N   GLY A 265     -13.863 -18.827   8.721  1.00 88.56           N  
ATOM   2005  CA  GLY A 265     -13.697 -17.809   7.691  1.00 88.56           C  
ATOM   2006  C   GLY A 265     -12.226 -17.506   7.438  1.00 88.56           C  
ATOM   2007  O   GLY A 265     -11.811 -17.487   6.285  1.00 88.56           O  
ATOM   2008  N   ASN A 266     -11.414 -17.380   8.487  1.00 88.44           N  
ATOM   2009  CA  ASN A 266      -9.972 -17.163   8.346  1.00 88.44           C  
ATOM   2010  C   ASN A 266      -9.242 -18.353   7.701  1.00 88.44           C  
ATOM   2011  CB  ASN A 266      -9.390 -16.798   9.716  1.00 88.44           C  
ATOM   2012  O   ASN A 266      -8.370 -18.139   6.858  1.00 88.44           O  
ATOM   2013  CG  ASN A 266      -9.752 -15.374  10.086  1.00 88.44           C  
ATOM   2014  ND2 ASN A 266     -10.459 -15.157  11.160  1.00 88.44           N  
ATOM   2015  OD1 ASN A 266      -9.409 -14.430   9.398  1.00 88.44           O  
ATOM   2016  N   LEU A 267      -9.631 -19.592   8.024  1.00 91.19           N  
ATOM   2017  CA  LEU A 267      -9.083 -20.808   7.407  1.00 91.19           C  
ATOM   2018  C   LEU A 267      -9.424 -20.919   5.911  1.00 91.19           C  
ATOM   2019  CB  LEU A 267      -9.604 -22.032   8.183  1.00 91.19           C  
ATOM   2020  O   LEU A 267      -8.706 -21.578   5.168  1.00 91.19           O  
ATOM   2021  CG  LEU A 267      -8.864 -23.344   7.837  1.00 91.19           C  
ATOM   2022  CD1 LEU A 267      -8.037 -23.829   9.028  1.00 91.19           C  
ATOM   2023  CD2 LEU A 267      -9.852 -24.446   7.451  1.00 91.19           C  
ATOM   2024  N   LEU A 268     -10.496 -20.269   5.454  1.00 93.88           N  
ATOM   2025  CA  LEU A 268     -10.830 -20.176   4.031  1.00 93.88           C  
ATOM   2026  C   LEU A 268     -10.156 -18.968   3.370  1.00 93.88           C  
ATOM   2027  CB  LEU A 268     -12.359 -20.131   3.874  1.00 93.88           C  
ATOM   2028  O   LEU A 268      -9.591 -19.089   2.287  1.00 93.88           O  
ATOM   2029  CG  LEU A 268     -13.071 -21.416   4.336  1.00 93.88           C  
ATOM   2030  CD1 LEU A 268     -14.582 -21.209   4.285  1.00 93.88           C  
ATOM   2031  CD2 LEU A 268     -12.732 -22.619   3.455  1.00 93.88           C  
ATOM   2032  N   PHE A 269     -10.186 -17.811   4.029  1.00 92.38           N  
ATOM   2033  CA  PHE A 269      -9.715 -16.543   3.484  1.00 92.38           C  
ATOM   2034  C   PHE A 269      -8.200 -16.508   3.289  1.00 92.38           C  
ATOM   2035  CB  PHE A 269     -10.165 -15.408   4.406  1.00 92.38           C  
ATOM   2036  O   PHE A 269      -7.739 -16.195   2.194  1.00 92.38           O  
ATOM   2037  CG  PHE A 269      -9.740 -14.038   3.926  1.00 92.38           C  
ATOM   2038  CD1 PHE A 269      -8.639 -13.392   4.520  1.00 92.38           C  
ATOM   2039  CD2 PHE A 269     -10.430 -13.423   2.865  1.00 92.38           C  
ATOM   2040  CE1 PHE A 269      -8.235 -12.129   4.060  1.00 92.38           C  
ATOM   2041  CE2 PHE A 269     -10.028 -12.156   2.408  1.00 92.38           C  
ATOM   2042  CZ  PHE A 269      -8.936 -11.510   3.014  1.00 92.38           C  
ATOM   2043  N   ILE A 270      -7.421 -16.854   4.320  1.00 91.88           N  
ATOM   2044  CA  ILE A 270      -5.956 -16.765   4.268  1.00 91.88           C  
ATOM   2045  C   ILE A 270      -5.403 -17.625   3.119  1.00 91.88           C  
ATOM   2046  CB  ILE A 270      -5.328 -17.075   5.650  1.00 91.88           C  
ATOM   2047  O   ILE A 270      -4.694 -17.077   2.271  1.00 91.88           O  
ATOM   2048  CG1 ILE A 270      -5.628 -15.938   6.647  1.00 91.88           C  
ATOM   2049  CG2 ILE A 270      -3.813 -17.338   5.541  1.00 91.88           C  
ATOM   2050  CD1 ILE A 270      -5.388 -16.337   8.109  1.00 91.88           C  
ATOM   2051  N   PRO A 271      -5.758 -18.923   2.992  1.00 93.25           N  
ATOM   2052  CA  PRO A 271      -5.283 -19.725   1.872  1.00 93.25           C  
ATOM   2053  C   PRO A 271      -5.830 -19.252   0.522  1.00 93.25           C  
ATOM   2054  CB  PRO A 271      -5.669 -21.174   2.182  1.00 93.25           C  
ATOM   2055  O   PRO A 271      -5.106 -19.349  -0.463  1.00 93.25           O  
ATOM   2056  CG  PRO A 271      -5.860 -21.172   3.692  1.00 93.25           C  
ATOM   2057  CD  PRO A 271      -6.463 -19.792   3.925  1.00 93.25           C  
ATOM   2058  N   ALA A 272      -7.047 -18.692   0.452  1.00 94.19           N  
ATOM   2059  CA  ALA A 272      -7.574 -18.127  -0.793  1.00 94.19           C  
ATOM   2060  C   ALA A 272      -6.679 -16.992  -1.308  1.00 94.19           C  
ATOM   2061  CB  ALA A 272      -9.011 -17.624  -0.585  1.00 94.19           C  
ATOM   2062  O   ALA A 272      -6.247 -17.017  -2.461  1.00 94.19           O  
ATOM   2063  N   ILE A 273      -6.361 -16.022  -0.446  1.00 91.56           N  
ATOM   2064  CA  ILE A 273      -5.509 -14.885  -0.811  1.00 91.56           C  
ATOM   2065  C   ILE A 273      -4.094 -15.351  -1.148  1.00 91.56           C  
ATOM   2066  CB  ILE A 273      -5.532 -13.810   0.298  1.00 91.56           C  
ATOM   2067  O   ILE A 273      -3.520 -14.871  -2.124  1.00 91.56           O  
ATOM   2068  CG1 ILE A 273      -6.956 -13.269   0.564  1.00 91.56           C  
ATOM   2069  CG2 ILE A 273      -4.595 -12.635  -0.040  1.00 91.56           C  
ATOM   2070  CD1 ILE A 273      -7.760 -12.860  -0.678  1.00 91.56           C  
ATOM   2071  N   ILE A 274      -3.560 -16.337  -0.420  1.00 90.44           N  
ATOM   2072  CA  ILE A 274      -2.264 -16.936  -0.754  1.00 90.44           C  
ATOM   2073  C   ILE A 274      -2.296 -17.573  -2.146  1.00 90.44           C  
ATOM   2074  CB  ILE A 274      -1.802 -17.924   0.341  1.00 90.44           C  
ATOM   2075  O   ILE A 274      -1.402 -17.313  -2.946  1.00 90.44           O  
ATOM   2076  CG1 ILE A 274      -1.470 -17.162   1.645  1.00 90.44           C  
ATOM   2077  CG2 ILE A 274      -0.573 -18.734  -0.116  1.00 90.44           C  
ATOM   2078  CD1 ILE A 274      -1.314 -18.073   2.868  1.00 90.44           C  
ATOM   2079  N   CYS A 275      -3.329 -18.354  -2.472  1.00 93.06           N  
ATOM   2080  CA  CYS A 275      -3.451 -18.983  -3.787  1.00 93.06           C  
ATOM   2081  C   CYS A 275      -3.517 -17.948  -4.912  1.00 93.06           C  
ATOM   2082  CB  CYS A 275      -4.686 -19.890  -3.830  1.00 93.06           C  
ATOM   2083  O   CYS A 275      -2.823 -18.093  -5.916  1.00 93.06           O  
ATOM   2084  SG  CYS A 275      -4.455 -21.319  -2.746  1.00 93.06           S  
ATOM   2085  N   LEU A 276      -4.304 -16.885  -4.725  1.00 91.44           N  
ATOM   2086  CA  LEU A 276      -4.423 -15.801  -5.695  1.00 91.44           C  
ATOM   2087  C   LEU A 276      -3.084 -15.092  -5.921  1.00 91.44           C  
ATOM   2088  CB  LEU A 276      -5.496 -14.822  -5.195  1.00 91.44           C  
ATOM   2089  O   LEU A 276      -2.653 -14.940  -7.061  1.00 91.44           O  
ATOM   2090  CG  LEU A 276      -5.698 -13.590  -6.093  1.00 91.44           C  
ATOM   2091  CD1 LEU A 276      -6.159 -13.973  -7.501  1.00 91.44           C  
ATOM   2092  CD2 LEU A 276      -6.753 -12.690  -5.457  1.00 91.44           C  
ATOM   2093  N   LEU A 277      -2.417 -14.676  -4.844  1.00 85.50           N  
ATOM   2094  CA  LEU A 277      -1.155 -13.947  -4.943  1.00 85.50           C  
ATOM   2095  C   LEU A 277      -0.031 -14.829  -5.505  1.00 85.50           C  
ATOM   2096  CB  LEU A 277      -0.805 -13.342  -3.573  1.00 85.50           C  
ATOM   2097  O   LEU A 277       0.745 -14.352  -6.327  1.00 85.50           O  
ATOM   2098  CG  LEU A 277      -1.742 -12.208  -3.103  1.00 85.50           C  
ATOM   2099  CD1 LEU A 277      -1.296 -11.684  -1.737  1.00 85.50           C  
ATOM   2100  CD2 LEU A 277      -1.759 -11.018  -4.063  1.00 85.50           C  
ATOM   2101  N   LEU A 278       0.026 -16.119  -5.155  1.00 86.75           N  
ATOM   2102  CA  LEU A 278       0.990 -17.058  -5.743  1.00 86.75           C  
ATOM   2103  C   LEU A 278       0.740 -17.302  -7.233  1.00 86.75           C  
ATOM   2104  CB  LEU A 278       0.965 -18.402  -4.996  1.00 86.75           C  
ATOM   2105  O   LEU A 278       1.694 -17.313  -8.010  1.00 86.75           O  
ATOM   2106  CG  LEU A 278       1.587 -18.374  -3.592  1.00 86.75           C  
ATOM   2107  CD1 LEU A 278       1.484 -19.769  -2.972  1.00 86.75           C  
ATOM   2108  CD2 LEU A 278       3.059 -17.978  -3.611  1.00 86.75           C  
ATOM   2109  N   ALA A 279      -0.522 -17.462  -7.644  1.00 88.81           N  
ATOM   2110  CA  ALA A 279      -0.869 -17.635  -9.054  1.00 88.81           C  
ATOM   2111  C   ALA A 279      -0.392 -16.443  -9.895  1.00 88.81           C  
ATOM   2112  CB  ALA A 279      -2.386 -17.811  -9.184  1.00 88.81           C  
ATOM   2113  O   ALA A 279       0.116 -16.626 -10.996  1.00 88.81           O  
ATOM   2114  N   LEU A 280      -0.514 -15.231  -9.355  1.00 82.50           N  
ATOM   2115  CA  LEU A 280      -0.117 -13.995 -10.029  1.00 82.50           C  
ATOM   2116  C   LEU A 280       1.379 -13.710  -9.958  1.00 82.50           C  
ATOM   2117  CB  LEU A 280      -0.889 -12.845  -9.389  1.00 82.50           C  
ATOM   2118  O   LEU A 280       1.917 -13.069 -10.855  1.00 82.50           O  
ATOM   2119  CG  LEU A 280      -2.392 -12.965  -9.643  1.00 82.50           C  
ATOM   2120  CD1 LEU A 280      -3.089 -11.976  -8.746  1.00 82.50           C  
ATOM   2121  CD2 LEU A 280      -2.785 -12.665 -11.090  1.00 82.50           C  
ATOM   2122  N   GLN A 281       2.046 -14.179  -8.906  1.00 76.62           N  
ATOM   2123  CA  GLN A 281       3.492 -14.062  -8.766  1.00 76.62           C  
ATOM   2124  C   GLN A 281       4.226 -14.995  -9.736  1.00 76.62           C  
ATOM   2125  CB  GLN A 281       3.868 -14.381  -7.310  1.00 76.62           C  
ATOM   2126  O   GLN A 281       5.247 -14.608 -10.303  1.00 76.62           O  
ATOM   2127  CG  GLN A 281       5.369 -14.213  -7.028  1.00 76.62           C  
ATOM   2128  CD  GLN A 281       5.834 -12.769  -7.166  1.00 76.62           C  
ATOM   2129  NE2 GLN A 281       6.984 -12.518  -7.746  1.00 76.62           N  
ATOM   2130  OE1 GLN A 281       5.193 -11.840  -6.706  1.00 76.62           O  
ATOM   2131  N   TRP A 282       3.744 -16.233  -9.889  1.00 82.44           N  
ATOM   2132  CA  TRP A 282       4.396 -17.252 -10.717  1.00 82.44           C  
ATOM   2133  C   TRP A 282       3.870 -17.310 -12.153  1.00 82.44           C  
ATOM   2134  CB  TRP A 282       4.228 -18.623 -10.061  1.00 82.44           C  
ATOM   2135  O   TRP A 282       4.584 -17.776 -13.043  1.00 82.44           O  
ATOM   2136  CG  TRP A 282       4.848 -18.849  -8.718  1.00 82.44           C  
ATOM   2137  CD1 TRP A 282       5.819 -18.107  -8.136  1.00 82.44           C  
ATOM   2138  CD2 TRP A 282       4.570 -19.938  -7.789  1.00 82.44           C  
ATOM   2139  CE2 TRP A 282       5.430 -19.806  -6.659  1.00 82.44           C  
ATOM   2140  CE3 TRP A 282       3.680 -21.036  -7.801  1.00 82.44           C  
ATOM   2141  NE1 TRP A 282       6.150 -18.655  -6.911  1.00 82.44           N  
ATOM   2142  CH2 TRP A 282       4.526 -21.817  -5.650  1.00 82.44           C  
ATOM   2143  CZ2 TRP A 282       5.417 -20.735  -5.605  1.00 82.44           C  
ATOM   2144  CZ3 TRP A 282       3.657 -21.965  -6.744  1.00 82.44           C  
ATOM   2145  N   GLY A 283       2.627 -16.885 -12.382  1.00 78.94           N  
ATOM   2146  CA  GLY A 283       2.001 -16.886 -13.697  1.00 78.94           C  
ATOM   2147  C   GLY A 283       2.699 -15.922 -14.653  1.00 78.94           C  
ATOM   2148  O   GLY A 283       2.889 -14.749 -14.349  1.00 78.94           O  
ATOM   2149  N   GLY A 284       3.108 -16.425 -15.815  1.00 71.00           N  
ATOM   2150  CA  GLY A 284       3.796 -15.645 -16.846  1.00 71.00           C  
ATOM   2151  C   GLY A 284       5.275 -15.366 -16.570  1.00 71.00           C  
ATOM   2152  O   GLY A 284       5.938 -14.804 -17.435  1.00 71.00           O  
ATOM   2153  N   THR A 285       5.796 -15.765 -15.406  1.00 68.56           N  
ATOM   2154  CA  THR A 285       7.205 -15.596 -15.021  1.00 68.56           C  
ATOM   2155  C   THR A 285       7.902 -16.944 -14.883  1.00 68.56           C  
ATOM   2156  CB  THR A 285       7.335 -14.789 -13.718  1.00 68.56           C  
ATOM   2157  O   THR A 285       8.780 -17.272 -15.671  1.00 68.56           O  
ATOM   2158  CG2 THR A 285       6.830 -13.368 -13.892  1.00 68.56           C  
ATOM   2159  OG1 THR A 285       6.579 -15.376 -12.679  1.00 68.56           O  
ATOM   2160  N   LEU A 286       7.482 -17.744 -13.900  1.00 74.31           N  
ATOM   2161  CA  LEU A 286       8.047 -19.056 -13.588  1.00 74.31           C  
ATOM   2162  C   LEU A 286       7.280 -20.181 -14.285  1.00 74.31           C  
ATOM   2163  CB  LEU A 286       8.028 -19.227 -12.059  1.00 74.31           C  
ATOM   2164  O   LEU A 286       7.868 -21.161 -14.740  1.00 74.31           O  
ATOM   2165  CG  LEU A 286       8.660 -20.542 -11.567  1.00 74.31           C  
ATOM   2166  CD1 LEU A 286      10.154 -20.615 -11.888  1.00 74.31           C  
ATOM   2167  CD2 LEU A 286       8.485 -20.658 -10.052  1.00 74.31           C  
ATOM   2168  N   TYR A 287       5.957 -20.046 -14.360  1.00 81.56           N  
ATOM   2169  CA  TYR A 287       5.079 -20.997 -15.025  1.00 81.56           C  
ATOM   2170  C   TYR A 287       4.234 -20.280 -16.072  1.00 81.56           C  
ATOM   2171  CB  TYR A 287       4.201 -21.725 -13.997  1.00 81.56           C  
ATOM   2172  O   TYR A 287       3.770 -19.159 -15.864  1.00 81.56           O  
ATOM   2173  CG  TYR A 287       4.964 -22.500 -12.935  1.00 81.56           C  
ATOM   2174  CD1 TYR A 287       5.811 -23.563 -13.303  1.00 81.56           C  
ATOM   2175  CD2 TYR A 287       4.852 -22.137 -11.580  1.00 81.56           C  
ATOM   2176  CE1 TYR A 287       6.560 -24.240 -12.322  1.00 81.56           C  
ATOM   2177  CE2 TYR A 287       5.603 -22.805 -10.594  1.00 81.56           C  
ATOM   2178  OH  TYR A 287       7.169 -24.534 -10.029  1.00 81.56           O  
ATOM   2179  CZ  TYR A 287       6.460 -23.860 -10.968  1.00 81.56           C  
ATOM   2180  N   SER A 288       3.983 -20.946 -17.198  1.00 84.56           N  
ATOM   2181  CA  SER A 288       3.012 -20.454 -18.173  1.00 84.56           C  
ATOM   2182  C   SER A 288       1.618 -20.361 -17.542  1.00 84.56           C  
ATOM   2183  CB  SER A 288       3.009 -21.342 -19.422  1.00 84.56           C  
ATOM   2184  O   SER A 288       1.264 -21.139 -16.657  1.00 84.56           O  
ATOM   2185  OG  SER A 288       2.648 -22.674 -19.106  1.00 84.56           O  
ATOM   2186  N   TRP A 289       0.795 -19.426 -18.016  1.00 84.06           N  
ATOM   2187  CA  TRP A 289      -0.573 -19.245 -17.511  1.00 84.06           C  
ATOM   2188  C   TRP A 289      -1.456 -20.495 -17.665  1.00 84.06           C  
ATOM   2189  CB  TRP A 289      -1.196 -18.041 -18.223  1.00 84.06           C  
ATOM   2190  O   TRP A 289      -2.357 -20.709 -16.860  1.00 84.06           O  
ATOM   2191  CG  TRP A 289      -0.590 -16.729 -17.833  1.00 84.06           C  
ATOM   2192  CD1 TRP A 289       0.270 -15.979 -18.563  1.00 84.06           C  
ATOM   2193  CD2 TRP A 289      -0.790 -16.004 -16.582  1.00 84.06           C  
ATOM   2194  CE2 TRP A 289      -0.004 -14.817 -16.617  1.00 84.06           C  
ATOM   2195  CE3 TRP A 289      -1.544 -16.247 -15.413  1.00 84.06           C  
ATOM   2196  NE1 TRP A 289       0.613 -14.846 -17.847  1.00 84.06           N  
ATOM   2197  CH2 TRP A 289      -0.704 -14.193 -14.389  1.00 84.06           C  
ATOM   2198  CZ2 TRP A 289       0.048 -13.924 -15.541  1.00 84.06           C  
ATOM   2199  CZ3 TRP A 289      -1.499 -15.351 -14.327  1.00 84.06           C  
ATOM   2200  N   ASN A 290      -1.157 -21.345 -18.653  1.00 89.38           N  
ATOM   2201  CA  ASN A 290      -1.852 -22.613 -18.898  1.00 89.38           C  
ATOM   2202  C   ASN A 290      -1.297 -23.788 -18.073  1.00 89.38           C  
ATOM   2203  CB  ASN A 290      -1.811 -22.924 -20.405  1.00 89.38           C  
ATOM   2204  O   ASN A 290      -1.728 -24.919 -18.267  1.00 89.38           O  
ATOM   2205  CG  ASN A 290      -2.636 -21.968 -21.245  1.00 89.38           C  
ATOM   2206  ND2 ASN A 290      -2.390 -21.924 -22.533  1.00 89.38           N  
ATOM   2207  OD1 ASN A 290      -3.501 -21.250 -20.780  1.00 89.38           O  
ATOM   2208  N   ASN A 291      -0.316 -23.561 -17.198  1.00 93.00           N  
ATOM   2209  CA  ASN A 291       0.235 -24.613 -16.355  1.00 93.00           C  
ATOM   2210  C   ASN A 291      -0.798 -25.080 -15.316  1.00 93.00           C  
ATOM   2211  CB  ASN A 291       1.512 -24.083 -15.686  1.00 93.00           C  
ATOM   2212  O   ASN A 291      -1.403 -24.255 -14.625  1.00 93.00           O  
ATOM   2213  CG  ASN A 291       2.256 -25.162 -14.928  1.00 93.00           C  
ATOM   2214  ND2 ASN A 291       3.295 -25.710 -15.510  1.00 93.00           N  
ATOM   2215  OD1 ASN A 291       1.912 -25.546 -13.822  1.00 93.00           O  
ATOM   2216  N   ASP A 292      -0.917 -26.397 -15.140  1.00 95.31           N  
ATOM   2217  CA  ASP A 292      -1.850 -27.033 -14.203  1.00 95.31           C  
ATOM   2218  C   ASP A 292      -1.775 -26.445 -12.786  1.00 95.31           C  
ATOM   2219  CB  ASP A 292      -1.558 -28.543 -14.122  1.00 95.31           C  
ATOM   2220  O   ASP A 292      -2.802 -26.295 -12.127  1.00 95.31           O  
ATOM   2221  CG  ASP A 292      -1.598 -29.286 -15.462  1.00 95.31           C  
ATOM   2222  OD1 ASP A 292      -2.054 -28.689 -16.460  1.00 95.31           O  
ATOM   2223  OD2 ASP A 292      -1.113 -30.437 -15.474  1.00 95.31           O  
ATOM   2224  N   ARG A 293      -0.579 -26.049 -12.317  1.00 94.12           N  
ATOM   2225  CA  ARG A 293      -0.390 -25.432 -10.992  1.00 94.12           C  
ATOM   2226  C   ARG A 293      -1.061 -24.065 -10.895  1.00 94.12           C  
ATOM   2227  CB  ARG A 293       1.102 -25.293 -10.651  1.00 94.12           C  
ATOM   2228  O   ARG A 293      -1.713 -23.787  -9.895  1.00 94.12           O  
ATOM   2229  CG  ARG A 293       1.837 -26.637 -10.590  1.00 94.12           C  
ATOM   2230  CD  ARG A 293       3.314 -26.409 -10.253  1.00 94.12           C  
ATOM   2231  NE  ARG A 293       4.068 -27.678 -10.297  1.00 94.12           N  
ATOM   2232  NH1 ARG A 293       5.519 -27.157 -12.010  1.00 94.12           N  
ATOM   2233  NH2 ARG A 293       5.603 -29.171 -11.070  1.00 94.12           N  
ATOM   2234  CZ  ARG A 293       5.054 -27.989 -11.122  1.00 94.12           C  
ATOM   2235  N   ILE A 294      -0.919 -23.221 -11.917  1.00 92.62           N  
ATOM   2236  CA  ILE A 294      -1.511 -21.875 -11.942  1.00 92.62           C  
ATOM   2237  C   ILE A 294      -3.035 -21.978 -12.007  1.00 92.62           C  
ATOM   2238  CB  ILE A 294      -0.934 -21.049 -13.116  1.00 92.62           C  
ATOM   2239  O   ILE A 294      -3.736 -21.322 -11.236  1.00 92.62           O  
ATOM   2240  CG1 ILE A 294       0.600 -20.883 -13.026  1.00 92.62           C  
ATOM   2241  CG2 ILE A 294      -1.608 -19.670 -13.213  1.00 92.62           C  
ATOM   2242  CD1 ILE A 294       1.115 -20.208 -11.746  1.00 92.62           C  
ATOM   2243  N   ILE A 295      -3.546 -22.872 -12.856  1.00 94.19           N  
ATOM   2244  CA  ILE A 295      -4.983 -23.146 -12.958  1.00 94.19           C  
ATOM   2245  C   ILE A 295      -5.516 -23.686 -11.624  1.00 94.19           C  
ATOM   2246  CB  ILE A 295      -5.266 -24.102 -14.138  1.00 94.19           C  
ATOM   2247  O   ILE A 295      -6.528 -23.191 -11.129  1.00 94.19           O  
ATOM   2248  CG1 ILE A 295      -4.822 -23.454 -15.474  1.00 94.19           C  
ATOM   2249  CG2 ILE A 295      -6.764 -24.463 -14.186  1.00 94.19           C  
ATOM   2250  CD1 ILE A 295      -4.880 -24.404 -16.676  1.00 94.19           C  
ATOM   2251  N   ALA A 296      -4.823 -24.641 -10.996  1.00 95.75           N  
ATOM   2252  CA  ALA A 296      -5.211 -25.189  -9.697  1.00 95.75           C  
ATOM   2253  C   ALA A 296      -5.261 -24.114  -8.601  1.00 95.75           C  
ATOM   2254  CB  ALA A 296      -4.251 -26.321  -9.316  1.00 95.75           C  
ATOM   2255  O   ALA A 296      -6.209 -24.100  -7.818  1.00 95.75           O  
ATOM   2256  N   LEU A 297      -4.298 -23.185  -8.566  1.00 95.06           N  
ATOM   2257  CA  LEU A 297      -4.301 -22.067  -7.618  1.00 95.06           C  
ATOM   2258  C   LEU A 297      -5.497 -21.128  -7.842  1.00 95.06           C  
ATOM   2259  CB  LEU A 297      -2.973 -21.296  -7.716  1.00 95.06           C  
ATOM   2260  O   LEU A 297      -6.149 -20.744  -6.871  1.00 95.06           O  
ATOM   2261  CG  LEU A 297      -1.736 -22.025  -7.162  1.00 95.06           C  
ATOM   2262  CD1 LEU A 297      -0.470 -21.271  -7.577  1.00 95.06           C  
ATOM   2263  CD2 LEU A 297      -1.747 -22.117  -5.637  1.00 95.06           C  
ATOM   2264  N   PHE A 298      -5.845 -20.803  -9.093  1.00 94.69           N  
ATOM   2265  CA  PHE A 298      -7.033 -19.992  -9.393  1.00 94.69           C  
ATOM   2266  C   PHE A 298      -8.343 -20.700  -9.037  1.00 94.69           C  
ATOM   2267  CB  PHE A 298      -7.057 -19.590 -10.873  1.00 94.69           C  
ATOM   2268  O   PHE A 298      -9.241 -20.080  -8.462  1.00 94.69           O  
ATOM   2269  CG  PHE A 298      -6.160 -18.422 -11.222  1.00 94.69           C  
ATOM   2270  CD1 PHE A 298      -6.309 -17.195 -10.545  1.00 94.69           C  
ATOM   2271  CD2 PHE A 298      -5.208 -18.540 -12.251  1.00 94.69           C  
ATOM   2272  CE1 PHE A 298      -5.498 -16.099 -10.882  1.00 94.69           C  
ATOM   2273  CE2 PHE A 298      -4.407 -17.438 -12.596  1.00 94.69           C  
ATOM   2274  CZ  PHE A 298      -4.549 -16.220 -11.909  1.00 94.69           C  
ATOM   2275  N   VAL A 299      -8.455 -21.995  -9.341  1.00 96.69           N  
ATOM   2276  CA  VAL A 299      -9.628 -22.802  -8.979  1.00 96.69           C  
ATOM   2277  C   VAL A 299      -9.764 -22.883  -7.460  1.00 96.69           C  
ATOM   2278  CB  VAL A 299      -9.551 -24.203  -9.617  1.00 96.69           C  
ATOM   2279  O   VAL A 299     -10.850 -22.648  -6.932  1.00 96.69           O  
ATOM   2280  CG1 VAL A 299     -10.653 -25.140  -9.101  1.00 96.69           C  
ATOM   2281  CG2 VAL A 299      -9.715 -24.113 -11.140  1.00 96.69           C  
ATOM   2282  N   LEU A 300      -8.667 -23.147  -6.745  1.00 96.75           N  
ATOM   2283  CA  LEU A 300      -8.660 -23.220  -5.288  1.00 96.75           C  
ATOM   2284  C   LEU A 300      -9.016 -21.868  -4.658  1.00 96.75           C  
ATOM   2285  CB  LEU A 300      -7.294 -23.753  -4.822  1.00 96.75           C  
ATOM   2286  O   LEU A 300      -9.854 -21.827  -3.760  1.00 96.75           O  
ATOM   2287  CG  LEU A 300      -7.189 -24.001  -3.307  1.00 96.75           C  
ATOM   2288  CD1 LEU A 300      -8.244 -24.987  -2.796  1.00 96.75           C  
ATOM   2289  CD2 LEU A 300      -5.819 -24.589  -2.973  1.00 96.75           C  
ATOM   2290  N   PHE A 301      -8.473 -20.761  -5.174  1.00 95.94           N  
ATOM   2291  CA  PHE A 301      -8.897 -19.414  -4.789  1.00 95.94           C  
ATOM   2292  C   PHE A 301     -10.409 -19.226  -4.971  1.00 95.94           C  
ATOM   2293  CB  PHE A 301      -8.118 -18.363  -5.594  1.00 95.94           C  
ATOM   2294  O   PHE A 301     -11.085 -18.808  -4.031  1.00 95.94           O  
ATOM   2295  CG  PHE A 301      -8.763 -16.989  -5.565  1.00 95.94           C  
ATOM   2296  CD1 PHE A 301      -9.374 -16.461  -6.718  1.00 95.94           C  
ATOM   2297  CD2 PHE A 301      -8.823 -16.268  -4.360  1.00 95.94           C  
ATOM   2298  CE1 PHE A 301     -10.019 -15.212  -6.663  1.00 95.94           C  
ATOM   2299  CE2 PHE A 301      -9.456 -15.017  -4.303  1.00 95.94           C  
ATOM   2300  CZ  PHE A 301     -10.058 -14.489  -5.457  1.00 95.94           C  
ATOM   2301  N   GLY A 302     -10.951 -19.576  -6.142  1.00 95.69           N  
ATOM   2302  CA  GLY A 302     -12.379 -19.459  -6.441  1.00 95.69           C  
ATOM   2303  C   GLY A 302     -13.253 -20.261  -5.473  1.00 95.69           C  
ATOM   2304  O   GLY A 302     -14.210 -19.733  -4.909  1.00 95.69           O  
ATOM   2305  N   VAL A 303     -12.899 -21.520  -5.215  1.00 97.44           N  
ATOM   2306  CA  VAL A 303     -13.632 -22.384  -4.277  1.00 97.44           C  
ATOM   2307  C   VAL A 303     -13.565 -21.834  -2.850  1.00 97.44           C  
ATOM   2308  CB  VAL A 303     -13.099 -23.828  -4.349  1.00 97.44           C  
ATOM   2309  O   VAL A 303     -14.595 -21.720  -2.181  1.00 97.44           O  
ATOM   2310  CG1 VAL A 303     -13.705 -24.731  -3.266  1.00 97.44           C  
ATOM   2311  CG2 VAL A 303     -13.435 -24.461  -5.706  1.00 97.44           C  
ATOM   2312  N   LEU A 304     -12.374 -21.453  -2.383  1.00 97.25           N  
ATOM   2313  CA  LEU A 304     -12.176 -20.960  -1.022  1.00 97.25           C  
ATOM   2314  C   LEU A 304     -12.846 -19.603  -0.792  1.00 97.25           C  
ATOM   2315  CB  LEU A 304     -10.679 -20.867  -0.716  1.00 97.25           C  
ATOM   2316  O   LEU A 304     -13.439 -19.407   0.267  1.00 97.25           O  
ATOM   2317  CG  LEU A 304      -9.928 -22.202  -0.600  1.00 97.25           C  
ATOM   2318  CD1 LEU A 304      -8.444 -21.885  -0.446  1.00 97.25           C  
ATOM   2319  CD2 LEU A 304     -10.374 -23.015   0.615  1.00 97.25           C  
ATOM   2320  N   ILE A 305     -12.820 -18.685  -1.767  1.00 95.44           N  
ATOM   2321  CA  ILE A 305     -13.474 -17.379  -1.622  1.00 95.44           C  
ATOM   2322  C   ILE A 305     -15.002 -17.503  -1.662  1.00 95.44           C  
ATOM   2323  CB  ILE A 305     -12.913 -16.342  -2.625  1.00 95.44           C  
ATOM   2324  O   ILE A 305     -15.689 -16.825  -0.898  1.00 95.44           O  
ATOM   2325  CG1 ILE A 305     -13.128 -14.889  -2.152  1.00 95.44           C  
ATOM   2326  CG2 ILE A 305     -13.513 -16.478  -4.032  1.00 95.44           C  
ATOM   2327  CD1 ILE A 305     -12.327 -14.522  -0.894  1.00 95.44           C  
ATOM   2328  N   ILE A 306     -15.554 -18.418  -2.471  1.00 95.94           N  
ATOM   2329  CA  ILE A 306     -16.990 -18.742  -2.452  1.00 95.94           C  
ATOM   2330  C   ILE A 306     -17.379 -19.323  -1.088  1.00 95.94           C  
ATOM   2331  CB  ILE A 306     -17.349 -19.701  -3.613  1.00 95.94           C  
ATOM   2332  O   ILE A 306     -18.363 -18.884  -0.485  1.00 95.94           O  
ATOM   2333  CG1 ILE A 306     -17.256 -18.957  -4.965  1.00 95.94           C  
ATOM   2334  CG2 ILE A 306     -18.767 -20.285  -3.443  1.00 95.94           C  
ATOM   2335  CD1 ILE A 306     -17.270 -19.892  -6.183  1.00 95.94           C  
ATOM   2336  N   GLY A 307     -16.580 -20.261  -0.569  1.00 95.81           N  
ATOM   2337  CA  GLY A 307     -16.754 -20.813   0.773  1.00 95.81           C  
ATOM   2338  C   GLY A 307     -16.694 -19.730   1.852  1.00 95.81           C  
ATOM   2339  O   GLY A 307     -17.566 -19.675   2.719  1.00 95.81           O  
ATOM   2340  N   PHE A 308     -15.719 -18.823   1.767  1.00 93.62           N  
ATOM   2341  CA  PHE A 308     -15.585 -17.687   2.673  1.00 93.62           C  
ATOM   2342  C   PHE A 308     -16.846 -16.822   2.656  1.00 93.62           C  
ATOM   2343  CB  PHE A 308     -14.338 -16.870   2.313  1.00 93.62           C  
ATOM   2344  O   PHE A 308     -17.431 -16.601   3.712  1.00 93.62           O  
ATOM   2345  CG  PHE A 308     -14.207 -15.581   3.099  1.00 93.62           C  
ATOM   2346  CD1 PHE A 308     -14.430 -14.337   2.478  1.00 93.62           C  
ATOM   2347  CD2 PHE A 308     -13.875 -15.628   4.462  1.00 93.62           C  
ATOM   2348  CE1 PHE A 308     -14.297 -13.147   3.217  1.00 93.62           C  
ATOM   2349  CE2 PHE A 308     -13.725 -14.440   5.197  1.00 93.62           C  
ATOM   2350  CZ  PHE A 308     -13.936 -13.198   4.575  1.00 93.62           C  
ATOM   2351  N   ILE A 309     -17.331 -16.408   1.480  1.00 92.94           N  
ATOM   2352  CA  ILE A 309     -18.553 -15.598   1.339  1.00 92.94           C  
ATOM   2353  C   ILE A 309     -19.766 -16.306   1.958  1.00 92.94           C  
ATOM   2354  CB  ILE A 309     -18.800 -15.259  -0.151  1.00 92.94           C  
ATOM   2355  O   ILE A 309     -20.565 -15.670   2.652  1.00 92.94           O  
ATOM   2356  CG1 ILE A 309     -17.716 -14.288  -0.673  1.00 92.94           C  
ATOM   2357  CG2 ILE A 309     -20.196 -14.633  -0.367  1.00 92.94           C  
ATOM   2358  CD1 ILE A 309     -17.647 -14.215  -2.205  1.00 92.94           C  
ATOM   2359  N   PHE A 310     -19.911 -17.615   1.739  1.00 93.81           N  
ATOM   2360  CA  PHE A 310     -20.980 -18.407   2.349  1.00 93.81           C  
ATOM   2361  C   PHE A 310     -20.887 -18.403   3.882  1.00 93.81           C  
ATOM   2362  CB  PHE A 310     -20.938 -19.833   1.787  1.00 93.81           C  
ATOM   2363  O   PHE A 310     -21.885 -18.150   4.562  1.00 93.81           O  
ATOM   2364  CG  PHE A 310     -21.962 -20.753   2.420  1.00 93.81           C  
ATOM   2365  CD1 PHE A 310     -21.582 -21.633   3.451  1.00 93.81           C  
ATOM   2366  CD2 PHE A 310     -23.302 -20.714   1.992  1.00 93.81           C  
ATOM   2367  CE1 PHE A 310     -22.537 -22.478   4.045  1.00 93.81           C  
ATOM   2368  CE2 PHE A 310     -24.257 -21.555   2.589  1.00 93.81           C  
ATOM   2369  CZ  PHE A 310     -23.875 -22.439   3.614  1.00 93.81           C  
ATOM   2370  N   VAL A 311     -19.688 -18.614   4.431  1.00 92.75           N  
ATOM   2371  CA  VAL A 311     -19.437 -18.577   5.878  1.00 92.75           C  
ATOM   2372  C   VAL A 311     -19.706 -17.185   6.453  1.00 92.75           C  
ATOM   2373  CB  VAL A 311     -18.012 -19.071   6.197  1.00 92.75           C  
ATOM   2374  O   VAL A 311     -20.377 -17.090   7.479  1.00 92.75           O  
ATOM   2375  CG1 VAL A 311     -17.644 -18.876   7.670  1.00 92.75           C  
ATOM   2376  CG2 VAL A 311     -17.908 -20.577   5.917  1.00 92.75           C  
ATOM   2377  N   GLN A 312     -19.283 -16.112   5.775  1.00 91.88           N  
ATOM   2378  CA  GLN A 312     -19.541 -14.736   6.215  1.00 91.88           C  
ATOM   2379  C   GLN A 312     -21.044 -14.439   6.278  1.00 91.88           C  
ATOM   2380  CB  GLN A 312     -18.868 -13.706   5.284  1.00 91.88           C  
ATOM   2381  O   GLN A 312     -21.536 -13.895   7.266  1.00 91.88           O  
ATOM   2382  CG  GLN A 312     -17.332 -13.689   5.227  1.00 91.88           C  
ATOM   2383  CD  GLN A 312     -16.684 -13.757   6.595  1.00 91.88           C  
ATOM   2384  NE2 GLN A 312     -16.252 -14.918   7.024  1.00 91.88           N  
ATOM   2385  OE1 GLN A 312     -16.595 -12.766   7.296  1.00 91.88           O  
ATOM   2386  N   ARG A 313     -21.806 -14.849   5.253  1.00 89.44           N  
ATOM   2387  CA  ARG A 313     -23.269 -14.690   5.248  1.00 89.44           C  
ATOM   2388  C   ARG A 313     -23.943 -15.489   6.356  1.00 89.44           C  
ATOM   2389  CB  ARG A 313     -23.854 -15.077   3.886  1.00 89.44           C  
ATOM   2390  O   ARG A 313     -24.882 -14.989   6.966  1.00 89.44           O  
ATOM   2391  CG  ARG A 313     -23.633 -13.967   2.855  1.00 89.44           C  
ATOM   2392  CD  ARG A 313     -24.411 -14.285   1.577  1.00 89.44           C  
ATOM   2393  NE  ARG A 313     -24.357 -13.154   0.632  1.00 89.44           N  
ATOM   2394  NH1 ARG A 313     -24.011 -14.347  -1.304  1.00 89.44           N  
ATOM   2395  NH2 ARG A 313     -24.155 -12.123  -1.386  1.00 89.44           N  
ATOM   2396  CZ  ARG A 313     -24.175 -13.216  -0.675  1.00 89.44           C  
ATOM   2397  N   ARG A 314     -23.466 -16.705   6.630  1.00 89.56           N  
ATOM   2398  CA  ARG A 314     -24.027 -17.571   7.674  1.00 89.56           C  
ATOM   2399  C   ARG A 314     -23.712 -17.078   9.090  1.00 89.56           C  
ATOM   2400  CB  ARG A 314     -23.539 -19.006   7.433  1.00 89.56           C  
ATOM   2401  O   ARG A 314     -24.554 -17.229   9.968  1.00 89.56           O  
ATOM   2402  CG  ARG A 314     -24.212 -19.999   8.389  1.00 89.56           C  
ATOM   2403  CD  ARG A 314     -23.767 -21.429   8.088  1.00 89.56           C  
ATOM   2404  NE  ARG A 314     -24.341 -22.370   9.067  1.00 89.56           N  
ATOM   2405  NH1 ARG A 314     -23.832 -24.314   7.959  1.00 89.56           N  
ATOM   2406  NH2 ARG A 314     -24.893 -24.408   9.921  1.00 89.56           N  
ATOM   2407  CZ  ARG A 314     -24.352 -23.688   8.978  1.00 89.56           C  
ATOM   2408  N   GLN A 315     -22.524 -16.519   9.325  1.00 85.25           N  
ATOM   2409  CA  GLN A 315     -22.104 -16.055  10.654  1.00 85.25           C  
ATOM   2410  C   GLN A 315     -22.658 -14.676  11.048  1.00 85.25           C  
ATOM   2411  CB  GLN A 315     -20.575 -16.060  10.758  1.00 85.25           C  
ATOM   2412  O   GLN A 315     -22.656 -14.345  12.235  1.00 85.25           O  
ATOM   2413  CG  GLN A 315     -19.992 -17.475  10.886  1.00 85.25           C  
ATOM   2414  CD  GLN A 315     -18.518 -17.433  11.265  1.00 85.25           C  
ATOM   2415  NE2 GLN A 315     -17.725 -18.364  10.796  1.00 85.25           N  
ATOM   2416  OE1 GLN A 315     -18.061 -16.568  11.990  1.00 85.25           O  
ATOM   2417  N   GLY A 316     -23.141 -13.875  10.092  1.00 86.12           N  
ATOM   2418  CA  GLY A 316     -23.785 -12.589  10.378  1.00 86.12           C  
ATOM   2419  C   GLY A 316     -22.850 -11.612  11.100  1.00 86.12           C  
ATOM   2420  O   GLY A 316     -21.769 -11.310  10.605  1.00 86.12           O  
ATOM   2421  N   GLU A 317     -23.245 -11.118  12.275  1.00 81.94           N  
ATOM   2422  CA  GLU A 317     -22.450 -10.152  13.060  1.00 81.94           C  
ATOM   2423  C   GLU A 317     -21.142 -10.739  13.624  1.00 81.94           C  
ATOM   2424  CB  GLU A 317     -23.300  -9.586  14.211  1.00 81.94           C  
ATOM   2425  O   GLU A 317     -20.202  -9.997  13.905  1.00 81.94           O  
ATOM   2426  CG  GLU A 317     -24.475  -8.700  13.759  1.00 81.94           C  
ATOM   2427  CD  GLU A 317     -24.050  -7.397  13.045  1.00 81.94           C  
ATOM   2428  OE1 GLU A 317     -24.606  -7.098  11.965  1.00 81.94           O  
ATOM   2429  OE2 GLU A 317     -23.189  -6.639  13.553  1.00 81.94           O  
ATOM   2430  N   ASN A 318     -21.035 -12.066  13.752  1.00 78.50           N  
ATOM   2431  CA  ASN A 318     -19.798 -12.706  14.211  1.00 78.50           C  
ATOM   2432  C   ASN A 318     -18.754 -12.857  13.095  1.00 78.50           C  
ATOM   2433  CB  ASN A 318     -20.130 -14.051  14.870  1.00 78.50           C  
ATOM   2434  O   ASN A 318     -17.583 -13.090  13.391  1.00 78.50           O  
ATOM   2435  CG  ASN A 318     -20.850 -13.890  16.197  1.00 78.50           C  
ATOM   2436  ND2 ASN A 318     -21.699 -14.826  16.546  1.00 78.50           N  
ATOM   2437  OD1 ASN A 318     -20.651 -12.953  16.952  1.00 78.50           O  
ATOM   2438  N   ALA A 319     -19.149 -12.665  11.834  1.00 84.25           N  
ATOM   2439  CA  ALA A 319     -18.283 -12.803  10.669  1.00 84.25           C  
ATOM   2440  C   ALA A 319     -17.102 -11.811  10.692  1.00 84.25           C  
ATOM   2441  CB  ALA A 319     -19.165 -12.608   9.433  1.00 84.25           C  
ATOM   2442  O   ALA A 319     -17.201 -10.727  11.276  1.00 84.25           O  
ATOM   2443  N   THR A 320     -15.986 -12.163  10.048  1.00 85.19           N  
ATOM   2444  CA  THR A 320     -14.825 -11.275   9.822  1.00 85.19           C  
ATOM   2445  C   THR A 320     -15.218  -9.987   9.110  1.00 85.19           C  
ATOM   2446  CB  THR A 320     -13.718 -11.998   9.047  1.00 85.19           C  
ATOM   2447  O   THR A 320     -14.805  -8.904   9.514  1.00 85.19           O  
ATOM   2448  CG2 THR A 320     -12.468 -11.132   8.896  1.00 85.19           C  
ATOM   2449  OG1 THR A 320     -13.319 -13.140   9.760  1.00 85.19           O  
ATOM   2450  N   VAL A 321     -16.075 -10.106   8.101  1.00 88.25           N  
ATOM   2451  CA  VAL A 321     -16.671  -9.000   7.360  1.00 88.25           C  
ATOM   2452  C   VAL A 321     -18.187  -9.088   7.538  1.00 88.25           C  
ATOM   2453  CB  VAL A 321     -16.233  -9.048   5.884  1.00 88.25           C  
ATOM   2454  O   VAL A 321     -18.863  -9.742   6.738  1.00 88.25           O  
ATOM   2455  CG1 VAL A 321     -16.849  -7.884   5.100  1.00 88.25           C  
ATOM   2456  CG2 VAL A 321     -14.704  -8.954   5.763  1.00 88.25           C  
ATOM   2457  N   PRO A 322     -18.747  -8.468   8.596  1.00 88.50           N  
ATOM   2458  CA  PRO A 322     -20.179  -8.490   8.845  1.00 88.50           C  
ATOM   2459  C   PRO A 322     -20.957  -7.964   7.630  1.00 88.50           C  
ATOM   2460  CB  PRO A 322     -20.410  -7.632  10.092  1.00 88.50           C  
ATOM   2461  O   PRO A 322     -20.668  -6.856   7.156  1.00 88.50           O  
ATOM   2462  CG  PRO A 322     -19.085  -7.762  10.837  1.00 88.50           C  
ATOM   2463  CD  PRO A 322     -18.069  -7.802   9.697  1.00 88.50           C  
ATOM   2464  N   PRO A 323     -21.980  -8.694   7.139  1.00 89.06           N  
ATOM   2465  CA  PRO A 323     -22.795  -8.258   6.009  1.00 89.06           C  
ATOM   2466  C   PRO A 323     -23.390  -6.856   6.192  1.00 89.06           C  
ATOM   2467  CB  PRO A 323     -23.878  -9.327   5.854  1.00 89.06           C  
ATOM   2468  O   PRO A 323     -23.468  -6.097   5.229  1.00 89.06           O  
ATOM   2469  CG  PRO A 323     -23.178 -10.590   6.352  1.00 89.06           C  
ATOM   2470  CD  PRO A 323     -22.316 -10.067   7.497  1.00 89.06           C  
ATOM   2471  N   ARG A 324     -23.744  -6.473   7.426  1.00 92.81           N  
ATOM   2472  CA  ARG A 324     -24.227  -5.127   7.775  1.00 92.81           C  
ATOM   2473  C   ARG A 324     -23.205  -4.031   7.455  1.00 92.81           C  
ATOM   2474  CB  ARG A 324     -24.594  -5.122   9.270  1.00 92.81           C  
ATOM   2475  O   ARG A 324     -23.579  -2.998   6.905  1.00 92.81           O  
ATOM   2476  CG  ARG A 324     -25.144  -3.768   9.758  1.00 92.81           C  
ATOM   2477  CD  ARG A 324     -25.478  -3.780  11.257  1.00 92.81           C  
ATOM   2478  NE  ARG A 324     -24.296  -4.073  12.087  1.00 92.81           N  
ATOM   2479  NH1 ARG A 324     -23.381  -1.951  12.369  1.00 92.81           N  
ATOM   2480  NH2 ARG A 324     -22.344  -3.741  13.148  1.00 92.81           N  
ATOM   2481  CZ  ARG A 324     -23.363  -3.245  12.524  1.00 92.81           C  
ATOM   2482  N   ILE A 325     -21.926  -4.262   7.766  1.00 91.50           N  
ATOM   2483  CA  ILE A 325     -20.850  -3.285   7.552  1.00 91.50           C  
ATOM   2484  C   ILE A 325     -20.579  -3.124   6.056  1.00 91.50           C  
ATOM   2485  CB  ILE A 325     -19.575  -3.661   8.348  1.00 91.50           C  
ATOM   2486  O   ILE A 325     -20.611  -2.005   5.554  1.00 91.50           O  
ATOM   2487  CG1 ILE A 325     -19.860  -3.580   9.866  1.00 91.50           C  
ATOM   2488  CG2 ILE A 325     -18.397  -2.742   7.970  1.00 91.50           C  
ATOM   2489  CD1 ILE A 325     -18.671  -3.974  10.753  1.00 91.50           C  
ATOM   2490  N   ILE A 326     -20.379  -4.223   5.319  1.00 92.19           N  
ATOM   2491  CA  ILE A 326     -20.110  -4.145   3.872  1.00 92.19           C  
ATOM   2492  C   ILE A 326     -21.321  -3.639   3.074  1.00 92.19           C  
ATOM   2493  CB  ILE A 326     -19.566  -5.487   3.338  1.00 92.19           C  
ATOM   2494  O   ILE A 326     -21.147  -2.999   2.043  1.00 92.19           O  
ATOM   2495  CG1 ILE A 326     -18.953  -5.307   1.932  1.00 92.19           C  
ATOM   2496  CG2 ILE A 326     -20.641  -6.583   3.348  1.00 92.19           C  
ATOM   2497  CD1 ILE A 326     -18.122  -6.507   1.466  1.00 92.19           C  
ATOM   2498  N   SER A 327     -22.549  -3.855   3.559  1.00 91.38           N  
ATOM   2499  CA  SER A 327     -23.762  -3.326   2.915  1.00 91.38           C  
ATOM   2500  C   SER A 327     -23.931  -1.816   3.102  1.00 91.38           C  
ATOM   2501  CB  SER A 327     -25.018  -4.039   3.422  1.00 91.38           C  
ATOM   2502  O   SER A 327     -24.717  -1.192   2.387  1.00 91.38           O  
ATOM   2503  OG  SER A 327     -24.935  -5.423   3.157  1.00 91.38           O  
ATOM   2504  N   ASN A 328     -23.196  -1.192   4.030  1.00 94.25           N  
ATOM   2505  CA  ASN A 328     -23.204   0.257   4.176  1.00 94.25           C  
ATOM   2506  C   ASN A 328     -22.622   0.903   2.912  1.00 94.25           C  
ATOM   2507  CB  ASN A 328     -22.448   0.654   5.451  1.00 94.25           C  
ATOM   2508  O   ASN A 328     -21.474   0.660   2.539  1.00 94.25           O  
ATOM   2509  CG  ASN A 328     -22.496   2.142   5.768  1.00 94.25           C  
ATOM   2510  ND2 ASN A 328     -22.591   2.476   7.033  1.00 94.25           N  
ATOM   2511  OD1 ASN A 328     -22.443   3.015   4.907  1.00 94.25           O  
ATOM   2512  N   ARG A 329     -23.418   1.774   2.280  1.00 95.00           N  
ATOM   2513  CA  ARG A 329     -23.068   2.429   1.015  1.00 95.00           C  
ATOM   2514  C   ARG A 329     -21.717   3.128   1.033  1.00 95.00           C  
ATOM   2515  CB  ARG A 329     -24.213   3.344   0.568  1.00 95.00           C  
ATOM   2516  O   ARG A 329     -20.983   3.044   0.058  1.00 95.00           O  
ATOM   2517  CG  ARG A 329     -23.944   3.947  -0.817  1.00 95.00           C  
ATOM   2518  CD  ARG A 329     -25.139   4.778  -1.288  1.00 95.00           C  
ATOM   2519  NE  ARG A 329     -24.757   5.624  -2.425  1.00 95.00           N  
ATOM   2520  NH1 ARG A 329     -26.770   6.650  -2.836  1.00 95.00           N  
ATOM   2521  NH2 ARG A 329     -24.968   7.178  -4.049  1.00 95.00           N  
ATOM   2522  CZ  ARG A 329     -25.506   6.474  -3.099  1.00 95.00           C  
ATOM   2523  N   SER A 330     -21.380   3.798   2.130  1.00 94.81           N  
ATOM   2524  CA  SER A 330     -20.084   4.460   2.255  1.00 94.81           C  
ATOM   2525  C   SER A 330     -18.937   3.449   2.311  1.00 94.81           C  
ATOM   2526  CB  SER A 330     -20.081   5.348   3.496  1.00 94.81           C  
ATOM   2527  O   SER A 330     -17.910   3.688   1.695  1.00 94.81           O  
ATOM   2528  OG  SER A 330     -20.945   6.460   3.316  1.00 94.81           O  
ATOM   2529  N   VAL A 331     -19.121   2.303   2.975  1.00 96.06           N  
ATOM   2530  CA  VAL A 331     -18.075   1.282   3.133  1.00 96.06           C  
ATOM   2531  C   VAL A 331     -17.739   0.620   1.801  1.00 96.06           C  
ATOM   2532  CB  VAL A 331     -18.472   0.220   4.177  1.00 96.06           C  
ATOM   2533  O   VAL A 331     -16.572   0.621   1.407  1.00 96.06           O  
ATOM   2534  CG1 VAL A 331     -17.408  -0.878   4.314  1.00 96.06           C  
ATOM   2535  CG2 VAL A 331     -18.685   0.854   5.558  1.00 96.06           C  
ATOM   2536  N   TRP A 332     -18.729   0.082   1.077  1.00 96.31           N  
ATOM   2537  CA  TRP A 332     -18.431  -0.586  -0.194  1.00 96.31           C  
ATOM   2538  C   TRP A 332     -17.977   0.399  -1.279  1.00 96.31           C  
ATOM   2539  CB  TRP A 332     -19.587  -1.468  -0.665  1.00 96.31           C  
ATOM   2540  O   TRP A 332     -17.104   0.048  -2.070  1.00 96.31           O  
ATOM   2541  CG  TRP A 332     -20.832  -0.770  -1.107  1.00 96.31           C  
ATOM   2542  CD1 TRP A 332     -21.997  -0.741  -0.426  1.00 96.31           C  
ATOM   2543  CD2 TRP A 332     -21.079  -0.058  -2.359  1.00 96.31           C  
ATOM   2544  CE2 TRP A 332     -22.419   0.426  -2.341  1.00 96.31           C  
ATOM   2545  CE3 TRP A 332     -20.314   0.216  -3.515  1.00 96.31           C  
ATOM   2546  NE1 TRP A 332     -22.957  -0.109  -1.191  1.00 96.31           N  
ATOM   2547  CH2 TRP A 332     -22.149   1.493  -4.494  1.00 96.31           C  
ATOM   2548  CZ2 TRP A 332     -22.955   1.199  -3.382  1.00 96.31           C  
ATOM   2549  CZ3 TRP A 332     -20.837   0.994  -4.563  1.00 96.31           C  
ATOM   2550  N   ALA A 333     -18.486   1.638  -1.296  1.00 97.19           N  
ATOM   2551  CA  ALA A 333     -18.024   2.666  -2.233  1.00 97.19           C  
ATOM   2552  C   ALA A 333     -16.558   3.050  -1.967  1.00 97.19           C  
ATOM   2553  CB  ALA A 333     -18.952   3.880  -2.142  1.00 97.19           C  
ATOM   2554  O   ALA A 333     -15.757   3.135  -2.898  1.00 97.19           O  
ATOM   2555  N   SER A 334     -16.178   3.201  -0.692  1.00 97.19           N  
ATOM   2556  CA  SER A 334     -14.791   3.412  -0.259  1.00 97.19           C  
ATOM   2557  C   SER A 334     -13.872   2.254  -0.645  1.00 97.19           C  
ATOM   2558  CB  SER A 334     -14.764   3.592   1.261  1.00 97.19           C  
ATOM   2559  O   SER A 334     -12.779   2.489  -1.154  1.00 97.19           O  
ATOM   2560  OG  SER A 334     -15.265   4.868   1.581  1.00 97.19           O  
ATOM   2561  N   CYS A 335     -14.332   1.019  -0.447  1.00 97.00           N  
ATOM   2562  CA  CYS A 335     -13.636  -0.203  -0.843  1.00 97.00           C  
ATOM   2563  C   CYS A 335     -13.398  -0.274  -2.360  1.00 97.00           C  
ATOM   2564  CB  CYS A 335     -14.500  -1.377  -0.369  1.00 97.00           C  
ATOM   2565  O   CYS A 335     -12.285  -0.541  -2.804  1.00 97.00           O  
ATOM   2566  SG  CYS A 335     -14.294  -1.625   1.419  1.00 97.00           S  
ATOM   2567  N   LEU A 336     -14.428   0.012  -3.159  1.00 97.31           N  
ATOM   2568  CA  LEU A 336     -14.337   0.011  -4.618  1.00 97.31           C  
ATOM   2569  C   LEU A 336     -13.387   1.105  -5.121  1.00 97.31           C  
ATOM   2570  CB  LEU A 336     -15.758   0.190  -5.180  1.00 97.31           C  
ATOM   2571  O   LEU A 336     -12.538   0.857  -5.972  1.00 97.31           O  
ATOM   2572  CG  LEU A 336     -15.860  -0.011  -6.700  1.00 97.31           C  
ATOM   2573  CD1 LEU A 336     -15.554  -1.461  -7.087  1.00 97.31           C  
ATOM   2574  CD2 LEU A 336     -17.281   0.319  -7.157  1.00 97.31           C  
ATOM   2575  N   TYR A 337     -13.501   2.309  -4.559  1.00 98.06           N  
ATOM   2576  CA  TYR A 337     -12.635   3.433  -4.895  1.00 98.06           C  
ATOM   2577  C   TYR A 337     -11.162   3.130  -4.614  1.00 98.06           C  
ATOM   2578  CB  TYR A 337     -13.068   4.655  -4.084  1.00 98.06           C  
ATOM   2579  O   TYR A 337     -10.322   3.286  -5.500  1.00 98.06           O  
ATOM   2580  CG  TYR A 337     -12.199   5.859  -4.340  1.00 98.06           C  
ATOM   2581  CD1 TYR A 337     -11.116   6.151  -3.491  1.00 98.06           C  
ATOM   2582  CD2 TYR A 337     -12.476   6.689  -5.433  1.00 98.06           C  
ATOM   2583  CE1 TYR A 337     -10.363   7.323  -3.683  1.00 98.06           C  
ATOM   2584  CE2 TYR A 337     -11.705   7.839  -5.643  1.00 98.06           C  
ATOM   2585  OH  TYR A 337      -9.981   9.317  -4.991  1.00 98.06           O  
ATOM   2586  CZ  TYR A 337     -10.660   8.168  -4.770  1.00 98.06           C  
ATOM   2587  N   ILE A 338     -10.845   2.694  -3.387  1.00 96.62           N  
ATOM   2588  CA  ILE A 338      -9.455   2.488  -2.970  1.00 96.62           C  
ATOM   2589  C   ILE A 338      -8.812   1.308  -3.696  1.00 96.62           C  
ATOM   2590  CB  ILE A 338      -9.339   2.340  -1.436  1.00 96.62           C  
ATOM   2591  O   ILE A 338      -7.612   1.342  -3.944  1.00 96.62           O  
ATOM   2592  CG1 ILE A 338      -7.909   2.616  -0.926  1.00 96.62           C  
ATOM   2593  CG2 ILE A 338      -9.768   0.934  -0.980  1.00 96.62           C  
ATOM   2594  CD1 ILE A 338      -7.395   4.048  -1.123  1.00 96.62           C  
ATOM   2595  N   PHE A 339      -9.599   0.296  -4.077  1.00 96.88           N  
ATOM   2596  CA  PHE A 339      -9.126  -0.810  -4.899  1.00 96.88           C  
ATOM   2597  C   PHE A 339      -8.572  -0.286  -6.225  1.00 96.88           C  
ATOM   2598  CB  PHE A 339     -10.277  -1.798  -5.121  1.00 96.88           C  
ATOM   2599  O   PHE A 339      -7.416  -0.543  -6.552  1.00 96.88           O  
ATOM   2600  CG  PHE A 339      -9.906  -2.972  -5.998  1.00 96.88           C  
ATOM   2601  CD1 PHE A 339     -10.182  -2.939  -7.377  1.00 96.88           C  
ATOM   2602  CD2 PHE A 339      -9.277  -4.096  -5.435  1.00 96.88           C  
ATOM   2603  CE1 PHE A 339      -9.828  -4.029  -8.189  1.00 96.88           C  
ATOM   2604  CE2 PHE A 339      -8.924  -5.186  -6.246  1.00 96.88           C  
ATOM   2605  CZ  PHE A 339      -9.195  -5.151  -7.625  1.00 96.88           C  
ATOM   2606  N   PHE A 340      -9.347   0.517  -6.959  1.00 97.88           N  
ATOM   2607  CA  PHE A 340      -8.919   1.065  -8.247  1.00 97.88           C  
ATOM   2608  C   PHE A 340      -7.823   2.129  -8.121  1.00 97.88           C  
ATOM   2609  CB  PHE A 340     -10.137   1.627  -8.983  1.00 97.88           C  
ATOM   2610  O   PHE A 340      -6.857   2.097  -8.885  1.00 97.88           O  
ATOM   2611  CG  PHE A 340     -11.101   0.572  -9.483  1.00 97.88           C  
ATOM   2612  CD1 PHE A 340     -10.654  -0.427 -10.367  1.00 97.88           C  
ATOM   2613  CD2 PHE A 340     -12.449   0.595  -9.087  1.00 97.88           C  
ATOM   2614  CE1 PHE A 340     -11.537  -1.416 -10.828  1.00 97.88           C  
ATOM   2615  CE2 PHE A 340     -13.335  -0.389  -9.555  1.00 97.88           C  
ATOM   2616  CZ  PHE A 340     -12.879  -1.403 -10.414  1.00 97.88           C  
ATOM   2617  N   LEU A 341      -7.930   3.035  -7.141  1.00 96.81           N  
ATOM   2618  CA  LEU A 341      -6.894   4.038  -6.877  1.00 96.81           C  
ATOM   2619  C   LEU A 341      -5.571   3.369  -6.491  1.00 96.81           C  
ATOM   2620  CB  LEU A 341      -7.395   5.030  -5.809  1.00 96.81           C  
ATOM   2621  O   LEU A 341      -4.539   3.686  -7.075  1.00 96.81           O  
ATOM   2622  CG  LEU A 341      -6.391   6.163  -5.487  1.00 96.81           C  
ATOM   2623  CD1 LEU A 341      -7.136   7.386  -4.957  1.00 96.81           C  
ATOM   2624  CD2 LEU A 341      -5.367   5.790  -4.407  1.00 96.81           C  
ATOM   2625  N   GLY A 342      -5.602   2.420  -5.551  1.00 92.00           N  
ATOM   2626  CA  GLY A 342      -4.433   1.650  -5.124  1.00 92.00           C  
ATOM   2627  C   GLY A 342      -3.808   0.889  -6.289  1.00 92.00           C  
ATOM   2628  O   GLY A 342      -2.608   1.010  -6.519  1.00 92.00           O  
ATOM   2629  N   SER A 343      -4.630   0.199  -7.087  1.00 93.81           N  
ATOM   2630  CA  SER A 343      -4.189  -0.502  -8.302  1.00 93.81           C  
ATOM   2631  C   SER A 343      -3.427   0.422  -9.255  1.00 93.81           C  
ATOM   2632  CB  SER A 343      -5.383  -1.091  -9.057  1.00 93.81           C  
ATOM   2633  O   SER A 343      -2.319   0.100  -9.679  1.00 93.81           O  
ATOM   2634  OG  SER A 343      -6.131  -1.982  -8.267  1.00 93.81           O  
ATOM   2635  N   SER A 344      -3.987   1.598  -9.561  1.00 95.81           N  
ATOM   2636  CA  SER A 344      -3.331   2.567 -10.440  1.00 95.81           C  
ATOM   2637  C   SER A 344      -2.062   3.158  -9.827  1.00 95.81           C  
ATOM   2638  CB  SER A 344      -4.277   3.715 -10.777  1.00 95.81           C  
ATOM   2639  O   SER A 344      -1.086   3.379 -10.543  1.00 95.81           O  
ATOM   2640  OG  SER A 344      -3.630   4.530 -11.730  1.00 95.81           O  
ATOM   2641  N   PHE A 345      -2.077   3.455  -8.526  1.00 92.31           N  
ATOM   2642  CA  PHE A 345      -0.943   4.045  -7.824  1.00 92.31           C  
ATOM   2643  C   PHE A 345       0.260   3.102  -7.815  1.00 92.31           C  
ATOM   2644  CB  PHE A 345      -1.364   4.449  -6.407  1.00 92.31           C  
ATOM   2645  O   PHE A 345       1.327   3.487  -8.287  1.00 92.31           O  
ATOM   2646  CG  PHE A 345      -0.207   4.935  -5.558  1.00 92.31           C  
ATOM   2647  CD1 PHE A 345       0.213   4.191  -4.439  1.00 92.31           C  
ATOM   2648  CD2 PHE A 345       0.483   6.109  -5.915  1.00 92.31           C  
ATOM   2649  CE1 PHE A 345       1.297   4.638  -3.664  1.00 92.31           C  
ATOM   2650  CE2 PHE A 345       1.565   6.557  -5.138  1.00 92.31           C  
ATOM   2651  CZ  PHE A 345       1.968   5.824  -4.008  1.00 92.31           C  
ATOM   2652  N   TYR A 346       0.083   1.860  -7.355  1.00 85.62           N  
ATOM   2653  CA  TYR A 346       1.171   0.881  -7.304  1.00 85.62           C  
ATOM   2654  C   TYR A 346       1.719   0.552  -8.696  1.00 85.62           C  
ATOM   2655  CB  TYR A 346       0.700  -0.391  -6.589  1.00 85.62           C  
ATOM   2656  O   TYR A 346       2.934   0.472  -8.862  1.00 85.62           O  
ATOM   2657  CG  TYR A 346       0.670  -0.262  -5.077  1.00 85.62           C  
ATOM   2658  CD1 TYR A 346       1.883  -0.227  -4.362  1.00 85.62           C  
ATOM   2659  CD2 TYR A 346      -0.552  -0.201  -4.380  1.00 85.62           C  
ATOM   2660  CE1 TYR A 346       1.875  -0.120  -2.958  1.00 85.62           C  
ATOM   2661  CE2 TYR A 346      -0.566  -0.079  -2.980  1.00 85.62           C  
ATOM   2662  OH  TYR A 346       0.622   0.063  -0.913  1.00 85.62           O  
ATOM   2663  CZ  TYR A 346       0.647  -0.039  -2.266  1.00 85.62           C  
ATOM   2664  N   LEU A 347       0.849   0.438  -9.706  1.00 88.44           N  
ATOM   2665  CA  LEU A 347       1.269   0.238 -11.093  1.00 88.44           C  
ATOM   2666  C   LEU A 347       2.164   1.390 -11.572  1.00 88.44           C  
ATOM   2667  CB  LEU A 347       0.008   0.043 -11.950  1.00 88.44           C  
ATOM   2668  O   LEU A 347       3.269   1.144 -12.052  1.00 88.44           O  
ATOM   2669  CG  LEU A 347       0.243  -0.423 -13.397  1.00 88.44           C  
ATOM   2670  CD1 LEU A 347      -1.117  -0.805 -13.986  1.00 88.44           C  
ATOM   2671  CD2 LEU A 347       0.907   0.619 -14.306  1.00 88.44           C  
ATOM   2672  N   MET A 348       1.742   2.646 -11.398  1.00 88.88           N  
ATOM   2673  CA  MET A 348       2.549   3.797 -11.823  1.00 88.88           C  
ATOM   2674  C   MET A 348       3.869   3.903 -11.059  1.00 88.88           C  
ATOM   2675  CB  MET A 348       1.758   5.103 -11.674  1.00 88.88           C  
ATOM   2676  O   MET A 348       4.909   4.119 -11.675  1.00 88.88           O  
ATOM   2677  CG  MET A 348       0.708   5.284 -12.771  1.00 88.88           C  
ATOM   2678  SD  MET A 348       1.388   5.268 -14.449  1.00 88.88           S  
ATOM   2679  CE  MET A 348      -0.019   5.916 -15.371  1.00 88.88           C  
ATOM   2680  N   VAL A 349       3.850   3.696  -9.740  1.00 83.00           N  
ATOM   2681  CA  VAL A 349       5.065   3.715  -8.910  1.00 83.00           C  
ATOM   2682  C   VAL A 349       6.073   2.654  -9.362  1.00 83.00           C  
ATOM   2683  CB  VAL A 349       4.697   3.549  -7.422  1.00 83.00           C  
ATOM   2684  O   VAL A 349       7.273   2.890  -9.259  1.00 83.00           O  
ATOM   2685  CG1 VAL A 349       5.908   3.320  -6.507  1.00 83.00           C  
ATOM   2686  CG2 VAL A 349       3.997   4.814  -6.909  1.00 83.00           C  
ATOM   2687  N   TYR A 350       5.608   1.523  -9.899  1.00 76.69           N  
ATOM   2688  CA  TYR A 350       6.474   0.462 -10.410  1.00 76.69           C  
ATOM   2689  C   TYR A 350       7.000   0.745 -11.827  1.00 76.69           C  
ATOM   2690  CB  TYR A 350       5.705  -0.864 -10.337  1.00 76.69           C  
ATOM   2691  O   TYR A 350       8.193   0.604 -12.088  1.00 76.69           O  
ATOM   2692  CG  TYR A 350       6.599  -2.081 -10.426  1.00 76.69           C  
ATOM   2693  CD1 TYR A 350       6.802  -2.732 -11.657  1.00 76.69           C  
ATOM   2694  CD2 TYR A 350       7.240  -2.552  -9.264  1.00 76.69           C  
ATOM   2695  CE1 TYR A 350       7.634  -3.865 -11.722  1.00 76.69           C  
ATOM   2696  CE2 TYR A 350       8.085  -3.675  -9.328  1.00 76.69           C  
ATOM   2697  OH  TYR A 350       9.102  -5.414 -10.636  1.00 76.69           O  
ATOM   2698  CZ  TYR A 350       8.282  -4.333 -10.561  1.00 76.69           C  
ATOM   2699  N   TYR A 351       6.134   1.179 -12.748  1.00 84.25           N  
ATOM   2700  CA  TYR A 351       6.476   1.278 -14.173  1.00 84.25           C  
ATOM   2701  C   TYR A 351       7.078   2.624 -14.601  1.00 84.25           C  
ATOM   2702  CB  TYR A 351       5.261   0.890 -15.026  1.00 84.25           C  
ATOM   2703  O   TYR A 351       7.829   2.657 -15.575  1.00 84.25           O  
ATOM   2704  CG  TYR A 351       5.076  -0.606 -15.138  1.00 84.25           C  
ATOM   2705  CD1 TYR A 351       5.747  -1.313 -16.154  1.00 84.25           C  
ATOM   2706  CD2 TYR A 351       4.297  -1.294 -14.189  1.00 84.25           C  
ATOM   2707  CE1 TYR A 351       5.670  -2.716 -16.194  1.00 84.25           C  
ATOM   2708  CE2 TYR A 351       4.219  -2.694 -14.222  1.00 84.25           C  
ATOM   2709  OH  TYR A 351       4.963  -4.744 -15.157  1.00 84.25           O  
ATOM   2710  CZ  TYR A 351       4.930  -3.399 -15.210  1.00 84.25           C  
ATOM   2711  N   VAL A 352       6.822   3.726 -13.885  1.00 89.81           N  
ATOM   2712  CA  VAL A 352       7.458   5.026 -14.182  1.00 89.81           C  
ATOM   2713  C   VAL A 352       8.984   4.954 -14.036  1.00 89.81           C  
ATOM   2714  CB  VAL A 352       6.814   6.183 -13.387  1.00 89.81           C  
ATOM   2715  O   VAL A 352       9.684   5.345 -14.974  1.00 89.81           O  
ATOM   2716  CG1 VAL A 352       7.615   7.484 -13.502  1.00 89.81           C  
ATOM   2717  CG2 VAL A 352       5.394   6.461 -13.897  1.00 89.81           C  
ATOM   2718  N   PRO A 353       9.540   4.382 -12.951  1.00 83.12           N  
ATOM   2719  CA  PRO A 353      10.978   4.165 -12.856  1.00 83.12           C  
ATOM   2720  C   PRO A 353      11.538   3.271 -13.969  1.00 83.12           C  
ATOM   2721  CB  PRO A 353      11.211   3.546 -11.474  1.00 83.12           C  
ATOM   2722  O   PRO A 353      12.608   3.567 -14.510  1.00 83.12           O  
ATOM   2723  CG  PRO A 353      10.047   4.087 -10.655  1.00 83.12           C  
ATOM   2724  CD  PRO A 353       8.911   4.087 -11.670  1.00 83.12           C  
ATOM   2725  N   ILE A 354      10.817   2.205 -14.337  1.00 81.88           N  
ATOM   2726  CA  ILE A 354      11.219   1.292 -15.418  1.00 81.88           C  
ATOM   2727  C   ILE A 354      11.315   2.046 -16.740  1.00 81.88           C  
ATOM   2728  CB  ILE A 354      10.255   0.086 -15.520  1.00 81.88           C  
ATOM   2729  O   ILE A 354      12.285   1.848 -17.469  1.00 81.88           O  
ATOM   2730  CG1 ILE A 354      10.402  -0.791 -14.258  1.00 81.88           C  
ATOM   2731  CG2 ILE A 354      10.523  -0.758 -16.785  1.00 81.88           C  
ATOM   2732  CD1 ILE A 354       9.355  -1.905 -14.140  1.00 81.88           C  
ATOM   2733  N   TRP A 355      10.375   2.946 -17.030  1.00 90.44           N  
ATOM   2734  CA  TRP A 355      10.426   3.788 -18.224  1.00 90.44           C  
ATOM   2735  C   TRP A 355      11.706   4.631 -18.273  1.00 90.44           C  
ATOM   2736  CB  TRP A 355       9.191   4.691 -18.268  1.00 90.44           C  
ATOM   2737  O   TRP A 355      12.432   4.599 -19.262  1.00 90.44           O  
ATOM   2738  CG  TRP A 355       9.065   5.417 -19.557  1.00 90.44           C  
ATOM   2739  CD1 TRP A 355       8.504   4.940 -20.690  1.00 90.44           C  
ATOM   2740  CD2 TRP A 355       9.595   6.731 -19.887  1.00 90.44           C  
ATOM   2741  CE2 TRP A 355       9.351   6.967 -21.266  1.00 90.44           C  
ATOM   2742  CE3 TRP A 355      10.255   7.746 -19.162  1.00 90.44           C  
ATOM   2743  NE1 TRP A 355       8.656   5.867 -21.696  1.00 90.44           N  
ATOM   2744  CH2 TRP A 355      10.432   9.117 -21.176  1.00 90.44           C  
ATOM   2745  CZ2 TRP A 355       9.778   8.123 -21.914  1.00 90.44           C  
ATOM   2746  CZ3 TRP A 355      10.653   8.936 -19.799  1.00 90.44           C  
ATOM   2747  N   PHE A 356      12.048   5.321 -17.178  1.00 87.06           N  
ATOM   2748  CA  PHE A 356      13.270   6.130 -17.127  1.00 87.06           C  
ATOM   2749  C   PHE A 356      14.543   5.303 -17.340  1.00 87.06           C  
ATOM   2750  CB  PHE A 356      13.349   6.885 -15.792  1.00 87.06           C  
ATOM   2751  O   PHE A 356      15.469   5.779 -17.992  1.00 87.06           O  
ATOM   2752  CG  PHE A 356      12.358   8.020 -15.638  1.00 87.06           C  
ATOM   2753  CD1 PHE A 356      12.315   9.037 -16.608  1.00 87.06           C  
ATOM   2754  CD2 PHE A 356      11.511   8.092 -14.516  1.00 87.06           C  
ATOM   2755  CE1 PHE A 356      11.417  10.107 -16.476  1.00 87.06           C  
ATOM   2756  CE2 PHE A 356      10.613   9.165 -14.382  1.00 87.06           C  
ATOM   2757  CZ  PHE A 356      10.561  10.166 -15.367  1.00 87.06           C  
ATOM   2758  N   GLN A 357      14.597   4.078 -16.811  1.00 78.56           N  
ATOM   2759  CA  GLN A 357      15.776   3.213 -16.939  1.00 78.56           C  
ATOM   2760  C   GLN A 357      15.883   2.590 -18.334  1.00 78.56           C  
ATOM   2761  CB  GLN A 357      15.752   2.121 -15.858  1.00 78.56           C  
ATOM   2762  O   GLN A 357      16.942   2.649 -18.949  1.00 78.56           O  
ATOM   2763  CG  GLN A 357      15.892   2.712 -14.451  1.00 78.56           C  
ATOM   2764  CD  GLN A 357      15.766   1.670 -13.350  1.00 78.56           C  
ATOM   2765  NE2 GLN A 357      14.889   1.872 -12.390  1.00 78.56           N  
ATOM   2766  OE1 GLN A 357      16.469   0.676 -13.306  1.00 78.56           O  
ATOM   2767  N   SER A 358      14.786   2.020 -18.838  1.00 80.00           N  
ATOM   2768  CA  SER A 358      14.765   1.291 -20.114  1.00 80.00           C  
ATOM   2769  C   SER A 358      14.777   2.194 -21.344  1.00 80.00           C  
ATOM   2770  CB  SER A 358      13.549   0.362 -20.218  1.00 80.00           C  
ATOM   2771  O   SER A 358      15.376   1.825 -22.346  1.00 80.00           O  
ATOM   2772  OG  SER A 358      12.323   1.029 -19.989  1.00 80.00           O  
ATOM   2773  N   VAL A 359      14.121   3.357 -21.279  1.00 88.38           N  
ATOM   2774  CA  VAL A 359      13.928   4.241 -22.439  1.00 88.38           C  
ATOM   2775  C   VAL A 359      14.887   5.427 -22.411  1.00 88.38           C  
ATOM   2776  CB  VAL A 359      12.467   4.726 -22.522  1.00 88.38           C  
ATOM   2777  O   VAL A 359      15.412   5.813 -23.444  1.00 88.38           O  
ATOM   2778  CG1 VAL A 359      12.216   5.537 -23.792  1.00 88.38           C  
ATOM   2779  CG2 VAL A 359      11.474   3.557 -22.521  1.00 88.38           C  
ATOM   2780  N   GLN A 360      15.133   6.018 -21.236  1.00 87.62           N  
ATOM   2781  CA  GLN A 360      16.019   7.188 -21.115  1.00 87.62           C  
ATOM   2782  C   GLN A 360      17.429   6.846 -20.625  1.00 87.62           C  
ATOM   2783  CB  GLN A 360      15.370   8.294 -20.267  1.00 87.62           C  
ATOM   2784  O   GLN A 360      18.225   7.759 -20.401  1.00 87.62           O  
ATOM   2785  CG  GLN A 360      14.040   8.753 -20.869  1.00 87.62           C  
ATOM   2786  CD  GLN A 360      13.637  10.143 -20.399  1.00 87.62           C  
ATOM   2787  NE2 GLN A 360      13.208  10.977 -21.318  1.00 87.62           N  
ATOM   2788  OE1 GLN A 360      13.719  10.506 -19.231  1.00 87.62           O  
ATOM   2789  N   GLY A 361      17.736   5.563 -20.412  1.00 81.75           N  
ATOM   2790  CA  GLY A 361      19.039   5.120 -19.912  1.00 81.75           C  
ATOM   2791  C   GLY A 361      19.391   5.644 -18.522  1.00 81.75           C  
ATOM   2792  O   GLY A 361      20.566   5.674 -18.156  1.00 81.75           O  
ATOM   2793  N   ALA A 362      18.404   6.112 -17.751  1.00 81.69           N  
ATOM   2794  CA  ALA A 362      18.655   6.654 -16.426  1.00 81.69           C  
ATOM   2795  C   ALA A 362      19.191   5.548 -15.512  1.00 81.69           C  
ATOM   2796  CB  ALA A 362      17.378   7.290 -15.867  1.00 81.69           C  
ATOM   2797  O   ALA A 362      18.699   4.419 -15.512  1.00 81.69           O  
ATOM   2798  N   SER A 363      20.168   5.881 -14.670  1.00 75.69           N  
ATOM   2799  CA  SER A 363      20.587   4.960 -13.607  1.00 75.69           C  
ATOM   2800  C   SER A 363      19.429   4.677 -12.638  1.00 75.69           C  
ATOM   2801  CB  SER A 363      21.804   5.510 -12.861  1.00 75.69           C  
ATOM   2802  O   SER A 363      18.483   5.458 -12.546  1.00 75.69           O  
ATOM   2803  OG  SER A 363      21.464   6.661 -12.111  1.00 75.69           O  
ATOM   2804  N   ALA A 364      19.509   3.603 -11.847  1.00 66.06           N  
ATOM   2805  CA  ALA A 364      18.491   3.309 -10.831  1.00 66.06           C  
ATOM   2806  C   ALA A 364      18.284   4.478  -9.842  1.00 66.06           C  
ATOM   2807  CB  ALA A 364      18.900   2.026 -10.100  1.00 66.06           C  
ATOM   2808  O   ALA A 364      17.150   4.806  -9.491  1.00 66.06           O  
ATOM   2809  N   ILE A 365      19.371   5.155  -9.446  1.00 70.38           N  
ATOM   2810  CA  ILE A 365      19.323   6.332  -8.565  1.00 70.38           C  
ATOM   2811  C   ILE A 365      18.625   7.496  -9.270  1.00 70.38           C  
ATOM   2812  CB  ILE A 365      20.745   6.727  -8.099  1.00 70.38           C  
ATOM   2813  O   ILE A 365      17.734   8.119  -8.700  1.00 70.38           O  
ATOM   2814  CG1 ILE A 365      21.360   5.590  -7.249  1.00 70.38           C  
ATOM   2815  CG2 ILE A 365      20.722   8.046  -7.299  1.00 70.38           C  
ATOM   2816  CD1 ILE A 365      22.829   5.811  -6.864  1.00 70.38           C  
ATOM   2817  N   GLU A 366      19.001   7.777 -10.516  1.00 75.31           N  
ATOM   2818  CA  GLU A 366      18.414   8.866 -11.295  1.00 75.31           C  
ATOM   2819  C   GLU A 366      16.935   8.626 -11.617  1.00 75.31           C  
ATOM   2820  CB  GLU A 366      19.240   9.029 -12.566  1.00 75.31           C  
ATOM   2821  O   GLU A 366      16.116   9.533 -11.541  1.00 75.31           O  
ATOM   2822  CG  GLU A 366      18.725  10.180 -13.426  1.00 75.31           C  
ATOM   2823  CD  GLU A 366      19.612  10.419 -14.641  1.00 75.31           C  
ATOM   2824  OE1 GLU A 366      19.472  11.533 -15.194  1.00 75.31           O  
ATOM   2825  OE2 GLU A 366      20.375   9.503 -15.017  1.00 75.31           O  
ATOM   2826  N   SER A 367      16.562   7.392 -11.929  1.00 77.12           N  
ATOM   2827  CA  SER A 367      15.172   6.990 -12.118  1.00 77.12           C  
ATOM   2828  C   SER A 367      14.350   7.196 -10.838  1.00 77.12           C  
ATOM   2829  CB  SER A 367      15.189   5.535 -12.566  1.00 77.12           C  
ATOM   2830  O   SER A 367      13.260   7.768 -10.884  1.00 77.12           O  
ATOM   2831  OG  SER A 367      13.887   5.013 -12.598  1.00 77.12           O  
ATOM   2832  N   GLY A 368      14.910   6.836  -9.678  1.00 73.81           N  
ATOM   2833  CA  GLY A 368      14.308   7.117  -8.375  1.00 73.81           C  
ATOM   2834  C   GLY A 368      14.135   8.616  -8.103  1.00 73.81           C  
ATOM   2835  O   GLY A 368      13.060   9.039  -7.679  1.00 73.81           O  
ATOM   2836  N   THR A 369      15.145   9.446  -8.397  1.00 80.25           N  
ATOM   2837  CA  THR A 369      15.042  10.907  -8.211  1.00 80.25           C  
ATOM   2838  C   THR A 369      14.055  11.551  -9.186  1.00 80.25           C  
ATOM   2839  CB  THR A 369      16.390  11.633  -8.301  1.00 80.25           C  
ATOM   2840  O   THR A 369      13.310  12.455  -8.807  1.00 80.25           O  
ATOM   2841  CG2 THR A 369      17.371  11.209  -7.210  1.00 80.25           C  
ATOM   2842  OG1 THR A 369      17.012  11.427  -9.539  1.00 80.25           O  
ATOM   2843  N   ARG A 370      13.972  11.055 -10.425  1.00 87.56           N  
ATOM   2844  CA  ARG A 370      12.982  11.489 -11.424  1.00 87.56           C  
ATOM   2845  C   ARG A 370      11.549  11.057 -11.089  1.00 87.56           C  
ATOM   2846  CB  ARG A 370      13.397  10.985 -12.815  1.00 87.56           C  
ATOM   2847  O   ARG A 370      10.618  11.623 -11.656  1.00 87.56           O  
ATOM   2848  CG  ARG A 370      14.654  11.679 -13.371  1.00 87.56           C  
ATOM   2849  CD  ARG A 370      15.018  11.048 -14.719  1.00 87.56           C  
ATOM   2850  NE  ARG A 370      16.237  11.628 -15.323  1.00 87.56           N  
ATOM   2851  NH1 ARG A 370      15.755  11.095 -17.504  1.00 87.56           N  
ATOM   2852  NH2 ARG A 370      17.687  12.026 -17.050  1.00 87.56           N  
ATOM   2853  CZ  ARG A 370      16.553  11.584 -16.607  1.00 87.56           C  
ATOM   2854  N   ASN A 371      11.362  10.125 -10.151  1.00 86.06           N  
ATOM   2855  CA  ASN A 371      10.057   9.706  -9.624  1.00 86.06           C  
ATOM   2856  C   ASN A 371       9.596  10.533  -8.401  1.00 86.06           C  
ATOM   2857  CB  ASN A 371      10.132   8.201  -9.316  1.00 86.06           C  
ATOM   2858  O   ASN A 371       8.473  10.390  -7.926  1.00 86.06           O  
ATOM   2859  CG  ASN A 371       8.765   7.544  -9.236  1.00 86.06           C  
ATOM   2860  ND2 ASN A 371       8.555   6.661  -8.288  1.00 86.06           N  
ATOM   2861  OD1 ASN A 371       7.892   7.756 -10.058  1.00 86.06           O  
ATOM   2862  N   LEU A 372      10.431  11.430  -7.865  1.00 86.94           N  
ATOM   2863  CA  LEU A 372      10.049  12.300  -6.744  1.00 86.94           C  
ATOM   2864  C   LEU A 372       8.824  13.194  -7.007  1.00 86.94           C  
ATOM   2865  CB  LEU A 372      11.237  13.176  -6.316  1.00 86.94           C  
ATOM   2866  O   LEU A 372       8.061  13.399  -6.060  1.00 86.94           O  
ATOM   2867  CG  LEU A 372      12.428  12.392  -5.753  1.00 86.94           C  
ATOM   2868  CD1 LEU A 372      13.579  13.348  -5.440  1.00 86.94           C  
ATOM   2869  CD2 LEU A 372      12.081  11.643  -4.479  1.00 86.94           C  
ATOM   2870  N   PRO A 373       8.582  13.727  -8.225  1.00 92.31           N  
ATOM   2871  CA  PRO A 373       7.434  14.595  -8.465  1.00 92.31           C  
ATOM   2872  C   PRO A 373       6.088  13.945  -8.126  1.00 92.31           C  
ATOM   2873  CB  PRO A 373       7.518  14.998  -9.938  1.00 92.31           C  
ATOM   2874  O   PRO A 373       5.257  14.600  -7.493  1.00 92.31           O  
ATOM   2875  CG  PRO A 373       9.005  14.899 -10.252  1.00 92.31           C  
ATOM   2876  CD  PRO A 373       9.433  13.705  -9.410  1.00 92.31           C  
ATOM   2877  N   VAL A 374       5.873  12.666  -8.471  1.00 91.00           N  
ATOM   2878  CA  VAL A 374       4.637  11.963  -8.086  1.00 91.00           C  
ATOM   2879  C   VAL A 374       4.559  11.796  -6.568  1.00 91.00           C  
ATOM   2880  CB  VAL A 374       4.440  10.629  -8.844  1.00 91.00           C  
ATOM   2881  O   VAL A 374       3.534  12.123  -5.973  1.00 91.00           O  
ATOM   2882  CG1 VAL A 374       5.550   9.594  -8.678  1.00 91.00           C  
ATOM   2883  CG2 VAL A 374       3.132   9.949  -8.439  1.00 91.00           C  
ATOM   2884  N   LEU A 375       5.647  11.369  -5.923  1.00 87.25           N  
ATOM   2885  CA  LEU A 375       5.672  11.062  -4.489  1.00 87.25           C  
ATOM   2886  C   LEU A 375       5.441  12.313  -3.632  1.00 87.25           C  
ATOM   2887  CB  LEU A 375       7.010  10.383  -4.137  1.00 87.25           C  
ATOM   2888  O   LEU A 375       4.590  12.309  -2.744  1.00 87.25           O  
ATOM   2889  CG  LEU A 375       7.296   9.084  -4.917  1.00 87.25           C  
ATOM   2890  CD1 LEU A 375       8.697   8.567  -4.585  1.00 87.25           C  
ATOM   2891  CD2 LEU A 375       6.225   8.012  -4.695  1.00 87.25           C  
ATOM   2892  N   ILE A 376       6.140  13.409  -3.938  1.00 90.06           N  
ATOM   2893  CA  ILE A 376       5.988  14.693  -3.239  1.00 90.06           C  
ATOM   2894  C   ILE A 376       4.568  15.230  -3.425  1.00 90.06           C  
ATOM   2895  CB  ILE A 376       7.048  15.707  -3.732  1.00 90.06           C  
ATOM   2896  O   ILE A 376       3.951  15.687  -2.462  1.00 90.06           O  
ATOM   2897  CG1 ILE A 376       8.462  15.235  -3.319  1.00 90.06           C  
ATOM   2898  CG2 ILE A 376       6.774  17.118  -3.170  1.00 90.06           C  
ATOM   2899  CD1 ILE A 376       9.598  16.036  -3.967  1.00 90.06           C  
ATOM   2900  N   SER A 377       4.020  15.135  -4.638  1.00 93.81           N  
ATOM   2901  CA  SER A 377       2.653  15.590  -4.907  1.00 93.81           C  
ATOM   2902  C   SER A 377       1.629  14.787  -4.107  1.00 93.81           C  
ATOM   2903  CB  SER A 377       2.345  15.532  -6.401  1.00 93.81           C  
ATOM   2904  O   SER A 377       0.739  15.380  -3.502  1.00 93.81           O  
ATOM   2905  OG  SER A 377       3.282  16.337  -7.077  1.00 93.81           O  
ATOM   2906  N   VAL A 378       1.794  13.462  -4.003  1.00 91.69           N  
ATOM   2907  CA  VAL A 378       0.943  12.623  -3.143  1.00 91.69           C  
ATOM   2908  C   VAL A 378       1.002  13.092  -1.690  1.00 91.69           C  
ATOM   2909  CB  VAL A 378       1.309  11.128  -3.255  1.00 91.69           C  
ATOM   2910  O   VAL A 378      -0.050  13.305  -1.089  1.00 91.69           O  
ATOM   2911  CG1 VAL A 378       0.564  10.262  -2.228  1.00 91.69           C  
ATOM   2912  CG2 VAL A 378       0.926  10.583  -4.630  1.00 91.69           C  
ATOM   2913  N   VAL A 379       2.197  13.307  -1.127  1.00 89.19           N  
ATOM   2914  CA  VAL A 379       2.383  13.778   0.263  1.00 89.19           C  
ATOM   2915  C   VAL A 379       1.661  15.100   0.496  1.00 89.19           C  
ATOM   2916  CB  VAL A 379       3.885  13.952   0.586  1.00 89.19           C  
ATOM   2917  O   VAL A 379       0.811  15.201   1.383  1.00 89.19           O  
ATOM   2918  CG1 VAL A 379       4.204  14.640   1.921  1.00 89.19           C  
ATOM   2919  CG2 VAL A 379       4.575  12.597   0.633  1.00 89.19           C  
ATOM   2920  N   VAL A 380       1.984  16.108  -0.317  1.00 93.44           N  
ATOM   2921  CA  VAL A 380       1.476  17.472  -0.149  1.00 93.44           C  
ATOM   2922  C   VAL A 380      -0.044  17.492  -0.283  1.00 93.44           C  
ATOM   2923  CB  VAL A 380       2.152  18.425  -1.155  1.00 93.44           C  
ATOM   2924  O   VAL A 380      -0.728  18.061   0.569  1.00 93.44           O  
ATOM   2925  CG1 VAL A 380       1.534  19.830  -1.135  1.00 93.44           C  
ATOM   2926  CG2 VAL A 380       3.646  18.582  -0.834  1.00 93.44           C  
ATOM   2927  N   LEU A 381      -0.592  16.825  -1.303  1.00 94.94           N  
ATOM   2928  CA  LEU A 381      -2.031  16.835  -1.551  1.00 94.94           C  
ATOM   2929  C   LEU A 381      -2.819  15.936  -0.586  1.00 94.94           C  
ATOM   2930  CB  LEU A 381      -2.334  16.533  -3.032  1.00 94.94           C  
ATOM   2931  O   LEU A 381      -3.990  16.222  -0.330  1.00 94.94           O  
ATOM   2932  CG  LEU A 381      -2.139  17.701  -4.026  1.00 94.94           C  
ATOM   2933  CD1 LEU A 381      -2.861  18.976  -3.586  1.00 94.94           C  
ATOM   2934  CD2 LEU A 381      -0.688  18.070  -4.335  1.00 94.94           C  
ATOM   2935  N   THR A 382      -2.198  14.922   0.022  1.00 91.69           N  
ATOM   2936  CA  THR A 382      -2.818  14.135   1.107  1.00 91.69           C  
ATOM   2937  C   THR A 382      -3.019  14.983   2.360  1.00 91.69           C  
ATOM   2938  CB  THR A 382      -1.998  12.880   1.444  1.00 91.69           C  
ATOM   2939  O   THR A 382      -4.114  15.016   2.921  1.00 91.69           O  
ATOM   2940  CG2 THR A 382      -2.662  12.021   2.516  1.00 91.69           C  
ATOM   2941  OG1 THR A 382      -1.874  12.052   0.318  1.00 91.69           O  
ATOM   2942  N   ILE A 383      -1.992  15.730   2.776  1.00 90.00           N  
ATOM   2943  CA  ILE A 383      -2.084  16.624   3.941  1.00 90.00           C  
ATOM   2944  C   ILE A 383      -3.066  17.763   3.652  1.00 90.00           C  
ATOM   2945  CB  ILE A 383      -0.688  17.169   4.318  1.00 90.00           C  
ATOM   2946  O   ILE A 383      -3.950  18.051   4.462  1.00 90.00           O  
ATOM   2947  CG1 ILE A 383       0.261  16.015   4.713  1.00 90.00           C  
ATOM   2948  CG2 ILE A 383      -0.796  18.187   5.472  1.00 90.00           C  
ATOM   2949  CD1 ILE A 383       1.724  16.452   4.852  1.00 90.00           C  
ATOM   2950  N   PHE A 384      -2.940  18.386   2.478  1.00 93.00           N  
ATOM   2951  CA  PHE A 384      -3.786  19.504   2.074  1.00 93.00           C  
ATOM   2952  C   PHE A 384      -5.265  19.108   1.995  1.00 93.00           C  
ATOM   2953  CB  PHE A 384      -3.280  20.043   0.735  1.00 93.00           C  
ATOM   2954  O   PHE A 384      -6.116  19.797   2.557  1.00 93.00           O  
ATOM   2955  CG  PHE A 384      -4.046  21.248   0.241  1.00 93.00           C  
ATOM   2956  CD1 PHE A 384      -4.941  21.127  -0.838  1.00 93.00           C  
ATOM   2957  CD2 PHE A 384      -3.859  22.496   0.864  1.00 93.00           C  
ATOM   2958  CE1 PHE A 384      -5.626  22.260  -1.308  1.00 93.00           C  
ATOM   2959  CE2 PHE A 384      -4.562  23.623   0.407  1.00 93.00           C  
ATOM   2960  CZ  PHE A 384      -5.442  23.506  -0.682  1.00 93.00           C  
ATOM   2961  N   SER A 385      -5.583  17.971   1.367  1.00 92.38           N  
ATOM   2962  CA  SER A 385      -6.962  17.476   1.310  1.00 92.38           C  
ATOM   2963  C   SER A 385      -7.499  17.105   2.695  1.00 92.38           C  
ATOM   2964  CB  SER A 385      -7.106  16.308   0.333  1.00 92.38           C  
ATOM   2965  O   SER A 385      -8.634  17.454   3.000  1.00 92.38           O  
ATOM   2966  OG  SER A 385      -6.354  15.191   0.751  1.00 92.38           O  
ATOM   2967  N   GLY A 386      -6.698  16.502   3.582  1.00 87.81           N  
ATOM   2968  CA  GLY A 386      -7.093  16.251   4.974  1.00 87.81           C  
ATOM   2969  C   GLY A 386      -7.438  17.534   5.745  1.00 87.81           C  
ATOM   2970  O   GLY A 386      -8.455  17.598   6.444  1.00 87.81           O  
ATOM   2971  N   GLY A 387      -6.640  18.591   5.569  1.00 87.81           N  
ATOM   2972  CA  GLY A 387      -6.912  19.917   6.132  1.00 87.81           C  
ATOM   2973  C   GLY A 387      -8.186  20.552   5.565  1.00 87.81           C  
ATOM   2974  O   GLY A 387      -9.031  21.036   6.319  1.00 87.81           O  
ATOM   2975  N   LEU A 388      -8.387  20.487   4.247  1.00 91.69           N  
ATOM   2976  CA  LEU A 388      -9.603  21.008   3.625  1.00 91.69           C  
ATOM   2977  C   LEU A 388     -10.855  20.216   4.007  1.00 91.69           C  
ATOM   2978  CB  LEU A 388      -9.468  21.035   2.102  1.00 91.69           C  
ATOM   2979  O   LEU A 388     -11.902  20.818   4.206  1.00 91.69           O  
ATOM   2980  CG  LEU A 388      -8.533  22.099   1.510  1.00 91.69           C  
ATOM   2981  CD1 LEU A 388      -8.605  21.975  -0.011  1.00 91.69           C  
ATOM   2982  CD2 LEU A 388      -8.963  23.520   1.884  1.00 91.69           C  
ATOM   2983  N   VAL A 389     -10.780  18.895   4.164  1.00 91.94           N  
ATOM   2984  CA  VAL A 389     -11.911  18.088   4.655  1.00 91.94           C  
ATOM   2985  C   VAL A 389     -12.249  18.453   6.097  1.00 91.94           C  
ATOM   2986  CB  VAL A 389     -11.611  16.587   4.528  1.00 91.94           C  
ATOM   2987  O   VAL A 389     -13.425  18.562   6.431  1.00 91.94           O  
ATOM   2988  CG1 VAL A 389     -12.689  15.704   5.174  1.00 91.94           C  
ATOM   2989  CG2 VAL A 389     -11.561  16.198   3.052  1.00 91.94           C  
ATOM   2990  N   THR A 390     -11.242  18.718   6.931  1.00 86.69           N  
ATOM   2991  CA  THR A 390     -11.431  19.239   8.296  1.00 86.69           C  
ATOM   2992  C   THR A 390     -12.159  20.594   8.268  1.00 86.69           C  
ATOM   2993  CB  THR A 390     -10.064  19.354   8.997  1.00 86.69           C  
ATOM   2994  O   THR A 390     -13.134  20.810   8.994  1.00 86.69           O  
ATOM   2995  CG2 THR A 390     -10.136  19.943  10.405  1.00 86.69           C  
ATOM   2996  OG1 THR A 390      -9.436  18.089   9.051  1.00 86.69           O  
ATOM   2997  N   ALA A 391     -11.753  21.495   7.367  1.00 88.00           N  
ATOM   2998  CA  ALA A 391     -12.331  22.832   7.237  1.00 88.00           C  
ATOM   2999  C   ALA A 391     -13.730  22.846   6.591  1.00 88.00           C  
ATOM   3000  CB  ALA A 391     -11.348  23.703   6.449  1.00 88.00           C  
ATOM   3001  O   ALA A 391     -14.622  23.536   7.081  1.00 88.00           O  
ATOM   3002  N   LEU A 392     -13.954  22.082   5.521  1.00 89.81           N  
ATOM   3003  CA  LEU A 392     -15.191  22.072   4.727  1.00 89.81           C  
ATOM   3004  C   LEU A 392     -16.212  21.047   5.232  1.00 89.81           C  
ATOM   3005  CB  LEU A 392     -14.845  21.782   3.254  1.00 89.81           C  
ATOM   3006  O   LEU A 392     -17.416  21.239   5.089  1.00 89.81           O  
ATOM   3007  CG  LEU A 392     -13.930  22.821   2.576  1.00 89.81           C  
ATOM   3008  CD1 LEU A 392     -13.584  22.337   1.170  1.00 89.81           C  
ATOM   3009  CD2 LEU A 392     -14.595  24.193   2.468  1.00 89.81           C  
ATOM   3010  N   GLY A 393     -15.744  19.962   5.843  1.00 86.38           N  
ATOM   3011  CA  GLY A 393     -16.566  18.897   6.405  1.00 86.38           C  
ATOM   3012  C   GLY A 393     -16.899  17.743   5.453  1.00 86.38           C  
ATOM   3013  O   GLY A 393     -17.485  16.772   5.915  1.00 86.38           O  
ATOM   3014  N   TYR A 394     -16.548  17.792   4.164  1.00 91.38           N  
ATOM   3015  CA  TYR A 394     -16.962  16.782   3.175  1.00 91.38           C  
ATOM   3016  C   TYR A 394     -15.771  16.117   2.478  1.00 91.38           C  
ATOM   3017  CB  TYR A 394     -17.890  17.420   2.132  1.00 91.38           C  
ATOM   3018  O   TYR A 394     -14.951  16.804   1.880  1.00 91.38           O  
ATOM   3019  CG  TYR A 394     -19.207  17.918   2.690  1.00 91.38           C  
ATOM   3020  CD1 TYR A 394     -20.279  17.021   2.866  1.00 91.38           C  
ATOM   3021  CD2 TYR A 394     -19.364  19.278   3.025  1.00 91.38           C  
ATOM   3022  CE1 TYR A 394     -21.510  17.485   3.366  1.00 91.38           C  
ATOM   3023  CE2 TYR A 394     -20.593  19.745   3.525  1.00 91.38           C  
ATOM   3024  OH  TYR A 394     -22.854  19.286   4.188  1.00 91.38           O  
ATOM   3025  CZ  TYR A 394     -21.669  18.848   3.693  1.00 91.38           C  
ATOM   3026  N   TYR A 395     -15.723  14.780   2.490  1.00 92.00           N  
ATOM   3027  CA  TYR A 395     -14.681  13.980   1.823  1.00 92.00           C  
ATOM   3028  C   TYR A 395     -15.027  13.591   0.372  1.00 92.00           C  
ATOM   3029  CB  TYR A 395     -14.384  12.740   2.680  1.00 92.00           C  
ATOM   3030  O   TYR A 395     -14.132  13.418  -0.453  1.00 92.00           O  
ATOM   3031  CG  TYR A 395     -15.586  11.863   2.974  1.00 92.00           C  
ATOM   3032  CD1 TYR A 395     -16.229  11.941   4.224  1.00 92.00           C  
ATOM   3033  CD2 TYR A 395     -16.068  10.973   1.996  1.00 92.00           C  
ATOM   3034  CE1 TYR A 395     -17.342  11.123   4.497  1.00 92.00           C  
ATOM   3035  CE2 TYR A 395     -17.207  10.192   2.254  1.00 92.00           C  
ATOM   3036  OH  TYR A 395     -18.885   9.421   3.791  1.00 92.00           O  
ATOM   3037  CZ  TYR A 395     -17.836  10.243   3.511  1.00 92.00           C  
ATOM   3038  N   ALA A 396     -16.317  13.480   0.032  1.00 94.19           N  
ATOM   3039  CA  ALA A 396     -16.774  13.027  -1.288  1.00 94.19           C  
ATOM   3040  C   ALA A 396     -16.267  13.892  -2.468  1.00 94.19           C  
ATOM   3041  CB  ALA A 396     -18.305  12.902  -1.274  1.00 94.19           C  
ATOM   3042  O   ALA A 396     -15.807  13.314  -3.456  1.00 94.19           O  
ATOM   3043  N   PRO A 397     -16.249  15.242  -2.383  1.00 95.12           N  
ATOM   3044  CA  PRO A 397     -15.714  16.076  -3.461  1.00 95.12           C  
ATOM   3045  C   PRO A 397     -14.247  15.776  -3.778  1.00 95.12           C  
ATOM   3046  CB  PRO A 397     -15.887  17.527  -2.997  1.00 95.12           C  
ATOM   3047  O   PRO A 397     -13.879  15.714  -4.946  1.00 95.12           O  
ATOM   3048  CG  PRO A 397     -17.045  17.447  -2.011  1.00 95.12           C  
ATOM   3049  CD  PRO A 397     -16.830  16.092  -1.350  1.00 95.12           C  
ATOM   3050  N   PHE A 398     -13.421  15.526  -2.757  1.00 95.25           N  
ATOM   3051  CA  PHE A 398     -11.998  15.219  -2.933  1.00 95.25           C  
ATOM   3052  C   PHE A 398     -11.769  13.856  -3.582  1.00 95.25           C  
ATOM   3053  CB  PHE A 398     -11.277  15.299  -1.583  1.00 95.25           C  
ATOM   3054  O   PHE A 398     -10.825  13.707  -4.351  1.00 95.25           O  
ATOM   3055  CG  PHE A 398     -11.265  16.700  -1.026  1.00 95.25           C  
ATOM   3056  CD1 PHE A 398     -10.342  17.636  -1.527  1.00 95.25           C  
ATOM   3057  CD2 PHE A 398     -12.223  17.092  -0.076  1.00 95.25           C  
ATOM   3058  CE1 PHE A 398     -10.402  18.971  -1.101  1.00 95.25           C  
ATOM   3059  CE2 PHE A 398     -12.275  18.424   0.362  1.00 95.25           C  
ATOM   3060  CZ  PHE A 398     -11.380  19.365  -0.175  1.00 95.25           C  
ATOM   3061  N   MET A 399     -12.655  12.885  -3.346  1.00 96.88           N  
ATOM   3062  CA  MET A 399     -12.605  11.601  -4.049  1.00 96.88           C  
ATOM   3063  C   MET A 399     -12.882  11.764  -5.543  1.00 96.88           C  
ATOM   3064  CB  MET A 399     -13.606  10.611  -3.445  1.00 96.88           C  
ATOM   3065  O   MET A 399     -12.171  11.182  -6.359  1.00 96.88           O  
ATOM   3066  CG  MET A 399     -13.195  10.234  -2.030  1.00 96.88           C  
ATOM   3067  SD  MET A 399     -14.309   9.096  -1.177  1.00 96.88           S  
ATOM   3068  CE  MET A 399     -14.103   7.611  -2.191  1.00 96.88           C  
ATOM   3069  N   ILE A 400     -13.891  12.566  -5.900  1.00 97.12           N  
ATOM   3070  CA  ILE A 400     -14.265  12.831  -7.297  1.00 97.12           C  
ATOM   3071  C   ILE A 400     -13.165  13.636  -7.995  1.00 97.12           C  
ATOM   3072  CB  ILE A 400     -15.631  13.553  -7.362  1.00 97.12           C  
ATOM   3073  O   ILE A 400     -12.710  13.252  -9.071  1.00 97.12           O  
ATOM   3074  CG1 ILE A 400     -16.752  12.649  -6.795  1.00 97.12           C  
ATOM   3075  CG2 ILE A 400     -15.962  13.964  -8.811  1.00 97.12           C  
ATOM   3076  CD1 ILE A 400     -18.076  13.384  -6.551  1.00 97.12           C  
ATOM   3077  N   LEU A 401     -12.697  14.720  -7.365  1.00 96.81           N  
ATOM   3078  CA  LEU A 401     -11.608  15.540  -7.896  1.00 96.81           C  
ATOM   3079  C   LEU A 401     -10.335  14.702  -8.066  1.00 96.81           C  
ATOM   3080  CB  LEU A 401     -11.347  16.744  -6.967  1.00 96.81           C  
ATOM   3081  O   LEU A 401      -9.701  14.752  -9.116  1.00 96.81           O  
ATOM   3082  CG  LEU A 401     -11.023  18.022  -7.758  1.00 96.81           C  
ATOM   3083  CD1 LEU A 401     -12.318  18.727  -8.173  1.00 96.81           C  
ATOM   3084  CD2 LEU A 401     -10.207  18.994  -6.912  1.00 96.81           C  
ATOM   3085  N   GLY A 402     -10.022  13.875  -7.063  1.00 96.81           N  
ATOM   3086  CA  GLY A 402      -8.911  12.935  -7.087  1.00 96.81           C  
ATOM   3087  C   GLY A 402      -8.998  11.968  -8.264  1.00 96.81           C  
ATOM   3088  O   GLY A 402      -8.033  11.849  -9.011  1.00 96.81           O  
ATOM   3089  N   THR A 403     -10.165  11.354  -8.505  1.00 97.94           N  
ATOM   3090  CA  THR A 403     -10.403  10.495  -9.680  1.00 97.94           C  
ATOM   3091  C   THR A 403     -10.121  11.227 -10.988  1.00 97.94           C  
ATOM   3092  CB  THR A 403     -11.854   9.985  -9.726  1.00 97.94           C  
ATOM   3093  O   THR A 403      -9.393  10.705 -11.830  1.00 97.94           O  
ATOM   3094  CG2 THR A 403     -12.200   9.260 -11.023  1.00 97.94           C  
ATOM   3095  OG1 THR A 403     -12.112   9.060  -8.703  1.00 97.94           O  
ATOM   3096  N   ILE A 404     -10.689  12.421 -11.177  1.00 98.06           N  
ATOM   3097  CA  ILE A 404     -10.564  13.176 -12.433  1.00 98.06           C  
ATOM   3098  C   ILE A 404      -9.098  13.534 -12.683  1.00 98.06           C  
ATOM   3099  CB  ILE A 404     -11.466  14.432 -12.395  1.00 98.06           C  
ATOM   3100  O   ILE A 404      -8.547  13.217 -13.735  1.00 98.06           O  
ATOM   3101  CG1 ILE A 404     -12.957  14.023 -12.364  1.00 98.06           C  
ATOM   3102  CG2 ILE A 404     -11.196  15.346 -13.607  1.00 98.06           C  
ATOM   3103  CD1 ILE A 404     -13.901  15.172 -11.990  1.00 98.06           C  
ATOM   3104  N   VAL A 405      -8.452  14.145 -11.690  1.00 98.06           N  
ATOM   3105  CA  VAL A 405      -7.068  14.616 -11.785  1.00 98.06           C  
ATOM   3106  C   VAL A 405      -6.098  13.444 -11.980  1.00 98.06           C  
ATOM   3107  CB  VAL A 405      -6.740  15.459 -10.538  1.00 98.06           C  
ATOM   3108  O   VAL A 405      -5.234  13.502 -12.853  1.00 98.06           O  
ATOM   3109  CG1 VAL A 405      -5.268  15.840 -10.476  1.00 98.06           C  
ATOM   3110  CG2 VAL A 405      -7.542  16.768 -10.528  1.00 98.06           C  
ATOM   3111  N   MET A 406      -6.287  12.346 -11.242  1.00 97.69           N  
ATOM   3112  CA  MET A 406      -5.486  11.127 -11.378  1.00 97.69           C  
ATOM   3113  C   MET A 406      -5.653  10.494 -12.767  1.00 97.69           C  
ATOM   3114  CB  MET A 406      -5.897  10.141 -10.276  1.00 97.69           C  
ATOM   3115  O   MET A 406      -4.668  10.068 -13.366  1.00 97.69           O  
ATOM   3116  CG  MET A 406      -5.078   8.851 -10.287  1.00 97.69           C  
ATOM   3117  SD  MET A 406      -5.599   7.580  -9.096  1.00 97.69           S  
ATOM   3118  CE  MET A 406      -7.359   7.413  -9.490  1.00 97.69           C  
ATOM   3119  N   SER A 407      -6.872  10.463 -13.313  1.00 97.94           N  
ATOM   3120  CA  SER A 407      -7.147   9.906 -14.648  1.00 97.94           C  
ATOM   3121  C   SER A 407      -6.496  10.725 -15.759  1.00 97.94           C  
ATOM   3122  CB  SER A 407      -8.650   9.829 -14.916  1.00 97.94           C  
ATOM   3123  O   SER A 407      -5.920  10.162 -16.683  1.00 97.94           O  
ATOM   3124  OG  SER A 407      -9.284   9.075 -13.909  1.00 97.94           O  
ATOM   3125  N   ILE A 408      -6.535  12.057 -15.651  1.00 98.12           N  
ATOM   3126  CA  ILE A 408      -5.858  12.939 -16.608  1.00 98.12           C  
ATOM   3127  C   ILE A 408      -4.340  12.762 -16.494  1.00 98.12           C  
ATOM   3128  CB  ILE A 408      -6.282  14.410 -16.405  1.00 98.12           C  
ATOM   3129  O   ILE A 408      -3.672  12.572 -17.505  1.00 98.12           O  
ATOM   3130  CG1 ILE A 408      -7.799  14.593 -16.651  1.00 98.12           C  
ATOM   3131  CG2 ILE A 408      -5.510  15.331 -17.371  1.00 98.12           C  
ATOM   3132  CD1 ILE A 408      -8.341  15.928 -16.124  1.00 98.12           C  
ATOM   3133  N   GLY A 409      -3.793  12.776 -15.274  1.00 97.56           N  
ATOM   3134  CA  GLY A 409      -2.358  12.602 -15.044  1.00 97.56           C  
ATOM   3135  C   GLY A 409      -1.833  11.268 -15.573  1.00 97.56           C  
ATOM   3136  O   GLY A 409      -0.839  11.244 -16.290  1.00 97.56           O  
ATOM   3137  N   SER A 410      -2.531  10.167 -15.288  1.00 96.56           N  
ATOM   3138  CA  SER A 410      -2.160   8.841 -15.801  1.00 96.56           C  
ATOM   3139  C   SER A 410      -2.292   8.734 -17.322  1.00 96.56           C  
ATOM   3140  CB  SER A 410      -2.954   7.724 -15.117  1.00 96.56           C  
ATOM   3141  O   SER A 410      -1.395   8.189 -17.967  1.00 96.56           O  
ATOM   3142  OG  SER A 410      -4.336   8.000 -15.110  1.00 96.56           O  
ATOM   3143  N   GLY A 411      -3.338   9.328 -17.904  1.00 97.12           N  
ATOM   3144  CA  GLY A 411      -3.505   9.406 -19.353  1.00 97.12           C  
ATOM   3145  C   GLY A 411      -2.372  10.175 -20.031  1.00 97.12           C  
ATOM   3146  O   GLY A 411      -1.836   9.710 -21.031  1.00 97.12           O  
ATOM   3147  N   LEU A 412      -1.937  11.300 -19.460  1.00 97.06           N  
ATOM   3148  CA  LEU A 412      -0.788  12.058 -19.965  1.00 97.06           C  
ATOM   3149  C   LEU A 412       0.531  11.285 -19.814  1.00 97.06           C  
ATOM   3150  CB  LEU A 412      -0.716  13.410 -19.241  1.00 97.06           C  
ATOM   3151  O   LEU A 412       1.351  11.292 -20.725  1.00 97.06           O  
ATOM   3152  CG  LEU A 412      -1.825  14.413 -19.593  1.00 97.06           C  
ATOM   3153  CD1 LEU A 412      -1.699  15.634 -18.681  1.00 97.06           C  
ATOM   3154  CD2 LEU A 412      -1.734  14.894 -21.042  1.00 97.06           C  
ATOM   3155  N   LEU A 413       0.739  10.560 -18.710  1.00 95.44           N  
ATOM   3156  CA  LEU A 413       1.908   9.678 -18.568  1.00 95.44           C  
ATOM   3157  C   LEU A 413       1.948   8.604 -19.669  1.00 95.44           C  
ATOM   3158  CB  LEU A 413       1.919   9.030 -17.169  1.00 95.44           C  
ATOM   3159  O   LEU A 413       3.023   8.267 -20.159  1.00 95.44           O  
ATOM   3160  CG  LEU A 413       2.230   9.992 -16.008  1.00 95.44           C  
ATOM   3161  CD1 LEU A 413       2.012   9.300 -14.662  1.00 95.44           C  
ATOM   3162  CD2 LEU A 413       3.668  10.494 -16.043  1.00 95.44           C  
ATOM   3163  N   SER A 414       0.790   8.112 -20.122  1.00 94.44           N  
ATOM   3164  CA  SER A 414       0.720   7.140 -21.223  1.00 94.44           C  
ATOM   3165  C   SER A 414       1.151   7.691 -22.589  1.00 94.44           C  
ATOM   3166  CB  SER A 414      -0.667   6.497 -21.299  1.00 94.44           C  
ATOM   3167  O   SER A 414       1.398   6.905 -23.498  1.00 94.44           O  
ATOM   3168  OG  SER A 414      -1.608   7.296 -21.988  1.00 94.44           O  
ATOM   3169  N   THR A 415       1.292   9.014 -22.746  1.00 95.56           N  
ATOM   3170  CA  THR A 415       1.765   9.639 -23.993  1.00 95.56           C  
ATOM   3171  C   THR A 415       3.280   9.836 -24.030  1.00 95.56           C  
ATOM   3172  CB  THR A 415       1.043  10.959 -24.318  1.00 95.56           C  
ATOM   3173  O   THR A 415       3.772  10.582 -24.877  1.00 95.56           O  
ATOM   3174  CG2 THR A 415      -0.474  10.868 -24.177  1.00 95.56           C  
ATOM   3175  OG1 THR A 415       1.483  12.018 -23.504  1.00 95.56           O  
ATOM   3176  N   PHE A 416       4.025   9.234 -23.099  1.00 94.69           N  
ATOM   3177  CA  PHE A 416       5.480   9.303 -23.098  1.00 94.69           C  
ATOM   3178  C   PHE A 416       6.082   8.732 -24.389  1.00 94.69           C  
ATOM   3179  CB  PHE A 416       6.052   8.612 -21.854  1.00 94.69           C  
ATOM   3180  O   PHE A 416       5.679   7.697 -24.920  1.00 94.69           O  
ATOM   3181  CG  PHE A 416       6.039   9.391 -20.547  1.00 94.69           C  
ATOM   3182  CD1 PHE A 416       5.438  10.663 -20.420  1.00 94.69           C  
ATOM   3183  CD2 PHE A 416       6.694   8.829 -19.436  1.00 94.69           C  
ATOM   3184  CE1 PHE A 416       5.522  11.361 -19.205  1.00 94.69           C  
ATOM   3185  CE2 PHE A 416       6.747   9.513 -18.211  1.00 94.69           C  
ATOM   3186  CZ  PHE A 416       6.155  10.778 -18.097  1.00 94.69           C  
ATOM   3187  N   GLN A 417       7.076   9.451 -24.883  1.00 92.81           N  
ATOM   3188  CA  GLN A 417       7.920   9.095 -26.019  1.00 92.81           C  
ATOM   3189  C   GLN A 417       9.389   9.167 -25.594  1.00 92.81           C  
ATOM   3190  CB  GLN A 417       7.648  10.051 -27.187  1.00 92.81           C  
ATOM   3191  O   GLN A 417       9.691   9.912 -24.654  1.00 92.81           O  
ATOM   3192  CG  GLN A 417       6.220   9.902 -27.721  1.00 92.81           C  
ATOM   3193  CD  GLN A 417       5.947  10.799 -28.921  1.00 92.81           C  
ATOM   3194  NE2 GLN A 417       4.745  11.317 -29.046  1.00 92.81           N  
ATOM   3195  OE1 GLN A 417       6.765  11.029 -29.790  1.00 92.81           O  
ATOM   3196  N   PRO A 418      10.317   8.456 -26.258  1.00 89.25           N  
ATOM   3197  CA  PRO A 418      11.719   8.419 -25.835  1.00 89.25           C  
ATOM   3198  C   PRO A 418      12.374   9.800 -25.657  1.00 89.25           C  
ATOM   3199  CB  PRO A 418      12.432   7.575 -26.897  1.00 89.25           C  
ATOM   3200  O   PRO A 418      13.178  10.004 -24.748  1.00 89.25           O  
ATOM   3201  CG  PRO A 418      11.333   6.654 -27.423  1.00 89.25           C  
ATOM   3202  CD  PRO A 418      10.093   7.543 -27.374  1.00 89.25           C  
ATOM   3203  N   ASP A 419      11.957  10.789 -26.447  1.00 90.19           N  
ATOM   3204  CA  ASP A 419      12.439  12.173 -26.419  1.00 90.19           C  
ATOM   3205  C   ASP A 419      11.742  13.078 -25.376  1.00 90.19           C  
ATOM   3206  CB  ASP A 419      12.330  12.749 -27.840  1.00 90.19           C  
ATOM   3207  O   ASP A 419      12.048  14.273 -25.281  1.00 90.19           O  
ATOM   3208  CG  ASP A 419      10.881  12.999 -28.276  1.00 90.19           C  
ATOM   3209  OD1 ASP A 419      10.014  12.174 -27.906  1.00 90.19           O  
ATOM   3210  OD2 ASP A 419      10.665  14.038 -28.939  1.00 90.19           O  
ATOM   3211  N   THR A 420      10.831  12.534 -24.557  1.00 91.06           N  
ATOM   3212  CA  THR A 420      10.067  13.298 -23.554  1.00 91.06           C  
ATOM   3213  C   THR A 420      10.995  13.975 -22.549  1.00 91.06           C  
ATOM   3214  CB  THR A 420       9.046  12.440 -22.793  1.00 91.06           C  
ATOM   3215  O   THR A 420      11.716  13.338 -21.778  1.00 91.06           O  
ATOM   3216  CG2 THR A 420       8.188  13.243 -21.813  1.00 91.06           C  
ATOM   3217  OG1 THR A 420       8.156  11.873 -23.709  1.00 91.06           O  
ATOM   3218  N   ARG A 421      10.942  15.308 -22.509  1.00 91.44           N  
ATOM   3219  CA  ARG A 421      11.823  16.134 -21.672  1.00 91.44           C  
ATOM   3220  C   ARG A 421      11.275  16.357 -20.265  1.00 91.44           C  
ATOM   3221  CB  ARG A 421      12.112  17.465 -22.376  1.00 91.44           C  
ATOM   3222  O   ARG A 421      10.076  16.237 -20.016  1.00 91.44           O  
ATOM   3223  CG  ARG A 421      12.795  17.260 -23.734  1.00 91.44           C  
ATOM   3224  CD  ARG A 421      13.181  18.613 -24.330  1.00 91.44           C  
ATOM   3225  NE  ARG A 421      13.794  18.440 -25.653  1.00 91.44           N  
ATOM   3226  NH1 ARG A 421      13.972  20.663 -26.201  1.00 91.44           N  
ATOM   3227  NH2 ARG A 421      14.674  19.104 -27.639  1.00 91.44           N  
ATOM   3228  CZ  ARG A 421      14.144  19.401 -26.488  1.00 91.44           C  
ATOM   3229  N   SER A 422      12.166  16.804 -19.377  1.00 87.94           N  
ATOM   3230  CA  SER A 422      11.893  17.067 -17.958  1.00 87.94           C  
ATOM   3231  C   SER A 422      10.610  17.833 -17.649  1.00 87.94           C  
ATOM   3232  CB  SER A 422      13.117  17.652 -17.247  1.00 87.94           C  
ATOM   3233  O   SER A 422       9.851  17.362 -16.808  1.00 87.94           O  
ATOM   3234  OG  SER A 422      14.274  16.919 -17.614  1.00 87.94           O  
ATOM   3235  N   PRO A 423      10.280  18.945 -18.329  1.00 92.38           N  
ATOM   3236  CA  PRO A 423       9.061  19.686 -18.010  1.00 92.38           C  
ATOM   3237  C   PRO A 423       7.777  18.857 -18.165  1.00 92.38           C  
ATOM   3238  CB  PRO A 423       9.071  20.895 -18.950  1.00 92.38           C  
ATOM   3239  O   PRO A 423       6.870  18.976 -17.343  1.00 92.38           O  
ATOM   3240  CG  PRO A 423      10.553  21.090 -19.270  1.00 92.38           C  
ATOM   3241  CD  PRO A 423      11.072  19.659 -19.317  1.00 92.38           C  
ATOM   3242  N   ALA A 424       7.712  17.998 -19.187  1.00 92.25           N  
ATOM   3243  CA  ALA A 424       6.526  17.201 -19.480  1.00 92.25           C  
ATOM   3244  C   ALA A 424       6.343  16.084 -18.448  1.00 92.25           C  
ATOM   3245  CB  ALA A 424       6.631  16.661 -20.911  1.00 92.25           C  
ATOM   3246  O   ALA A 424       5.302  16.015 -17.795  1.00 92.25           O  
ATOM   3247  N   TRP A 425       7.373  15.258 -18.229  1.00 92.25           N  
ATOM   3248  CA  TRP A 425       7.246  14.153 -17.280  1.00 92.25           C  
ATOM   3249  C   TRP A 425       7.117  14.628 -15.828  1.00 92.25           C  
ATOM   3250  CB  TRP A 425       8.346  13.107 -17.492  1.00 92.25           C  
ATOM   3251  O   TRP A 425       6.401  13.987 -15.063  1.00 92.25           O  
ATOM   3252  CG  TRP A 425       9.771  13.519 -17.318  1.00 92.25           C  
ATOM   3253  CD1 TRP A 425      10.686  13.566 -18.311  1.00 92.25           C  
ATOM   3254  CD2 TRP A 425      10.503  13.790 -16.083  1.00 92.25           C  
ATOM   3255  CE2 TRP A 425      11.866  14.038 -16.417  1.00 92.25           C  
ATOM   3256  CE3 TRP A 425      10.176  13.817 -14.711  1.00 92.25           C  
ATOM   3257  NE1 TRP A 425      11.932  13.818 -17.778  1.00 92.25           N  
ATOM   3258  CH2 TRP A 425      12.440  14.505 -14.115  1.00 92.25           C  
ATOM   3259  CZ2 TRP A 425      12.815  14.440 -15.467  1.00 92.25           C  
ATOM   3260  CZ3 TRP A 425      11.138  14.139 -13.737  1.00 92.25           C  
ATOM   3261  N   ILE A 426       7.714  15.769 -15.446  1.00 95.50           N  
ATOM   3262  CA  ILE A 426       7.500  16.376 -14.120  1.00 95.50           C  
ATOM   3263  C   ILE A 426       6.037  16.804 -13.973  1.00 95.50           C  
ATOM   3264  CB  ILE A 426       8.463  17.567 -13.868  1.00 95.50           C  
ATOM   3265  O   ILE A 426       5.382  16.425 -13.003  1.00 95.50           O  
ATOM   3266  CG1 ILE A 426       9.919  17.079 -13.731  1.00 95.50           C  
ATOM   3267  CG2 ILE A 426       8.079  18.342 -12.592  1.00 95.50           C  
ATOM   3268  CD1 ILE A 426      10.985  18.181 -13.736  1.00 95.50           C  
ATOM   3269  N   GLY A 427       5.503  17.565 -14.935  1.00 96.25           N  
ATOM   3270  CA  GLY A 427       4.130  18.071 -14.874  1.00 96.25           C  
ATOM   3271  C   GLY A 427       3.085  16.954 -14.823  1.00 96.25           C  
ATOM   3272  O   GLY A 427       2.145  17.022 -14.031  1.00 96.25           O  
ATOM   3273  N   TYR A 428       3.270  15.897 -15.617  1.00 97.00           N  
ATOM   3274  CA  TYR A 428       2.324  14.778 -15.679  1.00 97.00           C  
ATOM   3275  C   TYR A 428       2.347  13.945 -14.393  1.00 97.00           C  
ATOM   3276  CB  TYR A 428       2.625  13.913 -16.910  1.00 97.00           C  
ATOM   3277  O   TYR A 428       1.290  13.586 -13.871  1.00 97.00           O  
ATOM   3278  CG  TYR A 428       2.517  14.579 -18.274  1.00 97.00           C  
ATOM   3279  CD1 TYR A 428       2.074  15.912 -18.440  1.00 97.00           C  
ATOM   3280  CD2 TYR A 428       2.832  13.817 -19.414  1.00 97.00           C  
ATOM   3281  CE1 TYR A 428       1.992  16.482 -19.722  1.00 97.00           C  
ATOM   3282  CE2 TYR A 428       2.749  14.381 -20.700  1.00 97.00           C  
ATOM   3283  OH  TYR A 428       2.241  16.261 -22.095  1.00 97.00           O  
ATOM   3284  CZ  TYR A 428       2.336  15.717 -20.855  1.00 97.00           C  
ATOM   3285  N   GLN A 429       3.536  13.709 -13.827  1.00 96.25           N  
ATOM   3286  CA  GLN A 429       3.681  13.050 -12.529  1.00 96.25           C  
ATOM   3287  C   GLN A 429       3.066  13.862 -11.386  1.00 96.25           C  
ATOM   3288  CB  GLN A 429       5.161  12.830 -12.222  1.00 96.25           C  
ATOM   3289  O   GLN A 429       2.412  13.280 -10.522  1.00 96.25           O  
ATOM   3290  CG  GLN A 429       5.779  11.628 -12.941  1.00 96.25           C  
ATOM   3291  CD  GLN A 429       7.204  11.450 -12.448  1.00 96.25           C  
ATOM   3292  NE2 GLN A 429       8.198  11.572 -13.291  1.00 96.25           N  
ATOM   3293  OE1 GLN A 429       7.445  11.271 -11.267  1.00 96.25           O  
ATOM   3294  N   ILE A 430       3.239  15.191 -11.381  1.00 97.38           N  
ATOM   3295  CA  ILE A 430       2.614  16.066 -10.378  1.00 97.38           C  
ATOM   3296  C   ILE A 430       1.096  15.964 -10.467  1.00 97.38           C  
ATOM   3297  CB  ILE A 430       3.088  17.532 -10.520  1.00 97.38           C  
ATOM   3298  O   ILE A 430       0.435  15.807  -9.444  1.00 97.38           O  
ATOM   3299  CG1 ILE A 430       4.560  17.649 -10.073  1.00 97.38           C  
ATOM   3300  CG2 ILE A 430       2.213  18.508  -9.702  1.00 97.38           C  
ATOM   3301  CD1 ILE A 430       5.210  18.997 -10.408  1.00 97.38           C  
ATOM   3302  N   LEU A 431       0.537  16.006 -11.679  1.00 97.75           N  
ATOM   3303  CA  LEU A 431      -0.904  15.900 -11.874  1.00 97.75           C  
ATOM   3304  C   LEU A 431      -1.432  14.546 -11.385  1.00 97.75           C  
ATOM   3305  CB  LEU A 431      -1.224  16.154 -13.355  1.00 97.75           C  
ATOM   3306  O   LEU A 431      -2.378  14.499 -10.604  1.00 97.75           O  
ATOM   3307  CG  LEU A 431      -2.723  16.367 -13.622  1.00 97.75           C  
ATOM   3308  CD1 LEU A 431      -3.236  17.673 -13.007  1.00 97.75           C  
ATOM   3309  CD2 LEU A 431      -2.963  16.456 -15.125  1.00 97.75           C  
ATOM   3310  N   PHE A 432      -0.781  13.448 -11.770  1.00 97.56           N  
ATOM   3311  CA  PHE A 432      -1.149  12.114 -11.298  1.00 97.56           C  
ATOM   3312  C   PHE A 432      -1.064  12.006  -9.765  1.00 97.56           C  
ATOM   3313  CB  PHE A 432      -0.255  11.077 -11.989  1.00 97.56           C  
ATOM   3314  O   PHE A 432      -2.032  11.611  -9.112  1.00 97.56           O  
ATOM   3315  CG  PHE A 432      -0.499   9.671 -11.487  1.00 97.56           C  
ATOM   3316  CD1 PHE A 432       0.444   9.050 -10.654  1.00 97.56           C  
ATOM   3317  CD2 PHE A 432      -1.695   9.005 -11.803  1.00 97.56           C  
ATOM   3318  CE1 PHE A 432       0.184   7.779 -10.111  1.00 97.56           C  
ATOM   3319  CE2 PHE A 432      -1.952   7.727 -11.279  1.00 97.56           C  
ATOM   3320  CZ  PHE A 432      -1.018   7.120 -10.425  1.00 97.56           C  
ATOM   3321  N   GLY A 433       0.062  12.426  -9.182  1.00 95.56           N  
ATOM   3322  CA  GLY A 433       0.290  12.387  -7.740  1.00 95.56           C  
ATOM   3323  C   GLY A 433      -0.664  13.285  -6.952  1.00 95.56           C  
ATOM   3324  O   GLY A 433      -1.111  12.903  -5.874  1.00 95.56           O  
ATOM   3325  N   ALA A 434      -1.051  14.438  -7.501  1.00 96.81           N  
ATOM   3326  CA  ALA A 434      -2.048  15.313  -6.898  1.00 96.81           C  
ATOM   3327  C   ALA A 434      -3.417  14.627  -6.798  1.00 96.81           C  
ATOM   3328  CB  ALA A 434      -2.129  16.613  -7.709  1.00 96.81           C  
ATOM   3329  O   ALA A 434      -4.053  14.676  -5.744  1.00 96.81           O  
ATOM   3330  N   GLY A 435      -3.848  13.941  -7.861  1.00 97.00           N  
ATOM   3331  CA  GLY A 435      -5.108  13.200  -7.867  1.00 97.00           C  
ATOM   3332  C   GLY A 435      -5.118  12.048  -6.860  1.00 97.00           C  
ATOM   3333  O   GLY A 435      -6.060  11.916  -6.076  1.00 97.00           O  
ATOM   3334  N   VAL A 436      -4.029  11.272  -6.818  1.00 95.56           N  
ATOM   3335  CA  VAL A 436      -3.833  10.216  -5.814  1.00 95.56           C  
ATOM   3336  C   VAL A 436      -3.864  10.804  -4.401  1.00 95.56           C  
ATOM   3337  CB  VAL A 436      -2.515   9.457  -6.065  1.00 95.56           C  
ATOM   3338  O   VAL A 436      -4.625  10.325  -3.565  1.00 95.56           O  
ATOM   3339  CG1 VAL A 436      -2.167   8.482  -4.931  1.00 95.56           C  
ATOM   3340  CG2 VAL A 436      -2.571   8.645  -7.361  1.00 95.56           C  
ATOM   3341  N   GLY A 437      -3.098  11.866  -4.134  1.00 92.88           N  
ATOM   3342  CA  GLY A 437      -2.999  12.476  -2.806  1.00 92.88           C  
ATOM   3343  C   GLY A 437      -4.330  13.023  -2.289  1.00 92.88           C  
ATOM   3344  O   GLY A 437      -4.686  12.799  -1.136  1.00 92.88           O  
ATOM   3345  N   MET A 438      -5.127  13.673  -3.143  1.00 94.31           N  
ATOM   3346  CA  MET A 438      -6.461  14.152  -2.751  1.00 94.31           C  
ATOM   3347  C   MET A 438      -7.417  13.010  -2.378  1.00 94.31           C  
ATOM   3348  CB  MET A 438      -7.077  14.979  -3.886  1.00 94.31           C  
ATOM   3349  O   MET A 438      -8.282  13.182  -1.517  1.00 94.31           O  
ATOM   3350  CG  MET A 438      -6.364  16.318  -4.080  1.00 94.31           C  
ATOM   3351  SD  MET A 438      -7.052  17.278  -5.450  1.00 94.31           S  
ATOM   3352  CE  MET A 438      -5.799  18.578  -5.586  1.00 94.31           C  
ATOM   3353  N   GLY A 439      -7.264  11.856  -3.030  1.00 94.00           N  
ATOM   3354  CA  GLY A 439      -8.163  10.715  -2.927  1.00 94.00           C  
ATOM   3355  C   GLY A 439      -7.801   9.675  -1.868  1.00 94.00           C  
ATOM   3356  O   GLY A 439      -8.693   9.118  -1.230  1.00 94.00           O  
ATOM   3357  N   MET A 440      -6.509   9.405  -1.664  1.00 90.62           N  
ATOM   3358  CA  MET A 440      -6.021   8.202  -0.975  1.00 90.62           C  
ATOM   3359  C   MET A 440      -6.536   8.067   0.465  1.00 90.62           C  
ATOM   3360  CB  MET A 440      -4.482   8.194  -1.017  1.00 90.62           C  
ATOM   3361  O   MET A 440      -6.884   6.968   0.893  1.00 90.62           O  
ATOM   3362  CG  MET A 440      -3.895   6.849  -0.577  1.00 90.62           C  
ATOM   3363  SD  MET A 440      -2.094   6.734  -0.758  1.00 90.62           S  
ATOM   3364  CE  MET A 440      -1.561   7.051   0.947  1.00 90.62           C  
ATOM   3365  N   GLN A 441      -6.645   9.176   1.202  1.00 89.44           N  
ATOM   3366  CA  GLN A 441      -7.055   9.154   2.612  1.00 89.44           C  
ATOM   3367  C   GLN A 441      -8.582   9.182   2.815  1.00 89.44           C  
ATOM   3368  CB  GLN A 441      -6.350  10.314   3.339  1.00 89.44           C  
ATOM   3369  O   GLN A 441      -9.080   8.846   3.893  1.00 89.44           O  
ATOM   3370  CG  GLN A 441      -6.336  10.159   4.868  1.00 89.44           C  
ATOM   3371  CD  GLN A 441      -5.657   8.865   5.312  1.00 89.44           C  
ATOM   3372  NE2 GLN A 441      -6.200   8.156   6.275  1.00 89.44           N  
ATOM   3373  OE1 GLN A 441      -4.652   8.434   4.778  1.00 89.44           O  
ATOM   3374  N   GLN A 442      -9.350   9.560   1.792  1.00 93.50           N  
ATOM   3375  CA  GLN A 442     -10.790   9.814   1.918  1.00 93.50           C  
ATOM   3376  C   GLN A 442     -11.632   8.564   2.220  1.00 93.50           C  
ATOM   3377  CB  GLN A 442     -11.319  10.526   0.667  1.00 93.50           C  
ATOM   3378  O   GLN A 442     -12.544   8.663   3.044  1.00 93.50           O  
ATOM   3379  CG  GLN A 442     -10.527  11.771   0.252  1.00 93.50           C  
ATOM   3380  CD  GLN A 442     -10.331  12.772   1.380  1.00 93.50           C  
ATOM   3381  NE2 GLN A 442      -9.256  13.526   1.345  1.00 93.50           N  
ATOM   3382  OE1 GLN A 442     -11.121  12.873   2.306  1.00 93.50           O  
ATOM   3383  N   PRO A 443     -11.339   7.374   1.654  1.00 94.94           N  
ATOM   3384  CA  PRO A 443     -12.019   6.134   2.023  1.00 94.94           C  
ATOM   3385  C   PRO A 443     -11.964   5.852   3.522  1.00 94.94           C  
ATOM   3386  CB  PRO A 443     -11.304   5.040   1.221  1.00 94.94           C  
ATOM   3387  O   PRO A 443     -12.985   5.569   4.139  1.00 94.94           O  
ATOM   3388  CG  PRO A 443     -10.930   5.788  -0.044  1.00 94.94           C  
ATOM   3389  CD  PRO A 443     -10.473   7.124   0.511  1.00 94.94           C  
ATOM   3390  N   LEU A 444     -10.790   6.015   4.131  1.00 92.00           N  
ATOM   3391  CA  LEU A 444     -10.598   5.805   5.564  1.00 92.00           C  
ATOM   3392  C   LEU A 444     -11.377   6.832   6.397  1.00 92.00           C  
ATOM   3393  CB  LEU A 444      -9.091   5.855   5.858  1.00 92.00           C  
ATOM   3394  O   LEU A 444     -11.902   6.495   7.456  1.00 92.00           O  
ATOM   3395  CG  LEU A 444      -8.308   4.686   5.226  1.00 92.00           C  
ATOM   3396  CD1 LEU A 444      -6.812   4.967   5.312  1.00 92.00           C  
ATOM   3397  CD2 LEU A 444      -8.632   3.372   5.935  1.00 92.00           C  
ATOM   3398  N   MET A 445     -11.517   8.065   5.905  1.00 91.06           N  
ATOM   3399  CA  MET A 445     -12.353   9.082   6.553  1.00 91.06           C  
ATOM   3400  C   MET A 445     -13.840   8.762   6.459  1.00 91.06           C  
ATOM   3401  CB  MET A 445     -12.079  10.469   5.958  1.00 91.06           C  
ATOM   3402  O   MET A 445     -14.573   8.954   7.429  1.00 91.06           O  
ATOM   3403  CG  MET A 445     -10.666  10.960   6.266  1.00 91.06           C  
ATOM   3404  SD  MET A 445     -10.271  10.959   8.035  1.00 91.06           S  
ATOM   3405  CE  MET A 445      -9.331   9.424   8.171  1.00 91.06           C  
ATOM   3406  N   ALA A 446     -14.290   8.227   5.325  1.00 93.00           N  
ATOM   3407  CA  ALA A 446     -15.660   7.767   5.183  1.00 93.00           C  
ATOM   3408  C   ALA A 446     -15.975   6.664   6.203  1.00 93.00           C  
ATOM   3409  CB  ALA A 446     -15.882   7.301   3.747  1.00 93.00           C  
ATOM   3410  O   ALA A 446     -16.994   6.767   6.884  1.00 93.00           O  
ATOM   3411  N   ILE A 447     -15.078   5.681   6.374  1.00 93.38           N  
ATOM   3412  CA  ILE A 447     -15.199   4.629   7.397  1.00 93.38           C  
ATOM   3413  C   ILE A 447     -15.326   5.235   8.798  1.00 93.38           C  
ATOM   3414  CB  ILE A 447     -14.005   3.644   7.320  1.00 93.38           C  
ATOM   3415  O   ILE A 447     -16.276   4.921   9.511  1.00 93.38           O  
ATOM   3416  CG1 ILE A 447     -13.916   2.877   5.982  1.00 93.38           C  
ATOM   3417  CG2 ILE A 447     -14.029   2.623   8.467  1.00 93.38           C  
ATOM   3418  CD1 ILE A 447     -15.181   2.144   5.526  1.00 93.38           C  
ATOM   3419  N   GLN A 448     -14.419   6.142   9.175  1.00 88.88           N  
ATOM   3420  CA  GLN A 448     -14.431   6.764  10.504  1.00 88.88           C  
ATOM   3421  C   GLN A 448     -15.667   7.633  10.768  1.00 88.88           C  
ATOM   3422  CB  GLN A 448     -13.166   7.607  10.695  1.00 88.88           C  
ATOM   3423  O   GLN A 448     -16.062   7.793  11.920  1.00 88.88           O  
ATOM   3424  CG  GLN A 448     -11.911   6.736  10.836  1.00 88.88           C  
ATOM   3425  CD  GLN A 448     -10.679   7.572  11.144  1.00 88.88           C  
ATOM   3426  NE2 GLN A 448      -9.552   7.296  10.531  1.00 88.88           N  
ATOM   3427  OE1 GLN A 448     -10.700   8.478  11.957  1.00 88.88           O  
ATOM   3428  N   ASN A 449     -16.277   8.201   9.724  1.00 89.69           N  
ATOM   3429  CA  ASN A 449     -17.485   9.011   9.861  1.00 89.69           C  
ATOM   3430  C   ASN A 449     -18.747   8.143  10.017  1.00 89.69           C  
ATOM   3431  CB  ASN A 449     -17.576   9.962   8.649  1.00 89.69           C  
ATOM   3432  O   ASN A 449     -19.629   8.449  10.818  1.00 89.69           O  
ATOM   3433  CG  ASN A 449     -18.639  11.037   8.837  1.00 89.69           C  
ATOM   3434  ND2 ASN A 449     -19.105  11.688   7.799  1.00 89.69           N  
ATOM   3435  OD1 ASN A 449     -19.058  11.363   9.926  1.00 89.69           O  
ATOM   3436  N   VAL A 450     -18.862   7.063   9.236  1.00 90.56           N  
ATOM   3437  CA  VAL A 450     -20.122   6.306   9.103  1.00 90.56           C  
ATOM   3438  C   VAL A 450     -20.240   5.081   9.993  1.00 90.56           C  
ATOM   3439  CB  VAL A 450     -20.378   5.878   7.653  1.00 90.56           C  
ATOM   3440  O   VAL A 450     -21.353   4.579  10.132  1.00 90.56           O  
ATOM   3441  CG1 VAL A 450     -20.386   7.106   6.738  1.00 90.56           C  
ATOM   3442  CG2 VAL A 450     -19.399   4.792   7.179  1.00 90.56           C  
ATOM   3443  N   LEU A 451     -19.128   4.579  10.528  1.00 90.62           N  
ATOM   3444  CA  LEU A 451     -19.120   3.438  11.433  1.00 90.62           C  
ATOM   3445  C   LEU A 451     -19.005   3.897  12.884  1.00 90.62           C  
ATOM   3446  CB  LEU A 451     -18.009   2.443  11.052  1.00 90.62           C  
ATOM   3447  O   LEU A 451     -18.459   4.963  13.186  1.00 90.62           O  
ATOM   3448  CG  LEU A 451     -18.128   1.831   9.644  1.00 90.62           C  
ATOM   3449  CD1 LEU A 451     -17.101   0.711   9.481  1.00 90.62           C  
ATOM   3450  CD2 LEU A 451     -19.508   1.221   9.369  1.00 90.62           C  
ATOM   3451  N   ASP A 452     -19.523   3.062  13.773  1.00 87.88           N  
ATOM   3452  CA  ASP A 452     -19.319   3.194  15.210  1.00 87.88           C  
ATOM   3453  C   ASP A 452     -17.873   2.831  15.550  1.00 87.88           C  
ATOM   3454  CB  ASP A 452     -20.315   2.301  15.961  1.00 87.88           C  
ATOM   3455  O   ASP A 452     -17.242   2.049  14.833  1.00 87.88           O  
ATOM   3456  CG  ASP A 452     -21.762   2.610  15.565  1.00 87.88           C  
ATOM   3457  OD1 ASP A 452     -22.051   3.801  15.306  1.00 87.88           O  
ATOM   3458  OD2 ASP A 452     -22.531   1.633  15.422  1.00 87.88           O  
ATOM   3459  N   ILE A 453     -17.342   3.360  16.656  1.00 81.94           N  
ATOM   3460  CA  ILE A 453     -15.932   3.174  17.041  1.00 81.94           C  
ATOM   3461  C   ILE A 453     -15.531   1.689  17.073  1.00 81.94           C  
ATOM   3462  CB  ILE A 453     -15.661   3.894  18.382  1.00 81.94           C  
ATOM   3463  O   ILE A 453     -14.435   1.338  16.637  1.00 81.94           O  
ATOM   3464  CG1 ILE A 453     -15.778   5.426  18.185  1.00 81.94           C  
ATOM   3465  CG2 ILE A 453     -14.279   3.528  18.947  1.00 81.94           C  
ATOM   3466  CD1 ILE A 453     -15.566   6.257  19.459  1.00 81.94           C  
ATOM   3467  N   ARG A 454     -16.443   0.805  17.498  1.00 82.94           N  
ATOM   3468  CA  ARG A 454     -16.239  -0.653  17.514  1.00 82.94           C  
ATOM   3469  C   ARG A 454     -16.078  -1.268  16.118  1.00 82.94           C  
ATOM   3470  CB  ARG A 454     -17.417  -1.301  18.257  1.00 82.94           C  
ATOM   3471  O   ARG A 454     -15.382  -2.264  15.977  1.00 82.94           O  
ATOM   3472  CG  ARG A 454     -17.158  -2.786  18.562  1.00 82.94           C  
ATOM   3473  CD  ARG A 454     -18.347  -3.428  19.278  1.00 82.94           C  
ATOM   3474  NE  ARG A 454     -19.494  -3.596  18.367  1.00 82.94           N  
ATOM   3475  NH1 ARG A 454     -20.967  -4.449  19.907  1.00 82.94           N  
ATOM   3476  NH2 ARG A 454     -21.608  -4.163  17.780  1.00 82.94           N  
ATOM   3477  CZ  ARG A 454     -20.682  -4.069  18.690  1.00 82.94           C  
ATOM   3478  N   ASP A 455     -16.699  -0.690  15.097  1.00 87.25           N  
ATOM   3479  CA  ASP A 455     -16.717  -1.222  13.731  1.00 87.25           C  
ATOM   3480  C   ASP A 455     -15.639  -0.571  12.831  1.00 87.25           C  
ATOM   3481  CB  ASP A 455     -18.139  -1.063  13.153  1.00 87.25           C  
ATOM   3482  O   ASP A 455     -15.303  -1.120  11.775  1.00 87.25           O  
ATOM   3483  CG  ASP A 455     -19.217  -1.976  13.772  1.00 87.25           C  
ATOM   3484  OD1 ASP A 455     -18.898  -2.888  14.569  1.00 87.25           O  
ATOM   3485  OD2 ASP A 455     -20.403  -1.805  13.397  1.00 87.25           O  
ATOM   3486  N   ILE A 456     -15.049   0.562  13.253  1.00 89.00           N  
ATOM   3487  CA  ILE A 456     -13.960   1.259  12.538  1.00 89.00           C  
ATOM   3488  C   ILE A 456     -12.789   0.325  12.186  1.00 89.00           C  
ATOM   3489  CB  ILE A 456     -13.468   2.522  13.302  1.00 89.00           C  
ATOM   3490  O   ILE A 456     -12.341   0.393  11.037  1.00 89.00           O  
ATOM   3491  CG1 ILE A 456     -14.548   3.624  13.254  1.00 89.00           C  
ATOM   3492  CG2 ILE A 456     -12.142   3.072  12.729  1.00 89.00           C  
ATOM   3493  CD1 ILE A 456     -14.206   4.894  14.048  1.00 89.00           C  
ATOM   3494  N   PRO A 457     -12.279  -0.550  13.082  1.00 87.44           N  
ATOM   3495  CA  PRO A 457     -11.166  -1.441  12.751  1.00 87.44           C  
ATOM   3496  C   PRO A 457     -11.494  -2.385  11.601  1.00 87.44           C  
ATOM   3497  CB  PRO A 457     -10.854  -2.232  14.023  1.00 87.44           C  
ATOM   3498  O   PRO A 457     -10.707  -2.507  10.668  1.00 87.44           O  
ATOM   3499  CG  PRO A 457     -11.334  -1.287  15.110  1.00 87.44           C  
ATOM   3500  CD  PRO A 457     -12.583  -0.667  14.501  1.00 87.44           C  
ATOM   3501  N   THR A 458     -12.683  -2.990  11.626  1.00 89.62           N  
ATOM   3502  CA  THR A 458     -13.153  -3.900  10.577  1.00 89.62           C  
ATOM   3503  C   THR A 458     -13.244  -3.183   9.232  1.00 89.62           C  
ATOM   3504  CB  THR A 458     -14.519  -4.487  10.957  1.00 89.62           C  
ATOM   3505  O   THR A 458     -12.666  -3.642   8.248  1.00 89.62           O  
ATOM   3506  CG2 THR A 458     -14.985  -5.553   9.970  1.00 89.62           C  
ATOM   3507  OG1 THR A 458     -14.441  -5.090  12.228  1.00 89.62           O  
ATOM   3508  N   GLY A 459     -13.909  -2.022   9.185  1.00 92.44           N  
ATOM   3509  CA  GLY A 459     -14.031  -1.238   7.952  1.00 92.44           C  
ATOM   3510  C   GLY A 459     -12.685  -0.724   7.433  1.00 92.44           C  
ATOM   3511  O   GLY A 459     -12.441  -0.729   6.228  1.00 92.44           O  
ATOM   3512  N   THR A 460     -11.787  -0.334   8.339  1.00 91.00           N  
ATOM   3513  CA  THR A 460     -10.428   0.104   8.001  1.00 91.00           C  
ATOM   3514  C   THR A 460      -9.650  -1.042   7.374  1.00 91.00           C  
ATOM   3515  CB  THR A 460      -9.699   0.642   9.238  1.00 91.00           C  
ATOM   3516  O   THR A 460      -9.161  -0.891   6.261  1.00 91.00           O  
ATOM   3517  CG2 THR A 460      -8.255   1.040   8.954  1.00 91.00           C  
ATOM   3518  OG1 THR A 460     -10.378   1.779   9.717  1.00 91.00           O  
ATOM   3519  N   SER A 461      -9.614  -2.211   8.020  1.00 91.50           N  
ATOM   3520  CA  SER A 461      -8.945  -3.400   7.489  1.00 91.50           C  
ATOM   3521  C   SER A 461      -9.461  -3.800   6.108  1.00 91.50           C  
ATOM   3522  CB  SER A 461      -9.119  -4.577   8.448  1.00 91.50           C  
ATOM   3523  O   SER A 461      -8.657  -4.189   5.268  1.00 91.50           O  
ATOM   3524  OG  SER A 461      -8.317  -4.399   9.596  1.00 91.50           O  
ATOM   3525  N   MET A 462     -10.764  -3.669   5.831  1.00 93.06           N  
ATOM   3526  CA  MET A 462     -11.318  -3.930   4.495  1.00 93.06           C  
ATOM   3527  C   MET A 462     -10.770  -2.971   3.431  1.00 93.06           C  
ATOM   3528  CB  MET A 462     -12.844  -3.805   4.519  1.00 93.06           C  
ATOM   3529  O   MET A 462     -10.378  -3.412   2.350  1.00 93.06           O  
ATOM   3530  CG  MET A 462     -13.546  -4.904   5.318  1.00 93.06           C  
ATOM   3531  SD  MET A 462     -15.302  -4.548   5.602  1.00 93.06           S  
ATOM   3532  CE  MET A 462     -15.902  -4.568   3.893  1.00 93.06           C  
ATOM   3533  N   VAL A 463     -10.728  -1.670   3.735  1.00 94.00           N  
ATOM   3534  CA  VAL A 463     -10.200  -0.635   2.832  1.00 94.00           C  
ATOM   3535  C   VAL A 463      -8.716  -0.878   2.553  1.00 94.00           C  
ATOM   3536  CB  VAL A 463     -10.469   0.767   3.423  1.00 94.00           C  
ATOM   3537  O   VAL A 463      -8.316  -0.919   1.391  1.00 94.00           O  
ATOM   3538  CG1 VAL A 463      -9.725   1.928   2.751  1.00 94.00           C  
ATOM   3539  CG2 VAL A 463     -11.965   1.099   3.319  1.00 94.00           C  
ATOM   3540  N   THR A 464      -7.905  -1.108   3.588  1.00 90.12           N  
ATOM   3541  CA  THR A 464      -6.461  -1.342   3.432  1.00 90.12           C  
ATOM   3542  C   THR A 464      -6.163  -2.664   2.717  1.00 90.12           C  
ATOM   3543  CB  THR A 464      -5.735  -1.342   4.788  1.00 90.12           C  
ATOM   3544  O   THR A 464      -5.271  -2.724   1.868  1.00 90.12           O  
ATOM   3545  CG2 THR A 464      -4.368  -0.675   4.687  1.00 90.12           C  
ATOM   3546  OG1 THR A 464      -6.420  -0.631   5.789  1.00 90.12           O  
ATOM   3547  N   PHE A 465      -6.947  -3.711   3.000  1.00 91.44           N  
ATOM   3548  CA  PHE A 465      -6.848  -4.995   2.308  1.00 91.44           C  
ATOM   3549  C   PHE A 465      -7.096  -4.831   0.806  1.00 91.44           C  
ATOM   3550  CB  PHE A 465      -7.841  -5.999   2.913  1.00 91.44           C  
ATOM   3551  O   PHE A 465      -6.278  -5.269   0.001  1.00 91.44           O  
ATOM   3552  CG  PHE A 465      -8.044  -7.231   2.055  1.00 91.44           C  
ATOM   3553  CD1 PHE A 465      -9.251  -7.408   1.353  1.00 91.44           C  
ATOM   3554  CD2 PHE A 465      -6.993  -8.149   1.887  1.00 91.44           C  
ATOM   3555  CE1 PHE A 465      -9.405  -8.499   0.482  1.00 91.44           C  
ATOM   3556  CE2 PHE A 465      -7.141  -9.234   1.008  1.00 91.44           C  
ATOM   3557  CZ  PHE A 465      -8.348  -9.407   0.309  1.00 91.44           C  
ATOM   3558  N   LEU A 466      -8.187  -4.166   0.411  1.00 93.56           N  
ATOM   3559  CA  LEU A 466      -8.508  -3.979  -1.006  1.00 93.56           C  
ATOM   3560  C   LEU A 466      -7.541  -3.038  -1.723  1.00 93.56           C  
ATOM   3561  CB  LEU A 466      -9.948  -3.485  -1.160  1.00 93.56           C  
ATOM   3562  O   LEU A 466      -7.265  -3.253  -2.900  1.00 93.56           O  
ATOM   3563  CG  LEU A 466     -10.998  -4.582  -0.931  1.00 93.56           C  
ATOM   3564  CD1 LEU A 466     -12.368  -3.950  -1.105  1.00 93.56           C  
ATOM   3565  CD2 LEU A 466     -10.892  -5.755  -1.908  1.00 93.56           C  
ATOM   3566  N   GLN A 467      -6.991  -2.041  -1.031  1.00 92.06           N  
ATOM   3567  CA  GLN A 467      -5.912  -1.214  -1.568  1.00 92.06           C  
ATOM   3568  C   GLN A 467      -4.696  -2.069  -1.949  1.00 92.06           C  
ATOM   3569  CB  GLN A 467      -5.514  -0.179  -0.509  1.00 92.06           C  
ATOM   3570  O   GLN A 467      -4.191  -1.976  -3.069  1.00 92.06           O  
ATOM   3571  CG  GLN A 467      -4.512   0.844  -1.060  1.00 92.06           C  
ATOM   3572  CD  GLN A 467      -4.102   1.870  -0.011  1.00 92.06           C  
ATOM   3573  NE2 GLN A 467      -3.713   3.057  -0.420  1.00 92.06           N  
ATOM   3574  OE1 GLN A 467      -4.123   1.638   1.186  1.00 92.06           O  
ATOM   3575  N   THR A 468      -4.253  -2.917  -1.016  1.00 85.00           N  
ATOM   3576  CA  THR A 468      -3.076  -3.781  -1.178  1.00 85.00           C  
ATOM   3577  C   THR A 468      -3.326  -4.857  -2.230  1.00 85.00           C  
ATOM   3578  CB  THR A 468      -2.703  -4.437   0.161  1.00 85.00           C  
ATOM   3579  O   THR A 468      -2.501  -5.062  -3.119  1.00 85.00           O  
ATOM   3580  CG2 THR A 468      -1.382  -5.204   0.081  1.00 85.00           C  
ATOM   3581  OG1 THR A 468      -2.554  -3.447   1.153  1.00 85.00           O  
ATOM   3582  N   LEU A 469      -4.494  -5.505  -2.172  1.00 88.50           N  
ATOM   3583  CA  LEU A 469      -4.908  -6.513  -3.139  1.00 88.50           C  
ATOM   3584  C   LEU A 469      -4.964  -5.928  -4.552  1.00 88.50           C  
ATOM   3585  CB  LEU A 469      -6.273  -7.087  -2.716  1.00 88.50           C  
ATOM   3586  O   LEU A 469      -4.412  -6.522  -5.471  1.00 88.50           O  
ATOM   3587  CG  LEU A 469      -6.790  -8.179  -3.669  1.00 88.50           C  
ATOM   3588  CD1 LEU A 469      -5.925  -9.437  -3.612  1.00 88.50           C  
ATOM   3589  CD2 LEU A 469      -8.230  -8.553  -3.329  1.00 88.50           C  
ATOM   3590  N   GLY A 470      -5.591  -4.761  -4.728  1.00 89.25           N  
ATOM   3591  CA  GLY A 470      -5.660  -4.085  -6.023  1.00 89.25           C  
ATOM   3592  C   GLY A 470      -4.273  -3.791  -6.596  1.00 89.25           C  
ATOM   3593  O   GLY A 470      -3.995  -4.131  -7.746  1.00 89.25           O  
ATOM   3594  N   GLY A 471      -3.375  -3.246  -5.767  1.00 84.38           N  
ATOM   3595  CA  GLY A 471      -1.976  -3.023  -6.133  1.00 84.38           C  
ATOM   3596  C   GLY A 471      -1.282  -4.291  -6.628  1.00 84.38           C  
ATOM   3597  O   GLY A 471      -0.749  -4.306  -7.735  1.00 84.38           O  
ATOM   3598  N   ALA A 472      -1.344  -5.373  -5.850  1.00 81.38           N  
ATOM   3599  CA  ALA A 472      -0.715  -6.641  -6.212  1.00 81.38           C  
ATOM   3600  C   ALA A 472      -1.298  -7.242  -7.504  1.00 81.38           C  
ATOM   3601  CB  ALA A 472      -0.854  -7.600  -5.024  1.00 81.38           C  
ATOM   3602  O   ALA A 472      -0.549  -7.628  -8.399  1.00 81.38           O  
ATOM   3603  N   LEU A 473      -2.631  -7.267  -7.635  1.00 86.19           N  
ATOM   3604  CA  LEU A 473      -3.323  -7.804  -8.809  1.00 86.19           C  
ATOM   3605  C   LEU A 473      -2.903  -7.080 -10.094  1.00 86.19           C  
ATOM   3606  CB  LEU A 473      -4.847  -7.662  -8.624  1.00 86.19           C  
ATOM   3607  O   LEU A 473      -2.535  -7.712 -11.085  1.00 86.19           O  
ATOM   3608  CG  LEU A 473      -5.509  -8.618  -7.617  1.00 86.19           C  
ATOM   3609  CD1 LEU A 473      -6.982  -8.247  -7.468  1.00 86.19           C  
ATOM   3610  CD2 LEU A 473      -5.449 -10.072  -8.048  1.00 86.19           C  
ATOM   3611  N   PHE A 474      -2.972  -5.749 -10.090  1.00 89.75           N  
ATOM   3612  CA  PHE A 474      -2.805  -4.976 -11.316  1.00 89.75           C  
ATOM   3613  C   PHE A 474      -1.354  -4.698 -11.688  1.00 89.75           C  
ATOM   3614  CB  PHE A 474      -3.665  -3.717 -11.273  1.00 89.75           C  
ATOM   3615  O   PHE A 474      -1.089  -4.463 -12.866  1.00 89.75           O  
ATOM   3616  CG  PHE A 474      -5.103  -4.025 -11.637  1.00 89.75           C  
ATOM   3617  CD1 PHE A 474      -5.462  -4.169 -12.992  1.00 89.75           C  
ATOM   3618  CD2 PHE A 474      -6.066  -4.235 -10.637  1.00 89.75           C  
ATOM   3619  CE1 PHE A 474      -6.785  -4.488 -13.345  1.00 89.75           C  
ATOM   3620  CE2 PHE A 474      -7.389  -4.544 -10.990  1.00 89.75           C  
ATOM   3621  CZ  PHE A 474      -7.753  -4.665 -12.341  1.00 89.75           C  
ATOM   3622  N   VAL A 475      -0.406  -4.814 -10.755  1.00 83.06           N  
ATOM   3623  CA  VAL A 475       1.021  -4.866 -11.102  1.00 83.06           C  
ATOM   3624  C   VAL A 475       1.330  -6.130 -11.918  1.00 83.06           C  
ATOM   3625  CB  VAL A 475       1.897  -4.741  -9.841  1.00 83.06           C  
ATOM   3626  O   VAL A 475       1.985  -6.025 -12.955  1.00 83.06           O  
ATOM   3627  CG1 VAL A 475       3.378  -5.022 -10.125  1.00 83.06           C  
ATOM   3628  CG2 VAL A 475       1.820  -3.312  -9.279  1.00 83.06           C  
ATOM   3629  N   SER A 476       0.788  -7.297 -11.545  1.00 79.75           N  
ATOM   3630  CA  SER A 476       0.941  -8.540 -12.327  1.00 79.75           C  
ATOM   3631  C   SER A 476       0.229  -8.483 -13.686  1.00 79.75           C  
ATOM   3632  CB  SER A 476       0.398  -9.735 -11.538  1.00 79.75           C  
ATOM   3633  O   SER A 476       0.758  -8.955 -14.698  1.00 79.75           O  
ATOM   3634  OG  SER A 476       1.151  -9.937 -10.363  1.00 79.75           O  
ATOM   3635  N   VAL A 477      -0.957  -7.865 -13.752  1.00 85.25           N  
ATOM   3636  CA  VAL A 477      -1.641  -7.615 -15.036  1.00 85.25           C  
ATOM   3637  C   VAL A 477      -0.793  -6.704 -15.923  1.00 85.25           C  
ATOM   3638  CB  VAL A 477      -3.045  -7.017 -14.830  1.00 85.25           C  
ATOM   3639  O   VAL A 477      -0.585  -7.015 -17.095  1.00 85.25           O  
ATOM   3640  CG1 VAL A 477      -3.706  -6.586 -16.147  1.00 85.25           C  
ATOM   3641  CG2 VAL A 477      -3.984  -8.032 -14.167  1.00 85.25           C  
ATOM   3642  N   ALA A 478      -0.261  -5.612 -15.371  1.00 85.06           N  
ATOM   3643  CA  ALA A 478       0.617  -4.698 -16.093  1.00 85.06           C  
ATOM   3644  C   ALA A 478       1.888  -5.390 -16.589  1.00 85.06           C  
ATOM   3645  CB  ALA A 478       0.950  -3.526 -15.177  1.00 85.06           C  
ATOM   3646  O   ALA A 478       2.301  -5.138 -17.714  1.00 85.06           O  
ATOM   3647  N   GLN A 479       2.447  -6.317 -15.808  1.00 80.94           N  
ATOM   3648  CA  GLN A 479       3.582  -7.140 -16.223  1.00 80.94           C  
ATOM   3649  C   GLN A 479       3.245  -8.020 -17.417  1.00 80.94           C  
ATOM   3650  CB  GLN A 479       4.055  -7.958 -15.020  1.00 80.94           C  
ATOM   3651  O   GLN A 479       3.994  -8.055 -18.387  1.00 80.94           O  
ATOM   3652  CG  GLN A 479       5.344  -8.717 -15.338  1.00 80.94           C  
ATOM   3653  CD  GLN A 479       5.810  -9.574 -14.174  1.00 80.94           C  
ATOM   3654  NE2 GLN A 479       6.812 -10.384 -14.398  1.00 80.94           N  
ATOM   3655  OE1 GLN A 479       5.307  -9.537 -13.064  1.00 80.94           O  
ATOM   3656  N   SER A 480       2.084  -8.670 -17.396  1.00 80.25           N  
ATOM   3657  CA  SER A 480       1.630  -9.475 -18.531  1.00 80.25           C  
ATOM   3658  C   SER A 480       1.427  -8.624 -19.786  1.00 80.25           C  
ATOM   3659  CB  SER A 480       0.327 -10.188 -18.177  1.00 80.25           C  
ATOM   3660  O   SER A 480       1.797  -9.041 -20.883  1.00 80.25           O  
ATOM   3661  OG  SER A 480       0.531 -11.039 -17.073  1.00 80.25           O  
ATOM   3662  N   VAL A 481       0.859  -7.422 -19.647  1.00 87.62           N  
ATOM   3663  CA  VAL A 481       0.698  -6.472 -20.761  1.00 87.62           C  
ATOM   3664  C   VAL A 481       2.060  -6.014 -21.282  1.00 87.62           C  
ATOM   3665  CB  VAL A 481      -0.177  -5.273 -20.343  1.00 87.62           C  
ATOM   3666  O   VAL A 481       2.292  -6.071 -22.487  1.00 87.62           O  
ATOM   3667  CG1 VAL A 481      -0.209  -4.161 -21.401  1.00 87.62           C  
ATOM   3668  CG2 VAL A 481      -1.624  -5.735 -20.117  1.00 87.62           C  
ATOM   3669  N   PHE A 482       2.962  -5.623 -20.383  1.00 86.06           N  
ATOM   3670  CA  PHE A 482       4.316  -5.183 -20.693  1.00 86.06           C  
ATOM   3671  C   PHE A 482       5.098  -6.263 -21.447  1.00 86.06           C  
ATOM   3672  CB  PHE A 482       5.015  -4.775 -19.388  1.00 86.06           C  
ATOM   3673  O   PHE A 482       5.573  -5.998 -22.543  1.00 86.06           O  
ATOM   3674  CG  PHE A 482       6.501  -4.556 -19.548  1.00 86.06           C  
ATOM   3675  CD1 PHE A 482       7.398  -5.596 -19.235  1.00 86.06           C  
ATOM   3676  CD2 PHE A 482       6.979  -3.346 -20.079  1.00 86.06           C  
ATOM   3677  CE1 PHE A 482       8.772  -5.427 -19.460  1.00 86.06           C  
ATOM   3678  CE2 PHE A 482       8.354  -3.186 -20.318  1.00 86.06           C  
ATOM   3679  CZ  PHE A 482       9.243  -4.224 -20.003  1.00 86.06           C  
ATOM   3680  N   THR A 483       5.172  -7.493 -20.930  1.00 82.31           N  
ATOM   3681  CA  THR A 483       5.925  -8.590 -21.560  1.00 82.31           C  
ATOM   3682  C   THR A 483       5.382  -8.935 -22.944  1.00 82.31           C  
ATOM   3683  CB  THR A 483       5.900  -9.836 -20.661  1.00 82.31           C  
ATOM   3684  O   THR A 483       6.147  -9.029 -23.903  1.00 82.31           O  
ATOM   3685  CG2 THR A 483       6.612 -11.046 -21.260  1.00 82.31           C  
ATOM   3686  OG1 THR A 483       6.563  -9.555 -19.454  1.00 82.31           O  
ATOM   3687  N   ASN A 484       4.059  -9.083 -23.079  1.00 84.12           N  
ATOM   3688  CA  ASN A 484       3.443  -9.402 -24.369  1.00 84.12           C  
ATOM   3689  C   ASN A 484       3.644  -8.282 -25.394  1.00 84.12           C  
ATOM   3690  CB  ASN A 484       1.943  -9.656 -24.169  1.00 84.12           C  
ATOM   3691  O   ASN A 484       3.862  -8.559 -26.574  1.00 84.12           O  
ATOM   3692  CG  ASN A 484       1.651 -11.008 -23.551  1.00 84.12           C  
ATOM   3693  ND2 ASN A 484       0.807 -11.065 -22.554  1.00 84.12           N  
ATOM   3694  OD1 ASN A 484       2.140 -12.035 -23.976  1.00 84.12           O  
ATOM   3695  N   GLN A 485       3.552  -7.023 -24.960  1.00 90.00           N  
ATOM   3696  CA  GLN A 485       3.782  -5.889 -25.843  1.00 90.00           C  
ATOM   3697  C   GLN A 485       5.261  -5.768 -26.216  1.00 90.00           C  
ATOM   3698  CB  GLN A 485       3.247  -4.604 -25.203  1.00 90.00           C  
ATOM   3699  O   GLN A 485       5.552  -5.573 -27.389  1.00 90.00           O  
ATOM   3700  CG  GLN A 485       3.361  -3.414 -26.169  1.00 90.00           C  
ATOM   3701  CD  GLN A 485       2.512  -3.568 -27.430  1.00 90.00           C  
ATOM   3702  NE2 GLN A 485       2.987  -3.084 -28.555  1.00 90.00           N  
ATOM   3703  OE1 GLN A 485       1.406  -4.098 -27.425  1.00 90.00           O  
ATOM   3704  N   LEU A 486       6.181  -5.945 -25.266  1.00 86.62           N  
ATOM   3705  CA  LEU A 486       7.620  -5.886 -25.513  1.00 86.62           C  
ATOM   3706  C   LEU A 486       8.041  -6.920 -26.559  1.00 86.62           C  
ATOM   3707  CB  LEU A 486       8.377  -6.076 -24.185  1.00 86.62           C  
ATOM   3708  O   LEU A 486       8.719  -6.564 -27.513  1.00 86.62           O  
ATOM   3709  CG  LEU A 486       9.909  -5.994 -24.323  1.00 86.62           C  
ATOM   3710  CD1 LEU A 486      10.373  -4.628 -24.830  1.00 86.62           C  
ATOM   3711  CD2 LEU A 486      10.561  -6.241 -22.965  1.00 86.62           C  
ATOM   3712  N   LEU A 487       7.571  -8.167 -26.443  1.00 86.88           N  
ATOM   3713  CA  LEU A 487       7.824  -9.218 -27.436  1.00 86.88           C  
ATOM   3714  C   LEU A 487       7.340  -8.826 -28.840  1.00 86.88           C  
ATOM   3715  CB  LEU A 487       7.116 -10.509 -26.984  1.00 86.88           C  
ATOM   3716  O   LEU A 487       8.059  -9.003 -29.821  1.00 86.88           O  
ATOM   3717  CG  LEU A 487       7.838 -11.268 -25.860  1.00 86.88           C  
ATOM   3718  CD1 LEU A 487       6.941 -12.386 -25.329  1.00 86.88           C  
ATOM   3719  CD2 LEU A 487       9.123 -11.903 -26.381  1.00 86.88           C  
ATOM   3720  N   ARG A 488       6.128  -8.266 -28.943  1.00 89.94           N  
ATOM   3721  CA  ARG A 488       5.567  -7.809 -30.225  1.00 89.94           C  
ATOM   3722  C   ARG A 488       6.354  -6.642 -30.815  1.00 89.94           C  
ATOM   3723  CB  ARG A 488       4.101  -7.404 -30.048  1.00 89.94           C  
ATOM   3724  O   ARG A 488       6.605  -6.627 -32.018  1.00 89.94           O  
ATOM   3725  CG  ARG A 488       3.184  -8.614 -29.858  1.00 89.94           C  
ATOM   3726  CD  ARG A 488       1.763  -8.111 -29.608  1.00 89.94           C  
ATOM   3727  NE  ARG A 488       0.834  -9.227 -29.369  1.00 89.94           N  
ATOM   3728  NH1 ARG A 488      -1.092  -7.987 -29.382  1.00 89.94           N  
ATOM   3729  NH2 ARG A 488      -1.198 -10.195 -29.038  1.00 89.94           N  
ATOM   3730  CZ  ARG A 488      -0.478  -9.133 -29.266  1.00 89.94           C  
ATOM   3731  N   SER A 489       6.725  -5.670 -29.987  1.00 91.00           N  
ATOM   3732  CA  SER A 489       7.447  -4.483 -30.435  1.00 91.00           C  
ATOM   3733  C   SER A 489       8.906  -4.808 -30.781  1.00 91.00           C  
ATOM   3734  CB  SER A 489       7.325  -3.355 -29.405  1.00 91.00           C  
ATOM   3735  O   SER A 489       9.392  -4.313 -31.791  1.00 91.00           O  
ATOM   3736  OG  SER A 489       5.969  -2.990 -29.182  1.00 91.00           O  
ATOM   3737  N   LEU A 490       9.582  -5.708 -30.052  1.00 89.50           N  
ATOM   3738  CA  LEU A 490      10.918  -6.209 -30.419  1.00 89.50           C  
ATOM   3739  C   LEU A 490      10.895  -6.905 -31.782  1.00 89.50           C  
ATOM   3740  CB  LEU A 490      11.456  -7.173 -29.346  1.00 89.50           C  
ATOM   3741  O   LEU A 490      11.679  -6.547 -32.650  1.00 89.50           O  
ATOM   3742  CG  LEU A 490      11.962  -6.497 -28.060  1.00 89.50           C  
ATOM   3743  CD1 LEU A 490      12.287  -7.577 -27.027  1.00 89.50           C  
ATOM   3744  CD2 LEU A 490      13.219  -5.653 -28.292  1.00 89.50           C  
ATOM   3745  N   ALA A 491       9.926  -7.794 -32.022  1.00 90.38           N  
ATOM   3746  CA  ALA A 491       9.761  -8.446 -33.325  1.00 90.38           C  
ATOM   3747  C   ALA A 491       9.482  -7.460 -34.480  1.00 90.38           C  
ATOM   3748  CB  ALA A 491       8.627  -9.470 -33.198  1.00 90.38           C  
ATOM   3749  O   ALA A 491       9.657  -7.810 -35.644  1.00 90.38           O  
ATOM   3750  N   THR A 492       9.027  -6.242 -34.171  1.00 92.69           N  
ATOM   3751  CA  THR A 492       8.743  -5.194 -35.162  1.00 92.69           C  
ATOM   3752  C   THR A 492       9.957  -4.298 -35.408  1.00 92.69           C  
ATOM   3753  CB  THR A 492       7.542  -4.344 -34.718  1.00 92.69           C  
ATOM   3754  O   THR A 492      10.267  -3.995 -36.557  1.00 92.69           O  
ATOM   3755  CG2 THR A 492       7.114  -3.332 -35.780  1.00 92.69           C  
ATOM   3756  OG1 THR A 492       6.422  -5.167 -34.458  1.00 92.69           O  
ATOM   3757  N   TYR A 493      10.627  -3.852 -34.343  1.00 89.62           N  
ATOM   3758  CA  TYR A 493      11.694  -2.852 -34.417  1.00 89.62           C  
ATOM   3759  C   TYR A 493      13.098  -3.453 -34.522  1.00 89.62           C  
ATOM   3760  CB  TYR A 493      11.589  -1.905 -33.210  1.00 89.62           C  
ATOM   3761  O   TYR A 493      13.976  -2.804 -35.082  1.00 89.62           O  
ATOM   3762  CG  TYR A 493      10.326  -1.061 -33.181  1.00 89.62           C  
ATOM   3763  CD1 TYR A 493      10.073  -0.154 -34.227  1.00 89.62           C  
ATOM   3764  CD2 TYR A 493       9.411  -1.167 -32.116  1.00 89.62           C  
ATOM   3765  CE1 TYR A 493       8.900   0.624 -34.220  1.00 89.62           C  
ATOM   3766  CE2 TYR A 493       8.231  -0.395 -32.108  1.00 89.62           C  
ATOM   3767  OH  TYR A 493       6.848   1.269 -33.195  1.00 89.62           O  
ATOM   3768  CZ  TYR A 493       7.972   0.504 -33.165  1.00 89.62           C  
ATOM   3769  N   VAL A 494      13.313  -4.663 -33.996  1.00 88.88           N  
ATOM   3770  CA  VAL A 494      14.608  -5.365 -33.994  1.00 88.88           C  
ATOM   3771  C   VAL A 494      14.384  -6.872 -34.232  1.00 88.88           C  
ATOM   3772  CB  VAL A 494      15.402  -5.103 -32.695  1.00 88.88           C  
ATOM   3773  O   VAL A 494      14.576  -7.684 -33.326  1.00 88.88           O  
ATOM   3774  CG1 VAL A 494      16.870  -5.476 -32.919  1.00 88.88           C  
ATOM   3775  CG2 VAL A 494      15.376  -3.636 -32.249  1.00 88.88           C  
ATOM   3776  N   PRO A 495      13.929  -7.273 -35.435  1.00 86.19           N  
ATOM   3777  CA  PRO A 495      13.500  -8.648 -35.716  1.00 86.19           C  
ATOM   3778  C   PRO A 495      14.628  -9.687 -35.633  1.00 86.19           C  
ATOM   3779  CB  PRO A 495      12.911  -8.594 -37.130  1.00 86.19           C  
ATOM   3780  O   PRO A 495      14.347 -10.866 -35.427  1.00 86.19           O  
ATOM   3781  CG  PRO A 495      13.644  -7.423 -37.783  1.00 86.19           C  
ATOM   3782  CD  PRO A 495      13.805  -6.444 -36.625  1.00 86.19           C  
ATOM   3783  N   ASP A 496      15.881  -9.257 -35.791  1.00 84.19           N  
ATOM   3784  CA  ASP A 496      17.059 -10.131 -35.791  1.00 84.19           C  
ATOM   3785  C   ASP A 496      17.605 -10.413 -34.378  1.00 84.19           C  
ATOM   3786  CB  ASP A 496      18.136  -9.512 -36.698  1.00 84.19           C  
ATOM   3787  O   ASP A 496      18.468 -11.277 -34.206  1.00 84.19           O  
ATOM   3788  CG  ASP A 496      17.678  -9.370 -38.156  1.00 84.19           C  
ATOM   3789  OD1 ASP A 496      17.106 -10.345 -38.697  1.00 84.19           O  
ATOM   3790  OD2 ASP A 496      17.896  -8.283 -38.735  1.00 84.19           O  
ATOM   3791  N   LEU A 497      17.103  -9.708 -33.355  1.00 81.06           N  
ATOM   3792  CA  LEU A 497      17.511  -9.893 -31.967  1.00 81.06           C  
ATOM   3793  C   LEU A 497      16.634 -10.948 -31.291  1.00 81.06           C  
ATOM   3794  CB  LEU A 497      17.461  -8.542 -31.239  1.00 81.06           C  
ATOM   3795  O   LEU A 497      15.411 -10.815 -31.234  1.00 81.06           O  
ATOM   3796  CG  LEU A 497      17.986  -8.573 -29.792  1.00 81.06           C  
ATOM   3797  CD1 LEU A 497      19.501  -8.781 -29.737  1.00 81.06           C  
ATOM   3798  CD2 LEU A 497      17.675  -7.235 -29.125  1.00 81.06           C  
ATOM   3799  N   ASP A 498      17.269 -11.966 -30.714  1.00 80.88           N  
ATOM   3800  CA  ASP A 498      16.577 -12.959 -29.897  1.00 80.88           C  
ATOM   3801  C   ASP A 498      15.980 -12.289 -28.643  1.00 80.88           C  
ATOM   3802  CB  ASP A 498      17.539 -14.094 -29.530  1.00 80.88           C  
ATOM   3803  O   ASP A 498      16.741 -11.786 -27.805  1.00 80.88           O  
ATOM   3804  CG  ASP A 498      16.890 -15.163 -28.644  1.00 80.88           C  
ATOM   3805  OD1 ASP A 498      15.645 -15.149 -28.509  1.00 80.88           O  
ATOM   3806  OD2 ASP A 498      17.666 -15.973 -28.096  1.00 80.88           O  
ATOM   3807  N   PRO A 499      14.644 -12.272 -28.466  1.00 75.06           N  
ATOM   3808  CA  PRO A 499      14.014 -11.614 -27.329  1.00 75.06           C  
ATOM   3809  C   PRO A 499      14.494 -12.141 -25.975  1.00 75.06           C  
ATOM   3810  CB  PRO A 499      12.513 -11.840 -27.507  1.00 75.06           C  
ATOM   3811  O   PRO A 499      14.530 -11.376 -25.008  1.00 75.06           O  
ATOM   3812  CG  PRO A 499      12.349 -12.077 -29.006  1.00 75.06           C  
ATOM   3813  CD  PRO A 499      13.635 -12.802 -29.373  1.00 75.06           C  
ATOM   3814  N   ASP A 500      14.916 -13.406 -25.897  1.00 73.81           N  
ATOM   3815  CA  ASP A 500      15.411 -14.002 -24.655  1.00 73.81           C  
ATOM   3816  C   ASP A 500      16.674 -13.290 -24.145  1.00 73.81           C  
ATOM   3817  CB  ASP A 500      15.649 -15.511 -24.852  1.00 73.81           C  
ATOM   3818  O   ASP A 500      16.834 -13.110 -22.934  1.00 73.81           O  
ATOM   3819  CG  ASP A 500      14.352 -16.338 -24.902  1.00 73.81           C  
ATOM   3820  OD1 ASP A 500      13.302 -15.825 -24.441  1.00 73.81           O  
ATOM   3821  OD2 ASP A 500      14.420 -17.523 -25.299  1.00 73.81           O  
ATOM   3822  N   THR A 501      17.514 -12.769 -25.048  1.00 72.06           N  
ATOM   3823  CA  THR A 501      18.701 -11.977 -24.679  1.00 72.06           C  
ATOM   3824  C   THR A 501      18.337 -10.649 -24.012  1.00 72.06           C  
ATOM   3825  CB  THR A 501      19.627 -11.703 -25.874  1.00 72.06           C  
ATOM   3826  O   THR A 501      19.031 -10.194 -23.097  1.00 72.06           O  
ATOM   3827  CG2 THR A 501      20.153 -12.981 -26.522  1.00 72.06           C  
ATOM   3828  OG1 THR A 501      19.019 -10.903 -26.858  1.00 72.06           O  
ATOM   3829  N   VAL A 502      17.213 -10.043 -24.404  1.00 72.25           N  
ATOM   3830  CA  VAL A 502      16.700  -8.799 -23.812  1.00 72.25           C  
ATOM   3831  C   VAL A 502      16.168  -9.061 -22.402  1.00 72.25           C  
ATOM   3832  CB  VAL A 502      15.624  -8.165 -24.719  1.00 72.25           C  
ATOM   3833  O   VAL A 502      16.481  -8.313 -21.472  1.00 72.25           O  
ATOM   3834  CG1 VAL A 502      15.086  -6.861 -24.125  1.00 72.25           C  
ATOM   3835  CG2 VAL A 502      16.192  -7.841 -26.103  1.00 72.25           C  
ATOM   3836  N   PHE A 503      15.431 -10.159 -22.206  1.00 68.75           N  
ATOM   3837  CA  PHE A 503      14.932 -10.546 -20.884  1.00 68.75           C  
ATOM   3838  C   PHE A 503      16.054 -10.967 -19.927  1.00 68.75           C  
ATOM   3839  CB  PHE A 503      13.871 -11.648 -21.014  1.00 68.75           C  
ATOM   3840  O   PHE A 503      15.998 -10.615 -18.747  1.00 68.75           O  
ATOM   3841  CG  PHE A 503      12.558 -11.152 -21.586  1.00 68.75           C  
ATOM   3842  CD1 PHE A 503      11.711 -10.331 -20.815  1.00 68.75           C  
ATOM   3843  CD2 PHE A 503      12.192 -11.480 -22.901  1.00 68.75           C  
ATOM   3844  CE1 PHE A 503      10.518  -9.826 -21.364  1.00 68.75           C  
ATOM   3845  CE2 PHE A 503      11.024 -10.943 -23.461  1.00 68.75           C  
ATOM   3846  CZ  PHE A 503      10.180 -10.121 -22.697  1.00 68.75           C  
ATOM   3847  N   SER A 504      17.090 -11.661 -20.411  1.00 63.50           N  
ATOM   3848  CA  SER A 504      18.202 -12.129 -19.571  1.00 63.50           C  
ATOM   3849  C   SER A 504      19.174 -11.022 -19.155  1.00 63.50           C  
ATOM   3850  CB  SER A 504      18.966 -13.252 -20.280  1.00 63.50           C  
ATOM   3851  O   SER A 504      19.812 -11.125 -18.110  1.00 63.50           O  
ATOM   3852  OG  SER A 504      19.618 -12.799 -21.451  1.00 63.50           O  
ATOM   3853  N   THR A 505      19.303  -9.964 -19.960  1.00 65.56           N  
ATOM   3854  CA  THR A 505      20.229  -8.846 -19.700  1.00 65.56           C  
ATOM   3855  C   THR A 505      19.759  -7.953 -18.545  1.00 65.56           C  
ATOM   3856  CB  THR A 505      20.400  -8.030 -20.988  1.00 65.56           C  
ATOM   3857  O   THR A 505      20.575  -7.375 -17.821  1.00 65.56           O  
ATOM   3858  CG2 THR A 505      21.308  -6.817 -20.830  1.00 65.56           C  
ATOM   3859  OG1 THR A 505      21.003  -8.839 -21.968  1.00 65.56           O  
ATOM   3860  N   GLY A 506      18.440  -7.863 -18.344  1.00 63.56           N  
ATOM   3861  CA  GLY A 506      17.826  -6.984 -17.354  1.00 63.56           C  
ATOM   3862  C   GLY A 506      17.868  -5.506 -17.763  1.00 63.56           C  
ATOM   3863  O   GLY A 506      18.796  -5.030 -18.416  1.00 63.56           O  
ATOM   3864  N   VAL A 507      16.846  -4.755 -17.342  1.00 62.56           N  
ATOM   3865  CA  VAL A 507      16.582  -3.373 -17.789  1.00 62.56           C  
ATOM   3866  C   VAL A 507      17.767  -2.420 -17.572  1.00 62.56           C  
ATOM   3867  CB  VAL A 507      15.306  -2.843 -17.100  1.00 62.56           C  
ATOM   3868  O   VAL A 507      18.011  -1.533 -18.384  1.00 62.56           O  
ATOM   3869  CG1 VAL A 507      15.050  -1.372 -17.432  1.00 62.56           C  
ATOM   3870  CG2 VAL A 507      14.083  -3.662 -17.538  1.00 62.56           C  
ATOM   3871  N   THR A 508      18.541  -2.617 -16.507  1.00 59.44           N  
ATOM   3872  CA  THR A 508      19.632  -1.720 -16.097  1.00 59.44           C  
ATOM   3873  C   THR A 508      20.910  -1.857 -16.932  1.00 59.44           C  
ATOM   3874  CB  THR A 508      19.984  -1.944 -14.612  1.00 59.44           C  
ATOM   3875  O   THR A 508      21.745  -0.954 -16.910  1.00 59.44           O  
ATOM   3876  CG2 THR A 508      20.051  -0.622 -13.850  1.00 59.44           C  
ATOM   3877  OG1 THR A 508      19.029  -2.752 -13.948  1.00 59.44           O  
ATOM   3878  N   ASN A 509      21.089  -2.971 -17.652  1.00 64.31           N  
ATOM   3879  CA  ASN A 509      22.310  -3.263 -18.414  1.00 64.31           C  
ATOM   3880  C   ASN A 509      22.105  -3.261 -19.934  1.00 64.31           C  
ATOM   3881  CB  ASN A 509      22.917  -4.584 -17.918  1.00 64.31           C  
ATOM   3882  O   ASN A 509      23.081  -3.449 -20.661  1.00 64.31           O  
ATOM   3883  CG  ASN A 509      23.553  -4.473 -16.546  1.00 64.31           C  
ATOM   3884  ND2 ASN A 509      23.450  -5.515 -15.756  1.00 64.31           N  
ATOM   3885  OD1 ASN A 509      24.168  -3.480 -16.180  1.00 64.31           O  
ATOM   3886  N   LEU A 510      20.883  -2.995 -20.416  1.00 69.38           N  
ATOM   3887  CA  LEU A 510      20.535  -3.012 -21.844  1.00 69.38           C  
ATOM   3888  C   LEU A 510      21.521  -2.195 -22.692  1.00 69.38           C  
ATOM   3889  CB  LEU A 510      19.103  -2.474 -22.026  1.00 69.38           C  
ATOM   3890  O   LEU A 510      22.081  -2.709 -23.653  1.00 69.38           O  
ATOM   3891  CG  LEU A 510      17.997  -3.374 -21.451  1.00 69.38           C  
ATOM   3892  CD1 LEU A 510      16.670  -2.621 -21.490  1.00 69.38           C  
ATOM   3893  CD2 LEU A 510      17.849  -4.686 -22.223  1.00 69.38           C  
ATOM   3894  N   GLN A 511      21.829  -0.965 -22.271  1.00 65.50           N  
ATOM   3895  CA  GLN A 511      22.720  -0.059 -23.009  1.00 65.50           C  
ATOM   3896  C   GLN A 511      24.197  -0.488 -23.034  1.00 65.50           C  
ATOM   3897  CB  GLN A 511      22.615   1.349 -22.411  1.00 65.50           C  
ATOM   3898  O   GLN A 511      24.964  -0.003 -23.864  1.00 65.50           O  
ATOM   3899  CG  GLN A 511      21.235   1.982 -22.641  1.00 65.50           C  
ATOM   3900  CD  GLN A 511      21.198   3.448 -22.228  1.00 65.50           C  
ATOM   3901  NE2 GLN A 511      20.271   4.216 -22.759  1.00 65.50           N  
ATOM   3902  OE1 GLN A 511      22.009   3.922 -21.442  1.00 65.50           O  
ATOM   3903  N   LYS A 512      24.624  -1.350 -22.103  1.00 67.50           N  
ATOM   3904  CA  LYS A 512      26.020  -1.807 -21.996  1.00 67.50           C  
ATOM   3905  C   LYS A 512      26.245  -3.170 -22.637  1.00 67.50           C  
ATOM   3906  CB  LYS A 512      26.456  -1.856 -20.527  1.00 67.50           C  
ATOM   3907  O   LYS A 512      27.356  -3.437 -23.083  1.00 67.50           O  
ATOM   3908  CG  LYS A 512      26.581  -0.463 -19.903  1.00 67.50           C  
ATOM   3909  CD  LYS A 512      27.085  -0.600 -18.464  1.00 67.50           C  
ATOM   3910  CE  LYS A 512      27.173   0.773 -17.800  1.00 67.50           C  
ATOM   3911  NZ  LYS A 512      27.537   0.636 -16.371  1.00 67.50           N  
ATOM   3912  N   ALA A 513      25.230  -4.026 -22.617  1.00 68.06           N  
ATOM   3913  CA  ALA A 513      25.343  -5.419 -23.024  1.00 68.06           C  
ATOM   3914  C   ALA A 513      24.883  -5.675 -24.466  1.00 68.06           C  
ATOM   3915  CB  ALA A 513      24.543  -6.245 -22.021  1.00 68.06           C  
ATOM   3916  O   ALA A 513      25.290  -6.681 -25.040  1.00 68.06           O  
ATOM   3917  N   LEU A 514      24.068  -4.787 -25.052  1.00 76.31           N  
ATOM   3918  CA  LEU A 514      23.507  -4.977 -26.392  1.00 76.31           C  
ATOM   3919  C   LEU A 514      24.198  -4.101 -27.454  1.00 76.31           C  
ATOM   3920  CB  LEU A 514      21.978  -4.792 -26.351  1.00 76.31           C  
ATOM   3921  O   LEU A 514      24.746  -3.041 -27.122  1.00 76.31           O  
ATOM   3922  CG  LEU A 514      21.266  -5.830 -25.458  1.00 76.31           C  
ATOM   3923  CD1 LEU A 514      19.778  -5.517 -25.345  1.00 76.31           C  
ATOM   3924  CD2 LEU A 514      21.395  -7.255 -26.002  1.00 76.31           C  
ATOM   3925  N   PRO A 515      24.201  -4.534 -28.733  1.00 75.62           N  
ATOM   3926  CA  PRO A 515      24.794  -3.776 -29.829  1.00 75.62           C  
ATOM   3927  C   PRO A 515      24.180  -2.380 -29.935  1.00 75.62           C  
ATOM   3928  CB  PRO A 515      24.538  -4.589 -31.105  1.00 75.62           C  
ATOM   3929  O   PRO A 515      22.964  -2.215 -29.906  1.00 75.62           O  
ATOM   3930  CG  PRO A 515      24.315  -6.008 -30.593  1.00 75.62           C  
ATOM   3931  CD  PRO A 515      23.635  -5.777 -29.249  1.00 75.62           C  
ATOM   3932  N   LYS A 516      25.027  -1.358 -30.111  1.00 79.25           N  
ATOM   3933  CA  LYS A 516      24.577   0.044 -30.201  1.00 79.25           C  
ATOM   3934  C   LYS A 516      23.620   0.310 -31.366  1.00 79.25           C  
ATOM   3935  CB  LYS A 516      25.774   0.994 -30.294  1.00 79.25           C  
ATOM   3936  O   LYS A 516      22.891   1.295 -31.324  1.00 79.25           O  
ATOM   3937  CG  LYS A 516      26.575   1.044 -28.989  1.00 79.25           C  
ATOM   3938  CD  LYS A 516      27.661   2.116 -29.100  1.00 79.25           C  
ATOM   3939  CE  LYS A 516      28.449   2.183 -27.793  1.00 79.25           C  
ATOM   3940  NZ  LYS A 516      29.494   3.230 -27.865  1.00 79.25           N  
ATOM   3941  N   GLU A 517      23.657  -0.540 -32.386  1.00 81.94           N  
ATOM   3942  CA  GLU A 517      22.830  -0.455 -33.591  1.00 81.94           C  
ATOM   3943  C   GLU A 517      21.362  -0.807 -33.300  1.00 81.94           C  
ATOM   3944  CB  GLU A 517      23.447  -1.363 -34.674  1.00 81.94           C  
ATOM   3945  O   GLU A 517      20.466  -0.170 -33.850  1.00 81.94           O  
ATOM   3946  CG  GLU A 517      24.874  -0.899 -35.038  1.00 81.94           C  
ATOM   3947  CD  GLU A 517      25.600  -1.768 -36.077  1.00 81.94           C  
ATOM   3948  OE1 GLU A 517      26.844  -1.617 -36.147  1.00 81.94           O  
ATOM   3949  OE2 GLU A 517      24.940  -2.542 -36.798  1.00 81.94           O  
ATOM   3950  N   ASP A 518      21.118  -1.717 -32.352  1.00 82.00           N  
ATOM   3951  CA  ASP A 518      19.778  -2.188 -31.985  1.00 82.00           C  
ATOM   3952  C   ASP A 518      19.118  -1.327 -30.897  1.00 82.00           C  
ATOM   3953  CB  ASP A 518      19.881  -3.644 -31.509  1.00 82.00           C  
ATOM   3954  O   ASP A 518      17.897  -1.357 -30.719  1.00 82.00           O  
ATOM   3955  CG  ASP A 518      20.405  -4.594 -32.590  1.00 82.00           C  
ATOM   3956  OD1 ASP A 518      20.099  -4.355 -33.777  1.00 82.00           O  
ATOM   3957  OD2 ASP A 518      21.135  -5.532 -32.199  1.00 82.00           O  
ATOM   3958  N   LEU A 519      19.914  -0.533 -30.165  1.00 81.38           N  
ATOM   3959  CA  LEU A 519      19.446   0.255 -29.018  1.00 81.38           C  
ATOM   3960  C   LEU A 519      18.248   1.165 -29.331  1.00 81.38           C  
ATOM   3961  CB  LEU A 519      20.591   1.064 -28.376  1.00 81.38           C  
ATOM   3962  O   LEU A 519      17.300   1.127 -28.549  1.00 81.38           O  
ATOM   3963  CG  LEU A 519      21.660   0.233 -27.652  1.00 81.38           C  
ATOM   3964  CD1 LEU A 519      22.731   1.171 -27.084  1.00 81.38           C  
ATOM   3965  CD2 LEU A 519      21.101  -0.597 -26.496  1.00 81.38           C  
ATOM   3966  N   PRO A 520      18.198   1.923 -30.446  1.00 86.81           N  
ATOM   3967  CA  PRO A 520      17.040   2.771 -30.738  1.00 86.81           C  
ATOM   3968  C   PRO A 520      15.741   1.972 -30.924  1.00 86.81           C  
ATOM   3969  CB  PRO A 520      17.408   3.539 -32.014  1.00 86.81           C  
ATOM   3970  O   PRO A 520      14.673   2.403 -30.487  1.00 86.81           O  
ATOM   3971  CG  PRO A 520      18.935   3.511 -32.034  1.00 86.81           C  
ATOM   3972  CD  PRO A 520      19.245   2.146 -31.434  1.00 86.81           C  
ATOM   3973  N   GLY A 521      15.821   0.793 -31.553  1.00 87.19           N  
ATOM   3974  CA  GLY A 521      14.670  -0.091 -31.741  1.00 87.19           C  
ATOM   3975  C   GLY A 521      14.216  -0.735 -30.430  1.00 87.19           C  
ATOM   3976  O   GLY A 521      13.017  -0.813 -30.159  1.00 87.19           O  
ATOM   3977  N   ILE A 522      15.168  -1.120 -29.574  1.00 85.62           N  
ATOM   3978  CA  ILE A 522      14.897  -1.621 -28.221  1.00 85.62           C  
ATOM   3979  C   ILE A 522      14.230  -0.529 -27.372  1.00 85.62           C  
ATOM   3980  CB  ILE A 522      16.197  -2.149 -27.570  1.00 85.62           C  
ATOM   3981  O   ILE A 522      13.202  -0.789 -26.751  1.00 85.62           O  
ATOM   3982  CG1 ILE A 522      16.742  -3.388 -28.315  1.00 85.62           C  
ATOM   3983  CG2 ILE A 522      15.964  -2.521 -26.094  1.00 85.62           C  
ATOM   3984  CD1 ILE A 522      18.226  -3.637 -28.029  1.00 85.62           C  
ATOM   3985  N   GLU A 523      14.753   0.699 -27.370  1.00 88.12           N  
ATOM   3986  CA  GLU A 523      14.189   1.833 -26.623  1.00 88.12           C  
ATOM   3987  C   GLU A 523      12.741   2.130 -27.044  1.00 88.12           C  
ATOM   3988  CB  GLU A 523      15.066   3.084 -26.819  1.00 88.12           C  
ATOM   3989  O   GLU A 523      11.877   2.332 -26.186  1.00 88.12           O  
ATOM   3990  CG  GLU A 523      16.368   3.027 -25.998  1.00 88.12           C  
ATOM   3991  CD  GLU A 523      17.339   4.195 -26.266  1.00 88.12           C  
ATOM   3992  OE1 GLU A 523      18.430   4.186 -25.636  1.00 88.12           O  
ATOM   3993  OE2 GLU A 523      17.009   5.086 -27.086  1.00 88.12           O  
ATOM   3994  N   LEU A 524      12.441   2.085 -28.347  1.00 91.06           N  
ATOM   3995  CA  LEU A 524      11.074   2.213 -28.864  1.00 91.06           C  
ATOM   3996  C   LEU A 524      10.173   1.059 -28.411  1.00 91.06           C  
ATOM   3997  CB  LEU A 524      11.108   2.294 -30.400  1.00 91.06           C  
ATOM   3998  O   LEU A 524       9.045   1.299 -27.970  1.00 91.06           O  
ATOM   3999  CG  LEU A 524      11.569   3.657 -30.941  1.00 91.06           C  
ATOM   4000  CD1 LEU A 524      11.842   3.546 -32.441  1.00 91.06           C  
ATOM   4001  CD2 LEU A 524      10.499   4.737 -30.741  1.00 91.06           C  
ATOM   4002  N   ALA A 525      10.671  -0.178 -28.459  1.00 90.75           N  
ATOM   4003  CA  ALA A 525       9.924  -1.347 -28.010  1.00 90.75           C  
ATOM   4004  C   ALA A 525       9.587  -1.279 -26.511  1.00 90.75           C  
ATOM   4005  CB  ALA A 525      10.714  -2.613 -28.370  1.00 90.75           C  
ATOM   4006  O   ALA A 525       8.443  -1.528 -26.118  1.00 90.75           O  
ATOM   4007  N   TYR A 526      10.546  -0.871 -25.677  1.00 88.06           N  
ATOM   4008  CA  TYR A 526      10.321  -0.628 -24.252  1.00 88.06           C  
ATOM   4009  C   TYR A 526       9.358   0.535 -24.014  1.00 88.06           C  
ATOM   4010  CB  TYR A 526      11.653  -0.381 -23.534  1.00 88.06           C  
ATOM   4011  O   TYR A 526       8.461   0.414 -23.177  1.00 88.06           O  
ATOM   4012  CG  TYR A 526      12.293  -1.652 -23.016  1.00 88.06           C  
ATOM   4013  CD1 TYR A 526      11.945  -2.141 -21.743  1.00 88.06           C  
ATOM   4014  CD2 TYR A 526      13.248  -2.335 -23.786  1.00 88.06           C  
ATOM   4015  CE1 TYR A 526      12.566  -3.302 -21.242  1.00 88.06           C  
ATOM   4016  CE2 TYR A 526      13.849  -3.509 -23.302  1.00 88.06           C  
ATOM   4017  OH  TYR A 526      14.092  -5.122 -21.552  1.00 88.06           O  
ATOM   4018  CZ  TYR A 526      13.502  -3.998 -22.031  1.00 88.06           C  
ATOM   4019  N   ASN A 527       9.484   1.637 -24.759  1.00 93.94           N  
ATOM   4020  CA  ASN A 527       8.572   2.769 -24.637  1.00 93.94           C  
ATOM   4021  C   ASN A 527       7.122   2.349 -24.900  1.00 93.94           C  
ATOM   4022  CB  ASN A 527       9.014   3.904 -25.573  1.00 93.94           C  
ATOM   4023  O   ASN A 527       6.244   2.644 -24.088  1.00 93.94           O  
ATOM   4024  CG  ASN A 527       8.133   5.123 -25.385  1.00 93.94           C  
ATOM   4025  ND2 ASN A 527       7.156   5.353 -26.228  1.00 93.94           N  
ATOM   4026  OD1 ASN A 527       8.280   5.870 -24.435  1.00 93.94           O  
ATOM   4027  N   GLU A 528       6.859   1.619 -25.986  1.00 93.50           N  
ATOM   4028  CA  GLU A 528       5.522   1.093 -26.279  1.00 93.50           C  
ATOM   4029  C   GLU A 528       5.027   0.129 -25.198  1.00 93.50           C  
ATOM   4030  CB  GLU A 528       5.508   0.362 -27.621  1.00 93.50           C  
ATOM   4031  O   GLU A 528       3.890   0.240 -24.741  1.00 93.50           O  
ATOM   4032  CG  GLU A 528       5.527   1.319 -28.816  1.00 93.50           C  
ATOM   4033  CD  GLU A 528       5.308   0.572 -30.137  1.00 93.50           C  
ATOM   4034  OE1 GLU A 528       5.209   1.257 -31.174  1.00 93.50           O  
ATOM   4035  OE2 GLU A 528       5.209  -0.680 -30.123  1.00 93.50           O  
ATOM   4036  N   ALA A 529       5.871  -0.799 -24.748  1.00 90.00           N  
ATOM   4037  CA  ALA A 529       5.493  -1.769 -23.728  1.00 90.00           C  
ATOM   4038  C   ALA A 529       5.099  -1.103 -22.402  1.00 90.00           C  
ATOM   4039  CB  ALA A 529       6.646  -2.759 -23.566  1.00 90.00           C  
ATOM   4040  O   ALA A 529       4.063  -1.432 -21.816  1.00 90.00           O  
ATOM   4041  N   VAL A 530       5.891  -0.132 -21.939  1.00 90.00           N  
ATOM   4042  CA  VAL A 530       5.633   0.565 -20.673  1.00 90.00           C  
ATOM   4043  C   VAL A 530       4.450   1.529 -20.788  1.00 90.00           C  
ATOM   4044  CB  VAL A 530       6.892   1.289 -20.169  1.00 90.00           C  
ATOM   4045  O   VAL A 530       3.594   1.559 -19.905  1.00 90.00           O  
ATOM   4046  CG1 VAL A 530       6.581   2.013 -18.859  1.00 90.00           C  
ATOM   4047  CG2 VAL A 530       8.052   0.329 -19.884  1.00 90.00           C  
ATOM   4048  N   THR A 531       4.324   2.274 -21.888  1.00 94.69           N  
ATOM   4049  CA  THR A 531       3.172   3.173 -22.089  1.00 94.69           C  
ATOM   4050  C   THR A 531       1.854   2.408 -22.233  1.00 94.69           C  
ATOM   4051  CB  THR A 531       3.357   4.101 -23.290  1.00 94.69           C  
ATOM   4052  O   THR A 531       0.819   2.864 -21.742  1.00 94.69           O  
ATOM   4053  CG2 THR A 531       4.451   5.134 -23.040  1.00 94.69           C  
ATOM   4054  OG1 THR A 531       3.678   3.362 -24.439  1.00 94.69           O  
ATOM   4055  N   ARG A 532       1.868   1.188 -22.793  1.00 93.88           N  
ATOM   4056  CA  ARG A 532       0.705   0.284 -22.748  1.00 93.88           C  
ATOM   4057  C   ARG A 532       0.349  -0.142 -21.325  1.00 93.88           C  
ATOM   4058  CB  ARG A 532       0.940  -0.954 -23.628  1.00 93.88           C  
ATOM   4059  O   ARG A 532      -0.837  -0.193 -21.004  1.00 93.88           O  
ATOM   4060  CG  ARG A 532       0.856  -0.687 -25.137  1.00 93.88           C  
ATOM   4061  CD  ARG A 532      -0.510  -0.186 -25.589  1.00 93.88           C  
ATOM   4062  NE  ARG A 532      -0.578  -0.149 -27.057  1.00 93.88           N  
ATOM   4063  NH1 ARG A 532      -2.729   0.619 -27.235  1.00 93.88           N  
ATOM   4064  NH2 ARG A 532      -1.511   0.275 -29.081  1.00 93.88           N  
ATOM   4065  CZ  ARG A 532      -1.604   0.244 -27.782  1.00 93.88           C  
ATOM   4066  N   ALA A 533       1.331  -0.386 -20.457  1.00 90.38           N  
ATOM   4067  CA  ALA A 533       1.067  -0.615 -19.037  1.00 90.38           C  
ATOM   4068  C   ALA A 533       0.462   0.636 -18.361  1.00 90.38           C  
ATOM   4069  CB  ALA A 533       2.352  -1.102 -18.354  1.00 90.38           C  
ATOM   4070  O   ALA A 533      -0.495   0.518 -17.595  1.00 90.38           O  
ATOM   4071  N   PHE A 534       0.916   1.846 -18.707  1.00 94.94           N  
ATOM   4072  CA  PHE A 534       0.323   3.100 -18.213  1.00 94.94           C  
ATOM   4073  C   PHE A 534      -1.144   3.290 -18.617  1.00 94.94           C  
ATOM   4074  CB  PHE A 534       1.150   4.298 -18.694  1.00 94.94           C  
ATOM   4075  O   PHE A 534      -1.928   3.847 -17.843  1.00 94.94           O  
ATOM   4076  CG  PHE A 534       2.560   4.421 -18.155  1.00 94.94           C  
ATOM   4077  CD1 PHE A 534       2.989   3.728 -17.004  1.00 94.94           C  
ATOM   4078  CD2 PHE A 534       3.450   5.294 -18.806  1.00 94.94           C  
ATOM   4079  CE1 PHE A 534       4.291   3.918 -16.519  1.00 94.94           C  
ATOM   4080  CE2 PHE A 534       4.757   5.466 -18.331  1.00 94.94           C  
ATOM   4081  CZ  PHE A 534       5.180   4.766 -17.195  1.00 94.94           C  
ATOM   4082  N   LEU A 535      -1.564   2.784 -19.779  1.00 96.31           N  
ATOM   4083  CA  LEU A 535      -2.982   2.787 -20.160  1.00 96.31           C  
ATOM   4084  C   LEU A 535      -3.838   1.924 -19.227  1.00 96.31           C  
ATOM   4085  CB  LEU A 535      -3.157   2.314 -21.610  1.00 96.31           C  
ATOM   4086  O   LEU A 535      -4.978   2.292 -18.943  1.00 96.31           O  
ATOM   4087  CG  LEU A 535      -2.643   3.297 -22.672  1.00 96.31           C  
ATOM   4088  CD1 LEU A 535      -2.768   2.635 -24.045  1.00 96.31           C  
ATOM   4089  CD2 LEU A 535      -3.456   4.591 -22.695  1.00 96.31           C  
ATOM   4090  N   VAL A 536      -3.298   0.824 -18.693  1.00 95.62           N  
ATOM   4091  CA  VAL A 536      -3.992   0.021 -17.673  1.00 95.62           C  
ATOM   4092  C   VAL A 536      -4.212   0.858 -16.413  1.00 95.62           C  
ATOM   4093  CB  VAL A 536      -3.235  -1.283 -17.347  1.00 95.62           C  
ATOM   4094  O   VAL A 536      -5.337   0.939 -15.924  1.00 95.62           O  
ATOM   4095  CG1 VAL A 536      -3.988  -2.132 -16.316  1.00 95.62           C  
ATOM   4096  CG2 VAL A 536      -3.015  -2.141 -18.598  1.00 95.62           C  
ATOM   4097  N   ALA A 537      -3.183   1.562 -15.929  1.00 94.88           N  
ATOM   4098  CA  ALA A 537      -3.332   2.498 -14.810  1.00 94.88           C  
ATOM   4099  C   ALA A 537      -4.329   3.627 -15.109  1.00 94.88           C  
ATOM   4100  CB  ALA A 537      -1.962   3.053 -14.428  1.00 94.88           C  
ATOM   4101  O   ALA A 537      -5.114   3.997 -14.239  1.00 94.88           O  
ATOM   4102  N   THR A 538      -4.370   4.124 -16.344  1.00 97.12           N  
ATOM   4103  CA  THR A 538      -5.346   5.139 -16.771  1.00 97.12           C  
ATOM   4104  C   THR A 538      -6.777   4.607 -16.698  1.00 97.12           C  
ATOM   4105  CB  THR A 538      -5.041   5.633 -18.190  1.00 97.12           C  
ATOM   4106  O   THR A 538      -7.658   5.259 -16.136  1.00 97.12           O  
ATOM   4107  CG2 THR A 538      -5.934   6.809 -18.585  1.00 97.12           C  
ATOM   4108  OG1 THR A 538      -3.708   6.074 -18.278  1.00 97.12           O  
ATOM   4109  N   ALA A 539      -7.015   3.392 -17.199  1.00 97.81           N  
ATOM   4110  CA  ALA A 539      -8.319   2.744 -17.121  1.00 97.81           C  
ATOM   4111  C   ALA A 539      -8.752   2.519 -15.664  1.00 97.81           C  
ATOM   4112  CB  ALA A 539      -8.259   1.428 -17.905  1.00 97.81           C  
ATOM   4113  O   ALA A 539      -9.898   2.795 -15.308  1.00 97.81           O  
ATOM   4114  N   LEU A 540      -7.834   2.084 -14.798  1.00 97.31           N  
ATOM   4115  CA  LEU A 540      -8.087   1.915 -13.364  1.00 97.31           C  
ATOM   4116  C   LEU A 540      -8.390   3.248 -12.683  1.00 97.31           C  
ATOM   4117  CB  LEU A 540      -6.862   1.259 -12.714  1.00 97.31           C  
ATOM   4118  O   LEU A 540      -9.367   3.357 -11.942  1.00 97.31           O  
ATOM   4119  CG  LEU A 540      -6.638  -0.184 -13.176  1.00 97.31           C  
ATOM   4120  CD1 LEU A 540      -5.223  -0.604 -12.793  1.00 97.31           C  
ATOM   4121  CD2 LEU A 540      -7.663  -1.122 -12.549  1.00 97.31           C  
ATOM   4122  N   SER A 541      -7.603   4.278 -12.992  1.00 97.25           N  
ATOM   4123  CA  SER A 541      -7.815   5.633 -12.496  1.00 97.25           C  
ATOM   4124  C   SER A 541      -9.213   6.131 -12.838  1.00 97.25           C  
ATOM   4125  CB  SER A 541      -6.787   6.601 -13.082  1.00 97.25           C  
ATOM   4126  O   SER A 541      -9.938   6.559 -11.940  1.00 97.25           O  
ATOM   4127  OG  SER A 541      -5.523   6.378 -12.515  1.00 97.25           O  
ATOM   4128  N   ALA A 542      -9.632   5.985 -14.096  1.00 97.75           N  
ATOM   4129  CA  ALA A 542     -10.962   6.380 -14.545  1.00 97.75           C  
ATOM   4130  C   ALA A 542     -12.061   5.543 -13.876  1.00 97.75           C  
ATOM   4131  CB  ALA A 542     -11.002   6.273 -16.073  1.00 97.75           C  
ATOM   4132  O   ALA A 542     -13.062   6.087 -13.416  1.00 97.75           O  
ATOM   4133  N   THR A 543     -11.852   4.232 -13.739  1.00 97.81           N  
ATOM   4134  CA  THR A 543     -12.824   3.307 -13.130  1.00 97.81           C  
ATOM   4135  C   THR A 543     -13.036   3.577 -11.636  1.00 97.81           C  
ATOM   4136  CB  THR A 543     -12.421   1.844 -13.370  1.00 97.81           C  
ATOM   4137  O   THR A 543     -14.110   3.284 -11.105  1.00 97.81           O  
ATOM   4138  CG2 THR A 543     -13.525   0.859 -12.990  1.00 97.81           C  
ATOM   4139  OG1 THR A 543     -12.208   1.624 -14.743  1.00 97.81           O  
ATOM   4140  N   SER A 544     -12.089   4.241 -10.957  1.00 97.44           N  
ATOM   4141  CA  SER A 544     -12.289   4.708  -9.576  1.00 97.44           C  
ATOM   4142  C   SER A 544     -13.514   5.628  -9.420  1.00 97.44           C  
ATOM   4143  CB  SER A 544     -11.026   5.374  -9.013  1.00 97.44           C  
ATOM   4144  O   SER A 544     -14.061   5.719  -8.318  1.00 97.44           O  
ATOM   4145  OG  SER A 544     -10.855   6.686  -9.511  1.00 97.44           O  
ATOM   4146  N   ILE A 545     -14.022   6.219 -10.518  1.00 97.56           N  
ATOM   4147  CA  ILE A 545     -15.269   7.001 -10.535  1.00 97.56           C  
ATOM   4148  C   ILE A 545     -16.466   6.210 -10.003  1.00 97.56           C  
ATOM   4149  CB  ILE A 545     -15.557   7.575 -11.943  1.00 97.56           C  
ATOM   4150  O   ILE A 545     -17.349   6.785  -9.375  1.00 97.56           O  
ATOM   4151  CG1 ILE A 545     -16.534   8.772 -11.923  1.00 97.56           C  
ATOM   4152  CG2 ILE A 545     -16.115   6.512 -12.908  1.00 97.56           C  
ATOM   4153  CD1 ILE A 545     -16.030  10.007 -11.163  1.00 97.56           C  
ATOM   4154  N   LEU A 546     -16.484   4.884 -10.187  1.00 96.44           N  
ATOM   4155  CA  LEU A 546     -17.557   4.027  -9.683  1.00 96.44           C  
ATOM   4156  C   LEU A 546     -17.649   4.081  -8.156  1.00 96.44           C  
ATOM   4157  CB  LEU A 546     -17.325   2.578 -10.144  1.00 96.44           C  
ATOM   4158  O   LEU A 546     -18.745   4.051  -7.602  1.00 96.44           O  
ATOM   4159  CG  LEU A 546     -17.336   2.354 -11.666  1.00 96.44           C  
ATOM   4160  CD1 LEU A 546     -17.091   0.872 -11.948  1.00 96.44           C  
ATOM   4161  CD2 LEU A 546     -18.670   2.753 -12.300  1.00 96.44           C  
ATOM   4162  N   GLY A 547     -16.512   4.195  -7.467  1.00 95.19           N  
ATOM   4163  CA  GLY A 547     -16.474   4.366  -6.018  1.00 95.19           C  
ATOM   4164  C   GLY A 547     -16.692   5.819  -5.587  1.00 95.19           C  
ATOM   4165  O   GLY A 547     -17.457   6.074  -4.660  1.00 95.19           O  
ATOM   4166  N   SER A 548     -16.076   6.794  -6.264  1.00 95.19           N  
ATOM   4167  CA  SER A 548     -16.183   8.205  -5.855  1.00 95.19           C  
ATOM   4168  C   SER A 548     -17.538   8.839  -6.166  1.00 95.19           C  
ATOM   4169  CB  SER A 548     -15.046   9.052  -6.429  1.00 95.19           C  
ATOM   4170  O   SER A 548     -18.037   9.609  -5.352  1.00 95.19           O  
ATOM   4171  OG  SER A 548     -14.958   8.961  -7.827  1.00 95.19           O  
ATOM   4172  N   ALA A 549     -18.188   8.490  -7.278  1.00 94.56           N  
ATOM   4173  CA  ALA A 549     -19.519   9.002  -7.613  1.00 94.56           C  
ATOM   4174  C   ALA A 549     -20.629   8.361  -6.766  1.00 94.56           C  
ATOM   4175  CB  ALA A 549     -19.774   8.776  -9.106  1.00 94.56           C  
ATOM   4176  O   ALA A 549     -21.666   8.977  -6.511  1.00 94.56           O  
ATOM   4177  N   THR A 550     -20.433   7.121  -6.311  1.00 94.19           N  
ATOM   4178  CA  THR A 550     -21.431   6.425  -5.491  1.00 94.19           C  
ATOM   4179  C   THR A 550     -21.341   6.788  -4.017  1.00 94.19           C  
ATOM   4180  CB  THR A 550     -21.380   4.904  -5.658  1.00 94.19           C  
ATOM   4181  O   THR A 550     -22.292   6.496  -3.285  1.00 94.19           O  
ATOM   4182  CG2 THR A 550     -21.766   4.475  -7.072  1.00 94.19           C  
ATOM   4183  OG1 THR A 550     -20.108   4.409  -5.348  1.00 94.19           O  
ATOM   4184  N   ILE A 551     -20.276   7.455  -3.562  1.00 93.56           N  
ATOM   4185  CA  ILE A 551     -20.113   7.733  -2.142  1.00 93.56           C  
ATOM   4186  C   ILE A 551     -21.089   8.821  -1.644  1.00 93.56           C  
ATOM   4187  CB  ILE A 551     -18.640   7.975  -1.765  1.00 93.56           C  
ATOM   4188  O   ILE A 551     -21.210   9.885  -2.255  1.00 93.56           O  
ATOM   4189  CG1 ILE A 551     -18.469   7.515  -0.303  1.00 93.56           C  
ATOM   4190  CG2 ILE A 551     -18.188   9.428  -1.969  1.00 93.56           C  
ATOM   4191  CD1 ILE A 551     -17.027   7.238   0.101  1.00 93.56           C  
ATOM   4192  N   PRO A 552     -21.820   8.587  -0.537  1.00 91.56           N  
ATOM   4193  CA  PRO A 552     -22.710   9.592   0.033  1.00 91.56           C  
ATOM   4194  C   PRO A 552     -21.951  10.825   0.535  1.00 91.56           C  
ATOM   4195  CB  PRO A 552     -23.449   8.894   1.180  1.00 91.56           C  
ATOM   4196  O   PRO A 552     -20.921  10.707   1.198  1.00 91.56           O  
ATOM   4197  CG  PRO A 552     -23.368   7.418   0.811  1.00 91.56           C  
ATOM   4198  CD  PRO A 552     -22.005   7.315   0.139  1.00 91.56           C  
ATOM   4199  N   TRP A 553     -22.512  12.011   0.304  1.00 91.44           N  
ATOM   4200  CA  TRP A 553     -21.946  13.284   0.755  1.00 91.44           C  
ATOM   4201  C   TRP A 553     -22.287  13.533   2.227  1.00 91.44           C  
ATOM   4202  CB  TRP A 553     -22.420  14.411  -0.168  1.00 91.44           C  
ATOM   4203  O   TRP A 553     -23.136  14.353   2.566  1.00 91.44           O  
ATOM   4204  CG  TRP A 553     -21.819  14.422  -1.541  1.00 91.44           C  
ATOM   4205  CD1 TRP A 553     -21.663  13.364  -2.375  1.00 91.44           C  
ATOM   4206  CD2 TRP A 553     -21.284  15.572  -2.264  1.00 91.44           C  
ATOM   4207  CE2 TRP A 553     -20.828  15.131  -3.542  1.00 91.44           C  
ATOM   4208  CE3 TRP A 553     -21.149  16.947  -1.970  1.00 91.44           C  
ATOM   4209  NE1 TRP A 553     -21.072  13.777  -3.550  1.00 91.44           N  
ATOM   4210  CH2 TRP A 553     -20.174  17.370  -4.172  1.00 91.44           C  
ATOM   4211  CZ2 TRP A 553     -20.276  16.005  -4.486  1.00 91.44           C  
ATOM   4212  CZ3 TRP A 553     -20.607  17.837  -2.917  1.00 91.44           C  
ATOM   4213  N   LYS A 554     -21.648  12.775   3.120  1.00 88.06           N  
ATOM   4214  CA  LYS A 554     -21.836  12.906   4.569  1.00 88.06           C  
ATOM   4215  C   LYS A 554     -20.806  13.857   5.165  1.00 88.06           C  
ATOM   4216  CB  LYS A 554     -21.794  11.532   5.245  1.00 88.06           C  
ATOM   4217  O   LYS A 554     -19.610  13.705   4.925  1.00 88.06           O  
ATOM   4218  CG  LYS A 554     -23.042  10.702   4.908  1.00 88.06           C  
ATOM   4219  CD  LYS A 554     -22.968   9.344   5.610  1.00 88.06           C  
ATOM   4220  CE  LYS A 554     -24.246   8.527   5.397  1.00 88.06           C  
ATOM   4221  NZ  LYS A 554     -24.203   7.255   6.164  1.00 88.06           N  
ATOM   4222  N   SER A 555     -21.280  14.796   5.980  1.00 86.81           N  
ATOM   4223  CA  SER A 555     -20.413  15.739   6.684  1.00 86.81           C  
ATOM   4224  C   SER A 555     -19.759  15.087   7.904  1.00 86.81           C  
ATOM   4225  CB  SER A 555     -21.194  16.988   7.091  1.00 86.81           C  
ATOM   4226  O   SER A 555     -20.448  14.433   8.686  1.00 86.81           O  
ATOM   4227  OG  SER A 555     -20.343  17.908   7.748  1.00 86.81           O  
ATOM   4228  N   VAL A 556     -18.456  15.293   8.106  1.00 82.69           N  
ATOM   4229  CA  VAL A 556     -17.750  14.914   9.348  1.00 82.69           C  
ATOM   4230  C   VAL A 556     -18.101  15.838  10.519  1.00 82.69           C  
ATOM   4231  CB  VAL A 556     -16.218  14.843   9.161  1.00 82.69           C  
ATOM   4232  O   VAL A 556     -17.883  15.488  11.673  1.00 82.69           O  
ATOM   4233  CG1 VAL A 556     -15.839  13.795   8.106  1.00 82.69           C  
ATOM   4234  CG2 VAL A 556     -15.568  16.172   8.763  1.00 82.69           C  
ATOM   4235  N   LYS A 557     -18.691  17.009  10.238  1.00 82.06           N  
ATOM   4236  CA  LYS A 557     -19.123  17.981  11.256  1.00 82.06           C  
ATOM   4237  C   LYS A 557     -20.523  17.703  11.801  1.00 82.06           C  
ATOM   4238  CB  LYS A 557     -19.059  19.407  10.691  1.00 82.06           C  
ATOM   4239  O   LYS A 557     -20.854  18.178  12.879  1.00 82.06           O  
ATOM   4240  CG  LYS A 557     -17.654  19.821  10.235  1.00 82.06           C  
ATOM   4241  CD  LYS A 557     -17.663  21.297   9.827  1.00 82.06           C  
ATOM   4242  CE  LYS A 557     -16.270  21.750   9.387  1.00 82.06           C  
ATOM   4243  NZ  LYS A 557     -16.241  23.212   9.163  1.00 82.06           N  
ATOM   4244  N   ALA A 558     -21.356  16.964  11.066  1.00 67.69           N  
ATOM   4245  CA  ALA A 558     -22.730  16.680  11.486  1.00 67.69           C  
ATOM   4246  C   ALA A 558     -22.777  15.743  12.704  1.00 67.69           C  
ATOM   4247  CB  ALA A 558     -23.505  16.111  10.292  1.00 67.69           C  
ATOM   4248  O   ALA A 558     -23.528  15.998  13.637  1.00 67.69           O  
ATOM   4249  N   LYS A 559     -21.924  14.711  12.724  1.00 61.12           N  
ATOM   4250  CA  LYS A 559     -21.811  13.767  13.847  1.00 61.12           C  
ATOM   4251  C   LYS A 559     -21.185  14.412  15.094  1.00 61.12           C  
ATOM   4252  CB  LYS A 559     -21.057  12.520  13.349  1.00 61.12           C  
ATOM   4253  O   LYS A 559     -21.506  14.024  16.199  1.00 61.12           O  
ATOM   4254  CG  LYS A 559     -21.210  11.289  14.259  1.00 61.12           C  
ATOM   4255  CD  LYS A 559     -20.529  10.047  13.651  1.00 61.12           C  
ATOM   4256  CE  LYS A 559     -20.798   8.801  14.511  1.00 61.12           C  
ATOM   4257  NZ  LYS A 559     -20.120   7.583  13.989  1.00 61.12           N  
ATOM   4258  N   ALA A 560     -20.376  15.462  14.928  1.00 54.22           N  
ATOM   4259  CA  ALA A 560     -19.852  16.242  16.054  1.00 54.22           C  
ATOM   4260  C   ALA A 560     -20.916  17.112  16.754  1.00 54.22           C  
ATOM   4261  CB  ALA A 560     -18.687  17.093  15.539  1.00 54.22           C  
ATOM   4262  O   ALA A 560     -20.728  17.489  17.902  1.00 54.22           O  
ATOM   4263  N   LYS A 561     -22.026  17.445  16.074  1.00 44.84           N  
ATOM   4264  CA  LYS A 561     -23.124  18.234  16.664  1.00 44.84           C  
ATOM   4265  C   LYS A 561     -24.167  17.390  17.402  1.00 44.84           C  
ATOM   4266  CB  LYS A 561     -23.793  19.112  15.598  1.00 44.84           C  
ATOM   4267  O   LYS A 561     -24.888  17.944  18.218  1.00 44.84           O  
ATOM   4268  CG  LYS A 561     -22.905  20.298  15.199  1.00 44.84           C  
ATOM   4269  CD  LYS A 561     -23.688  21.270  14.311  1.00 44.84           C  
ATOM   4270  CE  LYS A 561     -22.831  22.503  14.015  1.00 44.84           C  
ATOM   4271  NZ  LYS A 561     -23.631  23.569  13.366  1.00 44.84           N  
ATOM   4272  N   ASN A 562     -24.229  16.090  17.116  1.00 36.81           N  
ATOM   4273  CA  ASN A 562     -25.099  15.120  17.779  1.00 36.81           C  
ATOM   4274  C   ASN A 562     -24.225  13.934  18.236  1.00 36.81           C  
ATOM   4275  CB  ASN A 562     -26.206  14.671  16.803  1.00 36.81           C  
ATOM   4276  O   ASN A 562     -24.188  12.938  17.505  1.00 36.81           O  
ATOM   4277  CG  ASN A 562     -27.263  15.709  16.479  1.00 36.81           C  
ATOM   4278  ND2 ASN A 562     -28.070  15.446  15.479  1.00 36.81           N  
ATOM   4279  OD1 ASN A 562     -27.421  16.749  17.086  1.00 36.81           O  
ATOM   4280  N   PRO A 563     -23.452  14.091  19.331  1.00 40.75           N  
ATOM   4281  CA  PRO A 563     -22.607  13.030  19.876  1.00 40.75           C  
ATOM   4282  C   PRO A 563     -23.406  11.798  20.311  1.00 40.75           C  
ATOM   4283  CB  PRO A 563     -21.835  13.655  21.044  1.00 40.75           C  
ATOM   4284  O   PRO A 563     -24.588  11.955  20.705  1.00 40.75           O  
ATOM   4285  CG  PRO A 563     -22.743  14.794  21.496  1.00 40.75           C  
ATOM   4286  CD  PRO A 563     -23.388  15.263  20.195  1.00 40.75           C  
ATOM   4287  OXT PRO A 563     -22.780  10.720  20.225  1.00 40.75           O  
TER    4288      PRO A 563                                                      
ENDMDL                                                                          
END                                                                             
