# Supplementary material for: Cryo‐EM structure of antibacterial efflux transporter QacA from Staphylococcus aureus reveals a novel extracellular loop with allosteric role
Source: EMBO J. 2023 Jul 17;42(16):e113418. doi: 10.15252/embj.2023113418 (PMC10425836; doi:10.15252/embj.2023113418)
Supplement: Supplementary file 4 — Source Data for Expanded View [file EMBJ-42-e113418-s008.zip › Expanded view source data/Figure EV2/AF2 models/AF-O31563-YfiU.pdb]

HEADER                                            01-JUN-22                     
TITLE     ALPHAFOLD MONOMER V2.0 PREDICTION FOR UNCHARACTERIZED MFS-TYPE        
TITLE    2 TRANSPORTER YFIU (O31563)                                            
COMPND    MOL_ID: 1;                                                            
COMPND   2 MOLECULE: UNCHARACTERIZED MFS-TYPE TRANSPORTER YFIU;                 
COMPND   3 CHAIN: A                                                             
SOURCE    MOL_ID: 1;                                                            
SOURCE   2 ORGANISM_SCIENTIFIC: BACILLUS SUBTILIS (STRAIN 168);                 
SOURCE   3 ORGANISM_TAXID: 224308                                               
REMARK   1                                                                      
REMARK   1 REFERENCE 1                                                          
REMARK   1  AUTH   JOHN JUMPER, RICHARD EVANS, ALEXANDER PRITZEL, TIM GREEN,    
REMARK   1  AUTH 2 MICHAEL FIGURNOV, OLAF RONNEBERGER, KATHRYN TUNYASUVUNAKOOL, 
REMARK   1  AUTH 3 RUSS BATES, AUGUSTIN ZIDEK, ANNA POTAPENKO, ALEX BRIDGLAND,  
REMARK   1  AUTH 4 CLEMENS MEYER, SIMON A A KOHL, ANDREW J BALLARD,             
REMARK   1  AUTH 5 ANDREW COWIE, BERNARDINO ROMERA-PAREDES, STANISLAV NIKOLOV,  
REMARK   1  AUTH 6 RISHUB JAIN, JONAS ADLER, TREVOR BACK, STIG PETERSEN,        
REMARK   1  AUTH 7 DAVID REIMAN, ELLEN CLANCY, MICHAL ZIELINSKI,                
REMARK   1  AUTH 8 MARTIN STEINEGGER, MICHALINA PACHOLSKA, TAMAS BERGHAMMER,    
REMARK   1  AUTH 9 DAVID SILVER, ORIOL VINYALS, ANDREW W SENIOR,                
REMARK   1  AUTH10 KORAY KAVUKCUOGLU, PUSHMEET KOHLI, DEMIS HASSABIS            
REMARK   1  TITL   HIGHLY ACCURATE PROTEIN STRUCTURE PREDICTION WITH ALPHAFOLD  
REMARK   1  REF    NATURE                        V. 596   583 2021              
REMARK   1  REFN                   ISSN 0028-0836                               
REMARK   1  PMID   34265844                                                     
REMARK   1  DOI    10.1038/s41586-021-03819-2                                   
REMARK   1                                                                      
REMARK   1 DISCLAIMERS                                                          
REMARK   1 ALPHAFOLD DATA, COPYRIGHT (2021) DEEPMIND TECHNOLOGIES LIMITED. THE  
REMARK   1 INFORMATION PROVIDED IS THEORETICAL MODELLING ONLY AND CAUTION SHOULD
REMARK   1 BE EXERCISED IN ITS USE. IT IS PROVIDED "AS-IS" WITHOUT ANY WARRANTY 
REMARK   1 OF ANY KIND, WHETHER EXPRESSED OR IMPLIED. NO WARRANTY IS GIVEN THAT 
REMARK   1 USE OF THE INFORMATION SHALL NOT INFRINGE THE RIGHTS OF ANY THIRD    
REMARK   1 PARTY. THE INFORMATION IS NOT INTENDED TO BE A SUBSTITUTE FOR        
REMARK   1 PROFESSIONAL MEDICAL ADVICE, DIAGNOSIS, OR TREATMENT, AND DOES NOT   
REMARK   1 CONSTITUTE MEDICAL OR OTHER PROFESSIONAL ADVICE. IT IS AVAILABLE FOR 
REMARK   1 ACADEMIC AND COMMERCIAL PURPOSES, UNDER CC-BY 4.0 LICENCE.           
DBREF  XXXX A    1   518  UNP    O31563   YFIU_BACSU       1    518             
SEQRES   1 A  518  MET SER GLU ALA LEU THR GLU GLN LYS SER GLN LYS TRP          
SEQRES   2 A  518  ALA ILE SER LEU PHE THR ILE GLY VAL PHE MET ALA ALA          
SEQRES   3 A  518  LEU ASP ASN GLY ILE ILE SER ALA ALA LEU THR THR ILE          
SEQRES   4 A  518  ASN GLU SER PHE SER VAL SER PRO SER TRP GLY SER TRP          
SEQRES   5 A  518  GLY ILE THR LEU TYR THR LEU GLY LEU SER VAL SER VAL          
SEQRES   6 A  518  PRO ILE VAL GLY LYS LEU SER ASP ARG TYR GLY ARG LYS          
SEQRES   7 A  518  LYS LEU PHE LEU ILE GLU VAL CYS LEU PHE GLY LEU GLY          
SEQRES   8 A  518  SER LEU LEU VAL ALA LEU SER GLN SER PHE PRO LEU PHE          
SEQRES   9 A  518  LEU ILE SER ARG LEU ILE GLN ALA LEU GLY GLY GLY GLY          
SEQRES  10 A  518  ILE PHE ILE ILE GLY SER SER HIS ILE LEU ALA THR LEU          
SEQRES  11 A  518  PRO LYS GLU LYS GLN GLY LYS ALA LEU GLY LEU LEU GLY          
SEQRES  12 A  518  ALA MET ASN GLY MET ALA ALA VAL LEU GLY PRO ASN ILE          
SEQRES  13 A  518  GLY SER PHE LEU LEU ASP TRP THR GLY SER TRP HIS TRP          
SEQRES  14 A  518  LEU PHE LEU ILE ASN LEU PRO ILE ALA VAL LEU LEU VAL          
SEQRES  15 A  518  VAL PHE GLY ALA CYS PHE ILE ALA GLU THR LYS ALA PRO          
SEQRES  16 A  518  GLU ALA LYS ARG LEU ASP ALA ALA GLY ILE PHE LEU LEU          
SEQRES  17 A  518  SER LEU SER ILE LEU ALA VAL MET TYR GLY MET THR ASN          
SEQRES  18 A  518  LEU ASP GLY ALA ASN LEU LEU HIS SER LEU GLY ASN PRO          
SEQRES  19 A  518  GLU VAL TYR GLY CYS ILE ILE PHE GLY ILE LEU CYS PHE          
SEQRES  20 A  518  ALA ALA LEU ILE SER TYR GLU LYS ARG VAL GLU MET ARG          
SEQRES  21 A  518  GLY GLY ASP PRO ILE LEU ALA TYR SER LEU LEU ARG ASN          
SEQRES  22 A  518  HIS MET PHE GLN ARG THR LEU ILE ILE GLY LEU LEU SER          
SEQRES  23 A  518  GLY GLY LEU LEU ALA ALA VAL ILE PHE ILE PRO SER TYR          
SEQRES  24 A  518  VAL GLU GLN TYR LEU GLY VAL PRO ALA ALA LYS ALA GLY          
SEQRES  25 A  518  TYR TRP MET THR PRO LEU ALA LEU ALA SER GLY ILE GLY          
SEQRES  26 A  518  ALA TRP LEU GLY GLY ALA LEU THR ASP LYS LYS GLY PRO          
SEQRES  27 A  518  VAL LYS THR VAL ILE LEU SER GLY ILE ILE SER CYS ALA          
SEQRES  28 A  518  GLY PHE ALA LEU PHE PRO LEU TRP VAL THR GLU LYS TRP          
SEQRES  29 A  518  GLU PHE VAL ILE ALA SER VAL ALA ALA GLY ILE GLY PHE          
SEQRES  30 A  518  GLY PHE LEU LEU GLY ALA PRO LEU ASN VAL LEU VAL SER          
SEQRES  31 A  518  GLU ALA ALA LYS THR ASN LYS GLY THR ALA LEU GLY THR          
SEQRES  32 A  518  LEU SER LEU VAL ARG GLN ILE GLY LEU THR LEU ALA PRO          
SEQRES  33 A  518  THR LEU TYR ALA GLY PHE ILE THR ALA GLY PHE ASP GLN          
SEQRES  34 A  518  ILE GLY ASP GLU ILE ASN SER ARG LEU SER ASP SER GLY          
SEQRES  35 A  518  TYR SER GLU LYS ALA MET GLN MET ILE PRO GLU ILE ASP          
SEQRES  36 A  518  SER SER GLU VAL SER SER LEU GLN GLU GLN ILE GLU ARG          
SEQRES  37 A  518  ILE PRO VAL PRO GLU VAL LYS THR ALA ILE SER ASP ALA          
SEQRES  38 A  518  ILE HIS ALA SER VAL ALA SER GLY TYR ASP HIS LEU TYR          
SEQRES  39 A  518  ALA ALA ALA ALA VAL VAL SER LEU LEU VAL ILE ALA ALA          
SEQRES  40 A  518  ILE SER ILE PRO ALA PHE ARG ARG GLN LYS ARG                  
CRYST1    1.000    1.000    1.000  90.00  90.00  90.00 P 1           1          
ORIGX1      1.000000  0.000000  0.000000        0.00000                         
ORIGX2      0.000000  1.000000  0.000000        0.00000                         
ORIGX3      0.000000  0.000000  1.000000        0.00000                         
SCALE1      1.000000  0.000000  0.000000        0.00000                         
SCALE2      0.000000  1.000000  0.000000        0.00000                         
SCALE3      0.000000  0.000000  1.000000        0.00000                         
MODEL        1                                                                  
ATOM      1  N   MET A   1     -26.790  16.921  35.199  1.00 56.35           N  
ATOM      2  CA  MET A   1     -26.445  17.828  34.074  1.00 56.35           C  
ATOM      3  C   MET A   1     -24.935  18.021  33.921  1.00 56.35           C  
ATOM      4  CB  MET A   1     -27.214  19.159  34.139  1.00 56.35           C  
ATOM      5  O   MET A   1     -24.453  17.870  32.809  1.00 56.35           O  
ATOM      6  CG  MET A   1     -27.262  19.846  32.767  1.00 56.35           C  
ATOM      7  SD  MET A   1     -28.620  21.032  32.574  1.00 56.35           S  
ATOM      8  CE  MET A   1     -27.971  22.490  33.435  1.00 56.35           C  
ATOM      9  N   SER A   2     -24.184  18.288  35.001  1.00 58.38           N  
ATOM     10  CA  SER A   2     -22.715  18.445  34.944  1.00 58.38           C  
ATOM     11  C   SER A   2     -21.974  17.195  34.428  1.00 58.38           C  
ATOM     12  CB  SER A   2     -22.183  18.839  36.329  1.00 58.38           C  
ATOM     13  O   SER A   2     -21.149  17.304  33.524  1.00 58.38           O  
ATOM     14  OG  SER A   2     -20.834  19.216  36.217  1.00 58.38           O  
ATOM     15  N   GLU A   3     -22.326  15.993  34.904  1.00 60.09           N  
ATOM     16  CA  GLU A   3     -21.713  14.735  34.427  1.00 60.09           C  
ATOM     17  C   GLU A   3     -21.957  14.490  32.935  1.00 60.09           C  
ATOM     18  CB  GLU A   3     -22.248  13.546  35.229  1.00 60.09           C  
ATOM     19  O   GLU A   3     -21.005  14.277  32.192  1.00 60.09           O  
ATOM     20  CG  GLU A   3     -21.580  13.457  36.606  1.00 60.09           C  
ATOM     21  CD  GLU A   3     -22.148  12.310  37.450  1.00 60.09           C  
ATOM     22  OE1 GLU A   3     -21.423  11.865  38.362  1.00 60.09           O  
ATOM     23  OE2 GLU A   3     -23.328  11.962  37.215  1.00 60.09           O  
ATOM     24  N   ALA A   4     -23.199  14.643  32.467  1.00 59.08           N  
ATOM     25  CA  ALA A   4     -23.539  14.491  31.051  1.00 59.08           C  
ATOM     26  C   ALA A   4     -22.781  15.485  30.147  1.00 59.08           C  
ATOM     27  CB  ALA A   4     -25.056  14.654  30.901  1.00 59.08           C  
ATOM     28  O   ALA A   4     -22.337  15.125  29.057  1.00 59.08           O  
ATOM     29  N   LEU A   5     -22.588  16.732  30.600  1.00 53.02           N  
ATOM     30  CA  LEU A   5     -21.775  17.720  29.880  1.00 53.02           C  
ATOM     31  C   LEU A   5     -20.289  17.334  29.862  1.00 53.02           C  
ATOM     32  CB  LEU A   5     -21.962  19.109  30.520  1.00 53.02           C  
ATOM     33  O   LEU A   5     -19.611  17.547  28.855  1.00 53.02           O  
ATOM     34  CG  LEU A   5     -23.326  19.762  30.235  1.00 53.02           C  
ATOM     35  CD1 LEU A   5     -23.492  21.005  31.110  1.00 53.02           C  
ATOM     36  CD2 LEU A   5     -23.461  20.185  28.770  1.00 53.02           C  
ATOM     37  N   THR A   6     -19.792  16.744  30.950  1.00 64.44           N  
ATOM     38  CA  THR A   6     -18.397  16.304  31.086  1.00 64.44           C  
ATOM     39  C   THR A   6     -18.121  15.092  30.194  1.00 64.44           C  
ATOM     40  CB  THR A   6     -18.055  16.011  32.557  1.00 64.44           C  
ATOM     41  O   THR A   6     -17.150  15.102  29.434  1.00 64.44           O  
ATOM     42  CG2 THR A   6     -16.553  15.823  32.766  1.00 64.44           C  
ATOM     43  OG1 THR A   6     -18.422  17.110  33.363  1.00 64.44           O  
ATOM     44  N   GLU A   7     -19.022  14.106  30.180  1.00 69.75           N  
ATOM     45  CA  GLU A   7     -18.979  12.965  29.260  1.00 69.75           C  
ATOM     46  C   GLU A   7     -19.052  13.418  27.803  1.00 69.75           C  
ATOM     47  CB  GLU A   7     -20.146  12.010  29.524  1.00 69.75           C  
ATOM     48  O   GLU A   7     -18.219  13.025  26.986  1.00 69.75           O  
ATOM     49  CG  GLU A   7     -19.931  11.113  30.746  1.00 69.75           C  
ATOM     50  CD  GLU A   7     -20.998  10.011  30.821  1.00 69.75           C  
ATOM     51  OE1 GLU A   7     -20.679   8.953  31.401  1.00 69.75           O  
ATOM     52  OE2 GLU A   7     -22.098  10.222  30.255  1.00 69.75           O  
ATOM     53  N   GLN A   8     -19.994  14.305  27.462  1.00 66.78           N  
ATOM     54  CA  GLN A   8     -20.130  14.804  26.095  1.00 66.78           C  
ATOM     55  C   GLN A   8     -18.871  15.553  25.635  1.00 66.78           C  
ATOM     56  CB  GLN A   8     -21.372  15.702  25.999  1.00 66.78           C  
ATOM     57  O   GLN A   8     -18.456  15.412  24.479  1.00 66.78           O  
ATOM     58  CG  GLN A   8     -21.698  16.052  24.539  1.00 66.78           C  
ATOM     59  CD  GLN A   8     -22.861  17.025  24.394  1.00 66.78           C  
ATOM     60  NE2 GLN A   8     -23.344  17.243  23.189  1.00 66.78           N  
ATOM     61  OE1 GLN A   8     -23.343  17.646  25.317  1.00 66.78           O  
ATOM     62  N   LYS A   9     -18.248  16.344  26.520  1.00 71.80           N  
ATOM     63  CA  LYS A   9     -16.993  17.047  26.225  1.00 71.80           C  
ATOM     64  C   LYS A   9     -15.844  16.055  26.032  1.00 71.80           C  
ATOM     65  CB  LYS A   9     -16.717  18.088  27.323  1.00 71.80           C  
ATOM     66  O   LYS A   9     -15.104  16.198  25.061  1.00 71.80           O  
ATOM     67  CG  LYS A   9     -15.660  19.126  26.910  1.00 71.80           C  
ATOM     68  CD  LYS A   9     -15.455  20.168  28.022  1.00 71.80           C  
ATOM     69  CE  LYS A   9     -14.444  21.246  27.600  1.00 71.80           C  
ATOM     70  NZ  LYS A   9     -14.198  22.233  28.685  1.00 71.80           N  
ATOM     71  N   SER A  10     -15.735  15.028  26.879  1.00 79.79           N  
ATOM     72  CA  SER A  10     -14.721  13.971  26.742  1.00 79.79           C  
ATOM     73  C   SER A  10     -14.878  13.185  25.434  1.00 79.79           C  
ATOM     74  CB  SER A  10     -14.763  13.032  27.953  1.00 79.79           C  
ATOM     75  O   SER A  10     -13.890  12.966  24.737  1.00 79.79           O  
ATOM     76  OG  SER A  10     -13.783  12.017  27.825  1.00 79.79           O  
ATOM     77  N   GLN A  11     -16.108  12.854  25.016  1.00 84.11           N  
ATOM     78  CA  GLN A  11     -16.334  12.147  23.747  1.00 84.11           C  
ATOM     79  C   GLN A  11     -15.957  12.989  22.525  1.00 84.11           C  
ATOM     80  CB  GLN A  11     -17.793  11.677  23.623  1.00 84.11           C  
ATOM     81  O   GLN A  11     -15.357  12.464  21.588  1.00 84.11           O  
ATOM     82  CG  GLN A  11     -18.177  10.578  24.625  1.00 84.11           C  
ATOM     83  CD  GLN A  11     -17.297   9.333  24.562  1.00 84.11           C  
ATOM     84  NE2 GLN A  11     -17.132   8.642  25.667  1.00 84.11           N  
ATOM     85  OE1 GLN A  11     -16.742   8.951  23.538  1.00 84.11           O  
ATOM     86  N   LYS A  12     -16.258  14.296  22.525  1.00 87.71           N  
ATOM     87  CA  LYS A  12     -15.821  15.194  21.441  1.00 87.71           C  
ATOM     88  C   LYS A  12     -14.297  15.223  21.325  1.00 87.71           C  
ATOM     89  CB  LYS A  12     -16.364  16.613  21.642  1.00 87.71           C  
ATOM     90  O   LYS A  12     -13.784  15.098  20.219  1.00 87.71           O  
ATOM     91  CG  LYS A  12     -17.861  16.731  21.325  1.00 87.71           C  
ATOM     92  CD  LYS A  12     -18.309  18.184  21.526  1.00 87.71           C  
ATOM     93  CE  LYS A  12     -19.808  18.349  21.262  1.00 87.71           C  
ATOM     94  NZ  LYS A  12     -20.231  19.764  21.434  1.00 87.71           N  
ATOM     95  N   TRP A  13     -13.588  15.333  22.450  1.00 90.62           N  
ATOM     96  CA  TRP A  13     -12.126  15.271  22.469  1.00 90.62           C  
ATOM     97  C   TRP A  13     -11.593  13.936  21.960  1.00 90.62           C  
ATOM     98  CB  TRP A  13     -11.605  15.544  23.881  1.00 90.62           C  
ATOM     99  O   TRP A  13     -10.701  13.930  21.118  1.00 90.62           O  
ATOM    100  CG  TRP A  13     -11.493  16.994  24.206  1.00 90.62           C  
ATOM    101  CD1 TRP A  13     -12.247  17.682  25.090  1.00 90.62           C  
ATOM    102  CD2 TRP A  13     -10.530  17.945  23.667  1.00 90.62           C  
ATOM    103  CE2 TRP A  13     -10.777  19.218  24.259  1.00 90.62           C  
ATOM    104  CE3 TRP A  13      -9.461  17.852  22.752  1.00 90.62           C  
ATOM    105  NE1 TRP A  13     -11.834  19.000  25.116  1.00 90.62           N  
ATOM    106  CH2 TRP A  13      -8.952  20.225  23.038  1.00 90.62           C  
ATOM    107  CZ2 TRP A  13     -10.010  20.350  23.955  1.00 90.62           C  
ATOM    108  CZ3 TRP A  13      -8.679  18.981  22.442  1.00 90.62           C  
ATOM    109  N   ALA A  14     -12.163  12.818  22.415  1.00 91.21           N  
ATOM    110  CA  ALA A  14     -11.742  11.495  21.974  1.00 91.21           C  
ATOM    111  C   ALA A  14     -11.884  11.332  20.458  1.00 91.21           C  
ATOM    112  CB  ALA A  14     -12.529  10.434  22.752  1.00 91.21           C  
ATOM    113  O   ALA A  14     -10.922  10.960  19.795  1.00 91.21           O  
ATOM    114  N   ILE A  15     -13.044  11.686  19.895  1.00 91.54           N  
ATOM    115  CA  ILE A  15     -13.276  11.599  18.448  1.00 91.54           C  
ATOM    116  C   ILE A  15     -12.275  12.471  17.693  1.00 91.54           C  
ATOM    117  CB  ILE A  15     -14.729  11.973  18.097  1.00 91.54           C  
ATOM    118  O   ILE A  15     -11.673  11.983  16.742  1.00 91.54           O  
ATOM    119  CG1 ILE A  15     -15.703  10.947  18.714  1.00 91.54           C  
ATOM    120  CG2 ILE A  15     -14.950  12.032  16.571  1.00 91.54           C  
ATOM    121  CD1 ILE A  15     -17.131  11.486  18.803  1.00 91.54           C  
ATOM    122  N   SER A  16     -12.046  13.717  18.119  1.00 94.56           N  
ATOM    123  CA  SER A  16     -11.064  14.597  17.475  1.00 94.56           C  
ATOM    124  C   SER A  16      -9.649  14.016  17.511  1.00 94.56           C  
ATOM    125  CB  SER A  16     -11.054  15.975  18.137  1.00 94.56           C  
ATOM    126  O   SER A  16      -8.969  14.016  16.492  1.00 94.56           O  
ATOM    127  OG  SER A  16     -12.296  16.627  17.949  1.00 94.56           O  
ATOM    128  N   LEU A  17      -9.210  13.471  18.647  1.00 96.01           N  
ATOM    129  CA  LEU A  17      -7.868  12.900  18.795  1.00 96.01           C  
ATOM    130  C   LEU A  17      -7.692  11.611  17.983  1.00 96.01           C  
ATOM    131  CB  LEU A  17      -7.580  12.670  20.286  1.00 96.01           C  
ATOM    132  O   LEU A  17      -6.683  11.464  17.300  1.00 96.01           O  
ATOM    133  CG  LEU A  17      -7.443  13.976  21.092  1.00 96.01           C  
ATOM    134  CD1 LEU A  17      -7.466  13.652  22.583  1.00 96.01           C  
ATOM    135  CD2 LEU A  17      -6.147  14.722  20.776  1.00 96.01           C  
ATOM    136  N   PHE A  18      -8.688  10.718  17.971  1.00 93.70           N  
ATOM    137  CA  PHE A  18      -8.676   9.552  17.082  1.00 93.70           C  
ATOM    138  C   PHE A  18      -8.645   9.968  15.614  1.00 93.70           C  
ATOM    139  CB  PHE A  18      -9.906   8.667  17.330  1.00 93.70           C  
ATOM    140  O   PHE A  18      -7.914   9.385  14.823  1.00 93.70           O  
ATOM    141  CG  PHE A  18      -9.830   7.846  18.599  1.00 93.70           C  
ATOM    142  CD1 PHE A  18      -8.759   6.954  18.785  1.00 93.70           C  
ATOM    143  CD2 PHE A  18     -10.835   7.941  19.579  1.00 93.70           C  
ATOM    144  CE1 PHE A  18      -8.680   6.189  19.957  1.00 93.70           C  
ATOM    145  CE2 PHE A  18     -10.738   7.193  20.765  1.00 93.70           C  
ATOM    146  CZ  PHE A  18      -9.661   6.313  20.954  1.00 93.70           C  
ATOM    147  N   THR A  19      -9.403  11.003  15.260  1.00 93.98           N  
ATOM    148  CA  THR A  19      -9.455  11.543  13.900  1.00 93.98           C  
ATOM    149  C   THR A  19      -8.095  12.094  13.463  1.00 93.98           C  
ATOM    150  CB  THR A  19     -10.548  12.617  13.819  1.00 93.98           C  
ATOM    151  O   THR A  19      -7.641  11.782  12.365  1.00 93.98           O  
ATOM    152  CG2 THR A  19     -10.705  13.175  12.430  1.00 93.98           C  
ATOM    153  OG1 THR A  19     -11.814  12.088  14.136  1.00 93.98           O  
ATOM    154  N   ILE A  20      -7.414  12.850  14.330  1.00 96.20           N  
ATOM    155  CA  ILE A  20      -6.055  13.355  14.079  1.00 96.20           C  
ATOM    156  C   ILE A  20      -5.055  12.194  13.984  1.00 96.20           C  
ATOM    157  CB  ILE A  20      -5.656  14.375  15.171  1.00 96.20           C  
ATOM    158  O   ILE A  20      -4.209  12.200  13.097  1.00 96.20           O  
ATOM    159  CG1 ILE A  20      -6.516  15.656  15.080  1.00 96.20           C  
ATOM    160  CG2 ILE A  20      -4.166  14.762  15.071  1.00 96.20           C  
ATOM    161  CD1 ILE A  20      -6.458  16.516  16.351  1.00 96.20           C  
ATOM    162  N   GLY A  21      -5.166  11.177  14.845  1.00 95.47           N  
ATOM    163  CA  GLY A  21      -4.308   9.990  14.789  1.00 95.47           C  
ATOM    164  C   GLY A  21      -4.474   9.192  13.496  1.00 95.47           C  
ATOM    165  O   GLY A  21      -3.483   8.807  12.882  1.00 95.47           O  
ATOM    166  N   VAL A  22      -5.717   8.990  13.050  1.00 92.30           N  
ATOM    167  CA  VAL A  22      -6.018   8.357  11.758  1.00 92.30           C  
ATOM    168  C   VAL A  22      -5.436   9.173  10.611  1.00 92.30           C  
ATOM    169  CB  VAL A  22      -7.538   8.177  11.578  1.00 92.30           C  
ATOM    170  O   VAL A  22      -4.797   8.605   9.731  1.00 92.30           O  
ATOM    171  CG1 VAL A  22      -7.941   7.851  10.135  1.00 92.30           C  
ATOM    172  CG2 VAL A  22      -8.029   7.024  12.458  1.00 92.30           C  
ATOM    173  N   PHE A  23      -5.628  10.495  10.633  1.00 94.10           N  
ATOM    174  CA  PHE A  23      -5.066  11.384   9.622  1.00 94.10           C  
ATOM    175  C   PHE A  23      -3.538  11.277   9.574  1.00 94.10           C  
ATOM    176  CB  PHE A  23      -5.526  12.821   9.892  1.00 94.10           C  
ATOM    177  O   PHE A  23      -2.995  11.064   8.500  1.00 94.10           O  
ATOM    178  CG  PHE A  23      -5.047  13.806   8.846  1.00 94.10           C  
ATOM    179  CD1 PHE A  23      -3.888  14.572   9.072  1.00 94.10           C  
ATOM    180  CD2 PHE A  23      -5.737  13.926   7.626  1.00 94.10           C  
ATOM    181  CE1 PHE A  23      -3.423  15.453   8.081  1.00 94.10           C  
ATOM    182  CE2 PHE A  23      -5.263  14.796   6.630  1.00 94.10           C  
ATOM    183  CZ  PHE A  23      -4.106  15.561   6.857  1.00 94.10           C  
ATOM    184  N   MET A  24      -2.855  11.343  10.722  1.00 94.47           N  
ATOM    185  CA  MET A  24      -1.396  11.220  10.831  1.00 94.47           C  
ATOM    186  C   MET A  24      -0.878   9.903  10.236  1.00 94.47           C  
ATOM    187  CB  MET A  24      -1.009  11.336  12.315  1.00 94.47           C  
ATOM    188  O   MET A  24       0.015   9.920   9.392  1.00 94.47           O  
ATOM    189  CG  MET A  24       0.503  11.259  12.570  1.00 94.47           C  
ATOM    190  SD  MET A  24       0.955  11.038  14.317  1.00 94.47           S  
ATOM    191  CE  MET A  24       0.341   9.351  14.602  1.00 94.47           C  
ATOM    192  N   ALA A  25      -1.452   8.764  10.639  1.00 91.15           N  
ATOM    193  CA  ALA A  25      -1.008   7.455  10.159  1.00 91.15           C  
ATOM    194  C   ALA A  25      -1.241   7.277   8.651  1.00 91.15           C  
ATOM    195  CB  ALA A  25      -1.726   6.374  10.972  1.00 91.15           C  
ATOM    196  O   ALA A  25      -0.379   6.768   7.939  1.00 91.15           O  
ATOM    197  N   ALA A  26      -2.392   7.729   8.148  1.00 88.36           N  
ATOM    198  CA  ALA A  26      -2.709   7.662   6.727  1.00 88.36           C  
ATOM    199  C   ALA A  26      -1.866   8.633   5.885  1.00 88.36           C  
ATOM    200  CB  ALA A  26      -4.206   7.930   6.585  1.00 88.36           C  
ATOM    201  O   ALA A  26      -1.537   8.323   4.740  1.00 88.36           O  
ATOM    202  N   LEU A  27      -1.499   9.788   6.450  1.00 91.08           N  
ATOM    203  CA  LEU A  27      -0.692  10.805   5.783  1.00 91.08           C  
ATOM    204  C   LEU A  27       0.726  10.289   5.518  1.00 91.08           C  
ATOM    205  CB  LEU A  27      -0.685  12.085   6.642  1.00 91.08           C  
ATOM    206  O   LEU A  27       1.213  10.437   4.401  1.00 91.08           O  
ATOM    207  CG  LEU A  27      -0.013  13.279   5.953  1.00 91.08           C  
ATOM    208  CD1 LEU A  27      -0.941  13.884   4.901  1.00 91.08           C  
ATOM    209  CD2 LEU A  27       0.330  14.364   6.973  1.00 91.08           C  
ATOM    210  N   ASP A  28       1.351   9.631   6.500  1.00 90.43           N  
ATOM    211  CA  ASP A  28       2.687   9.024   6.362  1.00 90.43           C  
ATOM    212  C   ASP A  28       2.747   8.012   5.207  1.00 90.43           C  
ATOM    213  CB  ASP A  28       3.070   8.363   7.692  1.00 90.43           C  
ATOM    214  O   ASP A  28       3.686   8.027   4.409  1.00 90.43           O  
ATOM    215  CG  ASP A  28       4.489   7.775   7.697  1.00 90.43           C  
ATOM    216  OD1 ASP A  28       5.432   8.494   8.092  1.00 90.43           O  
ATOM    217  OD2 ASP A  28       4.666   6.578   7.381  1.00 90.43           O  
ATOM    218  N   ASN A  29       1.693   7.205   5.046  1.00 83.07           N  
ATOM    219  CA  ASN A  29       1.587   6.248   3.944  1.00 83.07           C  
ATOM    220  C   ASN A  29       1.447   6.924   2.566  1.00 83.07           C  
ATOM    221  CB  ASN A  29       0.400   5.318   4.231  1.00 83.07           C  
ATOM    222  O   ASN A  29       1.822   6.349   1.550  1.00 83.07           O  
ATOM    223  CG  ASN A  29       0.416   4.086   3.343  1.00 83.07           C  
ATOM    224  ND2 ASN A  29      -0.727   3.639   2.883  1.00 83.07           N  
ATOM    225  OD1 ASN A  29       1.432   3.469   3.087  1.00 83.07           O  
ATOM    226  N   GLY A  30       0.909   8.143   2.507  1.00 84.50           N  
ATOM    227  CA  GLY A  30       0.918   8.942   1.282  1.00 84.50           C  
ATOM    228  C   GLY A  30       2.279   9.597   1.033  1.00 84.50           C  
ATOM    229  O   GLY A  30       2.782   9.572  -0.085  1.00 84.50           O  
ATOM    230  N   ILE A  31       2.910  10.138   2.075  1.00 90.12           N  
ATOM    231  CA  ILE A  31       4.203  10.829   1.986  1.00 90.12           C  
ATOM    232  C   ILE A  31       5.301   9.920   1.425  1.00 90.12           C  
ATOM    233  CB  ILE A  31       4.570  11.384   3.377  1.00 90.12           C  
ATOM    234  O   ILE A  31       6.063  10.356   0.565  1.00 90.12           O  
ATOM    235  CG1 ILE A  31       3.680  12.599   3.710  1.00 90.12           C  
ATOM    236  CG2 ILE A  31       6.040  11.802   3.450  1.00 90.12           C  
ATOM    237  CD1 ILE A  31       3.747  13.040   5.174  1.00 90.12           C  
ATOM    238  N   ILE A  32       5.353   8.653   1.855  1.00 88.79           N  
ATOM    239  CA  ILE A  32       6.383   7.710   1.393  1.00 88.79           C  
ATOM    240  C   ILE A  32       6.350   7.498  -0.127  1.00 88.79           C  
ATOM    241  CB  ILE A  32       6.291   6.375   2.172  1.00 88.79           C  
ATOM    242  O   ILE A  32       7.404   7.368  -0.739  1.00 88.79           O  
ATOM    243  CG1 ILE A  32       7.480   5.426   1.921  1.00 88.79           C  
ATOM    244  CG2 ILE A  32       5.000   5.606   1.867  1.00 88.79           C  
ATOM    245  CD1 ILE A  32       8.802   5.966   2.470  1.00 88.79           C  
ATOM    246  N   SER A  33       5.168   7.531  -0.754  1.00 86.41           N  
ATOM    247  CA  SER A  33       5.048   7.352  -2.209  1.00 86.41           C  
ATOM    248  C   SER A  33       5.723   8.473  -3.004  1.00 86.41           C  
ATOM    249  CB  SER A  33       3.580   7.212  -2.622  1.00 86.41           C  
ATOM    250  O   SER A  33       6.306   8.213  -4.050  1.00 86.41           O  
ATOM    251  OG  SER A  33       2.854   8.415  -2.472  1.00 86.41           O  
ATOM    252  N   ALA A  34       5.710   9.707  -2.489  1.00 89.01           N  
ATOM    253  CA  ALA A  34       6.355  10.854  -3.131  1.00 89.01           C  
ATOM    254  C   ALA A  34       7.868  10.924  -2.886  1.00 89.01           C  
ATOM    255  CB  ALA A  34       5.669  12.133  -2.641  1.00 89.01           C  
ATOM    256  O   ALA A  34       8.543  11.700  -3.548  1.00 89.01           O  
ATOM    257  N   ALA A  35       8.383  10.159  -1.923  1.00 90.51           N  
ATOM    258  CA  ALA A  35       9.780  10.205  -1.502  1.00 90.51           C  
ATOM    259  C   ALA A  35      10.547   8.916  -1.812  1.00 90.51           C  
ATOM    260  CB  ALA A  35       9.795  10.527  -0.008  1.00 90.51           C  
ATOM    261  O   ALA A  35      11.717   8.813  -1.456  1.00 90.51           O  
ATOM    262  N   LEU A  36       9.894   7.918  -2.418  1.00 89.15           N  
ATOM    263  CA  LEU A  36      10.449   6.577  -2.591  1.00 89.15           C  
ATOM    264  C   LEU A  36      11.777   6.600  -3.358  1.00 89.15           C  
ATOM    265  CB  LEU A  36       9.396   5.705  -3.301  1.00 89.15           C  
ATOM    266  O   LEU A  36      12.756   6.024  -2.900  1.00 89.15           O  
ATOM    267  CG  LEU A  36       9.831   4.241  -3.502  1.00 89.15           C  
ATOM    268  CD1 LEU A  36      10.057   3.524  -2.168  1.00 89.15           C  
ATOM    269  CD2 LEU A  36       8.755   3.497  -4.292  1.00 89.15           C  
ATOM    270  N   THR A  37      11.813   7.304  -4.484  1.00 89.57           N  
ATOM    271  CA  THR A  37      13.004   7.525  -5.320  1.00 89.57           C  
ATOM    272  C   THR A  37      14.100   8.238  -4.544  1.00 89.57           C  
ATOM    273  CB  THR A  37      12.620   8.363  -6.548  1.00 89.57           C  
ATOM    274  O   THR A  37      15.179   7.684  -4.374  1.00 89.57           O  
ATOM    275  CG2 THR A  37      11.875   7.487  -7.551  1.00 89.57           C  
ATOM    276  OG1 THR A  37      11.718   9.360  -6.112  1.00 89.57           O  
ATOM    277  N   THR A  38      13.791   9.389  -3.943  1.00 90.10           N  
ATOM    278  CA  THR A  38      14.742  10.163  -3.130  1.00 90.10           C  
ATOM    279  C   THR A  38      15.331   9.355  -1.965  1.00 90.10           C  
ATOM    280  CB  THR A  38      14.048  11.408  -2.560  1.00 90.10           C  
ATOM    281  O   THR A  38      16.507   9.497  -1.639  1.00 90.10           O  
ATOM    282  CG2 THR A  38      15.017  12.379  -1.889  1.00 90.10           C  
ATOM    283  OG1 THR A  38      13.381  12.127  -3.571  1.00 90.10           O  
ATOM    284  N   ILE A  39      14.532   8.503  -1.314  1.00 92.15           N  
ATOM    285  CA  ILE A  39      15.003   7.634  -0.229  1.00 92.15           C  
ATOM    286  C   ILE A  39      15.924   6.547  -0.783  1.00 92.15           C  
ATOM    287  CB  ILE A  39      13.814   7.042   0.559  1.00 92.15           C  
ATOM    288  O   ILE A  39      16.999   6.335  -0.221  1.00 92.15           O  
ATOM    289  CG1 ILE A  39      13.149   8.159   1.397  1.00 92.15           C  
ATOM    290  CG2 ILE A  39      14.260   5.896   1.490  1.00 92.15           C  
ATOM    291  CD1 ILE A  39      11.772   7.774   1.944  1.00 92.15           C  
ATOM    292  N   ASN A  40      15.528   5.885  -1.872  1.00 90.09           N  
ATOM    293  CA  ASN A  40      16.335   4.841  -2.502  1.00 90.09           C  
ATOM    294  C   ASN A  40      17.698   5.387  -2.939  1.00 90.09           C  
ATOM    295  CB  ASN A  40      15.577   4.247  -3.697  1.00 90.09           C  
ATOM    296  O   ASN A  40      18.719   4.779  -2.635  1.00 90.09           O  
ATOM    297  CG  ASN A  40      14.320   3.489  -3.322  1.00 90.09           C  
ATOM    298  ND2 ASN A  40      13.558   3.089  -4.314  1.00 90.09           N  
ATOM    299  OD1 ASN A  40      14.001   3.225  -2.170  1.00 90.09           O  
ATOM    300  N   GLU A  41      17.706   6.570  -3.553  1.00 86.39           N  
ATOM    301  CA  GLU A  41      18.916   7.288  -3.961  1.00 86.39           C  
ATOM    302  C   GLU A  41      19.782   7.669  -2.759  1.00 86.39           C  
ATOM    303  CB  GLU A  41      18.508   8.551  -4.728  1.00 86.39           C  
ATOM    304  O   GLU A  41      20.983   7.438  -2.764  1.00 86.39           O  
ATOM    305  CG  GLU A  41      17.928   8.206  -6.105  1.00 86.39           C  
ATOM    306  CD  GLU A  41      17.323   9.421  -6.812  1.00 86.39           C  
ATOM    307  OE1 GLU A  41      16.527   9.192  -7.746  1.00 86.39           O  
ATOM    308  OE2 GLU A  41      17.714  10.569  -6.491  1.00 86.39           O  
ATOM    309  N   SER A  42      19.186   8.171  -1.672  1.00 90.27           N  
ATOM    310  CA  SER A  42      19.958   8.543  -0.476  1.00 90.27           C  
ATOM    311  C   SER A  42      20.680   7.372   0.201  1.00 90.27           C  
ATOM    312  CB  SER A  42      19.058   9.251   0.531  1.00 90.27           C  
ATOM    313  O   SER A  42      21.614   7.593   0.972  1.00 90.27           O  
ATOM    314  OG  SER A  42      18.182   8.365   1.206  1.00 90.27           O  
ATOM    315  N   PHE A  43      20.239   6.139  -0.066  1.00 91.51           N  
ATOM    316  CA  PHE A  43      20.849   4.913   0.439  1.00 91.51           C  
ATOM    317  C   PHE A  43      21.563   4.091  -0.645  1.00 91.51           C  
ATOM    318  CB  PHE A  43      19.783   4.080   1.172  1.00 91.51           C  
ATOM    319  O   PHE A  43      22.078   3.025  -0.302  1.00 91.51           O  
ATOM    320  CG  PHE A  43      19.302   4.665   2.486  1.00 91.51           C  
ATOM    321  CD1 PHE A  43      20.213   4.857   3.543  1.00 91.51           C  
ATOM    322  CD2 PHE A  43      17.950   5.012   2.662  1.00 91.51           C  
ATOM    323  CE1 PHE A  43      19.775   5.408   4.759  1.00 91.51           C  
ATOM    324  CE2 PHE A  43      17.509   5.546   3.885  1.00 91.51           C  
ATOM    325  CZ  PHE A  43      18.424   5.746   4.930  1.00 91.51           C  
ATOM    326  N   SER A  44      21.590   4.548  -1.903  1.00 86.91           N  
ATOM    327  CA  SER A  44      22.128   3.807  -3.056  1.00 86.91           C  
ATOM    328  C   SER A  44      21.605   2.367  -3.137  1.00 86.91           C  
ATOM    329  CB  SER A  44      23.657   3.881  -3.078  1.00 86.91           C  
ATOM    330  O   SER A  44      22.366   1.401  -3.202  1.00 86.91           O  
ATOM    331  OG  SER A  44      24.065   5.216  -3.279  1.00 86.91           O  
ATOM    332  N   VAL A  45      20.279   2.200  -3.053  1.00 85.87           N  
ATOM    333  CA  VAL A  45      19.620   0.886  -3.149  1.00 85.87           C  
ATOM    334  C   VAL A  45      18.763   0.775  -4.402  1.00 85.87           C  
ATOM    335  CB  VAL A  45      18.809   0.516  -1.892  1.00 85.87           C  
ATOM    336  O   VAL A  45      18.096   1.726  -4.807  1.00 85.87           O  
ATOM    337  CG1 VAL A  45      19.715   0.377  -0.664  1.00 85.87           C  
ATOM    338  CG2 VAL A  45      17.684   1.502  -1.562  1.00 85.87           C  
ATOM    339  N   SER A  46      18.715  -0.428  -4.981  1.00 83.40           N  
ATOM    340  CA  SER A  46      17.864  -0.711  -6.137  1.00 83.40           C  
ATOM    341  C   SER A  46      16.379  -0.467  -5.820  1.00 83.40           C  
ATOM    342  CB  SER A  46      18.058  -2.155  -6.621  1.00 83.40           C  
ATOM    343  O   SER A  46      15.960  -0.622  -4.667  1.00 83.40           O  
ATOM    344  OG  SER A  46      17.540  -3.079  -5.676  1.00 83.40           O  
ATOM    345  N   PRO A  47      15.529  -0.179  -6.824  1.00 83.22           N  
ATOM    346  CA  PRO A  47      14.082  -0.069  -6.629  1.00 83.22           C  
ATOM    347  C   PRO A  47      13.467  -1.290  -5.929  1.00 83.22           C  
ATOM    348  CB  PRO A  47      13.506   0.122  -8.037  1.00 83.22           C  
ATOM    349  O   PRO A  47      12.607  -1.136  -5.057  1.00 83.22           O  
ATOM    350  CG  PRO A  47      14.642   0.812  -8.791  1.00 83.22           C  
ATOM    351  CD  PRO A  47      15.897   0.189  -8.185  1.00 83.22           C  
ATOM    352  N   SER A  48      13.926  -2.502  -6.267  1.00 82.34           N  
ATOM    353  CA  SER A  48      13.473  -3.756  -5.656  1.00 82.34           C  
ATOM    354  C   SER A  48      13.755  -3.812  -4.152  1.00 82.34           C  
ATOM    355  CB  SER A  48      14.079  -4.957  -6.394  1.00 82.34           C  
ATOM    356  O   SER A  48      12.837  -4.095  -3.375  1.00 82.34           O  
ATOM    357  OG  SER A  48      15.497  -4.927  -6.397  1.00 82.34           O  
ATOM    358  N   TRP A  49      14.964  -3.452  -3.710  1.00 84.12           N  
ATOM    359  CA  TRP A  49      15.283  -3.320  -2.285  1.00 84.12           C  
ATOM    360  C   TRP A  49      14.555  -2.142  -1.640  1.00 84.12           C  
ATOM    361  CB  TRP A  49      16.797  -3.216  -2.083  1.00 84.12           C  
ATOM    362  O   TRP A  49      13.974  -2.303  -0.570  1.00 84.12           O  
ATOM    363  CG  TRP A  49      17.464  -4.550  -1.994  1.00 84.12           C  
ATOM    364  CD1 TRP A  49      18.211  -5.133  -2.956  1.00 84.12           C  
ATOM    365  CD2 TRP A  49      17.423  -5.499  -0.886  1.00 84.12           C  
ATOM    366  CE2 TRP A  49      18.185  -6.649  -1.250  1.00 84.12           C  
ATOM    367  CE3 TRP A  49      16.810  -5.506   0.388  1.00 84.12           C  
ATOM    368  NE1 TRP A  49      18.636  -6.375  -2.524  1.00 84.12           N  
ATOM    369  CH2 TRP A  49      17.732  -7.716   0.875  1.00 84.12           C  
ATOM    370  CZ2 TRP A  49      18.344  -7.745  -0.390  1.00 84.12           C  
ATOM    371  CZ3 TRP A  49      16.964  -6.601   1.260  1.00 84.12           C  
ATOM    372  N   GLY A  50      14.499  -0.995  -2.314  1.00 87.68           N  
ATOM    373  CA  GLY A  50      13.780   0.204  -1.889  1.00 87.68           C  
ATOM    374  C   GLY A  50      12.307  -0.043  -1.556  1.00 87.68           C  
ATOM    375  O   GLY A  50      11.784   0.449  -0.551  1.00 87.68           O  
ATOM    376  N   SER A  51      11.647  -0.905  -2.339  1.00 87.58           N  
ATOM    377  CA  SER A  51      10.251  -1.303  -2.121  1.00 87.58           C  
ATOM    378  C   SER A  51       9.999  -1.920  -0.737  1.00 87.58           C  
ATOM    379  CB  SER A  51       9.785  -2.252  -3.232  1.00 87.58           C  
ATOM    380  O   SER A  51       8.889  -1.796  -0.209  1.00 87.58           O  
ATOM    381  OG  SER A  51      10.233  -3.580  -3.031  1.00 87.58           O  
ATOM    382  N   TRP A  52      11.030  -2.481  -0.082  1.00 89.44           N  
ATOM    383  CA  TRP A  52      10.919  -3.017   1.278  1.00 89.44           C  
ATOM    384  C   TRP A  52      10.509  -1.968   2.311  1.00 89.44           C  
ATOM    385  CB  TRP A  52      12.189  -3.750   1.722  1.00 89.44           C  
ATOM    386  O   TRP A  52       9.907  -2.330   3.323  1.00 89.44           O  
ATOM    387  CG  TRP A  52      12.306  -5.134   1.174  1.00 89.44           C  
ATOM    388  CD1 TRP A  52      12.662  -5.464  -0.086  1.00 89.44           C  
ATOM    389  CD2 TRP A  52      11.987  -6.394   1.841  1.00 89.44           C  
ATOM    390  CE2 TRP A  52      12.182  -7.459   0.920  1.00 89.44           C  
ATOM    391  CE3 TRP A  52      11.542  -6.747   3.133  1.00 89.44           C  
ATOM    392  NE1 TRP A  52      12.579  -6.832  -0.236  1.00 89.44           N  
ATOM    393  CH2 TRP A  52      11.485  -9.116   2.545  1.00 89.44           C  
ATOM    394  CZ2 TRP A  52      11.951  -8.801   1.259  1.00 89.44           C  
ATOM    395  CZ3 TRP A  52      11.279  -8.087   3.481  1.00 89.44           C  
ATOM    396  N   GLY A  53      10.749  -0.677   2.052  1.00 91.46           N  
ATOM    397  CA  GLY A  53      10.251   0.407   2.899  1.00 91.46           C  
ATOM    398  C   GLY A  53       8.722   0.426   2.998  1.00 91.46           C  
ATOM    399  O   GLY A  53       8.167   0.553   4.091  1.00 91.46           O  
ATOM    400  N   ILE A  54       8.035   0.228   1.869  1.00 88.89           N  
ATOM    401  CA  ILE A  54       6.568   0.136   1.792  1.00 88.89           C  
ATOM    402  C   ILE A  54       6.100  -1.247   2.257  1.00 88.89           C  
ATOM    403  CB  ILE A  54       6.103   0.424   0.347  1.00 88.89           C  
ATOM    404  O   ILE A  54       5.130  -1.367   3.012  1.00 88.89           O  
ATOM    405  CG1 ILE A  54       6.436   1.875  -0.073  1.00 88.89           C  
ATOM    406  CG2 ILE A  54       4.587   0.189   0.183  1.00 88.89           C  
ATOM    407  CD1 ILE A  54       6.629   1.996  -1.586  1.00 88.89           C  
ATOM    408  N   THR A  55       6.801  -2.303   1.848  1.00 87.42           N  
ATOM    409  CA  THR A  55       6.446  -3.688   2.173  1.00 87.42           C  
ATOM    410  C   THR A  55       6.505  -3.957   3.673  1.00 87.42           C  
ATOM    411  CB  THR A  55       7.358  -4.655   1.417  1.00 87.42           C  
ATOM    412  O   THR A  55       5.525  -4.437   4.234  1.00 87.42           O  
ATOM    413  CG2 THR A  55       7.093  -6.121   1.716  1.00 87.42           C  
ATOM    414  OG1 THR A  55       7.171  -4.446   0.039  1.00 87.42           O  
ATOM    415  N   LEU A  56       7.597  -3.615   4.368  1.00 90.22           N  
ATOM    416  CA  LEU A  56       7.692  -3.826   5.820  1.00 90.22           C  
ATOM    417  C   LEU A  56       6.692  -2.978   6.589  1.00 90.22           C  
ATOM    418  CB  LEU A  56       9.097  -3.506   6.340  1.00 90.22           C  
ATOM    419  O   LEU A  56       6.165  -3.430   7.606  1.00 90.22           O  
ATOM    420  CG  LEU A  56      10.145  -4.548   5.947  1.00 90.22           C  
ATOM    421  CD1 LEU A  56      11.492  -4.104   6.493  1.00 90.22           C  
ATOM    422  CD2 LEU A  56       9.852  -5.941   6.514  1.00 90.22           C  
ATOM    423  N   TYR A  57       6.397  -1.777   6.092  1.00 90.63           N  
ATOM    424  CA  TYR A  57       5.376  -0.941   6.695  1.00 90.63           C  
ATOM    425  C   TYR A  57       3.993  -1.600   6.570  1.00 90.63           C  
ATOM    426  CB  TYR A  57       5.433   0.462   6.087  1.00 90.63           C  
ATOM    427  O   TYR A  57       3.324  -1.870   7.563  1.00 90.63           O  
ATOM    428  CG  TYR A  57       4.474   1.430   6.741  1.00 90.63           C  
ATOM    429  CD1 TYR A  57       3.199   1.639   6.183  1.00 90.63           C  
ATOM    430  CD2 TYR A  57       4.863   2.131   7.900  1.00 90.63           C  
ATOM    431  CE1 TYR A  57       2.310   2.542   6.790  1.00 90.63           C  
ATOM    432  CE2 TYR A  57       3.975   3.038   8.507  1.00 90.63           C  
ATOM    433  OH  TYR A  57       1.833   4.120   8.517  1.00 90.63           O  
ATOM    434  CZ  TYR A  57       2.692   3.235   7.955  1.00 90.63           C  
ATOM    435  N   THR A  58       3.575  -1.965   5.360  1.00 88.51           N  
ATOM    436  CA  THR A  58       2.260  -2.583   5.112  1.00 88.51           C  
ATOM    437  C   THR A  58       2.127  -3.984   5.725  1.00 88.51           C  
ATOM    438  CB  THR A  58       1.951  -2.629   3.613  1.00 88.51           C  
ATOM    439  O   THR A  58       1.051  -4.337   6.219  1.00 88.51           O  
ATOM    440  CG2 THR A  58       1.842  -1.231   3.002  1.00 88.51           C  
ATOM    441  OG1 THR A  58       2.956  -3.337   2.936  1.00 88.51           O  
ATOM    442  N   LEU A  59       3.218  -4.753   5.791  1.00 86.61           N  
ATOM    443  CA  LEU A  59       3.302  -6.006   6.540  1.00 86.61           C  
ATOM    444  C   LEU A  59       3.107  -5.754   8.037  1.00 86.61           C  
ATOM    445  CB  LEU A  59       4.670  -6.663   6.286  1.00 86.61           C  
ATOM    446  O   LEU A  59       2.278  -6.407   8.668  1.00 86.61           O  
ATOM    447  CG  LEU A  59       4.906  -7.943   7.105  1.00 86.61           C  
ATOM    448  CD1 LEU A  59       3.900  -9.043   6.774  1.00 86.61           C  
ATOM    449  CD2 LEU A  59       6.306  -8.471   6.832  1.00 86.61           C  
ATOM    450  N   GLY A  60       3.830  -4.781   8.597  1.00 88.95           N  
ATOM    451  CA  GLY A  60       3.690  -4.369   9.989  1.00 88.95           C  
ATOM    452  C   GLY A  60       2.251  -3.982  10.325  1.00 88.95           C  
ATOM    453  O   GLY A  60       1.720  -4.447  11.331  1.00 88.95           O  
ATOM    454  N   LEU A  61       1.573  -3.235   9.444  1.00 86.92           N  
ATOM    455  CA  LEU A  61       0.145  -2.928   9.584  1.00 86.92           C  
ATOM    456  C   LEU A  61      -0.715  -4.200   9.545  1.00 86.92           C  
ATOM    457  CB  LEU A  61      -0.326  -1.963   8.478  1.00 86.92           C  
ATOM    458  O   LEU A  61      -1.590  -4.369  10.392  1.00 86.92           O  
ATOM    459  CG  LEU A  61       0.321  -0.567   8.420  1.00 86.92           C  
ATOM    460  CD1 LEU A  61      -0.280   0.184   7.231  1.00 86.92           C  
ATOM    461  CD2 LEU A  61       0.086   0.289   9.653  1.00 86.92           C  
ATOM    462  N   SER A  62      -0.463  -5.107   8.596  1.00 79.92           N  
ATOM    463  CA  SER A  62      -1.211  -6.368   8.440  1.00 79.92           C  
ATOM    464  C   SER A  62      -1.152  -7.242   9.692  1.00 79.92           C  
ATOM    465  CB  SER A  62      -0.656  -7.191   7.273  1.00 79.92           C  
ATOM    466  O   SER A  62      -2.139  -7.881  10.054  1.00 79.92           O  
ATOM    467  OG  SER A  62      -0.770  -6.478   6.066  1.00 79.92           O  
ATOM    468  N   VAL A  63       0.000  -7.250  10.361  1.00 81.82           N  
ATOM    469  CA  VAL A  63       0.246  -8.002  11.595  1.00 81.82           C  
ATOM    470  C   VAL A  63      -0.300  -7.259  12.814  1.00 81.82           C  
ATOM    471  CB  VAL A  63       1.756  -8.276  11.723  1.00 81.82           C  
ATOM    472  O   VAL A  63      -0.934  -7.869  13.675  1.00 81.82           O  
ATOM    473  CG1 VAL A  63       2.125  -8.968  13.039  1.00 81.82           C  
ATOM    474  CG2 VAL A  63       2.218  -9.173  10.567  1.00 81.82           C  
ATOM    475  N   SER A  64      -0.090  -5.943  12.884  1.00 85.13           N  
ATOM    476  CA  SER A  64      -0.496  -5.112  14.021  1.00 85.13           C  
ATOM    477  C   SER A  64      -2.015  -5.000  14.142  1.00 85.13           C  
ATOM    478  CB  SER A  64       0.136  -3.719  13.924  1.00 85.13           C  
ATOM    479  O   SER A  64      -2.560  -5.174  15.229  1.00 85.13           O  
ATOM    480  OG  SER A  64      -0.157  -3.025  15.119  1.00 85.13           O  
ATOM    481  N   VAL A  65      -2.731  -4.803  13.031  1.00 83.36           N  
ATOM    482  CA  VAL A  65      -4.184  -4.557  13.019  1.00 83.36           C  
ATOM    483  C   VAL A  65      -4.987  -5.623  13.793  1.00 83.36           C  
ATOM    484  CB  VAL A  65      -4.668  -4.364  11.563  1.00 83.36           C  
ATOM    485  O   VAL A  65      -5.745  -5.246  14.695  1.00 83.36           O  
ATOM    486  CG1 VAL A  65      -6.174  -4.580  11.374  1.00 83.36           C  
ATOM    487  CG2 VAL A  65      -4.343  -2.960  11.066  1.00 83.36           C  
ATOM    488  N   PRO A  66      -4.837  -6.942  13.532  1.00 75.52           N  
ATOM    489  CA  PRO A  66      -5.551  -7.970  14.293  1.00 75.52           C  
ATOM    490  C   PRO A  66      -5.138  -8.034  15.768  1.00 75.52           C  
ATOM    491  CB  PRO A  66      -5.245  -9.300  13.590  1.00 75.52           C  
ATOM    492  O   PRO A  66      -5.986  -8.255  16.638  1.00 75.52           O  
ATOM    493  CG  PRO A  66      -4.848  -8.891  12.175  1.00 75.52           C  
ATOM    494  CD  PRO A  66      -4.151  -7.558  12.403  1.00 75.52           C  
ATOM    495  N   ILE A  67      -3.845  -7.840  16.058  1.00 82.68           N  
ATOM    496  CA  ILE A  67      -3.307  -7.848  17.425  1.00 82.68           C  
ATOM    497  C   ILE A  67      -3.939  -6.716  18.226  1.00 82.68           C  
ATOM    498  CB  ILE A  67      -1.765  -7.703  17.421  1.00 82.68           C  
ATOM    499  O   ILE A  67      -4.524  -6.945  19.286  1.00 82.68           O  
ATOM    500  CG1 ILE A  67      -1.077  -8.907  16.763  1.00 82.68           C  
ATOM    501  CG2 ILE A  67      -1.232  -7.553  18.858  1.00 82.68           C  
ATOM    502  CD1 ILE A  67       0.403  -8.650  16.450  1.00 82.68           C  
ATOM    503  N   VAL A  68      -3.845  -5.496  17.705  1.00 83.47           N  
ATOM    504  CA  VAL A  68      -4.292  -4.284  18.380  1.00 83.47           C  
ATOM    505  C   VAL A  68      -5.804  -4.266  18.533  1.00 83.47           C  
ATOM    506  CB  VAL A  68      -3.776  -3.037  17.652  1.00 83.47           C  
ATOM    507  O   VAL A  68      -6.287  -3.890  19.599  1.00 83.47           O  
ATOM    508  CG1 VAL A  68      -4.365  -1.796  18.320  1.00 83.47           C  
ATOM    509  CG2 VAL A  68      -2.248  -2.982  17.762  1.00 83.47           C  
ATOM    510  N   GLY A  69      -6.559  -4.766  17.549  1.00 77.43           N  
ATOM    511  CA  GLY A  69      -8.001  -4.972  17.695  1.00 77.43           C  
ATOM    512  C   GLY A  69      -8.335  -5.748  18.975  1.00 77.43           C  
ATOM    513  O   GLY A  69      -9.030  -5.231  19.848  1.00 77.43           O  
ATOM    514  N   LYS A  70      -7.739  -6.935  19.161  1.00 80.30           N  
ATOM    515  CA  LYS A  70      -7.983  -7.771  20.352  1.00 80.30           C  
ATOM    516  C   LYS A  70      -7.407  -7.176  21.641  1.00 80.30           C  
ATOM    517  CB  LYS A  70      -7.438  -9.192  20.122  1.00 80.30           C  
ATOM    518  O   LYS A  70      -8.034  -7.263  22.700  1.00 80.30           O  
ATOM    519  CG  LYS A  70      -8.214  -9.950  19.032  1.00 80.30           C  
ATOM    520  CD  LYS A  70      -7.856 -11.446  19.010  1.00 80.30           C  
ATOM    521  CE  LYS A  70      -8.733 -12.193  17.992  1.00 80.30           C  
ATOM    522  NZ  LYS A  70      -8.576 -13.669  18.065  1.00 80.30           N  
ATOM    523  N   LEU A  71      -6.210  -6.590  21.586  1.00 83.89           N  
ATOM    524  CA  LEU A  71      -5.578  -5.988  22.763  1.00 83.89           C  
ATOM    525  C   LEU A  71      -6.333  -4.747  23.246  1.00 83.89           C  
ATOM    526  CB  LEU A  71      -4.109  -5.638  22.476  1.00 83.89           C  
ATOM    527  O   LEU A  71      -6.467  -4.568  24.456  1.00 83.89           O  
ATOM    528  CG  LEU A  71      -3.141  -6.824  22.313  1.00 83.89           C  
ATOM    529  CD1 LEU A  71      -1.730  -6.276  22.110  1.00 83.89           C  
ATOM    530  CD2 LEU A  71      -3.096  -7.737  23.539  1.00 83.89           C  
ATOM    531  N   SER A  72      -6.850  -3.921  22.336  1.00 81.81           N  
ATOM    532  CA  SER A  72      -7.585  -2.699  22.679  1.00 81.81           C  
ATOM    533  C   SER A  72      -8.906  -3.010  23.381  1.00 81.81           C  
ATOM    534  CB  SER A  72      -7.795  -1.821  21.442  1.00 81.81           C  
ATOM    535  O   SER A  72      -9.220  -2.388  24.395  1.00 81.81           O  
ATOM    536  OG  SER A  72      -8.705  -2.386  20.522  1.00 81.81           O  
ATOM    537  N   ASP A  73      -9.613  -4.049  22.936  1.00 80.36           N  
ATOM    538  CA  ASP A  73     -10.832  -4.525  23.586  1.00 80.36           C  
ATOM    539  C   ASP A  73     -10.555  -5.093  24.991  1.00 80.36           C  
ATOM    540  CB  ASP A  73     -11.499  -5.564  22.670  1.00 80.36           C  
ATOM    541  O   ASP A  73     -11.355  -4.894  25.907  1.00 80.36           O  
ATOM    542  CG  ASP A  73     -12.254  -4.953  21.475  1.00 80.36           C  
ATOM    543  OD1 ASP A  73     -12.522  -3.721  21.468  1.00 80.36           O  
ATOM    544  OD2 ASP A  73     -12.635  -5.756  20.597  1.00 80.36           O  
ATOM    545  N   ARG A  74      -9.400  -5.746  25.196  1.00 83.50           N  
ATOM    546  CA  ARG A  74      -9.020  -6.364  26.479  1.00 83.50           C  
ATOM    547  C   ARG A  74      -8.449  -5.389  27.503  1.00 83.50           C  
ATOM    548  CB  ARG A  74      -8.036  -7.513  26.207  1.00 83.50           C  
ATOM    549  O   ARG A  74      -8.850  -5.386  28.668  1.00 83.50           O  
ATOM    550  CG  ARG A  74      -7.781  -8.336  27.477  1.00 83.50           C  
ATOM    551  CD  ARG A  74      -6.997  -9.606  27.148  1.00 83.50           C  
ATOM    552  NE  ARG A  74      -6.814 -10.438  28.351  1.00 83.50           N  
ATOM    553  NH1 ARG A  74      -5.476 -12.031  27.393  1.00 83.50           N  
ATOM    554  NH2 ARG A  74      -6.004 -12.192  29.559  1.00 83.50           N  
ATOM    555  CZ  ARG A  74      -6.103 -11.547  28.429  1.00 83.50           C  
ATOM    556  N   TYR A  75      -7.442  -4.623  27.104  1.00 87.31           N  
ATOM    557  CA  TYR A  75      -6.639  -3.811  28.016  1.00 87.31           C  
ATOM    558  C   TYR A  75      -7.119  -2.362  28.096  1.00 87.31           C  
ATOM    559  CB  TYR A  75      -5.161  -3.923  27.633  1.00 87.31           C  
ATOM    560  O   TYR A  75      -6.849  -1.700  29.104  1.00 87.31           O  
ATOM    561  CG  TYR A  75      -4.588  -5.309  27.867  1.00 87.31           C  
ATOM    562  CD1 TYR A  75      -4.277  -5.723  29.177  1.00 87.31           C  
ATOM    563  CD2 TYR A  75      -4.375  -6.186  26.787  1.00 87.31           C  
ATOM    564  CE1 TYR A  75      -3.741  -7.004  29.411  1.00 87.31           C  
ATOM    565  CE2 TYR A  75      -3.859  -7.476  27.020  1.00 87.31           C  
ATOM    566  OH  TYR A  75      -3.027  -9.127  28.539  1.00 87.31           O  
ATOM    567  CZ  TYR A  75      -3.531  -7.883  28.327  1.00 87.31           C  
ATOM    568  N   GLY A  76      -7.891  -1.911  27.106  1.00 88.89           N  
ATOM    569  CA  GLY A  76      -8.428  -0.560  27.024  1.00 88.89           C  
ATOM    570  C   GLY A  76      -7.983   0.167  25.763  1.00 88.89           C  
ATOM    571  O   GLY A  76      -6.816   0.118  25.370  1.00 88.89           O  
ATOM    572  N   ARG A  77      -8.927   0.866  25.137  1.00 89.40           N  
ATOM    573  CA  ARG A  77      -8.734   1.606  23.888  1.00 89.40           C  
ATOM    574  C   ARG A  77      -7.832   2.817  24.053  1.00 89.40           C  
ATOM    575  CB  ARG A  77     -10.101   2.030  23.356  1.00 89.40           C  
ATOM    576  O   ARG A  77      -6.983   3.043  23.201  1.00 89.40           O  
ATOM    577  CG  ARG A  77     -10.903   0.790  22.957  1.00 89.40           C  
ATOM    578  CD  ARG A  77     -12.262   1.244  22.471  1.00 89.40           C  
ATOM    579  NE  ARG A  77     -13.160   0.096  22.336  1.00 89.40           N  
ATOM    580  NH1 ARG A  77     -15.050   1.176  22.984  1.00 89.40           N  
ATOM    581  NH2 ARG A  77     -15.162  -0.888  22.088  1.00 89.40           N  
ATOM    582  CZ  ARG A  77     -14.460   0.132  22.478  1.00 89.40           C  
ATOM    583  N   LYS A  78      -7.956   3.564  25.154  1.00 93.10           N  
ATOM    584  CA  LYS A  78      -7.082   4.715  25.428  1.00 93.10           C  
ATOM    585  C   LYS A  78      -5.639   4.255  25.575  1.00 93.10           C  
ATOM    586  CB  LYS A  78      -7.548   5.439  26.694  1.00 93.10           C  
ATOM    587  O   LYS A  78      -4.757   4.803  24.925  1.00 93.10           O  
ATOM    588  CG  LYS A  78      -6.612   6.590  27.093  1.00 93.10           C  
ATOM    589  CD  LYS A  78      -6.946   7.039  28.513  1.00 93.10           C  
ATOM    590  CE  LYS A  78      -6.125   8.282  28.855  1.00 93.10           C  
ATOM    591  NZ  LYS A  78      -6.729   9.034  29.975  1.00 93.10           N  
ATOM    592  N   LYS A  79      -5.394   3.259  26.433  1.00 93.68           N  
ATOM    593  CA  LYS A  79      -4.044   2.725  26.658  1.00 93.68           C  
ATOM    594  C   LYS A  79      -3.400   2.248  25.364  1.00 93.68           C  
ATOM    595  CB  LYS A  79      -4.101   1.579  27.668  1.00 93.68           C  
ATOM    596  O   LYS A  79      -2.265   2.629  25.098  1.00 93.68           O  
ATOM    597  CG  LYS A  79      -4.174   2.122  29.095  1.00 93.68           C  
ATOM    598  CD  LYS A  79      -4.436   0.968  30.060  1.00 93.68           C  
ATOM    599  CE  LYS A  79      -4.614   1.530  31.468  1.00 93.68           C  
ATOM    600  NZ  LYS A  79      -4.579   0.446  32.474  1.00 93.68           N  
ATOM    601  N   LEU A  80      -4.118   1.457  24.565  1.00 92.91           N  
ATOM    602  CA  LEU A  80      -3.573   0.965  23.301  1.00 92.91           C  
ATOM    603  C   LEU A  80      -3.341   2.093  22.296  1.00 92.91           C  
ATOM    604  CB  LEU A  80      -4.451  -0.157  22.718  1.00 92.91           C  
ATOM    605  O   LEU A  80      -2.283   2.112  21.684  1.00 92.91           O  
ATOM    606  CG  LEU A  80      -4.027  -1.587  23.095  1.00 92.91           C  
ATOM    607  CD1 LEU A  80      -2.603  -1.921  22.642  1.00 92.91           C  
ATOM    608  CD2 LEU A  80      -4.135  -1.878  24.591  1.00 92.91           C  
ATOM    609  N   PHE A  81      -4.245   3.071  22.200  1.00 94.94           N  
ATOM    610  CA  PHE A  81      -4.046   4.245  21.348  1.00 94.94           C  
ATOM    611  C   PHE A  81      -2.770   5.011  21.710  1.00 94.94           C  
ATOM    612  CB  PHE A  81      -5.269   5.158  21.469  1.00 94.94           C  
ATOM    613  O   PHE A  81      -1.994   5.364  20.832  1.00 94.94           O  
ATOM    614  CG  PHE A  81      -5.136   6.479  20.741  1.00 94.94           C  
ATOM    615  CD1 PHE A  81      -4.879   7.661  21.463  1.00 94.94           C  
ATOM    616  CD2 PHE A  81      -5.235   6.521  19.338  1.00 94.94           C  
ATOM    617  CE1 PHE A  81      -4.738   8.885  20.785  1.00 94.94           C  
ATOM    618  CE2 PHE A  81      -5.104   7.747  18.665  1.00 94.94           C  
ATOM    619  CZ  PHE A  81      -4.861   8.926  19.386  1.00 94.94           C  
ATOM    620  N   LEU A  82      -2.516   5.237  23.002  1.00 96.59           N  
ATOM    621  CA  LEU A  82      -1.303   5.927  23.446  1.00 96.59           C  
ATOM    622  C   LEU A  82      -0.035   5.122  23.141  1.00 96.59           C  
ATOM    623  CB  LEU A  82      -1.403   6.234  24.948  1.00 96.59           C  
ATOM    624  O   LEU A  82       0.955   5.703  22.709  1.00 96.59           O  
ATOM    625  CG  LEU A  82      -2.495   7.252  25.316  1.00 96.59           C  
ATOM    626  CD1 LEU A  82      -2.578   7.386  26.838  1.00 96.59           C  
ATOM    627  CD2 LEU A  82      -2.222   8.634  24.733  1.00 96.59           C  
ATOM    628  N   ILE A  83      -0.063   3.800  23.338  1.00 95.95           N  
ATOM    629  CA  ILE A  83       1.061   2.918  22.984  1.00 95.95           C  
ATOM    630  C   ILE A  83       1.339   2.992  21.483  1.00 95.95           C  
ATOM    631  CB  ILE A  83       0.779   1.466  23.435  1.00 95.95           C  
ATOM    632  O   ILE A  83       2.488   3.148  21.082  1.00 95.95           O  
ATOM    633  CG1 ILE A  83       0.823   1.381  24.977  1.00 95.95           C  
ATOM    634  CG2 ILE A  83       1.790   0.472  22.826  1.00 95.95           C  
ATOM    635  CD1 ILE A  83       0.226   0.084  25.540  1.00 95.95           C  
ATOM    636  N   GLU A  84       0.293   2.916  20.667  1.00 95.12           N  
ATOM    637  CA  GLU A  84       0.390   2.997  19.215  1.00 95.12           C  
ATOM    638  C   GLU A  84       0.972   4.325  18.744  1.00 95.12           C  
ATOM    639  CB  GLU A  84      -1.002   2.767  18.625  1.00 95.12           C  
ATOM    640  O   GLU A  84       1.964   4.337  18.019  1.00 95.12           O  
ATOM    641  CG  GLU A  84      -1.290   1.272  18.500  1.00 95.12           C  
ATOM    642  CD  GLU A  84      -2.271   1.035  17.365  1.00 95.12           C  
ATOM    643  OE1 GLU A  84      -1.973   0.169  16.518  1.00 95.12           O  
ATOM    644  OE2 GLU A  84      -3.344   1.677  17.354  1.00 95.12           O  
ATOM    645  N   VAL A  85       0.449   5.448  19.239  1.00 96.84           N  
ATOM    646  CA  VAL A  85       0.984   6.775  18.911  1.00 96.84           C  
ATOM    647  C   VAL A  85       2.442   6.916  19.364  1.00 96.84           C  
ATOM    648  CB  VAL A  85       0.097   7.872  19.519  1.00 96.84           C  
ATOM    649  O   VAL A  85       3.250   7.482  18.629  1.00 96.84           O  
ATOM    650  CG1 VAL A  85       0.679   9.270  19.300  1.00 96.84           C  
ATOM    651  CG2 VAL A  85      -1.299   7.892  18.878  1.00 96.84           C  
ATOM    652  N   CYS A  86       2.818   6.379  20.530  1.00 97.37           N  
ATOM    653  CA  CYS A  86       4.212   6.373  20.979  1.00 97.37           C  
ATOM    654  C   CYS A  86       5.113   5.543  20.054  1.00 97.37           C  
ATOM    655  CB  CYS A  86       4.302   5.840  22.414  1.00 97.37           C  
ATOM    656  O   CYS A  86       6.179   6.016  19.673  1.00 97.37           O  
ATOM    657  SG  CYS A  86       3.761   7.099  23.603  1.00 97.37           S  
ATOM    658  N   LEU A  87       4.697   4.331  19.671  1.00 96.72           N  
ATOM    659  CA  LEU A  87       5.443   3.484  18.735  1.00 96.72           C  
ATOM    660  C   LEU A  87       5.565   4.142  17.360  1.00 96.72           C  
ATOM    661  CB  LEU A  87       4.752   2.117  18.602  1.00 96.72           C  
ATOM    662  O   LEU A  87       6.637   4.119  16.766  1.00 96.72           O  
ATOM    663  CG  LEU A  87       4.931   1.174  19.801  1.00 96.72           C  
ATOM    664  CD1 LEU A  87       4.070  -0.072  19.588  1.00 96.72           C  
ATOM    665  CD2 LEU A  87       6.386   0.729  19.976  1.00 96.72           C  
ATOM    666  N   PHE A  88       4.499   4.785  16.885  1.00 96.31           N  
ATOM    667  CA  PHE A  88       4.501   5.528  15.633  1.00 96.31           C  
ATOM    668  C   PHE A  88       5.444   6.732  15.694  1.00 96.31           C  
ATOM    669  CB  PHE A  88       3.073   5.966  15.308  1.00 96.31           C  
ATOM    670  O   PHE A  88       6.239   6.934  14.781  1.00 96.31           O  
ATOM    671  CG  PHE A  88       2.963   6.579  13.932  1.00 96.31           C  
ATOM    672  CD1 PHE A  88       3.190   7.955  13.746  1.00 96.31           C  
ATOM    673  CD2 PHE A  88       2.669   5.759  12.829  1.00 96.31           C  
ATOM    674  CE1 PHE A  88       3.084   8.508  12.461  1.00 96.31           C  
ATOM    675  CE2 PHE A  88       2.571   6.317  11.545  1.00 96.31           C  
ATOM    676  CZ  PHE A  88       2.772   7.693  11.364  1.00 96.31           C  
ATOM    677  N   GLY A  89       5.404   7.517  16.775  1.00 97.24           N  
ATOM    678  CA  GLY A  89       6.300   8.655  16.982  1.00 97.24           C  
ATOM    679  C   GLY A  89       7.766   8.230  17.092  1.00 97.24           C  
ATOM    680  O   GLY A  89       8.622   8.821  16.438  1.00 97.24           O  
ATOM    681  N   LEU A  90       8.053   7.166  17.851  1.00 97.39           N  
ATOM    682  CA  LEU A  90       9.398   6.592  17.971  1.00 97.39           C  
ATOM    683  C   LEU A  90       9.891   6.024  16.640  1.00 97.39           C  
ATOM    684  CB  LEU A  90       9.409   5.486  19.042  1.00 97.39           C  
ATOM    685  O   LEU A  90      11.008   6.316  16.234  1.00 97.39           O  
ATOM    686  CG  LEU A  90       9.349   5.996  20.490  1.00 97.39           C  
ATOM    687  CD1 LEU A  90       9.123   4.813  21.433  1.00 97.39           C  
ATOM    688  CD2 LEU A  90      10.646   6.697  20.906  1.00 97.39           C  
ATOM    689  N   GLY A  91       9.056   5.256  15.941  1.00 97.19           N  
ATOM    690  CA  GLY A  91       9.370   4.741  14.613  1.00 97.19           C  
ATOM    691  C   GLY A  91       9.635   5.872  13.621  1.00 97.19           C  
ATOM    692  O   GLY A  91      10.645   5.838  12.933  1.00 97.19           O  
ATOM    693  N   SER A  92       8.809   6.924  13.616  1.00 96.45           N  
ATOM    694  CA  SER A  92       9.019   8.111  12.769  1.00 96.45           C  
ATOM    695  C   SER A  92      10.348   8.805  13.074  1.00 96.45           C  
ATOM    696  CB  SER A  92       7.905   9.150  12.942  1.00 96.45           C  
ATOM    697  O   SER A  92      11.064   9.183  12.152  1.00 96.45           O  
ATOM    698  OG  SER A  92       6.619   8.603  12.725  1.00 96.45           O  
ATOM    699  N   LEU A  93      10.703   8.939  14.357  1.00 97.64           N  
ATOM    700  CA  LEU A  93      11.986   9.503  14.774  1.00 97.64           C  
ATOM    701  C   LEU A  93      13.158   8.634  14.308  1.00 97.64           C  
ATOM    702  CB  LEU A  93      11.982   9.678  16.304  1.00 97.64           C  
ATOM    703  O   LEU A  93      14.135   9.162  13.796  1.00 97.64           O  
ATOM    704  CG  LEU A  93      13.301  10.223  16.885  1.00 97.64           C  
ATOM    705  CD1 LEU A  93      13.626  11.626  16.367  1.00 97.64           C  
ATOM    706  CD2 LEU A  93      13.199  10.285  18.410  1.00 97.64           C  
ATOM    707  N   LEU A  94      13.064   7.312  14.457  1.00 97.61           N  
ATOM    708  CA  LEU A  94      14.118   6.394  14.026  1.00 97.61           C  
ATOM    709  C   LEU A  94      14.274   6.369  12.498  1.00 97.61           C  
ATOM    710  CB  LEU A  94      13.837   4.988  14.573  1.00 97.61           C  
ATOM    711  O   LEU A  94      15.402   6.334  12.015  1.00 97.61           O  
ATOM    712  CG  LEU A  94      13.953   4.804  16.092  1.00 97.61           C  
ATOM    713  CD1 LEU A  94      13.449   3.404  16.459  1.00 97.61           C  
ATOM    714  CD2 LEU A  94      15.400   4.940  16.566  1.00 97.61           C  
ATOM    715  N   VAL A  95      13.175   6.468  11.739  1.00 96.30           N  
ATOM    716  CA  VAL A  95      13.218   6.649  10.277  1.00 96.30           C  
ATOM    717  C   VAL A  95      13.901   7.977   9.936  1.00 96.30           C  
ATOM    718  CB  VAL A  95      11.807   6.587   9.650  1.00 96.30           C  
ATOM    719  O   VAL A  95      14.797   8.010   9.105  1.00 96.30           O  
ATOM    720  CG1 VAL A  95      11.846   6.868   8.148  1.00 96.30           C  
ATOM    721  CG2 VAL A  95      11.149   5.204   9.763  1.00 96.30           C  
ATOM    722  N   ALA A  96      13.541   9.071  10.610  1.00 95.86           N  
ATOM    723  CA  ALA A  96      14.172  10.374  10.402  1.00 95.86           C  
ATOM    724  C   ALA A  96      15.643  10.447  10.846  1.00 95.86           C  
ATOM    725  CB  ALA A  96      13.371  11.434  11.160  1.00 95.86           C  
ATOM    726  O   ALA A  96      16.283  11.461  10.608  1.00 95.86           O  
ATOM    727  N   LEU A  97      16.172   9.438  11.539  1.00 95.68           N  
ATOM    728  CA  LEU A  97      17.565   9.378  11.992  1.00 95.68           C  
ATOM    729  C   LEU A  97      18.342   8.236  11.327  1.00 95.68           C  
ATOM    730  CB  LEU A  97      17.596   9.253  13.527  1.00 95.68           C  
ATOM    731  O   LEU A  97      19.497   7.993  11.682  1.00 95.68           O  
ATOM    732  CG  LEU A  97      17.090  10.484  14.299  1.00 95.68           C  
ATOM    733  CD1 LEU A  97      17.117  10.166  15.797  1.00 95.68           C  
ATOM    734  CD2 LEU A  97      17.948  11.727  14.060  1.00 95.68           C  
ATOM    735  N   SER A  98      17.725   7.497  10.404  1.00 95.91           N  
ATOM    736  CA  SER A  98      18.352   6.315   9.833  1.00 95.91           C  
ATOM    737  C   SER A  98      19.487   6.703   8.892  1.00 95.91           C  
ATOM    738  CB  SER A  98      17.333   5.417   9.136  1.00 95.91           C  
ATOM    739  O   SER A  98      19.257   7.313   7.855  1.00 95.91           O  
ATOM    740  OG  SER A  98      16.711   6.089   8.074  1.00 95.91           O  
ATOM    741  N   GLN A  99      20.703   6.295   9.246  1.00 93.17           N  
ATOM    742  CA  GLN A  99      21.913   6.484   8.434  1.00 93.17           C  
ATOM    743  C   GLN A  99      22.249   5.257   7.578  1.00 93.17           C  
ATOM    744  CB  GLN A  99      23.085   6.808   9.364  1.00 93.17           C  
ATOM    745  O   GLN A  99      23.200   5.274   6.806  1.00 93.17           O  
ATOM    746  CG  GLN A  99      22.881   8.128  10.118  1.00 93.17           C  
ATOM    747  CD  GLN A  99      24.008   8.425  11.097  1.00 93.17           C  
ATOM    748  NE2 GLN A  99      23.954   9.551  11.771  1.00 93.17           N  
ATOM    749  OE1 GLN A  99      24.940   7.664  11.304  1.00 93.17           O  
ATOM    750  N   SER A 100      21.493   4.171   7.732  1.00 94.99           N  
ATOM    751  CA  SER A 100      21.645   2.954   6.943  1.00 94.99           C  
ATOM    752  C   SER A 100      20.283   2.389   6.565  1.00 94.99           C  
ATOM    753  CB  SER A 100      22.494   1.926   7.700  1.00 94.99           C  
ATOM    754  O   SER A 100      19.317   2.487   7.332  1.00 94.99           O  
ATOM    755  OG  SER A 100      21.818   1.394   8.831  1.00 94.99           O  
ATOM    756  N   PHE A 101      20.216   1.750   5.399  1.00 93.39           N  
ATOM    757  CA  PHE A 101      18.977   1.169   4.896  1.00 93.39           C  
ATOM    758  C   PHE A 101      18.381   0.088   5.824  1.00 93.39           C  
ATOM    759  CB  PHE A 101      19.193   0.667   3.463  1.00 93.39           C  
ATOM    760  O   PHE A 101      17.179   0.126   6.083  1.00 93.39           O  
ATOM    761  CG  PHE A 101      17.898   0.353   2.752  1.00 93.39           C  
ATOM    762  CD1 PHE A 101      17.614  -0.955   2.315  1.00 93.39           C  
ATOM    763  CD2 PHE A 101      16.978   1.390   2.509  1.00 93.39           C  
ATOM    764  CE1 PHE A 101      16.410  -1.218   1.640  1.00 93.39           C  
ATOM    765  CE2 PHE A 101      15.770   1.122   1.850  1.00 93.39           C  
ATOM    766  CZ  PHE A 101      15.484  -0.183   1.423  1.00 93.39           C  
ATOM    767  N   PRO A 102      19.164  -0.821   6.448  1.00 95.09           N  
ATOM    768  CA  PRO A 102      18.605  -1.770   7.414  1.00 95.09           C  
ATOM    769  C   PRO A 102      17.952  -1.089   8.625  1.00 95.09           C  
ATOM    770  CB  PRO A 102      19.775  -2.665   7.837  1.00 95.09           C  
ATOM    771  O   PRO A 102      16.896  -1.526   9.085  1.00 95.09           O  
ATOM    772  CG  PRO A 102      20.725  -2.589   6.645  1.00 95.09           C  
ATOM    773  CD  PRO A 102      20.559  -1.146   6.185  1.00 95.09           C  
ATOM    774  N   LEU A 103      18.539   0.006   9.127  1.00 96.75           N  
ATOM    775  CA  LEU A 103      17.942   0.780  10.214  1.00 96.75           C  
ATOM    776  C   LEU A 103      16.651   1.463   9.754  1.00 96.75           C  
ATOM    777  CB  LEU A 103      18.971   1.781  10.765  1.00 96.75           C  
ATOM    778  O   LEU A 103      15.665   1.425  10.487  1.00 96.75           O  
ATOM    779  CG  LEU A 103      18.442   2.667  11.910  1.00 96.75           C  
ATOM    780  CD1 LEU A 103      17.960   1.858  13.118  1.00 96.75           C  
ATOM    781  CD2 LEU A 103      19.558   3.599  12.380  1.00 96.75           C  
ATOM    782  N   PHE A 104      16.623   2.022   8.542  1.00 96.52           N  
ATOM    783  CA  PHE A 104      15.407   2.563   7.930  1.00 96.52           C  
ATOM    784  C   PHE A 104      14.287   1.507   7.882  1.00 96.52           C  
ATOM    785  CB  PHE A 104      15.753   3.096   6.531  1.00 96.52           C  
ATOM    786  O   PHE A 104      13.175   1.754   8.355  1.00 96.52           O  
ATOM    787  CG  PHE A 104      14.546   3.450   5.697  1.00 96.52           C  
ATOM    788  CD1 PHE A 104      14.038   2.523   4.768  1.00 96.52           C  
ATOM    789  CD2 PHE A 104      13.936   4.706   5.846  1.00 96.52           C  
ATOM    790  CE1 PHE A 104      12.906   2.847   4.003  1.00 96.52           C  
ATOM    791  CE2 PHE A 104      12.798   5.027   5.084  1.00 96.52           C  
ATOM    792  CZ  PHE A 104      12.278   4.093   4.170  1.00 96.52           C  
ATOM    793  N   LEU A 105      14.600   0.296   7.414  1.00 94.83           N  
ATOM    794  CA  LEU A 105      13.664  -0.826   7.313  1.00 94.83           C  
ATOM    795  C   LEU A 105      13.126  -1.291   8.678  1.00 94.83           C  
ATOM    796  CB  LEU A 105      14.375  -1.980   6.580  1.00 94.83           C  
ATOM    797  O   LEU A 105      11.915  -1.458   8.849  1.00 94.83           O  
ATOM    798  CG  LEU A 105      14.612  -1.791   5.067  1.00 94.83           C  
ATOM    799  CD1 LEU A 105      15.115  -3.117   4.494  1.00 94.83           C  
ATOM    800  CD2 LEU A 105      13.371  -1.360   4.283  1.00 94.83           C  
ATOM    801  N   ILE A 106      13.998  -1.457   9.679  1.00 95.91           N  
ATOM    802  CA  ILE A 106      13.586  -1.803  11.052  1.00 95.91           C  
ATOM    803  C   ILE A 106      12.695  -0.698  11.634  1.00 95.91           C  
ATOM    804  CB  ILE A 106      14.829  -2.060  11.936  1.00 95.91           C  
ATOM    805  O   ILE A 106      11.673  -0.978  12.265  1.00 95.91           O  
ATOM    806  CG1 ILE A 106      15.543  -3.356  11.487  1.00 95.91           C  
ATOM    807  CG2 ILE A 106      14.450  -2.165  13.429  1.00 95.91           C  
ATOM    808  CD1 ILE A 106      16.954  -3.516  12.070  1.00 95.91           C  
ATOM    809  N   SER A 107      13.046   0.563  11.388  1.00 96.83           N  
ATOM    810  CA  SER A 107      12.299   1.722  11.882  1.00 96.83           C  
ATOM    811  C   SER A 107      10.909   1.818  11.256  1.00 96.83           C  
ATOM    812  CB  SER A 107      13.084   3.006  11.632  1.00 96.83           C  
ATOM    813  O   SER A 107       9.938   2.067  11.972  1.00 96.83           O  
ATOM    814  OG  SER A 107      14.357   2.890  12.219  1.00 96.83           O  
ATOM    815  N   ARG A 108      10.784   1.526   9.953  1.00 94.46           N  
ATOM    816  CA  ARG A 108       9.501   1.387   9.240  1.00 94.46           C  
ATOM    817  C   ARG A 108       8.613   0.323   9.870  1.00 94.46           C  
ATOM    818  CB  ARG A 108       9.769   1.027   7.763  1.00 94.46           C  
ATOM    819  O   ARG A 108       7.421   0.562  10.060  1.00 94.46           O  
ATOM    820  CG  ARG A 108      10.070   2.258   6.902  1.00 94.46           C  
ATOM    821  CD  ARG A 108       8.778   3.010   6.556  1.00 94.46           C  
ATOM    822  NE  ARG A 108       8.904   4.451   6.794  1.00 94.46           N  
ATOM    823  NH1 ARG A 108       6.759   5.058   6.179  1.00 94.46           N  
ATOM    824  NH2 ARG A 108       8.030   6.475   7.258  1.00 94.46           N  
ATOM    825  CZ  ARG A 108       7.911   5.314   6.725  1.00 94.46           C  
ATOM    826  N   LEU A 109       9.185  -0.824  10.240  1.00 93.16           N  
ATOM    827  CA  LEU A 109       8.437  -1.883  10.912  1.00 93.16           C  
ATOM    828  C   LEU A 109       7.927  -1.420  12.286  1.00 93.16           C  
ATOM    829  CB  LEU A 109       9.307  -3.149  10.997  1.00 93.16           C  
ATOM    830  O   LEU A 109       6.745  -1.578  12.576  1.00 93.16           O  
ATOM    831  CG  LEU A 109       8.558  -4.377  11.547  1.00 93.16           C  
ATOM    832  CD1 LEU A 109       7.417  -4.824  10.630  1.00 93.16           C  
ATOM    833  CD2 LEU A 109       9.531  -5.546  11.696  1.00 93.16           C  
ATOM    834  N   ILE A 110       8.777  -0.790  13.107  1.00 95.47           N  
ATOM    835  CA  ILE A 110       8.380  -0.227  14.413  1.00 95.47           C  
ATOM    836  C   ILE A 110       7.261   0.810  14.241  1.00 95.47           C  
ATOM    837  CB  ILE A 110       9.603   0.387  15.139  1.00 95.47           C  
ATOM    838  O   ILE A 110       6.262   0.774  14.962  1.00 95.47           O  
ATOM    839  CG1 ILE A 110      10.616  -0.721  15.511  1.00 95.47           C  
ATOM    840  CG2 ILE A 110       9.182   1.154  16.411  1.00 95.47           C  
ATOM    841  CD1 ILE A 110      11.984  -0.188  15.956  1.00 95.47           C  
ATOM    842  N   GLN A 111       7.402   1.704  13.262  1.00 94.64           N  
ATOM    843  CA  GLN A 111       6.416   2.737  12.963  1.00 94.64           C  
ATOM    844  C   GLN A 111       5.067   2.131  12.552  1.00 94.64           C  
ATOM    845  CB  GLN A 111       6.973   3.622  11.846  1.00 94.64           C  
ATOM    846  O   GLN A 111       4.023   2.553  13.049  1.00 94.64           O  
ATOM    847  CG  GLN A 111       6.208   4.945  11.706  1.00 94.64           C  
ATOM    848  CD  GLN A 111       6.622   5.700  10.454  1.00 94.64           C  
ATOM    849  NE2 GLN A 111       6.369   6.986  10.374  1.00 94.64           N  
ATOM    850  OE1 GLN A 111       7.158   5.119   9.530  1.00 94.64           O  
ATOM    851  N   ALA A 112       5.076   1.103  11.700  1.00 92.96           N  
ATOM    852  CA  ALA A 112       3.869   0.408  11.266  1.00 92.96           C  
ATOM    853  C   ALA A 112       3.139  -0.298  12.410  1.00 92.96           C  
ATOM    854  CB  ALA A 112       4.260  -0.608  10.208  1.00 92.96           C  
ATOM    855  O   ALA A 112       1.908  -0.259  12.474  1.00 92.96           O  
ATOM    856  N   LEU A 113       3.882  -0.893  13.349  1.00 91.35           N  
ATOM    857  CA  LEU A 113       3.287  -1.482  14.547  1.00 91.35           C  
ATOM    858  C   LEU A 113       2.505  -0.445  15.366  1.00 91.35           C  
ATOM    859  CB  LEU A 113       4.364  -2.162  15.408  1.00 91.35           C  
ATOM    860  O   LEU A 113       1.500  -0.811  15.968  1.00 91.35           O  
ATOM    861  CG  LEU A 113       5.018  -3.405  14.777  1.00 91.35           C  
ATOM    862  CD1 LEU A 113       6.116  -3.921  15.707  1.00 91.35           C  
ATOM    863  CD2 LEU A 113       4.024  -4.535  14.511  1.00 91.35           C  
ATOM    864  N   GLY A 114       2.922   0.826  15.343  1.00 90.91           N  
ATOM    865  CA  GLY A 114       2.210   1.935  15.979  1.00 90.91           C  
ATOM    866  C   GLY A 114       1.111   2.595  15.139  1.00 90.91           C  
ATOM    867  O   GLY A 114       0.261   3.281  15.690  1.00 90.91           O  
ATOM    868  N   GLY A 115       1.103   2.428  13.815  1.00 85.65           N  
ATOM    869  CA  GLY A 115       0.108   3.060  12.935  1.00 85.65           C  
ATOM    870  C   GLY A 115      -1.129   2.202  12.653  1.00 85.65           C  
ATOM    871  O   GLY A 115      -2.199   2.735  12.359  1.00 85.65           O  
ATOM    872  N   GLY A 116      -0.994   0.874  12.728  1.00 79.39           N  
ATOM    873  CA  GLY A 116      -1.988  -0.073  12.208  1.00 79.39           C  
ATOM    874  C   GLY A 116      -3.344  -0.032  12.893  1.00 79.39           C  
ATOM    875  O   GLY A 116      -4.384  -0.030  12.235  1.00 79.39           O  
ATOM    876  N   GLY A 117      -3.364   0.002  14.215  1.00 84.58           N  
ATOM    877  CA  GLY A 117      -4.584  -0.098  14.993  1.00 84.58           C  
ATOM    878  C   GLY A 117      -5.305   1.223  15.208  1.00 84.58           C  
ATOM    879  O   GLY A 117      -6.467   1.172  15.599  1.00 84.58           O  
ATOM    880  N   ILE A 118      -4.721   2.386  14.897  1.00 91.56           N  
ATOM    881  CA  ILE A 118      -5.297   3.683  15.292  1.00 91.56           C  
ATOM    882  C   ILE A 118      -6.726   3.844  14.754  1.00 91.56           C  
ATOM    883  CB  ILE A 118      -4.382   4.850  14.850  1.00 91.56           C  
ATOM    884  O   ILE A 118      -7.647   4.220  15.488  1.00 91.56           O  
ATOM    885  CG1 ILE A 118      -3.019   4.775  15.580  1.00 91.56           C  
ATOM    886  CG2 ILE A 118      -5.100   6.181  15.138  1.00 91.56           C  
ATOM    887  CD1 ILE A 118      -2.021   5.878  15.199  1.00 91.56           C  
ATOM    888  N   PHE A 119      -6.939   3.479  13.487  1.00 88.28           N  
ATOM    889  CA  PHE A 119      -8.263   3.485  12.864  1.00 88.28           C  
ATOM    890  C   PHE A 119      -9.226   2.484  13.515  1.00 88.28           C  
ATOM    891  CB  PHE A 119      -8.107   3.198  11.364  1.00 88.28           C  
ATOM    892  O   PHE A 119     -10.401   2.796  13.733  1.00 88.28           O  
ATOM    893  CG  PHE A 119      -9.415   3.303  10.606  1.00 88.28           C  
ATOM    894  CD1 PHE A 119     -10.263   2.187  10.484  1.00 88.28           C  
ATOM    895  CD2 PHE A 119      -9.805   4.536  10.056  1.00 88.28           C  
ATOM    896  CE1 PHE A 119     -11.502   2.312   9.831  1.00 88.28           C  
ATOM    897  CE2 PHE A 119     -11.039   4.662   9.397  1.00 88.28           C  
ATOM    898  CZ  PHE A 119     -11.892   3.550   9.291  1.00 88.28           C  
ATOM    899  N   ILE A 120      -8.736   1.288  13.848  1.00 85.58           N  
ATOM    900  CA  ILE A 120      -9.520   0.215  14.471  1.00 85.58           C  
ATOM    901  C   ILE A 120      -9.935   0.602  15.888  1.00 85.58           C  
ATOM    902  CB  ILE A 120      -8.719  -1.105  14.466  1.00 85.58           C  
ATOM    903  O   ILE A 120     -11.112   0.484  16.229  1.00 85.58           O  
ATOM    904  CG1 ILE A 120      -8.353  -1.557  13.038  1.00 85.58           C  
ATOM    905  CG2 ILE A 120      -9.460  -2.229  15.212  1.00 85.58           C  
ATOM    906  CD1 ILE A 120      -9.538  -1.880  12.113  1.00 85.58           C  
ATOM    907  N   ILE A 121      -9.007   1.118  16.693  1.00 89.47           N  
ATOM    908  CA  ILE A 121      -9.267   1.586  18.053  1.00 89.47           C  
ATOM    909  C   ILE A 121     -10.272   2.735  18.021  1.00 89.47           C  
ATOM    910  CB  ILE A 121      -7.965   2.028  18.753  1.00 89.47           C  
ATOM    911  O   ILE A 121     -11.256   2.694  18.759  1.00 89.47           O  
ATOM    912  CG1 ILE A 121      -6.942   0.877  18.866  1.00 89.47           C  
ATOM    913  CG2 ILE A 121      -8.308   2.531  20.168  1.00 89.47           C  
ATOM    914  CD1 ILE A 121      -5.613   1.351  19.462  1.00 89.47           C  
ATOM    915  N   GLY A 122     -10.070   3.730  17.150  1.00 89.27           N  
ATOM    916  CA  GLY A 122     -10.981   4.867  17.020  1.00 89.27           C  
ATOM    917  C   GLY A 122     -12.392   4.440  16.612  1.00 89.27           C  
ATOM    918  O   GLY A 122     -13.377   4.867  17.219  1.00 89.27           O  
ATOM    919  N   SER A 123     -12.496   3.528  15.643  1.00 84.67           N  
ATOM    920  CA  SER A 123     -13.778   2.970  15.202  1.00 84.67           C  
ATOM    921  C   SER A 123     -14.459   2.157  16.308  1.00 84.67           C  
ATOM    922  CB  SER A 123     -13.581   2.097  13.960  1.00 84.67           C  
ATOM    923  O   SER A 123     -15.648   2.341  16.567  1.00 84.67           O  
ATOM    924  OG  SER A 123     -13.035   2.859  12.904  1.00 84.67           O  
ATOM    925  N   SER A 124     -13.707   1.304  17.011  1.00 83.53           N  
ATOM    926  CA  SER A 124     -14.199   0.513  18.149  1.00 83.53           C  
ATOM    927  C   SER A 124     -14.671   1.417  19.296  1.00 83.53           C  
ATOM    928  CB  SER A 124     -13.104  -0.466  18.613  1.00 83.53           C  
ATOM    929  O   SER A 124     -15.744   1.192  19.864  1.00 83.53           O  
ATOM    930  OG  SER A 124     -13.578  -1.319  19.646  1.00 83.53           O  
ATOM    931  N   HIS A 125     -13.930   2.493  19.595  1.00 87.87           N  
ATOM    932  CA  HIS A 125     -14.302   3.498  20.597  1.00 87.87           C  
ATOM    933  C   HIS A 125     -15.652   4.127  20.271  1.00 87.87           C  
ATOM    934  CB  HIS A 125     -13.200   4.552  20.762  1.00 87.87           C  
ATOM    935  O   HIS A 125     -16.570   4.051  21.085  1.00 87.87           O  
ATOM    936  CG  HIS A 125     -13.489   5.505  21.896  1.00 87.87           C  
ATOM    937  CD2 HIS A 125     -14.203   6.664  21.805  1.00 87.87           C  
ATOM    938  ND1 HIS A 125     -13.090   5.327  23.221  1.00 87.87           N  
ATOM    939  CE1 HIS A 125     -13.564   6.384  23.897  1.00 87.87           C  
ATOM    940  NE2 HIS A 125     -14.246   7.202  23.073  1.00 87.87           N  
ATOM    941  N   ILE A 126     -15.797   4.651  19.051  1.00 86.00           N  
ATOM    942  CA  ILE A 126     -17.040   5.254  18.553  1.00 86.00           C  
ATOM    943  C   ILE A 126     -18.225   4.294  18.682  1.00 86.00           C  
ATOM    944  CB  ILE A 126     -16.832   5.698  17.086  1.00 86.00           C  
ATOM    945  O   ILE A 126     -19.295   4.698  19.140  1.00 86.00           O  
ATOM    946  CG1 ILE A 126     -15.959   6.971  17.052  1.00 86.00           C  
ATOM    947  CG2 ILE A 126     -18.168   5.929  16.355  1.00 86.00           C  
ATOM    948  CD1 ILE A 126     -15.386   7.258  15.661  1.00 86.00           C  
ATOM    949  N   LEU A 127     -18.043   3.028  18.297  1.00 84.35           N  
ATOM    950  CA  LEU A 127     -19.110   2.029  18.318  1.00 84.35           C  
ATOM    951  C   LEU A 127     -19.592   1.677  19.729  1.00 84.35           C  
ATOM    952  CB  LEU A 127     -18.635   0.766  17.582  1.00 84.35           C  
ATOM    953  O   LEU A 127     -20.748   1.280  19.873  1.00 84.35           O  
ATOM    954  CG  LEU A 127     -18.591   0.902  16.050  1.00 84.35           C  
ATOM    955  CD1 LEU A 127     -17.978  -0.364  15.452  1.00 84.35           C  
ATOM    956  CD2 LEU A 127     -19.986   1.091  15.450  1.00 84.35           C  
ATOM    957  N   ALA A 128     -18.754   1.823  20.760  1.00 84.49           N  
ATOM    958  CA  ALA A 128     -19.180   1.531  22.130  1.00 84.49           C  
ATOM    959  C   ALA A 128     -19.605   2.757  22.941  1.00 84.49           C  
ATOM    960  CB  ALA A 128     -18.102   0.756  22.872  1.00 84.49           C  
ATOM    961  O   ALA A 128     -20.318   2.585  23.924  1.00 84.49           O  
ATOM    962  N   THR A 129     -19.162   3.968  22.588  1.00 87.14           N  
ATOM    963  CA  THR A 129     -19.468   5.169  23.383  1.00 87.14           C  
ATOM    964  C   THR A 129     -20.552   6.052  22.791  1.00 87.14           C  
ATOM    965  CB  THR A 129     -18.233   6.035  23.624  1.00 87.14           C  
ATOM    966  O   THR A 129     -21.199   6.789  23.535  1.00 87.14           O  
ATOM    967  CG2 THR A 129     -17.146   5.284  24.381  1.00 87.14           C  
ATOM    968  OG1 THR A 129     -17.696   6.533  22.421  1.00 87.14           O  
ATOM    969  N   LEU A 130     -20.765   6.021  21.471  1.00 86.47           N  
ATOM    970  CA  LEU A 130     -21.789   6.841  20.833  1.00 86.47           C  
ATOM    971  C   LEU A 130     -23.098   6.076  20.614  1.00 86.47           C  
ATOM    972  CB  LEU A 130     -21.292   7.444  19.512  1.00 86.47           C  
ATOM    973  O   LEU A 130     -23.074   4.898  20.250  1.00 86.47           O  
ATOM    974  CG  LEU A 130     -20.185   8.503  19.634  1.00 86.47           C  
ATOM    975  CD1 LEU A 130     -20.030   9.141  18.250  1.00 86.47           C  
ATOM    976  CD2 LEU A 130     -20.526   9.627  20.620  1.00 86.47           C  
ATOM    977  N   PRO A 131     -24.250   6.766  20.727  1.00 87.13           N  
ATOM    978  CA  PRO A 131     -25.534   6.206  20.326  1.00 87.13           C  
ATOM    979  C   PRO A 131     -25.561   5.960  18.809  1.00 87.13           C  
ATOM    980  CB  PRO A 131     -26.570   7.230  20.792  1.00 87.13           C  
ATOM    981  O   PRO A 131     -24.911   6.686  18.042  1.00 87.13           O  
ATOM    982  CG  PRO A 131     -25.822   8.557  20.690  1.00 87.13           C  
ATOM    983  CD  PRO A 131     -24.404   8.168  21.099  1.00 87.13           C  
ATOM    984  N   LYS A 132     -26.308   4.936  18.372  1.00 78.87           N  
ATOM    985  CA  LYS A 132     -26.286   4.402  16.995  1.00 78.87           C  
ATOM    986  C   LYS A 132     -26.497   5.472  15.921  1.00 78.87           C  
ATOM    987  CB  LYS A 132     -27.346   3.298  16.844  1.00 78.87           C  
ATOM    988  O   LYS A 132     -25.847   5.433  14.881  1.00 78.87           O  
ATOM    989  CG  LYS A 132     -26.955   2.000  17.567  1.00 78.87           C  
ATOM    990  CD  LYS A 132     -27.940   0.874  17.222  1.00 78.87           C  
ATOM    991  CE  LYS A 132     -27.498  -0.440  17.873  1.00 78.87           C  
ATOM    992  NZ  LYS A 132     -28.432  -1.547  17.549  1.00 78.87           N  
ATOM    993  N   GLU A 133     -27.324   6.474  16.195  1.00 84.57           N  
ATOM    994  CA  GLU A 133     -27.682   7.554  15.267  1.00 84.57           C  
ATOM    995  C   GLU A 133     -26.503   8.503  14.986  1.00 84.57           C  
ATOM    996  CB  GLU A 133     -28.870   8.370  15.821  1.00 84.57           C  
ATOM    997  O   GLU A 133     -26.482   9.198  13.971  1.00 84.57           O  
ATOM    998  CG  GLU A 133     -30.115   7.555  16.233  1.00 84.57           C  
ATOM    999  CD  GLU A 133     -29.902   6.706  17.499  1.00 84.57           C  
ATOM   1000  OE1 GLU A 133     -30.477   5.601  17.576  1.00 84.57           O  
ATOM   1001  OE2 GLU A 133     -29.043   7.096  18.326  1.00 84.57           O  
ATOM   1002  N   LYS A 134     -25.499   8.543  15.873  1.00 86.52           N  
ATOM   1003  CA  LYS A 134     -24.296   9.384  15.734  1.00 86.52           C  
ATOM   1004  C   LYS A 134     -23.066   8.607  15.267  1.00 86.52           C  
ATOM   1005  CB  LYS A 134     -24.017  10.121  17.051  1.00 86.52           C  
ATOM   1006  O   LYS A 134     -22.116   9.233  14.793  1.00 86.52           O  
ATOM   1007  CG  LYS A 134     -25.145  11.103  17.400  1.00 86.52           C  
ATOM   1008  CD  LYS A 134     -24.813  11.897  18.668  1.00 86.52           C  
ATOM   1009  CE  LYS A 134     -26.002  12.802  19.009  1.00 86.52           C  
ATOM   1010  NZ  LYS A 134     -25.825  13.483  20.315  1.00 86.52           N  
ATOM   1011  N   GLN A 135     -23.082   7.276  15.363  1.00 83.66           N  
ATOM   1012  CA  GLN A 135     -21.955   6.419  14.978  1.00 83.66           C  
ATOM   1013  C   GLN A 135     -21.579   6.610  13.507  1.00 83.66           C  
ATOM   1014  CB  GLN A 135     -22.290   4.945  15.242  1.00 83.66           C  
ATOM   1015  O   GLN A 135     -20.410   6.834  13.210  1.00 83.66           O  
ATOM   1016  CG  GLN A 135     -22.352   4.623  16.741  1.00 83.66           C  
ATOM   1017  CD  GLN A 135     -22.750   3.181  17.033  1.00 83.66           C  
ATOM   1018  NE2 GLN A 135     -22.846   2.820  18.290  1.00 83.66           N  
ATOM   1019  OE1 GLN A 135     -22.989   2.367  16.155  1.00 83.66           O  
ATOM   1020  N   GLY A 136     -22.561   6.619  12.598  1.00 72.04           N  
ATOM   1021  CA  GLY A 136     -22.310   6.793  11.162  1.00 72.04           C  
ATOM   1022  C   GLY A 136     -21.588   8.102  10.829  1.00 72.04           C  
ATOM   1023  O   GLY A 136     -20.637   8.100  10.055  1.00 72.04           O  
ATOM   1024  N   LYS A 137     -21.966   9.213  11.479  1.00 83.44           N  
ATOM   1025  CA  LYS A 137     -21.303  10.513  11.293  1.00 83.44           C  
ATOM   1026  C   LYS A 137     -19.850  10.494  11.779  1.00 83.44           C  
ATOM   1027  CB  LYS A 137     -22.128  11.612  11.986  1.00 83.44           C  
ATOM   1028  O   LYS A 137     -18.982  11.055  11.120  1.00 83.44           O  
ATOM   1029  CG  LYS A 137     -21.537  13.010  11.741  1.00 83.44           C  
ATOM   1030  CD  LYS A 137     -22.410  14.117  12.344  1.00 83.44           C  
ATOM   1031  CE  LYS A 137     -21.747  15.473  12.067  1.00 83.44           C  
ATOM   1032  NZ  LYS A 137     -22.591  16.613  12.503  1.00 83.44           N  
ATOM   1033  N   ALA A 138     -19.584   9.867  12.924  1.00 86.00           N  
ATOM   1034  CA  ALA A 138     -18.241   9.807  13.498  1.00 86.00           C  
ATOM   1035  C   ALA A 138     -17.323   8.827  12.741  1.00 86.00           C  
ATOM   1036  CB  ALA A 138     -18.380   9.476  14.986  1.00 86.00           C  
ATOM   1037  O   ALA A 138     -16.182   9.169  12.444  1.00 86.00           O  
ATOM   1038  N   LEU A 139     -17.827   7.651  12.355  1.00 80.31           N  
ATOM   1039  CA  LEU A 139     -17.100   6.705  11.498  1.00 80.31           C  
ATOM   1040  C   LEU A 139     -16.842   7.296  10.108  1.00 80.31           C  
ATOM   1041  CB  LEU A 139     -17.903   5.399  11.368  1.00 80.31           C  
ATOM   1042  O   LEU A 139     -15.749   7.151   9.568  1.00 80.31           O  
ATOM   1043  CG  LEU A 139     -18.009   4.573  12.659  1.00 80.31           C  
ATOM   1044  CD1 LEU A 139     -18.961   3.401  12.431  1.00 80.31           C  
ATOM   1045  CD2 LEU A 139     -16.659   4.024  13.119  1.00 80.31           C  
ATOM   1046  N   GLY A 140     -17.826   8.015   9.559  1.00 76.46           N  
ATOM   1047  CA  GLY A 140     -17.680   8.758   8.312  1.00 76.46           C  
ATOM   1048  C   GLY A 140     -16.580   9.815   8.389  1.00 76.46           C  
ATOM   1049  O   GLY A 140     -15.820   9.953   7.440  1.00 76.46           O  
ATOM   1050  N   LEU A 141     -16.431  10.505   9.527  1.00 90.04           N  
ATOM   1051  CA  LEU A 141     -15.337  11.455   9.748  1.00 90.04           C  
ATOM   1052  C   LEU A 141     -13.963  10.767   9.763  1.00 90.04           C  
ATOM   1053  CB  LEU A 141     -15.599  12.239  11.047  1.00 90.04           C  
ATOM   1054  O   LEU A 141     -13.052  11.254   9.096  1.00 90.04           O  
ATOM   1055  CG  LEU A 141     -14.513  13.277  11.387  1.00 90.04           C  
ATOM   1056  CD1 LEU A 141     -14.436  14.390  10.340  1.00 90.04           C  
ATOM   1057  CD2 LEU A 141     -14.825  13.908  12.744  1.00 90.04           C  
ATOM   1058  N   LEU A 142     -13.814   9.634  10.464  1.00 84.83           N  
ATOM   1059  CA  LEU A 142     -12.562   8.862  10.446  1.00 84.83           C  
ATOM   1060  C   LEU A 142     -12.209   8.413   9.024  1.00 84.83           C  
ATOM   1061  CB  LEU A 142     -12.648   7.622  11.359  1.00 84.83           C  
ATOM   1062  O   LEU A 142     -11.079   8.597   8.577  1.00 84.83           O  
ATOM   1063  CG  LEU A 142     -12.759   7.876  12.871  1.00 84.83           C  
ATOM   1064  CD1 LEU A 142     -12.651   6.539  13.607  1.00 84.83           C  
ATOM   1065  CD2 LEU A 142     -11.655   8.786  13.400  1.00 84.83           C  
ATOM   1066  N   GLY A 143     -13.187   7.865   8.297  1.00 76.05           N  
ATOM   1067  CA  GLY A 143     -13.006   7.442   6.910  1.00 76.05           C  
ATOM   1068  C   GLY A 143     -12.659   8.603   5.976  1.00 76.05           C  
ATOM   1069  O   GLY A 143     -11.755   8.475   5.154  1.00 76.05           O  
ATOM   1070  N   ALA A 144     -13.323   9.752   6.133  1.00 82.51           N  
ATOM   1071  CA  ALA A 144     -13.057  10.952   5.345  1.00 82.51           C  
ATOM   1072  C   ALA A 144     -11.639  11.482   5.575  1.00 82.51           C  
ATOM   1073  CB  ALA A 144     -14.107  12.019   5.677  1.00 82.51           C  
ATOM   1074  O   ALA A 144     -10.960  11.820   4.613  1.00 82.51           O  
ATOM   1075  N   MET A 145     -11.164  11.513   6.823  1.00 89.52           N  
ATOM   1076  CA  MET A 145      -9.798  11.950   7.125  1.00 89.52           C  
ATOM   1077  C   MET A 145      -8.750  10.968   6.619  1.00 89.52           C  
ATOM   1078  CB  MET A 145      -9.626  12.181   8.624  1.00 89.52           C  
ATOM   1079  O   MET A 145      -7.752  11.404   6.058  1.00 89.52           O  
ATOM   1080  CG  MET A 145     -10.436  13.400   9.048  1.00 89.52           C  
ATOM   1081  SD  MET A 145      -9.913  14.988   8.386  1.00 89.52           S  
ATOM   1082  CE  MET A 145     -11.511  15.829   8.472  1.00 89.52           C  
ATOM   1083  N   ASN A 146      -8.999   9.661   6.736  1.00 83.96           N  
ATOM   1084  CA  ASN A 146      -8.136   8.643   6.141  1.00 83.96           C  
ATOM   1085  C   ASN A 146      -8.032   8.814   4.613  1.00 83.96           C  
ATOM   1086  CB  ASN A 146      -8.701   7.268   6.525  1.00 83.96           C  
ATOM   1087  O   ASN A 146      -6.943   8.763   4.052  1.00 83.96           O  
ATOM   1088  CG  ASN A 146      -7.762   6.147   6.132  1.00 83.96           C  
ATOM   1089  ND2 ASN A 146      -8.016   5.455   5.049  1.00 83.96           N  
ATOM   1090  OD1 ASN A 146      -6.793   5.866   6.804  1.00 83.96           O  
ATOM   1091  N   GLY A 147      -9.162   9.061   3.939  1.00 75.83           N  
ATOM   1092  CA  GLY A 147      -9.198   9.309   2.496  1.00 75.83           C  
ATOM   1093  C   GLY A 147      -8.520  10.620   2.091  1.00 75.83           C  
ATOM   1094  O   GLY A 147      -7.737  10.638   1.148  1.00 75.83           O  
ATOM   1095  N   MET A 148      -8.767  11.713   2.819  1.00 85.01           N  
ATOM   1096  CA  MET A 148      -8.114  13.000   2.552  1.00 85.01           C  
ATOM   1097  C   MET A 148      -6.605  12.938   2.780  1.00 85.01           C  
ATOM   1098  CB  MET A 148      -8.719  14.111   3.416  1.00 85.01           C  
ATOM   1099  O   MET A 148      -5.856  13.505   1.992  1.00 85.01           O  
ATOM   1100  CG  MET A 148     -10.088  14.540   2.879  1.00 85.01           C  
ATOM   1101  SD  MET A 148     -10.783  16.018   3.658  1.00 85.01           S  
ATOM   1102  CE  MET A 148     -10.947  15.411   5.338  1.00 85.01           C  
ATOM   1103  N   ALA A 149      -6.149  12.222   3.808  1.00 88.78           N  
ATOM   1104  CA  ALA A 149      -4.729  12.018   4.062  1.00 88.78           C  
ATOM   1105  C   ALA A 149      -4.028  11.294   2.903  1.00 88.78           C  
ATOM   1106  CB  ALA A 149      -4.595  11.233   5.361  1.00 88.78           C  
ATOM   1107  O   ALA A 149      -2.914  11.664   2.551  1.00 88.78           O  
ATOM   1108  N   ALA A 150      -4.693  10.336   2.247  1.00 76.78           N  
ATOM   1109  CA  ALA A 150      -4.139   9.666   1.070  1.00 76.78           C  
ATOM   1110  C   ALA A 150      -3.934  10.623  -0.123  1.00 76.78           C  
ATOM   1111  CB  ALA A 150      -5.053   8.491   0.702  1.00 76.78           C  
ATOM   1112  O   ALA A 150      -2.981  10.463  -0.877  1.00 76.78           O  
ATOM   1113  N   VAL A 151      -4.792  11.640  -0.282  1.00 83.54           N  
ATOM   1114  CA  VAL A 151      -4.641  12.682  -1.319  1.00 83.54           C  
ATOM   1115  C   VAL A 151      -3.559  13.692  -0.926  1.00 83.54           C  
ATOM   1116  CB  VAL A 151      -5.973  13.430  -1.555  1.00 83.54           C  
ATOM   1117  O   VAL A 151      -2.718  14.071  -1.739  1.00 83.54           O  
ATOM   1118  CG1 VAL A 151      -5.852  14.477  -2.671  1.00 83.54           C  
ATOM   1119  CG2 VAL A 151      -7.149  12.506  -1.907  1.00 83.54           C  
ATOM   1120  N   LEU A 152      -3.586  14.149   0.327  1.00 90.71           N  
ATOM   1121  CA  LEU A 152      -2.699  15.200   0.818  1.00 90.71           C  
ATOM   1122  C   LEU A 152      -1.278  14.706   1.086  1.00 90.71           C  
ATOM   1123  CB  LEU A 152      -3.297  15.829   2.086  1.00 90.71           C  
ATOM   1124  O   LEU A 152      -0.356  15.504   0.987  1.00 90.71           O  
ATOM   1125  CG  LEU A 152      -4.586  16.638   1.858  1.00 90.71           C  
ATOM   1126  CD1 LEU A 152      -5.099  17.149   3.205  1.00 90.71           C  
ATOM   1127  CD2 LEU A 152      -4.371  17.843   0.939  1.00 90.71           C  
ATOM   1128  N   GLY A 153      -1.087  13.424   1.396  1.00 92.07           N  
ATOM   1129  CA  GLY A 153       0.208  12.847   1.755  1.00 92.07           C  
ATOM   1130  C   GLY A 153       1.294  13.122   0.718  1.00 92.07           C  
ATOM   1131  O   GLY A 153       2.263  13.792   1.057  1.00 92.07           O  
ATOM   1132  N   PRO A 154       1.129  12.715  -0.550  1.00 91.72           N  
ATOM   1133  CA  PRO A 154       2.133  12.960  -1.588  1.00 91.72           C  
ATOM   1134  C   PRO A 154       2.347  14.444  -1.882  1.00 91.72           C  
ATOM   1135  CB  PRO A 154       1.630  12.246  -2.839  1.00 91.72           C  
ATOM   1136  O   PRO A 154       3.469  14.863  -2.131  1.00 91.72           O  
ATOM   1137  CG  PRO A 154       0.721  11.185  -2.255  1.00 91.72           C  
ATOM   1138  CD  PRO A 154       0.085  11.843  -1.049  1.00 91.72           C  
ATOM   1139  N   ASN A 155       1.287  15.255  -1.802  1.00 92.74           N  
ATOM   1140  CA  ASN A 155       1.371  16.704  -1.987  1.00 92.74           C  
ATOM   1141  C   ASN A 155       2.198  17.366  -0.874  1.00 92.74           C  
ATOM   1142  CB  ASN A 155      -0.051  17.291  -2.032  1.00 92.74           C  
ATOM   1143  O   ASN A 155       3.076  18.177  -1.152  1.00 92.74           O  
ATOM   1144  CG  ASN A 155      -0.758  17.034  -3.346  1.00 92.74           C  
ATOM   1145  ND2 ASN A 155      -1.499  15.966  -3.505  1.00 92.74           N  
ATOM   1146  OD1 ASN A 155      -0.674  17.821  -4.266  1.00 92.74           O  
ATOM   1147  N   ILE A 156       1.938  17.007   0.385  1.00 92.86           N  
ATOM   1148  CA  ILE A 156       2.693  17.491   1.547  1.00 92.86           C  
ATOM   1149  C   ILE A 156       4.125  16.948   1.510  1.00 92.86           C  
ATOM   1150  CB  ILE A 156       1.948  17.134   2.857  1.00 92.86           C  
ATOM   1151  O   ILE A 156       5.057  17.685   1.816  1.00 92.86           O  
ATOM   1152  CG1 ILE A 156       0.676  18.011   2.959  1.00 92.86           C  
ATOM   1153  CG2 ILE A 156       2.845  17.344   4.094  1.00 92.86           C  
ATOM   1154  CD1 ILE A 156      -0.272  17.681   4.119  1.00 92.86           C  
ATOM   1155  N   GLY A 157       4.303  15.692   1.096  1.00 92.52           N  
ATOM   1156  CA  GLY A 157       5.609  15.068   0.919  1.00 92.52           C  
ATOM   1157  C   GLY A 157       6.466  15.824  -0.090  1.00 92.52           C  
ATOM   1158  O   GLY A 157       7.558  16.274   0.245  1.00 92.52           O  
ATOM   1159  N   SER A 158       5.930  16.066  -1.286  1.00 93.45           N  
ATOM   1160  CA  SER A 158       6.585  16.896  -2.298  1.00 93.45           C  
ATOM   1161  C   SER A 158       6.842  18.319  -1.818  1.00 93.45           C  
ATOM   1162  CB  SER A 158       5.748  16.922  -3.575  1.00 93.45           C  
ATOM   1163  O   SER A 158       7.951  18.814  -1.964  1.00 93.45           O  
ATOM   1164  OG  SER A 158       6.088  15.777  -4.316  1.00 93.45           O  
ATOM   1165  N   PHE A 159       5.875  18.966  -1.167  1.00 93.94           N  
ATOM   1166  CA  PHE A 159       6.071  20.310  -0.620  1.00 93.94           C  
ATOM   1167  C   PHE A 159       7.246  20.391   0.361  1.00 93.94           C  
ATOM   1168  CB  PHE A 159       4.768  20.767   0.044  1.00 93.94           C  
ATOM   1169  O   PHE A 159       8.068  21.301   0.277  1.00 93.94           O  
ATOM   1170  CG  PHE A 159       4.898  22.104   0.737  1.00 93.94           C  
ATOM   1171  CD1 PHE A 159       5.108  22.157   2.128  1.00 93.94           C  
ATOM   1172  CD2 PHE A 159       4.889  23.290  -0.018  1.00 93.94           C  
ATOM   1173  CE1 PHE A 159       5.309  23.395   2.763  1.00 93.94           C  
ATOM   1174  CE2 PHE A 159       5.087  24.528   0.617  1.00 93.94           C  
ATOM   1175  CZ  PHE A 159       5.298  24.580   2.007  1.00 93.94           C  
ATOM   1176  N   LEU A 160       7.347  19.435   1.284  1.00 92.98           N  
ATOM   1177  CA  LEU A 160       8.436  19.390   2.255  1.00 92.98           C  
ATOM   1178  C   LEU A 160       9.780  19.051   1.604  1.00 92.98           C  
ATOM   1179  CB  LEU A 160       8.087  18.363   3.336  1.00 92.98           C  
ATOM   1180  O   LEU A 160      10.790  19.631   2.002  1.00 92.98           O  
ATOM   1181  CG  LEU A 160       6.974  18.799   4.298  1.00 92.98           C  
ATOM   1182  CD1 LEU A 160       6.579  17.604   5.162  1.00 92.98           C  
ATOM   1183  CD2 LEU A 160       7.411  19.941   5.221  1.00 92.98           C  
ATOM   1184  N   LEU A 161       9.806  18.157   0.611  1.00 92.00           N  
ATOM   1185  CA  LEU A 161      11.017  17.864  -0.161  1.00 92.00           C  
ATOM   1186  C   LEU A 161      11.498  19.092  -0.938  1.00 92.00           C  
ATOM   1187  CB  LEU A 161      10.766  16.690  -1.126  1.00 92.00           C  
ATOM   1188  O   LEU A 161      12.669  19.438  -0.840  1.00 92.00           O  
ATOM   1189  CG  LEU A 161      10.778  15.306  -0.461  1.00 92.00           C  
ATOM   1190  CD1 LEU A 161      10.332  14.244  -1.463  1.00 92.00           C  
ATOM   1191  CD2 LEU A 161      12.169  14.930   0.055  1.00 92.00           C  
ATOM   1192  N   ASP A 162      10.600  19.783  -1.640  1.00 91.88           N  
ATOM   1193  CA  ASP A 162      10.904  20.999  -2.409  1.00 91.88           C  
ATOM   1194  C   ASP A 162      11.405  22.131  -1.506  1.00 91.88           C  
ATOM   1195  CB  ASP A 162       9.629  21.407  -3.180  1.00 91.88           C  
ATOM   1196  O   ASP A 162      12.330  22.858  -1.854  1.00 91.88           O  
ATOM   1197  CG  ASP A 162       9.843  22.352  -4.375  1.00 91.88           C  
ATOM   1198  OD1 ASP A 162      10.844  22.204  -5.109  1.00 91.88           O  
ATOM   1199  OD2 ASP A 162       8.907  23.137  -4.666  1.00 91.88           O  
ATOM   1200  N   TRP A 163      10.831  22.261  -0.306  1.00 92.17           N  
ATOM   1201  CA  TRP A 163      11.196  23.331   0.619  1.00 92.17           C  
ATOM   1202  C   TRP A 163      12.482  23.063   1.410  1.00 92.17           C  
ATOM   1203  CB  TRP A 163      10.015  23.594   1.557  1.00 92.17           C  
ATOM   1204  O   TRP A 163      13.246  23.993   1.669  1.00 92.17           O  
ATOM   1205  CG  TRP A 163      10.209  24.743   2.495  1.00 92.17           C  
ATOM   1206  CD1 TRP A 163      10.695  25.957   2.151  1.00 92.17           C  
ATOM   1207  CD2 TRP A 163       9.980  24.799   3.935  1.00 92.17           C  
ATOM   1208  CE2 TRP A 163      10.343  26.101   4.396  1.00 92.17           C  
ATOM   1209  CE3 TRP A 163       9.514  23.881   4.901  1.00 92.17           C  
ATOM   1210  NE1 TRP A 163      10.778  26.761   3.268  1.00 92.17           N  
ATOM   1211  CH2 TRP A 163       9.768  25.541   6.678  1.00 92.17           C  
ATOM   1212  CZ2 TRP A 163      10.240  26.478   5.743  1.00 92.17           C  
ATOM   1213  CZ3 TRP A 163       9.409  24.247   6.257  1.00 92.17           C  
ATOM   1214  N   THR A 164      12.717  21.818   1.832  1.00 91.59           N  
ATOM   1215  CA  THR A 164      13.825  21.481   2.746  1.00 91.59           C  
ATOM   1216  C   THR A 164      14.999  20.784   2.066  1.00 91.59           C  
ATOM   1217  CB  THR A 164      13.357  20.614   3.923  1.00 91.59           C  
ATOM   1218  O   THR A 164      16.088  20.752   2.635  1.00 91.59           O  
ATOM   1219  CG2 THR A 164      12.176  21.208   4.691  1.00 91.59           C  
ATOM   1220  OG1 THR A 164      12.991  19.323   3.493  1.00 91.59           O  
ATOM   1221  N   GLY A 165      14.780  20.179   0.896  1.00 86.58           N  
ATOM   1222  CA  GLY A 165      15.755  19.335   0.206  1.00 86.58           C  
ATOM   1223  C   GLY A 165      16.090  18.023   0.926  1.00 86.58           C  
ATOM   1224  O   GLY A 165      16.986  17.311   0.487  1.00 86.58           O  
ATOM   1225  N   SER A 166      15.418  17.684   2.035  1.00 90.50           N  
ATOM   1226  CA  SER A 166      15.741  16.495   2.829  1.00 90.50           C  
ATOM   1227  C   SER A 166      14.499  15.697   3.196  1.00 90.50           C  
ATOM   1228  CB  SER A 166      16.530  16.886   4.078  1.00 90.50           C  
ATOM   1229  O   SER A 166      13.590  16.179   3.875  1.00 90.50           O  
ATOM   1230  OG  SER A 166      16.759  15.746   4.893  1.00 90.50           O  
ATOM   1231  N   TRP A 167      14.507  14.417   2.823  1.00 92.37           N  
ATOM   1232  CA  TRP A 167      13.427  13.485   3.131  1.00 92.37           C  
ATOM   1233  C   TRP A 167      13.262  13.229   4.640  1.00 92.37           C  
ATOM   1234  CB  TRP A 167      13.658  12.190   2.344  1.00 92.37           C  
ATOM   1235  O   TRP A 167      12.206  12.785   5.075  1.00 92.37           O  
ATOM   1236  CG  TRP A 167      14.863  11.407   2.753  1.00 92.37           C  
ATOM   1237  CD1 TRP A 167      16.043  11.346   2.094  1.00 92.37           C  
ATOM   1238  CD2 TRP A 167      14.989  10.492   3.880  1.00 92.37           C  
ATOM   1239  CE2 TRP A 167      16.291   9.919   3.853  1.00 92.37           C  
ATOM   1240  CE3 TRP A 167      14.118  10.068   4.903  1.00 92.37           C  
ATOM   1241  NE1 TRP A 167      16.882  10.459   2.738  1.00 92.37           N  
ATOM   1242  CH2 TRP A 167      15.828   8.593   5.811  1.00 92.37           C  
ATOM   1243  CZ2 TRP A 167      16.717   8.981   4.797  1.00 92.37           C  
ATOM   1244  CZ3 TRP A 167      14.532   9.128   5.862  1.00 92.37           C  
ATOM   1245  N   HIS A 168      14.246  13.562   5.481  1.00 93.82           N  
ATOM   1246  CA  HIS A 168      14.183  13.334   6.930  1.00 93.82           C  
ATOM   1247  C   HIS A 168      13.035  14.137   7.576  1.00 93.82           C  
ATOM   1248  CB  HIS A 168      15.540  13.693   7.561  1.00 93.82           C  
ATOM   1249  O   HIS A 168      12.348  13.654   8.482  1.00 93.82           O  
ATOM   1250  CG  HIS A 168      16.714  12.896   7.027  1.00 93.82           C  
ATOM   1251  CD2 HIS A 168      17.511  12.031   7.728  1.00 93.82           C  
ATOM   1252  ND1 HIS A 168      17.241  12.941   5.753  1.00 93.82           N  
ATOM   1253  CE1 HIS A 168      18.282  12.096   5.690  1.00 93.82           C  
ATOM   1254  NE2 HIS A 168      18.497  11.534   6.883  1.00 93.82           N  
ATOM   1255  N   TRP A 169      12.756  15.341   7.057  1.00 92.43           N  
ATOM   1256  CA  TRP A 169      11.659  16.193   7.530  1.00 92.43           C  
ATOM   1257  C   TRP A 169      10.285  15.559   7.345  1.00 92.43           C  
ATOM   1258  CB  TRP A 169      11.715  17.550   6.829  1.00 92.43           C  
ATOM   1259  O   TRP A 169       9.399  15.791   8.167  1.00 92.43           O  
ATOM   1260  CG  TRP A 169      12.815  18.417   7.338  1.00 92.43           C  
ATOM   1261  CD1 TRP A 169      13.985  18.652   6.709  1.00 92.43           C  
ATOM   1262  CD2 TRP A 169      12.868  19.163   8.589  1.00 92.43           C  
ATOM   1263  CE2 TRP A 169      14.125  19.835   8.657  1.00 92.43           C  
ATOM   1264  CE3 TRP A 169      11.975  19.343   9.669  1.00 92.43           C  
ATOM   1265  NE1 TRP A 169      14.765  19.489   7.484  1.00 92.43           N  
ATOM   1266  CH2 TRP A 169      13.569  20.807  10.803  1.00 92.43           C  
ATOM   1267  CZ2 TRP A 169      14.480  20.646   9.744  1.00 92.43           C  
ATOM   1268  CZ3 TRP A 169      12.321  20.158  10.765  1.00 92.43           C  
ATOM   1269  N   LEU A 170      10.131  14.703   6.334  1.00 92.39           N  
ATOM   1270  CA  LEU A 170       8.894  13.986   6.024  1.00 92.39           C  
ATOM   1271  C   LEU A 170       8.394  13.119   7.176  1.00 92.39           C  
ATOM   1272  CB  LEU A 170       9.158  13.081   4.816  1.00 92.39           C  
ATOM   1273  O   LEU A 170       7.194  12.893   7.302  1.00 92.39           O  
ATOM   1274  CG  LEU A 170       9.609  13.812   3.546  1.00 92.39           C  
ATOM   1275  CD1 LEU A 170       9.732  12.802   2.417  1.00 92.39           C  
ATOM   1276  CD2 LEU A 170       8.600  14.883   3.170  1.00 92.39           C  
ATOM   1277  N   PHE A 171       9.310  12.662   8.028  1.00 93.88           N  
ATOM   1278  CA  PHE A 171       8.995  11.829   9.183  1.00 93.88           C  
ATOM   1279  C   PHE A 171       9.065  12.612  10.494  1.00 93.88           C  
ATOM   1280  CB  PHE A 171       9.906  10.597   9.139  1.00 93.88           C  
ATOM   1281  O   PHE A 171       8.333  12.300  11.435  1.00 93.88           O  
ATOM   1282  CG  PHE A 171       9.799   9.865   7.816  1.00 93.88           C  
ATOM   1283  CD1 PHE A 171       8.543   9.419   7.379  1.00 93.88           C  
ATOM   1284  CD2 PHE A 171      10.907   9.755   6.955  1.00 93.88           C  
ATOM   1285  CE1 PHE A 171       8.395   8.892   6.087  1.00 93.88           C  
ATOM   1286  CE2 PHE A 171      10.773   9.099   5.716  1.00 93.88           C  
ATOM   1287  CZ  PHE A 171       9.517   8.662   5.282  1.00 93.88           C  
ATOM   1288  N   LEU A 172       9.849  13.694  10.546  1.00 94.93           N  
ATOM   1289  CA  LEU A 172       9.862  14.607  11.692  1.00 94.93           C  
ATOM   1290  C   LEU A 172       8.533  15.350  11.880  1.00 94.93           C  
ATOM   1291  CB  LEU A 172      11.019  15.611  11.569  1.00 94.93           C  
ATOM   1292  O   LEU A 172       8.177  15.631  13.025  1.00 94.93           O  
ATOM   1293  CG  LEU A 172      12.417  14.990  11.717  1.00 94.93           C  
ATOM   1294  CD1 LEU A 172      13.484  16.048  11.441  1.00 94.93           C  
ATOM   1295  CD2 LEU A 172      12.655  14.415  13.118  1.00 94.93           C  
ATOM   1296  N   ILE A 173       7.756  15.615  10.818  1.00 93.35           N  
ATOM   1297  CA  ILE A 173       6.432  16.259  10.958  1.00 93.35           C  
ATOM   1298  C   ILE A 173       5.463  15.460  11.840  1.00 93.35           C  
ATOM   1299  CB  ILE A 173       5.752  16.537   9.602  1.00 93.35           C  
ATOM   1300  O   ILE A 173       4.561  16.035  12.451  1.00 93.35           O  
ATOM   1301  CG1 ILE A 173       5.327  15.234   8.893  1.00 93.35           C  
ATOM   1302  CG2 ILE A 173       6.607  17.453   8.718  1.00 93.35           C  
ATOM   1303  CD1 ILE A 173       4.619  15.449   7.559  1.00 93.35           C  
ATOM   1304  N   ASN A 174       5.654  14.141  11.936  1.00 93.49           N  
ATOM   1305  CA  ASN A 174       4.822  13.280  12.765  1.00 93.49           C  
ATOM   1306  C   ASN A 174       5.105  13.481  14.255  1.00 93.49           C  
ATOM   1307  CB  ASN A 174       5.063  11.818  12.366  1.00 93.49           C  
ATOM   1308  O   ASN A 174       4.221  13.246  15.074  1.00 93.49           O  
ATOM   1309  CG  ASN A 174       4.543  11.475  10.980  1.00 93.49           C  
ATOM   1310  ND2 ASN A 174       5.217  10.576  10.301  1.00 93.49           N  
ATOM   1311  OD1 ASN A 174       3.516  11.973  10.545  1.00 93.49           O  
ATOM   1312  N   LEU A 175       6.308  13.924  14.635  1.00 95.74           N  
ATOM   1313  CA  LEU A 175       6.723  13.991  16.035  1.00 95.74           C  
ATOM   1314  C   LEU A 175       5.916  15.027  16.846  1.00 95.74           C  
ATOM   1315  CB  LEU A 175       8.254  14.153  16.109  1.00 95.74           C  
ATOM   1316  O   LEU A 175       5.372  14.641  17.884  1.00 95.74           O  
ATOM   1317  CG  LEU A 175       8.823  14.153  17.537  1.00 95.74           C  
ATOM   1318  CD1 LEU A 175       8.663  12.783  18.199  1.00 95.74           C  
ATOM   1319  CD2 LEU A 175      10.307  14.511  17.494  1.00 95.74           C  
ATOM   1320  N   PRO A 176       5.726  16.288  16.398  1.00 96.92           N  
ATOM   1321  CA  PRO A 176       4.841  17.231  17.087  1.00 96.92           C  
ATOM   1322  C   PRO A 176       3.399  16.721  17.211  1.00 96.92           C  
ATOM   1323  CB  PRO A 176       4.889  18.524  16.263  1.00 96.92           C  
ATOM   1324  O   PRO A 176       2.762  16.905  18.250  1.00 96.92           O  
ATOM   1325  CG  PRO A 176       6.237  18.453  15.554  1.00 96.92           C  
ATOM   1326  CD  PRO A 176       6.402  16.961  15.296  1.00 96.92           C  
ATOM   1327  N   ILE A 177       2.893  16.047  16.172  1.00 96.44           N  
ATOM   1328  CA  ILE A 177       1.532  15.496  16.147  1.00 96.44           C  
ATOM   1329  C   ILE A 177       1.416  14.335  17.140  1.00 96.44           C  
ATOM   1330  CB  ILE A 177       1.127  15.068  14.717  1.00 96.44           C  
ATOM   1331  O   ILE A 177       0.478  14.302  17.935  1.00 96.44           O  
ATOM   1332  CG1 ILE A 177       1.254  16.247  13.722  1.00 96.44           C  
ATOM   1333  CG2 ILE A 177      -0.319  14.533  14.728  1.00 96.44           C  
ATOM   1334  CD1 ILE A 177       1.046  15.849  12.254  1.00 96.44           C  
ATOM   1335  N   ALA A 178       2.386  13.421  17.157  1.00 97.23           N  
ATOM   1336  CA  ALA A 178       2.432  12.301  18.085  1.00 97.23           C  
ATOM   1337  C   ALA A 178       2.518  12.784  19.539  1.00 97.23           C  
ATOM   1338  CB  ALA A 178       3.610  11.393  17.711  1.00 97.23           C  
ATOM   1339  O   ALA A 178       1.759  12.315  20.385  1.00 97.23           O  
ATOM   1340  N   VAL A 179       3.366  13.777  19.832  1.00 97.65           N  
ATOM   1341  CA  VAL A 179       3.460  14.386  21.170  1.00 97.65           C  
ATOM   1342  C   VAL A 179       2.123  15.000  21.586  1.00 97.65           C  
ATOM   1343  CB  VAL A 179       4.593  15.429  21.222  1.00 97.65           C  
ATOM   1344  O   VAL A 179       1.647  14.736  22.692  1.00 97.65           O  
ATOM   1345  CG1 VAL A 179       4.586  16.240  22.527  1.00 97.65           C  
ATOM   1346  CG2 VAL A 179       5.962  14.741  21.128  1.00 97.65           C  
ATOM   1347  N   LEU A 180       1.474  15.761  20.698  1.00 97.71           N  
ATOM   1348  CA  LEU A 180       0.142  16.315  20.948  1.00 97.71           C  
ATOM   1349  C   LEU A 180      -0.862  15.199  21.258  1.00 97.71           C  
ATOM   1350  CB  LEU A 180      -0.264  17.179  19.738  1.00 97.71           C  
ATOM   1351  O   LEU A 180      -1.565  15.261  22.266  1.00 97.71           O  
ATOM   1352  CG  LEU A 180      -1.626  17.894  19.851  1.00 97.71           C  
ATOM   1353  CD1 LEU A 180      -1.679  19.026  18.824  1.00 97.71           C  
ATOM   1354  CD2 LEU A 180      -2.837  16.989  19.574  1.00 97.71           C  
ATOM   1355  N   LEU A 181      -0.918  14.158  20.432  1.00 97.38           N  
ATOM   1356  CA  LEU A 181      -1.837  13.038  20.614  1.00 97.38           C  
ATOM   1357  C   LEU A 181      -1.591  12.281  21.923  1.00 97.38           C  
ATOM   1358  CB  LEU A 181      -1.703  12.094  19.416  1.00 97.38           C  
ATOM   1359  O   LEU A 181      -2.558  11.896  22.578  1.00 97.38           O  
ATOM   1360  CG  LEU A 181      -2.343  12.597  18.117  1.00 97.38           C  
ATOM   1361  CD1 LEU A 181      -2.071  11.571  17.020  1.00 97.38           C  
ATOM   1362  CD2 LEU A 181      -3.849  12.805  18.275  1.00 97.38           C  
ATOM   1363  N   VAL A 182      -0.336  12.109  22.342  1.00 97.38           N  
ATOM   1364  CA  VAL A 182       0.001  11.469  23.622  1.00 97.38           C  
ATOM   1365  C   VAL A 182      -0.447  12.334  24.797  1.00 97.38           C  
ATOM   1366  CB  VAL A 182       1.503  11.133  23.708  1.00 97.38           C  
ATOM   1367  O   VAL A 182      -1.159  11.847  25.675  1.00 97.38           O  
ATOM   1368  CG1 VAL A 182       1.927  10.666  25.108  1.00 97.38           C  
ATOM   1369  CG2 VAL A 182       1.846   9.997  22.742  1.00 97.38           C  
ATOM   1370  N   VAL A 183      -0.086  13.621  24.806  1.00 97.22           N  
ATOM   1371  CA  VAL A 183      -0.406  14.546  25.906  1.00 97.22           C  
ATOM   1372  C   VAL A 183      -1.918  14.729  26.037  1.00 97.22           C  
ATOM   1373  CB  VAL A 183       0.312  15.897  25.704  1.00 97.22           C  
ATOM   1374  O   VAL A 183      -2.499  14.474  27.093  1.00 97.22           O  
ATOM   1375  CG1 VAL A 183      -0.135  16.958  26.720  1.00 97.22           C  
ATOM   1376  CG2 VAL A 183       1.831  15.733  25.855  1.00 97.22           C  
ATOM   1377  N   PHE A 184      -2.591  15.110  24.951  1.00 96.39           N  
ATOM   1378  CA  PHE A 184      -4.033  15.346  24.972  1.00 96.39           C  
ATOM   1379  C   PHE A 184      -4.820  14.034  25.084  1.00 96.39           C  
ATOM   1380  CB  PHE A 184      -4.450  16.164  23.744  1.00 96.39           C  
ATOM   1381  O   PHE A 184      -5.846  13.989  25.763  1.00 96.39           O  
ATOM   1382  CG  PHE A 184      -4.061  17.632  23.809  1.00 96.39           C  
ATOM   1383  CD1 PHE A 184      -5.031  18.598  24.138  1.00 96.39           C  
ATOM   1384  CD2 PHE A 184      -2.742  18.048  23.547  1.00 96.39           C  
ATOM   1385  CE1 PHE A 184      -4.679  19.956  24.229  1.00 96.39           C  
ATOM   1386  CE2 PHE A 184      -2.394  19.406  23.611  1.00 96.39           C  
ATOM   1387  CZ  PHE A 184      -3.361  20.362  23.960  1.00 96.39           C  
ATOM   1388  N   GLY A 185      -4.332  12.942  24.494  1.00 94.70           N  
ATOM   1389  CA  GLY A 185      -4.919  11.613  24.651  1.00 94.70           C  
ATOM   1390  C   GLY A 185      -4.901  11.141  26.101  1.00 94.70           C  
ATOM   1391  O   GLY A 185      -5.918  10.668  26.613  1.00 94.70           O  
ATOM   1392  N   ALA A 186      -3.781  11.336  26.802  1.00 94.03           N  
ATOM   1393  CA  ALA A 186      -3.652  11.007  28.215  1.00 94.03           C  
ATOM   1394  C   ALA A 186      -4.587  11.851  29.097  1.00 94.03           C  
ATOM   1395  CB  ALA A 186      -2.185  11.156  28.627  1.00 94.03           C  
ATOM   1396  O   ALA A 186      -5.190  11.306  30.025  1.00 94.03           O  
ATOM   1397  N   CYS A 187      -4.770  13.136  28.784  1.00 92.32           N  
ATOM   1398  CA  CYS A 187      -5.603  14.042  29.576  1.00 92.32           C  
ATOM   1399  C   CYS A 187      -7.113  13.922  29.305  1.00 92.32           C  
ATOM   1400  CB  CYS A 187      -5.117  15.478  29.340  1.00 92.32           C  
ATOM   1401  O   CYS A 187      -7.897  14.003  30.248  1.00 92.32           O  
ATOM   1402  SG  CYS A 187      -3.448  15.696  30.024  1.00 92.32           S  
ATOM   1403  N   PHE A 188      -7.545  13.738  28.051  1.00 91.10           N  
ATOM   1404  CA  PHE A 188      -8.951  13.950  27.665  1.00 91.10           C  
ATOM   1405  C   PHE A 188      -9.723  12.689  27.261  1.00 91.10           C  
ATOM   1406  CB  PHE A 188      -9.020  15.005  26.553  1.00 91.10           C  
ATOM   1407  O   PHE A 188     -10.959  12.688  27.329  1.00 91.10           O  
ATOM   1408  CG  PHE A 188      -8.531  16.374  26.980  1.00 91.10           C  
ATOM   1409  CD1 PHE A 188      -9.318  17.155  27.847  1.00 91.10           C  
ATOM   1410  CD2 PHE A 188      -7.284  16.861  26.547  1.00 91.10           C  
ATOM   1411  CE1 PHE A 188      -8.858  18.410  28.281  1.00 91.10           C  
ATOM   1412  CE2 PHE A 188      -6.813  18.105  27.001  1.00 91.10           C  
ATOM   1413  CZ  PHE A 188      -7.603  18.884  27.861  1.00 91.10           C  
ATOM   1414  N   ILE A 189      -9.037  11.616  26.853  1.00 89.35           N  
ATOM   1415  CA  ILE A 189      -9.703  10.363  26.478  1.00 89.35           C  
ATOM   1416  C   ILE A 189     -10.057   9.592  27.752  1.00 89.35           C  
ATOM   1417  CB  ILE A 189      -8.864   9.537  25.475  1.00 89.35           C  
ATOM   1418  O   ILE A 189      -9.193   9.318  28.591  1.00 89.35           O  
ATOM   1419  CG1 ILE A 189      -8.579  10.371  24.207  1.00 89.35           C  
ATOM   1420  CG2 ILE A 189      -9.593   8.235  25.094  1.00 89.35           C  
ATOM   1421  CD1 ILE A 189      -7.717   9.672  23.146  1.00 89.35           C  
ATOM   1422  N   ALA A 190     -11.332   9.231  27.892  1.00 87.12           N  
ATOM   1423  CA  ALA A 190     -11.794   8.291  28.905  1.00 87.12           C  
ATOM   1424  C   ALA A 190     -11.540   6.847  28.444  1.00 87.12           C  
ATOM   1425  CB  ALA A 190     -13.273   8.554  29.199  1.00 87.12           C  
ATOM   1426  O   ALA A 190     -11.739   6.513  27.274  1.00 87.12           O  
ATOM   1427  N   GLU A 191     -11.092   5.988  29.360  1.00 87.61           N  
ATOM   1428  CA  GLU A 191     -10.801   4.592  29.035  1.00 87.61           C  
ATOM   1429  C   GLU A 191     -12.090   3.802  28.774  1.00 87.61           C  
ATOM   1430  CB  GLU A 191      -9.961   3.959  30.159  1.00 87.61           C  
ATOM   1431  O   GLU A 191     -13.044   3.891  29.545  1.00 87.61           O  
ATOM   1432  CG  GLU A 191      -9.479   2.533  29.856  1.00 87.61           C  
ATOM   1433  CD  GLU A 191      -8.589   2.516  28.614  1.00 87.61           C  
ATOM   1434  OE1 GLU A 191      -9.145   2.486  27.497  1.00 87.61           O  
ATOM   1435  OE2 GLU A 191      -7.352   2.579  28.774  1.00 87.61           O  
ATOM   1436  N   THR A 192     -12.098   2.986  27.718  1.00 82.07           N  
ATOM   1437  CA  THR A 192     -13.189   2.042  27.430  1.00 82.07           C  
ATOM   1438  C   THR A 192     -12.650   0.672  27.053  1.00 82.07           C  
ATOM   1439  CB  THR A 192     -14.167   2.525  26.351  1.00 82.07           C  
ATOM   1440  O   THR A 192     -11.599   0.550  26.426  1.00 82.07           O  
ATOM   1441  CG2 THR A 192     -15.122   3.581  26.881  1.00 82.07           C  
ATOM   1442  OG1 THR A 192     -13.525   3.043  25.212  1.00 82.07           O  
ATOM   1443  N   LYS A 193     -13.380  -0.369  27.463  1.00 82.16           N  
ATOM   1444  CA  LYS A 193     -13.033  -1.784  27.281  1.00 82.16           C  
ATOM   1445  C   LYS A 193     -14.241  -2.559  26.772  1.00 82.16           C  
ATOM   1446  CB  LYS A 193     -12.565  -2.392  28.611  1.00 82.16           C  
ATOM   1447  O   LYS A 193     -15.377  -2.153  27.024  1.00 82.16           O  
ATOM   1448  CG  LYS A 193     -11.275  -1.750  29.126  1.00 82.16           C  
ATOM   1449  CD  LYS A 193     -10.864  -2.395  30.445  1.00 82.16           C  
ATOM   1450  CE  LYS A 193      -9.623  -1.694  30.992  1.00 82.16           C  
ATOM   1451  NZ  LYS A 193      -9.181  -2.363  32.235  1.00 82.16           N  
ATOM   1452  N   ALA A 194     -13.998  -3.680  26.104  1.00 73.78           N  
ATOM   1453  CA  ALA A 194     -15.059  -4.623  25.785  1.00 73.78           C  
ATOM   1454  C   ALA A 194     -15.480  -5.403  27.052  1.00 73.78           C  
ATOM   1455  CB  ALA A 194     -14.596  -5.556  24.666  1.00 73.78           C  
ATOM   1456  O   ALA A 194     -14.618  -5.733  27.869  1.00 73.78           O  
ATOM   1457  N   PRO A 195     -16.775  -5.737  27.219  1.00 68.21           N  
ATOM   1458  CA  PRO A 195     -17.248  -6.551  28.343  1.00 68.21           C  
ATOM   1459  C   PRO A 195     -16.669  -7.974  28.346  1.00 68.21           C  
ATOM   1460  CB  PRO A 195     -18.776  -6.590  28.210  1.00 68.21           C  
ATOM   1461  O   PRO A 195     -16.371  -8.519  29.404  1.00 68.21           O  
ATOM   1462  CG  PRO A 195     -19.111  -5.377  27.346  1.00 68.21           C  
ATOM   1463  CD  PRO A 195     -17.897  -5.247  26.436  1.00 68.21           C  
ATOM   1464  N   GLU A 196     -16.472  -8.559  27.161  1.00 68.03           N  
ATOM   1465  CA  GLU A 196     -15.957  -9.918  26.979  1.00 68.03           C  
ATOM   1466  C   GLU A 196     -14.785  -9.917  25.995  1.00 68.03           C  
ATOM   1467  CB  GLU A 196     -17.065 -10.861  26.494  1.00 68.03           C  
ATOM   1468  O   GLU A 196     -14.954  -9.952  24.776  1.00 68.03           O  
ATOM   1469  CG  GLU A 196     -18.136 -11.121  27.561  1.00 68.03           C  
ATOM   1470  CD  GLU A 196     -19.104 -12.245  27.158  1.00 68.03           C  
ATOM   1471  OE1 GLU A 196     -19.890 -12.656  28.038  1.00 68.03           O  
ATOM   1472  OE2 GLU A 196     -19.048 -12.694  25.988  1.00 68.03           O  
ATOM   1473  N   ALA A 197     -13.565  -9.862  26.526  1.00 65.12           N  
ATOM   1474  CA  ALA A 197     -12.364  -9.898  25.705  1.00 65.12           C  
ATOM   1475  C   ALA A 197     -11.981 -11.338  25.336  1.00 65.12           C  
ATOM   1476  CB  ALA A 197     -11.245  -9.167  26.436  1.00 65.12           C  
ATOM   1477  O   ALA A 197     -11.687 -12.168  26.202  1.00 65.12           O  
ATOM   1478  N   LYS A 198     -11.931 -11.627  24.034  1.00 70.23           N  
ATOM   1479  CA  LYS A 198     -11.501 -12.929  23.512  1.00 70.23           C  
ATOM   1480  C   LYS A 198      -9.975 -13.099  23.589  1.00 70.23           C  
ATOM   1481  CB  LYS A 198     -12.056 -13.124  22.097  1.00 70.23           C  
ATOM   1482  O   LYS A 198      -9.219 -12.135  23.716  1.00 70.23           O  
ATOM   1483  CG  LYS A 198     -13.601 -13.118  22.067  1.00 70.23           C  
ATOM   1484  CD  LYS A 198     -14.037 -13.506  20.659  1.00 70.23           C  
ATOM   1485  CE  LYS A 198     -15.530 -13.542  20.355  1.00 70.23           C  
ATOM   1486  NZ  LYS A 198     -15.722 -14.114  18.996  1.00 70.23           N  
ATOM   1487  N   ARG A 199      -9.500 -14.351  23.537  1.00 75.08           N  
ATOM   1488  CA  ARG A 199      -8.060 -14.672  23.591  1.00 75.08           C  
ATOM   1489  C   ARG A 199      -7.343 -14.238  22.302  1.00 75.08           C  
ATOM   1490  CB  ARG A 199      -7.827 -16.164  23.905  1.00 75.08           C  
ATOM   1491  O   ARG A 199      -7.892 -14.350  21.204  1.00 75.08           O  
ATOM   1492  CG  ARG A 199      -8.289 -16.558  25.320  1.00 75.08           C  
ATOM   1493  CD  ARG A 199      -7.949 -18.025  25.628  1.00 75.08           C  
ATOM   1494  NE  ARG A 199      -8.400 -18.426  26.978  1.00 75.08           N  
ATOM   1495  NH1 ARG A 199      -7.783 -20.640  26.863  1.00 75.08           N  
ATOM   1496  NH2 ARG A 199      -8.755 -19.867  28.713  1.00 75.08           N  
ATOM   1497  CZ  ARG A 199      -8.310 -19.637  27.509  1.00 75.08           C  
ATOM   1498  N   LEU A 200      -6.104 -13.760  22.454  1.00 74.50           N  
ATOM   1499  CA  LEU A 200      -5.211 -13.437  21.339  1.00 74.50           C  
ATOM   1500  C   LEU A 200      -4.756 -14.730  20.656  1.00 74.50           C  
ATOM   1501  CB  LEU A 200      -4.005 -12.625  21.854  1.00 74.50           C  
ATOM   1502  O   LEU A 200      -4.308 -15.658  21.329  1.00 74.50           O  
ATOM   1503  CG  LEU A 200      -3.034 -12.160  20.746  1.00 74.50           C  
ATOM   1504  CD1 LEU A 200      -3.658 -11.072  19.870  1.00 74.50           C  
ATOM   1505  CD2 LEU A 200      -1.760 -11.598  21.371  1.00 74.50           C  
ATOM   1506  N   ASP A 201      -4.843 -14.766  19.331  1.00 79.92           N  
ATOM   1507  CA  ASP A 201      -4.400 -15.904  18.530  1.00 79.92           C  
ATOM   1508  C   ASP A 201      -2.957 -15.707  18.040  1.00 79.92           C  
ATOM   1509  CB  ASP A 201      -5.395 -16.154  17.397  1.00 79.92           C  
ATOM   1510  O   ASP A 201      -2.703 -15.383  16.882  1.00 79.92           O  
ATOM   1511  CG  ASP A 201      -4.977 -17.371  16.579  1.00 79.92           C  
ATOM   1512  OD1 ASP A 201      -4.154 -18.179  17.082  1.00 79.92           O  
ATOM   1513  OD2 ASP A 201      -5.494 -17.499  15.462  1.00 79.92           O  
ATOM   1514  N   ALA A 202      -1.998 -15.853  18.957  1.00 82.19           N  
ATOM   1515  CA  ALA A 202      -0.586 -15.605  18.664  1.00 82.19           C  
ATOM   1516  C   ALA A 202      -0.017 -16.555  17.594  1.00 82.19           C  
ATOM   1517  CB  ALA A 202       0.204 -15.707  19.974  1.00 82.19           C  
ATOM   1518  O   ALA A 202       0.818 -16.144  16.793  1.00 82.19           O  
ATOM   1519  N   ALA A 203      -0.483 -17.808  17.557  1.00 86.96           N  
ATOM   1520  CA  ALA A 203      -0.029 -18.783  16.570  1.00 86.96           C  
ATOM   1521  C   ALA A 203      -0.565 -18.464  15.165  1.00 86.96           C  
ATOM   1522  CB  ALA A 203      -0.422 -20.184  17.044  1.00 86.96           C  
ATOM   1523  O   ALA A 203       0.205 -18.533  14.209  1.00 86.96           O  
ATOM   1524  N   GLY A 204      -1.834 -18.054  15.038  1.00 86.10           N  
ATOM   1525  CA  GLY A 204      -2.393 -17.599  13.761  1.00 86.10           C  
ATOM   1526  C   GLY A 204      -1.664 -16.369  13.220  1.00 86.10           C  
ATOM   1527  O   GLY A 204      -1.279 -16.342  12.053  1.00 86.10           O  
ATOM   1528  N   ILE A 205      -1.378 -15.392  14.089  1.00 83.45           N  
ATOM   1529  CA  ILE A 205      -0.595 -14.199  13.738  1.00 83.45           C  
ATOM   1530  C   ILE A 205       0.801 -14.595  13.254  1.00 83.45           C  
ATOM   1531  CB  ILE A 205      -0.504 -13.244  14.946  1.00 83.45           C  
ATOM   1532  O   ILE A 205       1.221 -14.163  12.188  1.00 83.45           O  
ATOM   1533  CG1 ILE A 205      -1.872 -12.602  15.260  1.00 83.45           C  
ATOM   1534  CG2 ILE A 205       0.510 -12.115  14.700  1.00 83.45           C  
ATOM   1535  CD1 ILE A 205      -2.005 -12.126  16.707  1.00 83.45           C  
ATOM   1536  N   PHE A 206       1.513 -15.432  14.014  1.00 88.20           N  
ATOM   1537  CA  PHE A 206       2.864 -15.860  13.655  1.00 88.20           C  
ATOM   1538  C   PHE A 206       2.897 -16.582  12.302  1.00 88.20           C  
ATOM   1539  CB  PHE A 206       3.420 -16.749  14.773  1.00 88.20           C  
ATOM   1540  O   PHE A 206       3.728 -16.255  11.457  1.00 88.20           O  
ATOM   1541  CG  PHE A 206       4.798 -17.297  14.465  1.00 88.20           C  
ATOM   1542  CD1 PHE A 206       4.944 -18.607  13.968  1.00 88.20           C  
ATOM   1543  CD2 PHE A 206       5.932 -16.480  14.628  1.00 88.20           C  
ATOM   1544  CE1 PHE A 206       6.220 -19.099  13.644  1.00 88.20           C  
ATOM   1545  CE2 PHE A 206       7.208 -16.973  14.303  1.00 88.20           C  
ATOM   1546  CZ  PHE A 206       7.352 -18.282  13.812  1.00 88.20           C  
ATOM   1547  N   LEU A 207       1.969 -17.517  12.069  1.00 90.97           N  
ATOM   1548  CA  LEU A 207       1.861 -18.231  10.796  1.00 90.97           C  
ATOM   1549  C   LEU A 207       1.558 -17.281   9.636  1.00 90.97           C  
ATOM   1550  CB  LEU A 207       0.771 -19.312  10.897  1.00 90.97           C  
ATOM   1551  O   LEU A 207       2.171 -17.409   8.580  1.00 90.97           O  
ATOM   1552  CG  LEU A 207       1.176 -20.559  11.697  1.00 90.97           C  
ATOM   1553  CD1 LEU A 207      -0.053 -21.447  11.910  1.00 90.97           C  
ATOM   1554  CD2 LEU A 207       2.236 -21.387  10.963  1.00 90.97           C  
ATOM   1555  N   LEU A 208       0.654 -16.317   9.824  1.00 87.92           N  
ATOM   1556  CA  LEU A 208       0.345 -15.307   8.815  1.00 87.92           C  
ATOM   1557  C   LEU A 208       1.575 -14.456   8.473  1.00 87.92           C  
ATOM   1558  CB  LEU A 208      -0.820 -14.450   9.331  1.00 87.92           C  
ATOM   1559  O   LEU A 208       1.928 -14.351   7.300  1.00 87.92           O  
ATOM   1560  CG  LEU A 208      -1.208 -13.302   8.390  1.00 87.92           C  
ATOM   1561  CD1 LEU A 208      -1.778 -13.805   7.063  1.00 87.92           C  
ATOM   1562  CD2 LEU A 208      -2.257 -12.446   9.085  1.00 87.92           C  
ATOM   1563  N   SER A 209       2.247 -13.902   9.485  1.00 84.67           N  
ATOM   1564  CA  SER A 209       3.459 -13.093   9.310  1.00 84.67           C  
ATOM   1565  C   SER A 209       4.547 -13.867   8.573  1.00 84.67           C  
ATOM   1566  CB  SER A 209       4.028 -12.669  10.667  1.00 84.67           C  
ATOM   1567  O   SER A 209       5.125 -13.362   7.613  1.00 84.67           O  
ATOM   1568  OG  SER A 209       3.064 -11.987  11.436  1.00 84.67           O  
ATOM   1569  N   LEU A 210       4.795 -15.111   8.993  1.00 91.31           N  
ATOM   1570  CA  LEU A 210       5.804 -15.977   8.391  1.00 91.31           C  
ATOM   1571  C   LEU A 210       5.468 -16.313   6.933  1.00 91.31           C  
ATOM   1572  CB  LEU A 210       5.931 -17.242   9.259  1.00 91.31           C  
ATOM   1573  O   LEU A 210       6.358 -16.310   6.088  1.00 91.31           O  
ATOM   1574  CG  LEU A 210       7.059 -18.195   8.826  1.00 91.31           C  
ATOM   1575  CD1 LEU A 210       8.438 -17.541   8.946  1.00 91.31           C  
ATOM   1576  CD2 LEU A 210       7.037 -19.436   9.719  1.00 91.31           C  
ATOM   1577  N   SER A 211       4.186 -16.544   6.628  1.00 91.41           N  
ATOM   1578  CA  SER A 211       3.728 -16.822   5.262  1.00 91.41           C  
ATOM   1579  C   SER A 211       4.003 -15.643   4.327  1.00 91.41           C  
ATOM   1580  CB  SER A 211       2.227 -17.128   5.215  1.00 91.41           C  
ATOM   1581  O   SER A 211       4.543 -15.837   3.240  1.00 91.41           O  
ATOM   1582  OG  SER A 211       1.844 -18.156   6.104  1.00 91.41           O  
ATOM   1583  N   ILE A 212       3.667 -14.419   4.752  1.00 85.34           N  
ATOM   1584  CA  ILE A 212       3.872 -13.215   3.934  1.00 85.34           C  
ATOM   1585  C   ILE A 212       5.370 -12.937   3.754  1.00 85.34           C  
ATOM   1586  CB  ILE A 212       3.132 -11.992   4.522  1.00 85.34           C  
ATOM   1587  O   ILE A 212       5.803 -12.699   2.631  1.00 85.34           O  
ATOM   1588  CG1 ILE A 212       1.609 -12.231   4.648  1.00 85.34           C  
ATOM   1589  CG2 ILE A 212       3.372 -10.772   3.611  1.00 85.34           C  
ATOM   1590  CD1 ILE A 212       0.921 -11.231   5.588  1.00 85.34           C  
ATOM   1591  N   LEU A 213       6.167 -13.026   4.828  1.00 86.18           N  
ATOM   1592  CA  LEU A 213       7.621 -12.829   4.771  1.00 86.18           C  
ATOM   1593  C   LEU A 213       8.305 -13.802   3.805  1.00 86.18           C  
ATOM   1594  CB  LEU A 213       8.220 -12.996   6.180  1.00 86.18           C  
ATOM   1595  O   LEU A 213       9.140 -13.383   3.010  1.00 86.18           O  
ATOM   1596  CG  LEU A 213       8.035 -11.773   7.090  1.00 86.18           C  
ATOM   1597  CD1 LEU A 213       8.415 -12.136   8.527  1.00 86.18           C  
ATOM   1598  CD2 LEU A 213       8.918 -10.603   6.647  1.00 86.18           C  
ATOM   1599  N   ALA A 214       7.931 -15.082   3.845  1.00 90.03           N  
ATOM   1600  CA  ALA A 214       8.497 -16.102   2.970  1.00 90.03           C  
ATOM   1601  C   ALA A 214       8.188 -15.842   1.488  1.00 90.03           C  
ATOM   1602  CB  ALA A 214       7.946 -17.455   3.415  1.00 90.03           C  
ATOM   1603  O   ALA A 214       9.098 -15.846   0.659  1.00 90.03           O  
ATOM   1604  N   VAL A 215       6.921 -15.560   1.153  1.00 86.86           N  
ATOM   1605  CA  VAL A 215       6.541 -15.214  -0.227  1.00 86.86           C  
ATOM   1606  C   VAL A 215       7.277 -13.953  -0.679  1.00 86.86           C  
ATOM   1607  CB  VAL A 215       5.014 -15.047  -0.373  1.00 86.86           C  
ATOM   1608  O   VAL A 215       7.773 -13.912  -1.801  1.00 86.86           O  
ATOM   1609  CG1 VAL A 215       4.609 -14.596  -1.782  1.00 86.86           C  
ATOM   1610  CG2 VAL A 215       4.287 -16.373  -0.116  1.00 86.86           C  
ATOM   1611  N   MET A 216       7.410 -12.955   0.197  1.00 78.20           N  
ATOM   1612  CA  MET A 216       8.084 -11.700  -0.136  1.00 78.20           C  
ATOM   1613  C   MET A 216       9.565 -11.843  -0.406  1.00 78.20           C  
ATOM   1614  CB  MET A 216       7.901 -10.667   0.979  1.00 78.20           C  
ATOM   1615  O   MET A 216      10.071 -11.277  -1.375  1.00 78.20           O  
ATOM   1616  CG  MET A 216       6.503 -10.077   0.967  1.00 78.20           C  
ATOM   1617  SD  MET A 216       6.272  -8.728  -0.217  1.00 78.20           S  
ATOM   1618  CE  MET A 216       6.462  -9.458  -1.865  1.00 78.20           C  
ATOM   1619  N   TYR A 217      10.253 -12.610   0.432  1.00 82.79           N  
ATOM   1620  CA  TYR A 217      11.663 -12.884   0.230  1.00 82.79           C  
ATOM   1621  C   TYR A 217      11.888 -13.618  -1.097  1.00 82.79           C  
ATOM   1622  CB  TYR A 217      12.182 -13.669   1.432  1.00 82.79           C  
ATOM   1623  O   TYR A 217      12.768 -13.239  -1.865  1.00 82.79           O  
ATOM   1624  CG  TYR A 217      13.683 -13.808   1.405  1.00 82.79           C  
ATOM   1625  CD1 TYR A 217      14.266 -14.952   0.837  1.00 82.79           C  
ATOM   1626  CD2 TYR A 217      14.496 -12.765   1.890  1.00 82.79           C  
ATOM   1627  CE1 TYR A 217      15.663 -15.084   0.793  1.00 82.79           C  
ATOM   1628  CE2 TYR A 217      15.897 -12.884   1.829  1.00 82.79           C  
ATOM   1629  OH  TYR A 217      17.829 -14.188   1.238  1.00 82.79           O  
ATOM   1630  CZ  TYR A 217      16.482 -14.052   1.292  1.00 82.79           C  
ATOM   1631  N   GLY A 218      11.027 -14.586  -1.433  1.00 84.16           N  
ATOM   1632  CA  GLY A 218      11.054 -15.234  -2.745  1.00 84.16           C  
ATOM   1633  C   GLY A 218      10.813 -14.255  -3.899  1.00 84.16           C  
ATOM   1634  O   GLY A 218      11.572 -14.248  -4.859  1.00 84.16           O  
ATOM   1635  N   MET A 219       9.806 -13.382  -3.787  1.00 80.84           N  
ATOM   1636  CA  MET A 219       9.480 -12.393  -4.824  1.00 80.84           C  
ATOM   1637  C   MET A 219      10.551 -11.311  -5.012  1.00 80.84           C  
ATOM   1638  CB  MET A 219       8.135 -11.718  -4.518  1.00 80.84           C  
ATOM   1639  O   MET A 219      10.708 -10.814  -6.116  1.00 80.84           O  
ATOM   1640  CG  MET A 219       6.942 -12.646  -4.767  1.00 80.84           C  
ATOM   1641  SD  MET A 219       5.321 -11.933  -4.358  1.00 80.84           S  
ATOM   1642  CE  MET A 219       5.216 -10.632  -5.613  1.00 80.84           C  
ATOM   1643  N   THR A 220      11.285 -10.943  -3.961  1.00 75.49           N  
ATOM   1644  CA  THR A 220      12.355  -9.927  -4.041  1.00 75.49           C  
ATOM   1645  C   THR A 220      13.547 -10.418  -4.853  1.00 75.49           C  
ATOM   1646  CB  THR A 220      12.835  -9.544  -2.638  1.00 75.49           C  
ATOM   1647  O   THR A 220      14.207  -9.625  -5.511  1.00 75.49           O  
ATOM   1648  CG2 THR A 220      13.915  -8.461  -2.616  1.00 75.49           C  
ATOM   1649  OG1 THR A 220      11.734  -9.047  -1.913  1.00 75.49           O  
ATOM   1650  N   ASN A 221      13.801 -11.726  -4.826  1.00 76.23           N  
ATOM   1651  CA  ASN A 221      14.875 -12.362  -5.585  1.00 76.23           C  
ATOM   1652  C   ASN A 221      14.441 -12.752  -7.014  1.00 76.23           C  
ATOM   1653  CB  ASN A 221      15.414 -13.541  -4.759  1.00 76.23           C  
ATOM   1654  O   ASN A 221      15.160 -13.473  -7.704  1.00 76.23           O  
ATOM   1655  CG  ASN A 221      16.128 -13.084  -3.501  1.00 76.23           C  
ATOM   1656  ND2 ASN A 221      15.545 -13.261  -2.339  1.00 76.23           N  
ATOM   1657  OD1 ASN A 221      17.206 -12.523  -3.531  1.00 76.23           O  
ATOM   1658  N   LEU A 222      13.258 -12.310  -7.463  1.00 74.49           N  
ATOM   1659  CA  LEU A 222      12.855 -12.438  -8.860  1.00 74.49           C  
ATOM   1660  C   LEU A 222      13.596 -11.404  -9.707  1.00 74.49           C  
ATOM   1661  CB  LEU A 222      11.335 -12.248  -9.026  1.00 74.49           C  
ATOM   1662  O   LEU A 222      13.417 -10.204  -9.523  1.00 74.49           O  
ATOM   1663  CG  LEU A 222      10.484 -13.416  -8.511  1.00 74.49           C  
ATOM   1664  CD1 LEU A 222       9.008 -13.011  -8.432  1.00 74.49           C  
ATOM   1665  CD2 LEU A 222      10.565 -14.612  -9.463  1.00 74.49           C  
ATOM   1666  N   ASP A 223      14.354 -11.884 -10.686  1.00 68.61           N  
ATOM   1667  CA  ASP A 223      14.799 -11.056 -11.806  1.00 68.61           C  
ATOM   1668  C   ASP A 223      13.606 -10.793 -12.737  1.00 68.61           C  
ATOM   1669  CB  ASP A 223      15.923 -11.778 -12.552  1.00 68.61           C  
ATOM   1670  O   ASP A 223      13.012 -11.736 -13.274  1.00 68.61           O  
ATOM   1671  CG  ASP A 223      16.540 -11.003 -13.703  1.00 68.61           C  
ATOM   1672  OD1 ASP A 223      16.007  -9.918 -14.006  1.00 68.61           O  
ATOM   1673  OD2 ASP A 223      17.379 -11.623 -14.391  1.00 68.61           O  
ATOM   1674  N   GLY A 224      13.242  -9.523 -12.913  1.00 61.27           N  
ATOM   1675  CA  GLY A 224      12.167  -9.130 -13.818  1.00 61.27           C  
ATOM   1676  C   GLY A 224      12.531  -9.287 -15.301  1.00 61.27           C  
ATOM   1677  O   GLY A 224      11.622  -9.475 -16.107  1.00 61.27           O  
ATOM   1678  N   ALA A 225      13.820  -9.276 -15.668  1.00 61.69           N  
ATOM   1679  CA  ALA A 225      14.267  -9.437 -17.051  1.00 61.69           C  
ATOM   1680  C   ALA A 225      14.176 -10.905 -17.486  1.00 61.69           C  
ATOM   1681  CB  ALA A 225      15.695  -8.886 -17.182  1.00 61.69           C  
ATOM   1682  O   ALA A 225      13.772 -11.208 -18.608  1.00 61.69           O  
ATOM   1683  N   ASN A 226      14.463 -11.832 -16.566  1.00 70.31           N  
ATOM   1684  CA  ASN A 226      14.413 -13.274 -16.804  1.00 70.31           C  
ATOM   1685  C   ASN A 226      13.513 -14.009 -15.800  1.00 70.31           C  
ATOM   1686  CB  ASN A 226      15.840 -13.833 -16.863  1.00 70.31           C  
ATOM   1687  O   ASN A 226      13.933 -14.980 -15.164  1.00 70.31           O  
ATOM   1688  CG  ASN A 226      16.601 -13.314 -18.060  1.00 70.31           C  
ATOM   1689  ND2 ASN A 226      17.625 -12.529 -17.833  1.00 70.31           N  
ATOM   1690  OD1 ASN A 226      16.280 -13.643 -19.190  1.00 70.31           O  
ATOM   1691  N   LEU A 227      12.242 -13.599 -15.695  1.00 69.99           N  
ATOM   1692  CA  LEU A 227      11.274 -14.167 -14.740  1.00 69.99           C  
ATOM   1693  C   LEU A 227      11.242 -15.700 -14.729  1.00 69.99           C  
ATOM   1694  CB  LEU A 227       9.858 -13.669 -15.076  1.00 69.99           C  
ATOM   1695  O   LEU A 227      11.236 -16.306 -13.662  1.00 69.99           O  
ATOM   1696  CG  LEU A 227       9.583 -12.203 -14.717  1.00 69.99           C  
ATOM   1697  CD1 LEU A 227       8.229 -11.822 -15.316  1.00 69.99           C  
ATOM   1698  CD2 LEU A 227       9.514 -11.978 -13.204  1.00 69.99           C  
ATOM   1699  N   LEU A 228      11.226 -16.345 -15.902  1.00 73.27           N  
ATOM   1700  CA  LEU A 228      11.181 -17.810 -15.996  1.00 73.27           C  
ATOM   1701  C   LEU A 228      12.445 -18.471 -15.436  1.00 73.27           C  
ATOM   1702  CB  LEU A 228      10.970 -18.242 -17.458  1.00 73.27           C  
ATOM   1703  O   LEU A 228      12.347 -19.500 -14.769  1.00 73.27           O  
ATOM   1704  CG  LEU A 228       9.561 -17.982 -18.016  1.00 73.27           C  
ATOM   1705  CD1 LEU A 228       9.532 -18.340 -19.502  1.00 73.27           C  
ATOM   1706  CD2 LEU A 228       8.492 -18.823 -17.310  1.00 73.27           C  
ATOM   1707  N   HIS A 229      13.615 -17.881 -15.686  1.00 74.65           N  
ATOM   1708  CA  HIS A 229      14.884 -18.383 -15.165  1.00 74.65           C  
ATOM   1709  C   HIS A 229      14.959 -18.189 -13.648  1.00 74.65           C  
ATOM   1710  CB  HIS A 229      16.033 -17.664 -15.877  1.00 74.65           C  
ATOM   1711  O   HIS A 229      15.282 -19.120 -12.912  1.00 74.65           O  
ATOM   1712  CG  HIS A 229      17.381 -18.180 -15.463  1.00 74.65           C  
ATOM   1713  CD2 HIS A 229      18.033 -19.269 -15.972  1.00 74.65           C  
ATOM   1714  ND1 HIS A 229      18.178 -17.651 -14.475  1.00 74.65           N  
ATOM   1715  CE1 HIS A 229      19.285 -18.407 -14.392  1.00 74.65           C  
ATOM   1716  NE2 HIS A 229      19.238 -19.414 -15.280  1.00 74.65           N  
ATOM   1717  N   SER A 230      14.563 -17.014 -13.164  1.00 75.52           N  
ATOM   1718  CA  SER A 230      14.592 -16.692 -11.736  1.00 75.52           C  
ATOM   1719  C   SER A 230      13.554 -17.449 -10.926  1.00 75.52           C  
ATOM   1720  CB  SER A 230      14.458 -15.189 -11.564  1.00 75.52           C  
ATOM   1721  O   SER A 230      13.834 -17.846  -9.801  1.00 75.52           O  
ATOM   1722  OG  SER A 230      15.681 -14.716 -12.059  1.00 75.52           O  
ATOM   1723  N   LEU A 231      12.399 -17.782 -11.508  1.00 78.66           N  
ATOM   1724  CA  LEU A 231      11.460 -18.736 -10.912  1.00 78.66           C  
ATOM   1725  C   LEU A 231      12.058 -20.144 -10.772  1.00 78.66           C  
ATOM   1726  CB  LEU A 231      10.178 -18.787 -11.760  1.00 78.66           C  
ATOM   1727  O   LEU A 231      11.604 -20.910  -9.926  1.00 78.66           O  
ATOM   1728  CG  LEU A 231       9.242 -17.586 -11.547  1.00 78.66           C  
ATOM   1729  CD1 LEU A 231       8.163 -17.587 -12.632  1.00 78.66           C  
ATOM   1730  CD2 LEU A 231       8.536 -17.648 -10.188  1.00 78.66           C  
ATOM   1731  N   GLY A 232      13.068 -20.490 -11.572  1.00 81.72           N  
ATOM   1732  CA  GLY A 232      13.831 -21.729 -11.448  1.00 81.72           C  
ATOM   1733  C   GLY A 232      14.899 -21.702 -10.350  1.00 81.72           C  
ATOM   1734  O   GLY A 232      15.421 -22.762 -10.007  1.00 81.72           O  
ATOM   1735  N   ASN A 233      15.215 -20.538  -9.769  1.00 84.08           N  
ATOM   1736  CA  ASN A 233      16.198 -20.430  -8.693  1.00 84.08           C  
ATOM   1737  C   ASN A 233      15.640 -21.049  -7.388  1.00 84.08           C  
ATOM   1738  CB  ASN A 233      16.634 -18.958  -8.531  1.00 84.08           C  
ATOM   1739  O   ASN A 233      14.573 -20.622  -6.926  1.00 84.08           O  
ATOM   1740  CG  ASN A 233      17.733 -18.753  -7.497  1.00 84.08           C  
ATOM   1741  ND2 ASN A 233      18.334 -17.591  -7.447  1.00 84.08           N  
ATOM   1742  OD1 ASN A 233      18.039 -19.622  -6.696  1.00 84.08           O  
ATOM   1743  N   PRO A 234      16.344 -22.016  -6.757  1.00 87.31           N  
ATOM   1744  CA  PRO A 234      15.960 -22.614  -5.475  1.00 87.31           C  
ATOM   1745  C   PRO A 234      15.639 -21.627  -4.360  1.00 87.31           C  
ATOM   1746  CB  PRO A 234      17.124 -23.529  -5.087  1.00 87.31           C  
ATOM   1747  O   PRO A 234      14.755 -21.900  -3.547  1.00 87.31           O  
ATOM   1748  CG  PRO A 234      17.713 -23.936  -6.433  1.00 87.31           C  
ATOM   1749  CD  PRO A 234      17.536 -22.679  -7.274  1.00 87.31           C  
ATOM   1750  N   GLU A 235      16.306 -20.477  -4.329  1.00 86.16           N  
ATOM   1751  CA  GLU A 235      16.051 -19.439  -3.329  1.00 86.16           C  
ATOM   1752  C   GLU A 235      14.682 -18.776  -3.534  1.00 86.16           C  
ATOM   1753  CB  GLU A 235      17.175 -18.400  -3.386  1.00 86.16           C  
ATOM   1754  O   GLU A 235      13.967 -18.502  -2.569  1.00 86.16           O  
ATOM   1755  CG  GLU A 235      18.526 -19.027  -3.002  1.00 86.16           C  
ATOM   1756  CD  GLU A 235      19.689 -18.029  -3.033  1.00 86.16           C  
ATOM   1757  OE1 GLU A 235      20.784 -18.437  -2.584  1.00 86.16           O  
ATOM   1758  OE2 GLU A 235      19.478 -16.890  -3.501  1.00 86.16           O  
ATOM   1759  N   VAL A 236      14.270 -18.601  -4.791  1.00 86.81           N  
ATOM   1760  CA  VAL A 236      12.989 -17.998  -5.172  1.00 86.81           C  
ATOM   1761  C   VAL A 236      11.852 -18.990  -4.964  1.00 86.81           C  
ATOM   1762  CB  VAL A 236      13.039 -17.504  -6.628  1.00 86.81           C  
ATOM   1763  O   VAL A 236      10.970 -18.763  -4.128  1.00 86.81           O  
ATOM   1764  CG1 VAL A 236      11.683 -16.991  -7.124  1.00 86.81           C  
ATOM   1765  CG2 VAL A 236      14.065 -16.379  -6.781  1.00 86.81           C  
ATOM   1766  N   TYR A 237      11.858 -20.116  -5.691  1.00 90.09           N  
ATOM   1767  CA  TYR A 237      10.742 -21.059  -5.611  1.00 90.09           C  
ATOM   1768  C   TYR A 237      10.681 -21.741  -4.245  1.00 90.09           C  
ATOM   1769  CB  TYR A 237      10.752 -22.081  -6.755  1.00 90.09           C  
ATOM   1770  O   TYR A 237       9.585 -22.023  -3.765  1.00 90.09           O  
ATOM   1771  CG  TYR A 237      11.803 -23.174  -6.675  1.00 90.09           C  
ATOM   1772  CD1 TYR A 237      12.916 -23.152  -7.531  1.00 90.09           C  
ATOM   1773  CD2 TYR A 237      11.649 -24.239  -5.764  1.00 90.09           C  
ATOM   1774  CE1 TYR A 237      13.883 -24.173  -7.458  1.00 90.09           C  
ATOM   1775  CE2 TYR A 237      12.638 -25.231  -5.648  1.00 90.09           C  
ATOM   1776  OH  TYR A 237      14.754 -26.113  -6.350  1.00 90.09           O  
ATOM   1777  CZ  TYR A 237      13.768 -25.190  -6.492  1.00 90.09           C  
ATOM   1778  N   GLY A 238      11.823 -21.978  -3.588  1.00 92.76           N  
ATOM   1779  CA  GLY A 238      11.871 -22.560  -2.250  1.00 92.76           C  
ATOM   1780  C   GLY A 238      11.138 -21.687  -1.237  1.00 92.76           C  
ATOM   1781  O   GLY A 238      10.285 -22.185  -0.500  1.00 92.76           O  
ATOM   1782  N   CYS A 239      11.386 -20.374  -1.262  1.00 91.69           N  
ATOM   1783  CA  CYS A 239      10.718 -19.419  -0.380  1.00 91.69           C  
ATOM   1784  C   CYS A 239       9.232 -19.239  -0.717  1.00 91.69           C  
ATOM   1785  CB  CYS A 239      11.478 -18.092  -0.422  1.00 91.69           C  
ATOM   1786  O   CYS A 239       8.398 -19.223   0.191  1.00 91.69           O  
ATOM   1787  SG  CYS A 239      13.076 -18.324   0.398  1.00 91.69           S  
ATOM   1788  N   ILE A 240       8.870 -19.182  -2.005  1.00 90.16           N  
ATOM   1789  CA  ILE A 240       7.463 -19.087  -2.430  1.00 90.16           C  
ATOM   1790  C   ILE A 240       6.684 -20.344  -2.019  1.00 90.16           C  
ATOM   1791  CB  ILE A 240       7.357 -18.807  -3.949  1.00 90.16           C  
ATOM   1792  O   ILE A 240       5.616 -20.233  -1.415  1.00 90.16           O  
ATOM   1793  CG1 ILE A 240       7.901 -17.394  -4.263  1.00 90.16           C  
ATOM   1794  CG2 ILE A 240       5.898 -18.931  -4.435  1.00 90.16           C  
ATOM   1795  CD1 ILE A 240       8.001 -17.068  -5.759  1.00 90.16           C  
ATOM   1796  N   ILE A 241       7.215 -21.541  -2.292  1.00 94.04           N  
ATOM   1797  CA  ILE A 241       6.586 -22.810  -1.899  1.00 94.04           C  
ATOM   1798  C   ILE A 241       6.468 -22.886  -0.378  1.00 94.04           C  
ATOM   1799  CB  ILE A 241       7.355 -24.022  -2.477  1.00 94.04           C  
ATOM   1800  O   ILE A 241       5.396 -23.219   0.127  1.00 94.04           O  
ATOM   1801  CG1 ILE A 241       7.164 -24.077  -4.010  1.00 94.04           C  
ATOM   1802  CG2 ILE A 241       6.881 -25.347  -1.841  1.00 94.04           C  
ATOM   1803  CD1 ILE A 241       7.998 -25.168  -4.695  1.00 94.04           C  
ATOM   1804  N   PHE A 242       7.521 -22.534   0.362  1.00 95.89           N  
ATOM   1805  CA  PHE A 242       7.478 -22.491   1.821  1.00 95.89           C  
ATOM   1806  C   PHE A 242       6.381 -21.545   2.331  1.00 95.89           C  
ATOM   1807  CB  PHE A 242       8.860 -22.105   2.357  1.00 95.89           C  
ATOM   1808  O   PHE A 242       5.569 -21.943   3.165  1.00 95.89           O  
ATOM   1809  CG  PHE A 242       8.909 -22.013   3.867  1.00 95.89           C  
ATOM   1810  CD1 PHE A 242       8.981 -20.759   4.496  1.00 95.89           C  
ATOM   1811  CD2 PHE A 242       8.860 -23.182   4.648  1.00 95.89           C  
ATOM   1812  CE1 PHE A 242       8.981 -20.663   5.897  1.00 95.89           C  
ATOM   1813  CE2 PHE A 242       8.876 -23.091   6.051  1.00 95.89           C  
ATOM   1814  CZ  PHE A 242       8.931 -21.832   6.676  1.00 95.89           C  
ATOM   1815  N   GLY A 243       6.269 -20.340   1.767  1.00 93.65           N  
ATOM   1816  CA  GLY A 243       5.208 -19.392   2.105  1.00 93.65           C  
ATOM   1817  C   GLY A 243       3.800 -19.921   1.807  1.00 93.65           C  
ATOM   1818  O   GLY A 243       2.904 -19.798   2.644  1.00 93.65           O  
ATOM   1819  N   ILE A 244       3.601 -20.589   0.664  1.00 93.73           N  
ATOM   1820  CA  ILE A 244       2.331 -21.253   0.316  1.00 93.73           C  
ATOM   1821  C   ILE A 244       2.002 -22.370   1.317  1.00 93.73           C  
ATOM   1822  CB  ILE A 244       2.379 -21.787  -1.137  1.00 93.73           C  
ATOM   1823  O   ILE A 244       0.854 -22.493   1.757  1.00 93.73           O  
ATOM   1824  CG1 ILE A 244       2.408 -20.612  -2.142  1.00 93.73           C  
ATOM   1825  CG2 ILE A 244       1.173 -22.700  -1.445  1.00 93.73           C  
ATOM   1826  CD1 ILE A 244       2.765 -21.033  -3.574  1.00 93.73           C  
ATOM   1827  N   LEU A 245       2.995 -23.167   1.719  1.00 96.05           N  
ATOM   1828  CA  LEU A 245       2.827 -24.206   2.736  1.00 96.05           C  
ATOM   1829  C   LEU A 245       2.463 -23.604   4.101  1.00 96.05           C  
ATOM   1830  CB  LEU A 245       4.102 -25.065   2.826  1.00 96.05           C  
ATOM   1831  O   LEU A 245       1.581 -24.134   4.780  1.00 96.05           O  
ATOM   1832  CG  LEU A 245       4.372 -25.964   1.606  1.00 96.05           C  
ATOM   1833  CD1 LEU A 245       5.735 -26.638   1.769  1.00 96.05           C  
ATOM   1834  CD2 LEU A 245       3.313 -27.056   1.443  1.00 96.05           C  
ATOM   1835  N   CYS A 246       3.062 -22.474   4.485  1.00 95.16           N  
ATOM   1836  CA  CYS A 246       2.692 -21.742   5.696  1.00 95.16           C  
ATOM   1837  C   CYS A 246       1.251 -21.204   5.631  1.00 95.16           C  
ATOM   1838  CB  CYS A 246       3.708 -20.625   5.956  1.00 95.16           C  
ATOM   1839  O   CYS A 246       0.513 -21.354   6.607  1.00 95.16           O  
ATOM   1840  SG  CYS A 246       5.316 -21.307   6.442  1.00 95.16           S  
ATOM   1841  N   PHE A 247       0.790 -20.692   4.482  1.00 92.33           N  
ATOM   1842  CA  PHE A 247      -0.616 -20.306   4.301  1.00 92.33           C  
ATOM   1843  C   PHE A 247      -1.564 -21.510   4.409  1.00 92.33           C  
ATOM   1844  CB  PHE A 247      -0.819 -19.597   2.953  1.00 92.33           C  
ATOM   1845  O   PHE A 247      -2.616 -21.422   5.047  1.00 92.33           O  
ATOM   1846  CG  PHE A 247      -0.514 -18.113   2.961  1.00 92.33           C  
ATOM   1847  CD1 PHE A 247      -1.262 -17.249   3.786  1.00 92.33           C  
ATOM   1848  CD2 PHE A 247       0.484 -17.582   2.122  1.00 92.33           C  
ATOM   1849  CE1 PHE A 247      -1.005 -15.867   3.782  1.00 92.33           C  
ATOM   1850  CE2 PHE A 247       0.747 -16.200   2.126  1.00 92.33           C  
ATOM   1851  CZ  PHE A 247       0.003 -15.343   2.955  1.00 92.33           C  
ATOM   1852  N   ALA A 248      -1.197 -22.661   3.840  1.00 93.81           N  
ATOM   1853  CA  ALA A 248      -1.976 -23.892   3.979  1.00 93.81           C  
ATOM   1854  C   ALA A 248      -2.031 -24.373   5.443  1.00 93.81           C  
ATOM   1855  CB  ALA A 248      -1.382 -24.955   3.049  1.00 93.81           C  
ATOM   1856  O   ALA A 248      -3.084 -24.820   5.922  1.00 93.81           O  
ATOM   1857  N   ALA A 249      -0.924 -24.233   6.179  1.00 94.57           N  
ATOM   1858  CA  ALA A 249      -0.855 -24.508   7.609  1.00 94.57           C  
ATOM   1859  C   ALA A 249      -1.727 -23.535   8.420  1.00 94.57           C  
ATOM   1860  CB  ALA A 249       0.609 -24.479   8.062  1.00 94.57           C  
ATOM   1861  O   ALA A 249      -2.461 -23.989   9.299  1.00 94.57           O  
ATOM   1862  N   LEU A 250      -1.729 -22.240   8.082  1.00 91.82           N  
ATOM   1863  CA  LEU A 250      -2.597 -21.226   8.685  1.00 91.82           C  
ATOM   1864  C   LEU A 250      -4.075 -21.581   8.500  1.00 91.82           C  
ATOM   1865  CB  LEU A 250      -2.270 -19.844   8.086  1.00 91.82           C  
ATOM   1866  O   LEU A 250      -4.805 -21.665   9.480  1.00 91.82           O  
ATOM   1867  CG  LEU A 250      -3.200 -18.710   8.562  1.00 91.82           C  
ATOM   1868  CD1 LEU A 250      -3.069 -18.444  10.060  1.00 91.82           C  
ATOM   1869  CD2 LEU A 250      -2.866 -17.429   7.803  1.00 91.82           C  
ATOM   1870  N   ILE A 251      -4.518 -21.875   7.274  1.00 91.59           N  
ATOM   1871  CA  ILE A 251      -5.917 -22.256   7.004  1.00 91.59           C  
ATOM   1872  C   ILE A 251      -6.298 -23.519   7.791  1.00 91.59           C  
ATOM   1873  CB  ILE A 251      -6.128 -22.443   5.482  1.00 91.59           C  
ATOM   1874  O   ILE A 251      -7.397 -23.620   8.343  1.00 91.59           O  
ATOM   1875  CG1 ILE A 251      -5.970 -21.090   4.751  1.00 91.59           C  
ATOM   1876  CG2 ILE A 251      -7.518 -23.034   5.168  1.00 91.59           C  
ATOM   1877  CD1 ILE A 251      -5.931 -21.207   3.221  1.00 91.59           C  
ATOM   1878  N   SER A 252      -5.382 -24.487   7.873  1.00 92.16           N  
ATOM   1879  CA  SER A 252      -5.583 -25.721   8.640  1.00 92.16           C  
ATOM   1880  C   SER A 252      -5.667 -25.467  10.148  1.00 92.16           C  
ATOM   1881  CB  SER A 252      -4.448 -26.705   8.357  1.00 92.16           C  
ATOM   1882  O   SER A 252      -6.450 -26.122  10.840  1.00 92.16           O  
ATOM   1883  OG  SER A 252      -4.433 -27.047   6.987  1.00 92.16           O  
ATOM   1884  N   TYR A 253      -4.874 -24.528  10.660  1.00 92.84           N  
ATOM   1885  CA  TYR A 253      -4.889 -24.089  12.050  1.00 92.84           C  
ATOM   1886  C   TYR A 253      -6.188 -23.341  12.384  1.00 92.84           C  
ATOM   1887  CB  TYR A 253      -3.634 -23.245  12.309  1.00 92.84           C  
ATOM   1888  O   TYR A 253      -6.886 -23.737  13.316  1.00 92.84           O  
ATOM   1889  CG  TYR A 253      -3.650 -22.564  13.655  1.00 92.84           C  
ATOM   1890  CD1 TYR A 253      -4.073 -21.228  13.740  1.00 92.84           C  
ATOM   1891  CD2 TYR A 253      -3.307 -23.277  14.819  1.00 92.84           C  
ATOM   1892  CE1 TYR A 253      -4.163 -20.607  14.992  1.00 92.84           C  
ATOM   1893  CE2 TYR A 253      -3.406 -22.653  16.079  1.00 92.84           C  
ATOM   1894  OH  TYR A 253      -3.953 -20.723  17.383  1.00 92.84           O  
ATOM   1895  CZ  TYR A 253      -3.842 -21.315  16.167  1.00 92.84           C  
ATOM   1896  N   GLU A 254      -6.583 -22.367  11.566  1.00 89.75           N  
ATOM   1897  CA  GLU A 254      -7.800 -21.565  11.750  1.00 89.75           C  
ATOM   1898  C   GLU A 254      -9.063 -22.430  11.738  1.00 89.75           C  
ATOM   1899  CB  GLU A 254      -7.874 -20.505  10.638  1.00 89.75           C  
ATOM   1900  O   GLU A 254      -9.943 -22.290  12.589  1.00 89.75           O  
ATOM   1901  CG  GLU A 254      -6.789 -19.422  10.761  1.00 89.75           C  
ATOM   1902  CD  GLU A 254      -7.103 -18.394  11.850  1.00 89.75           C  
ATOM   1903  OE1 GLU A 254      -6.779 -17.210  11.644  1.00 89.75           O  
ATOM   1904  OE2 GLU A 254      -7.733 -18.757  12.859  1.00 89.75           O  
ATOM   1905  N   LYS A 255      -9.105 -23.439  10.856  1.00 90.52           N  
ATOM   1906  CA  LYS A 255     -10.151 -24.470  10.873  1.00 90.52           C  
ATOM   1907  C   LYS A 255     -10.243 -25.170  12.233  1.00 90.52           C  
ATOM   1908  CB  LYS A 255      -9.868 -25.473   9.747  1.00 90.52           C  
ATOM   1909  O   LYS A 255     -11.340 -25.405  12.735  1.00 90.52           O  
ATOM   1910  CG  LYS A 255     -10.933 -26.575   9.672  1.00 90.52           C  
ATOM   1911  CD  LYS A 255     -10.576 -27.604   8.599  1.00 90.52           C  
ATOM   1912  CE  LYS A 255     -11.661 -28.683   8.554  1.00 90.52           C  
ATOM   1913  NZ  LYS A 255     -11.352 -29.706   7.527  1.00 90.52           N  
ATOM   1914  N   ARG A 256      -9.109 -25.551  12.832  1.00 89.84           N  
ATOM   1915  CA  ARG A 256      -9.076 -26.234  14.140  1.00 89.84           C  
ATOM   1916  C   ARG A 256      -9.500 -25.307  15.275  1.00 89.84           C  
ATOM   1917  CB  ARG A 256      -7.681 -26.807  14.424  1.00 89.84           C  
ATOM   1918  O   ARG A 256     -10.199 -25.771  16.174  1.00 89.84           O  
ATOM   1919  CG  ARG A 256      -7.293 -27.973  13.504  1.00 89.84           C  
ATOM   1920  CD  ARG A 256      -5.806 -28.284  13.709  1.00 89.84           C  
ATOM   1921  NE  ARG A 256      -5.307 -29.310  12.774  1.00 89.84           N  
ATOM   1922  NH1 ARG A 256      -3.101 -29.218  13.417  1.00 89.84           N  
ATOM   1923  NH2 ARG A 256      -3.700 -30.570  11.753  1.00 89.84           N  
ATOM   1924  CZ  ARG A 256      -4.046 -29.694  12.654  1.00 89.84           C  
ATOM   1925  N   VAL A 257      -9.095 -24.039  15.234  1.00 87.33           N  
ATOM   1926  CA  VAL A 257      -9.494 -23.019  16.216  1.00 87.33           C  
ATOM   1927  C   VAL A 257     -11.007 -22.817  16.180  1.00 87.33           C  
ATOM   1928  CB  VAL A 257      -8.743 -21.694  15.966  1.00 87.33           C  
ATOM   1929  O   VAL A 257     -11.652 -22.899  17.225  1.00 87.33           O  
ATOM   1930  CG1 VAL A 257      -9.240 -20.560  16.873  1.00 87.33           C  
ATOM   1931  CG2 VAL A 257      -7.247 -21.870  16.244  1.00 87.33           C  
ATOM   1932  N   GLU A 258     -11.587 -22.652  14.990  1.00 86.40           N  
ATOM   1933  CA  GLU A 258     -13.030 -22.453  14.830  1.00 86.40           C  
ATOM   1934  C   GLU A 258     -13.840 -23.677  15.287  1.00 86.40           C  
ATOM   1935  CB  GLU A 258     -13.336 -22.092  13.369  1.00 86.40           C  
ATOM   1936  O   GLU A 258     -14.802 -23.534  16.038  1.00 86.40           O  
ATOM   1937  CG  GLU A 258     -14.770 -21.555  13.219  1.00 86.40           C  
ATOM   1938  CD  GLU A 258     -15.082 -21.026  11.813  1.00 86.40           C  
ATOM   1939  OE1 GLU A 258     -16.161 -20.426  11.613  1.00 86.40           O  
ATOM   1940  OE2 GLU A 258     -14.283 -21.231  10.881  1.00 86.40           O  
ATOM   1941  N   MET A 259     -13.414 -24.899  14.932  1.00 86.94           N  
ATOM   1942  CA  MET A 259     -14.079 -26.137  15.379  1.00 86.94           C  
ATOM   1943  C   MET A 259     -14.069 -26.320  16.905  1.00 86.94           C  
ATOM   1944  CB  MET A 259     -13.415 -27.364  14.737  1.00 86.94           C  
ATOM   1945  O   MET A 259     -14.906 -27.042  17.439  1.00 86.94           O  
ATOM   1946  CG  MET A 259     -13.749 -27.518  13.248  1.00 86.94           C  
ATOM   1947  SD  MET A 259     -13.117 -29.033  12.453  1.00 86.94           S  
ATOM   1948  CE  MET A 259     -11.370 -29.007  12.933  1.00 86.94           C  
ATOM   1949  N   ARG A 260     -13.130 -25.685  17.614  1.00 86.58           N  
ATOM   1950  CA  ARG A 260     -13.040 -25.707  19.082  1.00 86.58           C  
ATOM   1951  C   ARG A 260     -13.790 -24.548  19.750  1.00 86.58           C  
ATOM   1952  CB  ARG A 260     -11.563 -25.766  19.500  1.00 86.58           C  
ATOM   1953  O   ARG A 260     -13.664 -24.378  20.959  1.00 86.58           O  
ATOM   1954  CG  ARG A 260     -10.929 -27.123  19.167  1.00 86.58           C  
ATOM   1955  CD  ARG A 260      -9.446 -27.100  19.544  1.00 86.58           C  
ATOM   1956  NE  ARG A 260      -8.809 -28.413  19.328  1.00 86.58           N  
ATOM   1957  NH1 ARG A 260      -6.743 -27.869  20.169  1.00 86.58           N  
ATOM   1958  NH2 ARG A 260      -7.122 -29.943  19.437  1.00 86.58           N  
ATOM   1959  CZ  ARG A 260      -7.566 -28.734  19.643  1.00 86.58           C  
ATOM   1960  N   GLY A 261     -14.538 -23.747  18.988  1.00 77.70           N  
ATOM   1961  CA  GLY A 261     -15.239 -22.564  19.497  1.00 77.70           C  
ATOM   1962  C   GLY A 261     -14.310 -21.392  19.829  1.00 77.70           C  
ATOM   1963  O   GLY A 261     -14.674 -20.523  20.618  1.00 77.70           O  
ATOM   1964  N   GLY A 262     -13.095 -21.384  19.270  1.00 77.03           N  
ATOM   1965  CA  GLY A 262     -12.158 -20.272  19.389  1.00 77.03           C  
ATOM   1966  C   GLY A 262     -12.541 -19.072  18.517  1.00 77.03           C  
ATOM   1967  O   GLY A 262     -13.581 -19.051  17.864  1.00 77.03           O  
ATOM   1968  N   ASP A 263     -11.669 -18.065  18.501  1.00 74.67           N  
ATOM   1969  CA  ASP A 263     -11.859 -16.819  17.752  1.00 74.67           C  
ATOM   1970  C   ASP A 263     -10.759 -16.653  16.698  1.00 74.67           C  
ATOM   1971  CB  ASP A 263     -11.900 -15.665  18.742  1.00 74.67           C  
ATOM   1972  O   ASP A 263      -9.754 -15.983  16.977  1.00 74.67           O  
ATOM   1973  CG  ASP A 263     -12.356 -14.357  18.092  1.00 74.67           C  
ATOM   1974  OD1 ASP A 263     -13.463 -14.343  17.504  1.00 74.67           O  
ATOM   1975  OD2 ASP A 263     -11.686 -13.338  18.360  1.00 74.67           O  
ATOM   1976  N   PRO A 264     -10.911 -17.323  15.541  1.00 75.86           N  
ATOM   1977  CA  PRO A 264      -9.916 -17.313  14.477  1.00 75.86           C  
ATOM   1978  C   PRO A 264      -9.735 -15.904  13.899  1.00 75.86           C  
ATOM   1979  CB  PRO A 264     -10.459 -18.296  13.434  1.00 75.86           C  
ATOM   1980  O   PRO A 264     -10.671 -15.098  13.912  1.00 75.86           O  
ATOM   1981  CG  PRO A 264     -11.966 -18.197  13.592  1.00 75.86           C  
ATOM   1982  CD  PRO A 264     -12.103 -18.049  15.101  1.00 75.86           C  
ATOM   1983  N   ILE A 265      -8.553 -15.596  13.362  1.00 71.08           N  
ATOM   1984  CA  ILE A 265      -8.320 -14.332  12.636  1.00 71.08           C  
ATOM   1985  C   ILE A 265      -9.068 -14.387  11.302  1.00 71.08           C  
ATOM   1986  CB  ILE A 265      -6.811 -14.088  12.396  1.00 71.08           C  
ATOM   1987  O   ILE A 265      -9.718 -13.426  10.883  1.00 71.08           O  
ATOM   1988  CG1 ILE A 265      -6.006 -14.190  13.709  1.00 71.08           C  
ATOM   1989  CG2 ILE A 265      -6.573 -12.729  11.711  1.00 71.08           C  
ATOM   1990  CD1 ILE A 265      -4.508 -14.322  13.455  1.00 71.08           C  
ATOM   1991  N   LEU A 266      -9.009 -15.552  10.657  1.00 76.50           N  
ATOM   1992  CA  LEU A 266      -9.722 -15.878   9.433  1.00 76.50           C  
ATOM   1993  C   LEU A 266     -10.836 -16.882   9.736  1.00 76.50           C  
ATOM   1994  CB  LEU A 266      -8.713 -16.446   8.422  1.00 76.50           C  
ATOM   1995  O   LEU A 266     -10.577 -18.067   9.929  1.00 76.50           O  
ATOM   1996  CG  LEU A 266      -7.587 -15.484   8.006  1.00 76.50           C  
ATOM   1997  CD1 LEU A 266      -6.595 -16.222   7.107  1.00 76.50           C  
ATOM   1998  CD2 LEU A 266      -8.142 -14.304   7.215  1.00 76.50           C  
ATOM   1999  N   ALA A 267     -12.095 -16.437   9.730  1.00 78.69           N  
ATOM   2000  CA  ALA A 267     -13.232 -17.344   9.898  1.00 78.69           C  
ATOM   2001  C   ALA A 267     -13.287 -18.363   8.743  1.00 78.69           C  
ATOM   2002  CB  ALA A 267     -14.522 -16.530  10.028  1.00 78.69           C  
ATOM   2003  O   ALA A 267     -13.713 -18.049   7.626  1.00 78.69           O  
ATOM   2004  N   TYR A 268     -12.865 -19.598   9.011  1.00 84.59           N  
ATOM   2005  CA  TYR A 268     -12.783 -20.671   8.024  1.00 84.59           C  
ATOM   2006  C   TYR A 268     -14.162 -21.035   7.450  1.00 84.59           C  
ATOM   2007  CB  TYR A 268     -12.062 -21.874   8.653  1.00 84.59           C  
ATOM   2008  O   TYR A 268     -14.283 -21.331   6.257  1.00 84.59           O  
ATOM   2009  CG  TYR A 268     -12.024 -23.090   7.758  1.00 84.59           C  
ATOM   2010  CD1 TYR A 268     -13.038 -24.064   7.839  1.00 84.59           C  
ATOM   2011  CD2 TYR A 268     -10.982 -23.226   6.827  1.00 84.59           C  
ATOM   2012  CE1 TYR A 268     -13.007 -25.182   6.982  1.00 84.59           C  
ATOM   2013  CE2 TYR A 268     -10.946 -24.338   5.967  1.00 84.59           C  
ATOM   2014  OH  TYR A 268     -11.906 -26.409   5.237  1.00 84.59           O  
ATOM   2015  CZ  TYR A 268     -11.959 -25.316   6.046  1.00 84.59           C  
ATOM   2016  N   SER A 269     -15.228 -20.934   8.248  1.00 85.04           N  
ATOM   2017  CA  SER A 269     -16.611 -21.077   7.773  1.00 85.04           C  
ATOM   2018  C   SER A 269     -16.958 -20.104   6.641  1.00 85.04           C  
ATOM   2019  CB  SER A 269     -17.601 -20.892   8.926  1.00 85.04           C  
ATOM   2020  O   SER A 269     -17.633 -20.501   5.685  1.00 85.04           O  
ATOM   2021  OG  SER A 269     -17.447 -19.631   9.541  1.00 85.04           O  
ATOM   2022  N   LEU A 270     -16.450 -18.866   6.693  1.00 84.64           N  
ATOM   2023  CA  LEU A 270     -16.591 -17.891   5.611  1.00 84.64           C  
ATOM   2024  C   LEU A 270     -15.701 -18.256   4.421  1.00 84.64           C  
ATOM   2025  CB  LEU A 270     -16.276 -16.465   6.102  1.00 84.64           C  
ATOM   2026  O   LEU A 270     -16.167 -18.203   3.285  1.00 84.64           O  
ATOM   2027  CG  LEU A 270     -17.186 -15.921   7.216  1.00 84.64           C  
ATOM   2028  CD1 LEU A 270     -16.781 -14.481   7.537  1.00 84.64           C  
ATOM   2029  CD2 LEU A 270     -18.654 -15.904   6.785  1.00 84.64           C  
ATOM   2030  N   LEU A 271     -14.463 -18.704   4.665  1.00 86.99           N  
ATOM   2031  CA  LEU A 271     -13.533 -19.133   3.611  1.00 86.99           C  
ATOM   2032  C   LEU A 271     -14.065 -20.290   2.760  1.00 86.99           C  
ATOM   2033  CB  LEU A 271     -12.171 -19.535   4.206  1.00 86.99           C  
ATOM   2034  O   LEU A 271     -13.629 -20.445   1.625  1.00 86.99           O  
ATOM   2035  CG  LEU A 271     -11.337 -18.392   4.806  1.00 86.99           C  
ATOM   2036  CD1 LEU A 271     -10.058 -18.972   5.411  1.00 86.99           C  
ATOM   2037  CD2 LEU A 271     -10.919 -17.378   3.741  1.00 86.99           C  
ATOM   2038  N   ARG A 272     -15.012 -21.095   3.254  1.00 86.63           N  
ATOM   2039  CA  ARG A 272     -15.662 -22.152   2.460  1.00 86.63           C  
ATOM   2040  C   ARG A 272     -16.692 -21.608   1.460  1.00 86.63           C  
ATOM   2041  CB  ARG A 272     -16.260 -23.182   3.428  1.00 86.63           C  
ATOM   2042  O   ARG A 272     -17.053 -22.304   0.512  1.00 86.63           O  
ATOM   2043  CG  ARG A 272     -16.671 -24.479   2.717  1.00 86.63           C  
ATOM   2044  CD  ARG A 272     -17.164 -25.512   3.731  1.00 86.63           C  
ATOM   2045  NE  ARG A 272     -17.622 -26.742   3.056  1.00 86.63           N  
ATOM   2046  NH1 ARG A 272     -18.593 -27.736   4.882  1.00 86.63           N  
ATOM   2047  NH2 ARG A 272     -18.629 -28.781   2.911  1.00 86.63           N  
ATOM   2048  CZ  ARG A 272     -18.277 -27.743   3.617  1.00 86.63           C  
ATOM   2049  N   ASN A 273     -17.190 -20.387   1.653  1.00 88.09           N  
ATOM   2050  CA  ASN A 273     -18.166 -19.775   0.758  1.00 88.09           C  
ATOM   2051  C   ASN A 273     -17.475 -19.282  -0.525  1.00 88.09           C  
ATOM   2052  CB  ASN A 273     -18.919 -18.668   1.522  1.00 88.09           C  
ATOM   2053  O   ASN A 273     -16.688 -18.342  -0.493  1.00 88.09           O  
ATOM   2054  CG  ASN A 273     -20.007 -17.984   0.710  1.00 88.09           C  
ATOM   2055  ND2 ASN A 273     -20.928 -17.315   1.361  1.00 88.09           N  
ATOM   2056  OD1 ASN A 273     -20.054 -18.025  -0.512  1.00 88.09           O  
ATOM   2057  N   HIS A 274     -17.824 -19.866  -1.674  1.00 87.24           N  
ATOM   2058  CA  HIS A 274     -17.248 -19.496  -2.973  1.00 87.24           C  
ATOM   2059  C   HIS A 274     -17.390 -18.011  -3.327  1.00 87.24           C  
ATOM   2060  CB  HIS A 274     -17.922 -20.322  -4.073  1.00 87.24           C  
ATOM   2061  O   HIS A 274     -16.498 -17.446  -3.952  1.00 87.24           O  
ATOM   2062  CG  HIS A 274     -17.632 -21.792  -3.970  1.00 87.24           C  
ATOM   2063  CD2 HIS A 274     -18.550 -22.803  -3.890  1.00 87.24           C  
ATOM   2064  ND1 HIS A 274     -16.382 -22.368  -3.956  1.00 87.24           N  
ATOM   2065  CE1 HIS A 274     -16.548 -23.699  -3.888  1.00 87.24           C  
ATOM   2066  NE2 HIS A 274     -17.855 -24.012  -3.843  1.00 87.24           N  
ATOM   2067  N   MET A 275     -18.493 -17.362  -2.940  1.00 86.75           N  
ATOM   2068  CA  MET A 275     -18.659 -15.924  -3.170  1.00 86.75           C  
ATOM   2069  C   MET A 275     -17.678 -15.126  -2.311  1.00 86.75           C  
ATOM   2070  CB  MET A 275     -20.114 -15.528  -2.896  1.00 86.75           C  
ATOM   2071  O   MET A 275     -17.045 -14.208  -2.816  1.00 86.75           O  
ATOM   2072  CG  MET A 275     -20.389 -14.039  -3.120  1.00 86.75           C  
ATOM   2073  SD  MET A 275     -22.136 -13.625  -2.875  1.00 86.75           S  
ATOM   2074  CE  MET A 275     -22.738 -13.729  -4.580  1.00 86.75           C  
ATOM   2075  N   PHE A 276     -17.495 -15.521  -1.048  1.00 89.08           N  
ATOM   2076  CA  PHE A 276     -16.519 -14.900  -0.156  1.00 89.08           C  
ATOM   2077  C   PHE A 276     -15.090 -15.093  -0.677  1.00 89.08           C  
ATOM   2078  CB  PHE A 276     -16.694 -15.471   1.254  1.00 89.08           C  
ATOM   2079  O   PHE A 276     -14.360 -14.116  -0.779  1.00 89.08           O  
ATOM   2080  CG  PHE A 276     -15.850 -14.809   2.320  1.00 89.08           C  
ATOM   2081  CD1 PHE A 276     -14.715 -15.470   2.822  1.00 89.08           C  
ATOM   2082  CD2 PHE A 276     -16.222 -13.563   2.857  1.00 89.08           C  
ATOM   2083  CE1 PHE A 276     -13.985 -14.920   3.888  1.00 89.08           C  
ATOM   2084  CE2 PHE A 276     -15.459 -13.002   3.898  1.00 89.08           C  
ATOM   2085  CZ  PHE A 276     -14.349 -13.677   4.417  1.00 89.08           C  
ATOM   2086  N   GLN A 277     -14.722 -16.306  -1.112  1.00 91.70           N  
ATOM   2087  CA  GLN A 277     -13.417 -16.590  -1.732  1.00 91.70           C  
ATOM   2088  C   GLN A 277     -13.120 -15.651  -2.909  1.00 91.70           C  
ATOM   2089  CB  GLN A 277     -13.372 -18.039  -2.242  1.00 91.70           C  
ATOM   2090  O   GLN A 277     -12.037 -15.082  -2.982  1.00 91.70           O  
ATOM   2091  CG  GLN A 277     -13.356 -19.084  -1.122  1.00 91.70           C  
ATOM   2092  CD  GLN A 277     -13.410 -20.521  -1.648  1.00 91.70           C  
ATOM   2093  NE2 GLN A 277     -13.054 -21.486  -0.837  1.00 91.70           N  
ATOM   2094  OE1 GLN A 277     -13.811 -20.818  -2.767  1.00 91.70           O  
ATOM   2095  N   ARG A 278     -14.091 -15.438  -3.806  1.00 90.80           N  
ATOM   2096  CA  ARG A 278     -13.936 -14.512  -4.940  1.00 90.80           C  
ATOM   2097  C   ARG A 278     -13.764 -13.072  -4.482  1.00 90.80           C  
ATOM   2098  CB  ARG A 278     -15.139 -14.601  -5.876  1.00 90.80           C  
ATOM   2099  O   ARG A 278     -12.879 -12.389  -4.979  1.00 90.80           O  
ATOM   2100  CG  ARG A 278     -15.184 -15.938  -6.615  1.00 90.80           C  
ATOM   2101  CD  ARG A 278     -16.506 -16.015  -7.371  1.00 90.80           C  
ATOM   2102  NE  ARG A 278     -16.750 -17.370  -7.872  1.00 90.80           N  
ATOM   2103  NH1 ARG A 278     -18.785 -16.914  -8.833  1.00 90.80           N  
ATOM   2104  NH2 ARG A 278     -17.999 -18.989  -8.860  1.00 90.80           N  
ATOM   2105  CZ  ARG A 278     -17.834 -17.747  -8.516  1.00 90.80           C  
ATOM   2106  N   THR A 279     -14.565 -12.621  -3.517  1.00 91.69           N  
ATOM   2107  CA  THR A 279     -14.422 -11.276  -2.947  1.00 91.69           C  
ATOM   2108  C   THR A 279     -13.054 -11.086  -2.298  1.00 91.69           C  
ATOM   2109  CB  THR A 279     -15.528 -10.979  -1.927  1.00 91.69           C  
ATOM   2110  O   THR A 279     -12.486 -10.007  -2.414  1.00 91.69           O  
ATOM   2111  CG2 THR A 279     -15.571  -9.506  -1.527  1.00 91.69           C  
ATOM   2112  OG1 THR A 279     -16.790 -11.259  -2.484  1.00 91.69           O  
ATOM   2113  N   LEU A 280     -12.487 -12.125  -1.674  1.00 92.11           N  
ATOM   2114  CA  LEU A 280     -11.124 -12.081  -1.144  1.00 92.11           C  
ATOM   2115  C   LEU A 280     -10.067 -12.028  -2.248  1.00 92.11           C  
ATOM   2116  CB  LEU A 280     -10.857 -13.271  -0.212  1.00 92.11           C  
ATOM   2117  O   LEU A 280      -9.141 -11.237  -2.128  1.00 92.11           O  
ATOM   2118  CG  LEU A 280     -11.674 -13.304   1.089  1.00 92.11           C  
ATOM   2119  CD1 LEU A 280     -11.122 -14.438   1.950  1.00 92.11           C  
ATOM   2120  CD2 LEU A 280     -11.645 -11.994   1.878  1.00 92.11           C  
ATOM   2121  N   ILE A 281     -10.216 -12.794  -3.335  1.00 94.77           N  
ATOM   2122  CA  ILE A 281      -9.323 -12.686  -4.503  1.00 94.77           C  
ATOM   2123  C   ILE A 281      -9.361 -11.259  -5.055  1.00 94.77           C  
ATOM   2124  CB  ILE A 281      -9.685 -13.728  -5.588  1.00 94.77           C  
ATOM   2125  O   ILE A 281      -8.319 -10.652  -5.267  1.00 94.77           O  
ATOM   2126  CG1 ILE A 281      -9.373 -15.156  -5.087  1.00 94.77           C  
ATOM   2127  CG2 ILE A 281      -8.923 -13.457  -6.901  1.00 94.77           C  
ATOM   2128  CD1 ILE A 281     -10.016 -16.261  -5.937  1.00 94.77           C  
ATOM   2129  N   ILE A 282     -10.551 -10.678  -5.220  1.00 94.93           N  
ATOM   2130  CA  ILE A 282     -10.683  -9.291  -5.681  1.00 94.93           C  
ATOM   2131  C   ILE A 282     -10.103  -8.310  -4.651  1.00 94.93           C  
ATOM   2132  CB  ILE A 282     -12.149  -8.962  -6.017  1.00 94.93           C  
ATOM   2133  O   ILE A 282      -9.476  -7.329  -5.032  1.00 94.93           O  
ATOM   2134  CG1 ILE A 282     -12.727  -9.893  -7.106  1.00 94.93           C  
ATOM   2135  CG2 ILE A 282     -12.220  -7.515  -6.524  1.00 94.93           C  
ATOM   2136  CD1 ILE A 282     -14.255  -9.968  -7.053  1.00 94.93           C  
ATOM   2137  N   GLY A 283     -10.257  -8.581  -3.352  1.00 93.49           N  
ATOM   2138  CA  GLY A 283      -9.618  -7.824  -2.277  1.00 93.49           C  
ATOM   2139  C   GLY A 283      -8.094  -7.819  -2.401  1.00 93.49           C  
ATOM   2140  O   GLY A 283      -7.493  -6.746  -2.375  1.00 93.49           O  
ATOM   2141  N   LEU A 284      -7.483  -8.985  -2.628  1.00 94.30           N  
ATOM   2142  CA  LEU A 284      -6.047  -9.133  -2.872  1.00 94.30           C  
ATOM   2143  C   LEU A 284      -5.614  -8.309  -4.093  1.00 94.30           C  
ATOM   2144  CB  LEU A 284      -5.728 -10.631  -3.068  1.00 94.30           C  
ATOM   2145  O   LEU A 284      -4.709  -7.485  -3.995  1.00 94.30           O  
ATOM   2146  CG  LEU A 284      -4.228 -10.946  -3.205  1.00 94.30           C  
ATOM   2147  CD1 LEU A 284      -3.519 -10.854  -1.857  1.00 94.30           C  
ATOM   2148  CD2 LEU A 284      -4.037 -12.367  -3.735  1.00 94.30           C  
ATOM   2149  N   LEU A 285      -6.317  -8.470  -5.219  1.00 96.12           N  
ATOM   2150  CA  LEU A 285      -6.051  -7.726  -6.455  1.00 96.12           C  
ATOM   2151  C   LEU A 285      -6.225  -6.211  -6.265  1.00 96.12           C  
ATOM   2152  CB  LEU A 285      -6.974  -8.244  -7.573  1.00 96.12           C  
ATOM   2153  O   LEU A 285      -5.441  -5.437  -6.798  1.00 96.12           O  
ATOM   2154  CG  LEU A 285      -6.748  -9.709  -7.995  1.00 96.12           C  
ATOM   2155  CD1 LEU A 285      -7.861 -10.134  -8.954  1.00 96.12           C  
ATOM   2156  CD2 LEU A 285      -5.409  -9.956  -8.686  1.00 96.12           C  
ATOM   2157  N   SER A 286      -7.197  -5.770  -5.458  1.00 94.38           N  
ATOM   2158  CA  SER A 286      -7.396  -4.347  -5.148  1.00 94.38           C  
ATOM   2159  C   SER A 286      -6.219  -3.747  -4.374  1.00 94.38           C  
ATOM   2160  CB  SER A 286      -8.717  -4.117  -4.399  1.00 94.38           C  
ATOM   2161  O   SER A 286      -5.858  -2.597  -4.611  1.00 94.38           O  
ATOM   2162  OG  SER A 286      -8.660  -4.455  -3.023  1.00 94.38           O  
ATOM   2163  N   GLY A 287      -5.588  -4.534  -3.494  1.00 92.58           N  
ATOM   2164  CA  GLY A 287      -4.336  -4.156  -2.838  1.00 92.58           C  
ATOM   2165  C   GLY A 287      -3.190  -4.043  -3.839  1.00 92.58           C  
ATOM   2166  O   GLY A 287      -2.420  -3.090  -3.782  1.00 92.58           O  
ATOM   2167  N   GLY A 288      -3.143  -4.956  -4.813  1.00 94.33           N  
ATOM   2168  CA  GLY A 288      -2.197  -4.893  -5.925  1.00 94.33           C  
ATOM   2169  C   GLY A 288      -2.378  -3.669  -6.826  1.00 94.33           C  
ATOM   2170  O   GLY A 288      -1.395  -3.077  -7.253  1.00 94.33           O  
ATOM   2171  N   LEU A 289      -3.611  -3.225  -7.080  1.00 95.07           N  
ATOM   2172  CA  LEU A 289      -3.852  -1.970  -7.803  1.00 95.07           C  
ATOM   2173  C   LEU A 289      -3.426  -0.749  -6.983  1.00 95.07           C  
ATOM   2174  CB  LEU A 289      -5.332  -1.850  -8.197  1.00 95.07           C  
ATOM   2175  O   LEU A 289      -2.823   0.171  -7.525  1.00 95.07           O  
ATOM   2176  CG  LEU A 289      -5.802  -2.881  -9.233  1.00 95.07           C  
ATOM   2177  CD1 LEU A 289      -7.299  -2.702  -9.487  1.00 95.07           C  
ATOM   2178  CD2 LEU A 289      -5.065  -2.759 -10.564  1.00 95.07           C  
ATOM   2179  N   LEU A 290      -3.694  -0.753  -5.673  1.00 91.61           N  
ATOM   2180  CA  LEU A 290      -3.250   0.320  -4.782  1.00 91.61           C  
ATOM   2181  C   LEU A 290      -1.716   0.419  -4.750  1.00 91.61           C  
ATOM   2182  CB  LEU A 290      -3.860   0.089  -3.389  1.00 91.61           C  
ATOM   2183  O   LEU A 290      -1.185   1.523  -4.748  1.00 91.61           O  
ATOM   2184  CG  LEU A 290      -3.516   1.175  -2.352  1.00 91.61           C  
ATOM   2185  CD1 LEU A 290      -4.078   2.559  -2.686  1.00 91.61           C  
ATOM   2186  CD2 LEU A 290      -4.104   0.769  -1.000  1.00 91.61           C  
ATOM   2187  N   ALA A 291      -1.011  -0.713  -4.799  1.00 92.70           N  
ATOM   2188  CA  ALA A 291       0.442  -0.735  -4.921  1.00 92.70           C  
ATOM   2189  C   ALA A 291       0.945  -0.106  -6.230  1.00 92.70           C  
ATOM   2190  CB  ALA A 291       0.913  -2.180  -4.786  1.00 92.70           C  
ATOM   2191  O   ALA A 291       1.954   0.584  -6.200  1.00 92.70           O  
ATOM   2192  N   ALA A 292       0.247  -0.277  -7.358  1.00 95.09           N  
ATOM   2193  CA  ALA A 292       0.655   0.340  -8.626  1.00 95.09           C  
ATOM   2194  C   ALA A 292       0.550   1.872  -8.556  1.00 95.09           C  
ATOM   2195  CB  ALA A 292      -0.201  -0.230  -9.764  1.00 95.09           C  
ATOM   2196  O   ALA A 292       1.416   2.585  -9.051  1.00 95.09           O  
ATOM   2197  N   VAL A 293      -0.475   2.382  -7.864  1.00 92.77           N  
ATOM   2198  CA  VAL A 293      -0.658   3.824  -7.631  1.00 92.77           C  
ATOM   2199  C   VAL A 293       0.491   4.429  -6.814  1.00 92.77           C  
ATOM   2200  CB  VAL A 293      -2.022   4.092  -6.962  1.00 92.77           C  
ATOM   2201  O   VAL A 293       0.831   5.589  -7.029  1.00 92.77           O  
ATOM   2202  CG1 VAL A 293      -2.228   5.567  -6.599  1.00 92.77           C  
ATOM   2203  CG2 VAL A 293      -3.175   3.682  -7.891  1.00 92.77           C  
ATOM   2204  N   ILE A 294       1.127   3.663  -5.919  1.00 91.20           N  
ATOM   2205  CA  ILE A 294       2.264   4.142  -5.111  1.00 91.20           C  
ATOM   2206  C   ILE A 294       3.469   4.529  -5.983  1.00 91.20           C  
ATOM   2207  CB  ILE A 294       2.640   3.102  -4.026  1.00 91.20           C  
ATOM   2208  O   ILE A 294       4.218   5.420  -5.598  1.00 91.20           O  
ATOM   2209  CG1 ILE A 294       1.512   3.015  -2.974  1.00 91.20           C  
ATOM   2210  CG2 ILE A 294       3.972   3.439  -3.338  1.00 91.20           C  
ATOM   2211  CD1 ILE A 294       1.683   1.910  -1.924  1.00 91.20           C  
ATOM   2212  N   PHE A 295       3.634   3.922  -7.161  1.00 93.41           N  
ATOM   2213  CA  PHE A 295       4.738   4.218  -8.083  1.00 93.41           C  
ATOM   2214  C   PHE A 295       4.447   5.375  -9.048  1.00 93.41           C  
ATOM   2215  CB  PHE A 295       5.137   2.940  -8.831  1.00 93.41           C  
ATOM   2216  O   PHE A 295       5.293   5.706  -9.874  1.00 93.41           O  
ATOM   2217  CG  PHE A 295       5.858   1.943  -7.951  1.00 93.41           C  
ATOM   2218  CD1 PHE A 295       7.256   2.010  -7.802  1.00 93.41           C  
ATOM   2219  CD2 PHE A 295       5.130   0.962  -7.261  1.00 93.41           C  
ATOM   2220  CE1 PHE A 295       7.923   1.089  -6.974  1.00 93.41           C  
ATOM   2221  CE2 PHE A 295       5.792   0.063  -6.411  1.00 93.41           C  
ATOM   2222  CZ  PHE A 295       7.189   0.116  -6.274  1.00 93.41           C  
ATOM   2223  N   ILE A 296       3.282   6.025  -8.955  1.00 94.39           N  
ATOM   2224  CA  ILE A 296       2.929   7.155  -9.827  1.00 94.39           C  
ATOM   2225  C   ILE A 296       3.903   8.336  -9.684  1.00 94.39           C  
ATOM   2226  CB  ILE A 296       1.453   7.560  -9.623  1.00 94.39           C  
ATOM   2227  O   ILE A 296       4.336   8.843 -10.717  1.00 94.39           O  
ATOM   2228  CG1 ILE A 296       0.515   6.485 -10.215  1.00 94.39           C  
ATOM   2229  CG2 ILE A 296       1.143   8.954 -10.190  1.00 94.39           C  
ATOM   2230  CD1 ILE A 296       0.329   6.527 -11.739  1.00 94.39           C  
ATOM   2231  N   PRO A 297       4.295   8.784  -8.473  1.00 93.21           N  
ATOM   2232  CA  PRO A 297       5.304   9.832  -8.346  1.00 93.21           C  
ATOM   2233  C   PRO A 297       6.627   9.428  -9.007  1.00 93.21           C  
ATOM   2234  CB  PRO A 297       5.446  10.093  -6.843  1.00 93.21           C  
ATOM   2235  O   PRO A 297       7.142  10.175  -9.832  1.00 93.21           O  
ATOM   2236  CG  PRO A 297       4.091   9.655  -6.289  1.00 93.21           C  
ATOM   2237  CD  PRO A 297       3.767   8.447  -7.159  1.00 93.21           C  
ATOM   2238  N   SER A 298       7.113   8.213  -8.740  1.00 92.01           N  
ATOM   2239  CA  SER A 298       8.351   7.693  -9.333  1.00 92.01           C  
ATOM   2240  C   SER A 298       8.283   7.613 -10.862  1.00 92.01           C  
ATOM   2241  CB  SER A 298       8.671   6.315  -8.747  1.00 92.01           C  
ATOM   2242  O   SER A 298       9.245   7.976 -11.527  1.00 92.01           O  
ATOM   2243  OG  SER A 298       8.581   6.355  -7.333  1.00 92.01           O  
ATOM   2244  N   TYR A 299       7.134   7.236 -11.432  1.00 95.14           N  
ATOM   2245  CA  TYR A 299       6.901   7.268 -12.879  1.00 95.14           C  
ATOM   2246  C   TYR A 299       7.029   8.683 -13.443  1.00 95.14           C  
ATOM   2247  CB  TYR A 299       5.501   6.720 -13.178  1.00 95.14           C  
ATOM   2248  O   TYR A 299       7.750   8.924 -14.405  1.00 95.14           O  
ATOM   2249  CG  TYR A 299       5.086   6.835 -14.633  1.00 95.14           C  
ATOM   2250  CD1 TYR A 299       4.279   7.896 -15.093  1.00 95.14           C  
ATOM   2251  CD2 TYR A 299       5.547   5.877 -15.543  1.00 95.14           C  
ATOM   2252  CE1 TYR A 299       3.908   7.952 -16.453  1.00 95.14           C  
ATOM   2253  CE2 TYR A 299       5.115   5.879 -16.876  1.00 95.14           C  
ATOM   2254  OH  TYR A 299       3.863   6.892 -18.618  1.00 95.14           O  
ATOM   2255  CZ  TYR A 299       4.285   6.914 -17.332  1.00 95.14           C  
ATOM   2256  N   VAL A 300       6.340   9.649 -12.841  1.00 94.22           N  
ATOM   2257  CA  VAL A 300       6.354  11.030 -13.334  1.00 94.22           C  
ATOM   2258  C   VAL A 300       7.743  11.662 -13.194  1.00 94.22           C  
ATOM   2259  CB  VAL A 300       5.280  11.847 -12.605  1.00 94.22           C  
ATOM   2260  O   VAL A 300       8.138  12.490 -14.014  1.00 94.22           O  
ATOM   2261  CG1 VAL A 300       5.304  13.307 -13.045  1.00 94.22           C  
ATOM   2262  CG2 VAL A 300       3.873  11.316 -12.897  1.00 94.22           C  
ATOM   2263  N   GLU A 301       8.493  11.258 -12.177  1.00 91.65           N  
ATOM   2264  CA  GLU A 301       9.873  11.675 -11.978  1.00 91.65           C  
ATOM   2265  C   GLU A 301      10.823  11.058 -13.003  1.00 91.65           C  
ATOM   2266  CB  GLU A 301      10.270  11.320 -10.547  1.00 91.65           C  
ATOM   2267  O   GLU A 301      11.439  11.776 -13.788  1.00 91.65           O  
ATOM   2268  CG  GLU A 301      11.703  11.715 -10.184  1.00 91.65           C  
ATOM   2269  CD  GLU A 301      12.048  11.215  -8.784  1.00 91.65           C  
ATOM   2270  OE1 GLU A 301      13.242  11.076  -8.480  1.00 91.65           O  
ATOM   2271  OE2 GLU A 301      11.115  10.982  -7.982  1.00 91.65           O  
ATOM   2272  N   GLN A 302      10.915   9.729 -13.012  1.00 90.36           N  
ATOM   2273  CA  GLN A 302      11.946   9.001 -13.744  1.00 90.36           C  
ATOM   2274  C   GLN A 302      11.629   8.887 -15.238  1.00 90.36           C  
ATOM   2275  CB  GLN A 302      12.141   7.618 -13.103  1.00 90.36           C  
ATOM   2276  O   GLN A 302      12.548   8.953 -16.047  1.00 90.36           O  
ATOM   2277  CG  GLN A 302      12.684   7.712 -11.665  1.00 90.36           C  
ATOM   2278  CD  GLN A 302      12.881   6.345 -11.023  1.00 90.36           C  
ATOM   2279  NE2 GLN A 302      13.829   6.205 -10.124  1.00 90.36           N  
ATOM   2280  OE1 GLN A 302      12.183   5.380 -11.301  1.00 90.36           O  
ATOM   2281  N   TYR A 303      10.353   8.743 -15.618  1.00 93.38           N  
ATOM   2282  CA  TYR A 303       9.936   8.639 -17.022  1.00 93.38           C  
ATOM   2283  C   TYR A 303       9.585  10.006 -17.628  1.00 93.38           C  
ATOM   2284  CB  TYR A 303       8.789   7.623 -17.159  1.00 93.38           C  
ATOM   2285  O   TYR A 303      10.134  10.384 -18.655  1.00 93.38           O  
ATOM   2286  CG  TYR A 303       8.269   7.476 -18.569  1.00 93.38           C  
ATOM   2287  CD1 TYR A 303       6.994   7.969 -18.904  1.00 93.38           C  
ATOM   2288  CD2 TYR A 303       9.076   6.886 -19.557  1.00 93.38           C  
ATOM   2289  CE1 TYR A 303       6.513   7.855 -20.221  1.00 93.38           C  
ATOM   2290  CE2 TYR A 303       8.596   6.780 -20.873  1.00 93.38           C  
ATOM   2291  OH  TYR A 303       6.862   7.121 -22.481  1.00 93.38           O  
ATOM   2292  CZ  TYR A 303       7.312   7.247 -21.207  1.00 93.38           C  
ATOM   2293  N   LEU A 304       8.729  10.807 -16.976  1.00 93.00           N  
ATOM   2294  CA  LEU A 304       8.307  12.115 -17.523  1.00 93.00           C  
ATOM   2295  C   LEU A 304       9.259  13.280 -17.184  1.00 93.00           C  
ATOM   2296  CB  LEU A 304       6.858  12.445 -17.122  1.00 93.00           C  
ATOM   2297  O   LEU A 304       8.948  14.443 -17.488  1.00 93.00           O  
ATOM   2298  CG  LEU A 304       5.804  11.416 -17.547  1.00 93.00           C  
ATOM   2299  CD1 LEU A 304       4.451  11.855 -16.991  1.00 93.00           C  
ATOM   2300  CD2 LEU A 304       5.673  11.308 -19.066  1.00 93.00           C  
ATOM   2301  N   GLY A 305      10.384  13.006 -16.516  1.00 88.42           N  
ATOM   2302  CA  GLY A 305      11.420  13.993 -16.207  1.00 88.42           C  
ATOM   2303  C   GLY A 305      10.931  15.148 -15.329  1.00 88.42           C  
ATOM   2304  O   GLY A 305      11.325  16.302 -15.519  1.00 88.42           O  
ATOM   2305  N   VAL A 306       9.986  14.898 -14.420  1.00 91.31           N  
ATOM   2306  CA  VAL A 306       9.593  15.891 -13.411  1.00 91.31           C  
ATOM   2307  C   VAL A 306      10.595  15.846 -12.256  1.00 91.31           C  
ATOM   2308  CB  VAL A 306       8.155  15.660 -12.925  1.00 91.31           C  
ATOM   2309  O   VAL A 306      10.940  14.763 -11.807  1.00 91.31           O  
ATOM   2310  CG1 VAL A 306       7.730  16.609 -11.795  1.00 91.31           C  
ATOM   2311  CG2 VAL A 306       7.181  15.891 -14.091  1.00 91.31           C  
ATOM   2312  N   PRO A 307      11.037  16.989 -11.705  1.00 89.28           N  
ATOM   2313  CA  PRO A 307      11.908  16.973 -10.531  1.00 89.28           C  
ATOM   2314  C   PRO A 307      11.295  16.175  -9.368  1.00 89.28           C  
ATOM   2315  CB  PRO A 307      12.107  18.446 -10.161  1.00 89.28           C  
ATOM   2316  O   PRO A 307      10.117  16.380  -9.058  1.00 89.28           O  
ATOM   2317  CG  PRO A 307      11.904  19.177 -11.488  1.00 89.28           C  
ATOM   2318  CD  PRO A 307      10.835  18.345 -12.188  1.00 89.28           C  
ATOM   2319  N   ALA A 308      12.093  15.347  -8.685  1.00 86.08           N  
ATOM   2320  CA  ALA A 308      11.663  14.482  -7.574  1.00 86.08           C  
ATOM   2321  C   ALA A 308      10.826  15.226  -6.519  1.00 86.08           C  
ATOM   2322  CB  ALA A 308      12.928  13.898  -6.930  1.00 86.08           C  
ATOM   2323  O   ALA A 308       9.719  14.827  -6.154  1.00 86.08           O  
ATOM   2324  N   ALA A 309      11.291  16.416  -6.130  1.00 88.18           N  
ATOM   2325  CA  ALA A 309      10.612  17.300  -5.189  1.00 88.18           C  
ATOM   2326  C   ALA A 309       9.170  17.674  -5.593  1.00 88.18           C  
ATOM   2327  CB  ALA A 309      11.478  18.552  -5.061  1.00 88.18           C  
ATOM   2328  O   ALA A 309       8.358  18.021  -4.742  1.00 88.18           O  
ATOM   2329  N   LYS A 310       8.814  17.582  -6.879  1.00 91.34           N  
ATOM   2330  CA  LYS A 310       7.496  17.955  -7.420  1.00 91.34           C  
ATOM   2331  C   LYS A 310       6.658  16.759  -7.869  1.00 91.34           C  
ATOM   2332  CB  LYS A 310       7.687  18.973  -8.555  1.00 91.34           C  
ATOM   2333  O   LYS A 310       5.498  16.952  -8.235  1.00 91.34           O  
ATOM   2334  CG  LYS A 310       8.340  20.255  -8.023  1.00 91.34           C  
ATOM   2335  CD  LYS A 310       8.501  21.320  -9.108  1.00 91.34           C  
ATOM   2336  CE  LYS A 310       9.195  22.512  -8.442  1.00 91.34           C  
ATOM   2337  NZ  LYS A 310       9.505  23.593  -9.405  1.00 91.34           N  
ATOM   2338  N   ALA A 311       7.204  15.547  -7.846  1.00 91.62           N  
ATOM   2339  CA  ALA A 311       6.572  14.354  -8.399  1.00 91.62           C  
ATOM   2340  C   ALA A 311       5.252  13.977  -7.697  1.00 91.62           C  
ATOM   2341  CB  ALA A 311       7.605  13.235  -8.308  1.00 91.62           C  
ATOM   2342  O   ALA A 311       4.257  13.660  -8.346  1.00 91.62           O  
ATOM   2343  N   GLY A 312       5.181  14.104  -6.372  1.00 91.73           N  
ATOM   2344  CA  GLY A 312       3.992  13.804  -5.569  1.00 91.73           C  
ATOM   2345  C   GLY A 312       2.769  14.671  -5.889  1.00 91.73           C  
ATOM   2346  O   GLY A 312       1.640  14.188  -5.778  1.00 91.73           O  
ATOM   2347  N   TYR A 313       2.951  15.907  -6.375  1.00 93.17           N  
ATOM   2348  CA  TYR A 313       1.831  16.747  -6.828  1.00 93.17           C  
ATOM   2349  C   TYR A 313       1.063  16.111  -7.995  1.00 93.17           C  
ATOM   2350  CB  TYR A 313       2.335  18.134  -7.251  1.00 93.17           C  
ATOM   2351  O   TYR A 313      -0.155  16.286  -8.111  1.00 93.17           O  
ATOM   2352  CG  TYR A 313       3.000  18.950  -6.158  1.00 93.17           C  
ATOM   2353  CD1 TYR A 313       2.338  19.169  -4.937  1.00 93.17           C  
ATOM   2354  CD2 TYR A 313       4.264  19.529  -6.375  1.00 93.17           C  
ATOM   2355  CE1 TYR A 313       2.925  19.957  -3.933  1.00 93.17           C  
ATOM   2356  CE2 TYR A 313       4.859  20.323  -5.376  1.00 93.17           C  
ATOM   2357  OH  TYR A 313       4.721  21.370  -3.231  1.00 93.17           O  
ATOM   2358  CZ  TYR A 313       4.182  20.548  -4.160  1.00 93.17           C  
ATOM   2359  N   TRP A 314       1.748  15.320  -8.825  1.00 94.20           N  
ATOM   2360  CA  TRP A 314       1.165  14.640  -9.980  1.00 94.20           C  
ATOM   2361  C   TRP A 314       0.305  13.432  -9.612  1.00 94.20           C  
ATOM   2362  CB  TRP A 314       2.266  14.256 -10.963  1.00 94.20           C  
ATOM   2363  O   TRP A 314      -0.424  12.929 -10.463  1.00 94.20           O  
ATOM   2364  CG  TRP A 314       2.908  15.424 -11.632  1.00 94.20           C  
ATOM   2365  CD1 TRP A 314       3.893  16.195 -11.125  1.00 94.20           C  
ATOM   2366  CD2 TRP A 314       2.639  15.940 -12.965  1.00 94.20           C  
ATOM   2367  CE2 TRP A 314       3.484  17.065 -13.192  1.00 94.20           C  
ATOM   2368  CE3 TRP A 314       1.766  15.567 -14.005  1.00 94.20           C  
ATOM   2369  NE1 TRP A 314       4.228  17.174 -12.038  1.00 94.20           N  
ATOM   2370  CH2 TRP A 314       2.509  17.446 -15.366  1.00 94.20           C  
ATOM   2371  CZ2 TRP A 314       3.430  17.813 -14.374  1.00 94.20           C  
ATOM   2372  CZ3 TRP A 314       1.701  16.307 -15.198  1.00 94.20           C  
ATOM   2373  N   MET A 315       0.284  13.012  -8.344  1.00 91.83           N  
ATOM   2374  CA  MET A 315      -0.690  12.023  -7.879  1.00 91.83           C  
ATOM   2375  C   MET A 315      -2.104  12.620  -7.726  1.00 91.83           C  
ATOM   2376  CB  MET A 315      -0.198  11.388  -6.571  1.00 91.83           C  
ATOM   2377  O   MET A 315      -3.095  11.890  -7.684  1.00 91.83           O  
ATOM   2378  CG  MET A 315      -0.745   9.961  -6.466  1.00 91.83           C  
ATOM   2379  SD  MET A 315      -0.526   9.165  -4.863  1.00 91.83           S  
ATOM   2380  CE  MET A 315      -1.942   9.892  -3.990  1.00 91.83           C  
ATOM   2381  N   THR A 316      -2.228  13.951  -7.669  1.00 92.56           N  
ATOM   2382  CA  THR A 316      -3.494  14.651  -7.390  1.00 92.56           C  
ATOM   2383  C   THR A 316      -4.619  14.341  -8.384  1.00 92.56           C  
ATOM   2384  CB  THR A 316      -3.277  16.166  -7.283  1.00 92.56           C  
ATOM   2385  O   THR A 316      -5.723  14.046  -7.917  1.00 92.56           O  
ATOM   2386  CG2 THR A 316      -4.537  16.923  -6.864  1.00 92.56           C  
ATOM   2387  OG1 THR A 316      -2.318  16.394  -6.290  1.00 92.56           O  
ATOM   2388  N   PRO A 317      -4.407  14.346  -9.719  1.00 94.18           N  
ATOM   2389  CA  PRO A 317      -5.461  14.004 -10.673  1.00 94.18           C  
ATOM   2390  C   PRO A 317      -6.036  12.606 -10.432  1.00 94.18           C  
ATOM   2391  CB  PRO A 317      -4.829  14.121 -12.066  1.00 94.18           C  
ATOM   2392  O   PRO A 317      -7.255  12.453 -10.360  1.00 94.18           O  
ATOM   2393  CG  PRO A 317      -3.674  15.094 -11.850  1.00 94.18           C  
ATOM   2394  CD  PRO A 317      -3.206  14.730 -10.447  1.00 94.18           C  
ATOM   2395  N   LEU A 318      -5.170  11.607 -10.226  1.00 94.53           N  
ATOM   2396  CA  LEU A 318      -5.576  10.234  -9.926  1.00 94.53           C  
ATOM   2397  C   LEU A 318      -6.334  10.160  -8.601  1.00 94.53           C  
ATOM   2398  CB  LEU A 318      -4.327   9.334  -9.923  1.00 94.53           C  
ATOM   2399  O   LEU A 318      -7.392   9.535  -8.521  1.00 94.53           O  
ATOM   2400  CG  LEU A 318      -4.641   7.833  -9.761  1.00 94.53           C  
ATOM   2401  CD1 LEU A 318      -3.541   7.009 -10.422  1.00 94.53           C  
ATOM   2402  CD2 LEU A 318      -4.725   7.397  -8.293  1.00 94.53           C  
ATOM   2403  N   ALA A 319      -5.823  10.819  -7.563  1.00 90.46           N  
ATOM   2404  CA  ALA A 319      -6.412  10.789  -6.233  1.00 90.46           C  
ATOM   2405  C   ALA A 319      -7.822  11.417  -6.225  1.00 90.46           C  
ATOM   2406  CB  ALA A 319      -5.427  11.470  -5.279  1.00 90.46           C  
ATOM   2407  O   ALA A 319      -8.771  10.800  -5.732  1.00 90.46           O  
ATOM   2408  N   LEU A 320      -7.999  12.581  -6.861  1.00 91.66           N  
ATOM   2409  CA  LEU A 320      -9.306  13.230  -7.030  1.00 91.66           C  
ATOM   2410  C   LEU A 320     -10.264  12.378  -7.871  1.00 91.66           C  
ATOM   2411  CB  LEU A 320      -9.114  14.609  -7.687  1.00 91.66           C  
ATOM   2412  O   LEU A 320     -11.416  12.165  -7.481  1.00 91.66           O  
ATOM   2413  CG  LEU A 320      -8.424  15.666  -6.806  1.00 91.66           C  
ATOM   2414  CD1 LEU A 320      -8.259  16.956  -7.611  1.00 91.66           C  
ATOM   2415  CD2 LEU A 320      -9.232  15.992  -5.548  1.00 91.66           C  
ATOM   2416  N   ALA A 321      -9.778  11.839  -8.989  1.00 95.17           N  
ATOM   2417  CA  ALA A 321     -10.534  10.939  -9.849  1.00 95.17           C  
ATOM   2418  C   ALA A 321     -10.988   9.674  -9.104  1.00 95.17           C  
ATOM   2419  CB  ALA A 321      -9.647  10.607 -11.048  1.00 95.17           C  
ATOM   2420  O   ALA A 321     -12.126   9.239  -9.275  1.00 95.17           O  
ATOM   2421  N   SER A 322     -10.151   9.128  -8.217  1.00 92.61           N  
ATOM   2422  CA  SER A 322     -10.499   7.981  -7.374  1.00 92.61           C  
ATOM   2423  C   SER A 322     -11.555   8.306  -6.323  1.00 92.61           C  
ATOM   2424  CB  SER A 322      -9.245   7.363  -6.748  1.00 92.61           C  
ATOM   2425  O   SER A 322     -12.443   7.488  -6.086  1.00 92.61           O  
ATOM   2426  OG  SER A 322      -8.815   8.079  -5.606  1.00 92.61           O  
ATOM   2427  N   GLY A 323     -11.544   9.518  -5.760  1.00 88.54           N  
ATOM   2428  CA  GLY A 323     -12.604   9.990  -4.869  1.00 88.54           C  
ATOM   2429  C   GLY A 323     -13.953  10.079  -5.585  1.00 88.54           C  
ATOM   2430  O   GLY A 323     -14.962   9.567  -5.091  1.00 88.54           O  
ATOM   2431  N   ILE A 324     -13.963  10.653  -6.793  1.00 91.99           N  
ATOM   2432  CA  ILE A 324     -15.159  10.705  -7.648  1.00 91.99           C  
ATOM   2433  C   ILE A 324     -15.602   9.286  -8.030  1.00 91.99           C  
ATOM   2434  CB  ILE A 324     -14.902  11.583  -8.894  1.00 91.99           C  
ATOM   2435  O   ILE A 324     -16.784   8.955  -7.930  1.00 91.99           O  
ATOM   2436  CG1 ILE A 324     -14.637  13.052  -8.489  1.00 91.99           C  
ATOM   2437  CG2 ILE A 324     -16.109  11.497  -9.850  1.00 91.99           C  
ATOM   2438  CD1 ILE A 324     -14.010  13.893  -9.610  1.00 91.99           C  
ATOM   2439  N   GLY A 325     -14.655   8.426  -8.404  1.00 93.30           N  
ATOM   2440  CA  GLY A 325     -14.896   7.023  -8.718  1.00 93.30           C  
ATOM   2441  C   GLY A 325     -15.524   6.255  -7.555  1.00 93.30           C  
ATOM   2442  O   GLY A 325     -16.501   5.539  -7.752  1.00 93.30           O  
ATOM   2443  N   ALA A 326     -15.038   6.441  -6.328  1.00 90.27           N  
ATOM   2444  CA  ALA A 326     -15.583   5.786  -5.140  1.00 90.27           C  
ATOM   2445  C   ALA A 326     -17.024   6.218  -4.851  1.00 90.27           C  
ATOM   2446  CB  ALA A 326     -14.650   6.069  -3.957  1.00 90.27           C  
ATOM   2447  O   ALA A 326     -17.876   5.377  -4.543  1.00 90.27           O  
ATOM   2448  N   TRP A 327     -17.321   7.510  -5.009  1.00 88.84           N  
ATOM   2449  CA  TRP A 327     -18.679   8.034  -4.881  1.00 88.84           C  
ATOM   2450  C   TRP A 327     -19.624   7.456  -5.946  1.00 88.84           C  
ATOM   2451  CB  TRP A 327     -18.630   9.563  -4.938  1.00 88.84           C  
ATOM   2452  O   TRP A 327     -20.685   6.918  -5.612  1.00 88.84           O  
ATOM   2453  CG  TRP A 327     -19.974  10.214  -4.916  1.00 88.84           C  
ATOM   2454  CD1 TRP A 327     -20.856  10.156  -3.894  1.00 88.84           C  
ATOM   2455  CD2 TRP A 327     -20.623  10.994  -5.965  1.00 88.84           C  
ATOM   2456  CE2 TRP A 327     -21.913  11.386  -5.497  1.00 88.84           C  
ATOM   2457  CE3 TRP A 327     -20.253  11.412  -7.261  1.00 88.84           C  
ATOM   2458  NE1 TRP A 327     -22.002  10.847  -4.231  1.00 88.84           N  
ATOM   2459  CH2 TRP A 327     -22.387  12.569  -7.552  1.00 88.84           C  
ATOM   2460  CZ2 TRP A 327     -22.790  12.161  -6.269  1.00 88.84           C  
ATOM   2461  CZ3 TRP A 327     -21.124  12.192  -8.045  1.00 88.84           C  
ATOM   2462  N   LEU A 328     -19.219   7.491  -7.219  1.00 93.21           N  
ATOM   2463  CA  LEU A 328     -19.992   6.934  -8.332  1.00 93.21           C  
ATOM   2464  C   LEU A 328     -20.174   5.413  -8.207  1.00 93.21           C  
ATOM   2465  CB  LEU A 328     -19.288   7.275  -9.654  1.00 93.21           C  
ATOM   2466  O   LEU A 328     -21.267   4.904  -8.455  1.00 93.21           O  
ATOM   2467  CG  LEU A 328     -19.318   8.754 -10.073  1.00 93.21           C  
ATOM   2468  CD1 LEU A 328     -18.476   8.926 -11.338  1.00 93.21           C  
ATOM   2469  CD2 LEU A 328     -20.738   9.242 -10.367  1.00 93.21           C  
ATOM   2470  N   GLY A 329     -19.140   4.691  -7.773  1.00 91.81           N  
ATOM   2471  CA  GLY A 329     -19.181   3.254  -7.514  1.00 91.81           C  
ATOM   2472  C   GLY A 329     -20.143   2.890  -6.383  1.00 91.81           C  
ATOM   2473  O   GLY A 329     -20.867   1.898  -6.488  1.00 91.81           O  
ATOM   2474  N   GLY A 330     -20.226   3.719  -5.337  1.00 88.49           N  
ATOM   2475  CA  GLY A 330     -21.248   3.609  -4.294  1.00 88.49           C  
ATOM   2476  C   GLY A 330     -22.662   3.741  -4.861  1.00 88.49           C  
ATOM   2477  O   GLY A 330     -23.459   2.809  -4.766  1.00 88.49           O  
ATOM   2478  N   ALA A 331     -22.937   4.845  -5.561  1.00 91.86           N  
ATOM   2479  CA  ALA A 331     -24.247   5.095  -6.164  1.00 91.86           C  
ATOM   2480  C   ALA A 331     -24.651   4.024  -7.197  1.00 91.86           C  
ATOM   2481  CB  ALA A 331     -24.206   6.487  -6.805  1.00 91.86           C  
ATOM   2482  O   ALA A 331     -25.827   3.667  -7.317  1.00 91.86           O  
ATOM   2483  N   LEU A 332     -23.689   3.497  -7.960  1.00 92.59           N  
ATOM   2484  CA  LEU A 332     -23.937   2.426  -8.920  1.00 92.59           C  
ATOM   2485  C   LEU A 332     -24.224   1.092  -8.230  1.00 92.59           C  
ATOM   2486  CB  LEU A 332     -22.736   2.298  -9.870  1.00 92.59           C  
ATOM   2487  O   LEU A 332     -25.078   0.343  -8.704  1.00 92.59           O  
ATOM   2488  CG  LEU A 332     -23.015   1.343 -11.044  1.00 92.59           C  
ATOM   2489  CD1 LEU A 332     -24.137   1.880 -11.942  1.00 92.59           C  
ATOM   2490  CD2 LEU A 332     -21.777   1.193 -11.915  1.00 92.59           C  
ATOM   2491  N   THR A 333     -23.549   0.816  -7.114  1.00 92.29           N  
ATOM   2492  CA  THR A 333     -23.784  -0.384  -6.303  1.00 92.29           C  
ATOM   2493  C   THR A 333     -25.214  -0.415  -5.782  1.00 92.29           C  
ATOM   2494  CB  THR A 333     -22.773  -0.469  -5.154  1.00 92.29           C  
ATOM   2495  O   THR A 333     -25.875  -1.440  -5.932  1.00 92.29           O  
ATOM   2496  CG2 THR A 333     -23.009  -1.669  -4.242  1.00 92.29           C  
ATOM   2497  OG1 THR A 333     -21.489  -0.602  -5.722  1.00 92.29           O  
ATOM   2498  N   ASP A 334     -25.730   0.714  -5.297  1.00 90.70           N  
ATOM   2499  CA  ASP A 334     -27.116   0.813  -4.828  1.00 90.70           C  
ATOM   2500  C   ASP A 334     -28.133   0.608  -5.963  1.00 90.70           C  
ATOM   2501  CB  ASP A 334     -27.336   2.186  -4.174  1.00 90.70           C  
ATOM   2502  O   ASP A 334     -29.163  -0.037  -5.781  1.00 90.70           O  
ATOM   2503  CG  ASP A 334     -26.545   2.394  -2.878  1.00 90.70           C  
ATOM   2504  OD1 ASP A 334     -26.117   1.386  -2.271  1.00 90.70           O  
ATOM   2505  OD2 ASP A 334     -26.392   3.578  -2.505  1.00 90.70           O  
ATOM   2506  N   LYS A 335     -27.846   1.134  -7.163  1.00 93.41           N  
ATOM   2507  CA  LYS A 335     -28.778   1.092  -8.305  1.00 93.41           C  
ATOM   2508  C   LYS A 335     -28.746  -0.212  -9.101  1.00 93.41           C  
ATOM   2509  CB  LYS A 335     -28.505   2.278  -9.239  1.00 93.41           C  
ATOM   2510  O   LYS A 335     -29.783  -0.666  -9.578  1.00 93.41           O  
ATOM   2511  CG  LYS A 335     -28.978   3.606  -8.638  1.00 93.41           C  
ATOM   2512  CD  LYS A 335     -28.715   4.759  -9.615  1.00 93.41           C  
ATOM   2513  CE  LYS A 335     -29.249   6.065  -9.017  1.00 93.41           C  
ATOM   2514  NZ  LYS A 335     -29.061   7.217  -9.935  1.00 93.41           N  
ATOM   2515  N   LYS A 336     -27.557  -0.764  -9.354  1.00 92.85           N  
ATOM   2516  CA  LYS A 336     -27.338  -1.896 -10.277  1.00 92.85           C  
ATOM   2517  C   LYS A 336     -26.772  -3.143  -9.595  1.00 92.85           C  
ATOM   2518  CB  LYS A 336     -26.460  -1.459 -11.465  1.00 92.85           C  
ATOM   2519  O   LYS A 336     -26.677  -4.183 -10.250  1.00 92.85           O  
ATOM   2520  CG  LYS A 336     -27.143  -0.429 -12.381  1.00 92.85           C  
ATOM   2521  CD  LYS A 336     -26.435  -0.351 -13.745  1.00 92.85           C  
ATOM   2522  CE  LYS A 336     -26.961   0.833 -14.571  1.00 92.85           C  
ATOM   2523  NZ  LYS A 336     -26.236   0.994 -15.862  1.00 92.85           N  
ATOM   2524  N   GLY A 337     -26.436  -3.056  -8.311  1.00 90.89           N  
ATOM   2525  CA  GLY A 337     -25.839  -4.133  -7.534  1.00 90.89           C  
ATOM   2526  C   GLY A 337     -24.309  -4.175  -7.642  1.00 90.89           C  
ATOM   2527  O   GLY A 337     -23.731  -3.757  -8.651  1.00 90.89           O  
ATOM   2528  N   PRO A 338     -23.631  -4.734  -6.627  1.00 92.26           N  
ATOM   2529  CA  PRO A 338     -22.179  -4.642  -6.496  1.00 92.26           C  
ATOM   2530  C   PRO A 338     -21.414  -5.406  -7.583  1.00 92.26           C  
ATOM   2531  CB  PRO A 338     -21.881  -5.207  -5.110  1.00 92.26           C  
ATOM   2532  O   PRO A 338     -20.363  -4.953  -8.022  1.00 92.26           O  
ATOM   2533  CG  PRO A 338     -23.033  -6.183  -4.855  1.00 92.26           C  
ATOM   2534  CD  PRO A 338     -24.206  -5.444  -5.490  1.00 92.26           C  
ATOM   2535  N   VAL A 339     -21.944  -6.534  -8.071  1.00 93.52           N  
ATOM   2536  CA  VAL A 339     -21.297  -7.345  -9.122  1.00 93.52           C  
ATOM   2537  C   VAL A 339     -21.090  -6.534 -10.402  1.00 93.52           C  
ATOM   2538  CB  VAL A 339     -22.127  -8.609  -9.427  1.00 93.52           C  
ATOM   2539  O   VAL A 339     -20.002  -6.542 -10.971  1.00 93.52           O  
ATOM   2540  CG1 VAL A 339     -21.581  -9.405 -10.619  1.00 93.52           C  
ATOM   2541  CG2 VAL A 339     -22.173  -9.539  -8.209  1.00 93.52           C  
ATOM   2542  N   LYS A 340     -22.120  -5.799 -10.844  1.00 93.62           N  
ATOM   2543  CA  LYS A 340     -22.029  -4.959 -12.047  1.00 93.62           C  
ATOM   2544  C   LYS A 340     -21.052  -3.802 -11.845  1.00 93.62           C  
ATOM   2545  CB  LYS A 340     -23.415  -4.440 -12.455  1.00 93.62           C  
ATOM   2546  O   LYS A 340     -20.331  -3.466 -12.779  1.00 93.62           O  
ATOM   2547  CG  LYS A 340     -24.305  -5.557 -13.020  1.00 93.62           C  
ATOM   2548  CD  LYS A 340     -25.631  -4.987 -13.541  1.00 93.62           C  
ATOM   2549  CE  LYS A 340     -26.515  -6.108 -14.095  1.00 93.62           C  
ATOM   2550  NZ  LYS A 340     -27.851  -5.605 -14.503  1.00 93.62           N  
ATOM   2551  N   THR A 341     -20.999  -3.235 -10.639  1.00 94.04           N  
ATOM   2552  CA  THR A 341     -20.027  -2.192 -10.290  1.00 94.04           C  
ATOM   2553  C   THR A 341     -18.590  -2.706 -10.370  1.00 94.04           C  
ATOM   2554  CB  THR A 341     -20.292  -1.628  -8.889  1.00 94.04           C  
ATOM   2555  O   THR A 341     -17.761  -2.021 -10.953  1.00 94.04           O  
ATOM   2556  CG2 THR A 341     -19.462  -0.380  -8.600  1.00 94.04           C  
ATOM   2557  OG1 THR A 341     -21.642  -1.251  -8.761  1.00 94.04           O  
ATOM   2558  N   VAL A 342     -18.297  -3.913  -9.862  1.00 94.57           N  
ATOM   2559  CA  VAL A 342     -16.946  -4.515  -9.935  1.00 94.57           C  
ATOM   2560  C   VAL A 342     -16.528  -4.822 -11.375  1.00 94.57           C  
ATOM   2561  CB  VAL A 342     -16.851  -5.797  -9.082  1.00 94.57           C  
ATOM   2562  O   VAL A 342     -15.380  -4.603 -11.751  1.00 94.57           O  
ATOM   2563  CG1 VAL A 342     -15.509  -6.523  -9.233  1.00 94.57           C  
ATOM   2564  CG2 VAL A 342     -17.002  -5.479  -7.592  1.00 94.57           C  
ATOM   2565  N   ILE A 343     -17.446  -5.311 -12.214  1.00 95.81           N  
ATOM   2566  CA  ILE A 343     -17.140  -5.535 -13.637  1.00 95.81           C  
ATOM   2567  C   ILE A 343     -16.783  -4.205 -14.306  1.00 95.81           C  
ATOM   2568  CB  ILE A 343     -18.313  -6.243 -14.350  1.00 95.81           C  
ATOM   2569  O   ILE A 343     -15.774  -4.112 -15.000  1.00 95.81           O  
ATOM   2570  CG1 ILE A 343     -18.457  -7.683 -13.809  1.00 95.81           C  
ATOM   2571  CG2 ILE A 343     -18.108  -6.264 -15.877  1.00 95.81           C  
ATOM   2572  CD1 ILE A 343     -19.747  -8.391 -14.240  1.00 95.81           C  
ATOM   2573  N   LEU A 344     -17.584  -3.163 -14.067  1.00 95.72           N  
ATOM   2574  CA  LEU A 344     -17.332  -1.845 -14.640  1.00 95.72           C  
ATOM   2575  C   LEU A 344     -16.031  -1.224 -14.113  1.00 95.72           C  
ATOM   2576  CB  LEU A 344     -18.548  -0.946 -14.375  1.00 95.72           C  
ATOM   2577  O   LEU A 344     -15.292  -0.638 -14.898  1.00 95.72           O  
ATOM   2578  CG  LEU A 344     -18.448   0.424 -15.069  1.00 95.72           C  
ATOM   2579  CD1 LEU A 344     -18.406   0.310 -16.595  1.00 95.72           C  
ATOM   2580  CD2 LEU A 344     -19.662   1.267 -14.692  1.00 95.72           C  
ATOM   2581  N   SER A 345     -15.727  -1.386 -12.821  1.00 95.48           N  
ATOM   2582  CA  SER A 345     -14.469  -0.911 -12.240  1.00 95.48           C  
ATOM   2583  C   SER A 345     -13.278  -1.565 -12.929  1.00 95.48           C  
ATOM   2584  CB  SER A 345     -14.425  -1.129 -10.720  1.00 95.48           C  
ATOM   2585  O   SER A 345     -12.371  -0.865 -13.355  1.00 95.48           O  
ATOM   2586  OG  SER A 345     -14.215  -2.468 -10.328  1.00 95.48           O  
ATOM   2587  N   GLY A 346     -13.316  -2.889 -13.122  1.00 95.90           N  
ATOM   2588  CA  GLY A 346     -12.256  -3.617 -13.815  1.00 95.90           C  
ATOM   2589  C   GLY A 346     -12.059  -3.154 -15.261  1.00 95.90           C  
ATOM   2590  O   GLY A 346     -10.920  -3.005 -15.688  1.00 95.90           O  
ATOM   2591  N   ILE A 347     -13.140  -2.864 -15.999  1.00 97.26           N  
ATOM   2592  CA  ILE A 347     -13.053  -2.353 -17.381  1.00 97.26           C  
ATOM   2593  C   ILE A 347     -12.391  -0.971 -17.409  1.00 97.26           C  
ATOM   2594  CB  ILE A 347     -14.448  -2.322 -18.055  1.00 97.26           C  
ATOM   2595  O   ILE A 347     -11.453  -0.757 -18.172  1.00 97.26           O  
ATOM   2596  CG1 ILE A 347     -14.979  -3.759 -18.260  1.00 97.26           C  
ATOM   2597  CG2 ILE A 347     -14.406  -1.590 -19.412  1.00 97.26           C  
ATOM   2598  CD1 ILE A 347     -16.466  -3.831 -18.633  1.00 97.26           C  
ATOM   2599  N   ILE A 348     -12.860  -0.042 -16.570  1.00 97.30           N  
ATOM   2600  CA  ILE A 348     -12.343   1.333 -16.546  1.00 97.30           C  
ATOM   2601  C   ILE A 348     -10.895   1.353 -16.035  1.00 97.30           C  
ATOM   2602  CB  ILE A 348     -13.267   2.257 -15.720  1.00 97.30           C  
ATOM   2603  O   ILE A 348     -10.060   2.027 -16.628  1.00 97.30           O  
ATOM   2604  CG1 ILE A 348     -14.691   2.326 -16.319  1.00 97.30           C  
ATOM   2605  CG2 ILE A 348     -12.683   3.682 -15.655  1.00 97.30           C  
ATOM   2606  CD1 ILE A 348     -15.707   3.022 -15.402  1.00 97.30           C  
ATOM   2607  N   SER A 349     -10.574   0.589 -14.984  1.00 96.50           N  
ATOM   2608  CA  SER A 349      -9.201   0.460 -14.478  1.00 96.50           C  
ATOM   2609  C   SER A 349      -8.275  -0.165 -15.509  1.00 96.50           C  
ATOM   2610  CB  SER A 349      -9.139  -0.414 -13.225  1.00 96.50           C  
ATOM   2611  O   SER A 349      -7.179   0.345 -15.704  1.00 96.50           O  
ATOM   2612  OG  SER A 349      -9.757   0.225 -12.139  1.00 96.50           O  
ATOM   2613  N   CYS A 350      -8.710  -1.225 -16.199  1.00 97.84           N  
ATOM   2614  CA  CYS A 350      -7.918  -1.845 -17.257  1.00 97.84           C  
ATOM   2615  C   CYS A 350      -7.612  -0.838 -18.363  1.00 97.84           C  
ATOM   2616  CB  CYS A 350      -8.669  -3.053 -17.825  1.00 97.84           C  
ATOM   2617  O   CYS A 350      -6.460  -0.720 -18.758  1.00 97.84           O  
ATOM   2618  SG  CYS A 350      -7.687  -3.811 -19.150  1.00 97.84           S  
ATOM   2619  N   ALA A 351      -8.621  -0.100 -18.836  1.00 97.61           N  
ATOM   2620  CA  ALA A 351      -8.420   0.928 -19.848  1.00 97.61           C  
ATOM   2621  C   ALA A 351      -7.471   2.025 -19.343  1.00 97.61           C  
ATOM   2622  CB  ALA A 351      -9.786   1.488 -20.263  1.00 97.61           C  
ATOM   2623  O   ALA A 351      -6.512   2.352 -20.024  1.00 97.61           O  
ATOM   2624  N   GLY A 352      -7.693   2.544 -18.133  1.00 97.70           N  
ATOM   2625  CA  GLY A 352      -6.879   3.609 -17.553  1.00 97.70           C  
ATOM   2626  C   GLY A 352      -5.415   3.224 -17.348  1.00 97.70           C  
ATOM   2627  O   GLY A 352      -4.536   3.969 -17.763  1.00 97.70           O  
ATOM   2628  N   PHE A 353      -5.141   2.057 -16.757  1.00 97.92           N  
ATOM   2629  CA  PHE A 353      -3.769   1.578 -16.565  1.00 97.92           C  
ATOM   2630  C   PHE A 353      -3.100   1.164 -17.881  1.00 97.92           C  
ATOM   2631  CB  PHE A 353      -3.730   0.441 -15.535  1.00 97.92           C  
ATOM   2632  O   PHE A 353      -1.900   1.358 -18.019  1.00 97.92           O  
ATOM   2633  CG  PHE A 353      -3.912   0.896 -14.097  1.00 97.92           C  
ATOM   2634  CD1 PHE A 353      -2.969   1.765 -13.516  1.00 97.92           C  
ATOM   2635  CD2 PHE A 353      -4.997   0.438 -13.326  1.00 97.92           C  
ATOM   2636  CE1 PHE A 353      -3.106   2.172 -12.178  1.00 97.92           C  
ATOM   2637  CE2 PHE A 353      -5.149   0.862 -11.992  1.00 97.92           C  
ATOM   2638  CZ  PHE A 353      -4.198   1.722 -11.415  1.00 97.92           C  
ATOM   2639  N   ALA A 354      -3.852   0.668 -18.871  1.00 98.04           N  
ATOM   2640  CA  ALA A 354      -3.298   0.344 -20.186  1.00 98.04           C  
ATOM   2641  C   ALA A 354      -2.885   1.587 -20.993  1.00 98.04           C  
ATOM   2642  CB  ALA A 354      -4.308  -0.505 -20.964  1.00 98.04           C  
ATOM   2643  O   ALA A 354      -2.051   1.466 -21.882  1.00 98.04           O  
ATOM   2644  N   LEU A 355      -3.424   2.777 -20.697  1.00 97.91           N  
ATOM   2645  CA  LEU A 355      -3.007   4.008 -21.381  1.00 97.91           C  
ATOM   2646  C   LEU A 355      -1.555   4.393 -21.079  1.00 97.91           C  
ATOM   2647  CB  LEU A 355      -3.937   5.178 -21.018  1.00 97.91           C  
ATOM   2648  O   LEU A 355      -0.933   5.012 -21.933  1.00 97.91           O  
ATOM   2649  CG  LEU A 355      -5.346   5.103 -21.626  1.00 97.91           C  
ATOM   2650  CD1 LEU A 355      -6.218   6.216 -21.040  1.00 97.91           C  
ATOM   2651  CD2 LEU A 355      -5.358   5.216 -23.150  1.00 97.91           C  
ATOM   2652  N   PHE A 356      -1.018   4.026 -19.911  1.00 97.44           N  
ATOM   2653  CA  PHE A 356       0.368   4.330 -19.544  1.00 97.44           C  
ATOM   2654  C   PHE A 356       1.361   3.733 -20.558  1.00 97.44           C  
ATOM   2655  CB  PHE A 356       0.648   3.926 -18.088  1.00 97.44           C  
ATOM   2656  O   PHE A 356       1.984   4.521 -21.257  1.00 97.44           O  
ATOM   2657  CG  PHE A 356      -0.016   4.811 -17.054  1.00 97.44           C  
ATOM   2658  CD1 PHE A 356       0.740   5.779 -16.376  1.00 97.44           C  
ATOM   2659  CD2 PHE A 356      -1.382   4.660 -16.752  1.00 97.44           C  
ATOM   2660  CE1 PHE A 356       0.132   6.588 -15.404  1.00 97.44           C  
ATOM   2661  CE2 PHE A 356      -1.995   5.477 -15.786  1.00 97.44           C  
ATOM   2662  CZ  PHE A 356      -1.235   6.448 -15.111  1.00 97.44           C  
ATOM   2663  N   PRO A 357       1.419   2.401 -20.761  1.00 96.77           N  
ATOM   2664  CA  PRO A 357       2.349   1.806 -21.723  1.00 96.77           C  
ATOM   2665  C   PRO A 357       1.980   2.021 -23.194  1.00 96.77           C  
ATOM   2666  CB  PRO A 357       2.356   0.309 -21.390  1.00 96.77           C  
ATOM   2667  O   PRO A 357       2.820   1.872 -24.073  1.00 96.77           O  
ATOM   2668  CG  PRO A 357       0.985   0.060 -20.772  1.00 96.77           C  
ATOM   2669  CD  PRO A 357       0.739   1.354 -20.012  1.00 96.77           C  
ATOM   2670  N   LEU A 358       0.707   2.287 -23.507  1.00 96.72           N  
ATOM   2671  CA  LEU A 358       0.244   2.332 -24.901  1.00 96.72           C  
ATOM   2672  C   LEU A 358       0.220   3.734 -25.503  1.00 96.72           C  
ATOM   2673  CB  LEU A 358      -1.153   1.701 -25.005  1.00 96.72           C  
ATOM   2674  O   LEU A 358       0.087   3.859 -26.721  1.00 96.72           O  
ATOM   2675  CG  LEU A 358      -1.213   0.207 -24.650  1.00 96.72           C  
ATOM   2676  CD1 LEU A 358      -2.668  -0.263 -24.741  1.00 96.72           C  
ATOM   2677  CD2 LEU A 358      -0.373  -0.659 -25.590  1.00 96.72           C  
ATOM   2678  N   TRP A 359       0.239   4.776 -24.673  1.00 96.90           N  
ATOM   2679  CA  TRP A 359      -0.026   6.128 -25.152  1.00 96.90           C  
ATOM   2680  C   TRP A 359       0.744   7.222 -24.427  1.00 96.90           C  
ATOM   2681  CB  TRP A 359      -1.537   6.396 -25.081  1.00 96.90           C  
ATOM   2682  O   TRP A 359       1.158   8.166 -25.088  1.00 96.90           O  
ATOM   2683  CG  TRP A 359      -1.961   7.738 -25.593  1.00 96.90           C  
ATOM   2684  CD1 TRP A 359      -1.438   8.360 -26.675  1.00 96.90           C  
ATOM   2685  CD2 TRP A 359      -2.881   8.699 -24.997  1.00 96.90           C  
ATOM   2686  CE2 TRP A 359      -2.909   9.859 -25.825  1.00 96.90           C  
ATOM   2687  CE3 TRP A 359      -3.657   8.736 -23.817  1.00 96.90           C  
ATOM   2688  NE1 TRP A 359      -1.936   9.640 -26.770  1.00 96.90           N  
ATOM   2689  CH2 TRP A 359      -4.534  10.940 -24.396  1.00 96.90           C  
ATOM   2690  CZ2 TRP A 359      -3.730  10.956 -25.546  1.00 96.90           C  
ATOM   2691  CZ3 TRP A 359      -4.479   9.841 -23.520  1.00 96.90           C  
ATOM   2692  N   VAL A 360       0.923   7.134 -23.107  1.00 96.87           N  
ATOM   2693  CA  VAL A 360       1.514   8.235 -22.343  1.00 96.87           C  
ATOM   2694  C   VAL A 360       2.977   8.419 -22.729  1.00 96.87           C  
ATOM   2695  CB  VAL A 360       1.372   8.022 -20.826  1.00 96.87           C  
ATOM   2696  O   VAL A 360       3.833   7.658 -22.311  1.00 96.87           O  
ATOM   2697  CG1 VAL A 360       2.064   9.127 -20.015  1.00 96.87           C  
ATOM   2698  CG2 VAL A 360      -0.102   8.033 -20.397  1.00 96.87           C  
ATOM   2699  N   THR A 361       3.246   9.492 -23.456  1.00 93.36           N  
ATOM   2700  CA  THR A 361       4.586  10.011 -23.754  1.00 93.36           C  
ATOM   2701  C   THR A 361       4.772  11.396 -23.145  1.00 93.36           C  
ATOM   2702  CB  THR A 361       4.811  10.069 -25.272  1.00 93.36           C  
ATOM   2703  O   THR A 361       5.856  11.761 -22.703  1.00 93.36           O  
ATOM   2704  CG2 THR A 361       4.780   8.681 -25.911  1.00 93.36           C  
ATOM   2705  OG1 THR A 361       3.841  10.856 -25.938  1.00 93.36           O  
ATOM   2706  N   GLU A 362       3.678  12.152 -23.043  1.00 93.94           N  
ATOM   2707  CA  GLU A 362       3.671  13.528 -22.573  1.00 93.94           C  
ATOM   2708  C   GLU A 362       2.890  13.703 -21.267  1.00 93.94           C  
ATOM   2709  CB  GLU A 362       3.104  14.430 -23.679  1.00 93.94           C  
ATOM   2710  O   GLU A 362       1.962  12.967 -20.911  1.00 93.94           O  
ATOM   2711  CG  GLU A 362       4.053  14.584 -24.880  1.00 93.94           C  
ATOM   2712  CD  GLU A 362       5.323  15.388 -24.557  1.00 93.94           C  
ATOM   2713  OE1 GLU A 362       6.210  15.441 -25.434  1.00 93.94           O  
ATOM   2714  OE2 GLU A 362       5.345  16.034 -23.475  1.00 93.94           O  
ATOM   2715  N   LYS A 363       3.214  14.779 -20.548  1.00 95.16           N  
ATOM   2716  CA  LYS A 363       2.627  15.083 -19.233  1.00 95.16           C  
ATOM   2717  C   LYS A 363       1.107  15.263 -19.254  1.00 95.16           C  
ATOM   2718  CB  LYS A 363       3.317  16.330 -18.673  1.00 95.16           C  
ATOM   2719  O   LYS A 363       0.431  14.924 -18.285  1.00 95.16           O  
ATOM   2720  CG  LYS A 363       4.744  16.006 -18.219  1.00 95.16           C  
ATOM   2721  CD  LYS A 363       5.542  17.237 -17.769  1.00 95.16           C  
ATOM   2722  CE  LYS A 363       6.965  16.724 -17.523  1.00 95.16           C  
ATOM   2723  NZ  LYS A 363       7.966  17.775 -17.236  1.00 95.16           N  
ATOM   2724  N   TRP A 364       0.543  15.805 -20.332  1.00 95.58           N  
ATOM   2725  CA  TRP A 364      -0.907  15.996 -20.441  1.00 95.58           C  
ATOM   2726  C   TRP A 364      -1.646  14.671 -20.706  1.00 95.58           C  
ATOM   2727  CB  TRP A 364      -1.197  17.054 -21.509  1.00 95.58           C  
ATOM   2728  O   TRP A 364      -2.760  14.488 -20.212  1.00 95.58           O  
ATOM   2729  CG  TRP A 364      -0.910  16.615 -22.908  1.00 95.58           C  
ATOM   2730  CD1 TRP A 364       0.267  16.741 -23.565  1.00 95.58           C  
ATOM   2731  CD2 TRP A 364      -1.801  15.897 -23.815  1.00 95.58           C  
ATOM   2732  CE2 TRP A 364      -1.087  15.618 -25.016  1.00 95.58           C  
ATOM   2733  CE3 TRP A 364      -3.130  15.426 -23.724  1.00 95.58           C  
ATOM   2734  NE1 TRP A 364       0.171  16.134 -24.802  1.00 95.58           N  
ATOM   2735  CH2 TRP A 364      -2.992  14.482 -25.972  1.00 95.58           C  
ATOM   2736  CZ2 TRP A 364      -1.661  14.912 -26.079  1.00 95.58           C  
ATOM   2737  CZ3 TRP A 364      -3.723  14.731 -24.797  1.00 95.58           C  
ATOM   2738  N   GLU A 365      -1.010  13.726 -21.405  1.00 97.74           N  
ATOM   2739  CA  GLU A 365      -1.525  12.370 -21.643  1.00 97.74           C  
ATOM   2740  C   GLU A 365      -1.560  11.587 -20.329  1.00 97.74           C  
ATOM   2741  CB  GLU A 365      -0.656  11.630 -22.676  1.00 97.74           C  
ATOM   2742  O   GLU A 365      -2.568  10.954 -20.003  1.00 97.74           O  
ATOM   2743  CG  GLU A 365      -0.577  12.395 -24.003  1.00 97.74           C  
ATOM   2744  CD  GLU A 365       0.343  11.741 -25.037  1.00 97.74           C  
ATOM   2745  OE1 GLU A 365       0.018  11.858 -26.243  1.00 97.74           O  
ATOM   2746  OE2 GLU A 365       1.386  11.196 -24.609  1.00 97.74           O  
ATOM   2747  N   PHE A 366      -0.515  11.732 -19.505  1.00 97.60           N  
ATOM   2748  CA  PHE A 366      -0.473  11.179 -18.150  1.00 97.60           C  
ATOM   2749  C   PHE A 366      -1.662  11.629 -17.295  1.00 97.60           C  
ATOM   2750  CB  PHE A 366       0.841  11.574 -17.466  1.00 97.60           C  
ATOM   2751  O   PHE A 366      -2.234  10.818 -16.567  1.00 97.60           O  
ATOM   2752  CG  PHE A 366       0.826  11.356 -15.964  1.00 97.60           C  
ATOM   2753  CD1 PHE A 366       0.409  12.395 -15.112  1.00 97.60           C  
ATOM   2754  CD2 PHE A 366       1.136  10.096 -15.425  1.00 97.60           C  
ATOM   2755  CE1 PHE A 366       0.290  12.170 -13.732  1.00 97.60           C  
ATOM   2756  CE2 PHE A 366       1.075   9.890 -14.036  1.00 97.60           C  
ATOM   2757  CZ  PHE A 366       0.638  10.925 -13.193  1.00 97.60           C  
ATOM   2758  N   VAL A 367      -2.063  12.904 -17.369  1.00 97.44           N  
ATOM   2759  CA  VAL A 367      -3.210  13.408 -16.593  1.00 97.44           C  
ATOM   2760  C   VAL A 367      -4.495  12.691 -17.011  1.00 97.44           C  
ATOM   2761  CB  VAL A 367      -3.355  14.938 -16.721  1.00 97.44           C  
ATOM   2762  O   VAL A 367      -5.281  12.294 -16.150  1.00 97.44           O  
ATOM   2763  CG1 VAL A 367      -4.624  15.468 -16.037  1.00 97.44           C  
ATOM   2764  CG2 VAL A 367      -2.168  15.651 -16.063  1.00 97.44           C  
ATOM   2765  N   ILE A 368      -4.698  12.469 -18.311  1.00 97.68           N  
ATOM   2766  CA  ILE A 368      -5.874  11.762 -18.837  1.00 97.68           C  
ATOM   2767  C   ILE A 368      -5.857  10.290 -18.404  1.00 97.68           C  
ATOM   2768  CB  ILE A 368      -5.953  11.923 -20.372  1.00 97.68           C  
ATOM   2769  O   ILE A 368      -6.861   9.797 -17.879  1.00 97.68           O  
ATOM   2770  CG1 ILE A 368      -6.163  13.413 -20.732  1.00 97.68           C  
ATOM   2771  CG2 ILE A 368      -7.097  11.068 -20.954  1.00 97.68           C  
ATOM   2772  CD1 ILE A 368      -5.980  13.717 -22.220  1.00 97.68           C  
ATOM   2773  N   ALA A 369      -4.717   9.609 -18.555  1.00 97.64           N  
ATOM   2774  CA  ALA A 369      -4.539   8.223 -18.126  1.00 97.64           C  
ATOM   2775  C   ALA A 369      -4.776   8.060 -16.615  1.00 97.64           C  
ATOM   2776  CB  ALA A 369      -3.133   7.770 -18.534  1.00 97.64           C  
ATOM   2777  O   ALA A 369      -5.538   7.192 -16.185  1.00 97.64           O  
ATOM   2778  N   SER A 370      -4.220   8.968 -15.813  1.00 96.55           N  
ATOM   2779  CA  SER A 370      -4.383   9.027 -14.358  1.00 96.55           C  
ATOM   2780  C   SER A 370      -5.830   9.239 -13.926  1.00 96.55           C  
ATOM   2781  CB  SER A 370      -3.542  10.174 -13.803  1.00 96.55           C  
ATOM   2782  O   SER A 370      -6.288   8.603 -12.976  1.00 96.55           O  
ATOM   2783  OG  SER A 370      -2.186   9.815 -13.848  1.00 96.55           O  
ATOM   2784  N   VAL A 371      -6.581  10.100 -14.620  1.00 97.48           N  
ATOM   2785  CA  VAL A 371      -8.009  10.307 -14.341  1.00 97.48           C  
ATOM   2786  C   VAL A 371      -8.815   9.053 -14.682  1.00 97.48           C  
ATOM   2787  CB  VAL A 371      -8.540  11.555 -15.072  1.00 97.48           C  
ATOM   2788  O   VAL A 371      -9.642   8.623 -13.877  1.00 97.48           O  
ATOM   2789  CG1 VAL A 371     -10.073  11.657 -15.038  1.00 97.48           C  
ATOM   2790  CG2 VAL A 371      -7.994  12.829 -14.413  1.00 97.48           C  
ATOM   2791  N   ALA A 372      -8.560   8.426 -15.834  1.00 97.45           N  
ATOM   2792  CA  ALA A 372      -9.237   7.191 -16.226  1.00 97.45           C  
ATOM   2793  C   ALA A 372      -8.950   6.045 -15.236  1.00 97.45           C  
ATOM   2794  CB  ALA A 372      -8.818   6.840 -17.658  1.00 97.45           C  
ATOM   2795  O   ALA A 372      -9.884   5.421 -14.721  1.00 97.45           O  
ATOM   2796  N   ALA A 373      -7.674   5.822 -14.905  1.00 96.96           N  
ATOM   2797  CA  ALA A 373      -7.243   4.817 -13.936  1.00 96.96           C  
ATOM   2798  C   ALA A 373      -7.832   5.098 -12.549  1.00 96.96           C  
ATOM   2799  CB  ALA A 373      -5.710   4.790 -13.900  1.00 96.96           C  
ATOM   2800  O   ALA A 373      -8.408   4.202 -11.929  1.00 96.96           O  
ATOM   2801  N   GLY A 374      -7.766   6.358 -12.104  1.00 95.68           N  
ATOM   2802  CA  GLY A 374      -8.314   6.829 -10.839  1.00 95.68           C  
ATOM   2803  C   GLY A 374      -9.807   6.548 -10.710  1.00 95.68           C  
ATOM   2804  O   GLY A 374     -10.210   5.936  -9.726  1.00 95.68           O  
ATOM   2805  N   ILE A 375     -10.630   6.902 -11.706  1.00 95.64           N  
ATOM   2806  CA  ILE A 375     -12.078   6.625 -11.678  1.00 95.64           C  
ATOM   2807  C   ILE A 375     -12.337   5.122 -11.549  1.00 95.64           C  
ATOM   2808  CB  ILE A 375     -12.802   7.216 -12.914  1.00 95.64           C  
ATOM   2809  O   ILE A 375     -13.072   4.708 -10.651  1.00 95.64           O  
ATOM   2810  CG1 ILE A 375     -12.822   8.757 -12.833  1.00 95.64           C  
ATOM   2811  CG2 ILE A 375     -14.258   6.710 -13.020  1.00 95.64           C  
ATOM   2812  CD1 ILE A 375     -13.287   9.459 -14.114  1.00 95.64           C  
ATOM   2813  N   GLY A 376     -11.735   4.297 -12.410  1.00 94.91           N  
ATOM   2814  CA  GLY A 376     -11.954   2.848 -12.384  1.00 94.91           C  
ATOM   2815  C   GLY A 376     -11.542   2.226 -11.053  1.00 94.91           C  
ATOM   2816  O   GLY A 376     -12.304   1.478 -10.440  1.00 94.91           O  
ATOM   2817  N   PHE A 377     -10.362   2.606 -10.563  1.00 92.29           N  
ATOM   2818  CA  PHE A 377      -9.825   2.134  -9.293  1.00 92.29           C  
ATOM   2819  C   PHE A 377     -10.693   2.587  -8.111  1.00 92.29           C  
ATOM   2820  CB  PHE A 377      -8.394   2.661  -9.178  1.00 92.29           C  
ATOM   2821  O   PHE A 377     -11.018   1.796  -7.222  1.00 92.29           O  
ATOM   2822  CG  PHE A 377      -7.770   2.421  -7.828  1.00 92.29           C  
ATOM   2823  CD1 PHE A 377      -7.445   3.515  -7.005  1.00 92.29           C  
ATOM   2824  CD2 PHE A 377      -7.526   1.105  -7.396  1.00 92.29           C  
ATOM   2825  CE1 PHE A 377      -6.837   3.291  -5.762  1.00 92.29           C  
ATOM   2826  CE2 PHE A 377      -6.930   0.881  -6.146  1.00 92.29           C  
ATOM   2827  CZ  PHE A 377      -6.570   1.975  -5.347  1.00 92.29           C  
ATOM   2828  N   GLY A 378     -11.157   3.836  -8.144  1.00 90.87           N  
ATOM   2829  CA  GLY A 378     -12.068   4.407  -7.160  1.00 90.87           C  
ATOM   2830  C   GLY A 378     -13.370   3.620  -7.036  1.00 90.87           C  
ATOM   2831  O   GLY A 378     -13.800   3.331  -5.919  1.00 90.87           O  
ATOM   2832  N   PHE A 379     -13.970   3.194  -8.158  1.00 91.77           N  
ATOM   2833  CA  PHE A 379     -15.186   2.366  -8.131  1.00 91.77           C  
ATOM   2834  C   PHE A 379     -14.992   1.091  -7.301  1.00 91.77           C  
ATOM   2835  CB  PHE A 379     -15.621   1.952  -9.548  1.00 91.77           C  
ATOM   2836  O   PHE A 379     -15.902   0.693  -6.571  1.00 91.77           O  
ATOM   2837  CG  PHE A 379     -16.570   2.882 -10.269  1.00 91.77           C  
ATOM   2838  CD1 PHE A 379     -17.773   2.382 -10.802  1.00 91.77           C  
ATOM   2839  CD2 PHE A 379     -16.247   4.234 -10.451  1.00 91.77           C  
ATOM   2840  CE1 PHE A 379     -18.647   3.243 -11.484  1.00 91.77           C  
ATOM   2841  CE2 PHE A 379     -17.107   5.087 -11.157  1.00 91.77           C  
ATOM   2842  CZ  PHE A 379     -18.313   4.592 -11.671  1.00 91.77           C  
ATOM   2843  N   LEU A 380     -13.818   0.463  -7.410  1.00 90.07           N  
ATOM   2844  CA  LEU A 380     -13.489  -0.770  -6.700  1.00 90.07           C  
ATOM   2845  C   LEU A 380     -13.300  -0.536  -5.195  1.00 90.07           C  
ATOM   2846  CB  LEU A 380     -12.228  -1.377  -7.340  1.00 90.07           C  
ATOM   2847  O   LEU A 380     -13.791  -1.329  -4.390  1.00 90.07           O  
ATOM   2848  CG  LEU A 380     -11.857  -2.768  -6.801  1.00 90.07           C  
ATOM   2849  CD1 LEU A 380     -12.928  -3.808  -7.135  1.00 90.07           C  
ATOM   2850  CD2 LEU A 380     -10.533  -3.215  -7.416  1.00 90.07           C  
ATOM   2851  N   LEU A 381     -12.619   0.554  -4.820  1.00 81.25           N  
ATOM   2852  CA  LEU A 381     -12.369   0.922  -3.420  1.00 81.25           C  
ATOM   2853  C   LEU A 381     -13.615   1.402  -2.665  1.00 81.25           C  
ATOM   2854  CB  LEU A 381     -11.304   2.028  -3.352  1.00 81.25           C  
ATOM   2855  O   LEU A 381     -13.597   1.441  -1.433  1.00 81.25           O  
ATOM   2856  CG  LEU A 381      -9.852   1.624  -3.661  1.00 81.25           C  
ATOM   2857  CD1 LEU A 381      -8.979   2.814  -3.257  1.00 81.25           C  
ATOM   2858  CD2 LEU A 381      -9.385   0.394  -2.875  1.00 81.25           C  
ATOM   2859  N   GLY A 382     -14.670   1.787  -3.384  1.00 71.43           N  
ATOM   2860  CA  GLY A 382     -15.922   2.256  -2.804  1.00 71.43           C  
ATOM   2861  C   GLY A 382     -16.737   1.157  -2.103  1.00 71.43           C  
ATOM   2862  O   GLY A 382     -16.237   0.276  -1.404  1.00 71.43           O  
ATOM   2863  N   ALA A 383     -18.056   1.197  -2.292  1.00 79.24           N  
ATOM   2864  CA  ALA A 383     -18.972   0.269  -1.632  1.00 79.24           C  
ATOM   2865  C   ALA A 383     -18.933  -1.208  -2.096  1.00 79.24           C  
ATOM   2866  CB  ALA A 383     -20.390   0.830  -1.762  1.00 79.24           C  
ATOM   2867  O   ALA A 383     -19.225  -2.068  -1.258  1.00 79.24           O  
ATOM   2868  N   PRO A 384     -18.633  -1.575  -3.363  1.00 87.52           N  
ATOM   2869  CA  PRO A 384     -19.074  -2.870  -3.881  1.00 87.52           C  
ATOM   2870  C   PRO A 384     -18.423  -4.069  -3.188  1.00 87.52           C  
ATOM   2871  CB  PRO A 384     -18.780  -2.846  -5.379  1.00 87.52           C  
ATOM   2872  O   PRO A 384     -19.118  -5.040  -2.892  1.00 87.52           O  
ATOM   2873  CG  PRO A 384     -17.665  -1.817  -5.523  1.00 87.52           C  
ATOM   2874  CD  PRO A 384     -18.005  -0.807  -4.434  1.00 87.52           C  
ATOM   2875  N   LEU A 385     -17.128  -4.007  -2.861  1.00 88.04           N  
ATOM   2876  CA  LEU A 385     -16.450  -5.103  -2.157  1.00 88.04           C  
ATOM   2877  C   LEU A 385     -16.956  -5.274  -0.725  1.00 88.04           C  
ATOM   2878  CB  LEU A 385     -14.928  -4.883  -2.170  1.00 88.04           C  
ATOM   2879  O   LEU A 385     -17.177  -6.400  -0.274  1.00 88.04           O  
ATOM   2880  CG  LEU A 385     -14.282  -4.976  -3.559  1.00 88.04           C  
ATOM   2881  CD1 LEU A 385     -12.786  -4.678  -3.447  1.00 88.04           C  
ATOM   2882  CD2 LEU A 385     -14.454  -6.369  -4.168  1.00 88.04           C  
ATOM   2883  N   ASN A 386     -17.219  -4.163  -0.036  1.00 85.68           N  
ATOM   2884  CA  ASN A 386     -17.770  -4.180   1.316  1.00 85.68           C  
ATOM   2885  C   ASN A 386     -19.197  -4.751   1.333  1.00 85.68           C  
ATOM   2886  CB  ASN A 386     -17.726  -2.755   1.888  1.00 85.68           C  
ATOM   2887  O   ASN A 386     -19.557  -5.495   2.250  1.00 85.68           O  
ATOM   2888  CG  ASN A 386     -16.312  -2.239   2.095  1.00 85.68           C  
ATOM   2889  ND2 ASN A 386     -16.126  -0.943   2.059  1.00 85.68           N  
ATOM   2890  OD1 ASN A 386     -15.367  -2.984   2.287  1.00 85.68           O  
ATOM   2891  N   VAL A 387     -20.002  -4.453   0.308  1.00 86.69           N  
ATOM   2892  CA  VAL A 387     -21.342  -5.032   0.138  1.00 86.69           C  
ATOM   2893  C   VAL A 387     -21.245  -6.531  -0.149  1.00 86.69           C  
ATOM   2894  CB  VAL A 387     -22.146  -4.284  -0.944  1.00 86.69           C  
ATOM   2895  O   VAL A 387     -21.846  -7.316   0.583  1.00 86.69           O  
ATOM   2896  CG1 VAL A 387     -23.504  -4.942  -1.213  1.00 86.69           C  
ATOM   2897  CG2 VAL A 387     -22.436  -2.844  -0.500  1.00 86.69           C  
ATOM   2898  N   LEU A 388     -20.427  -6.952  -1.122  1.00 89.37           N  
ATOM   2899  CA  LEU A 388     -20.246  -8.369  -1.473  1.00 89.37           C  
ATOM   2900  C   LEU A 388     -19.804  -9.211  -0.278  1.00 89.37           C  
ATOM   2901  CB  LEU A 388     -19.184  -8.505  -2.581  1.00 89.37           C  
ATOM   2902  O   LEU A 388     -20.317 -10.311  -0.057  1.00 89.37           O  
ATOM   2903  CG  LEU A 388     -19.686  -8.100  -3.968  1.00 89.37           C  
ATOM   2904  CD1 LEU A 388     -18.518  -7.959  -4.944  1.00 89.37           C  
ATOM   2905  CD2 LEU A 388     -20.678  -9.108  -4.551  1.00 89.37           C  
ATOM   2906  N   VAL A 389     -18.853  -8.703   0.509  1.00 86.77           N  
ATOM   2907  CA  VAL A 389     -18.351  -9.438   1.668  1.00 86.77           C  
ATOM   2908  C   VAL A 389     -19.402  -9.521   2.779  1.00 86.77           C  
ATOM   2909  CB  VAL A 389     -17.001  -8.861   2.137  1.00 86.77           C  
ATOM   2910  O   VAL A 389     -19.573 -10.571   3.401  1.00 86.77           O  
ATOM   2911  CG1 VAL A 389     -17.077  -7.803   3.238  1.00 86.77           C  
ATOM   2912  CG2 VAL A 389     -16.157 -10.020   2.637  1.00 86.77           C  
ATOM   2913  N   SER A 390     -20.165  -8.444   2.983  1.00 83.22           N  
ATOM   2914  CA  SER A 390     -21.240  -8.388   3.977  1.00 83.22           C  
ATOM   2915  C   SER A 390     -22.413  -9.303   3.620  1.00 83.22           C  
ATOM   2916  CB  SER A 390     -21.752  -6.954   4.115  1.00 83.22           C  
ATOM   2917  O   SER A 390     -22.981  -9.947   4.505  1.00 83.22           O  
ATOM   2918  OG  SER A 390     -20.746  -6.118   4.643  1.00 83.22           O  
ATOM   2919  N   GLU A 391     -22.774  -9.387   2.339  1.00 86.97           N  
ATOM   2920  CA  GLU A 391     -23.802 -10.303   1.831  1.00 86.97           C  
ATOM   2921  C   GLU A 391     -23.377 -11.768   1.986  1.00 86.97           C  
ATOM   2922  CB  GLU A 391     -24.081 -10.010   0.350  1.00 86.97           C  
ATOM   2923  O   GLU A 391     -24.169 -12.605   2.428  1.00 86.97           O  
ATOM   2924  CG  GLU A 391     -24.901  -8.729   0.140  1.00 86.97           C  
ATOM   2925  CD  GLU A 391     -25.181  -8.441  -1.345  1.00 86.97           C  
ATOM   2926  OE1 GLU A 391     -25.931  -7.476  -1.601  1.00 86.97           O  
ATOM   2927  OE2 GLU A 391     -24.672  -9.188  -2.215  1.00 86.97           O  
ATOM   2928  N   ALA A 392     -22.112 -12.082   1.688  1.00 85.25           N  
ATOM   2929  CA  ALA A 392     -21.579 -13.434   1.821  1.00 85.25           C  
ATOM   2930  C   ALA A 392     -21.520 -13.915   3.284  1.00 85.25           C  
ATOM   2931  CB  ALA A 392     -20.201 -13.478   1.155  1.00 85.25           C  
ATOM   2932  O   ALA A 392     -21.681 -15.112   3.538  1.00 85.25           O  
ATOM   2933  N   ALA A 393     -21.315 -12.995   4.233  1.00 82.15           N  
ATOM   2934  CA  ALA A 393     -21.144 -13.302   5.651  1.00 82.15           C  
ATOM   2935  C   ALA A 393     -22.443 -13.402   6.460  1.00 82.15           C  
ATOM   2936  CB  ALA A 393     -20.219 -12.242   6.237  1.00 82.15           C  
ATOM   2937  O   ALA A 393     -22.422 -13.972   7.550  1.00 82.15           O  
ATOM   2938  N   LYS A 394     -23.558 -12.862   5.944  1.00 77.15           N  
ATOM   2939  CA  LYS A 394     -24.887 -12.790   6.585  1.00 77.15           C  
ATOM   2940  C   LYS A 394     -24.873 -12.172   7.995  1.00 77.15           C  
ATOM   2941  CB  LYS A 394     -25.600 -14.157   6.544  1.00 77.15           C  
ATOM   2942  O   LYS A 394     -25.248 -11.011   8.145  1.00 77.15           O  
ATOM   2943  CG  LYS A 394     -25.854 -14.672   5.118  1.00 77.15           C  
ATOM   2944  CD  LYS A 394     -26.625 -15.997   5.176  1.00 77.15           C  
ATOM   2945  CE  LYS A 394     -26.905 -16.525   3.767  1.00 77.15           C  
ATOM   2946  NZ  LYS A 394     -27.713 -17.770   3.819  1.00 77.15           N  
ATOM   2947  N   THR A 395     -24.453 -12.926   9.011  1.00 73.69           N  
ATOM   2948  CA  THR A 395     -24.392 -12.535  10.430  1.00 73.69           C  
ATOM   2949  C   THR A 395     -23.007 -12.044  10.863  1.00 73.69           C  
ATOM   2950  CB  THR A 395     -24.822 -13.709  11.325  1.00 73.69           C  
ATOM   2951  O   THR A 395     -22.919 -11.100  11.641  1.00 73.69           O  
ATOM   2952  CG2 THR A 395     -26.313 -14.014  11.170  1.00 73.69           C  
ATOM   2953  OG1 THR A 395     -24.115 -14.877  10.967  1.00 73.69           O  
ATOM   2954  N   ASN A 396     -21.918 -12.593  10.316  1.00 75.95           N  
ATOM   2955  CA  ASN A 396     -20.543 -12.294  10.753  1.00 75.95           C  
ATOM   2956  C   ASN A 396     -19.887 -11.162   9.936  1.00 75.95           C  
ATOM   2957  CB  ASN A 396     -19.720 -13.597  10.791  1.00 75.95           C  
ATOM   2958  O   ASN A 396     -18.731 -11.261   9.523  1.00 75.95           O  
ATOM   2959  CG  ASN A 396     -20.198 -14.574  11.853  1.00 75.95           C  
ATOM   2960  ND2 ASN A 396     -19.821 -15.826  11.753  1.00 75.95           N  
ATOM   2961  OD1 ASN A 396     -20.925 -14.239  12.773  1.00 75.95           O  
ATOM   2962  N   LYS A 397     -20.633 -10.080   9.665  1.00 71.95           N  
ATOM   2963  CA  LYS A 397     -20.207  -8.997   8.751  1.00 71.95           C  
ATOM   2964  C   LYS A 397     -18.908  -8.307   9.183  1.00 71.95           C  
ATOM   2965  CB  LYS A 397     -21.319  -7.948   8.594  1.00 71.95           C  
ATOM   2966  O   LYS A 397     -18.073  -8.010   8.336  1.00 71.95           O  
ATOM   2967  CG  LYS A 397     -22.588  -8.513   7.942  1.00 71.95           C  
ATOM   2968  CD  LYS A 397     -23.616  -7.396   7.723  1.00 71.95           C  
ATOM   2969  CE  LYS A 397     -24.866  -7.965   7.047  1.00 71.95           C  
ATOM   2970  NZ  LYS A 397     -25.865  -6.904   6.762  1.00 71.95           N  
ATOM   2971  N   GLY A 398     -18.721  -8.082  10.486  1.00 66.05           N  
ATOM   2972  CA  GLY A 398     -17.512  -7.444  11.022  1.00 66.05           C  
ATOM   2973  C   GLY A 398     -16.249  -8.261  10.745  1.00 66.05           C  
ATOM   2974  O   GLY A 398     -15.300  -7.745  10.162  1.00 66.05           O  
ATOM   2975  N   THR A 399     -16.271  -9.558  11.071  1.00 73.42           N  
ATOM   2976  CA  THR A 399     -15.170 -10.489  10.774  1.00 73.42           C  
ATOM   2977  C   THR A 399     -14.881 -10.543   9.279  1.00 73.42           C  
ATOM   2978  CB  THR A 399     -15.514 -11.901  11.268  1.00 73.42           C  
ATOM   2979  O   THR A 399     -13.729 -10.472   8.872  1.00 73.42           O  
ATOM   2980  CG2 THR A 399     -14.329 -12.859  11.207  1.00 73.42           C  
ATOM   2981  OG1 THR A 399     -15.948 -11.848  12.607  1.00 73.42           O  
ATOM   2982  N   ALA A 400     -15.925 -10.587   8.452  1.00 80.19           N  
ATOM   2983  CA  ALA A 400     -15.803 -10.620   7.000  1.00 80.19           C  
ATOM   2984  C   ALA A 400     -15.105  -9.375   6.422  1.00 80.19           C  
ATOM   2985  CB  ALA A 400     -17.221 -10.785   6.464  1.00 80.19           C  
ATOM   2986  O   ALA A 400     -14.204  -9.506   5.595  1.00 80.19           O  
ATOM   2987  N   LEU A 401     -15.482  -8.177   6.882  1.00 79.10           N  
ATOM   2988  CA  LEU A 401     -14.835  -6.915   6.501  1.00 79.10           C  
ATOM   2989  C   LEU A 401     -13.386  -6.837   6.998  1.00 79.10           C  
ATOM   2990  CB  LEU A 401     -15.649  -5.739   7.070  1.00 79.10           C  
ATOM   2991  O   LEU A 401     -12.514  -6.354   6.273  1.00 79.10           O  
ATOM   2992  CG  LEU A 401     -16.983  -5.484   6.349  1.00 79.10           C  
ATOM   2993  CD1 LEU A 401     -17.855  -4.558   7.198  1.00 79.10           C  
ATOM   2994  CD2 LEU A 401     -16.780  -4.807   4.993  1.00 79.10           C  
ATOM   2995  N   GLY A 402     -13.119  -7.343   8.206  1.00 77.19           N  
ATOM   2996  CA  GLY A 402     -11.764  -7.465   8.743  1.00 77.19           C  
ATOM   2997  C   GLY A 402     -10.893  -8.377   7.879  1.00 77.19           C  
ATOM   2998  O   GLY A 402      -9.803  -7.982   7.477  1.00 77.19           O  
ATOM   2999  N   THR A 403     -11.406  -9.552   7.501  1.00 82.97           N  
ATOM   3000  CA  THR A 403     -10.712 -10.482   6.601  1.00 82.97           C  
ATOM   3001  C   THR A 403     -10.474  -9.875   5.219  1.00 82.97           C  
ATOM   3002  CB  THR A 403     -11.496 -11.792   6.448  1.00 82.97           C  
ATOM   3003  O   THR A 403      -9.371  -9.988   4.696  1.00 82.97           O  
ATOM   3004  CG2 THR A 403     -10.760 -12.795   5.564  1.00 82.97           C  
ATOM   3005  OG1 THR A 403     -11.725 -12.419   7.690  1.00 82.97           O  
ATOM   3006  N   LEU A 404     -11.465  -9.195   4.632  1.00 86.51           N  
ATOM   3007  CA  LEU A 404     -11.290  -8.493   3.356  1.00 86.51           C  
ATOM   3008  C   LEU A 404     -10.180  -7.442   3.444  1.00 86.51           C  
ATOM   3009  CB  LEU A 404     -12.622  -7.842   2.950  1.00 86.51           C  
ATOM   3010  O   LEU A 404      -9.332  -7.364   2.559  1.00 86.51           O  
ATOM   3011  CG  LEU A 404     -12.537  -6.961   1.687  1.00 86.51           C  
ATOM   3012  CD1 LEU A 404     -12.150  -7.777   0.453  1.00 86.51           C  
ATOM   3013  CD2 LEU A 404     -13.883  -6.286   1.437  1.00 86.51           C  
ATOM   3014  N   SER A 405     -10.180  -6.652   4.518  1.00 82.64           N  
ATOM   3015  CA  SER A 405      -9.165  -5.623   4.736  1.00 82.64           C  
ATOM   3016  C   SER A 405      -7.780  -6.245   4.873  1.00 82.64           C  
ATOM   3017  CB  SER A 405      -9.489  -4.781   5.970  1.00 82.64           C  
ATOM   3018  O   SER A 405      -6.850  -5.773   4.230  1.00 82.64           O  
ATOM   3019  OG  SER A 405     -10.759  -4.175   5.818  1.00 82.64           O  
ATOM   3020  N   LEU A 406      -7.654  -7.339   5.630  1.00 83.82           N  
ATOM   3021  CA  LEU A 406      -6.399  -8.070   5.778  1.00 83.82           C  
ATOM   3022  C   LEU A 406      -5.889  -8.606   4.436  1.00 83.82           C  
ATOM   3023  CB  LEU A 406      -6.607  -9.208   6.792  1.00 83.82           C  
ATOM   3024  O   LEU A 406      -4.739  -8.379   4.086  1.00 83.82           O  
ATOM   3025  CG  LEU A 406      -5.341 -10.044   7.048  1.00 83.82           C  
ATOM   3026  CD1 LEU A 406      -4.244  -9.189   7.683  1.00 83.82           C  
ATOM   3027  CD2 LEU A 406      -5.699 -11.206   7.974  1.00 83.82           C  
ATOM   3028  N   VAL A 407      -6.744  -9.273   3.657  1.00 88.67           N  
ATOM   3029  CA  VAL A 407      -6.355  -9.823   2.348  1.00 88.67           C  
ATOM   3030  C   VAL A 407      -5.966  -8.715   1.367  1.00 88.67           C  
ATOM   3031  CB  VAL A 407      -7.466 -10.724   1.782  1.00 88.67           C  
ATOM   3032  O   VAL A 407      -5.009  -8.870   0.613  1.00 88.67           O  
ATOM   3033  CG1 VAL A 407      -7.141 -11.193   0.365  1.00 88.67           C  
ATOM   3034  CG2 VAL A 407      -7.629 -11.985   2.640  1.00 88.67           C  
ATOM   3035  N   ARG A 408      -6.646  -7.565   1.412  1.00 90.73           N  
ATOM   3036  CA  ARG A 408      -6.230  -6.382   0.653  1.00 90.73           C  
ATOM   3037  C   ARG A 408      -4.853  -5.882   1.084  1.00 90.73           C  
ATOM   3038  CB  ARG A 408      -7.302  -5.294   0.772  1.00 90.73           C  
ATOM   3039  O   ARG A 408      -4.046  -5.570   0.216  1.00 90.73           O  
ATOM   3040  CG  ARG A 408      -6.914  -4.031  -0.014  1.00 90.73           C  
ATOM   3041  CD  ARG A 408      -8.015  -2.973   0.047  1.00 90.73           C  
ATOM   3042  NE  ARG A 408      -8.206  -2.484   1.427  1.00 90.73           N  
ATOM   3043  NH1 ARG A 408     -10.346  -1.708   1.176  1.00 90.73           N  
ATOM   3044  NH2 ARG A 408      -9.356  -1.616   3.182  1.00 90.73           N  
ATOM   3045  CZ  ARG A 408      -9.300  -1.939   1.921  1.00 90.73           C  
ATOM   3046  N   GLN A 409      -4.569  -5.833   2.386  1.00 87.09           N  
ATOM   3047  CA  GLN A 409      -3.244  -5.443   2.868  1.00 87.09           C  
ATOM   3048  C   GLN A 409      -2.163  -6.422   2.408  1.00 87.09           C  
ATOM   3049  CB  GLN A 409      -3.202  -5.301   4.394  1.00 87.09           C  
ATOM   3050  O   GLN A 409      -1.117  -5.968   1.976  1.00 87.09           O  
ATOM   3051  CG  GLN A 409      -4.023  -4.144   4.967  1.00 87.09           C  
ATOM   3052  CD  GLN A 409      -3.537  -2.798   4.457  1.00 87.09           C  
ATOM   3053  NE2 GLN A 409      -2.528  -2.217   5.067  1.00 87.09           N  
ATOM   3054  OE1 GLN A 409      -4.069  -2.257   3.502  1.00 87.09           O  
ATOM   3055  N   ILE A 410      -2.435  -7.733   2.380  1.00 88.75           N  
ATOM   3056  CA  ILE A 410      -1.506  -8.715   1.795  1.00 88.75           C  
ATOM   3057  C   ILE A 410      -1.199  -8.355   0.335  1.00 88.75           C  
ATOM   3058  CB  ILE A 410      -2.052 -10.157   1.915  1.00 88.75           C  
ATOM   3059  O   ILE A 410      -0.042  -8.360  -0.063  1.00 88.75           O  
ATOM   3060  CG1 ILE A 410      -2.199 -10.567   3.396  1.00 88.75           C  
ATOM   3061  CG2 ILE A 410      -1.132 -11.161   1.193  1.00 88.75           C  
ATOM   3062  CD1 ILE A 410      -2.946 -11.891   3.611  1.00 88.75           C  
ATOM   3063  N   GLY A 411      -2.209  -7.983  -0.456  1.00 92.24           N  
ATOM   3064  CA  GLY A 411      -2.003  -7.544  -1.839  1.00 92.24           C  
ATOM   3065  C   GLY A 411      -1.125  -6.295  -1.941  1.00 92.24           C  
ATOM   3066  O   GLY A 411      -0.222  -6.245  -2.770  1.00 92.24           O  
ATOM   3067  N   LEU A 412      -1.355  -5.322  -1.055  1.00 90.85           N  
ATOM   3068  CA  LEU A 412      -0.562  -4.095  -0.942  1.00 90.85           C  
ATOM   3069  C   LEU A 412       0.865  -4.345  -0.426  1.00 90.85           C  
ATOM   3070  CB  LEU A 412      -1.317  -3.127  -0.015  1.00 90.85           C  
ATOM   3071  O   LEU A 412       1.756  -3.556  -0.706  1.00 90.85           O  
ATOM   3072  CG  LEU A 412      -0.664  -1.741   0.120  1.00 90.85           C  
ATOM   3073  CD1 LEU A 412      -0.635  -1.007  -1.217  1.00 90.85           C  
ATOM   3074  CD2 LEU A 412      -1.422  -0.919   1.161  1.00 90.85           C  
ATOM   3075  N   THR A 413       1.084  -5.426   0.318  1.00 88.79           N  
ATOM   3076  CA  THR A 413       2.409  -5.846   0.778  1.00 88.79           C  
ATOM   3077  C   THR A 413       3.171  -6.575  -0.323  1.00 88.79           C  
ATOM   3078  CB  THR A 413       2.277  -6.703   2.046  1.00 88.79           C  
ATOM   3079  O   THR A 413       4.347  -6.302  -0.504  1.00 88.79           O  
ATOM   3080  CG2 THR A 413       3.606  -7.190   2.605  1.00 88.79           C  
ATOM   3081  OG1 THR A 413       1.707  -5.926   3.073  1.00 88.79           O  
ATOM   3082  N   LEU A 414       2.514  -7.458  -1.086  1.00 88.16           N  
ATOM   3083  CA  LEU A 414       3.180  -8.290  -2.095  1.00 88.16           C  
ATOM   3084  C   LEU A 414       3.472  -7.562  -3.417  1.00 88.16           C  
ATOM   3085  CB  LEU A 414       2.368  -9.575  -2.351  1.00 88.16           C  
ATOM   3086  O   LEU A 414       4.506  -7.774  -4.046  1.00 88.16           O  
ATOM   3087  CG  LEU A 414       2.202 -10.542  -1.160  1.00 88.16           C  
ATOM   3088  CD1 LEU A 414       1.376 -11.754  -1.588  1.00 88.16           C  
ATOM   3089  CD2 LEU A 414       3.517 -11.065  -0.611  1.00 88.16           C  
ATOM   3090  N   ALA A 415       2.543  -6.731  -3.879  1.00 92.07           N  
ATOM   3091  CA  ALA A 415       2.625  -6.143  -5.210  1.00 92.07           C  
ATOM   3092  C   ALA A 415       3.742  -5.095  -5.405  1.00 92.07           C  
ATOM   3093  CB  ALA A 415       1.246  -5.604  -5.563  1.00 92.07           C  
ATOM   3094  O   ALA A 415       4.315  -5.091  -6.493  1.00 92.07           O  
ATOM   3095  N   PRO A 416       4.120  -4.250  -4.417  1.00 90.15           N  
ATOM   3096  CA  PRO A 416       5.201  -3.286  -4.610  1.00 90.15           C  
ATOM   3097  C   PRO A 416       6.533  -3.932  -4.982  1.00 90.15           C  
ATOM   3098  CB  PRO A 416       5.324  -2.495  -3.303  1.00 90.15           C  
ATOM   3099  O   PRO A 416       7.214  -3.428  -5.866  1.00 90.15           O  
ATOM   3100  CG  PRO A 416       3.936  -2.617  -2.689  1.00 90.15           C  
ATOM   3101  CD  PRO A 416       3.495  -4.015  -3.125  1.00 90.15           C  
ATOM   3102  N   THR A 417       6.873  -5.070  -4.372  1.00 87.77           N  
ATOM   3103  CA  THR A 417       8.083  -5.830  -4.716  1.00 87.77           C  
ATOM   3104  C   THR A 417       8.041  -6.338  -6.158  1.00 87.77           C  
ATOM   3105  CB  THR A 417       8.243  -7.019  -3.764  1.00 87.77           C  
ATOM   3106  O   THR A 417       9.038  -6.237  -6.864  1.00 87.77           O  
ATOM   3107  CG2 THR A 417       9.534  -7.799  -3.971  1.00 87.77           C  
ATOM   3108  OG1 THR A 417       8.254  -6.578  -2.423  1.00 87.77           O  
ATOM   3109  N   LEU A 418       6.888  -6.840  -6.620  1.00 88.24           N  
ATOM   3110  CA  LEU A 418       6.724  -7.300  -8.005  1.00 88.24           C  
ATOM   3111  C   LEU A 418       6.922  -6.152  -9.002  1.00 88.24           C  
ATOM   3112  CB  LEU A 418       5.326  -7.925  -8.168  1.00 88.24           C  
ATOM   3113  O   LEU A 418       7.647  -6.289  -9.980  1.00 88.24           O  
ATOM   3114  CG  LEU A 418       5.037  -8.479  -9.575  1.00 88.24           C  
ATOM   3115  CD1 LEU A 418       5.942  -9.662  -9.923  1.00 88.24           C  
ATOM   3116  CD2 LEU A 418       3.581  -8.947  -9.644  1.00 88.24           C  
ATOM   3117  N   TYR A 419       6.282  -5.016  -8.736  1.00 92.18           N  
ATOM   3118  CA  TYR A 419       6.355  -3.831  -9.583  1.00 92.18           C  
ATOM   3119  C   TYR A 419       7.744  -3.206  -9.608  1.00 92.18           C  
ATOM   3120  CB  TYR A 419       5.322  -2.832  -9.072  1.00 92.18           C  
ATOM   3121  O   TYR A 419       8.242  -2.862 -10.674  1.00 92.18           O  
ATOM   3122  CG  TYR A 419       3.873  -3.259  -9.211  1.00 92.18           C  
ATOM   3123  CD1 TYR A 419       3.435  -4.158 -10.213  1.00 92.18           C  
ATOM   3124  CD2 TYR A 419       2.947  -2.730  -8.301  1.00 92.18           C  
ATOM   3125  CE1 TYR A 419       2.082  -4.539 -10.288  1.00 92.18           C  
ATOM   3126  CE2 TYR A 419       1.604  -3.118  -8.370  1.00 92.18           C  
ATOM   3127  OH  TYR A 419      -0.152  -4.364  -9.394  1.00 92.18           O  
ATOM   3128  CZ  TYR A 419       1.162  -4.018  -9.359  1.00 92.18           C  
ATOM   3129  N   ALA A 420       8.397  -3.122  -8.452  1.00 88.96           N  
ATOM   3130  CA  ALA A 420       9.776  -2.679  -8.370  1.00 88.96           C  
ATOM   3131  C   ALA A 420      10.731  -3.621  -9.116  1.00 88.96           C  
ATOM   3132  CB  ALA A 420      10.139  -2.562  -6.896  1.00 88.96           C  
ATOM   3133  O   ALA A 420      11.679  -3.144  -9.725  1.00 88.96           O  
ATOM   3134  N   GLY A 421      10.453  -4.930  -9.130  1.00 87.19           N  
ATOM   3135  CA  GLY A 421      11.188  -5.898  -9.945  1.00 87.19           C  
ATOM   3136  C   GLY A 421      11.113  -5.602 -11.446  1.00 87.19           C  
ATOM   3137  O   GLY A 421      12.123  -5.722 -12.132  1.00 87.19           O  
ATOM   3138  N   PHE A 422       9.963  -5.145 -11.958  1.00 90.07           N  
ATOM   3139  CA  PHE A 422       9.856  -4.687 -13.351  1.00 90.07           C  
ATOM   3140  C   PHE A 422      10.681  -3.426 -13.615  1.00 90.07           C  
ATOM   3141  CB  PHE A 422       8.393  -4.430 -13.738  1.00 90.07           C  
ATOM   3142  O   PHE A 422      11.357  -3.349 -14.635  1.00 90.07           O  
ATOM   3143  CG  PHE A 422       7.468  -5.628 -13.665  1.00 90.07           C  
ATOM   3144  CD1 PHE A 422       7.867  -6.875 -14.180  1.00 90.07           C  
ATOM   3145  CD2 PHE A 422       6.180  -5.484 -13.121  1.00 90.07           C  
ATOM   3146  CE1 PHE A 422       6.989  -7.968 -14.125  1.00 90.07           C  
ATOM   3147  CE2 PHE A 422       5.299  -6.578 -13.071  1.00 90.07           C  
ATOM   3148  CZ  PHE A 422       5.707  -7.826 -13.570  1.00 90.07           C  
ATOM   3149  N   ILE A 423      10.673  -2.466 -12.686  1.00 89.91           N  
ATOM   3150  CA  ILE A 423      11.480  -1.243 -12.804  1.00 89.91           C  
ATOM   3151  C   ILE A 423      12.974  -1.590 -12.814  1.00 89.91           C  
ATOM   3152  CB  ILE A 423      11.127  -0.231 -11.691  1.00 89.91           C  
ATOM   3153  O   ILE A 423      13.696  -1.135 -13.695  1.00 89.91           O  
ATOM   3154  CG1 ILE A 423       9.643   0.195 -11.786  1.00 89.91           C  
ATOM   3155  CG2 ILE A 423      12.031   1.014 -11.788  1.00 89.91           C  
ATOM   3156  CD1 ILE A 423       9.157   0.998 -10.572  1.00 89.91           C  
ATOM   3157  N   THR A 424      13.428  -2.434 -11.882  1.00 86.57           N  
ATOM   3158  CA  THR A 424      14.819  -2.908 -11.829  1.00 86.57           C  
ATOM   3159  C   THR A 424      15.215  -3.623 -13.118  1.00 86.57           C  
ATOM   3160  CB  THR A 424      15.041  -3.813 -10.607  1.00 86.57           C  
ATOM   3161  O   THR A 424      16.242  -3.289 -13.687  1.00 86.57           O  
ATOM   3162  CG2 THR A 424      16.453  -4.386 -10.527  1.00 86.57           C  
ATOM   3163  OG1 THR A 424      14.878  -3.044  -9.430  1.00 86.57           O  
ATOM   3164  N   ALA A 425      14.365  -4.505 -13.646  1.00 85.23           N  
ATOM   3165  CA  ALA A 425      14.625  -5.169 -14.921  1.00 85.23           C  
ATOM   3166  C   ALA A 425      14.737  -4.205 -16.108  1.00 85.23           C  
ATOM   3167  CB  ALA A 425      13.487  -6.148 -15.159  1.00 85.23           C  
ATOM   3168  O   ALA A 425      15.513  -4.454 -17.026  1.00 85.23           O  
ATOM   3169  N   GLY A 426      13.969  -3.112 -16.097  1.00 86.72           N  
ATOM   3170  CA  GLY A 426      14.136  -2.028 -17.060  1.00 86.72           C  
ATOM   3171  C   GLY A 426      15.507  -1.367 -16.925  1.00 86.72           C  
ATOM   3172  O   GLY A 426      16.191  -1.174 -17.923  1.00 86.72           O  
ATOM   3173  N   PHE A 427      15.948  -1.075 -15.698  1.00 83.41           N  
ATOM   3174  CA  PHE A 427      17.249  -0.441 -15.444  1.00 83.41           C  
ATOM   3175  C   PHE A 427      18.437  -1.350 -15.779  1.00 83.41           C  
ATOM   3176  CB  PHE A 427      17.336   0.047 -13.992  1.00 83.41           C  
ATOM   3177  O   PHE A 427      19.432  -0.872 -16.317  1.00 83.41           O  
ATOM   3178  CG  PHE A 427      16.400   1.173 -13.580  1.00 83.41           C  
ATOM   3179  CD1 PHE A 427      15.508   1.785 -14.487  1.00 83.41           C  
ATOM   3180  CD2 PHE A 427      16.443   1.625 -12.248  1.00 83.41           C  
ATOM   3181  CE1 PHE A 427      14.640   2.795 -14.047  1.00 83.41           C  
ATOM   3182  CE2 PHE A 427      15.599   2.665 -11.820  1.00 83.41           C  
ATOM   3183  CZ  PHE A 427      14.690   3.244 -12.720  1.00 83.41           C  
ATOM   3184  N   ASP A 428      18.317  -2.657 -15.556  1.00 82.94           N  
ATOM   3185  CA  ASP A 428      19.362  -3.626 -15.905  1.00 82.94           C  
ATOM   3186  C   ASP A 428      19.617  -3.681 -17.427  1.00 82.94           C  
ATOM   3187  CB  ASP A 428      18.990  -5.011 -15.343  1.00 82.94           C  
ATOM   3188  O   ASP A 428      20.713  -4.029 -17.861  1.00 82.94           O  
ATOM   3189  CG  ASP A 428      19.003  -5.094 -13.806  1.00 82.94           C  
ATOM   3190  OD1 ASP A 428      19.701  -4.283 -13.155  1.00 82.94           O  
ATOM   3191  OD2 ASP A 428      18.312  -5.994 -13.272  1.00 82.94           O  
ATOM   3192  N   GLN A 429      18.645  -3.263 -18.250  1.00 82.73           N  
ATOM   3193  CA  GLN A 429      18.781  -3.174 -19.711  1.00 82.73           C  
ATOM   3194  C   GLN A 429      19.522  -1.913 -20.187  1.00 82.73           C  
ATOM   3195  CB  GLN A 429      17.393  -3.259 -20.377  1.00 82.73           C  
ATOM   3196  O   GLN A 429      19.839  -1.826 -21.372  1.00 82.73           O  
ATOM   3197  CG  GLN A 429      16.734  -4.629 -20.175  1.00 82.73           C  
ATOM   3198  CD  GLN A 429      15.251  -4.673 -20.542  1.00 82.73           C  
ATOM   3199  NE2 GLN A 429      14.564  -5.718 -20.139  1.00 82.73           N  
ATOM   3200  OE1 GLN A 429      14.661  -3.809 -21.179  1.00 82.73           O  
ATOM   3201  N   ILE A 430      19.814  -0.937 -19.312  1.00 80.01           N  
ATOM   3202  CA  ILE A 430      20.447   0.338 -19.708  1.00 80.01           C  
ATOM   3203  C   ILE A 430      21.786   0.090 -20.410  1.00 80.01           C  
ATOM   3204  CB  ILE A 430      20.609   1.284 -18.489  1.00 80.01           C  
ATOM   3205  O   ILE A 430      22.051   0.689 -21.450  1.00 80.01           O  
ATOM   3206  CG1 ILE A 430      19.230   1.811 -18.036  1.00 80.01           C  
ATOM   3207  CG2 ILE A 430      21.533   2.477 -18.801  1.00 80.01           C  
ATOM   3208  CD1 ILE A 430      19.233   2.565 -16.698  1.00 80.01           C  
ATOM   3209  N   GLY A 431      22.623  -0.804 -19.874  1.00 74.14           N  
ATOM   3210  CA  GLY A 431      23.932  -1.108 -20.461  1.00 74.14           C  
ATOM   3211  C   GLY A 431      23.827  -1.700 -21.870  1.00 74.14           C  
ATOM   3212  O   GLY A 431      24.523  -1.256 -22.785  1.00 74.14           O  
ATOM   3213  N   ASP A 432      22.917  -2.654 -22.062  1.00 81.44           N  
ATOM   3214  CA  ASP A 432      22.681  -3.292 -23.360  1.00 81.44           C  
ATOM   3215  C   ASP A 432      22.093  -2.307 -24.381  1.00 81.44           C  
ATOM   3216  CB  ASP A 432      21.758  -4.509 -23.177  1.00 81.44           C  
ATOM   3217  O   ASP A 432      22.520  -2.278 -25.537  1.00 81.44           O  
ATOM   3218  CG  ASP A 432      22.424  -5.686 -22.451  1.00 81.44           C  
ATOM   3219  OD1 ASP A 432      23.674  -5.778 -22.489  1.00 81.44           O  
ATOM   3220  OD2 ASP A 432      21.668  -6.524 -21.911  1.00 81.44           O  
ATOM   3221  N   GLU A 433      21.171  -1.444 -23.950  1.00 82.48           N  
ATOM   3222  CA  GLU A 433      20.540  -0.435 -24.802  1.00 82.48           C  
ATOM   3223  C   GLU A 433      21.539   0.657 -25.226  1.00 82.48           C  
ATOM   3224  CB  GLU A 433      19.334   0.146 -24.048  1.00 82.48           C  
ATOM   3225  O   GLU A 433      21.563   1.059 -26.394  1.00 82.48           O  
ATOM   3226  CG  GLU A 433      18.456   1.064 -24.908  1.00 82.48           C  
ATOM   3227  CD  GLU A 433      17.697   0.374 -26.049  1.00 82.48           C  
ATOM   3228  OE1 GLU A 433      17.250   1.131 -26.950  1.00 82.48           O  
ATOM   3229  OE2 GLU A 433      17.527  -0.861 -26.029  1.00 82.48           O  
ATOM   3230  N   ILE A 434      22.421   1.095 -24.315  1.00 79.00           N  
ATOM   3231  CA  ILE A 434      23.532   2.006 -24.636  1.00 79.00           C  
ATOM   3232  C   ILE A 434      24.436   1.370 -25.696  1.00 79.00           C  
ATOM   3233  CB  ILE A 434      24.329   2.388 -23.363  1.00 79.00           C  
ATOM   3234  O   ILE A 434      24.739   2.007 -26.709  1.00 79.00           O  
ATOM   3235  CG1 ILE A 434      23.498   3.343 -22.477  1.00 79.00           C  
ATOM   3236  CG2 ILE A 434      25.674   3.058 -23.718  1.00 79.00           C  
ATOM   3237  CD1 ILE A 434      24.089   3.562 -21.080  1.00 79.00           C  
ATOM   3238  N   ASN A 435      24.839   0.112 -25.494  1.00 79.47           N  
ATOM   3239  CA  ASN A 435      25.705  -0.604 -26.429  1.00 79.47           C  
ATOM   3240  C   ASN A 435      25.055  -0.735 -27.813  1.00 79.47           C  
ATOM   3241  CB  ASN A 435      26.056  -1.980 -25.838  1.00 79.47           C  
ATOM   3242  O   ASN A 435      25.701  -0.449 -28.823  1.00 79.47           O  
ATOM   3243  CG  ASN A 435      27.014  -1.894 -24.666  1.00 79.47           C  
ATOM   3244  ND2 ASN A 435      27.047  -2.898 -23.823  1.00 79.47           N  
ATOM   3245  OD1 ASN A 435      27.776  -0.953 -24.511  1.00 79.47           O  
ATOM   3246  N   SER A 436      23.769  -1.097 -27.866  1.00 82.92           N  
ATOM   3247  CA  SER A 436      23.022  -1.211 -29.121  1.00 82.92           C  
ATOM   3248  C   SER A 436      22.989   0.123 -29.870  1.00 82.92           C  
ATOM   3249  CB  SER A 436      21.599  -1.714 -28.859  1.00 82.92           C  
ATOM   3250  O   SER A 436      23.421   0.191 -31.021  1.00 82.92           O  
ATOM   3251  OG  SER A 436      20.985  -2.093 -30.079  1.00 82.92           O  
ATOM   3252  N   ARG A 437      22.576   1.214 -29.212  1.00 81.93           N  
ATOM   3253  CA  ARG A 437      22.421   2.531 -29.861  1.00 81.93           C  
ATOM   3254  C   ARG A 437      23.740   3.150 -30.314  1.00 81.93           C  
ATOM   3255  CB  ARG A 437      21.698   3.490 -28.909  1.00 81.93           C  
ATOM   3256  O   ARG A 437      23.790   3.800 -31.362  1.00 81.93           O  
ATOM   3257  CG  ARG A 437      20.233   3.090 -28.739  1.00 81.93           C  
ATOM   3258  CD  ARG A 437      19.506   4.101 -27.857  1.00 81.93           C  
ATOM   3259  NE  ARG A 437      18.133   3.642 -27.650  1.00 81.93           N  
ATOM   3260  NH1 ARG A 437      17.010   5.022 -29.106  1.00 81.93           N  
ATOM   3261  NH2 ARG A 437      15.982   3.285 -28.113  1.00 81.93           N  
ATOM   3262  CZ  ARG A 437      17.048   4.002 -28.293  1.00 81.93           C  
ATOM   3263  N   LEU A 438      24.814   2.960 -29.546  1.00 78.50           N  
ATOM   3264  CA  LEU A 438      26.148   3.420 -29.939  1.00 78.50           C  
ATOM   3265  C   LEU A 438      26.675   2.635 -31.143  1.00 78.50           C  
ATOM   3266  CB  LEU A 438      27.116   3.318 -28.748  1.00 78.50           C  
ATOM   3267  O   LEU A 438      27.247   3.240 -32.055  1.00 78.50           O  
ATOM   3268  CG  LEU A 438      26.862   4.348 -27.632  1.00 78.50           C  
ATOM   3269  CD1 LEU A 438      27.820   4.076 -26.474  1.00 78.50           C  
ATOM   3270  CD2 LEU A 438      27.095   5.791 -28.094  1.00 78.50           C  
ATOM   3271  N   SER A 439      26.429   1.321 -31.181  1.00 79.26           N  
ATOM   3272  CA  SER A 439      26.802   0.476 -32.317  1.00 79.26           C  
ATOM   3273  C   SER A 439      26.049   0.865 -33.596  1.00 79.26           C  
ATOM   3274  CB  SER A 439      26.643  -1.007 -31.959  1.00 79.26           C  
ATOM   3275  O   SER A 439      26.677   1.022 -34.646  1.00 79.26           O  
ATOM   3276  OG  SER A 439      25.311  -1.477 -31.995  1.00 79.26           O  
ATOM   3277  N   ASP A 440      24.747   1.156 -33.494  1.00 79.49           N  
ATOM   3278  CA  ASP A 440      23.915   1.634 -34.606  1.00 79.49           C  
ATOM   3279  C   ASP A 440      24.370   3.007 -35.128  1.00 79.49           C  
ATOM   3280  CB  ASP A 440      22.446   1.709 -34.153  1.00 79.49           C  
ATOM   3281  O   ASP A 440      24.260   3.302 -36.319  1.00 79.49           O  
ATOM   3282  CG  ASP A 440      21.776   0.342 -33.968  1.00 79.49           C  
ATOM   3283  OD1 ASP A 440      22.199  -0.619 -34.650  1.00 79.49           O  
ATOM   3284  OD2 ASP A 440      20.792   0.293 -33.196  1.00 79.49           O  
ATOM   3285  N   SER A 441      24.944   3.836 -34.250  1.00 75.16           N  
ATOM   3286  CA  SER A 441      25.499   5.154 -34.591  1.00 75.16           C  
ATOM   3287  C   SER A 441      26.922   5.093 -35.174  1.00 75.16           C  
ATOM   3288  CB  SER A 441      25.447   6.071 -33.367  1.00 75.16           C  
ATOM   3289  O   SER A 441      27.503   6.130 -35.488  1.00 75.16           O  
ATOM   3290  OG  SER A 441      24.123   6.190 -32.882  1.00 75.16           O  
ATOM   3291  N   GLY A 442      27.509   3.899 -35.328  1.00 71.77           N  
ATOM   3292  CA  GLY A 442      28.842   3.708 -35.910  1.00 71.77           C  
ATOM   3293  C   GLY A 442      30.013   3.969 -34.952  1.00 71.77           C  
ATOM   3294  O   GLY A 442      31.167   3.999 -35.391  1.00 71.77           O  
ATOM   3295  N   TYR A 443      29.756   4.137 -33.651  1.00 68.64           N  
ATOM   3296  CA  TYR A 443      30.806   4.252 -32.640  1.00 68.64           C  
ATOM   3297  C   TYR A 443      31.357   2.855 -32.293  1.00 68.64           C  
ATOM   3298  CB  TYR A 443      30.284   5.023 -31.414  1.00 68.64           C  
ATOM   3299  O   TYR A 443      30.620   1.956 -31.905  1.00 68.64           O  
ATOM   3300  CG  TYR A 443      30.162   6.529 -31.629  1.00 68.64           C  
ATOM   3301  CD1 TYR A 443      31.279   7.357 -31.401  1.00 68.64           C  
ATOM   3302  CD2 TYR A 443      28.950   7.108 -32.060  1.00 68.64           C  
ATOM   3303  CE1 TYR A 443      31.182   8.748 -31.599  1.00 68.64           C  
ATOM   3304  CE2 TYR A 443      28.854   8.502 -32.277  1.00 68.64           C  
ATOM   3305  OH  TYR A 443      29.954  10.672 -32.220  1.00 68.64           O  
ATOM   3306  CZ  TYR A 443      29.976   9.325 -32.041  1.00 68.64           C  
ATOM   3307  N   SER A 444      32.672   2.651 -32.455  1.00 56.91           N  
ATOM   3308  CA  SER A 444      33.332   1.369 -32.130  1.00 56.91           C  
ATOM   3309  C   SER A 444      33.459   1.142 -30.616  1.00 56.91           C  
ATOM   3310  CB  SER A 444      34.717   1.293 -32.791  1.00 56.91           C  
ATOM   3311  O   SER A 444      33.545   2.118 -29.869  1.00 56.91           O  
ATOM   3312  OG  SER A 444      35.661   2.098 -32.103  1.00 56.91           O  
ATOM   3313  N   GLU A 445      33.642  -0.112 -30.178  1.00 59.77           N  
ATOM   3314  CA  GLU A 445      33.986  -0.494 -28.787  1.00 59.77           C  
ATOM   3315  C   GLU A 445      35.075   0.394 -28.142  1.00 59.77           C  
ATOM   3316  CB  GLU A 445      34.521  -1.941 -28.771  1.00 59.77           C  
ATOM   3317  O   GLU A 445      35.060   0.633 -26.936  1.00 59.77           O  
ATOM   3318  CG  GLU A 445      33.449  -3.031 -28.623  1.00 59.77           C  
ATOM   3319  CD  GLU A 445      34.076  -4.439 -28.569  1.00 59.77           C  
ATOM   3320  OE1 GLU A 445      33.452  -5.340 -27.969  1.00 59.77           O  
ATOM   3321  OE2 GLU A 445      35.183  -4.609 -29.136  1.00 59.77           O  
ATOM   3322  N   LYS A 446      36.019   0.939 -28.927  1.00 54.64           N  
ATOM   3323  CA  LYS A 446      37.062   1.848 -28.414  1.00 54.64           C  
ATOM   3324  C   LYS A 446      36.535   3.204 -27.941  1.00 54.64           C  
ATOM   3325  CB  LYS A 446      38.150   2.072 -29.470  1.00 54.64           C  
ATOM   3326  O   LYS A 446      37.135   3.786 -27.044  1.00 54.64           O  
ATOM   3327  CG  LYS A 446      39.195   0.957 -29.445  1.00 54.64           C  
ATOM   3328  CD  LYS A 446      40.282   1.257 -30.479  1.00 54.64           C  
ATOM   3329  CE  LYS A 446      41.398   0.222 -30.351  1.00 54.64           C  
ATOM   3330  NZ  LYS A 446      42.449   0.447 -31.369  1.00 54.64           N  
ATOM   3331  N   ALA A 447      35.461   3.719 -28.540  1.00 57.62           N  
ATOM   3332  CA  ALA A 447      34.803   4.934 -28.063  1.00 57.62           C  
ATOM   3333  C   ALA A 447      34.023   4.651 -26.769  1.00 57.62           C  
ATOM   3334  CB  ALA A 447      33.905   5.491 -29.174  1.00 57.62           C  
ATOM   3335  O   ALA A 447      34.048   5.478 -25.864  1.00 57.62           O  
ATOM   3336  N   MET A 448      33.435   3.452 -26.641  1.00 55.04           N  
ATOM   3337  CA  MET A 448      32.795   2.976 -25.405  1.00 55.04           C  
ATOM   3338  C   MET A 448      33.771   2.905 -24.228  1.00 55.04           C  
ATOM   3339  CB  MET A 448      32.136   1.606 -25.638  1.00 55.04           C  
ATOM   3340  O   MET A 448      33.409   3.313 -23.135  1.00 55.04           O  
ATOM   3341  CG  MET A 448      30.708   1.739 -26.167  1.00 55.04           C  
ATOM   3342  SD  MET A 448      30.152   0.370 -27.219  1.00 55.04           S  
ATOM   3343  CE  MET A 448      30.395  -1.048 -26.112  1.00 55.04           C  
ATOM   3344  N   GLN A 449      35.029   2.499 -24.441  1.00 57.10           N  
ATOM   3345  CA  GLN A 449      36.052   2.502 -23.378  1.00 57.10           C  
ATOM   3346  C   GLN A 449      36.413   3.905 -22.852  1.00 57.10           C  
ATOM   3347  CB  GLN A 449      37.329   1.804 -23.873  1.00 57.10           C  
ATOM   3348  O   GLN A 449      37.042   4.014 -21.801  1.00 57.10           O  
ATOM   3349  CG  GLN A 449      37.150   0.289 -24.022  1.00 57.10           C  
ATOM   3350  CD  GLN A 449      38.417  -0.427 -24.482  1.00 57.10           C  
ATOM   3351  NE2 GLN A 449      38.365  -1.735 -24.599  1.00 57.10           N  
ATOM   3352  OE1 GLN A 449      39.463   0.144 -24.765  1.00 57.10           O  
ATOM   3353  N   MET A 450      36.066   4.977 -23.578  1.00 48.68           N  
ATOM   3354  CA  MET A 450      36.250   6.359 -23.112  1.00 48.68           C  
ATOM   3355  C   MET A 450      35.042   6.892 -22.333  1.00 48.68           C  
ATOM   3356  CB  MET A 450      36.549   7.295 -24.293  1.00 48.68           C  
ATOM   3357  O   MET A 450      35.157   7.934 -21.685  1.00 48.68           O  
ATOM   3358  CG  MET A 450      37.890   6.998 -24.965  1.00 48.68           C  
ATOM   3359  SD  MET A 450      38.347   8.242 -26.205  1.00 48.68           S  
ATOM   3360  CE  MET A 450      39.998   7.642 -26.632  1.00 48.68           C  
ATOM   3361  N   ILE A 451      33.896   6.211 -22.405  1.00 52.09           N  
ATOM   3362  CA  ILE A 451      32.713   6.541 -21.615  1.00 52.09           C  
ATOM   3363  C   ILE A 451      32.965   5.958 -20.216  1.00 52.09           C  
ATOM   3364  CB  ILE A 451      31.423   6.014 -22.289  1.00 52.09           C  
ATOM   3365  O   ILE A 451      33.311   4.779 -20.122  1.00 52.09           O  
ATOM   3366  CG1 ILE A 451      31.306   6.563 -23.733  1.00 52.09           C  
ATOM   3367  CG2 ILE A 451      30.183   6.424 -21.475  1.00 52.09           C  
ATOM   3368  CD1 ILE A 451      30.137   5.992 -24.542  1.00 52.09           C  
ATOM   3369  N   PRO A 452      32.873   6.757 -19.134  1.00 52.47           N  
ATOM   3370  CA  PRO A 452      32.980   6.238 -17.771  1.00 52.47           C  
ATOM   3371  C   PRO A 452      32.048   5.038 -17.599  1.00 52.47           C  
ATOM   3372  CB  PRO A 452      32.567   7.395 -16.852  1.00 52.47           C  
ATOM   3373  O   PRO A 452      30.988   5.030 -18.217  1.00 52.47           O  
ATOM   3374  CG  PRO A 452      32.798   8.642 -17.703  1.00 52.47           C  
ATOM   3375  CD  PRO A 452      32.520   8.164 -19.123  1.00 52.47           C  
ATOM   3376  N   GLU A 453      32.412   4.049 -16.778  1.00 54.07           N  
ATOM   3377  CA  GLU A 453      31.457   3.016 -16.359  1.00 54.07           C  
ATOM   3378  C   GLU A 453      30.236   3.732 -15.773  1.00 54.07           C  
ATOM   3379  CB  GLU A 453      32.096   2.038 -15.352  1.00 54.07           C  
ATOM   3380  O   GLU A 453      30.303   4.358 -14.715  1.00 54.07           O  
ATOM   3381  CG  GLU A 453      32.254   0.626 -15.943  1.00 54.07           C  
ATOM   3382  CD  GLU A 453      33.020  -0.347 -15.024  1.00 54.07           C  
ATOM   3383  OE1 GLU A 453      33.111  -1.540 -15.395  1.00 54.07           O  
ATOM   3384  OE2 GLU A 453      33.579   0.101 -13.994  1.00 54.07           O  
ATOM   3385  N   ILE A 454      29.162   3.737 -16.556  1.00 52.49           N  
ATOM   3386  CA  ILE A 454      27.902   4.363 -16.212  1.00 52.49           C  
ATOM   3387  C   ILE A 454      27.290   3.442 -15.167  1.00 52.49           C  
ATOM   3388  CB  ILE A 454      27.069   4.531 -17.503  1.00 52.49           C  
ATOM   3389  O   ILE A 454      26.901   2.320 -15.491  1.00 52.49           O  
ATOM   3390  CG1 ILE A 454      27.639   5.684 -18.359  1.00 52.49           C  
ATOM   3391  CG2 ILE A 454      25.624   4.863 -17.195  1.00 52.49           C  
ATOM   3392  CD1 ILE A 454      26.903   5.940 -19.677  1.00 52.49           C  
ATOM   3393  N   ASP A 455      27.265   3.888 -13.913  1.00 52.16           N  
ATOM   3394  CA  ASP A 455      26.622   3.141 -12.837  1.00 52.16           C  
ATOM   3395  C   ASP A 455      25.112   3.104 -13.101  1.00 52.16           C  
ATOM   3396  CB  ASP A 455      26.983   3.731 -11.466  1.00 52.16           C  
ATOM   3397  O   ASP A 455      24.364   4.020 -12.756  1.00 52.16           O  
ATOM   3398  CG  ASP A 455      26.500   2.846 -10.307  1.00 52.16           C  
ATOM   3399  OD1 ASP A 455      25.774   1.850 -10.561  1.00 52.16           O  
ATOM   3400  OD2 ASP A 455      26.900   3.143  -9.164  1.00 52.16           O  
ATOM   3401  N   SER A 456      24.665   2.051 -13.786  1.00 49.83           N  
ATOM   3402  CA  SER A 456      23.281   1.867 -14.224  1.00 49.83           C  
ATOM   3403  C   SER A 456      22.310   1.647 -13.066  1.00 49.83           C  
ATOM   3404  CB  SER A 456      23.201   0.709 -15.224  1.00 49.83           C  
ATOM   3405  O   SER A 456      21.104   1.562 -13.295  1.00 49.83           O  
ATOM   3406  OG  SER A 456      23.652  -0.503 -14.645  1.00 49.83           O  
ATOM   3407  N   SER A 457      22.803   1.558 -11.826  1.00 49.82           N  
ATOM   3408  CA  SER A 457      21.952   1.371 -10.657  1.00 49.82           C  
ATOM   3409  C   SER A 457      21.153   2.631 -10.267  1.00 49.82           C  
ATOM   3410  CB  SER A 457      22.772   0.784  -9.501  1.00 49.82           C  
ATOM   3411  O   SER A 457      20.138   2.501  -9.577  1.00 49.82           O  
ATOM   3412  OG  SER A 457      23.722   1.675  -8.970  1.00 49.82           O  
ATOM   3413  N   GLU A 458      21.526   3.831 -10.747  1.00 53.27           N  
ATOM   3414  CA  GLU A 458      21.058   5.114 -10.188  1.00 53.27           C  
ATOM   3415  C   GLU A 458      20.671   6.190 -11.240  1.00 53.27           C  
ATOM   3416  CB  GLU A 458      22.161   5.656  -9.265  1.00 53.27           C  
ATOM   3417  O   GLU A 458      21.450   7.072 -11.585  1.00 53.27           O  
ATOM   3418  CG  GLU A 458      22.366   4.893  -7.946  1.00 53.27           C  
ATOM   3419  CD  GLU A 458      23.464   5.534  -7.076  1.00 53.27           C  
ATOM   3420  OE1 GLU A 458      23.588   5.115  -5.896  1.00 53.27           O  
ATOM   3421  OE2 GLU A 458      24.109   6.508  -7.543  1.00 53.27           O  
ATOM   3422  N   VAL A 459      19.418   6.205 -11.718  1.00 51.87           N  
ATOM   3423  CA  VAL A 459      18.940   7.108 -12.804  1.00 51.87           C  
ATOM   3424  C   VAL A 459      19.203   8.611 -12.595  1.00 51.87           C  
ATOM   3425  CB  VAL A 459      17.444   6.863 -13.099  1.00 51.87           C  
ATOM   3426  O   VAL A 459      19.467   9.328 -13.564  1.00 51.87           O  
ATOM   3427  CG1 VAL A 459      16.872   7.771 -14.200  1.00 51.87           C  
ATOM   3428  CG2 VAL A 459      17.218   5.419 -13.563  1.00 51.87           C  
ATOM   3429  N   SER A 460      19.143   9.123 -11.366  1.00 50.30           N  
ATOM   3430  CA  SER A 460      19.397  10.546 -11.105  1.00 50.30           C  
ATOM   3431  C   SER A 460      20.886  10.901 -11.188  1.00 50.30           C  
ATOM   3432  CB  SER A 460      18.800  10.948  -9.756  1.00 50.30           C  
ATOM   3433  O   SER A 460      21.233  11.934 -11.767  1.00 50.30           O  
ATOM   3434  OG  SER A 460      19.359  10.182  -8.715  1.00 50.30           O  
ATOM   3435  N   SER A 461      21.778  10.023 -10.710  1.00 53.76           N  
ATOM   3436  CA  SER A 461      23.225  10.195 -10.883  1.00 53.76           C  
ATOM   3437  C   SER A 461      23.629  10.006 -12.350  1.00 53.76           C  
ATOM   3438  CB  SER A 461      24.011   9.296  -9.915  1.00 53.76           C  
ATOM   3439  O   SER A 461      24.517  10.711 -12.837  1.00 53.76           O  
ATOM   3440  OG  SER A 461      24.020   7.948 -10.310  1.00 53.76           O  
ATOM   3441  N   LEU A 462      22.896   9.172 -13.101  1.00 58.84           N  
ATOM   3442  CA  LEU A 462      23.059   9.017 -14.547  1.00 58.84           C  
ATOM   3443  C   LEU A 462      22.838  10.328 -15.310  1.00 58.84           C  
ATOM   3444  CB  LEU A 462      22.112   7.931 -15.095  1.00 58.84           C  
ATOM   3445  O   LEU A 462      23.649  10.659 -16.172  1.00 58.84           O  
ATOM   3446  CG  LEU A 462      22.389   6.493 -14.626  1.00 58.84           C  
ATOM   3447  CD1 LEU A 462      21.326   5.481 -15.083  1.00 58.84           C  
ATOM   3448  CD2 LEU A 462      23.687   6.047 -15.229  1.00 58.84           C  
ATOM   3449  N   GLN A 463      21.796  11.111 -15.003  1.00 58.81           N  
ATOM   3450  CA  GLN A 463      21.567  12.395 -15.689  1.00 58.81           C  
ATOM   3451  C   GLN A 463      22.728  13.379 -15.483  1.00 58.81           C  
ATOM   3452  CB  GLN A 463      20.244  13.036 -15.242  1.00 58.81           C  
ATOM   3453  O   GLN A 463      23.189  14.001 -16.442  1.00 58.81           O  
ATOM   3454  CG  GLN A 463      19.042  12.444 -15.989  1.00 58.81           C  
ATOM   3455  CD  GLN A 463      17.730  13.162 -15.673  1.00 58.81           C  
ATOM   3456  NE2 GLN A 463      16.723  13.014 -16.505  1.00 58.81           N  
ATOM   3457  OE1 GLN A 463      17.566  13.869 -14.693  1.00 58.81           O  
ATOM   3458  N   GLU A 464      23.247  13.481 -14.258  1.00 61.37           N  
ATOM   3459  CA  GLU A 464      24.372  14.368 -13.939  1.00 61.37           C  
ATOM   3460  C   GLU A 464      25.682  13.900 -14.604  1.00 61.37           C  
ATOM   3461  CB  GLU A 464      24.522  14.457 -12.409  1.00 61.37           C  
ATOM   3462  O   GLU A 464      26.502  14.714 -15.043  1.00 61.37           O  
ATOM   3463  CG  GLU A 464      24.823  15.895 -11.963  1.00 61.37           C  
ATOM   3464  CD  GLU A 464      25.100  16.034 -10.457  1.00 61.37           C  
ATOM   3465  OE1 GLU A 464      25.119  17.193  -9.982  1.00 61.37           O  
ATOM   3466  OE2 GLU A 464      25.432  15.019  -9.806  1.00 61.37           O  
ATOM   3467  N   GLN A 465      25.872  12.582 -14.733  1.00 61.07           N  
ATOM   3468  CA  GLN A 465      26.979  11.990 -15.487  1.00 61.07           C  
ATOM   3469  C   GLN A 465      26.849  12.261 -16.995  1.00 61.07           C  
ATOM   3470  CB  GLN A 465      27.053  10.480 -15.210  1.00 61.07           C  
ATOM   3471  O   GLN A 465      27.834  12.636 -17.636  1.00 61.07           O  
ATOM   3472  CG  GLN A 465      27.549  10.144 -13.792  1.00 61.07           C  
ATOM   3473  CD  GLN A 465      27.493   8.644 -13.505  1.00 61.07           C  
ATOM   3474  NE2 GLN A 465      27.430   8.239 -12.257  1.00 61.07           N  
ATOM   3475  OE1 GLN A 465      27.544   7.815 -14.397  1.00 61.07           O  
ATOM   3476  N   ILE A 466      25.640  12.153 -17.554  1.00 64.41           N  
ATOM   3477  CA  ILE A 466      25.339  12.407 -18.973  1.00 64.41           C  
ATOM   3478  C   ILE A 466      25.601  13.860 -19.356  1.00 64.41           C  
ATOM   3479  CB  ILE A 466      23.881  12.010 -19.278  1.00 64.41           C  
ATOM   3480  O   ILE A 466      26.087  14.136 -20.453  1.00 64.41           O  
ATOM   3481  CG1 ILE A 466      23.793  10.483 -19.285  1.00 64.41           C  
ATOM   3482  CG2 ILE A 466      23.367  12.513 -20.638  1.00 64.41           C  
ATOM   3483  CD1 ILE A 466      22.359   9.994 -19.167  1.00 64.41           C  
ATOM   3484  N   GLU A 467      25.320  14.816 -18.468  1.00 66.45           N  
ATOM   3485  CA  GLU A 467      25.601  16.228 -18.738  1.00 66.45           C  
ATOM   3486  C   GLU A 467      27.091  16.534 -18.917  1.00 66.45           C  
ATOM   3487  CB  GLU A 467      25.005  17.125 -17.650  1.00 66.45           C  
ATOM   3488  O   GLU A 467      27.429  17.494 -19.612  1.00 66.45           O  
ATOM   3489  CG  GLU A 467      23.489  17.281 -17.827  1.00 66.45           C  
ATOM   3490  CD  GLU A 467      22.896  18.392 -16.949  1.00 66.45           C  
ATOM   3491  OE1 GLU A 467      21.735  18.761 -17.240  1.00 66.45           O  
ATOM   3492  OE2 GLU A 467      23.626  18.950 -16.099  1.00 66.45           O  
ATOM   3493  N   ARG A 468      27.982  15.702 -18.364  1.00 68.64           N  
ATOM   3494  CA  ARG A 468      29.438  15.846 -18.510  1.00 68.64           C  
ATOM   3495  C   ARG A 468      29.974  15.280 -19.825  1.00 68.64           C  
ATOM   3496  CB  ARG A 468      30.148  15.205 -17.308  1.00 68.64           C  
ATOM   3497  O   ARG A 468      31.147  15.491 -20.130  1.00 68.64           O  
ATOM   3498  CG  ARG A 468      29.766  15.886 -15.988  1.00 68.64           C  
ATOM   3499  CD  ARG A 468      30.459  15.193 -14.816  1.00 68.64           C  
ATOM   3500  NE  ARG A 468      29.992  15.745 -13.535  1.00 68.64           N  
ATOM   3501  NH1 ARG A 468      31.458  14.627 -12.171  1.00 68.64           N  
ATOM   3502  NH2 ARG A 468      29.871  15.922 -11.272  1.00 68.64           N  
ATOM   3503  CZ  ARG A 468      30.447  15.437 -12.335  1.00 68.64           C  
ATOM   3504  N   ILE A 469      29.149  14.575 -20.602  1.00 66.62           N  
ATOM   3505  CA  ILE A 469      29.561  13.950 -21.862  1.00 66.62           C  
ATOM   3506  C   ILE A 469      29.743  15.037 -22.938  1.00 66.62           C  
ATOM   3507  CB  ILE A 469      28.580  12.837 -22.281  1.00 66.62           C  
ATOM   3508  O   ILE A 469      28.770  15.706 -23.293  1.00 66.62           O  
ATOM   3509  CG1 ILE A 469      28.557  11.764 -21.167  1.00 66.62           C  
ATOM   3510  CG2 ILE A 469      28.993  12.234 -23.638  1.00 66.62           C  
ATOM   3511  CD1 ILE A 469      27.653  10.569 -21.454  1.00 66.62           C  
ATOM   3512  N   PRO A 470      30.959  15.223 -23.497  1.00 68.36           N  
ATOM   3513  CA  PRO A 470      31.231  16.311 -24.441  1.00 68.36           C  
ATOM   3514  C   PRO A 470      30.582  16.115 -25.814  1.00 68.36           C  
ATOM   3515  CB  PRO A 470      32.758  16.361 -24.600  1.00 68.36           C  
ATOM   3516  O   PRO A 470      30.336  17.087 -26.524  1.00 68.36           O  
ATOM   3517  CG  PRO A 470      33.301  15.572 -23.414  1.00 68.36           C  
ATOM   3518  CD  PRO A 470      32.203  14.558 -23.135  1.00 68.36           C  
ATOM   3519  N   VAL A 471      30.369  14.860 -26.216  1.00 76.38           N  
ATOM   3520  CA  VAL A 471      29.914  14.495 -27.562  1.00 76.38           C  
ATOM   3521  C   VAL A 471      28.380  14.481 -27.592  1.00 76.38           C  
ATOM   3522  CB  VAL A 471      30.506  13.144 -28.007  1.00 76.38           C  
ATOM   3523  O   VAL A 471      27.787  13.628 -26.926  1.00 76.38           O  
ATOM   3524  CG1 VAL A 471      30.095  12.824 -29.448  1.00 76.38           C  
ATOM   3525  CG2 VAL A 471      32.041  13.153 -27.943  1.00 76.38           C  
ATOM   3526  N   PRO A 472      27.718  15.372 -28.360  1.00 77.12           N  
ATOM   3527  CA  PRO A 472      26.257  15.477 -28.364  1.00 77.12           C  
ATOM   3528  C   PRO A 472      25.552  14.186 -28.786  1.00 77.12           C  
ATOM   3529  CB  PRO A 472      25.923  16.619 -29.331  1.00 77.12           C  
ATOM   3530  O   PRO A 472      24.544  13.822 -28.198  1.00 77.12           O  
ATOM   3531  CG  PRO A 472      27.181  17.483 -29.307  1.00 77.12           C  
ATOM   3532  CD  PRO A 472      28.291  16.450 -29.157  1.00 77.12           C  
ATOM   3533  N   GLU A 473      26.104  13.469 -29.764  1.00 76.28           N  
ATOM   3534  CA  GLU A 473      25.528  12.222 -30.287  1.00 76.28           C  
ATOM   3535  C   GLU A 473      25.555  11.098 -29.244  1.00 76.28           C  
ATOM   3536  CB  GLU A 473      26.324  11.812 -31.531  1.00 76.28           C  
ATOM   3537  O   GLU A 473      24.554  10.418 -29.042  1.00 76.28           O  
ATOM   3538  CG  GLU A 473      26.121  12.792 -32.704  1.00 76.28           C  
ATOM   3539  CD  GLU A 473      27.324  12.859 -33.655  1.00 76.28           C  
ATOM   3540  OE1 GLU A 473      27.375  13.826 -34.446  1.00 76.28           O  
ATOM   3541  OE2 GLU A 473      28.216  11.988 -33.551  1.00 76.28           O  
ATOM   3542  N   VAL A 474      26.669  10.956 -28.517  1.00 76.56           N  
ATOM   3543  CA  VAL A 474      26.800  10.002 -27.403  1.00 76.56           C  
ATOM   3544  C   VAL A 474      25.852  10.387 -26.266  1.00 76.56           C  
ATOM   3545  CB  VAL A 474      28.260   9.945 -26.910  1.00 76.56           C  
ATOM   3546  O   VAL A 474      25.177   9.527 -25.706  1.00 76.56           O  
ATOM   3547  CG1 VAL A 474      28.455   9.013 -25.712  1.00 76.56           C  
ATOM   3548  CG2 VAL A 474      29.204   9.464 -28.021  1.00 76.56           C  
ATOM   3549  N   LYS A 475      25.741  11.689 -25.969  1.00 77.60           N  
ATOM   3550  CA  LYS A 475      24.800  12.215 -24.974  1.00 77.60           C  
ATOM   3551  C   LYS A 475      23.350  11.862 -25.328  1.00 77.60           C  
ATOM   3552  CB  LYS A 475      25.025  13.729 -24.817  1.00 77.60           C  
ATOM   3553  O   LYS A 475      22.619  11.394 -24.458  1.00 77.60           O  
ATOM   3554  CG  LYS A 475      24.140  14.309 -23.711  1.00 77.60           C  
ATOM   3555  CD  LYS A 475      24.398  15.795 -23.455  1.00 77.60           C  
ATOM   3556  CE  LYS A 475      23.405  16.265 -22.384  1.00 77.60           C  
ATOM   3557  NZ  LYS A 475      23.673  17.649 -21.927  1.00 77.60           N  
ATOM   3558  N   THR A 476      22.940  12.048 -26.584  1.00 81.42           N  
ATOM   3559  CA  THR A 476      21.596  11.683 -27.059  1.00 81.42           C  
ATOM   3560  C   THR A 476      21.378  10.174 -27.018  1.00 81.42           C  
ATOM   3561  CB  THR A 476      21.340  12.221 -28.475  1.00 81.42           C  
ATOM   3562  O   THR A 476      20.373   9.738 -26.470  1.00 81.42           O  
ATOM   3563  CG2 THR A 476      19.925  11.934 -28.972  1.00 81.42           C  
ATOM   3564  OG1 THR A 476      21.458  13.625 -28.474  1.00 81.42           O  
ATOM   3565  N   ALA A 477      22.331   9.370 -27.500  1.00 79.75           N  
ATOM   3566  CA  ALA A 477      22.209   7.913 -27.499  1.00 79.75           C  
ATOM   3567  C   ALA A 477      22.021   7.343 -26.084  1.00 79.75           C  
ATOM   3568  CB  ALA A 477      23.450   7.317 -28.176  1.00 79.75           C  
ATOM   3569  O   ALA A 477      21.166   6.486 -25.875  1.00 79.75           O  
ATOM   3570  N   ILE A 478      22.777   7.853 -25.106  1.00 80.52           N  
ATOM   3571  CA  ILE A 478      22.657   7.431 -23.706  1.00 80.52           C  
ATOM   3572  C   ILE A 478      21.348   7.936 -23.093  1.00 80.52           C  
ATOM   3573  CB  ILE A 478      23.886   7.891 -22.897  1.00 80.52           C  
ATOM   3574  O   ILE A 478      20.670   7.181 -22.402  1.00 80.52           O  
ATOM   3575  CG1 ILE A 478      25.165   7.197 -23.415  1.00 80.52           C  
ATOM   3576  CG2 ILE A 478      23.711   7.553 -21.406  1.00 80.52           C  
ATOM   3577  CD1 ILE A 478      26.429   7.906 -22.940  1.00 80.52           C  
ATOM   3578  N   SER A 479      20.960   9.188 -23.356  1.00 81.25           N  
ATOM   3579  CA  SER A 479      19.690   9.735 -22.864  1.00 81.25           C  
ATOM   3580  C   SER A 479      18.491   8.934 -23.379  1.00 81.25           C  
ATOM   3581  CB  SER A 479      19.559  11.199 -23.284  1.00 81.25           C  
ATOM   3582  O   SER A 479      17.586   8.617 -22.608  1.00 81.25           O  
ATOM   3583  OG  SER A 479      18.410  11.786 -22.706  1.00 81.25           O  
ATOM   3584  N   ASP A 480      18.496   8.577 -24.663  1.00 85.51           N  
ATOM   3585  CA  ASP A 480      17.443   7.776 -25.284  1.00 85.51           C  
ATOM   3586  C   ASP A 480      17.447   6.338 -24.757  1.00 85.51           C  
ATOM   3587  CB  ASP A 480      17.617   7.758 -26.808  1.00 85.51           C  
ATOM   3588  O   ASP A 480      16.377   5.773 -24.538  1.00 85.51           O  
ATOM   3589  CG  ASP A 480      17.319   9.087 -27.511  1.00 85.51           C  
ATOM   3590  OD1 ASP A 480      16.764  10.009 -26.873  1.00 85.51           O  
ATOM   3591  OD2 ASP A 480      17.610   9.138 -28.729  1.00 85.51           O  
ATOM   3592  N   ALA A 481      18.631   5.761 -24.515  1.00 85.11           N  
ATOM   3593  CA  ALA A 481      18.760   4.437 -23.917  1.00 85.11           C  
ATOM   3594  C   ALA A 481      18.143   4.396 -22.516  1.00 85.11           C  
ATOM   3595  CB  ALA A 481      20.237   4.023 -23.873  1.00 85.11           C  
ATOM   3596  O   ALA A 481      17.293   3.555 -22.240  1.00 85.11           O  
ATOM   3597  N   ILE A 482      18.492   5.358 -21.656  1.00 84.09           N  
ATOM   3598  CA  ILE A 482      17.908   5.458 -20.315  1.00 84.09           C  
ATOM   3599  C   ILE A 482      16.403   5.648 -20.398  1.00 84.09           C  
ATOM   3600  CB  ILE A 482      18.560   6.593 -19.508  1.00 84.09           C  
ATOM   3601  O   ILE A 482      15.667   4.950 -19.705  1.00 84.09           O  
ATOM   3602  CG1 ILE A 482      20.010   6.169 -19.212  1.00 84.09           C  
ATOM   3603  CG2 ILE A 482      17.785   6.892 -18.203  1.00 84.09           C  
ATOM   3604  CD1 ILE A 482      20.727   7.180 -18.338  1.00 84.09           C  
ATOM   3605  N   HIS A 483      15.928   6.561 -21.246  1.00 86.96           N  
ATOM   3606  CA  HIS A 483      14.497   6.796 -21.378  1.00 86.96           C  
ATOM   3607  C   HIS A 483      13.762   5.527 -21.834  1.00 86.96           C  
ATOM   3608  CB  HIS A 483      14.258   7.976 -22.322  1.00 86.96           C  
ATOM   3609  O   HIS A 483      12.725   5.199 -21.266  1.00 86.96           O  
ATOM   3610  CG  HIS A 483      12.808   8.382 -22.373  1.00 86.96           C  
ATOM   3611  CD2 HIS A 483      12.202   9.355 -21.624  1.00 86.96           C  
ATOM   3612  ND1 HIS A 483      11.839   7.822 -23.173  1.00 86.96           N  
ATOM   3613  CE1 HIS A 483      10.681   8.457 -22.926  1.00 86.96           C  
ATOM   3614  NE2 HIS A 483      10.857   9.404 -21.997  1.00 86.96           N  
ATOM   3615  N   ALA A 484      14.304   4.777 -22.800  1.00 89.39           N  
ATOM   3616  CA  ALA A 484      13.731   3.515 -23.269  1.00 89.39           C  
ATOM   3617  C   ALA A 484      13.729   2.421 -22.184  1.00 89.39           C  
ATOM   3618  CB  ALA A 484      14.506   3.068 -24.515  1.00 89.39           C  
ATOM   3619  O   ALA A 484      12.725   1.734 -22.000  1.00 89.39           O  
ATOM   3620  N   SER A 485      14.814   2.292 -21.423  1.00 88.65           N  
ATOM   3621  CA  SER A 485      14.942   1.348 -20.308  1.00 88.65           C  
ATOM   3622  C   SER A 485      13.991   1.663 -19.150  1.00 88.65           C  
ATOM   3623  CB  SER A 485      16.383   1.415 -19.814  1.00 88.65           C  
ATOM   3624  O   SER A 485      13.305   0.777 -18.632  1.00 88.65           O  
ATOM   3625  OG  SER A 485      17.250   0.822 -20.756  1.00 88.65           O  
ATOM   3626  N   VAL A 486      13.891   2.940 -18.771  1.00 89.36           N  
ATOM   3627  CA  VAL A 486      12.938   3.415 -17.761  1.00 89.36           C  
ATOM   3628  C   VAL A 486      11.505   3.175 -18.240  1.00 89.36           C  
ATOM   3629  CB  VAL A 486      13.170   4.907 -17.447  1.00 89.36           C  
ATOM   3630  O   VAL A 486      10.698   2.634 -17.480  1.00 89.36           O  
ATOM   3631  CG1 VAL A 486      12.103   5.439 -16.486  1.00 89.36           C  
ATOM   3632  CG2 VAL A 486      14.532   5.195 -16.794  1.00 89.36           C  
ATOM   3633  N   ALA A 487      11.200   3.517 -19.499  1.00 92.76           N  
ATOM   3634  CA  ALA A 487       9.899   3.261 -20.117  1.00 92.76           C  
ATOM   3635  C   ALA A 487       9.534   1.782 -20.012  1.00 92.76           C  
ATOM   3636  CB  ALA A 487       9.916   3.691 -21.589  1.00 92.76           C  
ATOM   3637  O   ALA A 487       8.509   1.450 -19.433  1.00 92.76           O  
ATOM   3638  N   SER A 488      10.430   0.894 -20.454  1.00 92.19           N  
ATOM   3639  CA  SER A 488      10.249  -0.558 -20.397  1.00 92.19           C  
ATOM   3640  C   SER A 488       9.867  -1.030 -18.990  1.00 92.19           C  
ATOM   3641  CB  SER A 488      11.540  -1.237 -20.870  1.00 92.19           C  
ATOM   3642  O   SER A 488       8.878  -1.748 -18.822  1.00 92.19           O  
ATOM   3643  OG  SER A 488      11.452  -2.650 -20.826  1.00 92.19           O  
ATOM   3644  N   GLY A 489      10.581  -0.589 -17.949  1.00 91.99           N  
ATOM   3645  CA  GLY A 489      10.286  -0.997 -16.574  1.00 91.99           C  
ATOM   3646  C   GLY A 489       8.892  -0.571 -16.092  1.00 91.99           C  
ATOM   3647  O   GLY A 489       8.143  -1.373 -15.520  1.00 91.99           O  
ATOM   3648  N   TYR A 490       8.507   0.678 -16.360  1.00 95.19           N  
ATOM   3649  CA  TYR A 490       7.186   1.193 -15.994  1.00 95.19           C  
ATOM   3650  C   TYR A 490       6.056   0.656 -16.881  1.00 95.19           C  
ATOM   3651  CB  TYR A 490       7.212   2.719 -16.005  1.00 95.19           C  
ATOM   3652  O   TYR A 490       4.943   0.444 -16.391  1.00 95.19           O  
ATOM   3653  CG  TYR A 490       7.863   3.304 -14.766  1.00 95.19           C  
ATOM   3654  CD1 TYR A 490       7.173   3.263 -13.538  1.00 95.19           C  
ATOM   3655  CD2 TYR A 490       9.130   3.907 -14.838  1.00 95.19           C  
ATOM   3656  CE1 TYR A 490       7.762   3.809 -12.384  1.00 95.19           C  
ATOM   3657  CE2 TYR A 490       9.738   4.423 -13.678  1.00 95.19           C  
ATOM   3658  OH  TYR A 490       9.623   4.824 -11.309  1.00 95.19           O  
ATOM   3659  CZ  TYR A 490       9.053   4.366 -12.449  1.00 95.19           C  
ATOM   3660  N   ASP A 491       6.335   0.366 -18.146  1.00 95.50           N  
ATOM   3661  CA  ASP A 491       5.377  -0.215 -19.077  1.00 95.50           C  
ATOM   3662  C   ASP A 491       4.942  -1.595 -18.597  1.00 95.50           C  
ATOM   3663  CB  ASP A 491       5.975  -0.311 -20.492  1.00 95.50           C  
ATOM   3664  O   ASP A 491       3.744  -1.873 -18.507  1.00 95.50           O  
ATOM   3665  CG  ASP A 491       6.058   1.031 -21.224  1.00 95.50           C  
ATOM   3666  OD1 ASP A 491       5.490   2.014 -20.697  1.00 95.50           O  
ATOM   3667  OD2 ASP A 491       6.622   1.024 -22.338  1.00 95.50           O  
ATOM   3668  N   HIS A 492       5.895  -2.438 -18.188  1.00 94.40           N  
ATOM   3669  CA  HIS A 492       5.604  -3.744 -17.596  1.00 94.40           C  
ATOM   3670  C   HIS A 492       4.811  -3.622 -16.287  1.00 94.40           C  
ATOM   3671  CB  HIS A 492       6.911  -4.512 -17.376  1.00 94.40           C  
ATOM   3672  O   HIS A 492       3.872  -4.392 -16.065  1.00 94.40           O  
ATOM   3673  CG  HIS A 492       7.532  -5.007 -18.655  1.00 94.40           C  
ATOM   3674  CD2 HIS A 492       7.205  -6.141 -19.344  1.00 94.40           C  
ATOM   3675  ND1 HIS A 492       8.535  -4.392 -19.361  1.00 94.40           N  
ATOM   3676  CE1 HIS A 492       8.803  -5.123 -20.450  1.00 94.40           C  
ATOM   3677  NE2 HIS A 492       8.011  -6.209 -20.485  1.00 94.40           N  
ATOM   3678  N   LEU A 493       5.122  -2.631 -15.443  1.00 95.11           N  
ATOM   3679  CA  LEU A 493       4.373  -2.350 -14.215  1.00 95.11           C  
ATOM   3680  C   LEU A 493       2.907  -2.021 -14.510  1.00 95.11           C  
ATOM   3681  CB  LEU A 493       5.094  -1.226 -13.446  1.00 95.11           C  
ATOM   3682  O   LEU A 493       2.002  -2.668 -13.971  1.00 95.11           O  
ATOM   3683  CG  LEU A 493       4.502  -0.858 -12.073  1.00 95.11           C  
ATOM   3684  CD1 LEU A 493       5.485   0.071 -11.362  1.00 95.11           C  
ATOM   3685  CD2 LEU A 493       3.156  -0.125 -12.097  1.00 95.11           C  
ATOM   3686  N   TYR A 494       2.642  -1.030 -15.360  1.00 97.65           N  
ATOM   3687  CA  TYR A 494       1.273  -0.586 -15.617  1.00 97.65           C  
ATOM   3688  C   TYR A 494       0.503  -1.546 -16.530  1.00 97.65           C  
ATOM   3689  CB  TYR A 494       1.269   0.852 -16.131  1.00 97.65           C  
ATOM   3690  O   TYR A 494      -0.707  -1.715 -16.349  1.00 97.65           O  
ATOM   3691  CG  TYR A 494       1.692   1.871 -15.090  1.00 97.65           C  
ATOM   3692  CD1 TYR A 494       0.930   2.049 -13.916  1.00 97.65           C  
ATOM   3693  CD2 TYR A 494       2.864   2.623 -15.283  1.00 97.65           C  
ATOM   3694  CE1 TYR A 494       1.346   2.970 -12.933  1.00 97.65           C  
ATOM   3695  CE2 TYR A 494       3.289   3.527 -14.296  1.00 97.65           C  
ATOM   3696  OH  TYR A 494       2.963   4.560 -12.159  1.00 97.65           O  
ATOM   3697  CZ  TYR A 494       2.533   3.706 -13.122  1.00 97.65           C  
ATOM   3698  N   ALA A 495       1.185  -2.282 -17.412  1.00 96.96           N  
ATOM   3699  CA  ALA A 495       0.606  -3.432 -18.099  1.00 96.96           C  
ATOM   3700  C   ALA A 495       0.183  -4.516 -17.095  1.00 96.96           C  
ATOM   3701  CB  ALA A 495       1.604  -3.980 -19.123  1.00 96.96           C  
ATOM   3702  O   ALA A 495      -0.939  -5.025 -17.176  1.00 96.96           O  
ATOM   3703  N   ALA A 496       1.011  -4.826 -16.092  1.00 95.68           N  
ATOM   3704  CA  ALA A 496       0.637  -5.750 -15.025  1.00 95.68           C  
ATOM   3705  C   ALA A 496      -0.563  -5.229 -14.215  1.00 95.68           C  
ATOM   3706  CB  ALA A 496       1.853  -6.048 -14.142  1.00 95.68           C  
ATOM   3707  O   ALA A 496      -1.480  -5.999 -13.931  1.00 95.68           O  
ATOM   3708  N   ALA A 497      -0.639  -3.929 -13.914  1.00 96.98           N  
ATOM   3709  CA  ALA A 497      -1.807  -3.325 -13.263  1.00 96.98           C  
ATOM   3710  C   ALA A 497      -3.088  -3.423 -14.125  1.00 96.98           C  
ATOM   3711  CB  ALA A 497      -1.474  -1.872 -12.907  1.00 96.98           C  
ATOM   3712  O   ALA A 497      -4.185  -3.693 -13.612  1.00 96.98           O  
ATOM   3713  N   ALA A 498      -2.970  -3.279 -15.448  1.00 97.55           N  
ATOM   3714  CA  ALA A 498      -4.073  -3.506 -16.380  1.00 97.55           C  
ATOM   3715  C   ALA A 498      -4.513  -4.984 -16.388  1.00 97.55           C  
ATOM   3716  CB  ALA A 498      -3.663  -3.012 -17.772  1.00 97.55           C  
ATOM   3717  O   ALA A 498      -5.709  -5.277 -16.301  1.00 97.55           O  
ATOM   3718  N   VAL A 499      -3.566  -5.927 -16.377  1.00 96.87           N  
ATOM   3719  CA  VAL A 499      -3.848  -7.368 -16.251  1.00 96.87           C  
ATOM   3720  C   VAL A 499      -4.516  -7.690 -14.913  1.00 96.87           C  
ATOM   3721  CB  VAL A 499      -2.570  -8.206 -16.455  1.00 96.87           C  
ATOM   3722  O   VAL A 499      -5.512  -8.410 -14.888  1.00 96.87           O  
ATOM   3723  CG1 VAL A 499      -2.796  -9.694 -16.146  1.00 96.87           C  
ATOM   3724  CG2 VAL A 499      -2.095  -8.116 -17.910  1.00 96.87           C  
ATOM   3725  N   VAL A 500      -4.054  -7.117 -13.800  1.00 96.16           N  
ATOM   3726  CA  VAL A 500      -4.702  -7.244 -12.483  1.00 96.16           C  
ATOM   3727  C   VAL A 500      -6.152  -6.751 -12.549  1.00 96.16           C  
ATOM   3728  CB  VAL A 500      -3.885  -6.493 -11.410  1.00 96.16           C  
ATOM   3729  O   VAL A 500      -7.049  -7.404 -12.012  1.00 96.16           O  
ATOM   3730  CG1 VAL A 500      -4.620  -6.328 -10.073  1.00 96.16           C  
ATOM   3731  CG2 VAL A 500      -2.586  -7.247 -11.094  1.00 96.16           C  
ATOM   3732  N   SER A 501      -6.416  -5.661 -13.273  1.00 96.47           N  
ATOM   3733  CA  SER A 501      -7.776  -5.152 -13.499  1.00 96.47           C  
ATOM   3734  C   SER A 501      -8.643  -6.128 -14.312  1.00 96.47           C  
ATOM   3735  CB  SER A 501      -7.732  -3.786 -14.188  1.00 96.47           C  
ATOM   3736  O   SER A 501      -9.809  -6.339 -13.973  1.00 96.47           O  
ATOM   3737  OG  SER A 501      -6.972  -2.862 -13.433  1.00 96.47           O  
ATOM   3738  N   LEU A 502      -8.083  -6.799 -15.326  1.00 95.48           N  
ATOM   3739  CA  LEU A 502      -8.763  -7.884 -16.051  1.00 95.48           C  
ATOM   3740  C   LEU A 502      -9.035  -9.097 -15.152  1.00 95.48           C  
ATOM   3741  CB  LEU A 502      -7.926  -8.319 -17.269  1.00 95.48           C  
ATOM   3742  O   LEU A 502     -10.120  -9.681 -15.205  1.00 95.48           O  
ATOM   3743  CG  LEU A 502      -7.894  -7.298 -18.414  1.00 95.48           C  
ATOM   3744  CD1 LEU A 502      -6.828  -7.689 -19.436  1.00 95.48           C  
ATOM   3745  CD2 LEU A 502      -9.241  -7.225 -19.139  1.00 95.48           C  
ATOM   3746  N   LEU A 503      -8.090  -9.458 -14.281  1.00 95.74           N  
ATOM   3747  CA  LEU A 503      -8.259 -10.544 -13.315  1.00 95.74           C  
ATOM   3748  C   LEU A 503      -9.374 -10.244 -12.307  1.00 95.74           C  
ATOM   3749  CB  LEU A 503      -6.931 -10.833 -12.594  1.00 95.74           C  
ATOM   3750  O   LEU A 503     -10.093 -11.164 -11.919  1.00 95.74           O  
ATOM   3751  CG  LEU A 503      -5.833 -11.459 -13.473  1.00 95.74           C  
ATOM   3752  CD1 LEU A 503      -4.551 -11.586 -12.650  1.00 95.74           C  
ATOM   3753  CD2 LEU A 503      -6.221 -12.851 -13.980  1.00 95.74           C  
ATOM   3754  N   VAL A 504      -9.594  -8.975 -11.939  1.00 93.89           N  
ATOM   3755  CA  VAL A 504     -10.756  -8.565 -11.130  1.00 93.89           C  
ATOM   3756  C   VAL A 504     -12.067  -8.898 -11.853  1.00 93.89           C  
ATOM   3757  CB  VAL A 504     -10.679  -7.067 -10.754  1.00 93.89           C  
ATOM   3758  O   VAL A 504     -12.976  -9.472 -11.245  1.00 93.89           O  
ATOM   3759  CG1 VAL A 504     -11.995  -6.539 -10.169  1.00 93.89           C  
ATOM   3760  CG2 VAL A 504      -9.569  -6.819  -9.728  1.00 93.89           C  
ATOM   3761  N   ILE A 505     -12.157  -8.613 -13.159  1.00 93.29           N  
ATOM   3762  CA  ILE A 505     -13.329  -8.959 -13.982  1.00 93.29           C  
ATOM   3763  C   ILE A 505     -13.505 -10.480 -14.048  1.00 93.29           C  
ATOM   3764  CB  ILE A 505     -13.225  -8.384 -15.415  1.00 93.29           C  
ATOM   3765  O   ILE A 505     -14.617 -10.988 -13.865  1.00 93.29           O  
ATOM   3766  CG1 ILE A 505     -12.984  -6.861 -15.422  1.00 93.29           C  
ATOM   3767  CG2 ILE A 505     -14.502  -8.721 -16.212  1.00 93.29           C  
ATOM   3768  CD1 ILE A 505     -12.644  -6.335 -16.820  1.00 93.29           C  
ATOM   3769  N   ALA A 506     -12.424 -11.224 -14.285  1.00 92.79           N  
ATOM   3770  CA  ALA A 506     -12.463 -12.681 -14.365  1.00 92.79           C  
ATOM   3771  C   ALA A 506     -12.913 -13.308 -13.033  1.00 92.79           C  
ATOM   3772  CB  ALA A 506     -11.081 -13.182 -14.801  1.00 92.79           C  
ATOM   3773  O   ALA A 506     -13.809 -14.158 -13.017  1.00 92.79           O  
ATOM   3774  N   ALA A 507     -12.367 -12.833 -11.910  1.00 90.71           N  
ATOM   3775  CA  ALA A 507     -12.665 -13.329 -10.570  1.00 90.71           C  
ATOM   3776  C   ALA A 507     -14.144 -13.161 -10.188  1.00 90.71           C  
ATOM   3777  CB  ALA A 507     -11.752 -12.608  -9.570  1.00 90.71           C  
ATOM   3778  O   ALA A 507     -14.706 -14.032  -9.516  1.00 90.71           O  
ATOM   3779  N   ILE A 508     -14.796 -12.080 -10.635  1.00 88.95           N  
ATOM   3780  CA  ILE A 508     -16.227 -11.867 -10.380  1.00 88.95           C  
ATOM   3781  C   ILE A 508     -17.135 -12.580 -11.402  1.00 88.95           C  
ATOM   3782  CB  ILE A 508     -16.523 -10.356 -10.216  1.00 88.95           C  
ATOM   3783  O   ILE A 508     -18.243 -12.994 -11.051  1.00 88.95           O  
ATOM   3784  CG1 ILE A 508     -17.858 -10.094  -9.490  1.00 88.95           C  
ATOM   3785  CG2 ILE A 508     -16.516  -9.599 -11.549  1.00 88.95           C  
ATOM   3786  CD1 ILE A 508     -17.854 -10.485  -8.006  1.00 88.95           C  
ATOM   3787  N   SER A 509     -16.675 -12.770 -12.645  1.00 83.58           N  
ATOM   3788  CA  SER A 509     -17.494 -13.296 -13.754  1.00 83.58           C  
ATOM   3789  C   SER A 509     -17.560 -14.830 -13.808  1.00 83.58           C  
ATOM   3790  CB  SER A 509     -16.988 -12.745 -15.092  1.00 83.58           C  
ATOM   3791  O   SER A 509     -18.610 -15.400 -14.127  1.00 83.58           O  
ATOM   3792  OG  SER A 509     -17.020 -11.332 -15.073  1.00 83.58           O  
ATOM   3793  N   ILE A 510     -16.472 -15.522 -13.456  1.00 68.97           N  
ATOM   3794  CA  ILE A 510     -16.387 -16.992 -13.461  1.00 68.97           C  
ATOM   3795  C   ILE A 510     -17.334 -17.575 -12.393  1.00 68.97           C  
ATOM   3796  CB  ILE A 510     -14.905 -17.417 -13.271  1.00 68.97           C  
ATOM   3797  O   ILE A 510     -17.293 -17.173 -11.236  1.00 68.97           O  
ATOM   3798  CG1 ILE A 510     -14.063 -17.012 -14.505  1.00 68.97           C  
ATOM   3799  CG2 ILE A 510     -14.758 -18.930 -13.024  1.00 68.97           C  
ATOM   3800  CD1 ILE A 510     -12.545 -17.100 -14.289  1.00 68.97           C  
ATOM   3801  N   PRO A 511     -18.170 -18.576 -12.722  1.00 55.65           N  
ATOM   3802  CA  PRO A 511     -19.601 -18.414 -12.978  1.00 55.65           C  
ATOM   3803  C   PRO A 511     -20.397 -17.759 -11.831  1.00 55.65           C  
ATOM   3804  CB  PRO A 511     -20.132 -19.833 -13.254  1.00 55.65           C  
ATOM   3805  O   PRO A 511     -20.596 -18.348 -10.761  1.00 55.65           O  
ATOM   3806  CG  PRO A 511     -19.025 -20.791 -12.813  1.00 55.65           C  
ATOM   3807  CD  PRO A 511     -17.953 -19.908 -12.201  1.00 55.65           C  
ATOM   3808  N   ALA A 512     -20.961 -16.586 -12.125  1.00 48.82           N  
ATOM   3809  CA  ALA A 512     -22.261 -16.127 -11.619  1.00 48.82           C  
ATOM   3810  C   ALA A 512     -23.446 -16.782 -12.381  1.00 48.82           C  
ATOM   3811  CB  ALA A 512     -22.286 -14.596 -11.714  1.00 48.82           C  
ATOM   3812  O   ALA A 512     -24.573 -16.808 -11.892  1.00 48.82           O  
ATOM   3813  N   PHE A 513     -23.188 -17.415 -13.534  1.00 42.84           N  
ATOM   3814  CA  PHE A 513     -24.215 -18.002 -14.412  1.00 42.84           C  
ATOM   3815  C   PHE A 513     -24.935 -19.251 -13.873  1.00 42.84           C  
ATOM   3816  CB  PHE A 513     -23.601 -18.273 -15.797  1.00 42.84           C  
ATOM   3817  O   PHE A 513     -25.971 -19.637 -14.406  1.00 42.84           O  
ATOM   3818  CG  PHE A 513     -24.074 -17.280 -16.835  1.00 42.84           C  
ATOM   3819  CD1 PHE A 513     -25.271 -17.521 -17.536  1.00 42.84           C  
ATOM   3820  CD2 PHE A 513     -23.347 -16.098 -17.073  1.00 42.84           C  
ATOM   3821  CE1 PHE A 513     -25.733 -16.590 -18.481  1.00 42.84           C  
ATOM   3822  CE2 PHE A 513     -23.812 -15.167 -18.018  1.00 42.84           C  
ATOM   3823  CZ  PHE A 513     -25.003 -15.414 -18.723  1.00 42.84           C  
ATOM   3824  N   ARG A 514     -24.457 -19.883 -12.791  1.00 48.18           N  
ATOM   3825  CA  ARG A 514     -25.163 -21.034 -12.191  1.00 48.18           C  
ATOM   3826  C   ARG A 514     -26.360 -20.650 -11.309  1.00 48.18           C  
ATOM   3827  CB  ARG A 514     -24.182 -21.992 -11.486  1.00 48.18           C  
ATOM   3828  O   ARG A 514     -27.047 -21.544 -10.831  1.00 48.18           O  
ATOM   3829  CG  ARG A 514     -23.482 -22.924 -12.490  1.00 48.18           C  
ATOM   3830  CD  ARG A 514     -22.688 -24.018 -11.760  1.00 48.18           C  
ATOM   3831  NE  ARG A 514     -22.099 -24.993 -12.701  1.00 48.18           N  
ATOM   3832  NH1 ARG A 514     -21.048 -26.334 -11.153  1.00 48.18           N  
ATOM   3833  NH2 ARG A 514     -20.884 -26.823 -13.320  1.00 48.18           N  
ATOM   3834  CZ  ARG A 514     -21.351 -26.041 -12.388  1.00 48.18           C  
ATOM   3835  N   ARG A 515     -26.637 -19.357 -11.088  1.00 45.88           N  
ATOM   3836  CA  ARG A 515     -27.686 -18.898 -10.153  1.00 45.88           C  
ATOM   3837  C   ARG A 515     -29.004 -18.414 -10.776  1.00 45.88           C  
ATOM   3838  CB  ARG A 515     -27.089 -17.931  -9.108  1.00 45.88           C  
ATOM   3839  O   ARG A 515     -29.804 -17.837 -10.057  1.00 45.88           O  
ATOM   3840  CG  ARG A 515     -26.745 -18.677  -7.810  1.00 45.88           C  
ATOM   3841  CD  ARG A 515     -26.351 -17.684  -6.713  1.00 45.88           C  
ATOM   3842  NE  ARG A 515     -26.103 -18.362  -5.425  1.00 45.88           N  
ATOM   3843  NH1 ARG A 515     -25.514 -16.488  -4.233  1.00 45.88           N  
ATOM   3844  NH2 ARG A 515     -25.508 -18.481  -3.229  1.00 45.88           N  
ATOM   3845  CZ  ARG A 515     -25.713 -17.776  -4.306  1.00 45.88           C  
ATOM   3846  N   GLN A 516     -29.283 -18.698 -12.051  1.00 40.47           N  
ATOM   3847  CA  GLN A 516     -30.602 -18.414 -12.660  1.00 40.47           C  
ATOM   3848  C   GLN A 516     -31.408 -19.652 -13.093  1.00 40.47           C  
ATOM   3849  CB  GLN A 516     -30.473 -17.336 -13.753  1.00 40.47           C  
ATOM   3850  O   GLN A 516     -32.385 -19.532 -13.824  1.00 40.47           O  
ATOM   3851  CG  GLN A 516     -30.793 -15.946 -13.181  1.00 40.47           C  
ATOM   3852  CD  GLN A 516     -30.803 -14.858 -14.249  1.00 40.47           C  
ATOM   3853  NE2 GLN A 516     -31.306 -13.683 -13.944  1.00 40.47           N  
ATOM   3854  OE1 GLN A 516     -30.353 -15.030 -15.368  1.00 40.47           O  
ATOM   3855  N   LYS A 517     -31.056 -20.851 -12.612  1.00 35.19           N  
ATOM   3856  CA  LYS A 517     -31.918 -22.041 -12.731  1.00 35.19           C  
ATOM   3857  C   LYS A 517     -32.033 -22.769 -11.395  1.00 35.19           C  
ATOM   3858  CB  LYS A 517     -31.460 -22.971 -13.868  1.00 35.19           C  
ATOM   3859  O   LYS A 517     -31.426 -23.818 -11.205  1.00 35.19           O  
ATOM   3860  CG  LYS A 517     -31.853 -22.457 -15.261  1.00 35.19           C  
ATOM   3861  CD  LYS A 517     -31.576 -23.529 -16.325  1.00 35.19           C  
ATOM   3862  CE  LYS A 517     -32.033 -23.038 -17.703  1.00 35.19           C  
ATOM   3863  NZ  LYS A 517     -31.835 -24.068 -18.756  1.00 35.19           N  
ATOM   3864  N   ARG A 518     -32.759 -22.160 -10.468  1.00 36.22           N  
ATOM   3865  CA  ARG A 518     -33.487 -22.742  -9.331  1.00 36.22           C  
ATOM   3866  C   ARG A 518     -34.260 -21.603  -8.694  1.00 36.22           C  
ATOM   3867  CB  ARG A 518     -32.557 -23.372  -8.282  1.00 36.22           C  
ATOM   3868  O   ARG A 518     -35.404 -21.871  -8.288  1.00 36.22           O  
ATOM   3869  CG  ARG A 518     -32.544 -24.897  -8.418  1.00 36.22           C  
ATOM   3870  CD  ARG A 518     -31.627 -25.511  -7.366  1.00 36.22           C  
ATOM   3871  NE  ARG A 518     -31.484 -26.960  -7.579  1.00 36.22           N  
ATOM   3872  NH1 ARG A 518     -30.799 -27.517  -5.465  1.00 36.22           N  
ATOM   3873  NH2 ARG A 518     -31.010 -29.109  -7.012  1.00 36.22           N  
ATOM   3874  CZ  ARG A 518     -31.098 -27.851  -6.688  1.00 36.22           C  
ATOM   3875  OXT ARG A 518     -33.641 -20.515  -8.656  1.00 36.22           O  
TER    3876      ARG A 518                                                      
ENDMDL                                                                          
END                                                                             
