# Supplementary material for: Cryo‐EM structure of antibacterial efflux transporter QacA from Staphylococcus aureus reveals a novel extracellular loop with allosteric role
Source: EMBO J. 2023 Jul 17;42(16):e113418. doi: 10.15252/embj.2023113418 (PMC10425836; doi:10.15252/embj.2023113418)
Supplement: Supplementary file 4 — Source Data for Expanded View [file EMBJ-42-e113418-s008.zip › Expanded view source data/Figure EV2/AF2 models/AF-O32084-YubD.pdb]

HEADER                                            01-JUN-22                     
TITLE     ALPHAFOLD MONOMER V2.0 PREDICTION FOR UNCHARACTERIZED MFS-TYPE        
TITLE    2 TRANSPORTER YUBD (O32084)                                            
COMPND    MOL_ID: 1;                                                            
COMPND   2 MOLECULE: UNCHARACTERIZED MFS-TYPE TRANSPORTER YUBD;                 
COMPND   3 CHAIN: A                                                             
SOURCE    MOL_ID: 1;                                                            
SOURCE   2 ORGANISM_SCIENTIFIC: BACILLUS SUBTILIS (STRAIN 168);                 
SOURCE   3 ORGANISM_TAXID: 224308                                               
REMARK   1                                                                      
REMARK   1 REFERENCE 1                                                          
REMARK   1  AUTH   JOHN JUMPER, RICHARD EVANS, ALEXANDER PRITZEL, TIM GREEN,    
REMARK   1  AUTH 2 MICHAEL FIGURNOV, OLAF RONNEBERGER, KATHRYN TUNYASUVUNAKOOL, 
REMARK   1  AUTH 3 RUSS BATES, AUGUSTIN ZIDEK, ANNA POTAPENKO, ALEX BRIDGLAND,  
REMARK   1  AUTH 4 CLEMENS MEYER, SIMON A A KOHL, ANDREW J BALLARD,             
REMARK   1  AUTH 5 ANDREW COWIE, BERNARDINO ROMERA-PAREDES, STANISLAV NIKOLOV,  
REMARK   1  AUTH 6 RISHUB JAIN, JONAS ADLER, TREVOR BACK, STIG PETERSEN,        
REMARK   1  AUTH 7 DAVID REIMAN, ELLEN CLANCY, MICHAL ZIELINSKI,                
REMARK   1  AUTH 8 MARTIN STEINEGGER, MICHALINA PACHOLSKA, TAMAS BERGHAMMER,    
REMARK   1  AUTH 9 DAVID SILVER, ORIOL VINYALS, ANDREW W SENIOR,                
REMARK   1  AUTH10 KORAY KAVUKCUOGLU, PUSHMEET KOHLI, DEMIS HASSABIS            
REMARK   1  TITL   HIGHLY ACCURATE PROTEIN STRUCTURE PREDICTION WITH ALPHAFOLD  
REMARK   1  REF    NATURE                        V. 596   583 2021              
REMARK   1  REFN                   ISSN 0028-0836                               
REMARK   1  PMID   34265844                                                     
REMARK   1  DOI    10.1038/s41586-021-03819-2                                   
REMARK   1                                                                      
REMARK   1 DISCLAIMERS                                                          
REMARK   1 ALPHAFOLD DATA, COPYRIGHT (2021) DEEPMIND TECHNOLOGIES LIMITED. THE  
REMARK   1 INFORMATION PROVIDED IS THEORETICAL MODELLING ONLY AND CAUTION SHOULD
REMARK   1 BE EXERCISED IN ITS USE. IT IS PROVIDED "AS-IS" WITHOUT ANY WARRANTY 
REMARK   1 OF ANY KIND, WHETHER EXPRESSED OR IMPLIED. NO WARRANTY IS GIVEN THAT 
REMARK   1 USE OF THE INFORMATION SHALL NOT INFRINGE THE RIGHTS OF ANY THIRD    
REMARK   1 PARTY. THE INFORMATION IS NOT INTENDED TO BE A SUBSTITUTE FOR        
REMARK   1 PROFESSIONAL MEDICAL ADVICE, DIAGNOSIS, OR TREATMENT, AND DOES NOT   
REMARK   1 CONSTITUTE MEDICAL OR OTHER PROFESSIONAL ADVICE. IT IS AVAILABLE FOR 
REMARK   1 ACADEMIC AND COMMERCIAL PURPOSES, UNDER CC-BY 4.0 LICENCE.           
DBREF  XXXX A    1   511  UNP    O32084   YUBD_BACSU       1    511             
SEQRES   1 A  511  MET LYS THR LYS HIS TYR TRP VAL ILE SER LEU LEU ALA          
SEQRES   2 A  511  VAL LEU ALA VAL GLY PRO GLY LEU MET SER ASN THR ALA          
SEQRES   3 A  511  LEU SER SER VAL GLN GLY LEU VAL GLN LYS THR VAL GLY          
SEQRES   4 A  511  THR SER VAL PHE THR SER VAL ASN PRO ILE LEU ILE GLY          
SEQRES   5 A  511  ASN MET ALA PHE ALA LEU LEU VAL PRO ALA GLY PRO LEU          
SEQRES   6 A  511  LEU ARG LYS LYS PHE GLY ALA ARG PRO VAL TYR LEU ALA          
SEQRES   7 A  511  SER LEU PRO VAL PHE ILE LEU GLY SER LEU LEU ILE ALA          
SEQRES   8 A  511  CYS SER GLY ASP ILE ALA LEU MET ALA ALA GLY ARG PHE          
SEQRES   9 A  511  LEU GLN GLY ALA ALA THR GLY VAL MET LEU MET ILE MET          
SEQRES  10 A  511  ILE PRO MET LEU VAL LEU SER PHE PRO ILE GLU ARG ARG          
SEQRES  11 A  511  ASN TYR ALA LEU LEU VAL LEU ILE GLY GLY PHE TYR GLY          
SEQRES  12 A  511  SER VAL ILE ILE GLY THR ILE LEU GLY THR ILE ALA THR          
SEQRES  13 A  511  SER CYS GLY HIS TRP ARG TRP LEU PHE PHE ILE PHE GLY          
SEQRES  14 A  511  THR LEU SER LEU ILE GLY VAL ALA VAL SER TYR PHE PHE          
SEQRES  15 A  511  LEU HIS ASP GLU HIS HIS GLY ALA ALA ASP GLN GLU GLN          
SEQRES  16 A  511  PRO LEU ASP ARG ALA GLY ILE LEU LEU SER VAL PHE LEU          
SEQRES  17 A  511  ALA ALA ALA SER ALA VAL SER PHE ILE PHE LEU GLN LYS          
SEQRES  18 A  511  TRP GLY LEU SER SER GLY TYR VAL TRP ILE GLY PHE GLY          
SEQRES  19 A  511  VAL THR LEU CYS LEU LEU ILE GLY LEU LEU ILE VAL GLU          
SEQRES  20 A  511  TYR LYS VAL LYS ASN PRO PHE ILE SER ILE LYS LEU MET          
SEQRES  21 A  511  LEU LEU PRO LYS PRO VAL LEU GLY LEU LEU ILE ILE ALA          
SEQRES  22 A  511  ALA GLY THR ILE THR VAL ALA VAL SER LEU SER ALA PHE          
SEQRES  23 A  511  GLN GLY LEU LEU ARG GLN MET TYR ASP ILE SER GLN GLU          
SEQRES  24 A  511  HIS LEU ILE LEU LEU SER LEU THR LEU LEU ILE GLY VAL          
SEQRES  25 A  511  ALA ILE ALA ALA ILE LEU SER ALA LEU LEU TYR ASP LYS          
SEQRES  26 A  511  VAL GLY PRO GLY MET LEU GLY ILE ILE GLY GLY LEU ILE          
SEQRES  27 A  511  LEU VAL PHE VAL ASN PHE GLN TRP LEU HIS ILE GLN ASP          
SEQRES  28 A  511  ARG SER SER LEU TYR MET PHE ALA ALA LEU PHE ILE MET          
SEQRES  29 A  511  LEU ALA ALA GLY THR GLY LEU THR VAL ALA ALA GLY LEU          
SEQRES  30 A  511  MET GLY ALA ALA MET GLY GLY PRO LEU PRO ASP LEU VAL          
SEQRES  31 A  511  LYS ARG MET THR ALA VAL GLN PHE LEU ARG LEU PHE VAL          
SEQRES  32 A  511  TYR MET GLY VAL PRO ILE LEU ILE GLY PHE PHE THR LYS          
SEQRES  33 A  511  LYS ASP ALA ALA ARG GLN SER GLY SER VAL GLN ASP SER          
SEQRES  34 A  511  MET MET THR ALA TYR HIS ASP LEU PHE PHE ILE SER PHE          
SEQRES  35 A  511  ILE LEU SER VAL LEU LEU VAL CYS LEU SER PHE CYS MET          
SEQRES  36 A  511  ASN ALA THR GLY MET GLY HIS LYS LEU ALA HIS LYS PRO          
SEQRES  37 A  511  HIS ASP LYS ALA LYS THR ALA PRO GLU LYS PRO ALA VAL          
SEQRES  38 A  511  SER ALA GLN GLY LEU SER LYS ALA THR VAL LYS SER TYR          
SEQRES  39 A  511  LYS VAL ILE ASN ASP THR GLU TYR ARG ASN ALA LEU ARG          
SEQRES  40 A  511  ASN LEU GLN LYS                                              
CRYST1    1.000    1.000    1.000  90.00  90.00  90.00 P 1           1          
ORIGX1      1.000000  0.000000  0.000000        0.00000                         
ORIGX2      0.000000  1.000000  0.000000        0.00000                         
ORIGX3      0.000000  0.000000  1.000000        0.00000                         
SCALE1      1.000000  0.000000  0.000000        0.00000                         
SCALE2      0.000000  1.000000  0.000000        0.00000                         
SCALE3      0.000000  0.000000  1.000000        0.00000                         
MODEL        1                                                                  
ATOM      1  N   MET A   1     -17.419  15.399  20.964  1.00 43.86           N  
ATOM      2  CA  MET A   1     -16.369  16.375  20.594  1.00 43.86           C  
ATOM      3  C   MET A   1     -17.037  17.675  20.162  1.00 43.86           C  
ATOM      4  CB  MET A   1     -15.486  15.824  19.462  1.00 43.86           C  
ATOM      5  O   MET A   1     -17.886  17.629  19.281  1.00 43.86           O  
ATOM      6  CG  MET A   1     -14.420  14.848  19.970  1.00 43.86           C  
ATOM      7  SD  MET A   1     -13.440  14.152  18.619  1.00 43.86           S  
ATOM      8  CE  MET A   1     -12.002  13.506  19.524  1.00 43.86           C  
ATOM      9  N   LYS A   2     -16.726  18.810  20.810  1.00 40.68           N  
ATOM     10  CA  LYS A   2     -17.242  20.138  20.423  1.00 40.68           C  
ATOM     11  C   LYS A   2     -16.868  20.416  18.958  1.00 40.68           C  
ATOM     12  CB  LYS A   2     -16.694  21.238  21.363  1.00 40.68           C  
ATOM     13  O   LYS A   2     -15.727  20.199  18.562  1.00 40.68           O  
ATOM     14  CG  LYS A   2     -17.331  21.239  22.769  1.00 40.68           C  
ATOM     15  CD  LYS A   2     -16.718  22.321  23.685  1.00 40.68           C  
ATOM     16  CE  LYS A   2     -17.411  22.356  25.061  1.00 40.68           C  
ATOM     17  NZ  LYS A   2     -16.812  23.358  25.988  1.00 40.68           N  
ATOM     18  N   THR A   3     -17.829  20.904  18.184  1.00 50.06           N  
ATOM     19  CA  THR A   3     -17.899  21.071  16.716  1.00 50.06           C  
ATOM     20  C   THR A   3     -16.746  21.809  16.006  1.00 50.06           C  
ATOM     21  CB  THR A   3     -19.228  21.793  16.401  1.00 50.06           C  
ATOM     22  O   THR A   3     -16.836  22.034  14.807  1.00 50.06           O  
ATOM     23  CG2 THR A   3     -20.434  20.867  16.562  1.00 50.06           C  
ATOM     24  OG1 THR A   3     -19.413  22.854  17.318  1.00 50.06           O  
ATOM     25  N   LYS A   4     -15.641  22.173  16.671  1.00 58.00           N  
ATOM     26  CA  LYS A   4     -14.560  22.988  16.080  1.00 58.00           C  
ATOM     27  C   LYS A   4     -13.417  22.221  15.393  1.00 58.00           C  
ATOM     28  CB  LYS A   4     -14.041  24.016  17.109  1.00 58.00           C  
ATOM     29  O   LYS A   4     -12.625  22.858  14.718  1.00 58.00           O  
ATOM     30  CG  LYS A   4     -14.936  25.269  17.165  1.00 58.00           C  
ATOM     31  CD  LYS A   4     -14.319  26.377  18.037  1.00 58.00           C  
ATOM     32  CE  LYS A   4     -15.156  27.665  17.956  1.00 58.00           C  
ATOM     33  NZ  LYS A   4     -14.524  28.800  18.687  1.00 58.00           N  
ATOM     34  N   HIS A   5     -13.305  20.896  15.530  1.00 78.90           N  
ATOM     35  CA  HIS A   5     -12.057  20.189  15.164  1.00 78.90           C  
ATOM     36  C   HIS A   5     -12.151  19.254  13.942  1.00 78.90           C  
ATOM     37  CB  HIS A   5     -11.474  19.498  16.409  1.00 78.90           C  
ATOM     38  O   HIS A   5     -11.171  18.593  13.609  1.00 78.90           O  
ATOM     39  CG  HIS A   5     -10.979  20.474  17.453  1.00 78.90           C  
ATOM     40  CD2 HIS A   5      -9.696  20.587  17.924  1.00 78.90           C  
ATOM     41  ND1 HIS A   5     -11.727  21.437  18.096  1.00 78.90           N  
ATOM     42  CE1 HIS A   5     -10.914  22.126  18.912  1.00 78.90           C  
ATOM     43  NE2 HIS A   5      -9.675  21.633  18.850  1.00 78.90           N  
ATOM     44  N   TYR A   6     -13.282  19.196  13.229  1.00 84.17           N  
ATOM     45  CA  TYR A   6     -13.457  18.235  12.125  1.00 84.17           C  
ATOM     46  C   TYR A   6     -12.518  18.490  10.930  1.00 84.17           C  
ATOM     47  CB  TYR A   6     -14.932  18.181  11.706  1.00 84.17           C  
ATOM     48  O   TYR A   6     -12.006  17.537  10.346  1.00 84.17           O  
ATOM     49  CG  TYR A   6     -15.512  19.496  11.226  1.00 84.17           C  
ATOM     50  CD1 TYR A   6     -16.168  20.358  12.126  1.00 84.17           C  
ATOM     51  CD2 TYR A   6     -15.419  19.845   9.869  1.00 84.17           C  
ATOM     52  CE1 TYR A   6     -16.689  21.587  11.676  1.00 84.17           C  
ATOM     53  CE2 TYR A   6     -16.004  21.037   9.408  1.00 84.17           C  
ATOM     54  OH  TYR A   6     -17.103  23.121   9.878  1.00 84.17           O  
ATOM     55  CZ  TYR A   6     -16.600  21.934  10.314  1.00 84.17           C  
ATOM     56  N   TRP A   7     -12.202  19.748  10.597  1.00 88.72           N  
ATOM     57  CA  TRP A   7     -11.215  20.062   9.549  1.00 88.72           C  
ATOM     58  C   TRP A   7      -9.783  19.692   9.946  1.00 88.72           C  
ATOM     59  CB  TRP A   7     -11.280  21.546   9.181  1.00 88.72           C  
ATOM     60  O   TRP A   7      -9.010  19.244   9.106  1.00 88.72           O  
ATOM     61  CG  TRP A   7     -12.475  21.936   8.375  1.00 88.72           C  
ATOM     62  CD1 TRP A   7     -13.388  22.873   8.716  1.00 88.72           C  
ATOM     63  CD2 TRP A   7     -12.872  21.447   7.056  1.00 88.72           C  
ATOM     64  CE2 TRP A   7     -14.066  22.125   6.668  1.00 88.72           C  
ATOM     65  CE3 TRP A   7     -12.339  20.511   6.142  1.00 88.72           C  
ATOM     66  NE1 TRP A   7     -14.312  23.006   7.700  1.00 88.72           N  
ATOM     67  CH2 TRP A   7     -14.174  20.914   4.578  1.00 88.72           C  
ATOM     68  CZ2 TRP A   7     -14.724  21.860   5.459  1.00 88.72           C  
ATOM     69  CZ3 TRP A   7     -12.982  20.249   4.917  1.00 88.72           C  
ATOM     70  N   VAL A   8      -9.442  19.809  11.230  1.00 90.05           N  
ATOM     71  CA  VAL A   8      -8.131  19.385  11.738  1.00 90.05           C  
ATOM     72  C   VAL A   8      -8.002  17.863  11.673  1.00 90.05           C  
ATOM     73  CB  VAL A   8      -7.909  19.905  13.165  1.00 90.05           C  
ATOM     74  O   VAL A   8      -7.005  17.352  11.172  1.00 90.05           O  
ATOM     75  CG1 VAL A   8      -6.569  19.433  13.717  1.00 90.05           C  
ATOM     76  CG2 VAL A   8      -7.932  21.440  13.206  1.00 90.05           C  
ATOM     77  N   ILE A   9      -9.044  17.132  12.084  1.00 90.26           N  
ATOM     78  CA  ILE A   9      -9.112  15.670  11.932  1.00 90.26           C  
ATOM     79  C   ILE A   9      -9.030  15.276  10.451  1.00 90.26           C  
ATOM     80  CB  ILE A   9     -10.390  15.125  12.612  1.00 90.26           C  
ATOM     81  O   ILE A   9      -8.378  14.294  10.113  1.00 90.26           O  
ATOM     82  CG1 ILE A   9     -10.286  15.318  14.144  1.00 90.26           C  
ATOM     83  CG2 ILE A   9     -10.617  13.636  12.285  1.00 90.26           C  
ATOM     84  CD1 ILE A   9     -11.603  15.109  14.899  1.00 90.26           C  
ATOM     85  N   SER A  10      -9.637  16.062   9.559  1.00 92.67           N  
ATOM     86  CA  SER A  10      -9.548  15.865   8.108  1.00 92.67           C  
ATOM     87  C   SER A  10      -8.123  16.001   7.586  1.00 92.67           C  
ATOM     88  CB  SER A  10     -10.465  16.841   7.369  1.00 92.67           C  
ATOM     89  O   SER A  10      -7.658  15.131   6.853  1.00 92.67           O  
ATOM     90  OG  SER A  10     -11.811  16.692   7.778  1.00 92.67           O  
ATOM     91  N   LEU A  11      -7.414  17.052   8.000  1.00 93.81           N  
ATOM     92  CA  LEU A  11      -6.014  17.257   7.643  1.00 93.81           C  
ATOM     93  C   LEU A  11      -5.139  16.107   8.157  1.00 93.81           C  
ATOM     94  CB  LEU A  11      -5.564  18.618   8.200  1.00 93.81           C  
ATOM     95  O   LEU A  11      -4.361  15.542   7.396  1.00 93.81           O  
ATOM     96  CG  LEU A  11      -4.086  18.944   7.926  1.00 93.81           C  
ATOM     97  CD1 LEU A  11      -3.788  19.052   6.429  1.00 93.81           C  
ATOM     98  CD2 LEU A  11      -3.723  20.265   8.598  1.00 93.81           C  
ATOM     99  N   LEU A  12      -5.310  15.714   9.418  1.00 93.30           N  
ATOM    100  CA  LEU A  12      -4.583  14.596  10.020  1.00 93.30           C  
ATOM    101  C   LEU A  12      -4.864  13.271   9.306  1.00 93.30           C  
ATOM    102  CB  LEU A  12      -4.988  14.506  11.491  1.00 93.30           C  
ATOM    103  O   LEU A  12      -3.941  12.518   9.016  1.00 93.30           O  
ATOM    104  CG  LEU A  12      -4.396  15.638  12.345  1.00 93.30           C  
ATOM    105  CD1 LEU A  12      -5.177  15.675  13.647  1.00 93.30           C  
ATOM    106  CD2 LEU A  12      -2.923  15.379  12.647  1.00 93.30           C  
ATOM    107  N   ALA A  13      -6.118  13.005   8.941  1.00 94.00           N  
ATOM    108  CA  ALA A  13      -6.480  11.813   8.185  1.00 94.00           C  
ATOM    109  C   ALA A  13      -5.728  11.735   6.844  1.00 94.00           C  
ATOM    110  CB  ALA A  13      -8.004  11.808   8.002  1.00 94.00           C  
ATOM    111  O   ALA A  13      -5.218  10.673   6.481  1.00 94.00           O  
ATOM    112  N   VAL A  14      -5.615  12.866   6.139  1.00 95.98           N  
ATOM    113  CA  VAL A  14      -4.869  12.962   4.877  1.00 95.98           C  
ATOM    114  C   VAL A  14      -3.361  12.865   5.107  1.00 95.98           C  
ATOM    115  CB  VAL A  14      -5.247  14.240   4.103  1.00 95.98           C  
ATOM    116  O   VAL A  14      -2.702  12.144   4.370  1.00 95.98           O  
ATOM    117  CG1 VAL A  14      -4.430  14.403   2.813  1.00 95.98           C  
ATOM    118  CG2 VAL A  14      -6.726  14.190   3.693  1.00 95.98           C  
ATOM    119  N   LEU A  15      -2.800  13.507   6.134  1.00 95.97           N  
ATOM    120  CA  LEU A  15      -1.362  13.430   6.432  1.00 95.97           C  
ATOM    121  C   LEU A  15      -0.924  12.041   6.927  1.00 95.97           C  
ATOM    122  CB  LEU A  15      -0.984  14.517   7.454  1.00 95.97           C  
ATOM    123  O   LEU A  15       0.215  11.651   6.698  1.00 95.97           O  
ATOM    124  CG  LEU A  15      -1.064  15.961   6.924  1.00 95.97           C  
ATOM    125  CD1 LEU A  15      -0.816  16.937   8.074  1.00 95.97           C  
ATOM    126  CD2 LEU A  15      -0.034  16.246   5.830  1.00 95.97           C  
ATOM    127  N   ALA A  16      -1.814  11.278   7.567  1.00 94.91           N  
ATOM    128  CA  ALA A  16      -1.524   9.926   8.044  1.00 94.91           C  
ATOM    129  C   ALA A  16      -1.553   8.861   6.947  1.00 94.91           C  
ATOM    130  CB  ALA A  16      -2.526   9.579   9.138  1.00 94.91           C  
ATOM    131  O   ALA A  16      -0.761   7.920   6.964  1.00 94.91           O  
ATOM    132  N   VAL A  17      -2.503   8.972   6.018  1.00 95.53           N  
ATOM    133  CA  VAL A  17      -2.769   7.926   5.020  1.00 95.53           C  
ATOM    134  C   VAL A  17      -2.307   8.345   3.625  1.00 95.53           C  
ATOM    135  CB  VAL A  17      -4.264   7.562   5.038  1.00 95.53           C  
ATOM    136  O   VAL A  17      -1.805   7.519   2.862  1.00 95.53           O  
ATOM    137  CG1 VAL A  17      -4.576   6.458   4.027  1.00 95.53           C  
ATOM    138  CG2 VAL A  17      -4.717   7.063   6.421  1.00 95.53           C  
ATOM    139  N   GLY A  18      -2.450   9.627   3.291  1.00 96.20           N  
ATOM    140  CA  GLY A  18      -2.136  10.202   1.987  1.00 96.20           C  
ATOM    141  C   GLY A  18      -0.712   9.914   1.513  1.00 96.20           C  
ATOM    142  O   GLY A  18      -0.581   9.371   0.416  1.00 96.20           O  
ATOM    143  N   PRO A  19       0.347  10.152   2.316  1.00 97.04           N  
ATOM    144  CA  PRO A  19       1.722   9.839   1.920  1.00 97.04           C  
ATOM    145  C   PRO A  19       1.930   8.372   1.529  1.00 97.04           C  
ATOM    146  CB  PRO A  19       2.589  10.220   3.125  1.00 97.04           C  
ATOM    147  O   PRO A  19       2.656   8.082   0.580  1.00 97.04           O  
ATOM    148  CG  PRO A  19       1.787  11.337   3.783  1.00 97.04           C  
ATOM    149  CD  PRO A  19       0.347  10.872   3.585  1.00 97.04           C  
ATOM    150  N   GLY A  20       1.257   7.435   2.202  1.00 95.72           N  
ATOM    151  CA  GLY A  20       1.311   6.017   1.849  1.00 95.72           C  
ATOM    152  C   GLY A  20       0.623   5.690   0.530  1.00 95.72           C  
ATOM    153  O   GLY A  20       1.158   4.934  -0.284  1.00 95.72           O  
ATOM    154  N   LEU A  21      -0.535   6.307   0.283  1.00 93.88           N  
ATOM    155  CA  LEU A  21      -1.257   6.184  -0.986  1.00 93.88           C  
ATOM    156  C   LEU A  21      -0.474   6.809  -2.155  1.00 93.88           C  
ATOM    157  CB  LEU A  21      -2.652   6.821  -0.844  1.00 93.88           C  
ATOM    158  O   LEU A  21      -0.398   6.205  -3.230  1.00 93.88           O  
ATOM    159  CG  LEU A  21      -3.585   6.146   0.178  1.00 93.88           C  
ATOM    160  CD1 LEU A  21      -4.909   6.907   0.246  1.00 93.88           C  
ATOM    161  CD2 LEU A  21      -3.903   4.692  -0.174  1.00 93.88           C  
ATOM    162  N   MET A  22       0.154   7.969  -1.929  1.00 95.18           N  
ATOM    163  CA  MET A  22       1.058   8.621  -2.884  1.00 95.18           C  
ATOM    164  C   MET A  22       2.271   7.739  -3.173  1.00 95.18           C  
ATOM    165  CB  MET A  22       1.572   9.966  -2.347  1.00 95.18           C  
ATOM    166  O   MET A  22       2.583   7.485  -4.329  1.00 95.18           O  
ATOM    167  CG  MET A  22       0.519  11.064  -2.257  1.00 95.18           C  
ATOM    168  SD  MET A  22       1.092  12.552  -1.403  1.00 95.18           S  
ATOM    169  CE  MET A  22      -0.463  13.477  -1.326  1.00 95.18           C  
ATOM    170  N   SER A  23       2.926   7.221  -2.130  1.00 94.66           N  
ATOM    171  CA  SER A  23       4.104   6.361  -2.261  1.00 94.66           C  
ATOM    172  C   SER A  23       3.821   5.119  -3.105  1.00 94.66           C  
ATOM    173  CB  SER A  23       4.604   5.974  -0.865  1.00 94.66           C  
ATOM    174  O   SER A  23       4.620   4.749  -3.964  1.00 94.66           O  
ATOM    175  OG  SER A  23       5.696   5.085  -0.976  1.00 94.66           O  
ATOM    176  N   ASN A  24       2.662   4.480  -2.910  1.00 89.92           N  
ATOM    177  CA  ASN A  24       2.295   3.287  -3.671  1.00 89.92           C  
ATOM    178  C   ASN A  24       2.149   3.545  -5.179  1.00 89.92           C  
ATOM    179  CB  ASN A  24       0.994   2.718  -3.083  1.00 89.92           C  
ATOM    180  O   ASN A  24       2.645   2.777  -6.004  1.00 89.92           O  
ATOM    181  CG  ASN A  24       0.749   1.306  -3.571  1.00 89.92           C  
ATOM    182  ND2 ASN A  24      -0.486   0.874  -3.637  1.00 89.92           N  
ATOM    183  OD1 ASN A  24       1.682   0.564  -3.829  1.00 89.92           O  
ATOM    184  N   THR A  25       1.482   4.637  -5.538  1.00 89.33           N  
ATOM    185  CA  THR A  25       1.258   5.001  -6.941  1.00 89.33           C  
ATOM    186  C   THR A  25       2.503   5.582  -7.591  1.00 89.33           C  
ATOM    187  CB  THR A  25       0.103   5.989  -7.076  1.00 89.33           C  
ATOM    188  O   THR A  25       2.857   5.163  -8.688  1.00 89.33           O  
ATOM    189  CG2 THR A  25      -1.226   5.279  -6.888  1.00 89.33           C  
ATOM    190  OG1 THR A  25       0.183   6.995  -6.094  1.00 89.33           O  
ATOM    191  N   ALA A  26       3.228   6.455  -6.892  1.00 92.34           N  
ATOM    192  CA  ALA A  26       4.463   7.045  -7.393  1.00 92.34           C  
ATOM    193  C   ALA A  26       5.516   5.979  -7.709  1.00 92.34           C  
ATOM    194  CB  ALA A  26       4.980   8.058  -6.367  1.00 92.34           C  
ATOM    195  O   ALA A  26       6.114   6.021  -8.783  1.00 92.34           O  
ATOM    196  N   LEU A  27       5.700   4.993  -6.817  1.00 88.70           N  
ATOM    197  CA  LEU A  27       6.646   3.896  -7.032  1.00 88.70           C  
ATOM    198  C   LEU A  27       6.256   3.018  -8.229  1.00 88.70           C  
ATOM    199  CB  LEU A  27       6.793   3.081  -5.736  1.00 88.70           C  
ATOM    200  O   LEU A  27       7.133   2.570  -8.964  1.00 88.70           O  
ATOM    201  CG  LEU A  27       7.893   2.002  -5.797  1.00 88.70           C  
ATOM    202  CD1 LEU A  27       9.273   2.559  -6.149  1.00 88.70           C  
ATOM    203  CD2 LEU A  27       8.008   1.306  -4.442  1.00 88.70           C  
ATOM    204  N   SER A  28       4.952   2.823  -8.453  1.00 83.06           N  
ATOM    205  CA  SER A  28       4.449   2.115  -9.636  1.00 83.06           C  
ATOM    206  C   SER A  28       4.795   2.873 -10.925  1.00 83.06           C  
ATOM    207  CB  SER A  28       2.937   1.879  -9.535  1.00 83.06           C  
ATOM    208  O   SER A  28       5.261   2.265 -11.884  1.00 83.06           O  
ATOM    209  OG  SER A  28       2.604   1.164  -8.353  1.00 83.06           O  
ATOM    210  N   SER A  29       4.670   4.204 -10.933  1.00 83.61           N  
ATOM    211  CA  SER A  29       5.033   5.032 -12.092  1.00 83.61           C  
ATOM    212  C   SER A  29       6.540   5.065 -12.375  1.00 83.61           C  
ATOM    213  CB  SER A  29       4.563   6.470 -11.887  1.00 83.61           C  
ATOM    214  O   SER A  29       6.944   5.058 -13.535  1.00 83.61           O  
ATOM    215  OG  SER A  29       3.175   6.545 -11.634  1.00 83.61           O  
ATOM    216  N   VAL A  30       7.393   5.089 -11.340  1.00 86.99           N  
ATOM    217  CA  VAL A  30       8.862   5.140 -11.511  1.00 86.99           C  
ATOM    218  C   VAL A  30       9.518   3.762 -11.624  1.00 86.99           C  
ATOM    219  CB  VAL A  30       9.577   5.992 -10.444  1.00 86.99           C  
ATOM    220  O   VAL A  30      10.745   3.673 -11.634  1.00 86.99           O  
ATOM    221  CG1 VAL A  30       9.079   7.435 -10.441  1.00 86.99           C  
ATOM    222  CG2 VAL A  30       9.462   5.426  -9.028  1.00 86.99           C  
ATOM    223  N   GLN A  31       8.744   2.678 -11.716  1.00 81.91           N  
ATOM    224  CA  GLN A  31       9.258   1.305 -11.679  1.00 81.91           C  
ATOM    225  C   GLN A  31      10.402   1.064 -12.682  1.00 81.91           C  
ATOM    226  CB  GLN A  31       8.087   0.353 -11.954  1.00 81.91           C  
ATOM    227  O   GLN A  31      11.435   0.495 -12.321  1.00 81.91           O  
ATOM    228  CG  GLN A  31       8.491  -1.127 -11.864  1.00 81.91           C  
ATOM    229  CD  GLN A  31       7.439  -2.041 -12.475  1.00 81.91           C  
ATOM    230  NE2 GLN A  31       7.835  -3.174 -13.006  1.00 81.91           N  
ATOM    231  OE1 GLN A  31       6.253  -1.769 -12.498  1.00 81.91           O  
ATOM    232  N   GLY A  32      10.253   1.528 -13.928  1.00 77.76           N  
ATOM    233  CA  GLY A  32      11.290   1.379 -14.958  1.00 77.76           C  
ATOM    234  C   GLY A  32      12.571   2.165 -14.650  1.00 77.76           C  
ATOM    235  O   GLY A  32      13.670   1.724 -14.981  1.00 77.76           O  
ATOM    236  N   LEU A  33      12.452   3.305 -13.966  1.00 83.62           N  
ATOM    237  CA  LEU A  33      13.600   4.095 -13.527  1.00 83.62           C  
ATOM    238  C   LEU A  33      14.311   3.428 -12.340  1.00 83.62           C  
ATOM    239  CB  LEU A  33      13.116   5.519 -13.204  1.00 83.62           C  
ATOM    240  O   LEU A  33      15.536   3.311 -12.341  1.00 83.62           O  
ATOM    241  CG  LEU A  33      14.251   6.470 -12.803  1.00 83.62           C  
ATOM    242  CD1 LEU A  33      15.235   6.721 -13.943  1.00 83.62           C  
ATOM    243  CD2 LEU A  33      13.659   7.802 -12.347  1.00 83.62           C  
ATOM    244  N   VAL A  34      13.552   2.918 -11.367  1.00 85.23           N  
ATOM    245  CA  VAL A  34      14.085   2.151 -10.230  1.00 85.23           C  
ATOM    246  C   VAL A  34      14.879   0.945 -10.729  1.00 85.23           C  
ATOM    247  CB  VAL A  34      12.949   1.717  -9.289  1.00 85.23           C  
ATOM    248  O   VAL A  34      16.017   0.749 -10.305  1.00 85.23           O  
ATOM    249  CG1 VAL A  34      13.428   0.768  -8.189  1.00 85.23           C  
ATOM    250  CG2 VAL A  34      12.329   2.936  -8.599  1.00 85.23           C  
ATOM    251  N   GLN A  35      14.334   0.202 -11.697  1.00 81.03           N  
ATOM    252  CA  GLN A  35      15.015  -0.929 -12.327  1.00 81.03           C  
ATOM    253  C   GLN A  35      16.404  -0.545 -12.865  1.00 81.03           C  
ATOM    254  CB  GLN A  35      14.128  -1.466 -13.456  1.00 81.03           C  
ATOM    255  O   GLN A  35      17.382  -1.227 -12.552  1.00 81.03           O  
ATOM    256  CG  GLN A  35      14.717  -2.743 -14.063  1.00 81.03           C  
ATOM    257  CD  GLN A  35      14.082  -3.112 -15.389  1.00 81.03           C  
ATOM    258  NE2 GLN A  35      14.747  -3.946 -16.155  1.00 81.03           N  
ATOM    259  OE1 GLN A  35      13.008  -2.666 -15.754  1.00 81.03           O  
ATOM    260  N   LYS A  36      16.495   0.554 -13.630  1.00 81.45           N  
ATOM    261  CA  LYS A  36      17.761   1.052 -14.196  1.00 81.45           C  
ATOM    262  C   LYS A  36      18.751   1.474 -13.110  1.00 81.45           C  
ATOM    263  CB  LYS A  36      17.498   2.224 -15.159  1.00 81.45           C  
ATOM    264  O   LYS A  36      19.920   1.123 -13.185  1.00 81.45           O  
ATOM    265  CG  LYS A  36      16.835   1.787 -16.475  1.00 81.45           C  
ATOM    266  CD  LYS A  36      16.637   2.993 -17.407  1.00 81.45           C  
ATOM    267  CE  LYS A  36      15.976   2.558 -18.722  1.00 81.45           C  
ATOM    268  NZ  LYS A  36      15.896   3.679 -19.698  1.00 81.45           N  
ATOM    269  N   THR A  37      18.287   2.200 -12.093  1.00 83.44           N  
ATOM    270  CA  THR A  37      19.169   2.772 -11.057  1.00 83.44           C  
ATOM    271  C   THR A  37      19.700   1.764 -10.038  1.00 83.44           C  
ATOM    272  CB  THR A  37      18.478   3.903 -10.291  1.00 83.44           C  
ATOM    273  O   THR A  37      20.795   1.963  -9.529  1.00 83.44           O  
ATOM    274  CG2 THR A  37      18.168   5.113 -11.171  1.00 83.44           C  
ATOM    275  OG1 THR A  37      17.270   3.463  -9.711  1.00 83.44           O  
ATOM    276  N   VAL A  38      18.945   0.707  -9.719  1.00 81.43           N  
ATOM    277  CA  VAL A  38      19.371  -0.333  -8.759  1.00 81.43           C  
ATOM    278  C   VAL A  38      20.068  -1.501  -9.483  1.00 81.43           C  
ATOM    279  CB  VAL A  38      18.191  -0.766  -7.848  1.00 81.43           C  
ATOM    280  O   VAL A  38      20.598  -2.399  -8.844  1.00 81.43           O  
ATOM    281  CG1 VAL A  38      18.613  -1.617  -6.640  1.00 81.43           C  
ATOM    282  CG2 VAL A  38      17.478   0.448  -7.221  1.00 81.43           C  
ATOM    283  N   GLY A  39      20.098  -1.501 -10.823  1.00 67.96           N  
ATOM    284  CA  GLY A  39      20.819  -2.505 -11.617  1.00 67.96           C  
ATOM    285  C   GLY A  39      20.198  -3.900 -11.548  1.00 67.96           C  
ATOM    286  O   GLY A  39      20.904  -4.900 -11.471  1.00 67.96           O  
ATOM    287  N   THR A  40      18.867  -3.984 -11.530  1.00 68.40           N  
ATOM    288  CA  THR A  40      18.163  -5.246 -11.256  1.00 68.40           C  
ATOM    289  C   THR A  40      17.233  -5.658 -12.389  1.00 68.40           C  
ATOM    290  CB  THR A  40      17.420  -5.176  -9.926  1.00 68.40           C  
ATOM    291  O   THR A  40      16.885  -4.865 -13.265  1.00 68.40           O  
ATOM    292  CG2 THR A  40      18.346  -4.796  -8.771  1.00 68.40           C  
ATOM    293  OG1 THR A  40      16.378  -4.232 -10.049  1.00 68.40           O  
ATOM    294  N   SER A  41      16.814  -6.924 -12.389  1.00 69.62           N  
ATOM    295  CA  SER A  41      15.829  -7.414 -13.355  1.00 69.62           C  
ATOM    296  C   SER A  41      14.477  -6.696 -13.202  1.00 69.62           C  
ATOM    297  CB  SER A  41      15.674  -8.934 -13.230  1.00 69.62           C  
ATOM    298  O   SER A  41      14.113  -6.270 -12.101  1.00 69.62           O  
ATOM    299  OG  SER A  41      14.934  -9.284 -12.075  1.00 69.62           O  
ATOM    300  N   VAL A  42      13.695  -6.624 -14.289  1.00 64.48           N  
ATOM    301  CA  VAL A  42      12.325  -6.060 -14.301  1.00 64.48           C  
ATOM    302  C   VAL A  42      11.459  -6.650 -13.180  1.00 64.48           C  
ATOM    303  CB  VAL A  42      11.615  -6.351 -15.646  1.00 64.48           C  
ATOM    304  O   VAL A  42      10.643  -5.955 -12.588  1.00 64.48           O  
ATOM    305  CG1 VAL A  42      10.222  -5.710 -15.717  1.00 64.48           C  
ATOM    306  CG2 VAL A  42      12.375  -5.872 -16.889  1.00 64.48           C  
ATOM    307  N   PHE A  43      11.634  -7.938 -12.876  1.00 66.33           N  
ATOM    308  CA  PHE A  43      10.810  -8.644 -11.895  1.00 66.33           C  
ATOM    309  C   PHE A  43      11.180  -8.284 -10.464  1.00 66.33           C  
ATOM    310  CB  PHE A  43      10.944 -10.154 -12.128  1.00 66.33           C  
ATOM    311  O   PHE A  43      10.314  -8.071  -9.622  1.00 66.33           O  
ATOM    312  CG  PHE A  43      10.593 -10.551 -13.544  1.00 66.33           C  
ATOM    313  CD1 PHE A  43       9.324 -10.223 -14.051  1.00 66.33           C  
ATOM    314  CD2 PHE A  43      11.549 -11.154 -14.382  1.00 66.33           C  
ATOM    315  CE1 PHE A  43       9.013 -10.482 -15.393  1.00 66.33           C  
ATOM    316  CE2 PHE A  43      11.228 -11.436 -15.721  1.00 66.33           C  
ATOM    317  CZ  PHE A  43       9.964 -11.095 -16.229  1.00 66.33           C  
ATOM    318  N   THR A  44      12.476  -8.178 -10.185  1.00 73.77           N  
ATOM    319  CA  THR A  44      12.946  -7.876  -8.835  1.00 73.77           C  
ATOM    320  C   THR A  44      12.562  -6.460  -8.405  1.00 73.77           C  
ATOM    321  CB  THR A  44      14.453  -8.139  -8.714  1.00 73.77           C  
ATOM    322  O   THR A  44      12.258  -6.259  -7.230  1.00 73.77           O  
ATOM    323  CG2 THR A  44      14.753  -9.636  -8.670  1.00 73.77           C  
ATOM    324  OG1 THR A  44      15.165  -7.643  -9.826  1.00 73.77           O  
ATOM    325  N   SER A  45      12.489  -5.497  -9.335  1.00 75.14           N  
ATOM    326  CA  SER A  45      12.127  -4.107  -9.016  1.00 75.14           C  
ATOM    327  C   SER A  45      10.681  -3.935  -8.524  1.00 75.14           C  
ATOM    328  CB  SER A  45      12.403  -3.188 -10.212  1.00 75.14           C  
ATOM    329  O   SER A  45      10.388  -2.950  -7.847  1.00 75.14           O  
ATOM    330  OG  SER A  45      11.552  -3.493 -11.296  1.00 75.14           O  
ATOM    331  N   VAL A  46       9.790  -4.901  -8.784  1.00 79.68           N  
ATOM    332  CA  VAL A  46       8.387  -4.876  -8.327  1.00 79.68           C  
ATOM    333  C   VAL A  46       8.218  -5.442  -6.916  1.00 79.68           C  
ATOM    334  CB  VAL A  46       7.484  -5.647  -9.304  1.00 79.68           C  
ATOM    335  O   VAL A  46       7.253  -5.100  -6.226  1.00 79.68           O  
ATOM    336  CG1 VAL A  46       5.998  -5.521  -8.929  1.00 79.68           C  
ATOM    337  CG2 VAL A  46       7.603  -5.107 -10.721  1.00 79.68           C  
ATOM    338  N   ASN A  47       9.163  -6.262  -6.441  1.00 86.25           N  
ATOM    339  CA  ASN A  47       9.070  -6.931  -5.139  1.00 86.25           C  
ATOM    340  C   ASN A  47       8.762  -5.961  -3.980  1.00 86.25           C  
ATOM    341  CB  ASN A  47      10.341  -7.757  -4.855  1.00 86.25           C  
ATOM    342  O   ASN A  47       7.868  -6.268  -3.188  1.00 86.25           O  
ATOM    343  CG  ASN A  47      10.549  -8.928  -5.793  1.00 86.25           C  
ATOM    344  ND2 ASN A  47      11.674  -9.593  -5.693  1.00 86.25           N  
ATOM    345  OD1 ASN A  47       9.717  -9.291  -6.599  1.00 86.25           O  
ATOM    346  N   PRO A  48       9.394  -4.773  -3.877  1.00 89.21           N  
ATOM    347  CA  PRO A  48       9.081  -3.824  -2.805  1.00 89.21           C  
ATOM    348  C   PRO A  48       7.652  -3.271  -2.868  1.00 89.21           C  
ATOM    349  CB  PRO A  48      10.123  -2.708  -2.937  1.00 89.21           C  
ATOM    350  O   PRO A  48       7.052  -2.981  -1.831  1.00 89.21           O  
ATOM    351  CG  PRO A  48      11.293  -3.434  -3.586  1.00 89.21           C  
ATOM    352  CD  PRO A  48      10.572  -4.306  -4.598  1.00 89.21           C  
ATOM    353  N   ILE A  49       7.065  -3.146  -4.063  1.00 87.23           N  
ATOM    354  CA  ILE A  49       5.667  -2.721  -4.226  1.00 87.23           C  
ATOM    355  C   ILE A  49       4.737  -3.800  -3.661  1.00 87.23           C  
ATOM    356  CB  ILE A  49       5.334  -2.393  -5.701  1.00 87.23           C  
ATOM    357  O   ILE A  49       3.859  -3.480  -2.858  1.00 87.23           O  
ATOM    358  CG1 ILE A  49       6.249  -1.271  -6.240  1.00 87.23           C  
ATOM    359  CG2 ILE A  49       3.854  -1.980  -5.830  1.00 87.23           C  
ATOM    360  CD1 ILE A  49       6.110  -1.015  -7.746  1.00 87.23           C  
ATOM    361  N   LEU A  50       4.968  -5.069  -4.020  1.00 87.48           N  
ATOM    362  CA  LEU A  50       4.178  -6.211  -3.541  1.00 87.48           C  
ATOM    363  C   LEU A  50       4.276  -6.371  -2.020  1.00 87.48           C  
ATOM    364  CB  LEU A  50       4.637  -7.506  -4.241  1.00 87.48           C  
ATOM    365  O   LEU A  50       3.251  -6.493  -1.352  1.00 87.48           O  
ATOM    366  CG  LEU A  50       4.405  -7.544  -5.760  1.00 87.48           C  
ATOM    367  CD1 LEU A  50       5.033  -8.809  -6.341  1.00 87.48           C  
ATOM    368  CD2 LEU A  50       2.921  -7.528  -6.131  1.00 87.48           C  
ATOM    369  N   ILE A  51       5.492  -6.306  -1.471  1.00 91.39           N  
ATOM    370  CA  ILE A  51       5.741  -6.419  -0.027  1.00 91.39           C  
ATOM    371  C   ILE A  51       5.051  -5.280   0.731  1.00 91.39           C  
ATOM    372  CB  ILE A  51       7.264  -6.479   0.241  1.00 91.39           C  
ATOM    373  O   ILE A  51       4.361  -5.532   1.718  1.00 91.39           O  
ATOM    374  CG1 ILE A  51       7.817  -7.830  -0.272  1.00 91.39           C  
ATOM    375  CG2 ILE A  51       7.581  -6.306   1.738  1.00 91.39           C  
ATOM    376  CD1 ILE A  51       9.345  -7.898  -0.350  1.00 91.39           C  
ATOM    377  N   GLY A  52       5.167  -4.038   0.249  1.00 92.75           N  
ATOM    378  CA  GLY A  52       4.487  -2.896   0.864  1.00 92.75           C  
ATOM    379  C   GLY A  52       2.959  -3.003   0.809  1.00 92.75           C  
ATOM    380  O   GLY A  52       2.291  -2.702   1.795  1.00 92.75           O  
ATOM    381  N   ASN A  53       2.393  -3.487  -0.300  1.00 90.19           N  
ATOM    382  CA  ASN A  53       0.944  -3.678  -0.426  1.00 90.19           C  
ATOM    383  C   ASN A  53       0.417  -4.797   0.476  1.00 90.19           C  
ATOM    384  CB  ASN A  53       0.581  -3.922  -1.900  1.00 90.19           C  
ATOM    385  O   ASN A  53      -0.665  -4.651   1.041  1.00 90.19           O  
ATOM    386  CG  ASN A  53       0.645  -2.648  -2.720  1.00 90.19           C  
ATOM    387  ND2 ASN A  53       0.716  -2.742  -4.026  1.00 90.19           N  
ATOM    388  OD1 ASN A  53       0.601  -1.545  -2.205  1.00 90.19           O  
ATOM    389  N   MET A  54       1.188  -5.868   0.675  1.00 90.13           N  
ATOM    390  CA  MET A  54       0.833  -6.930   1.618  1.00 90.13           C  
ATOM    391  C   MET A  54       0.931  -6.474   3.066  1.00 90.13           C  
ATOM    392  CB  MET A  54       1.718  -8.160   1.388  1.00 90.13           C  
ATOM    393  O   MET A  54       0.025  -6.752   3.848  1.00 90.13           O  
ATOM    394  CG  MET A  54       1.264  -8.883   0.126  1.00 90.13           C  
ATOM    395  SD  MET A  54      -0.404  -9.571   0.235  1.00 90.13           S  
ATOM    396  CE  MET A  54      -0.431 -10.389  -1.364  1.00 90.13           C  
ATOM    397  N   ALA A  55       1.977  -5.721   3.417  1.00 93.67           N  
ATOM    398  CA  ALA A  55       2.092  -5.107   4.736  1.00 93.67           C  
ATOM    399  C   ALA A  55       0.923  -4.149   5.005  1.00 93.67           C  
ATOM    400  CB  ALA A  55       3.439  -4.387   4.827  1.00 93.67           C  
ATOM    401  O   ALA A  55       0.343  -4.180   6.088  1.00 93.67           O  
ATOM    402  N   PHE A  56       0.527  -3.360   3.998  1.00 93.69           N  
ATOM    403  CA  PHE A  56      -0.673  -2.531   4.053  1.00 93.69           C  
ATOM    404  C   PHE A  56      -1.902  -3.405   4.305  1.00 93.69           C  
ATOM    405  CB  PHE A  56      -0.770  -1.662   2.783  1.00 93.69           C  
ATOM    406  O   PHE A  56      -2.529  -3.254   5.352  1.00 93.69           O  
ATOM    407  CG  PHE A  56      -1.816  -0.554   2.739  1.00 93.69           C  
ATOM    408  CD1 PHE A  56      -1.688   0.454   1.767  1.00 93.69           C  
ATOM    409  CD2 PHE A  56      -2.900  -0.486   3.634  1.00 93.69           C  
ATOM    410  CE1 PHE A  56      -2.619   1.505   1.700  1.00 93.69           C  
ATOM    411  CE2 PHE A  56      -3.826   0.561   3.576  1.00 93.69           C  
ATOM    412  CZ  PHE A  56      -3.691   1.562   2.604  1.00 93.69           C  
ATOM    413  N   ALA A  57      -2.224  -4.334   3.402  1.00 91.05           N  
ATOM    414  CA  ALA A  57      -3.407  -5.185   3.502  1.00 91.05           C  
ATOM    415  C   ALA A  57      -3.511  -5.865   4.873  1.00 91.05           C  
ATOM    416  CB  ALA A  57      -3.371  -6.214   2.364  1.00 91.05           C  
ATOM    417  O   ALA A  57      -4.535  -5.744   5.540  1.00 91.05           O  
ATOM    418  N   LEU A  58      -2.423  -6.487   5.329  1.00 91.85           N  
ATOM    419  CA  LEU A  58      -2.334  -7.205   6.597  1.00 91.85           C  
ATOM    420  C   LEU A  58      -2.596  -6.320   7.824  1.00 91.85           C  
ATOM    421  CB  LEU A  58      -0.930  -7.825   6.653  1.00 91.85           C  
ATOM    422  O   LEU A  58      -3.215  -6.775   8.784  1.00 91.85           O  
ATOM    423  CG  LEU A  58      -0.611  -8.599   7.940  1.00 91.85           C  
ATOM    424  CD1 LEU A  58      -1.534  -9.796   8.112  1.00 91.85           C  
ATOM    425  CD2 LEU A  58       0.844  -9.060   7.891  1.00 91.85           C  
ATOM    426  N   LEU A  59      -2.127  -5.070   7.814  1.00 93.57           N  
ATOM    427  CA  LEU A  59      -2.179  -4.182   8.981  1.00 93.57           C  
ATOM    428  C   LEU A  59      -3.463  -3.334   9.030  1.00 93.57           C  
ATOM    429  CB  LEU A  59      -0.886  -3.343   9.036  1.00 93.57           C  
ATOM    430  O   LEU A  59      -3.735  -2.711  10.057  1.00 93.57           O  
ATOM    431  CG  LEU A  59       0.382  -4.039   9.599  1.00 93.57           C  
ATOM    432  CD1 LEU A  59       0.518  -3.840  11.108  1.00 93.57           C  
ATOM    433  CD2 LEU A  59       0.491  -5.542   9.355  1.00 93.57           C  
ATOM    434  N   VAL A  60      -4.298  -3.361   7.981  1.00 92.84           N  
ATOM    435  CA  VAL A  60      -5.621  -2.702   7.966  1.00 92.84           C  
ATOM    436  C   VAL A  60      -6.501  -3.097   9.166  1.00 92.84           C  
ATOM    437  CB  VAL A  60      -6.338  -2.892   6.607  1.00 92.84           C  
ATOM    438  O   VAL A  60      -7.019  -2.194   9.832  1.00 92.84           O  
ATOM    439  CG1 VAL A  60      -7.806  -2.471   6.614  1.00 92.84           C  
ATOM    440  CG2 VAL A  60      -5.685  -2.030   5.526  1.00 92.84           C  
ATOM    441  N   PRO A  61      -6.672  -4.389   9.516  1.00 90.22           N  
ATOM    442  CA  PRO A  61      -7.485  -4.788  10.666  1.00 90.22           C  
ATOM    443  C   PRO A  61      -6.787  -4.599  12.015  1.00 90.22           C  
ATOM    444  CB  PRO A  61      -7.905  -6.243  10.409  1.00 90.22           C  
ATOM    445  O   PRO A  61      -7.459  -4.468  13.039  1.00 90.22           O  
ATOM    446  CG  PRO A  61      -7.470  -6.535   8.972  1.00 90.22           C  
ATOM    447  CD  PRO A  61      -6.300  -5.583   8.780  1.00 90.22           C  
ATOM    448  N   ALA A  62      -5.455  -4.487  12.027  1.00 91.28           N  
ATOM    449  CA  ALA A  62      -4.706  -4.173  13.240  1.00 91.28           C  
ATOM    450  C   ALA A  62      -4.991  -2.746  13.745  1.00 91.28           C  
ATOM    451  CB  ALA A  62      -3.213  -4.402  12.979  1.00 91.28           C  
ATOM    452  O   ALA A  62      -4.984  -2.519  14.954  1.00 91.28           O  
ATOM    453  N   GLY A  63      -5.310  -1.803  12.850  1.00 91.13           N  
ATOM    454  CA  GLY A  63      -5.630  -0.410  13.185  1.00 91.13           C  
ATOM    455  C   GLY A  63      -6.693  -0.250  14.279  1.00 91.13           C  
ATOM    456  O   GLY A  63      -6.382   0.254  15.361  1.00 91.13           O  
ATOM    457  N   PRO A  64      -7.943  -0.697  14.058  1.00 87.67           N  
ATOM    458  CA  PRO A  64      -9.005  -0.601  15.058  1.00 87.67           C  
ATOM    459  C   PRO A  64      -8.675  -1.291  16.389  1.00 87.67           C  
ATOM    460  CB  PRO A  64     -10.239  -1.220  14.395  1.00 87.67           C  
ATOM    461  O   PRO A  64      -9.074  -0.791  17.439  1.00 87.67           O  
ATOM    462  CG  PRO A  64      -9.993  -0.973  12.908  1.00 87.67           C  
ATOM    463  CD  PRO A  64      -8.482  -1.144  12.785  1.00 87.67           C  
ATOM    464  N   LEU A  65      -7.923  -2.398  16.368  1.00 87.05           N  
ATOM    465  CA  LEU A  65      -7.503  -3.110  17.581  1.00 87.05           C  
ATOM    466  C   LEU A  65      -6.458  -2.329  18.377  1.00 87.05           C  
ATOM    467  CB  LEU A  65      -6.943  -4.488  17.202  1.00 87.05           C  
ATOM    468  O   LEU A  65      -6.581  -2.194  19.594  1.00 87.05           O  
ATOM    469  CG  LEU A  65      -7.988  -5.435  16.602  1.00 87.05           C  
ATOM    470  CD1 LEU A  65      -7.290  -6.699  16.146  1.00 87.05           C  
ATOM    471  CD2 LEU A  65      -9.067  -5.839  17.608  1.00 87.05           C  
ATOM    472  N   LEU A  66      -5.458  -1.771  17.693  1.00 89.36           N  
ATOM    473  CA  LEU A  66      -4.445  -0.920  18.311  1.00 89.36           C  
ATOM    474  C   LEU A  66      -5.073   0.356  18.867  1.00 89.36           C  
ATOM    475  CB  LEU A  66      -3.341  -0.608  17.286  1.00 89.36           C  
ATOM    476  O   LEU A  66      -4.773   0.729  20.000  1.00 89.36           O  
ATOM    477  CG  LEU A  66      -2.433  -1.808  16.960  1.00 89.36           C  
ATOM    478  CD1 LEU A  66      -1.501  -1.446  15.806  1.00 89.36           C  
ATOM    479  CD2 LEU A  66      -1.575  -2.221  18.157  1.00 89.36           C  
ATOM    480  N   ARG A  67      -6.004   0.975  18.126  1.00 87.96           N  
ATOM    481  CA  ARG A  67      -6.789   2.112  18.623  1.00 87.96           C  
ATOM    482  C   ARG A  67      -7.567   1.730  19.879  1.00 87.96           C  
ATOM    483  CB  ARG A  67      -7.738   2.634  17.536  1.00 87.96           C  
ATOM    484  O   ARG A  67      -7.529   2.480  20.838  1.00 87.96           O  
ATOM    485  CG  ARG A  67      -8.490   3.886  18.016  1.00 87.96           C  
ATOM    486  CD  ARG A  67      -9.699   4.221  17.147  1.00 87.96           C  
ATOM    487  NE  ARG A  67     -10.411   5.374  17.724  1.00 87.96           N  
ATOM    488  NH1 ARG A  67     -12.426   5.099  16.669  1.00 87.96           N  
ATOM    489  NH2 ARG A  67     -12.151   6.721  18.213  1.00 87.96           N  
ATOM    490  CZ  ARG A  67     -11.664   5.725  17.527  1.00 87.96           C  
ATOM    491  N   LYS A  68      -8.244   0.580  19.896  1.00 85.28           N  
ATOM    492  CA  LYS A  68      -9.011   0.131  21.065  1.00 85.28           C  
ATOM    493  C   LYS A  68      -8.122  -0.089  22.298  1.00 85.28           C  
ATOM    494  CB  LYS A  68      -9.804  -1.129  20.679  1.00 85.28           C  
ATOM    495  O   LYS A  68      -8.545   0.206  23.409  1.00 85.28           O  
ATOM    496  CG  LYS A  68     -10.764  -1.536  21.799  1.00 85.28           C  
ATOM    497  CD  LYS A  68     -11.620  -2.754  21.432  1.00 85.28           C  
ATOM    498  CE  LYS A  68     -12.527  -2.962  22.642  1.00 85.28           C  
ATOM    499  NZ  LYS A  68     -13.124  -4.309  22.735  1.00 85.28           N  
ATOM    500  N   LYS A  69      -6.900  -0.601  22.103  1.00 85.10           N  
ATOM    501  CA  LYS A  69      -5.967  -0.936  23.190  1.00 85.10           C  
ATOM    502  C   LYS A  69      -5.190   0.266  23.732  1.00 85.10           C  
ATOM    503  CB  LYS A  69      -5.029  -2.054  22.710  1.00 85.10           C  
ATOM    504  O   LYS A  69      -5.051   0.394  24.942  1.00 85.10           O  
ATOM    505  CG  LYS A  69      -4.101  -2.528  23.837  1.00 85.10           C  
ATOM    506  CD  LYS A  69      -3.279  -3.749  23.417  1.00 85.10           C  
ATOM    507  CE  LYS A  69      -2.346  -4.119  24.574  1.00 85.10           C  
ATOM    508  NZ  LYS A  69      -1.513  -5.306  24.263  1.00 85.10           N  
ATOM    509  N   PHE A  70      -4.647   1.101  22.851  1.00 86.76           N  
ATOM    510  CA  PHE A  70      -3.741   2.194  23.225  1.00 86.76           C  
ATOM    511  C   PHE A  70      -4.376   3.578  23.065  1.00 86.76           C  
ATOM    512  CB  PHE A  70      -2.462   2.077  22.388  1.00 86.76           C  
ATOM    513  O   PHE A  70      -3.904   4.542  23.652  1.00 86.76           O  
ATOM    514  CG  PHE A  70      -1.695   0.783  22.588  1.00 86.76           C  
ATOM    515  CD1 PHE A  70      -1.034   0.547  23.807  1.00 86.76           C  
ATOM    516  CD2 PHE A  70      -1.617  -0.173  21.557  1.00 86.76           C  
ATOM    517  CE1 PHE A  70      -0.284  -0.628  23.990  1.00 86.76           C  
ATOM    518  CE2 PHE A  70      -0.863  -1.347  21.738  1.00 86.76           C  
ATOM    519  CZ  PHE A  70      -0.189  -1.570  22.952  1.00 86.76           C  
ATOM    520  N   GLY A  71      -5.443   3.688  22.280  1.00 85.66           N  
ATOM    521  CA  GLY A  71      -6.042   4.948  21.865  1.00 85.66           C  
ATOM    522  C   GLY A  71      -5.515   5.465  20.534  1.00 85.66           C  
ATOM    523  O   GLY A  71      -4.520   4.989  19.994  1.00 85.66           O  
ATOM    524  N   ALA A  72      -6.213   6.442  19.952  1.00 85.77           N  
ATOM    525  CA  ALA A  72      -5.877   6.931  18.616  1.00 85.77           C  
ATOM    526  C   ALA A  72      -4.556   7.718  18.573  1.00 85.77           C  
ATOM    527  CB  ALA A  72      -7.045   7.764  18.096  1.00 85.77           C  
ATOM    528  O   ALA A  72      -3.761   7.507  17.661  1.00 85.77           O  
ATOM    529  N   ARG A  73      -4.304   8.590  19.560  1.00 89.35           N  
ATOM    530  CA  ARG A  73      -3.107   9.448  19.620  1.00 89.35           C  
ATOM    531  C   ARG A  73      -1.790   8.670  19.674  1.00 89.35           C  
ATOM    532  CB  ARG A  73      -3.229  10.466  20.770  1.00 89.35           C  
ATOM    533  O   ARG A  73      -0.960   8.916  18.801  1.00 89.35           O  
ATOM    534  CG  ARG A  73      -2.065  11.475  20.787  1.00 89.35           C  
ATOM    535  CD  ARG A  73      -2.075  12.280  22.086  1.00 89.35           C  
ATOM    536  NE  ARG A  73      -1.242  13.487  22.020  1.00 89.35           N  
ATOM    537  NH1 ARG A  73      -1.275  13.966  24.281  1.00 89.35           N  
ATOM    538  NH2 ARG A  73      -0.230  15.332  22.885  1.00 89.35           N  
ATOM    539  CZ  ARG A  73      -0.924  14.243  23.056  1.00 89.35           C  
ATOM    540  N   PRO A  74      -1.562   7.731  20.612  1.00 90.85           N  
ATOM    541  CA  PRO A  74      -0.285   7.022  20.660  1.00 90.85           C  
ATOM    542  C   PRO A  74      -0.061   6.157  19.421  1.00 90.85           C  
ATOM    543  CB  PRO A  74      -0.309   6.193  21.942  1.00 90.85           C  
ATOM    544  O   PRO A  74       1.054   6.092  18.914  1.00 90.85           O  
ATOM    545  CG  PRO A  74      -1.792   6.043  22.252  1.00 90.85           C  
ATOM    546  CD  PRO A  74      -2.408   7.333  21.729  1.00 90.85           C  
ATOM    547  N   VAL A  75      -1.117   5.550  18.868  1.00 92.56           N  
ATOM    548  CA  VAL A  75      -0.996   4.756  17.636  1.00 92.56           C  
ATOM    549  C   VAL A  75      -0.638   5.654  16.448  1.00 92.56           C  
ATOM    550  CB  VAL A  75      -2.273   3.937  17.378  1.00 92.56           C  
ATOM    551  O   VAL A  75       0.194   5.270  15.627  1.00 92.56           O  
ATOM    552  CG1 VAL A  75      -2.128   3.003  16.173  1.00 92.56           C  
ATOM    553  CG2 VAL A  75      -2.582   3.013  18.560  1.00 92.56           C  
ATOM    554  N   TYR A  76      -1.194   6.868  16.385  1.00 91.90           N  
ATOM    555  CA  TYR A  76      -0.843   7.883  15.389  1.00 91.90           C  
ATOM    556  C   TYR A  76       0.626   8.315  15.500  1.00 91.90           C  
ATOM    557  CB  TYR A  76      -1.784   9.084  15.560  1.00 91.90           C  
ATOM    558  O   TYR A  76       1.372   8.245  14.521  1.00 91.90           O  
ATOM    559  CG  TYR A  76      -1.802  10.023  14.380  1.00 91.90           C  
ATOM    560  CD1 TYR A  76      -0.760  10.936  14.163  1.00 91.90           C  
ATOM    561  CD2 TYR A  76      -2.902  10.001  13.516  1.00 91.90           C  
ATOM    562  CE1 TYR A  76      -0.821  11.801  13.061  1.00 91.90           C  
ATOM    563  CE2 TYR A  76      -2.960  10.853  12.399  1.00 91.90           C  
ATOM    564  OH  TYR A  76      -1.907  12.577  11.090  1.00 91.90           O  
ATOM    565  CZ  TYR A  76      -1.896  11.744  12.159  1.00 91.90           C  
ATOM    566  N   LEU A  77       1.052   8.702  16.707  1.00 93.21           N  
ATOM    567  CA  LEU A  77       2.415   9.153  17.003  1.00 93.21           C  
ATOM    568  C   LEU A  77       3.463   8.041  16.885  1.00 93.21           C  
ATOM    569  CB  LEU A  77       2.460   9.778  18.410  1.00 93.21           C  
ATOM    570  O   LEU A  77       4.631   8.355  16.714  1.00 93.21           O  
ATOM    571  CG  LEU A  77       1.800  11.163  18.529  1.00 93.21           C  
ATOM    572  CD1 LEU A  77       1.805  11.604  19.994  1.00 93.21           C  
ATOM    573  CD2 LEU A  77       2.547  12.230  17.725  1.00 93.21           C  
ATOM    574  N   ALA A  78       3.073   6.766  16.935  1.00 94.71           N  
ATOM    575  CA  ALA A  78       3.962   5.644  16.637  1.00 94.71           C  
ATOM    576  C   ALA A  78       4.026   5.335  15.131  1.00 94.71           C  
ATOM    577  CB  ALA A  78       3.487   4.429  17.442  1.00 94.71           C  
ATOM    578  O   ALA A  78       5.099   5.075  14.590  1.00 94.71           O  
ATOM    579  N   SER A  79       2.888   5.382  14.431  1.00 95.78           N  
ATOM    580  CA  SER A  79       2.811   4.955  13.026  1.00 95.78           C  
ATOM    581  C   SER A  79       3.502   5.929  12.074  1.00 95.78           C  
ATOM    582  CB  SER A  79       1.359   4.756  12.589  1.00 95.78           C  
ATOM    583  O   SER A  79       4.155   5.499  11.126  1.00 95.78           O  
ATOM    584  OG  SER A  79       0.746   3.781  13.408  1.00 95.78           O  
ATOM    585  N   LEU A  80       3.404   7.237  12.321  1.00 95.78           N  
ATOM    586  CA  LEU A  80       4.034   8.227  11.449  1.00 95.78           C  
ATOM    587  C   LEU A  80       5.573   8.193  11.483  1.00 95.78           C  
ATOM    588  CB  LEU A  80       3.494   9.622  11.760  1.00 95.78           C  
ATOM    589  O   LEU A  80       6.168   8.172  10.406  1.00 95.78           O  
ATOM    590  CG  LEU A  80       2.096   9.923  11.219  1.00 95.78           C  
ATOM    591  CD1 LEU A  80       1.841  11.401  11.455  1.00 95.78           C  
ATOM    592  CD2 LEU A  80       1.997   9.674   9.716  1.00 95.78           C  
ATOM    593  N   PRO A  81       6.250   8.114  12.644  1.00 96.69           N  
ATOM    594  CA  PRO A  81       7.691   7.874  12.683  1.00 96.69           C  
ATOM    595  C   PRO A  81       8.109   6.584  11.976  1.00 96.69           C  
ATOM    596  CB  PRO A  81       8.071   7.851  14.162  1.00 96.69           C  
ATOM    597  O   PRO A  81       9.093   6.595  11.242  1.00 96.69           O  
ATOM    598  CG  PRO A  81       7.034   8.778  14.779  1.00 96.69           C  
ATOM    599  CD  PRO A  81       5.777   8.436  13.981  1.00 96.69           C  
ATOM    600  N   VAL A  82       7.340   5.495  12.108  1.00 97.51           N  
ATOM    601  CA  VAL A  82       7.597   4.246  11.363  1.00 97.51           C  
ATOM    602  C   VAL A  82       7.517   4.478   9.850  1.00 97.51           C  
ATOM    603  CB  VAL A  82       6.634   3.129  11.813  1.00 97.51           C  
ATOM    604  O   VAL A  82       8.371   3.993   9.105  1.00 97.51           O  
ATOM    605  CG1 VAL A  82       6.732   1.876  10.933  1.00 97.51           C  
ATOM    606  CG2 VAL A  82       6.950   2.695  13.249  1.00 97.51           C  
ATOM    607  N   PHE A  83       6.547   5.270   9.386  1.00 97.70           N  
ATOM    608  CA  PHE A  83       6.453   5.658   7.979  1.00 97.70           C  
ATOM    609  C   PHE A  83       7.657   6.499   7.520  1.00 97.70           C  
ATOM    610  CB  PHE A  83       5.142   6.419   7.739  1.00 97.70           C  
ATOM    611  O   PHE A  83       8.194   6.271   6.432  1.00 97.70           O  
ATOM    612  CG  PHE A  83       4.875   6.645   6.269  1.00 97.70           C  
ATOM    613  CD1 PHE A  83       5.487   7.717   5.595  1.00 97.70           C  
ATOM    614  CD2 PHE A  83       4.068   5.744   5.556  1.00 97.70           C  
ATOM    615  CE1 PHE A  83       5.297   7.888   4.215  1.00 97.70           C  
ATOM    616  CE2 PHE A  83       3.885   5.908   4.175  1.00 97.70           C  
ATOM    617  CZ  PHE A  83       4.499   6.979   3.501  1.00 97.70           C  
ATOM    618  N   ILE A  84       8.101   7.460   8.337  1.00 97.46           N  
ATOM    619  CA  ILE A  84       9.268   8.310   8.049  1.00 97.46           C  
ATOM    620  C   ILE A  84      10.531   7.452   7.947  1.00 97.46           C  
ATOM    621  CB  ILE A  84       9.420   9.425   9.111  1.00 97.46           C  
ATOM    622  O   ILE A  84      11.255   7.567   6.960  1.00 97.46           O  
ATOM    623  CG1 ILE A  84       8.228  10.404   9.037  1.00 97.46           C  
ATOM    624  CG2 ILE A  84      10.736  10.203   8.920  1.00 97.46           C  
ATOM    625  CD1 ILE A  84       8.099  11.305  10.270  1.00 97.46           C  
ATOM    626  N   LEU A  85      10.752   6.537   8.895  1.00 97.62           N  
ATOM    627  CA  LEU A  85      11.858   5.578   8.851  1.00 97.62           C  
ATOM    628  C   LEU A  85      11.811   4.736   7.572  1.00 97.62           C  
ATOM    629  CB  LEU A  85      11.817   4.673  10.096  1.00 97.62           C  
ATOM    630  O   LEU A  85      12.810   4.649   6.865  1.00 97.62           O  
ATOM    631  CG  LEU A  85      12.198   5.370  11.415  1.00 97.62           C  
ATOM    632  CD1 LEU A  85      11.949   4.409  12.579  1.00 97.62           C  
ATOM    633  CD2 LEU A  85      13.667   5.793  11.443  1.00 97.62           C  
ATOM    634  N   GLY A  86      10.644   4.192   7.214  1.00 97.41           N  
ATOM    635  CA  GLY A  86      10.471   3.461   5.956  1.00 97.41           C  
ATOM    636  C   GLY A  86      10.799   4.303   4.718  1.00 97.41           C  
ATOM    637  O   GLY A  86      11.431   3.815   3.784  1.00 97.41           O  
ATOM    638  N   SER A  87      10.429   5.585   4.730  1.00 96.50           N  
ATOM    639  CA  SER A  87      10.728   6.534   3.650  1.00 96.50           C  
ATOM    640  C   SER A  87      12.223   6.830   3.530  1.00 96.50           C  
ATOM    641  CB  SER A  87       9.954   7.842   3.851  1.00 96.50           C  
ATOM    642  O   SER A  87      12.750   6.837   2.419  1.00 96.50           O  
ATOM    643  OG  SER A  87       8.569   7.581   4.002  1.00 96.50           O  
ATOM    644  N   LEU A  88      12.917   7.008   4.658  1.00 96.28           N  
ATOM    645  CA  LEU A  88      14.367   7.206   4.700  1.00 96.28           C  
ATOM    646  C   LEU A  88      15.124   5.962   4.216  1.00 96.28           C  
ATOM    647  CB  LEU A  88      14.791   7.583   6.131  1.00 96.28           C  
ATOM    648  O   LEU A  88      16.047   6.092   3.416  1.00 96.28           O  
ATOM    649  CG  LEU A  88      14.345   8.984   6.587  1.00 96.28           C  
ATOM    650  CD1 LEU A  88      14.653   9.156   8.075  1.00 96.28           C  
ATOM    651  CD2 LEU A  88      15.054  10.097   5.812  1.00 96.28           C  
ATOM    652  N   LEU A  89      14.697   4.760   4.624  1.00 95.67           N  
ATOM    653  CA  LEU A  89      15.296   3.505   4.153  1.00 95.67           C  
ATOM    654  C   LEU A  89      15.195   3.363   2.630  1.00 95.67           C  
ATOM    655  CB  LEU A  89      14.627   2.298   4.834  1.00 95.67           C  
ATOM    656  O   LEU A  89      16.168   2.973   1.993  1.00 95.67           O  
ATOM    657  CG  LEU A  89      14.920   2.132   6.335  1.00 95.67           C  
ATOM    658  CD1 LEU A  89      14.111   0.945   6.857  1.00 95.67           C  
ATOM    659  CD2 LEU A  89      16.391   1.871   6.644  1.00 95.67           C  
ATOM    660  N   ILE A  90      14.050   3.713   2.032  1.00 93.70           N  
ATOM    661  CA  ILE A  90      13.891   3.677   0.571  1.00 93.70           C  
ATOM    662  C   ILE A  90      14.738   4.765  -0.102  1.00 93.70           C  
ATOM    663  CB  ILE A  90      12.409   3.794   0.159  1.00 93.70           C  
ATOM    664  O   ILE A  90      15.417   4.478  -1.088  1.00 93.70           O  
ATOM    665  CG1 ILE A  90      11.555   2.627   0.688  1.00 93.70           C  
ATOM    666  CG2 ILE A  90      12.313   3.834  -1.372  1.00 93.70           C  
ATOM    667  CD1 ILE A  90      10.056   2.947   0.666  1.00 93.70           C  
ATOM    668  N   ALA A  91      14.741   5.994   0.423  1.00 92.87           N  
ATOM    669  CA  ALA A  91      15.515   7.096  -0.150  1.00 92.87           C  
ATOM    670  C   ALA A  91      17.027   6.795  -0.178  1.00 92.87           C  
ATOM    671  CB  ALA A  91      15.212   8.371   0.646  1.00 92.87           C  
ATOM    672  O   ALA A  91      17.689   7.072  -1.179  1.00 92.87           O  
ATOM    673  N   CYS A  92      17.547   6.168   0.881  1.00 91.25           N  
ATOM    674  CA  CYS A  92      18.951   5.773   1.010  1.00 91.25           C  
ATOM    675  C   CYS A  92      19.259   4.381   0.434  1.00 91.25           C  
ATOM    676  CB  CYS A  92      19.350   5.862   2.490  1.00 91.25           C  
ATOM    677  O   CYS A  92      20.400   3.931   0.518  1.00 91.25           O  
ATOM    678  SG  CYS A  92      19.180   7.571   3.087  1.00 91.25           S  
ATOM    679  N   SER A  93      18.272   3.676  -0.132  1.00 87.89           N  
ATOM    680  CA  SER A  93      18.472   2.295  -0.579  1.00 87.89           C  
ATOM    681  C   SER A  93      19.441   2.193  -1.763  1.00 87.89           C  
ATOM    682  CB  SER A  93      17.155   1.554  -0.850  1.00 87.89           C  
ATOM    683  O   SER A  93      19.306   2.899  -2.770  1.00 87.89           O  
ATOM    684  OG  SER A  93      16.401   2.134  -1.895  1.00 87.89           O  
ATOM    685  N   GLY A  94      20.426   1.299  -1.627  1.00 82.95           N  
ATOM    686  CA  GLY A  94      21.331   0.867  -2.700  1.00 82.95           C  
ATOM    687  C   GLY A  94      20.959  -0.493  -3.299  1.00 82.95           C  
ATOM    688  O   GLY A  94      21.417  -0.826  -4.385  1.00 82.95           O  
ATOM    689  N   ASP A  95      20.096  -1.254  -2.625  1.00 85.82           N  
ATOM    690  CA  ASP A  95      19.634  -2.569  -3.055  1.00 85.82           C  
ATOM    691  C   ASP A  95      18.117  -2.738  -2.853  1.00 85.82           C  
ATOM    692  CB  ASP A  95      20.459  -3.668  -2.358  1.00 85.82           C  
ATOM    693  O   ASP A  95      17.433  -1.943  -2.198  1.00 85.82           O  
ATOM    694  CG  ASP A  95      20.267  -3.716  -0.840  1.00 85.82           C  
ATOM    695  OD1 ASP A  95      19.091  -3.738  -0.412  1.00 85.82           O  
ATOM    696  OD2 ASP A  95      21.278  -3.772  -0.116  1.00 85.82           O  
ATOM    697  N   ILE A  96      17.569  -3.797  -3.451  1.00 88.11           N  
ATOM    698  CA  ILE A  96      16.133  -4.098  -3.399  1.00 88.11           C  
ATOM    699  C   ILE A  96      15.685  -4.553  -2.012  1.00 88.11           C  
ATOM    700  CB  ILE A  96      15.783  -5.153  -4.469  1.00 88.11           C  
ATOM    701  O   ILE A  96      14.530  -4.322  -1.654  1.00 88.11           O  
ATOM    702  CG1 ILE A  96      15.943  -4.462  -5.834  1.00 88.11           C  
ATOM    703  CG2 ILE A  96      14.365  -5.752  -4.303  1.00 88.11           C  
ATOM    704  CD1 ILE A  96      15.588  -5.370  -6.991  1.00 88.11           C  
ATOM    705  N   ALA A  97      16.553  -5.208  -1.241  1.00 89.74           N  
ATOM    706  CA  ALA A  97      16.187  -5.753   0.061  1.00 89.74           C  
ATOM    707  C   ALA A  97      15.889  -4.623   1.055  1.00 89.74           C  
ATOM    708  CB  ALA A  97      17.316  -6.671   0.541  1.00 89.74           C  
ATOM    709  O   ALA A  97      14.850  -4.636   1.721  1.00 89.74           O  
ATOM    710  N   LEU A  98      16.736  -3.595   1.078  1.00 92.46           N  
ATOM    711  CA  LEU A  98      16.547  -2.401   1.891  1.00 92.46           C  
ATOM    712  C   LEU A  98      15.316  -1.604   1.438  1.00 92.46           C  
ATOM    713  CB  LEU A  98      17.848  -1.585   1.817  1.00 92.46           C  
ATOM    714  O   LEU A  98      14.519  -1.160   2.268  1.00 92.46           O  
ATOM    715  CG  LEU A  98      17.928  -0.431   2.828  1.00 92.46           C  
ATOM    716  CD1 LEU A  98      17.776  -0.929   4.267  1.00 92.46           C  
ATOM    717  CD2 LEU A  98      19.292   0.247   2.724  1.00 92.46           C  
ATOM    718  N   MET A  99      15.092  -1.502   0.122  1.00 92.63           N  
ATOM    719  CA  MET A  99      13.879  -0.893  -0.434  1.00 92.63           C  
ATOM    720  C   MET A  99      12.609  -1.669  -0.041  1.00 92.63           C  
ATOM    721  CB  MET A  99      14.035  -0.776  -1.958  1.00 92.63           C  
ATOM    722  O   MET A  99      11.591  -1.064   0.301  1.00 92.63           O  
ATOM    723  CG  MET A  99      12.880  -0.000  -2.604  1.00 92.63           C  
ATOM    724  SD  MET A  99      13.194   0.583  -4.296  1.00 92.63           S  
ATOM    725  CE  MET A  99      13.354  -0.959  -5.232  1.00 92.63           C  
ATOM    726  N   ALA A 100      12.658  -3.004  -0.040  1.00 92.87           N  
ATOM    727  CA  ALA A 100      11.563  -3.865   0.403  1.00 92.87           C  
ATOM    728  C   ALA A 100      11.266  -3.700   1.899  1.00 92.87           C  
ATOM    729  CB  ALA A 100      11.899  -5.320   0.064  1.00 92.87           C  
ATOM    730  O   ALA A 100      10.096  -3.586   2.269  1.00 92.87           O  
ATOM    731  N   ALA A 101      12.299  -3.621   2.744  1.00 95.30           N  
ATOM    732  CA  ALA A 101      12.147  -3.357   4.173  1.00 95.30           C  
ATOM    733  C   ALA A 101      11.489  -1.990   4.426  1.00 95.30           C  
ATOM    734  CB  ALA A 101      13.524  -3.458   4.840  1.00 95.30           C  
ATOM    735  O   ALA A 101      10.515  -1.894   5.174  1.00 95.30           O  
ATOM    736  N   GLY A 102      11.944  -0.939   3.739  1.00 96.42           N  
ATOM    737  CA  GLY A 102      11.328   0.383   3.850  1.00 96.42           C  
ATOM    738  C   GLY A 102       9.874   0.412   3.362  1.00 96.42           C  
ATOM    739  O   GLY A 102       9.014   1.030   3.997  1.00 96.42           O  
ATOM    740  N   ARG A 103       9.550  -0.327   2.291  1.00 95.10           N  
ATOM    741  CA  ARG A 103       8.169  -0.474   1.799  1.00 95.10           C  
ATOM    742  C   ARG A 103       7.277  -1.263   2.746  1.00 95.10           C  
ATOM    743  CB  ARG A 103       8.165  -1.122   0.409  1.00 95.10           C  
ATOM    744  O   ARG A 103       6.109  -0.905   2.882  1.00 95.10           O  
ATOM    745  CG  ARG A 103       8.510  -0.130  -0.713  1.00 95.10           C  
ATOM    746  CD  ARG A 103       7.435   0.949  -0.909  1.00 95.10           C  
ATOM    747  NE  ARG A 103       6.169   0.356  -1.375  1.00 95.10           N  
ATOM    748  NH1 ARG A 103       4.938   2.292  -1.495  1.00 95.10           N  
ATOM    749  NH2 ARG A 103       4.027   0.333  -2.101  1.00 95.10           N  
ATOM    750  CZ  ARG A 103       5.051   1.003  -1.649  1.00 95.10           C  
ATOM    751  N   PHE A 104       7.810  -2.283   3.414  1.00 96.10           N  
ATOM    752  CA  PHE A 104       7.097  -2.996   4.471  1.00 96.10           C  
ATOM    753  C   PHE A 104       6.696  -2.034   5.597  1.00 96.10           C  
ATOM    754  CB  PHE A 104       7.962  -4.149   4.995  1.00 96.10           C  
ATOM    755  O   PHE A 104       5.525  -1.998   5.970  1.00 96.10           O  
ATOM    756  CG  PHE A 104       7.292  -4.943   6.094  1.00 96.10           C  
ATOM    757  CD1 PHE A 104       7.477  -4.577   7.441  1.00 96.10           C  
ATOM    758  CD2 PHE A 104       6.460  -6.031   5.773  1.00 96.10           C  
ATOM    759  CE1 PHE A 104       6.821  -5.287   8.461  1.00 96.10           C  
ATOM    760  CE2 PHE A 104       5.801  -6.739   6.794  1.00 96.10           C  
ATOM    761  CZ  PHE A 104       5.981  -6.366   8.137  1.00 96.10           C  
ATOM    762  N   LEU A 105       7.625  -1.196   6.076  1.00 97.45           N  
ATOM    763  CA  LEU A 105       7.342  -0.208   7.126  1.00 97.45           C  
ATOM    764  C   LEU A 105       6.302   0.834   6.690  1.00 97.45           C  
ATOM    765  CB  LEU A 105       8.638   0.496   7.563  1.00 97.45           C  
ATOM    766  O   LEU A 105       5.358   1.099   7.436  1.00 97.45           O  
ATOM    767  CG  LEU A 105       9.690  -0.390   8.252  1.00 97.45           C  
ATOM    768  CD1 LEU A 105      10.859   0.493   8.684  1.00 97.45           C  
ATOM    769  CD2 LEU A 105       9.158  -1.115   9.489  1.00 97.45           C  
ATOM    770  N   GLN A 106       6.429   1.393   5.479  1.00 97.24           N  
ATOM    771  CA  GLN A 106       5.438   2.335   4.944  1.00 97.24           C  
ATOM    772  C   GLN A 106       4.051   1.694   4.826  1.00 97.24           C  
ATOM    773  CB  GLN A 106       5.858   2.843   3.562  1.00 97.24           C  
ATOM    774  O   GLN A 106       3.066   2.266   5.294  1.00 97.24           O  
ATOM    775  CG  GLN A 106       6.972   3.896   3.600  1.00 97.24           C  
ATOM    776  CD  GLN A 106       7.211   4.485   2.214  1.00 97.24           C  
ATOM    777  NE2 GLN A 106       7.932   5.568   2.095  1.00 97.24           N  
ATOM    778  OE1 GLN A 106       6.728   4.014   1.191  1.00 97.24           O  
ATOM    779  N   GLY A 107       3.981   0.497   4.234  1.00 96.04           N  
ATOM    780  CA  GLY A 107       2.742  -0.258   4.085  1.00 96.04           C  
ATOM    781  C   GLY A 107       2.091  -0.542   5.434  1.00 96.04           C  
ATOM    782  O   GLY A 107       0.914  -0.237   5.618  1.00 96.04           O  
ATOM    783  N   ALA A 108       2.868  -1.030   6.403  1.00 96.39           N  
ATOM    784  CA  ALA A 108       2.391  -1.311   7.750  1.00 96.39           C  
ATOM    785  C   ALA A 108       1.812  -0.061   8.430  1.00 96.39           C  
ATOM    786  CB  ALA A 108       3.539  -1.923   8.564  1.00 96.39           C  
ATOM    787  O   ALA A 108       0.676  -0.095   8.906  1.00 96.39           O  
ATOM    788  N   ALA A 109       2.542   1.058   8.417  1.00 97.05           N  
ATOM    789  CA  ALA A 109       2.087   2.311   9.017  1.00 97.05           C  
ATOM    790  C   ALA A 109       0.791   2.837   8.374  1.00 97.05           C  
ATOM    791  CB  ALA A 109       3.221   3.331   8.897  1.00 97.05           C  
ATOM    792  O   ALA A 109      -0.158   3.195   9.077  1.00 97.05           O  
ATOM    793  N   THR A 110       0.712   2.838   7.039  1.00 96.44           N  
ATOM    794  CA  THR A 110      -0.494   3.272   6.313  1.00 96.44           C  
ATOM    795  C   THR A 110      -1.679   2.335   6.560  1.00 96.44           C  
ATOM    796  CB  THR A 110      -0.208   3.375   4.811  1.00 96.44           C  
ATOM    797  O   THR A 110      -2.804   2.810   6.730  1.00 96.44           O  
ATOM    798  CG2 THR A 110      -1.360   3.993   4.020  1.00 96.44           C  
ATOM    799  OG1 THR A 110       0.892   4.226   4.612  1.00 96.44           O  
ATOM    800  N   GLY A 111      -1.439   1.022   6.640  1.00 94.77           N  
ATOM    801  CA  GLY A 111      -2.456   0.017   6.949  1.00 94.77           C  
ATOM    802  C   GLY A 111      -3.110   0.247   8.305  1.00 94.77           C  
ATOM    803  O   GLY A 111      -4.332   0.394   8.368  1.00 94.77           O  
ATOM    804  N   VAL A 112      -2.303   0.385   9.364  1.00 95.47           N  
ATOM    805  CA  VAL A 112      -2.798   0.671  10.724  1.00 95.47           C  
ATOM    806  C   VAL A 112      -3.626   1.957  10.744  1.00 95.47           C  
ATOM    807  CB  VAL A 112      -1.626   0.779  11.724  1.00 95.47           C  
ATOM    808  O   VAL A 112      -4.702   1.998  11.342  1.00 95.47           O  
ATOM    809  CG1 VAL A 112      -2.062   1.159  13.143  1.00 95.47           C  
ATOM    810  CG2 VAL A 112      -0.899  -0.559  11.871  1.00 95.47           C  
ATOM    811  N   MET A 113      -3.162   3.008  10.065  1.00 94.61           N  
ATOM    812  CA  MET A 113      -3.830   4.311  10.068  1.00 94.61           C  
ATOM    813  C   MET A 113      -5.138   4.338   9.269  1.00 94.61           C  
ATOM    814  CB  MET A 113      -2.857   5.385   9.559  1.00 94.61           C  
ATOM    815  O   MET A 113      -6.065   5.049   9.663  1.00 94.61           O  
ATOM    816  CG  MET A 113      -1.773   5.729  10.586  1.00 94.61           C  
ATOM    817  SD  MET A 113      -2.437   6.465  12.106  1.00 94.61           S  
ATOM    818  CE  MET A 113      -2.284   5.067  13.223  1.00 94.61           C  
ATOM    819  N   LEU A 114      -5.264   3.562   8.186  1.00 93.48           N  
ATOM    820  CA  LEU A 114      -6.394   3.659   7.253  1.00 93.48           C  
ATOM    821  C   LEU A 114      -7.757   3.511   7.956  1.00 93.48           C  
ATOM    822  CB  LEU A 114      -6.209   2.613   6.129  1.00 93.48           C  
ATOM    823  O   LEU A 114      -8.636   4.364   7.806  1.00 93.48           O  
ATOM    824  CG  LEU A 114      -7.258   2.727   5.006  1.00 93.48           C  
ATOM    825  CD1 LEU A 114      -7.057   3.963   4.143  1.00 93.48           C  
ATOM    826  CD2 LEU A 114      -7.287   1.514   4.079  1.00 93.48           C  
ATOM    827  N   MET A 115      -7.935   2.447   8.744  1.00 91.25           N  
ATOM    828  CA  MET A 115      -9.203   2.153   9.434  1.00 91.25           C  
ATOM    829  C   MET A 115      -9.344   2.839  10.795  1.00 91.25           C  
ATOM    830  CB  MET A 115      -9.413   0.640   9.556  1.00 91.25           C  
ATOM    831  O   MET A 115     -10.389   2.723  11.428  1.00 91.25           O  
ATOM    832  CG  MET A 115      -9.665  -0.015   8.203  1.00 91.25           C  
ATOM    833  SD  MET A 115     -11.184   0.486   7.346  1.00 91.25           S  
ATOM    834  CE  MET A 115     -10.424   1.480   6.066  1.00 91.25           C  
ATOM    835  N   ILE A 116      -8.335   3.590  11.238  1.00 91.41           N  
ATOM    836  CA  ILE A 116      -8.471   4.527  12.359  1.00 91.41           C  
ATOM    837  C   ILE A 116      -8.994   5.862  11.819  1.00 91.41           C  
ATOM    838  CB  ILE A 116      -7.129   4.666  13.113  1.00 91.41           C  
ATOM    839  O   ILE A 116      -9.995   6.380  12.318  1.00 91.41           O  
ATOM    840  CG1 ILE A 116      -6.711   3.298  13.698  1.00 91.41           C  
ATOM    841  CG2 ILE A 116      -7.211   5.710  14.247  1.00 91.41           C  
ATOM    842  CD1 ILE A 116      -5.321   3.315  14.338  1.00 91.41           C  
ATOM    843  N   MET A 117      -8.366   6.379  10.757  1.00 91.82           N  
ATOM    844  CA  MET A 117      -8.654   7.703  10.208  1.00 91.82           C  
ATOM    845  C   MET A 117      -9.990   7.783   9.481  1.00 91.82           C  
ATOM    846  CB  MET A 117      -7.535   8.151   9.255  1.00 91.82           C  
ATOM    847  O   MET A 117     -10.715   8.748   9.692  1.00 91.82           O  
ATOM    848  CG  MET A 117      -6.210   8.431   9.959  1.00 91.82           C  
ATOM    849  SD  MET A 117      -6.333   9.580  11.353  1.00 91.82           S  
ATOM    850  CE  MET A 117      -5.721   8.441  12.602  1.00 91.82           C  
ATOM    851  N   ILE A 118     -10.357   6.795   8.654  1.00 89.93           N  
ATOM    852  CA  ILE A 118     -11.610   6.869   7.880  1.00 89.93           C  
ATOM    853  C   ILE A 118     -12.841   6.963   8.801  1.00 89.93           C  
ATOM    854  CB  ILE A 118     -11.707   5.741   6.823  1.00 89.93           C  
ATOM    855  O   ILE A 118     -13.619   7.908   8.644  1.00 89.93           O  
ATOM    856  CG1 ILE A 118     -10.670   6.003   5.710  1.00 89.93           C  
ATOM    857  CG2 ILE A 118     -13.134   5.638   6.242  1.00 89.93           C  
ATOM    858  CD1 ILE A 118     -10.609   4.929   4.619  1.00 89.93           C  
ATOM    859  N   PRO A 119     -13.048   6.064   9.787  1.00 85.37           N  
ATOM    860  CA  PRO A 119     -14.171   6.214  10.704  1.00 85.37           C  
ATOM    861  C   PRO A 119     -14.084   7.480  11.550  1.00 85.37           C  
ATOM    862  CB  PRO A 119     -14.166   4.993  11.615  1.00 85.37           C  
ATOM    863  O   PRO A 119     -15.105   8.134  11.739  1.00 85.37           O  
ATOM    864  CG  PRO A 119     -13.286   3.977  10.902  1.00 85.37           C  
ATOM    865  CD  PRO A 119     -12.336   4.824  10.059  1.00 85.37           C  
ATOM    866  N   MET A 120     -12.894   7.827  12.055  1.00 86.62           N  
ATOM    867  CA  MET A 120     -12.701   9.025  12.876  1.00 86.62           C  
ATOM    868  C   MET A 120     -13.086  10.290  12.104  1.00 86.62           C  
ATOM    869  CB  MET A 120     -11.247   9.075  13.362  1.00 86.62           C  
ATOM    870  O   MET A 120     -13.831  11.117  12.620  1.00 86.62           O  
ATOM    871  CG  MET A 120     -10.975  10.310  14.221  1.00 86.62           C  
ATOM    872  SD  MET A 120      -9.301  10.382  14.897  1.00 86.62           S  
ATOM    873  CE  MET A 120      -9.487   9.241  16.287  1.00 86.62           C  
ATOM    874  N   LEU A 121     -12.669  10.392  10.842  1.00 90.09           N  
ATOM    875  CA  LEU A 121     -13.058  11.450   9.922  1.00 90.09           C  
ATOM    876  C   LEU A 121     -14.579  11.512   9.772  1.00 90.09           C  
ATOM    877  CB  LEU A 121     -12.363  11.177   8.577  1.00 90.09           C  
ATOM    878  O   LEU A 121     -15.187  12.535  10.075  1.00 90.09           O  
ATOM    879  CG  LEU A 121     -12.767  12.130   7.447  1.00 90.09           C  
ATOM    880  CD1 LEU A 121     -12.353  13.544   7.806  1.00 90.09           C  
ATOM    881  CD2 LEU A 121     -12.068  11.696   6.164  1.00 90.09           C  
ATOM    882  N   VAL A 122     -15.206  10.405   9.375  1.00 86.94           N  
ATOM    883  CA  VAL A 122     -16.654  10.341   9.120  1.00 86.94           C  
ATOM    884  C   VAL A 122     -17.480  10.611  10.384  1.00 86.94           C  
ATOM    885  CB  VAL A 122     -17.004   8.977   8.491  1.00 86.94           C  
ATOM    886  O   VAL A 122     -18.566  11.177  10.298  1.00 86.94           O  
ATOM    887  CG1 VAL A 122     -18.511   8.763   8.313  1.00 86.94           C  
ATOM    888  CG2 VAL A 122     -16.366   8.846   7.102  1.00 86.94           C  
ATOM    889  N   LEU A 123     -17.006  10.210  11.565  1.00 84.28           N  
ATOM    890  CA  LEU A 123     -17.656  10.459  12.861  1.00 84.28           C  
ATOM    891  C   LEU A 123     -17.374  11.861  13.425  1.00 84.28           C  
ATOM    892  CB  LEU A 123     -17.210   9.372  13.861  1.00 84.28           C  
ATOM    893  O   LEU A 123     -18.117  12.308  14.293  1.00 84.28           O  
ATOM    894  CG  LEU A 123     -17.810   7.978  13.593  1.00 84.28           C  
ATOM    895  CD1 LEU A 123     -16.991   6.878  14.269  1.00 84.28           C  
ATOM    896  CD2 LEU A 123     -19.225   7.867  14.169  1.00 84.28           C  
ATOM    897  N   SER A 124     -16.329  12.550  12.954  1.00 86.37           N  
ATOM    898  CA  SER A 124     -15.989  13.905  13.411  1.00 86.37           C  
ATOM    899  C   SER A 124     -16.906  14.984  12.838  1.00 86.37           C  
ATOM    900  CB  SER A 124     -14.533  14.249  13.085  1.00 86.37           C  
ATOM    901  O   SER A 124     -17.131  16.007  13.488  1.00 86.37           O  
ATOM    902  OG  SER A 124     -14.322  14.498  11.709  1.00 86.37           O  
ATOM    903  N   PHE A 125     -17.444  14.763  11.635  1.00 86.99           N  
ATOM    904  CA  PHE A 125     -18.437  15.653  11.047  1.00 86.99           C  
ATOM    905  C   PHE A 125     -19.781  15.490  11.769  1.00 86.99           C  
ATOM    906  CB  PHE A 125     -18.579  15.404   9.541  1.00 86.99           C  
ATOM    907  O   PHE A 125     -20.192  14.359  12.044  1.00 86.99           O  
ATOM    908  CG  PHE A 125     -17.458  16.010   8.721  1.00 86.99           C  
ATOM    909  CD1 PHE A 125     -17.568  17.328   8.239  1.00 86.99           C  
ATOM    910  CD2 PHE A 125     -16.300  15.266   8.440  1.00 86.99           C  
ATOM    911  CE1 PHE A 125     -16.526  17.895   7.483  1.00 86.99           C  
ATOM    912  CE2 PHE A 125     -15.256  15.838   7.696  1.00 86.99           C  
ATOM    913  CZ  PHE A 125     -15.363  17.153   7.220  1.00 86.99           C  
ATOM    914  N   PRO A 126     -20.491  16.598  12.055  1.00 84.89           N  
ATOM    915  CA  PRO A 126     -21.825  16.519  12.633  1.00 84.89           C  
ATOM    916  C   PRO A 126     -22.763  15.801  11.658  1.00 84.89           C  
ATOM    917  CB  PRO A 126     -22.227  17.966  12.917  1.00 84.89           C  
ATOM    918  O   PRO A 126     -22.535  15.827  10.443  1.00 84.89           O  
ATOM    919  CG  PRO A 126     -21.482  18.755  11.847  1.00 84.89           C  
ATOM    920  CD  PRO A 126     -20.180  17.970  11.676  1.00 84.89           C  
ATOM    921  N   ILE A 127     -23.803  15.152  12.188  1.00 83.05           N  
ATOM    922  CA  ILE A 127     -24.694  14.287  11.405  1.00 83.05           C  
ATOM    923  C   ILE A 127     -25.233  15.053  10.193  1.00 83.05           C  
ATOM    924  CB  ILE A 127     -25.813  13.702  12.302  1.00 83.05           C  
ATOM    925  O   ILE A 127     -25.163  14.539   9.089  1.00 83.05           O  
ATOM    926  CG1 ILE A 127     -25.197  12.732  13.341  1.00 83.05           C  
ATOM    927  CG2 ILE A 127     -26.880  12.979  11.458  1.00 83.05           C  
ATOM    928  CD1 ILE A 127     -26.159  12.324  14.466  1.00 83.05           C  
ATOM    929  N   GLU A 128     -25.622  16.319  10.335  1.00 83.10           N  
ATOM    930  CA  GLU A 128     -26.201  17.144   9.263  1.00 83.10           C  
ATOM    931  C   GLU A 128     -25.220  17.446   8.115  1.00 83.10           C  
ATOM    932  CB  GLU A 128     -26.698  18.490   9.825  1.00 83.10           C  
ATOM    933  O   GLU A 128     -25.637  17.800   7.013  1.00 83.10           O  
ATOM    934  CG  GLU A 128     -27.653  18.402  11.030  1.00 83.10           C  
ATOM    935  CD  GLU A 128     -26.961  18.005  12.347  1.00 83.10           C  
ATOM    936  OE1 GLU A 128     -27.650  17.457  13.227  1.00 83.10           O  
ATOM    937  OE2 GLU A 128     -25.719  18.165  12.435  1.00 83.10           O  
ATOM    938  N   ARG A 129     -23.909  17.336   8.366  1.00 85.20           N  
ATOM    939  CA  ARG A 129     -22.831  17.657   7.413  1.00 85.20           C  
ATOM    940  C   ARG A 129     -21.908  16.472   7.157  1.00 85.20           C  
ATOM    941  CB  ARG A 129     -22.054  18.896   7.883  1.00 85.20           C  
ATOM    942  O   ARG A 129     -20.801  16.644   6.650  1.00 85.20           O  
ATOM    943  CG  ARG A 129     -22.940  20.144   7.939  1.00 85.20           C  
ATOM    944  CD  ARG A 129     -22.065  21.379   8.158  1.00 85.20           C  
ATOM    945  NE  ARG A 129     -22.879  22.603   8.244  1.00 85.20           N  
ATOM    946  NH1 ARG A 129     -21.145  24.108   8.282  1.00 85.20           N  
ATOM    947  NH2 ARG A 129     -23.248  24.845   8.372  1.00 85.20           N  
ATOM    948  CZ  ARG A 129     -22.422  23.841   8.298  1.00 85.20           C  
ATOM    949  N   ARG A 130     -22.346  15.257   7.469  1.00 85.55           N  
ATOM    950  CA  ARG A 130     -21.504  14.068   7.341  1.00 85.55           C  
ATOM    951  C   ARG A 130     -21.040  13.795   5.910  1.00 85.55           C  
ATOM    952  CB  ARG A 130     -22.275  12.896   7.925  1.00 85.55           C  
ATOM    953  O   ARG A 130     -19.948  13.269   5.721  1.00 85.55           O  
ATOM    954  CG  ARG A 130     -21.303  11.801   8.339  1.00 85.55           C  
ATOM    955  CD  ARG A 130     -22.067  10.723   9.095  1.00 85.55           C  
ATOM    956  NE  ARG A 130     -21.170  10.079  10.049  1.00 85.55           N  
ATOM    957  NH1 ARG A 130     -22.640   8.508  10.823  1.00 85.55           N  
ATOM    958  NH2 ARG A 130     -20.545   8.601  11.601  1.00 85.55           N  
ATOM    959  CZ  ARG A 130     -21.464   9.066  10.821  1.00 85.55           C  
ATOM    960  N   ASN A 131     -21.803  14.233   4.908  1.00 86.84           N  
ATOM    961  CA  ASN A 131     -21.420  14.113   3.496  1.00 86.84           C  
ATOM    962  C   ASN A 131     -20.153  14.886   3.148  1.00 86.84           C  
ATOM    963  CB  ASN A 131     -22.535  14.629   2.585  1.00 86.84           C  
ATOM    964  O   ASN A 131     -19.447  14.495   2.227  1.00 86.84           O  
ATOM    965  CG  ASN A 131     -23.835  13.916   2.794  1.00 86.84           C  
ATOM    966  ND2 ASN A 131     -24.903  14.510   2.339  1.00 86.84           N  
ATOM    967  OD1 ASN A 131     -23.891  12.876   3.415  1.00 86.84           O  
ATOM    968  N   TYR A 132     -19.819  15.947   3.886  1.00 90.33           N  
ATOM    969  CA  TYR A 132     -18.572  16.678   3.661  1.00 90.33           C  
ATOM    970  C   TYR A 132     -17.336  15.819   3.977  1.00 90.33           C  
ATOM    971  CB  TYR A 132     -18.580  17.994   4.446  1.00 90.33           C  
ATOM    972  O   TYR A 132     -16.265  16.087   3.437  1.00 90.33           O  
ATOM    973  CG  TYR A 132     -19.561  19.028   3.914  1.00 90.33           C  
ATOM    974  CD1 TYR A 132     -19.175  19.885   2.870  1.00 90.33           C  
ATOM    975  CD2 TYR A 132     -20.854  19.150   4.450  1.00 90.33           C  
ATOM    976  CE1 TYR A 132     -20.058  20.861   2.371  1.00 90.33           C  
ATOM    977  CE2 TYR A 132     -21.733  20.150   3.994  1.00 90.33           C  
ATOM    978  OH  TYR A 132     -22.185  21.969   2.509  1.00 90.33           O  
ATOM    979  CZ  TYR A 132     -21.335  21.006   2.949  1.00 90.33           C  
ATOM    980  N   ALA A 133     -17.479  14.721   4.731  1.00 91.24           N  
ATOM    981  CA  ALA A 133     -16.420  13.722   4.865  1.00 91.24           C  
ATOM    982  C   ALA A 133     -16.040  13.090   3.512  1.00 91.24           C  
ATOM    983  CB  ALA A 133     -16.861  12.648   5.866  1.00 91.24           C  
ATOM    984  O   ALA A 133     -14.881  12.732   3.317  1.00 91.24           O  
ATOM    985  N   LEU A 134     -16.972  12.999   2.550  1.00 92.20           N  
ATOM    986  CA  LEU A 134     -16.677  12.528   1.192  1.00 92.20           C  
ATOM    987  C   LEU A 134     -15.762  13.484   0.426  1.00 92.20           C  
ATOM    988  CB  LEU A 134     -17.967  12.301   0.385  1.00 92.20           C  
ATOM    989  O   LEU A 134     -14.956  13.003  -0.367  1.00 92.20           O  
ATOM    990  CG  LEU A 134     -18.772  11.071   0.826  1.00 92.20           C  
ATOM    991  CD1 LEU A 134     -20.135  11.068   0.142  1.00 92.20           C  
ATOM    992  CD2 LEU A 134     -18.019   9.794   0.437  1.00 92.20           C  
ATOM    993  N   LEU A 135     -15.812  14.799   0.690  1.00 94.51           N  
ATOM    994  CA  LEU A 135     -14.846  15.734   0.098  1.00 94.51           C  
ATOM    995  C   LEU A 135     -13.421  15.363   0.501  1.00 94.51           C  
ATOM    996  CB  LEU A 135     -15.086  17.193   0.531  1.00 94.51           C  
ATOM    997  O   LEU A 135     -12.519  15.393  -0.326  1.00 94.51           O  
ATOM    998  CG  LEU A 135     -16.377  17.857   0.046  1.00 94.51           C  
ATOM    999  CD1 LEU A 135     -16.442  19.281   0.581  1.00 94.51           C  
ATOM   1000  CD2 LEU A 135     -16.431  17.960  -1.473  1.00 94.51           C  
ATOM   1001  N   VAL A 136     -13.222  14.979   1.761  1.00 93.97           N  
ATOM   1002  CA  VAL A 136     -11.903  14.630   2.301  1.00 93.97           C  
ATOM   1003  C   VAL A 136     -11.495  13.216   1.887  1.00 93.97           C  
ATOM   1004  CB  VAL A 136     -11.898  14.793   3.828  1.00 93.97           C  
ATOM   1005  O   VAL A 136     -10.338  12.983   1.555  1.00 93.97           O  
ATOM   1006  CG1 VAL A 136     -10.524  14.463   4.426  1.00 93.97           C  
ATOM   1007  CG2 VAL A 136     -12.288  16.219   4.236  1.00 93.97           C  
ATOM   1008  N   LEU A 137     -12.424  12.260   1.845  1.00 93.70           N  
ATOM   1009  CA  LEU A 137     -12.117  10.901   1.392  1.00 93.70           C  
ATOM   1010  C   LEU A 137     -11.777  10.862  -0.102  1.00 93.70           C  
ATOM   1011  CB  LEU A 137     -13.289   9.966   1.723  1.00 93.70           C  
ATOM   1012  O   LEU A 137     -10.786  10.252  -0.487  1.00 93.70           O  
ATOM   1013  CG  LEU A 137     -13.446   9.693   3.228  1.00 93.70           C  
ATOM   1014  CD1 LEU A 137     -14.761   8.964   3.464  1.00 93.70           C  
ATOM   1015  CD2 LEU A 137     -12.320   8.827   3.788  1.00 93.70           C  
ATOM   1016  N   ILE A 138     -12.547  11.537  -0.954  1.00 94.95           N  
ATOM   1017  CA  ILE A 138     -12.276  11.552  -2.396  1.00 94.95           C  
ATOM   1018  C   ILE A 138     -11.186  12.570  -2.733  1.00 94.95           C  
ATOM   1019  CB  ILE A 138     -13.580  11.754  -3.193  1.00 94.95           C  
ATOM   1020  O   ILE A 138     -10.174  12.211  -3.326  1.00 94.95           O  
ATOM   1021  CG1 ILE A 138     -14.646  10.680  -2.865  1.00 94.95           C  
ATOM   1022  CG2 ILE A 138     -13.304  11.766  -4.706  1.00 94.95           C  
ATOM   1023  CD1 ILE A 138     -14.170   9.223  -2.988  1.00 94.95           C  
ATOM   1024  N   GLY A 139     -11.324  13.818  -2.292  1.00 95.91           N  
ATOM   1025  CA  GLY A 139     -10.334  14.862  -2.564  1.00 95.91           C  
ATOM   1026  C   GLY A 139      -8.990  14.613  -1.878  1.00 95.91           C  
ATOM   1027  O   GLY A 139      -7.945  14.832  -2.477  1.00 95.91           O  
ATOM   1028  N   GLY A 140      -8.998  14.109  -0.644  1.00 95.38           N  
ATOM   1029  CA  GLY A 140      -7.786  13.832   0.124  1.00 95.38           C  
ATOM   1030  C   GLY A 140      -7.182  12.461  -0.175  1.00 95.38           C  
ATOM   1031  O   GLY A 140      -6.037  12.385  -0.609  1.00 95.38           O  
ATOM   1032  N   PHE A 141      -7.918  11.362   0.035  1.00 95.01           N  
ATOM   1033  CA  PHE A 141      -7.338  10.013  -0.077  1.00 95.01           C  
ATOM   1034  C   PHE A 141      -7.206   9.584  -1.541  1.00 95.01           C  
ATOM   1035  CB  PHE A 141      -8.107   8.943   0.721  1.00 95.01           C  
ATOM   1036  O   PHE A 141      -6.122   9.185  -1.959  1.00 95.01           O  
ATOM   1037  CG  PHE A 141      -8.095   9.028   2.239  1.00 95.01           C  
ATOM   1038  CD1 PHE A 141      -8.350  10.232   2.930  1.00 95.01           C  
ATOM   1039  CD2 PHE A 141      -7.863   7.851   2.977  1.00 95.01           C  
ATOM   1040  CE1 PHE A 141      -8.312  10.268   4.333  1.00 95.01           C  
ATOM   1041  CE2 PHE A 141      -7.855   7.885   4.381  1.00 95.01           C  
ATOM   1042  CZ  PHE A 141      -8.056   9.095   5.058  1.00 95.01           C  
ATOM   1043  N   TYR A 142      -8.274   9.686  -2.340  1.00 94.59           N  
ATOM   1044  CA  TYR A 142      -8.179   9.386  -3.775  1.00 94.59           C  
ATOM   1045  C   TYR A 142      -7.344  10.442  -4.520  1.00 94.59           C  
ATOM   1046  CB  TYR A 142      -9.571   9.157  -4.381  1.00 94.59           C  
ATOM   1047  O   TYR A 142      -6.515  10.084  -5.354  1.00 94.59           O  
ATOM   1048  CG  TYR A 142      -9.558   8.930  -5.878  1.00 94.59           C  
ATOM   1049  CD1 TYR A 142     -10.225   9.822  -6.740  1.00 94.59           C  
ATOM   1050  CD2 TYR A 142      -8.853   7.832  -6.407  1.00 94.59           C  
ATOM   1051  CE1 TYR A 142     -10.184   9.613  -8.131  1.00 94.59           C  
ATOM   1052  CE2 TYR A 142      -8.800   7.629  -7.797  1.00 94.59           C  
ATOM   1053  OH  TYR A 142      -9.391   8.346 -10.004  1.00 94.59           O  
ATOM   1054  CZ  TYR A 142      -9.463   8.524  -8.662  1.00 94.59           C  
ATOM   1055  N   GLY A 143      -7.427  11.718  -4.132  1.00 95.66           N  
ATOM   1056  CA  GLY A 143      -6.498  12.742  -4.619  1.00 95.66           C  
ATOM   1057  C   GLY A 143      -5.034  12.417  -4.328  1.00 95.66           C  
ATOM   1058  O   GLY A 143      -4.205  12.575  -5.214  1.00 95.66           O  
ATOM   1059  N   SER A 144      -4.706  11.854  -3.159  1.00 96.21           N  
ATOM   1060  CA  SER A 144      -3.344  11.384  -2.850  1.00 96.21           C  
ATOM   1061  C   SER A 144      -2.854  10.300  -3.821  1.00 96.21           C  
ATOM   1062  CB  SER A 144      -3.268  10.845  -1.418  1.00 96.21           C  
ATOM   1063  O   SER A 144      -1.699  10.323  -4.236  1.00 96.21           O  
ATOM   1064  OG  SER A 144      -3.461  11.872  -0.470  1.00 96.21           O  
ATOM   1065  N   VAL A 145      -3.725   9.376  -4.239  1.00 93.72           N  
ATOM   1066  CA  VAL A 145      -3.413   8.345  -5.255  1.00 93.72           C  
ATOM   1067  C   VAL A 145      -3.066   8.997  -6.606  1.00 93.72           C  
ATOM   1068  CB  VAL A 145      -4.609   7.370  -5.386  1.00 93.72           C  
ATOM   1069  O   VAL A 145      -2.091   8.622  -7.258  1.00 93.72           O  
ATOM   1070  CG1 VAL A 145      -4.494   6.300  -6.473  1.00 93.72           C  
ATOM   1071  CG2 VAL A 145      -4.864   6.612  -4.076  1.00 93.72           C  
ATOM   1072  N   ILE A 146      -3.822  10.017  -7.018  1.00 94.39           N  
ATOM   1073  CA  ILE A 146      -3.570  10.746  -8.271  1.00 94.39           C  
ATOM   1074  C   ILE A 146      -2.311  11.618  -8.180  1.00 94.39           C  
ATOM   1075  CB  ILE A 146      -4.828  11.547  -8.663  1.00 94.39           C  
ATOM   1076  O   ILE A 146      -1.482  11.585  -9.089  1.00 94.39           O  
ATOM   1077  CG1 ILE A 146      -6.032  10.623  -8.970  1.00 94.39           C  
ATOM   1078  CG2 ILE A 146      -4.557  12.479  -9.852  1.00 94.39           C  
ATOM   1079  CD1 ILE A 146      -5.800   9.535 -10.027  1.00 94.39           C  
ATOM   1080  N   ILE A 147      -2.110  12.331  -7.068  1.00 95.68           N  
ATOM   1081  CA  ILE A 147      -0.897  13.120  -6.806  1.00 95.68           C  
ATOM   1082  C   ILE A 147       0.342  12.227  -6.867  1.00 95.68           C  
ATOM   1083  CB  ILE A 147      -0.996  13.858  -5.450  1.00 95.68           C  
ATOM   1084  O   ILE A 147       1.323  12.604  -7.501  1.00 95.68           O  
ATOM   1085  CG1 ILE A 147      -2.049  14.986  -5.532  1.00 95.68           C  
ATOM   1086  CG2 ILE A 147       0.365  14.450  -5.030  1.00 95.68           C  
ATOM   1087  CD1 ILE A 147      -2.446  15.576  -4.172  1.00 95.68           C  
ATOM   1088  N   GLY A 148       0.302  11.027  -6.277  1.00 94.05           N  
ATOM   1089  CA  GLY A 148       1.412  10.081  -6.379  1.00 94.05           C  
ATOM   1090  C   GLY A 148       1.719   9.691  -7.826  1.00 94.05           C  
ATOM   1091  O   GLY A 148       2.884   9.667  -8.219  1.00 94.05           O  
ATOM   1092  N   THR A 149       0.695   9.500  -8.661  1.00 90.76           N  
ATOM   1093  CA  THR A 149       0.892   9.219 -10.094  1.00 90.76           C  
ATOM   1094  C   THR A 149       1.523  10.397 -10.845  1.00 90.76           C  
ATOM   1095  CB  THR A 149      -0.421   8.822 -10.779  1.00 90.76           C  
ATOM   1096  O   THR A 149       2.430  10.195 -11.657  1.00 90.76           O  
ATOM   1097  CG2 THR A 149      -0.147   8.347 -12.210  1.00 90.76           C  
ATOM   1098  OG1 THR A 149      -1.050   7.775 -10.069  1.00 90.76           O  
ATOM   1099  N   ILE A 150       1.100  11.629 -10.548  1.00 93.08           N  
ATOM   1100  CA  ILE A 150       1.666  12.858 -11.129  1.00 93.08           C  
ATOM   1101  C   ILE A 150       3.128  13.019 -10.709  1.00 93.08           C  
ATOM   1102  CB  ILE A 150       0.826  14.086 -10.712  1.00 93.08           C  
ATOM   1103  O   ILE A 150       3.998  13.174 -11.563  1.00 93.08           O  
ATOM   1104  CG1 ILE A 150      -0.583  14.004 -11.334  1.00 93.08           C  
ATOM   1105  CG2 ILE A 150       1.506  15.401 -11.142  1.00 93.08           C  
ATOM   1106  CD1 ILE A 150      -1.607  14.899 -10.636  1.00 93.08           C  
ATOM   1107  N   LEU A 151       3.417  12.909  -9.410  1.00 94.54           N  
ATOM   1108  CA  LEU A 151       4.779  12.985  -8.881  1.00 94.54           C  
ATOM   1109  C   LEU A 151       5.673  11.897  -9.483  1.00 94.54           C  
ATOM   1110  CB  LEU A 151       4.743  12.870  -7.349  1.00 94.54           C  
ATOM   1111  O   LEU A 151       6.808  12.176  -9.855  1.00 94.54           O  
ATOM   1112  CG  LEU A 151       4.137  14.067  -6.599  1.00 94.54           C  
ATOM   1113  CD1 LEU A 151       4.087  13.734  -5.108  1.00 94.54           C  
ATOM   1114  CD2 LEU A 151       4.967  15.338  -6.776  1.00 94.54           C  
ATOM   1115  N   GLY A 152       5.156  10.679  -9.655  1.00 91.42           N  
ATOM   1116  CA  GLY A 152       5.871   9.599 -10.331  1.00 91.42           C  
ATOM   1117  C   GLY A 152       6.136   9.874 -11.819  1.00 91.42           C  
ATOM   1118  O   GLY A 152       7.207   9.540 -12.331  1.00 91.42           O  
ATOM   1119  N   THR A 153       5.207  10.542 -12.507  1.00 88.68           N  
ATOM   1120  CA  THR A 153       5.383  10.991 -13.902  1.00 88.68           C  
ATOM   1121  C   THR A 153       6.474  12.064 -14.000  1.00 88.68           C  
ATOM   1122  CB  THR A 153       4.056  11.508 -14.484  1.00 88.68           C  
ATOM   1123  O   THR A 153       7.356  11.972 -14.856  1.00 88.68           O  
ATOM   1124  CG2 THR A 153       4.160  11.866 -15.965  1.00 88.68           C  
ATOM   1125  OG1 THR A 153       3.076  10.498 -14.367  1.00 88.68           O  
ATOM   1126  N   ILE A 154       6.482  13.024 -13.069  1.00 92.39           N  
ATOM   1127  CA  ILE A 154       7.522  14.058 -12.950  1.00 92.39           C  
ATOM   1128  C   ILE A 154       8.882  13.421 -12.636  1.00 92.39           C  
ATOM   1129  CB  ILE A 154       7.117  15.108 -11.887  1.00 92.39           C  
ATOM   1130  O   ILE A 154       9.861  13.695 -13.320  1.00 92.39           O  
ATOM   1131  CG1 ILE A 154       5.858  15.884 -12.338  1.00 92.39           C  
ATOM   1132  CG2 ILE A 154       8.270  16.095 -11.618  1.00 92.39           C  
ATOM   1133  CD1 ILE A 154       5.194  16.698 -11.221  1.00 92.39           C  
ATOM   1134  N   ALA A 155       8.950  12.506 -11.665  1.00 92.13           N  
ATOM   1135  CA  ALA A 155      10.189  11.827 -11.279  1.00 92.13           C  
ATOM   1136  C   ALA A 155      10.804  11.023 -12.428  1.00 92.13           C  
ATOM   1137  CB  ALA A 155       9.875  10.902 -10.103  1.00 92.13           C  
ATOM   1138  O   ALA A 155      12.018  11.039 -12.627  1.00 92.13           O  
ATOM   1139  N   THR A 156       9.957  10.350 -13.210  1.00 86.77           N  
ATOM   1140  CA  THR A 156      10.393   9.639 -14.416  1.00 86.77           C  
ATOM   1141  C   THR A 156      10.982  10.600 -15.448  1.00 86.77           C  
ATOM   1142  CB  THR A 156       9.226   8.862 -15.036  1.00 86.77           C  
ATOM   1143  O   THR A 156      11.957  10.251 -16.106  1.00 86.77           O  
ATOM   1144  CG2 THR A 156       9.654   7.998 -16.223  1.00 86.77           C  
ATOM   1145  OG1 THR A 156       8.688   7.971 -14.090  1.00 86.77           O  
ATOM   1146  N   SER A 157      10.423  11.807 -15.557  1.00 85.82           N  
ATOM   1147  CA  SER A 157      10.880  12.848 -16.485  1.00 85.82           C  
ATOM   1148  C   SER A 157      12.218  13.459 -16.043  1.00 85.82           C  
ATOM   1149  CB  SER A 157       9.790  13.919 -16.640  1.00 85.82           C  
ATOM   1150  O   SER A 157      13.144  13.567 -16.835  1.00 85.82           O  
ATOM   1151  OG  SER A 157       8.559  13.309 -17.010  1.00 85.82           O  
ATOM   1152  N   CYS A 158      12.386  13.739 -14.746  1.00 87.91           N  
ATOM   1153  CA  CYS A 158      13.641  14.256 -14.182  1.00 87.91           C  
ATOM   1154  C   CYS A 158      14.774  13.212 -14.081  1.00 87.91           C  
ATOM   1155  CB  CYS A 158      13.352  14.838 -12.788  1.00 87.91           C  
ATOM   1156  O   CYS A 158      15.885  13.553 -13.672  1.00 87.91           O  
ATOM   1157  SG  CYS A 158      12.122  16.171 -12.857  1.00 87.91           S  
ATOM   1158  N   GLY A 159      14.500  11.929 -14.344  1.00 86.89           N  
ATOM   1159  CA  GLY A 159      15.480  10.839 -14.235  1.00 86.89           C  
ATOM   1160  C   GLY A 159      15.905  10.478 -12.804  1.00 86.89           C  
ATOM   1161  O   GLY A 159      16.777   9.635 -12.614  1.00 86.89           O  
ATOM   1162  N   HIS A 160      15.273  11.063 -11.784  1.00 90.15           N  
ATOM   1163  CA  HIS A 160      15.579  10.826 -10.374  1.00 90.15           C  
ATOM   1164  C   HIS A 160      14.285  10.569  -9.605  1.00 90.15           C  
ATOM   1165  CB  HIS A 160      16.335  12.028  -9.790  1.00 90.15           C  
ATOM   1166  O   HIS A 160      13.312  11.294  -9.780  1.00 90.15           O  
ATOM   1167  CG  HIS A 160      17.669  12.279 -10.444  1.00 90.15           C  
ATOM   1168  CD2 HIS A 160      18.891  11.845 -10.003  1.00 90.15           C  
ATOM   1169  ND1 HIS A 160      17.888  12.982 -11.610  1.00 90.15           N  
ATOM   1170  CE1 HIS A 160      19.208  12.970 -11.858  1.00 90.15           C  
ATOM   1171  NE2 HIS A 160      19.859  12.286 -10.904  1.00 90.15           N  
ATOM   1172  N   TRP A 161      14.267   9.562  -8.727  1.00 91.82           N  
ATOM   1173  CA  TRP A 161      13.057   9.151  -7.995  1.00 91.82           C  
ATOM   1174  C   TRP A 161      13.173   9.240  -6.470  1.00 91.82           C  
ATOM   1175  CB  TRP A 161      12.700   7.726  -8.416  1.00 91.82           C  
ATOM   1176  O   TRP A 161      12.158   9.287  -5.781  1.00 91.82           O  
ATOM   1177  CG  TRP A 161      13.766   6.704  -8.163  1.00 91.82           C  
ATOM   1178  CD1 TRP A 161      14.720   6.311  -9.034  1.00 91.82           C  
ATOM   1179  CD2 TRP A 161      14.019   5.947  -6.944  1.00 91.82           C  
ATOM   1180  CE2 TRP A 161      15.111   5.059  -7.169  1.00 91.82           C  
ATOM   1181  CE3 TRP A 161      13.444   5.942  -5.663  1.00 91.82           C  
ATOM   1182  NE1 TRP A 161      15.499   5.326  -8.461  1.00 91.82           N  
ATOM   1183  CH2 TRP A 161      14.949   4.160  -4.933  1.00 91.82           C  
ATOM   1184  CZ2 TRP A 161      15.571   4.167  -6.192  1.00 91.82           C  
ATOM   1185  CZ3 TRP A 161      13.898   5.056  -4.670  1.00 91.82           C  
ATOM   1186  N   ARG A 162      14.393   9.284  -5.918  1.00 93.17           N  
ATOM   1187  CA  ARG A 162      14.622   9.254  -4.461  1.00 93.17           C  
ATOM   1188  C   ARG A 162      13.974  10.434  -3.724  1.00 93.17           C  
ATOM   1189  CB  ARG A 162      16.131   9.166  -4.174  1.00 93.17           C  
ATOM   1190  O   ARG A 162      13.511  10.268  -2.600  1.00 93.17           O  
ATOM   1191  CG  ARG A 162      16.706   7.784  -4.531  1.00 93.17           C  
ATOM   1192  CD  ARG A 162      18.224   7.738  -4.303  1.00 93.17           C  
ATOM   1193  NE  ARG A 162      18.723   6.349  -4.301  1.00 93.17           N  
ATOM   1194  NH1 ARG A 162      19.367   6.159  -6.502  1.00 93.17           N  
ATOM   1195  NH2 ARG A 162      19.603   4.424  -5.130  1.00 93.17           N  
ATOM   1196  CZ  ARG A 162      19.224   5.655  -5.307  1.00 93.17           C  
ATOM   1197  N   TRP A 163      13.857  11.593  -4.379  1.00 94.75           N  
ATOM   1198  CA  TRP A 163      13.206  12.796  -3.840  1.00 94.75           C  
ATOM   1199  C   TRP A 163      11.732  12.598  -3.470  1.00 94.75           C  
ATOM   1200  CB  TRP A 163      13.369  13.952  -4.826  1.00 94.75           C  
ATOM   1201  O   TRP A 163      11.256  13.224  -2.523  1.00 94.75           O  
ATOM   1202  CG  TRP A 163      12.640  13.768  -6.114  1.00 94.75           C  
ATOM   1203  CD1 TRP A 163      13.160  13.239  -7.241  1.00 94.75           C  
ATOM   1204  CD2 TRP A 163      11.261  14.129  -6.440  1.00 94.75           C  
ATOM   1205  CE2 TRP A 163      11.016  13.786  -7.800  1.00 94.75           C  
ATOM   1206  CE3 TRP A 163      10.206  14.747  -5.739  1.00 94.75           C  
ATOM   1207  NE1 TRP A 163      12.194  13.224  -8.224  1.00 94.75           N  
ATOM   1208  CH2 TRP A 163       8.772  14.674  -7.722  1.00 94.75           C  
ATOM   1209  CZ2 TRP A 163       9.799  14.052  -8.438  1.00 94.75           C  
ATOM   1210  CZ3 TRP A 163       8.983  15.031  -6.384  1.00 94.75           C  
ATOM   1211  N   LEU A 164      11.026  11.685  -4.147  1.00 95.16           N  
ATOM   1212  CA  LEU A 164       9.633  11.347  -3.839  1.00 95.16           C  
ATOM   1213  C   LEU A 164       9.482  10.918  -2.378  1.00 95.16           C  
ATOM   1214  CB  LEU A 164       9.188  10.190  -4.751  1.00 95.16           C  
ATOM   1215  O   LEU A 164       8.586  11.365  -1.665  1.00 95.16           O  
ATOM   1216  CG  LEU A 164       9.125  10.521  -6.249  1.00 95.16           C  
ATOM   1217  CD1 LEU A 164       8.874   9.233  -7.034  1.00 95.16           C  
ATOM   1218  CD2 LEU A 164       7.979  11.482  -6.527  1.00 95.16           C  
ATOM   1219  N   PHE A 165      10.413  10.086  -1.914  1.00 95.17           N  
ATOM   1220  CA  PHE A 165      10.392   9.529  -0.570  1.00 95.17           C  
ATOM   1221  C   PHE A 165      10.739  10.567   0.498  1.00 95.17           C  
ATOM   1222  CB  PHE A 165      11.307   8.302  -0.542  1.00 95.17           C  
ATOM   1223  O   PHE A 165      10.168  10.515   1.588  1.00 95.17           O  
ATOM   1224  CG  PHE A 165      10.770   7.186  -1.414  1.00 95.17           C  
ATOM   1225  CD1 PHE A 165       9.699   6.415  -0.935  1.00 95.17           C  
ATOM   1226  CD2 PHE A 165      11.263   6.967  -2.715  1.00 95.17           C  
ATOM   1227  CE1 PHE A 165       9.112   5.429  -1.743  1.00 95.17           C  
ATOM   1228  CE2 PHE A 165      10.673   5.975  -3.523  1.00 95.17           C  
ATOM   1229  CZ  PHE A 165       9.600   5.212  -3.039  1.00 95.17           C  
ATOM   1230  N   PHE A 166      11.569  11.565   0.175  1.00 96.07           N  
ATOM   1231  CA  PHE A 166      11.762  12.724   1.048  1.00 96.07           C  
ATOM   1232  C   PHE A 166      10.477  13.550   1.180  1.00 96.07           C  
ATOM   1233  CB  PHE A 166      12.941  13.582   0.567  1.00 96.07           C  
ATOM   1234  O   PHE A 166      10.117  13.914   2.294  1.00 96.07           O  
ATOM   1235  CG  PHE A 166      14.298  12.925   0.746  1.00 96.07           C  
ATOM   1236  CD1 PHE A 166      14.763  12.611   2.037  1.00 96.07           C  
ATOM   1237  CD2 PHE A 166      15.120  12.649  -0.361  1.00 96.07           C  
ATOM   1238  CE1 PHE A 166      16.022  12.008   2.209  1.00 96.07           C  
ATOM   1239  CE2 PHE A 166      16.373  12.040  -0.195  1.00 96.07           C  
ATOM   1240  CZ  PHE A 166      16.825  11.717   1.093  1.00 96.07           C  
ATOM   1241  N   ILE A 167       9.725  13.777   0.096  1.00 96.19           N  
ATOM   1242  CA  ILE A 167       8.433  14.485   0.169  1.00 96.19           C  
ATOM   1243  C   ILE A 167       7.431  13.723   1.036  1.00 96.19           C  
ATOM   1244  CB  ILE A 167       7.867  14.763  -1.240  1.00 96.19           C  
ATOM   1245  O   ILE A 167       6.809  14.312   1.920  1.00 96.19           O  
ATOM   1246  CG1 ILE A 167       8.785  15.788  -1.938  1.00 96.19           C  
ATOM   1247  CG2 ILE A 167       6.406  15.266  -1.183  1.00 96.19           C  
ATOM   1248  CD1 ILE A 167       8.276  16.180  -3.320  1.00 96.19           C  
ATOM   1249  N   PHE A 168       7.282  12.413   0.828  1.00 96.50           N  
ATOM   1250  CA  PHE A 168       6.337  11.605   1.607  1.00 96.50           C  
ATOM   1251  C   PHE A 168       6.725  11.543   3.092  1.00 96.50           C  
ATOM   1252  CB  PHE A 168       6.230  10.199   0.995  1.00 96.50           C  
ATOM   1253  O   PHE A 168       5.854  11.628   3.965  1.00 96.50           O  
ATOM   1254  CG  PHE A 168       5.922  10.144  -0.493  1.00 96.50           C  
ATOM   1255  CD1 PHE A 168       5.126  11.130  -1.112  1.00 96.50           C  
ATOM   1256  CD2 PHE A 168       6.463   9.104  -1.273  1.00 96.50           C  
ATOM   1257  CE1 PHE A 168       4.906  11.094  -2.497  1.00 96.50           C  
ATOM   1258  CE2 PHE A 168       6.237   9.066  -2.659  1.00 96.50           C  
ATOM   1259  CZ  PHE A 168       5.458  10.062  -3.273  1.00 96.50           C  
ATOM   1260  N   GLY A 169       8.027  11.455   3.380  1.00 96.13           N  
ATOM   1261  CA  GLY A 169       8.573  11.559   4.732  1.00 96.13           C  
ATOM   1262  C   GLY A 169       8.278  12.918   5.372  1.00 96.13           C  
ATOM   1263  O   GLY A 169       7.764  12.961   6.486  1.00 96.13           O  
ATOM   1264  N   THR A 170       8.501  14.021   4.655  1.00 97.02           N  
ATOM   1265  CA  THR A 170       8.223  15.385   5.137  1.00 97.02           C  
ATOM   1266  C   THR A 170       6.738  15.609   5.414  1.00 97.02           C  
ATOM   1267  CB  THR A 170       8.740  16.428   4.135  1.00 97.02           C  
ATOM   1268  O   THR A 170       6.391  16.151   6.460  1.00 97.02           O  
ATOM   1269  CG2 THR A 170       8.490  17.869   4.578  1.00 97.02           C  
ATOM   1270  OG1 THR A 170      10.134  16.289   4.028  1.00 97.02           O  
ATOM   1271  N   LEU A 171       5.837  15.141   4.543  1.00 96.98           N  
ATOM   1272  CA  LEU A 171       4.390  15.209   4.793  1.00 96.98           C  
ATOM   1273  C   LEU A 171       4.000  14.448   6.067  1.00 96.98           C  
ATOM   1274  CB  LEU A 171       3.629  14.638   3.586  1.00 96.98           C  
ATOM   1275  O   LEU A 171       3.201  14.934   6.869  1.00 96.98           O  
ATOM   1276  CG  LEU A 171       3.659  15.512   2.320  1.00 96.98           C  
ATOM   1277  CD1 LEU A 171       2.991  14.750   1.175  1.00 96.98           C  
ATOM   1278  CD2 LEU A 171       2.920  16.836   2.517  1.00 96.98           C  
ATOM   1279  N   SER A 172       4.610  13.285   6.288  1.00 96.32           N  
ATOM   1280  CA  SER A 172       4.402  12.499   7.506  1.00 96.32           C  
ATOM   1281  C   SER A 172       4.970  13.206   8.739  1.00 96.32           C  
ATOM   1282  CB  SER A 172       5.027  11.116   7.346  1.00 96.32           C  
ATOM   1283  O   SER A 172       4.332  13.210   9.786  1.00 96.32           O  
ATOM   1284  OG  SER A 172       4.458  10.476   6.225  1.00 96.32           O  
ATOM   1285  N   LEU A 173       6.120  13.874   8.621  1.00 96.18           N  
ATOM   1286  CA  LEU A 173       6.715  14.672   9.697  1.00 96.18           C  
ATOM   1287  C   LEU A 173       5.821  15.857  10.091  1.00 96.18           C  
ATOM   1288  CB  LEU A 173       8.113  15.128   9.246  1.00 96.18           C  
ATOM   1289  O   LEU A 173       5.600  16.091  11.279  1.00 96.18           O  
ATOM   1290  CG  LEU A 173       8.899  15.906  10.315  1.00 96.18           C  
ATOM   1291  CD1 LEU A 173       9.228  15.039  11.531  1.00 96.18           C  
ATOM   1292  CD2 LEU A 173      10.206  16.412   9.708  1.00 96.18           C  
ATOM   1293  N   ILE A 174       5.233  16.548   9.109  1.00 96.04           N  
ATOM   1294  CA  ILE A 174       4.207  17.574   9.353  1.00 96.04           C  
ATOM   1295  C   ILE A 174       3.014  16.947  10.087  1.00 96.04           C  
ATOM   1296  CB  ILE A 174       3.777  18.248   8.027  1.00 96.04           C  
ATOM   1297  O   ILE A 174       2.522  17.514  11.061  1.00 96.04           O  
ATOM   1298  CG1 ILE A 174       4.954  19.032   7.402  1.00 96.04           C  
ATOM   1299  CG2 ILE A 174       2.587  19.203   8.255  1.00 96.04           C  
ATOM   1300  CD1 ILE A 174       4.720  19.434   5.939  1.00 96.04           C  
ATOM   1301  N   GLY A 175       2.586  15.747   9.683  1.00 94.07           N  
ATOM   1302  CA  GLY A 175       1.550  14.981  10.377  1.00 94.07           C  
ATOM   1303  C   GLY A 175       1.869  14.723  11.853  1.00 94.07           C  
ATOM   1304  O   GLY A 175       0.983  14.894  12.693  1.00 94.07           O  
ATOM   1305  N   VAL A 176       3.118  14.370  12.184  1.00 93.90           N  
ATOM   1306  CA  VAL A 176       3.575  14.193  13.575  1.00 93.90           C  
ATOM   1307  C   VAL A 176       3.417  15.502  14.338  1.00 93.90           C  
ATOM   1308  CB  VAL A 176       5.036  13.698  13.664  1.00 93.90           C  
ATOM   1309  O   VAL A 176       2.746  15.518  15.372  1.00 93.90           O  
ATOM   1310  CG1 VAL A 176       5.526  13.604  15.115  1.00 93.90           C  
ATOM   1311  CG2 VAL A 176       5.192  12.303  13.064  1.00 93.90           C  
ATOM   1312  N   ALA A 177       3.950  16.601  13.797  1.00 93.70           N  
ATOM   1313  CA  ALA A 177       3.889  17.915  14.430  1.00 93.70           C  
ATOM   1314  C   ALA A 177       2.440  18.360  14.689  1.00 93.70           C  
ATOM   1315  CB  ALA A 177       4.654  18.915  13.555  1.00 93.70           C  
ATOM   1316  O   ALA A 177       2.090  18.690  15.819  1.00 93.70           O  
ATOM   1317  N   VAL A 178       1.564  18.289  13.680  1.00 91.74           N  
ATOM   1318  CA  VAL A 178       0.145  18.662  13.825  1.00 91.74           C  
ATOM   1319  C   VAL A 178      -0.555  17.752  14.841  1.00 91.74           C  
ATOM   1320  CB  VAL A 178      -0.576  18.645  12.459  1.00 91.74           C  
ATOM   1321  O   VAL A 178      -1.301  18.230  15.693  1.00 91.74           O  
ATOM   1322  CG1 VAL A 178      -2.062  19.025  12.569  1.00 91.74           C  
ATOM   1323  CG2 VAL A 178       0.035  19.660  11.479  1.00 91.74           C  
ATOM   1324  N   SER A 179      -0.304  16.441  14.819  1.00 89.08           N  
ATOM   1325  CA  SER A 179      -0.961  15.519  15.755  1.00 89.08           C  
ATOM   1326  C   SER A 179      -0.562  15.750  17.209  1.00 89.08           C  
ATOM   1327  CB  SER A 179      -0.694  14.075  15.356  1.00 89.08           C  
ATOM   1328  O   SER A 179      -1.403  15.606  18.095  1.00 89.08           O  
ATOM   1329  OG  SER A 179       0.645  13.684  15.577  1.00 89.08           O  
ATOM   1330  N   TYR A 180       0.680  16.168  17.457  1.00 86.49           N  
ATOM   1331  CA  TYR A 180       1.167  16.453  18.800  1.00 86.49           C  
ATOM   1332  C   TYR A 180       0.382  17.593  19.468  1.00 86.49           C  
ATOM   1333  CB  TYR A 180       2.666  16.761  18.720  1.00 86.49           C  
ATOM   1334  O   TYR A 180       0.049  17.477  20.649  1.00 86.49           O  
ATOM   1335  CG  TYR A 180       3.300  16.955  20.079  1.00 86.49           C  
ATOM   1336  CD1 TYR A 180       3.542  18.256  20.565  1.00 86.49           C  
ATOM   1337  CD2 TYR A 180       3.623  15.833  20.865  1.00 86.49           C  
ATOM   1338  CE1 TYR A 180       4.115  18.435  21.838  1.00 86.49           C  
ATOM   1339  CE2 TYR A 180       4.191  16.011  22.140  1.00 86.49           C  
ATOM   1340  OH  TYR A 180       4.990  17.470  23.857  1.00 86.49           O  
ATOM   1341  CZ  TYR A 180       4.440  17.311  22.627  1.00 86.49           C  
ATOM   1342  N   PHE A 181       0.028  18.635  18.703  1.00 86.45           N  
ATOM   1343  CA  PHE A 181      -0.713  19.805  19.192  1.00 86.45           C  
ATOM   1344  C   PHE A 181      -2.237  19.629  19.222  1.00 86.45           C  
ATOM   1345  CB  PHE A 181      -0.356  21.028  18.333  1.00 86.45           C  
ATOM   1346  O   PHE A 181      -2.897  20.261  20.042  1.00 86.45           O  
ATOM   1347  CG  PHE A 181       1.078  21.493  18.487  1.00 86.45           C  
ATOM   1348  CD1 PHE A 181       1.501  22.070  19.698  1.00 86.45           C  
ATOM   1349  CD2 PHE A 181       1.991  21.359  17.426  1.00 86.45           C  
ATOM   1350  CE1 PHE A 181       2.836  22.485  19.855  1.00 86.45           C  
ATOM   1351  CE2 PHE A 181       3.330  21.754  17.587  1.00 86.45           C  
ATOM   1352  CZ  PHE A 181       3.753  22.317  18.803  1.00 86.45           C  
ATOM   1353  N   PHE A 182      -2.811  18.817  18.327  1.00 85.78           N  
ATOM   1354  CA  PHE A 182      -4.267  18.779  18.128  1.00 85.78           C  
ATOM   1355  C   PHE A 182      -4.957  17.481  18.566  1.00 85.78           C  
ATOM   1356  CB  PHE A 182      -4.580  19.084  16.661  1.00 85.78           C  
ATOM   1357  O   PHE A 182      -6.153  17.517  18.873  1.00 85.78           O  
ATOM   1358  CG  PHE A 182      -4.376  20.535  16.259  1.00 85.78           C  
ATOM   1359  CD1 PHE A 182      -5.385  21.484  16.511  1.00 85.78           C  
ATOM   1360  CD2 PHE A 182      -3.202  20.942  15.600  1.00 85.78           C  
ATOM   1361  CE1 PHE A 182      -5.229  22.815  16.084  1.00 85.78           C  
ATOM   1362  CE2 PHE A 182      -3.035  22.273  15.188  1.00 85.78           C  
ATOM   1363  CZ  PHE A 182      -4.053  23.210  15.423  1.00 85.78           C  
ATOM   1364  N   LEU A 183      -4.262  16.336  18.592  1.00 80.26           N  
ATOM   1365  CA  LEU A 183      -4.835  15.112  19.160  1.00 80.26           C  
ATOM   1366  C   LEU A 183      -4.640  15.131  20.671  1.00 80.26           C  
ATOM   1367  CB  LEU A 183      -4.252  13.826  18.535  1.00 80.26           C  
ATOM   1368  O   LEU A 183      -3.522  15.024  21.162  1.00 80.26           O  
ATOM   1369  CG  LEU A 183      -5.239  13.094  17.617  1.00 80.26           C  
ATOM   1370  CD1 LEU A 183      -5.519  13.919  16.380  1.00 80.26           C  
ATOM   1371  CD2 LEU A 183      -4.675  11.748  17.167  1.00 80.26           C  
ATOM   1372  N   HIS A 184      -5.745  15.210  21.402  1.00 75.28           N  
ATOM   1373  CA  HIS A 184      -5.757  14.947  22.835  1.00 75.28           C  
ATOM   1374  C   HIS A 184      -5.987  13.460  23.096  1.00 75.28           C  
ATOM   1375  CB  HIS A 184      -6.809  15.823  23.521  1.00 75.28           C  
ATOM   1376  O   HIS A 184      -6.661  12.781  22.316  1.00 75.28           O  
ATOM   1377  CG  HIS A 184      -6.520  17.295  23.383  1.00 75.28           C  
ATOM   1378  CD2 HIS A 184      -5.365  17.936  23.747  1.00 75.28           C  
ATOM   1379  ND1 HIS A 184      -7.356  18.244  22.841  1.00 75.28           N  
ATOM   1380  CE1 HIS A 184      -6.721  19.427  22.881  1.00 75.28           C  
ATOM   1381  NE2 HIS A 184      -5.514  19.289  23.438  1.00 75.28           N  
ATOM   1382  N   ASP A 185      -5.436  12.962  24.200  1.00 70.88           N  
ATOM   1383  CA  ASP A 185      -5.630  11.577  24.608  1.00 70.88           C  
ATOM   1384  C   ASP A 185      -7.104  11.311  24.920  1.00 70.88           C  
ATOM   1385  CB  ASP A 185      -4.704  11.227  25.780  1.00 70.88           C  
ATOM   1386  O   ASP A 185      -7.689  11.847  25.865  1.00 70.88           O  
ATOM   1387  CG  ASP A 185      -3.255  11.214  25.302  1.00 70.88           C  
ATOM   1388  OD1 ASP A 185      -2.988  10.494  24.318  1.00 70.88           O  
ATOM   1389  OD2 ASP A 185      -2.450  12.029  25.798  1.00 70.88           O  
ATOM   1390  N   GLU A 186      -7.720  10.465  24.096  1.00 66.50           N  
ATOM   1391  CA  GLU A 186      -8.996   9.845  24.422  1.00 66.50           C  
ATOM   1392  C   GLU A 186      -8.747   8.945  25.645  1.00 66.50           C  
ATOM   1393  CB  GLU A 186      -9.534   9.065  23.198  1.00 66.50           C  
ATOM   1394  O   GLU A 186      -8.009   7.962  25.553  1.00 66.50           O  
ATOM   1395  CG  GLU A 186     -10.004   9.959  22.033  1.00 66.50           C  
ATOM   1396  CD  GLU A 186     -10.606   9.217  20.807  1.00 66.50           C  
ATOM   1397  OE1 GLU A 186     -11.236   9.900  19.968  1.00 66.50           O  
ATOM   1398  OE2 GLU A 186     -10.437   7.984  20.629  1.00 66.50           O  
ATOM   1399  N   HIS A 187      -9.324   9.284  26.804  1.00 52.19           N  
ATOM   1400  CA  HIS A 187      -9.289   8.407  27.975  1.00 52.19           C  
ATOM   1401  C   HIS A 187     -10.080   7.139  27.646  1.00 52.19           C  
ATOM   1402  CB  HIS A 187      -9.864   9.112  29.214  1.00 52.19           C  
ATOM   1403  O   HIS A 187     -11.309   7.162  27.579  1.00 52.19           O  
ATOM   1404  CG  HIS A 187      -8.891  10.034  29.903  1.00 52.19           C  
ATOM   1405  CD2 HIS A 187      -8.369   9.863  31.159  1.00 52.19           C  
ATOM   1406  ND1 HIS A 187      -8.357  11.200  29.398  1.00 52.19           N  
ATOM   1407  CE1 HIS A 187      -7.546  11.721  30.335  1.00 52.19           C  
ATOM   1408  NE2 HIS A 187      -7.525  10.942  31.426  1.00 52.19           N  
ATOM   1409  N   HIS A 188      -9.374   6.038  27.404  1.00 57.67           N  
ATOM   1410  CA  HIS A 188      -9.999   4.742  27.183  1.00 57.67           C  
ATOM   1411  C   HIS A 188     -10.318   4.135  28.546  1.00 57.67           C  
ATOM   1412  CB  HIS A 188      -9.104   3.854  26.307  1.00 57.67           C  
ATOM   1413  O   HIS A 188      -9.419   3.849  29.336  1.00 57.67           O  
ATOM   1414  CG  HIS A 188      -9.075   4.319  24.871  1.00 57.67           C  
ATOM   1415  CD2 HIS A 188      -9.682   3.711  23.804  1.00 57.67           C  
ATOM   1416  ND1 HIS A 188      -8.547   5.501  24.408  1.00 57.67           N  
ATOM   1417  CE1 HIS A 188      -8.875   5.619  23.115  1.00 57.67           C  
ATOM   1418  NE2 HIS A 188      -9.540   4.540  22.685  1.00 57.67           N  
ATOM   1419  N   GLY A 189     -11.608   3.972  28.840  1.00 47.24           N  
ATOM   1420  CA  GLY A 189     -12.044   3.254  30.031  1.00 47.24           C  
ATOM   1421  C   GLY A 189     -11.594   1.794  29.962  1.00 47.24           C  
ATOM   1422  O   GLY A 189     -11.701   1.158  28.914  1.00 47.24           O  
ATOM   1423  N   ALA A 190     -11.124   1.252  31.088  1.00 47.51           N  
ATOM   1424  CA  ALA A 190     -10.663  -0.134  31.218  1.00 47.51           C  
ATOM   1425  C   ALA A 190     -11.675  -1.185  30.701  1.00 47.51           C  
ATOM   1426  CB  ALA A 190     -10.330  -0.364  32.698  1.00 47.51           C  
ATOM   1427  O   ALA A 190     -11.275  -2.271  30.294  1.00 47.51           O  
ATOM   1428  N   ALA A 191     -12.967  -0.842  30.635  1.00 50.16           N  
ATOM   1429  CA  ALA A 191     -14.049  -1.720  30.190  1.00 50.16           C  
ATOM   1430  C   ALA A 191     -13.923  -2.237  28.739  1.00 50.16           C  
ATOM   1431  CB  ALA A 191     -15.367  -0.960  30.393  1.00 50.16           C  
ATOM   1432  O   ALA A 191     -14.505  -3.267  28.411  1.00 50.16           O  
ATOM   1433  N   ASP A 192     -13.157  -1.575  27.864  1.00 55.63           N  
ATOM   1434  CA  ASP A 192     -12.946  -2.059  26.490  1.00 55.63           C  
ATOM   1435  C   ASP A 192     -11.805  -3.091  26.366  1.00 55.63           C  
ATOM   1436  CB  ASP A 192     -12.754  -0.856  25.543  1.00 55.63           C  
ATOM   1437  O   ASP A 192     -11.707  -3.789  25.350  1.00 55.63           O  
ATOM   1438  CG  ASP A 192     -14.043  -0.442  24.821  1.00 55.63           C  
ATOM   1439  OD1 ASP A 192     -14.808  -1.358  24.434  1.00 55.63           O  
ATOM   1440  OD2 ASP A 192     -14.192   0.764  24.532  1.00 55.63           O  
ATOM   1441  N   GLN A 193     -10.950  -3.233  27.384  1.00 56.02           N  
ATOM   1442  CA  GLN A 193      -9.704  -4.007  27.289  1.00 56.02           C  
ATOM   1443  C   GLN A 193      -9.890  -5.534  27.363  1.00 56.02           C  
ATOM   1444  CB  GLN A 193      -8.699  -3.516  28.346  1.00 56.02           C  
ATOM   1445  O   GLN A 193      -8.969  -6.271  27.020  1.00 56.02           O  
ATOM   1446  CG  GLN A 193      -8.267  -2.057  28.112  1.00 56.02           C  
ATOM   1447  CD  GLN A 193      -7.149  -1.600  29.046  1.00 56.02           C  
ATOM   1448  NE2 GLN A 193      -6.717  -0.363  28.944  1.00 56.02           N  
ATOM   1449  OE1 GLN A 193      -6.622  -2.332  29.864  1.00 56.02           O  
ATOM   1450  N   GLU A 194     -11.069  -6.032  27.742  1.00 55.05           N  
ATOM   1451  CA  GLU A 194     -11.261  -7.451  28.089  1.00 55.05           C  
ATOM   1452  C   GLU A 194     -11.585  -8.389  26.915  1.00 55.05           C  
ATOM   1453  CB  GLU A 194     -12.326  -7.579  29.183  1.00 55.05           C  
ATOM   1454  O   GLU A 194     -11.803  -9.585  27.115  1.00 55.05           O  
ATOM   1455  CG  GLU A 194     -11.886  -6.917  30.495  1.00 55.05           C  
ATOM   1456  CD  GLU A 194     -12.822  -7.261  31.662  1.00 55.05           C  
ATOM   1457  OE1 GLU A 194     -12.428  -6.958  32.808  1.00 55.05           O  
ATOM   1458  OE2 GLU A 194     -13.917  -7.815  31.405  1.00 55.05           O  
ATOM   1459  N   GLN A 195     -11.624  -7.909  25.669  1.00 64.07           N  
ATOM   1460  CA  GLN A 195     -11.910  -8.815  24.553  1.00 64.07           C  
ATOM   1461  C   GLN A 195     -10.660  -9.617  24.158  1.00 64.07           C  
ATOM   1462  CB  GLN A 195     -12.558  -8.089  23.372  1.00 64.07           C  
ATOM   1463  O   GLN A 195      -9.657  -9.015  23.764  1.00 64.07           O  
ATOM   1464  CG  GLN A 195     -14.015  -7.749  23.725  1.00 64.07           C  
ATOM   1465  CD  GLN A 195     -14.799  -7.149  22.568  1.00 64.07           C  
ATOM   1466  NE2 GLN A 195     -16.102  -7.060  22.693  1.00 64.07           N  
ATOM   1467  OE1 GLN A 195     -14.265  -6.679  21.574  1.00 64.07           O  
ATOM   1468  N   PRO A 196     -10.704 -10.965  24.208  1.00 68.32           N  
ATOM   1469  CA  PRO A 196      -9.571 -11.787  23.811  1.00 68.32           C  
ATOM   1470  C   PRO A 196      -9.251 -11.546  22.334  1.00 68.32           C  
ATOM   1471  CB  PRO A 196      -9.976 -13.236  24.108  1.00 68.32           C  
ATOM   1472  O   PRO A 196     -10.136 -11.608  21.480  1.00 68.32           O  
ATOM   1473  CG  PRO A 196     -11.503 -13.203  24.058  1.00 68.32           C  
ATOM   1474  CD  PRO A 196     -11.833 -11.808  24.583  1.00 68.32           C  
ATOM   1475  N   LEU A 197      -7.979 -11.259  22.049  1.00 75.96           N  
ATOM   1476  CA  LEU A 197      -7.470 -11.108  20.687  1.00 75.96           C  
ATOM   1477  C   LEU A 197      -7.550 -12.448  19.948  1.00 75.96           C  
ATOM   1478  CB  LEU A 197      -6.014 -10.602  20.722  1.00 75.96           C  
ATOM   1479  O   LEU A 197      -7.086 -13.467  20.467  1.00 75.96           O  
ATOM   1480  CG  LEU A 197      -5.848  -9.134  21.158  1.00 75.96           C  
ATOM   1481  CD1 LEU A 197      -4.371  -8.842  21.440  1.00 75.96           C  
ATOM   1482  CD2 LEU A 197      -6.322  -8.163  20.074  1.00 75.96           C  
ATOM   1483  N   ASP A 198      -8.068 -12.432  18.720  1.00 82.74           N  
ATOM   1484  CA  ASP A 198      -8.080 -13.599  17.836  1.00 82.74           C  
ATOM   1485  C   ASP A 198      -6.672 -13.886  17.293  1.00 82.74           C  
ATOM   1486  CB  ASP A 198      -9.117 -13.420  16.722  1.00 82.74           C  
ATOM   1487  O   ASP A 198      -6.275 -13.446  16.213  1.00 82.74           O  
ATOM   1488  CG  ASP A 198      -9.266 -14.684  15.866  1.00 82.74           C  
ATOM   1489  OD1 ASP A 198      -8.580 -15.696  16.162  1.00 82.74           O  
ATOM   1490  OD2 ASP A 198     -10.103 -14.647  14.946  1.00 82.74           O  
ATOM   1491  N   ARG A 199      -5.877 -14.611  18.087  1.00 84.71           N  
ATOM   1492  CA  ARG A 199      -4.502 -14.987  17.726  1.00 84.71           C  
ATOM   1493  C   ARG A 199      -4.461 -15.867  16.478  1.00 84.71           C  
ATOM   1494  CB  ARG A 199      -3.815 -15.713  18.893  1.00 84.71           C  
ATOM   1495  O   ARG A 199      -3.521 -15.746  15.698  1.00 84.71           O  
ATOM   1496  CG  ARG A 199      -3.663 -14.839  20.146  1.00 84.71           C  
ATOM   1497  CD  ARG A 199      -2.927 -15.624  21.238  1.00 84.71           C  
ATOM   1498  NE  ARG A 199      -2.846 -14.863  22.499  1.00 84.71           N  
ATOM   1499  NH1 ARG A 199      -1.756 -16.463  23.737  1.00 84.71           N  
ATOM   1500  NH2 ARG A 199      -2.319 -14.533  24.694  1.00 84.71           N  
ATOM   1501  CZ  ARG A 199      -2.309 -15.287  23.631  1.00 84.71           C  
ATOM   1502  N   ALA A 200      -5.459 -16.734  16.296  1.00 86.82           N  
ATOM   1503  CA  ALA A 200      -5.531 -17.629  15.148  1.00 86.82           C  
ATOM   1504  C   ALA A 200      -5.779 -16.835  13.860  1.00 86.82           C  
ATOM   1505  CB  ALA A 200      -6.616 -18.682  15.403  1.00 86.82           C  
ATOM   1506  O   ALA A 200      -5.022 -16.994  12.903  1.00 86.82           O  
ATOM   1507  N   GLY A 201      -6.759 -15.926  13.871  1.00 85.65           N  
ATOM   1508  CA  GLY A 201      -7.051 -15.019  12.759  1.00 85.65           C  
ATOM   1509  C   GLY A 201      -5.867 -14.129  12.376  1.00 85.65           C  
ATOM   1510  O   GLY A 201      -5.525 -14.006  11.196  1.00 85.65           O  
ATOM   1511  N   ILE A 202      -5.158 -13.584  13.374  1.00 87.96           N  
ATOM   1512  CA  ILE A 202      -3.943 -12.781  13.156  1.00 87.96           C  
ATOM   1513  C   ILE A 202      -2.843 -13.619  12.497  1.00 87.96           C  
ATOM   1514  CB  ILE A 202      -3.450 -12.144  14.477  1.00 87.96           C  
ATOM   1515  O   ILE A 202      -2.324 -13.223  11.455  1.00 87.96           O  
ATOM   1516  CG1 ILE A 202      -4.452 -11.074  14.961  1.00 87.96           C  
ATOM   1517  CG2 ILE A 202      -2.060 -11.494  14.301  1.00 87.96           C  
ATOM   1518  CD1 ILE A 202      -4.253 -10.646  16.421  1.00 87.96           C  
ATOM   1519  N   LEU A 203      -2.490 -14.773  13.075  1.00 90.32           N  
ATOM   1520  CA  LEU A 203      -1.437 -15.638  12.531  1.00 90.32           C  
ATOM   1521  C   LEU A 203      -1.761 -16.068  11.100  1.00 90.32           C  
ATOM   1522  CB  LEU A 203      -1.266 -16.876  13.430  1.00 90.32           C  
ATOM   1523  O   LEU A 203      -0.913 -15.985  10.214  1.00 90.32           O  
ATOM   1524  CG  LEU A 203      -0.493 -16.609  14.733  1.00 90.32           C  
ATOM   1525  CD1 LEU A 203      -0.586 -17.835  15.643  1.00 90.32           C  
ATOM   1526  CD2 LEU A 203       0.987 -16.324  14.467  1.00 90.32           C  
ATOM   1527  N   LEU A 204      -3.005 -16.469  10.858  1.00 89.66           N  
ATOM   1528  CA  LEU A 204      -3.453 -16.926   9.553  1.00 89.66           C  
ATOM   1529  C   LEU A 204      -3.466 -15.795   8.518  1.00 89.66           C  
ATOM   1530  CB  LEU A 204      -4.814 -17.585   9.777  1.00 89.66           C  
ATOM   1531  O   LEU A 204      -3.076 -16.018   7.375  1.00 89.66           O  
ATOM   1532  CG  LEU A 204      -5.369 -18.402   8.607  1.00 89.66           C  
ATOM   1533  CD1 LEU A 204      -4.380 -19.417   8.041  1.00 89.66           C  
ATOM   1534  CD2 LEU A 204      -6.538 -19.203   9.165  1.00 89.66           C  
ATOM   1535  N   SER A 205      -3.802 -14.569   8.927  1.00 87.03           N  
ATOM   1536  CA  SER A 205      -3.680 -13.376   8.081  1.00 87.03           C  
ATOM   1537  C   SER A 205      -2.221 -13.078   7.722  1.00 87.03           C  
ATOM   1538  CB  SER A 205      -4.291 -12.151   8.768  1.00 87.03           C  
ATOM   1539  O   SER A 205      -1.934 -12.762   6.568  1.00 87.03           O  
ATOM   1540  OG  SER A 205      -5.670 -12.337   8.997  1.00 87.03           O  
ATOM   1541  N   VAL A 206      -1.288 -13.217   8.675  1.00 89.68           N  
ATOM   1542  CA  VAL A 206       0.158 -13.035   8.438  1.00 89.68           C  
ATOM   1543  C   VAL A 206       0.663 -14.060   7.423  1.00 89.68           C  
ATOM   1544  CB  VAL A 206       0.967 -13.125   9.751  1.00 89.68           C  
ATOM   1545  O   VAL A 206       1.300 -13.681   6.439  1.00 89.68           O  
ATOM   1546  CG1 VAL A 206       2.482 -13.095   9.504  1.00 89.68           C  
ATOM   1547  CG2 VAL A 206       0.655 -11.972  10.714  1.00 89.68           C  
ATOM   1548  N   PHE A 207       0.337 -15.343   7.617  1.00 92.16           N  
ATOM   1549  CA  PHE A 207       0.703 -16.398   6.670  1.00 92.16           C  
ATOM   1550  C   PHE A 207       0.062 -16.183   5.300  1.00 92.16           C  
ATOM   1551  CB  PHE A 207       0.333 -17.778   7.229  1.00 92.16           C  
ATOM   1552  O   PHE A 207       0.744 -16.342   4.291  1.00 92.16           O  
ATOM   1553  CG  PHE A 207       1.282 -18.277   8.300  1.00 92.16           C  
ATOM   1554  CD1 PHE A 207       2.621 -18.564   7.969  1.00 92.16           C  
ATOM   1555  CD2 PHE A 207       0.835 -18.477   9.618  1.00 92.16           C  
ATOM   1556  CE1 PHE A 207       3.511 -19.022   8.956  1.00 92.16           C  
ATOM   1557  CE2 PHE A 207       1.728 -18.921  10.609  1.00 92.16           C  
ATOM   1558  CZ  PHE A 207       3.066 -19.193  10.278  1.00 92.16           C  
ATOM   1559  N   LEU A 208      -1.207 -15.769   5.245  1.00 90.02           N  
ATOM   1560  CA  LEU A 208      -1.894 -15.453   3.995  1.00 90.02           C  
ATOM   1561  C   LEU A 208      -1.190 -14.316   3.246  1.00 90.02           C  
ATOM   1562  CB  LEU A 208      -3.366 -15.111   4.295  1.00 90.02           C  
ATOM   1563  O   LEU A 208      -0.925 -14.455   2.054  1.00 90.02           O  
ATOM   1564  CG  LEU A 208      -4.162 -14.664   3.056  1.00 90.02           C  
ATOM   1565  CD1 LEU A 208      -4.275 -15.776   2.018  1.00 90.02           C  
ATOM   1566  CD2 LEU A 208      -5.564 -14.218   3.458  1.00 90.02           C  
ATOM   1567  N   ALA A 209      -0.861 -13.213   3.922  1.00 87.62           N  
ATOM   1568  CA  ALA A 209      -0.175 -12.077   3.311  1.00 87.62           C  
ATOM   1569  C   ALA A 209       1.227 -12.462   2.810  1.00 87.62           C  
ATOM   1570  CB  ALA A 209      -0.128 -10.935   4.331  1.00 87.62           C  
ATOM   1571  O   ALA A 209       1.591 -12.116   1.685  1.00 87.62           O  
ATOM   1572  N   ALA A 210       1.990 -13.229   3.597  1.00 90.57           N  
ATOM   1573  CA  ALA A 210       3.316 -13.711   3.210  1.00 90.57           C  
ATOM   1574  C   ALA A 210       3.257 -14.685   2.019  1.00 90.57           C  
ATOM   1575  CB  ALA A 210       3.981 -14.350   4.436  1.00 90.57           C  
ATOM   1576  O   ALA A 210       3.963 -14.490   1.029  1.00 90.57           O  
ATOM   1577  N   ALA A 211       2.381 -15.693   2.075  1.00 90.46           N  
ATOM   1578  CA  ALA A 211       2.192 -16.664   0.997  1.00 90.46           C  
ATOM   1579  C   ALA A 211       1.713 -15.986  -0.288  1.00 90.46           C  
ATOM   1580  CB  ALA A 211       1.183 -17.723   1.450  1.00 90.46           C  
ATOM   1581  O   ALA A 211       2.227 -16.270  -1.371  1.00 90.46           O  
ATOM   1582  N   SER A 212       0.793 -15.030  -0.163  1.00 87.01           N  
ATOM   1583  CA  SER A 212       0.323 -14.250  -1.299  1.00 87.01           C  
ATOM   1584  C   SER A 212       1.472 -13.420  -1.885  1.00 87.01           C  
ATOM   1585  CB  SER A 212      -0.858 -13.371  -0.896  1.00 87.01           C  
ATOM   1586  O   SER A 212       1.688 -13.477  -3.092  1.00 87.01           O  
ATOM   1587  OG  SER A 212      -1.931 -14.108  -0.389  1.00 87.01           O  
ATOM   1588  N   ALA A 213       2.266 -12.715  -1.060  1.00 86.88           N  
ATOM   1589  CA  ALA A 213       3.420 -11.932  -1.524  1.00 86.88           C  
ATOM   1590  C   ALA A 213       4.375 -12.799  -2.353  1.00 86.88           C  
ATOM   1591  CB  ALA A 213       4.182 -11.335  -0.327  1.00 86.88           C  
ATOM   1592  O   ALA A 213       4.717 -12.446  -3.481  1.00 86.88           O  
ATOM   1593  N   VAL A 214       4.748 -13.964  -1.814  1.00 87.88           N  
ATOM   1594  CA  VAL A 214       5.628 -14.935  -2.477  1.00 87.88           C  
ATOM   1595  C   VAL A 214       5.006 -15.447  -3.778  1.00 87.88           C  
ATOM   1596  CB  VAL A 214       5.962 -16.091  -1.514  1.00 87.88           C  
ATOM   1597  O   VAL A 214       5.696 -15.506  -4.793  1.00 87.88           O  
ATOM   1598  CG1 VAL A 214       6.752 -17.210  -2.201  1.00 87.88           C  
ATOM   1599  CG2 VAL A 214       6.820 -15.589  -0.344  1.00 87.88           C  
ATOM   1600  N   SER A 215       3.705 -15.744  -3.790  1.00 86.64           N  
ATOM   1601  CA  SER A 215       2.990 -16.221  -4.984  1.00 86.64           C  
ATOM   1602  C   SER A 215       2.993 -15.186  -6.109  1.00 86.64           C  
ATOM   1603  CB  SER A 215       1.546 -16.597  -4.639  1.00 86.64           C  
ATOM   1604  O   SER A 215       3.296 -15.522  -7.254  1.00 86.64           O  
ATOM   1605  OG  SER A 215       1.548 -17.590  -3.639  1.00 86.64           O  
ATOM   1606  N   PHE A 216       2.743 -13.911  -5.790  1.00 83.06           N  
ATOM   1607  CA  PHE A 216       2.823 -12.821  -6.768  1.00 83.06           C  
ATOM   1608  C   PHE A 216       4.258 -12.605  -7.274  1.00 83.06           C  
ATOM   1609  CB  PHE A 216       2.243 -11.526  -6.172  1.00 83.06           C  
ATOM   1610  O   PHE A 216       4.457 -12.406  -8.474  1.00 83.06           O  
ATOM   1611  CG  PHE A 216       0.726 -11.494  -6.083  1.00 83.06           C  
ATOM   1612  CD1 PHE A 216      -0.041 -11.281  -7.239  1.00 83.06           C  
ATOM   1613  CD2 PHE A 216       0.066 -11.605  -4.847  1.00 83.06           C  
ATOM   1614  CE1 PHE A 216      -1.445 -11.238  -7.146  1.00 83.06           C  
ATOM   1615  CE2 PHE A 216      -1.336 -11.643  -4.773  1.00 83.06           C  
ATOM   1616  CZ  PHE A 216      -2.098 -11.471  -5.933  1.00 83.06           C  
ATOM   1617  N   ILE A 217       5.263 -12.707  -6.398  1.00 83.26           N  
ATOM   1618  CA  ILE A 217       6.683 -12.625  -6.783  1.00 83.26           C  
ATOM   1619  C   ILE A 217       7.055 -13.779  -7.730  1.00 83.26           C  
ATOM   1620  CB  ILE A 217       7.577 -12.596  -5.517  1.00 83.26           C  
ATOM   1621  O   ILE A 217       7.693 -13.562  -8.764  1.00 83.26           O  
ATOM   1622  CG1 ILE A 217       7.389 -11.266  -4.748  1.00 83.26           C  
ATOM   1623  CG2 ILE A 217       9.065 -12.782  -5.877  1.00 83.26           C  
ATOM   1624  CD1 ILE A 217       7.961 -11.276  -3.324  1.00 83.26           C  
ATOM   1625  N   PHE A 218       6.639 -15.010  -7.418  1.00 83.17           N  
ATOM   1626  CA  PHE A 218       6.902 -16.181  -8.256  1.00 83.17           C  
ATOM   1627  C   PHE A 218       6.213 -16.078  -9.608  1.00 83.17           C  
ATOM   1628  CB  PHE A 218       6.473 -17.465  -7.534  1.00 83.17           C  
ATOM   1629  O   PHE A 218       6.837 -16.381 -10.624  1.00 83.17           O  
ATOM   1630  CG  PHE A 218       7.348 -17.925  -6.383  1.00 83.17           C  
ATOM   1631  CD1 PHE A 218       8.544 -17.261  -6.030  1.00 83.17           C  
ATOM   1632  CD2 PHE A 218       6.963 -19.079  -5.675  1.00 83.17           C  
ATOM   1633  CE1 PHE A 218       9.346 -17.754  -4.989  1.00 83.17           C  
ATOM   1634  CE2 PHE A 218       7.767 -19.570  -4.632  1.00 83.17           C  
ATOM   1635  CZ  PHE A 218       8.960 -18.911  -4.292  1.00 83.17           C  
ATOM   1636  N   LEU A 219       4.972 -15.596  -9.640  1.00 79.29           N  
ATOM   1637  CA  LEU A 219       4.248 -15.388 -10.885  1.00 79.29           C  
ATOM   1638  C   LEU A 219       4.959 -14.396 -11.804  1.00 79.29           C  
ATOM   1639  CB  LEU A 219       2.850 -14.893 -10.535  1.00 79.29           C  
ATOM   1640  O   LEU A 219       5.067 -14.631 -13.006  1.00 79.29           O  
ATOM   1641  CG  LEU A 219       1.998 -14.634 -11.782  1.00 79.29           C  
ATOM   1642  CD1 LEU A 219       1.661 -15.870 -12.597  1.00 79.29           C  
ATOM   1643  CD2 LEU A 219       0.697 -14.060 -11.303  1.00 79.29           C  
ATOM   1644  N   GLN A 220       5.480 -13.301 -11.253  1.00 72.54           N  
ATOM   1645  CA  GLN A 220       6.239 -12.341 -12.048  1.00 72.54           C  
ATOM   1646  C   GLN A 220       7.535 -12.957 -12.580  1.00 72.54           C  
ATOM   1647  CB  GLN A 220       6.500 -11.082 -11.223  1.00 72.54           C  
ATOM   1648  O   GLN A 220       7.812 -12.838 -13.776  1.00 72.54           O  
ATOM   1649  CG  GLN A 220       5.206 -10.267 -11.091  1.00 72.54           C  
ATOM   1650  CD  GLN A 220       5.428  -8.947 -10.378  1.00 72.54           C  
ATOM   1651  NE2 GLN A 220       4.430  -8.096 -10.330  1.00 72.54           N  
ATOM   1652  OE1 GLN A 220       6.488  -8.649  -9.868  1.00 72.54           O  
ATOM   1653  N   LYS A 221       8.281 -13.677 -11.732  1.00 75.54           N  
ATOM   1654  CA  LYS A 221       9.567 -14.287 -12.097  1.00 75.54           C  
ATOM   1655  C   LYS A 221       9.436 -15.430 -13.113  1.00 75.54           C  
ATOM   1656  CB  LYS A 221      10.291 -14.709 -10.807  1.00 75.54           C  
ATOM   1657  O   LYS A 221      10.195 -15.457 -14.074  1.00 75.54           O  
ATOM   1658  CG  LYS A 221      11.695 -15.271 -11.081  1.00 75.54           C  
ATOM   1659  CD  LYS A 221      12.460 -15.556  -9.780  1.00 75.54           C  
ATOM   1660  CE  LYS A 221      13.827 -16.166 -10.123  1.00 75.54           C  
ATOM   1661  NZ  LYS A 221      14.641 -16.465  -8.915  1.00 75.54           N  
ATOM   1662  N   TRP A 222       8.489 -16.349 -12.924  1.00 75.92           N  
ATOM   1663  CA  TRP A 222       8.394 -17.594 -13.703  1.00 75.92           C  
ATOM   1664  C   TRP A 222       7.210 -17.645 -14.679  1.00 75.92           C  
ATOM   1665  CB  TRP A 222       8.343 -18.785 -12.744  1.00 75.92           C  
ATOM   1666  O   TRP A 222       7.176 -18.509 -15.551  1.00 75.92           O  
ATOM   1667  CG  TRP A 222       9.506 -18.962 -11.818  1.00 75.92           C  
ATOM   1668  CD1 TRP A 222       9.676 -18.331 -10.636  1.00 75.92           C  
ATOM   1669  CD2 TRP A 222      10.616 -19.904 -11.929  1.00 75.92           C  
ATOM   1670  CE2 TRP A 222      11.448 -19.756 -10.778  1.00 75.92           C  
ATOM   1671  CE3 TRP A 222      10.975 -20.901 -12.861  1.00 75.92           C  
ATOM   1672  NE1 TRP A 222      10.823 -18.791 -10.019  1.00 75.92           N  
ATOM   1673  CH2 TRP A 222      12.921 -21.525 -11.519  1.00 75.92           C  
ATOM   1674  CZ2 TRP A 222      12.588 -20.545 -10.568  1.00 75.92           C  
ATOM   1675  CZ3 TRP A 222      12.114 -21.703 -12.656  1.00 75.92           C  
ATOM   1676  N   GLY A 223       6.248 -16.726 -14.568  1.00 74.66           N  
ATOM   1677  CA  GLY A 223       5.029 -16.739 -15.378  1.00 74.66           C  
ATOM   1678  C   GLY A 223       4.045 -17.850 -14.993  1.00 74.66           C  
ATOM   1679  O   GLY A 223       4.282 -18.636 -14.079  1.00 74.66           O  
ATOM   1680  N   LEU A 224       2.917 -17.914 -15.706  1.00 75.18           N  
ATOM   1681  CA  LEU A 224       1.830 -18.869 -15.435  1.00 75.18           C  
ATOM   1682  C   LEU A 224       2.179 -20.329 -15.769  1.00 75.18           C  
ATOM   1683  CB  LEU A 224       0.574 -18.439 -16.216  1.00 75.18           C  
ATOM   1684  O   LEU A 224       1.484 -21.236 -15.321  1.00 75.18           O  
ATOM   1685  CG  LEU A 224      -0.109 -17.170 -15.679  1.00 75.18           C  
ATOM   1686  CD1 LEU A 224      -1.157 -16.694 -16.675  1.00 75.18           C  
ATOM   1687  CD2 LEU A 224      -0.821 -17.416 -14.349  1.00 75.18           C  
ATOM   1688  N   SER A 225       3.245 -20.569 -16.534  1.00 76.26           N  
ATOM   1689  CA  SER A 225       3.642 -21.918 -16.963  1.00 76.26           C  
ATOM   1690  C   SER A 225       4.378 -22.714 -15.883  1.00 76.26           C  
ATOM   1691  CB  SER A 225       4.518 -21.837 -18.218  1.00 76.26           C  
ATOM   1692  O   SER A 225       4.587 -23.913 -16.035  1.00 76.26           O  
ATOM   1693  OG  SER A 225       3.919 -20.992 -19.185  1.00 76.26           O  
ATOM   1694  N   SER A 226       4.805 -22.067 -14.796  1.00 81.44           N  
ATOM   1695  CA  SER A 226       5.588 -22.717 -13.748  1.00 81.44           C  
ATOM   1696  C   SER A 226       4.702 -23.371 -12.691  1.00 81.44           C  
ATOM   1697  CB  SER A 226       6.540 -21.699 -13.138  1.00 81.44           C  
ATOM   1698  O   SER A 226       3.866 -22.712 -12.071  1.00 81.44           O  
ATOM   1699  OG  SER A 226       7.274 -22.256 -12.065  1.00 81.44           O  
ATOM   1700  N   GLY A 227       4.932 -24.658 -12.416  1.00 84.68           N  
ATOM   1701  CA  GLY A 227       4.220 -25.394 -11.364  1.00 84.68           C  
ATOM   1702  C   GLY A 227       4.375 -24.767  -9.973  1.00 84.68           C  
ATOM   1703  O   GLY A 227       3.429 -24.770  -9.190  1.00 84.68           O  
ATOM   1704  N   TYR A 228       5.519 -24.132  -9.684  1.00 86.02           N  
ATOM   1705  CA  TYR A 228       5.754 -23.436  -8.411  1.00 86.02           C  
ATOM   1706  C   TYR A 228       4.763 -22.295  -8.160  1.00 86.02           C  
ATOM   1707  CB  TYR A 228       7.178 -22.866  -8.390  1.00 86.02           C  
ATOM   1708  O   TYR A 228       4.400 -22.026  -7.015  1.00 86.02           O  
ATOM   1709  CG  TYR A 228       8.266 -23.917  -8.445  1.00 86.02           C  
ATOM   1710  CD1 TYR A 228       8.469 -24.764  -7.338  1.00 86.02           C  
ATOM   1711  CD2 TYR A 228       9.073 -24.049  -9.591  1.00 86.02           C  
ATOM   1712  CE1 TYR A 228       9.476 -25.747  -7.376  1.00 86.02           C  
ATOM   1713  CE2 TYR A 228      10.083 -25.027  -9.630  1.00 86.02           C  
ATOM   1714  OH  TYR A 228      11.265 -26.816  -8.574  1.00 86.02           O  
ATOM   1715  CZ  TYR A 228      10.286 -25.878  -8.524  1.00 86.02           C  
ATOM   1716  N   VAL A 229       4.308 -21.634  -9.226  1.00 83.59           N  
ATOM   1717  CA  VAL A 229       3.331 -20.545  -9.143  1.00 83.59           C  
ATOM   1718  C   VAL A 229       1.966 -21.092  -8.743  1.00 83.59           C  
ATOM   1719  CB  VAL A 229       3.282 -19.790 -10.479  1.00 83.59           C  
ATOM   1720  O   VAL A 229       1.346 -20.569  -7.820  1.00 83.59           O  
ATOM   1721  CG1 VAL A 229       2.196 -18.724 -10.505  1.00 83.59           C  
ATOM   1722  CG2 VAL A 229       4.631 -19.104 -10.718  1.00 83.59           C  
ATOM   1723  N   TRP A 230       1.533 -22.189  -9.367  1.00 86.31           N  
ATOM   1724  CA  TRP A 230       0.278 -22.860  -9.027  1.00 86.31           C  
ATOM   1725  C   TRP A 230       0.291 -23.451  -7.619  1.00 86.31           C  
ATOM   1726  CB  TRP A 230      -0.023 -23.931 -10.074  1.00 86.31           C  
ATOM   1727  O   TRP A 230      -0.711 -23.346  -6.917  1.00 86.31           O  
ATOM   1728  CG  TRP A 230      -0.385 -23.353 -11.401  1.00 86.31           C  
ATOM   1729  CD1 TRP A 230       0.406 -23.301 -12.495  1.00 86.31           C  
ATOM   1730  CD2 TRP A 230      -1.621 -22.666 -11.765  1.00 86.31           C  
ATOM   1731  CE2 TRP A 230      -1.513 -22.235 -13.120  1.00 86.31           C  
ATOM   1732  CE3 TRP A 230      -2.812 -22.348 -11.076  1.00 86.31           C  
ATOM   1733  NE1 TRP A 230      -0.253 -22.636 -13.509  1.00 86.31           N  
ATOM   1734  CH2 TRP A 230      -3.720 -21.247 -13.059  1.00 86.31           C  
ATOM   1735  CZ2 TRP A 230      -2.542 -21.537 -13.768  1.00 86.31           C  
ATOM   1736  CZ3 TRP A 230      -3.851 -21.645 -11.716  1.00 86.31           C  
ATOM   1737  N   ILE A 231       1.429 -23.988  -7.166  1.00 90.23           N  
ATOM   1738  CA  ILE A 231       1.601 -24.427  -5.773  1.00 90.23           C  
ATOM   1739  C   ILE A 231       1.452 -23.234  -4.820  1.00 90.23           C  
ATOM   1740  CB  ILE A 231       2.950 -25.159  -5.587  1.00 90.23           C  
ATOM   1741  O   ILE A 231       0.693 -23.320  -3.858  1.00 90.23           O  
ATOM   1742  CG1 ILE A 231       2.948 -26.495  -6.366  1.00 90.23           C  
ATOM   1743  CG2 ILE A 231       3.229 -25.429  -4.094  1.00 90.23           C  
ATOM   1744  CD1 ILE A 231       4.337 -27.133  -6.503  1.00 90.23           C  
ATOM   1745  N   GLY A 232       2.115 -22.106  -5.099  1.00 87.77           N  
ATOM   1746  CA  GLY A 232       2.003 -20.891  -4.285  1.00 87.77           C  
ATOM   1747  C   GLY A 232       0.566 -20.367  -4.195  1.00 87.77           C  
ATOM   1748  O   GLY A 232       0.058 -20.118  -3.097  1.00 87.77           O  
ATOM   1749  N   PHE A 233      -0.132 -20.273  -5.331  1.00 86.15           N  
ATOM   1750  CA  PHE A 233      -1.542 -19.880  -5.354  1.00 86.15           C  
ATOM   1751  C   PHE A 233      -2.456 -20.908  -4.685  1.00 86.15           C  
ATOM   1752  CB  PHE A 233      -2.007 -19.593  -6.785  1.00 86.15           C  
ATOM   1753  O   PHE A 233      -3.395 -20.506  -4.005  1.00 86.15           O  
ATOM   1754  CG  PHE A 233      -1.636 -18.202  -7.251  1.00 86.15           C  
ATOM   1755  CD1 PHE A 233      -2.253 -17.078  -6.669  1.00 86.15           C  
ATOM   1756  CD2 PHE A 233      -0.670 -18.026  -8.252  1.00 86.15           C  
ATOM   1757  CE1 PHE A 233      -1.882 -15.782  -7.069  1.00 86.15           C  
ATOM   1758  CE2 PHE A 233      -0.297 -16.734  -8.650  1.00 86.15           C  
ATOM   1759  CZ  PHE A 233      -0.893 -15.611  -8.052  1.00 86.15           C  
ATOM   1760  N   GLY A 234      -2.168 -22.206  -4.806  1.00 89.21           N  
ATOM   1761  CA  GLY A 234      -2.879 -23.265  -4.091  1.00 89.21           C  
ATOM   1762  C   GLY A 234      -2.746 -23.118  -2.575  1.00 89.21           C  
ATOM   1763  O   GLY A 234      -3.751 -23.101  -1.870  1.00 89.21           O  
ATOM   1764  N   VAL A 235      -1.525 -22.903  -2.070  1.00 91.73           N  
ATOM   1765  CA  VAL A 235      -1.267 -22.626  -0.644  1.00 91.73           C  
ATOM   1766  C   VAL A 235      -1.979 -21.348  -0.200  1.00 91.73           C  
ATOM   1767  CB  VAL A 235       0.248 -22.531  -0.368  1.00 91.73           C  
ATOM   1768  O   VAL A 235      -2.640 -21.339   0.837  1.00 91.73           O  
ATOM   1769  CG1 VAL A 235       0.559 -22.058   1.059  1.00 91.73           C  
ATOM   1770  CG2 VAL A 235       0.921 -23.898  -0.546  1.00 91.73           C  
ATOM   1771  N   THR A 236      -1.896 -20.284  -0.998  1.00 88.85           N  
ATOM   1772  CA  THR A 236      -2.573 -19.007  -0.734  1.00 88.85           C  
ATOM   1773  C   THR A 236      -4.091 -19.178  -0.653  1.00 88.85           C  
ATOM   1774  CB  THR A 236      -2.212 -17.992  -1.825  1.00 88.85           C  
ATOM   1775  O   THR A 236      -4.723 -18.659   0.266  1.00 88.85           O  
ATOM   1776  CG2 THR A 236      -2.956 -16.676  -1.661  1.00 88.85           C  
ATOM   1777  OG1 THR A 236      -0.830 -17.719  -1.779  1.00 88.85           O  
ATOM   1778  N   LEU A 237      -4.681 -19.945  -1.573  1.00 89.12           N  
ATOM   1779  CA  LEU A 237      -6.110 -20.240  -1.594  1.00 89.12           C  
ATOM   1780  C   LEU A 237      -6.526 -21.081  -0.381  1.00 89.12           C  
ATOM   1781  CB  LEU A 237      -6.447 -20.933  -2.926  1.00 89.12           C  
ATOM   1782  O   LEU A 237      -7.524 -20.762   0.261  1.00 89.12           O  
ATOM   1783  CG  LEU A 237      -7.941 -21.242  -3.119  1.00 89.12           C  
ATOM   1784  CD1 LEU A 237      -8.794 -19.971  -3.140  1.00 89.12           C  
ATOM   1785  CD2 LEU A 237      -8.145 -21.983  -4.439  1.00 89.12           C  
ATOM   1786  N   CYS A 238      -5.742 -22.097  -0.011  1.00 92.12           N  
ATOM   1787  CA  CYS A 238      -5.973 -22.891   1.196  1.00 92.12           C  
ATOM   1788  C   CYS A 238      -5.916 -22.034   2.469  1.00 92.12           C  
ATOM   1789  CB  CYS A 238      -4.942 -24.025   1.254  1.00 92.12           C  
ATOM   1790  O   CYS A 238      -6.789 -22.161   3.328  1.00 92.12           O  
ATOM   1791  SG  CYS A 238      -5.336 -25.275  -0.001  1.00 92.12           S  
ATOM   1792  N   LEU A 239      -4.938 -21.127   2.582  1.00 91.17           N  
ATOM   1793  CA  LEU A 239      -4.831 -20.188   3.705  1.00 91.17           C  
ATOM   1794  C   LEU A 239      -6.003 -19.204   3.737  1.00 91.17           C  
ATOM   1795  CB  LEU A 239      -3.500 -19.420   3.625  1.00 91.17           C  
ATOM   1796  O   LEU A 239      -6.522 -18.922   4.814  1.00 91.17           O  
ATOM   1797  CG  LEU A 239      -2.260 -20.261   3.970  1.00 91.17           C  
ATOM   1798  CD1 LEU A 239      -1.006 -19.482   3.584  1.00 91.17           C  
ATOM   1799  CD2 LEU A 239      -2.166 -20.580   5.463  1.00 91.17           C  
ATOM   1800  N   LEU A 240      -6.454 -18.718   2.576  1.00 87.26           N  
ATOM   1801  CA  LEU A 240      -7.619 -17.842   2.473  1.00 87.26           C  
ATOM   1802  C   LEU A 240      -8.888 -18.569   2.926  1.00 87.26           C  
ATOM   1803  CB  LEU A 240      -7.743 -17.316   1.032  1.00 87.26           C  
ATOM   1804  O   LEU A 240      -9.617 -18.049   3.762  1.00 87.26           O  
ATOM   1805  CG  LEU A 240      -8.960 -16.399   0.798  1.00 87.26           C  
ATOM   1806  CD1 LEU A 240      -8.881 -15.104   1.609  1.00 87.26           C  
ATOM   1807  CD2 LEU A 240      -9.049 -16.034  -0.682  1.00 87.26           C  
ATOM   1808  N   ILE A 241      -9.138 -19.783   2.428  1.00 88.76           N  
ATOM   1809  CA  ILE A 241     -10.287 -20.603   2.842  1.00 88.76           C  
ATOM   1810  C   ILE A 241     -10.211 -20.896   4.344  1.00 88.76           C  
ATOM   1811  CB  ILE A 241     -10.354 -21.895   1.996  1.00 88.76           C  
ATOM   1812  O   ILE A 241     -11.203 -20.725   5.051  1.00 88.76           O  
ATOM   1813  CG1 ILE A 241     -10.704 -21.555   0.529  1.00 88.76           C  
ATOM   1814  CG2 ILE A 241     -11.396 -22.880   2.563  1.00 88.76           C  
ATOM   1815  CD1 ILE A 241     -10.499 -22.727  -0.440  1.00 88.76           C  
ATOM   1816  N   GLY A 242      -9.031 -21.266   4.850  1.00 90.46           N  
ATOM   1817  CA  GLY A 242      -8.789 -21.451   6.278  1.00 90.46           C  
ATOM   1818  C   GLY A 242      -9.132 -20.198   7.085  1.00 90.46           C  
ATOM   1819  O   GLY A 242      -9.841 -20.299   8.086  1.00 90.46           O  
ATOM   1820  N   LEU A 243      -8.688 -19.020   6.629  1.00 88.12           N  
ATOM   1821  CA  LEU A 243      -8.970 -17.733   7.269  1.00 88.12           C  
ATOM   1822  C   LEU A 243     -10.470 -17.482   7.320  1.00 88.12           C  
ATOM   1823  CB  LEU A 243      -8.223 -16.600   6.539  1.00 88.12           C  
ATOM   1824  O   LEU A 243     -11.006 -17.200   8.386  1.00 88.12           O  
ATOM   1825  CG  LEU A 243      -8.362 -15.221   7.211  1.00 88.12           C  
ATOM   1826  CD1 LEU A 243      -7.674 -15.155   8.575  1.00 88.12           C  
ATOM   1827  CD2 LEU A 243      -7.726 -14.159   6.315  1.00 88.12           C  
ATOM   1828  N   LEU A 244     -11.164 -17.665   6.197  1.00 86.55           N  
ATOM   1829  CA  LEU A 244     -12.611 -17.491   6.132  1.00 86.55           C  
ATOM   1830  C   LEU A 244     -13.338 -18.444   7.093  1.00 86.55           C  
ATOM   1831  CB  LEU A 244     -13.094 -17.675   4.682  1.00 86.55           C  
ATOM   1832  O   LEU A 244     -14.258 -18.008   7.780  1.00 86.55           O  
ATOM   1833  CG  LEU A 244     -12.569 -16.634   3.671  1.00 86.55           C  
ATOM   1834  CD1 LEU A 244     -13.034 -17.014   2.266  1.00 86.55           C  
ATOM   1835  CD2 LEU A 244     -13.045 -15.214   3.964  1.00 86.55           C  
ATOM   1836  N   ILE A 245     -12.921 -19.711   7.198  1.00 88.14           N  
ATOM   1837  CA  ILE A 245     -13.537 -20.691   8.111  1.00 88.14           C  
ATOM   1838  C   ILE A 245     -13.305 -20.311   9.579  1.00 88.14           C  
ATOM   1839  CB  ILE A 245     -13.023 -22.121   7.808  1.00 88.14           C  
ATOM   1840  O   ILE A 245     -14.244 -20.369  10.378  1.00 88.14           O  
ATOM   1841  CG1 ILE A 245     -13.518 -22.597   6.423  1.00 88.14           C  
ATOM   1842  CG2 ILE A 245     -13.492 -23.125   8.886  1.00 88.14           C  
ATOM   1843  CD1 ILE A 245     -12.788 -23.843   5.905  1.00 88.14           C  
ATOM   1844  N   VAL A 246     -12.077 -19.935   9.947  1.00 88.73           N  
ATOM   1845  CA  VAL A 246     -11.722 -19.551  11.325  1.00 88.73           C  
ATOM   1846  C   VAL A 246     -12.460 -18.274  11.725  1.00 88.73           C  
ATOM   1847  CB  VAL A 246     -10.194 -19.410  11.485  1.00 88.73           C  
ATOM   1848  O   VAL A 246     -13.203 -18.285  12.707  1.00 88.73           O  
ATOM   1849  CG1 VAL A 246      -9.795 -18.821  12.845  1.00 88.73           C  
ATOM   1850  CG2 VAL A 246      -9.516 -20.785  11.376  1.00 88.73           C  
ATOM   1851  N   GLU A 247     -12.360 -17.216  10.920  1.00 87.40           N  
ATOM   1852  CA  GLU A 247     -13.004 -15.916  11.169  1.00 87.40           C  
ATOM   1853  C   GLU A 247     -14.537 -16.018  11.175  1.00 87.40           C  
ATOM   1854  CB  GLU A 247     -12.578 -14.930  10.072  1.00 87.40           C  
ATOM   1855  O   GLU A 247     -15.229 -15.259  11.854  1.00 87.40           O  
ATOM   1856  CG  GLU A 247     -11.084 -14.567  10.102  1.00 87.40           C  
ATOM   1857  CD  GLU A 247     -10.672 -13.663  11.263  1.00 87.40           C  
ATOM   1858  OE1 GLU A 247      -9.453 -13.542  11.480  1.00 87.40           O  
ATOM   1859  OE2 GLU A 247     -11.543 -13.003  11.868  1.00 87.40           O  
ATOM   1860  N   TYR A 248     -15.108 -16.987  10.453  1.00 85.45           N  
ATOM   1861  CA  TYR A 248     -16.542 -17.257  10.522  1.00 85.45           C  
ATOM   1862  C   TYR A 248     -16.954 -17.927  11.846  1.00 85.45           C  
ATOM   1863  CB  TYR A 248     -16.961 -18.085   9.306  1.00 85.45           C  
ATOM   1864  O   TYR A 248     -18.067 -17.709  12.335  1.00 85.45           O  
ATOM   1865  CG  TYR A 248     -18.458 -18.165   9.124  1.00 85.45           C  
ATOM   1866  CD1 TYR A 248     -19.198 -19.183   9.752  1.00 85.45           C  
ATOM   1867  CD2 TYR A 248     -19.108 -17.204   8.327  1.00 85.45           C  
ATOM   1868  CE1 TYR A 248     -20.594 -19.234   9.592  1.00 85.45           C  
ATOM   1869  CE2 TYR A 248     -20.502 -17.262   8.149  1.00 85.45           C  
ATOM   1870  OH  TYR A 248     -22.593 -18.337   8.637  1.00 85.45           O  
ATOM   1871  CZ  TYR A 248     -21.246 -18.279   8.785  1.00 85.45           C  
ATOM   1872  N   LYS A 249     -16.089 -18.738  12.461  1.00 84.67           N  
ATOM   1873  CA  LYS A 249     -16.400 -19.459  13.709  1.00 84.67           C  
ATOM   1874  C   LYS A 249     -16.103 -18.644  14.970  1.00 84.67           C  
ATOM   1875  CB  LYS A 249     -15.653 -20.800  13.720  1.00 84.67           C  
ATOM   1876  O   LYS A 249     -16.809 -18.807  15.967  1.00 84.67           O  
ATOM   1877  CG  LYS A 249     -16.260 -21.797  12.720  1.00 84.67           C  
ATOM   1878  CD  LYS A 249     -15.491 -23.125  12.745  1.00 84.67           C  
ATOM   1879  CE  LYS A 249     -16.109 -24.115  11.749  1.00 84.67           C  
ATOM   1880  NZ  LYS A 249     -15.441 -25.442  11.803  1.00 84.67           N  
ATOM   1881  N   VAL A 250     -15.096 -17.773  14.946  1.00 84.14           N  
ATOM   1882  CA  VAL A 250     -14.670 -16.994  16.119  1.00 84.14           C  
ATOM   1883  C   VAL A 250     -15.713 -15.927  16.492  1.00 84.14           C  
ATOM   1884  CB  VAL A 250     -13.250 -16.425  15.905  1.00 84.14           C  
ATOM   1885  O   VAL A 250     -16.334 -15.296  15.638  1.00 84.14           O  
ATOM   1886  CG1 VAL A 250     -12.820 -15.523  17.067  1.00 84.14           C  
ATOM   1887  CG2 VAL A 250     -12.220 -17.562  15.833  1.00 84.14           C  
ATOM   1888  N   LYS A 251     -15.936 -15.728  17.802  1.00 73.87           N  
ATOM   1889  CA  LYS A 251     -16.898 -14.736  18.331  1.00 73.87           C  
ATOM   1890  C   LYS A 251     -16.438 -13.288  18.120  1.00 73.87           C  
ATOM   1891  CB  LYS A 251     -17.178 -14.987  19.824  1.00 73.87           C  
ATOM   1892  O   LYS A 251     -17.263 -12.433  17.814  1.00 73.87           O  
ATOM   1893  CG  LYS A 251     -17.989 -16.267  20.091  1.00 73.87           C  
ATOM   1894  CD  LYS A 251     -18.327 -16.396  21.587  1.00 73.87           C  
ATOM   1895  CE  LYS A 251     -19.154 -17.662  21.858  1.00 73.87           C  
ATOM   1896  NZ  LYS A 251     -19.482 -17.814  23.302  1.00 73.87           N  
ATOM   1897  N   ASN A 252     -15.136 -13.035  18.266  1.00 77.09           N  
ATOM   1898  CA  ASN A 252     -14.489 -11.736  18.059  1.00 77.09           C  
ATOM   1899  C   ASN A 252     -13.468 -11.841  16.913  1.00 77.09           C  
ATOM   1900  CB  ASN A 252     -13.834 -11.275  19.372  1.00 77.09           C  
ATOM   1901  O   ASN A 252     -12.272 -11.894  17.187  1.00 77.09           O  
ATOM   1902  CG  ASN A 252     -14.833 -10.960  20.464  1.00 77.09           C  
ATOM   1903  ND2 ASN A 252     -14.483 -11.240  21.697  1.00 77.09           N  
ATOM   1904  OD1 ASN A 252     -15.921 -10.460  20.238  1.00 77.09           O  
ATOM   1905  N   PRO A 253     -13.930 -11.937  15.656  1.00 80.09           N  
ATOM   1906  CA  PRO A 253     -13.048 -12.130  14.509  1.00 80.09           C  
ATOM   1907  C   PRO A 253     -12.091 -10.943  14.324  1.00 80.09           C  
ATOM   1908  CB  PRO A 253     -14.000 -12.308  13.323  1.00 80.09           C  
ATOM   1909  O   PRO A 253     -12.511  -9.787  14.477  1.00 80.09           O  
ATOM   1910  CG  PRO A 253     -15.275 -11.587  13.732  1.00 80.09           C  
ATOM   1911  CD  PRO A 253     -15.321 -11.834  15.230  1.00 80.09           C  
ATOM   1912  N   PHE A 254     -10.833 -11.212  13.954  1.00 80.59           N  
ATOM   1913  CA  PHE A 254      -9.880 -10.180  13.520  1.00 80.59           C  
ATOM   1914  C   PHE A 254     -10.417  -9.447  12.281  1.00 80.59           C  
ATOM   1915  CB  PHE A 254      -8.512 -10.834  13.240  1.00 80.59           C  
ATOM   1916  O   PHE A 254     -10.288  -8.225  12.161  1.00 80.59           O  
ATOM   1917  CG  PHE A 254      -7.406  -9.906  12.769  1.00 80.59           C  
ATOM   1918  CD1 PHE A 254      -6.857 -10.025  11.478  1.00 80.59           C  
ATOM   1919  CD2 PHE A 254      -6.861  -8.967  13.657  1.00 80.59           C  
ATOM   1920  CE1 PHE A 254      -5.817  -9.174  11.064  1.00 80.59           C  
ATOM   1921  CE2 PHE A 254      -5.817  -8.115  13.248  1.00 80.59           C  
ATOM   1922  CZ  PHE A 254      -5.299  -8.212  11.947  1.00 80.59           C  
ATOM   1923  N   ILE A 255     -11.111 -10.177  11.402  1.00 82.72           N  
ATOM   1924  CA  ILE A 255     -11.760  -9.657  10.199  1.00 82.72           C  
ATOM   1925  C   ILE A 255     -13.205 -10.138  10.197  1.00 82.72           C  
ATOM   1926  CB  ILE A 255     -11.017 -10.109   8.926  1.00 82.72           C  
ATOM   1927  O   ILE A 255     -13.493 -11.314  10.021  1.00 82.72           O  
ATOM   1928  CG1 ILE A 255      -9.519  -9.762   9.025  1.00 82.72           C  
ATOM   1929  CG2 ILE A 255     -11.653  -9.423   7.701  1.00 82.72           C  
ATOM   1930  CD1 ILE A 255      -8.689 -10.270   7.854  1.00 82.72           C  
ATOM   1931  N   SER A 256     -14.162  -9.225  10.355  1.00 83.19           N  
ATOM   1932  CA  SER A 256     -15.579  -9.593  10.478  1.00 83.19           C  
ATOM   1933  C   SER A 256     -16.225 -10.010   9.143  1.00 83.19           C  
ATOM   1934  CB  SER A 256     -16.352  -8.465  11.151  1.00 83.19           C  
ATOM   1935  O   SER A 256     -17.103  -9.318   8.622  1.00 83.19           O  
ATOM   1936  OG  SER A 256     -15.803  -8.150  12.416  1.00 83.19           O  
ATOM   1937  N   ILE A 257     -15.831 -11.171   8.610  1.00 81.94           N  
ATOM   1938  CA  ILE A 257     -16.273 -11.726   7.319  1.00 81.94           C  
ATOM   1939  C   ILE A 257     -17.800 -11.849   7.237  1.00 81.94           C  
ATOM   1940  CB  ILE A 257     -15.589 -13.096   7.076  1.00 81.94           C  
ATOM   1941  O   ILE A 257     -18.386 -11.533   6.203  1.00 81.94           O  
ATOM   1942  CG1 ILE A 257     -14.045 -13.019   7.041  1.00 81.94           C  
ATOM   1943  CG2 ILE A 257     -16.098 -13.762   5.786  1.00 81.94           C  
ATOM   1944  CD1 ILE A 257     -13.445 -12.082   5.982  1.00 81.94           C  
ATOM   1945  N   LYS A 258     -18.472 -12.206   8.343  1.00 82.06           N  
ATOM   1946  CA  LYS A 258     -19.947 -12.285   8.413  1.00 82.06           C  
ATOM   1947  C   LYS A 258     -20.635 -10.997   7.982  1.00 82.06           C  
ATOM   1948  CB  LYS A 258     -20.408 -12.609   9.841  1.00 82.06           C  
ATOM   1949  O   LYS A 258     -21.659 -11.039   7.312  1.00 82.06           O  
ATOM   1950  CG  LYS A 258     -20.037 -14.035  10.235  1.00 82.06           C  
ATOM   1951  CD  LYS A 258     -20.589 -14.385  11.620  1.00 82.06           C  
ATOM   1952  CE  LYS A 258     -20.104 -15.802  11.900  1.00 82.06           C  
ATOM   1953  NZ  LYS A 258     -20.281 -16.236  13.304  1.00 82.06           N  
ATOM   1954  N   LEU A 259     -20.066  -9.856   8.362  1.00 79.21           N  
ATOM   1955  CA  LEU A 259     -20.632  -8.558   8.024  1.00 79.21           C  
ATOM   1956  C   LEU A 259     -20.348  -8.173   6.570  1.00 79.21           C  
ATOM   1957  CB  LEU A 259     -20.075  -7.493   8.970  1.00 79.21           C  
ATOM   1958  O   LEU A 259     -21.069  -7.347   6.021  1.00 79.21           O  
ATOM   1959  CG  LEU A 259     -20.367  -7.663  10.463  1.00 79.21           C  
ATOM   1960  CD1 LEU A 259     -19.526  -6.646  11.228  1.00 79.21           C  
ATOM   1961  CD2 LEU A 259     -21.842  -7.389  10.758  1.00 79.21           C  
ATOM   1962  N   MET A 260     -19.312  -8.750   5.957  1.00 79.16           N  
ATOM   1963  CA  MET A 260     -19.000  -8.537   4.549  1.00 79.16           C  
ATOM   1964  C   MET A 260     -19.865  -9.400   3.625  1.00 79.16           C  
ATOM   1965  CB  MET A 260     -17.514  -8.792   4.295  1.00 79.16           C  
ATOM   1966  O   MET A 260     -20.176  -8.959   2.532  1.00 79.16           O  
ATOM   1967  CG  MET A 260     -17.126  -8.250   2.912  1.00 79.16           C  
ATOM   1968  SD  MET A 260     -15.986  -9.261   1.964  1.00 79.16           S  
ATOM   1969  CE  MET A 260     -16.834 -10.846   1.742  1.00 79.16           C  
ATOM   1970  N   LEU A 261     -20.311 -10.583   4.061  1.00 80.34           N  
ATOM   1971  CA  LEU A 261     -21.181 -11.478   3.277  1.00 80.34           C  
ATOM   1972  C   LEU A 261     -22.596 -10.919   3.022  1.00 80.34           C  
ATOM   1973  CB  LEU A 261     -21.245 -12.844   3.986  1.00 80.34           C  
ATOM   1974  O   LEU A 261     -23.393 -11.536   2.319  1.00 80.34           O  
ATOM   1975  CG  LEU A 261     -19.958 -13.676   3.841  1.00 80.34           C  
ATOM   1976  CD1 LEU A 261     -19.940 -14.788   4.890  1.00 80.34           C  
ATOM   1977  CD2 LEU A 261     -19.856 -14.319   2.457  1.00 80.34           C  
ATOM   1978  N   LEU A 262     -22.920  -9.749   3.574  1.00 82.25           N  
ATOM   1979  CA  LEU A 262     -24.144  -9.030   3.249  1.00 82.25           C  
ATOM   1980  C   LEU A 262     -24.078  -8.484   1.805  1.00 82.25           C  
ATOM   1981  CB  LEU A 262     -24.359  -7.907   4.276  1.00 82.25           C  
ATOM   1982  O   LEU A 262     -23.020  -8.012   1.383  1.00 82.25           O  
ATOM   1983  CG  LEU A 262     -24.624  -8.386   5.713  1.00 82.25           C  
ATOM   1984  CD1 LEU A 262     -24.650  -7.172   6.646  1.00 82.25           C  
ATOM   1985  CD2 LEU A 262     -25.960  -9.122   5.839  1.00 82.25           C  
ATOM   1986  N   PRO A 263     -25.200  -8.444   1.059  1.00 83.25           N  
ATOM   1987  CA  PRO A 263     -25.197  -8.033  -0.348  1.00 83.25           C  
ATOM   1988  C   PRO A 263     -24.542  -6.669  -0.605  1.00 83.25           C  
ATOM   1989  CB  PRO A 263     -26.671  -8.037  -0.771  1.00 83.25           C  
ATOM   1990  O   PRO A 263     -23.762  -6.520  -1.539  1.00 83.25           O  
ATOM   1991  CG  PRO A 263     -27.292  -9.102   0.131  1.00 83.25           C  
ATOM   1992  CD  PRO A 263     -26.509  -8.965   1.434  1.00 83.25           C  
ATOM   1993  N   LYS A 264     -24.805  -5.671   0.251  1.00 84.45           N  
ATOM   1994  CA  LYS A 264     -24.265  -4.309   0.091  1.00 84.45           C  
ATOM   1995  C   LYS A 264     -22.741  -4.231   0.247  1.00 84.45           C  
ATOM   1996  CB  LYS A 264     -24.992  -3.320   1.012  1.00 84.45           C  
ATOM   1997  O   LYS A 264     -22.103  -3.685  -0.647  1.00 84.45           O  
ATOM   1998  CG  LYS A 264     -26.316  -2.898   0.396  1.00 84.45           C  
ATOM   1999  CD  LYS A 264     -27.014  -1.851   1.264  1.00 84.45           C  
ATOM   2000  CE  LYS A 264     -28.292  -1.524   0.510  1.00 84.45           C  
ATOM   2001  NZ  LYS A 264     -29.165  -0.556   1.187  1.00 84.45           N  
ATOM   2002  N   PRO A 265     -22.130  -4.756   1.326  1.00 85.54           N  
ATOM   2003  CA  PRO A 265     -20.676  -4.839   1.438  1.00 85.54           C  
ATOM   2004  C   PRO A 265     -19.990  -5.620   0.314  1.00 85.54           C  
ATOM   2005  CB  PRO A 265     -20.408  -5.457   2.806  1.00 85.54           C  
ATOM   2006  O   PRO A 265     -18.967  -5.142  -0.173  1.00 85.54           O  
ATOM   2007  CG  PRO A 265     -21.592  -4.969   3.625  1.00 85.54           C  
ATOM   2008  CD  PRO A 265     -22.735  -5.014   2.623  1.00 85.54           C  
ATOM   2009  N   VAL A 266     -20.548  -6.751  -0.142  1.00 89.00           N  
ATOM   2010  CA  VAL A 266     -19.994  -7.485  -1.298  1.00 89.00           C  
ATOM   2011  C   VAL A 266     -20.040  -6.625  -2.560  1.00 89.00           C  
ATOM   2012  CB  VAL A 266     -20.715  -8.826  -1.562  1.00 89.00           C  
ATOM   2013  O   VAL A 266     -19.021  -6.455  -3.224  1.00 89.00           O  
ATOM   2014  CG1 VAL A 266     -20.124  -9.548  -2.781  1.00 89.00           C  
ATOM   2015  CG2 VAL A 266     -20.598  -9.790  -0.382  1.00 89.00           C  
ATOM   2016  N   LEU A 267     -21.194  -6.033  -2.881  1.00 89.75           N  
ATOM   2017  CA  LEU A 267     -21.334  -5.171  -4.059  1.00 89.75           C  
ATOM   2018  C   LEU A 267     -20.412  -3.952  -3.973  1.00 89.75           C  
ATOM   2019  CB  LEU A 267     -22.801  -4.739  -4.209  1.00 89.75           C  
ATOM   2020  O   LEU A 267     -19.733  -3.626  -4.943  1.00 89.75           O  
ATOM   2021  CG  LEU A 267     -23.741  -5.876  -4.652  1.00 89.75           C  
ATOM   2022  CD1 LEU A 267     -25.193  -5.430  -4.491  1.00 89.75           C  
ATOM   2023  CD2 LEU A 267     -23.517  -6.259  -6.116  1.00 89.75           C  
ATOM   2024  N   GLY A 268     -20.326  -3.317  -2.803  1.00 89.37           N  
ATOM   2025  CA  GLY A 268     -19.442  -2.179  -2.578  1.00 89.37           C  
ATOM   2026  C   GLY A 268     -17.963  -2.537  -2.741  1.00 89.37           C  
ATOM   2027  O   GLY A 268     -17.234  -1.774  -3.374  1.00 89.37           O  
ATOM   2028  N   LEU A 269     -17.538  -3.715  -2.257  1.00 90.40           N  
ATOM   2029  CA  LEU A 269     -16.202  -4.281  -2.485  1.00 90.40           C  
ATOM   2030  C   LEU A 269     -15.921  -4.490  -3.980  1.00 90.40           C  
ATOM   2031  CB  LEU A 269     -16.067  -5.613  -1.715  1.00 90.40           C  
ATOM   2032  O   LEU A 269     -14.864  -4.093  -4.468  1.00 90.40           O  
ATOM   2033  CG  LEU A 269     -14.802  -6.428  -2.051  1.00 90.40           C  
ATOM   2034  CD1 LEU A 269     -13.520  -5.675  -1.710  1.00 90.40           C  
ATOM   2035  CD2 LEU A 269     -14.799  -7.738  -1.268  1.00 90.40           C  
ATOM   2036  N   LEU A 270     -16.853  -5.104  -4.710  1.00 91.51           N  
ATOM   2037  CA  LEU A 270     -16.670  -5.382  -6.135  1.00 91.51           C  
ATOM   2038  C   LEU A 270     -16.613  -4.091  -6.960  1.00 91.51           C  
ATOM   2039  CB  LEU A 270     -17.782  -6.319  -6.630  1.00 91.51           C  
ATOM   2040  O   LEU A 270     -15.751  -3.969  -7.823  1.00 91.51           O  
ATOM   2041  CG  LEU A 270     -17.753  -7.742  -6.045  1.00 91.51           C  
ATOM   2042  CD1 LEU A 270     -18.985  -8.505  -6.534  1.00 91.51           C  
ATOM   2043  CD2 LEU A 270     -16.502  -8.516  -6.461  1.00 91.51           C  
ATOM   2044  N   ILE A 271     -17.460  -3.102  -6.656  1.00 92.13           N  
ATOM   2045  CA  ILE A 271     -17.468  -1.796  -7.336  1.00 92.13           C  
ATOM   2046  C   ILE A 271     -16.164  -1.040  -7.089  1.00 92.13           C  
ATOM   2047  CB  ILE A 271     -18.691  -0.963  -6.891  1.00 92.13           C  
ATOM   2048  O   ILE A 271     -15.561  -0.539  -8.037  1.00 92.13           O  
ATOM   2049  CG1 ILE A 271     -19.971  -1.613  -7.454  1.00 92.13           C  
ATOM   2050  CG2 ILE A 271     -18.602   0.508  -7.352  1.00 92.13           C  
ATOM   2051  CD1 ILE A 271     -21.243  -1.059  -6.821  1.00 92.13           C  
ATOM   2052  N   ILE A 272     -15.702  -0.961  -5.834  1.00 90.71           N  
ATOM   2053  CA  ILE A 272     -14.458  -0.247  -5.531  1.00 90.71           C  
ATOM   2054  C   ILE A 272     -13.248  -0.954  -6.142  1.00 90.71           C  
ATOM   2055  CB  ILE A 272     -14.297   0.021  -4.021  1.00 90.71           C  
ATOM   2056  O   ILE A 272     -12.376  -0.273  -6.669  1.00 90.71           O  
ATOM   2057  CG1 ILE A 272     -13.197   1.070  -3.777  1.00 90.71           C  
ATOM   2058  CG2 ILE A 272     -14.022  -1.244  -3.199  1.00 90.71           C  
ATOM   2059  CD1 ILE A 272     -13.220   1.602  -2.341  1.00 90.71           C  
ATOM   2060  N   ALA A 273     -13.206  -2.292  -6.114  1.00 90.57           N  
ATOM   2061  CA  ALA A 273     -12.132  -3.066  -6.724  1.00 90.57           C  
ATOM   2062  C   ALA A 273     -12.130  -2.903  -8.250  1.00 90.57           C  
ATOM   2063  CB  ALA A 273     -12.263  -4.534  -6.301  1.00 90.57           C  
ATOM   2064  O   ALA A 273     -11.099  -2.559  -8.817  1.00 90.57           O  
ATOM   2065  N   ALA A 274     -13.278  -3.070  -8.913  1.00 90.93           N  
ATOM   2066  CA  ALA A 274     -13.394  -2.877 -10.357  1.00 90.93           C  
ATOM   2067  C   ALA A 274     -12.999  -1.452 -10.770  1.00 90.93           C  
ATOM   2068  CB  ALA A 274     -14.825  -3.218 -10.794  1.00 90.93           C  
ATOM   2069  O   ALA A 274     -12.240  -1.285 -11.722  1.00 90.93           O  
ATOM   2070  N   GLY A 275     -13.433  -0.430 -10.023  1.00 90.30           N  
ATOM   2071  CA  GLY A 275     -13.096   0.967 -10.303  1.00 90.30           C  
ATOM   2072  C   GLY A 275     -11.600   1.260 -10.153  1.00 90.30           C  
ATOM   2073  O   GLY A 275     -11.000   1.874 -11.034  1.00 90.30           O  
ATOM   2074  N   THR A 276     -10.961   0.783  -9.075  1.00 86.59           N  
ATOM   2075  CA  THR A 276      -9.518   1.000  -8.871  1.00 86.59           C  
ATOM   2076  C   THR A 276      -8.660   0.202  -9.849  1.00 86.59           C  
ATOM   2077  CB  THR A 276      -9.058   0.707  -7.434  1.00 86.59           C  
ATOM   2078  O   THR A 276      -7.642   0.720 -10.304  1.00 86.59           O  
ATOM   2079  CG2 THR A 276      -9.658   1.682  -6.421  1.00 86.59           C  
ATOM   2080  OG1 THR A 276      -9.379  -0.593  -7.000  1.00 86.59           O  
ATOM   2081  N   ILE A 277      -9.063  -1.026 -10.201  1.00 88.92           N  
ATOM   2082  CA  ILE A 277      -8.405  -1.832 -11.242  1.00 88.92           C  
ATOM   2083  C   ILE A 277      -8.525  -1.130 -12.595  1.00 88.92           C  
ATOM   2084  CB  ILE A 277      -8.999  -3.259 -11.306  1.00 88.92           C  
ATOM   2085  O   ILE A 277      -7.516  -0.997 -13.281  1.00 88.92           O  
ATOM   2086  CG1 ILE A 277      -8.700  -4.053 -10.013  1.00 88.92           C  
ATOM   2087  CG2 ILE A 277      -8.459  -4.037 -12.526  1.00 88.92           C  
ATOM   2088  CD1 ILE A 277      -9.542  -5.320  -9.853  1.00 88.92           C  
ATOM   2089  N   THR A 278      -9.723  -0.643 -12.945  1.00 89.04           N  
ATOM   2090  CA  THR A 278      -9.971   0.064 -14.210  1.00 89.04           C  
ATOM   2091  C   THR A 278      -9.003   1.228 -14.351  1.00 89.04           C  
ATOM   2092  CB  THR A 278     -11.423   0.552 -14.335  1.00 89.04           C  
ATOM   2093  O   THR A 278      -8.255   1.245 -15.315  1.00 89.04           O  
ATOM   2094  CG2 THR A 278     -11.698   1.268 -15.655  1.00 89.04           C  
ATOM   2095  OG1 THR A 278     -12.300  -0.548 -14.290  1.00 89.04           O  
ATOM   2096  N   VAL A 279      -8.903   2.138 -13.370  1.00 88.89           N  
ATOM   2097  CA  VAL A 279      -7.942   3.259 -13.462  1.00 88.89           C  
ATOM   2098  C   VAL A 279      -6.505   2.814 -13.540  1.00 88.89           C  
ATOM   2099  CB  VAL A 279      -8.067   4.247 -12.295  1.00 88.89           C  
ATOM   2100  O   VAL A 279      -5.755   3.393 -14.319  1.00 88.89           O  
ATOM   2101  CG1 VAL A 279      -6.932   5.270 -12.131  1.00 88.89           C  
ATOM   2102  CG2 VAL A 279      -9.295   5.047 -12.619  1.00 88.89           C  
ATOM   2103  N   ALA A 280      -6.107   1.823 -12.745  1.00 85.10           N  
ATOM   2104  CA  ALA A 280      -4.729   1.363 -12.762  1.00 85.10           C  
ATOM   2105  C   ALA A 280      -4.349   0.816 -14.149  1.00 85.10           C  
ATOM   2106  CB  ALA A 280      -4.545   0.341 -11.640  1.00 85.10           C  
ATOM   2107  O   ALA A 280      -3.339   1.229 -14.708  1.00 85.10           O  
ATOM   2108  N   VAL A 281      -5.194  -0.035 -14.739  1.00 84.76           N  
ATOM   2109  CA  VAL A 281      -4.980  -0.607 -16.078  1.00 84.76           C  
ATOM   2110  C   VAL A 281      -5.045   0.474 -17.161  1.00 84.76           C  
ATOM   2111  CB  VAL A 281      -6.005  -1.730 -16.341  1.00 84.76           C  
ATOM   2112  O   VAL A 281      -4.127   0.594 -17.971  1.00 84.76           O  
ATOM   2113  CG1 VAL A 281      -5.915  -2.246 -17.778  1.00 84.76           C  
ATOM   2114  CG2 VAL A 281      -5.755  -2.925 -15.408  1.00 84.76           C  
ATOM   2115  N   SER A 282      -6.088   1.302 -17.126  1.00 86.21           N  
ATOM   2116  CA  SER A 282      -6.341   2.410 -18.048  1.00 86.21           C  
ATOM   2117  C   SER A 282      -5.177   3.406 -18.087  1.00 86.21           C  
ATOM   2118  CB  SER A 282      -7.648   3.084 -17.588  1.00 86.21           C  
ATOM   2119  O   SER A 282      -4.672   3.733 -19.159  1.00 86.21           O  
ATOM   2120  OG  SER A 282      -8.761   2.294 -17.974  1.00 86.21           O  
ATOM   2121  N   LEU A 283      -4.707   3.865 -16.925  1.00 83.60           N  
ATOM   2122  CA  LEU A 283      -3.632   4.852 -16.840  1.00 83.60           C  
ATOM   2123  C   LEU A 283      -2.273   4.253 -17.229  1.00 83.60           C  
ATOM   2124  CB  LEU A 283      -3.647   5.448 -15.424  1.00 83.60           C  
ATOM   2125  O   LEU A 283      -1.493   4.924 -17.904  1.00 83.60           O  
ATOM   2126  CG  LEU A 283      -2.772   6.694 -15.210  1.00 83.60           C  
ATOM   2127  CD1 LEU A 283      -3.102   7.835 -16.176  1.00 83.60           C  
ATOM   2128  CD2 LEU A 283      -3.038   7.208 -13.795  1.00 83.60           C  
ATOM   2129  N   SER A 284      -2.005   2.991 -16.869  1.00 78.94           N  
ATOM   2130  CA  SER A 284      -0.787   2.289 -17.292  1.00 78.94           C  
ATOM   2131  C   SER A 284      -0.724   2.075 -18.806  1.00 78.94           C  
ATOM   2132  CB  SER A 284      -0.664   0.932 -16.590  1.00 78.94           C  
ATOM   2133  O   SER A 284       0.319   2.337 -19.404  1.00 78.94           O  
ATOM   2134  OG  SER A 284      -0.364   1.108 -15.219  1.00 78.94           O  
ATOM   2135  N   ALA A 285      -1.819   1.638 -19.434  1.00 79.25           N  
ATOM   2136  CA  ALA A 285      -1.867   1.435 -20.882  1.00 79.25           C  
ATOM   2137  C   ALA A 285      -1.690   2.758 -21.637  1.00 79.25           C  
ATOM   2138  CB  ALA A 285      -3.196   0.758 -21.233  1.00 79.25           C  
ATOM   2139  O   ALA A 285      -0.891   2.872 -22.566  1.00 79.25           O  
ATOM   2140  N   PHE A 286      -2.376   3.798 -21.175  1.00 79.09           N  
ATOM   2141  CA  PHE A 286      -2.378   5.085 -21.844  1.00 79.09           C  
ATOM   2142  C   PHE A 286      -1.043   5.841 -21.743  1.00 79.09           C  
ATOM   2143  CB  PHE A 286      -3.559   5.862 -21.280  1.00 79.09           C  
ATOM   2144  O   PHE A 286      -0.605   6.443 -22.723  1.00 79.09           O  
ATOM   2145  CG  PHE A 286      -3.759   7.150 -22.007  1.00 79.09           C  
ATOM   2146  CD1 PHE A 286      -2.994   8.248 -21.612  1.00 79.09           C  
ATOM   2147  CD2 PHE A 286      -4.661   7.247 -23.079  1.00 79.09           C  
ATOM   2148  CE1 PHE A 286      -3.183   9.475 -22.235  1.00 79.09           C  
ATOM   2149  CE2 PHE A 286      -4.817   8.477 -23.734  1.00 79.09           C  
ATOM   2150  CZ  PHE A 286      -4.077   9.594 -23.298  1.00 79.09           C  
ATOM   2151  N   GLN A 287      -0.350   5.787 -20.597  1.00 73.17           N  
ATOM   2152  CA  GLN A 287       1.000   6.361 -20.482  1.00 73.17           C  
ATOM   2153  C   GLN A 287       1.987   5.725 -21.470  1.00 73.17           C  
ATOM   2154  CB  GLN A 287       1.539   6.177 -19.057  1.00 73.17           C  
ATOM   2155  O   GLN A 287       2.891   6.402 -21.962  1.00 73.17           O  
ATOM   2156  CG  GLN A 287       0.939   7.181 -18.065  1.00 73.17           C  
ATOM   2157  CD  GLN A 287       1.537   7.055 -16.666  1.00 73.17           C  
ATOM   2158  NE2 GLN A 287       1.149   7.914 -15.752  1.00 73.17           N  
ATOM   2159  OE1 GLN A 287       2.387   6.232 -16.368  1.00 73.17           O  
ATOM   2160  N   GLY A 288       1.814   4.435 -21.758  1.00 71.95           N  
ATOM   2161  CA  GLY A 288       2.581   3.726 -22.772  1.00 71.95           C  
ATOM   2162  C   GLY A 288       2.232   4.160 -24.196  1.00 71.95           C  
ATOM   2163  O   GLY A 288       3.129   4.514 -24.961  1.00 71.95           O  
ATOM   2164  N   LEU A 289       0.933   4.229 -24.507  1.00 77.61           N  
ATOM   2165  CA  LEU A 289       0.411   4.658 -25.808  1.00 77.61           C  
ATOM   2166  C   LEU A 289       0.920   6.054 -26.205  1.00 77.61           C  
ATOM   2167  CB  LEU A 289      -1.128   4.643 -25.747  1.00 77.61           C  
ATOM   2168  O   LEU A 289       1.465   6.225 -27.292  1.00 77.61           O  
ATOM   2169  CG  LEU A 289      -1.783   4.786 -27.136  1.00 77.61           C  
ATOM   2170  CD1 LEU A 289      -2.009   3.406 -27.752  1.00 77.61           C  
ATOM   2171  CD2 LEU A 289      -3.126   5.506 -27.025  1.00 77.61           C  
ATOM   2172  N   LEU A 290       0.799   7.050 -25.318  1.00 75.70           N  
ATOM   2173  CA  LEU A 290       1.203   8.429 -25.626  1.00 75.70           C  
ATOM   2174  C   LEU A 290       2.696   8.583 -25.904  1.00 75.70           C  
ATOM   2175  CB  LEU A 290       0.854   9.360 -24.462  1.00 75.70           C  
ATOM   2176  O   LEU A 290       3.085   9.403 -26.734  1.00 75.70           O  
ATOM   2177  CG  LEU A 290      -0.626   9.731 -24.318  1.00 75.70           C  
ATOM   2178  CD1 LEU A 290      -0.680  10.944 -23.388  1.00 75.70           C  
ATOM   2179  CD2 LEU A 290      -1.340  10.065 -25.630  1.00 75.70           C  
ATOM   2180  N   ARG A 291       3.528   7.811 -25.201  1.00 70.89           N  
ATOM   2181  CA  ARG A 291       4.979   7.845 -25.394  1.00 70.89           C  
ATOM   2182  C   ARG A 291       5.403   7.208 -26.711  1.00 70.89           C  
ATOM   2183  CB  ARG A 291       5.675   7.155 -24.218  1.00 70.89           C  
ATOM   2184  O   ARG A 291       6.414   7.618 -27.257  1.00 70.89           O  
ATOM   2185  CG  ARG A 291       5.679   8.052 -22.977  1.00 70.89           C  
ATOM   2186  CD  ARG A 291       6.407   7.333 -21.841  1.00 70.89           C  
ATOM   2187  NE  ARG A 291       6.604   8.226 -20.686  1.00 70.89           N  
ATOM   2188  NH1 ARG A 291       7.823   6.772 -19.402  1.00 70.89           N  
ATOM   2189  NH2 ARG A 291       7.376   8.822 -18.635  1.00 70.89           N  
ATOM   2190  CZ  ARG A 291       7.265   7.937 -19.584  1.00 70.89           C  
ATOM   2191  N   GLN A 292       4.665   6.210 -27.192  1.00 69.84           N  
ATOM   2192  CA  GLN A 292       5.031   5.469 -28.399  1.00 69.84           C  
ATOM   2193  C   GLN A 292       4.381   6.014 -29.671  1.00 69.84           C  
ATOM   2194  CB  GLN A 292       4.670   3.996 -28.219  1.00 69.84           C  
ATOM   2195  O   GLN A 292       5.035   6.041 -30.705  1.00 69.84           O  
ATOM   2196  CG  GLN A 292       5.534   3.318 -27.158  1.00 69.84           C  
ATOM   2197  CD  GLN A 292       5.172   1.855 -26.988  1.00 69.84           C  
ATOM   2198  NE2 GLN A 292       5.652   1.244 -25.936  1.00 69.84           N  
ATOM   2199  OE1 GLN A 292       4.467   1.240 -27.767  1.00 69.84           O  
ATOM   2200  N   MET A 293       3.107   6.424 -29.620  1.00 68.89           N  
ATOM   2201  CA  MET A 293       2.375   6.881 -30.811  1.00 68.89           C  
ATOM   2202  C   MET A 293       2.629   8.347 -31.145  1.00 68.89           C  
ATOM   2203  CB  MET A 293       0.858   6.696 -30.649  1.00 68.89           C  
ATOM   2204  O   MET A 293       2.756   8.695 -32.311  1.00 68.89           O  
ATOM   2205  CG  MET A 293       0.436   5.239 -30.620  1.00 68.89           C  
ATOM   2206  SD  MET A 293      -1.314   4.925 -30.923  1.00 68.89           S  
ATOM   2207  CE  MET A 293      -1.207   4.389 -32.655  1.00 68.89           C  
ATOM   2208  N   TYR A 294       2.655   9.213 -30.131  1.00 70.34           N  
ATOM   2209  CA  TYR A 294       2.554  10.659 -30.340  1.00 70.34           C  
ATOM   2210  C   TYR A 294       3.856  11.420 -30.056  1.00 70.34           C  
ATOM   2211  CB  TYR A 294       1.381  11.194 -29.508  1.00 70.34           C  
ATOM   2212  O   TYR A 294       3.854  12.643 -30.157  1.00 70.34           O  
ATOM   2213  CG  TYR A 294       0.006  10.888 -30.039  1.00 70.34           C  
ATOM   2214  CD1 TYR A 294      -0.596  11.799 -30.923  1.00 70.34           C  
ATOM   2215  CD2 TYR A 294      -0.677   9.728 -29.632  1.00 70.34           C  
ATOM   2216  CE1 TYR A 294      -1.889  11.551 -31.407  1.00 70.34           C  
ATOM   2217  CE2 TYR A 294      -1.951   9.445 -30.161  1.00 70.34           C  
ATOM   2218  OH  TYR A 294      -3.803  10.154 -31.516  1.00 70.34           O  
ATOM   2219  CZ  TYR A 294      -2.556  10.370 -31.039  1.00 70.34           C  
ATOM   2220  N   ASP A 295       4.928  10.721 -29.654  1.00 71.32           N  
ATOM   2221  CA  ASP A 295       6.215  11.300 -29.221  1.00 71.32           C  
ATOM   2222  C   ASP A 295       6.037  12.540 -28.320  1.00 71.32           C  
ATOM   2223  CB  ASP A 295       7.150  11.519 -30.423  1.00 71.32           C  
ATOM   2224  O   ASP A 295       6.697  13.573 -28.448  1.00 71.32           O  
ATOM   2225  CG  ASP A 295       8.617  11.703 -30.005  1.00 71.32           C  
ATOM   2226  OD1 ASP A 295       9.010  11.121 -28.963  1.00 71.32           O  
ATOM   2227  OD2 ASP A 295       9.356  12.373 -30.760  1.00 71.32           O  
ATOM   2228  N   ILE A 296       5.038  12.470 -27.432  1.00 74.71           N  
ATOM   2229  CA  ILE A 296       4.616  13.620 -26.637  1.00 74.71           C  
ATOM   2230  C   ILE A 296       5.756  14.011 -25.707  1.00 74.71           C  
ATOM   2231  CB  ILE A 296       3.293  13.336 -25.892  1.00 74.71           C  
ATOM   2232  O   ILE A 296       6.228  13.195 -24.908  1.00 74.71           O  
ATOM   2233  CG1 ILE A 296       2.165  13.318 -26.930  1.00 74.71           C  
ATOM   2234  CG2 ILE A 296       2.953  14.390 -24.842  1.00 74.71           C  
ATOM   2235  CD1 ILE A 296       0.767  13.037 -26.380  1.00 74.71           C  
ATOM   2236  N   SER A 297       6.150  15.288 -25.769  1.00 82.05           N  
ATOM   2237  CA  SER A 297       7.166  15.819 -24.867  1.00 82.05           C  
ATOM   2238  C   SER A 297       6.765  15.582 -23.408  1.00 82.05           C  
ATOM   2239  CB  SER A 297       7.486  17.296 -25.141  1.00 82.05           C  
ATOM   2240  O   SER A 297       5.588  15.611 -23.035  1.00 82.05           O  
ATOM   2241  OG  SER A 297       6.515  18.166 -24.593  1.00 82.05           O  
ATOM   2242  N   GLN A 298       7.753  15.347 -22.547  1.00 79.32           N  
ATOM   2243  CA  GLN A 298       7.507  15.029 -21.137  1.00 79.32           C  
ATOM   2244  C   GLN A 298       6.658  16.097 -20.425  1.00 79.32           C  
ATOM   2245  CB  GLN A 298       8.853  14.863 -20.426  1.00 79.32           C  
ATOM   2246  O   GLN A 298       5.842  15.767 -19.564  1.00 79.32           O  
ATOM   2247  CG  GLN A 298       9.639  13.638 -20.920  1.00 79.32           C  
ATOM   2248  CD  GLN A 298      10.938  13.444 -20.147  1.00 79.32           C  
ATOM   2249  NE2 GLN A 298      11.561  12.291 -20.225  1.00 79.32           N  
ATOM   2250  OE1 GLN A 298      11.421  14.310 -19.446  1.00 79.32           O  
ATOM   2251  N   GLU A 299       6.792  17.361 -20.834  1.00 84.67           N  
ATOM   2252  CA  GLU A 299       6.012  18.492 -20.326  1.00 84.67           C  
ATOM   2253  C   GLU A 299       4.507  18.312 -20.558  1.00 84.67           C  
ATOM   2254  CB  GLU A 299       6.479  19.780 -21.013  1.00 84.67           C  
ATOM   2255  O   GLU A 299       3.711  18.447 -19.628  1.00 84.67           O  
ATOM   2256  CG  GLU A 299       7.952  20.100 -20.720  1.00 84.67           C  
ATOM   2257  CD  GLU A 299       8.418  21.405 -21.381  1.00 84.67           C  
ATOM   2258  OE1 GLU A 299       9.565  21.801 -21.084  1.00 84.67           O  
ATOM   2259  OE2 GLU A 299       7.641  21.968 -22.183  1.00 84.67           O  
ATOM   2260  N   HIS A 300       4.106  17.922 -21.769  1.00 85.92           N  
ATOM   2261  CA  HIS A 300       2.703  17.681 -22.102  1.00 85.92           C  
ATOM   2262  C   HIS A 300       2.126  16.484 -21.337  1.00 85.92           C  
ATOM   2263  CB  HIS A 300       2.588  17.452 -23.605  1.00 85.92           C  
ATOM   2264  O   HIS A 300       0.969  16.525 -20.921  1.00 85.92           O  
ATOM   2265  CG  HIS A 300       2.786  18.674 -24.450  1.00 85.92           C  
ATOM   2266  CD2 HIS A 300       1.892  19.684 -24.670  1.00 85.92           C  
ATOM   2267  ND1 HIS A 300       3.907  18.962 -25.186  1.00 85.92           N  
ATOM   2268  CE1 HIS A 300       3.708  20.126 -25.821  1.00 85.92           C  
ATOM   2269  NE2 HIS A 300       2.484  20.599 -25.544  1.00 85.92           N  
ATOM   2270  N   LEU A 301       2.923  15.439 -21.082  1.00 85.21           N  
ATOM   2271  CA  LEU A 301       2.489  14.298 -20.267  1.00 85.21           C  
ATOM   2272  C   LEU A 301       2.245  14.702 -18.801  1.00 85.21           C  
ATOM   2273  CB  LEU A 301       3.534  13.175 -20.385  1.00 85.21           C  
ATOM   2274  O   LEU A 301       1.293  14.225 -18.174  1.00 85.21           O  
ATOM   2275  CG  LEU A 301       3.127  11.862 -19.689  1.00 85.21           C  
ATOM   2276  CD1 LEU A 301       1.920  11.196 -20.354  1.00 85.21           C  
ATOM   2277  CD2 LEU A 301       4.299  10.878 -19.717  1.00 85.21           C  
ATOM   2278  N   ILE A 302       3.075  15.598 -18.256  1.00 88.29           N  
ATOM   2279  CA  ILE A 302       2.890  16.166 -16.913  1.00 88.29           C  
ATOM   2280  C   ILE A 302       1.633  17.040 -16.877  1.00 88.29           C  
ATOM   2281  CB  ILE A 302       4.150  16.943 -16.464  1.00 88.29           C  
ATOM   2282  O   ILE A 302       0.794  16.847 -15.995  1.00 88.29           O  
ATOM   2283  CG1 ILE A 302       5.333  15.970 -16.250  1.00 88.29           C  
ATOM   2284  CG2 ILE A 302       3.878  17.728 -15.163  1.00 88.29           C  
ATOM   2285  CD1 ILE A 302       6.696  16.673 -16.223  1.00 88.29           C  
ATOM   2286  N   LEU A 303       1.462  17.943 -17.850  1.00 90.82           N  
ATOM   2287  CA  LEU A 303       0.270  18.790 -17.972  1.00 90.82           C  
ATOM   2288  C   LEU A 303      -1.004  17.951 -18.060  1.00 90.82           C  
ATOM   2289  CB  LEU A 303       0.395  19.694 -19.211  1.00 90.82           C  
ATOM   2290  O   LEU A 303      -1.970  18.211 -17.344  1.00 90.82           O  
ATOM   2291  CG  LEU A 303       1.405  20.845 -19.068  1.00 90.82           C  
ATOM   2292  CD1 LEU A 303       1.571  21.541 -20.419  1.00 90.82           C  
ATOM   2293  CD2 LEU A 303       0.942  21.885 -18.045  1.00 90.82           C  
ATOM   2294  N   LEU A 304      -0.986  16.892 -18.869  1.00 90.12           N  
ATOM   2295  CA  LEU A 304      -2.104  15.972 -18.988  1.00 90.12           C  
ATOM   2296  C   LEU A 304      -2.384  15.256 -17.660  1.00 90.12           C  
ATOM   2297  CB  LEU A 304      -1.798  14.994 -20.131  1.00 90.12           C  
ATOM   2298  O   LEU A 304      -3.531  15.190 -17.222  1.00 90.12           O  
ATOM   2299  CG  LEU A 304      -2.955  14.032 -20.401  1.00 90.12           C  
ATOM   2300  CD1 LEU A 304      -4.203  14.747 -20.889  1.00 90.12           C  
ATOM   2301  CD2 LEU A 304      -2.565  13.009 -21.449  1.00 90.12           C  
ATOM   2302  N   SER A 305      -1.346  14.791 -16.966  1.00 89.36           N  
ATOM   2303  CA  SER A 305      -1.494  14.139 -15.659  1.00 89.36           C  
ATOM   2304  C   SER A 305      -2.074  15.084 -14.597  1.00 89.36           C  
ATOM   2305  CB  SER A 305      -0.153  13.569 -15.190  1.00 89.36           C  
ATOM   2306  O   SER A 305      -2.860  14.643 -13.761  1.00 89.36           O  
ATOM   2307  OG  SER A 305       0.338  12.630 -16.125  1.00 89.36           O  
ATOM   2308  N   LEU A 306      -1.766  16.385 -14.648  1.00 93.87           N  
ATOM   2309  CA  LEU A 306      -2.357  17.390 -13.753  1.00 93.87           C  
ATOM   2310  C   LEU A 306      -3.874  17.527 -13.945  1.00 93.87           C  
ATOM   2311  CB  LEU A 306      -1.664  18.752 -13.954  1.00 93.87           C  
ATOM   2312  O   LEU A 306      -4.586  17.774 -12.970  1.00 93.87           O  
ATOM   2313  CG  LEU A 306      -0.233  18.836 -13.394  1.00 93.87           C  
ATOM   2314  CD1 LEU A 306       0.448  20.111 -13.891  1.00 93.87           C  
ATOM   2315  CD2 LEU A 306      -0.228  18.880 -11.865  1.00 93.87           C  
ATOM   2316  N   THR A 307      -4.397  17.296 -15.155  1.00 94.74           N  
ATOM   2317  CA  THR A 307      -5.850  17.345 -15.409  1.00 94.74           C  
ATOM   2318  C   THR A 307      -6.630  16.275 -14.633  1.00 94.74           C  
ATOM   2319  CB  THR A 307      -6.207  17.270 -16.900  1.00 94.74           C  
ATOM   2320  O   THR A 307      -7.796  16.492 -14.302  1.00 94.74           O  
ATOM   2321  CG2 THR A 307      -5.439  18.267 -17.761  1.00 94.74           C  
ATOM   2322  OG1 THR A 307      -6.008  15.982 -17.420  1.00 94.74           O  
ATOM   2323  N   LEU A 308      -5.985  15.174 -14.213  1.00 94.52           N  
ATOM   2324  CA  LEU A 308      -6.603  14.172 -13.334  1.00 94.52           C  
ATOM   2325  C   LEU A 308      -7.085  14.793 -12.010  1.00 94.52           C  
ATOM   2326  CB  LEU A 308      -5.607  13.036 -13.024  1.00 94.52           C  
ATOM   2327  O   LEU A 308      -8.106  14.366 -11.471  1.00 94.52           O  
ATOM   2328  CG  LEU A 308      -5.135  12.199 -14.222  1.00 94.52           C  
ATOM   2329  CD1 LEU A 308      -3.940  11.324 -13.843  1.00 94.52           C  
ATOM   2330  CD2 LEU A 308      -6.236  11.269 -14.725  1.00 94.52           C  
ATOM   2331  N   LEU A 309      -6.402  15.825 -11.494  1.00 96.33           N  
ATOM   2332  CA  LEU A 309      -6.802  16.512 -10.257  1.00 96.33           C  
ATOM   2333  C   LEU A 309      -8.126  17.262 -10.412  1.00 96.33           C  
ATOM   2334  CB  LEU A 309      -5.709  17.497  -9.804  1.00 96.33           C  
ATOM   2335  O   LEU A 309      -8.907  17.318  -9.461  1.00 96.33           O  
ATOM   2336  CG  LEU A 309      -4.376  16.841  -9.422  1.00 96.33           C  
ATOM   2337  CD1 LEU A 309      -3.335  17.915  -9.111  1.00 96.33           C  
ATOM   2338  CD2 LEU A 309      -4.508  15.935  -8.195  1.00 96.33           C  
ATOM   2339  N   ILE A 310      -8.413  17.783 -11.608  1.00 97.28           N  
ATOM   2340  CA  ILE A 310      -9.708  18.402 -11.917  1.00 97.28           C  
ATOM   2341  C   ILE A 310     -10.804  17.334 -11.823  1.00 97.28           C  
ATOM   2342  CB  ILE A 310      -9.682  19.083 -13.305  1.00 97.28           C  
ATOM   2343  O   ILE A 310     -11.829  17.558 -11.181  1.00 97.28           O  
ATOM   2344  CG1 ILE A 310      -8.564  20.147 -13.400  1.00 97.28           C  
ATOM   2345  CG2 ILE A 310     -11.057  19.695 -13.631  1.00 97.28           C  
ATOM   2346  CD1 ILE A 310      -8.356  20.705 -14.815  1.00 97.28           C  
ATOM   2347  N   GLY A 311     -10.561  16.139 -12.370  1.00 96.65           N  
ATOM   2348  CA  GLY A 311     -11.481  15.006 -12.246  1.00 96.65           C  
ATOM   2349  C   GLY A 311     -11.708  14.569 -10.795  1.00 96.65           C  
ATOM   2350  O   GLY A 311     -12.851  14.360 -10.387  1.00 96.65           O  
ATOM   2351  N   VAL A 312     -10.651  14.515  -9.975  1.00 97.12           N  
ATOM   2352  CA  VAL A 312     -10.764  14.251  -8.527  1.00 97.12           C  
ATOM   2353  C   VAL A 312     -11.623  15.308  -7.834  1.00 97.12           C  
ATOM   2354  CB  VAL A 312      -9.382  14.201  -7.846  1.00 97.12           C  
ATOM   2355  O   VAL A 312     -12.491  14.955  -7.033  1.00 97.12           O  
ATOM   2356  CG1 VAL A 312      -9.485  14.075  -6.320  1.00 97.12           C  
ATOM   2357  CG2 VAL A 312      -8.556  13.013  -8.333  1.00 97.12           C  
ATOM   2358  N   ALA A 313     -11.406  16.593  -8.130  1.00 97.48           N  
ATOM   2359  CA  ALA A 313     -12.177  17.686  -7.544  1.00 97.48           C  
ATOM   2360  C   ALA A 313     -13.664  17.583  -7.915  1.00 97.48           C  
ATOM   2361  CB  ALA A 313     -11.563  19.019  -7.986  1.00 97.48           C  
ATOM   2362  O   ALA A 313     -14.524  17.676  -7.036  1.00 97.48           O  
ATOM   2363  N   ILE A 314     -13.965  17.297  -9.187  1.00 97.47           N  
ATOM   2364  CA  ILE A 314     -15.331  17.047  -9.667  1.00 97.47           C  
ATOM   2365  C   ILE A 314     -15.949  15.865  -8.913  1.00 97.47           C  
ATOM   2366  CB  ILE A 314     -15.339  16.830 -11.199  1.00 97.47           C  
ATOM   2367  O   ILE A 314     -17.034  16.006  -8.348  1.00 97.47           O  
ATOM   2368  CG1 ILE A 314     -14.983  18.144 -11.933  1.00 97.47           C  
ATOM   2369  CG2 ILE A 314     -16.713  16.325 -11.679  1.00 97.47           C  
ATOM   2370  CD1 ILE A 314     -14.649  17.942 -13.416  1.00 97.47           C  
ATOM   2371  N   ALA A 315     -15.256  14.725  -8.830  1.00 96.87           N  
ATOM   2372  CA  ALA A 315     -15.751  13.557  -8.105  1.00 96.87           C  
ATOM   2373  C   ALA A 315     -16.002  13.847  -6.625  1.00 96.87           C  
ATOM   2374  CB  ALA A 315     -14.750  12.412  -8.219  1.00 96.87           C  
ATOM   2375  O   ALA A 315     -17.016  13.404  -6.085  1.00 96.87           O  
ATOM   2376  N   ALA A 316     -15.107  14.584  -5.963  1.00 96.45           N  
ATOM   2377  CA  ALA A 316     -15.250  14.940  -4.559  1.00 96.45           C  
ATOM   2378  C   ALA A 316     -16.500  15.800  -4.341  1.00 96.45           C  
ATOM   2379  CB  ALA A 316     -13.963  15.634  -4.093  1.00 96.45           C  
ATOM   2380  O   ALA A 316     -17.346  15.451  -3.512  1.00 96.45           O  
ATOM   2381  N   ILE A 317     -16.652  16.874  -5.123  1.00 96.49           N  
ATOM   2382  CA  ILE A 317     -17.788  17.801  -5.040  1.00 96.49           C  
ATOM   2383  C   ILE A 317     -19.100  17.070  -5.341  1.00 96.49           C  
ATOM   2384  CB  ILE A 317     -17.559  19.008  -5.981  1.00 96.49           C  
ATOM   2385  O   ILE A 317     -20.035  17.134  -4.540  1.00 96.49           O  
ATOM   2386  CG1 ILE A 317     -16.368  19.861  -5.482  1.00 96.49           C  
ATOM   2387  CG2 ILE A 317     -18.824  19.883  -6.071  1.00 96.49           C  
ATOM   2388  CD1 ILE A 317     -15.864  20.878  -6.516  1.00 96.49           C  
ATOM   2389  N   LEU A 318     -19.165  16.327  -6.450  1.00 95.58           N  
ATOM   2390  CA  LEU A 318     -20.357  15.567  -6.827  1.00 95.58           C  
ATOM   2391  C   LEU A 318     -20.709  14.514  -5.773  1.00 95.58           C  
ATOM   2392  CB  LEU A 318     -20.149  14.911  -8.202  1.00 95.58           C  
ATOM   2393  O   LEU A 318     -21.872  14.418  -5.388  1.00 95.58           O  
ATOM   2394  CG  LEU A 318     -20.130  15.869  -9.408  1.00 95.58           C  
ATOM   2395  CD1 LEU A 318     -19.931  15.045 -10.680  1.00 95.58           C  
ATOM   2396  CD2 LEU A 318     -21.428  16.664  -9.553  1.00 95.58           C  
ATOM   2397  N   SER A 319     -19.725  13.783  -5.240  1.00 93.48           N  
ATOM   2398  CA  SER A 319     -19.959  12.798  -4.176  1.00 93.48           C  
ATOM   2399  C   SER A 319     -20.532  13.459  -2.923  1.00 93.48           C  
ATOM   2400  CB  SER A 319     -18.676  12.047  -3.806  1.00 93.48           C  
ATOM   2401  O   SER A 319     -21.537  12.998  -2.394  1.00 93.48           O  
ATOM   2402  OG  SER A 319     -18.194  11.319  -4.910  1.00 93.48           O  
ATOM   2403  N   ALA A 320     -19.959  14.572  -2.464  1.00 92.64           N  
ATOM   2404  CA  ALA A 320     -20.441  15.258  -1.266  1.00 92.64           C  
ATOM   2405  C   ALA A 320     -21.851  15.856  -1.428  1.00 92.64           C  
ATOM   2406  CB  ALA A 320     -19.419  16.332  -0.907  1.00 92.64           C  
ATOM   2407  O   ALA A 320     -22.632  15.863  -0.475  1.00 92.64           O  
ATOM   2408  N   LEU A 321     -22.196  16.349  -2.623  1.00 92.44           N  
ATOM   2409  CA  LEU A 321     -23.491  16.985  -2.889  1.00 92.44           C  
ATOM   2410  C   LEU A 321     -24.608  15.987  -3.222  1.00 92.44           C  
ATOM   2411  CB  LEU A 321     -23.326  17.990  -4.042  1.00 92.44           C  
ATOM   2412  O   LEU A 321     -25.768  16.225  -2.868  1.00 92.44           O  
ATOM   2413  CG  LEU A 321     -22.447  19.214  -3.726  1.00 92.44           C  
ATOM   2414  CD1 LEU A 321     -22.338  20.076  -4.982  1.00 92.44           C  
ATOM   2415  CD2 LEU A 321     -23.025  20.075  -2.601  1.00 92.44           C  
ATOM   2416  N   LEU A 322     -24.283  14.904  -3.933  1.00 91.67           N  
ATOM   2417  CA  LEU A 322     -25.270  13.975  -4.482  1.00 91.67           C  
ATOM   2418  C   LEU A 322     -25.468  12.719  -3.629  1.00 91.67           C  
ATOM   2419  CB  LEU A 322     -24.913  13.617  -5.938  1.00 91.67           C  
ATOM   2420  O   LEU A 322     -26.559  12.159  -3.693  1.00 91.67           O  
ATOM   2421  CG  LEU A 322     -24.884  14.791  -6.934  1.00 91.67           C  
ATOM   2422  CD1 LEU A 322     -24.475  14.276  -8.313  1.00 91.67           C  
ATOM   2423  CD2 LEU A 322     -26.252  15.468  -7.057  1.00 91.67           C  
ATOM   2424  N   TYR A 323     -24.500  12.294  -2.803  1.00 87.27           N  
ATOM   2425  CA  TYR A 323     -24.573  11.000  -2.100  1.00 87.27           C  
ATOM   2426  C   TYR A 323     -25.876  10.788  -1.321  1.00 87.27           C  
ATOM   2427  CB  TYR A 323     -23.349  10.813  -1.191  1.00 87.27           C  
ATOM   2428  O   TYR A 323     -26.550   9.784  -1.526  1.00 87.27           O  
ATOM   2429  CG  TYR A 323     -23.271   9.446  -0.551  1.00 87.27           C  
ATOM   2430  CD1 TYR A 323     -24.044   9.145   0.586  1.00 87.27           C  
ATOM   2431  CD2 TYR A 323     -22.454   8.455  -1.128  1.00 87.27           C  
ATOM   2432  CE1 TYR A 323     -24.028   7.846   1.124  1.00 87.27           C  
ATOM   2433  CE2 TYR A 323     -22.462   7.148  -0.616  1.00 87.27           C  
ATOM   2434  OH  TYR A 323     -23.292   5.574   0.990  1.00 87.27           O  
ATOM   2435  CZ  TYR A 323     -23.253   6.842   0.510  1.00 87.27           C  
ATOM   2436  N   ASP A 324     -26.297  11.742  -0.489  1.00 84.73           N  
ATOM   2437  CA  ASP A 324     -27.549  11.604   0.274  1.00 84.73           C  
ATOM   2438  C   ASP A 324     -28.821  11.743  -0.572  1.00 84.73           C  
ATOM   2439  CB  ASP A 324     -27.594  12.657   1.380  1.00 84.73           C  
ATOM   2440  O   ASP A 324     -29.901  11.337  -0.131  1.00 84.73           O  
ATOM   2441  CG  ASP A 324     -26.936  12.223   2.684  1.00 84.73           C  
ATOM   2442  OD1 ASP A 324     -26.560  11.043   2.861  1.00 84.73           O  
ATOM   2443  OD2 ASP A 324     -26.878  13.117   3.547  1.00 84.73           O  
ATOM   2444  N   LYS A 325     -28.718  12.346  -1.763  1.00 86.60           N  
ATOM   2445  CA  LYS A 325     -29.854  12.555  -2.670  1.00 86.60           C  
ATOM   2446  C   LYS A 325     -30.114  11.332  -3.540  1.00 86.60           C  
ATOM   2447  CB  LYS A 325     -29.635  13.786  -3.561  1.00 86.60           C  
ATOM   2448  O   LYS A 325     -31.268  10.957  -3.703  1.00 86.60           O  
ATOM   2449  CG  LYS A 325     -29.584  15.110  -2.787  1.00 86.60           C  
ATOM   2450  CD  LYS A 325     -29.492  16.269  -3.789  1.00 86.60           C  
ATOM   2451  CE  LYS A 325     -29.402  17.622  -3.077  1.00 86.60           C  
ATOM   2452  NZ  LYS A 325     -29.336  18.734  -4.063  1.00 86.60           N  
ATOM   2453  N   VAL A 326     -29.059  10.733  -4.095  1.00 87.24           N  
ATOM   2454  CA  VAL A 326     -29.167   9.652  -5.093  1.00 87.24           C  
ATOM   2455  C   VAL A 326     -28.713   8.289  -4.564  1.00 87.24           C  
ATOM   2456  CB  VAL A 326     -28.460  10.023  -6.411  1.00 87.24           C  
ATOM   2457  O   VAL A 326     -29.029   7.261  -5.155  1.00 87.24           O  
ATOM   2458  CG1 VAL A 326     -28.895  11.395  -6.941  1.00 87.24           C  
ATOM   2459  CG2 VAL A 326     -26.929  10.000  -6.330  1.00 87.24           C  
ATOM   2460  N   GLY A 327     -28.023   8.258  -3.422  1.00 86.37           N  
ATOM   2461  CA  GLY A 327     -27.500   7.040  -2.813  1.00 86.37           C  
ATOM   2462  C   GLY A 327     -26.230   6.514  -3.496  1.00 86.37           C  
ATOM   2463  O   GLY A 327     -25.808   7.016  -4.542  1.00 86.37           O  
ATOM   2464  N   PRO A 328     -25.603   5.473  -2.920  1.00 87.98           N  
ATOM   2465  CA  PRO A 328     -24.370   4.905  -3.457  1.00 87.98           C  
ATOM   2466  C   PRO A 328     -24.584   4.269  -4.838  1.00 87.98           C  
ATOM   2467  CB  PRO A 328     -23.906   3.894  -2.400  1.00 87.98           C  
ATOM   2468  O   PRO A 328     -23.721   4.394  -5.701  1.00 87.98           O  
ATOM   2469  CG  PRO A 328     -25.195   3.487  -1.684  1.00 87.98           C  
ATOM   2470  CD  PRO A 328     -26.020   4.772  -1.714  1.00 87.98           C  
ATOM   2471  N   GLY A 329     -25.724   3.601  -5.068  1.00 88.85           N  
ATOM   2472  CA  GLY A 329     -26.002   2.880  -6.316  1.00 88.85           C  
ATOM   2473  C   GLY A 329     -25.964   3.786  -7.546  1.00 88.85           C  
ATOM   2474  O   GLY A 329     -25.217   3.524  -8.484  1.00 88.85           O  
ATOM   2475  N   MET A 330     -26.699   4.900  -7.507  1.00 92.18           N  
ATOM   2476  CA  MET A 330     -26.748   5.851  -8.619  1.00 92.18           C  
ATOM   2477  C   MET A 330     -25.407   6.558  -8.856  1.00 92.18           C  
ATOM   2478  CB  MET A 330     -27.857   6.869  -8.347  1.00 92.18           C  
ATOM   2479  O   MET A 330     -25.018   6.756 -10.003  1.00 92.18           O  
ATOM   2480  CG  MET A 330     -28.286   7.612  -9.617  1.00 92.18           C  
ATOM   2481  SD  MET A 330     -29.165   6.580 -10.824  1.00 92.18           S  
ATOM   2482  CE  MET A 330     -30.750   6.346  -9.973  1.00 92.18           C  
ATOM   2483  N   LEU A 331     -24.661   6.889  -7.793  1.00 92.87           N  
ATOM   2484  CA  LEU A 331     -23.296   7.415  -7.934  1.00 92.87           C  
ATOM   2485  C   LEU A 331     -22.378   6.428  -8.663  1.00 92.87           C  
ATOM   2486  CB  LEU A 331     -22.703   7.725  -6.551  1.00 92.87           C  
ATOM   2487  O   LEU A 331     -21.603   6.838  -9.526  1.00 92.87           O  
ATOM   2488  CG  LEU A 331     -23.224   9.007  -5.892  1.00 92.87           C  
ATOM   2489  CD1 LEU A 331     -22.603   9.102  -4.503  1.00 92.87           C  
ATOM   2490  CD2 LEU A 331     -22.827  10.266  -6.657  1.00 92.87           C  
ATOM   2491  N   GLY A 332     -22.497   5.136  -8.344  1.00 93.23           N  
ATOM   2492  CA  GLY A 332     -21.774   4.070  -9.031  1.00 93.23           C  
ATOM   2493  C   GLY A 332     -22.159   3.960 -10.507  1.00 93.23           C  
ATOM   2494  O   GLY A 332     -21.275   3.829 -11.346  1.00 93.23           O  
ATOM   2495  N   ILE A 333     -23.450   4.091 -10.839  1.00 95.29           N  
ATOM   2496  CA  ILE A 333     -23.938   4.066 -12.230  1.00 95.29           C  
ATOM   2497  C   ILE A 333     -23.365   5.249 -13.016  1.00 95.29           C  
ATOM   2498  CB  ILE A 333     -25.486   4.047 -12.283  1.00 95.29           C  
ATOM   2499  O   ILE A 333     -22.806   5.045 -14.090  1.00 95.29           O  
ATOM   2500  CG1 ILE A 333     -26.044   2.733 -11.691  1.00 95.29           C  
ATOM   2501  CG2 ILE A 333     -26.001   4.213 -13.728  1.00 95.29           C  
ATOM   2502  CD1 ILE A 333     -27.550   2.776 -11.402  1.00 95.29           C  
ATOM   2503  N   ILE A 334     -23.451   6.470 -12.473  1.00 95.87           N  
ATOM   2504  CA  ILE A 334     -22.907   7.674 -13.122  1.00 95.87           C  
ATOM   2505  C   ILE A 334     -21.400   7.510 -13.346  1.00 95.87           C  
ATOM   2506  CB  ILE A 334     -23.225   8.941 -12.291  1.00 95.87           C  
ATOM   2507  O   ILE A 334     -20.920   7.710 -14.460  1.00 95.87           O  
ATOM   2508  CG1 ILE A 334     -24.750   9.198 -12.229  1.00 95.87           C  
ATOM   2509  CG2 ILE A 334     -22.527  10.181 -12.888  1.00 95.87           C  
ATOM   2510  CD1 ILE A 334     -25.160  10.206 -11.145  1.00 95.87           C  
ATOM   2511  N   GLY A 335     -20.660   7.099 -12.312  1.00 95.30           N  
ATOM   2512  CA  GLY A 335     -19.222   6.866 -12.418  1.00 95.30           C  
ATOM   2513  C   GLY A 335     -18.870   5.778 -13.436  1.00 95.30           C  
ATOM   2514  O   GLY A 335     -17.990   5.977 -14.267  1.00 95.30           O  
ATOM   2515  N   GLY A 336     -19.599   4.661 -13.429  1.00 95.40           N  
ATOM   2516  CA  GLY A 336     -19.401   3.551 -14.358  1.00 95.40           C  
ATOM   2517  C   GLY A 336     -19.682   3.914 -15.811  1.00 95.40           C  
ATOM   2518  O   GLY A 336     -18.880   3.574 -16.672  1.00 95.40           O  
ATOM   2519  N   LEU A 337     -20.756   4.656 -16.094  1.00 96.89           N  
ATOM   2520  CA  LEU A 337     -21.069   5.111 -17.454  1.00 96.89           C  
ATOM   2521  C   LEU A 337     -19.987   6.049 -18.004  1.00 96.89           C  
ATOM   2522  CB  LEU A 337     -22.441   5.807 -17.466  1.00 96.89           C  
ATOM   2523  O   LEU A 337     -19.609   5.927 -19.169  1.00 96.89           O  
ATOM   2524  CG  LEU A 337     -23.644   4.858 -17.314  1.00 96.89           C  
ATOM   2525  CD1 LEU A 337     -24.921   5.689 -17.185  1.00 96.89           C  
ATOM   2526  CD2 LEU A 337     -23.801   3.917 -18.510  1.00 96.89           C  
ATOM   2527  N   ILE A 338     -19.440   6.931 -17.159  1.00 96.55           N  
ATOM   2528  CA  ILE A 338     -18.296   7.775 -17.526  1.00 96.55           C  
ATOM   2529  C   ILE A 338     -17.083   6.902 -17.885  1.00 96.55           C  
ATOM   2530  CB  ILE A 338     -17.979   8.783 -16.395  1.00 96.55           C  
ATOM   2531  O   ILE A 338     -16.444   7.141 -18.907  1.00 96.55           O  
ATOM   2532  CG1 ILE A 338     -19.122   9.811 -16.228  1.00 96.55           C  
ATOM   2533  CG2 ILE A 338     -16.672   9.537 -16.683  1.00 96.55           C  
ATOM   2534  CD1 ILE A 338     -19.031  10.623 -14.927  1.00 96.55           C  
ATOM   2535  N   LEU A 339     -16.781   5.867 -17.093  1.00 95.07           N  
ATOM   2536  CA  LEU A 339     -15.655   4.961 -17.361  1.00 95.07           C  
ATOM   2537  C   LEU A 339     -15.852   4.102 -18.614  1.00 95.07           C  
ATOM   2538  CB  LEU A 339     -15.394   4.067 -16.137  1.00 95.07           C  
ATOM   2539  O   LEU A 339     -14.894   3.898 -19.360  1.00 95.07           O  
ATOM   2540  CG  LEU A 339     -14.895   4.809 -14.889  1.00 95.07           C  
ATOM   2541  CD1 LEU A 339     -14.744   3.823 -13.730  1.00 95.07           C  
ATOM   2542  CD2 LEU A 339     -13.558   5.502 -15.132  1.00 95.07           C  
ATOM   2543  N   VAL A 340     -17.077   3.641 -18.881  1.00 95.60           N  
ATOM   2544  CA  VAL A 340     -17.426   2.951 -20.133  1.00 95.60           C  
ATOM   2545  C   VAL A 340     -17.158   3.871 -21.319  1.00 95.60           C  
ATOM   2546  CB  VAL A 340     -18.894   2.472 -20.118  1.00 95.60           C  
ATOM   2547  O   VAL A 340     -16.478   3.460 -22.256  1.00 95.60           O  
ATOM   2548  CG1 VAL A 340     -19.386   1.973 -21.482  1.00 95.60           C  
ATOM   2549  CG2 VAL A 340     -19.069   1.296 -19.150  1.00 95.60           C  
ATOM   2550  N   PHE A 341     -17.620   5.124 -21.259  1.00 95.67           N  
ATOM   2551  CA  PHE A 341     -17.383   6.105 -22.317  1.00 95.67           C  
ATOM   2552  C   PHE A 341     -15.887   6.367 -22.537  1.00 95.67           C  
ATOM   2553  CB  PHE A 341     -18.135   7.400 -21.990  1.00 95.67           C  
ATOM   2554  O   PHE A 341     -15.425   6.320 -23.673  1.00 95.67           O  
ATOM   2555  CG  PHE A 341     -17.906   8.497 -23.010  1.00 95.67           C  
ATOM   2556  CD1 PHE A 341     -16.928   9.483 -22.782  1.00 95.67           C  
ATOM   2557  CD2 PHE A 341     -18.646   8.512 -24.207  1.00 95.67           C  
ATOM   2558  CE1 PHE A 341     -16.711  10.496 -23.732  1.00 95.67           C  
ATOM   2559  CE2 PHE A 341     -18.424   9.521 -25.161  1.00 95.67           C  
ATOM   2560  CZ  PHE A 341     -17.460  10.515 -24.921  1.00 95.67           C  
ATOM   2561  N   VAL A 342     -15.113   6.586 -21.469  1.00 93.48           N  
ATOM   2562  CA  VAL A 342     -13.667   6.849 -21.577  1.00 93.48           C  
ATOM   2563  C   VAL A 342     -12.927   5.672 -22.210  1.00 93.48           C  
ATOM   2564  CB  VAL A 342     -13.060   7.199 -20.206  1.00 93.48           C  
ATOM   2565  O   VAL A 342     -12.183   5.866 -23.169  1.00 93.48           O  
ATOM   2566  CG1 VAL A 342     -11.528   7.258 -20.239  1.00 93.48           C  
ATOM   2567  CG2 VAL A 342     -13.550   8.572 -19.734  1.00 93.48           C  
ATOM   2568  N   ASN A 343     -13.149   4.450 -21.717  1.00 91.27           N  
ATOM   2569  CA  ASN A 343     -12.466   3.274 -22.258  1.00 91.27           C  
ATOM   2570  C   ASN A 343     -12.922   2.951 -23.689  1.00 91.27           C  
ATOM   2571  CB  ASN A 343     -12.646   2.084 -21.307  1.00 91.27           C  
ATOM   2572  O   ASN A 343     -12.107   2.527 -24.502  1.00 91.27           O  
ATOM   2573  CG  ASN A 343     -11.818   2.245 -20.048  1.00 91.27           C  
ATOM   2574  ND2 ASN A 343     -12.435   2.384 -18.901  1.00 91.27           N  
ATOM   2575  OD1 ASN A 343     -10.597   2.253 -20.072  1.00 91.27           O  
ATOM   2576  N   PHE A 344     -14.186   3.217 -24.032  1.00 92.03           N  
ATOM   2577  CA  PHE A 344     -14.670   3.100 -25.408  1.00 92.03           C  
ATOM   2578  C   PHE A 344     -13.967   4.078 -26.358  1.00 92.03           C  
ATOM   2579  CB  PHE A 344     -16.183   3.332 -25.432  1.00 92.03           C  
ATOM   2580  O   PHE A 344     -13.569   3.684 -27.454  1.00 92.03           O  
ATOM   2581  CG  PHE A 344     -16.784   3.166 -26.809  1.00 92.03           C  
ATOM   2582  CD1 PHE A 344     -16.984   4.291 -27.631  1.00 92.03           C  
ATOM   2583  CD2 PHE A 344     -17.096   1.880 -27.286  1.00 92.03           C  
ATOM   2584  CE1 PHE A 344     -17.495   4.128 -28.930  1.00 92.03           C  
ATOM   2585  CE2 PHE A 344     -17.617   1.721 -28.581  1.00 92.03           C  
ATOM   2586  CZ  PHE A 344     -17.810   2.843 -29.405  1.00 92.03           C  
ATOM   2587  N   GLN A 345     -13.781   5.334 -25.935  1.00 91.03           N  
ATOM   2588  CA  GLN A 345     -13.057   6.343 -26.715  1.00 91.03           C  
ATOM   2589  C   GLN A 345     -11.588   5.962 -26.914  1.00 91.03           C  
ATOM   2590  CB  GLN A 345     -13.165   7.717 -26.029  1.00 91.03           C  
ATOM   2591  O   GLN A 345     -11.052   6.137 -28.003  1.00 91.03           O  
ATOM   2592  CG  GLN A 345     -14.568   8.333 -26.146  1.00 91.03           C  
ATOM   2593  CD  GLN A 345     -14.965   8.668 -27.577  1.00 91.03           C  
ATOM   2594  NE2 GLN A 345     -16.243   8.714 -27.874  1.00 91.03           N  
ATOM   2595  OE1 GLN A 345     -14.151   8.906 -28.449  1.00 91.03           O  
ATOM   2596  N   TRP A 346     -10.937   5.394 -25.897  1.00 86.15           N  
ATOM   2597  CA  TRP A 346      -9.553   4.930 -26.021  1.00 86.15           C  
ATOM   2598  C   TRP A 346      -9.386   3.704 -26.918  1.00 86.15           C  
ATOM   2599  CB  TRP A 346      -8.986   4.665 -24.633  1.00 86.15           C  
ATOM   2600  O   TRP A 346      -8.367   3.599 -27.592  1.00 86.15           O  
ATOM   2601  CG  TRP A 346      -8.744   5.874 -23.787  1.00 86.15           C  
ATOM   2602  CD1 TRP A 346      -8.654   7.163 -24.184  1.00 86.15           C  
ATOM   2603  CD2 TRP A 346      -8.404   5.881 -22.384  1.00 86.15           C  
ATOM   2604  CE2 TRP A 346      -8.095   7.211 -21.976  1.00 86.15           C  
ATOM   2605  CE3 TRP A 346      -8.201   4.849 -21.466  1.00 86.15           C  
ATOM   2606  NE1 TRP A 346      -8.316   7.962 -23.106  1.00 86.15           N  
ATOM   2607  CH2 TRP A 346      -7.281   6.436 -19.851  1.00 86.15           C  
ATOM   2608  CZ2 TRP A 346      -7.599   7.508 -20.699  1.00 86.15           C  
ATOM   2609  CZ3 TRP A 346      -7.561   5.123 -20.260  1.00 86.15           C  
ATOM   2610  N   LEU A 347     -10.383   2.817 -26.989  1.00 85.31           N  
ATOM   2611  CA  LEU A 347     -10.376   1.695 -27.935  1.00 85.31           C  
ATOM   2612  C   LEU A 347     -10.434   2.144 -29.405  1.00 85.31           C  
ATOM   2613  CB  LEU A 347     -11.558   0.761 -27.623  1.00 85.31           C  
ATOM   2614  O   LEU A 347      -9.914   1.440 -30.264  1.00 85.31           O  
ATOM   2615  CG  LEU A 347     -11.336  -0.150 -26.406  1.00 85.31           C  
ATOM   2616  CD1 LEU A 347     -12.653  -0.831 -26.029  1.00 85.31           C  
ATOM   2617  CD2 LEU A 347     -10.303  -1.231 -26.713  1.00 85.31           C  
ATOM   2618  N   HIS A 348     -11.047   3.296 -29.689  1.00 85.31           N  
ATOM   2619  CA  HIS A 348     -11.265   3.816 -31.048  1.00 85.31           C  
ATOM   2620  C   HIS A 348     -10.370   5.007 -31.391  1.00 85.31           C  
ATOM   2621  CB  HIS A 348     -12.745   4.168 -31.234  1.00 85.31           C  
ATOM   2622  O   HIS A 348     -10.660   5.760 -32.325  1.00 85.31           O  
ATOM   2623  CG  HIS A 348     -13.630   2.961 -31.173  1.00 85.31           C  
ATOM   2624  CD2 HIS A 348     -14.030   2.188 -32.229  1.00 85.31           C  
ATOM   2625  ND1 HIS A 348     -14.146   2.403 -30.031  1.00 85.31           N  
ATOM   2626  CE1 HIS A 348     -14.837   1.311 -30.389  1.00 85.31           C  
ATOM   2627  NE2 HIS A 348     -14.812   1.146 -31.721  1.00 85.31           N  
ATOM   2628  N   ILE A 349      -9.310   5.224 -30.617  1.00 79.93           N  
ATOM   2629  CA  ILE A 349      -8.483   6.401 -30.802  1.00 79.93           C  
ATOM   2630  C   ILE A 349      -7.698   6.325 -32.114  1.00 79.93           C  
ATOM   2631  CB  ILE A 349      -7.627   6.648 -29.556  1.00 79.93           C  
ATOM   2632  O   ILE A 349      -7.065   5.319 -32.416  1.00 79.93           O  
ATOM   2633  CG1 ILE A 349      -7.247   8.131 -29.563  1.00 79.93           C  
ATOM   2634  CG2 ILE A 349      -6.407   5.719 -29.438  1.00 79.93           C  
ATOM   2635  CD1 ILE A 349      -6.813   8.580 -28.187  1.00 79.93           C  
ATOM   2636  N   GLN A 350      -7.763   7.396 -32.903  1.00 72.33           N  
ATOM   2637  CA  GLN A 350      -7.063   7.519 -34.184  1.00 72.33           C  
ATOM   2638  C   GLN A 350      -5.792   8.353 -34.014  1.00 72.33           C  
ATOM   2639  CB  GLN A 350      -7.990   8.168 -35.223  1.00 72.33           C  
ATOM   2640  O   GLN A 350      -5.761   9.224 -33.143  1.00 72.33           O  
ATOM   2641  CG  GLN A 350      -9.248   7.334 -35.513  1.00 72.33           C  
ATOM   2642  CD  GLN A 350     -10.171   7.989 -36.536  1.00 72.33           C  
ATOM   2643  NE2 GLN A 350     -11.285   7.367 -36.849  1.00 72.33           N  
ATOM   2644  OE1 GLN A 350      -9.928   9.060 -37.069  1.00 72.33           O  
ATOM   2645  N   ASP A 351      -4.800   8.165 -34.890  1.00 66.70           N  
ATOM   2646  CA  ASP A 351      -3.442   8.750 -34.835  1.00 66.70           C  
ATOM   2647  C   ASP A 351      -3.363  10.294 -34.826  1.00 66.70           C  
ATOM   2648  CB  ASP A 351      -2.629   8.219 -36.033  1.00 66.70           C  
ATOM   2649  O   ASP A 351      -2.288  10.864 -34.661  1.00 66.70           O  
ATOM   2650  CG  ASP A 351      -2.493   6.696 -36.050  1.00 66.70           C  
ATOM   2651  OD1 ASP A 351      -2.371   6.118 -34.950  1.00 66.70           O  
ATOM   2652  OD2 ASP A 351      -2.577   6.135 -37.162  1.00 66.70           O  
ATOM   2653  N   ARG A 352      -4.481  11.009 -35.008  1.00 67.83           N  
ATOM   2654  CA  ARG A 352      -4.535  12.486 -35.067  1.00 67.83           C  
ATOM   2655  C   ARG A 352      -5.409  13.118 -33.983  1.00 67.83           C  
ATOM   2656  CB  ARG A 352      -4.901  12.956 -36.481  1.00 67.83           C  
ATOM   2657  O   ARG A 352      -6.012  14.170 -34.197  1.00 67.83           O  
ATOM   2658  CG  ARG A 352      -3.828  12.577 -37.507  1.00 67.83           C  
ATOM   2659  CD  ARG A 352      -4.080  13.344 -38.807  1.00 67.83           C  
ATOM   2660  NE  ARG A 352      -3.047  13.047 -39.813  1.00 67.83           N  
ATOM   2661  NH1 ARG A 352      -3.314  14.932 -41.098  1.00 67.83           N  
ATOM   2662  NH2 ARG A 352      -1.790  13.405 -41.674  1.00 67.83           N  
ATOM   2663  CZ  ARG A 352      -2.723  13.794 -40.852  1.00 67.83           C  
ATOM   2664  N   SER A 353      -5.502  12.486 -32.818  1.00 77.99           N  
ATOM   2665  CA  SER A 353      -6.336  12.994 -31.726  1.00 77.99           C  
ATOM   2666  C   SER A 353      -5.711  14.223 -31.054  1.00 77.99           C  
ATOM   2667  CB  SER A 353      -6.642  11.884 -30.723  1.00 77.99           C  
ATOM   2668  O   SER A 353      -4.512  14.281 -30.794  1.00 77.99           O  
ATOM   2669  OG  SER A 353      -7.320  10.836 -31.391  1.00 77.99           O  
ATOM   2670  N   SER A 354      -6.536  15.231 -30.766  1.00 83.65           N  
ATOM   2671  CA  SER A 354      -6.098  16.479 -30.128  1.00 83.65           C  
ATOM   2672  C   SER A 354      -5.713  16.280 -28.655  1.00 83.65           C  
ATOM   2673  CB  SER A 354      -7.215  17.516 -30.259  1.00 83.65           C  
ATOM   2674  O   SER A 354      -6.387  15.553 -27.924  1.00 83.65           O  
ATOM   2675  OG  SER A 354      -6.923  18.680 -29.516  1.00 83.65           O  
ATOM   2676  N   LEU A 355      -4.703  17.018 -28.173  1.00 82.75           N  
ATOM   2677  CA  LEU A 355      -4.329  17.071 -26.750  1.00 82.75           C  
ATOM   2678  C   LEU A 355      -5.504  17.441 -25.829  1.00 82.75           C  
ATOM   2679  CB  LEU A 355      -3.150  18.041 -26.555  1.00 82.75           C  
ATOM   2680  O   LEU A 355      -5.595  16.940 -24.707  1.00 82.75           O  
ATOM   2681  CG  LEU A 355      -1.803  17.545 -27.119  1.00 82.75           C  
ATOM   2682  CD1 LEU A 355      -0.765  18.656 -26.973  1.00 82.75           C  
ATOM   2683  CD2 LEU A 355      -1.273  16.309 -26.386  1.00 82.75           C  
ATOM   2684  N   TYR A 356      -6.448  18.253 -26.310  1.00 86.58           N  
ATOM   2685  CA  TYR A 356      -7.643  18.621 -25.546  1.00 86.58           C  
ATOM   2686  C   TYR A 356      -8.594  17.438 -25.326  1.00 86.58           C  
ATOM   2687  CB  TYR A 356      -8.373  19.766 -26.257  1.00 86.58           C  
ATOM   2688  O   TYR A 356      -9.211  17.337 -24.266  1.00 86.58           O  
ATOM   2689  CG  TYR A 356      -7.540  21.024 -26.407  1.00 86.58           C  
ATOM   2690  CD1 TYR A 356      -7.175  21.765 -25.266  1.00 86.58           C  
ATOM   2691  CD2 TYR A 356      -7.128  21.455 -27.682  1.00 86.58           C  
ATOM   2692  CE1 TYR A 356      -6.392  22.927 -25.399  1.00 86.58           C  
ATOM   2693  CE2 TYR A 356      -6.333  22.606 -27.819  1.00 86.58           C  
ATOM   2694  OH  TYR A 356      -5.212  24.465 -26.823  1.00 86.58           O  
ATOM   2695  CZ  TYR A 356      -5.965  23.346 -26.678  1.00 86.58           C  
ATOM   2696  N   MET A 357      -8.681  16.514 -26.289  1.00 89.48           N  
ATOM   2697  CA  MET A 357      -9.472  15.290 -26.140  1.00 89.48           C  
ATOM   2698  C   MET A 357      -8.873  14.404 -25.047  1.00 89.48           C  
ATOM   2699  CB  MET A 357      -9.543  14.554 -27.486  1.00 89.48           C  
ATOM   2700  O   MET A 357      -9.597  13.917 -24.182  1.00 89.48           O  
ATOM   2701  CG  MET A 357     -10.414  13.297 -27.424  1.00 89.48           C  
ATOM   2702  SD  MET A 357     -10.550  12.481 -29.033  1.00 89.48           S  
ATOM   2703  CE  MET A 357     -11.538  11.024 -28.592  1.00 89.48           C  
ATOM   2704  N   PHE A 358      -7.547  14.263 -25.023  1.00 87.32           N  
ATOM   2705  CA  PHE A 358      -6.862  13.523 -23.968  1.00 87.32           C  
ATOM   2706  C   PHE A 358      -7.095  14.135 -22.587  1.00 87.32           C  
ATOM   2707  CB  PHE A 358      -5.371  13.446 -24.296  1.00 87.32           C  
ATOM   2708  O   PHE A 358      -7.428  13.407 -21.650  1.00 87.32           O  
ATOM   2709  CG  PHE A 358      -5.051  12.621 -25.523  1.00 87.32           C  
ATOM   2710  CD1 PHE A 358      -5.486  11.290 -25.586  1.00 87.32           C  
ATOM   2711  CD2 PHE A 358      -4.235  13.125 -26.551  1.00 87.32           C  
ATOM   2712  CE1 PHE A 358      -4.966  10.444 -26.568  1.00 87.32           C  
ATOM   2713  CE2 PHE A 358      -3.852  12.310 -27.629  1.00 87.32           C  
ATOM   2714  CZ  PHE A 358      -4.198  10.953 -27.623  1.00 87.32           C  
ATOM   2715  N   ALA A 359      -6.989  15.462 -22.469  1.00 91.03           N  
ATOM   2716  CA  ALA A 359      -7.274  16.176 -21.227  1.00 91.03           C  
ATOM   2717  C   ALA A 359      -8.706  15.924 -20.740  1.00 91.03           C  
ATOM   2718  CB  ALA A 359      -6.990  17.665 -21.450  1.00 91.03           C  
ATOM   2719  O   ALA A 359      -8.911  15.588 -19.574  1.00 91.03           O  
ATOM   2720  N   ALA A 360      -9.694  16.001 -21.635  1.00 93.83           N  
ATOM   2721  CA  ALA A 360     -11.082  15.700 -21.297  1.00 93.83           C  
ATOM   2722  C   ALA A 360     -11.253  14.253 -20.801  1.00 93.83           C  
ATOM   2723  CB  ALA A 360     -11.958  15.997 -22.519  1.00 93.83           C  
ATOM   2724  O   ALA A 360     -11.882  14.026 -19.766  1.00 93.83           O  
ATOM   2725  N   LEU A 361     -10.641  13.278 -21.478  1.00 93.10           N  
ATOM   2726  CA  LEU A 361     -10.716  11.866 -21.092  1.00 93.10           C  
ATOM   2727  C   LEU A 361     -10.029  11.587 -19.749  1.00 93.10           C  
ATOM   2728  CB  LEU A 361     -10.139  10.993 -22.220  1.00 93.10           C  
ATOM   2729  O   LEU A 361     -10.538  10.786 -18.969  1.00 93.10           O  
ATOM   2730  CG  LEU A 361     -10.983  11.017 -23.511  1.00 93.10           C  
ATOM   2731  CD1 LEU A 361     -10.261  10.283 -24.637  1.00 93.10           C  
ATOM   2732  CD2 LEU A 361     -12.348  10.355 -23.330  1.00 93.10           C  
ATOM   2733  N   PHE A 362      -8.935  12.280 -19.427  1.00 92.63           N  
ATOM   2734  CA  PHE A 362      -8.265  12.180 -18.125  1.00 92.63           C  
ATOM   2735  C   PHE A 362      -9.138  12.725 -16.995  1.00 92.63           C  
ATOM   2736  CB  PHE A 362      -6.918  12.920 -18.180  1.00 92.63           C  
ATOM   2737  O   PHE A 362      -9.320  12.062 -15.969  1.00 92.63           O  
ATOM   2738  CG  PHE A 362      -5.764  12.030 -18.577  1.00 92.63           C  
ATOM   2739  CD1 PHE A 362      -4.561  12.083 -17.852  1.00 92.63           C  
ATOM   2740  CD2 PHE A 362      -5.911  11.095 -19.614  1.00 92.63           C  
ATOM   2741  CE1 PHE A 362      -3.518  11.189 -18.134  1.00 92.63           C  
ATOM   2742  CE2 PHE A 362      -4.898  10.165 -19.855  1.00 92.63           C  
ATOM   2743  CZ  PHE A 362      -3.697  10.216 -19.124  1.00 92.63           C  
ATOM   2744  N   ILE A 363      -9.742  13.897 -17.204  1.00 95.62           N  
ATOM   2745  CA  ILE A 363     -10.697  14.482 -16.258  1.00 95.62           C  
ATOM   2746  C   ILE A 363     -11.853  13.506 -16.018  1.00 95.62           C  
ATOM   2747  CB  ILE A 363     -11.201  15.847 -16.779  1.00 95.62           C  
ATOM   2748  O   ILE A 363     -12.193  13.223 -14.869  1.00 95.62           O  
ATOM   2749  CG1 ILE A 363     -10.040  16.861 -16.806  1.00 95.62           C  
ATOM   2750  CG2 ILE A 363     -12.339  16.390 -15.894  1.00 95.62           C  
ATOM   2751  CD1 ILE A 363     -10.340  18.155 -17.570  1.00 95.62           C  
ATOM   2752  N   MET A 364     -12.424  12.949 -17.088  1.00 96.10           N  
ATOM   2753  CA  MET A 364     -13.524  11.989 -17.009  1.00 96.10           C  
ATOM   2754  C   MET A 364     -13.111  10.682 -16.323  1.00 96.10           C  
ATOM   2755  CB  MET A 364     -14.074  11.721 -18.413  1.00 96.10           C  
ATOM   2756  O   MET A 364     -13.857  10.188 -15.482  1.00 96.10           O  
ATOM   2757  CG  MET A 364     -14.853  12.921 -18.956  1.00 96.10           C  
ATOM   2758  SD  MET A 364     -15.558  12.662 -20.605  1.00 96.10           S  
ATOM   2759  CE  MET A 364     -17.020  11.679 -20.179  1.00 96.10           C  
ATOM   2760  N   LEU A 365     -11.919  10.148 -16.602  1.00 94.55           N  
ATOM   2761  CA  LEU A 365     -11.398   8.934 -15.966  1.00 94.55           C  
ATOM   2762  C   LEU A 365     -11.305   9.097 -14.443  1.00 94.55           C  
ATOM   2763  CB  LEU A 365     -10.007   8.631 -16.553  1.00 94.55           C  
ATOM   2764  O   LEU A 365     -11.806   8.260 -13.683  1.00 94.55           O  
ATOM   2765  CG  LEU A 365      -9.383   7.327 -16.029  1.00 94.55           C  
ATOM   2766  CD1 LEU A 365     -10.027   6.092 -16.658  1.00 94.55           C  
ATOM   2767  CD2 LEU A 365      -7.888   7.328 -16.333  1.00 94.55           C  
ATOM   2768  N   ALA A 366     -10.682  10.190 -13.994  1.00 95.19           N  
ATOM   2769  CA  ALA A 366     -10.532  10.482 -12.574  1.00 95.19           C  
ATOM   2770  C   ALA A 366     -11.884  10.801 -11.914  1.00 95.19           C  
ATOM   2771  CB  ALA A 366      -9.509  11.610 -12.413  1.00 95.19           C  
ATOM   2772  O   ALA A 366     -12.155  10.328 -10.807  1.00 95.19           O  
ATOM   2773  N   ALA A 367     -12.766  11.534 -12.601  1.00 96.92           N  
ATOM   2774  CA  ALA A 367     -14.106  11.837 -12.105  1.00 96.92           C  
ATOM   2775  C   ALA A 367     -14.963  10.571 -11.947  1.00 96.92           C  
ATOM   2776  CB  ALA A 367     -14.780  12.862 -13.024  1.00 96.92           C  
ATOM   2777  O   ALA A 367     -15.516  10.320 -10.874  1.00 96.92           O  
ATOM   2778  N   GLY A 368     -15.033   9.743 -12.993  1.00 96.28           N  
ATOM   2779  CA  GLY A 368     -15.785   8.492 -12.997  1.00 96.28           C  
ATOM   2780  C   GLY A 368     -15.322   7.570 -11.876  1.00 96.28           C  
ATOM   2781  O   GLY A 368     -16.128   7.102 -11.076  1.00 96.28           O  
ATOM   2782  N   THR A 369     -14.011   7.419 -11.716  1.00 94.58           N  
ATOM   2783  CA  THR A 369     -13.446   6.541 -10.684  1.00 94.58           C  
ATOM   2784  C   THR A 369     -13.635   7.074  -9.280  1.00 94.58           C  
ATOM   2785  CB  THR A 369     -11.967   6.319 -10.912  1.00 94.58           C  
ATOM   2786  O   THR A 369     -13.948   6.309  -8.369  1.00 94.58           O  
ATOM   2787  CG2 THR A 369     -11.397   5.255  -9.961  1.00 94.58           C  
ATOM   2788  OG1 THR A 369     -11.889   5.889 -12.234  1.00 94.58           O  
ATOM   2789  N   GLY A 370     -13.481   8.382  -9.071  1.00 95.16           N  
ATOM   2790  CA  GLY A 370     -13.751   8.982  -7.769  1.00 95.16           C  
ATOM   2791  C   GLY A 370     -15.203   8.752  -7.330  1.00 95.16           C  
ATOM   2792  O   GLY A 370     -15.440   8.413  -6.169  1.00 95.16           O  
ATOM   2793  N   LEU A 371     -16.163   8.825  -8.263  1.00 95.39           N  
ATOM   2794  CA  LEU A 371     -17.573   8.504  -8.006  1.00 95.39           C  
ATOM   2795  C   LEU A 371     -17.779   7.020  -7.670  1.00 95.39           C  
ATOM   2796  CB  LEU A 371     -18.430   8.898  -9.222  1.00 95.39           C  
ATOM   2797  O   LEU A 371     -18.481   6.706  -6.707  1.00 95.39           O  
ATOM   2798  CG  LEU A 371     -18.527  10.409  -9.486  1.00 95.39           C  
ATOM   2799  CD1 LEU A 371     -19.181  10.648 -10.846  1.00 95.39           C  
ATOM   2800  CD2 LEU A 371     -19.374  11.119  -8.434  1.00 95.39           C  
ATOM   2801  N   THR A 372     -17.132   6.099  -8.392  1.00 93.74           N  
ATOM   2802  CA  THR A 372     -17.237   4.657  -8.100  1.00 93.74           C  
ATOM   2803  C   THR A 372     -16.559   4.280  -6.784  1.00 93.74           C  
ATOM   2804  CB  THR A 372     -16.677   3.783  -9.228  1.00 93.74           C  
ATOM   2805  O   THR A 372     -17.056   3.426  -6.052  1.00 93.74           O  
ATOM   2806  CG2 THR A 372     -17.405   4.036 -10.541  1.00 93.74           C  
ATOM   2807  OG1 THR A 372     -15.309   4.009  -9.465  1.00 93.74           O  
ATOM   2808  N   VAL A 373     -15.450   4.941  -6.435  1.00 92.20           N  
ATOM   2809  CA  VAL A 373     -14.768   4.769  -5.144  1.00 92.20           C  
ATOM   2810  C   VAL A 373     -15.655   5.265  -4.003  1.00 92.20           C  
ATOM   2811  CB  VAL A 373     -13.393   5.470  -5.147  1.00 92.20           C  
ATOM   2812  O   VAL A 373     -15.783   4.566  -2.997  1.00 92.20           O  
ATOM   2813  CG1 VAL A 373     -12.759   5.547  -3.750  1.00 92.20           C  
ATOM   2814  CG2 VAL A 373     -12.399   4.710  -6.038  1.00 92.20           C  
ATOM   2815  N   ALA A 374     -16.313   6.419  -4.161  1.00 92.32           N  
ATOM   2816  CA  ALA A 374     -17.281   6.924  -3.187  1.00 92.32           C  
ATOM   2817  C   ALA A 374     -18.456   5.951  -3.007  1.00 92.32           C  
ATOM   2818  CB  ALA A 374     -17.778   8.302  -3.641  1.00 92.32           C  
ATOM   2819  O   ALA A 374     -18.809   5.604  -1.876  1.00 92.32           O  
ATOM   2820  N   ALA A 375     -19.016   5.478  -4.124  1.00 91.70           N  
ATOM   2821  CA  ALA A 375     -20.122   4.533  -4.165  1.00 91.70           C  
ATOM   2822  C   ALA A 375     -19.777   3.209  -3.469  1.00 91.70           C  
ATOM   2823  CB  ALA A 375     -20.493   4.322  -5.636  1.00 91.70           C  
ATOM   2824  O   ALA A 375     -20.519   2.768  -2.593  1.00 91.70           O  
ATOM   2825  N   GLY A 376     -18.633   2.605  -3.803  1.00 89.97           N  
ATOM   2826  CA  GLY A 376     -18.210   1.329  -3.231  1.00 89.97           C  
ATOM   2827  C   GLY A 376     -17.820   1.429  -1.755  1.00 89.97           C  
ATOM   2828  O   GLY A 376     -18.284   0.627  -0.942  1.00 89.97           O  
ATOM   2829  N   LEU A 377     -17.031   2.446  -1.377  1.00 86.37           N  
ATOM   2830  CA  LEU A 377     -16.563   2.622   0.003  1.00 86.37           C  
ATOM   2831  C   LEU A 377     -17.727   2.879   0.965  1.00 86.37           C  
ATOM   2832  CB  LEU A 377     -15.535   3.771   0.065  1.00 86.37           C  
ATOM   2833  O   LEU A 377     -17.871   2.180   1.970  1.00 86.37           O  
ATOM   2834  CG  LEU A 377     -14.912   3.990   1.458  1.00 86.37           C  
ATOM   2835  CD1 LEU A 377     -14.109   2.772   1.919  1.00 86.37           C  
ATOM   2836  CD2 LEU A 377     -13.973   5.198   1.425  1.00 86.37           C  
ATOM   2837  N   MET A 378     -18.564   3.873   0.662  1.00 83.95           N  
ATOM   2838  CA  MET A 378     -19.669   4.239   1.547  1.00 83.95           C  
ATOM   2839  C   MET A 378     -20.880   3.323   1.393  1.00 83.95           C  
ATOM   2840  CB  MET A 378     -20.072   5.694   1.339  1.00 83.95           C  
ATOM   2841  O   MET A 378     -21.553   3.059   2.390  1.00 83.95           O  
ATOM   2842  CG  MET A 378     -19.087   6.695   1.919  1.00 83.95           C  
ATOM   2843  SD  MET A 378     -18.918   6.598   3.718  1.00 83.95           S  
ATOM   2844  CE  MET A 378     -18.158   8.209   3.979  1.00 83.95           C  
ATOM   2845  N   GLY A 379     -21.122   2.765   0.202  1.00 84.37           N  
ATOM   2846  CA  GLY A 379     -22.145   1.738   0.000  1.00 84.37           C  
ATOM   2847  C   GLY A 379     -21.885   0.508   0.868  1.00 84.37           C  
ATOM   2848  O   GLY A 379     -22.794   0.022   1.547  1.00 84.37           O  
ATOM   2849  N   ALA A 380     -20.623   0.073   0.953  1.00 83.37           N  
ATOM   2850  CA  ALA A 380     -20.226  -0.996   1.859  1.00 83.37           C  
ATOM   2851  C   ALA A 380     -20.312  -0.581   3.341  1.00 83.37           C  
ATOM   2852  CB  ALA A 380     -18.817  -1.446   1.480  1.00 83.37           C  
ATOM   2853  O   ALA A 380     -20.801  -1.344   4.179  1.00 83.37           O  
ATOM   2854  N   ALA A 381     -19.889   0.642   3.678  1.00 81.14           N  
ATOM   2855  CA  ALA A 381     -19.937   1.154   5.048  1.00 81.14           C  
ATOM   2856  C   ALA A 381     -21.371   1.241   5.605  1.00 81.14           C  
ATOM   2857  CB  ALA A 381     -19.267   2.530   5.080  1.00 81.14           C  
ATOM   2858  O   ALA A 381     -21.621   0.831   6.743  1.00 81.14           O  
ATOM   2859  N   MET A 382     -22.314   1.745   4.802  1.00 79.61           N  
ATOM   2860  CA  MET A 382     -23.719   1.995   5.169  1.00 79.61           C  
ATOM   2861  C   MET A 382     -24.639   0.782   4.966  1.00 79.61           C  
ATOM   2862  CB  MET A 382     -24.256   3.199   4.373  1.00 79.61           C  
ATOM   2863  O   MET A 382     -25.839   0.860   5.236  1.00 79.61           O  
ATOM   2864  CG  MET A 382     -23.584   4.529   4.720  1.00 79.61           C  
ATOM   2865  SD  MET A 382     -23.819   5.053   6.439  1.00 79.61           S  
ATOM   2866  CE  MET A 382     -22.140   4.808   7.015  1.00 79.61           C  
ATOM   2867  N   GLY A 383     -24.097  -0.348   4.507  1.00 75.30           N  
ATOM   2868  CA  GLY A 383     -24.853  -1.562   4.195  1.00 75.30           C  
ATOM   2869  C   GLY A 383     -25.373  -2.364   5.394  1.00 75.30           C  
ATOM   2870  O   GLY A 383     -25.884  -3.461   5.194  1.00 75.30           O  
ATOM   2871  N   GLY A 384     -25.248  -1.855   6.623  1.00 77.10           N  
ATOM   2872  CA  GLY A 384     -25.680  -2.537   7.846  1.00 77.10           C  
ATOM   2873  C   GLY A 384     -25.737  -1.605   9.067  1.00 77.10           C  
ATOM   2874  O   GLY A 384     -25.581  -0.392   8.915  1.00 77.10           O  
ATOM   2875  N   PRO A 385     -25.916  -2.148  10.287  1.00 76.03           N  
ATOM   2876  CA  PRO A 385     -26.041  -1.360  11.518  1.00 76.03           C  
ATOM   2877  C   PRO A 385     -24.845  -0.429  11.757  1.00 76.03           C  
ATOM   2878  CB  PRO A 385     -26.178  -2.386  12.651  1.00 76.03           C  
ATOM   2879  O   PRO A 385     -23.695  -0.841  11.601  1.00 76.03           O  
ATOM   2880  CG  PRO A 385     -26.742  -3.624  11.956  1.00 76.03           C  
ATOM   2881  CD  PRO A 385     -26.101  -3.565  10.572  1.00 76.03           C  
ATOM   2882  N   LEU A 386     -25.083   0.821  12.155  1.00 76.44           N  
ATOM   2883  CA  LEU A 386     -24.020   1.813  12.384  1.00 76.44           C  
ATOM   2884  C   LEU A 386     -22.919   1.380  13.384  1.00 76.44           C  
ATOM   2885  CB  LEU A 386     -24.648   3.153  12.811  1.00 76.44           C  
ATOM   2886  O   LEU A 386     -21.762   1.699  13.112  1.00 76.44           O  
ATOM   2887  CG  LEU A 386     -25.427   3.881  11.699  1.00 76.44           C  
ATOM   2888  CD1 LEU A 386     -26.181   5.064  12.303  1.00 76.44           C  
ATOM   2889  CD2 LEU A 386     -24.498   4.415  10.603  1.00 76.44           C  
ATOM   2890  N   PRO A 387     -23.198   0.637  14.479  1.00 79.37           N  
ATOM   2891  CA  PRO A 387     -22.158   0.222  15.431  1.00 79.37           C  
ATOM   2892  C   PRO A 387     -21.053  -0.651  14.820  1.00 79.37           C  
ATOM   2893  CB  PRO A 387     -22.900  -0.532  16.541  1.00 79.37           C  
ATOM   2894  O   PRO A 387     -19.890  -0.549  15.200  1.00 79.37           O  
ATOM   2895  CG  PRO A 387     -24.299   0.077  16.509  1.00 79.37           C  
ATOM   2896  CD  PRO A 387     -24.514   0.312  15.020  1.00 79.37           C  
ATOM   2897  N   ASP A 388     -21.393  -1.464  13.819  1.00 82.50           N  
ATOM   2898  CA  ASP A 388     -20.460  -2.388  13.165  1.00 82.50           C  
ATOM   2899  C   ASP A 388     -19.815  -1.808  11.895  1.00 82.50           C  
ATOM   2900  CB  ASP A 388     -21.176  -3.709  12.896  1.00 82.50           C  
ATOM   2901  O   ASP A 388     -19.159  -2.516  11.127  1.00 82.50           O  
ATOM   2902  CG  ASP A 388     -21.441  -4.513  14.169  1.00 82.50           C  
ATOM   2903  OD1 ASP A 388     -20.504  -4.651  15.001  1.00 82.50           O  
ATOM   2904  OD2 ASP A 388     -22.575  -5.021  14.255  1.00 82.50           O  
ATOM   2905  N   LEU A 389     -19.985  -0.506  11.661  1.00 83.80           N  
ATOM   2906  CA  LEU A 389     -19.467   0.196  10.489  1.00 83.80           C  
ATOM   2907  C   LEU A 389     -17.955   0.036  10.329  1.00 83.80           C  
ATOM   2908  CB  LEU A 389     -19.903   1.658  10.625  1.00 83.80           C  
ATOM   2909  O   LEU A 389     -17.488  -0.254   9.230  1.00 83.80           O  
ATOM   2910  CG  LEU A 389     -19.397   2.598   9.523  1.00 83.80           C  
ATOM   2911  CD1 LEU A 389     -20.414   3.711   9.358  1.00 83.80           C  
ATOM   2912  CD2 LEU A 389     -18.092   3.300   9.897  1.00 83.80           C  
ATOM   2913  N   VAL A 390     -17.195   0.181  11.419  1.00 85.02           N  
ATOM   2914  CA  VAL A 390     -15.729   0.066  11.377  1.00 85.02           C  
ATOM   2915  C   VAL A 390     -15.325  -1.347  10.983  1.00 85.02           C  
ATOM   2916  CB  VAL A 390     -15.080   0.466  12.715  1.00 85.02           C  
ATOM   2917  O   VAL A 390     -14.547  -1.516  10.053  1.00 85.02           O  
ATOM   2918  CG1 VAL A 390     -13.549   0.414  12.624  1.00 85.02           C  
ATOM   2919  CG2 VAL A 390     -15.500   1.886  13.101  1.00 85.02           C  
ATOM   2920  N   LYS A 391     -15.921  -2.364  11.616  1.00 86.02           N  
ATOM   2921  CA  LYS A 391     -15.649  -3.777  11.323  1.00 86.02           C  
ATOM   2922  C   LYS A 391     -15.940  -4.128   9.861  1.00 86.02           C  
ATOM   2923  CB  LYS A 391     -16.491  -4.662  12.247  1.00 86.02           C  
ATOM   2924  O   LYS A 391     -15.126  -4.789   9.219  1.00 86.02           O  
ATOM   2925  CG  LYS A 391     -16.114  -4.560  13.732  1.00 86.02           C  
ATOM   2926  CD  LYS A 391     -17.059  -5.471  14.522  1.00 86.02           C  
ATOM   2927  CE  LYS A 391     -16.906  -5.324  16.037  1.00 86.02           C  
ATOM   2928  NZ  LYS A 391     -18.088  -5.925  16.704  1.00 86.02           N  
ATOM   2929  N   ARG A 392     -17.065  -3.640   9.319  1.00 87.10           N  
ATOM   2930  CA  ARG A 392     -17.425  -3.801   7.899  1.00 87.10           C  
ATOM   2931  C   ARG A 392     -16.410  -3.162   6.968  1.00 87.10           C  
ATOM   2932  CB  ARG A 392     -18.798  -3.182   7.605  1.00 87.10           C  
ATOM   2933  O   ARG A 392     -15.921  -3.831   6.063  1.00 87.10           O  
ATOM   2934  CG  ARG A 392     -19.927  -4.115   8.020  1.00 87.10           C  
ATOM   2935  CD  ARG A 392     -21.291  -3.652   7.501  1.00 87.10           C  
ATOM   2936  NE  ARG A 392     -21.580  -2.243   7.830  1.00 87.10           N  
ATOM   2937  NH1 ARG A 392     -22.702  -2.602   9.785  1.00 87.10           N  
ATOM   2938  NH2 ARG A 392     -22.463  -0.531   9.025  1.00 87.10           N  
ATOM   2939  CZ  ARG A 392     -22.239  -1.800   8.876  1.00 87.10           C  
ATOM   2940  N   MET A 393     -16.101  -1.883   7.183  1.00 85.74           N  
ATOM   2941  CA  MET A 393     -15.154  -1.165   6.329  1.00 85.74           C  
ATOM   2942  C   MET A 393     -13.775  -1.813   6.375  1.00 85.74           C  
ATOM   2943  CB  MET A 393     -15.045   0.305   6.737  1.00 85.74           C  
ATOM   2944  O   MET A 393     -13.165  -1.989   5.328  1.00 85.74           O  
ATOM   2945  CG  MET A 393     -16.310   1.098   6.396  1.00 85.74           C  
ATOM   2946  SD  MET A 393     -16.147   2.900   6.549  1.00 85.74           S  
ATOM   2947  CE  MET A 393     -15.309   3.029   8.140  1.00 85.74           C  
ATOM   2948  N   THR A 394     -13.316  -2.239   7.550  1.00 89.10           N  
ATOM   2949  CA  THR A 394     -12.050  -2.958   7.707  1.00 89.10           C  
ATOM   2950  C   THR A 394     -12.012  -4.227   6.864  1.00 89.10           C  
ATOM   2951  CB  THR A 394     -11.829  -3.290   9.183  1.00 89.10           C  
ATOM   2952  O   THR A 394     -11.059  -4.418   6.112  1.00 89.10           O  
ATOM   2953  CG2 THR A 394     -10.562  -4.083   9.437  1.00 89.10           C  
ATOM   2954  OG1 THR A 394     -11.683  -2.104   9.924  1.00 89.10           O  
ATOM   2955  N   ALA A 395     -13.053  -5.064   6.930  1.00 88.55           N  
ATOM   2956  CA  ALA A 395     -13.116  -6.302   6.154  1.00 88.55           C  
ATOM   2957  C   ALA A 395     -13.128  -6.044   4.638  1.00 88.55           C  
ATOM   2958  CB  ALA A 395     -14.347  -7.098   6.608  1.00 88.55           C  
ATOM   2959  O   ALA A 395     -12.378  -6.671   3.892  1.00 88.55           O  
ATOM   2960  N   VAL A 396     -13.927  -5.070   4.193  1.00 88.57           N  
ATOM   2961  CA  VAL A 396     -14.003  -4.661   2.781  1.00 88.57           C  
ATOM   2962  C   VAL A 396     -12.651  -4.143   2.297  1.00 88.57           C  
ATOM   2963  CB  VAL A 396     -15.101  -3.596   2.611  1.00 88.57           C  
ATOM   2964  O   VAL A 396     -12.194  -4.512   1.223  1.00 88.57           O  
ATOM   2965  CG1 VAL A 396     -15.097  -2.917   1.234  1.00 88.57           C  
ATOM   2966  CG2 VAL A 396     -16.478  -4.230   2.850  1.00 88.57           C  
ATOM   2967  N   GLN A 397     -11.970  -3.325   3.095  1.00 89.44           N  
ATOM   2968  CA  GLN A 397     -10.708  -2.705   2.696  1.00 89.44           C  
ATOM   2969  C   GLN A 397      -9.545  -3.696   2.715  1.00 89.44           C  
ATOM   2970  CB  GLN A 397     -10.448  -1.479   3.580  1.00 89.44           C  
ATOM   2971  O   GLN A 397      -8.700  -3.631   1.824  1.00 89.44           O  
ATOM   2972  CG  GLN A 397     -11.522  -0.407   3.335  1.00 89.44           C  
ATOM   2973  CD  GLN A 397     -11.306   0.373   2.063  1.00 89.44           C  
ATOM   2974  NE2 GLN A 397     -10.966   1.642   2.125  1.00 89.44           N  
ATOM   2975  OE1 GLN A 397     -11.475  -0.138   0.977  1.00 89.44           O  
ATOM   2976  N   PHE A 398      -9.536  -4.633   3.666  1.00 88.91           N  
ATOM   2977  CA  PHE A 398      -8.609  -5.763   3.682  1.00 88.91           C  
ATOM   2978  C   PHE A 398      -8.727  -6.575   2.387  1.00 88.91           C  
ATOM   2979  CB  PHE A 398      -8.899  -6.624   4.921  1.00 88.91           C  
ATOM   2980  O   PHE A 398      -7.755  -6.700   1.643  1.00 88.91           O  
ATOM   2981  CG  PHE A 398      -8.054  -7.879   5.012  1.00 88.91           C  
ATOM   2982  CD1 PHE A 398      -8.503  -9.090   4.456  1.00 88.91           C  
ATOM   2983  CD2 PHE A 398      -6.818  -7.844   5.671  1.00 88.91           C  
ATOM   2984  CE1 PHE A 398      -7.723 -10.255   4.557  1.00 88.91           C  
ATOM   2985  CE2 PHE A 398      -6.032  -9.004   5.776  1.00 88.91           C  
ATOM   2986  CZ  PHE A 398      -6.488 -10.213   5.224  1.00 88.91           C  
ATOM   2987  N   LEU A 399      -9.935  -7.044   2.054  1.00 85.87           N  
ATOM   2988  CA  LEU A 399     -10.150  -7.867   0.860  1.00 85.87           C  
ATOM   2989  C   LEU A 399      -9.925  -7.089  -0.437  1.00 85.87           C  
ATOM   2990  CB  LEU A 399     -11.551  -8.491   0.913  1.00 85.87           C  
ATOM   2991  O   LEU A 399      -9.327  -7.623  -1.368  1.00 85.87           O  
ATOM   2992  CG  LEU A 399     -11.608  -9.652   1.920  1.00 85.87           C  
ATOM   2993  CD1 LEU A 399     -13.036 -10.038   2.199  1.00 85.87           C  
ATOM   2994  CD2 LEU A 399     -10.883 -10.907   1.434  1.00 85.87           C  
ATOM   2995  N   ARG A 400     -10.312  -5.810  -0.486  1.00 87.70           N  
ATOM   2996  CA  ARG A 400     -10.027  -4.931  -1.628  1.00 87.70           C  
ATOM   2997  C   ARG A 400      -8.533  -4.871  -1.922  1.00 87.70           C  
ATOM   2998  CB  ARG A 400     -10.569  -3.525  -1.342  1.00 87.70           C  
ATOM   2999  O   ARG A 400      -8.147  -4.933  -3.085  1.00 87.70           O  
ATOM   3000  CG  ARG A 400     -10.356  -2.571  -2.528  1.00 87.70           C  
ATOM   3001  CD  ARG A 400     -10.632  -1.124  -2.126  1.00 87.70           C  
ATOM   3002  NE  ARG A 400      -9.605  -0.618  -1.197  1.00 87.70           N  
ATOM   3003  NH1 ARG A 400     -10.266   1.580  -1.185  1.00 87.70           N  
ATOM   3004  NH2 ARG A 400      -8.542   0.933   0.078  1.00 87.70           N  
ATOM   3005  CZ  ARG A 400      -9.479   0.625  -0.774  1.00 87.70           C  
ATOM   3006  N   LEU A 401      -7.699  -4.727  -0.891  1.00 86.39           N  
ATOM   3007  CA  LEU A 401      -6.250  -4.640  -1.071  1.00 86.39           C  
ATOM   3008  C   LEU A 401      -5.665  -5.958  -1.586  1.00 86.39           C  
ATOM   3009  CB  LEU A 401      -5.581  -4.186   0.234  1.00 86.39           C  
ATOM   3010  O   LEU A 401      -4.810  -5.905  -2.463  1.00 86.39           O  
ATOM   3011  CG  LEU A 401      -5.828  -2.707   0.577  1.00 86.39           C  
ATOM   3012  CD1 LEU A 401      -5.378  -2.430   2.006  1.00 86.39           C  
ATOM   3013  CD2 LEU A 401      -5.069  -1.752  -0.347  1.00 86.39           C  
ATOM   3014  N   PHE A 402      -6.176  -7.109  -1.138  1.00 82.52           N  
ATOM   3015  CA  PHE A 402      -5.813  -8.416  -1.703  1.00 82.52           C  
ATOM   3016  C   PHE A 402      -6.207  -8.547  -3.180  1.00 82.52           C  
ATOM   3017  CB  PHE A 402      -6.442  -9.544  -0.871  1.00 82.52           C  
ATOM   3018  O   PHE A 402      -5.378  -8.939  -3.999  1.00 82.52           O  
ATOM   3019  CG  PHE A 402      -5.543 -10.032   0.243  1.00 82.52           C  
ATOM   3020  CD1 PHE A 402      -4.654 -11.097   0.006  1.00 82.52           C  
ATOM   3021  CD2 PHE A 402      -5.559  -9.405   1.502  1.00 82.52           C  
ATOM   3022  CE1 PHE A 402      -3.794 -11.533   1.028  1.00 82.52           C  
ATOM   3023  CE2 PHE A 402      -4.685  -9.834   2.514  1.00 82.52           C  
ATOM   3024  CZ  PHE A 402      -3.812 -10.907   2.283  1.00 82.52           C  
ATOM   3025  N   VAL A 403      -7.438  -8.168  -3.549  1.00 82.83           N  
ATOM   3026  CA  VAL A 403      -7.909  -8.204  -4.948  1.00 82.83           C  
ATOM   3027  C   VAL A 403      -7.071  -7.279  -5.837  1.00 82.83           C  
ATOM   3028  CB  VAL A 403      -9.406  -7.843  -5.032  1.00 82.83           C  
ATOM   3029  O   VAL A 403      -6.687  -7.656  -6.943  1.00 82.83           O  
ATOM   3030  CG1 VAL A 403      -9.899  -7.721  -6.479  1.00 82.83           C  
ATOM   3031  CG2 VAL A 403     -10.272  -8.913  -4.356  1.00 82.83           C  
ATOM   3032  N   TYR A 404      -6.716  -6.092  -5.337  1.00 82.53           N  
ATOM   3033  CA  TYR A 404      -5.890  -5.125  -6.063  1.00 82.53           C  
ATOM   3034  C   TYR A 404      -4.490  -5.661  -6.408  1.00 82.53           C  
ATOM   3035  CB  TYR A 404      -5.805  -3.835  -5.239  1.00 82.53           C  
ATOM   3036  O   TYR A 404      -3.869  -5.205  -7.366  1.00 82.53           O  
ATOM   3037  CG  TYR A 404      -5.154  -2.683  -5.977  1.00 82.53           C  
ATOM   3038  CD1 TYR A 404      -3.827  -2.308  -5.685  1.00 82.53           C  
ATOM   3039  CD2 TYR A 404      -5.872  -2.012  -6.986  1.00 82.53           C  
ATOM   3040  CE1 TYR A 404      -3.217  -1.259  -6.400  1.00 82.53           C  
ATOM   3041  CE2 TYR A 404      -5.271  -0.951  -7.690  1.00 82.53           C  
ATOM   3042  OH  TYR A 404      -3.367   0.436  -8.097  1.00 82.53           O  
ATOM   3043  CZ  TYR A 404      -3.942  -0.578  -7.402  1.00 82.53           C  
ATOM   3044  N   MET A 405      -3.997  -6.680  -5.700  1.00 77.72           N  
ATOM   3045  CA  MET A 405      -2.712  -7.311  -6.025  1.00 77.72           C  
ATOM   3046  C   MET A 405      -2.744  -8.117  -7.324  1.00 77.72           C  
ATOM   3047  CB  MET A 405      -2.214  -8.154  -4.851  1.00 77.72           C  
ATOM   3048  O   MET A 405      -1.692  -8.371  -7.906  1.00 77.72           O  
ATOM   3049  CG  MET A 405      -2.128  -7.242  -3.622  1.00 77.72           C  
ATOM   3050  SD  MET A 405      -0.826  -7.492  -2.418  1.00 77.72           S  
ATOM   3051  CE  MET A 405       0.636  -7.809  -3.450  1.00 77.72           C  
ATOM   3052  N   GLY A 406      -3.935  -8.442  -7.833  1.00 74.61           N  
ATOM   3053  CA  GLY A 406      -4.114  -8.981  -9.179  1.00 74.61           C  
ATOM   3054  C   GLY A 406      -3.762  -7.992 -10.296  1.00 74.61           C  
ATOM   3055  O   GLY A 406      -3.481  -8.425 -11.409  1.00 74.61           O  
ATOM   3056  N   VAL A 407      -3.714  -6.679 -10.033  1.00 77.57           N  
ATOM   3057  CA  VAL A 407      -3.487  -5.662 -11.079  1.00 77.57           C  
ATOM   3058  C   VAL A 407      -2.123  -5.807 -11.761  1.00 77.57           C  
ATOM   3059  CB  VAL A 407      -3.716  -4.228 -10.562  1.00 77.57           C  
ATOM   3060  O   VAL A 407      -2.100  -5.918 -12.988  1.00 77.57           O  
ATOM   3061  CG1 VAL A 407      -3.362  -3.172 -11.610  1.00 77.57           C  
ATOM   3062  CG2 VAL A 407      -5.172  -4.030 -10.185  1.00 77.57           C  
ATOM   3063  N   PRO A 408      -0.986  -5.882 -11.034  1.00 69.18           N  
ATOM   3064  CA  PRO A 408       0.302  -6.142 -11.671  1.00 69.18           C  
ATOM   3065  C   PRO A 408       0.352  -7.464 -12.445  1.00 69.18           C  
ATOM   3066  CB  PRO A 408       1.337  -6.147 -10.542  1.00 69.18           C  
ATOM   3067  O   PRO A 408       1.127  -7.562 -13.391  1.00 69.18           O  
ATOM   3068  CG  PRO A 408       0.701  -5.274  -9.469  1.00 69.18           C  
ATOM   3069  CD  PRO A 408      -0.780  -5.594  -9.619  1.00 69.18           C  
ATOM   3070  N   ILE A 409      -0.455  -8.472 -12.073  1.00 69.58           N  
ATOM   3071  CA  ILE A 409      -0.570  -9.714 -12.854  1.00 69.58           C  
ATOM   3072  C   ILE A 409      -1.193  -9.420 -14.200  1.00 69.58           C  
ATOM   3073  CB  ILE A 409      -1.429 -10.816 -12.193  1.00 69.58           C  
ATOM   3074  O   ILE A 409      -0.632  -9.818 -15.212  1.00 69.58           O  
ATOM   3075  CG1 ILE A 409      -0.947 -11.089 -10.761  1.00 69.58           C  
ATOM   3076  CG2 ILE A 409      -1.434 -12.038 -13.143  1.00 69.58           C  
ATOM   3077  CD1 ILE A 409      -1.648 -12.292 -10.109  1.00 69.58           C  
ATOM   3078  N   LEU A 410      -2.354  -8.764 -14.199  1.00 73.51           N  
ATOM   3079  CA  LEU A 410      -3.079  -8.451 -15.423  1.00 73.51           C  
ATOM   3080  C   LEU A 410      -2.158  -7.663 -16.358  1.00 73.51           C  
ATOM   3081  CB  LEU A 410      -4.375  -7.693 -15.076  1.00 73.51           C  
ATOM   3082  O   LEU A 410      -1.874  -8.119 -17.460  1.00 73.51           O  
ATOM   3083  CG  LEU A 410      -5.442  -8.557 -14.374  1.00 73.51           C  
ATOM   3084  CD1 LEU A 410      -6.568  -7.665 -13.847  1.00 73.51           C  
ATOM   3085  CD2 LEU A 410      -6.054  -9.592 -15.322  1.00 73.51           C  
ATOM   3086  N   ILE A 411      -1.562  -6.573 -15.873  1.00 71.13           N  
ATOM   3087  CA  ILE A 411      -0.634  -5.755 -16.667  1.00 71.13           C  
ATOM   3088  C   ILE A 411       0.582  -6.580 -17.134  1.00 71.13           C  
ATOM   3089  CB  ILE A 411      -0.226  -4.497 -15.866  1.00 71.13           C  
ATOM   3090  O   ILE A 411       0.948  -6.549 -18.309  1.00 71.13           O  
ATOM   3091  CG1 ILE A 411      -1.467  -3.631 -15.528  1.00 71.13           C  
ATOM   3092  CG2 ILE A 411       0.800  -3.665 -16.659  1.00 71.13           C  
ATOM   3093  CD1 ILE A 411      -1.177  -2.477 -14.561  1.00 71.13           C  
ATOM   3094  N   GLY A 412       1.197  -7.363 -16.243  1.00 67.64           N  
ATOM   3095  CA  GLY A 412       2.364  -8.193 -16.557  1.00 67.64           C  
ATOM   3096  C   GLY A 412       2.078  -9.337 -17.539  1.00 67.64           C  
ATOM   3097  O   GLY A 412       2.945  -9.712 -18.324  1.00 67.64           O  
ATOM   3098  N   PHE A 413       0.871  -9.902 -17.512  1.00 72.02           N  
ATOM   3099  CA  PHE A 413       0.459 -10.996 -18.387  1.00 72.02           C  
ATOM   3100  C   PHE A 413       0.276 -10.510 -19.822  1.00 72.02           C  
ATOM   3101  CB  PHE A 413      -0.821 -11.646 -17.844  1.00 72.02           C  
ATOM   3102  O   PHE A 413       0.852 -11.108 -20.728  1.00 72.02           O  
ATOM   3103  CG  PHE A 413      -1.390 -12.712 -18.760  1.00 72.02           C  
ATOM   3104  CD1 PHE A 413      -2.492 -12.418 -19.584  1.00 72.02           C  
ATOM   3105  CD2 PHE A 413      -0.792 -13.984 -18.827  1.00 72.02           C  
ATOM   3106  CE1 PHE A 413      -3.012 -13.396 -20.449  1.00 72.02           C  
ATOM   3107  CE2 PHE A 413      -1.303 -14.957 -19.707  1.00 72.02           C  
ATOM   3108  CZ  PHE A 413      -2.421 -14.669 -20.507  1.00 72.02           C  
ATOM   3109  N   PHE A 414      -0.452  -9.408 -20.027  1.00 70.77           N  
ATOM   3110  CA  PHE A 414      -0.664  -8.845 -21.365  1.00 70.77           C  
ATOM   3111  C   PHE A 414       0.638  -8.317 -21.968  1.00 70.77           C  
ATOM   3112  CB  PHE A 414      -1.781  -7.793 -21.312  1.00 70.77           C  
ATOM   3113  O   PHE A 414       0.978  -8.661 -23.095  1.00 70.77           O  
ATOM   3114  CG  PHE A 414      -3.141  -8.460 -21.255  1.00 70.77           C  
ATOM   3115  CD1 PHE A 414      -3.725  -8.927 -22.444  1.00 70.77           C  
ATOM   3116  CD2 PHE A 414      -3.779  -8.716 -20.031  1.00 70.77           C  
ATOM   3117  CE1 PHE A 414      -4.924  -9.658 -22.403  1.00 70.77           C  
ATOM   3118  CE2 PHE A 414      -4.927  -9.521 -19.976  1.00 70.77           C  
ATOM   3119  CZ  PHE A 414      -5.504  -9.993 -21.168  1.00 70.77           C  
ATOM   3120  N   THR A 415       1.460  -7.626 -21.173  1.00 66.48           N  
ATOM   3121  CA  THR A 415       2.778  -7.166 -21.645  1.00 66.48           C  
ATOM   3122  C   THR A 415       3.719  -8.318 -22.035  1.00 66.48           C  
ATOM   3123  CB  THR A 415       3.465  -6.252 -20.622  1.00 66.48           C  
ATOM   3124  O   THR A 415       4.458  -8.188 -23.009  1.00 66.48           O  
ATOM   3125  CG2 THR A 415       2.750  -4.909 -20.461  1.00 66.48           C  
ATOM   3126  OG1 THR A 415       3.497  -6.855 -19.352  1.00 66.48           O  
ATOM   3127  N   LYS A 416       3.692  -9.470 -21.341  1.00 67.59           N  
ATOM   3128  CA  LYS A 416       4.477 -10.664 -21.728  1.00 67.59           C  
ATOM   3129  C   LYS A 416       3.896 -11.414 -22.925  1.00 67.59           C  
ATOM   3130  CB  LYS A 416       4.602 -11.649 -20.557  1.00 67.59           C  
ATOM   3131  O   LYS A 416       4.659 -11.874 -23.772  1.00 67.59           O  
ATOM   3132  CG  LYS A 416       5.667 -11.238 -19.536  1.00 67.59           C  
ATOM   3133  CD  LYS A 416       5.845 -12.359 -18.501  1.00 67.59           C  
ATOM   3134  CE  LYS A 416       6.872 -11.941 -17.447  1.00 67.59           C  
ATOM   3135  NZ  LYS A 416       7.184 -13.038 -16.490  1.00 67.59           N  
ATOM   3136  N   LYS A 417       2.572 -11.586 -22.967  1.00 68.99           N  
ATOM   3137  CA  LYS A 417       1.872 -12.340 -24.016  1.00 68.99           C  
ATOM   3138  C   LYS A 417       2.172 -11.759 -25.396  1.00 68.99           C  
ATOM   3139  CB  LYS A 417       0.371 -12.320 -23.702  1.00 68.99           C  
ATOM   3140  O   LYS A 417       2.445 -12.523 -26.318  1.00 68.99           O  
ATOM   3141  CG  LYS A 417      -0.480 -13.091 -24.721  1.00 68.99           C  
ATOM   3142  CD  LYS A 417      -1.959 -12.866 -24.396  1.00 68.99           C  
ATOM   3143  CE  LYS A 417      -2.858 -13.395 -25.516  1.00 68.99           C  
ATOM   3144  NZ  LYS A 417      -4.198 -12.760 -25.434  1.00 68.99           N  
ATOM   3145  N   ASP A 418       2.198 -10.436 -25.513  1.00 61.72           N  
ATOM   3146  CA  ASP A 418       2.453  -9.786 -26.799  1.00 61.72           C  
ATOM   3147  C   ASP A 418       3.946  -9.633 -27.113  1.00 61.72           C  
ATOM   3148  CB  ASP A 418       1.672  -8.475 -26.868  1.00 61.72           C  
ATOM   3149  O   ASP A 418       4.325  -9.702 -28.279  1.00 61.72           O  
ATOM   3150  CG  ASP A 418       0.164  -8.748 -26.797  1.00 61.72           C  
ATOM   3151  OD1 ASP A 418      -0.304  -9.675 -27.517  1.00 61.72           O  
ATOM   3152  OD2 ASP A 418      -0.496  -8.088 -25.972  1.00 61.72           O  
ATOM   3153  N   ALA A 419       4.823  -9.574 -26.102  1.00 58.61           N  
ATOM   3154  CA  ALA A 419       6.270  -9.694 -26.318  1.00 58.61           C  
ATOM   3155  C   ALA A 419       6.682 -11.082 -26.860  1.00 58.61           C  
ATOM   3156  CB  ALA A 419       6.991  -9.373 -25.004  1.00 58.61           C  
ATOM   3157  O   ALA A 419       7.675 -11.198 -27.575  1.00 58.61           O  
ATOM   3158  N   ALA A 420       5.925 -12.139 -26.536  1.00 58.28           N  
ATOM   3159  CA  ALA A 420       6.155 -13.491 -27.053  1.00 58.28           C  
ATOM   3160  C   ALA A 420       5.690 -13.674 -28.512  1.00 58.28           C  
ATOM   3161  CB  ALA A 420       5.478 -14.494 -26.113  1.00 58.28           C  
ATOM   3162  O   ALA A 420       6.156 -14.589 -29.192  1.00 58.28           O  
ATOM   3163  N   ARG A 421       4.817 -12.796 -29.023  1.00 58.85           N  
ATOM   3164  CA  ARG A 421       4.464 -12.724 -30.448  1.00 58.85           C  
ATOM   3165  C   ARG A 421       5.593 -12.012 -31.209  1.00 58.85           C  
ATOM   3166  CB  ARG A 421       3.096 -12.033 -30.623  1.00 58.85           C  
ATOM   3167  O   ARG A 421       5.444 -10.881 -31.647  1.00 58.85           O  
ATOM   3168  CG  ARG A 421       1.904 -12.875 -30.138  1.00 58.85           C  
ATOM   3169  CD  ARG A 421       0.631 -12.021 -30.205  1.00 58.85           C  
ATOM   3170  NE  ARG A 421      -0.605 -12.816 -30.054  1.00 58.85           N  
ATOM   3171  NH1 ARG A 421      -1.962 -11.058 -29.424  1.00 58.85           N  
ATOM   3172  NH2 ARG A 421      -2.873 -13.009 -29.988  1.00 58.85           N  
ATOM   3173  CZ  ARG A 421      -1.798 -12.290 -29.823  1.00 58.85           C  
ATOM   3174  N   GLN A 422       6.740 -12.678 -31.352  1.00 54.46           N  
ATOM   3175  CA  GLN A 422       7.958 -12.175 -32.018  1.00 54.46           C  
ATOM   3176  C   GLN A 422       7.832 -11.970 -33.547  1.00 54.46           C  
ATOM   3177  CB  GLN A 422       9.141 -13.114 -31.693  1.00 54.46           C  
ATOM   3178  O   GLN A 422       8.841 -11.860 -34.235  1.00 54.46           O  
ATOM   3179  CG  GLN A 422       9.665 -12.968 -30.260  1.00 54.46           C  
ATOM   3180  CD  GLN A 422      10.917 -13.811 -30.012  1.00 54.46           C  
ATOM   3181  NE2 GLN A 422      11.633 -13.561 -28.940  1.00 54.46           N  
ATOM   3182  OE1 GLN A 422      11.280 -14.711 -30.748  1.00 54.46           O  
ATOM   3183  N   SER A 423       6.622 -11.928 -34.112  1.00 55.85           N  
ATOM   3184  CA  SER A 423       6.416 -11.814 -35.563  1.00 55.85           C  
ATOM   3185  C   SER A 423       6.219 -10.377 -36.070  1.00 55.85           C  
ATOM   3186  CB  SER A 423       5.274 -12.736 -36.002  1.00 55.85           C  
ATOM   3187  O   SER A 423       6.054 -10.198 -37.272  1.00 55.85           O  
ATOM   3188  OG  SER A 423       4.058 -12.378 -35.373  1.00 55.85           O  
ATOM   3189  N   GLY A 424       6.215  -9.365 -35.193  1.00 60.82           N  
ATOM   3190  CA  GLY A 424       6.011  -7.951 -35.545  1.00 60.82           C  
ATOM   3191  C   GLY A 424       7.088  -7.021 -34.981  1.00 60.82           C  
ATOM   3192  O   GLY A 424       7.967  -7.453 -34.229  1.00 60.82           O  
ATOM   3193  N   SER A 425       7.028  -5.733 -35.338  1.00 66.65           N  
ATOM   3194  CA  SER A 425       7.890  -4.732 -34.705  1.00 66.65           C  
ATOM   3195  C   SER A 425       7.561  -4.639 -33.206  1.00 66.65           C  
ATOM   3196  CB  SER A 425       7.773  -3.375 -35.415  1.00 66.65           C  
ATOM   3197  O   SER A 425       6.416  -4.832 -32.798  1.00 66.65           O  
ATOM   3198  OG  SER A 425       6.614  -2.681 -35.020  1.00 66.65           O  
ATOM   3199  N   VAL A 426       8.554  -4.338 -32.358  1.00 66.24           N  
ATOM   3200  CA  VAL A 426       8.346  -4.200 -30.897  1.00 66.24           C  
ATOM   3201  C   VAL A 426       7.232  -3.193 -30.583  1.00 66.24           C  
ATOM   3202  CB  VAL A 426       9.658  -3.772 -30.204  1.00 66.24           C  
ATOM   3203  O   VAL A 426       6.488  -3.365 -29.618  1.00 66.24           O  
ATOM   3204  CG1 VAL A 426       9.496  -3.510 -28.699  1.00 66.24           C  
ATOM   3205  CG2 VAL A 426      10.739  -4.852 -30.365  1.00 66.24           C  
ATOM   3206  N   GLN A 427       7.100  -2.166 -31.424  1.00 66.27           N  
ATOM   3207  CA  GLN A 427       6.070  -1.144 -31.317  1.00 66.27           C  
ATOM   3208  C   GLN A 427       4.668  -1.717 -31.572  1.00 66.27           C  
ATOM   3209  CB  GLN A 427       6.454  -0.012 -32.277  1.00 66.27           C  
ATOM   3210  O   GLN A 427       3.771  -1.466 -30.771  1.00 66.27           O  
ATOM   3211  CG  GLN A 427       5.581   1.240 -32.122  1.00 66.27           C  
ATOM   3212  CD  GLN A 427       6.171   2.455 -32.838  1.00 66.27           C  
ATOM   3213  NE2 GLN A 427       5.398   3.497 -33.040  1.00 66.27           N  
ATOM   3214  OE1 GLN A 427       7.340   2.512 -33.186  1.00 66.27           O  
ATOM   3215  N   ASP A 428       4.485  -2.563 -32.589  1.00 69.74           N  
ATOM   3216  CA  ASP A 428       3.186  -3.195 -32.885  1.00 69.74           C  
ATOM   3217  C   ASP A 428       2.728  -4.127 -31.755  1.00 69.74           C  
ATOM   3218  CB  ASP A 428       3.253  -3.997 -34.193  1.00 69.74           C  
ATOM   3219  O   ASP A 428       1.560  -4.115 -31.347  1.00 69.74           O  
ATOM   3220  CG  ASP A 428       3.618  -3.144 -35.404  1.00 69.74           C  
ATOM   3221  OD1 ASP A 428       3.144  -1.992 -35.480  1.00 69.74           O  
ATOM   3222  OD2 ASP A 428       4.450  -3.637 -36.204  1.00 69.74           O  
ATOM   3223  N   SER A 429       3.662  -4.902 -31.191  1.00 67.46           N  
ATOM   3224  CA  SER A 429       3.386  -5.760 -30.033  1.00 67.46           C  
ATOM   3225  C   SER A 429       2.953  -4.942 -28.812  1.00 67.46           C  
ATOM   3226  CB  SER A 429       4.620  -6.592 -29.675  1.00 67.46           C  
ATOM   3227  O   SER A 429       2.043  -5.344 -28.088  1.00 67.46           O  
ATOM   3228  OG  SER A 429       4.931  -7.504 -30.709  1.00 67.46           O  
ATOM   3229  N   MET A 430       3.565  -3.776 -28.583  1.00 68.71           N  
ATOM   3230  CA  MET A 430       3.202  -2.898 -27.466  1.00 68.71           C  
ATOM   3231  C   MET A 430       1.852  -2.201 -27.683  1.00 68.71           C  
ATOM   3232  CB  MET A 430       4.328  -1.891 -27.201  1.00 68.71           C  
ATOM   3233  O   MET A 430       1.062  -2.139 -26.741  1.00 68.71           O  
ATOM   3234  CG  MET A 430       5.536  -2.576 -26.549  1.00 68.71           C  
ATOM   3235  SD  MET A 430       6.932  -1.473 -26.196  1.00 68.71           S  
ATOM   3236  CE  MET A 430       7.995  -2.567 -25.234  1.00 68.71           C  
ATOM   3237  N   MET A 431       1.535  -1.763 -28.907  1.00 73.81           N  
ATOM   3238  CA  MET A 431       0.212  -1.205 -29.230  1.00 73.81           C  
ATOM   3239  C   MET A 431      -0.904  -2.222 -29.020  1.00 73.81           C  
ATOM   3240  CB  MET A 431       0.149  -0.716 -30.683  1.00 73.81           C  
ATOM   3241  O   MET A 431      -1.936  -1.894 -28.433  1.00 73.81           O  
ATOM   3242  CG  MET A 431       1.041   0.491 -30.934  1.00 73.81           C  
ATOM   3243  SD  MET A 431       0.766   1.902 -29.843  1.00 73.81           S  
ATOM   3244  CE  MET A 431       2.245   2.772 -30.387  1.00 73.81           C  
ATOM   3245  N   THR A 432      -0.675  -3.468 -29.439  1.00 77.55           N  
ATOM   3246  CA  THR A 432      -1.630  -4.565 -29.229  1.00 77.55           C  
ATOM   3247  C   THR A 432      -1.866  -4.798 -27.738  1.00 77.55           C  
ATOM   3248  CB  THR A 432      -1.141  -5.857 -29.895  1.00 77.55           C  
ATOM   3249  O   THR A 432      -3.015  -4.869 -27.304  1.00 77.55           O  
ATOM   3250  CG2 THR A 432      -2.208  -6.952 -29.852  1.00 77.55           C  
ATOM   3251  OG1 THR A 432      -0.849  -5.634 -31.257  1.00 77.55           O  
ATOM   3252  N   ALA A 433      -0.798  -4.803 -26.932  1.00 77.12           N  
ATOM   3253  CA  ALA A 433      -0.913  -4.938 -25.483  1.00 77.12           C  
ATOM   3254  C   ALA A 433      -1.727  -3.794 -24.859  1.00 77.12           C  
ATOM   3255  CB  ALA A 433       0.492  -5.017 -24.875  1.00 77.12           C  
ATOM   3256  O   ALA A 433      -2.541  -4.030 -23.966  1.00 77.12           O  
ATOM   3257  N   TYR A 434      -1.550  -2.553 -25.323  1.00 80.07           N  
ATOM   3258  CA  TYR A 434      -2.352  -1.425 -24.843  1.00 80.07           C  
ATOM   3259  C   TYR A 434      -3.822  -1.549 -25.241  1.00 80.07           C  
ATOM   3260  CB  TYR A 434      -1.752  -0.091 -25.312  1.00 80.07           C  
ATOM   3261  O   TYR A 434      -4.690  -1.296 -24.403  1.00 80.07           O  
ATOM   3262  CG  TYR A 434      -0.343   0.180 -24.816  1.00 80.07           C  
ATOM   3263  CD1 TYR A 434       0.017  -0.135 -23.491  1.00 80.07           C  
ATOM   3264  CD2 TYR A 434       0.616   0.735 -25.685  1.00 80.07           C  
ATOM   3265  CE1 TYR A 434       1.331   0.068 -23.041  1.00 80.07           C  
ATOM   3266  CE2 TYR A 434       1.938   0.930 -25.244  1.00 80.07           C  
ATOM   3267  OH  TYR A 434       3.577   0.744 -23.490  1.00 80.07           O  
ATOM   3268  CZ  TYR A 434       2.301   0.573 -23.931  1.00 80.07           C  
ATOM   3269  N   HIS A 435      -4.109  -1.996 -26.464  1.00 83.52           N  
ATOM   3270  CA  HIS A 435      -5.477  -2.245 -26.914  1.00 83.52           C  
ATOM   3271  C   HIS A 435      -6.166  -3.337 -26.076  1.00 83.52           C  
ATOM   3272  CB  HIS A 435      -5.464  -2.583 -28.408  1.00 83.52           C  
ATOM   3273  O   HIS A 435      -7.280  -3.123 -25.593  1.00 83.52           O  
ATOM   3274  CG  HIS A 435      -6.844  -2.534 -29.005  1.00 83.52           C  
ATOM   3275  CD2 HIS A 435      -7.711  -3.584 -29.152  1.00 83.52           C  
ATOM   3276  ND1 HIS A 435      -7.485  -1.408 -29.472  1.00 83.52           N  
ATOM   3277  CE1 HIS A 435      -8.704  -1.772 -29.901  1.00 83.52           C  
ATOM   3278  NE2 HIS A 435      -8.892  -3.089 -29.719  1.00 83.52           N  
ATOM   3279  N   ASP A 436      -5.480  -4.453 -25.805  1.00 85.25           N  
ATOM   3280  CA  ASP A 436      -5.978  -5.530 -24.937  1.00 85.25           C  
ATOM   3281  C   ASP A 436      -6.272  -5.013 -23.513  1.00 85.25           C  
ATOM   3282  CB  ASP A 436      -4.952  -6.686 -24.877  1.00 85.25           C  
ATOM   3283  O   ASP A 436      -7.316  -5.321 -22.929  1.00 85.25           O  
ATOM   3284  CG  ASP A 436      -5.071  -7.753 -25.982  1.00 85.25           C  
ATOM   3285  OD1 ASP A 436      -5.823  -7.532 -26.954  1.00 85.25           O  
ATOM   3286  OD2 ASP A 436      -4.510  -8.867 -25.790  1.00 85.25           O  
ATOM   3287  N   LEU A 437      -5.390  -4.178 -22.951  1.00 85.64           N  
ATOM   3288  CA  LEU A 437      -5.597  -3.572 -21.632  1.00 85.64           C  
ATOM   3289  C   LEU A 437      -6.801  -2.617 -21.615  1.00 85.64           C  
ATOM   3290  CB  LEU A 437      -4.314  -2.857 -21.176  1.00 85.64           C  
ATOM   3291  O   LEU A 437      -7.599  -2.666 -20.674  1.00 85.64           O  
ATOM   3292  CG  LEU A 437      -3.143  -3.783 -20.794  1.00 85.64           C  
ATOM   3293  CD1 LEU A 437      -1.915  -2.926 -20.470  1.00 85.64           C  
ATOM   3294  CD2 LEU A 437      -3.418  -4.678 -19.583  1.00 85.64           C  
ATOM   3295  N   PHE A 438      -6.983  -1.790 -22.648  1.00 87.31           N  
ATOM   3296  CA  PHE A 438      -8.169  -0.936 -22.768  1.00 87.31           C  
ATOM   3297  C   PHE A 438      -9.453  -1.750 -22.907  1.00 87.31           C  
ATOM   3298  CB  PHE A 438      -8.028   0.027 -23.952  1.00 87.31           C  
ATOM   3299  O   PHE A 438     -10.471  -1.389 -22.313  1.00 87.31           O  
ATOM   3300  CG  PHE A 438      -6.957   1.088 -23.807  1.00 87.31           C  
ATOM   3301  CD1 PHE A 438      -6.805   1.797 -22.599  1.00 87.31           C  
ATOM   3302  CD2 PHE A 438      -6.137   1.404 -24.905  1.00 87.31           C  
ATOM   3303  CE1 PHE A 438      -5.837   2.809 -22.492  1.00 87.31           C  
ATOM   3304  CE2 PHE A 438      -5.170   2.415 -24.797  1.00 87.31           C  
ATOM   3305  CZ  PHE A 438      -5.026   3.121 -23.594  1.00 87.31           C  
ATOM   3306  N   PHE A 439      -9.406  -2.877 -23.617  1.00 89.89           N  
ATOM   3307  CA  PHE A 439     -10.554  -3.765 -23.773  1.00 89.89           C  
ATOM   3308  C   PHE A 439     -10.974  -4.388 -22.437  1.00 89.89           C  
ATOM   3309  CB  PHE A 439     -10.216  -4.825 -24.824  1.00 89.89           C  
ATOM   3310  O   PHE A 439     -12.158  -4.417 -22.095  1.00 89.89           O  
ATOM   3311  CG  PHE A 439     -11.381  -5.735 -25.134  1.00 89.89           C  
ATOM   3312  CD1 PHE A 439     -11.367  -7.075 -24.710  1.00 89.89           C  
ATOM   3313  CD2 PHE A 439     -12.486  -5.234 -25.846  1.00 89.89           C  
ATOM   3314  CE1 PHE A 439     -12.448  -7.918 -25.018  1.00 89.89           C  
ATOM   3315  CE2 PHE A 439     -13.577  -6.071 -26.133  1.00 89.89           C  
ATOM   3316  CZ  PHE A 439     -13.558  -7.414 -25.720  1.00 89.89           C  
ATOM   3317  N   ILE A 440     -10.010  -4.802 -21.614  1.00 88.85           N  
ATOM   3318  CA  ILE A 440     -10.277  -5.304 -20.258  1.00 88.85           C  
ATOM   3319  C   ILE A 440     -10.847  -4.204 -19.371  1.00 88.85           C  
ATOM   3320  CB  ILE A 440      -8.992  -5.862 -19.638  1.00 88.85           C  
ATOM   3321  O   ILE A 440     -11.836  -4.438 -18.675  1.00 88.85           O  
ATOM   3322  CG1 ILE A 440      -8.530  -7.085 -20.442  1.00 88.85           C  
ATOM   3323  CG2 ILE A 440      -9.166  -6.252 -18.156  1.00 88.85           C  
ATOM   3324  CD1 ILE A 440      -7.057  -7.343 -20.179  1.00 88.85           C  
ATOM   3325  N   SER A 441     -10.263  -3.004 -19.402  1.00 89.96           N  
ATOM   3326  CA  SER A 441     -10.800  -1.855 -18.668  1.00 89.96           C  
ATOM   3327  C   SER A 441     -12.227  -1.518 -19.101  1.00 89.96           C  
ATOM   3328  CB  SER A 441      -9.925  -0.622 -18.870  1.00 89.96           C  
ATOM   3329  O   SER A 441     -13.059  -1.180 -18.257  1.00 89.96           O  
ATOM   3330  OG  SER A 441      -8.777  -0.679 -18.057  1.00 89.96           O  
ATOM   3331  N   PHE A 442     -12.547  -1.656 -20.389  1.00 92.71           N  
ATOM   3332  CA  PHE A 442     -13.903  -1.489 -20.901  1.00 92.71           C  
ATOM   3333  C   PHE A 442     -14.859  -2.547 -20.331  1.00 92.71           C  
ATOM   3334  CB  PHE A 442     -13.875  -1.492 -22.434  1.00 92.71           C  
ATOM   3335  O   PHE A 442     -15.891  -2.183 -19.766  1.00 92.71           O  
ATOM   3336  CG  PHE A 442     -15.248  -1.352 -23.049  1.00 92.71           C  
ATOM   3337  CD1 PHE A 442     -15.923  -2.489 -23.531  1.00 92.71           C  
ATOM   3338  CD2 PHE A 442     -15.865  -0.089 -23.111  1.00 92.71           C  
ATOM   3339  CE1 PHE A 442     -17.213  -2.364 -24.074  1.00 92.71           C  
ATOM   3340  CE2 PHE A 442     -17.152   0.032 -23.658  1.00 92.71           C  
ATOM   3341  CZ  PHE A 442     -17.828  -1.102 -24.137  1.00 92.71           C  
ATOM   3342  N   ILE A 443     -14.495  -3.835 -20.371  1.00 93.14           N  
ATOM   3343  CA  ILE A 443     -15.299  -4.922 -19.777  1.00 93.14           C  
ATOM   3344  C   ILE A 443     -15.511  -4.696 -18.275  1.00 93.14           C  
ATOM   3345  CB  ILE A 443     -14.650  -6.301 -20.046  1.00 93.14           C  
ATOM   3346  O   ILE A 443     -16.633  -4.822 -17.781  1.00 93.14           O  
ATOM   3347  CG1 ILE A 443     -14.742  -6.642 -21.548  1.00 93.14           C  
ATOM   3348  CG2 ILE A 443     -15.336  -7.408 -19.213  1.00 93.14           C  
ATOM   3349  CD1 ILE A 443     -13.907  -7.859 -21.959  1.00 93.14           C  
ATOM   3350  N   LEU A 444     -14.457  -4.326 -17.542  1.00 91.63           N  
ATOM   3351  CA  LEU A 444     -14.542  -4.019 -16.113  1.00 91.63           C  
ATOM   3352  C   LEU A 444     -15.452  -2.819 -15.839  1.00 91.63           C  
ATOM   3353  CB  LEU A 444     -13.137  -3.747 -15.559  1.00 91.63           C  
ATOM   3354  O   LEU A 444     -16.200  -2.839 -14.863  1.00 91.63           O  
ATOM   3355  CG  LEU A 444     -12.259  -4.999 -15.403  1.00 91.63           C  
ATOM   3356  CD1 LEU A 444     -10.849  -4.554 -15.025  1.00 91.63           C  
ATOM   3357  CD2 LEU A 444     -12.773  -5.926 -14.295  1.00 91.63           C  
ATOM   3358  N   SER A 445     -15.439  -1.810 -16.711  1.00 92.99           N  
ATOM   3359  CA  SER A 445     -16.332  -0.651 -16.614  1.00 92.99           C  
ATOM   3360  C   SER A 445     -17.794  -1.043 -16.840  1.00 92.99           C  
ATOM   3361  CB  SER A 445     -15.933   0.439 -17.612  1.00 92.99           C  
ATOM   3362  O   SER A 445     -18.666  -0.607 -16.091  1.00 92.99           O  
ATOM   3363  OG  SER A 445     -14.604   0.862 -17.400  1.00 92.99           O  
ATOM   3364  N   VAL A 446     -18.078  -1.916 -17.814  1.00 94.43           N  
ATOM   3365  CA  VAL A 446     -19.434  -2.449 -18.048  1.00 94.43           C  
ATOM   3366  C   VAL A 446     -19.899  -3.282 -16.850  1.00 94.43           C  
ATOM   3367  CB  VAL A 446     -19.494  -3.267 -19.355  1.00 94.43           C  
ATOM   3368  O   VAL A 446     -21.001  -3.070 -16.340  1.00 94.43           O  
ATOM   3369  CG1 VAL A 446     -20.862  -3.934 -19.552  1.00 94.43           C  
ATOM   3370  CG2 VAL A 446     -19.247  -2.370 -20.575  1.00 94.43           C  
ATOM   3371  N   LEU A 447     -19.039  -4.163 -16.329  1.00 93.91           N  
ATOM   3372  CA  LEU A 447     -19.316  -4.932 -15.115  1.00 93.91           C  
ATOM   3373  C   LEU A 447     -19.605  -4.008 -13.925  1.00 93.91           C  
ATOM   3374  CB  LEU A 447     -18.118  -5.854 -14.826  1.00 93.91           C  
ATOM   3375  O   LEU A 447     -20.530  -4.260 -13.155  1.00 93.91           O  
ATOM   3376  CG  LEU A 447     -18.274  -6.707 -13.553  1.00 93.91           C  
ATOM   3377  CD1 LEU A 447     -19.420  -7.714 -13.668  1.00 93.91           C  
ATOM   3378  CD2 LEU A 447     -16.978  -7.465 -13.273  1.00 93.91           C  
ATOM   3379  N   LEU A 448     -18.851  -2.917 -13.786  1.00 93.32           N  
ATOM   3380  CA  LEU A 448     -19.052  -1.924 -12.737  1.00 93.32           C  
ATOM   3381  C   LEU A 448     -20.438  -1.277 -12.826  1.00 93.32           C  
ATOM   3382  CB  LEU A 448     -17.907  -0.902 -12.808  1.00 93.32           C  
ATOM   3383  O   LEU A 448     -21.086  -1.094 -11.791  1.00 93.32           O  
ATOM   3384  CG  LEU A 448     -17.896   0.064 -11.619  1.00 93.32           C  
ATOM   3385  CD1 LEU A 448     -16.467   0.545 -11.380  1.00 93.32           C  
ATOM   3386  CD2 LEU A 448     -18.772   1.296 -11.833  1.00 93.32           C  
ATOM   3387  N   VAL A 449     -20.912  -0.955 -14.034  1.00 94.32           N  
ATOM   3388  CA  VAL A 449     -22.271  -0.435 -14.256  1.00 94.32           C  
ATOM   3389  C   VAL A 449     -23.305  -1.461 -13.786  1.00 94.32           C  
ATOM   3390  CB  VAL A 449     -22.489  -0.036 -15.732  1.00 94.32           C  
ATOM   3391  O   VAL A 449     -24.168  -1.114 -12.978  1.00 94.32           O  
ATOM   3392  CG1 VAL A 449     -23.937   0.372 -16.018  1.00 94.32           C  
ATOM   3393  CG2 VAL A 449     -21.619   1.165 -16.112  1.00 94.32           C  
ATOM   3394  N   CYS A 450     -23.176  -2.730 -14.190  1.00 94.62           N  
ATOM   3395  CA  CYS A 450     -24.067  -3.810 -13.749  1.00 94.62           C  
ATOM   3396  C   CYS A 450     -24.078  -3.967 -12.219  1.00 94.62           C  
ATOM   3397  CB  CYS A 450     -23.642  -5.126 -14.417  1.00 94.62           C  
ATOM   3398  O   CYS A 450     -25.142  -4.003 -11.601  1.00 94.62           O  
ATOM   3399  SG  CYS A 450     -23.825  -5.031 -16.219  1.00 94.62           S  
ATOM   3400  N   LEU A 451     -22.902  -3.988 -11.584  1.00 93.34           N  
ATOM   3401  CA  LEU A 451     -22.775  -4.061 -10.125  1.00 93.34           C  
ATOM   3402  C   LEU A 451     -23.406  -2.847  -9.431  1.00 93.34           C  
ATOM   3403  CB  LEU A 451     -21.288  -4.160  -9.754  1.00 93.34           C  
ATOM   3404  O   LEU A 451     -24.028  -2.988  -8.376  1.00 93.34           O  
ATOM   3405  CG  LEU A 451     -20.607  -5.489 -10.119  1.00 93.34           C  
ATOM   3406  CD1 LEU A 451     -19.101  -5.322  -9.918  1.00 93.34           C  
ATOM   3407  CD2 LEU A 451     -21.098  -6.639  -9.238  1.00 93.34           C  
ATOM   3408  N   SER A 452     -23.290  -1.661 -10.028  1.00 92.31           N  
ATOM   3409  CA  SER A 452     -23.879  -0.428  -9.499  1.00 92.31           C  
ATOM   3410  C   SER A 452     -25.405  -0.416  -9.616  1.00 92.31           C  
ATOM   3411  CB  SER A 452     -23.275   0.793 -10.186  1.00 92.31           C  
ATOM   3412  O   SER A 452     -26.077   0.036  -8.687  1.00 92.31           O  
ATOM   3413  OG  SER A 452     -21.876   0.817  -9.983  1.00 92.31           O  
ATOM   3414  N   PHE A 453     -25.967  -0.996 -10.683  1.00 93.20           N  
ATOM   3415  CA  PHE A 453     -27.405  -1.268 -10.786  1.00 93.20           C  
ATOM   3416  C   PHE A 453     -27.880  -2.238  -9.701  1.00 93.20           C  
ATOM   3417  CB  PHE A 453     -27.765  -1.795 -12.183  1.00 93.20           C  
ATOM   3418  O   PHE A 453     -28.859  -1.942  -9.012  1.00 93.20           O  
ATOM   3419  CG  PHE A 453     -28.026  -0.703 -13.197  1.00 93.20           C  
ATOM   3420  CD1 PHE A 453     -29.215   0.047 -13.119  1.00 93.20           C  
ATOM   3421  CD2 PHE A 453     -27.110  -0.447 -14.232  1.00 93.20           C  
ATOM   3422  CE1 PHE A 453     -29.477   1.057 -14.061  1.00 93.20           C  
ATOM   3423  CE2 PHE A 453     -27.368   0.569 -15.169  1.00 93.20           C  
ATOM   3424  CZ  PHE A 453     -28.549   1.323 -15.082  1.00 93.20           C  
ATOM   3425  N   CYS A 454     -27.157  -3.340  -9.471  1.00 91.80           N  
ATOM   3426  CA  CYS A 454     -27.454  -4.262  -8.372  1.00 91.80           C  
ATOM   3427  C   CYS A 454     -27.397  -3.550  -7.013  1.00 91.80           C  
ATOM   3428  CB  CYS A 454     -26.472  -5.440  -8.410  1.00 91.80           C  
ATOM   3429  O   CYS A 454     -28.289  -3.718  -6.183  1.00 91.80           O  
ATOM   3430  SG  CYS A 454     -26.790  -6.452  -9.881  1.00 91.80           S  
ATOM   3431  N   MET A 455     -26.393  -2.698  -6.788  1.00 87.87           N  
ATOM   3432  CA  MET A 455     -26.283  -1.922  -5.551  1.00 87.87           C  
ATOM   3433  C   MET A 455     -27.446  -0.939  -5.394  1.00 87.87           C  
ATOM   3434  CB  MET A 455     -24.925  -1.215  -5.501  1.00 87.87           C  
ATOM   3435  O   MET A 455     -27.984  -0.811  -4.294  1.00 87.87           O  
ATOM   3436  CG  MET A 455     -24.708  -0.548  -4.137  1.00 87.87           C  
ATOM   3437  SD  MET A 455     -23.014   0.006  -3.820  1.00 87.87           S  
ATOM   3438  CE  MET A 455     -22.839   1.258  -5.107  1.00 87.87           C  
ATOM   3439  N   ASN A 456     -27.886  -0.299  -6.477  1.00 88.18           N  
ATOM   3440  CA  ASN A 456     -29.063   0.564  -6.469  1.00 88.18           C  
ATOM   3441  C   ASN A 456     -30.344  -0.212  -6.114  1.00 88.18           C  
ATOM   3442  CB  ASN A 456     -29.166   1.263  -7.834  1.00 88.18           C  
ATOM   3443  O   ASN A 456     -31.142   0.259  -5.305  1.00 88.18           O  
ATOM   3444  CG  ASN A 456     -30.151   2.410  -7.779  1.00 88.18           C  
ATOM   3445  ND2 ASN A 456     -31.141   2.426  -8.640  1.00 88.18           N  
ATOM   3446  OD1 ASN A 456     -30.032   3.301  -6.956  1.00 88.18           O  
ATOM   3447  N   ALA A 457     -30.497  -1.433  -6.638  1.00 88.23           N  
ATOM   3448  CA  ALA A 457     -31.635  -2.306  -6.345  1.00 88.23           C  
ATOM   3449  C   ALA A 457     -31.708  -2.730  -4.865  1.00 88.23           C  
ATOM   3450  CB  ALA A 457     -31.570  -3.521  -7.277  1.00 88.23           C  
ATOM   3451  O   ALA A 457     -32.796  -2.928  -4.333  1.00 88.23           O  
ATOM   3452  N   THR A 458     -30.576  -2.788  -4.153  1.00 83.65           N  
ATOM   3453  CA  THR A 458     -30.565  -3.040  -2.696  1.00 83.65           C  
ATOM   3454  C   THR A 458     -31.022  -1.837  -1.843  1.00 83.65           C  
ATOM   3455  CB  THR A 458     -29.211  -3.573  -2.206  1.00 83.65           C  
ATOM   3456  O   THR A 458     -31.014  -1.897  -0.607  1.00 83.65           O  
ATOM   3457  CG2 THR A 458     -28.739  -4.841  -2.914  1.00 83.65           C  
ATOM   3458  OG1 THR A 458     -28.190  -2.606  -2.294  1.00 83.65           O  
ATOM   3459  N   GLY A 459     -31.411  -0.724  -2.473  1.00 74.82           N  
ATOM   3460  CA  GLY A 459     -31.876   0.505  -1.831  1.00 74.82           C  
ATOM   3461  C   GLY A 459     -30.747   1.395  -1.299  1.00 74.82           C  
ATOM   3462  O   GLY A 459     -29.604   0.969  -1.136  1.00 74.82           O  
ATOM   3463  N   MET A 460     -31.074   2.644  -0.952  1.00 65.65           N  
ATOM   3464  CA  MET A 460     -30.078   3.684  -0.629  1.00 65.65           C  
ATOM   3465  C   MET A 460     -29.211   3.381   0.609  1.00 65.65           C  
ATOM   3466  CB  MET A 460     -30.780   5.039  -0.447  1.00 65.65           C  
ATOM   3467  O   MET A 460     -28.103   3.897   0.723  1.00 65.65           O  
ATOM   3468  CG  MET A 460     -31.532   5.507  -1.701  1.00 65.65           C  
ATOM   3469  SD  MET A 460     -32.361   7.102  -1.469  1.00 65.65           S  
ATOM   3470  CE  MET A 460     -31.037   8.229  -1.970  1.00 65.65           C  
ATOM   3471  N   GLY A 461     -29.676   2.519   1.522  1.00 62.76           N  
ATOM   3472  CA  GLY A 461     -29.023   2.315   2.820  1.00 62.76           C  
ATOM   3473  C   GLY A 461     -29.308   3.465   3.787  1.00 62.76           C  
ATOM   3474  O   GLY A 461     -30.233   4.246   3.573  1.00 62.76           O  
ATOM   3475  N   HIS A 462     -28.542   3.546   4.876  1.00 59.51           N  
ATOM   3476  CA  HIS A 462     -28.660   4.667   5.810  1.00 59.51           C  
ATOM   3477  C   HIS A 462     -28.091   5.941   5.172  1.00 59.51           C  
ATOM   3478  CB  HIS A 462     -27.964   4.337   7.139  1.00 59.51           C  
ATOM   3479  O   HIS A 462     -27.002   5.908   4.597  1.00 59.51           O  
ATOM   3480  CG  HIS A 462     -28.755   3.387   8.005  1.00 59.51           C  
ATOM   3481  CD2 HIS A 462     -29.340   3.680   9.209  1.00 59.51           C  
ATOM   3482  ND1 HIS A 462     -29.050   2.071   7.725  1.00 59.51           N  
ATOM   3483  CE1 HIS A 462     -29.804   1.589   8.727  1.00 59.51           C  
ATOM   3484  NE2 HIS A 462     -29.991   2.530   9.662  1.00 59.51           N  
ATOM   3485  N   LYS A 463     -28.816   7.062   5.292  1.00 60.65           N  
ATOM   3486  CA  LYS A 463     -28.299   8.380   4.897  1.00 60.65           C  
ATOM   3487  C   LYS A 463     -27.093   8.736   5.764  1.00 60.65           C  
ATOM   3488  CB  LYS A 463     -29.383   9.466   4.986  1.00 60.65           C  
ATOM   3489  O   LYS A 463     -27.099   8.464   6.967  1.00 60.65           O  
ATOM   3490  CG  LYS A 463     -30.471   9.261   3.924  1.00 60.65           C  
ATOM   3491  CD  LYS A 463     -31.480  10.415   3.925  1.00 60.65           C  
ATOM   3492  CE  LYS A 463     -32.483  10.183   2.788  1.00 60.65           C  
ATOM   3493  NZ  LYS A 463     -33.505  11.254   2.725  1.00 60.65           N  
ATOM   3494  N   LEU A 464     -26.073   9.345   5.161  1.00 58.98           N  
ATOM   3495  CA  LEU A 464     -24.904   9.824   5.896  1.00 58.98           C  
ATOM   3496  C   LEU A 464     -25.301  11.027   6.755  1.00 58.98           C  
ATOM   3497  CB  LEU A 464     -23.783  10.174   4.904  1.00 58.98           C  
ATOM   3498  O   LEU A 464     -24.926  11.054   7.931  1.00 58.98           O  
ATOM   3499  CG  LEU A 464     -22.898   9.000   4.464  1.00 58.98           C  
ATOM   3500  CD1 LEU A 464     -22.045   9.415   3.268  1.00 58.98           C  
ATOM   3501  CD2 LEU A 464     -21.920   8.571   5.561  1.00 58.98           C  
ATOM   3502  N   ALA A 465     -26.099  11.956   6.206  1.00 55.53           N  
ATOM   3503  CA  ALA A 465     -26.721  13.027   6.970  1.00 55.53           C  
ATOM   3504  C   ALA A 465     -28.221  12.817   7.201  1.00 55.53           C  
ATOM   3505  CB  ALA A 465     -26.396  14.398   6.358  1.00 55.53           C  
ATOM   3506  O   ALA A 465     -29.037  12.759   6.279  1.00 55.53           O  
ATOM   3507  N   HIS A 466     -28.608  12.766   8.476  1.00 52.67           N  
ATOM   3508  CA  HIS A 466     -30.002  12.921   8.862  1.00 52.67           C  
ATOM   3509  C   HIS A 466     -30.290  14.419   8.952  1.00 52.67           C  
ATOM   3510  CB  HIS A 466     -30.299  12.171  10.173  1.00 52.67           C  
ATOM   3511  O   HIS A 466     -29.709  15.114   9.781  1.00 52.67           O  
ATOM   3512  CG  HIS A 466     -31.646  11.493  10.148  1.00 52.67           C  
ATOM   3513  CD2 HIS A 466     -31.864  10.144  10.244  1.00 52.67           C  
ATOM   3514  ND1 HIS A 466     -32.874  12.090   9.949  1.00 52.67           N  
ATOM   3515  CE1 HIS A 466     -33.803  11.117   9.926  1.00 52.67           C  
ATOM   3516  NE2 HIS A 466     -33.232   9.915  10.089  1.00 52.67           N  
ATOM   3517  N   LYS A 467     -31.189  14.938   8.110  1.00 41.65           N  
ATOM   3518  CA  LYS A 467     -31.814  16.225   8.426  1.00 41.65           C  
ATOM   3519  C   LYS A 467     -32.719  15.990   9.641  1.00 41.65           C  
ATOM   3520  CB  LYS A 467     -32.599  16.797   7.236  1.00 41.65           C  
ATOM   3521  O   LYS A 467     -33.475  15.009   9.607  1.00 41.65           O  
ATOM   3522  CG  LYS A 467     -31.663  17.314   6.132  1.00 41.65           C  
ATOM   3523  CD  LYS A 467     -32.467  17.990   5.014  1.00 41.65           C  
ATOM   3524  CE  LYS A 467     -31.526  18.575   3.955  1.00 41.65           C  
ATOM   3525  NZ  LYS A 467     -32.284  19.327   2.921  1.00 41.65           N  
ATOM   3526  N   PRO A 468     -32.669  16.817  10.697  1.00 37.04           N  
ATOM   3527  CA  PRO A 468     -33.743  16.813  11.675  1.00 37.04           C  
ATOM   3528  C   PRO A 468     -35.031  17.129  10.910  1.00 37.04           C  
ATOM   3529  CB  PRO A 468     -33.361  17.861  12.726  1.00 37.04           C  
ATOM   3530  O   PRO A 468     -35.114  18.126  10.195  1.00 37.04           O  
ATOM   3531  CG  PRO A 468     -32.415  18.806  11.984  1.00 37.04           C  
ATOM   3532  CD  PRO A 468     -31.745  17.915  10.940  1.00 37.04           C  
ATOM   3533  N   HIS A 469     -36.011  16.230  10.968  1.00 40.70           N  
ATOM   3534  CA  HIS A 469     -37.354  16.603  10.560  1.00 40.70           C  
ATOM   3535  C   HIS A 469     -37.820  17.662  11.556  1.00 40.70           C  
ATOM   3536  CB  HIS A 469     -38.289  15.382  10.533  1.00 40.70           C  
ATOM   3537  O   HIS A 469     -37.962  17.360  12.740  1.00 40.70           O  
ATOM   3538  CG  HIS A 469     -38.218  14.603   9.244  1.00 40.70           C  
ATOM   3539  CD2 HIS A 469     -37.544  13.433   9.016  1.00 40.70           C  
ATOM   3540  ND1 HIS A 469     -38.844  14.944   8.065  1.00 40.70           N  
ATOM   3541  CE1 HIS A 469     -38.556  14.003   7.152  1.00 40.70           C  
ATOM   3542  NE2 HIS A 469     -37.757  13.064   7.682  1.00 40.70           N  
ATOM   3543  N   ASP A 470     -38.069  18.875  11.068  1.00 38.07           N  
ATOM   3544  CA  ASP A 470     -38.830  19.924  11.749  1.00 38.07           C  
ATOM   3545  C   ASP A 470     -40.282  19.455  11.992  1.00 38.07           C  
ATOM   3546  CB  ASP A 470     -38.787  21.228  10.925  1.00 38.07           C  
ATOM   3547  O   ASP A 470     -41.241  19.967  11.420  1.00 38.07           O  
ATOM   3548  CG  ASP A 470     -37.466  21.994  11.009  1.00 38.07           C  
ATOM   3549  OD1 ASP A 470     -36.876  22.010  12.109  1.00 38.07           O  
ATOM   3550  OD2 ASP A 470     -37.104  22.613   9.984  1.00 38.07           O  
ATOM   3551  N   LYS A 471     -40.449  18.439  12.845  1.00 36.84           N  
ATOM   3552  CA  LYS A 471     -41.698  18.074  13.530  1.00 36.84           C  
ATOM   3553  C   LYS A 471     -41.612  18.380  15.032  1.00 36.84           C  
ATOM   3554  CB  LYS A 471     -42.120  16.625  13.218  1.00 36.84           C  
ATOM   3555  O   LYS A 471     -42.293  17.760  15.837  1.00 36.84           O  
ATOM   3556  CG  LYS A 471     -42.806  16.492  11.850  1.00 36.84           C  
ATOM   3557  CD  LYS A 471     -43.579  15.165  11.776  1.00 36.84           C  
ATOM   3558  CE  LYS A 471     -44.371  15.064  10.467  1.00 36.84           C  
ATOM   3559  NZ  LYS A 471     -45.264  13.875  10.463  1.00 36.84           N  
ATOM   3560  N   ALA A 472     -40.791  19.365  15.395  1.00 35.48           N  
ATOM   3561  CA  ALA A 472     -40.794  20.012  16.704  1.00 35.48           C  
ATOM   3562  C   ALA A 472     -40.979  21.531  16.533  1.00 35.48           C  
ATOM   3563  CB  ALA A 472     -39.542  19.603  17.489  1.00 35.48           C  
ATOM   3564  O   ALA A 472     -40.202  22.340  17.027  1.00 35.48           O  
ATOM   3565  N   LYS A 473     -42.011  21.924  15.782  1.00 35.77           N  
ATOM   3566  CA  LYS A 473     -42.672  23.220  15.957  1.00 35.77           C  
ATOM   3567  C   LYS A 473     -44.012  22.917  16.626  1.00 35.77           C  
ATOM   3568  CB  LYS A 473     -42.798  23.979  14.621  1.00 35.77           C  
ATOM   3569  O   LYS A 473     -44.690  21.995  16.191  1.00 35.77           O  
ATOM   3570  CG  LYS A 473     -41.445  24.565  14.172  1.00 35.77           C  
ATOM   3571  CD  LYS A 473     -41.572  25.410  12.895  1.00 35.77           C  
ATOM   3572  CE  LYS A 473     -40.205  26.008  12.528  1.00 35.77           C  
ATOM   3573  NZ  LYS A 473     -40.269  26.827  11.291  1.00 35.77           N  
ATOM   3574  N   THR A 474     -44.309  23.662  17.693  1.00 36.50           N  
ATOM   3575  CA  THR A 474     -45.518  23.646  18.545  1.00 36.50           C  
ATOM   3576  C   THR A 474     -45.701  22.468  19.514  1.00 36.50           C  
ATOM   3577  CB  THR A 474     -46.815  23.983  17.781  1.00 36.50           C  
ATOM   3578  O   THR A 474     -46.612  21.662  19.367  1.00 36.50           O  
ATOM   3579  CG2 THR A 474     -46.717  25.322  17.053  1.00 36.50           C  
ATOM   3580  OG1 THR A 474     -47.151  23.023  16.816  1.00 36.50           O  
ATOM   3581  N   ALA A 475     -44.912  22.443  20.590  1.00 37.05           N  
ATOM   3582  CA  ALA A 475     -45.423  22.065  21.910  1.00 37.05           C  
ATOM   3583  C   ALA A 475     -44.932  23.129  22.912  1.00 37.05           C  
ATOM   3584  CB  ALA A 475     -44.974  20.649  22.284  1.00 37.05           C  
ATOM   3585  O   ALA A 475     -43.731  23.404  22.922  1.00 37.05           O  
ATOM   3586  N   PRO A 476     -45.818  23.785  23.684  1.00 38.62           N  
ATOM   3587  CA  PRO A 476     -45.412  24.849  24.587  1.00 38.62           C  
ATOM   3588  C   PRO A 476     -44.578  24.279  25.734  1.00 38.62           C  
ATOM   3589  CB  PRO A 476     -46.687  25.552  25.059  1.00 38.62           C  
ATOM   3590  O   PRO A 476     -44.946  23.293  26.373  1.00 38.62           O  
ATOM   3591  CG  PRO A 476     -47.826  24.587  24.725  1.00 38.62           C  
ATOM   3592  CD  PRO A 476     -47.244  23.538  23.777  1.00 38.62           C  
ATOM   3593  N   GLU A 477     -43.445  24.930  25.956  1.00 37.38           N  
ATOM   3594  CA  GLU A 477     -42.517  24.740  27.061  1.00 37.38           C  
ATOM   3595  C   GLU A 477     -43.292  24.798  28.393  1.00 37.38           C  
ATOM   3596  CB  GLU A 477     -41.475  25.867  26.894  1.00 37.38           C  
ATOM   3597  O   GLU A 477     -43.802  25.846  28.785  1.00 37.38           O  
ATOM   3598  CG  GLU A 477     -40.104  25.627  27.534  1.00 37.38           C  
ATOM   3599  CD  GLU A 477     -39.071  26.688  27.093  1.00 37.38           C  
ATOM   3600  OE1 GLU A 477     -37.865  26.426  27.299  1.00 37.38           O  
ATOM   3601  OE2 GLU A 477     -39.480  27.730  26.529  1.00 37.38           O  
ATOM   3602  N   LYS A 478     -43.455  23.654  29.074  1.00 41.30           N  
ATOM   3603  CA  LYS A 478     -43.960  23.644  30.455  1.00 41.30           C  
ATOM   3604  C   LYS A 478     -42.829  24.101  31.389  1.00 41.30           C  
ATOM   3605  CB  LYS A 478     -44.530  22.278  30.872  1.00 41.30           C  
ATOM   3606  O   LYS A 478     -41.709  23.612  31.235  1.00 41.30           O  
ATOM   3607  CG  LYS A 478     -46.007  22.128  30.475  1.00 41.30           C  
ATOM   3608  CD  LYS A 478     -46.586  20.806  31.001  1.00 41.30           C  
ATOM   3609  CE  LYS A 478     -48.083  20.711  30.678  1.00 41.30           C  
ATOM   3610  NZ  LYS A 478     -48.680  19.449  31.188  1.00 41.30           N  
ATOM   3611  N   PRO A 479     -43.099  24.997  32.356  1.00 37.50           N  
ATOM   3612  CA  PRO A 479     -42.060  25.582  33.189  1.00 37.50           C  
ATOM   3613  C   PRO A 479     -41.422  24.542  34.112  1.00 37.50           C  
ATOM   3614  CB  PRO A 479     -42.705  26.733  33.967  1.00 37.50           C  
ATOM   3615  O   PRO A 479     -42.096  23.655  34.638  1.00 37.50           O  
ATOM   3616  CG  PRO A 479     -44.211  26.624  33.723  1.00 37.50           C  
ATOM   3617  CD  PRO A 479     -44.415  25.480  32.735  1.00 37.50           C  
ATOM   3618  N   ALA A 480     -40.111  24.682  34.307  1.00 36.13           N  
ATOM   3619  CA  ALA A 480     -39.302  23.865  35.196  1.00 36.13           C  
ATOM   3620  C   ALA A 480     -39.869  23.875  36.626  1.00 36.13           C  
ATOM   3621  CB  ALA A 480     -37.865  24.405  35.153  1.00 36.13           C  
ATOM   3622  O   ALA A 480     -39.868  24.904  37.300  1.00 36.13           O  
ATOM   3623  N   VAL A 481     -40.322  22.712  37.099  1.00 40.59           N  
ATOM   3624  CA  VAL A 481     -40.606  22.497  38.519  1.00 40.59           C  
ATOM   3625  C   VAL A 481     -39.279  22.247  39.233  1.00 40.59           C  
ATOM   3626  CB  VAL A 481     -41.642  21.384  38.751  1.00 40.59           C  
ATOM   3627  O   VAL A 481     -38.480  21.395  38.842  1.00 40.59           O  
ATOM   3628  CG1 VAL A 481     -41.886  21.136  40.246  1.00 40.59           C  
ATOM   3629  CG2 VAL A 481     -42.985  21.770  38.117  1.00 40.59           C  
ATOM   3630  N   SER A 482     -39.060  23.048  40.269  1.00 34.96           N  
ATOM   3631  CA  SER A 482     -37.900  23.117  41.150  1.00 34.96           C  
ATOM   3632  C   SER A 482     -37.422  21.757  41.666  1.00 34.96           C  
ATOM   3633  CB  SER A 482     -38.305  23.989  42.346  1.00 34.96           C  
ATOM   3634  O   SER A 482     -38.143  21.055  42.374  1.00 34.96           O  
ATOM   3635  OG  SER A 482     -39.520  23.519  42.903  1.00 34.96           O  
ATOM   3636  N   ALA A 483     -36.157  21.435  41.398  1.00 35.30           N  
ATOM   3637  CA  ALA A 483     -35.446  20.335  42.036  1.00 35.30           C  
ATOM   3638  C   ALA A 483     -35.004  20.733  43.458  1.00 35.30           C  
ATOM   3639  CB  ALA A 483     -34.281  19.910  41.132  1.00 35.30           C  
ATOM   3640  O   ALA A 483     -33.857  21.102  43.696  1.00 35.30           O  
ATOM   3641  N   GLN A 484     -35.925  20.639  44.413  1.00 35.17           N  
ATOM   3642  CA  GLN A 484     -35.613  20.469  45.831  1.00 35.17           C  
ATOM   3643  C   GLN A 484     -36.357  19.216  46.297  1.00 35.17           C  
ATOM   3644  CB  GLN A 484     -36.024  21.710  46.648  1.00 35.17           C  
ATOM   3645  O   GLN A 484     -37.580  19.225  46.362  1.00 35.17           O  
ATOM   3646  CG  GLN A 484     -34.945  22.806  46.660  1.00 35.17           C  
ATOM   3647  CD  GLN A 484     -35.345  24.023  47.495  1.00 35.17           C  
ATOM   3648  NE2 GLN A 484     -34.411  24.857  47.893  1.00 35.17           N  
ATOM   3649  OE1 GLN A 484     -36.498  24.259  47.802  1.00 35.17           O  
ATOM   3650  N   GLY A 485     -35.633  18.128  46.588  1.00 36.06           N  
ATOM   3651  CA  GLY A 485     -36.221  17.038  47.378  1.00 36.06           C  
ATOM   3652  C   GLY A 485     -35.856  15.588  47.063  1.00 36.06           C  
ATOM   3653  O   GLY A 485     -36.412  14.720  47.724  1.00 36.06           O  
ATOM   3654  N   LEU A 486     -34.953  15.258  46.130  1.00 34.01           N  
ATOM   3655  CA  LEU A 486     -34.634  13.842  45.863  1.00 34.01           C  
ATOM   3656  C   LEU A 486     -33.164  13.494  46.114  1.00 34.01           C  
ATOM   3657  CB  LEU A 486     -35.252  13.385  44.534  1.00 34.01           C  
ATOM   3658  O   LEU A 486     -32.277  13.624  45.273  1.00 34.01           O  
ATOM   3659  CG  LEU A 486     -36.760  13.073  44.710  1.00 34.01           C  
ATOM   3660  CD1 LEU A 486     -37.473  13.118  43.364  1.00 34.01           C  
ATOM   3661  CD2 LEU A 486     -37.003  11.690  45.330  1.00 34.01           C  
ATOM   3662  N   SER A 487     -32.979  13.058  47.359  1.00 37.25           N  
ATOM   3663  CA  SER A 487     -31.861  12.336  47.955  1.00 37.25           C  
ATOM   3664  C   SER A 487     -31.335  11.175  47.091  1.00 37.25           C  
ATOM   3665  CB  SER A 487     -32.390  11.815  49.299  1.00 37.25           C  
ATOM   3666  O   SER A 487     -32.085  10.457  46.430  1.00 37.25           O  
ATOM   3667  OG  SER A 487     -31.588  10.793  49.829  1.00 37.25           O  
ATOM   3668  N   LYS A 488     -30.009  10.996  47.136  1.00 33.54           N  
ATOM   3669  CA  LYS A 488     -29.217   9.951  46.478  1.00 33.54           C  
ATOM   3670  C   LYS A 488     -29.618   8.551  46.962  1.00 33.54           C  
ATOM   3671  CB  LYS A 488     -27.730  10.171  46.835  1.00 33.54           C  
ATOM   3672  O   LYS A 488     -29.154   8.124  48.014  1.00 33.54           O  
ATOM   3673  CG  LYS A 488     -27.044  11.382  46.189  1.00 33.54           C  
ATOM   3674  CD  LYS A 488     -25.634  11.541  46.786  1.00 33.54           C  
ATOM   3675  CE  LYS A 488     -24.850  12.655  46.082  1.00 33.54           C  
ATOM   3676  NZ  LYS A 488     -23.532  12.888  46.732  1.00 33.54           N  
ATOM   3677  N   ALA A 489     -30.353   7.788  46.156  1.00 38.68           N  
ATOM   3678  CA  ALA A 489     -30.349   6.329  46.248  1.00 38.68           C  
ATOM   3679  C   ALA A 489     -30.812   5.670  44.935  1.00 38.68           C  
ATOM   3680  CB  ALA A 489     -31.206   5.866  47.437  1.00 38.68           C  
ATOM   3681  O   ALA A 489     -31.849   6.008  44.379  1.00 38.68           O  
ATOM   3682  N   THR A 490     -30.037   4.669  44.503  1.00 40.71           N  
ATOM   3683  CA  THR A 490     -30.452   3.553  43.632  1.00 40.71           C  
ATOM   3684  C   THR A 490     -30.583   3.800  42.115  1.00 40.71           C  
ATOM   3685  CB  THR A 490     -31.673   2.787  44.210  1.00 40.71           C  
ATOM   3686  O   THR A 490     -31.669   3.803  41.543  1.00 40.71           O  
ATOM   3687  CG2 THR A 490     -31.402   1.286  44.202  1.00 40.71           C  
ATOM   3688  OG1 THR A 490     -31.967   3.072  45.559  1.00 40.71           O  
ATOM   3689  N   VAL A 491     -29.449   3.825  41.401  1.00 40.70           N  
ATOM   3690  CA  VAL A 491     -29.423   3.487  39.963  1.00 40.70           C  
ATOM   3691  C   VAL A 491     -29.489   1.959  39.831  1.00 40.70           C  
ATOM   3692  CB  VAL A 491     -28.193   4.088  39.244  1.00 40.70           C  
ATOM   3693  O   VAL A 491     -28.475   1.272  39.931  1.00 40.70           O  
ATOM   3694  CG1 VAL A 491     -28.178   3.742  37.748  1.00 40.70           C  
ATOM   3695  CG2 VAL A 491     -28.185   5.618  39.360  1.00 40.70           C  
ATOM   3696  N   LYS A 492     -30.699   1.410  39.658  1.00 43.15           N  
ATOM   3697  CA  LYS A 492     -30.918   0.011  39.252  1.00 43.15           C  
ATOM   3698  C   LYS A 492     -30.900  -0.088  37.722  1.00 43.15           C  
ATOM   3699  CB  LYS A 492     -32.225  -0.558  39.848  1.00 43.15           C  
ATOM   3700  O   LYS A 492     -31.568   0.675  37.035  1.00 43.15           O  
ATOM   3701  CG  LYS A 492     -31.991  -1.350  41.148  1.00 43.15           C  
ATOM   3702  CD  LYS A 492     -33.312  -1.839  41.767  1.00 43.15           C  
ATOM   3703  CE  LYS A 492     -33.056  -2.622  43.066  1.00 43.15           C  
ATOM   3704  NZ  LYS A 492     -34.321  -3.088  43.697  1.00 43.15           N  
ATOM   3705  N   SER A 493     -30.121  -1.051  37.233  1.00 40.08           N  
ATOM   3706  CA  SER A 493     -30.061  -1.563  35.857  1.00 40.08           C  
ATOM   3707  C   SER A 493     -31.432  -1.585  35.155  1.00 40.08           C  
ATOM   3708  CB  SER A 493     -29.492  -2.986  35.974  1.00 40.08           C  
ATOM   3709  O   SER A 493     -32.364  -2.239  35.629  1.00 40.08           O  
ATOM   3710  OG  SER A 493     -29.688  -3.747  34.809  1.00 40.08           O  
ATOM   3711  N   TYR A 494     -31.553  -0.880  34.024  1.00 47.92           N  
ATOM   3712  CA  TYR A 494     -32.742  -0.920  33.168  1.00 47.92           C  
ATOM   3713  C   TYR A 494     -32.793  -2.251  32.408  1.00 47.92           C  
ATOM   3714  CB  TYR A 494     -32.769   0.277  32.202  1.00 47.92           C  
ATOM   3715  O   TYR A 494     -31.968  -2.525  31.536  1.00 47.92           O  
ATOM   3716  CG  TYR A 494     -33.288   1.565  32.817  1.00 47.92           C  
ATOM   3717  CD1 TYR A 494     -34.670   1.840  32.799  1.00 47.92           C  
ATOM   3718  CD2 TYR A 494     -32.399   2.486  33.407  1.00 47.92           C  
ATOM   3719  CE1 TYR A 494     -35.163   3.029  33.370  1.00 47.92           C  
ATOM   3720  CE2 TYR A 494     -32.889   3.677  33.980  1.00 47.92           C  
ATOM   3721  OH  TYR A 494     -34.760   5.090  34.516  1.00 47.92           O  
ATOM   3722  CZ  TYR A 494     -34.275   3.948  33.963  1.00 47.92           C  
ATOM   3723  N   LYS A 495     -33.792  -3.076  32.734  1.00 59.02           N  
ATOM   3724  CA  LYS A 495     -34.143  -4.296  32.001  1.00 59.02           C  
ATOM   3725  C   LYS A 495     -34.809  -3.893  30.677  1.00 59.02           C  
ATOM   3726  CB  LYS A 495     -35.052  -5.150  32.909  1.00 59.02           C  
ATOM   3727  O   LYS A 495     -35.808  -3.180  30.690  1.00 59.02           O  
ATOM   3728  CG  LYS A 495     -35.063  -6.648  32.570  1.00 59.02           C  
ATOM   3729  CD  LYS A 495     -35.989  -7.399  33.545  1.00 59.02           C  
ATOM   3730  CE  LYS A 495     -35.936  -8.915  33.315  1.00 59.02           C  
ATOM   3731  NZ  LYS A 495     -36.928  -9.633  34.159  1.00 59.02           N  
ATOM   3732  N   VAL A 496     -34.256  -4.330  29.544  1.00 63.77           N  
ATOM   3733  CA  VAL A 496     -34.867  -4.136  28.217  1.00 63.77           C  
ATOM   3734  C   VAL A 496     -36.131  -5.002  28.139  1.00 63.77           C  
ATOM   3735  CB  VAL A 496     -33.872  -4.469  27.082  1.00 63.77           C  
ATOM   3736  O   VAL A 496     -36.042  -6.228  28.175  1.00 63.77           O  
ATOM   3737  CG1 VAL A 496     -34.483  -4.238  25.694  1.00 63.77           C  
ATOM   3738  CG2 VAL A 496     -32.606  -3.602  27.178  1.00 63.77           C  
ATOM   3739  N   ILE A 497     -37.297  -4.360  28.089  1.00 80.06           N  
ATOM   3740  CA  ILE A 497     -38.615  -4.986  27.878  1.00 80.06           C  
ATOM   3741  C   ILE A 497     -38.841  -5.280  26.390  1.00 80.06           C  
ATOM   3742  CB  ILE A 497     -39.756  -4.129  28.484  1.00 80.06           C  
ATOM   3743  O   ILE A 497     -38.272  -4.609  25.528  1.00 80.06           O  
ATOM   3744  CG1 ILE A 497     -39.538  -2.610  28.272  1.00 80.06           C  
ATOM   3745  CG2 ILE A 497     -39.899  -4.462  29.977  1.00 80.06           C  
ATOM   3746  CD1 ILE A 497     -40.718  -1.734  28.705  1.00 80.06           C  
ATOM   3747  N   ASN A 498     -39.640  -6.306  26.078  1.00 79.79           N  
ATOM   3748  CA  ASN A 498     -39.886  -6.706  24.687  1.00 79.79           C  
ATOM   3749  C   ASN A 498     -40.874  -5.750  23.979  1.00 79.79           C  
ATOM   3750  CB  ASN A 498     -40.204  -8.223  24.604  1.00 79.79           C  
ATOM   3751  O   ASN A 498     -41.653  -5.046  24.624  1.00 79.79           O  
ATOM   3752  CG  ASN A 498     -41.673  -8.627  24.574  1.00 79.79           C  
ATOM   3753  ND2 ASN A 498     -42.014  -9.793  25.059  1.00 79.79           N  
ATOM   3754  OD1 ASN A 498     -42.536  -7.970  24.028  1.00 79.79           O  
ATOM   3755  N   ASP A 499     -40.864  -5.749  22.642  1.00 76.67           N  
ATOM   3756  CA  ASP A 499     -41.642  -4.825  21.794  1.00 76.67           C  
ATOM   3757  C   ASP A 499     -43.166  -4.876  22.054  1.00 76.67           C  
ATOM   3758  CB  ASP A 499     -41.322  -5.156  20.316  1.00 76.67           C  
ATOM   3759  O   ASP A 499     -43.871  -3.874  21.932  1.00 76.67           O  
ATOM   3760  CG  ASP A 499     -41.125  -3.907  19.450  1.00 76.67           C  
ATOM   3761  OD1 ASP A 499     -40.300  -3.064  19.856  1.00 76.67           O  
ATOM   3762  OD2 ASP A 499     -41.798  -3.799  18.391  1.00 76.67           O  
ATOM   3763  N   THR A 500     -43.682  -6.034  22.465  1.00 82.17           N  
ATOM   3764  CA  THR A 500     -45.091  -6.264  22.826  1.00 82.17           C  
ATOM   3765  C   THR A 500     -45.456  -5.569  24.137  1.00 82.17           C  
ATOM   3766  CB  THR A 500     -45.422  -7.765  22.973  1.00 82.17           C  
ATOM   3767  O   THR A 500     -46.496  -4.916  24.211  1.00 82.17           O  
ATOM   3768  CG2 THR A 500     -46.861  -8.064  22.562  1.00 82.17           C  
ATOM   3769  OG1 THR A 500     -44.580  -8.577  22.188  1.00 82.17           O  
ATOM   3770  N   GLU A 501     -44.594  -5.656  25.157  1.00 84.68           N  
ATOM   3771  CA  GLU A 501     -44.774  -4.926  26.421  1.00 84.68           C  
ATOM   3772  C   GLU A 501     -44.689  -3.415  26.198  1.00 84.68           C  
ATOM   3773  CB  GLU A 501     -43.731  -5.353  27.467  1.00 84.68           C  
ATOM   3774  O   GLU A 501     -45.526  -2.675  26.714  1.00 84.68           O  
ATOM   3775  CG  GLU A 501     -44.224  -6.516  28.336  1.00 84.68           C  
ATOM   3776  CD  GLU A 501     -43.189  -6.918  29.399  1.00 84.68           C  
ATOM   3777  OE1 GLU A 501     -43.614  -7.355  30.490  1.00 84.68           O  
ATOM   3778  OE2 GLU A 501     -41.974  -6.822  29.099  1.00 84.68           O  
ATOM   3779  N   TYR A 502     -43.749  -2.956  25.366  1.00 79.44           N  
ATOM   3780  CA  TYR A 502     -43.624  -1.540  25.021  1.00 79.44           C  
ATOM   3781  C   TYR A 502     -44.878  -1.001  24.311  1.00 79.44           C  
ATOM   3782  CB  TYR A 502     -42.363  -1.340  24.170  1.00 79.44           C  
ATOM   3783  O   TYR A 502     -45.406   0.049  24.685  1.00 79.44           O  
ATOM   3784  CG  TYR A 502     -42.133   0.106  23.778  1.00 79.44           C  
ATOM   3785  CD1 TYR A 502     -42.334   0.521  22.447  1.00 79.44           C  
ATOM   3786  CD2 TYR A 502     -41.737   1.040  24.755  1.00 79.44           C  
ATOM   3787  CE1 TYR A 502     -42.137   1.870  22.095  1.00 79.44           C  
ATOM   3788  CE2 TYR A 502     -41.550   2.391  24.409  1.00 79.44           C  
ATOM   3789  OH  TYR A 502     -41.587   4.113  22.737  1.00 79.44           O  
ATOM   3790  CZ  TYR A 502     -41.753   2.808  23.076  1.00 79.44           C  
ATOM   3791  N   ARG A 503     -45.419  -1.741  23.331  1.00 84.12           N  
ATOM   3792  CA  ARG A 503     -46.654  -1.351  22.623  1.00 84.12           C  
ATOM   3793  C   ARG A 503     -47.887  -1.381  23.525  1.00 84.12           C  
ATOM   3794  CB  ARG A 503     -46.870  -2.249  21.401  1.00 84.12           C  
ATOM   3795  O   ARG A 503     -48.745  -0.509  23.392  1.00 84.12           O  
ATOM   3796  CG  ARG A 503     -45.877  -1.936  20.274  1.00 84.12           C  
ATOM   3797  CD  ARG A 503     -46.098  -2.912  19.116  1.00 84.12           C  
ATOM   3798  NE  ARG A 503     -44.932  -2.951  18.220  1.00 84.12           N  
ATOM   3799  NH1 ARG A 503     -46.001  -3.360  16.221  1.00 84.12           N  
ATOM   3800  NH2 ARG A 503     -43.757  -3.345  16.354  1.00 84.12           N  
ATOM   3801  CZ  ARG A 503     -44.913  -3.210  16.930  1.00 84.12           C  
ATOM   3802  N   ASN A 504     -47.980  -2.342  24.444  1.00 83.23           N  
ATOM   3803  CA  ASN A 504     -49.074  -2.393  25.416  1.00 83.23           C  
ATOM   3804  C   ASN A 504     -48.995  -1.233  26.417  1.00 83.23           C  
ATOM   3805  CB  ASN A 504     -49.080  -3.762  26.116  1.00 83.23           C  
ATOM   3806  O   ASN A 504     -50.016  -0.605  26.695  1.00 83.23           O  
ATOM   3807  CG  ASN A 504     -49.704  -4.860  25.271  1.00 83.23           C  
ATOM   3808  ND2 ASN A 504     -49.545  -6.097  25.675  1.00 83.23           N  
ATOM   3809  OD1 ASN A 504     -50.373  -4.629  24.273  1.00 83.23           O  
ATOM   3810  N   ALA A 505     -47.795  -0.889  26.892  1.00 84.34           N  
ATOM   3811  CA  ALA A 505     -47.590   0.273  27.752  1.00 84.34           C  
ATOM   3812  C   ALA A 505     -47.978   1.581  27.041  1.00 84.34           C  
ATOM   3813  CB  ALA A 505     -46.131   0.283  28.221  1.00 84.34           C  
ATOM   3814  O   ALA A 505     -48.671   2.413  27.622  1.00 84.34           O  
ATOM   3815  N   LEU A 506     -47.620   1.732  25.759  1.00 79.08           N  
ATOM   3816  CA  LEU A 506     -48.028   2.884  24.948  1.00 79.08           C  
ATOM   3817  C   LEU A 506     -49.547   2.973  24.747  1.00 79.08           C  
ATOM   3818  CB  LEU A 506     -47.314   2.831  23.588  1.00 79.08           C  
ATOM   3819  O   LEU A 506     -50.099   4.067  24.829  1.00 79.08           O  
ATOM   3820  CG  LEU A 506     -45.906   3.446  23.598  1.00 79.08           C  
ATOM   3821  CD1 LEU A 506     -45.212   3.075  22.291  1.00 79.08           C  
ATOM   3822  CD2 LEU A 506     -45.953   4.975  23.684  1.00 79.08           C  
ATOM   3823  N   ARG A 507     -50.240   1.848  24.517  1.00 80.29           N  
ATOM   3824  CA  ARG A 507     -51.710   1.840  24.390  1.00 80.29           C  
ATOM   3825  C   ARG A 507     -52.412   2.235  25.685  1.00 80.29           C  
ATOM   3826  CB  ARG A 507     -52.213   0.466  23.932  1.00 80.29           C  
ATOM   3827  O   ARG A 507     -53.428   2.918  25.629  1.00 80.29           O  
ATOM   3828  CG  ARG A 507     -52.069   0.282  22.419  1.00 80.29           C  
ATOM   3829  CD  ARG A 507     -52.640  -1.083  22.023  1.00 80.29           C  
ATOM   3830  NE  ARG A 507     -52.565  -1.302  20.568  1.00 80.29           N  
ATOM   3831  NH1 ARG A 507     -53.436  -3.425  20.562  1.00 80.29           N  
ATOM   3832  NH2 ARG A 507     -52.867  -2.462  18.632  1.00 80.29           N  
ATOM   3833  CZ  ARG A 507     -52.954  -2.391  19.931  1.00 80.29           C  
ATOM   3834  N   ASN A 508     -51.869   1.833  26.832  1.00 81.46           N  
ATOM   3835  CA  ASN A 508     -52.433   2.188  28.134  1.00 81.46           C  
ATOM   3836  C   ASN A 508     -52.180   3.651  28.522  1.00 81.46           C  
ATOM   3837  CB  ASN A 508     -51.897   1.214  29.193  1.00 81.46           C  
ATOM   3838  O   ASN A 508     -52.909   4.166  29.354  1.00 81.46           O  
ATOM   3839  CG  ASN A 508     -52.490  -0.179  29.078  1.00 81.46           C  
ATOM   3840  ND2 ASN A 508     -51.881  -1.147  29.720  1.00 81.46           N  
ATOM   3841  OD1 ASN A 508     -53.504  -0.428  28.443  1.00 81.46           O  
ATOM   3842  N   LEU A 509     -51.196   4.322  27.914  1.00 76.60           N  
ATOM   3843  CA  LEU A 509     -50.944   5.758  28.096  1.00 76.60           C  
ATOM   3844  C   LEU A 509     -51.818   6.655  27.195  1.00 76.60           C  
ATOM   3845  CB  LEU A 509     -49.443   6.020  27.860  1.00 76.60           C  
ATOM   3846  O   LEU A 509     -51.797   7.871  27.357  1.00 76.60           O  
ATOM   3847  CG  LEU A 509     -48.552   5.629  29.052  1.00 76.60           C  
ATOM   3848  CD1 LEU A 509     -47.102   5.467  28.593  1.00 76.60           C  
ATOM   3849  CD2 LEU A 509     -48.581   6.702  30.144  1.00 76.60           C  
ATOM   3850  N   GLN A 510     -52.540   6.076  26.226  1.00 66.71           N  
ATOM   3851  CA  GLN A 510     -53.475   6.788  25.339  1.00 66.71           C  
ATOM   3852  C   GLN A 510     -54.954   6.623  25.740  1.00 66.71           C  
ATOM   3853  CB  GLN A 510     -53.243   6.360  23.878  1.00 66.71           C  
ATOM   3854  O   GLN A 510     -55.824   7.173  25.065  1.00 66.71           O  
ATOM   3855  CG  GLN A 510     -51.943   6.933  23.300  1.00 66.71           C  
ATOM   3856  CD  GLN A 510     -51.798   6.658  21.804  1.00 66.71           C  
ATOM   3857  NE2 GLN A 510     -51.166   7.545  21.066  1.00 66.71           N  
ATOM   3858  OE1 GLN A 510     -52.226   5.654  21.258  1.00 66.71           O  
ATOM   3859  N   LYS A 511     -55.232   5.875  26.813  1.00 61.52           N  
ATOM   3860  CA  LYS A 511     -56.495   5.930  27.561  1.00 61.52           C  
ATOM   3861  C   LYS A 511     -56.292   6.827  28.771  1.00 61.52           C  
ATOM   3862  CB  LYS A 511     -56.910   4.538  28.043  1.00 61.52           C  
ATOM   3863  O   LYS A 511     -57.267   7.518  29.127  1.00 61.52           O  
ATOM   3864  CG  LYS A 511     -57.363   3.617  26.910  1.00 61.52           C  
ATOM   3865  CD  LYS A 511     -57.869   2.311  27.527  1.00 61.52           C  
ATOM   3866  CE  LYS A 511     -58.392   1.373  26.441  1.00 61.52           C  
ATOM   3867  NZ  LYS A 511     -58.955   0.142  27.049  1.00 61.52           N  
ATOM   3868  OXT LYS A 511     -55.166   6.739  29.305  1.00 61.52           O  
TER    3869      LYS A 511                                                      
ENDMDL                                                                          
END                                                                             
