# Supplementary material for: Cryo‐EM structure of antibacterial efflux transporter QacA from Staphylococcus aureus reveals a novel extracellular loop with allosteric role
Source: EMBO J. 2023 Jul 17;42(16):e113418. doi: 10.15252/embj.2023113418 (PMC10425836; doi:10.15252/embj.2023113418)
Supplement: Supplementary file 4 — Source Data for Expanded View [file EMBJ-42-e113418-s008.zip › Expanded view source data/Figure EV2/AF2 models/AF-O32182-yusP.pdb]

HEADER                                            01-JUN-22                     
TITLE     ALPHAFOLD MONOMER V2.0 PREDICTION FOR UNCHARACTERIZED MFS-TYPE        
TITLE    2 TRANSPORTER YUSP (O32182)                                            
COMPND    MOL_ID: 1;                                                            
COMPND   2 MOLECULE: UNCHARACTERIZED MFS-TYPE TRANSPORTER YUSP;                 
COMPND   3 CHAIN: A                                                             
SOURCE    MOL_ID: 1;                                                            
SOURCE   2 ORGANISM_SCIENTIFIC: BACILLUS SUBTILIS (STRAIN 168);                 
SOURCE   3 ORGANISM_TAXID: 224308                                               
REMARK   1                                                                      
REMARK   1 REFERENCE 1                                                          
REMARK   1  AUTH   JOHN JUMPER, RICHARD EVANS, ALEXANDER PRITZEL, TIM GREEN,    
REMARK   1  AUTH 2 MICHAEL FIGURNOV, OLAF RONNEBERGER, KATHRYN TUNYASUVUNAKOOL, 
REMARK   1  AUTH 3 RUSS BATES, AUGUSTIN ZIDEK, ANNA POTAPENKO, ALEX BRIDGLAND,  
REMARK   1  AUTH 4 CLEMENS MEYER, SIMON A A KOHL, ANDREW J BALLARD,             
REMARK   1  AUTH 5 ANDREW COWIE, BERNARDINO ROMERA-PAREDES, STANISLAV NIKOLOV,  
REMARK   1  AUTH 6 RISHUB JAIN, JONAS ADLER, TREVOR BACK, STIG PETERSEN,        
REMARK   1  AUTH 7 DAVID REIMAN, ELLEN CLANCY, MICHAL ZIELINSKI,                
REMARK   1  AUTH 8 MARTIN STEINEGGER, MICHALINA PACHOLSKA, TAMAS BERGHAMMER,    
REMARK   1  AUTH 9 DAVID SILVER, ORIOL VINYALS, ANDREW W SENIOR,                
REMARK   1  AUTH10 KORAY KAVUKCUOGLU, PUSHMEET KOHLI, DEMIS HASSABIS            
REMARK   1  TITL   HIGHLY ACCURATE PROTEIN STRUCTURE PREDICTION WITH ALPHAFOLD  
REMARK   1  REF    NATURE                        V. 596   583 2021              
REMARK   1  REFN                   ISSN 0028-0836                               
REMARK   1  PMID   34265844                                                     
REMARK   1  DOI    10.1038/s41586-021-03819-2                                   
REMARK   1                                                                      
REMARK   1 DISCLAIMERS                                                          
REMARK   1 ALPHAFOLD DATA, COPYRIGHT (2021) DEEPMIND TECHNOLOGIES LIMITED. THE  
REMARK   1 INFORMATION PROVIDED IS THEORETICAL MODELLING ONLY AND CAUTION SHOULD
REMARK   1 BE EXERCISED IN ITS USE. IT IS PROVIDED "AS-IS" WITHOUT ANY WARRANTY 
REMARK   1 OF ANY KIND, WHETHER EXPRESSED OR IMPLIED. NO WARRANTY IS GIVEN THAT 
REMARK   1 USE OF THE INFORMATION SHALL NOT INFRINGE THE RIGHTS OF ANY THIRD    
REMARK   1 PARTY. THE INFORMATION IS NOT INTENDED TO BE A SUBSTITUTE FOR        
REMARK   1 PROFESSIONAL MEDICAL ADVICE, DIAGNOSIS, OR TREATMENT, AND DOES NOT   
REMARK   1 CONSTITUTE MEDICAL OR OTHER PROFESSIONAL ADVICE. IT IS AVAILABLE FOR 
REMARK   1 ACADEMIC AND COMMERCIAL PURPOSES, UNDER CC-BY 4.0 LICENCE.           
DBREF  XXXX A    1   541  UNP    O32182   YUSP_BACSU       1    541             
SEQRES   1 A  541  MET LYS MET SER LYS GLU GLY LYS GLN SER LYS ARG THR          
SEQRES   2 A  541  LEU LEU ILE THR GLY LEU ILE ILE ALA MET PHE PHE SER          
SEQRES   3 A  541  ALA LEU ASP GLY THR ILE VAL GLY THR ALA MET PRO LYS          
SEQRES   4 A  541  ILE VAL GLY ASP LEU GLY GLY LEU SER MET MET THR TRP          
SEQRES   5 A  541  LEU THR THR ALA TYR LEU LEU THR SER THR THR ILE VAL          
SEQRES   6 A  541  PRO ILE ALA GLY LYS LEU ALA ASP LEU LEU GLY ARG ARG          
SEQRES   7 A  541  ILE VAL TYR VAL SER GLY LEU ILE ILE PHE MET ALA ALA          
SEQRES   8 A  541  SER ALA LEU CYS GLY MET ALA ASN ASN MET THR GLU LEU          
SEQRES   9 A  541  ILE ILE PHE ARG GLY LEU GLN GLY ILE GLY GLY GLY ILE          
SEQRES  10 A  541  MET MET PRO MET ALA MET ILE VAL ILE GLY ASP LEU PHE          
SEQRES  11 A  541  THR GLY LYS GLN ARG ALA LYS PHE GLN GLY VAL PHE GLY          
SEQRES  12 A  541  ALA ILE TYR GLY LEU ALA SER VAL ILE GLY PRO GLN ILE          
SEQRES  13 A  541  GLY GLY TRP ILE VAL ASP SER LEU ASN TRP LYS TRP VAL          
SEQRES  14 A  541  PHE TYR ILE ASN LEU PRO VAL GLY ILE ILE ALA VAL ILE          
SEQRES  15 A  541  PHE ILE ALA ARG GLY LEU GLN GLY ARG GLN GLN THR GLY          
SEQRES  16 A  541  PRO ILE ASN PHE ASP ILE ALA GLY ILE PHE THR MET ILE          
SEQRES  17 A  541  VAL GLY VAL VAL SER LEU LEU LEU ALA LEU SER PHE GLY          
SEQRES  18 A  541  GLY LYS ASP TYR ALA TRP ASP SER TRP GLN ILE LEU GLY          
SEQRES  19 A  541  LEU PHE ALA LEU ALA LEU ILE GLY ILE VAL SER PHE ILE          
SEQRES  20 A  541  ILE VAL GLU SER LYS ALA LYS GLU PRO ILE LEU PRO MET          
SEQRES  21 A  541  TYR LEU PHE LYS ASN ARG THR PHE THR PHE LEU ASN LEU          
SEQRES  22 A  541  ILE GLY PHE PHE MET SER ILE GLY MET PHE GLY ALA ILE          
SEQRES  23 A  541  THR PHE VAL PRO PHE PHE MET GLN GLY ILE VAL GLY VAL          
SEQRES  24 A  541  SER ALA SER GLU SER GLY THR ILE MET THR PRO MET MET          
SEQRES  25 A  541  ILE SER MET ILE ILE THR SER ILE ILE GLY GLY GLN LEU          
SEQRES  26 A  541  VAL TYR LYS ILE GLY ILE LYS PRO GLN ILE ILE THR GLY          
SEQRES  27 A  541  MET LEU VAL MET ALA GLY GLY PHE LEU LEU LEU THR THR          
SEQRES  28 A  541  LEU ASP LEU ASP THR SER LYS LEU VAL ALA THR SER PHE          
SEQRES  29 A  541  MET ALA ILE ILE GLY LEU GLY MET GLY LEU VAL MET PRO          
SEQRES  30 A  541  ILE LEU THR LEU ALA LEU GLN GLU SER PHE SER LYS GLU          
SEQRES  31 A  541  GLU LEU GLY VAL VAL THR SER SER SER GLN PHE PHE ARG          
SEQRES  32 A  541  SER ILE GLY GLY THR PHE GLY ILE THR MET LEU GLY ALA          
SEQRES  33 A  541  VAL MET ASN ALA ARG SER GLY ASN LEU LEU THR ASP LYS          
SEQRES  34 A  541  LEU VAL PRO TYR LEU ASP SER LEU PRO ALA GLN ALA SER          
SEQRES  35 A  541  SER PHE ALA ALA GLN LEU LYS GLY MET ILE ASP THR ASN          
SEQRES  36 A  541  PRO GLN GLY LEU LEU GLN SER LEU PHE SER PRO ASP ALA          
SEQRES  37 A  541  VAL LYS GLN ILE PRO ALA ALA PHE SER SER HIS ILE VAL          
SEQRES  38 A  541  PRO ILE LEU LYS THR SER LEU MET ASP SER LEU HIS SER          
SEQRES  39 A  541  VAL PHE TYR THR GLY LEU ILE PHE ILE ALA VAL GLY ALA          
SEQRES  40 A  541  VAL PHE THR LEU PHE LEU LYS PRO ILE LYS LEU SER ASN          
SEQRES  41 A  541  LYS LYS ALA GLU ASP GLN GLN GLU LYS GLU LYS ALA ALA          
SEQRES  42 A  541  LYS ALA VAL GLU SER PRO SER HIS                              
CRYST1    1.000    1.000    1.000  90.00  90.00  90.00 P 1           1          
ORIGX1      1.000000  0.000000  0.000000        0.00000                         
ORIGX2      0.000000  1.000000  0.000000        0.00000                         
ORIGX3      0.000000  0.000000  1.000000        0.00000                         
SCALE1      1.000000  0.000000  0.000000        0.00000                         
SCALE2      0.000000  1.000000  0.000000        0.00000                         
SCALE3      0.000000  0.000000  1.000000        0.00000                         
MODEL        1                                                                  
ATOM      1  N   MET A   1     -36.932 -14.759  17.870  1.00 34.19           N  
ATOM      2  CA  MET A   1     -36.604 -16.101  17.333  1.00 34.19           C  
ATOM      3  C   MET A   1     -35.103 -16.358  17.511  1.00 34.19           C  
ATOM      4  CB  MET A   1     -37.055 -16.163  15.860  1.00 34.19           C  
ATOM      5  O   MET A   1     -34.302 -15.746  16.812  1.00 34.19           O  
ATOM      6  CG  MET A   1     -37.241 -17.575  15.301  1.00 34.19           C  
ATOM      7  SD  MET A   1     -37.841 -17.514  13.594  1.00 34.19           S  
ATOM      8  CE  MET A   1     -38.070 -19.277  13.233  1.00 34.19           C  
ATOM      9  N   LYS A   2     -34.680 -17.167  18.497  1.00 37.76           N  
ATOM     10  CA  LYS A   2     -33.260 -17.557  18.630  1.00 37.76           C  
ATOM     11  C   LYS A   2     -32.920 -18.453  17.429  1.00 37.76           C  
ATOM     12  CB  LYS A   2     -32.999 -18.284  19.974  1.00 37.76           C  
ATOM     13  O   LYS A   2     -33.463 -19.543  17.323  1.00 37.76           O  
ATOM     14  CG  LYS A   2     -32.862 -17.347  21.195  1.00 37.76           C  
ATOM     15  CD  LYS A   2     -32.621 -18.126  22.508  1.00 37.76           C  
ATOM     16  CE  LYS A   2     -32.415 -17.182  23.713  1.00 37.76           C  
ATOM     17  NZ  LYS A   2     -32.303 -17.910  25.011  1.00 37.76           N  
ATOM     18  N   MET A   3     -32.086 -17.976  16.501  1.00 47.12           N  
ATOM     19  CA  MET A   3     -31.642 -18.769  15.343  1.00 47.12           C  
ATOM     20  C   MET A   3     -31.037 -20.111  15.783  1.00 47.12           C  
ATOM     21  CB  MET A   3     -30.575 -18.007  14.538  1.00 47.12           C  
ATOM     22  O   MET A   3     -30.252 -20.141  16.738  1.00 47.12           O  
ATOM     23  CG  MET A   3     -31.140 -17.079  13.458  1.00 47.12           C  
ATOM     24  SD  MET A   3     -29.911 -15.956  12.712  1.00 47.12           S  
ATOM     25  CE  MET A   3     -28.642 -17.146  12.225  1.00 47.12           C  
ATOM     26  N   SER A   4     -31.334 -21.181  15.037  1.00 54.97           N  
ATOM     27  CA  SER A   4     -30.676 -22.485  15.177  1.00 54.97           C  
ATOM     28  C   SER A   4     -29.155 -22.362  14.981  1.00 54.97           C  
ATOM     29  CB  SER A   4     -31.279 -23.505  14.192  1.00 54.97           C  
ATOM     30  O   SER A   4     -28.662 -21.428  14.333  1.00 54.97           O  
ATOM     31  OG  SER A   4     -30.970 -23.157  12.855  1.00 54.97           O  
ATOM     32  N   LYS A   5     -28.382 -23.302  15.548  1.00 58.06           N  
ATOM     33  CA  LYS A   5     -26.917 -23.365  15.358  1.00 58.06           C  
ATOM     34  C   LYS A   5     -26.544 -23.391  13.869  1.00 58.06           C  
ATOM     35  CB  LYS A   5     -26.329 -24.597  16.072  1.00 58.06           C  
ATOM     36  O   LYS A   5     -25.626 -22.679  13.467  1.00 58.06           O  
ATOM     37  CG  LYS A   5     -26.177 -24.415  17.593  1.00 58.06           C  
ATOM     38  CD  LYS A   5     -25.551 -25.673  18.221  1.00 58.06           C  
ATOM     39  CE  LYS A   5     -25.311 -25.506  19.730  1.00 58.06           C  
ATOM     40  NZ  LYS A   5     -24.812 -26.764  20.348  1.00 58.06           N  
ATOM     41  N   GLU A   6     -27.314 -24.117  13.062  1.00 49.80           N  
ATOM     42  CA  GLU A   6     -27.159 -24.204  11.605  1.00 49.80           C  
ATOM     43  C   GLU A   6     -27.333 -22.846  10.921  1.00 49.80           C  
ATOM     44  CB  GLU A   6     -28.205 -25.171  11.048  1.00 49.80           C  
ATOM     45  O   GLU A   6     -26.485 -22.438  10.128  1.00 49.80           O  
ATOM     46  CG  GLU A   6     -27.974 -26.608  11.533  1.00 49.80           C  
ATOM     47  CD  GLU A   6     -29.073 -27.559  11.052  1.00 49.80           C  
ATOM     48  OE1 GLU A   6     -28.863 -28.773  11.231  1.00 49.80           O  
ATOM     49  OE2 GLU A   6     -30.119 -27.042  10.597  1.00 49.80           O  
ATOM     50  N   GLY A   7     -28.365 -22.080  11.293  1.00 54.25           N  
ATOM     51  CA  GLY A   7     -28.572 -20.735  10.757  1.00 54.25           C  
ATOM     52  C   GLY A   7     -27.411 -19.790  11.085  1.00 54.25           C  
ATOM     53  O   GLY A   7     -27.012 -18.978  10.247  1.00 54.25           O  
ATOM     54  N   LYS A   8     -26.836 -19.886  12.296  1.00 70.78           N  
ATOM     55  CA  LYS A   8     -25.659 -19.082  12.686  1.00 70.78           C  
ATOM     56  C   LYS A   8     -24.420 -19.476  11.881  1.00 70.78           C  
ATOM     57  CB  LYS A   8     -25.377 -19.203  14.193  1.00 70.78           C  
ATOM     58  O   LYS A   8     -23.669 -18.597  11.462  1.00 70.78           O  
ATOM     59  CG  LYS A   8     -26.422 -18.499  15.070  1.00 70.78           C  
ATOM     60  CD  LYS A   8     -26.018 -18.582  16.549  1.00 70.78           C  
ATOM     61  CE  LYS A   8     -27.054 -17.885  17.441  1.00 70.78           C  
ATOM     62  NZ  LYS A   8     -26.645 -17.905  18.870  1.00 70.78           N  
ATOM     63  N   GLN A   9     -24.221 -20.771  11.648  1.00 73.20           N  
ATOM     64  CA  GLN A   9     -23.108 -21.284  10.853  1.00 73.20           C  
ATOM     65  C   GLN A   9     -23.229 -20.880   9.378  1.00 73.20           C  
ATOM     66  CB  GLN A   9     -23.036 -22.802  11.050  1.00 73.20           C  
ATOM     67  O   GLN A   9     -22.255 -20.386   8.816  1.00 73.20           O  
ATOM     68  CG  GLN A   9     -21.820 -23.439  10.359  1.00 73.20           C  
ATOM     69  CD  GLN A   9     -21.638 -24.904  10.745  1.00 73.20           C  
ATOM     70  NE2 GLN A   9     -20.778 -25.632  10.070  1.00 73.20           N  
ATOM     71  OE1 GLN A   9     -22.229 -25.410  11.682  1.00 73.20           O  
ATOM     72  N   SER A  10     -24.423 -20.987   8.787  1.00 76.03           N  
ATOM     73  CA  SER A  10     -24.691 -20.577   7.402  1.00 76.03           C  
ATOM     74  C   SER A  10     -24.397 -19.088   7.173  1.00 76.03           C  
ATOM     75  CB  SER A  10     -26.142 -20.918   7.047  1.00 76.03           C  
ATOM     76  O   SER A  10     -23.628 -18.743   6.274  1.00 76.03           O  
ATOM     77  OG  SER A  10     -26.435 -20.483   5.738  1.00 76.03           O  
ATOM     78  N   LYS A  11     -24.890 -18.196   8.051  1.00 84.15           N  
ATOM     79  CA  LYS A  11     -24.574 -16.755   7.966  1.00 84.15           C  
ATOM     80  C   LYS A  11     -23.081 -16.468   8.111  1.00 84.15           C  
ATOM     81  CB  LYS A  11     -25.343 -15.950   9.022  1.00 84.15           C  
ATOM     82  O   LYS A  11     -22.569 -15.567   7.453  1.00 84.15           O  
ATOM     83  CG  LYS A  11     -26.837 -15.849   8.697  1.00 84.15           C  
ATOM     84  CD  LYS A  11     -27.499 -14.771   9.562  1.00 84.15           C  
ATOM     85  CE  LYS A  11     -29.014 -14.804   9.340  1.00 84.15           C  
ATOM     86  NZ  LYS A  11     -29.714 -13.803  10.180  1.00 84.15           N  
ATOM     87  N   ARG A  12     -22.379 -17.226   8.959  1.00 85.76           N  
ATOM     88  CA  ARG A  12     -20.935 -17.067   9.157  1.00 85.76           C  
ATOM     89  C   ARG A  12     -20.147 -17.466   7.912  1.00 85.76           C  
ATOM     90  CB  ARG A  12     -20.496 -17.874  10.380  1.00 85.76           C  
ATOM     91  O   ARG A  12     -19.242 -16.733   7.531  1.00 85.76           O  
ATOM     92  CG  ARG A  12     -19.066 -17.517  10.796  1.00 85.76           C  
ATOM     93  CD  ARG A  12     -18.615 -18.488  11.882  1.00 85.76           C  
ATOM     94  NE  ARG A  12     -17.407 -18.020  12.582  1.00 85.76           N  
ATOM     95  NH1 ARG A  12     -17.175 -19.859  13.920  1.00 85.76           N  
ATOM     96  NH2 ARG A  12     -16.000 -18.043  14.377  1.00 85.76           N  
ATOM     97  CZ  ARG A  12     -16.856 -18.634  13.607  1.00 85.76           C  
ATOM     98  N   THR A  13     -20.485 -18.590   7.282  1.00 88.20           N  
ATOM     99  CA  THR A  13     -19.850 -19.014   6.025  1.00 88.20           C  
ATOM    100  C   THR A  13     -20.088 -17.978   4.933  1.00 88.20           C  
ATOM    101  CB  THR A  13     -20.364 -20.387   5.576  1.00 88.20           C  
ATOM    102  O   THR A  13     -19.128 -17.532   4.316  1.00 88.20           O  
ATOM    103  CG2 THR A  13     -19.653 -20.901   4.326  1.00 88.20           C  
ATOM    104  OG1 THR A  13     -20.122 -21.333   6.593  1.00 88.20           O  
ATOM    105  N   LEU A  14     -21.335 -17.518   4.775  1.00 90.73           N  
ATOM    106  CA  LEU A  14     -21.690 -16.469   3.817  1.00 90.73           C  
ATOM    107  C   LEU A  14     -20.856 -15.197   4.028  1.00 90.73           C  
ATOM    108  CB  LEU A  14     -23.192 -16.169   3.971  1.00 90.73           C  
ATOM    109  O   LEU A  14     -20.301 -14.653   3.077  1.00 90.73           O  
ATOM    110  CG  LEU A  14     -23.751 -15.276   2.851  1.00 90.73           C  
ATOM    111  CD1 LEU A  14     -23.937 -16.073   1.561  1.00 90.73           C  
ATOM    112  CD2 LEU A  14     -25.110 -14.714   3.270  1.00 90.73           C  
ATOM    113  N   LEU A  15     -20.727 -14.756   5.284  1.00 92.00           N  
ATOM    114  CA  LEU A  15     -19.922 -13.594   5.645  1.00 92.00           C  
ATOM    115  C   LEU A  15     -18.459 -13.778   5.243  1.00 92.00           C  
ATOM    116  CB  LEU A  15     -20.052 -13.342   7.155  1.00 92.00           C  
ATOM    117  O   LEU A  15     -17.917 -12.931   4.545  1.00 92.00           O  
ATOM    118  CG  LEU A  15     -19.252 -12.138   7.676  1.00 92.00           C  
ATOM    119  CD1 LEU A  15     -19.496 -10.859   6.878  1.00 92.00           C  
ATOM    120  CD2 LEU A  15     -19.672 -11.887   9.121  1.00 92.00           C  
ATOM    121  N   ILE A  16     -17.832 -14.886   5.646  1.00 91.78           N  
ATOM    122  CA  ILE A  16     -16.423 -15.171   5.341  1.00 91.78           C  
ATOM    123  C   ILE A  16     -16.186 -15.196   3.831  1.00 91.78           C  
ATOM    124  CB  ILE A  16     -16.003 -16.504   5.989  1.00 91.78           C  
ATOM    125  O   ILE A  16     -15.209 -14.614   3.367  1.00 91.78           O  
ATOM    126  CG1 ILE A  16     -15.988 -16.364   7.526  1.00 91.78           C  
ATOM    127  CG2 ILE A  16     -14.621 -16.979   5.505  1.00 91.78           C  
ATOM    128  CD1 ILE A  16     -16.010 -17.725   8.224  1.00 91.78           C  
ATOM    129  N   THR A  17     -17.085 -15.815   3.063  1.00 92.43           N  
ATOM    130  CA  THR A  17     -17.010 -15.804   1.599  1.00 92.43           C  
ATOM    131  C   THR A  17     -17.068 -14.375   1.061  1.00 92.43           C  
ATOM    132  CB  THR A  17     -18.131 -16.659   0.994  1.00 92.43           C  
ATOM    133  O   THR A  17     -16.225 -14.001   0.253  1.00 92.43           O  
ATOM    134  CG2 THR A  17     -18.021 -16.775  -0.522  1.00 92.43           C  
ATOM    135  OG1 THR A  17     -18.052 -17.975   1.487  1.00 92.43           O  
ATOM    136  N   GLY A  18     -17.991 -13.545   1.558  1.00 93.75           N  
ATOM    137  CA  GLY A  18     -18.072 -12.132   1.180  1.00 93.75           C  
ATOM    138  C   GLY A  18     -16.801 -11.338   1.513  1.00 93.75           C  
ATOM    139  O   GLY A  18     -16.338 -10.563   0.680  1.00 93.75           O  
ATOM    140  N   LEU A  19     -16.199 -11.571   2.686  1.00 93.11           N  
ATOM    141  CA  LEU A  19     -14.931 -10.948   3.093  1.00 93.11           C  
ATOM    142  C   LEU A  19     -13.784 -11.323   2.152  1.00 93.11           C  
ATOM    143  CB  LEU A  19     -14.548 -11.378   4.523  1.00 93.11           C  
ATOM    144  O   LEU A  19     -13.044 -10.453   1.706  1.00 93.11           O  
ATOM    145  CG  LEU A  19     -15.492 -10.928   5.645  1.00 93.11           C  
ATOM    146  CD1 LEU A  19     -14.968 -11.420   6.993  1.00 93.11           C  
ATOM    147  CD2 LEU A  19     -15.621  -9.421   5.691  1.00 93.11           C  
ATOM    148  N   ILE A  20     -13.652 -12.614   1.840  1.00 92.33           N  
ATOM    149  CA  ILE A  20     -12.609 -13.129   0.944  1.00 92.33           C  
ATOM    150  C   ILE A  20     -12.753 -12.513  -0.448  1.00 92.33           C  
ATOM    151  CB  ILE A  20     -12.666 -14.673   0.911  1.00 92.33           C  
ATOM    152  O   ILE A  20     -11.767 -12.035  -1.003  1.00 92.33           O  
ATOM    153  CG1 ILE A  20     -12.130 -15.226   2.252  1.00 92.33           C  
ATOM    154  CG2 ILE A  20     -11.899 -15.253  -0.294  1.00 92.33           C  
ATOM    155  CD1 ILE A  20     -12.371 -16.728   2.448  1.00 92.33           C  
ATOM    156  N   ILE A  21     -13.978 -12.474  -0.979  1.00 92.37           N  
ATOM    157  CA  ILE A  21     -14.277 -11.865  -2.278  1.00 92.37           C  
ATOM    158  C   ILE A  21     -13.894 -10.379  -2.275  1.00 92.37           C  
ATOM    159  CB  ILE A  21     -15.767 -12.091  -2.620  1.00 92.37           C  
ATOM    160  O   ILE A  21     -13.151  -9.937  -3.150  1.00 92.37           O  
ATOM    161  CG1 ILE A  21     -16.038 -13.581  -2.935  1.00 92.37           C  
ATOM    162  CG2 ILE A  21     -16.174 -11.258  -3.837  1.00 92.37           C  
ATOM    163  CD1 ILE A  21     -17.529 -13.926  -3.060  1.00 92.37           C  
ATOM    164  N   ALA A  22     -14.350  -9.619  -1.274  1.00 92.16           N  
ATOM    165  CA  ALA A  22     -14.055  -8.192  -1.164  1.00 92.16           C  
ATOM    166  C   ALA A  22     -12.546  -7.919  -1.083  1.00 92.16           C  
ATOM    167  CB  ALA A  22     -14.771  -7.640   0.075  1.00 92.16           C  
ATOM    168  O   ALA A  22     -12.037  -7.037  -1.773  1.00 92.16           O  
ATOM    169  N   MET A  23     -11.820  -8.677  -0.258  1.00 88.81           N  
ATOM    170  CA  MET A  23     -10.376  -8.502  -0.101  1.00 88.81           C  
ATOM    171  C   MET A  23      -9.596  -8.873  -1.354  1.00 88.81           C  
ATOM    172  CB  MET A  23      -9.860  -9.349   1.059  1.00 88.81           C  
ATOM    173  O   MET A  23      -8.675  -8.147  -1.722  1.00 88.81           O  
ATOM    174  CG  MET A  23     -10.272  -8.741   2.393  1.00 88.81           C  
ATOM    175  SD  MET A  23      -9.368  -9.460   3.769  1.00 88.81           S  
ATOM    176  CE  MET A  23      -7.748  -8.690   3.536  1.00 88.81           C  
ATOM    177  N   PHE A  24      -9.961  -9.976  -2.008  1.00 89.51           N  
ATOM    178  CA  PHE A  24      -9.298 -10.408  -3.232  1.00 89.51           C  
ATOM    179  C   PHE A  24      -9.425  -9.345  -4.321  1.00 89.51           C  
ATOM    180  CB  PHE A  24      -9.872 -11.758  -3.674  1.00 89.51           C  
ATOM    181  O   PHE A  24      -8.417  -8.942  -4.890  1.00 89.51           O  
ATOM    182  CG  PHE A  24      -9.248 -12.292  -4.948  1.00 89.51           C  
ATOM    183  CD1 PHE A  24     -10.019 -12.377  -6.119  1.00 89.51           C  
ATOM    184  CD2 PHE A  24      -7.892 -12.675  -4.983  1.00 89.51           C  
ATOM    185  CE1 PHE A  24      -9.448 -12.841  -7.316  1.00 89.51           C  
ATOM    186  CE2 PHE A  24      -7.322 -13.151  -6.176  1.00 89.51           C  
ATOM    187  CZ  PHE A  24      -8.100 -13.234  -7.342  1.00 89.51           C  
ATOM    188  N   PHE A  25     -10.631  -8.816  -4.536  1.00 86.97           N  
ATOM    189  CA  PHE A  25     -10.855  -7.788  -5.553  1.00 86.97           C  
ATOM    190  C   PHE A  25     -10.255  -6.431  -5.187  1.00 86.97           C  
ATOM    191  CB  PHE A  25     -12.343  -7.705  -5.891  1.00 86.97           C  
ATOM    192  O   PHE A  25      -9.724  -5.756  -6.059  1.00 86.97           O  
ATOM    193  CG  PHE A  25     -12.686  -8.720  -6.957  1.00 86.97           C  
ATOM    194  CD1 PHE A  25     -12.738  -8.317  -8.303  1.00 86.97           C  
ATOM    195  CD2 PHE A  25     -12.812 -10.083  -6.627  1.00 86.97           C  
ATOM    196  CE1 PHE A  25     -12.909  -9.275  -9.314  1.00 86.97           C  
ATOM    197  CE2 PHE A  25     -12.977 -11.042  -7.643  1.00 86.97           C  
ATOM    198  CZ  PHE A  25     -13.017 -10.637  -8.986  1.00 86.97           C  
ATOM    199  N   SER A  26     -10.248  -6.054  -3.906  1.00 86.91           N  
ATOM    200  CA  SER A  26      -9.560  -4.835  -3.464  1.00 86.91           C  
ATOM    201  C   SER A  26      -8.048  -4.899  -3.711  1.00 86.91           C  
ATOM    202  CB  SER A  26      -9.840  -4.598  -1.981  1.00 86.91           C  
ATOM    203  O   SER A  26      -7.459  -3.917  -4.159  1.00 86.91           O  
ATOM    204  OG  SER A  26      -9.241  -3.404  -1.524  1.00 86.91           O  
ATOM    205  N   ALA A  27      -7.418  -6.049  -3.450  1.00 84.81           N  
ATOM    206  CA  ALA A  27      -5.997  -6.245  -3.729  1.00 84.81           C  
ATOM    207  C   ALA A  27      -5.716  -6.309  -5.242  1.00 84.81           C  
ATOM    208  CB  ALA A  27      -5.539  -7.511  -2.995  1.00 84.81           C  
ATOM    209  O   ALA A  27      -4.752  -5.716  -5.724  1.00 84.81           O  
ATOM    210  N   LEU A  28      -6.587  -6.985  -5.993  1.00 86.38           N  
ATOM    211  CA  LEU A  28      -6.485  -7.147  -7.441  1.00 86.38           C  
ATOM    212  C   LEU A  28      -6.627  -5.798  -8.170  1.00 86.38           C  
ATOM    213  CB  LEU A  28      -7.512  -8.224  -7.825  1.00 86.38           C  
ATOM    214  O   LEU A  28      -5.804  -5.501  -9.033  1.00 86.38           O  
ATOM    215  CG  LEU A  28      -7.580  -8.646  -9.298  1.00 86.38           C  
ATOM    216  CD1 LEU A  28      -8.242 -10.022  -9.399  1.00 86.38           C  
ATOM    217  CD2 LEU A  28      -8.459  -7.680 -10.082  1.00 86.38           C  
ATOM    218  N   ASP A  29      -7.566  -4.935  -7.770  1.00 87.67           N  
ATOM    219  CA  ASP A  29      -7.737  -3.581  -8.326  1.00 87.67           C  
ATOM    220  C   ASP A  29      -6.447  -2.746  -8.245  1.00 87.67           C  
ATOM    221  CB  ASP A  29      -8.877  -2.878  -7.573  1.00 87.67           C  
ATOM    222  O   ASP A  29      -6.025  -2.145  -9.236  1.00 87.67           O  
ATOM    223  CG  ASP A  29      -9.069  -1.424  -8.018  1.00 87.67           C  
ATOM    224  OD1 ASP A  29      -9.893  -1.185  -8.928  1.00 87.67           O  
ATOM    225  OD2 ASP A  29      -8.428  -0.531  -7.411  1.00 87.67           O  
ATOM    226  N   GLY A  30      -5.767  -2.772  -7.092  1.00 79.26           N  
ATOM    227  CA  GLY A  30      -4.492  -2.072  -6.913  1.00 79.26           C  
ATOM    228  C   GLY A  30      -3.407  -2.541  -7.890  1.00 79.26           C  
ATOM    229  O   GLY A  30      -2.605  -1.736  -8.355  1.00 79.26           O  
ATOM    230  N   THR A  31      -3.411  -3.828  -8.239  1.00 80.51           N  
ATOM    231  CA  THR A  31      -2.395  -4.445  -9.108  1.00 80.51           C  
ATOM    232  C   THR A  31      -2.706  -4.294 -10.599  1.00 80.51           C  
ATOM    233  CB  THR A  31      -2.194  -5.921  -8.745  1.00 80.51           C  
ATOM    234  O   THR A  31      -1.799  -4.020 -11.384  1.00 80.51           O  
ATOM    235  CG2 THR A  31      -1.759  -6.120  -7.290  1.00 80.51           C  
ATOM    236  OG1 THR A  31      -3.369  -6.666  -8.944  1.00 80.51           O  
ATOM    237  N   ILE A  32      -3.980  -4.396 -10.999  1.00 84.49           N  
ATOM    238  CA  ILE A  32      -4.379  -4.292 -12.408  1.00 84.49           C  
ATOM    239  C   ILE A  32      -4.156  -2.882 -12.950  1.00 84.49           C  
ATOM    240  CB  ILE A  32      -5.844  -4.739 -12.617  1.00 84.49           C  
ATOM    241  O   ILE A  32      -3.679  -2.725 -14.077  1.00 84.49           O  
ATOM    242  CG1 ILE A  32      -5.943  -6.262 -12.431  1.00 84.49           C  
ATOM    243  CG2 ILE A  32      -6.278  -4.363 -14.042  1.00 84.49           C  
ATOM    244  CD1 ILE A  32      -7.258  -6.900 -12.886  1.00 84.49           C  
ATOM    245  N   VAL A  33      -4.483  -1.846 -12.173  1.00 84.29           N  
ATOM    246  CA  VAL A  33      -4.356  -0.458 -12.650  1.00 84.29           C  
ATOM    247  C   VAL A  33      -2.908  -0.129 -13.022  1.00 84.29           C  
ATOM    248  CB  VAL A  33      -4.934   0.529 -11.620  1.00 84.29           C  
ATOM    249  O   VAL A  33      -2.682   0.582 -13.998  1.00 84.29           O  
ATOM    250  CG1 VAL A  33      -4.675   1.996 -11.991  1.00 84.29           C  
ATOM    251  CG2 VAL A  33      -6.455   0.342 -11.532  1.00 84.29           C  
ATOM    252  N   GLY A  34      -1.930  -0.710 -12.318  1.00 78.70           N  
ATOM    253  CA  GLY A  34      -0.517  -0.598 -12.684  1.00 78.70           C  
ATOM    254  C   GLY A  34      -0.223  -1.137 -14.089  1.00 78.70           C  
ATOM    255  O   GLY A  34       0.446  -0.464 -14.869  1.00 78.70           O  
ATOM    256  N   THR A  35      -0.776  -2.301 -14.450  1.00 78.21           N  
ATOM    257  CA  THR A  35      -0.603  -2.890 -15.794  1.00 78.21           C  
ATOM    258  C   THR A  35      -1.379  -2.181 -16.896  1.00 78.21           C  
ATOM    259  CB  THR A  35      -0.973  -4.378 -15.828  1.00 78.21           C  
ATOM    260  O   THR A  35      -0.908  -2.108 -18.025  1.00 78.21           O  
ATOM    261  CG2 THR A  35       0.054  -5.188 -15.050  1.00 78.21           C  
ATOM    262  OG1 THR A  35      -2.240  -4.661 -15.266  1.00 78.21           O  
ATOM    263  N   ALA A  36      -2.546  -1.620 -16.579  1.00 85.96           N  
ATOM    264  CA  ALA A  36      -3.365  -0.898 -17.549  1.00 85.96           C  
ATOM    265  C   ALA A  36      -2.848   0.521 -17.835  1.00 85.96           C  
ATOM    266  CB  ALA A  36      -4.802  -0.887 -17.024  1.00 85.96           C  
ATOM    267  O   ALA A  36      -3.262   1.144 -18.813  1.00 85.96           O  
ATOM    268  N   MET A  37      -1.939   1.030 -16.998  1.00 85.70           N  
ATOM    269  CA  MET A  37      -1.475   2.415 -17.025  1.00 85.70           C  
ATOM    270  C   MET A  37      -0.999   2.897 -18.406  1.00 85.70           C  
ATOM    271  CB  MET A  37      -0.387   2.602 -15.959  1.00 85.70           C  
ATOM    272  O   MET A  37      -1.462   3.957 -18.831  1.00 85.70           O  
ATOM    273  CG  MET A  37      -0.093   4.078 -15.708  1.00 85.70           C  
ATOM    274  SD  MET A  37      -1.368   4.998 -14.831  1.00 85.70           S  
ATOM    275  CE  MET A  37      -1.201   4.216 -13.207  1.00 85.70           C  
ATOM    276  N   PRO A  38      -0.150   2.160 -19.157  1.00 82.09           N  
ATOM    277  CA  PRO A  38       0.310   2.630 -20.465  1.00 82.09           C  
ATOM    278  C   PRO A  38      -0.843   2.821 -21.455  1.00 82.09           C  
ATOM    279  CB  PRO A  38       1.307   1.574 -20.962  1.00 82.09           C  
ATOM    280  O   PRO A  38      -0.857   3.790 -22.211  1.00 82.09           O  
ATOM    281  CG  PRO A  38       1.769   0.881 -19.683  1.00 82.09           C  
ATOM    282  CD  PRO A  38       0.500   0.892 -18.840  1.00 82.09           C  
ATOM    283  N   LYS A  39      -1.849   1.936 -21.415  1.00 85.80           N  
ATOM    284  CA  LYS A  39      -3.021   2.024 -22.289  1.00 85.80           C  
ATOM    285  C   LYS A  39      -3.964   3.155 -21.879  1.00 85.80           C  
ATOM    286  CB  LYS A  39      -3.734   0.662 -22.340  1.00 85.80           C  
ATOM    287  O   LYS A  39      -4.466   3.857 -22.750  1.00 85.80           O  
ATOM    288  CG  LYS A  39      -4.865   0.611 -23.380  1.00 85.80           C  
ATOM    289  CD  LYS A  39      -4.388   0.914 -24.803  1.00 85.80           C  
ATOM    290  CE  LYS A  39      -5.527   0.640 -25.785  1.00 85.80           C  
ATOM    291  NZ  LYS A  39      -5.378   1.469 -26.998  1.00 85.80           N  
ATOM    292  N   ILE A  40      -4.152   3.377 -20.576  1.00 90.15           N  
ATOM    293  CA  ILE A  40      -4.941   4.506 -20.056  1.00 90.15           C  
ATOM    294  C   ILE A  40      -4.337   5.835 -20.527  1.00 90.15           C  
ATOM    295  CB  ILE A  40      -5.027   4.447 -18.512  1.00 90.15           C  
ATOM    296  O   ILE A  40      -5.061   6.692 -21.028  1.00 90.15           O  
ATOM    297  CG1 ILE A  40      -5.824   3.202 -18.063  1.00 90.15           C  
ATOM    298  CG2 ILE A  40      -5.700   5.709 -17.941  1.00 90.15           C  
ATOM    299  CD1 ILE A  40      -5.765   2.914 -16.558  1.00 90.15           C  
ATOM    300  N   VAL A  41      -3.015   5.992 -20.409  1.00 87.89           N  
ATOM    301  CA  VAL A  41      -2.309   7.195 -20.880  1.00 87.89           C  
ATOM    302  C   VAL A  41      -2.362   7.311 -22.405  1.00 87.89           C  
ATOM    303  CB  VAL A  41      -0.854   7.203 -20.380  1.00 87.89           C  
ATOM    304  O   VAL A  41      -2.529   8.413 -22.918  1.00 87.89           O  
ATOM    305  CG1 VAL A  41      -0.057   8.392 -20.930  1.00 87.89           C  
ATOM    306  CG2 VAL A  41      -0.798   7.304 -18.849  1.00 87.89           C  
ATOM    307  N   GLY A  42      -2.260   6.196 -23.135  1.00 86.27           N  
ATOM    308  CA  GLY A  42      -2.392   6.186 -24.593  1.00 86.27           C  
ATOM    309  C   GLY A  42      -3.771   6.638 -25.087  1.00 86.27           C  
ATOM    310  O   GLY A  42      -3.846   7.354 -26.082  1.00 86.27           O  
ATOM    311  N   ASP A  43      -4.844   6.265 -24.384  1.00 88.57           N  
ATOM    312  CA  ASP A  43      -6.223   6.554 -24.799  1.00 88.57           C  
ATOM    313  C   ASP A  43      -6.744   7.911 -24.277  1.00 88.57           C  
ATOM    314  CB  ASP A  43      -7.151   5.411 -24.342  1.00 88.57           C  
ATOM    315  O   ASP A  43      -7.455   8.608 -24.997  1.00 88.57           O  
ATOM    316  CG  ASP A  43      -6.995   4.067 -25.083  1.00 88.57           C  
ATOM    317  OD1 ASP A  43      -6.160   3.909 -26.007  1.00 88.57           O  
ATOM    318  OD2 ASP A  43      -7.754   3.135 -24.728  1.00 88.57           O  
ATOM    319  N   LEU A  44      -6.420   8.298 -23.035  1.00 90.77           N  
ATOM    320  CA  LEU A  44      -6.884   9.557 -22.419  1.00 90.77           C  
ATOM    321  C   LEU A  44      -5.870  10.705 -22.517  1.00 90.77           C  
ATOM    322  CB  LEU A  44      -7.248   9.317 -20.941  1.00 90.77           C  
ATOM    323  O   LEU A  44      -6.199  11.848 -22.187  1.00 90.77           O  
ATOM    324  CG  LEU A  44      -8.422   8.359 -20.685  1.00 90.77           C  
ATOM    325  CD1 LEU A  44      -8.686   8.314 -19.179  1.00 90.77           C  
ATOM    326  CD2 LEU A  44      -9.705   8.816 -21.381  1.00 90.77           C  
ATOM    327  N   GLY A  45      -4.631  10.416 -22.915  1.00 86.86           N  
ATOM    328  CA  GLY A  45      -3.522  11.358 -22.815  1.00 86.86           C  
ATOM    329  C   GLY A  45      -3.152  11.668 -21.361  1.00 86.86           C  
ATOM    330  O   GLY A  45      -3.391  10.885 -20.443  1.00 86.86           O  
ATOM    331  N   GLY A  46      -2.551  12.839 -21.135  1.00 82.88           N  
ATOM    332  CA  GLY A  46      -2.253  13.317 -19.782  1.00 82.88           C  
ATOM    333  C   GLY A  46      -1.083  12.602 -19.105  1.00 82.88           C  
ATOM    334  O   GLY A  46      -1.152  12.317 -17.912  1.00 82.88           O  
ATOM    335  N   LEU A  47       0.007  12.346 -19.839  1.00 79.93           N  
ATOM    336  CA  LEU A  47       1.228  11.731 -19.299  1.00 79.93           C  
ATOM    337  C   LEU A  47       1.756  12.459 -18.046  1.00 79.93           C  
ATOM    338  CB  LEU A  47       2.289  11.694 -20.418  1.00 79.93           C  
ATOM    339  O   LEU A  47       2.185  11.810 -17.098  1.00 79.93           O  
ATOM    340  CG  LEU A  47       3.627  11.036 -20.019  1.00 79.93           C  
ATOM    341  CD1 LEU A  47       3.476   9.550 -19.695  1.00 79.93           C  
ATOM    342  CD2 LEU A  47       4.625  11.167 -21.169  1.00 79.93           C  
ATOM    343  N   SER A  48       1.645  13.791 -17.997  1.00 81.19           N  
ATOM    344  CA  SER A  48       2.029  14.606 -16.832  1.00 81.19           C  
ATOM    345  C   SER A  48       1.207  14.320 -15.569  1.00 81.19           C  
ATOM    346  CB  SER A  48       1.901  16.093 -17.176  1.00 81.19           C  
ATOM    347  O   SER A  48       1.669  14.592 -14.467  1.00 81.19           O  
ATOM    348  OG  SER A  48       0.592  16.395 -17.634  1.00 81.19           O  
ATOM    349  N   MET A  49       0.005  13.757 -15.714  1.00 83.86           N  
ATOM    350  CA  MET A  49      -0.908  13.429 -14.616  1.00 83.86           C  
ATOM    351  C   MET A  49      -0.929  11.926 -14.295  1.00 83.86           C  
ATOM    352  CB  MET A  49      -2.315  13.952 -14.943  1.00 83.86           C  
ATOM    353  O   MET A  49      -1.642  11.499 -13.391  1.00 83.86           O  
ATOM    354  CG  MET A  49      -2.381  15.461 -15.195  1.00 83.86           C  
ATOM    355  SD  MET A  49      -1.954  16.479 -13.759  1.00 83.86           S  
ATOM    356  CE  MET A  49      -2.116  18.121 -14.505  1.00 83.86           C  
ATOM    357  N   MET A  50      -0.141  11.104 -14.995  1.00 83.71           N  
ATOM    358  CA  MET A  50      -0.114   9.644 -14.829  1.00 83.71           C  
ATOM    359  C   MET A  50       0.160   9.219 -13.377  1.00 83.71           C  
ATOM    360  CB  MET A  50       0.973   9.102 -15.767  1.00 83.71           C  
ATOM    361  O   MET A  50      -0.468   8.293 -12.862  1.00 83.71           O  
ATOM    362  CG  MET A  50       1.181   7.584 -15.722  1.00 83.71           C  
ATOM    363  SD  MET A  50       2.612   7.112 -16.733  1.00 83.71           S  
ATOM    364  CE  MET A  50       2.833   5.361 -16.345  1.00 83.71           C  
ATOM    365  N   THR A  51       1.062   9.921 -12.686  1.00 84.92           N  
ATOM    366  CA  THR A  51       1.411   9.640 -11.284  1.00 84.92           C  
ATOM    367  C   THR A  51       0.231   9.859 -10.338  1.00 84.92           C  
ATOM    368  CB  THR A  51       2.596  10.510 -10.833  1.00 84.92           C  
ATOM    369  O   THR A  51       0.075   9.124  -9.359  1.00 84.92           O  
ATOM    370  CG2 THR A  51       3.860  10.209 -11.639  1.00 84.92           C  
ATOM    371  OG1 THR A  51       2.292  11.869 -11.023  1.00 84.92           O  
ATOM    372  N   TRP A  52      -0.655  10.807 -10.652  1.00 91.63           N  
ATOM    373  CA  TRP A  52      -1.838  11.101  -9.850  1.00 91.63           C  
ATOM    374  C   TRP A  52      -2.860   9.967  -9.842  1.00 91.63           C  
ATOM    375  CB  TRP A  52      -2.479  12.410 -10.303  1.00 91.63           C  
ATOM    376  O   TRP A  52      -3.602   9.857  -8.867  1.00 91.63           O  
ATOM    377  CG  TRP A  52      -1.806  13.634  -9.789  1.00 91.63           C  
ATOM    378  CD1 TRP A  52      -0.953  14.435 -10.465  1.00 91.63           C  
ATOM    379  CD2 TRP A  52      -1.939  14.212  -8.460  1.00 91.63           C  
ATOM    380  CE2 TRP A  52      -1.178  15.416  -8.417  1.00 91.63           C  
ATOM    381  CE3 TRP A  52      -2.640  13.838  -7.292  1.00 91.63           C  
ATOM    382  NE1 TRP A  52      -0.571  15.485  -9.653  1.00 91.63           N  
ATOM    383  CH2 TRP A  52      -1.850  15.835  -6.130  1.00 91.63           C  
ATOM    384  CZ2 TRP A  52      -1.144  16.233  -7.279  1.00 91.63           C  
ATOM    385  CZ3 TRP A  52      -2.589  14.636  -6.134  1.00 91.63           C  
ATOM    386  N   LEU A  53      -2.875   9.083 -10.846  1.00 90.67           N  
ATOM    387  CA  LEU A  53      -3.816   7.962 -10.869  1.00 90.67           C  
ATOM    388  C   LEU A  53      -3.573   6.990  -9.704  1.00 90.67           C  
ATOM    389  CB  LEU A  53      -3.737   7.253 -12.235  1.00 90.67           C  
ATOM    390  O   LEU A  53      -4.514   6.553  -9.039  1.00 90.67           O  
ATOM    391  CG  LEU A  53      -4.845   6.198 -12.427  1.00 90.67           C  
ATOM    392  CD1 LEU A  53      -6.220   6.852 -12.509  1.00 90.67           C  
ATOM    393  CD2 LEU A  53      -4.666   5.404 -13.718  1.00 90.67           C  
ATOM    394  N   THR A  54      -2.311   6.675  -9.414  1.00 88.92           N  
ATOM    395  CA  THR A  54      -1.944   5.858  -8.248  1.00 88.92           C  
ATOM    396  C   THR A  54      -1.936   6.676  -6.963  1.00 88.92           C  
ATOM    397  CB  THR A  54      -0.582   5.179  -8.445  1.00 88.92           C  
ATOM    398  O   THR A  54      -2.408   6.198  -5.930  1.00 88.92           O  
ATOM    399  CG2 THR A  54      -0.697   4.038  -9.454  1.00 88.92           C  
ATOM    400  OG1 THR A  54       0.382   6.076  -8.955  1.00 88.92           O  
ATOM    401  N   THR A  55      -1.450   7.919  -7.019  1.00 91.25           N  
ATOM    402  CA  THR A  55      -1.314   8.768  -5.830  1.00 91.25           C  
ATOM    403  C   THR A  55      -2.675   9.136  -5.241  1.00 91.25           C  
ATOM    404  CB  THR A  55      -0.471  10.011  -6.146  1.00 91.25           C  
ATOM    405  O   THR A  55      -2.865   8.973  -4.040  1.00 91.25           O  
ATOM    406  CG2 THR A  55      -0.254  10.924  -4.944  1.00 91.25           C  
ATOM    407  OG1 THR A  55       0.805   9.590  -6.563  1.00 91.25           O  
ATOM    408  N   ALA A  56      -3.665   9.541  -6.043  1.00 95.29           N  
ATOM    409  CA  ALA A  56      -4.995   9.902  -5.537  1.00 95.29           C  
ATOM    410  C   ALA A  56      -5.683   8.733  -4.808  1.00 95.29           C  
ATOM    411  CB  ALA A  56      -5.852  10.409  -6.703  1.00 95.29           C  
ATOM    412  O   ALA A  56      -6.262   8.926  -3.733  1.00 95.29           O  
ATOM    413  N   TYR A  57      -5.568   7.512  -5.346  1.00 94.60           N  
ATOM    414  CA  TYR A  57      -6.049   6.302  -4.675  1.00 94.60           C  
ATOM    415  C   TYR A  57      -5.298   6.046  -3.368  1.00 94.60           C  
ATOM    416  CB  TYR A  57      -5.884   5.080  -5.582  1.00 94.60           C  
ATOM    417  O   TYR A  57      -5.919   5.793  -2.339  1.00 94.60           O  
ATOM    418  CG  TYR A  57      -6.439   3.810  -4.973  1.00 94.60           C  
ATOM    419  CD1 TYR A  57      -5.589   2.914  -4.298  1.00 94.60           C  
ATOM    420  CD2 TYR A  57      -7.814   3.534  -5.069  1.00 94.60           C  
ATOM    421  CE1 TYR A  57      -6.112   1.733  -3.736  1.00 94.60           C  
ATOM    422  CE2 TYR A  57      -8.338   2.346  -4.523  1.00 94.60           C  
ATOM    423  OH  TYR A  57      -7.998   0.302  -3.322  1.00 94.60           O  
ATOM    424  CZ  TYR A  57      -7.489   1.444  -3.854  1.00 94.60           C  
ATOM    425  N   LEU A  58      -3.964   6.117  -3.382  1.00 91.87           N  
ATOM    426  CA  LEU A  58      -3.133   5.877  -2.201  1.00 91.87           C  
ATOM    427  C   LEU A  58      -3.447   6.866  -1.070  1.00 91.87           C  
ATOM    428  CB  LEU A  58      -1.656   5.961  -2.622  1.00 91.87           C  
ATOM    429  O   LEU A  58      -3.618   6.448   0.077  1.00 91.87           O  
ATOM    430  CG  LEU A  58      -0.657   5.787  -1.461  1.00 91.87           C  
ATOM    431  CD1 LEU A  58      -0.714   4.381  -0.860  1.00 91.87           C  
ATOM    432  CD2 LEU A  58       0.758   6.051  -1.966  1.00 91.87           C  
ATOM    433  N   LEU A  59      -3.556   8.159  -1.391  1.00 95.34           N  
ATOM    434  CA  LEU A  59      -3.847   9.225  -0.430  1.00 95.34           C  
ATOM    435  C   LEU A  59      -5.177   8.979   0.275  1.00 95.34           C  
ATOM    436  CB  LEU A  59      -3.898  10.585  -1.157  1.00 95.34           C  
ATOM    437  O   LEU A  59      -5.244   8.960   1.504  1.00 95.34           O  
ATOM    438  CG  LEU A  59      -2.552  11.116  -1.671  1.00 95.34           C  
ATOM    439  CD1 LEU A  59      -2.783  12.391  -2.473  1.00 95.34           C  
ATOM    440  CD2 LEU A  59      -1.593  11.422  -0.538  1.00 95.34           C  
ATOM    441  N   THR A  60      -6.232   8.752  -0.500  1.00 96.49           N  
ATOM    442  CA  THR A  60      -7.587   8.557   0.027  1.00 96.49           C  
ATOM    443  C   THR A  60      -7.727   7.218   0.747  1.00 96.49           C  
ATOM    444  CB  THR A  60      -8.621   8.681  -1.093  1.00 96.49           C  
ATOM    445  O   THR A  60      -8.245   7.189   1.864  1.00 96.49           O  
ATOM    446  CG2 THR A  60      -8.712  10.116  -1.612  1.00 96.49           C  
ATOM    447  OG1 THR A  60      -8.248   7.846  -2.157  1.00 96.49           O  
ATOM    448  N   SER A  61      -7.195   6.132   0.178  1.00 94.34           N  
ATOM    449  CA  SER A  61      -7.245   4.795   0.786  1.00 94.34           C  
ATOM    450  C   SER A  61      -6.408   4.665   2.049  1.00 94.34           C  
ATOM    451  CB  SER A  61      -6.845   3.692  -0.200  1.00 94.34           C  
ATOM    452  O   SER A  61      -6.775   3.889   2.921  1.00 94.34           O  
ATOM    453  OG  SER A  61      -5.499   3.831  -0.596  1.00 94.34           O  
ATOM    454  N   THR A  62      -5.332   5.434   2.201  1.00 93.83           N  
ATOM    455  CA  THR A  62      -4.544   5.446   3.441  1.00 93.83           C  
ATOM    456  C   THR A  62      -5.187   6.342   4.492  1.00 93.83           C  
ATOM    457  CB  THR A  62      -3.099   5.878   3.168  1.00 93.83           C  
ATOM    458  O   THR A  62      -5.323   5.942   5.647  1.00 93.83           O  
ATOM    459  CG2 THR A  62      -2.233   5.836   4.427  1.00 93.83           C  
ATOM    460  OG1 THR A  62      -2.529   4.999   2.230  1.00 93.83           O  
ATOM    461  N   THR A  63      -5.631   7.538   4.100  1.00 96.11           N  
ATOM    462  CA  THR A  63      -6.170   8.537   5.037  1.00 96.11           C  
ATOM    463  C   THR A  63      -7.509   8.106   5.638  1.00 96.11           C  
ATOM    464  CB  THR A  63      -6.313   9.902   4.348  1.00 96.11           C  
ATOM    465  O   THR A  63      -7.766   8.373   6.808  1.00 96.11           O  
ATOM    466  CG2 THR A  63      -6.699  11.020   5.309  1.00 96.11           C  
ATOM    467  OG1 THR A  63      -5.080  10.284   3.790  1.00 96.11           O  
ATOM    468  N   ILE A  64      -8.361   7.403   4.883  1.00 96.48           N  
ATOM    469  CA  ILE A  64      -9.680   6.979   5.378  1.00 96.48           C  
ATOM    470  C   ILE A  64      -9.610   5.855   6.420  1.00 96.48           C  
ATOM    471  CB  ILE A  64     -10.591   6.589   4.193  1.00 96.48           C  
ATOM    472  O   ILE A  64     -10.543   5.694   7.199  1.00 96.48           O  
ATOM    473  CG1 ILE A  64     -12.088   6.509   4.562  1.00 96.48           C  
ATOM    474  CG2 ILE A  64     -10.157   5.241   3.597  1.00 96.48           C  
ATOM    475  CD1 ILE A  64     -12.688   7.846   5.017  1.00 96.48           C  
ATOM    476  N   VAL A  65      -8.530   5.071   6.457  1.00 96.12           N  
ATOM    477  CA  VAL A  65      -8.414   3.853   7.281  1.00 96.12           C  
ATOM    478  C   VAL A  65      -8.731   4.089   8.767  1.00 96.12           C  
ATOM    479  CB  VAL A  65      -7.027   3.210   7.078  1.00 96.12           C  
ATOM    480  O   VAL A  65      -9.633   3.419   9.283  1.00 96.12           O  
ATOM    481  CG1 VAL A  65      -6.688   2.139   8.112  1.00 96.12           C  
ATOM    482  CG2 VAL A  65      -6.939   2.544   5.708  1.00 96.12           C  
ATOM    483  N   PRO A  66      -8.062   5.012   9.488  1.00 95.01           N  
ATOM    484  CA  PRO A  66      -8.341   5.230  10.908  1.00 95.01           C  
ATOM    485  C   PRO A  66      -9.767   5.752  11.137  1.00 95.01           C  
ATOM    486  CB  PRO A  66      -7.253   6.187  11.403  1.00 95.01           C  
ATOM    487  O   PRO A  66     -10.457   5.262  12.034  1.00 95.01           O  
ATOM    488  CG  PRO A  66      -6.826   6.927  10.140  1.00 95.01           C  
ATOM    489  CD  PRO A  66      -6.975   5.877   9.050  1.00 95.01           C  
ATOM    490  N   ILE A  67     -10.252   6.643  10.261  1.00 95.78           N  
ATOM    491  CA  ILE A  67     -11.632   7.156  10.281  1.00 95.78           C  
ATOM    492  C   ILE A  67     -12.624   6.000  10.144  1.00 95.78           C  
ATOM    493  CB  ILE A  67     -11.858   8.203   9.162  1.00 95.78           C  
ATOM    494  O   ILE A  67     -13.558   5.892  10.933  1.00 95.78           O  
ATOM    495  CG1 ILE A  67     -10.945   9.429   9.342  1.00 95.78           C  
ATOM    496  CG2 ILE A  67     -13.329   8.664   9.132  1.00 95.78           C  
ATOM    497  CD1 ILE A  67     -10.811  10.284   8.072  1.00 95.78           C  
ATOM    498  N   ALA A  68     -12.406   5.097   9.188  1.00 95.62           N  
ATOM    499  CA  ALA A  68     -13.251   3.933   8.961  1.00 95.62           C  
ATOM    500  C   ALA A  68     -13.304   3.022  10.193  1.00 95.62           C  
ATOM    501  CB  ALA A  68     -12.719   3.177   7.741  1.00 95.62           C  
ATOM    502  O   ALA A  68     -14.385   2.575  10.574  1.00 95.62           O  
ATOM    503  N   GLY A  69     -12.162   2.791  10.850  1.00 94.23           N  
ATOM    504  CA  GLY A  69     -12.110   2.026  12.098  1.00 94.23           C  
ATOM    505  C   GLY A  69     -12.947   2.662  13.207  1.00 94.23           C  
ATOM    506  O   GLY A  69     -13.785   1.982  13.801  1.00 94.23           O  
ATOM    507  N   LYS A  70     -12.806   3.976  13.421  1.00 93.65           N  
ATOM    508  CA  LYS A  70     -13.606   4.698  14.421  1.00 93.65           C  
ATOM    509  C   LYS A  70     -15.095   4.698  14.080  1.00 93.65           C  
ATOM    510  CB  LYS A  70     -13.074   6.133  14.574  1.00 93.65           C  
ATOM    511  O   LYS A  70     -15.930   4.410  14.937  1.00 93.65           O  
ATOM    512  CG  LYS A  70     -13.845   6.942  15.633  1.00 93.65           C  
ATOM    513  CD  LYS A  70     -13.681   6.354  17.041  1.00 93.65           C  
ATOM    514  CE  LYS A  70     -14.432   7.217  18.057  1.00 93.65           C  
ATOM    515  NZ  LYS A  70     -14.073   6.851  19.442  1.00 93.65           N  
ATOM    516  N   LEU A  71     -15.446   4.972  12.823  1.00 93.08           N  
ATOM    517  CA  LEU A  71     -16.827   4.899  12.349  1.00 93.08           C  
ATOM    518  C   LEU A  71     -17.405   3.501  12.561  1.00 93.08           C  
ATOM    519  CB  LEU A  71     -16.900   5.269  10.858  1.00 93.08           C  
ATOM    520  O   LEU A  71     -18.579   3.376  12.896  1.00 93.08           O  
ATOM    521  CG  LEU A  71     -16.673   6.755  10.530  1.00 93.08           C  
ATOM    522  CD1 LEU A  71     -16.733   6.939   9.014  1.00 93.08           C  
ATOM    523  CD2 LEU A  71     -17.737   7.650  11.155  1.00 93.08           C  
ATOM    524  N   ALA A  72     -16.608   2.448  12.386  1.00 92.31           N  
ATOM    525  CA  ALA A  72     -17.069   1.085  12.593  1.00 92.31           C  
ATOM    526  C   ALA A  72     -17.371   0.799  14.064  1.00 92.31           C  
ATOM    527  CB  ALA A  72     -16.023   0.123  12.039  1.00 92.31           C  
ATOM    528  O   ALA A  72     -18.288   0.017  14.337  1.00 92.31           O  
ATOM    529  N   ASP A  73     -16.614   1.383  14.997  1.00 90.69           N  
ATOM    530  CA  ASP A  73     -16.863   1.282  16.442  1.00 90.69           C  
ATOM    531  C   ASP A  73     -18.140   2.044  16.843  1.00 90.69           C  
ATOM    532  CB  ASP A  73     -15.613   1.735  17.231  1.00 90.69           C  
ATOM    533  O   ASP A  73     -18.924   1.538  17.651  1.00 90.69           O  
ATOM    534  CG  ASP A  73     -14.404   0.790  17.079  1.00 90.69           C  
ATOM    535  OD1 ASP A  73     -14.623  -0.427  16.847  1.00 90.69           O  
ATOM    536  OD2 ASP A  73     -13.252   1.271  17.135  1.00 90.69           O  
ATOM    537  N   LEU A  74     -18.406   3.191  16.204  1.00 89.50           N  
ATOM    538  CA  LEU A  74     -19.566   4.052  16.476  1.00 89.50           C  
ATOM    539  C   LEU A  74     -20.866   3.582  15.798  1.00 89.50           C  
ATOM    540  CB  LEU A  74     -19.228   5.493  16.045  1.00 89.50           C  
ATOM    541  O   LEU A  74     -21.882   3.394  16.456  1.00 89.50           O  
ATOM    542  CG  LEU A  74     -18.110   6.179  16.854  1.00 89.50           C  
ATOM    543  CD1 LEU A  74     -17.801   7.541  16.228  1.00 89.50           C  
ATOM    544  CD2 LEU A  74     -18.498   6.377  18.318  1.00 89.50           C  
ATOM    545  N   LEU A  75     -20.849   3.393  14.478  1.00 90.44           N  
ATOM    546  CA  LEU A  75     -22.025   3.071  13.653  1.00 90.44           C  
ATOM    547  C   LEU A  75     -22.247   1.561  13.493  1.00 90.44           C  
ATOM    548  CB  LEU A  75     -21.867   3.743  12.274  1.00 90.44           C  
ATOM    549  O   LEU A  75     -23.281   1.114  12.993  1.00 90.44           O  
ATOM    550  CG  LEU A  75     -21.793   5.280  12.313  1.00 90.44           C  
ATOM    551  CD1 LEU A  75     -21.416   5.814  10.931  1.00 90.44           C  
ATOM    552  CD2 LEU A  75     -23.143   5.884  12.700  1.00 90.44           C  
ATOM    553  N   GLY A  76     -21.272   0.756  13.906  1.00 90.90           N  
ATOM    554  CA  GLY A  76     -21.284  -0.689  13.743  1.00 90.90           C  
ATOM    555  C   GLY A  76     -20.702  -1.159  12.408  1.00 90.90           C  
ATOM    556  O   GLY A  76     -20.733  -0.483  11.378  1.00 90.90           O  
ATOM    557  N   ARG A  77     -20.196  -2.398  12.425  1.00 91.35           N  
ATOM    558  CA  ARG A  77     -19.422  -2.993  11.322  1.00 91.35           C  
ATOM    559  C   ARG A  77     -20.187  -3.057  10.003  1.00 91.35           C  
ATOM    560  CB  ARG A  77     -18.957  -4.415  11.696  1.00 91.35           C  
ATOM    561  O   ARG A  77     -19.619  -2.802   8.947  1.00 91.35           O  
ATOM    562  CG  ARG A  77     -18.308  -4.576  13.077  1.00 91.35           C  
ATOM    563  CD  ARG A  77     -17.099  -3.666  13.283  1.00 91.35           C  
ATOM    564  NE  ARG A  77     -16.498  -3.905  14.605  1.00 91.35           N  
ATOM    565  NH1 ARG A  77     -16.336  -1.738  15.285  1.00 91.35           N  
ATOM    566  NH2 ARG A  77     -15.371  -3.262  16.505  1.00 91.35           N  
ATOM    567  CZ  ARG A  77     -16.074  -2.987  15.452  1.00 91.35           C  
ATOM    568  N   ARG A  78     -21.476  -3.416  10.063  1.00 93.56           N  
ATOM    569  CA  ARG A  78     -22.311  -3.631   8.872  1.00 93.56           C  
ATOM    570  C   ARG A  78     -22.451  -2.360   8.043  1.00 93.56           C  
ATOM    571  CB  ARG A  78     -23.688  -4.183   9.273  1.00 93.56           C  
ATOM    572  O   ARG A  78     -22.271  -2.429   6.835  1.00 93.56           O  
ATOM    573  CG  ARG A  78     -24.533  -4.534   8.037  1.00 93.56           C  
ATOM    574  CD  ARG A  78     -25.921  -5.011   8.459  1.00 93.56           C  
ATOM    575  NE  ARG A  78     -26.765  -5.297   7.287  1.00 93.56           N  
ATOM    576  NH1 ARG A  78     -28.674  -5.840   8.426  1.00 93.56           N  
ATOM    577  NH2 ARG A  78     -28.705  -5.784   6.196  1.00 93.56           N  
ATOM    578  CZ  ARG A  78     -28.036  -5.649   7.305  1.00 93.56           C  
ATOM    579  N   ILE A  79     -22.785  -1.239   8.687  1.00 93.78           N  
ATOM    580  CA  ILE A  79     -23.055   0.026   7.995  1.00 93.78           C  
ATOM    581  C   ILE A  79     -21.789   0.493   7.286  1.00 93.78           C  
ATOM    582  CB  ILE A  79     -23.616   1.086   8.974  1.00 93.78           C  
ATOM    583  O   ILE A  79     -21.821   0.700   6.079  1.00 93.78           O  
ATOM    584  CG1 ILE A  79     -24.994   0.611   9.493  1.00 93.78           C  
ATOM    585  CG2 ILE A  79     -23.721   2.465   8.293  1.00 93.78           C  
ATOM    586  CD1 ILE A  79     -25.686   1.577  10.462  1.00 93.78           C  
ATOM    587  N   VAL A  80     -20.674   0.556   8.015  1.00 94.71           N  
ATOM    588  CA  VAL A  80     -19.406   1.078   7.493  1.00 94.71           C  
ATOM    589  C   VAL A  80     -18.830   0.206   6.385  1.00 94.71           C  
ATOM    590  CB  VAL A  80     -18.399   1.248   8.639  1.00 94.71           C  
ATOM    591  O   VAL A  80     -18.371   0.716   5.368  1.00 94.71           O  
ATOM    592  CG1 VAL A  80     -17.035   1.754   8.159  1.00 94.71           C  
ATOM    593  CG2 VAL A  80     -18.974   2.259   9.634  1.00 94.71           C  
ATOM    594  N   TYR A  81     -18.872  -1.118   6.535  1.00 95.40           N  
ATOM    595  CA  TYR A  81     -18.314  -1.988   5.504  1.00 95.40           C  
ATOM    596  C   TYR A  81     -19.174  -1.976   4.233  1.00 95.40           C  
ATOM    597  CB  TYR A  81     -18.144  -3.399   6.064  1.00 95.40           C  
ATOM    598  O   TYR A  81     -18.657  -1.834   3.126  1.00 95.40           O  
ATOM    599  CG  TYR A  81     -17.103  -4.265   5.386  1.00 95.40           C  
ATOM    600  CD1 TYR A  81     -16.679  -5.409   6.075  1.00 95.40           C  
ATOM    601  CD2 TYR A  81     -16.492  -3.931   4.155  1.00 95.40           C  
ATOM    602  CE1 TYR A  81     -15.650  -6.198   5.547  1.00 95.40           C  
ATOM    603  CE2 TYR A  81     -15.518  -4.766   3.589  1.00 95.40           C  
ATOM    604  OH  TYR A  81     -14.155  -6.722   3.752  1.00 95.40           O  
ATOM    605  CZ  TYR A  81     -15.095  -5.909   4.286  1.00 95.40           C  
ATOM    606  N   VAL A  82     -20.500  -2.073   4.375  1.00 95.94           N  
ATOM    607  CA  VAL A  82     -21.402  -2.035   3.216  1.00 95.94           C  
ATOM    608  C   VAL A  82     -21.329  -0.678   2.515  1.00 95.94           C  
ATOM    609  CB  VAL A  82     -22.839  -2.407   3.618  1.00 95.94           C  
ATOM    610  O   VAL A  82     -21.274  -0.653   1.289  1.00 95.94           O  
ATOM    611  CG1 VAL A  82     -23.835  -2.203   2.472  1.00 95.94           C  
ATOM    612  CG2 VAL A  82     -22.913  -3.886   4.035  1.00 95.94           C  
ATOM    613  N   SER A  83     -21.253   0.437   3.252  1.00 96.36           N  
ATOM    614  CA  SER A  83     -21.080   1.757   2.638  1.00 96.36           C  
ATOM    615  C   SER A  83     -19.745   1.871   1.905  1.00 96.36           C  
ATOM    616  CB  SER A  83     -21.242   2.884   3.665  1.00 96.36           C  
ATOM    617  O   SER A  83     -19.729   2.341   0.772  1.00 96.36           O  
ATOM    618  OG  SER A  83     -20.216   2.878   4.636  1.00 96.36           O  
ATOM    619  N   GLY A  84     -18.645   1.377   2.485  1.00 96.49           N  
ATOM    620  CA  GLY A  84     -17.337   1.352   1.824  1.00 96.49           C  
ATOM    621  C   GLY A  84     -17.342   0.562   0.514  1.00 96.49           C  
ATOM    622  O   GLY A  84     -16.822   1.038  -0.492  1.00 96.49           O  
ATOM    623  N   LEU A  85     -18.000  -0.601   0.492  1.00 96.14           N  
ATOM    624  CA  LEU A  85     -18.169  -1.403  -0.724  1.00 96.14           C  
ATOM    625  C   LEU A  85     -19.016  -0.690  -1.783  1.00 96.14           C  
ATOM    626  CB  LEU A  85     -18.832  -2.738  -0.361  1.00 96.14           C  
ATOM    627  O   LEU A  85     -18.672  -0.718  -2.961  1.00 96.14           O  
ATOM    628  CG  LEU A  85     -17.910  -3.718   0.369  1.00 96.14           C  
ATOM    629  CD1 LEU A  85     -18.726  -4.809   1.054  1.00 96.14           C  
ATOM    630  CD2 LEU A  85     -16.959  -4.398  -0.610  1.00 96.14           C  
ATOM    631  N   ILE A  86     -20.109  -0.037  -1.379  1.00 96.91           N  
ATOM    632  CA  ILE A  86     -20.960   0.735  -2.294  1.00 96.91           C  
ATOM    633  C   ILE A  86     -20.184   1.915  -2.885  1.00 96.91           C  
ATOM    634  CB  ILE A  86     -22.263   1.172  -1.590  1.00 96.91           C  
ATOM    635  O   ILE A  86     -20.230   2.110  -4.096  1.00 96.91           O  
ATOM    636  CG1 ILE A  86     -23.155  -0.064  -1.327  1.00 96.91           C  
ATOM    637  CG2 ILE A  86     -23.037   2.203  -2.434  1.00 96.91           C  
ATOM    638  CD1 ILE A  86     -24.319   0.213  -0.367  1.00 96.91           C  
ATOM    639  N   ILE A  87     -19.435   2.656  -2.061  1.00 97.17           N  
ATOM    640  CA  ILE A  87     -18.572   3.757  -2.513  1.00 97.17           C  
ATOM    641  C   ILE A  87     -17.531   3.235  -3.506  1.00 97.17           C  
ATOM    642  CB  ILE A  87     -17.910   4.464  -1.306  1.00 97.17           C  
ATOM    643  O   ILE A  87     -17.379   3.811  -4.580  1.00 97.17           O  
ATOM    644  CG1 ILE A  87     -18.973   5.234  -0.486  1.00 97.17           C  
ATOM    645  CG2 ILE A  87     -16.803   5.440  -1.756  1.00 97.17           C  
ATOM    646  CD1 ILE A  87     -18.490   5.646   0.911  1.00 97.17           C  
ATOM    647  N   PHE A  88     -16.865   2.119  -3.190  1.00 95.77           N  
ATOM    648  CA  PHE A  88     -15.880   1.504  -4.079  1.00 95.77           C  
ATOM    649  C   PHE A  88     -16.491   1.130  -5.433  1.00 95.77           C  
ATOM    650  CB  PHE A  88     -15.274   0.264  -3.410  1.00 95.77           C  
ATOM    651  O   PHE A  88     -15.926   1.466  -6.472  1.00 95.77           O  
ATOM    652  CG  PHE A  88     -14.161  -0.363  -4.224  1.00 95.77           C  
ATOM    653  CD1 PHE A  88     -14.430  -1.433  -5.097  1.00 95.77           C  
ATOM    654  CD2 PHE A  88     -12.850   0.137  -4.121  1.00 95.77           C  
ATOM    655  CE1 PHE A  88     -13.388  -2.000  -5.851  1.00 95.77           C  
ATOM    656  CE2 PHE A  88     -11.809  -0.431  -4.874  1.00 95.77           C  
ATOM    657  CZ  PHE A  88     -12.082  -1.497  -5.744  1.00 95.77           C  
ATOM    658  N   MET A  89     -17.654   0.472  -5.444  1.00 95.90           N  
ATOM    659  CA  MET A  89     -18.338   0.089  -6.682  1.00 95.90           C  
ATOM    660  C   MET A  89     -18.799   1.303  -7.488  1.00 95.90           C  
ATOM    661  CB  MET A  89     -19.567  -0.762  -6.372  1.00 95.90           C  
ATOM    662  O   MET A  89     -18.528   1.369  -8.681  1.00 95.90           O  
ATOM    663  CG  MET A  89     -19.230  -2.174  -5.902  1.00 95.90           C  
ATOM    664  SD  MET A  89     -20.711  -3.200  -5.740  1.00 95.90           S  
ATOM    665  CE  MET A  89     -21.722  -2.238  -4.593  1.00 95.90           C  
ATOM    666  N   ALA A  90     -19.466   2.269  -6.854  1.00 97.78           N  
ATOM    667  CA  ALA A  90     -19.952   3.466  -7.534  1.00 97.78           C  
ATOM    668  C   ALA A  90     -18.790   4.254  -8.155  1.00 97.78           C  
ATOM    669  CB  ALA A  90     -20.745   4.312  -6.532  1.00 97.78           C  
ATOM    670  O   ALA A  90     -18.844   4.612  -9.328  1.00 97.78           O  
ATOM    671  N   ALA A  91     -17.702   4.440  -7.406  1.00 97.60           N  
ATOM    672  CA  ALA A  91     -16.501   5.081  -7.920  1.00 97.60           C  
ATOM    673  C   ALA A  91     -15.821   4.256  -9.026  1.00 97.60           C  
ATOM    674  CB  ALA A  91     -15.565   5.338  -6.746  1.00 97.60           C  
ATOM    675  O   ALA A  91     -15.370   4.832 -10.008  1.00 97.60           O  
ATOM    676  N   SER A  92     -15.811   2.920  -8.931  1.00 95.80           N  
ATOM    677  CA  SER A  92     -15.316   2.048 -10.011  1.00 95.80           C  
ATOM    678  C   SER A  92     -16.139   2.221 -11.295  1.00 95.80           C  
ATOM    679  CB  SER A  92     -15.347   0.563  -9.619  1.00 95.80           C  
ATOM    680  O   SER A  92     -15.571   2.329 -12.379  1.00 95.80           O  
ATOM    681  OG  SER A  92     -14.617   0.289  -8.438  1.00 95.80           O  
ATOM    682  N   ALA A  93     -17.471   2.302 -11.196  1.00 97.48           N  
ATOM    683  CA  ALA A  93     -18.323   2.584 -12.352  1.00 97.48           C  
ATOM    684  C   ALA A  93     -17.982   3.945 -12.977  1.00 97.48           C  
ATOM    685  CB  ALA A  93     -19.800   2.524 -11.941  1.00 97.48           C  
ATOM    686  O   ALA A  93     -17.820   4.034 -14.191  1.00 97.48           O  
ATOM    687  N   LEU A  94     -17.799   4.979 -12.146  1.00 97.87           N  
ATOM    688  CA  LEU A  94     -17.395   6.310 -12.603  1.00 97.87           C  
ATOM    689  C   LEU A  94     -16.017   6.295 -13.288  1.00 97.87           C  
ATOM    690  CB  LEU A  94     -17.428   7.297 -11.424  1.00 97.87           C  
ATOM    691  O   LEU A  94     -15.873   6.888 -14.353  1.00 97.87           O  
ATOM    692  CG  LEU A  94     -18.823   7.608 -10.856  1.00 97.87           C  
ATOM    693  CD1 LEU A  94     -18.680   8.451  -9.586  1.00 97.87           C  
ATOM    694  CD2 LEU A  94     -19.691   8.378 -11.851  1.00 97.87           C  
ATOM    695  N   CYS A  95     -15.031   5.559 -12.758  1.00 95.90           N  
ATOM    696  CA  CYS A  95     -13.728   5.372 -13.412  1.00 95.90           C  
ATOM    697  C   CYS A  95     -13.872   4.768 -14.818  1.00 95.90           C  
ATOM    698  CB  CYS A  95     -12.834   4.456 -12.561  1.00 95.90           C  
ATOM    699  O   CYS A  95     -13.258   5.253 -15.766  1.00 95.90           O  
ATOM    700  SG  CYS A  95     -12.311   5.242 -11.013  1.00 95.90           S  
ATOM    701  N   GLY A  96     -14.712   3.739 -14.978  1.00 94.86           N  
ATOM    702  CA  GLY A  96     -14.990   3.141 -16.289  1.00 94.86           C  
ATOM    703  C   GLY A  96     -15.725   4.084 -17.254  1.00 94.86           C  
ATOM    704  O   GLY A  96     -15.646   3.909 -18.472  1.00 94.86           O  
ATOM    705  N   MET A  97     -16.422   5.096 -16.732  1.00 96.04           N  
ATOM    706  CA  MET A  97     -17.128   6.122 -17.508  1.00 96.04           C  
ATOM    707  C   MET A  97     -16.272   7.361 -17.812  1.00 96.04           C  
ATOM    708  CB  MET A  97     -18.412   6.534 -16.775  1.00 96.04           C  
ATOM    709  O   MET A  97     -16.721   8.215 -18.574  1.00 96.04           O  
ATOM    710  CG  MET A  97     -19.457   5.414 -16.740  1.00 96.04           C  
ATOM    711  SD  MET A  97     -20.930   5.787 -15.746  1.00 96.04           S  
ATOM    712  CE  MET A  97     -21.623   7.176 -16.684  1.00 96.04           C  
ATOM    713  N   ALA A  98     -15.062   7.466 -17.255  1.00 95.96           N  
ATOM    714  CA  ALA A  98     -14.209   8.638 -17.421  1.00 95.96           C  
ATOM    715  C   ALA A  98     -13.830   8.878 -18.893  1.00 95.96           C  
ATOM    716  CB  ALA A  98     -12.967   8.486 -16.538  1.00 95.96           C  
ATOM    717  O   ALA A  98     -13.488   7.940 -19.631  1.00 95.96           O  
ATOM    718  N   ASN A  99     -13.868  10.149 -19.301  1.00 94.11           N  
ATOM    719  CA  ASN A  99     -13.554  10.582 -20.667  1.00 94.11           C  
ATOM    720  C   ASN A  99     -12.236  11.355 -20.768  1.00 94.11           C  
ATOM    721  CB  ASN A  99     -14.722  11.417 -21.201  1.00 94.11           C  
ATOM    722  O   ASN A  99     -11.746  11.591 -21.868  1.00 94.11           O  
ATOM    723  CG  ASN A  99     -15.998  10.607 -21.254  1.00 94.11           C  
ATOM    724  ND2 ASN A  99     -17.012  11.040 -20.544  1.00 94.11           N  
ATOM    725  OD1 ASN A  99     -16.082   9.568 -21.895  1.00 94.11           O  
ATOM    726  N   ASN A 100     -11.654  11.750 -19.638  1.00 93.98           N  
ATOM    727  CA  ASN A 100     -10.349  12.396 -19.573  1.00 93.98           C  
ATOM    728  C   ASN A 100      -9.592  11.975 -18.307  1.00 93.98           C  
ATOM    729  CB  ASN A 100     -10.524  13.922 -19.688  1.00 93.98           C  
ATOM    730  O   ASN A 100     -10.168  11.431 -17.360  1.00 93.98           O  
ATOM    731  CG  ASN A 100     -11.372  14.501 -18.571  1.00 93.98           C  
ATOM    732  ND2 ASN A 100     -12.578  14.919 -18.878  1.00 93.98           N  
ATOM    733  OD1 ASN A 100     -10.946  14.556 -17.429  1.00 93.98           O  
ATOM    734  N   MET A 101      -8.283  12.230 -18.300  1.00 93.46           N  
ATOM    735  CA  MET A 101      -7.399  11.840 -17.199  1.00 93.46           C  
ATOM    736  C   MET A 101      -7.807  12.483 -15.859  1.00 93.46           C  
ATOM    737  CB  MET A 101      -5.955  12.186 -17.599  1.00 93.46           C  
ATOM    738  O   MET A 101      -7.746  11.827 -14.823  1.00 93.46           O  
ATOM    739  CG  MET A 101      -4.915  11.689 -16.591  1.00 93.46           C  
ATOM    740  SD  MET A 101      -4.867   9.897 -16.307  1.00 93.46           S  
ATOM    741  CE  MET A 101      -4.044   9.375 -17.835  1.00 93.46           C  
ATOM    742  N   THR A 102      -8.282  13.733 -15.861  1.00 95.58           N  
ATOM    743  CA  THR A 102      -8.693  14.449 -14.640  1.00 95.58           C  
ATOM    744  C   THR A 102      -9.911  13.808 -13.976  1.00 95.58           C  
ATOM    745  CB  THR A 102      -8.994  15.922 -14.949  1.00 95.58           C  
ATOM    746  O   THR A 102      -9.886  13.550 -12.773  1.00 95.58           O  
ATOM    747  CG2 THR A 102      -9.258  16.748 -13.690  1.00 95.58           C  
ATOM    748  OG1 THR A 102      -7.890  16.506 -15.602  1.00 95.58           O  
ATOM    749  N   GLU A 103     -10.960  13.506 -14.748  1.00 97.05           N  
ATOM    750  CA  GLU A 103     -12.137  12.766 -14.272  1.00 97.05           C  
ATOM    751  C   GLU A 103     -11.730  11.424 -13.673  1.00 97.05           C  
ATOM    752  CB  GLU A 103     -13.096  12.492 -15.437  1.00 97.05           C  
ATOM    753  O   GLU A 103     -12.127  11.096 -12.554  1.00 97.05           O  
ATOM    754  CG  GLU A 103     -13.958  13.702 -15.801  1.00 97.05           C  
ATOM    755  CD  GLU A 103     -14.756  13.472 -17.094  1.00 97.05           C  
ATOM    756  OE1 GLU A 103     -15.225  14.494 -17.639  1.00 97.05           O  
ATOM    757  OE2 GLU A 103     -14.826  12.318 -17.590  1.00 97.05           O  
ATOM    758  N   LEU A 104     -10.881  10.678 -14.388  1.00 96.48           N  
ATOM    759  CA  LEU A 104     -10.408   9.382 -13.928  1.00 96.48           C  
ATOM    760  C   LEU A 104      -9.671   9.502 -12.588  1.00 96.48           C  
ATOM    761  CB  LEU A 104      -9.539   8.740 -15.022  1.00 96.48           C  
ATOM    762  O   LEU A 104      -9.942   8.716 -11.686  1.00 96.48           O  
ATOM    763  CG  LEU A 104      -9.064   7.327 -14.653  1.00 96.48           C  
ATOM    764  CD1 LEU A 104     -10.209   6.335 -14.455  1.00 96.48           C  
ATOM    765  CD2 LEU A 104      -8.137   6.784 -15.735  1.00 96.48           C  
ATOM    766  N   ILE A 105      -8.796  10.497 -12.416  1.00 95.92           N  
ATOM    767  CA  ILE A 105      -8.075  10.742 -11.155  1.00 95.92           C  
ATOM    768  C   ILE A 105      -9.040  11.075 -10.011  1.00 95.92           C  
ATOM    769  CB  ILE A 105      -7.027  11.858 -11.356  1.00 95.92           C  
ATOM    770  O   ILE A 105      -8.899  10.523  -8.916  1.00 95.92           O  
ATOM    771  CG1 ILE A 105      -5.873  11.335 -12.237  1.00 95.92           C  
ATOM    772  CG2 ILE A 105      -6.450  12.362 -10.018  1.00 95.92           C  
ATOM    773  CD1 ILE A 105      -5.058  12.463 -12.871  1.00 95.92           C  
ATOM    774  N   ILE A 106     -10.033  11.940 -10.246  1.00 97.53           N  
ATOM    775  CA  ILE A 106     -11.039  12.304  -9.233  1.00 97.53           C  
ATOM    776  C   ILE A 106     -11.823  11.061  -8.800  1.00 97.53           C  
ATOM    777  CB  ILE A 106     -11.973  13.417  -9.767  1.00 97.53           C  
ATOM    778  O   ILE A 106     -11.934  10.774  -7.604  1.00 97.53           O  
ATOM    779  CG1 ILE A 106     -11.190  14.743  -9.910  1.00 97.53           C  
ATOM    780  CG2 ILE A 106     -13.188  13.622  -8.837  1.00 97.53           C  
ATOM    781  CD1 ILE A 106     -11.941  15.824 -10.698  1.00 97.53           C  
ATOM    782  N   PHE A 107     -12.327  10.284  -9.761  1.00 97.83           N  
ATOM    783  CA  PHE A 107     -13.077   9.060  -9.480  1.00 97.83           C  
ATOM    784  C   PHE A 107     -12.207   7.996  -8.814  1.00 97.83           C  
ATOM    785  CB  PHE A 107     -13.703   8.539 -10.777  1.00 97.83           C  
ATOM    786  O   PHE A 107     -12.661   7.318  -7.893  1.00 97.83           O  
ATOM    787  CG  PHE A 107     -14.647   9.497 -11.481  1.00 97.83           C  
ATOM    788  CD1 PHE A 107     -15.432  10.425 -10.763  1.00 97.83           C  
ATOM    789  CD2 PHE A 107     -14.767   9.435 -12.880  1.00 97.83           C  
ATOM    790  CE1 PHE A 107     -16.317  11.281 -11.441  1.00 97.83           C  
ATOM    791  CE2 PHE A 107     -15.663  10.278 -13.558  1.00 97.83           C  
ATOM    792  CZ  PHE A 107     -16.435  11.205 -12.839  1.00 97.83           C  
ATOM    793  N   ARG A 108     -10.930   7.910  -9.184  1.00 95.50           N  
ATOM    794  CA  ARG A 108      -9.955   7.012  -8.565  1.00 95.50           C  
ATOM    795  C   ARG A 108      -9.657   7.402  -7.115  1.00 95.50           C  
ATOM    796  CB  ARG A 108      -8.713   7.002  -9.469  1.00 95.50           C  
ATOM    797  O   ARG A 108      -9.534   6.522  -6.262  1.00 95.50           O  
ATOM    798  CG  ARG A 108      -7.663   5.959  -9.117  1.00 95.50           C  
ATOM    799  CD  ARG A 108      -8.219   4.541  -9.209  1.00 95.50           C  
ATOM    800  NE  ARG A 108      -7.164   3.529  -9.003  1.00 95.50           N  
ATOM    801  NH1 ARG A 108      -8.368   2.156  -7.638  1.00 95.50           N  
ATOM    802  NH2 ARG A 108      -6.380   1.510  -8.202  1.00 95.50           N  
ATOM    803  CZ  ARG A 108      -7.291   2.430  -8.279  1.00 95.50           C  
ATOM    804  N   GLY A 109      -9.631   8.698  -6.806  1.00 96.57           N  
ATOM    805  CA  GLY A 109      -9.615   9.204  -5.433  1.00 96.57           C  
ATOM    806  C   GLY A 109     -10.863   8.789  -4.644  1.00 96.57           C  
ATOM    807  O   GLY A 109     -10.750   8.251  -3.544  1.00 96.57           O  
ATOM    808  N   LEU A 110     -12.062   8.938  -5.216  1.00 97.32           N  
ATOM    809  CA  LEU A 110     -13.296   8.445  -4.580  1.00 97.32           C  
ATOM    810  C   LEU A 110     -13.267   6.921  -4.366  1.00 97.32           C  
ATOM    811  CB  LEU A 110     -14.523   8.843  -5.421  1.00 97.32           C  
ATOM    812  O   LEU A 110     -13.709   6.427  -3.328  1.00 97.32           O  
ATOM    813  CG  LEU A 110     -14.807  10.353  -5.488  1.00 97.32           C  
ATOM    814  CD1 LEU A 110     -15.978  10.601  -6.438  1.00 97.32           C  
ATOM    815  CD2 LEU A 110     -15.173  10.929  -4.118  1.00 97.32           C  
ATOM    816  N   GLN A 111     -12.695   6.174  -5.311  1.00 95.55           N  
ATOM    817  CA  GLN A 111     -12.538   4.723  -5.221  1.00 95.55           C  
ATOM    818  C   GLN A 111     -11.602   4.333  -4.071  1.00 95.55           C  
ATOM    819  CB  GLN A 111     -12.031   4.196  -6.573  1.00 95.55           C  
ATOM    820  O   GLN A 111     -11.876   3.366  -3.357  1.00 95.55           O  
ATOM    821  CG  GLN A 111     -12.262   2.689  -6.752  1.00 95.55           C  
ATOM    822  CD  GLN A 111     -11.591   2.133  -8.008  1.00 95.55           C  
ATOM    823  NE2 GLN A 111     -11.831   0.896  -8.356  1.00 95.55           N  
ATOM    824  OE1 GLN A 111     -10.785   2.785  -8.652  1.00 95.55           O  
ATOM    825  N   GLY A 112     -10.543   5.112  -3.837  1.00 95.27           N  
ATOM    826  CA  GLY A 112      -9.623   4.902  -2.722  1.00 95.27           C  
ATOM    827  C   GLY A 112     -10.292   5.016  -1.357  1.00 95.27           C  
ATOM    828  O   GLY A 112      -9.995   4.204  -0.485  1.00 95.27           O  
ATOM    829  N   ILE A 113     -11.280   5.901  -1.186  1.00 96.39           N  
ATOM    830  CA  ILE A 113     -12.093   5.961   0.046  1.00 96.39           C  
ATOM    831  C   ILE A 113     -12.754   4.601   0.318  1.00 96.39           C  
ATOM    832  CB  ILE A 113     -13.154   7.084  -0.038  1.00 96.39           C  
ATOM    833  O   ILE A 113     -12.653   4.063   1.421  1.00 96.39           O  
ATOM    834  CG1 ILE A 113     -12.474   8.454  -0.261  1.00 96.39           C  
ATOM    835  CG2 ILE A 113     -14.042   7.129   1.222  1.00 96.39           C  
ATOM    836  CD1 ILE A 113     -13.449   9.628  -0.416  1.00 96.39           C  
ATOM    837  N   GLY A 114     -13.393   4.010  -0.693  1.00 95.14           N  
ATOM    838  CA  GLY A 114     -14.006   2.687  -0.570  1.00 95.14           C  
ATOM    839  C   GLY A 114     -12.980   1.580  -0.296  1.00 95.14           C  
ATOM    840  O   GLY A 114     -13.154   0.786   0.631  1.00 95.14           O  
ATOM    841  N   GLY A 115     -11.869   1.566  -1.040  1.00 92.90           N  
ATOM    842  CA  GLY A 115     -10.807   0.562  -0.900  1.00 92.90           C  
ATOM    843  C   GLY A 115     -10.123   0.596   0.471  1.00 92.90           C  
ATOM    844  O   GLY A 115      -9.884  -0.450   1.081  1.00 92.90           O  
ATOM    845  N   GLY A 116      -9.894   1.799   1.002  1.00 93.04           N  
ATOM    846  CA  GLY A 116      -9.338   2.018   2.336  1.00 93.04           C  
ATOM    847  C   GLY A 116     -10.278   1.630   3.479  1.00 93.04           C  
ATOM    848  O   GLY A 116      -9.810   1.358   4.579  1.00 93.04           O  
ATOM    849  N   ILE A 117     -11.590   1.539   3.237  1.00 95.21           N  
ATOM    850  CA  ILE A 117     -12.545   0.969   4.200  1.00 95.21           C  
ATOM    851  C   ILE A 117     -12.518  -0.563   4.128  1.00 95.21           C  
ATOM    852  CB  ILE A 117     -13.964   1.538   3.959  1.00 95.21           C  
ATOM    853  O   ILE A 117     -12.519  -1.235   5.159  1.00 95.21           O  
ATOM    854  CG1 ILE A 117     -14.019   3.054   4.256  1.00 95.21           C  
ATOM    855  CG2 ILE A 117     -14.998   0.814   4.843  1.00 95.21           C  
ATOM    856  CD1 ILE A 117     -15.224   3.771   3.637  1.00 95.21           C  
ATOM    857  N   MET A 118     -12.479  -1.138   2.923  1.00 91.64           N  
ATOM    858  CA  MET A 118     -12.645  -2.581   2.716  1.00 91.64           C  
ATOM    859  C   MET A 118     -11.597  -3.435   3.441  1.00 91.64           C  
ATOM    860  CB  MET A 118     -12.604  -2.899   1.215  1.00 91.64           C  
ATOM    861  O   MET A 118     -11.962  -4.408   4.106  1.00 91.64           O  
ATOM    862  CG  MET A 118     -13.866  -2.450   0.473  1.00 91.64           C  
ATOM    863  SD  MET A 118     -13.692  -2.465  -1.330  1.00 91.64           S  
ATOM    864  CE  MET A 118     -13.553  -4.239  -1.684  1.00 91.64           C  
ATOM    865  N   MET A 119     -10.310  -3.095   3.315  1.00 85.02           N  
ATOM    866  CA  MET A 119      -9.224  -3.899   3.890  1.00 85.02           C  
ATOM    867  C   MET A 119      -9.225  -3.943   5.430  1.00 85.02           C  
ATOM    868  CB  MET A 119      -7.851  -3.451   3.380  1.00 85.02           C  
ATOM    869  O   MET A 119      -9.265  -5.052   5.975  1.00 85.02           O  
ATOM    870  CG  MET A 119      -7.609  -3.707   1.896  1.00 85.02           C  
ATOM    871  SD  MET A 119      -5.869  -3.427   1.471  1.00 85.02           S  
ATOM    872  CE  MET A 119      -6.080  -2.493  -0.068  1.00 85.02           C  
ATOM    873  N   PRO A 120      -9.209  -2.806   6.161  1.00 91.15           N  
ATOM    874  CA  PRO A 120      -9.230  -2.843   7.621  1.00 91.15           C  
ATOM    875  C   PRO A 120     -10.526  -3.459   8.139  1.00 91.15           C  
ATOM    876  CB  PRO A 120      -9.066  -1.394   8.093  1.00 91.15           C  
ATOM    877  O   PRO A 120     -10.487  -4.242   9.087  1.00 91.15           O  
ATOM    878  CG  PRO A 120      -9.574  -0.581   6.909  1.00 91.15           C  
ATOM    879  CD  PRO A 120      -9.145  -1.421   5.709  1.00 91.15           C  
ATOM    880  N   MET A 121     -11.668  -3.189   7.496  1.00 93.82           N  
ATOM    881  CA  MET A 121     -12.951  -3.743   7.931  1.00 93.82           C  
ATOM    882  C   MET A 121     -12.992  -5.265   7.868  1.00 93.82           C  
ATOM    883  CB  MET A 121     -14.104  -3.147   7.118  1.00 93.82           C  
ATOM    884  O   MET A 121     -13.554  -5.888   8.771  1.00 93.82           O  
ATOM    885  CG  MET A 121     -14.417  -1.706   7.536  1.00 93.82           C  
ATOM    886  SD  MET A 121     -14.747  -1.468   9.299  1.00 93.82           S  
ATOM    887  CE  MET A 121     -16.136  -2.594   9.557  1.00 93.82           C  
ATOM    888  N   ALA A 122     -12.355  -5.883   6.874  1.00 92.90           N  
ATOM    889  CA  ALA A 122     -12.222  -7.334   6.839  1.00 92.90           C  
ATOM    890  C   ALA A 122     -11.476  -7.863   8.071  1.00 92.90           C  
ATOM    891  CB  ALA A 122     -11.498  -7.735   5.559  1.00 92.90           C  
ATOM    892  O   ALA A 122     -11.938  -8.798   8.731  1.00 92.90           O  
ATOM    893  N   MET A 123     -10.348  -7.236   8.420  1.00 91.53           N  
ATOM    894  CA  MET A 123      -9.545  -7.622   9.583  1.00 91.53           C  
ATOM    895  C   MET A 123     -10.275  -7.366  10.906  1.00 91.53           C  
ATOM    896  CB  MET A 123      -8.205  -6.877   9.573  1.00 91.53           C  
ATOM    897  O   MET A 123     -10.175  -8.189  11.819  1.00 91.53           O  
ATOM    898  CG  MET A 123      -7.327  -7.267   8.384  1.00 91.53           C  
ATOM    899  SD  MET A 123      -5.654  -6.580   8.491  1.00 91.53           S  
ATOM    900  CE  MET A 123      -4.999  -7.202   6.922  1.00 91.53           C  
ATOM    901  N   ILE A 124     -11.031  -6.271  11.006  1.00 93.22           N  
ATOM    902  CA  ILE A 124     -11.859  -5.938  12.173  1.00 93.22           C  
ATOM    903  C   ILE A 124     -12.956  -6.993  12.355  1.00 93.22           C  
ATOM    904  CB  ILE A 124     -12.447  -4.514  12.026  1.00 93.22           C  
ATOM    905  O   ILE A 124     -13.093  -7.557  13.438  1.00 93.22           O  
ATOM    906  CG1 ILE A 124     -11.333  -3.444  12.075  1.00 93.22           C  
ATOM    907  CG2 ILE A 124     -13.467  -4.224  13.142  1.00 93.22           C  
ATOM    908  CD1 ILE A 124     -11.738  -2.093  11.467  1.00 93.22           C  
ATOM    909  N   VAL A 125     -13.688  -7.336  11.289  1.00 93.12           N  
ATOM    910  CA  VAL A 125     -14.752  -8.353  11.339  1.00 93.12           C  
ATOM    911  C   VAL A 125     -14.192  -9.729  11.706  1.00 93.12           C  
ATOM    912  CB  VAL A 125     -15.518  -8.405  10.004  1.00 93.12           C  
ATOM    913  O   VAL A 125     -14.797 -10.445  12.504  1.00 93.12           O  
ATOM    914  CG1 VAL A 125     -16.478  -9.599   9.930  1.00 93.12           C  
ATOM    915  CG2 VAL A 125     -16.368  -7.141   9.815  1.00 93.12           C  
ATOM    916  N   ILE A 126     -13.029 -10.117  11.175  1.00 90.69           N  
ATOM    917  CA  ILE A 126     -12.355 -11.349  11.614  1.00 90.69           C  
ATOM    918  C   ILE A 126     -11.986 -11.279  13.097  1.00 90.69           C  
ATOM    919  CB  ILE A 126     -11.129 -11.641  10.725  1.00 90.69           C  
ATOM    920  O   ILE A 126     -12.164 -12.274  13.802  1.00 90.69           O  
ATOM    921  CG1 ILE A 126     -11.546 -12.116   9.319  1.00 90.69           C  
ATOM    922  CG2 ILE A 126     -10.158 -12.666  11.343  1.00 90.69           C  
ATOM    923  CD1 ILE A 126     -12.470 -13.335   9.223  1.00 90.69           C  
ATOM    924  N   GLY A 127     -11.528 -10.120  13.571  1.00 88.42           N  
ATOM    925  CA  GLY A 127     -11.294  -9.853  14.986  1.00 88.42           C  
ATOM    926  C   GLY A 127     -12.546 -10.080  15.842  1.00 88.42           C  
ATOM    927  O   GLY A 127     -12.475 -10.752  16.868  1.00 88.42           O  
ATOM    928  N   ASP A 128     -13.711  -9.613  15.402  1.00 88.06           N  
ATOM    929  CA  ASP A 128     -14.967  -9.805  16.138  1.00 88.06           C  
ATOM    930  C   ASP A 128     -15.423 -11.278  16.148  1.00 88.06           C  
ATOM    931  CB  ASP A 128     -16.067  -8.930  15.516  1.00 88.06           C  
ATOM    932  O   ASP A 128     -15.881 -11.805  17.169  1.00 88.06           O  
ATOM    933  CG  ASP A 128     -15.858  -7.425  15.711  1.00 88.06           C  
ATOM    934  OD1 ASP A 128     -15.241  -7.025  16.718  1.00 88.06           O  
ATOM    935  OD2 ASP A 128     -16.385  -6.659  14.873  1.00 88.06           O  
ATOM    936  N   LEU A 129     -15.298 -11.956  15.001  1.00 87.88           N  
ATOM    937  CA  LEU A 129     -15.811 -13.314  14.782  1.00 87.88           C  
ATOM    938  C   LEU A 129     -14.933 -14.419  15.364  1.00 87.88           C  
ATOM    939  CB  LEU A 129     -15.908 -13.566  13.272  1.00 87.88           C  
ATOM    940  O   LEU A 129     -15.419 -15.533  15.604  1.00 87.88           O  
ATOM    941  CG  LEU A 129     -17.002 -12.789  12.532  1.00 87.88           C  
ATOM    942  CD1 LEU A 129     -16.844 -13.115  11.047  1.00 87.88           C  
ATOM    943  CD2 LEU A 129     -18.408 -13.183  12.987  1.00 87.88           C  
ATOM    944  N   PHE A 130     -13.635 -14.171  15.478  1.00 86.98           N  
ATOM    945  CA  PHE A 130     -12.645 -15.180  15.807  1.00 86.98           C  
ATOM    946  C   PHE A 130     -11.685 -14.653  16.862  1.00 86.98           C  
ATOM    947  CB  PHE A 130     -11.886 -15.591  14.540  1.00 86.98           C  
ATOM    948  O   PHE A 130     -11.261 -13.506  16.814  1.00 86.98           O  
ATOM    949  CG  PHE A 130     -12.741 -16.213  13.454  1.00 86.98           C  
ATOM    950  CD1 PHE A 130     -13.152 -17.542  13.592  1.00 86.98           C  
ATOM    951  CD2 PHE A 130     -13.091 -15.498  12.296  1.00 86.98           C  
ATOM    952  CE1 PHE A 130     -13.847 -18.187  12.558  1.00 86.98           C  
ATOM    953  CE2 PHE A 130     -13.847 -16.118  11.285  1.00 86.98           C  
ATOM    954  CZ  PHE A 130     -14.221 -17.465  11.419  1.00 86.98           C  
ATOM    955  N   THR A 131     -11.288 -15.528  17.776  1.00 83.59           N  
ATOM    956  CA  THR A 131     -10.206 -15.305  18.737  1.00 83.59           C  
ATOM    957  C   THR A 131      -9.130 -16.357  18.521  1.00 83.59           C  
ATOM    958  CB  THR A 131     -10.716 -15.341  20.189  1.00 83.59           C  
ATOM    959  O   THR A 131      -9.373 -17.403  17.886  1.00 83.59           O  
ATOM    960  CG2 THR A 131     -11.705 -14.203  20.448  1.00 83.59           C  
ATOM    961  OG1 THR A 131     -11.380 -16.560  20.459  1.00 83.59           O  
ATOM    962  N   GLY A 132      -7.924 -16.081  19.007  1.00 79.09           N  
ATOM    963  CA  GLY A 132      -6.872 -17.081  19.055  1.00 79.09           C  
ATOM    964  C   GLY A 132      -6.590 -17.735  17.694  1.00 79.09           C  
ATOM    965  O   GLY A 132      -6.463 -17.073  16.658  1.00 79.09           O  
ATOM    966  N   LYS A 133      -6.454 -19.070  17.686  1.00 78.86           N  
ATOM    967  CA  LYS A 133      -5.977 -19.846  16.521  1.00 78.86           C  
ATOM    968  C   LYS A 133      -6.777 -19.593  15.247  1.00 78.86           C  
ATOM    969  CB  LYS A 133      -5.993 -21.352  16.839  1.00 78.86           C  
ATOM    970  O   LYS A 133      -6.214 -19.595  14.155  1.00 78.86           O  
ATOM    971  CG  LYS A 133      -4.918 -21.723  17.862  1.00 78.86           C  
ATOM    972  CD  LYS A 133      -4.836 -23.228  18.129  1.00 78.86           C  
ATOM    973  CE  LYS A 133      -3.729 -23.454  19.165  1.00 78.86           C  
ATOM    974  NZ  LYS A 133      -3.477 -24.894  19.414  1.00 78.86           N  
ATOM    975  N   GLN A 134      -8.089 -19.388  15.371  1.00 82.49           N  
ATOM    976  CA  GLN A 134      -8.933 -19.137  14.204  1.00 82.49           C  
ATOM    977  C   GLN A 134      -8.669 -17.744  13.626  1.00 82.49           C  
ATOM    978  CB  GLN A 134     -10.417 -19.344  14.542  1.00 82.49           C  
ATOM    979  O   GLN A 134      -8.567 -17.615  12.410  1.00 82.49           O  
ATOM    980  CG  GLN A 134     -10.740 -20.805  14.896  1.00 82.49           C  
ATOM    981  CD  GLN A 134     -12.229 -21.122  15.075  1.00 82.49           C  
ATOM    982  NE2 GLN A 134     -12.583 -22.388  15.034  1.00 82.49           N  
ATOM    983  OE1 GLN A 134     -13.109 -20.298  15.285  1.00 82.49           O  
ATOM    984  N   ARG A 135      -8.473 -16.731  14.478  1.00 85.41           N  
ATOM    985  CA  ARG A 135      -8.112 -15.374  14.049  1.00 85.41           C  
ATOM    986  C   ARG A 135      -6.773 -15.385  13.317  1.00 85.41           C  
ATOM    987  CB  ARG A 135      -8.098 -14.463  15.285  1.00 85.41           C  
ATOM    988  O   ARG A 135      -6.694 -14.899  12.195  1.00 85.41           O  
ATOM    989  CG  ARG A 135      -7.882 -12.980  14.965  1.00 85.41           C  
ATOM    990  CD  ARG A 135      -7.739 -12.200  16.276  1.00 85.41           C  
ATOM    991  NE  ARG A 135      -9.022 -11.917  16.939  1.00 85.41           N  
ATOM    992  NH1 ARG A 135      -8.121 -10.909  18.780  1.00 85.41           N  
ATOM    993  NH2 ARG A 135     -10.284 -10.753  18.448  1.00 85.41           N  
ATOM    994  CZ  ARG A 135      -9.140 -11.196  18.037  1.00 85.41           C  
ATOM    995  N   ALA A 136      -5.766 -16.046  13.892  1.00 83.32           N  
ATOM    996  CA  ALA A 136      -4.452 -16.215  13.271  1.00 83.32           C  
ATOM    997  C   ALA A 136      -4.539 -16.879  11.882  1.00 83.32           C  
ATOM    998  CB  ALA A 136      -3.588 -17.043  14.225  1.00 83.32           C  
ATOM    999  O   ALA A 136      -3.936 -16.400  10.924  1.00 83.32           O  
ATOM   1000  N   LYS A 137      -5.352 -17.939  11.752  1.00 86.18           N  
ATOM   1001  CA  LYS A 137      -5.610 -18.609  10.469  1.00 86.18           C  
ATOM   1002  C   LYS A 137      -6.185 -17.646   9.426  1.00 86.18           C  
ATOM   1003  CB  LYS A 137      -6.531 -19.823  10.694  1.00 86.18           C  
ATOM   1004  O   LYS A 137      -5.700 -17.631   8.302  1.00 86.18           O  
ATOM   1005  CG  LYS A 137      -6.839 -20.573   9.388  1.00 86.18           C  
ATOM   1006  CD  LYS A 137      -7.817 -21.736   9.602  1.00 86.18           C  
ATOM   1007  CE  LYS A 137      -8.116 -22.367   8.234  1.00 86.18           C  
ATOM   1008  NZ  LYS A 137      -9.061 -23.510   8.316  1.00 86.18           N  
ATOM   1009  N   PHE A 138      -7.206 -16.861   9.773  1.00 86.69           N  
ATOM   1010  CA  PHE A 138      -7.838 -15.944   8.818  1.00 86.69           C  
ATOM   1011  C   PHE A 138      -6.954 -14.747   8.460  1.00 86.69           C  
ATOM   1012  CB  PHE A 138      -9.218 -15.506   9.321  1.00 86.69           C  
ATOM   1013  O   PHE A 138      -6.936 -14.359   7.297  1.00 86.69           O  
ATOM   1014  CG  PHE A 138     -10.288 -16.544   9.055  1.00 86.69           C  
ATOM   1015  CD1 PHE A 138     -10.754 -16.742   7.743  1.00 86.69           C  
ATOM   1016  CD2 PHE A 138     -10.794 -17.338  10.097  1.00 86.69           C  
ATOM   1017  CE1 PHE A 138     -11.700 -17.745   7.474  1.00 86.69           C  
ATOM   1018  CE2 PHE A 138     -11.713 -18.365   9.824  1.00 86.69           C  
ATOM   1019  CZ  PHE A 138     -12.177 -18.561   8.513  1.00 86.69           C  
ATOM   1020  N   GLN A 139      -6.154 -14.230   9.398  1.00 83.72           N  
ATOM   1021  CA  GLN A 139      -5.131 -13.226   9.078  1.00 83.72           C  
ATOM   1022  C   GLN A 139      -4.111 -13.779   8.070  1.00 83.72           C  
ATOM   1023  CB  GLN A 139      -4.425 -12.754  10.364  1.00 83.72           C  
ATOM   1024  O   GLN A 139      -3.755 -13.097   7.110  1.00 83.72           O  
ATOM   1025  CG  GLN A 139      -5.326 -11.971  11.338  1.00 83.72           C  
ATOM   1026  CD  GLN A 139      -5.852 -10.648  10.789  1.00 83.72           C  
ATOM   1027  NE2 GLN A 139      -6.762  -9.995  11.481  1.00 83.72           N  
ATOM   1028  OE1 GLN A 139      -5.464 -10.168   9.740  1.00 83.72           O  
ATOM   1029  N   GLY A 140      -3.703 -15.044   8.230  1.00 83.55           N  
ATOM   1030  CA  GLY A 140      -2.842 -15.717   7.259  1.00 83.55           C  
ATOM   1031  C   GLY A 140      -3.502 -15.907   5.887  1.00 83.55           C  
ATOM   1032  O   GLY A 140      -2.868 -15.654   4.868  1.00 83.55           O  
ATOM   1033  N   VAL A 141      -4.789 -16.274   5.847  1.00 86.90           N  
ATOM   1034  CA  VAL A 141      -5.575 -16.367   4.598  1.00 86.90           C  
ATOM   1035  C   VAL A 141      -5.666 -15.012   3.893  1.00 86.90           C  
ATOM   1036  CB  VAL A 141      -6.989 -16.925   4.870  1.00 86.90           C  
ATOM   1037  O   VAL A 141      -5.551 -14.949   2.676  1.00 86.90           O  
ATOM   1038  CG1 VAL A 141      -7.937 -16.821   3.667  1.00 86.90           C  
ATOM   1039  CG2 VAL A 141      -6.925 -18.410   5.255  1.00 86.90           C  
ATOM   1040  N   PHE A 142      -5.839 -13.922   4.633  1.00 84.99           N  
ATOM   1041  CA  PHE A 142      -5.897 -12.576   4.065  1.00 84.99           C  
ATOM   1042  C   PHE A 142      -4.555 -12.113   3.500  1.00 84.99           C  
ATOM   1043  CB  PHE A 142      -6.412 -11.632   5.147  1.00 84.99           C  
ATOM   1044  O   PHE A 142      -4.518 -11.583   2.389  1.00 84.99           O  
ATOM   1045  CG  PHE A 142      -7.884 -11.759   5.505  1.00 84.99           C  
ATOM   1046  CD1 PHE A 142      -8.786 -12.557   4.764  1.00 84.99           C  
ATOM   1047  CD2 PHE A 142      -8.373 -10.980   6.566  1.00 84.99           C  
ATOM   1048  CE1 PHE A 142     -10.161 -12.542   5.049  1.00 84.99           C  
ATOM   1049  CE2 PHE A 142      -9.748 -10.953   6.842  1.00 84.99           C  
ATOM   1050  CZ  PHE A 142     -10.644 -11.729   6.085  1.00 84.99           C  
ATOM   1051  N   GLY A 143      -3.452 -12.388   4.204  1.00 79.31           N  
ATOM   1052  CA  GLY A 143      -2.110 -12.212   3.642  1.00 79.31           C  
ATOM   1053  C   GLY A 143      -1.921 -13.039   2.369  1.00 79.31           C  
ATOM   1054  O   GLY A 143      -1.363 -12.554   1.386  1.00 79.31           O  
ATOM   1055  N   ALA A 144      -2.470 -14.256   2.345  1.00 82.11           N  
ATOM   1056  CA  ALA A 144      -2.376 -15.123   1.186  1.00 82.11           C  
ATOM   1057  C   ALA A 144      -3.177 -14.629  -0.025  1.00 82.11           C  
ATOM   1058  CB  ALA A 144      -2.778 -16.549   1.588  1.00 82.11           C  
ATOM   1059  O   ALA A 144      -2.694 -14.692  -1.152  1.00 82.11           O  
ATOM   1060  N   ILE A 145      -4.376 -14.098   0.210  1.00 86.35           N  
ATOM   1061  CA  ILE A 145      -5.217 -13.467  -0.811  1.00 86.35           C  
ATOM   1062  C   ILE A 145      -4.507 -12.264  -1.428  1.00 86.35           C  
ATOM   1063  CB  ILE A 145      -6.566 -13.076  -0.173  1.00 86.35           C  
ATOM   1064  O   ILE A 145      -4.523 -12.114  -2.646  1.00 86.35           O  
ATOM   1065  CG1 ILE A 145      -7.417 -14.348   0.016  1.00 86.35           C  
ATOM   1066  CG2 ILE A 145      -7.350 -12.057  -1.010  1.00 86.35           C  
ATOM   1067  CD1 ILE A 145      -8.596 -14.135   0.965  1.00 86.35           C  
ATOM   1068  N   TYR A 146      -3.856 -11.439  -0.604  1.00 79.67           N  
ATOM   1069  CA  TYR A 146      -3.075 -10.302  -1.085  1.00 79.67           C  
ATOM   1070  C   TYR A 146      -1.908 -10.758  -1.975  1.00 79.67           C  
ATOM   1071  CB  TYR A 146      -2.587  -9.492   0.120  1.00 79.67           C  
ATOM   1072  O   TYR A 146      -1.729 -10.244  -3.078  1.00 79.67           O  
ATOM   1073  CG  TYR A 146      -1.962  -8.171  -0.268  1.00 79.67           C  
ATOM   1074  CD1 TYR A 146      -0.581  -8.087  -0.535  1.00 79.67           C  
ATOM   1075  CD2 TYR A 146      -2.776  -7.029  -0.393  1.00 79.67           C  
ATOM   1076  CE1 TYR A 146      -0.012  -6.860  -0.926  1.00 79.67           C  
ATOM   1077  CE2 TYR A 146      -2.210  -5.801  -0.778  1.00 79.67           C  
ATOM   1078  OH  TYR A 146      -0.292  -4.523  -1.417  1.00 79.67           O  
ATOM   1079  CZ  TYR A 146      -0.829  -5.714  -1.048  1.00 79.67           C  
ATOM   1080  N   GLY A 147      -1.162 -11.780  -1.535  1.00 77.81           N  
ATOM   1081  CA  GLY A 147      -0.090 -12.380  -2.332  1.00 77.81           C  
ATOM   1082  C   GLY A 147      -0.596 -12.961  -3.655  1.00 77.81           C  
ATOM   1083  O   GLY A 147      -0.034 -12.681  -4.708  1.00 77.81           O  
ATOM   1084  N   LEU A 148      -1.706 -13.700  -3.632  1.00 83.23           N  
ATOM   1085  CA  LEU A 148      -2.312 -14.270  -4.835  1.00 83.23           C  
ATOM   1086  C   LEU A 148      -2.769 -13.186  -5.822  1.00 83.23           C  
ATOM   1087  CB  LEU A 148      -3.487 -15.162  -4.401  1.00 83.23           C  
ATOM   1088  O   LEU A 148      -2.490 -13.284  -7.016  1.00 83.23           O  
ATOM   1089  CG  LEU A 148      -4.132 -15.933  -5.563  1.00 83.23           C  
ATOM   1090  CD1 LEU A 148      -3.162 -16.961  -6.149  1.00 83.23           C  
ATOM   1091  CD2 LEU A 148      -5.381 -16.660  -5.067  1.00 83.23           C  
ATOM   1092  N   ALA A 149      -3.434 -12.141  -5.322  1.00 84.50           N  
ATOM   1093  CA  ALA A 149      -3.891 -11.019  -6.135  1.00 84.50           C  
ATOM   1094  C   ALA A 149      -2.724 -10.288  -6.813  1.00 84.50           C  
ATOM   1095  CB  ALA A 149      -4.699 -10.072  -5.246  1.00 84.50           C  
ATOM   1096  O   ALA A 149      -2.847  -9.907  -7.969  1.00 84.50           O  
ATOM   1097  N   SER A 150      -1.573 -10.163  -6.147  1.00 76.50           N  
ATOM   1098  CA  SER A 150      -0.384  -9.533  -6.737  1.00 76.50           C  
ATOM   1099  C   SER A 150       0.243 -10.304  -7.904  1.00 76.50           C  
ATOM   1100  CB  SER A 150       0.651  -9.273  -5.649  1.00 76.50           C  
ATOM   1101  O   SER A 150       0.863  -9.690  -8.767  1.00 76.50           O  
ATOM   1102  OG  SER A 150       1.282 -10.471  -5.257  1.00 76.50           O  
ATOM   1103  N   VAL A 151       0.064 -11.628  -7.952  1.00 77.19           N  
ATOM   1104  CA  VAL A 151       0.589 -12.490  -9.025  1.00 77.19           C  
ATOM   1105  C   VAL A 151      -0.403 -12.573 -10.180  1.00 77.19           C  
ATOM   1106  CB  VAL A 151       0.904 -13.896  -8.476  1.00 77.19           C  
ATOM   1107  O   VAL A 151      -0.044 -12.383 -11.340  1.00 77.19           O  
ATOM   1108  CG1 VAL A 151       1.349 -14.866  -9.576  1.00 77.19           C  
ATOM   1109  CG2 VAL A 151       2.010 -13.835  -7.414  1.00 77.19           C  
ATOM   1110  N   ILE A 152      -1.667 -12.845  -9.857  1.00 82.67           N  
ATOM   1111  CA  ILE A 152      -2.727 -13.039 -10.850  1.00 82.67           C  
ATOM   1112  C   ILE A 152      -3.174 -11.701 -11.449  1.00 82.67           C  
ATOM   1113  CB  ILE A 152      -3.890 -13.816 -10.194  1.00 82.67           C  
ATOM   1114  O   ILE A 152      -3.525 -11.635 -12.625  1.00 82.67           O  
ATOM   1115  CG1 ILE A 152      -3.429 -15.247  -9.839  1.00 82.67           C  
ATOM   1116  CG2 ILE A 152      -5.117 -13.850 -11.111  1.00 82.67           C  
ATOM   1117  CD1 ILE A 152      -4.534 -16.155  -9.285  1.00 82.67           C  
ATOM   1118  N   GLY A 153      -3.157 -10.634 -10.653  1.00 84.25           N  
ATOM   1119  CA  GLY A 153      -3.646  -9.315 -11.029  1.00 84.25           C  
ATOM   1120  C   GLY A 153      -3.035  -8.801 -12.327  1.00 84.25           C  
ATOM   1121  O   GLY A 153      -3.789  -8.617 -13.274  1.00 84.25           O  
ATOM   1122  N   PRO A 154      -1.702  -8.657 -12.442  1.00 80.44           N  
ATOM   1123  CA  PRO A 154      -1.062  -8.208 -13.677  1.00 80.44           C  
ATOM   1124  C   PRO A 154      -1.442  -9.022 -14.922  1.00 80.44           C  
ATOM   1125  CB  PRO A 154       0.443  -8.303 -13.388  1.00 80.44           C  
ATOM   1126  O   PRO A 154      -1.631  -8.454 -15.995  1.00 80.44           O  
ATOM   1127  CG  PRO A 154       0.520  -8.041 -11.886  1.00 80.44           C  
ATOM   1128  CD  PRO A 154      -0.719  -8.769 -11.374  1.00 80.44           C  
ATOM   1129  N   GLN A 155      -1.605 -10.341 -14.781  1.00 82.51           N  
ATOM   1130  CA  GLN A 155      -1.985 -11.226 -15.888  1.00 82.51           C  
ATOM   1131  C   GLN A 155      -3.439 -11.005 -16.320  1.00 82.51           C  
ATOM   1132  CB  GLN A 155      -1.778 -12.692 -15.482  1.00 82.51           C  
ATOM   1133  O   GLN A 155      -3.712 -10.856 -17.511  1.00 82.51           O  
ATOM   1134  CG  GLN A 155      -0.306 -13.038 -15.213  1.00 82.51           C  
ATOM   1135  CD  GLN A 155      -0.116 -14.487 -14.776  1.00 82.51           C  
ATOM   1136  NE2 GLN A 155       1.109 -14.961 -14.717  1.00 82.51           N  
ATOM   1137  OE1 GLN A 155      -1.041 -15.223 -14.472  1.00 82.51           O  
ATOM   1138  N   ILE A 156      -4.368 -10.935 -15.360  1.00 84.86           N  
ATOM   1139  CA  ILE A 156      -5.774 -10.604 -15.637  1.00 84.86           C  
ATOM   1140  C   ILE A 156      -5.872  -9.196 -16.228  1.00 84.86           C  
ATOM   1141  CB  ILE A 156      -6.634 -10.753 -14.358  1.00 84.86           C  
ATOM   1142  O   ILE A 156      -6.618  -8.976 -17.177  1.00 84.86           O  
ATOM   1143  CG1 ILE A 156      -6.725 -12.245 -13.968  1.00 84.86           C  
ATOM   1144  CG2 ILE A 156      -8.047 -10.170 -14.559  1.00 84.86           C  
ATOM   1145  CD1 ILE A 156      -7.636 -12.534 -12.766  1.00 84.86           C  
ATOM   1146  N   GLY A 157      -5.106  -8.252 -15.687  1.00 83.35           N  
ATOM   1147  CA  GLY A 157      -5.070  -6.869 -16.131  1.00 83.35           C  
ATOM   1148  C   GLY A 157      -4.631  -6.720 -17.577  1.00 83.35           C  
ATOM   1149  O   GLY A 157      -5.354  -6.108 -18.359  1.00 83.35           O  
ATOM   1150  N   GLY A 158      -3.505  -7.338 -17.941  1.00 80.79           N  
ATOM   1151  CA  GLY A 158      -3.039  -7.389 -19.327  1.00 80.79           C  
ATOM   1152  C   GLY A 158      -4.092  -7.995 -20.252  1.00 80.79           C  
ATOM   1153  O   GLY A 158      -4.502  -7.356 -21.215  1.00 80.79           O  
ATOM   1154  N   TRP A 159      -4.645  -9.158 -19.893  1.00 86.18           N  
ATOM   1155  CA  TRP A 159      -5.671  -9.813 -20.708  1.00 86.18           C  
ATOM   1156  C   TRP A 159      -6.936  -8.957 -20.916  1.00 86.18           C  
ATOM   1157  CB  TRP A 159      -6.023 -11.167 -20.084  1.00 86.18           C  
ATOM   1158  O   TRP A 159      -7.452  -8.898 -22.034  1.00 86.18           O  
ATOM   1159  CG  TRP A 159      -7.102 -11.895 -20.818  1.00 86.18           C  
ATOM   1160  CD1 TRP A 159      -6.942 -12.574 -21.976  1.00 86.18           C  
ATOM   1161  CD2 TRP A 159      -8.535 -11.918 -20.537  1.00 86.18           C  
ATOM   1162  CE2 TRP A 159      -9.188 -12.639 -21.579  1.00 86.18           C  
ATOM   1163  CE3 TRP A 159      -9.349 -11.371 -19.522  1.00 86.18           C  
ATOM   1164  NE1 TRP A 159      -8.169 -13.020 -22.425  1.00 86.18           N  
ATOM   1165  CH2 TRP A 159     -11.363 -12.252 -20.590  1.00 86.18           C  
ATOM   1166  CZ2 TRP A 159     -10.579 -12.811 -21.614  1.00 86.18           C  
ATOM   1167  CZ3 TRP A 159     -10.748 -11.532 -19.548  1.00 86.18           C  
ATOM   1168  N   ILE A 160      -7.428  -8.272 -19.873  1.00 87.58           N  
ATOM   1169  CA  ILE A 160      -8.588  -7.365 -19.967  1.00 87.58           C  
ATOM   1170  C   ILE A 160      -8.288  -6.193 -20.903  1.00 87.58           C  
ATOM   1171  CB  ILE A 160      -8.995  -6.837 -18.566  1.00 87.58           C  
ATOM   1172  O   ILE A 160      -9.137  -5.813 -21.713  1.00 87.58           O  
ATOM   1173  CG1 ILE A 160      -9.650  -7.959 -17.734  1.00 87.58           C  
ATOM   1174  CG2 ILE A 160      -9.976  -5.649 -18.657  1.00 87.58           C  
ATOM   1175  CD1 ILE A 160      -9.888  -7.581 -16.266  1.00 87.58           C  
ATOM   1176  N   VAL A 161      -7.102  -5.602 -20.767  1.00 86.75           N  
ATOM   1177  CA  VAL A 161      -6.683  -4.444 -21.561  1.00 86.75           C  
ATOM   1178  C   VAL A 161      -6.515  -4.826 -23.031  1.00 86.75           C  
ATOM   1179  CB  VAL A 161      -5.395  -3.849 -20.965  1.00 86.75           C  
ATOM   1180  O   VAL A 161      -6.980  -4.080 -23.892  1.00 86.75           O  
ATOM   1181  CG1 VAL A 161      -4.798  -2.751 -21.843  1.00 86.75           C  
ATOM   1182  CG2 VAL A 161      -5.687  -3.200 -19.602  1.00 86.75           C  
ATOM   1183  N   ASP A 162      -5.929  -5.992 -23.303  1.00 86.29           N  
ATOM   1184  CA  ASP A 162      -5.659  -6.481 -24.657  1.00 86.29           C  
ATOM   1185  C   ASP A 162      -6.925  -6.980 -25.372  1.00 86.29           C  
ATOM   1186  CB  ASP A 162      -4.615  -7.613 -24.589  1.00 86.29           C  
ATOM   1187  O   ASP A 162      -7.074  -6.778 -26.576  1.00 86.29           O  
ATOM   1188  CG  ASP A 162      -3.221  -7.168 -24.119  1.00 86.29           C  
ATOM   1189  OD1 ASP A 162      -2.915  -5.955 -24.211  1.00 86.29           O  
ATOM   1190  OD2 ASP A 162      -2.455  -8.063 -23.692  1.00 86.29           O  
ATOM   1191  N   SER A 163      -7.849  -7.626 -24.648  1.00 85.97           N  
ATOM   1192  CA  SER A 163      -9.014  -8.299 -25.254  1.00 85.97           C  
ATOM   1193  C   SER A 163     -10.292  -7.460 -25.265  1.00 85.97           C  
ATOM   1194  CB  SER A 163      -9.328  -9.613 -24.530  1.00 85.97           C  
ATOM   1195  O   SER A 163     -11.174  -7.703 -26.088  1.00 85.97           O  
ATOM   1196  OG  SER A 163      -8.184 -10.432 -24.409  1.00 85.97           O  
ATOM   1197  N   LEU A 164     -10.446  -6.528 -24.320  1.00 84.73           N  
ATOM   1198  CA  LEU A 164     -11.670  -5.745 -24.148  1.00 84.73           C  
ATOM   1199  C   LEU A 164     -11.372  -4.249 -24.309  1.00 84.73           C  
ATOM   1200  CB  LEU A 164     -12.357  -6.094 -22.804  1.00 84.73           C  
ATOM   1201  O   LEU A 164     -11.468  -3.692 -25.398  1.00 84.73           O  
ATOM   1202  CG  LEU A 164     -12.784  -7.558 -22.607  1.00 84.73           C  
ATOM   1203  CD1 LEU A 164     -13.265  -7.750 -21.165  1.00 84.73           C  
ATOM   1204  CD2 LEU A 164     -13.926  -7.949 -23.546  1.00 84.73           C  
ATOM   1205  N   ASN A 165     -11.070  -3.583 -23.197  1.00 88.37           N  
ATOM   1206  CA  ASN A 165     -10.725  -2.170 -23.082  1.00 88.37           C  
ATOM   1207  C   ASN A 165     -10.251  -1.931 -21.639  1.00 88.37           C  
ATOM   1208  CB  ASN A 165     -11.965  -1.301 -23.402  1.00 88.37           C  
ATOM   1209  O   ASN A 165     -10.763  -2.568 -20.714  1.00 88.37           O  
ATOM   1210  CG  ASN A 165     -11.655   0.181 -23.418  1.00 88.37           C  
ATOM   1211  ND2 ASN A 165     -11.595   0.804 -24.567  1.00 88.37           N  
ATOM   1212  OD1 ASN A 165     -11.455   0.794 -22.389  1.00 88.37           O  
ATOM   1213  N   TRP A 166      -9.354  -0.970 -21.409  1.00 91.52           N  
ATOM   1214  CA  TRP A 166      -8.905  -0.620 -20.057  1.00 91.52           C  
ATOM   1215  C   TRP A 166     -10.060  -0.245 -19.112  1.00 91.52           C  
ATOM   1216  CB  TRP A 166      -7.884   0.520 -20.129  1.00 91.52           C  
ATOM   1217  O   TRP A 166      -9.970  -0.505 -17.919  1.00 91.52           O  
ATOM   1218  CG  TRP A 166      -8.448   1.846 -20.536  1.00 91.52           C  
ATOM   1219  CD1 TRP A 166      -8.420   2.365 -21.782  1.00 91.52           C  
ATOM   1220  CD2 TRP A 166      -9.137   2.840 -19.712  1.00 91.52           C  
ATOM   1221  CE2 TRP A 166      -9.496   3.945 -20.540  1.00 91.52           C  
ATOM   1222  CE3 TRP A 166      -9.498   2.915 -18.348  1.00 91.52           C  
ATOM   1223  NE1 TRP A 166      -9.026   3.602 -21.789  1.00 91.52           N  
ATOM   1224  CH2 TRP A 166     -10.534   5.100 -18.684  1.00 91.52           C  
ATOM   1225  CZ2 TRP A 166     -10.181   5.062 -20.043  1.00 91.52           C  
ATOM   1226  CZ3 TRP A 166     -10.191   4.032 -17.840  1.00 91.52           C  
ATOM   1227  N   LYS A 167     -11.183   0.291 -19.608  1.00 94.18           N  
ATOM   1228  CA  LYS A 167     -12.372   0.615 -18.795  1.00 94.18           C  
ATOM   1229  C   LYS A 167     -12.938  -0.607 -18.058  1.00 94.18           C  
ATOM   1230  CB  LYS A 167     -13.440   1.260 -19.697  1.00 94.18           C  
ATOM   1231  O   LYS A 167     -13.446  -0.478 -16.943  1.00 94.18           O  
ATOM   1232  CG  LYS A 167     -13.020   2.668 -20.147  1.00 94.18           C  
ATOM   1233  CD  LYS A 167     -14.008   3.310 -21.133  1.00 94.18           C  
ATOM   1234  CE  LYS A 167     -13.632   4.794 -21.273  1.00 94.18           C  
ATOM   1235  NZ  LYS A 167     -14.725   5.640 -21.815  1.00 94.18           N  
ATOM   1236  N   TRP A 168     -12.802  -1.806 -18.631  1.00 93.51           N  
ATOM   1237  CA  TRP A 168     -13.270  -3.056 -18.018  1.00 93.51           C  
ATOM   1238  C   TRP A 168     -12.478  -3.471 -16.779  1.00 93.51           C  
ATOM   1239  CB  TRP A 168     -13.295  -4.177 -19.056  1.00 93.51           C  
ATOM   1240  O   TRP A 168     -13.017  -4.202 -15.946  1.00 93.51           O  
ATOM   1241  CG  TRP A 168     -14.459  -4.094 -19.983  1.00 93.51           C  
ATOM   1242  CD1 TRP A 168     -14.444  -3.608 -21.242  1.00 93.51           C  
ATOM   1243  CD2 TRP A 168     -15.830  -4.515 -19.729  1.00 93.51           C  
ATOM   1244  CE2 TRP A 168     -16.604  -4.253 -20.898  1.00 93.51           C  
ATOM   1245  CE3 TRP A 168     -16.490  -5.104 -18.629  1.00 93.51           C  
ATOM   1246  NE1 TRP A 168     -15.708  -3.703 -21.791  1.00 93.51           N  
ATOM   1247  CH2 TRP A 168     -18.601  -5.138 -19.859  1.00 93.51           C  
ATOM   1248  CZ2 TRP A 168     -17.970  -4.557 -20.972  1.00 93.51           C  
ATOM   1249  CZ3 TRP A 168     -17.863  -5.410 -18.692  1.00 93.51           C  
ATOM   1250  N   VAL A 169     -11.266  -2.938 -16.596  1.00 91.67           N  
ATOM   1251  CA  VAL A 169     -10.505  -3.058 -15.340  1.00 91.67           C  
ATOM   1252  C   VAL A 169     -11.313  -2.540 -14.157  1.00 91.67           C  
ATOM   1253  CB  VAL A 169      -9.199  -2.252 -15.437  1.00 91.67           C  
ATOM   1254  O   VAL A 169     -11.221  -3.085 -13.063  1.00 91.67           O  
ATOM   1255  CG1 VAL A 169      -8.519  -2.025 -14.084  1.00 91.67           C  
ATOM   1256  CG2 VAL A 169      -8.266  -2.907 -16.467  1.00 91.67           C  
ATOM   1257  N   PHE A 170     -12.125  -1.506 -14.371  1.00 93.91           N  
ATOM   1258  CA  PHE A 170     -12.961  -0.942 -13.323  1.00 93.91           C  
ATOM   1259  C   PHE A 170     -14.330  -1.622 -13.259  1.00 93.91           C  
ATOM   1260  CB  PHE A 170     -13.070   0.566 -13.535  1.00 93.91           C  
ATOM   1261  O   PHE A 170     -14.834  -1.898 -12.169  1.00 93.91           O  
ATOM   1262  CG  PHE A 170     -11.737   1.285 -13.513  1.00 93.91           C  
ATOM   1263  CD1 PHE A 170     -11.095   1.501 -12.279  1.00 93.91           C  
ATOM   1264  CD2 PHE A 170     -11.128   1.718 -14.705  1.00 93.91           C  
ATOM   1265  CE1 PHE A 170      -9.855   2.159 -12.232  1.00 93.91           C  
ATOM   1266  CE2 PHE A 170      -9.878   2.362 -14.653  1.00 93.91           C  
ATOM   1267  CZ  PHE A 170      -9.246   2.592 -13.421  1.00 93.91           C  
ATOM   1268  N   TYR A 171     -14.928  -1.957 -14.407  1.00 94.82           N  
ATOM   1269  CA  TYR A 171     -16.242  -2.609 -14.435  1.00 94.82           C  
ATOM   1270  C   TYR A 171     -16.240  -4.035 -13.872  1.00 94.82           C  
ATOM   1271  CB  TYR A 171     -16.830  -2.581 -15.850  1.00 94.82           C  
ATOM   1272  O   TYR A 171     -17.260  -4.452 -13.320  1.00 94.82           O  
ATOM   1273  CG  TYR A 171     -17.156  -1.200 -16.389  1.00 94.82           C  
ATOM   1274  CD1 TYR A 171     -17.880  -0.282 -15.599  1.00 94.82           C  
ATOM   1275  CD2 TYR A 171     -16.786  -0.849 -17.702  1.00 94.82           C  
ATOM   1276  CE1 TYR A 171     -18.242   0.973 -16.117  1.00 94.82           C  
ATOM   1277  CE2 TYR A 171     -17.138   0.412 -18.221  1.00 94.82           C  
ATOM   1278  OH  TYR A 171     -18.242   2.525 -17.929  1.00 94.82           O  
ATOM   1279  CZ  TYR A 171     -17.879   1.317 -17.432  1.00 94.82           C  
ATOM   1280  N   ILE A 172     -15.117  -4.766 -13.919  1.00 92.43           N  
ATOM   1281  CA  ILE A 172     -15.011  -6.108 -13.313  1.00 92.43           C  
ATOM   1282  C   ILE A 172     -15.277  -6.098 -11.798  1.00 92.43           C  
ATOM   1283  CB  ILE A 172     -13.641  -6.741 -13.646  1.00 92.43           C  
ATOM   1284  O   ILE A 172     -15.749  -7.089 -11.237  1.00 92.43           O  
ATOM   1285  CG1 ILE A 172     -13.695  -8.268 -13.437  1.00 92.43           C  
ATOM   1286  CG2 ILE A 172     -12.507  -6.106 -12.824  1.00 92.43           C  
ATOM   1287  CD1 ILE A 172     -12.447  -9.006 -13.931  1.00 92.43           C  
ATOM   1288  N   ASN A 173     -15.054  -4.959 -11.135  1.00 91.21           N  
ATOM   1289  CA  ASN A 173     -15.338  -4.793  -9.715  1.00 91.21           C  
ATOM   1290  C   ASN A 173     -16.845  -4.773  -9.411  1.00 91.21           C  
ATOM   1291  CB  ASN A 173     -14.668  -3.500  -9.220  1.00 91.21           C  
ATOM   1292  O   ASN A 173     -17.226  -5.056  -8.276  1.00 91.21           O  
ATOM   1293  CG  ASN A 173     -13.147  -3.552  -9.226  1.00 91.21           C  
ATOM   1294  ND2 ASN A 173     -12.514  -2.416  -9.410  1.00 91.21           N  
ATOM   1295  OD1 ASN A 173     -12.550  -4.592  -9.002  1.00 91.21           O  
ATOM   1296  N   LEU A 174     -17.717  -4.453 -10.378  1.00 94.28           N  
ATOM   1297  CA  LEU A 174     -19.153  -4.274 -10.124  1.00 94.28           C  
ATOM   1298  C   LEU A 174     -19.879  -5.590  -9.817  1.00 94.28           C  
ATOM   1299  CB  LEU A 174     -19.856  -3.489 -11.250  1.00 94.28           C  
ATOM   1300  O   LEU A 174     -20.465  -5.676  -8.735  1.00 94.28           O  
ATOM   1301  CG  LEU A 174     -19.317  -2.080 -11.510  1.00 94.28           C  
ATOM   1302  CD1 LEU A 174     -20.053  -1.482 -12.708  1.00 94.28           C  
ATOM   1303  CD2 LEU A 174     -19.533  -1.175 -10.303  1.00 94.28           C  
ATOM   1304  N   PRO A 175     -19.842  -6.640 -10.669  1.00 93.54           N  
ATOM   1305  CA  PRO A 175     -20.556  -7.885 -10.372  1.00 93.54           C  
ATOM   1306  C   PRO A 175     -20.079  -8.510  -9.062  1.00 93.54           C  
ATOM   1307  CB  PRO A 175     -20.272  -8.822 -11.555  1.00 93.54           C  
ATOM   1308  O   PRO A 175     -20.860  -9.024  -8.261  1.00 93.54           O  
ATOM   1309  CG  PRO A 175     -19.879  -7.883 -12.690  1.00 93.54           C  
ATOM   1310  CD  PRO A 175     -19.155  -6.766 -11.951  1.00 93.54           C  
ATOM   1311  N   VAL A 176     -18.776  -8.416  -8.823  1.00 91.03           N  
ATOM   1312  CA  VAL A 176     -18.129  -9.026  -7.671  1.00 91.03           C  
ATOM   1313  C   VAL A 176     -18.380  -8.227  -6.398  1.00 91.03           C  
ATOM   1314  CB  VAL A 176     -16.637  -9.197  -7.960  1.00 91.03           C  
ATOM   1315  O   VAL A 176     -18.708  -8.804  -5.358  1.00 91.03           O  
ATOM   1316  CG1 VAL A 176     -16.006  -9.854  -6.740  1.00 91.03           C  
ATOM   1317  CG2 VAL A 176     -16.464 -10.088  -9.198  1.00 91.03           C  
ATOM   1318  N   GLY A 177     -18.315  -6.901  -6.484  1.00 93.71           N  
ATOM   1319  CA  GLY A 177     -18.704  -6.010  -5.402  1.00 93.71           C  
ATOM   1320  C   GLY A 177     -20.163  -6.218  -4.997  1.00 93.71           C  
ATOM   1321  O   GLY A 177     -20.448  -6.283  -3.803  1.00 93.71           O  
ATOM   1322  N   ILE A 178     -21.077  -6.423  -5.956  1.00 96.71           N  
ATOM   1323  CA  ILE A 178     -22.493  -6.702  -5.671  1.00 96.71           C  
ATOM   1324  C   ILE A 178     -22.626  -7.999  -4.865  1.00 96.71           C  
ATOM   1325  CB  ILE A 178     -23.318  -6.739  -6.981  1.00 96.71           C  
ATOM   1326  O   ILE A 178     -23.298  -8.015  -3.830  1.00 96.71           O  
ATOM   1327  CG1 ILE A 178     -23.441  -5.322  -7.588  1.00 96.71           C  
ATOM   1328  CG2 ILE A 178     -24.728  -7.316  -6.741  1.00 96.71           C  
ATOM   1329  CD1 ILE A 178     -23.893  -5.318  -9.055  1.00 96.71           C  
ATOM   1330  N   ILE A 179     -21.946  -9.073  -5.282  1.00 95.95           N  
ATOM   1331  CA  ILE A 179     -21.938 -10.350  -4.548  1.00 95.95           C  
ATOM   1332  C   ILE A 179     -21.388 -10.152  -3.128  1.00 95.95           C  
ATOM   1333  CB  ILE A 179     -21.144 -11.423  -5.330  1.00 95.95           C  
ATOM   1334  O   ILE A 179     -22.009 -10.594  -2.155  1.00 95.95           O  
ATOM   1335  CG1 ILE A 179     -21.872 -11.781  -6.646  1.00 95.95           C  
ATOM   1336  CG2 ILE A 179     -20.953 -12.697  -4.479  1.00 95.95           C  
ATOM   1337  CD1 ILE A 179     -21.000 -12.560  -7.640  1.00 95.95           C  
ATOM   1338  N   ALA A 180     -20.262  -9.445  -2.990  1.00 95.22           N  
ATOM   1339  CA  ALA A 180     -19.651  -9.161  -1.696  1.00 95.22           C  
ATOM   1340  C   ALA A 180     -20.587  -8.354  -0.782  1.00 95.22           C  
ATOM   1341  CB  ALA A 180     -18.323  -8.433  -1.920  1.00 95.22           C  
ATOM   1342  O   ALA A 180     -20.766  -8.722   0.381  1.00 95.22           O  
ATOM   1343  N   VAL A 181     -21.243  -7.313  -1.305  1.00 96.30           N  
ATOM   1344  CA  VAL A 181     -22.236  -6.511  -0.574  1.00 96.30           C  
ATOM   1345  C   VAL A 181     -23.385  -7.382  -0.090  1.00 96.30           C  
ATOM   1346  CB  VAL A 181     -22.767  -5.343  -1.432  1.00 96.30           C  
ATOM   1347  O   VAL A 181     -23.722  -7.323   1.091  1.00 96.30           O  
ATOM   1348  CG1 VAL A 181     -24.031  -4.695  -0.847  1.00 96.30           C  
ATOM   1349  CG2 VAL A 181     -21.708  -4.246  -1.507  1.00 96.30           C  
ATOM   1350  N   ILE A 182     -23.965  -8.221  -0.953  1.00 96.33           N  
ATOM   1351  CA  ILE A 182     -25.080  -9.100  -0.573  1.00 96.33           C  
ATOM   1352  C   ILE A 182     -24.654 -10.037   0.564  1.00 96.33           C  
ATOM   1353  CB  ILE A 182     -25.593  -9.887  -1.803  1.00 96.33           C  
ATOM   1354  O   ILE A 182     -25.379 -10.191   1.553  1.00 96.33           O  
ATOM   1355  CG1 ILE A 182     -26.262  -8.928  -2.815  1.00 96.33           C  
ATOM   1356  CG2 ILE A 182     -26.610 -10.975  -1.390  1.00 96.33           C  
ATOM   1357  CD1 ILE A 182     -26.482  -9.554  -4.198  1.00 96.33           C  
ATOM   1358  N   PHE A 183     -23.479 -10.653   0.445  1.00 95.88           N  
ATOM   1359  CA  PHE A 183     -22.991 -11.635   1.413  1.00 95.88           C  
ATOM   1360  C   PHE A 183     -22.643 -10.986   2.754  1.00 95.88           C  
ATOM   1361  CB  PHE A 183     -21.791 -12.374   0.808  1.00 95.88           C  
ATOM   1362  O   PHE A 183     -23.074 -11.468   3.804  1.00 95.88           O  
ATOM   1363  CG  PHE A 183     -22.111 -13.466  -0.203  1.00 95.88           C  
ATOM   1364  CD1 PHE A 183     -23.359 -13.547  -0.860  1.00 95.88           C  
ATOM   1365  CD2 PHE A 183     -21.123 -14.422  -0.499  1.00 95.88           C  
ATOM   1366  CE1 PHE A 183     -23.618 -14.575  -1.781  1.00 95.88           C  
ATOM   1367  CE2 PHE A 183     -21.379 -15.446  -1.427  1.00 95.88           C  
ATOM   1368  CZ  PHE A 183     -22.627 -15.526  -2.064  1.00 95.88           C  
ATOM   1369  N   ILE A 184     -21.938  -9.855   2.729  1.00 94.65           N  
ATOM   1370  CA  ILE A 184     -21.543  -9.114   3.931  1.00 94.65           C  
ATOM   1371  C   ILE A 184     -22.769  -8.492   4.609  1.00 94.65           C  
ATOM   1372  CB  ILE A 184     -20.446  -8.082   3.577  1.00 94.65           C  
ATOM   1373  O   ILE A 184     -22.915  -8.611   5.826  1.00 94.65           O  
ATOM   1374  CG1 ILE A 184     -19.141  -8.838   3.227  1.00 94.65           C  
ATOM   1375  CG2 ILE A 184     -20.186  -7.112   4.743  1.00 94.65           C  
ATOM   1376  CD1 ILE A 184     -18.053  -7.978   2.579  1.00 94.65           C  
ATOM   1377  N   ALA A 185     -23.701  -7.908   3.851  1.00 93.40           N  
ATOM   1378  CA  ALA A 185     -24.916  -7.314   4.404  1.00 93.40           C  
ATOM   1379  C   ALA A 185     -25.843  -8.355   5.051  1.00 93.40           C  
ATOM   1380  CB  ALA A 185     -25.656  -6.547   3.302  1.00 93.40           C  
ATOM   1381  O   ALA A 185     -26.515  -8.038   6.032  1.00 93.40           O  
ATOM   1382  N   ARG A 186     -25.896  -9.585   4.524  1.00 91.98           N  
ATOM   1383  CA  ARG A 186     -26.670 -10.692   5.121  1.00 91.98           C  
ATOM   1384  C   ARG A 186     -25.936 -11.376   6.276  1.00 91.98           C  
ATOM   1385  CB  ARG A 186     -27.017 -11.713   4.029  1.00 91.98           C  
ATOM   1386  O   ARG A 186     -26.583 -11.896   7.189  1.00 91.98           O  
ATOM   1387  CG  ARG A 186     -28.105 -11.204   3.072  1.00 91.98           C  
ATOM   1388  CD  ARG A 186     -28.393 -12.257   1.995  1.00 91.98           C  
ATOM   1389  NE  ARG A 186     -29.525 -11.861   1.134  1.00 91.98           N  
ATOM   1390  NH1 ARG A 186     -29.611 -13.763  -0.156  1.00 91.98           N  
ATOM   1391  NH2 ARG A 186     -31.060 -12.115  -0.533  1.00 91.98           N  
ATOM   1392  CZ  ARG A 186     -30.058 -12.578   0.158  1.00 91.98           C  
ATOM   1393  N   GLY A 187     -24.607 -11.402   6.215  1.00 89.67           N  
ATOM   1394  CA  GLY A 187     -23.740 -12.063   7.182  1.00 89.67           C  
ATOM   1395  C   GLY A 187     -23.498 -11.254   8.457  1.00 89.67           C  
ATOM   1396  O   GLY A 187     -23.509 -11.822   9.551  1.00 89.67           O  
ATOM   1397  N   LEU A 188     -23.315  -9.934   8.340  1.00 89.09           N  
ATOM   1398  CA  LEU A 188     -23.116  -9.047   9.485  1.00 89.09           C  
ATOM   1399  C   LEU A 188     -24.445  -8.694  10.150  1.00 89.09           C  
ATOM   1400  CB  LEU A 188     -22.354  -7.770   9.085  1.00 89.09           C  
ATOM   1401  O   LEU A 188     -25.388  -8.225   9.514  1.00 89.09           O  
ATOM   1402  CG  LEU A 188     -20.867  -7.987   8.778  1.00 89.09           C  
ATOM   1403  CD1 LEU A 188     -20.228  -6.698   8.270  1.00 89.09           C  
ATOM   1404  CD2 LEU A 188     -20.087  -8.415  10.023  1.00 89.09           C  
ATOM   1405  N   GLN A 189     -24.500  -8.869  11.467  1.00 81.87           N  
ATOM   1406  CA  GLN A 189     -25.610  -8.363  12.264  1.00 81.87           C  
ATOM   1407  C   GLN A 189     -25.458  -6.848  12.426  1.00 81.87           C  
ATOM   1408  CB  GLN A 189     -25.698  -9.110  13.602  1.00 81.87           C  
ATOM   1409  O   GLN A 189     -24.356  -6.339  12.625  1.00 81.87           O  
ATOM   1410  CG  GLN A 189     -26.010 -10.599  13.368  1.00 81.87           C  
ATOM   1411  CD  GLN A 189     -26.135 -11.413  14.649  1.00 81.87           C  
ATOM   1412  NE2 GLN A 189     -26.194 -12.723  14.548  1.00 81.87           N  
ATOM   1413  OE1 GLN A 189     -26.190 -10.929  15.760  1.00 81.87           O  
ATOM   1414  N   GLY A 190     -26.567  -6.118  12.302  1.00 74.16           N  
ATOM   1415  CA  GLY A 190     -26.583  -4.698  12.640  1.00 74.16           C  
ATOM   1416  C   GLY A 190     -26.435  -4.525  14.149  1.00 74.16           C  
ATOM   1417  O   GLY A 190     -27.011  -5.299  14.913  1.00 74.16           O  
ATOM   1418  N   ARG A 191     -25.680  -3.512  14.575  1.00 72.49           N  
ATOM   1419  CA  ARG A 191     -25.696  -3.045  15.963  1.00 72.49           C  
ATOM   1420  C   ARG A 191     -26.829  -2.029  16.089  1.00 72.49           C  
ATOM   1421  CB  ARG A 191     -24.317  -2.459  16.318  1.00 72.49           C  
ATOM   1422  O   ARG A 191     -26.893  -1.104  15.284  1.00 72.49           O  
ATOM   1423  CG  ARG A 191     -24.181  -2.110  17.808  1.00 72.49           C  
ATOM   1424  CD  ARG A 191     -22.790  -1.531  18.100  1.00 72.49           C  
ATOM   1425  NE  ARG A 191     -22.596  -1.270  19.538  1.00 72.49           N  
ATOM   1426  NH1 ARG A 191     -20.540  -0.230  19.388  1.00 72.49           N  
ATOM   1427  NH2 ARG A 191     -21.462  -0.568  21.383  1.00 72.49           N  
ATOM   1428  CZ  ARG A 191     -21.538  -0.693  20.088  1.00 72.49           C  
ATOM   1429  N   GLN A 192     -27.727  -2.206  17.058  1.00 58.19           N  
ATOM   1430  CA  GLN A 192     -28.640  -1.129  17.440  1.00 58.19           C  
ATOM   1431  C   GLN A 192     -27.837  -0.113  18.244  1.00 58.19           C  
ATOM   1432  CB  GLN A 192     -29.844  -1.656  18.233  1.00 58.19           C  
ATOM   1433  O   GLN A 192     -27.254  -0.458  19.272  1.00 58.19           O  
ATOM   1434  CG  GLN A 192     -30.892  -2.295  17.308  1.00 58.19           C  
ATOM   1435  CD  GLN A 192     -32.141  -2.755  18.053  1.00 58.19           C  
ATOM   1436  NE2 GLN A 192     -33.196  -3.115  17.355  1.00 58.19           N  
ATOM   1437  OE1 GLN A 192     -32.203  -2.827  19.265  1.00 58.19           O  
ATOM   1438  N   GLN A 193     -27.754   1.110  17.732  1.00 61.43           N  
ATOM   1439  CA  GLN A 193     -27.069   2.189  18.419  1.00 61.43           C  
ATOM   1440  C   GLN A 193     -27.909   2.653  19.607  1.00 61.43           C  
ATOM   1441  CB  GLN A 193     -26.777   3.327  17.427  1.00 61.43           C  
ATOM   1442  O   GLN A 193     -29.076   3.004  19.446  1.00 61.43           O  
ATOM   1443  CG  GLN A 193     -26.068   4.526  18.078  1.00 61.43           C  
ATOM   1444  CD  GLN A 193     -24.699   4.193  18.670  1.00 61.43           C  
ATOM   1445  NE2 GLN A 193     -24.096   5.124  19.369  1.00 61.43           N  
ATOM   1446  OE1 GLN A 193     -24.184   3.091  18.576  1.00 61.43           O  
ATOM   1447  N   THR A 194     -27.307   2.683  20.792  1.00 57.61           N  
ATOM   1448  CA  THR A 194     -27.934   3.208  22.007  1.00 57.61           C  
ATOM   1449  C   THR A 194     -27.191   4.469  22.431  1.00 57.61           C  
ATOM   1450  CB  THR A 194     -27.963   2.153  23.127  1.00 57.61           C  
ATOM   1451  O   THR A 194     -26.135   4.382  23.053  1.00 57.61           O  
ATOM   1452  CG2 THR A 194     -28.844   0.957  22.765  1.00 57.61           C  
ATOM   1453  OG1 THR A 194     -26.664   1.668  23.385  1.00 57.61           O  
ATOM   1454  N   GLY A 195     -27.724   5.637  22.071  1.00 71.96           N  
ATOM   1455  CA  GLY A 195     -27.206   6.940  22.504  1.00 71.96           C  
ATOM   1456  C   GLY A 195     -26.618   7.818  21.388  1.00 71.96           C  
ATOM   1457  O   GLY A 195     -26.431   7.355  20.257  1.00 71.96           O  
ATOM   1458  N   PRO A 196     -26.354   9.103  21.698  1.00 75.31           N  
ATOM   1459  CA  PRO A 196     -25.867  10.082  20.731  1.00 75.31           C  
ATOM   1460  C   PRO A 196     -24.443   9.751  20.271  1.00 75.31           C  
ATOM   1461  CB  PRO A 196     -25.945  11.437  21.447  1.00 75.31           C  
ATOM   1462  O   PRO A 196     -23.563   9.492  21.089  1.00 75.31           O  
ATOM   1463  CG  PRO A 196     -25.785  11.072  22.923  1.00 75.31           C  
ATOM   1464  CD  PRO A 196     -26.475   9.712  23.019  1.00 75.31           C  
ATOM   1465  N   ILE A 197     -24.214   9.791  18.957  1.00 79.48           N  
ATOM   1466  CA  ILE A 197     -22.881   9.669  18.356  1.00 79.48           C  
ATOM   1467  C   ILE A 197     -22.344  11.074  18.111  1.00 79.48           C  
ATOM   1468  CB  ILE A 197     -22.915   8.845  17.049  1.00 79.48           C  
ATOM   1469  O   ILE A 197     -22.964  11.853  17.389  1.00 79.48           O  
ATOM   1470  CG1 ILE A 197     -23.374   7.405  17.351  1.00 79.48           C  
ATOM   1471  CG2 ILE A 197     -21.523   8.838  16.387  1.00 79.48           C  
ATOM   1472  CD1 ILE A 197     -23.539   6.528  16.106  1.00 79.48           C  
ATOM   1473  N   ASN A 198     -21.177  11.380  18.672  1.00 83.49           N  
ATOM   1474  CA  ASN A 198     -20.448  12.600  18.351  1.00 83.49           C  
ATOM   1475  C   ASN A 198     -19.343  12.253  17.355  1.00 83.49           C  
ATOM   1476  CB  ASN A 198     -19.909  13.238  19.638  1.00 83.49           C  
ATOM   1477  O   ASN A 198     -18.448  11.475  17.674  1.00 83.49           O  
ATOM   1478  CG  ASN A 198     -21.031  13.652  20.568  1.00 83.49           C  
ATOM   1479  ND2 ASN A 198     -21.077  13.115  21.765  1.00 83.49           N  
ATOM   1480  OD1 ASN A 198     -21.887  14.454  20.245  1.00 83.49           O  
ATOM   1481  N   PHE A 199     -19.410  12.818  16.152  1.00 87.68           N  
ATOM   1482  CA  PHE A 199     -18.320  12.712  15.189  1.00 87.68           C  
ATOM   1483  C   PHE A 199     -17.270  13.773  15.498  1.00 87.68           C  
ATOM   1484  CB  PHE A 199     -18.845  12.854  13.757  1.00 87.68           C  
ATOM   1485  O   PHE A 199     -17.596  14.956  15.605  1.00 87.68           O  
ATOM   1486  CG  PHE A 199     -19.815  11.762  13.361  1.00 87.68           C  
ATOM   1487  CD1 PHE A 199     -19.336  10.484  13.017  1.00 87.68           C  
ATOM   1488  CD2 PHE A 199     -21.200  12.013  13.363  1.00 87.68           C  
ATOM   1489  CE1 PHE A 199     -20.243   9.469  12.665  1.00 87.68           C  
ATOM   1490  CE2 PHE A 199     -22.102  11.001  12.998  1.00 87.68           C  
ATOM   1491  CZ  PHE A 199     -21.622   9.733  12.638  1.00 87.68           C  
ATOM   1492  N   ASP A 200     -16.011  13.362  15.605  1.00 91.29           N  
ATOM   1493  CA  ASP A 200     -14.901  14.295  15.760  1.00 91.29           C  
ATOM   1494  C   ASP A 200     -14.525  14.932  14.414  1.00 91.29           C  
ATOM   1495  CB  ASP A 200     -13.723  13.608  16.448  1.00 91.29           C  
ATOM   1496  O   ASP A 200     -13.560  14.552  13.755  1.00 91.29           O  
ATOM   1497  CG  ASP A 200     -12.642  14.626  16.816  1.00 91.29           C  
ATOM   1498  OD1 ASP A 200     -12.839  15.842  16.555  1.00 91.29           O  
ATOM   1499  OD2 ASP A 200     -11.655  14.186  17.420  1.00 91.29           O  
ATOM   1500  N   ILE A 201     -15.334  15.895  13.969  1.00 93.09           N  
ATOM   1501  CA  ILE A 201     -15.135  16.583  12.685  1.00 93.09           C  
ATOM   1502  C   ILE A 201     -13.793  17.329  12.669  1.00 93.09           C  
ATOM   1503  CB  ILE A 201     -16.317  17.540  12.395  1.00 93.09           C  
ATOM   1504  O   ILE A 201     -13.106  17.342  11.648  1.00 93.09           O  
ATOM   1505  CG1 ILE A 201     -17.656  16.763  12.362  1.00 93.09           C  
ATOM   1506  CG2 ILE A 201     -16.102  18.287  11.064  1.00 93.09           C  
ATOM   1507  CD1 ILE A 201     -18.898  17.650  12.220  1.00 93.09           C  
ATOM   1508  N   ALA A 202     -13.403  17.923  13.800  1.00 93.82           N  
ATOM   1509  CA  ALA A 202     -12.151  18.659  13.917  1.00 93.82           C  
ATOM   1510  C   ALA A 202     -10.938  17.715  13.850  1.00 93.82           C  
ATOM   1511  CB  ALA A 202     -12.197  19.484  15.207  1.00 93.82           C  
ATOM   1512  O   ALA A 202      -9.985  18.003  13.118  1.00 93.82           O  
ATOM   1513  N   GLY A 203     -10.992  16.568  14.534  1.00 95.02           N  
ATOM   1514  CA  GLY A 203      -9.992  15.506  14.425  1.00 95.02           C  
ATOM   1515  C   GLY A 203      -9.895  14.971  12.996  1.00 95.02           C  
ATOM   1516  O   GLY A 203      -8.801  14.880  12.443  1.00 95.02           O  
ATOM   1517  N   ILE A 204     -11.033  14.723  12.332  1.00 95.40           N  
ATOM   1518  CA  ILE A 204     -11.064  14.215  10.948  1.00 95.40           C  
ATOM   1519  C   ILE A 204     -10.384  15.216  10.014  1.00 95.40           C  
ATOM   1520  CB  ILE A 204     -12.516  13.905  10.493  1.00 95.40           C  
ATOM   1521  O   ILE A 204      -9.512  14.842   9.231  1.00 95.40           O  
ATOM   1522  CG1 ILE A 204     -13.082  12.652  11.199  1.00 95.40           C  
ATOM   1523  CG2 ILE A 204     -12.584  13.691   8.968  1.00 95.40           C  
ATOM   1524  CD1 ILE A 204     -14.581  12.404  10.996  1.00 95.40           C  
ATOM   1525  N   PHE A 205     -10.764  16.490  10.104  1.00 96.50           N  
ATOM   1526  CA  PHE A 205     -10.226  17.539   9.247  1.00 96.50           C  
ATOM   1527  C   PHE A 205      -8.718  17.721   9.444  1.00 96.50           C  
ATOM   1528  CB  PHE A 205     -10.991  18.837   9.523  1.00 96.50           C  
ATOM   1529  O   PHE A 205      -7.959  17.686   8.476  1.00 96.50           O  
ATOM   1530  CG  PHE A 205     -10.489  20.000   8.697  1.00 96.50           C  
ATOM   1531  CD1 PHE A 205      -9.603  20.938   9.260  1.00 96.50           C  
ATOM   1532  CD2 PHE A 205     -10.874  20.119   7.350  1.00 96.50           C  
ATOM   1533  CE1 PHE A 205      -9.110  21.996   8.477  1.00 96.50           C  
ATOM   1534  CE2 PHE A 205     -10.381  21.178   6.568  1.00 96.50           C  
ATOM   1535  CZ  PHE A 205      -9.500  22.117   7.132  1.00 96.50           C  
ATOM   1536  N   THR A 206      -8.269  17.866  10.693  1.00 96.85           N  
ATOM   1537  CA  THR A 206      -6.843  18.059  11.005  1.00 96.85           C  
ATOM   1538  C   THR A 206      -5.998  16.848  10.611  1.00 96.85           C  
ATOM   1539  CB  THR A 206      -6.624  18.385  12.487  1.00 96.85           C  
ATOM   1540  O   THR A 206      -4.914  17.022  10.048  1.00 96.85           O  
ATOM   1541  CG2 THR A 206      -7.153  19.764  12.869  1.00 96.85           C  
ATOM   1542  OG1 THR A 206      -7.272  17.453  13.314  1.00 96.85           O  
ATOM   1543  N   MET A 207      -6.514  15.630  10.805  1.00 96.00           N  
ATOM   1544  CA  MET A 207      -5.861  14.401  10.358  1.00 96.00           C  
ATOM   1545  C   MET A 207      -5.753  14.342   8.832  1.00 96.00           C  
ATOM   1546  CB  MET A 207      -6.635  13.184  10.875  1.00 96.00           C  
ATOM   1547  O   MET A 207      -4.675  14.049   8.321  1.00 96.00           O  
ATOM   1548  CG  MET A 207      -5.823  11.893  10.735  1.00 96.00           C  
ATOM   1549  SD  MET A 207      -6.817  10.387  10.844  1.00 96.00           S  
ATOM   1550  CE  MET A 207      -7.515  10.464   9.178  1.00 96.00           C  
ATOM   1551  N   ILE A 208      -6.829  14.646   8.096  1.00 96.84           N  
ATOM   1552  CA  ILE A 208      -6.808  14.663   6.625  1.00 96.84           C  
ATOM   1553  C   ILE A 208      -5.762  15.660   6.128  1.00 96.84           C  
ATOM   1554  CB  ILE A 208      -8.210  14.957   6.041  1.00 96.84           C  
ATOM   1555  O   ILE A 208      -4.915  15.286   5.320  1.00 96.84           O  
ATOM   1556  CG1 ILE A 208      -9.138  13.737   6.244  1.00 96.84           C  
ATOM   1557  CG2 ILE A 208      -8.141  15.294   4.536  1.00 96.84           C  
ATOM   1558  CD1 ILE A 208     -10.619  14.043   5.989  1.00 96.84           C  
ATOM   1559  N   VAL A 209      -5.772  16.895   6.638  1.00 97.55           N  
ATOM   1560  CA  VAL A 209      -4.796  17.922   6.243  1.00 97.55           C  
ATOM   1561  C   VAL A 209      -3.369  17.457   6.535  1.00 97.55           C  
ATOM   1562  CB  VAL A 209      -5.101  19.266   6.934  1.00 97.55           C  
ATOM   1563  O   VAL A 209      -2.519  17.519   5.648  1.00 97.55           O  
ATOM   1564  CG1 VAL A 209      -4.003  20.311   6.694  1.00 97.55           C  
ATOM   1565  CG2 VAL A 209      -6.416  19.858   6.407  1.00 97.55           C  
ATOM   1566  N   GLY A 210      -3.105  16.945   7.740  1.00 97.65           N  
ATOM   1567  CA  GLY A 210      -1.773  16.489   8.139  1.00 97.65           C  
ATOM   1568  C   GLY A 210      -1.265  15.308   7.306  1.00 97.65           C  
ATOM   1569  O   GLY A 210      -0.163  15.350   6.761  1.00 97.65           O  
ATOM   1570  N   VAL A 211      -2.084  14.262   7.175  1.00 96.53           N  
ATOM   1571  CA  VAL A 211      -1.721  13.011   6.493  1.00 96.53           C  
ATOM   1572  C   VAL A 211      -1.610  13.205   4.990  1.00 96.53           C  
ATOM   1573  CB  VAL A 211      -2.740  11.902   6.808  1.00 96.53           C  
ATOM   1574  O   VAL A 211      -0.631  12.753   4.403  1.00 96.53           O  
ATOM   1575  CG1 VAL A 211      -2.498  10.618   6.003  1.00 96.53           C  
ATOM   1576  CG2 VAL A 211      -2.666  11.535   8.293  1.00 96.53           C  
ATOM   1577  N   VAL A 212      -2.574  13.875   4.355  1.00 96.78           N  
ATOM   1578  CA  VAL A 212      -2.531  14.096   2.904  1.00 96.78           C  
ATOM   1579  C   VAL A 212      -1.327  14.960   2.543  1.00 96.78           C  
ATOM   1580  CB  VAL A 212      -3.847  14.696   2.378  1.00 96.78           C  
ATOM   1581  O   VAL A 212      -0.604  14.607   1.617  1.00 96.78           O  
ATOM   1582  CG1 VAL A 212      -3.764  15.070   0.894  1.00 96.78           C  
ATOM   1583  CG2 VAL A 212      -4.992  13.684   2.529  1.00 96.78           C  
ATOM   1584  N   SER A 213      -1.046  16.021   3.307  1.00 97.29           N  
ATOM   1585  CA  SER A 213       0.140  16.860   3.074  1.00 97.29           C  
ATOM   1586  C   SER A 213       1.438  16.074   3.248  1.00 97.29           C  
ATOM   1587  CB  SER A 213       0.161  18.074   4.004  1.00 97.29           C  
ATOM   1588  O   SER A 213       2.335  16.187   2.415  1.00 97.29           O  
ATOM   1589  OG  SER A 213      -1.041  18.798   3.874  1.00 97.29           O  
ATOM   1590  N   LEU A 214       1.522  15.220   4.277  1.00 96.93           N  
ATOM   1591  CA  LEU A 214       2.681  14.354   4.499  1.00 96.93           C  
ATOM   1592  C   LEU A 214       2.878  13.379   3.337  1.00 96.93           C  
ATOM   1593  CB  LEU A 214       2.501  13.584   5.822  1.00 96.93           C  
ATOM   1594  O   LEU A 214       3.976  13.264   2.799  1.00 96.93           O  
ATOM   1595  CG  LEU A 214       3.650  12.611   6.142  1.00 96.93           C  
ATOM   1596  CD1 LEU A 214       4.993  13.328   6.292  1.00 96.93           C  
ATOM   1597  CD2 LEU A 214       3.345  11.865   7.441  1.00 96.93           C  
ATOM   1598  N   LEU A 215       1.821  12.670   2.945  1.00 94.95           N  
ATOM   1599  CA  LEU A 215       1.892  11.689   1.870  1.00 94.95           C  
ATOM   1600  C   LEU A 215       2.190  12.352   0.518  1.00 94.95           C  
ATOM   1601  CB  LEU A 215       0.585  10.891   1.810  1.00 94.95           C  
ATOM   1602  O   LEU A 215       2.916  11.760  -0.273  1.00 94.95           O  
ATOM   1603  CG  LEU A 215       0.286   9.933   2.975  1.00 94.95           C  
ATOM   1604  CD1 LEU A 215      -1.096   9.306   2.765  1.00 94.95           C  
ATOM   1605  CD2 LEU A 215       1.303   8.795   3.073  1.00 94.95           C  
ATOM   1606  N   LEU A 216       1.695  13.568   0.259  1.00 94.55           N  
ATOM   1607  CA  LEU A 216       2.050  14.354  -0.928  1.00 94.55           C  
ATOM   1608  C   LEU A 216       3.528  14.758  -0.919  1.00 94.55           C  
ATOM   1609  CB  LEU A 216       1.163  15.609  -1.018  1.00 94.55           C  
ATOM   1610  O   LEU A 216       4.217  14.528  -1.912  1.00 94.55           O  
ATOM   1611  CG  LEU A 216      -0.273  15.358  -1.508  1.00 94.55           C  
ATOM   1612  CD1 LEU A 216      -1.085  16.646  -1.365  1.00 94.55           C  
ATOM   1613  CD2 LEU A 216      -0.303  14.967  -2.982  1.00 94.55           C  
ATOM   1614  N   ALA A 217       4.031  15.288   0.202  1.00 95.15           N  
ATOM   1615  CA  ALA A 217       5.446  15.636   0.349  1.00 95.15           C  
ATOM   1616  C   ALA A 217       6.347  14.419   0.100  1.00 95.15           C  
ATOM   1617  CB  ALA A 217       5.689  16.199   1.756  1.00 95.15           C  
ATOM   1618  O   ALA A 217       7.334  14.510  -0.625  1.00 95.15           O  
ATOM   1619  N   LEU A 218       5.969  13.259   0.648  1.00 92.47           N  
ATOM   1620  CA  LEU A 218       6.696  12.007   0.454  1.00 92.47           C  
ATOM   1621  C   LEU A 218       6.561  11.450  -0.971  1.00 92.47           C  
ATOM   1622  CB  LEU A 218       6.211  10.975   1.490  1.00 92.47           C  
ATOM   1623  O   LEU A 218       7.502  10.842  -1.472  1.00 92.47           O  
ATOM   1624  CG  LEU A 218       6.583  11.286   2.952  1.00 92.47           C  
ATOM   1625  CD1 LEU A 218       5.929  10.245   3.865  1.00 92.47           C  
ATOM   1626  CD2 LEU A 218       8.092  11.250   3.200  1.00 92.47           C  
ATOM   1627  N   SER A 219       5.417  11.632  -1.631  1.00 88.35           N  
ATOM   1628  CA  SER A 219       5.187  11.082  -2.976  1.00 88.35           C  
ATOM   1629  C   SER A 219       5.880  11.893  -4.071  1.00 88.35           C  
ATOM   1630  CB  SER A 219       3.691  10.995  -3.292  1.00 88.35           C  
ATOM   1631  O   SER A 219       6.311  11.313  -5.066  1.00 88.35           O  
ATOM   1632  OG  SER A 219       3.033  10.147  -2.370  1.00 88.35           O  
ATOM   1633  N   PHE A 220       5.973  13.216  -3.904  1.00 88.50           N  
ATOM   1634  CA  PHE A 220       6.520  14.121  -4.921  1.00 88.50           C  
ATOM   1635  C   PHE A 220       7.947  14.583  -4.639  1.00 88.50           C  
ATOM   1636  CB  PHE A 220       5.590  15.330  -5.067  1.00 88.50           C  
ATOM   1637  O   PHE A 220       8.667  14.942  -5.575  1.00 88.50           O  
ATOM   1638  CG  PHE A 220       4.167  15.032  -5.497  1.00 88.50           C  
ATOM   1639  CD1 PHE A 220       3.859  13.887  -6.261  1.00 88.50           C  
ATOM   1640  CD2 PHE A 220       3.148  15.950  -5.186  1.00 88.50           C  
ATOM   1641  CE1 PHE A 220       2.543  13.638  -6.671  1.00 88.50           C  
ATOM   1642  CE2 PHE A 220       1.835  15.715  -5.626  1.00 88.50           C  
ATOM   1643  CZ  PHE A 220       1.528  14.543  -6.339  1.00 88.50           C  
ATOM   1644  N   GLY A 221       8.368  14.579  -3.373  1.00 86.31           N  
ATOM   1645  CA  GLY A 221       9.703  15.005  -2.979  1.00 86.31           C  
ATOM   1646  C   GLY A 221      10.787  14.151  -3.631  1.00 86.31           C  
ATOM   1647  O   GLY A 221      10.736  12.922  -3.609  1.00 86.31           O  
ATOM   1648  N   GLY A 222      11.757  14.814  -4.258  1.00 80.54           N  
ATOM   1649  CA  GLY A 222      12.872  14.173  -4.956  1.00 80.54           C  
ATOM   1650  C   GLY A 222      12.518  13.522  -6.292  1.00 80.54           C  
ATOM   1651  O   GLY A 222      13.416  12.984  -6.933  1.00 80.54           O  
ATOM   1652  N   LYS A 223      11.245  13.561  -6.705  1.00 75.11           N  
ATOM   1653  CA  LYS A 223      10.768  13.011  -7.978  1.00 75.11           C  
ATOM   1654  C   LYS A 223      10.240  14.110  -8.894  1.00 75.11           C  
ATOM   1655  CB  LYS A 223       9.727  11.917  -7.700  1.00 75.11           C  
ATOM   1656  O   LYS A 223      10.818  14.352  -9.944  1.00 75.11           O  
ATOM   1657  CG  LYS A 223       9.241  11.286  -9.010  1.00 75.11           C  
ATOM   1658  CD  LYS A 223       8.120  10.290  -8.734  1.00 75.11           C  
ATOM   1659  CE  LYS A 223       7.601   9.793 -10.080  1.00 75.11           C  
ATOM   1660  NZ  LYS A 223       6.478   8.857  -9.879  1.00 75.11           N  
ATOM   1661  N   ASP A 224       9.153  14.759  -8.482  1.00 78.47           N  
ATOM   1662  CA  ASP A 224       8.477  15.799  -9.267  1.00 78.47           C  
ATOM   1663  C   ASP A 224       8.931  17.204  -8.837  1.00 78.47           C  
ATOM   1664  CB  ASP A 224       6.952  15.636  -9.124  1.00 78.47           C  
ATOM   1665  O   ASP A 224       8.987  18.126  -9.649  1.00 78.47           O  
ATOM   1666  CG  ASP A 224       6.438  14.260  -9.580  1.00 78.47           C  
ATOM   1667  OD1 ASP A 224       6.695  13.860 -10.736  1.00 78.47           O  
ATOM   1668  OD2 ASP A 224       5.785  13.567  -8.764  1.00 78.47           O  
ATOM   1669  N   TYR A 225       9.301  17.360  -7.562  1.00 83.83           N  
ATOM   1670  CA  TYR A 225       9.848  18.595  -7.004  1.00 83.83           C  
ATOM   1671  C   TYR A 225      11.104  18.307  -6.182  1.00 83.83           C  
ATOM   1672  CB  TYR A 225       8.796  19.297  -6.138  1.00 83.83           C  
ATOM   1673  O   TYR A 225      11.190  17.292  -5.486  1.00 83.83           O  
ATOM   1674  CG  TYR A 225       7.529  19.704  -6.862  1.00 83.83           C  
ATOM   1675  CD1 TYR A 225       7.542  20.805  -7.738  1.00 83.83           C  
ATOM   1676  CD2 TYR A 225       6.343  18.973  -6.669  1.00 83.83           C  
ATOM   1677  CE1 TYR A 225       6.376  21.159  -8.443  1.00 83.83           C  
ATOM   1678  CE2 TYR A 225       5.174  19.323  -7.368  1.00 83.83           C  
ATOM   1679  OH  TYR A 225       4.067  20.741  -8.950  1.00 83.83           O  
ATOM   1680  CZ  TYR A 225       5.192  20.411  -8.263  1.00 83.83           C  
ATOM   1681  N   ALA A 226      12.071  19.225  -6.219  1.00 86.57           N  
ATOM   1682  CA  ALA A 226      13.270  19.134  -5.393  1.00 86.57           C  
ATOM   1683  C   ALA A 226      12.920  19.192  -3.893  1.00 86.57           C  
ATOM   1684  CB  ALA A 226      14.249  20.232  -5.817  1.00 86.57           C  
ATOM   1685  O   ALA A 226      11.931  19.809  -3.492  1.00 86.57           O  
ATOM   1686  N   TRP A 227      13.722  18.536  -3.053  1.00 87.44           N  
ATOM   1687  CA  TRP A 227      13.471  18.443  -1.608  1.00 87.44           C  
ATOM   1688  C   TRP A 227      13.495  19.798  -0.888  1.00 87.44           C  
ATOM   1689  CB  TRP A 227      14.515  17.505  -0.992  1.00 87.44           C  
ATOM   1690  O   TRP A 227      12.790  19.979   0.102  1.00 87.44           O  
ATOM   1691  CG  TRP A 227      14.295  16.057  -1.293  1.00 87.44           C  
ATOM   1692  CD1 TRP A 227      15.053  15.265  -2.084  1.00 87.44           C  
ATOM   1693  CD2 TRP A 227      13.214  15.218  -0.800  1.00 87.44           C  
ATOM   1694  CE2 TRP A 227      13.374  13.908  -1.338  1.00 87.44           C  
ATOM   1695  CE3 TRP A 227      12.105  15.453   0.039  1.00 87.44           C  
ATOM   1696  NE1 TRP A 227      14.521  13.988  -2.099  1.00 87.44           N  
ATOM   1697  CH2 TRP A 227      11.338  13.168  -0.279  1.00 87.44           C  
ATOM   1698  CZ2 TRP A 227      12.457  12.882  -1.079  1.00 87.44           C  
ATOM   1699  CZ3 TRP A 227      11.170  14.437   0.292  1.00 87.44           C  
ATOM   1700  N   ASP A 228      14.285  20.736  -1.399  1.00 89.99           N  
ATOM   1701  CA  ASP A 228      14.447  22.114  -0.928  1.00 89.99           C  
ATOM   1702  C   ASP A 228      13.447  23.095  -1.563  1.00 89.99           C  
ATOM   1703  CB  ASP A 228      15.894  22.550  -1.214  1.00 89.99           C  
ATOM   1704  O   ASP A 228      13.409  24.273  -1.204  1.00 89.99           O  
ATOM   1705  CG  ASP A 228      16.247  22.598  -2.711  1.00 89.99           C  
ATOM   1706  OD1 ASP A 228      15.602  21.860  -3.496  1.00 89.99           O  
ATOM   1707  OD2 ASP A 228      17.191  23.338  -3.048  1.00 89.99           O  
ATOM   1708  N   SER A 229      12.613  22.623  -2.492  1.00 92.23           N  
ATOM   1709  CA  SER A 229      11.595  23.455  -3.122  1.00 92.23           C  
ATOM   1710  C   SER A 229      10.550  23.923  -2.105  1.00 92.23           C  
ATOM   1711  CB  SER A 229      10.945  22.732  -4.301  1.00 92.23           C  
ATOM   1712  O   SER A 229      10.161  23.199  -1.181  1.00 92.23           O  
ATOM   1713  OG  SER A 229      10.102  21.693  -3.850  1.00 92.23           O  
ATOM   1714  N   TRP A 230      10.042  25.142  -2.298  1.00 95.95           N  
ATOM   1715  CA  TRP A 230       9.033  25.724  -1.411  1.00 95.95           C  
ATOM   1716  C   TRP A 230       7.746  24.885  -1.364  1.00 95.95           C  
ATOM   1717  CB  TRP A 230       8.735  27.162  -1.850  1.00 95.95           C  
ATOM   1718  O   TRP A 230       7.060  24.891  -0.344  1.00 95.95           O  
ATOM   1719  CG  TRP A 230       7.929  27.280  -3.107  1.00 95.95           C  
ATOM   1720  CD1 TRP A 230       8.418  27.401  -4.361  1.00 95.95           C  
ATOM   1721  CD2 TRP A 230       6.475  27.242  -3.247  1.00 95.95           C  
ATOM   1722  CE2 TRP A 230       6.153  27.338  -4.633  1.00 95.95           C  
ATOM   1723  CE3 TRP A 230       5.397  27.114  -2.343  1.00 95.95           C  
ATOM   1724  NE1 TRP A 230       7.373  27.445  -5.263  1.00 95.95           N  
ATOM   1725  CH2 TRP A 230       3.782  27.187  -4.175  1.00 95.95           C  
ATOM   1726  CZ2 TRP A 230       4.831  27.310  -5.101  1.00 95.95           C  
ATOM   1727  CZ3 TRP A 230       4.066  27.089  -2.801  1.00 95.95           C  
ATOM   1728  N   GLN A 231       7.432  24.135  -2.429  1.00 95.36           N  
ATOM   1729  CA  GLN A 231       6.292  23.221  -2.484  1.00 95.36           C  
ATOM   1730  C   GLN A 231       6.453  22.080  -1.474  1.00 95.36           C  
ATOM   1731  CB  GLN A 231       6.119  22.624  -3.895  1.00 95.36           C  
ATOM   1732  O   GLN A 231       5.548  21.831  -0.680  1.00 95.36           O  
ATOM   1733  CG  GLN A 231       5.833  23.640  -5.013  1.00 95.36           C  
ATOM   1734  CD  GLN A 231       7.087  24.178  -5.701  1.00 95.36           C  
ATOM   1735  NE2 GLN A 231       7.009  24.526  -6.967  1.00 95.36           N  
ATOM   1736  OE1 GLN A 231       8.159  24.301  -5.138  1.00 95.36           O  
ATOM   1737  N   ILE A 232       7.606  21.402  -1.471  1.00 94.75           N  
ATOM   1738  CA  ILE A 232       7.863  20.268  -0.573  1.00 94.75           C  
ATOM   1739  C   ILE A 232       8.030  20.744   0.870  1.00 94.75           C  
ATOM   1740  CB  ILE A 232       9.074  19.451  -1.074  1.00 94.75           C  
ATOM   1741  O   ILE A 232       7.408  20.181   1.774  1.00 94.75           O  
ATOM   1742  CG1 ILE A 232       8.813  18.831  -2.464  1.00 94.75           C  
ATOM   1743  CG2 ILE A 232       9.462  18.348  -0.077  1.00 94.75           C  
ATOM   1744  CD1 ILE A 232       7.615  17.873  -2.556  1.00 94.75           C  
ATOM   1745  N   LEU A 233       8.784  21.824   1.094  1.00 96.42           N  
ATOM   1746  CA  LEU A 233       8.926  22.427   2.422  1.00 96.42           C  
ATOM   1747  C   LEU A 233       7.581  22.934   2.964  1.00 96.42           C  
ATOM   1748  CB  LEU A 233       9.959  23.565   2.363  1.00 96.42           C  
ATOM   1749  O   LEU A 233       7.264  22.714   4.133  1.00 96.42           O  
ATOM   1750  CG  LEU A 233      11.403  23.118   2.063  1.00 96.42           C  
ATOM   1751  CD1 LEU A 233      12.301  24.353   2.008  1.00 96.42           C  
ATOM   1752  CD2 LEU A 233      11.952  22.174   3.137  1.00 96.42           C  
ATOM   1753  N   GLY A 234       6.758  23.549   2.111  1.00 97.39           N  
ATOM   1754  CA  GLY A 234       5.406  23.989   2.448  1.00 97.39           C  
ATOM   1755  C   GLY A 234       4.479  22.826   2.803  1.00 97.39           C  
ATOM   1756  O   GLY A 234       3.754  22.907   3.795  1.00 97.39           O  
ATOM   1757  N   LEU A 235       4.541  21.715   2.062  1.00 97.03           N  
ATOM   1758  CA  LEU A 235       3.776  20.504   2.374  1.00 97.03           C  
ATOM   1759  C   LEU A 235       4.228  19.859   3.690  1.00 97.03           C  
ATOM   1760  CB  LEU A 235       3.886  19.493   1.222  1.00 97.03           C  
ATOM   1761  O   LEU A 235       3.375  19.455   4.478  1.00 97.03           O  
ATOM   1762  CG  LEU A 235       3.082  19.840  -0.041  1.00 97.03           C  
ATOM   1763  CD1 LEU A 235       3.503  18.903  -1.173  1.00 97.03           C  
ATOM   1764  CD2 LEU A 235       1.577  19.670   0.185  1.00 97.03           C  
ATOM   1765  N   PHE A 236       5.532  19.804   3.977  1.00 97.22           N  
ATOM   1766  CA  PHE A 236       6.024  19.324   5.273  1.00 97.22           C  
ATOM   1767  C   PHE A 236       5.619  20.244   6.429  1.00 97.22           C  
ATOM   1768  CB  PHE A 236       7.548  19.142   5.247  1.00 97.22           C  
ATOM   1769  O   PHE A 236       5.223  19.749   7.487  1.00 97.22           O  
ATOM   1770  CG  PHE A 236       8.021  17.855   4.600  1.00 97.22           C  
ATOM   1771  CD1 PHE A 236       7.562  16.612   5.080  1.00 97.22           C  
ATOM   1772  CD2 PHE A 236       8.962  17.892   3.556  1.00 97.22           C  
ATOM   1773  CE1 PHE A 236       8.024  15.415   4.505  1.00 97.22           C  
ATOM   1774  CE2 PHE A 236       9.435  16.694   2.992  1.00 97.22           C  
ATOM   1775  CZ  PHE A 236       8.963  15.457   3.461  1.00 97.22           C  
ATOM   1776  N   ALA A 237       5.655  21.564   6.236  1.00 97.74           N  
ATOM   1777  CA  ALA A 237       5.175  22.520   7.230  1.00 97.74           C  
ATOM   1778  C   ALA A 237       3.668  22.348   7.489  1.00 97.74           C  
ATOM   1779  CB  ALA A 237       5.524  23.937   6.763  1.00 97.74           C  
ATOM   1780  O   ALA A 237       3.244  22.266   8.642  1.00 97.74           O  
ATOM   1781  N   LEU A 238       2.862  22.211   6.431  1.00 98.02           N  
ATOM   1782  CA  LEU A 238       1.423  21.967   6.540  1.00 98.02           C  
ATOM   1783  C   LEU A 238       1.120  20.614   7.197  1.00 98.02           C  
ATOM   1784  CB  LEU A 238       0.798  22.073   5.138  1.00 98.02           C  
ATOM   1785  O   LEU A 238       0.227  20.528   8.040  1.00 98.02           O  
ATOM   1786  CG  LEU A 238      -0.736  21.940   5.120  1.00 98.02           C  
ATOM   1787  CD1 LEU A 238      -1.424  23.023   5.956  1.00 98.02           C  
ATOM   1788  CD2 LEU A 238      -1.244  22.061   3.683  1.00 98.02           C  
ATOM   1789  N   ALA A 239       1.891  19.576   6.869  1.00 97.80           N  
ATOM   1790  CA  ALA A 239       1.803  18.269   7.508  1.00 97.80           C  
ATOM   1791  C   ALA A 239       2.078  18.362   9.012  1.00 97.80           C  
ATOM   1792  CB  ALA A 239       2.785  17.309   6.835  1.00 97.80           C  
ATOM   1793  O   ALA A 239       1.299  17.846   9.813  1.00 97.80           O  
ATOM   1794  N   LEU A 240       3.147  19.061   9.403  1.00 97.75           N  
ATOM   1795  CA  LEU A 240       3.506  19.268  10.803  1.00 97.75           C  
ATOM   1796  C   LEU A 240       2.406  20.029  11.553  1.00 97.75           C  
ATOM   1797  CB  LEU A 240       4.862  19.995  10.862  1.00 97.75           C  
ATOM   1798  O   LEU A 240       1.976  19.581  12.615  1.00 97.75           O  
ATOM   1799  CG  LEU A 240       5.383  20.240  12.289  1.00 97.75           C  
ATOM   1800  CD1 LEU A 240       5.658  18.931  13.033  1.00 97.75           C  
ATOM   1801  CD2 LEU A 240       6.680  21.045  12.232  1.00 97.75           C  
ATOM   1802  N   ILE A 241       1.902  21.130  10.986  1.00 98.01           N  
ATOM   1803  CA  ILE A 241       0.801  21.911  11.571  1.00 98.01           C  
ATOM   1804  C   ILE A 241      -0.456  21.047  11.710  1.00 98.01           C  
ATOM   1805  CB  ILE A 241       0.525  23.177  10.725  1.00 98.01           C  
ATOM   1806  O   ILE A 241      -1.082  21.044  12.772  1.00 98.01           O  
ATOM   1807  CG1 ILE A 241       1.713  24.163  10.824  1.00 98.01           C  
ATOM   1808  CG2 ILE A 241      -0.771  23.882  11.176  1.00 98.01           C  
ATOM   1809  CD1 ILE A 241       1.690  25.258   9.750  1.00 98.01           C  
ATOM   1810  N   GLY A 242      -0.812  20.288  10.672  1.00 97.44           N  
ATOM   1811  CA  GLY A 242      -1.969  19.395  10.675  1.00 97.44           C  
ATOM   1812  C   GLY A 242      -1.857  18.296  11.731  1.00 97.44           C  
ATOM   1813  O   GLY A 242      -2.793  18.099  12.500  1.00 97.44           O  
ATOM   1814  N   ILE A 243      -0.698  17.639  11.841  1.00 96.07           N  
ATOM   1815  CA  ILE A 243      -0.446  16.574  12.826  1.00 96.07           C  
ATOM   1816  C   ILE A 243      -0.438  17.127  14.256  1.00 96.07           C  
ATOM   1817  CB  ILE A 243       0.870  15.831  12.489  1.00 96.07           C  
ATOM   1818  O   ILE A 243      -1.043  16.528  15.144  1.00 96.07           O  
ATOM   1819  CG1 ILE A 243       0.699  15.011  11.188  1.00 96.07           C  
ATOM   1820  CG2 ILE A 243       1.297  14.891  13.636  1.00 96.07           C  
ATOM   1821  CD1 ILE A 243       2.022  14.521  10.583  1.00 96.07           C  
ATOM   1822  N   VAL A 244       0.201  18.274  14.501  1.00 96.75           N  
ATOM   1823  CA  VAL A 244       0.197  18.912  15.830  1.00 96.75           C  
ATOM   1824  C   VAL A 244      -1.222  19.335  16.212  1.00 96.75           C  
ATOM   1825  CB  VAL A 244       1.176  20.102  15.871  1.00 96.75           C  
ATOM   1826  O   VAL A 244      -1.664  19.066  17.330  1.00 96.75           O  
ATOM   1827  CG1 VAL A 244       1.047  20.928  17.158  1.00 96.75           C  
ATOM   1828  CG2 VAL A 244       2.625  19.600  15.802  1.00 96.75           C  
ATOM   1829  N   SER A 245      -1.964  19.928  15.274  1.00 96.56           N  
ATOM   1830  CA  SER A 245      -3.365  20.308  15.483  1.00 96.56           C  
ATOM   1831  C   SER A 245      -4.234  19.087  15.771  1.00 96.56           C  
ATOM   1832  CB  SER A 245      -3.928  21.046  14.268  1.00 96.56           C  
ATOM   1833  O   SER A 245      -5.023  19.122  16.712  1.00 96.56           O  
ATOM   1834  OG  SER A 245      -3.179  22.216  14.014  1.00 96.56           O  
ATOM   1835  N   PHE A 246      -4.033  17.995  15.028  1.00 95.81           N  
ATOM   1836  CA  PHE A 246      -4.692  16.717  15.270  1.00 95.81           C  
ATOM   1837  C   PHE A 246      -4.428  16.240  16.695  1.00 95.81           C  
ATOM   1838  CB  PHE A 246      -4.253  15.691  14.215  1.00 95.81           C  
ATOM   1839  O   PHE A 246      -5.374  16.064  17.447  1.00 95.81           O  
ATOM   1840  CG  PHE A 246      -4.767  14.292  14.477  1.00 95.81           C  
ATOM   1841  CD1 PHE A 246      -3.887  13.258  14.855  1.00 95.81           C  
ATOM   1842  CD2 PHE A 246      -6.144  14.038  14.387  1.00 95.81           C  
ATOM   1843  CE1 PHE A 246      -4.389  11.970  15.121  1.00 95.81           C  
ATOM   1844  CE2 PHE A 246      -6.643  12.755  14.654  1.00 95.81           C  
ATOM   1845  CZ  PHE A 246      -5.768  11.720  15.012  1.00 95.81           C  
ATOM   1846  N   ILE A 247      -3.170  16.155  17.136  1.00 94.40           N  
ATOM   1847  CA  ILE A 247      -2.837  15.705  18.498  1.00 94.40           C  
ATOM   1848  C   ILE A 247      -3.523  16.567  19.574  1.00 94.40           C  
ATOM   1849  CB  ILE A 247      -1.303  15.663  18.681  1.00 94.40           C  
ATOM   1850  O   ILE A 247      -4.039  16.027  20.557  1.00 94.40           O  
ATOM   1851  CG1 ILE A 247      -0.680  14.573  17.776  1.00 94.40           C  
ATOM   1852  CG2 ILE A 247      -0.920  15.383  20.149  1.00 94.40           C  
ATOM   1853  CD1 ILE A 247       0.836  14.720  17.597  1.00 94.40           C  
ATOM   1854  N   ILE A 248      -3.553  17.894  19.405  1.00 95.02           N  
ATOM   1855  CA  ILE A 248      -4.171  18.821  20.369  1.00 95.02           C  
ATOM   1856  C   ILE A 248      -5.694  18.649  20.421  1.00 95.02           C  
ATOM   1857  CB  ILE A 248      -3.788  20.283  20.034  1.00 95.02           C  
ATOM   1858  O   ILE A 248      -6.264  18.616  21.516  1.00 95.02           O  
ATOM   1859  CG1 ILE A 248      -2.274  20.508  20.248  1.00 95.02           C  
ATOM   1860  CG2 ILE A 248      -4.584  21.286  20.899  1.00 95.02           C  
ATOM   1861  CD1 ILE A 248      -1.754  21.812  19.627  1.00 95.02           C  
ATOM   1862  N   VAL A 249      -6.345  18.564  19.258  1.00 94.87           N  
ATOM   1863  CA  VAL A 249      -7.801  18.390  19.138  1.00 94.87           C  
ATOM   1864  C   VAL A 249      -8.214  17.031  19.693  1.00 94.87           C  
ATOM   1865  CB  VAL A 249      -8.236  18.550  17.668  1.00 94.87           C  
ATOM   1866  O   VAL A 249      -9.076  16.954  20.568  1.00 94.87           O  
ATOM   1867  CG1 VAL A 249      -9.690  18.134  17.435  1.00 94.87           C  
ATOM   1868  CG2 VAL A 249      -8.114  20.019  17.231  1.00 94.87           C  
ATOM   1869  N   GLU A 250      -7.517  15.984  19.272  1.00 92.60           N  
ATOM   1870  CA  GLU A 250      -7.788  14.598  19.636  1.00 92.60           C  
ATOM   1871  C   GLU A 250      -7.645  14.351  21.142  1.00 92.60           C  
ATOM   1872  CB  GLU A 250      -6.762  13.741  18.892  1.00 92.60           C  
ATOM   1873  O   GLU A 250      -8.406  13.596  21.745  1.00 92.60           O  
ATOM   1874  CG  GLU A 250      -7.217  12.309  18.730  1.00 92.60           C  
ATOM   1875  CD  GLU A 250      -8.330  12.190  17.697  1.00 92.60           C  
ATOM   1876  OE1 GLU A 250      -8.736  11.036  17.526  1.00 92.60           O  
ATOM   1877  OE2 GLU A 250      -8.730  13.165  17.036  1.00 92.60           O  
ATOM   1878  N   SER A 251      -6.695  15.037  21.786  1.00 90.66           N  
ATOM   1879  CA  SER A 251      -6.491  14.961  23.239  1.00 90.66           C  
ATOM   1880  C   SER A 251      -7.661  15.537  24.047  1.00 90.66           C  
ATOM   1881  CB  SER A 251      -5.212  15.701  23.634  1.00 90.66           C  
ATOM   1882  O   SER A 251      -7.763  15.268  25.245  1.00 90.66           O  
ATOM   1883  OG  SER A 251      -4.076  15.094  23.052  1.00 90.66           O  
ATOM   1884  N   LYS A 252      -8.525  16.345  23.418  1.00 91.01           N  
ATOM   1885  CA  LYS A 252      -9.703  16.981  24.032  1.00 91.01           C  
ATOM   1886  C   LYS A 252     -11.024  16.416  23.502  1.00 91.01           C  
ATOM   1887  CB  LYS A 252      -9.640  18.496  23.791  1.00 91.01           C  
ATOM   1888  O   LYS A 252     -12.085  16.770  24.019  1.00 91.01           O  
ATOM   1889  CG  LYS A 252      -8.398  19.153  24.413  1.00 91.01           C  
ATOM   1890  CD  LYS A 252      -8.396  20.654  24.109  1.00 91.01           C  
ATOM   1891  CE  LYS A 252      -7.112  21.291  24.646  1.00 91.01           C  
ATOM   1892  NZ  LYS A 252      -7.071  22.747  24.358  1.00 91.01           N  
ATOM   1893  N   ALA A 253     -10.976  15.581  22.467  1.00 88.97           N  
ATOM   1894  CA  ALA A 253     -12.153  15.038  21.819  1.00 88.97           C  
ATOM   1895  C   ALA A 253     -12.896  14.058  22.736  1.00 88.97           C  
ATOM   1896  CB  ALA A 253     -11.731  14.385  20.503  1.00 88.97           C  
ATOM   1897  O   ALA A 253     -12.297  13.279  23.476  1.00 88.97           O  
ATOM   1898  N   LYS A 254     -14.232  14.077  22.662  1.00 86.81           N  
ATOM   1899  CA  LYS A 254     -15.082  13.100  23.366  1.00 86.81           C  
ATOM   1900  C   LYS A 254     -14.994  11.715  22.730  1.00 86.81           C  
ATOM   1901  CB  LYS A 254     -16.543  13.568  23.378  1.00 86.81           C  
ATOM   1902  O   LYS A 254     -15.016  10.714  23.431  1.00 86.81           O  
ATOM   1903  CG  LYS A 254     -16.755  14.823  24.234  1.00 86.81           C  
ATOM   1904  CD  LYS A 254     -18.241  15.202  24.248  1.00 86.81           C  
ATOM   1905  CE  LYS A 254     -18.455  16.449  25.112  1.00 86.81           C  
ATOM   1906  NZ  LYS A 254     -19.879  16.870  25.113  1.00 86.81           N  
ATOM   1907  N   GLU A 255     -14.906  11.684  21.404  1.00 88.23           N  
ATOM   1908  CA  GLU A 255     -14.857  10.469  20.595  1.00 88.23           C  
ATOM   1909  C   GLU A 255     -13.668  10.533  19.626  1.00 88.23           C  
ATOM   1910  CB  GLU A 255     -16.201  10.282  19.864  1.00 88.23           C  
ATOM   1911  O   GLU A 255     -13.879  10.639  18.417  1.00 88.23           O  
ATOM   1912  CG  GLU A 255     -17.337   9.822  20.788  1.00 88.23           C  
ATOM   1913  CD  GLU A 255     -17.144   8.395  21.330  1.00 88.23           C  
ATOM   1914  OE1 GLU A 255     -18.010   7.976  22.124  1.00 88.23           O  
ATOM   1915  OE2 GLU A 255     -16.170   7.712  20.915  1.00 88.23           O  
ATOM   1916  N   PRO A 256     -12.423  10.474  20.138  1.00 91.60           N  
ATOM   1917  CA  PRO A 256     -11.237  10.537  19.294  1.00 91.60           C  
ATOM   1918  C   PRO A 256     -11.225   9.377  18.285  1.00 91.60           C  
ATOM   1919  CB  PRO A 256     -10.043  10.513  20.257  1.00 91.60           C  
ATOM   1920  O   PRO A 256     -11.537   8.230  18.637  1.00 91.60           O  
ATOM   1921  CG  PRO A 256     -10.584   9.841  21.513  1.00 91.60           C  
ATOM   1922  CD  PRO A 256     -12.049  10.260  21.531  1.00 91.60           C  
ATOM   1923  N   ILE A 257     -10.868   9.689  17.040  1.00 92.75           N  
ATOM   1924  CA  ILE A 257     -10.470   8.778  15.960  1.00 92.75           C  
ATOM   1925  C   ILE A 257      -9.319   7.869  16.391  1.00 92.75           C  
ATOM   1926  CB  ILE A 257     -10.006   9.579  14.720  1.00 92.75           C  
ATOM   1927  O   ILE A 257      -9.390   6.665  16.164  1.00 92.75           O  
ATOM   1928  CG1 ILE A 257     -11.046  10.631  14.301  1.00 92.75           C  
ATOM   1929  CG2 ILE A 257      -9.697   8.631  13.542  1.00 92.75           C  
ATOM   1930  CD1 ILE A 257     -10.518  11.520  13.183  1.00 92.75           C  
ATOM   1931  N   LEU A 258      -8.278   8.435  17.000  1.00 92.32           N  
ATOM   1932  CA  LEU A 258      -7.083   7.766  17.491  1.00 92.32           C  
ATOM   1933  C   LEU A 258      -6.818   8.163  18.951  1.00 92.32           C  
ATOM   1934  CB  LEU A 258      -5.900   8.111  16.579  1.00 92.32           C  
ATOM   1935  O   LEU A 258      -6.058   9.094  19.229  1.00 92.32           O  
ATOM   1936  CG  LEU A 258      -4.640   7.289  16.888  1.00 92.32           C  
ATOM   1937  CD1 LEU A 258      -4.881   5.809  16.663  1.00 92.32           C  
ATOM   1938  CD2 LEU A 258      -3.537   7.707  15.918  1.00 92.32           C  
ATOM   1939  N   PRO A 259      -7.412   7.446  19.916  1.00 91.31           N  
ATOM   1940  CA  PRO A 259      -7.265   7.777  21.320  1.00 91.31           C  
ATOM   1941  C   PRO A 259      -5.800   7.764  21.783  1.00 91.31           C  
ATOM   1942  CB  PRO A 259      -8.105   6.745  22.063  1.00 91.31           C  
ATOM   1943  O   PRO A 259      -5.104   6.749  21.709  1.00 91.31           O  
ATOM   1944  CG  PRO A 259      -9.066   6.147  21.040  1.00 91.31           C  
ATOM   1945  CD  PRO A 259      -8.343   6.349  19.720  1.00 91.31           C  
ATOM   1946  N   MET A 260      -5.337   8.881  22.352  1.00 91.21           N  
ATOM   1947  CA  MET A 260      -3.926   9.065  22.729  1.00 91.21           C  
ATOM   1948  C   MET A 260      -3.437   8.106  23.829  1.00 91.21           C  
ATOM   1949  CB  MET A 260      -3.684  10.529  23.136  1.00 91.21           C  
ATOM   1950  O   MET A 260      -2.233   7.876  23.966  1.00 91.21           O  
ATOM   1951  CG  MET A 260      -3.843  11.480  21.945  1.00 91.21           C  
ATOM   1952  SD  MET A 260      -2.612  11.209  20.640  1.00 91.21           S  
ATOM   1953  CE  MET A 260      -3.574  11.765  19.211  1.00 91.21           C  
ATOM   1954  N   TYR A 261      -4.340   7.498  24.608  1.00 91.20           N  
ATOM   1955  CA  TYR A 261      -3.951   6.476  25.587  1.00 91.20           C  
ATOM   1956  C   TYR A 261      -3.411   5.201  24.925  1.00 91.20           C  
ATOM   1957  CB  TYR A 261      -5.100   6.141  26.545  1.00 91.20           C  
ATOM   1958  O   TYR A 261      -2.628   4.494  25.564  1.00 91.20           O  
ATOM   1959  CG  TYR A 261      -6.220   5.344  25.911  1.00 91.20           C  
ATOM   1960  CD1 TYR A 261      -7.336   6.029  25.407  1.00 91.20           C  
ATOM   1961  CD2 TYR A 261      -6.150   3.934  25.819  1.00 91.20           C  
ATOM   1962  CE1 TYR A 261      -8.360   5.311  24.779  1.00 91.20           C  
ATOM   1963  CE2 TYR A 261      -7.171   3.218  25.156  1.00 91.20           C  
ATOM   1964  OH  TYR A 261      -9.228   3.343  23.865  1.00 91.20           O  
ATOM   1965  CZ  TYR A 261      -8.257   3.924  24.597  1.00 91.20           C  
ATOM   1966  N   LEU A 262      -3.753   4.925  23.657  1.00 93.00           N  
ATOM   1967  CA  LEU A 262      -3.210   3.779  22.925  1.00 93.00           C  
ATOM   1968  C   LEU A 262      -1.682   3.869  22.833  1.00 93.00           C  
ATOM   1969  CB  LEU A 262      -3.847   3.680  21.525  1.00 93.00           C  
ATOM   1970  O   LEU A 262      -0.999   2.887  23.099  1.00 93.00           O  
ATOM   1971  CG  LEU A 262      -5.354   3.357  21.502  1.00 93.00           C  
ATOM   1972  CD1 LEU A 262      -5.849   3.326  20.056  1.00 93.00           C  
ATOM   1973  CD2 LEU A 262      -5.658   1.997  22.131  1.00 93.00           C  
ATOM   1974  N   PHE A 263      -1.123   5.059  22.597  1.00 93.30           N  
ATOM   1975  CA  PHE A 263       0.331   5.264  22.545  1.00 93.30           C  
ATOM   1976  C   PHE A 263       1.030   5.175  23.906  1.00 93.30           C  
ATOM   1977  CB  PHE A 263       0.629   6.619  21.914  1.00 93.30           C  
ATOM   1978  O   PHE A 263       2.239   4.939  23.974  1.00 93.30           O  
ATOM   1979  CG  PHE A 263       0.156   6.713  20.488  1.00 93.30           C  
ATOM   1980  CD1 PHE A 263       0.902   6.103  19.463  1.00 93.30           C  
ATOM   1981  CD2 PHE A 263      -1.018   7.424  20.192  1.00 93.30           C  
ATOM   1982  CE1 PHE A 263       0.492   6.241  18.129  1.00 93.30           C  
ATOM   1983  CE2 PHE A 263      -1.427   7.565  18.863  1.00 93.30           C  
ATOM   1984  CZ  PHE A 263      -0.660   6.988  17.843  1.00 93.30           C  
ATOM   1985  N   LYS A 264       0.287   5.326  25.010  1.00 92.94           N  
ATOM   1986  CA  LYS A 264       0.819   5.057  26.356  1.00 92.94           C  
ATOM   1987  C   LYS A 264       0.977   3.553  26.597  1.00 92.94           C  
ATOM   1988  CB  LYS A 264      -0.063   5.710  27.433  1.00 92.94           C  
ATOM   1989  O   LYS A 264       1.811   3.140  27.408  1.00 92.94           O  
ATOM   1990  CG  LYS A 264      -0.115   7.241  27.310  1.00 92.94           C  
ATOM   1991  CD  LYS A 264      -0.966   7.854  28.431  1.00 92.94           C  
ATOM   1992  CE  LYS A 264      -0.989   9.383  28.293  1.00 92.94           C  
ATOM   1993  NZ  LYS A 264      -1.827  10.028  29.337  1.00 92.94           N  
ATOM   1994  N   ASN A 265       0.218   2.719  25.884  1.00 94.37           N  
ATOM   1995  CA  ASN A 265       0.375   1.274  25.926  1.00 94.37           C  
ATOM   1996  C   ASN A 265       1.603   0.851  25.101  1.00 94.37           C  
ATOM   1997  CB  ASN A 265      -0.931   0.596  25.482  1.00 94.37           C  
ATOM   1998  O   ASN A 265       1.590   0.850  23.872  1.00 94.37           O  
ATOM   1999  CG  ASN A 265      -0.896  -0.908  25.682  1.00 94.37           C  
ATOM   2000  ND2 ASN A 265      -1.998  -1.506  26.064  1.00 94.37           N  
ATOM   2001  OD1 ASN A 265       0.124  -1.562  25.515  1.00 94.37           O  
ATOM   2002  N   ARG A 266       2.664   0.420  25.797  1.00 94.28           N  
ATOM   2003  CA  ARG A 266       3.915  -0.042  25.167  1.00 94.28           C  
ATOM   2004  C   ARG A 266       3.693  -1.125  24.108  1.00 94.28           C  
ATOM   2005  CB  ARG A 266       4.903  -0.555  26.228  1.00 94.28           C  
ATOM   2006  O   ARG A 266       4.404  -1.127  23.110  1.00 94.28           O  
ATOM   2007  CG  ARG A 266       5.468   0.568  27.111  1.00 94.28           C  
ATOM   2008  CD  ARG A 266       6.611   0.028  27.983  1.00 94.28           C  
ATOM   2009  NE  ARG A 266       7.201   1.084  28.829  1.00 94.28           N  
ATOM   2010  NH1 ARG A 266       8.919  -0.149  29.736  1.00 94.28           N  
ATOM   2011  NH2 ARG A 266       8.664   1.982  30.330  1.00 94.28           N  
ATOM   2012  CZ  ARG A 266       8.252   0.968  29.625  1.00 94.28           C  
ATOM   2013  N   THR A 267       2.729  -2.027  24.298  1.00 94.64           N  
ATOM   2014  CA  THR A 267       2.432  -3.082  23.321  1.00 94.64           C  
ATOM   2015  C   THR A 267       1.929  -2.491  22.009  1.00 94.64           C  
ATOM   2016  CB  THR A 267       1.410  -4.083  23.877  1.00 94.64           C  
ATOM   2017  O   THR A 267       2.436  -2.856  20.954  1.00 94.64           O  
ATOM   2018  CG2 THR A 267       1.119  -5.211  22.896  1.00 94.64           C  
ATOM   2019  OG1 THR A 267       1.911  -4.678  25.055  1.00 94.64           O  
ATOM   2020  N   PHE A 268       0.997  -1.537  22.064  1.00 96.09           N  
ATOM   2021  CA  PHE A 268       0.504  -0.844  20.872  1.00 96.09           C  
ATOM   2022  C   PHE A 268       1.627  -0.085  20.166  1.00 96.09           C  
ATOM   2023  CB  PHE A 268      -0.619   0.104  21.289  1.00 96.09           C  
ATOM   2024  O   PHE A 268       1.821  -0.250  18.964  1.00 96.09           O  
ATOM   2025  CG  PHE A 268      -1.257   0.897  20.171  1.00 96.09           C  
ATOM   2026  CD1 PHE A 268      -0.757   2.167  19.825  1.00 96.09           C  
ATOM   2027  CD2 PHE A 268      -2.376   0.378  19.494  1.00 96.09           C  
ATOM   2028  CE1 PHE A 268      -1.363   2.902  18.790  1.00 96.09           C  
ATOM   2029  CE2 PHE A 268      -2.960   1.096  18.437  1.00 96.09           C  
ATOM   2030  CZ  PHE A 268      -2.456   2.362  18.089  1.00 96.09           C  
ATOM   2031  N   THR A 269       2.410   0.695  20.913  1.00 97.14           N  
ATOM   2032  CA  THR A 269       3.495   1.506  20.345  1.00 97.14           C  
ATOM   2033  C   THR A 269       4.553   0.644  19.661  1.00 97.14           C  
ATOM   2034  CB  THR A 269       4.108   2.399  21.431  1.00 97.14           C  
ATOM   2035  O   THR A 269       4.873   0.882  18.498  1.00 97.14           O  
ATOM   2036  CG2 THR A 269       5.187   3.339  20.899  1.00 97.14           C  
ATOM   2037  OG1 THR A 269       3.056   3.184  21.937  1.00 97.14           O  
ATOM   2038  N   PHE A 270       5.058  -0.401  20.323  1.00 97.43           N  
ATOM   2039  CA  PHE A 270       6.088  -1.253  19.725  1.00 97.43           C  
ATOM   2040  C   PHE A 270       5.559  -2.112  18.572  1.00 97.43           C  
ATOM   2041  CB  PHE A 270       6.778  -2.103  20.798  1.00 97.43           C  
ATOM   2042  O   PHE A 270       6.259  -2.233  17.574  1.00 97.43           O  
ATOM   2043  CG  PHE A 270       7.695  -1.327  21.726  1.00 97.43           C  
ATOM   2044  CD1 PHE A 270       8.769  -0.583  21.201  1.00 97.43           C  
ATOM   2045  CD2 PHE A 270       7.495  -1.362  23.119  1.00 97.43           C  
ATOM   2046  CE1 PHE A 270       9.607   0.151  22.058  1.00 97.43           C  
ATOM   2047  CE2 PHE A 270       8.330  -0.624  23.976  1.00 97.43           C  
ATOM   2048  CZ  PHE A 270       9.384   0.138  23.444  1.00 97.43           C  
ATOM   2049  N   LEU A 271       4.336  -2.658  18.638  1.00 97.23           N  
ATOM   2050  CA  LEU A 271       3.763  -3.401  17.503  1.00 97.23           C  
ATOM   2051  C   LEU A 271       3.605  -2.514  16.260  1.00 97.23           C  
ATOM   2052  CB  LEU A 271       2.407  -4.021  17.887  1.00 97.23           C  
ATOM   2053  O   LEU A 271       3.899  -2.960  15.151  1.00 97.23           O  
ATOM   2054  CG  LEU A 271       2.484  -5.233  18.834  1.00 97.23           C  
ATOM   2055  CD1 LEU A 271       1.067  -5.656  19.219  1.00 97.23           C  
ATOM   2056  CD2 LEU A 271       3.172  -6.443  18.198  1.00 97.23           C  
ATOM   2057  N   ASN A 272       3.201  -1.255  16.440  1.00 97.57           N  
ATOM   2058  CA  ASN A 272       3.095  -0.303  15.336  1.00 97.57           C  
ATOM   2059  C   ASN A 272       4.458   0.120  14.786  1.00 97.57           C  
ATOM   2060  CB  ASN A 272       2.246   0.894  15.780  1.00 97.57           C  
ATOM   2061  O   ASN A 272       4.613   0.159  13.569  1.00 97.57           O  
ATOM   2062  CG  ASN A 272       0.784   0.511  15.810  1.00 97.57           C  
ATOM   2063  ND2 ASN A 272       0.089   0.717  16.896  1.00 97.57           N  
ATOM   2064  OD1 ASN A 272       0.258  -0.028  14.857  1.00 97.57           O  
ATOM   2065  N   LEU A 273       5.460   0.353  15.643  1.00 97.88           N  
ATOM   2066  CA  LEU A 273       6.833   0.613  15.194  1.00 97.88           C  
ATOM   2067  C   LEU A 273       7.383  -0.566  14.383  1.00 97.88           C  
ATOM   2068  CB  LEU A 273       7.741   0.910  16.402  1.00 97.88           C  
ATOM   2069  O   LEU A 273       7.876  -0.374  13.276  1.00 97.88           O  
ATOM   2070  CG  LEU A 273       7.527   2.298  17.032  1.00 97.88           C  
ATOM   2071  CD1 LEU A 273       8.303   2.379  18.348  1.00 97.88           C  
ATOM   2072  CD2 LEU A 273       8.013   3.426  16.121  1.00 97.88           C  
ATOM   2073  N   ILE A 274       7.239  -1.797  14.879  1.00 97.97           N  
ATOM   2074  CA  ILE A 274       7.679  -2.998  14.154  1.00 97.97           C  
ATOM   2075  C   ILE A 274       6.960  -3.096  12.805  1.00 97.97           C  
ATOM   2076  CB  ILE A 274       7.437  -4.263  14.999  1.00 97.97           C  
ATOM   2077  O   ILE A 274       7.606  -3.310  11.782  1.00 97.97           O  
ATOM   2078  CG1 ILE A 274       8.274  -4.241  16.296  1.00 97.97           C  
ATOM   2079  CG2 ILE A 274       7.793  -5.528  14.197  1.00 97.97           C  
ATOM   2080  CD1 ILE A 274       7.684  -5.138  17.386  1.00 97.97           C  
ATOM   2081  N   GLY A 275       5.638  -2.898  12.785  1.00 97.44           N  
ATOM   2082  CA  GLY A 275       4.851  -2.898  11.554  1.00 97.44           C  
ATOM   2083  C   GLY A 275       5.290  -1.830  10.557  1.00 97.44           C  
ATOM   2084  O   GLY A 275       5.378  -2.121   9.365  1.00 97.44           O  
ATOM   2085  N   PHE A 276       5.607  -0.629  11.032  1.00 97.85           N  
ATOM   2086  CA  PHE A 276       6.119   0.474  10.224  1.00 97.85           C  
ATOM   2087  C   PHE A 276       7.454   0.110   9.555  1.00 97.85           C  
ATOM   2088  CB  PHE A 276       6.228   1.710  11.129  1.00 97.85           C  
ATOM   2089  O   PHE A 276       7.548   0.151   8.330  1.00 97.85           O  
ATOM   2090  CG  PHE A 276       6.768   2.946  10.449  1.00 97.85           C  
ATOM   2091  CD1 PHE A 276       8.156   3.169  10.374  1.00 97.85           C  
ATOM   2092  CD2 PHE A 276       5.879   3.902   9.930  1.00 97.85           C  
ATOM   2093  CE1 PHE A 276       8.645   4.334   9.761  1.00 97.85           C  
ATOM   2094  CE2 PHE A 276       6.373   5.058   9.306  1.00 97.85           C  
ATOM   2095  CZ  PHE A 276       7.757   5.268   9.204  1.00 97.85           C  
ATOM   2096  N   PHE A 277       8.454  -0.338  10.325  1.00 97.82           N  
ATOM   2097  CA  PHE A 277       9.777  -0.700   9.789  1.00 97.82           C  
ATOM   2098  C   PHE A 277       9.749  -1.944   8.896  1.00 97.82           C  
ATOM   2099  CB  PHE A 277      10.772  -0.899  10.939  1.00 97.82           C  
ATOM   2100  O   PHE A 277      10.432  -1.997   7.875  1.00 97.82           O  
ATOM   2101  CG  PHE A 277      11.243   0.405  11.549  1.00 97.82           C  
ATOM   2102  CD1 PHE A 277      12.126   1.239  10.839  1.00 97.82           C  
ATOM   2103  CD2 PHE A 277      10.757   0.822  12.798  1.00 97.82           C  
ATOM   2104  CE1 PHE A 277      12.484   2.494  11.365  1.00 97.82           C  
ATOM   2105  CE2 PHE A 277      11.077   2.093  13.298  1.00 97.82           C  
ATOM   2106  CZ  PHE A 277      11.956   2.924  12.590  1.00 97.82           C  
ATOM   2107  N   MET A 278       8.919  -2.931   9.230  1.00 96.67           N  
ATOM   2108  CA  MET A 278       8.682  -4.074   8.351  1.00 96.67           C  
ATOM   2109  C   MET A 278       8.025  -3.627   7.035  1.00 96.67           C  
ATOM   2110  CB  MET A 278       7.873  -5.109   9.139  1.00 96.67           C  
ATOM   2111  O   MET A 278       8.399  -4.116   5.972  1.00 96.67           O  
ATOM   2112  CG  MET A 278       7.465  -6.350   8.338  1.00 96.67           C  
ATOM   2113  SD  MET A 278       6.081  -6.110   7.197  1.00 96.67           S  
ATOM   2114  CE  MET A 278       4.757  -5.695   8.362  1.00 96.67           C  
ATOM   2115  N   SER A 279       7.113  -2.647   7.073  1.00 96.20           N  
ATOM   2116  CA  SER A 279       6.484  -2.107   5.858  1.00 96.20           C  
ATOM   2117  C   SER A 279       7.475  -1.331   4.985  1.00 96.20           C  
ATOM   2118  CB  SER A 279       5.255  -1.253   6.181  1.00 96.20           C  
ATOM   2119  O   SER A 279       7.402  -1.472   3.767  1.00 96.20           O  
ATOM   2120  OG  SER A 279       4.327  -2.023   6.929  1.00 96.20           O  
ATOM   2121  N   ILE A 280       8.444  -0.611   5.574  1.00 96.74           N  
ATOM   2122  CA  ILE A 280       9.572  -0.017   4.826  1.00 96.74           C  
ATOM   2123  C   ILE A 280      10.299  -1.099   4.025  1.00 96.74           C  
ATOM   2124  CB  ILE A 280      10.576   0.714   5.756  1.00 96.74           C  
ATOM   2125  O   ILE A 280      10.466  -0.967   2.814  1.00 96.74           O  
ATOM   2126  CG1 ILE A 280       9.946   1.985   6.356  1.00 96.74           C  
ATOM   2127  CG2 ILE A 280      11.893   1.043   5.016  1.00 96.74           C  
ATOM   2128  CD1 ILE A 280      10.806   2.665   7.425  1.00 96.74           C  
ATOM   2129  N   GLY A 281      10.698  -2.185   4.692  1.00 94.74           N  
ATOM   2130  CA  GLY A 281      11.387  -3.296   4.041  1.00 94.74           C  
ATOM   2131  C   GLY A 281      10.529  -3.969   2.968  1.00 94.74           C  
ATOM   2132  O   GLY A 281      11.003  -4.240   1.870  1.00 94.74           O  
ATOM   2133  N   MET A 282       9.245  -4.203   3.243  1.00 92.35           N  
ATOM   2134  CA  MET A 282       8.349  -4.873   2.301  1.00 92.35           C  
ATOM   2135  C   MET A 282       8.171  -4.052   1.024  1.00 92.35           C  
ATOM   2136  CB  MET A 282       6.991  -5.138   2.964  1.00 92.35           C  
ATOM   2137  O   MET A 282       8.401  -4.556  -0.075  1.00 92.35           O  
ATOM   2138  CG  MET A 282       6.006  -5.698   1.931  1.00 92.35           C  
ATOM   2139  SD  MET A 282       4.339  -6.035   2.521  1.00 92.35           S  
ATOM   2140  CE  MET A 282       3.727  -4.344   2.676  1.00 92.35           C  
ATOM   2141  N   PHE A 283       7.738  -2.798   1.159  1.00 91.04           N  
ATOM   2142  CA  PHE A 283       7.491  -1.946   0.001  1.00 91.04           C  
ATOM   2143  C   PHE A 283       8.796  -1.562  -0.701  1.00 91.04           C  
ATOM   2144  CB  PHE A 283       6.680  -0.722   0.422  1.00 91.04           C  
ATOM   2145  O   PHE A 283       8.809  -1.458  -1.926  1.00 91.04           O  
ATOM   2146  CG  PHE A 283       5.191  -0.977   0.563  1.00 91.04           C  
ATOM   2147  CD1 PHE A 283       4.370  -0.945  -0.579  1.00 91.04           C  
ATOM   2148  CD2 PHE A 283       4.611  -1.201   1.825  1.00 91.04           C  
ATOM   2149  CE1 PHE A 283       2.980  -1.118  -0.459  1.00 91.04           C  
ATOM   2150  CE2 PHE A 283       3.218  -1.344   1.951  1.00 91.04           C  
ATOM   2151  CZ  PHE A 283       2.403  -1.314   0.807  1.00 91.04           C  
ATOM   2152  N   GLY A 284       9.904  -1.448   0.039  1.00 91.58           N  
ATOM   2153  CA  GLY A 284      11.243  -1.305  -0.524  1.00 91.58           C  
ATOM   2154  C   GLY A 284      11.627  -2.483  -1.422  1.00 91.58           C  
ATOM   2155  O   GLY A 284      11.992  -2.278  -2.576  1.00 91.58           O  
ATOM   2156  N   ALA A 285      11.475  -3.721  -0.948  1.00 90.71           N  
ATOM   2157  CA  ALA A 285      11.767  -4.906  -1.757  1.00 90.71           C  
ATOM   2158  C   ALA A 285      10.848  -5.002  -2.988  1.00 90.71           C  
ATOM   2159  CB  ALA A 285      11.659  -6.156  -0.876  1.00 90.71           C  
ATOM   2160  O   ALA A 285      11.332  -5.185  -4.104  1.00 90.71           O  
ATOM   2161  N   ILE A 286       9.536  -4.812  -2.800  1.00 87.39           N  
ATOM   2162  CA  ILE A 286       8.540  -4.847  -3.886  1.00 87.39           C  
ATOM   2163  C   ILE A 286       8.832  -3.790  -4.961  1.00 87.39           C  
ATOM   2164  CB  ILE A 286       7.116  -4.686  -3.296  1.00 87.39           C  
ATOM   2165  O   ILE A 286       8.582  -4.044  -6.134  1.00 87.39           O  
ATOM   2166  CG1 ILE A 286       6.714  -5.975  -2.544  1.00 87.39           C  
ATOM   2167  CG2 ILE A 286       6.057  -4.371  -4.372  1.00 87.39           C  
ATOM   2168  CD1 ILE A 286       5.438  -5.846  -1.703  1.00 87.39           C  
ATOM   2169  N   THR A 287       9.362  -2.627  -4.580  1.00 88.40           N  
ATOM   2170  CA  THR A 287       9.611  -1.520  -5.516  1.00 88.40           C  
ATOM   2171  C   THR A 287      10.968  -1.635  -6.206  1.00 88.40           C  
ATOM   2172  CB  THR A 287       9.485  -0.166  -4.802  1.00 88.40           C  
ATOM   2173  O   THR A 287      11.048  -1.504  -7.425  1.00 88.40           O  
ATOM   2174  CG2 THR A 287       9.601   1.018  -5.757  1.00 88.40           C  
ATOM   2175  OG1 THR A 287       8.225  -0.082  -4.177  1.00 88.40           O  
ATOM   2176  N   PHE A 288      12.040  -1.894  -5.452  1.00 91.49           N  
ATOM   2177  CA  PHE A 288      13.411  -1.766  -5.960  1.00 91.49           C  
ATOM   2178  C   PHE A 288      14.020  -3.079  -6.465  1.00 91.49           C  
ATOM   2179  CB  PHE A 288      14.292  -1.099  -4.894  1.00 91.49           C  
ATOM   2180  O   PHE A 288      14.906  -3.042  -7.316  1.00 91.49           O  
ATOM   2181  CG  PHE A 288      13.867   0.322  -4.570  1.00 91.49           C  
ATOM   2182  CD1 PHE A 288      14.109   1.355  -5.494  1.00 91.49           C  
ATOM   2183  CD2 PHE A 288      13.198   0.613  -3.367  1.00 91.49           C  
ATOM   2184  CE1 PHE A 288      13.651   2.658  -5.232  1.00 91.49           C  
ATOM   2185  CE2 PHE A 288      12.704   1.903  -3.123  1.00 91.49           C  
ATOM   2186  CZ  PHE A 288      12.925   2.925  -4.058  1.00 91.49           C  
ATOM   2187  N   VAL A 289      13.550  -4.254  -6.032  1.00 90.11           N  
ATOM   2188  CA  VAL A 289      14.049  -5.520  -6.606  1.00 90.11           C  
ATOM   2189  C   VAL A 289      13.681  -5.666  -8.088  1.00 90.11           C  
ATOM   2190  CB  VAL A 289      13.639  -6.756  -5.789  1.00 90.11           C  
ATOM   2191  O   VAL A 289      14.552  -6.046  -8.874  1.00 90.11           O  
ATOM   2192  CG1 VAL A 289      14.153  -8.030  -6.473  1.00 90.11           C  
ATOM   2193  CG2 VAL A 289      14.248  -6.667  -4.385  1.00 90.11           C  
ATOM   2194  N   PRO A 290      12.466  -5.294  -8.541  1.00 86.32           N  
ATOM   2195  CA  PRO A 290      12.159  -5.272  -9.967  1.00 86.32           C  
ATOM   2196  C   PRO A 290      13.088  -4.390 -10.799  1.00 86.32           C  
ATOM   2197  CB  PRO A 290      10.717  -4.772 -10.071  1.00 86.32           C  
ATOM   2198  O   PRO A 290      13.249  -4.665 -11.986  1.00 86.32           O  
ATOM   2199  CG  PRO A 290      10.111  -5.278  -8.773  1.00 86.32           C  
ATOM   2200  CD  PRO A 290      11.245  -5.060  -7.778  1.00 86.32           C  
ATOM   2201  N   PHE A 291      13.693  -3.351 -10.214  1.00 90.10           N  
ATOM   2202  CA  PHE A 291      14.657  -2.500 -10.917  1.00 90.10           C  
ATOM   2203  C   PHE A 291      15.961  -3.252 -11.183  1.00 90.10           C  
ATOM   2204  CB  PHE A 291      14.934  -1.222 -10.114  1.00 90.10           C  
ATOM   2205  O   PHE A 291      16.518  -3.132 -12.272  1.00 90.10           O  
ATOM   2206  CG  PHE A 291      13.829  -0.181 -10.046  1.00 90.10           C  
ATOM   2207  CD1 PHE A 291      12.515  -0.426 -10.498  1.00 90.10           C  
ATOM   2208  CD2 PHE A 291      14.155   1.091  -9.546  1.00 90.10           C  
ATOM   2209  CE1 PHE A 291      11.551   0.595 -10.458  1.00 90.10           C  
ATOM   2210  CE2 PHE A 291      13.198   2.119  -9.525  1.00 90.10           C  
ATOM   2211  CZ  PHE A 291      11.895   1.870  -9.983  1.00 90.10           C  
ATOM   2212  N   PHE A 292      16.402  -4.088 -10.237  1.00 89.89           N  
ATOM   2213  CA  PHE A 292      17.538  -4.987 -10.443  1.00 89.89           C  
ATOM   2214  C   PHE A 292      17.257  -5.957 -11.595  1.00 89.89           C  
ATOM   2215  CB  PHE A 292      17.834  -5.775  -9.154  1.00 89.89           C  
ATOM   2216  O   PHE A 292      18.031  -6.064 -12.546  1.00 89.89           O  
ATOM   2217  CG  PHE A 292      19.166  -6.481  -9.224  1.00 89.89           C  
ATOM   2218  CD1 PHE A 292      19.273  -7.722  -9.882  1.00 89.89           C  
ATOM   2219  CD2 PHE A 292      20.312  -5.867  -8.686  1.00 89.89           C  
ATOM   2220  CE1 PHE A 292      20.533  -8.314 -10.063  1.00 89.89           C  
ATOM   2221  CE2 PHE A 292      21.566  -6.469  -8.855  1.00 89.89           C  
ATOM   2222  CZ  PHE A 292      21.679  -7.666  -9.576  1.00 89.89           C  
ATOM   2223  N   MET A 293      16.109  -6.639 -11.532  1.00 87.39           N  
ATOM   2224  CA  MET A 293      15.757  -7.661 -12.517  1.00 87.39           C  
ATOM   2225  C   MET A 293      15.611  -7.063 -13.921  1.00 87.39           C  
ATOM   2226  CB  MET A 293      14.478  -8.399 -12.084  1.00 87.39           C  
ATOM   2227  O   MET A 293      16.141  -7.615 -14.884  1.00 87.39           O  
ATOM   2228  CG  MET A 293      14.605  -9.123 -10.738  1.00 87.39           C  
ATOM   2229  SD  MET A 293      16.085 -10.160 -10.518  1.00 87.39           S  
ATOM   2230  CE  MET A 293      15.899 -11.455 -11.772  1.00 87.39           C  
ATOM   2231  N   GLN A 294      14.935  -5.922 -14.050  1.00 87.09           N  
ATOM   2232  CA  GLN A 294      14.711  -5.296 -15.353  1.00 87.09           C  
ATOM   2233  C   GLN A 294      15.979  -4.638 -15.907  1.00 87.09           C  
ATOM   2234  CB  GLN A 294      13.548  -4.300 -15.262  1.00 87.09           C  
ATOM   2235  O   GLN A 294      16.302  -4.846 -17.070  1.00 87.09           O  
ATOM   2236  CG  GLN A 294      12.209  -5.033 -15.088  1.00 87.09           C  
ATOM   2237  CD  GLN A 294      11.079  -4.076 -14.757  1.00 87.09           C  
ATOM   2238  NE2 GLN A 294      10.878  -3.775 -13.494  1.00 87.09           N  
ATOM   2239  OE1 GLN A 294      10.354  -3.591 -15.604  1.00 87.09           O  
ATOM   2240  N   GLY A 295      16.728  -3.886 -15.094  1.00 86.33           N  
ATOM   2241  CA  GLY A 295      17.877  -3.122 -15.592  1.00 86.33           C  
ATOM   2242  C   GLY A 295      19.175  -3.914 -15.746  1.00 86.33           C  
ATOM   2243  O   GLY A 295      19.968  -3.621 -16.641  1.00 86.33           O  
ATOM   2244  N   ILE A 296      19.416  -4.916 -14.897  1.00 87.43           N  
ATOM   2245  CA  ILE A 296      20.686  -5.662 -14.890  1.00 87.43           C  
ATOM   2246  C   ILE A 296      20.512  -7.003 -15.593  1.00 87.43           C  
ATOM   2247  CB  ILE A 296      21.247  -5.784 -13.457  1.00 87.43           C  
ATOM   2248  O   ILE A 296      21.170  -7.244 -16.613  1.00 87.43           O  
ATOM   2249  CG1 ILE A 296      21.590  -4.373 -12.927  1.00 87.43           C  
ATOM   2250  CG2 ILE A 296      22.492  -6.685 -13.430  1.00 87.43           C  
ATOM   2251  CD1 ILE A 296      21.733  -4.320 -11.410  1.00 87.43           C  
ATOM   2252  N   VAL A 297      19.579  -7.823 -15.096  1.00 85.71           N  
ATOM   2253  CA  VAL A 297      19.283  -9.156 -15.652  1.00 85.71           C  
ATOM   2254  C   VAL A 297      18.592  -9.048 -17.019  1.00 85.71           C  
ATOM   2255  CB  VAL A 297      18.464 -10.012 -14.656  1.00 85.71           C  
ATOM   2256  O   VAL A 297      18.705  -9.956 -17.838  1.00 85.71           O  
ATOM   2257  CG1 VAL A 297      18.318 -11.468 -15.111  1.00 85.71           C  
ATOM   2258  CG2 VAL A 297      19.112 -10.031 -13.263  1.00 85.71           C  
ATOM   2259  N   GLY A 298      17.923  -7.924 -17.301  1.00 82.00           N  
ATOM   2260  CA  GLY A 298      17.314  -7.647 -18.604  1.00 82.00           C  
ATOM   2261  C   GLY A 298      15.998  -8.387 -18.838  1.00 82.00           C  
ATOM   2262  O   GLY A 298      15.647  -8.666 -19.983  1.00 82.00           O  
ATOM   2263  N   VAL A 299      15.284  -8.754 -17.769  1.00 82.08           N  
ATOM   2264  CA  VAL A 299      13.961  -9.385 -17.896  1.00 82.08           C  
ATOM   2265  C   VAL A 299      12.877  -8.341 -18.145  1.00 82.08           C  
ATOM   2266  CB  VAL A 299      13.605 -10.285 -16.705  1.00 82.08           C  
ATOM   2267  O   VAL A 299      12.990  -7.198 -17.708  1.00 82.08           O  
ATOM   2268  CG1 VAL A 299      14.717 -11.293 -16.426  1.00 82.08           C  
ATOM   2269  CG2 VAL A 299      13.291  -9.535 -15.414  1.00 82.08           C  
ATOM   2270  N   SER A 300      11.788  -8.737 -18.801  1.00 78.91           N  
ATOM   2271  CA  SER A 300      10.624  -7.860 -18.972  1.00 78.91           C  
ATOM   2272  C   SER A 300       9.912  -7.583 -17.639  1.00 78.91           C  
ATOM   2273  CB  SER A 300       9.657  -8.469 -19.993  1.00 78.91           C  
ATOM   2274  O   SER A 300      10.082  -8.315 -16.661  1.00 78.91           O  
ATOM   2275  OG  SER A 300       9.009  -9.611 -19.461  1.00 78.91           O  
ATOM   2276  N   ALA A 301       9.041  -6.570 -17.600  1.00 70.92           N  
ATOM   2277  CA  ALA A 301       8.209  -6.283 -16.429  1.00 70.92           C  
ATOM   2278  C   ALA A 301       7.348  -7.492 -15.995  1.00 70.92           C  
ATOM   2279  CB  ALA A 301       7.342  -5.057 -16.743  1.00 70.92           C  
ATOM   2280  O   ALA A 301       7.270  -7.799 -14.805  1.00 70.92           O  
ATOM   2281  N   SER A 302       6.765  -8.235 -16.947  1.00 70.77           N  
ATOM   2282  CA  SER A 302       5.989  -9.453 -16.648  1.00 70.77           C  
ATOM   2283  C   SER A 302       6.857 -10.593 -16.109  1.00 70.77           C  
ATOM   2284  CB  SER A 302       5.235  -9.951 -17.885  1.00 70.77           C  
ATOM   2285  O   SER A 302       6.460 -11.292 -15.173  1.00 70.77           O  
ATOM   2286  OG  SER A 302       4.130  -9.112 -18.141  1.00 70.77           O  
ATOM   2287  N   GLU A 303       8.063 -10.782 -16.651  1.00 72.35           N  
ATOM   2288  CA  GLU A 303       9.002 -11.771 -16.110  1.00 72.35           C  
ATOM   2289  C   GLU A 303       9.489 -11.380 -14.709  1.00 72.35           C  
ATOM   2290  CB  GLU A 303      10.211 -11.934 -17.031  1.00 72.35           C  
ATOM   2291  O   GLU A 303       9.569 -12.233 -13.825  1.00 72.35           O  
ATOM   2292  CG  GLU A 303       9.938 -12.784 -18.277  1.00 72.35           C  
ATOM   2293  CD  GLU A 303      11.236 -13.187 -19.002  1.00 72.35           C  
ATOM   2294  OE1 GLU A 303      11.132 -13.910 -20.010  1.00 72.35           O  
ATOM   2295  OE2 GLU A 303      12.352 -12.863 -18.517  1.00 72.35           O  
ATOM   2296  N   SER A 304       9.745 -10.092 -14.472  1.00 75.34           N  
ATOM   2297  CA  SER A 304      10.091  -9.553 -13.153  1.00 75.34           C  
ATOM   2298  C   SER A 304       8.992  -9.837 -12.118  1.00 75.34           C  
ATOM   2299  CB  SER A 304      10.341  -8.051 -13.286  1.00 75.34           C  
ATOM   2300  O   SER A 304       9.273 -10.307 -11.014  1.00 75.34           O  
ATOM   2301  OG  SER A 304      10.895  -7.542 -12.096  1.00 75.34           O  
ATOM   2302  N   GLY A 305       7.719  -9.686 -12.501  1.00 73.46           N  
ATOM   2303  CA  GLY A 305       6.583 -10.105 -11.670  1.00 73.46           C  
ATOM   2304  C   GLY A 305       6.568 -11.614 -11.378  1.00 73.46           C  
ATOM   2305  O   GLY A 305       6.252 -12.041 -10.264  1.00 73.46           O  
ATOM   2306  N   THR A 306       6.995 -12.440 -12.335  1.00 77.96           N  
ATOM   2307  CA  THR A 306       7.136 -13.894 -12.133  1.00 77.96           C  
ATOM   2308  C   THR A 306       8.247 -14.213 -11.125  1.00 77.96           C  
ATOM   2309  CB  THR A 306       7.377 -14.624 -13.462  1.00 77.96           C  
ATOM   2310  O   THR A 306       8.070 -15.074 -10.267  1.00 77.96           O  
ATOM   2311  CG2 THR A 306       7.305 -16.143 -13.299  1.00 77.96           C  
ATOM   2312  OG1 THR A 306       6.379 -14.267 -14.395  1.00 77.96           O  
ATOM   2313  N   ILE A 307       9.352 -13.463 -11.134  1.00 78.34           N  
ATOM   2314  CA  ILE A 307      10.439 -13.580 -10.141  1.00 78.34           C  
ATOM   2315  C   ILE A 307       9.976 -13.184  -8.730  1.00 78.34           C  
ATOM   2316  CB  ILE A 307      11.639 -12.733 -10.613  1.00 78.34           C  
ATOM   2317  O   ILE A 307      10.438 -13.747  -7.737  1.00 78.34           O  
ATOM   2318  CG1 ILE A 307      12.304 -13.394 -11.840  1.00 78.34           C  
ATOM   2319  CG2 ILE A 307      12.691 -12.523  -9.507  1.00 78.34           C  
ATOM   2320  CD1 ILE A 307      12.904 -12.368 -12.804  1.00 78.34           C  
ATOM   2321  N   MET A 308       9.019 -12.262  -8.614  1.00 82.05           N  
ATOM   2322  CA  MET A 308       8.393 -11.932  -7.329  1.00 82.05           C  
ATOM   2323  C   MET A 308       7.405 -13.001  -6.839  1.00 82.05           C  
ATOM   2324  CB  MET A 308       7.669 -10.590  -7.434  1.00 82.05           C  
ATOM   2325  O   MET A 308       7.055 -13.016  -5.657  1.00 82.05           O  
ATOM   2326  CG  MET A 308       8.621  -9.403  -7.583  1.00 82.05           C  
ATOM   2327  SD  MET A 308       7.777  -7.818  -7.829  1.00 82.05           S  
ATOM   2328  CE  MET A 308       6.463  -7.870  -6.584  1.00 82.05           C  
ATOM   2329  N   THR A 309       6.954 -13.912  -7.704  1.00 84.82           N  
ATOM   2330  CA  THR A 309       5.941 -14.918  -7.347  1.00 84.82           C  
ATOM   2331  C   THR A 309       6.400 -15.817  -6.191  1.00 84.82           C  
ATOM   2332  CB  THR A 309       5.488 -15.715  -8.580  1.00 84.82           C  
ATOM   2333  O   THR A 309       5.624 -15.999  -5.251  1.00 84.82           O  
ATOM   2334  CG2 THR A 309       4.503 -16.830  -8.248  1.00 84.82           C  
ATOM   2335  OG1 THR A 309       4.852 -14.840  -9.479  1.00 84.82           O  
ATOM   2336  N   PRO A 310       7.653 -16.312  -6.142  1.00 88.12           N  
ATOM   2337  CA  PRO A 310       8.132 -17.092  -5.000  1.00 88.12           C  
ATOM   2338  C   PRO A 310       8.183 -16.341  -3.668  1.00 88.12           C  
ATOM   2339  CB  PRO A 310       9.490 -17.656  -5.419  1.00 88.12           C  
ATOM   2340  O   PRO A 310       7.942 -16.973  -2.644  1.00 88.12           O  
ATOM   2341  CG  PRO A 310       9.215 -17.872  -6.904  1.00 88.12           C  
ATOM   2342  CD  PRO A 310       8.549 -16.554  -7.264  1.00 88.12           C  
ATOM   2343  N   MET A 311       8.395 -15.018  -3.653  1.00 88.86           N  
ATOM   2344  CA  MET A 311       8.220 -14.207  -2.434  1.00 88.86           C  
ATOM   2345  C   MET A 311       6.776 -14.263  -1.938  1.00 88.86           C  
ATOM   2346  CB  MET A 311       8.586 -12.744  -2.710  1.00 88.86           C  
ATOM   2347  O   MET A 311       6.519 -14.405  -0.745  1.00 88.86           O  
ATOM   2348  CG  MET A 311       8.435 -11.825  -1.493  1.00 88.86           C  
ATOM   2349  SD  MET A 311       8.818 -10.086  -1.813  1.00 88.86           S  
ATOM   2350  CE  MET A 311       7.476  -9.663  -2.948  1.00 88.86           C  
ATOM   2351  N   MET A 312       5.816 -14.160  -2.853  1.00 85.93           N  
ATOM   2352  CA  MET A 312       4.401 -14.205  -2.495  1.00 85.93           C  
ATOM   2353  C   MET A 312       3.992 -15.607  -2.033  1.00 85.93           C  
ATOM   2354  CB  MET A 312       3.549 -13.705  -3.670  1.00 85.93           C  
ATOM   2355  O   MET A 312       3.312 -15.734  -1.017  1.00 85.93           O  
ATOM   2356  CG  MET A 312       3.838 -12.234  -3.995  1.00 85.93           C  
ATOM   2357  SD  MET A 312       3.432 -11.078  -2.650  1.00 85.93           S  
ATOM   2358  CE  MET A 312       3.760  -9.490  -3.466  1.00 85.93           C  
ATOM   2359  N   ILE A 313       4.451 -16.662  -2.716  1.00 89.65           N  
ATOM   2360  CA  ILE A 313       4.217 -18.062  -2.322  1.00 89.65           C  
ATOM   2361  C   ILE A 313       4.818 -18.345  -0.945  1.00 89.65           C  
ATOM   2362  CB  ILE A 313       4.777 -19.036  -3.386  1.00 89.65           C  
ATOM   2363  O   ILE A 313       4.140 -18.908  -0.082  1.00 89.65           O  
ATOM   2364  CG1 ILE A 313       3.958 -18.929  -4.692  1.00 89.65           C  
ATOM   2365  CG2 ILE A 313       4.762 -20.492  -2.874  1.00 89.65           C  
ATOM   2366  CD1 ILE A 313       4.557 -19.709  -5.869  1.00 89.65           C  
ATOM   2367  N   SER A 314       6.067 -17.946  -0.711  1.00 92.69           N  
ATOM   2368  CA  SER A 314       6.721 -18.169   0.574  1.00 92.69           C  
ATOM   2369  C   SER A 314       6.015 -17.400   1.691  1.00 92.69           C  
ATOM   2370  CB  SER A 314       8.206 -17.824   0.479  1.00 92.69           C  
ATOM   2371  O   SER A 314       5.747 -17.991   2.737  1.00 92.69           O  
ATOM   2372  OG  SER A 314       8.400 -16.440   0.358  1.00 92.69           O  
ATOM   2373  N   MET A 315       5.593 -16.155   1.434  1.00 90.99           N  
ATOM   2374  CA  MET A 315       4.763 -15.362   2.344  1.00 90.99           C  
ATOM   2375  C   MET A 315       3.420 -16.034   2.640  1.00 90.99           C  
ATOM   2376  CB  MET A 315       4.553 -13.954   1.760  1.00 90.99           C  
ATOM   2377  O   MET A 315       3.011 -16.070   3.801  1.00 90.99           O  
ATOM   2378  CG  MET A 315       3.728 -13.049   2.687  1.00 90.99           C  
ATOM   2379  SD  MET A 315       3.174 -11.479   1.968  1.00 90.99           S  
ATOM   2380  CE  MET A 315       1.993 -12.063   0.720  1.00 90.99           C  
ATOM   2381  N   ILE A 316       2.726 -16.579   1.635  1.00 87.64           N  
ATOM   2382  CA  ILE A 316       1.467 -17.324   1.808  1.00 87.64           C  
ATOM   2383  C   ILE A 316       1.688 -18.512   2.753  1.00 87.64           C  
ATOM   2384  CB  ILE A 316       0.927 -17.802   0.432  1.00 87.64           C  
ATOM   2385  O   ILE A 316       0.987 -18.657   3.761  1.00 87.64           O  
ATOM   2386  CG1 ILE A 316       0.342 -16.650  -0.409  1.00 87.64           C  
ATOM   2387  CG2 ILE A 316      -0.153 -18.893   0.604  1.00 87.64           C  
ATOM   2388  CD1 ILE A 316       0.340 -16.859  -1.924  1.00 87.64           C  
ATOM   2389  N   ILE A 317       2.681 -19.349   2.443  1.00 91.19           N  
ATOM   2390  CA  ILE A 317       2.979 -20.575   3.186  1.00 91.19           C  
ATOM   2391  C   ILE A 317       3.348 -20.237   4.634  1.00 91.19           C  
ATOM   2392  CB  ILE A 317       4.084 -21.376   2.455  1.00 91.19           C  
ATOM   2393  O   ILE A 317       2.762 -20.799   5.567  1.00 91.19           O  
ATOM   2394  CG1 ILE A 317       3.548 -21.926   1.112  1.00 91.19           C  
ATOM   2395  CG2 ILE A 317       4.596 -22.535   3.329  1.00 91.19           C  
ATOM   2396  CD1 ILE A 317       4.638 -22.516   0.207  1.00 91.19           C  
ATOM   2397  N   THR A 318       4.254 -19.281   4.854  1.00 92.59           N  
ATOM   2398  CA  THR A 318       4.664 -18.901   6.212  1.00 92.59           C  
ATOM   2399  C   THR A 318       3.612 -18.110   6.962  1.00 92.59           C  
ATOM   2400  CB  THR A 318       5.980 -18.129   6.268  1.00 92.59           C  
ATOM   2401  O   THR A 318       3.590 -18.199   8.184  1.00 92.59           O  
ATOM   2402  CG2 THR A 318       7.122 -19.027   5.831  1.00 92.59           C  
ATOM   2403  OG1 THR A 318       5.935 -16.979   5.471  1.00 92.59           O  
ATOM   2404  N   SER A 319       2.685 -17.426   6.292  1.00 89.45           N  
ATOM   2405  CA  SER A 319       1.535 -16.803   6.962  1.00 89.45           C  
ATOM   2406  C   SER A 319       0.589 -17.845   7.555  1.00 89.45           C  
ATOM   2407  CB  SER A 319       0.767 -15.894   6.002  1.00 89.45           C  
ATOM   2408  O   SER A 319       0.113 -17.696   8.685  1.00 89.45           O  
ATOM   2409  OG  SER A 319       1.556 -14.804   5.591  1.00 89.45           O  
ATOM   2410  N   ILE A 320       0.342 -18.939   6.828  1.00 87.16           N  
ATOM   2411  CA  ILE A 320      -0.501 -20.045   7.301  1.00 87.16           C  
ATOM   2412  C   ILE A 320       0.204 -20.813   8.425  1.00 87.16           C  
ATOM   2413  CB  ILE A 320      -0.890 -20.968   6.123  1.00 87.16           C  
ATOM   2414  O   ILE A 320      -0.394 -21.050   9.480  1.00 87.16           O  
ATOM   2415  CG1 ILE A 320      -1.751 -20.198   5.094  1.00 87.16           C  
ATOM   2416  CG2 ILE A 320      -1.661 -22.204   6.634  1.00 87.16           C  
ATOM   2417  CD1 ILE A 320      -1.935 -20.941   3.765  1.00 87.16           C  
ATOM   2418  N   ILE A 321       1.474 -21.179   8.220  1.00 90.06           N  
ATOM   2419  CA  ILE A 321       2.283 -21.896   9.218  1.00 90.06           C  
ATOM   2420  C   ILE A 321       2.489 -21.022  10.456  1.00 90.06           C  
ATOM   2421  CB  ILE A 321       3.632 -22.342   8.608  1.00 90.06           C  
ATOM   2422  O   ILE A 321       2.257 -21.471  11.577  1.00 90.06           O  
ATOM   2423  CG1 ILE A 321       3.394 -23.400   7.506  1.00 90.06           C  
ATOM   2424  CG2 ILE A 321       4.576 -22.905   9.691  1.00 90.06           C  
ATOM   2425  CD1 ILE A 321       4.659 -23.754   6.714  1.00 90.06           C  
ATOM   2426  N   GLY A 322       2.857 -19.760  10.261  1.00 88.32           N  
ATOM   2427  CA  GLY A 322       3.104 -18.769  11.301  1.00 88.32           C  
ATOM   2428  C   GLY A 322       1.885 -18.535  12.186  1.00 88.32           C  
ATOM   2429  O   GLY A 322       2.022 -18.457  13.406  1.00 88.32           O  
ATOM   2430  N   GLY A 323       0.680 -18.517  11.612  1.00 85.81           N  
ATOM   2431  CA  GLY A 323      -0.558 -18.430  12.389  1.00 85.81           C  
ATOM   2432  C   GLY A 323      -0.773 -19.609  13.351  1.00 85.81           C  
ATOM   2433  O   GLY A 323      -1.445 -19.458  14.370  1.00 85.81           O  
ATOM   2434  N   GLN A 324      -0.192 -20.779  13.074  1.00 86.51           N  
ATOM   2435  CA  GLN A 324      -0.235 -21.944  13.968  1.00 86.51           C  
ATOM   2436  C   GLN A 324       0.973 -21.991  14.909  1.00 86.51           C  
ATOM   2437  CB  GLN A 324      -0.290 -23.235  13.142  1.00 86.51           C  
ATOM   2438  O   GLN A 324       0.826 -22.312  16.093  1.00 86.51           O  
ATOM   2439  CG  GLN A 324      -1.488 -23.294  12.183  1.00 86.51           C  
ATOM   2440  CD  GLN A 324      -1.527 -24.598  11.396  1.00 86.51           C  
ATOM   2441  NE2 GLN A 324      -2.347 -24.688  10.374  1.00 86.51           N  
ATOM   2442  OE1 GLN A 324      -0.857 -25.568  11.694  1.00 86.51           O  
ATOM   2443  N   LEU A 325       2.153 -21.661  14.382  1.00 89.56           N  
ATOM   2444  CA  LEU A 325       3.433 -21.680  15.080  1.00 89.56           C  
ATOM   2445  C   LEU A 325       3.443 -20.723  16.276  1.00 89.56           C  
ATOM   2446  CB  LEU A 325       4.528 -21.333  14.056  1.00 89.56           C  
ATOM   2447  O   LEU A 325       3.972 -21.083  17.329  1.00 89.56           O  
ATOM   2448  CG  LEU A 325       5.963 -21.407  14.599  1.00 89.56           C  
ATOM   2449  CD1 LEU A 325       6.332 -22.814  15.078  1.00 89.56           C  
ATOM   2450  CD2 LEU A 325       6.944 -20.984  13.509  1.00 89.56           C  
ATOM   2451  N   VAL A 326       2.762 -19.579  16.167  1.00 90.55           N  
ATOM   2452  CA  VAL A 326       2.717 -18.549  17.218  1.00 90.55           C  
ATOM   2453  C   VAL A 326       2.162 -19.070  18.548  1.00 90.55           C  
ATOM   2454  CB  VAL A 326       1.938 -17.319  16.709  1.00 90.55           C  
ATOM   2455  O   VAL A 326       2.542 -18.588  19.609  1.00 90.55           O  
ATOM   2456  CG1 VAL A 326       0.420 -17.536  16.678  1.00 90.55           C  
ATOM   2457  CG2 VAL A 326       2.285 -16.075  17.527  1.00 90.55           C  
ATOM   2458  N   TYR A 327       1.323 -20.112  18.526  1.00 87.15           N  
ATOM   2459  CA  TYR A 327       0.791 -20.749  19.740  1.00 87.15           C  
ATOM   2460  C   TYR A 327       1.793 -21.669  20.435  1.00 87.15           C  
ATOM   2461  CB  TYR A 327      -0.476 -21.546  19.406  1.00 87.15           C  
ATOM   2462  O   TYR A 327       1.569 -22.039  21.584  1.00 87.15           O  
ATOM   2463  CG  TYR A 327      -1.615 -20.637  19.033  1.00 87.15           C  
ATOM   2464  CD1 TYR A 327      -2.474 -20.147  20.037  1.00 87.15           C  
ATOM   2465  CD2 TYR A 327      -1.705 -20.166  17.712  1.00 87.15           C  
ATOM   2466  CE1 TYR A 327      -3.369 -19.109  19.733  1.00 87.15           C  
ATOM   2467  CE2 TYR A 327      -2.568 -19.104  17.418  1.00 87.15           C  
ATOM   2468  OH  TYR A 327      -3.970 -17.377  18.217  1.00 87.15           O  
ATOM   2469  CZ  TYR A 327      -3.343 -18.542  18.445  1.00 87.15           C  
ATOM   2470  N   LYS A 328       2.852 -22.081  19.733  1.00 89.18           N  
ATOM   2471  CA  LYS A 328       3.927 -22.916  20.275  1.00 89.18           C  
ATOM   2472  C   LYS A 328       5.094 -22.064  20.764  1.00 89.18           C  
ATOM   2473  CB  LYS A 328       4.404 -23.932  19.226  1.00 89.18           C  
ATOM   2474  O   LYS A 328       5.576 -22.294  21.864  1.00 89.18           O  
ATOM   2475  CG  LYS A 328       3.332 -24.958  18.825  1.00 89.18           C  
ATOM   2476  CD  LYS A 328       3.946 -25.985  17.862  1.00 89.18           C  
ATOM   2477  CE  LYS A 328       2.948 -27.085  17.480  1.00 89.18           C  
ATOM   2478  NZ  LYS A 328       3.587 -28.106  16.606  1.00 89.18           N  
ATOM   2479  N   ILE A 329       5.531 -21.092  19.958  1.00 91.54           N  
ATOM   2480  CA  ILE A 329       6.735 -20.289  20.247  1.00 91.54           C  
ATOM   2481  C   ILE A 329       6.430 -18.923  20.874  1.00 91.54           C  
ATOM   2482  CB  ILE A 329       7.631 -20.159  18.995  1.00 91.54           C  
ATOM   2483  O   ILE A 329       7.312 -18.301  21.456  1.00 91.54           O  
ATOM   2484  CG1 ILE A 329       6.981 -19.307  17.882  1.00 91.54           C  
ATOM   2485  CG2 ILE A 329       8.017 -21.564  18.491  1.00 91.54           C  
ATOM   2486  CD1 ILE A 329       7.905 -19.050  16.686  1.00 91.54           C  
ATOM   2487  N   GLY A 330       5.186 -18.449  20.782  1.00 91.77           N  
ATOM   2488  CA  GLY A 330       4.778 -17.125  21.242  1.00 91.77           C  
ATOM   2489  C   GLY A 330       4.992 -16.015  20.207  1.00 91.77           C  
ATOM   2490  O   GLY A 330       5.740 -16.149  19.241  1.00 91.77           O  
ATOM   2491  N   ILE A 331       4.329 -14.877  20.434  1.00 93.29           N  
ATOM   2492  CA  ILE A 331       4.343 -13.718  19.524  1.00 93.29           C  
ATOM   2493  C   ILE A 331       5.749 -13.129  19.372  1.00 93.29           C  
ATOM   2494  CB  ILE A 331       3.326 -12.661  20.017  1.00 93.29           C  
ATOM   2495  O   ILE A 331       6.222 -12.932  18.256  1.00 93.29           O  
ATOM   2496  CG1 ILE A 331       1.885 -13.158  19.754  1.00 93.29           C  
ATOM   2497  CG2 ILE A 331       3.553 -11.306  19.321  1.00 93.29           C  
ATOM   2498  CD1 ILE A 331       0.813 -12.419  20.562  1.00 93.29           C  
ATOM   2499  N   LYS A 332       6.423 -12.846  20.493  1.00 94.82           N  
ATOM   2500  CA  LYS A 332       7.713 -12.147  20.484  1.00 94.82           C  
ATOM   2501  C   LYS A 332       8.800 -12.943  19.746  1.00 94.82           C  
ATOM   2502  CB  LYS A 332       8.085 -11.698  21.906  1.00 94.82           C  
ATOM   2503  O   LYS A 332       9.380 -12.369  18.828  1.00 94.82           O  
ATOM   2504  CG  LYS A 332       9.490 -11.086  21.987  1.00 94.82           C  
ATOM   2505  CD  LYS A 332       9.797 -10.701  23.435  1.00 94.82           C  
ATOM   2506  CE  LYS A 332      11.095  -9.896  23.509  1.00 94.82           C  
ATOM   2507  NZ  LYS A 332      11.250  -9.281  24.847  1.00 94.82           N  
ATOM   2508  N   PRO A 333       9.060 -14.231  20.059  1.00 95.39           N  
ATOM   2509  CA  PRO A 333      10.057 -15.007  19.323  1.00 95.39           C  
ATOM   2510  C   PRO A 333       9.732 -15.114  17.835  1.00 95.39           C  
ATOM   2511  CB  PRO A 333      10.108 -16.383  19.997  1.00 95.39           C  
ATOM   2512  O   PRO A 333      10.628 -14.948  17.018  1.00 95.39           O  
ATOM   2513  CG  PRO A 333       9.680 -16.056  21.423  1.00 95.39           C  
ATOM   2514  CD  PRO A 333       8.583 -15.023  21.186  1.00 95.39           C  
ATOM   2515  N   GLN A 334       8.457 -15.293  17.468  1.00 95.71           N  
ATOM   2516  CA  GLN A 334       8.074 -15.378  16.061  1.00 95.71           C  
ATOM   2517  C   GLN A 334       8.352 -14.089  15.285  1.00 95.71           C  
ATOM   2518  CB  GLN A 334       6.594 -15.748  15.943  1.00 95.71           C  
ATOM   2519  O   GLN A 334       8.882 -14.155  14.177  1.00 95.71           O  
ATOM   2520  CG  GLN A 334       6.268 -16.018  14.467  1.00 95.71           C  
ATOM   2521  CD  GLN A 334       4.978 -16.785  14.281  1.00 95.71           C  
ATOM   2522  NE2 GLN A 334       4.210 -16.478  13.267  1.00 95.71           N  
ATOM   2523  OE1 GLN A 334       4.650 -17.694  15.021  1.00 95.71           O  
ATOM   2524  N   ILE A 335       8.010 -12.927  15.854  1.00 96.94           N  
ATOM   2525  CA  ILE A 335       8.294 -11.639  15.212  1.00 96.94           C  
ATOM   2526  C   ILE A 335       9.810 -11.446  15.080  1.00 96.94           C  
ATOM   2527  CB  ILE A 335       7.610 -10.470  15.954  1.00 96.94           C  
ATOM   2528  O   ILE A 335      10.261 -11.068  14.004  1.00 96.94           O  
ATOM   2529  CG1 ILE A 335       6.070 -10.564  15.844  1.00 96.94           C  
ATOM   2530  CG2 ILE A 335       8.065  -9.117  15.376  1.00 96.94           C  
ATOM   2531  CD1 ILE A 335       5.324  -9.524  16.695  1.00 96.94           C  
ATOM   2532  N   ILE A 336      10.602 -11.763  16.114  1.00 96.80           N  
ATOM   2533  CA  ILE A 336      12.074 -11.679  16.042  1.00 96.80           C  
ATOM   2534  C   ILE A 336      12.594 -12.556  14.902  1.00 96.80           C  
ATOM   2535  CB  ILE A 336      12.742 -12.067  17.385  1.00 96.80           C  
ATOM   2536  O   ILE A 336      13.324 -12.067  14.045  1.00 96.80           O  
ATOM   2537  CG1 ILE A 336      12.415 -11.025  18.473  1.00 96.80           C  
ATOM   2538  CG2 ILE A 336      14.271 -12.191  17.235  1.00 96.80           C  
ATOM   2539  CD1 ILE A 336      12.821 -11.427  19.895  1.00 96.80           C  
ATOM   2540  N   THR A 337      12.192 -13.829  14.856  1.00 97.01           N  
ATOM   2541  CA  THR A 337      12.609 -14.755  13.798  1.00 97.01           C  
ATOM   2542  C   THR A 337      12.218 -14.234  12.421  1.00 97.01           C  
ATOM   2543  CB  THR A 337      11.998 -16.146  14.017  1.00 97.01           C  
ATOM   2544  O   THR A 337      13.058 -14.201  11.530  1.00 97.01           O  
ATOM   2545  CG2 THR A 337      12.449 -17.166  12.973  1.00 97.01           C  
ATOM   2546  OG1 THR A 337      12.393 -16.661  15.266  1.00 97.01           O  
ATOM   2547  N   GLY A 338      10.977 -13.782  12.238  1.00 97.35           N  
ATOM   2548  CA  GLY A 338      10.518 -13.267  10.951  1.00 97.35           C  
ATOM   2549  C   GLY A 338      11.259 -12.003  10.505  1.00 97.35           C  
ATOM   2550  O   GLY A 338      11.663 -11.916   9.348  1.00 97.35           O  
ATOM   2551  N   MET A 339      11.523 -11.069  11.424  1.00 97.60           N  
ATOM   2552  CA  MET A 339      12.311  -9.864  11.141  1.00 97.60           C  
ATOM   2553  C   MET A 339      13.772 -10.196  10.810  1.00 97.60           C  
ATOM   2554  CB  MET A 339      12.249  -8.889  12.327  1.00 97.60           C  
ATOM   2555  O   MET A 339      14.328  -9.616   9.883  1.00 97.60           O  
ATOM   2556  CG  MET A 339      10.863  -8.262  12.531  1.00 97.60           C  
ATOM   2557  SD  MET A 339      10.261  -7.239  11.162  1.00 97.60           S  
ATOM   2558  CE  MET A 339      11.340  -5.799  11.328  1.00 97.60           C  
ATOM   2559  N   LEU A 340      14.387 -11.155  11.511  1.00 97.64           N  
ATOM   2560  CA  LEU A 340      15.752 -11.608  11.218  1.00 97.64           C  
ATOM   2561  C   LEU A 340      15.847 -12.348   9.880  1.00 97.64           C  
ATOM   2562  CB  LEU A 340      16.264 -12.511  12.352  1.00 97.64           C  
ATOM   2563  O   LEU A 340      16.802 -12.135   9.140  1.00 97.64           O  
ATOM   2564  CG  LEU A 340      16.583 -11.785  13.670  1.00 97.64           C  
ATOM   2565  CD1 LEU A 340      16.997 -12.824  14.714  1.00 97.64           C  
ATOM   2566  CD2 LEU A 340      17.716 -10.768  13.527  1.00 97.64           C  
ATOM   2567  N   VAL A 341      14.857 -13.176   9.537  1.00 97.89           N  
ATOM   2568  CA  VAL A 341      14.782 -13.834   8.222  1.00 97.89           C  
ATOM   2569  C   VAL A 341      14.643 -12.790   7.114  1.00 97.89           C  
ATOM   2570  CB  VAL A 341      13.622 -14.849   8.189  1.00 97.89           C  
ATOM   2571  O   VAL A 341      15.344 -12.863   6.107  1.00 97.89           O  
ATOM   2572  CG1 VAL A 341      13.332 -15.385   6.784  1.00 97.89           C  
ATOM   2573  CG2 VAL A 341      13.940 -16.071   9.062  1.00 97.89           C  
ATOM   2574  N   MET A 342      13.795 -11.779   7.318  1.00 97.08           N  
ATOM   2575  CA  MET A 342      13.635 -10.677   6.370  1.00 97.08           C  
ATOM   2576  C   MET A 342      14.926  -9.855   6.223  1.00 97.08           C  
ATOM   2577  CB  MET A 342      12.458  -9.810   6.828  1.00 97.08           C  
ATOM   2578  O   MET A 342      15.317  -9.533   5.103  1.00 97.08           O  
ATOM   2579  CG  MET A 342      11.993  -8.863   5.728  1.00 97.08           C  
ATOM   2580  SD  MET A 342      10.661  -7.779   6.287  1.00 97.08           S  
ATOM   2581  CE  MET A 342      10.489  -6.781   4.797  1.00 97.08           C  
ATOM   2582  N   ALA A 343      15.624  -9.575   7.329  1.00 97.64           N  
ATOM   2583  CA  ALA A 343      16.937  -8.932   7.319  1.00 97.64           C  
ATOM   2584  C   ALA A 343      17.974  -9.783   6.569  1.00 97.64           C  
ATOM   2585  CB  ALA A 343      17.369  -8.668   8.768  1.00 97.64           C  
ATOM   2586  O   ALA A 343      18.691  -9.266   5.721  1.00 97.64           O  
ATOM   2587  N   GLY A 344      18.005 -11.098   6.801  1.00 97.61           N  
ATOM   2588  CA  GLY A 344      18.844 -12.029   6.044  1.00 97.61           C  
ATOM   2589  C   GLY A 344      18.561 -11.974   4.541  1.00 97.61           C  
ATOM   2590  O   GLY A 344      19.493 -11.924   3.748  1.00 97.61           O  
ATOM   2591  N   GLY A 345      17.288 -11.884   4.145  1.00 96.87           N  
ATOM   2592  CA  GLY A 345      16.896 -11.676   2.750  1.00 96.87           C  
ATOM   2593  C   GLY A 345      17.453 -10.378   2.156  1.00 96.87           C  
ATOM   2594  O   GLY A 345      18.007 -10.397   1.063  1.00 96.87           O  
ATOM   2595  N   PHE A 346      17.387  -9.267   2.891  1.00 96.61           N  
ATOM   2596  CA  PHE A 346      17.984  -7.995   2.465  1.00 96.61           C  
ATOM   2597  C   PHE A 346      19.513  -8.038   2.390  1.00 96.61           C  
ATOM   2598  CB  PHE A 346      17.524  -6.875   3.402  1.00 96.61           C  
ATOM   2599  O   PHE A 346      20.092  -7.476   1.466  1.00 96.61           O  
ATOM   2600  CG  PHE A 346      16.320  -6.136   2.872  1.00 96.61           C  
ATOM   2601  CD1 PHE A 346      16.501  -4.895   2.244  1.00 96.61           C  
ATOM   2602  CD2 PHE A 346      15.036  -6.704   2.942  1.00 96.61           C  
ATOM   2603  CE1 PHE A 346      15.409  -4.196   1.714  1.00 96.61           C  
ATOM   2604  CE2 PHE A 346      13.936  -6.010   2.407  1.00 96.61           C  
ATOM   2605  CZ  PHE A 346      14.128  -4.755   1.801  1.00 96.61           C  
ATOM   2606  N   LEU A 347      20.167  -8.732   3.321  1.00 97.42           N  
ATOM   2607  CA  LEU A 347      21.609  -8.955   3.277  1.00 97.42           C  
ATOM   2608  C   LEU A 347      21.998  -9.775   2.039  1.00 97.42           C  
ATOM   2609  CB  LEU A 347      22.032  -9.587   4.613  1.00 97.42           C  
ATOM   2610  O   LEU A 347      22.963  -9.432   1.371  1.00 97.42           O  
ATOM   2611  CG  LEU A 347      23.551  -9.813   4.750  1.00 97.42           C  
ATOM   2612  CD1 LEU A 347      23.976  -9.573   6.201  1.00 97.42           C  
ATOM   2613  CD2 LEU A 347      23.951 -11.244   4.382  1.00 97.42           C  
ATOM   2614  N   LEU A 348      21.212 -10.783   1.660  1.00 96.41           N  
ATOM   2615  CA  LEU A 348      21.430 -11.522   0.412  1.00 96.41           C  
ATOM   2616  C   LEU A 348      21.212 -10.643  -0.828  1.00 96.41           C  
ATOM   2617  CB  LEU A 348      20.513 -12.750   0.389  1.00 96.41           C  
ATOM   2618  O   LEU A 348      21.978 -10.729  -1.779  1.00 96.41           O  
ATOM   2619  CG  LEU A 348      20.876 -13.829   1.419  1.00 96.41           C  
ATOM   2620  CD1 LEU A 348      19.752 -14.858   1.481  1.00 96.41           C  
ATOM   2621  CD2 LEU A 348      22.171 -14.560   1.070  1.00 96.41           C  
ATOM   2622  N   LEU A 349      20.234  -9.730  -0.819  1.00 94.87           N  
ATOM   2623  CA  LEU A 349      20.067  -8.779  -1.928  1.00 94.87           C  
ATOM   2624  C   LEU A 349      21.307  -7.892  -2.155  1.00 94.87           C  
ATOM   2625  CB  LEU A 349      18.824  -7.900  -1.723  1.00 94.87           C  
ATOM   2626  O   LEU A 349      21.554  -7.480  -3.286  1.00 94.87           O  
ATOM   2627  CG  LEU A 349      17.455  -8.590  -1.820  1.00 94.87           C  
ATOM   2628  CD1 LEU A 349      16.377  -7.532  -1.579  1.00 94.87           C  
ATOM   2629  CD2 LEU A 349      17.194  -9.226  -3.185  1.00 94.87           C  
ATOM   2630  N   THR A 350      22.115  -7.623  -1.121  1.00 94.81           N  
ATOM   2631  CA  THR A 350      23.380  -6.873  -1.275  1.00 94.81           C  
ATOM   2632  C   THR A 350      24.488  -7.662  -1.973  1.00 94.81           C  
ATOM   2633  CB  THR A 350      23.919  -6.309   0.049  1.00 94.81           C  
ATOM   2634  O   THR A 350      25.492  -7.075  -2.356  1.00 94.81           O  
ATOM   2635  CG2 THR A 350      22.903  -5.420   0.764  1.00 94.81           C  
ATOM   2636  OG1 THR A 350      24.362  -7.292   0.957  1.00 94.81           O  
ATOM   2637  N   THR A 351      24.317  -8.972  -2.176  1.00 94.62           N  
ATOM   2638  CA  THR A 351      25.292  -9.816  -2.886  1.00 94.62           C  
ATOM   2639  C   THR A 351      24.919 -10.047  -4.349  1.00 94.62           C  
ATOM   2640  CB  THR A 351      25.535 -11.162  -2.181  1.00 94.62           C  
ATOM   2641  O   THR A 351      25.563 -10.856  -5.006  1.00 94.62           O  
ATOM   2642  CG2 THR A 351      25.718 -11.026  -0.669  1.00 94.62           C  
ATOM   2643  OG1 THR A 351      24.487 -12.074  -2.415  1.00 94.62           O  
ATOM   2644  N   LEU A 352      23.850  -9.417  -4.850  1.00 92.45           N  
ATOM   2645  CA  LEU A 352      23.447  -9.547  -6.248  1.00 92.45           C  
ATOM   2646  C   LEU A 352      24.461  -8.843  -7.161  1.00 92.45           C  
ATOM   2647  CB  LEU A 352      22.050  -8.944  -6.456  1.00 92.45           C  
ATOM   2648  O   LEU A 352      24.746  -7.666  -6.968  1.00 92.45           O  
ATOM   2649  CG  LEU A 352      20.865  -9.628  -5.766  1.00 92.45           C  
ATOM   2650  CD1 LEU A 352      19.598  -8.803  -6.003  1.00 92.45           C  
ATOM   2651  CD2 LEU A 352      20.601 -11.019  -6.330  1.00 92.45           C  
ATOM   2652  N   ASP A 353      24.951  -9.530  -8.180  1.00 91.09           N  
ATOM   2653  CA  ASP A 353      25.934  -9.034  -9.146  1.00 91.09           C  
ATOM   2654  C   ASP A 353      25.397  -9.062 -10.592  1.00 91.09           C  
ATOM   2655  CB  ASP A 353      27.258  -9.804  -8.969  1.00 91.09           C  
ATOM   2656  O   ASP A 353      24.254  -9.450 -10.853  1.00 91.09           O  
ATOM   2657  CG  ASP A 353      27.154 -11.307  -9.250  1.00 91.09           C  
ATOM   2658  OD1 ASP A 353      26.231 -11.701 -10.000  1.00 91.09           O  
ATOM   2659  OD2 ASP A 353      27.978 -12.063  -8.701  1.00 91.09           O  
ATOM   2660  N   LEU A 354      26.218  -8.630 -11.555  1.00 85.51           N  
ATOM   2661  CA  LEU A 354      25.838  -8.582 -12.972  1.00 85.51           C  
ATOM   2662  C   LEU A 354      25.543  -9.962 -13.581  1.00 85.51           C  
ATOM   2663  CB  LEU A 354      26.956  -7.907 -13.782  1.00 85.51           C  
ATOM   2664  O   LEU A 354      24.759 -10.041 -14.528  1.00 85.51           O  
ATOM   2665  CG  LEU A 354      27.240  -6.436 -13.439  1.00 85.51           C  
ATOM   2666  CD1 LEU A 354      28.358  -5.947 -14.357  1.00 85.51           C  
ATOM   2667  CD2 LEU A 354      26.025  -5.528 -13.642  1.00 85.51           C  
ATOM   2668  N   ASP A 355      26.141 -11.023 -13.036  1.00 85.37           N  
ATOM   2669  CA  ASP A 355      26.030 -12.399 -13.533  1.00 85.37           C  
ATOM   2670  C   ASP A 355      24.992 -13.218 -12.750  1.00 85.37           C  
ATOM   2671  CB  ASP A 355      27.416 -13.057 -13.513  1.00 85.37           C  
ATOM   2672  O   ASP A 355      24.796 -14.417 -12.989  1.00 85.37           O  
ATOM   2673  CG  ASP A 355      28.404 -12.344 -14.442  1.00 85.37           C  
ATOM   2674  OD1 ASP A 355      28.023 -12.080 -15.607  1.00 85.37           O  
ATOM   2675  OD2 ASP A 355      29.540 -12.080 -13.993  1.00 85.37           O  
ATOM   2676  N   THR A 356      24.291 -12.581 -11.809  1.00 85.31           N  
ATOM   2677  CA  THR A 356      23.377 -13.276 -10.919  1.00 85.31           C  
ATOM   2678  C   THR A 356      22.226 -13.890 -11.703  1.00 85.31           C  
ATOM   2679  CB  THR A 356      22.865 -12.379  -9.794  1.00 85.31           C  
ATOM   2680  O   THR A 356      21.397 -13.217 -12.319  1.00 85.31           O  
ATOM   2681  CG2 THR A 356      21.806 -13.119  -8.973  1.00 85.31           C  
ATOM   2682  OG1 THR A 356      23.905 -12.117  -8.892  1.00 85.31           O  
ATOM   2683  N   SER A 357      22.135 -15.216 -11.621  1.00 85.43           N  
ATOM   2684  CA  SER A 357      21.061 -15.964 -12.262  1.00 85.43           C  
ATOM   2685  C   SER A 357      19.681 -15.593 -11.702  1.00 85.43           C  
ATOM   2686  CB  SER A 357      21.307 -17.472 -12.154  1.00 85.43           C  
ATOM   2687  O   SER A 357      19.511 -15.321 -10.507  1.00 85.43           O  
ATOM   2688  OG  SER A 357      21.065 -17.931 -10.838  1.00 85.43           O  
ATOM   2689  N   LYS A 358      18.648 -15.697 -12.553  1.00 84.22           N  
ATOM   2690  CA  LYS A 358      17.242 -15.507 -12.149  1.00 84.22           C  
ATOM   2691  C   LYS A 358      16.872 -16.372 -10.934  1.00 84.22           C  
ATOM   2692  CB  LYS A 358      16.277 -15.806 -13.319  1.00 84.22           C  
ATOM   2693  O   LYS A 358      16.118 -15.920 -10.076  1.00 84.22           O  
ATOM   2694  CG  LYS A 358      16.444 -14.891 -14.549  1.00 84.22           C  
ATOM   2695  CD  LYS A 358      15.337 -15.113 -15.606  1.00 84.22           C  
ATOM   2696  CE  LYS A 358      15.661 -14.397 -16.933  1.00 84.22           C  
ATOM   2697  NZ  LYS A 358      14.524 -14.373 -17.907  1.00 84.22           N  
ATOM   2698  N   LEU A 359      17.411 -17.592 -10.837  1.00 86.90           N  
ATOM   2699  CA  LEU A 359      17.116 -18.535  -9.753  1.00 86.90           C  
ATOM   2700  C   LEU A 359      17.635 -18.048  -8.391  1.00 86.90           C  
ATOM   2701  CB  LEU A 359      17.718 -19.906 -10.119  1.00 86.90           C  
ATOM   2702  O   LEU A 359      16.931 -18.174  -7.388  1.00 86.90           O  
ATOM   2703  CG  LEU A 359      17.362 -21.038  -9.135  1.00 86.90           C  
ATOM   2704  CD1 LEU A 359      15.867 -21.366  -9.162  1.00 86.90           C  
ATOM   2705  CD2 LEU A 359      18.138 -22.302  -9.502  1.00 86.90           C  
ATOM   2706  N   VAL A 360      18.834 -17.462  -8.355  1.00 89.92           N  
ATOM   2707  CA  VAL A 360      19.430 -16.920  -7.123  1.00 89.92           C  
ATOM   2708  C   VAL A 360      18.616 -15.726  -6.623  1.00 89.92           C  
ATOM   2709  CB  VAL A 360      20.908 -16.556  -7.356  1.00 89.92           C  
ATOM   2710  O   VAL A 360      18.149 -15.745  -5.484  1.00 89.92           O  
ATOM   2711  CG1 VAL A 360      21.520 -15.769  -6.193  1.00 89.92           C  
ATOM   2712  CG2 VAL A 360      21.749 -17.825  -7.549  1.00 89.92           C  
ATOM   2713  N   ALA A 361      18.330 -14.753  -7.496  1.00 87.18           N  
ATOM   2714  CA  ALA A 361      17.501 -13.596  -7.144  1.00 87.18           C  
ATOM   2715  C   ALA A 361      16.098 -14.015  -6.660  1.00 87.18           C  
ATOM   2716  CB  ALA A 361      17.419 -12.675  -8.365  1.00 87.18           C  
ATOM   2717  O   ALA A 361      15.601 -13.533  -5.640  1.00 87.18           O  
ATOM   2718  N   THR A 362      15.489 -14.988  -7.339  1.00 88.47           N  
ATOM   2719  CA  THR A 362      14.196 -15.568  -6.949  1.00 88.47           C  
ATOM   2720  C   THR A 362      14.250 -16.228  -5.565  1.00 88.47           C  
ATOM   2721  CB  THR A 362      13.763 -16.601  -7.995  1.00 88.47           C  
ATOM   2722  O   THR A 362      13.316 -16.100  -4.770  1.00 88.47           O  
ATOM   2723  CG2 THR A 362      12.410 -17.200  -7.683  1.00 88.47           C  
ATOM   2724  OG1 THR A 362      13.621 -16.006  -9.261  1.00 88.47           O  
ATOM   2725  N   SER A 363      15.352 -16.907  -5.240  1.00 92.35           N  
ATOM   2726  CA  SER A 363      15.547 -17.551  -3.935  1.00 92.35           C  
ATOM   2727  C   SER A 363      15.668 -16.522  -2.806  1.00 92.35           C  
ATOM   2728  CB  SER A 363      16.783 -18.455  -3.965  1.00 92.35           C  
ATOM   2729  O   SER A 363      15.105 -16.719  -1.729  1.00 92.35           O  
ATOM   2730  OG  SER A 363      16.639 -19.444  -4.967  1.00 92.35           O  
ATOM   2731  N   PHE A 364      16.325 -15.385  -3.052  1.00 93.80           N  
ATOM   2732  CA  PHE A 364      16.418 -14.293  -2.073  1.00 93.80           C  
ATOM   2733  C   PHE A 364      15.050 -13.656  -1.812  1.00 93.80           C  
ATOM   2734  CB  PHE A 364      17.426 -13.247  -2.562  1.00 93.80           C  
ATOM   2735  O   PHE A 364      14.671 -13.419  -0.663  1.00 93.80           O  
ATOM   2736  CG  PHE A 364      18.861 -13.715  -2.737  1.00 93.80           C  
ATOM   2737  CD1 PHE A 364      19.301 -14.993  -2.321  1.00 93.80           C  
ATOM   2738  CD2 PHE A 364      19.792 -12.816  -3.287  1.00 93.80           C  
ATOM   2739  CE1 PHE A 364      20.649 -15.362  -2.463  1.00 93.80           C  
ATOM   2740  CE2 PHE A 364      21.140 -13.185  -3.423  1.00 93.80           C  
ATOM   2741  CZ  PHE A 364      21.571 -14.453  -3.007  1.00 93.80           C  
ATOM   2742  N   MET A 365      14.260 -13.479  -2.871  1.00 91.19           N  
ATOM   2743  CA  MET A 365      12.876 -13.019  -2.777  1.00 91.19           C  
ATOM   2744  C   MET A 365      12.002 -13.988  -1.976  1.00 91.19           C  
ATOM   2745  CB  MET A 365      12.354 -12.774  -4.206  1.00 91.19           C  
ATOM   2746  O   MET A 365      11.225 -13.559  -1.118  1.00 91.19           O  
ATOM   2747  CG  MET A 365      12.986 -11.518  -4.807  1.00 91.19           C  
ATOM   2748  SD  MET A 365      12.749 -10.032  -3.794  1.00 91.19           S  
ATOM   2749  CE  MET A 365      11.064  -9.577  -4.252  1.00 91.19           C  
ATOM   2750  N   ALA A 366      12.182 -15.299  -2.160  1.00 94.21           N  
ATOM   2751  CA  ALA A 366      11.515 -16.293  -1.328  1.00 94.21           C  
ATOM   2752  C   ALA A 366      11.859 -16.112   0.163  1.00 94.21           C  
ATOM   2753  CB  ALA A 366      11.841 -17.700  -1.840  1.00 94.21           C  
ATOM   2754  O   ALA A 366      10.946 -16.137   0.987  1.00 94.21           O  
ATOM   2755  N   ILE A 367      13.121 -15.850   0.523  1.00 96.71           N  
ATOM   2756  CA  ILE A 367      13.546 -15.627   1.920  1.00 96.71           C  
ATOM   2757  C   ILE A 367      12.875 -14.390   2.531  1.00 96.71           C  
ATOM   2758  CB  ILE A 367      15.089 -15.557   2.011  1.00 96.71           C  
ATOM   2759  O   ILE A 367      12.357 -14.465   3.648  1.00 96.71           O  
ATOM   2760  CG1 ILE A 367      15.681 -16.942   1.666  1.00 96.71           C  
ATOM   2761  CG2 ILE A 367      15.565 -15.118   3.410  1.00 96.71           C  
ATOM   2762  CD1 ILE A 367      17.187 -16.925   1.406  1.00 96.71           C  
ATOM   2763  N   ILE A 368      12.802 -13.278   1.795  1.00 94.86           N  
ATOM   2764  CA  ILE A 368      12.085 -12.073   2.249  1.00 94.86           C  
ATOM   2765  C   ILE A 368      10.614 -12.399   2.525  1.00 94.86           C  
ATOM   2766  CB  ILE A 368      12.246 -10.930   1.222  1.00 94.86           C  
ATOM   2767  O   ILE A 368      10.091 -12.059   3.591  1.00 94.86           O  
ATOM   2768  CG1 ILE A 368      13.722 -10.484   1.215  1.00 94.86           C  
ATOM   2769  CG2 ILE A 368      11.321  -9.741   1.545  1.00 94.86           C  
ATOM   2770  CD1 ILE A 368      14.061  -9.417   0.177  1.00 94.86           C  
ATOM   2771  N   GLY A 369       9.966 -13.127   1.613  1.00 94.06           N  
ATOM   2772  CA  GLY A 369       8.580 -13.556   1.784  1.00 94.06           C  
ATOM   2773  C   GLY A 369       8.377 -14.479   2.991  1.00 94.06           C  
ATOM   2774  O   GLY A 369       7.404 -14.301   3.729  1.00 94.06           O  
ATOM   2775  N   LEU A 370       9.325 -15.386   3.281  1.00 96.08           N  
ATOM   2776  CA  LEU A 370       9.283 -16.224   4.486  1.00 96.08           C  
ATOM   2777  C   LEU A 370       9.213 -15.350   5.746  1.00 96.08           C  
ATOM   2778  CB  LEU A 370      10.505 -17.165   4.595  1.00 96.08           C  
ATOM   2779  O   LEU A 370       8.339 -15.568   6.590  1.00 96.08           O  
ATOM   2780  CG  LEU A 370      10.638 -18.296   3.561  1.00 96.08           C  
ATOM   2781  CD1 LEU A 370      11.952 -19.044   3.775  1.00 96.08           C  
ATOM   2782  CD2 LEU A 370       9.517 -19.326   3.637  1.00 96.08           C  
ATOM   2783  N   GLY A 371      10.090 -14.345   5.840  1.00 96.08           N  
ATOM   2784  CA  GLY A 371      10.126 -13.396   6.953  1.00 96.08           C  
ATOM   2785  C   GLY A 371       8.836 -12.583   7.068  1.00 96.08           C  
ATOM   2786  O   GLY A 371       8.226 -12.537   8.139  1.00 96.08           O  
ATOM   2787  N   MET A 372       8.360 -12.029   5.949  1.00 93.12           N  
ATOM   2788  CA  MET A 372       7.108 -11.271   5.892  1.00 93.12           C  
ATOM   2789  C   MET A 372       5.918 -12.086   6.405  1.00 93.12           C  
ATOM   2790  CB  MET A 372       6.836 -10.804   4.457  1.00 93.12           C  
ATOM   2791  O   MET A 372       5.176 -11.599   7.259  1.00 93.12           O  
ATOM   2792  CG  MET A 372       7.736  -9.631   4.054  1.00 93.12           C  
ATOM   2793  SD  MET A 372       7.664  -9.170   2.301  1.00 93.12           S  
ATOM   2794  CE  MET A 372       5.881  -9.144   2.003  1.00 93.12           C  
ATOM   2795  N   GLY A 373       5.747 -13.331   5.953  1.00 92.72           N  
ATOM   2796  CA  GLY A 373       4.612 -14.154   6.377  1.00 92.72           C  
ATOM   2797  C   GLY A 373       4.660 -14.577   7.851  1.00 92.72           C  
ATOM   2798  O   GLY A 373       3.615 -14.769   8.468  1.00 92.72           O  
ATOM   2799  N   LEU A 374       5.843 -14.634   8.474  1.00 94.42           N  
ATOM   2800  CA  LEU A 374       5.956 -14.885   9.917  1.00 94.42           C  
ATOM   2801  C   LEU A 374       5.536 -13.681  10.774  1.00 94.42           C  
ATOM   2802  CB  LEU A 374       7.393 -15.316  10.257  1.00 94.42           C  
ATOM   2803  O   LEU A 374       5.051 -13.884  11.892  1.00 94.42           O  
ATOM   2804  CG  LEU A 374       7.775 -16.722   9.763  1.00 94.42           C  
ATOM   2805  CD1 LEU A 374       9.252 -16.975  10.065  1.00 94.42           C  
ATOM   2806  CD2 LEU A 374       6.945 -17.824  10.433  1.00 94.42           C  
ATOM   2807  N   VAL A 375       5.703 -12.454  10.266  1.00 94.89           N  
ATOM   2808  CA  VAL A 375       5.466 -11.201  11.009  1.00 94.89           C  
ATOM   2809  C   VAL A 375       4.083 -10.616  10.721  1.00 94.89           C  
ATOM   2810  CB  VAL A 375       6.564 -10.162  10.689  1.00 94.89           C  
ATOM   2811  O   VAL A 375       3.333 -10.308  11.648  1.00 94.89           O  
ATOM   2812  CG1 VAL A 375       6.353  -8.855  11.459  1.00 94.89           C  
ATOM   2813  CG2 VAL A 375       7.956 -10.683  11.042  1.00 94.89           C  
ATOM   2814  N   MET A 376       3.730 -10.481   9.442  1.00 90.97           N  
ATOM   2815  CA  MET A 376       2.557  -9.752   8.950  1.00 90.97           C  
ATOM   2816  C   MET A 376       1.237 -10.096   9.655  1.00 90.97           C  
ATOM   2817  CB  MET A 376       2.416  -9.979   7.431  1.00 90.97           C  
ATOM   2818  O   MET A 376       0.627  -9.199  10.246  1.00 90.97           O  
ATOM   2819  CG  MET A 376       3.255  -9.009   6.617  1.00 90.97           C  
ATOM   2820  SD  MET A 376       2.595  -7.355   6.812  1.00 90.97           S  
ATOM   2821  CE  MET A 376       3.367  -6.534   5.414  1.00 90.97           C  
ATOM   2822  N   PRO A 377       0.772 -11.361   9.635  1.00 90.34           N  
ATOM   2823  CA  PRO A 377      -0.487 -11.725  10.280  1.00 90.34           C  
ATOM   2824  C   PRO A 377      -0.406 -11.636  11.810  1.00 90.34           C  
ATOM   2825  CB  PRO A 377      -0.769 -13.155   9.804  1.00 90.34           C  
ATOM   2826  O   PRO A 377      -1.424 -11.426  12.474  1.00 90.34           O  
ATOM   2827  CG  PRO A 377       0.617 -13.731   9.518  1.00 90.34           C  
ATOM   2828  CD  PRO A 377       1.367 -12.522   8.979  1.00 90.34           C  
ATOM   2829  N   ILE A 378       0.794 -11.787  12.381  1.00 93.19           N  
ATOM   2830  CA  ILE A 378       1.001 -11.805  13.830  1.00 93.19           C  
ATOM   2831  C   ILE A 378       0.954 -10.410  14.432  1.00 93.19           C  
ATOM   2832  CB  ILE A 378       2.301 -12.538  14.201  1.00 93.19           C  
ATOM   2833  O   ILE A 378       0.452 -10.279  15.542  1.00 93.19           O  
ATOM   2834  CG1 ILE A 378       2.287 -13.992  13.704  1.00 93.19           C  
ATOM   2835  CG2 ILE A 378       2.549 -12.528  15.722  1.00 93.19           C  
ATOM   2836  CD1 ILE A 378       1.032 -14.819  14.018  1.00 93.19           C  
ATOM   2837  N   LEU A 379       1.398  -9.373  13.722  1.00 94.17           N  
ATOM   2838  CA  LEU A 379       1.262  -7.994  14.199  1.00 94.17           C  
ATOM   2839  C   LEU A 379      -0.203  -7.645  14.462  1.00 94.17           C  
ATOM   2840  CB  LEU A 379       1.863  -7.028  13.171  1.00 94.17           C  
ATOM   2841  O   LEU A 379      -0.547  -7.223  15.565  1.00 94.17           O  
ATOM   2842  CG  LEU A 379       3.396  -7.068  13.094  1.00 94.17           C  
ATOM   2843  CD1 LEU A 379       3.824  -6.182  11.930  1.00 94.17           C  
ATOM   2844  CD2 LEU A 379       4.054  -6.553  14.374  1.00 94.17           C  
ATOM   2845  N   THR A 380      -1.074  -7.907  13.484  1.00 92.73           N  
ATOM   2846  CA  THR A 380      -2.512  -7.672  13.634  1.00 92.73           C  
ATOM   2847  C   THR A 380      -3.102  -8.562  14.726  1.00 92.73           C  
ATOM   2848  CB  THR A 380      -3.258  -7.893  12.310  1.00 92.73           C  
ATOM   2849  O   THR A 380      -3.830  -8.070  15.582  1.00 92.73           O  
ATOM   2850  CG2 THR A 380      -4.718  -7.460  12.413  1.00 92.73           C  
ATOM   2851  OG1 THR A 380      -2.682  -7.123  11.278  1.00 92.73           O  
ATOM   2852  N   LEU A 381      -2.763  -9.856  14.754  1.00 92.08           N  
ATOM   2853  CA  LEU A 381      -3.237 -10.776  15.793  1.00 92.08           C  
ATOM   2854  C   LEU A 381      -2.850 -10.307  17.202  1.00 92.08           C  
ATOM   2855  CB  LEU A 381      -2.656 -12.172  15.517  1.00 92.08           C  
ATOM   2856  O   LEU A 381      -3.706 -10.223  18.074  1.00 92.08           O  
ATOM   2857  CG  LEU A 381      -2.985 -13.229  16.588  1.00 92.08           C  
ATOM   2858  CD1 LEU A 381      -4.473 -13.561  16.603  1.00 92.08           C  
ATOM   2859  CD2 LEU A 381      -2.176 -14.491  16.305  1.00 92.08           C  
ATOM   2860  N   ALA A 382      -1.572 -10.009  17.424  1.00 93.64           N  
ATOM   2861  CA  ALA A 382      -1.032  -9.596  18.714  1.00 93.64           C  
ATOM   2862  C   ALA A 382      -1.711  -8.326  19.221  1.00 93.64           C  
ATOM   2863  CB  ALA A 382       0.469  -9.360  18.532  1.00 93.64           C  
ATOM   2864  O   ALA A 382      -2.026  -8.211  20.406  1.00 93.64           O  
ATOM   2865  N   LEU A 383      -1.971  -7.398  18.306  1.00 93.39           N  
ATOM   2866  CA  LEU A 383      -2.672  -6.170  18.602  1.00 93.39           C  
ATOM   2867  C   LEU A 383      -4.135  -6.446  18.982  1.00 93.39           C  
ATOM   2868  CB  LEU A 383      -2.525  -5.278  17.369  1.00 93.39           C  
ATOM   2869  O   LEU A 383      -4.578  -6.029  20.045  1.00 93.39           O  
ATOM   2870  CG  LEU A 383      -2.822  -3.825  17.701  1.00 93.39           C  
ATOM   2871  CD1 LEU A 383      -1.680  -3.147  18.453  1.00 93.39           C  
ATOM   2872  CD2 LEU A 383      -3.054  -3.087  16.395  1.00 93.39           C  
ATOM   2873  N   GLN A 384      -4.857  -7.234  18.185  1.00 92.00           N  
ATOM   2874  CA  GLN A 384      -6.257  -7.583  18.455  1.00 92.00           C  
ATOM   2875  C   GLN A 384      -6.449  -8.454  19.714  1.00 92.00           C  
ATOM   2876  CB  GLN A 384      -6.844  -8.303  17.230  1.00 92.00           C  
ATOM   2877  O   GLN A 384      -7.558  -8.540  20.236  1.00 92.00           O  
ATOM   2878  CG  GLN A 384      -6.985  -7.418  15.982  1.00 92.00           C  
ATOM   2879  CD  GLN A 384      -7.690  -8.131  14.828  1.00 92.00           C  
ATOM   2880  NE2 GLN A 384      -8.313  -7.384  13.947  1.00 92.00           N  
ATOM   2881  OE1 GLN A 384      -7.698  -9.350  14.687  1.00 92.00           O  
ATOM   2882  N   GLU A 385      -5.417  -9.159  20.179  1.00 90.93           N  
ATOM   2883  CA  GLU A 385      -5.437  -9.935  21.433  1.00 90.93           C  
ATOM   2884  C   GLU A 385      -5.053  -9.086  22.658  1.00 90.93           C  
ATOM   2885  CB  GLU A 385      -4.491 -11.141  21.298  1.00 90.93           C  
ATOM   2886  O   GLU A 385      -5.325  -9.477  23.789  1.00 90.93           O  
ATOM   2887  CG  GLU A 385      -4.962 -12.192  20.273  1.00 90.93           C  
ATOM   2888  CD  GLU A 385      -6.144 -13.054  20.726  1.00 90.93           C  
ATOM   2889  OE1 GLU A 385      -7.010 -13.348  19.859  1.00 90.93           O  
ATOM   2890  OE2 GLU A 385      -6.146 -13.498  21.891  1.00 90.93           O  
ATOM   2891  N   SER A 386      -4.432  -7.921  22.449  1.00 91.93           N  
ATOM   2892  CA  SER A 386      -3.989  -7.031  23.533  1.00 91.93           C  
ATOM   2893  C   SER A 386      -5.036  -5.994  23.950  1.00 91.93           C  
ATOM   2894  CB  SER A 386      -2.702  -6.308  23.129  1.00 91.93           C  
ATOM   2895  O   SER A 386      -4.834  -5.312  24.952  1.00 91.93           O  
ATOM   2896  OG  SER A 386      -1.660  -7.232  22.879  1.00 91.93           O  
ATOM   2897  N   PHE A 387      -6.118  -5.857  23.182  1.00 92.53           N  
ATOM   2898  CA  PHE A 387      -7.154  -4.837  23.351  1.00 92.53           C  
ATOM   2899  C   PHE A 387      -8.548  -5.460  23.352  1.00 92.53           C  
ATOM   2900  CB  PHE A 387      -7.001  -3.767  22.262  1.00 92.53           C  
ATOM   2901  O   PHE A 387      -8.735  -6.599  22.911  1.00 92.53           O  
ATOM   2902  CG  PHE A 387      -5.789  -2.888  22.492  1.00 92.53           C  
ATOM   2903  CD1 PHE A 387      -5.907  -1.747  23.301  1.00 92.53           C  
ATOM   2904  CD2 PHE A 387      -4.536  -3.233  21.955  1.00 92.53           C  
ATOM   2905  CE1 PHE A 387      -4.774  -0.974  23.593  1.00 92.53           C  
ATOM   2906  CE2 PHE A 387      -3.397  -2.467  22.247  1.00 92.53           C  
ATOM   2907  CZ  PHE A 387      -3.521  -1.341  23.080  1.00 92.53           C  
ATOM   2908  N   SER A 388      -9.527  -4.729  23.886  1.00 88.95           N  
ATOM   2909  CA  SER A 388     -10.890  -5.241  23.996  1.00 88.95           C  
ATOM   2910  C   SER A 388     -11.589  -5.283  22.631  1.00 88.95           C  
ATOM   2911  CB  SER A 388     -11.671  -4.448  25.047  1.00 88.95           C  
ATOM   2912  O   SER A 388     -11.158  -4.652  21.663  1.00 88.95           O  
ATOM   2913  OG  SER A 388     -12.267  -3.307  24.485  1.00 88.95           O  
ATOM   2914  N   LYS A 389     -12.687  -6.047  22.532  1.00 85.61           N  
ATOM   2915  CA  LYS A 389     -13.435  -6.198  21.270  1.00 85.61           C  
ATOM   2916  C   LYS A 389     -14.047  -4.879  20.790  1.00 85.61           C  
ATOM   2917  CB  LYS A 389     -14.505  -7.285  21.387  1.00 85.61           C  
ATOM   2918  O   LYS A 389     -14.187  -4.663  19.589  1.00 85.61           O  
ATOM   2919  CG  LYS A 389     -13.872  -8.683  21.391  1.00 85.61           C  
ATOM   2920  CD  LYS A 389     -14.961  -9.756  21.321  1.00 85.61           C  
ATOM   2921  CE  LYS A 389     -14.315 -11.143  21.296  1.00 85.61           C  
ATOM   2922  NZ  LYS A 389     -15.341 -12.205  21.192  1.00 85.61           N  
ATOM   2923  N   GLU A 390     -14.386  -4.004  21.727  1.00 86.49           N  
ATOM   2924  CA  GLU A 390     -14.994  -2.697  21.485  1.00 86.49           C  
ATOM   2925  C   GLU A 390     -14.033  -1.722  20.792  1.00 86.49           C  
ATOM   2926  CB  GLU A 390     -15.479  -2.087  22.815  1.00 86.49           C  
ATOM   2927  O   GLU A 390     -14.490  -0.841  20.073  1.00 86.49           O  
ATOM   2928  CG  GLU A 390     -16.505  -2.935  23.595  1.00 86.49           C  
ATOM   2929  CD  GLU A 390     -15.929  -4.188  24.282  1.00 86.49           C  
ATOM   2930  OE1 GLU A 390     -16.710  -5.132  24.527  1.00 86.49           O  
ATOM   2931  OE2 GLU A 390     -14.693  -4.255  24.486  1.00 86.49           O  
ATOM   2932  N   GLU A 391     -12.722  -1.905  20.971  1.00 88.53           N  
ATOM   2933  CA  GLU A 391     -11.669  -1.040  20.422  1.00 88.53           C  
ATOM   2934  C   GLU A 391     -11.020  -1.624  19.158  1.00 88.53           C  
ATOM   2935  CB  GLU A 391     -10.593  -0.816  21.494  1.00 88.53           C  
ATOM   2936  O   GLU A 391     -10.099  -1.031  18.593  1.00 88.53           O  
ATOM   2937  CG  GLU A 391     -11.115  -0.171  22.785  1.00 88.53           C  
ATOM   2938  CD  GLU A 391     -10.001  -0.107  23.838  1.00 88.53           C  
ATOM   2939  OE1 GLU A 391      -9.745   0.997  24.357  1.00 88.53           O  
ATOM   2940  OE2 GLU A 391      -9.354  -1.143  24.112  1.00 88.53           O  
ATOM   2941  N   LEU A 392     -11.456  -2.805  18.698  1.00 91.14           N  
ATOM   2942  CA  LEU A 392     -10.821  -3.483  17.563  1.00 91.14           C  
ATOM   2943  C   LEU A 392     -10.847  -2.650  16.287  1.00 91.14           C  
ATOM   2944  CB  LEU A 392     -11.494  -4.836  17.277  1.00 91.14           C  
ATOM   2945  O   LEU A 392      -9.917  -2.790  15.488  1.00 91.14           O  
ATOM   2946  CG  LEU A 392     -11.168  -5.924  18.303  1.00 91.14           C  
ATOM   2947  CD1 LEU A 392     -11.960  -7.189  17.966  1.00 91.14           C  
ATOM   2948  CD2 LEU A 392      -9.695  -6.319  18.330  1.00 91.14           C  
ATOM   2949  N   GLY A 393     -11.878  -1.820  16.094  1.00 92.35           N  
ATOM   2950  CA  GLY A 393     -11.993  -0.932  14.946  1.00 92.35           C  
ATOM   2951  C   GLY A 393     -10.811   0.018  14.885  1.00 92.35           C  
ATOM   2952  O   GLY A 393      -9.980  -0.099  13.981  1.00 92.35           O  
ATOM   2953  N   VAL A 394     -10.701   0.893  15.883  1.00 94.08           N  
ATOM   2954  CA  VAL A 394      -9.605   1.859  15.995  1.00 94.08           C  
ATOM   2955  C   VAL A 394      -8.235   1.193  16.079  1.00 94.08           C  
ATOM   2956  CB  VAL A 394      -9.846   2.828  17.165  1.00 94.08           C  
ATOM   2957  O   VAL A 394      -7.313   1.598  15.379  1.00 94.08           O  
ATOM   2958  CG1 VAL A 394      -9.947   2.189  18.556  1.00 94.08           C  
ATOM   2959  CG2 VAL A 394      -8.737   3.873  17.205  1.00 94.08           C  
ATOM   2960  N   VAL A 395      -8.071   0.139  16.873  1.00 94.92           N  
ATOM   2961  CA  VAL A 395      -6.763  -0.492  17.079  1.00 94.92           C  
ATOM   2962  C   VAL A 395      -6.245  -1.133  15.785  1.00 94.92           C  
ATOM   2963  CB  VAL A 395      -6.878  -1.480  18.252  1.00 94.92           C  
ATOM   2964  O   VAL A 395      -5.099  -0.904  15.388  1.00 94.92           O  
ATOM   2965  CG1 VAL A 395      -5.688  -2.408  18.354  1.00 94.92           C  
ATOM   2966  CG2 VAL A 395      -6.957  -0.733  19.588  1.00 94.92           C  
ATOM   2967  N   THR A 396      -7.092  -1.893  15.087  1.00 93.92           N  
ATOM   2968  CA  THR A 396      -6.709  -2.580  13.842  1.00 93.92           C  
ATOM   2969  C   THR A 396      -6.451  -1.585  12.715  1.00 93.92           C  
ATOM   2970  CB  THR A 396      -7.796  -3.566  13.390  1.00 93.92           C  
ATOM   2971  O   THR A 396      -5.433  -1.690  12.027  1.00 93.92           O  
ATOM   2972  CG2 THR A 396      -7.391  -4.400  12.178  1.00 93.92           C  
ATOM   2973  OG1 THR A 396      -8.115  -4.475  14.422  1.00 93.92           O  
ATOM   2974  N   SER A 397      -7.349  -0.611  12.531  1.00 95.35           N  
ATOM   2975  CA  SER A 397      -7.217   0.379  11.463  1.00 95.35           C  
ATOM   2976  C   SER A 397      -5.980   1.248  11.658  1.00 95.35           C  
ATOM   2977  CB  SER A 397      -8.463   1.256  11.380  1.00 95.35           C  
ATOM   2978  O   SER A 397      -5.208   1.429  10.722  1.00 95.35           O  
ATOM   2979  OG  SER A 397      -8.600   2.055  12.537  1.00 95.35           O  
ATOM   2980  N   SER A 398      -5.717   1.703  12.881  1.00 95.11           N  
ATOM   2981  CA  SER A 398      -4.539   2.517  13.192  1.00 95.11           C  
ATOM   2982  C   SER A 398      -3.248   1.783  12.874  1.00 95.11           C  
ATOM   2983  CB  SER A 398      -4.526   2.888  14.666  1.00 95.11           C  
ATOM   2984  O   SER A 398      -2.316   2.366  12.327  1.00 95.11           O  
ATOM   2985  OG  SER A 398      -5.728   3.548  14.950  1.00 95.11           O  
ATOM   2986  N   SER A 399      -3.198   0.480  13.153  1.00 95.49           N  
ATOM   2987  CA  SER A 399      -2.022  -0.311  12.811  1.00 95.49           C  
ATOM   2988  C   SER A 399      -1.818  -0.466  11.318  1.00 95.49           C  
ATOM   2989  CB  SER A 399      -2.096  -1.665  13.496  1.00 95.49           C  
ATOM   2990  O   SER A 399      -0.695  -0.342  10.825  1.00 95.49           O  
ATOM   2991  OG  SER A 399      -0.848  -2.318  13.398  1.00 95.49           O  
ATOM   2992  N   GLN A 400      -2.900  -0.666  10.573  1.00 94.06           N  
ATOM   2993  CA  GLN A 400      -2.831  -0.677   9.120  1.00 94.06           C  
ATOM   2994  C   GLN A 400      -2.419   0.689   8.558  1.00 94.06           C  
ATOM   2995  CB  GLN A 400      -4.174  -1.163   8.581  1.00 94.06           C  
ATOM   2996  O   GLN A 400      -1.590   0.747   7.657  1.00 94.06           O  
ATOM   2997  CG  GLN A 400      -4.118  -1.306   7.058  1.00 94.06           C  
ATOM   2998  CD  GLN A 400      -5.264  -2.134   6.504  1.00 94.06           C  
ATOM   2999  NE2 GLN A 400      -5.266  -2.376   5.214  1.00 94.06           N  
ATOM   3000  OE1 GLN A 400      -6.147  -2.606   7.196  1.00 94.06           O  
ATOM   3001  N   PHE A 401      -2.923   1.776   9.135  1.00 95.42           N  
ATOM   3002  CA  PHE A 401      -2.556   3.142   8.784  1.00 95.42           C  
ATOM   3003  C   PHE A 401      -1.057   3.410   8.975  1.00 95.42           C  
ATOM   3004  CB  PHE A 401      -3.425   4.079   9.620  1.00 95.42           C  
ATOM   3005  O   PHE A 401      -0.391   3.831   8.030  1.00 95.42           O  
ATOM   3006  CG  PHE A 401      -2.990   5.520   9.590  1.00 95.42           C  
ATOM   3007  CD1 PHE A 401      -2.294   6.068  10.684  1.00 95.42           C  
ATOM   3008  CD2 PHE A 401      -3.280   6.308   8.466  1.00 95.42           C  
ATOM   3009  CE1 PHE A 401      -1.929   7.421  10.671  1.00 95.42           C  
ATOM   3010  CE2 PHE A 401      -2.915   7.661   8.455  1.00 95.42           C  
ATOM   3011  CZ  PHE A 401      -2.263   8.220   9.568  1.00 95.42           C  
ATOM   3012  N   PHE A 402      -0.490   3.086  10.144  1.00 96.05           N  
ATOM   3013  CA  PHE A 402       0.951   3.244  10.379  1.00 96.05           C  
ATOM   3014  C   PHE A 402       1.794   2.385   9.438  1.00 96.05           C  
ATOM   3015  CB  PHE A 402       1.298   2.927  11.843  1.00 96.05           C  
ATOM   3016  O   PHE A 402       2.837   2.832   8.965  1.00 96.05           O  
ATOM   3017  CG  PHE A 402       0.866   4.019  12.795  1.00 96.05           C  
ATOM   3018  CD1 PHE A 402       1.381   5.318  12.623  1.00 96.05           C  
ATOM   3019  CD2 PHE A 402      -0.077   3.765  13.809  1.00 96.05           C  
ATOM   3020  CE1 PHE A 402       0.896   6.375  13.403  1.00 96.05           C  
ATOM   3021  CE2 PHE A 402      -0.570   4.827  14.588  1.00 96.05           C  
ATOM   3022  CZ  PHE A 402      -0.103   6.133  14.354  1.00 96.05           C  
ATOM   3023  N   ARG A 403       1.338   1.174   9.113  1.00 95.07           N  
ATOM   3024  CA  ARG A 403       2.001   0.314   8.126  1.00 95.07           C  
ATOM   3025  C   ARG A 403       1.974   0.915   6.721  1.00 95.07           C  
ATOM   3026  CB  ARG A 403       1.350  -1.068   8.152  1.00 95.07           C  
ATOM   3027  O   ARG A 403       3.001   0.895   6.050  1.00 95.07           O  
ATOM   3028  CG  ARG A 403       1.779  -1.854   9.401  1.00 95.07           C  
ATOM   3029  CD  ARG A 403       0.995  -3.157   9.545  1.00 95.07           C  
ATOM   3030  NE  ARG A 403       1.124  -3.974   8.327  1.00 95.07           N  
ATOM   3031  NH1 ARG A 403      -0.395  -5.604   8.870  1.00 95.07           N  
ATOM   3032  NH2 ARG A 403       0.369  -5.437   6.782  1.00 95.07           N  
ATOM   3033  CZ  ARG A 403       0.375  -5.005   8.006  1.00 95.07           C  
ATOM   3034  N   SER A 404       0.853   1.493   6.295  1.00 92.75           N  
ATOM   3035  CA  SER A 404       0.759   2.194   5.009  1.00 92.75           C  
ATOM   3036  C   SER A 404       1.688   3.408   4.951  1.00 92.75           C  
ATOM   3037  CB  SER A 404      -0.677   2.635   4.730  1.00 92.75           C  
ATOM   3038  O   SER A 404       2.415   3.556   3.972  1.00 92.75           O  
ATOM   3039  OG  SER A 404      -1.524   1.515   4.554  1.00 92.75           O  
ATOM   3040  N   ILE A 405       1.749   4.223   6.014  1.00 94.54           N  
ATOM   3041  CA  ILE A 405       2.718   5.331   6.097  1.00 94.54           C  
ATOM   3042  C   ILE A 405       4.149   4.795   6.028  1.00 94.54           C  
ATOM   3043  CB  ILE A 405       2.513   6.195   7.362  1.00 94.54           C  
ATOM   3044  O   ILE A 405       4.954   5.341   5.282  1.00 94.54           O  
ATOM   3045  CG1 ILE A 405       1.137   6.889   7.296  1.00 94.54           C  
ATOM   3046  CG2 ILE A 405       3.609   7.280   7.484  1.00 94.54           C  
ATOM   3047  CD1 ILE A 405       0.806   7.744   8.521  1.00 94.54           C  
ATOM   3048  N   GLY A 406       4.464   3.720   6.757  1.00 95.09           N  
ATOM   3049  CA  GLY A 406       5.780   3.077   6.702  1.00 95.09           C  
ATOM   3050  C   GLY A 406       6.138   2.589   5.301  1.00 95.09           C  
ATOM   3051  O   GLY A 406       7.274   2.752   4.871  1.00 95.09           O  
ATOM   3052  N   GLY A 407       5.165   2.062   4.557  1.00 92.88           N  
ATOM   3053  CA  GLY A 407       5.333   1.694   3.153  1.00 92.88           C  
ATOM   3054  C   GLY A 407       5.697   2.884   2.269  1.00 92.88           C  
ATOM   3055  O   GLY A 407       6.734   2.853   1.608  1.00 92.88           O  
ATOM   3056  N   THR A 408       4.893   3.951   2.302  1.00 91.62           N  
ATOM   3057  CA  THR A 408       5.150   5.170   1.517  1.00 91.62           C  
ATOM   3058  C   THR A 408       6.480   5.808   1.902  1.00 91.62           C  
ATOM   3059  CB  THR A 408       4.019   6.193   1.695  1.00 91.62           C  
ATOM   3060  O   THR A 408       7.316   6.050   1.039  1.00 91.62           O  
ATOM   3061  CG2 THR A 408       4.186   7.414   0.789  1.00 91.62           C  
ATOM   3062  OG1 THR A 408       2.787   5.598   1.363  1.00 91.62           O  
ATOM   3063  N   PHE A 409       6.720   6.008   3.200  1.00 93.67           N  
ATOM   3064  CA  PHE A 409       7.982   6.535   3.716  1.00 93.67           C  
ATOM   3065  C   PHE A 409       9.174   5.683   3.272  1.00 93.67           C  
ATOM   3066  CB  PHE A 409       7.905   6.591   5.247  1.00 93.67           C  
ATOM   3067  O   PHE A 409      10.203   6.224   2.877  1.00 93.67           O  
ATOM   3068  CG  PHE A 409       9.190   7.061   5.897  1.00 93.67           C  
ATOM   3069  CD1 PHE A 409      10.166   6.125   6.289  1.00 93.67           C  
ATOM   3070  CD2 PHE A 409       9.431   8.435   6.071  1.00 93.67           C  
ATOM   3071  CE1 PHE A 409      11.372   6.558   6.866  1.00 93.67           C  
ATOM   3072  CE2 PHE A 409      10.635   8.870   6.652  1.00 93.67           C  
ATOM   3073  CZ  PHE A 409      11.602   7.931   7.055  1.00 93.67           C  
ATOM   3074  N   GLY A 410       9.033   4.356   3.304  1.00 94.64           N  
ATOM   3075  CA  GLY A 410      10.068   3.429   2.869  1.00 94.64           C  
ATOM   3076  C   GLY A 410      10.408   3.577   1.394  1.00 94.64           C  
ATOM   3077  O   GLY A 410      11.581   3.715   1.065  1.00 94.64           O  
ATOM   3078  N   ILE A 411       9.401   3.613   0.518  1.00 92.20           N  
ATOM   3079  CA  ILE A 411       9.605   3.837  -0.922  1.00 92.20           C  
ATOM   3080  C   ILE A 411      10.327   5.164  -1.152  1.00 92.20           C  
ATOM   3081  CB  ILE A 411       8.262   3.800  -1.686  1.00 92.20           C  
ATOM   3082  O   ILE A 411      11.328   5.203  -1.864  1.00 92.20           O  
ATOM   3083  CG1 ILE A 411       7.663   2.381  -1.623  1.00 92.20           C  
ATOM   3084  CG2 ILE A 411       8.456   4.229  -3.154  1.00 92.20           C  
ATOM   3085  CD1 ILE A 411       6.209   2.304  -2.108  1.00 92.20           C  
ATOM   3086  N   THR A 412       9.853   6.232  -0.513  1.00 92.82           N  
ATOM   3087  CA  THR A 412      10.412   7.576  -0.657  1.00 92.82           C  
ATOM   3088  C   THR A 412      11.859   7.657  -0.180  1.00 92.82           C  
ATOM   3089  CB  THR A 412       9.551   8.559   0.137  1.00 92.82           C  
ATOM   3090  O   THR A 412      12.728   8.126  -0.912  1.00 92.82           O  
ATOM   3091  CG2 THR A 412      10.055   9.985   0.031  1.00 92.82           C  
ATOM   3092  OG1 THR A 412       8.232   8.539  -0.347  1.00 92.82           O  
ATOM   3093  N   MET A 413      12.143   7.179   1.033  1.00 92.89           N  
ATOM   3094  CA  MET A 413      13.473   7.272   1.634  1.00 92.89           C  
ATOM   3095  C   MET A 413      14.490   6.419   0.871  1.00 92.89           C  
ATOM   3096  CB  MET A 413      13.382   6.851   3.109  1.00 92.89           C  
ATOM   3097  O   MET A 413      15.586   6.879   0.556  1.00 92.89           O  
ATOM   3098  CG  MET A 413      14.708   7.039   3.854  1.00 92.89           C  
ATOM   3099  SD  MET A 413      15.308   8.749   3.951  1.00 92.89           S  
ATOM   3100  CE  MET A 413      14.238   9.408   5.255  1.00 92.89           C  
ATOM   3101  N   LEU A 414      14.120   5.185   0.527  1.00 94.70           N  
ATOM   3102  CA  LEU A 414      14.978   4.302  -0.260  1.00 94.70           C  
ATOM   3103  C   LEU A 414      15.172   4.834  -1.687  1.00 94.70           C  
ATOM   3104  CB  LEU A 414      14.365   2.898  -0.250  1.00 94.70           C  
ATOM   3105  O   LEU A 414      16.282   4.786  -2.212  1.00 94.70           O  
ATOM   3106  CG  LEU A 414      14.345   2.199   1.125  1.00 94.70           C  
ATOM   3107  CD1 LEU A 414      13.686   0.828   0.983  1.00 94.70           C  
ATOM   3108  CD2 LEU A 414      15.731   2.016   1.738  1.00 94.70           C  
ATOM   3109  N   GLY A 415      14.137   5.425  -2.286  1.00 92.26           N  
ATOM   3110  CA  GLY A 415      14.234   6.106  -3.576  1.00 92.26           C  
ATOM   3111  C   GLY A 415      15.179   7.305  -3.535  1.00 92.26           C  
ATOM   3112  O   GLY A 415      15.994   7.467  -4.440  1.00 92.26           O  
ATOM   3113  N   ALA A 416      15.150   8.103  -2.466  1.00 91.08           N  
ATOM   3114  CA  ALA A 416      16.081   9.214  -2.278  1.00 91.08           C  
ATOM   3115  C   ALA A 416      17.537   8.730  -2.158  1.00 91.08           C  
ATOM   3116  CB  ALA A 416      15.642  10.024  -1.053  1.00 91.08           C  
ATOM   3117  O   ALA A 416      18.424   9.293  -2.804  1.00 91.08           O  
ATOM   3118  N   VAL A 417      17.778   7.644  -1.410  1.00 93.18           N  
ATOM   3119  CA  VAL A 417      19.101   6.995  -1.330  1.00 93.18           C  
ATOM   3120  C   VAL A 417      19.560   6.519  -2.706  1.00 93.18           C  
ATOM   3121  CB  VAL A 417      19.091   5.823  -0.328  1.00 93.18           C  
ATOM   3122  O   VAL A 417      20.697   6.792  -3.097  1.00 93.18           O  
ATOM   3123  CG1 VAL A 417      20.375   4.981  -0.382  1.00 93.18           C  
ATOM   3124  CG2 VAL A 417      18.948   6.355   1.101  1.00 93.18           C  
ATOM   3125  N   MET A 418      18.679   5.858  -3.462  1.00 92.89           N  
ATOM   3126  CA  MET A 418      18.976   5.427  -4.827  1.00 92.89           C  
ATOM   3127  C   MET A 418      19.347   6.618  -5.710  1.00 92.89           C  
ATOM   3128  CB  MET A 418      17.773   4.686  -5.428  1.00 92.89           C  
ATOM   3129  O   MET A 418      20.331   6.538  -6.438  1.00 92.89           O  
ATOM   3130  CG  MET A 418      18.117   4.073  -6.788  1.00 92.89           C  
ATOM   3131  SD  MET A 418      16.751   3.184  -7.573  1.00 92.89           S  
ATOM   3132  CE  MET A 418      17.471   3.043  -9.230  1.00 92.89           C  
ATOM   3133  N   ASN A 419      18.589   7.719  -5.649  1.00 90.24           N  
ATOM   3134  CA  ASN A 419      18.812   8.897  -6.491  1.00 90.24           C  
ATOM   3135  C   ASN A 419      20.171   9.541  -6.212  1.00 90.24           C  
ATOM   3136  CB  ASN A 419      17.678   9.923  -6.284  1.00 90.24           C  
ATOM   3137  O   ASN A 419      20.959   9.744  -7.133  1.00 90.24           O  
ATOM   3138  CG  ASN A 419      17.645  10.931  -7.419  1.00 90.24           C  
ATOM   3139  ND2 ASN A 419      17.594  12.208  -7.127  1.00 90.24           N  
ATOM   3140  OD1 ASN A 419      17.672  10.575  -8.581  1.00 90.24           O  
ATOM   3141  N   ALA A 420      20.466   9.789  -4.933  1.00 89.48           N  
ATOM   3142  CA  ALA A 420      21.725  10.391  -4.507  1.00 89.48           C  
ATOM   3143  C   ALA A 420      22.932   9.522  -4.894  1.00 89.48           C  
ATOM   3144  CB  ALA A 420      21.651  10.613  -2.992  1.00 89.48           C  
ATOM   3145  O   ALA A 420      23.940  10.028  -5.385  1.00 89.48           O  
ATOM   3146  N   ARG A 421      22.825   8.198  -4.720  1.00 92.83           N  
ATOM   3147  CA  ARG A 421      23.881   7.262  -5.129  1.00 92.83           C  
ATOM   3148  C   ARG A 421      24.045   7.184  -6.640  1.00 92.83           C  
ATOM   3149  CB  ARG A 421      23.609   5.875  -4.538  1.00 92.83           C  
ATOM   3150  O   ARG A 421      25.180   7.198  -7.102  1.00 92.83           O  
ATOM   3151  CG  ARG A 421      23.921   5.819  -3.039  1.00 92.83           C  
ATOM   3152  CD  ARG A 421      25.416   6.051  -2.777  1.00 92.83           C  
ATOM   3153  NE  ARG A 421      25.883   5.349  -1.570  1.00 92.83           N  
ATOM   3154  NH1 ARG A 421      27.866   6.487  -1.330  1.00 92.83           N  
ATOM   3155  NH2 ARG A 421      27.342   4.853   0.098  1.00 92.83           N  
ATOM   3156  CZ  ARG A 421      27.020   5.571  -0.939  1.00 92.83           C  
ATOM   3157  N   SER A 422      22.942   7.160  -7.386  1.00 92.05           N  
ATOM   3158  CA  SER A 422      22.959   7.111  -8.852  1.00 92.05           C  
ATOM   3159  C   SER A 422      23.670   8.329  -9.430  1.00 92.05           C  
ATOM   3160  CB  SER A 422      21.541   7.051  -9.429  1.00 92.05           C  
ATOM   3161  O   SER A 422      24.538   8.161 -10.279  1.00 92.05           O  
ATOM   3162  OG  SER A 422      20.842   5.916  -8.961  1.00 92.05           O  
ATOM   3163  N   GLY A 423      23.349   9.532  -8.936  1.00 89.87           N  
ATOM   3164  CA  GLY A 423      24.005  10.772  -9.357  1.00 89.87           C  
ATOM   3165  C   GLY A 423      25.516  10.712  -9.148  1.00 89.87           C  
ATOM   3166  O   GLY A 423      26.266  10.830 -10.109  1.00 89.87           O  
ATOM   3167  N   ASN A 424      25.961  10.410  -7.924  1.00 93.28           N  
ATOM   3168  CA  ASN A 424      27.392  10.329  -7.610  1.00 93.28           C  
ATOM   3169  C   ASN A 424      28.118   9.271  -8.458  1.00 93.28           C  
ATOM   3170  CB  ASN A 424      27.568  10.044  -6.109  1.00 93.28           C  
ATOM   3171  O   ASN A 424      29.150   9.559  -9.050  1.00 93.28           O  
ATOM   3172  CG  ASN A 424      27.105  11.180  -5.215  1.00 93.28           C  
ATOM   3173  ND2 ASN A 424      27.020  10.945  -3.926  1.00 93.28           N  
ATOM   3174  OD1 ASN A 424      26.820  12.288  -5.620  1.00 93.28           O  
ATOM   3175  N   LEU A 425      27.561   8.062  -8.576  1.00 93.60           N  
ATOM   3176  CA  LEU A 425      28.191   6.972  -9.329  1.00 93.60           C  
ATOM   3177  C   LEU A 425      28.260   7.254 -10.833  1.00 93.60           C  
ATOM   3178  CB  LEU A 425      27.405   5.676  -9.085  1.00 93.60           C  
ATOM   3179  O   LEU A 425      29.238   6.886 -11.482  1.00 93.60           O  
ATOM   3180  CG  LEU A 425      27.597   5.094  -7.676  1.00 93.60           C  
ATOM   3181  CD1 LEU A 425      26.495   4.072  -7.420  1.00 93.60           C  
ATOM   3182  CD2 LEU A 425      28.950   4.395  -7.531  1.00 93.60           C  
ATOM   3183  N   LEU A 426      27.233   7.884 -11.405  1.00 93.46           N  
ATOM   3184  CA  LEU A 426      27.245   8.285 -12.810  1.00 93.46           C  
ATOM   3185  C   LEU A 426      28.232   9.430 -13.048  1.00 93.46           C  
ATOM   3186  CB  LEU A 426      25.829   8.672 -13.249  1.00 93.46           C  
ATOM   3187  O   LEU A 426      28.968   9.388 -14.032  1.00 93.46           O  
ATOM   3188  CG  LEU A 426      24.852   7.490 -13.360  1.00 93.46           C  
ATOM   3189  CD1 LEU A 426      23.427   8.019 -13.520  1.00 93.46           C  
ATOM   3190  CD2 LEU A 426      25.176   6.602 -14.561  1.00 93.46           C  
ATOM   3191  N   THR A 427      28.313  10.401 -12.142  1.00 93.93           N  
ATOM   3192  CA  THR A 427      29.341  11.445 -12.204  1.00 93.93           C  
ATOM   3193  C   THR A 427      30.743  10.846 -12.130  1.00 93.93           C  
ATOM   3194  CB  THR A 427      29.118  12.499 -11.117  1.00 93.93           C  
ATOM   3195  O   THR A 427      31.583  11.162 -12.963  1.00 93.93           O  
ATOM   3196  CG2 THR A 427      30.132  13.638 -11.184  1.00 93.93           C  
ATOM   3197  OG1 THR A 427      27.855  13.080 -11.339  1.00 93.93           O  
ATOM   3198  N   ASP A 428      30.985   9.908 -11.219  1.00 93.97           N  
ATOM   3199  CA  ASP A 428      32.316   9.329 -11.028  1.00 93.97           C  
ATOM   3200  C   ASP A 428      32.728   8.379 -12.164  1.00 93.97           C  
ATOM   3201  CB  ASP A 428      32.357   8.589  -9.681  1.00 93.97           C  
ATOM   3202  O   ASP A 428      33.897   8.338 -12.548  1.00 93.97           O  
ATOM   3203  CG  ASP A 428      32.262   9.503  -8.451  1.00 93.97           C  
ATOM   3204  OD1 ASP A 428      32.509  10.723  -8.584  1.00 93.97           O  
ATOM   3205  OD2 ASP A 428      31.980   8.948  -7.362  1.00 93.97           O  
ATOM   3206  N   LYS A 429      31.790   7.589 -12.707  1.00 92.90           N  
ATOM   3207  CA  LYS A 429      32.104   6.522 -13.677  1.00 92.90           C  
ATOM   3208  C   LYS A 429      31.788   6.885 -15.126  1.00 92.90           C  
ATOM   3209  CB  LYS A 429      31.385   5.220 -13.293  1.00 92.90           C  
ATOM   3210  O   LYS A 429      32.510   6.455 -16.023  1.00 92.90           O  
ATOM   3211  CG  LYS A 429      31.752   4.675 -11.902  1.00 92.90           C  
ATOM   3212  CD  LYS A 429      31.030   3.338 -11.677  1.00 92.90           C  
ATOM   3213  CE  LYS A 429      31.256   2.786 -10.264  1.00 92.90           C  
ATOM   3214  NZ  LYS A 429      30.546   1.492 -10.093  1.00 92.90           N  
ATOM   3215  N   LEU A 430      30.703   7.622 -15.379  1.00 92.62           N  
ATOM   3216  CA  LEU A 430      30.227   7.909 -16.736  1.00 92.62           C  
ATOM   3217  C   LEU A 430      30.788   9.226 -17.277  1.00 92.62           C  
ATOM   3218  CB  LEU A 430      28.685   7.847 -16.789  1.00 92.62           C  
ATOM   3219  O   LEU A 430      31.214   9.254 -18.428  1.00 92.62           O  
ATOM   3220  CG  LEU A 430      28.077   7.971 -18.196  1.00 92.62           C  
ATOM   3221  CD1 LEU A 430      28.590   6.919 -19.182  1.00 92.62           C  
ATOM   3222  CD2 LEU A 430      26.559   7.814 -18.116  1.00 92.62           C  
ATOM   3223  N   VAL A 431      30.841  10.297 -16.476  1.00 92.55           N  
ATOM   3224  CA  VAL A 431      31.332  11.612 -16.941  1.00 92.55           C  
ATOM   3225  C   VAL A 431      32.759  11.550 -17.507  1.00 92.55           C  
ATOM   3226  CB  VAL A 431      31.180  12.708 -15.868  1.00 92.55           C  
ATOM   3227  O   VAL A 431      32.933  12.056 -18.615  1.00 92.55           O  
ATOM   3228  CG1 VAL A 431      31.801  14.049 -16.263  1.00 92.55           C  
ATOM   3229  CG2 VAL A 431      29.693  12.947 -15.581  1.00 92.55           C  
ATOM   3230  N   PRO A 432      33.742  10.859 -16.886  1.00 92.95           N  
ATOM   3231  CA  PRO A 432      35.081  10.728 -17.467  1.00 92.95           C  
ATOM   3232  C   PRO A 432      35.089  10.058 -18.847  1.00 92.95           C  
ATOM   3233  CB  PRO A 432      35.887   9.902 -16.458  1.00 92.95           C  
ATOM   3234  O   PRO A 432      35.853  10.449 -19.727  1.00 92.95           O  
ATOM   3235  CG  PRO A 432      35.190  10.182 -15.131  1.00 92.95           C  
ATOM   3236  CD  PRO A 432      33.727  10.286 -15.544  1.00 92.95           C  
ATOM   3237  N   TYR A 433      34.212   9.071 -19.066  1.00 90.98           N  
ATOM   3238  CA  TYR A 433      34.051   8.453 -20.381  1.00 90.98           C  
ATOM   3239  C   TYR A 433      33.411   9.427 -21.376  1.00 90.98           C  
ATOM   3240  CB  TYR A 433      33.239   7.157 -20.268  1.00 90.98           C  
ATOM   3241  O   TYR A 433      33.895   9.553 -22.498  1.00 90.98           O  
ATOM   3242  CG  TYR A 433      32.981   6.510 -21.615  1.00 90.98           C  
ATOM   3243  CD1 TYR A 433      31.725   6.645 -22.240  1.00 90.98           C  
ATOM   3244  CD2 TYR A 433      34.026   5.835 -22.276  1.00 90.98           C  
ATOM   3245  CE1 TYR A 433      31.518   6.105 -23.524  1.00 90.98           C  
ATOM   3246  CE2 TYR A 433      33.819   5.287 -23.555  1.00 90.98           C  
ATOM   3247  OH  TYR A 433      32.358   4.902 -25.421  1.00 90.98           O  
ATOM   3248  CZ  TYR A 433      32.564   5.427 -24.184  1.00 90.98           C  
ATOM   3249  N   LEU A 434      32.371  10.158 -20.961  1.00 90.17           N  
ATOM   3250  CA  LEU A 434      31.721  11.170 -21.798  1.00 90.17           C  
ATOM   3251  C   LEU A 434      32.682  12.296 -22.207  1.00 90.17           C  
ATOM   3252  CB  LEU A 434      30.487  11.745 -21.079  1.00 90.17           C  
ATOM   3253  O   LEU A 434      32.582  12.787 -23.327  1.00 90.17           O  
ATOM   3254  CG  LEU A 434      29.356  10.740 -20.808  1.00 90.17           C  
ATOM   3255  CD1 LEU A 434      28.210  11.449 -20.086  1.00 90.17           C  
ATOM   3256  CD2 LEU A 434      28.812  10.084 -22.075  1.00 90.17           C  
ATOM   3257  N   ASP A 435      33.622  12.668 -21.338  1.00 91.03           N  
ATOM   3258  CA  ASP A 435      34.684  13.640 -21.636  1.00 91.03           C  
ATOM   3259  C   ASP A 435      35.745  13.116 -22.608  1.00 91.03           C  
ATOM   3260  CB  ASP A 435      35.339  14.093 -20.318  1.00 91.03           C  
ATOM   3261  O   ASP A 435      36.385  13.901 -23.305  1.00 91.03           O  
ATOM   3262  CG  ASP A 435      34.458  15.114 -19.612  1.00 91.03           C  
ATOM   3263  OD1 ASP A 435      33.946  16.015 -20.311  1.00 91.03           O  
ATOM   3264  OD2 ASP A 435      34.166  14.997 -18.406  1.00 91.03           O  
ATOM   3265  N   SER A 436      35.912  11.795 -22.697  1.00 90.19           N  
ATOM   3266  CA  SER A 436      36.828  11.156 -23.650  1.00 90.19           C  
ATOM   3267  C   SER A 436      36.230  10.957 -25.049  1.00 90.19           C  
ATOM   3268  CB  SER A 436      37.338   9.833 -23.071  1.00 90.19           C  
ATOM   3269  O   SER A 436      36.932  10.525 -25.966  1.00 90.19           O  
ATOM   3270  OG  SER A 436      36.369   8.801 -23.135  1.00 90.19           O  
ATOM   3271  N   LEU A 437      34.934  11.242 -25.229  1.00 88.89           N  
ATOM   3272  CA  LEU A 437      34.254  11.044 -26.504  1.00 88.89           C  
ATOM   3273  C   LEU A 437      34.746  12.034 -27.576  1.00 88.89           C  
ATOM   3274  CB  LEU A 437      32.726  11.125 -26.331  1.00 88.89           C  
ATOM   3275  O   LEU A 437      35.051  13.190 -27.280  1.00 88.89           O  
ATOM   3276  CG  LEU A 437      32.089   9.947 -25.574  1.00 88.89           C  
ATOM   3277  CD1 LEU A 437      30.574  10.143 -25.497  1.00 88.89           C  
ATOM   3278  CD2 LEU A 437      32.349   8.608 -26.263  1.00 88.89           C  
ATOM   3279  N   PRO A 438      34.782  11.613 -28.853  1.00 87.93           N  
ATOM   3280  CA  PRO A 438      35.180  12.487 -29.949  1.00 87.93           C  
ATOM   3281  C   PRO A 438      34.181  13.643 -30.136  1.00 87.93           C  
ATOM   3282  CB  PRO A 438      35.278  11.558 -31.161  1.00 87.93           C  
ATOM   3283  O   PRO A 438      32.994  13.513 -29.834  1.00 87.93           O  
ATOM   3284  CG  PRO A 438      34.256  10.463 -30.862  1.00 87.93           C  
ATOM   3285  CD  PRO A 438      34.386  10.303 -29.351  1.00 87.93           C  
ATOM   3286  N   ALA A 439      34.642  14.772 -30.687  1.00 85.76           N  
ATOM   3287  CA  ALA A 439      33.863  16.014 -30.788  1.00 85.76           C  
ATOM   3288  C   ALA A 439      32.498  15.856 -31.494  1.00 85.76           C  
ATOM   3289  CB  ALA A 439      34.727  17.058 -31.508  1.00 85.76           C  
ATOM   3290  O   ALA A 439      31.544  16.565 -31.163  1.00 85.76           O  
ATOM   3291  N   GLN A 440      32.373  14.897 -32.421  1.00 84.17           N  
ATOM   3292  CA  GLN A 440      31.121  14.571 -33.117  1.00 84.17           C  
ATOM   3293  C   GLN A 440      30.023  14.041 -32.174  1.00 84.17           C  
ATOM   3294  CB  GLN A 440      31.379  13.540 -34.234  1.00 84.17           C  
ATOM   3295  O   GLN A 440      28.847  14.108 -32.518  1.00 84.17           O  
ATOM   3296  CG  GLN A 440      32.355  13.998 -35.337  1.00 84.17           C  
ATOM   3297  CD  GLN A 440      33.834  13.860 -34.978  1.00 84.17           C  
ATOM   3298  NE2 GLN A 440      34.735  14.327 -35.813  1.00 84.17           N  
ATOM   3299  OE1 GLN A 440      34.217  13.348 -33.943  1.00 84.17           O  
ATOM   3300  N   ALA A 441      30.386  13.538 -30.990  1.00 85.81           N  
ATOM   3301  CA  ALA A 441      29.467  13.031 -29.969  1.00 85.81           C  
ATOM   3302  C   ALA A 441      29.226  14.024 -28.815  1.00 85.81           C  
ATOM   3303  CB  ALA A 441      30.003  11.682 -29.484  1.00 85.81           C  
ATOM   3304  O   ALA A 441      28.581  13.671 -27.830  1.00 85.81           O  
ATOM   3305  N   SER A 442      29.710  15.267 -28.925  1.00 86.41           N  
ATOM   3306  CA  SER A 442      29.599  16.288 -27.869  1.00 86.41           C  
ATOM   3307  C   SER A 442      28.154  16.602 -27.463  1.00 86.41           C  
ATOM   3308  CB  SER A 442      30.294  17.581 -28.307  1.00 86.41           C  
ATOM   3309  O   SER A 442      27.875  16.745 -26.275  1.00 86.41           O  
ATOM   3310  OG  SER A 442      29.795  18.022 -29.557  1.00 86.41           O  
ATOM   3311  N   SER A 443      27.215  16.652 -28.413  1.00 87.31           N  
ATOM   3312  CA  SER A 443      25.789  16.877 -28.130  1.00 87.31           C  
ATOM   3313  C   SER A 443      25.167  15.722 -27.340  1.00 87.31           C  
ATOM   3314  CB  SER A 443      25.021  17.093 -29.438  1.00 87.31           C  
ATOM   3315  O   SER A 443      24.448  15.951 -26.370  1.00 87.31           O  
ATOM   3316  OG  SER A 443      25.201  15.991 -30.311  1.00 87.31           O  
ATOM   3317  N   PHE A 444      25.498  14.484 -27.711  1.00 88.00           N  
ATOM   3318  CA  PHE A 444      25.076  13.278 -27.002  1.00 88.00           C  
ATOM   3319  C   PHE A 444      25.682  13.215 -25.590  1.00 88.00           C  
ATOM   3320  CB  PHE A 444      25.463  12.062 -27.854  1.00 88.00           C  
ATOM   3321  O   PHE A 444      24.972  12.952 -24.619  1.00 88.00           O  
ATOM   3322  CG  PHE A 444      25.187  10.741 -27.177  1.00 88.00           C  
ATOM   3323  CD1 PHE A 444      26.250   9.980 -26.661  1.00 88.00           C  
ATOM   3324  CD2 PHE A 444      23.861  10.293 -27.027  1.00 88.00           C  
ATOM   3325  CE1 PHE A 444      25.986   8.773 -25.998  1.00 88.00           C  
ATOM   3326  CE2 PHE A 444      23.597   9.089 -26.353  1.00 88.00           C  
ATOM   3327  CZ  PHE A 444      24.661   8.332 -25.835  1.00 88.00           C  
ATOM   3328  N   ALA A 445      26.972  13.534 -25.453  1.00 89.41           N  
ATOM   3329  CA  ALA A 445      27.644  13.627 -24.161  1.00 89.41           C  
ATOM   3330  C   ALA A 445      26.995  14.686 -23.254  1.00 89.41           C  
ATOM   3331  CB  ALA A 445      29.128  13.928 -24.407  1.00 89.41           C  
ATOM   3332  O   ALA A 445      26.703  14.403 -22.093  1.00 89.41           O  
ATOM   3333  N   ALA A 446      26.709  15.879 -23.786  1.00 89.79           N  
ATOM   3334  CA  ALA A 446      26.047  16.955 -23.050  1.00 89.79           C  
ATOM   3335  C   ALA A 446      24.623  16.574 -22.616  1.00 89.79           C  
ATOM   3336  CB  ALA A 446      26.046  18.214 -23.923  1.00 89.79           C  
ATOM   3337  O   ALA A 446      24.232  16.867 -21.487  1.00 89.79           O  
ATOM   3338  N   GLN A 447      23.868  15.872 -23.469  1.00 88.68           N  
ATOM   3339  CA  GLN A 447      22.540  15.362 -23.125  1.00 88.68           C  
ATOM   3340  C   GLN A 447      22.604  14.384 -21.945  1.00 88.68           C  
ATOM   3341  CB  GLN A 447      21.916  14.703 -24.364  1.00 88.68           C  
ATOM   3342  O   GLN A 447      21.828  14.517 -20.999  1.00 88.68           O  
ATOM   3343  CG  GLN A 447      20.477  14.226 -24.107  1.00 88.68           C  
ATOM   3344  CD  GLN A 447      19.858  13.524 -25.310  1.00 88.68           C  
ATOM   3345  NE2 GLN A 447      18.615  13.108 -25.209  1.00 88.68           N  
ATOM   3346  OE1 GLN A 447      20.459  13.324 -26.352  1.00 88.68           O  
ATOM   3347  N   LEU A 448      23.542  13.431 -21.972  1.00 89.36           N  
ATOM   3348  CA  LEU A 448      23.715  12.478 -20.875  1.00 89.36           C  
ATOM   3349  C   LEU A 448      24.165  13.163 -19.584  1.00 89.36           C  
ATOM   3350  CB  LEU A 448      24.696  11.369 -21.278  1.00 89.36           C  
ATOM   3351  O   LEU A 448      23.596  12.871 -18.537  1.00 89.36           O  
ATOM   3352  CG  LEU A 448      24.157  10.375 -22.321  1.00 89.36           C  
ATOM   3353  CD1 LEU A 448      25.216   9.298 -22.549  1.00 89.36           C  
ATOM   3354  CD2 LEU A 448      22.878   9.678 -21.860  1.00 89.36           C  
ATOM   3355  N   LYS A 449      25.113  14.106 -19.643  1.00 90.62           N  
ATOM   3356  CA  LYS A 449      25.519  14.898 -18.467  1.00 90.62           C  
ATOM   3357  C   LYS A 449      24.346  15.675 -17.872  1.00 90.62           C  
ATOM   3358  CB  LYS A 449      26.659  15.855 -18.824  1.00 90.62           C  
ATOM   3359  O   LYS A 449      24.098  15.571 -16.677  1.00 90.62           O  
ATOM   3360  CG  LYS A 449      27.972  15.105 -19.066  1.00 90.62           C  
ATOM   3361  CD  LYS A 449      29.092  16.109 -19.331  1.00 90.62           C  
ATOM   3362  CE  LYS A 449      30.390  15.373 -19.656  1.00 90.62           C  
ATOM   3363  NZ  LYS A 449      31.545  16.259 -19.426  1.00 90.62           N  
ATOM   3364  N   GLY A 450      23.553  16.337 -18.715  1.00 88.50           N  
ATOM   3365  CA  GLY A 450      22.335  17.016 -18.274  1.00 88.50           C  
ATOM   3366  C   GLY A 450      21.337  16.069 -17.599  1.00 88.50           C  
ATOM   3367  O   GLY A 450      20.712  16.442 -16.607  1.00 88.50           O  
ATOM   3368  N   MET A 451      21.209  14.824 -18.075  1.00 85.55           N  
ATOM   3369  CA  MET A 451      20.396  13.804 -17.403  1.00 85.55           C  
ATOM   3370  C   MET A 451      20.994  13.342 -16.070  1.00 85.55           C  
ATOM   3371  CB  MET A 451      20.173  12.578 -18.298  1.00 85.55           C  
ATOM   3372  O   MET A 451      20.226  13.082 -15.152  1.00 85.55           O  
ATOM   3373  CG  MET A 451      19.214  12.853 -19.458  1.00 85.55           C  
ATOM   3374  SD  MET A 451      18.809  11.379 -20.438  1.00 85.55           S  
ATOM   3375  CE  MET A 451      17.746  10.483 -19.270  1.00 85.55           C  
ATOM   3376  N   ILE A 452      22.318  13.243 -15.932  1.00 87.86           N  
ATOM   3377  CA  ILE A 452      22.966  12.900 -14.652  1.00 87.86           C  
ATOM   3378  C   ILE A 452      22.662  13.971 -13.599  1.00 87.86           C  
ATOM   3379  CB  ILE A 452      24.490  12.701 -14.833  1.00 87.86           C  
ATOM   3380  O   ILE A 452      22.309  13.627 -12.472  1.00 87.86           O  
ATOM   3381  CG1 ILE A 452      24.777  11.487 -15.743  1.00 87.86           C  
ATOM   3382  CG2 ILE A 452      25.192  12.504 -13.477  1.00 87.86           C  
ATOM   3383  CD1 ILE A 452      26.235  11.406 -16.216  1.00 87.86           C  
ATOM   3384  N   ASP A 453      22.726  15.246 -13.986  1.00 84.67           N  
ATOM   3385  CA  ASP A 453      22.488  16.372 -13.079  1.00 84.67           C  
ATOM   3386  C   ASP A 453      21.007  16.513 -12.691  1.00 84.67           C  
ATOM   3387  CB  ASP A 453      22.981  17.669 -13.741  1.00 84.67           C  
ATOM   3388  O   ASP A 453      20.683  16.847 -11.552  1.00 84.67           O  
ATOM   3389  CG  ASP A 453      24.499  17.721 -13.959  1.00 84.67           C  
ATOM   3390  OD1 ASP A 453      25.233  17.073 -13.180  1.00 84.67           O  
ATOM   3391  OD2 ASP A 453      24.911  18.439 -14.899  1.00 84.67           O  
ATOM   3392  N   THR A 454      20.089  16.261 -13.632  1.00 83.84           N  
ATOM   3393  CA  THR A 454      18.651  16.525 -13.432  1.00 83.84           C  
ATOM   3394  C   THR A 454      17.831  15.293 -13.055  1.00 83.84           C  
ATOM   3395  CB  THR A 454      18.018  17.192 -14.661  1.00 83.84           C  
ATOM   3396  O   THR A 454      16.885  15.404 -12.277  1.00 83.84           O  
ATOM   3397  CG2 THR A 454      18.619  18.566 -14.957  1.00 83.84           C  
ATOM   3398  OG1 THR A 454      18.173  16.400 -15.817  1.00 83.84           O  
ATOM   3399  N   ASN A 455      18.149  14.120 -13.605  1.00 83.61           N  
ATOM   3400  CA  ASN A 455      17.381  12.890 -13.422  1.00 83.61           C  
ATOM   3401  C   ASN A 455      18.262  11.630 -13.588  1.00 83.61           C  
ATOM   3402  CB  ASN A 455      16.186  12.908 -14.391  1.00 83.61           C  
ATOM   3403  O   ASN A 455      18.078  10.852 -14.538  1.00 83.61           O  
ATOM   3404  CG  ASN A 455      15.211  11.780 -14.115  1.00 83.61           C  
ATOM   3405  ND2 ASN A 455      14.212  11.629 -14.952  1.00 83.61           N  
ATOM   3406  OD1 ASN A 455      15.318  11.014 -13.169  1.00 83.61           O  
ATOM   3407  N   PRO A 456      19.214  11.389 -12.665  1.00 85.34           N  
ATOM   3408  CA  PRO A 456      20.142  10.268 -12.778  1.00 85.34           C  
ATOM   3409  C   PRO A 456      19.412   8.920 -12.739  1.00 85.34           C  
ATOM   3410  CB  PRO A 456      21.125  10.438 -11.615  1.00 85.34           C  
ATOM   3411  O   PRO A 456      19.787   7.985 -13.447  1.00 85.34           O  
ATOM   3412  CG  PRO A 456      20.364  11.273 -10.588  1.00 85.34           C  
ATOM   3413  CD  PRO A 456      19.457  12.151 -11.446  1.00 85.34           C  
ATOM   3414  N   GLN A 457      18.314   8.819 -11.980  1.00 82.29           N  
ATOM   3415  CA  GLN A 457      17.453   7.635 -12.007  1.00 82.29           C  
ATOM   3416  C   GLN A 457      16.810   7.409 -13.371  1.00 82.29           C  
ATOM   3417  CB  GLN A 457      16.335   7.749 -10.973  1.00 82.29           C  
ATOM   3418  O   GLN A 457      16.773   6.270 -13.821  1.00 82.29           O  
ATOM   3419  CG  GLN A 457      16.845   7.446  -9.568  1.00 82.29           C  
ATOM   3420  CD  GLN A 457      15.715   7.413  -8.550  1.00 82.29           C  
ATOM   3421  NE2 GLN A 457      16.043   7.248  -7.296  1.00 82.29           N  
ATOM   3422  OE1 GLN A 457      14.533   7.463  -8.845  1.00 82.29           O  
ATOM   3423  N   GLY A 458      16.324   8.457 -14.037  1.00 82.56           N  
ATOM   3424  CA  GLY A 458      15.748   8.352 -15.378  1.00 82.56           C  
ATOM   3425  C   GLY A 458      16.745   7.794 -16.390  1.00 82.56           C  
ATOM   3426  O   GLY A 458      16.381   6.954 -17.214  1.00 82.56           O  
ATOM   3427  N   LEU A 459      18.021   8.177 -16.274  1.00 85.49           N  
ATOM   3428  CA  LEU A 459      19.077   7.599 -17.102  1.00 85.49           C  
ATOM   3429  C   LEU A 459      19.261   6.099 -16.825  1.00 85.49           C  
ATOM   3430  CB  LEU A 459      20.381   8.395 -16.920  1.00 85.49           C  
ATOM   3431  O   LEU A 459      19.343   5.315 -17.767  1.00 85.49           O  
ATOM   3432  CG  LEU A 459      21.538   7.873 -17.793  1.00 85.49           C  
ATOM   3433  CD1 LEU A 459      21.196   7.842 -19.283  1.00 85.49           C  
ATOM   3434  CD2 LEU A 459      22.771   8.756 -17.614  1.00 85.49           C  
ATOM   3435  N   LEU A 460      19.262   5.667 -15.563  1.00 88.00           N  
ATOM   3436  CA  LEU A 460      19.347   4.238 -15.231  1.00 88.00           C  
ATOM   3437  C   LEU A 460      18.091   3.454 -15.635  1.00 88.00           C  
ATOM   3438  CB  LEU A 460      19.606   4.065 -13.731  1.00 88.00           C  
ATOM   3439  O   LEU A 460      18.197   2.312 -16.074  1.00 88.00           O  
ATOM   3440  CG  LEU A 460      20.939   4.640 -13.231  1.00 88.00           C  
ATOM   3441  CD1 LEU A 460      21.038   4.359 -11.739  1.00 88.00           C  
ATOM   3442  CD2 LEU A 460      22.148   4.024 -13.930  1.00 88.00           C  
ATOM   3443  N   GLN A 461      16.909   4.066 -15.535  1.00 84.43           N  
ATOM   3444  CA  GLN A 461      15.637   3.470 -15.954  1.00 84.43           C  
ATOM   3445  C   GLN A 461      15.578   3.223 -17.465  1.00 84.43           C  
ATOM   3446  CB  GLN A 461      14.465   4.364 -15.523  1.00 84.43           C  
ATOM   3447  O   GLN A 461      14.811   2.365 -17.901  1.00 84.43           O  
ATOM   3448  CG  GLN A 461      14.197   4.306 -14.012  1.00 84.43           C  
ATOM   3449  CD  GLN A 461      13.099   5.263 -13.567  1.00 84.43           C  
ATOM   3450  NE2 GLN A 461      13.119   5.708 -12.329  1.00 84.43           N  
ATOM   3451  OE1 GLN A 461      12.188   5.615 -14.296  1.00 84.43           O  
ATOM   3452  N   SER A 462      16.418   3.888 -18.270  1.00 84.46           N  
ATOM   3453  CA  SER A 462      16.552   3.562 -19.698  1.00 84.46           C  
ATOM   3454  C   SER A 462      16.929   2.091 -19.924  1.00 84.46           C  
ATOM   3455  CB  SER A 462      17.562   4.481 -20.394  1.00 84.46           C  
ATOM   3456  O   SER A 462      16.460   1.486 -20.887  1.00 84.46           O  
ATOM   3457  OG  SER A 462      18.892   4.156 -20.042  1.00 84.46           O  
ATOM   3458  N   LEU A 463      17.664   1.473 -18.986  1.00 84.78           N  
ATOM   3459  CA  LEU A 463      18.010   0.049 -19.023  1.00 84.78           C  
ATOM   3460  C   LEU A 463      16.788  -0.876 -18.946  1.00 84.78           C  
ATOM   3461  CB  LEU A 463      18.961  -0.292 -17.863  1.00 84.78           C  
ATOM   3462  O   LEU A 463      16.892  -2.042 -19.313  1.00 84.78           O  
ATOM   3463  CG  LEU A 463      20.343   0.377 -17.906  1.00 84.78           C  
ATOM   3464  CD1 LEU A 463      21.078   0.032 -16.611  1.00 84.78           C  
ATOM   3465  CD2 LEU A 463      21.176  -0.128 -19.087  1.00 84.78           C  
ATOM   3466  N   PHE A 464      15.639  -0.390 -18.467  1.00 84.46           N  
ATOM   3467  CA  PHE A 464      14.450  -1.223 -18.256  1.00 84.46           C  
ATOM   3468  C   PHE A 464      13.684  -1.479 -19.557  1.00 84.46           C  
ATOM   3469  CB  PHE A 464      13.522  -0.574 -17.215  1.00 84.46           C  
ATOM   3470  O   PHE A 464      12.830  -2.364 -19.602  1.00 84.46           O  
ATOM   3471  CG  PHE A 464      14.098  -0.254 -15.843  1.00 84.46           C  
ATOM   3472  CD1 PHE A 464      15.399  -0.639 -15.459  1.00 84.46           C  
ATOM   3473  CD2 PHE A 464      13.293   0.437 -14.919  1.00 84.46           C  
ATOM   3474  CE1 PHE A 464      15.905  -0.288 -14.200  1.00 84.46           C  
ATOM   3475  CE2 PHE A 464      13.785   0.747 -13.639  1.00 84.46           C  
ATOM   3476  CZ  PHE A 464      15.103   0.416 -13.292  1.00 84.46           C  
ATOM   3477  N   SER A 465      13.975  -0.716 -20.616  1.00 79.17           N  
ATOM   3478  CA  SER A 465      13.341  -0.881 -21.921  1.00 79.17           C  
ATOM   3479  C   SER A 465      14.391  -1.161 -23.000  1.00 79.17           C  
ATOM   3480  CB  SER A 465      12.454   0.318 -22.260  1.00 79.17           C  
ATOM   3481  O   SER A 465      15.291  -0.342 -23.204  1.00 79.17           O  
ATOM   3482  OG  SER A 465      13.211   1.484 -22.464  1.00 79.17           O  
ATOM   3483  N   PRO A 466      14.274  -2.277 -23.746  1.00 78.19           N  
ATOM   3484  CA  PRO A 466      15.183  -2.569 -24.853  1.00 78.19           C  
ATOM   3485  C   PRO A 466      15.241  -1.436 -25.882  1.00 78.19           C  
ATOM   3486  CB  PRO A 466      14.646  -3.859 -25.483  1.00 78.19           C  
ATOM   3487  O   PRO A 466      16.289  -1.184 -26.469  1.00 78.19           O  
ATOM   3488  CG  PRO A 466      13.924  -4.550 -24.329  1.00 78.19           C  
ATOM   3489  CD  PRO A 466      13.347  -3.381 -23.538  1.00 78.19           C  
ATOM   3490  N   ASP A 467      14.126  -0.732 -26.082  1.00 78.77           N  
ATOM   3491  CA  ASP A 467      14.034   0.349 -27.058  1.00 78.77           C  
ATOM   3492  C   ASP A 467      14.760   1.621 -26.611  1.00 78.77           C  
ATOM   3493  CB  ASP A 467      12.566   0.603 -27.409  1.00 78.77           C  
ATOM   3494  O   ASP A 467      15.414   2.240 -27.447  1.00 78.77           O  
ATOM   3495  CG  ASP A 467      11.920  -0.630 -28.056  1.00 78.77           C  
ATOM   3496  OD1 ASP A 467      12.624  -1.357 -28.812  1.00 78.77           O  
ATOM   3497  OD2 ASP A 467      10.736  -0.866 -27.741  1.00 78.77           O  
ATOM   3498  N   ALA A 468      14.750   1.987 -25.322  1.00 79.30           N  
ATOM   3499  CA  ALA A 468      15.573   3.108 -24.853  1.00 79.30           C  
ATOM   3500  C   ALA A 468      17.070   2.766 -24.886  1.00 79.30           C  
ATOM   3501  CB  ALA A 468      15.139   3.563 -23.461  1.00 79.30           C  
ATOM   3502  O   ALA A 468      17.880   3.620 -25.237  1.00 79.30           O  
ATOM   3503  N   VAL A 469      17.454   1.511 -24.622  1.00 80.89           N  
ATOM   3504  CA  VAL A 469      18.855   1.078 -24.778  1.00 80.89           C  
ATOM   3505  C   VAL A 469      19.310   1.179 -26.239  1.00 80.89           C  
ATOM   3506  CB  VAL A 469      19.075  -0.343 -24.224  1.00 80.89           C  
ATOM   3507  O   VAL A 469      20.431   1.612 -26.498  1.00 80.89           O  
ATOM   3508  CG1 VAL A 469      20.522  -0.818 -24.420  1.00 80.89           C  
ATOM   3509  CG2 VAL A 469      18.789  -0.390 -22.719  1.00 80.89           C  
ATOM   3510  N   LYS A 470      18.444   0.854 -27.210  1.00 83.55           N  
ATOM   3511  CA  LYS A 470      18.735   1.021 -28.649  1.00 83.55           C  
ATOM   3512  C   LYS A 470      18.885   2.482 -29.085  1.00 83.55           C  
ATOM   3513  CB  LYS A 470      17.630   0.373 -29.490  1.00 83.55           C  
ATOM   3514  O   LYS A 470      19.462   2.722 -30.142  1.00 83.55           O  
ATOM   3515  CG  LYS A 470      17.657  -1.160 -29.490  1.00 83.55           C  
ATOM   3516  CD  LYS A 470      16.371  -1.637 -30.172  1.00 83.55           C  
ATOM   3517  CE  LYS A 470      16.152  -3.143 -30.052  1.00 83.55           C  
ATOM   3518  NZ  LYS A 470      14.749  -3.454 -30.425  1.00 83.55           N  
ATOM   3519  N   GLN A 471      18.383   3.446 -28.308  1.00 80.61           N  
ATOM   3520  CA  GLN A 471      18.600   4.874 -28.581  1.00 80.61           C  
ATOM   3521  C   GLN A 471      20.033   5.317 -28.254  1.00 80.61           C  
ATOM   3522  CB  GLN A 471      17.588   5.746 -27.822  1.00 80.61           C  
ATOM   3523  O   GLN A 471      20.473   6.354 -28.747  1.00 80.61           O  
ATOM   3524  CG  GLN A 471      16.143   5.534 -28.293  1.00 80.61           C  
ATOM   3525  CD  GLN A 471      15.126   6.300 -27.455  1.00 80.61           C  
ATOM   3526  NE2 GLN A 471      13.866   5.928 -27.515  1.00 80.61           N  
ATOM   3527  OE1 GLN A 471      15.420   7.242 -26.741  1.00 80.61           O  
ATOM   3528  N   ILE A 472      20.784   4.534 -27.467  1.00 81.89           N  
ATOM   3529  CA  ILE A 472      22.216   4.760 -27.265  1.00 81.89           C  
ATOM   3530  C   ILE A 472      22.937   4.380 -28.567  1.00 81.89           C  
ATOM   3531  CB  ILE A 472      22.761   3.964 -26.059  1.00 81.89           C  
ATOM   3532  O   ILE A 472      22.828   3.227 -28.997  1.00 81.89           O  
ATOM   3533  CG1 ILE A 472      21.995   4.346 -24.769  1.00 81.89           C  
ATOM   3534  CG2 ILE A 472      24.274   4.219 -25.898  1.00 81.89           C  
ATOM   3535  CD1 ILE A 472      22.366   3.503 -23.543  1.00 81.89           C  
ATOM   3536  N   PRO A 473      23.709   5.292 -29.192  1.00 83.33           N  
ATOM   3537  CA  PRO A 473      24.434   4.987 -30.418  1.00 83.33           C  
ATOM   3538  C   PRO A 473      25.285   3.724 -30.261  1.00 83.33           C  
ATOM   3539  CB  PRO A 473      25.291   6.221 -30.718  1.00 83.33           C  
ATOM   3540  O   PRO A 473      26.042   3.588 -29.296  1.00 83.33           O  
ATOM   3541  CG  PRO A 473      24.536   7.356 -30.031  1.00 83.33           C  
ATOM   3542  CD  PRO A 473      23.927   6.679 -28.808  1.00 83.33           C  
ATOM   3543  N   ALA A 474      25.190   2.810 -31.232  1.00 82.54           N  
ATOM   3544  CA  ALA A 474      25.870   1.512 -31.182  1.00 82.54           C  
ATOM   3545  C   ALA A 474      27.389   1.636 -30.950  1.00 82.54           C  
ATOM   3546  CB  ALA A 474      25.567   0.761 -32.484  1.00 82.54           C  
ATOM   3547  O   ALA A 474      27.977   0.787 -30.286  1.00 82.54           O  
ATOM   3548  N   ALA A 475      27.998   2.731 -31.424  1.00 82.86           N  
ATOM   3549  CA  ALA A 475      29.411   3.051 -31.223  1.00 82.86           C  
ATOM   3550  C   ALA A 475      29.816   3.212 -29.743  1.00 82.86           C  
ATOM   3551  CB  ALA A 475      29.708   4.336 -32.006  1.00 82.86           C  
ATOM   3552  O   ALA A 475      30.952   2.909 -29.391  1.00 82.86           O  
ATOM   3553  N   PHE A 476      28.901   3.666 -28.880  1.00 86.06           N  
ATOM   3554  CA  PHE A 476      29.174   3.951 -27.462  1.00 86.06           C  
ATOM   3555  C   PHE A 476      28.464   2.982 -26.510  1.00 86.06           C  
ATOM   3556  CB  PHE A 476      28.784   5.404 -27.155  1.00 86.06           C  
ATOM   3557  O   PHE A 476      28.841   2.865 -25.344  1.00 86.06           O  
ATOM   3558  CG  PHE A 476      29.327   6.418 -28.144  1.00 86.06           C  
ATOM   3559  CD1 PHE A 476      30.706   6.463 -28.420  1.00 86.06           C  
ATOM   3560  CD2 PHE A 476      28.452   7.288 -28.821  1.00 86.06           C  
ATOM   3561  CE1 PHE A 476      31.204   7.348 -29.392  1.00 86.06           C  
ATOM   3562  CE2 PHE A 476      28.950   8.176 -29.792  1.00 86.06           C  
ATOM   3563  CZ  PHE A 476      30.326   8.199 -30.082  1.00 86.06           C  
ATOM   3564  N   SER A 477      27.452   2.259 -27.001  1.00 85.00           N  
ATOM   3565  CA  SER A 477      26.636   1.331 -26.210  1.00 85.00           C  
ATOM   3566  C   SER A 477      27.476   0.292 -25.453  1.00 85.00           C  
ATOM   3567  CB  SER A 477      25.633   0.649 -27.147  1.00 85.00           C  
ATOM   3568  O   SER A 477      27.217   0.033 -24.277  1.00 85.00           O  
ATOM   3569  OG  SER A 477      24.701  -0.113 -26.413  1.00 85.00           O  
ATOM   3570  N   SER A 478      28.549  -0.216 -26.072  1.00 86.02           N  
ATOM   3571  CA  SER A 478      29.465  -1.200 -25.470  1.00 86.02           C  
ATOM   3572  C   SER A 478      30.175  -0.717 -24.201  1.00 86.02           C  
ATOM   3573  CB  SER A 478      30.518  -1.623 -26.501  1.00 86.02           C  
ATOM   3574  O   SER A 478      30.556  -1.548 -23.383  1.00 86.02           O  
ATOM   3575  OG  SER A 478      31.243  -0.496 -26.969  1.00 86.02           O  
ATOM   3576  N   HIS A 479      30.328   0.596 -24.014  1.00 87.27           N  
ATOM   3577  CA  HIS A 479      30.981   1.186 -22.841  1.00 87.27           C  
ATOM   3578  C   HIS A 479      29.969   1.818 -21.881  1.00 87.27           C  
ATOM   3579  CB  HIS A 479      32.000   2.226 -23.310  1.00 87.27           C  
ATOM   3580  O   HIS A 479      30.083   1.658 -20.668  1.00 87.27           O  
ATOM   3581  CG  HIS A 479      33.190   1.640 -24.027  1.00 87.27           C  
ATOM   3582  CD2 HIS A 479      34.473   1.577 -23.552  1.00 87.27           C  
ATOM   3583  ND1 HIS A 479      33.194   1.065 -25.279  1.00 87.27           N  
ATOM   3584  CE1 HIS A 479      34.447   0.665 -25.547  1.00 87.27           C  
ATOM   3585  NE2 HIS A 479      35.263   0.960 -24.526  1.00 87.27           N  
ATOM   3586  N   ILE A 480      28.940   2.489 -22.408  1.00 90.14           N  
ATOM   3587  CA  ILE A 480      27.932   3.172 -21.587  1.00 90.14           C  
ATOM   3588  C   ILE A 480      27.058   2.163 -20.843  1.00 90.14           C  
ATOM   3589  CB  ILE A 480      27.098   4.148 -22.448  1.00 90.14           C  
ATOM   3590  O   ILE A 480      26.854   2.311 -19.641  1.00 90.14           O  
ATOM   3591  CG1 ILE A 480      28.030   5.264 -22.966  1.00 90.14           C  
ATOM   3592  CG2 ILE A 480      25.917   4.739 -21.653  1.00 90.14           C  
ATOM   3593  CD1 ILE A 480      27.356   6.285 -23.880  1.00 90.14           C  
ATOM   3594  N   VAL A 481      26.559   1.119 -21.516  1.00 90.35           N  
ATOM   3595  CA  VAL A 481      25.614   0.172 -20.899  1.00 90.35           C  
ATOM   3596  C   VAL A 481      26.221  -0.545 -19.682  1.00 90.35           C  
ATOM   3597  CB  VAL A 481      25.021  -0.804 -21.937  1.00 90.35           C  
ATOM   3598  O   VAL A 481      25.550  -0.580 -18.649  1.00 90.35           O  
ATOM   3599  CG1 VAL A 481      24.141  -1.880 -21.285  1.00 90.35           C  
ATOM   3600  CG2 VAL A 481      24.159  -0.044 -22.953  1.00 90.35           C  
ATOM   3601  N   PRO A 482      27.470  -1.060 -19.715  1.00 91.48           N  
ATOM   3602  CA  PRO A 482      28.110  -1.614 -18.519  1.00 91.48           C  
ATOM   3603  C   PRO A 482      28.260  -0.608 -17.369  1.00 91.48           C  
ATOM   3604  CB  PRO A 482      29.476  -2.128 -18.982  1.00 91.48           C  
ATOM   3605  O   PRO A 482      28.022  -0.964 -16.211  1.00 91.48           O  
ATOM   3606  CG  PRO A 482      29.248  -2.447 -20.455  1.00 91.48           C  
ATOM   3607  CD  PRO A 482      28.294  -1.339 -20.888  1.00 91.48           C  
ATOM   3608  N   ILE A 483      28.596   0.654 -17.662  1.00 91.66           N  
ATOM   3609  CA  ILE A 483      28.686   1.711 -16.641  1.00 91.66           C  
ATOM   3610  C   ILE A 483      27.309   1.964 -16.016  1.00 91.66           C  
ATOM   3611  CB  ILE A 483      29.302   3.005 -17.222  1.00 91.66           C  
ATOM   3612  O   ILE A 483      27.185   2.002 -14.795  1.00 91.66           O  
ATOM   3613  CG1 ILE A 483      30.775   2.774 -17.632  1.00 91.66           C  
ATOM   3614  CG2 ILE A 483      29.220   4.135 -16.180  1.00 91.66           C  
ATOM   3615  CD1 ILE A 483      31.358   3.902 -18.497  1.00 91.66           C  
ATOM   3616  N   LEU A 484      26.251   2.062 -16.826  1.00 92.45           N  
ATOM   3617  CA  LEU A 484      24.888   2.221 -16.314  1.00 92.45           C  
ATOM   3618  C   LEU A 484      24.465   1.020 -15.455  1.00 92.45           C  
ATOM   3619  CB  LEU A 484      23.900   2.437 -17.474  1.00 92.45           C  
ATOM   3620  O   LEU A 484      23.925   1.210 -14.367  1.00 92.45           O  
ATOM   3621  CG  LEU A 484      24.094   3.708 -18.317  1.00 92.45           C  
ATOM   3622  CD1 LEU A 484      22.994   3.784 -19.376  1.00 92.45           C  
ATOM   3623  CD2 LEU A 484      24.056   4.980 -17.481  1.00 92.45           C  
ATOM   3624  N   LYS A 485      24.737  -0.215 -15.901  1.00 92.73           N  
ATOM   3625  CA  LYS A 485      24.390  -1.431 -15.147  1.00 92.73           C  
ATOM   3626  C   LYS A 485      25.110  -1.500 -13.802  1.00 92.73           C  
ATOM   3627  CB  LYS A 485      24.697  -2.692 -15.966  1.00 92.73           C  
ATOM   3628  O   LYS A 485      24.472  -1.781 -12.791  1.00 92.73           O  
ATOM   3629  CG  LYS A 485      23.656  -2.959 -17.061  1.00 92.73           C  
ATOM   3630  CD  LYS A 485      23.879  -4.355 -17.654  1.00 92.73           C  
ATOM   3631  CE  LYS A 485      22.780  -4.688 -18.668  1.00 92.73           C  
ATOM   3632  NZ  LYS A 485      22.677  -6.154 -18.879  1.00 92.73           N  
ATOM   3633  N   THR A 486      26.411  -1.215 -13.776  1.00 93.08           N  
ATOM   3634  CA  THR A 486      27.197  -1.200 -12.529  1.00 93.08           C  
ATOM   3635  C   THR A 486      26.766  -0.070 -11.595  1.00 93.08           C  
ATOM   3636  CB  THR A 486      28.708  -1.111 -12.784  1.00 93.08           C  
ATOM   3637  O   THR A 486      26.599  -0.305 -10.403  1.00 93.08           O  
ATOM   3638  CG2 THR A 486      29.272  -2.391 -13.386  1.00 93.08           C  
ATOM   3639  OG1 THR A 486      29.037  -0.067 -13.665  1.00 93.08           O  
ATOM   3640  N   SER A 487      26.498   1.134 -12.108  1.00 93.99           N  
ATOM   3641  CA  SER A 487      25.972   2.243 -11.298  1.00 93.99           C  
ATOM   3642  C   SER A 487      24.576   1.954 -10.737  1.00 93.99           C  
ATOM   3643  CB  SER A 487      25.947   3.533 -12.121  1.00 93.99           C  
ATOM   3644  O   SER A 487      24.294   2.298  -9.587  1.00 93.99           O  
ATOM   3645  OG  SER A 487      27.277   3.932 -12.383  1.00 93.99           O  
ATOM   3646  N   LEU A 488      23.709   1.286 -11.506  1.00 93.33           N  
ATOM   3647  CA  LEU A 488      22.409   0.816 -11.026  1.00 93.33           C  
ATOM   3648  C   LEU A 488      22.562  -0.233  -9.923  1.00 93.33           C  
ATOM   3649  CB  LEU A 488      21.592   0.280 -12.218  1.00 93.33           C  
ATOM   3650  O   LEU A 488      21.904  -0.121  -8.890  1.00 93.33           O  
ATOM   3651  CG  LEU A 488      20.234  -0.331 -11.838  1.00 93.33           C  
ATOM   3652  CD1 LEU A 488      19.302   0.671 -11.153  1.00 93.33           C  
ATOM   3653  CD2 LEU A 488      19.535  -0.850 -13.089  1.00 93.33           C  
ATOM   3654  N   MET A 489      23.439  -1.217 -10.120  1.00 94.62           N  
ATOM   3655  CA  MET A 489      23.728  -2.267  -9.141  1.00 94.62           C  
ATOM   3656  C   MET A 489      24.191  -1.674  -7.806  1.00 94.62           C  
ATOM   3657  CB  MET A 489      24.786  -3.202  -9.735  1.00 94.62           C  
ATOM   3658  O   MET A 489      23.557  -1.917  -6.781  1.00 94.62           O  
ATOM   3659  CG  MET A 489      25.139  -4.378  -8.826  1.00 94.62           C  
ATOM   3660  SD  MET A 489      26.477  -5.387  -9.500  1.00 94.62           S  
ATOM   3661  CE  MET A 489      27.880  -4.290  -9.154  1.00 94.62           C  
ATOM   3662  N   ASP A 490      25.218  -0.823  -7.826  1.00 94.57           N  
ATOM   3663  CA  ASP A 490      25.788  -0.206  -6.620  1.00 94.57           C  
ATOM   3664  C   ASP A 490      24.776   0.724  -5.911  1.00 94.57           C  
ATOM   3665  CB  ASP A 490      27.031   0.604  -7.024  1.00 94.57           C  
ATOM   3666  O   ASP A 490      24.719   0.814  -4.674  1.00 94.57           O  
ATOM   3667  CG  ASP A 490      28.226  -0.201  -7.544  1.00 94.57           C  
ATOM   3668  OD1 ASP A 490      28.265  -1.431  -7.352  1.00 94.57           O  
ATOM   3669  OD2 ASP A 490      29.122   0.447  -8.144  1.00 94.57           O  
ATOM   3670  N   SER A 491      23.923   1.402  -6.688  1.00 94.25           N  
ATOM   3671  CA  SER A 491      22.826   2.215  -6.148  1.00 94.25           C  
ATOM   3672  C   SER A 491      21.780   1.348  -5.449  1.00 94.25           C  
ATOM   3673  CB  SER A 491      22.151   3.040  -7.246  1.00 94.25           C  
ATOM   3674  O   SER A 491      21.345   1.677  -4.343  1.00 94.25           O  
ATOM   3675  OG  SER A 491      23.083   3.929  -7.813  1.00 94.25           O  
ATOM   3676  N   LEU A 492      21.404   0.218  -6.052  1.00 94.80           N  
ATOM   3677  CA  LEU A 492      20.465  -0.739  -5.465  1.00 94.80           C  
ATOM   3678  C   LEU A 492      21.054  -1.444  -4.240  1.00 94.80           C  
ATOM   3679  CB  LEU A 492      20.025  -1.753  -6.531  1.00 94.80           C  
ATOM   3680  O   LEU A 492      20.346  -1.627  -3.254  1.00 94.80           O  
ATOM   3681  CG  LEU A 492      19.078  -1.165  -7.591  1.00 94.80           C  
ATOM   3682  CD1 LEU A 492      18.891  -2.181  -8.712  1.00 94.80           C  
ATOM   3683  CD2 LEU A 492      17.696  -0.843  -7.017  1.00 94.80           C  
ATOM   3684  N   HIS A 493      22.351  -1.753  -4.220  1.00 96.65           N  
ATOM   3685  CA  HIS A 493      23.017  -2.244  -3.008  1.00 96.65           C  
ATOM   3686  C   HIS A 493      22.891  -1.250  -1.860  1.00 96.65           C  
ATOM   3687  CB  HIS A 493      24.495  -2.511  -3.282  1.00 96.65           C  
ATOM   3688  O   HIS A 493      22.545  -1.643  -0.749  1.00 96.65           O  
ATOM   3689  CG  HIS A 493      24.787  -3.719  -4.121  1.00 96.65           C  
ATOM   3690  CD2 HIS A 493      23.898  -4.626  -4.626  1.00 96.65           C  
ATOM   3691  ND1 HIS A 493      26.079  -4.097  -4.462  1.00 96.65           N  
ATOM   3692  CE1 HIS A 493      25.954  -5.225  -5.171  1.00 96.65           C  
ATOM   3693  NE2 HIS A 493      24.662  -5.560  -5.283  1.00 96.65           N  
ATOM   3694  N   SER A 494      23.088   0.046  -2.121  1.00 95.95           N  
ATOM   3695  CA  SER A 494      22.891   1.086  -1.100  1.00 95.95           C  
ATOM   3696  C   SER A 494      21.445   1.133  -0.590  1.00 95.95           C  
ATOM   3697  CB  SER A 494      23.280   2.456  -1.649  1.00 95.95           C  
ATOM   3698  O   SER A 494      21.214   1.314   0.609  1.00 95.95           O  
ATOM   3699  OG  SER A 494      24.658   2.510  -1.982  1.00 95.95           O  
ATOM   3700  N   VAL A 495      20.465   0.915  -1.472  1.00 95.76           N  
ATOM   3701  CA  VAL A 495      19.051   0.766  -1.093  1.00 95.76           C  
ATOM   3702  C   VAL A 495      18.851  -0.449  -0.191  1.00 95.76           C  
ATOM   3703  CB  VAL A 495      18.155   0.658  -2.341  1.00 95.76           C  
ATOM   3704  O   VAL A 495      18.225  -0.332   0.862  1.00 95.76           O  
ATOM   3705  CG1 VAL A 495      16.725   0.229  -2.006  1.00 95.76           C  
ATOM   3706  CG2 VAL A 495      18.111   1.993  -3.071  1.00 95.76           C  
ATOM   3707  N   PHE A 496      19.404  -1.603  -0.557  1.00 96.44           N  
ATOM   3708  CA  PHE A 496      19.251  -2.836   0.211  1.00 96.44           C  
ATOM   3709  C   PHE A 496      19.965  -2.767   1.567  1.00 96.44           C  
ATOM   3710  CB  PHE A 496      19.706  -4.031  -0.638  1.00 96.44           C  
ATOM   3711  O   PHE A 496      19.379  -3.161   2.572  1.00 96.44           O  
ATOM   3712  CG  PHE A 496      19.000  -4.202  -1.977  1.00 96.44           C  
ATOM   3713  CD1 PHE A 496      17.628  -3.904  -2.133  1.00 96.44           C  
ATOM   3714  CD2 PHE A 496      19.728  -4.678  -3.084  1.00 96.44           C  
ATOM   3715  CE1 PHE A 496      17.004  -4.057  -3.384  1.00 96.44           C  
ATOM   3716  CE2 PHE A 496      19.100  -4.849  -4.330  1.00 96.44           C  
ATOM   3717  CZ  PHE A 496      17.740  -4.531  -4.484  1.00 96.44           C  
ATOM   3718  N   TYR A 497      21.153  -2.164   1.659  1.00 97.38           N  
ATOM   3719  CA  TYR A 497      21.797  -1.881   2.948  1.00 97.38           C  
ATOM   3720  C   TYR A 497      20.955  -0.951   3.824  1.00 97.38           C  
ATOM   3721  CB  TYR A 497      23.184  -1.262   2.730  1.00 97.38           C  
ATOM   3722  O   TYR A 497      20.794  -1.193   5.021  1.00 97.38           O  
ATOM   3723  CG  TYR A 497      24.269  -2.276   2.439  1.00 97.38           C  
ATOM   3724  CD1 TYR A 497      24.576  -3.260   3.401  1.00 97.38           C  
ATOM   3725  CD2 TYR A 497      24.985  -2.227   1.229  1.00 97.38           C  
ATOM   3726  CE1 TYR A 497      25.574  -4.216   3.139  1.00 97.38           C  
ATOM   3727  CE2 TYR A 497      25.994  -3.173   0.970  1.00 97.38           C  
ATOM   3728  OH  TYR A 497      27.246  -5.090   1.652  1.00 97.38           O  
ATOM   3729  CZ  TYR A 497      26.284  -4.173   1.919  1.00 97.38           C  
ATOM   3730  N   THR A 498      20.365   0.091   3.242  1.00 96.76           N  
ATOM   3731  CA  THR A 498      19.496   1.003   3.997  1.00 96.76           C  
ATOM   3732  C   THR A 498      18.228   0.288   4.480  1.00 96.76           C  
ATOM   3733  CB  THR A 498      19.148   2.236   3.157  1.00 96.76           C  
ATOM   3734  O   THR A 498      17.842   0.408   5.645  1.00 96.76           O  
ATOM   3735  CG2 THR A 498      18.385   3.257   3.994  1.00 96.76           C  
ATOM   3736  OG1 THR A 498      20.321   2.852   2.685  1.00 96.76           O  
ATOM   3737  N   GLY A 499      17.606  -0.523   3.620  1.00 95.87           N  
ATOM   3738  CA  GLY A 499      16.462  -1.362   3.978  1.00 95.87           C  
ATOM   3739  C   GLY A 499      16.793  -2.375   5.077  1.00 95.87           C  
ATOM   3740  O   GLY A 499      16.013  -2.533   6.017  1.00 95.87           O  
ATOM   3741  N   LEU A 500      17.978  -2.991   5.020  1.00 97.00           N  
ATOM   3742  CA  LEU A 500      18.498  -3.884   6.055  1.00 97.00           C  
ATOM   3743  C   LEU A 500      18.572  -3.184   7.417  1.00 97.00           C  
ATOM   3744  CB  LEU A 500      19.885  -4.399   5.620  1.00 97.00           C  
ATOM   3745  O   LEU A 500      18.097  -3.739   8.408  1.00 97.00           O  
ATOM   3746  CG  LEU A 500      20.602  -5.282   6.655  1.00 97.00           C  
ATOM   3747  CD1 LEU A 500      19.812  -6.556   6.917  1.00 97.00           C  
ATOM   3748  CD2 LEU A 500      21.987  -5.666   6.140  1.00 97.00           C  
ATOM   3749  N   ILE A 501      19.115  -1.962   7.466  1.00 97.31           N  
ATOM   3750  CA  ILE A 501      19.191  -1.161   8.699  1.00 97.31           C  
ATOM   3751  C   ILE A 501      17.787  -0.919   9.261  1.00 97.31           C  
ATOM   3752  CB  ILE A 501      19.948   0.166   8.450  1.00 97.31           C  
ATOM   3753  O   ILE A 501      17.554  -1.146  10.448  1.00 97.31           O  
ATOM   3754  CG1 ILE A 501      21.440  -0.116   8.161  1.00 97.31           C  
ATOM   3755  CG2 ILE A 501      19.821   1.119   9.657  1.00 97.31           C  
ATOM   3756  CD1 ILE A 501      22.186   1.080   7.557  1.00 97.31           C  
ATOM   3757  N   PHE A 502      16.828  -0.522   8.422  1.00 96.53           N  
ATOM   3758  CA  PHE A 502      15.451  -0.298   8.867  1.00 96.53           C  
ATOM   3759  C   PHE A 502      14.793  -1.564   9.430  1.00 96.53           C  
ATOM   3760  CB  PHE A 502      14.627   0.291   7.714  1.00 96.53           C  
ATOM   3761  O   PHE A 502      14.164  -1.512  10.490  1.00 96.53           O  
ATOM   3762  CG  PHE A 502      14.884   1.762   7.449  1.00 96.53           C  
ATOM   3763  CD1 PHE A 502      14.736   2.693   8.493  1.00 96.53           C  
ATOM   3764  CD2 PHE A 502      15.224   2.219   6.163  1.00 96.53           C  
ATOM   3765  CE1 PHE A 502      14.909   4.067   8.261  1.00 96.53           C  
ATOM   3766  CE2 PHE A 502      15.389   3.596   5.926  1.00 96.53           C  
ATOM   3767  CZ  PHE A 502      15.239   4.519   6.974  1.00 96.53           C  
ATOM   3768  N   ILE A 503      14.973  -2.714   8.779  1.00 96.09           N  
ATOM   3769  CA  ILE A 503      14.444  -3.993   9.273  1.00 96.09           C  
ATOM   3770  C   ILE A 503      15.129  -4.385  10.588  1.00 96.09           C  
ATOM   3771  CB  ILE A 503      14.592  -5.088   8.200  1.00 96.09           C  
ATOM   3772  O   ILE A 503      14.450  -4.814  11.522  1.00 96.09           O  
ATOM   3773  CG1 ILE A 503      13.723  -4.749   6.970  1.00 96.09           C  
ATOM   3774  CG2 ILE A 503      14.162  -6.467   8.739  1.00 96.09           C  
ATOM   3775  CD1 ILE A 503      14.176  -5.510   5.729  1.00 96.09           C  
ATOM   3776  N   ALA A 504      16.444  -4.190  10.705  1.00 96.42           N  
ATOM   3777  CA  ALA A 504      17.186  -4.454  11.935  1.00 96.42           C  
ATOM   3778  C   ALA A 504      16.691  -3.577  13.099  1.00 96.42           C  
ATOM   3779  CB  ALA A 504      18.681  -4.257  11.660  1.00 96.42           C  
ATOM   3780  O   ALA A 504      16.464  -4.084  14.197  1.00 96.42           O  
ATOM   3781  N   VAL A 505      16.420  -2.291  12.854  1.00 96.86           N  
ATOM   3782  CA  VAL A 505      15.791  -1.388  13.834  1.00 96.86           C  
ATOM   3783  C   VAL A 505      14.414  -1.915  14.264  1.00 96.86           C  
ATOM   3784  CB  VAL A 505      15.714   0.041  13.257  1.00 96.86           C  
ATOM   3785  O   VAL A 505      14.115  -1.979  15.459  1.00 96.86           O  
ATOM   3786  CG1 VAL A 505      14.837   0.971  14.098  1.00 96.86           C  
ATOM   3787  CG2 VAL A 505      17.109   0.674  13.185  1.00 96.86           C  
ATOM   3788  N   GLY A 506      13.593  -2.385  13.320  1.00 95.57           N  
ATOM   3789  CA  GLY A 506      12.327  -3.056  13.631  1.00 95.57           C  
ATOM   3790  C   GLY A 506      12.501  -4.329  14.479  1.00 95.57           C  
ATOM   3791  O   GLY A 506      11.745  -4.560  15.429  1.00 95.57           O  
ATOM   3792  N   ALA A 507      13.525  -5.140  14.199  1.00 95.31           N  
ATOM   3793  CA  ALA A 507      13.858  -6.318  15.003  1.00 95.31           C  
ATOM   3794  C   ALA A 507      14.244  -5.927  16.441  1.00 95.31           C  
ATOM   3795  CB  ALA A 507      14.980  -7.109  14.316  1.00 95.31           C  
ATOM   3796  O   ALA A 507      13.764  -6.544  17.395  1.00 95.31           O  
ATOM   3797  N   VAL A 508      15.023  -4.853  16.613  1.00 96.91           N  
ATOM   3798  CA  VAL A 508      15.393  -4.309  17.930  1.00 96.91           C  
ATOM   3799  C   VAL A 508      14.157  -3.865  18.715  1.00 96.91           C  
ATOM   3800  CB  VAL A 508      16.420  -3.167  17.785  1.00 96.91           C  
ATOM   3801  O   VAL A 508      14.029  -4.217  19.888  1.00 96.91           O  
ATOM   3802  CG1 VAL A 508      16.663  -2.425  19.105  1.00 96.91           C  
ATOM   3803  CG2 VAL A 508      17.772  -3.716  17.316  1.00 96.91           C  
ATOM   3804  N   PHE A 509      13.187  -3.192  18.086  1.00 96.51           N  
ATOM   3805  CA  PHE A 509      11.932  -2.829  18.763  1.00 96.51           C  
ATOM   3806  C   PHE A 509      11.152  -4.040  19.289  1.00 96.51           C  
ATOM   3807  CB  PHE A 509      11.050  -1.967  17.852  1.00 96.51           C  
ATOM   3808  O   PHE A 509      10.501  -3.961  20.334  1.00 96.51           O  
ATOM   3809  CG  PHE A 509      11.530  -0.536  17.726  1.00 96.51           C  
ATOM   3810  CD1 PHE A 509      11.756   0.235  18.885  1.00 96.51           C  
ATOM   3811  CD2 PHE A 509      11.760   0.032  16.462  1.00 96.51           C  
ATOM   3812  CE1 PHE A 509      12.222   1.556  18.783  1.00 96.51           C  
ATOM   3813  CE2 PHE A 509      12.228   1.354  16.367  1.00 96.51           C  
ATOM   3814  CZ  PHE A 509      12.455   2.117  17.520  1.00 96.51           C  
ATOM   3815  N   THR A 510      11.283  -5.191  18.630  1.00 94.69           N  
ATOM   3816  CA  THR A 510      10.653  -6.444  19.068  1.00 94.69           C  
ATOM   3817  C   THR A 510      11.200  -6.930  20.416  1.00 94.69           C  
ATOM   3818  CB  THR A 510      10.804  -7.529  17.994  1.00 94.69           C  
ATOM   3819  O   THR A 510      10.471  -7.552  21.196  1.00 94.69           O  
ATOM   3820  CG2 THR A 510       9.854  -8.692  18.255  1.00 94.69           C  
ATOM   3821  OG1 THR A 510      10.441  -7.042  16.720  1.00 94.69           O  
ATOM   3822  N   LEU A 511      12.446  -6.593  20.764  1.00 94.46           N  
ATOM   3823  CA  LEU A 511      13.047  -6.943  22.057  1.00 94.46           C  
ATOM   3824  C   LEU A 511      12.341  -6.263  23.239  1.00 94.46           C  
ATOM   3825  CB  LEU A 511      14.546  -6.593  22.059  1.00 94.46           C  
ATOM   3826  O   LEU A 511      12.312  -6.830  24.334  1.00 94.46           O  
ATOM   3827  CG  LEU A 511      15.372  -7.268  20.949  1.00 94.46           C  
ATOM   3828  CD1 LEU A 511      16.822  -6.798  21.034  1.00 94.46           C  
ATOM   3829  CD2 LEU A 511      15.347  -8.794  21.073  1.00 94.46           C  
ATOM   3830  N   PHE A 512      11.701  -5.115  23.014  1.00 95.00           N  
ATOM   3831  CA  PHE A 512      10.979  -4.362  24.043  1.00 95.00           C  
ATOM   3832  C   PHE A 512       9.517  -4.793  24.215  1.00 95.00           C  
ATOM   3833  CB  PHE A 512      11.091  -2.866  23.746  1.00 95.00           C  
ATOM   3834  O   PHE A 512       8.840  -4.326  25.137  1.00 95.00           O  
ATOM   3835  CG  PHE A 512      12.520  -2.368  23.732  1.00 95.00           C  
ATOM   3836  CD1 PHE A 512      13.171  -2.045  24.937  1.00 95.00           C  
ATOM   3837  CD2 PHE A 512      13.214  -2.260  22.516  1.00 95.00           C  
ATOM   3838  CE1 PHE A 512      14.506  -1.601  24.918  1.00 95.00           C  
ATOM   3839  CE2 PHE A 512      14.544  -1.813  22.495  1.00 95.00           C  
ATOM   3840  CZ  PHE A 512      15.190  -1.480  23.696  1.00 95.00           C  
ATOM   3841  N   LEU A 513       9.024  -5.720  23.384  1.00 92.94           N  
ATOM   3842  CA  LEU A 513       7.701  -6.302  23.580  1.00 92.94           C  
ATOM   3843  C   LEU A 513       7.654  -7.118  24.875  1.00 92.94           C  
ATOM   3844  CB  LEU A 513       7.272  -7.158  22.376  1.00 92.94           C  
ATOM   3845  O   LEU A 513       8.501  -7.986  25.135  1.00 92.94           O  
ATOM   3846  CG  LEU A 513       6.916  -6.368  21.105  1.00 92.94           C  
ATOM   3847  CD1 LEU A 513       6.582  -7.370  20.002  1.00 92.94           C  
ATOM   3848  CD2 LEU A 513       5.684  -5.479  21.297  1.00 92.94           C  
ATOM   3849  N   LYS A 514       6.613  -6.855  25.670  1.00 89.75           N  
ATOM   3850  CA  LYS A 514       6.215  -7.713  26.788  1.00 89.75           C  
ATOM   3851  C   LYS A 514       5.559  -8.993  26.246  1.00 89.75           C  
ATOM   3852  CB  LYS A 514       5.270  -6.960  27.738  1.00 89.75           C  
ATOM   3853  O   LYS A 514       5.000  -8.960  25.150  1.00 89.75           O  
ATOM   3854  CG  LYS A 514       5.988  -5.834  28.500  1.00 89.75           C  
ATOM   3855  CD  LYS A 514       5.056  -5.211  29.550  1.00 89.75           C  
ATOM   3856  CE  LYS A 514       5.792  -4.141  30.369  1.00 89.75           C  
ATOM   3857  NZ  LYS A 514       4.934  -3.601  31.458  1.00 89.75           N  
ATOM   3858  N   PRO A 515       5.598 -10.116  26.984  1.00 87.52           N  
ATOM   3859  CA  PRO A 515       4.861 -11.318  26.604  1.00 87.52           C  
ATOM   3860  C   PRO A 515       3.363 -11.020  26.455  1.00 87.52           C  
ATOM   3861  CB  PRO A 515       5.136 -12.345  27.710  1.00 87.52           C  
ATOM   3862  O   PRO A 515       2.737 -10.503  27.379  1.00 87.52           O  
ATOM   3863  CG  PRO A 515       6.453 -11.870  28.322  1.00 87.52           C  
ATOM   3864  CD  PRO A 515       6.363 -10.352  28.199  1.00 87.52           C  
ATOM   3865  N   ILE A 516       2.796 -11.352  25.297  1.00 87.56           N  
ATOM   3866  CA  ILE A 516       1.368 -11.192  25.001  1.00 87.56           C  
ATOM   3867  C   ILE A 516       0.718 -12.568  25.121  1.00 87.56           C  
ATOM   3868  CB  ILE A 516       1.157 -10.554  23.610  1.00 87.56           C  
ATOM   3869  O   ILE A 516       1.156 -13.525  24.477  1.00 87.56           O  
ATOM   3870  CG1 ILE A 516       1.818  -9.160  23.527  1.00 87.56           C  
ATOM   3871  CG2 ILE A 516      -0.344 -10.459  23.272  1.00 87.56           C  
ATOM   3872  CD1 ILE A 516       1.889  -8.601  22.104  1.00 87.56           C  
ATOM   3873  N   LYS A 517      -0.307 -12.679  25.970  1.00 82.30           N  
ATOM   3874  CA  LYS A 517      -1.081 -13.914  26.119  1.00 82.30           C  
ATOM   3875  C   LYS A 517      -2.029 -14.045  24.930  1.00 82.30           C  
ATOM   3876  CB  LYS A 517      -1.852 -13.930  27.448  1.00 82.30           C  
ATOM   3877  O   LYS A 517      -2.769 -13.118  24.636  1.00 82.30           O  
ATOM   3878  CG  LYS A 517      -0.921 -14.014  28.669  1.00 82.30           C  
ATOM   3879  CD  LYS A 517      -1.737 -14.134  29.965  1.00 82.30           C  
ATOM   3880  CE  LYS A 517      -0.808 -14.212  31.185  1.00 82.30           C  
ATOM   3881  NZ  LYS A 517      -1.574 -14.342  32.452  1.00 82.30           N  
ATOM   3882  N   LEU A 518      -2.001 -15.196  24.268  1.00 81.50           N  
ATOM   3883  CA  LEU A 518      -2.945 -15.526  23.205  1.00 81.50           C  
ATOM   3884  C   LEU A 518      -4.173 -16.207  23.807  1.00 81.50           C  
ATOM   3885  CB  LEU A 518      -2.259 -16.445  22.182  1.00 81.50           C  
ATOM   3886  O   LEU A 518      -4.025 -17.172  24.567  1.00 81.50           O  
ATOM   3887  CG  LEU A 518      -1.199 -15.749  21.312  1.00 81.50           C  
ATOM   3888  CD1 LEU A 518      -0.397 -16.803  20.551  1.00 81.50           C  
ATOM   3889  CD2 LEU A 518      -1.852 -14.814  20.293  1.00 81.50           C  
ATOM   3890  N   SER A 519      -5.367 -15.762  23.423  1.00 77.36           N  
ATOM   3891  CA  SER A 519      -6.600 -16.490  23.702  1.00 77.36           C  
ATOM   3892  C   SER A 519      -6.506 -17.912  23.141  1.00 77.36           C  
ATOM   3893  CB  SER A 519      -7.799 -15.754  23.101  1.00 77.36           C  
ATOM   3894  O   SER A 519      -6.163 -18.145  21.975  1.00 77.36           O  
ATOM   3895  OG  SER A 519      -8.922 -16.602  23.129  1.00 77.36           O  
ATOM   3896  N   ASN A 520      -6.805 -18.898  23.984  1.00 66.41           N  
ATOM   3897  CA  ASN A 520      -6.871 -20.294  23.584  1.00 66.41           C  
ATOM   3898  C   ASN A 520      -8.328 -20.732  23.715  1.00 66.41           C  
ATOM   3899  CB  ASN A 520      -5.855 -21.109  24.412  1.00 66.41           C  
ATOM   3900  O   ASN A 520      -8.795 -21.032  24.808  1.00 66.41           O  
ATOM   3901  CG  ASN A 520      -5.171 -22.234  23.652  1.00 66.41           C  
ATOM   3902  ND2 ASN A 520      -4.324 -22.966  24.338  1.00 66.41           N  
ATOM   3903  OD1 ASN A 520      -5.359 -22.480  22.465  1.00 66.41           O  
ATOM   3904  N   LYS A 521      -9.047 -20.789  22.589  1.00 51.99           N  
ATOM   3905  CA  LYS A 521     -10.489 -21.072  22.559  1.00 51.99           C  
ATOM   3906  C   LYS A 521     -10.902 -22.343  23.317  1.00 51.99           C  
ATOM   3907  CB  LYS A 521     -10.946 -21.116  21.096  1.00 51.99           C  
ATOM   3908  O   LYS A 521     -11.990 -22.389  23.862  1.00 51.99           O  
ATOM   3909  CG  LYS A 521     -12.463 -20.956  21.009  1.00 51.99           C  
ATOM   3910  CD  LYS A 521     -12.935 -21.012  19.561  1.00 51.99           C  
ATOM   3911  CE  LYS A 521     -14.443 -20.803  19.614  1.00 51.99           C  
ATOM   3912  NZ  LYS A 521     -15.034 -20.938  18.271  1.00 51.99           N  
ATOM   3913  N   LYS A 522     -10.030 -23.361  23.415  1.00 50.67           N  
ATOM   3914  CA  LYS A 522     -10.301 -24.544  24.256  1.00 50.67           C  
ATOM   3915  C   LYS A 522     -10.498 -24.179  25.730  1.00 50.67           C  
ATOM   3916  CB  LYS A 522      -9.207 -25.618  24.124  1.00 50.67           C  
ATOM   3917  O   LYS A 522     -11.394 -24.737  26.337  1.00 50.67           O  
ATOM   3918  CG  LYS A 522      -9.405 -26.519  22.895  1.00 50.67           C  
ATOM   3919  CD  LYS A 522      -8.451 -27.724  22.954  1.00 50.67           C  
ATOM   3920  CE  LYS A 522      -8.714 -28.703  21.800  1.00 50.67           C  
ATOM   3921  NZ  LYS A 522      -7.927 -29.956  21.955  1.00 50.67           N  
ATOM   3922  N   ALA A 523      -9.705 -23.251  26.267  1.00 51.19           N  
ATOM   3923  CA  ALA A 523      -9.825 -22.778  27.644  1.00 51.19           C  
ATOM   3924  C   ALA A 523     -11.027 -21.836  27.827  1.00 51.19           C  
ATOM   3925  CB  ALA A 523      -8.508 -22.098  28.043  1.00 51.19           C  
ATOM   3926  O   ALA A 523     -11.686 -21.905  28.856  1.00 51.19           O  
ATOM   3927  N   GLU A 524     -11.354 -21.010  26.826  1.00 50.12           N  
ATOM   3928  CA  GLU A 524     -12.542 -20.138  26.861  1.00 50.12           C  
ATOM   3929  C   GLU A 524     -13.849 -20.933  26.748  1.00 50.12           C  
ATOM   3930  CB  GLU A 524     -12.485 -19.089  25.742  1.00 50.12           C  
ATOM   3931  O   GLU A 524     -14.746 -20.726  27.556  1.00 50.12           O  
ATOM   3932  CG  GLU A 524     -11.381 -18.048  25.967  1.00 50.12           C  
ATOM   3933  CD  GLU A 524     -11.297 -17.007  24.840  1.00 50.12           C  
ATOM   3934  OE1 GLU A 524     -10.538 -16.030  25.024  1.00 50.12           O  
ATOM   3935  OE2 GLU A 524     -11.847 -17.221  23.731  1.00 50.12           O  
ATOM   3936  N   ASP A 525     -13.941 -21.895  25.821  1.00 52.42           N  
ATOM   3937  CA  ASP A 525     -15.103 -22.784  25.690  1.00 52.42           C  
ATOM   3938  C   ASP A 525     -15.253 -23.675  26.946  1.00 52.42           C  
ATOM   3939  CB  ASP A 525     -14.990 -23.676  24.427  1.00 52.42           C  
ATOM   3940  O   ASP A 525     -16.375 -24.004  27.330  1.00 52.42           O  
ATOM   3941  CG  ASP A 525     -15.185 -23.010  23.043  1.00 52.42           C  
ATOM   3942  OD1 ASP A 525     -15.703 -21.881  22.932  1.00 52.42           O  
ATOM   3943  OD2 ASP A 525     -14.859 -23.674  22.025  1.00 52.42           O  
ATOM   3944  N   GLN A 526     -14.150 -24.066  27.608  1.00 51.14           N  
ATOM   3945  CA  GLN A 526     -14.195 -24.757  28.908  1.00 51.14           C  
ATOM   3946  C   GLN A 526     -14.662 -23.827  30.026  1.00 51.14           C  
ATOM   3947  CB  GLN A 526     -12.841 -25.395  29.281  1.00 51.14           C  
ATOM   3948  O   GLN A 526     -15.544 -24.219  30.774  1.00 51.14           O  
ATOM   3949  CG  GLN A 526     -12.946 -26.924  29.389  1.00 51.14           C  
ATOM   3950  CD  GLN A 526     -11.593 -27.632  29.411  1.00 51.14           C  
ATOM   3951  NE2 GLN A 526     -11.505 -28.776  30.053  1.00 51.14           N  
ATOM   3952  OE1 GLN A 526     -10.613 -27.227  28.803  1.00 51.14           O  
ATOM   3953  N   GLN A 527     -14.153 -22.595  30.106  1.00 50.39           N  
ATOM   3954  CA  GLN A 527     -14.593 -21.613  31.100  1.00 50.39           C  
ATOM   3955  C   GLN A 527     -16.049 -21.186  30.904  1.00 50.39           C  
ATOM   3956  CB  GLN A 527     -13.705 -20.363  31.053  1.00 50.39           C  
ATOM   3957  O   GLN A 527     -16.751 -20.996  31.891  1.00 50.39           O  
ATOM   3958  CG  GLN A 527     -12.432 -20.523  31.887  1.00 50.39           C  
ATOM   3959  CD  GLN A 527     -11.598 -19.248  31.915  1.00 50.39           C  
ATOM   3960  NE2 GLN A 527     -10.672 -19.133  32.841  1.00 50.39           N  
ATOM   3961  OE1 GLN A 527     -11.762 -18.319  31.141  1.00 50.39           O  
ATOM   3962  N   GLU A 528     -16.531 -21.033  29.668  1.00 52.32           N  
ATOM   3963  CA  GLU A 528     -17.948 -20.770  29.396  1.00 52.32           C  
ATOM   3964  C   GLU A 528     -18.812 -21.977  29.762  1.00 52.32           C  
ATOM   3965  CB  GLU A 528     -18.196 -20.390  27.927  1.00 52.32           C  
ATOM   3966  O   GLU A 528     -19.864 -21.793  30.370  1.00 52.32           O  
ATOM   3967  CG  GLU A 528     -17.957 -18.898  27.645  1.00 52.32           C  
ATOM   3968  CD  GLU A 528     -18.483 -18.454  26.264  1.00 52.32           C  
ATOM   3969  OE1 GLU A 528     -18.625 -17.224  26.072  1.00 52.32           O  
ATOM   3970  OE2 GLU A 528     -18.786 -19.324  25.413  1.00 52.32           O  
ATOM   3971  N   LYS A 529     -18.366 -23.205  29.463  1.00 63.80           N  
ATOM   3972  CA  LYS A 529     -19.058 -24.424  29.911  1.00 63.80           C  
ATOM   3973  C   LYS A 529     -19.053 -24.570  31.430  1.00 63.80           C  
ATOM   3974  CB  LYS A 529     -18.444 -25.668  29.266  1.00 63.80           C  
ATOM   3975  O   LYS A 529     -20.084 -24.921  31.981  1.00 63.80           O  
ATOM   3976  CG  LYS A 529     -18.926 -25.865  27.824  1.00 63.80           C  
ATOM   3977  CD  LYS A 529     -18.223 -27.094  27.247  1.00 63.80           C  
ATOM   3978  CE  LYS A 529     -18.685 -27.357  25.816  1.00 63.80           C  
ATOM   3979  NZ  LYS A 529     -18.102 -28.628  25.323  1.00 63.80           N  
ATOM   3980  N   GLU A 530     -17.947 -24.272  32.104  1.00 64.19           N  
ATOM   3981  CA  GLU A 530     -17.831 -24.298  33.567  1.00 64.19           C  
ATOM   3982  C   GLU A 530     -18.663 -23.192  34.219  1.00 64.19           C  
ATOM   3983  CB  GLU A 530     -16.367 -24.124  33.991  1.00 64.19           C  
ATOM   3984  O   GLU A 530     -19.323 -23.444  35.218  1.00 64.19           O  
ATOM   3985  CG  GLU A 530     -15.532 -25.405  33.854  1.00 64.19           C  
ATOM   3986  CD  GLU A 530     -14.042 -25.167  34.153  1.00 64.19           C  
ATOM   3987  OE1 GLU A 530     -13.258 -26.114  33.920  1.00 64.19           O  
ATOM   3988  OE2 GLU A 530     -13.687 -24.044  34.590  1.00 64.19           O  
ATOM   3989  N   LYS A 531     -18.688 -21.976  33.657  1.00 66.49           N  
ATOM   3990  CA  LYS A 531     -19.568 -20.892  34.124  1.00 66.49           C  
ATOM   3991  C   LYS A 531     -21.036 -21.235  33.908  1.00 66.49           C  
ATOM   3992  CB  LYS A 531     -19.238 -19.570  33.418  1.00 66.49           C  
ATOM   3993  O   LYS A 531     -21.840 -20.987  34.798  1.00 66.49           O  
ATOM   3994  CG  LYS A 531     -18.007 -18.872  34.011  1.00 66.49           C  
ATOM   3995  CD  LYS A 531     -17.729 -17.580  33.235  1.00 66.49           C  
ATOM   3996  CE  LYS A 531     -16.524 -16.846  33.828  1.00 66.49           C  
ATOM   3997  NZ  LYS A 531     -16.255 -15.580  33.100  1.00 66.49           N  
ATOM   3998  N   ALA A 532     -21.384 -21.814  32.759  1.00 65.67           N  
ATOM   3999  CA  ALA A 532     -22.735 -22.292  32.491  1.00 65.67           C  
ATOM   4000  C   ALA A 532     -23.117 -23.449  33.427  1.00 65.67           C  
ATOM   4001  CB  ALA A 532     -22.848 -22.686  31.014  1.00 65.67           C  
ATOM   4002  O   ALA A 532     -24.233 -23.458  33.928  1.00 65.67           O  
ATOM   4003  N   ALA A 533     -22.196 -24.372  33.719  1.00 66.94           N  
ATOM   4004  CA  ALA A 533     -22.408 -25.451  34.682  1.00 66.94           C  
ATOM   4005  C   ALA A 533     -22.594 -24.908  36.110  1.00 66.94           C  
ATOM   4006  CB  ALA A 533     -21.246 -26.448  34.584  1.00 66.94           C  
ATOM   4007  O   ALA A 533     -23.578 -25.239  36.759  1.00 66.94           O  
ATOM   4008  N   LYS A 534     -21.739 -23.979  36.561  1.00 67.62           N  
ATOM   4009  CA  LYS A 534     -21.862 -23.317  37.875  1.00 67.62           C  
ATOM   4010  C   LYS A 534     -23.128 -22.469  38.011  1.00 67.62           C  
ATOM   4011  CB  LYS A 534     -20.628 -22.446  38.148  1.00 67.62           C  
ATOM   4012  O   LYS A 534     -23.683 -22.381  39.099  1.00 67.62           O  
ATOM   4013  CG  LYS A 534     -19.407 -23.295  38.519  1.00 67.62           C  
ATOM   4014  CD  LYS A 534     -18.193 -22.407  38.813  1.00 67.62           C  
ATOM   4015  CE  LYS A 534     -17.015 -23.312  39.183  1.00 67.62           C  
ATOM   4016  NZ  LYS A 534     -15.822 -22.534  39.594  1.00 67.62           N  
ATOM   4017  N   ALA A 535     -23.594 -21.851  36.926  1.00 65.39           N  
ATOM   4018  CA  ALA A 535     -24.855 -21.111  36.917  1.00 65.39           C  
ATOM   4019  C   ALA A 535     -26.085 -22.032  37.025  1.00 65.39           C  
ATOM   4020  CB  ALA A 535     -24.910 -20.249  35.650  1.00 65.39           C  
ATOM   4021  O   ALA A 535     -27.138 -21.573  37.455  1.00 65.39           O  
ATOM   4022  N   VAL A 536     -25.956 -23.308  36.645  1.00 65.89           N  
ATOM   4023  CA  VAL A 536     -27.000 -24.334  36.809  1.00 65.89           C  
ATOM   4024  C   VAL A 536     -26.910 -25.013  38.183  1.00 65.89           C  
ATOM   4025  CB  VAL A 536     -26.925 -25.354  35.651  1.00 65.89           C  
ATOM   4026  O   VAL A 536     -27.939 -25.383  38.737  1.00 65.89           O  
ATOM   4027  CG1 VAL A 536     -27.901 -26.526  35.809  1.00 65.89           C  
ATOM   4028  CG2 VAL A 536     -27.271 -24.688  34.309  1.00 65.89           C  
ATOM   4029  N   GLU A 537     -25.709 -25.146  38.753  1.00 53.29           N  
ATOM   4030  CA  GLU A 537     -25.480 -25.799  40.052  1.00 53.29           C  
ATOM   4031  C   GLU A 537     -25.671 -24.903  41.277  1.00 53.29           C  
ATOM   4032  CB  GLU A 537     -24.074 -26.418  40.098  1.00 53.29           C  
ATOM   4033  O   GLU A 537     -25.622 -25.428  42.379  1.00 53.29           O  
ATOM   4034  CG  GLU A 537     -24.020 -27.770  39.379  1.00 53.29           C  
ATOM   4035  CD  GLU A 537     -22.634 -28.431  39.464  1.00 53.29           C  
ATOM   4036  OE1 GLU A 537     -22.526 -29.581  38.981  1.00 53.29           O  
ATOM   4037  OE2 GLU A 537     -21.674 -27.779  39.943  1.00 53.29           O  
ATOM   4038  N   SER A 538     -25.894 -23.592  41.137  1.00 45.17           N  
ATOM   4039  CA  SER A 538     -26.289 -22.745  42.272  1.00 45.17           C  
ATOM   4040  C   SER A 538     -27.766 -22.997  42.595  1.00 45.17           C  
ATOM   4041  CB  SER A 538     -26.046 -21.269  41.940  1.00 45.17           C  
ATOM   4042  O   SER A 538     -28.622 -22.432  41.906  1.00 45.17           O  
ATOM   4043  OG  SER A 538     -26.446 -20.430  43.009  1.00 45.17           O  
ATOM   4044  N   PRO A 539     -28.116 -23.793  43.623  1.00 46.70           N  
ATOM   4045  CA  PRO A 539     -29.500 -23.963  44.014  1.00 46.70           C  
ATOM   4046  C   PRO A 539     -29.895 -22.684  44.747  1.00 46.70           C  
ATOM   4047  CB  PRO A 539     -29.557 -25.212  44.910  1.00 46.70           C  
ATOM   4048  O   PRO A 539     -29.241 -22.268  45.702  1.00 46.70           O  
ATOM   4049  CG  PRO A 539     -28.109 -25.710  44.971  1.00 46.70           C  
ATOM   4050  CD  PRO A 539     -27.313 -24.454  44.641  1.00 46.70           C  
ATOM   4051  N   SER A 540     -30.953 -22.037  44.279  1.00 50.10           N  
ATOM   4052  CA  SER A 540     -31.676 -21.050  45.068  1.00 50.10           C  
ATOM   4053  C   SER A 540     -32.206 -21.737  46.330  1.00 50.10           C  
ATOM   4054  CB  SER A 540     -32.827 -20.494  44.221  1.00 50.10           C  
ATOM   4055  O   SER A 540     -33.208 -22.452  46.257  1.00 50.10           O  
ATOM   4056  OG  SER A 540     -33.586 -21.564  43.682  1.00 50.10           O  
ATOM   4057  N   HIS A 541     -31.517 -21.554  47.451  1.00 42.34           N  
ATOM   4058  CA  HIS A 541     -32.084 -21.727  48.781  1.00 42.34           C  
ATOM   4059  C   HIS A 541     -32.254 -20.361  49.424  1.00 42.34           C  
ATOM   4060  CB  HIS A 541     -31.255 -22.706  49.625  1.00 42.34           C  
ATOM   4061  O   HIS A 541     -31.294 -19.558  49.345  1.00 42.34           O  
ATOM   4062  CG  HIS A 541     -31.682 -24.135  49.419  1.00 42.34           C  
ATOM   4063  CD2 HIS A 541     -30.891 -25.210  49.123  1.00 42.34           C  
ATOM   4064  ND1 HIS A 541     -32.973 -24.595  49.503  1.00 42.34           N  
ATOM   4065  CE1 HIS A 541     -32.966 -25.914  49.256  1.00 42.34           C  
ATOM   4066  NE2 HIS A 541     -31.714 -26.341  49.023  1.00 42.34           N  
ATOM   4067  OXT HIS A 541     -33.383 -20.159  49.917  1.00 42.34           O  
TER    4068      HIS A 541                                                      
ENDMDL                                                                          
END                                                                             
