# Supplementary material for: Cryo‐EM structure of antibacterial efflux transporter QacA from Staphylococcus aureus reveals a novel extracellular loop with allosteric role
Source: EMBO J. 2023 Jul 17;42(16):e113418. doi: 10.15252/embj.2023113418 (PMC10425836; doi:10.15252/embj.2023113418)
Supplement: Supplementary file 4 — Source Data for Expanded View [file EMBJ-42-e113418-s008.zip › Expanded view source data/Figure EV2/AF2 models/AF-O32600-EhpJ.pdb]

HEADER                                            01-JUN-22                     
TITLE     ALPHAFOLD MONOMER V2.0 PREDICTION FOR EHPJ (O32600)                   
COMPND    MOL_ID: 1;                                                            
COMPND   2 MOLECULE: EHPJ;                                                      
COMPND   3 CHAIN: A                                                             
SOURCE    MOL_ID: 1;                                                            
SOURCE   2 ORGANISM_SCIENTIFIC: ENTEROBACTER AGGLOMERANS;                       
SOURCE   3 ORGANISM_TAXID: 549                                                  
REMARK   1                                                                      
REMARK   1 REFERENCE 1                                                          
REMARK   1  AUTH   JOHN JUMPER, RICHARD EVANS, ALEXANDER PRITZEL, TIM GREEN,    
REMARK   1  AUTH 2 MICHAEL FIGURNOV, OLAF RONNEBERGER, KATHRYN TUNYASUVUNAKOOL, 
REMARK   1  AUTH 3 RUSS BATES, AUGUSTIN ZIDEK, ANNA POTAPENKO, ALEX BRIDGLAND,  
REMARK   1  AUTH 4 CLEMENS MEYER, SIMON A A KOHL, ANDREW J BALLARD,             
REMARK   1  AUTH 5 ANDREW COWIE, BERNARDINO ROMERA-PAREDES, STANISLAV NIKOLOV,  
REMARK   1  AUTH 6 RISHUB JAIN, JONAS ADLER, TREVOR BACK, STIG PETERSEN,        
REMARK   1  AUTH 7 DAVID REIMAN, ELLEN CLANCY, MICHAL ZIELINSKI,                
REMARK   1  AUTH 8 MARTIN STEINEGGER, MICHALINA PACHOLSKA, TAMAS BERGHAMMER,    
REMARK   1  AUTH 9 DAVID SILVER, ORIOL VINYALS, ANDREW W SENIOR,                
REMARK   1  AUTH10 KORAY KAVUKCUOGLU, PUSHMEET KOHLI, DEMIS HASSABIS            
REMARK   1  TITL   HIGHLY ACCURATE PROTEIN STRUCTURE PREDICTION WITH ALPHAFOLD  
REMARK   1  REF    NATURE                        V. 596   583 2021              
REMARK   1  REFN                   ISSN 0028-0836                               
REMARK   1  PMID   34265844                                                     
REMARK   1  DOI    10.1038/s41586-021-03819-2                                   
REMARK   1                                                                      
REMARK   1 DISCLAIMERS                                                          
REMARK   1 ALPHAFOLD DATA, COPYRIGHT (2021) DEEPMIND TECHNOLOGIES LIMITED. THE  
REMARK   1 INFORMATION PROVIDED IS THEORETICAL MODELLING ONLY AND CAUTION SHOULD
REMARK   1 BE EXERCISED IN ITS USE. IT IS PROVIDED "AS-IS" WITHOUT ANY WARRANTY 
REMARK   1 OF ANY KIND, WHETHER EXPRESSED OR IMPLIED. NO WARRANTY IS GIVEN THAT 
REMARK   1 USE OF THE INFORMATION SHALL NOT INFRINGE THE RIGHTS OF ANY THIRD    
REMARK   1 PARTY. THE INFORMATION IS NOT INTENDED TO BE A SUBSTITUTE FOR        
REMARK   1 PROFESSIONAL MEDICAL ADVICE, DIAGNOSIS, OR TREATMENT, AND DOES NOT   
REMARK   1 CONSTITUTE MEDICAL OR OTHER PROFESSIONAL ADVICE. IT IS AVAILABLE FOR 
REMARK   1 ACADEMIC AND COMMERCIAL PURPOSES, UNDER CC-BY 4.0 LICENCE.           
DBREF  XXXX A    1   478  UNP    O32600   O32600_ENTAG     1    478             
SEQRES   1 A  478  MET LEU ARG ASN LYS MET ALA PHE PHE GLY LEU CYS LEU          
SEQRES   2 A  478  GLY PHE PHE ILE ILE MET MET ASP THR THR THR VAL PRO          
SEQRES   3 A  478  LEU ILE TYR THR SER ILE ILE ASN GLU TYR GLN VAL THR          
SEQRES   4 A  478  PRO ALA MET ALA ALA TRP VAL ASN ASN SER TYR LEU ILE          
SEQRES   5 A  478  THR TYR ALA GLY PHE LEU LEU PHE GLY GLY ARG LEU GLY          
SEQRES   6 A  478  ASP ALA ILE ASN ARG LYS THR VAL LEU TYR TYR ALA LEU          
SEQRES   7 A  478  ILE ILE LEU ALA ILE GLY ALA LEU LEU SER GLY SER GLY          
SEQRES   8 A  478  GLN THR LEU ILE GLN VAL ILE LEU GLY ARG ALA LEU MET          
SEQRES   9 A  478  GLY VAL GLY ALA GLY LEU LEU THR PRO GLN SER MET ALA          
SEQRES  10 A  478  PHE ILE SER ILE ILE PHE THR GLN GLY GLY ARG GLY THR          
SEQRES  11 A  478  ALA LEU GLY ILE TRP GLY ALA VAL ALA GLY ILE ALA THR          
SEQRES  12 A  478  ALA THR GLY PRO VAL VAL THR GLN ILE PHE LEU GLN THR          
SEQRES  13 A  478  ILE GLY TRP ARG TRP ILE ILE PHE ILE TYR ILE PRO VAL          
SEQRES  14 A  478  ALA LEU ILE ALA LEU ILE PHE ALA VAL ILE CYS LEU PRO          
SEQRES  15 A  478  GLY THR PRO GLY ASN GLY ALA LYS SER LYS GLU LEU LEU          
SEQRES  16 A  478  SER ASN ALA ILE ALA GLY ILE ALA LEU ALA ALA ILE ILE          
SEQRES  17 A  478  LEU GLY LEU GLU LEU LEU ASN GLY GLY MET GLN GLY MET          
SEQRES  18 A  478  THR THR GLY LEU LEU LEU LEU LEU SER GLY ILE LEU LEU          
SEQRES  19 A  478  PHE ALA PHE MET LEU HIS GLY GLU LEU LYS ASN HIS LYS          
SEQRES  20 A  478  GLN TYR LEU LEU PRO SER SER LEU TRP LYS ASP ARG ALA          
SEQRES  21 A  478  PHE LEU ARG THR CYS LEU ILE SER GLY LEU LEU GLY PHE          
SEQRES  22 A  478  GLY LEU THR ALA PHE TYR LEU PRO LEU ALA TYR LEU ILE          
SEQRES  23 A  478  GLU LEU ARG MET GLY PHE GLY PRO VAL ALA ILE SER VAL          
SEQRES  24 A  478  ILE MET VAL THR ILE ALA LEU ALA ASN ALA LEU VAL GLY          
SEQRES  25 A  478  PRO PHE ALA GLY HIS PHE SER ASP LYS ALA ALA PRO GLU          
SEQRES  26 A  478  THR LEU ILE ARG TRP GLY MET CYS CYS PHE ALA ALA ALA          
SEQRES  27 A  478  THR MET ILE ILE GLY ILE THR GLY LEU MET THR TYR GLY          
SEQRES  28 A  478  GLY SER VAL ALA PHE ILE ILE ILE ILE THR ALA MET ALA          
SEQRES  29 A  478  LEU ALA GLY ILE GLY THR GLY LEU ALA PHE ALA PRO LEU          
SEQRES  30 A  478  ALA ASN GLN ALA PHE SER ARG ALA THR PHE ASN ASN PHE          
SEQRES  31 A  478  GLY ARG ALA ALA ALA PHE PHE ASN VAL VAL ARG GLN MET          
SEQRES  32 A  478  MET SER ALA LEU GLY SER VAL ALA ILE ALA ILE PHE PHE          
SEQRES  33 A  478  ASP TYR LEU LEU HIS ASN SER GLU LYS ARG SER PHE THR          
SEQRES  34 A  478  ASN GLU ASN SER LEU PHE SER SER GLY SER PRO SER VAL          
SEQRES  35 A  478  ALA PHE ALA SER PHE GLY CYS PHE LEU ILE ILE THR GLY          
SEQRES  36 A  478  LEU LEU GLY LEU GLY ALA TRP LEU SER ARG THR TYR PRO          
SEQRES  37 A  478  VAL VAL GLN SER VAL ILE LYS GLU THR LYS                      
CRYST1    1.000    1.000    1.000  90.00  90.00  90.00 P 1           1          
ORIGX1      1.000000  0.000000  0.000000        0.00000                         
ORIGX2      0.000000  1.000000  0.000000        0.00000                         
ORIGX3      0.000000  0.000000  1.000000        0.00000                         
SCALE1      1.000000  0.000000  0.000000        0.00000                         
SCALE2      0.000000  1.000000  0.000000        0.00000                         
SCALE3      0.000000  0.000000  1.000000        0.00000                         
MODEL        1                                                                  
ATOM      1  N   MET A   1     -33.128  -4.286   5.673  1.00 69.56           N  
ATOM      2  CA  MET A   1     -32.056  -5.175   5.159  1.00 69.56           C  
ATOM      3  C   MET A   1     -31.419  -4.649   3.866  1.00 69.56           C  
ATOM      4  CB  MET A   1     -32.554  -6.622   5.025  1.00 69.56           C  
ATOM      5  O   MET A   1     -30.201  -4.553   3.819  1.00 69.56           O  
ATOM      6  CG  MET A   1     -31.421  -7.622   5.266  1.00 69.56           C  
ATOM      7  SD  MET A   1     -31.962  -9.339   5.082  1.00 69.56           S  
ATOM      8  CE  MET A   1     -31.581 -10.024   6.722  1.00 69.56           C  
ATOM      9  N   LEU A   2     -32.205  -4.246   2.854  1.00 82.44           N  
ATOM     10  CA  LEU A   2     -31.695  -3.714   1.576  1.00 82.44           C  
ATOM     11  C   LEU A   2     -30.826  -2.446   1.732  1.00 82.44           C  
ATOM     12  CB  LEU A   2     -32.907  -3.479   0.652  1.00 82.44           C  
ATOM     13  O   LEU A   2     -29.712  -2.407   1.221  1.00 82.44           O  
ATOM     14  CG  LEU A   2     -32.542  -3.113  -0.798  1.00 82.44           C  
ATOM     15  CD1 LEU A   2     -31.847  -4.267  -1.525  1.00 82.44           C  
ATOM     16  CD2 LEU A   2     -33.808  -2.742  -1.567  1.00 82.44           C  
ATOM     17  N   ARG A   3     -31.271  -1.469   2.540  1.00 86.50           N  
ATOM     18  CA  ARG A   3     -30.508  -0.239   2.845  1.00 86.50           C  
ATOM     19  C   ARG A   3     -29.114  -0.516   3.423  1.00 86.50           C  
ATOM     20  CB  ARG A   3     -31.336   0.656   3.789  1.00 86.50           C  
ATOM     21  O   ARG A   3     -28.149   0.129   3.041  1.00 86.50           O  
ATOM     22  CG  ARG A   3     -30.732   2.066   3.933  1.00 86.50           C  
ATOM     23  CD  ARG A   3     -31.600   3.001   4.789  1.00 86.50           C  
ATOM     24  NE  ARG A   3     -31.507   2.700   6.236  1.00 86.50           N  
ATOM     25  NH1 ARG A   3     -33.330   3.931   6.914  1.00 86.50           N  
ATOM     26  NH2 ARG A   3     -32.079   2.888   8.435  1.00 86.50           N  
ATOM     27  CZ  ARG A   3     -32.304   3.172   7.182  1.00 86.50           C  
ATOM     28  N   ASN A   4     -28.996  -1.512   4.304  1.00 85.75           N  
ATOM     29  CA  ASN A   4     -27.720  -1.900   4.913  1.00 85.75           C  
ATOM     30  C   ASN A   4     -26.770  -2.532   3.884  1.00 85.75           C  
ATOM     31  CB  ASN A   4     -27.980  -2.859   6.092  1.00 85.75           C  
ATOM     32  O   ASN A   4     -25.575  -2.255   3.913  1.00 85.75           O  
ATOM     33  CG  ASN A   4     -28.591  -2.186   7.313  1.00 85.75           C  
ATOM     34  ND2 ASN A   4     -28.593  -2.849   8.444  1.00 85.75           N  
ATOM     35  OD1 ASN A   4     -29.124  -1.090   7.258  1.00 85.75           O  
ATOM     36  N   LYS A   5     -27.299  -3.336   2.950  1.00 87.25           N  
ATOM     37  CA  LYS A   5     -26.516  -3.912   1.846  1.00 87.25           C  
ATOM     38  C   LYS A   5     -26.023  -2.832   0.877  1.00 87.25           C  
ATOM     39  CB  LYS A   5     -27.330  -4.987   1.103  1.00 87.25           C  
ATOM     40  O   LYS A   5     -24.859  -2.855   0.503  1.00 87.25           O  
ATOM     41  CG  LYS A   5     -27.590  -6.250   1.943  1.00 87.25           C  
ATOM     42  CD  LYS A   5     -28.360  -7.298   1.121  1.00 87.25           C  
ATOM     43  CE  LYS A   5     -28.559  -8.603   1.909  1.00 87.25           C  
ATOM     44  NZ  LYS A   5     -29.211  -9.660   1.085  1.00 87.25           N  
ATOM     45  N   MET A   6     -26.871  -1.862   0.530  1.00 89.75           N  
ATOM     46  CA  MET A   6     -26.494  -0.714  -0.310  1.00 89.75           C  
ATOM     47  C   MET A   6     -25.450   0.184   0.365  1.00 89.75           C  
ATOM     48  CB  MET A   6     -27.736   0.126  -0.615  1.00 89.75           C  
ATOM     49  O   MET A   6     -24.479   0.586  -0.267  1.00 89.75           O  
ATOM     50  CG  MET A   6     -28.737  -0.555  -1.545  1.00 89.75           C  
ATOM     51  SD  MET A   6     -30.301   0.353  -1.563  1.00 89.75           S  
ATOM     52  CE  MET A   6     -31.215  -0.574  -2.810  1.00 89.75           C  
ATOM     53  N   ALA A   7     -25.613   0.456   1.664  1.00 89.81           N  
ATOM     54  CA  ALA A   7     -24.616   1.180   2.446  1.00 89.81           C  
ATOM     55  C   ALA A   7     -23.270   0.449   2.426  1.00 89.81           C  
ATOM     56  CB  ALA A   7     -25.126   1.347   3.880  1.00 89.81           C  
ATOM     57  O   ALA A   7     -22.251   1.049   2.105  1.00 89.81           O  
ATOM     58  N   PHE A   8     -23.274  -0.855   2.709  1.00 90.56           N  
ATOM     59  CA  PHE A   8     -22.069  -1.676   2.671  1.00 90.56           C  
ATOM     60  C   PHE A   8     -21.406  -1.677   1.289  1.00 90.56           C  
ATOM     61  CB  PHE A   8     -22.425  -3.092   3.130  1.00 90.56           C  
ATOM     62  O   PHE A   8     -20.197  -1.491   1.203  1.00 90.56           O  
ATOM     63  CG  PHE A   8     -21.240  -4.030   3.146  1.00 90.56           C  
ATOM     64  CD1 PHE A   8     -21.228  -5.170   2.322  1.00 90.56           C  
ATOM     65  CD2 PHE A   8     -20.133  -3.747   3.969  1.00 90.56           C  
ATOM     66  CE1 PHE A   8     -20.117  -6.029   2.330  1.00 90.56           C  
ATOM     67  CE2 PHE A   8     -19.024  -4.609   3.975  1.00 90.56           C  
ATOM     68  CZ  PHE A   8     -19.017  -5.744   3.154  1.00 90.56           C  
ATOM     69  N   PHE A   9     -22.190  -1.785   0.215  1.00 91.50           N  
ATOM     70  CA  PHE A   9     -21.689  -1.679  -1.154  1.00 91.50           C  
ATOM     71  C   PHE A   9     -20.983  -0.340  -1.414  1.00 91.50           C  
ATOM     72  CB  PHE A   9     -22.851  -1.902  -2.126  1.00 91.50           C  
ATOM     73  O   PHE A   9     -19.868  -0.338  -1.926  1.00 91.50           O  
ATOM     74  CG  PHE A   9     -22.444  -1.803  -3.579  1.00 91.50           C  
ATOM     75  CD1 PHE A   9     -22.795  -0.670  -4.338  1.00 91.50           C  
ATOM     76  CD2 PHE A   9     -21.702  -2.842  -4.170  1.00 91.50           C  
ATOM     77  CE1 PHE A   9     -22.423  -0.593  -5.690  1.00 91.50           C  
ATOM     78  CE2 PHE A   9     -21.312  -2.752  -5.517  1.00 91.50           C  
ATOM     79  CZ  PHE A   9     -21.674  -1.627  -6.277  1.00 91.50           C  
ATOM     80  N   GLY A  10     -21.562   0.786  -0.985  1.00 92.50           N  
ATOM     81  CA  GLY A  10     -20.915   2.100  -1.087  1.00 92.50           C  
ATOM     82  C   GLY A  10     -19.591   2.192  -0.316  1.00 92.50           C  
ATOM     83  O   GLY A  10     -18.614   2.736  -0.830  1.00 92.50           O  
ATOM     84  N   LEU A  11     -19.521   1.610   0.888  1.00 92.50           N  
ATOM     85  CA  LEU A  11     -18.278   1.544   1.674  1.00 92.50           C  
ATOM     86  C   LEU A  11     -17.215   0.684   0.977  1.00 92.50           C  
ATOM     87  CB  LEU A  11     -18.552   0.980   3.080  1.00 92.50           C  
ATOM     88  O   LEU A  11     -16.044   1.059   0.948  1.00 92.50           O  
ATOM     89  CG  LEU A  11     -19.552   1.778   3.929  1.00 92.50           C  
ATOM     90  CD1 LEU A  11     -19.876   0.996   5.198  1.00 92.50           C  
ATOM     91  CD2 LEU A  11     -19.070   3.178   4.292  1.00 92.50           C  
ATOM     92  N   CYS A  12     -17.625  -0.449   0.403  1.00 91.81           N  
ATOM     93  CA  CYS A  12     -16.757  -1.315  -0.386  1.00 91.81           C  
ATOM     94  C   CYS A  12     -16.268  -0.623  -1.659  1.00 91.81           C  
ATOM     95  CB  CYS A  12     -17.497  -2.616  -0.712  1.00 91.81           C  
ATOM     96  O   CYS A  12     -15.091  -0.743  -1.959  1.00 91.81           O  
ATOM     97  SG  CYS A  12     -17.570  -3.666   0.767  1.00 91.81           S  
ATOM     98  N   LEU A  13     -17.103   0.143  -2.367  1.00 93.69           N  
ATOM     99  CA  LEU A  13     -16.676   0.925  -3.535  1.00 93.69           C  
ATOM    100  C   LEU A  13     -15.629   1.983  -3.172  1.00 93.69           C  
ATOM    101  CB  LEU A  13     -17.887   1.613  -4.185  1.00 93.69           C  
ATOM    102  O   LEU A  13     -14.605   2.088  -3.843  1.00 93.69           O  
ATOM    103  CG  LEU A  13     -18.760   0.727  -5.087  1.00 93.69           C  
ATOM    104  CD1 LEU A  13     -19.919   1.590  -5.587  1.00 93.69           C  
ATOM    105  CD2 LEU A  13     -17.993   0.207  -6.306  1.00 93.69           C  
ATOM    106  N   GLY A  14     -15.851   2.736  -2.090  1.00 92.94           N  
ATOM    107  CA  GLY A  14     -14.879   3.725  -1.613  1.00 92.94           C  
ATOM    108  C   GLY A  14     -13.545   3.086  -1.215  1.00 92.94           C  
ATOM    109  O   GLY A  14     -12.479   3.621  -1.502  1.00 92.94           O  
ATOM    110  N   PHE A  15     -13.588   1.907  -0.595  1.00 90.38           N  
ATOM    111  CA  PHE A  15     -12.376   1.171  -0.250  1.00 90.38           C  
ATOM    112  C   PHE A  15     -11.700   0.510  -1.463  1.00 90.38           C  
ATOM    113  CB  PHE A  15     -12.725   0.149   0.830  1.00 90.38           C  
ATOM    114  O   PHE A  15     -10.473   0.492  -1.549  1.00 90.38           O  
ATOM    115  CG  PHE A  15     -11.505  -0.577   1.334  1.00 90.38           C  
ATOM    116  CD1 PHE A  15     -11.420  -1.974   1.226  1.00 90.38           C  
ATOM    117  CD2 PHE A  15     -10.448   0.154   1.908  1.00 90.38           C  
ATOM    118  CE1 PHE A  15     -10.282  -2.638   1.698  1.00 90.38           C  
ATOM    119  CE2 PHE A  15      -9.301  -0.511   2.358  1.00 90.38           C  
ATOM    120  CZ  PHE A  15      -9.208  -1.911   2.236  1.00 90.38           C  
ATOM    121  N   PHE A  16     -12.490   0.020  -2.420  1.00 91.50           N  
ATOM    122  CA  PHE A  16     -12.020  -0.558  -3.675  1.00 91.50           C  
ATOM    123  C   PHE A  16     -11.144   0.437  -4.427  1.00 91.50           C  
ATOM    124  CB  PHE A  16     -13.222  -0.988  -4.531  1.00 91.50           C  
ATOM    125  O   PHE A  16     -10.020   0.102  -4.780  1.00 91.50           O  
ATOM    126  CG  PHE A  16     -12.863  -1.460  -5.923  1.00 91.50           C  
ATOM    127  CD1 PHE A  16     -12.811  -0.533  -6.983  1.00 91.50           C  
ATOM    128  CD2 PHE A  16     -12.573  -2.815  -6.163  1.00 91.50           C  
ATOM    129  CE1 PHE A  16     -12.444  -0.956  -8.271  1.00 91.50           C  
ATOM    130  CE2 PHE A  16     -12.220  -3.236  -7.456  1.00 91.50           C  
ATOM    131  CZ  PHE A  16     -12.147  -2.307  -8.504  1.00 91.50           C  
ATOM    132  N   ILE A  17     -11.595   1.682  -4.606  1.00 92.75           N  
ATOM    133  CA  ILE A  17     -10.789   2.675  -5.327  1.00 92.75           C  
ATOM    134  C   ILE A  17      -9.482   2.986  -4.596  1.00 92.75           C  
ATOM    135  CB  ILE A  17     -11.591   3.942  -5.667  1.00 92.75           C  
ATOM    136  O   ILE A  17      -8.433   2.999  -5.225  1.00 92.75           O  
ATOM    137  CG1 ILE A  17     -12.160   4.687  -4.443  1.00 92.75           C  
ATOM    138  CG2 ILE A  17     -12.692   3.560  -6.654  1.00 92.75           C  
ATOM    139  CD1 ILE A  17     -12.872   6.003  -4.773  1.00 92.75           C  
ATOM    140  N   ILE A  18      -9.497   3.112  -3.268  1.00 91.75           N  
ATOM    141  CA  ILE A  18      -8.282   3.343  -2.465  1.00 91.75           C  
ATOM    142  C   ILE A  18      -7.254   2.221  -2.650  1.00 91.75           C  
ATOM    143  CB  ILE A  18      -8.677   3.483  -0.980  1.00 91.75           C  
ATOM    144  O   ILE A  18      -6.054   2.489  -2.690  1.00 91.75           O  
ATOM    145  CG1 ILE A  18      -9.408   4.826  -0.793  1.00 91.75           C  
ATOM    146  CG2 ILE A  18      -7.494   3.363   0.003  1.00 91.75           C  
ATOM    147  CD1 ILE A  18     -10.030   4.957   0.593  1.00 91.75           C  
ATOM    148  N   MET A  19      -7.715   0.971  -2.730  1.00 85.44           N  
ATOM    149  CA  MET A  19      -6.851  -0.203  -2.886  1.00 85.44           C  
ATOM    150  C   MET A  19      -6.449  -0.465  -4.339  1.00 85.44           C  
ATOM    151  CB  MET A  19      -7.547  -1.430  -2.279  1.00 85.44           C  
ATOM    152  O   MET A  19      -5.390  -1.030  -4.582  1.00 85.44           O  
ATOM    153  CG  MET A  19      -7.600  -1.344  -0.751  1.00 85.44           C  
ATOM    154  SD  MET A  19      -5.960  -1.409   0.032  1.00 85.44           S  
ATOM    155  CE  MET A  19      -6.200  -0.356   1.477  1.00 85.44           C  
ATOM    156  N   MET A  20      -7.261  -0.049  -5.308  1.00 88.88           N  
ATOM    157  CA  MET A  20      -6.918  -0.116  -6.728  1.00 88.88           C  
ATOM    158  C   MET A  20      -5.776   0.860  -7.032  1.00 88.88           C  
ATOM    159  CB  MET A  20      -8.180   0.200  -7.545  1.00 88.88           C  
ATOM    160  O   MET A  20      -4.799   0.507  -7.687  1.00 88.88           O  
ATOM    161  CG  MET A  20      -7.982  -0.063  -9.036  1.00 88.88           C  
ATOM    162  SD  MET A  20      -9.412   0.358 -10.069  1.00 88.88           S  
ATOM    163  CE  MET A  20      -9.253   2.164 -10.143  1.00 88.88           C  
ATOM    164  N   ASP A  21      -5.863   2.069  -6.475  1.00 89.25           N  
ATOM    165  CA  ASP A  21      -4.871   3.142  -6.582  1.00 89.25           C  
ATOM    166  C   ASP A  21      -3.423   2.718  -6.333  1.00 89.25           C  
ATOM    167  CB  ASP A  21      -5.300   4.224  -5.597  1.00 89.25           C  
ATOM    168  O   ASP A  21      -2.538   3.049  -7.124  1.00 89.25           O  
ATOM    169  CG  ASP A  21      -4.553   5.496  -5.885  1.00 89.25           C  
ATOM    170  OD1 ASP A  21      -4.934   6.208  -6.834  1.00 89.25           O  
ATOM    171  OD2 ASP A  21      -3.585   5.771  -5.157  1.00 89.25           O  
ATOM    172  N   THR A  22      -3.192   1.901  -5.305  1.00 77.12           N  
ATOM    173  CA  THR A  22      -1.845   1.449  -4.928  1.00 77.12           C  
ATOM    174  C   THR A  22      -1.192   0.524  -5.958  1.00 77.12           C  
ATOM    175  CB  THR A  22      -1.866   0.736  -3.570  1.00 77.12           C  
ATOM    176  O   THR A  22       0.014   0.300  -5.889  1.00 77.12           O  
ATOM    177  CG2 THR A  22      -2.388   1.628  -2.442  1.00 77.12           C  
ATOM    178  OG1 THR A  22      -2.708  -0.388  -3.619  1.00 77.12           O  
ATOM    179  N   THR A  23      -1.964  -0.011  -6.906  1.00 78.06           N  
ATOM    180  CA  THR A  23      -1.489  -0.935  -7.954  1.00 78.06           C  
ATOM    181  C   THR A  23      -1.479  -0.326  -9.347  1.00 78.06           C  
ATOM    182  CB  THR A  23      -2.342  -2.203  -7.983  1.00 78.06           C  
ATOM    183  O   THR A  23      -0.734  -0.757 -10.219  1.00 78.06           O  
ATOM    184  CG2 THR A  23      -2.323  -2.893  -6.629  1.00 78.06           C  
ATOM    185  OG1 THR A  23      -3.698  -1.959  -8.301  1.00 78.06           O  
ATOM    186  N   THR A  24      -2.295   0.699  -9.541  1.00 85.75           N  
ATOM    187  CA  THR A  24      -2.529   1.352 -10.820  1.00 85.75           C  
ATOM    188  C   THR A  24      -1.398   2.316 -11.188  1.00 85.75           C  
ATOM    189  CB  THR A  24      -3.862   2.076 -10.649  1.00 85.75           C  
ATOM    190  O   THR A  24      -0.871   2.287 -12.297  1.00 85.75           O  
ATOM    191  CG2 THR A  24      -4.234   2.987 -11.770  1.00 85.75           C  
ATOM    192  OG1 THR A  24      -4.928   1.161 -10.575  1.00 85.75           O  
ATOM    193  N   VAL A  25      -0.989   3.171 -10.248  1.00 85.12           N  
ATOM    194  CA  VAL A  25      -0.020   4.249 -10.512  1.00 85.12           C  
ATOM    195  C   VAL A  25       1.397   3.751 -10.835  1.00 85.12           C  
ATOM    196  CB  VAL A  25      -0.031   5.274  -9.367  1.00 85.12           C  
ATOM    197  O   VAL A  25       2.012   4.303 -11.748  1.00 85.12           O  
ATOM    198  CG1 VAL A  25       1.012   6.381  -9.544  1.00 85.12           C  
ATOM    199  CG2 VAL A  25      -1.414   5.932  -9.316  1.00 85.12           C  
ATOM    200  N   PRO A  26       1.930   2.700 -10.182  1.00 78.00           N  
ATOM    201  CA  PRO A  26       3.242   2.166 -10.550  1.00 78.00           C  
ATOM    202  C   PRO A  26       3.350   1.712 -12.013  1.00 78.00           C  
ATOM    203  CB  PRO A  26       3.484   1.007  -9.583  1.00 78.00           C  
ATOM    204  O   PRO A  26       4.432   1.755 -12.591  1.00 78.00           O  
ATOM    205  CG  PRO A  26       2.673   1.394  -8.348  1.00 78.00           C  
ATOM    206  CD  PRO A  26       1.447   2.053  -8.967  1.00 78.00           C  
ATOM    207  N   LEU A  27       2.235   1.312 -12.630  1.00 79.12           N  
ATOM    208  CA  LEU A  27       2.200   0.817 -14.010  1.00 79.12           C  
ATOM    209  C   LEU A  27       2.223   1.924 -15.066  1.00 79.12           C  
ATOM    210  CB  LEU A  27       0.952  -0.052 -14.190  1.00 79.12           C  
ATOM    211  O   LEU A  27       2.393   1.635 -16.244  1.00 79.12           O  
ATOM    212  CG  LEU A  27       0.941  -1.315 -13.323  1.00 79.12           C  
ATOM    213  CD1 LEU A  27      -0.416  -1.984 -13.468  1.00 79.12           C  
ATOM    214  CD2 LEU A  27       2.021  -2.316 -13.736  1.00 79.12           C  
ATOM    215  N   ILE A  28       2.060   3.184 -14.661  1.00 85.19           N  
ATOM    216  CA  ILE A  28       2.117   4.333 -15.572  1.00 85.19           C  
ATOM    217  C   ILE A  28       3.412   5.134 -15.418  1.00 85.19           C  
ATOM    218  CB  ILE A  28       0.848   5.200 -15.462  1.00 85.19           C  
ATOM    219  O   ILE A  28       3.557   6.179 -16.049  1.00 85.19           O  
ATOM    220  CG1 ILE A  28       0.693   5.855 -14.079  1.00 85.19           C  
ATOM    221  CG2 ILE A  28      -0.388   4.339 -15.752  1.00 85.19           C  
ATOM    222  CD1 ILE A  28      -0.330   6.991 -14.040  1.00 85.19           C  
ATOM    223  N   TYR A  29       4.369   4.666 -14.607  1.00 82.56           N  
ATOM    224  CA  TYR A  29       5.637   5.367 -14.379  1.00 82.56           C  
ATOM    225  C   TYR A  29       6.396   5.647 -15.668  1.00 82.56           C  
ATOM    226  CB  TYR A  29       6.533   4.555 -13.439  1.00 82.56           C  
ATOM    227  O   TYR A  29       6.868   6.764 -15.851  1.00 82.56           O  
ATOM    228  CG  TYR A  29       6.184   4.567 -11.964  1.00 82.56           C  
ATOM    229  CD1 TYR A  29       5.194   5.419 -11.424  1.00 82.56           C  
ATOM    230  CD2 TYR A  29       6.929   3.731 -11.112  1.00 82.56           C  
ATOM    231  CE1 TYR A  29       4.971   5.445 -10.037  1.00 82.56           C  
ATOM    232  CE2 TYR A  29       6.692   3.738  -9.729  1.00 82.56           C  
ATOM    233  OH  TYR A  29       5.511   4.593  -7.859  1.00 82.56           O  
ATOM    234  CZ  TYR A  29       5.717   4.598  -9.195  1.00 82.56           C  
ATOM    235  N   THR A  30       6.475   4.686 -16.584  1.00 80.19           N  
ATOM    236  CA  THR A  30       7.171   4.882 -17.861  1.00 80.19           C  
ATOM    237  C   THR A  30       6.468   5.909 -18.742  1.00 80.19           C  
ATOM    238  CB  THR A  30       7.363   3.541 -18.574  1.00 80.19           C  
ATOM    239  O   THR A  30       7.128   6.754 -19.342  1.00 80.19           O  
ATOM    240  CG2 THR A  30       8.341   2.697 -17.748  1.00 80.19           C  
ATOM    241  OG1 THR A  30       6.134   2.852 -18.653  1.00 80.19           O  
ATOM    242  N   SER A  31       5.132   5.958 -18.716  1.00 85.88           N  
ATOM    243  CA  SER A  31       4.365   7.027 -19.373  1.00 85.88           C  
ATOM    244  C   SER A  31       4.653   8.409 -18.768  1.00 85.88           C  
ATOM    245  CB  SER A  31       2.864   6.739 -19.299  1.00 85.88           C  
ATOM    246  O   SER A  31       4.866   9.364 -19.507  1.00 85.88           O  
ATOM    247  OG  SER A  31       2.553   5.524 -19.951  1.00 85.88           O  
ATOM    248  N   ILE A  32       4.717   8.517 -17.437  1.00 89.12           N  
ATOM    249  CA  ILE A  32       5.017   9.769 -16.717  1.00 89.12           C  
ATOM    250  C   ILE A  32       6.445  10.247 -17.008  1.00 89.12           C  
ATOM    251  CB  ILE A  32       4.777   9.556 -15.202  1.00 89.12           C  
ATOM    252  O   ILE A  32       6.660  11.434 -17.244  1.00 89.12           O  
ATOM    253  CG1 ILE A  32       3.261   9.386 -14.945  1.00 89.12           C  
ATOM    254  CG2 ILE A  32       5.332  10.689 -14.312  1.00 89.12           C  
ATOM    255  CD1 ILE A  32       2.928   8.917 -13.526  1.00 89.12           C  
ATOM    256  N   ILE A  33       7.413   9.330 -17.014  1.00 82.06           N  
ATOM    257  CA  ILE A  33       8.820   9.608 -17.334  1.00 82.06           C  
ATOM    258  C   ILE A  33       8.941  10.165 -18.745  1.00 82.06           C  
ATOM    259  CB  ILE A  33       9.655   8.323 -17.163  1.00 82.06           C  
ATOM    260  O   ILE A  33       9.558  11.209 -18.932  1.00 82.06           O  
ATOM    261  CG1 ILE A  33       9.795   8.043 -15.657  1.00 82.06           C  
ATOM    262  CG2 ILE A  33      11.027   8.394 -17.858  1.00 82.06           C  
ATOM    263  CD1 ILE A  33      10.271   6.627 -15.364  1.00 82.06           C  
ATOM    264  N   ASN A  34       8.308   9.508 -19.716  1.00 84.25           N  
ATOM    265  CA  ASN A  34       8.362   9.919 -21.114  1.00 84.25           C  
ATOM    266  C   ASN A  34       7.619  11.236 -21.362  1.00 84.25           C  
ATOM    267  CB  ASN A  34       7.786   8.784 -21.974  1.00 84.25           C  
ATOM    268  O   ASN A  34       8.049  12.039 -22.184  1.00 84.25           O  
ATOM    269  CG  ASN A  34       8.676   7.552 -21.998  1.00 84.25           C  
ATOM    270  ND2 ASN A  34       8.124   6.401 -22.301  1.00 84.25           N  
ATOM    271  OD1 ASN A  34       9.870   7.603 -21.772  1.00 84.25           O  
ATOM    272  N   GLU A  35       6.514  11.487 -20.663  1.00 90.06           N  
ATOM    273  CA  GLU A  35       5.752  12.719 -20.856  1.00 90.06           C  
ATOM    274  C   GLU A  35       6.421  13.937 -20.210  1.00 90.06           C  
ATOM    275  CB  GLU A  35       4.321  12.520 -20.351  1.00 90.06           C  
ATOM    276  O   GLU A  35       6.534  14.985 -20.843  1.00 90.06           O  
ATOM    277  CG  GLU A  35       3.503  13.764 -20.697  1.00 90.06           C  
ATOM    278  CD  GLU A  35       2.014  13.615 -20.436  1.00 90.06           C  
ATOM    279  OE1 GLU A  35       1.354  14.665 -20.324  1.00 90.06           O  
ATOM    280  OE2 GLU A  35       1.456  12.498 -20.386  1.00 90.06           O  
ATOM    281  N   TYR A  36       6.880  13.812 -18.964  1.00 90.94           N  
ATOM    282  CA  TYR A  36       7.472  14.932 -18.226  1.00 90.94           C  
ATOM    283  C   TYR A  36       8.998  15.008 -18.339  1.00 90.94           C  
ATOM    284  CB  TYR A  36       6.996  14.909 -16.768  1.00 90.94           C  
ATOM    285  O   TYR A  36       9.577  15.965 -17.830  1.00 90.94           O  
ATOM    286  CG  TYR A  36       5.499  15.087 -16.609  1.00 90.94           C  
ATOM    287  CD1 TYR A  36       4.899  16.325 -16.908  1.00 90.94           C  
ATOM    288  CD2 TYR A  36       4.702  14.004 -16.202  1.00 90.94           C  
ATOM    289  CE1 TYR A  36       3.504  16.475 -16.793  1.00 90.94           C  
ATOM    290  CE2 TYR A  36       3.311  14.156 -16.064  1.00 90.94           C  
ATOM    291  OH  TYR A  36       1.363  15.523 -16.223  1.00 90.94           O  
ATOM    292  CZ  TYR A  36       2.708  15.393 -16.360  1.00 90.94           C  
ATOM    293  N   GLN A  37       9.639  14.034 -18.994  1.00 83.81           N  
ATOM    294  CA  GLN A  37      11.096  13.941 -19.160  1.00 83.81           C  
ATOM    295  C   GLN A  37      11.828  13.984 -17.808  1.00 83.81           C  
ATOM    296  CB  GLN A  37      11.579  14.981 -20.188  1.00 83.81           C  
ATOM    297  O   GLN A  37      12.705  14.813 -17.568  1.00 83.81           O  
ATOM    298  CG  GLN A  37      10.964  14.767 -21.583  1.00 83.81           C  
ATOM    299  CD  GLN A  37      11.453  13.485 -22.251  1.00 83.81           C  
ATOM    300  NE2 GLN A  37      10.605  12.714 -22.884  1.00 83.81           N  
ATOM    301  OE1 GLN A  37      12.621  13.143 -22.229  1.00 83.81           O  
ATOM    302  N   VAL A  38      11.419  13.103 -16.890  1.00 82.44           N  
ATOM    303  CA  VAL A  38      11.892  13.068 -15.494  1.00 82.44           C  
ATOM    304  C   VAL A  38      12.540  11.738 -15.128  1.00 82.44           C  
ATOM    305  CB  VAL A  38      10.767  13.406 -14.500  1.00 82.44           C  
ATOM    306  O   VAL A  38      12.341  10.728 -15.793  1.00 82.44           O  
ATOM    307  CG1 VAL A  38      10.273  14.839 -14.701  1.00 82.44           C  
ATOM    308  CG2 VAL A  38       9.593  12.416 -14.565  1.00 82.44           C  
ATOM    309  N   THR A  39      13.297  11.711 -14.031  1.00 78.69           N  
ATOM    310  CA  THR A  39      13.946  10.480 -13.562  1.00 78.69           C  
ATOM    311  C   THR A  39      12.938   9.479 -12.970  1.00 78.69           C  
ATOM    312  CB  THR A  39      15.063  10.778 -12.549  1.00 78.69           C  
ATOM    313  O   THR A  39      11.858   9.875 -12.515  1.00 78.69           O  
ATOM    314  CG2 THR A  39      16.075  11.798 -13.070  1.00 78.69           C  
ATOM    315  OG1 THR A  39      14.528  11.275 -11.344  1.00 78.69           O  
ATOM    316  N   PRO A  40      13.288   8.179 -12.886  1.00 73.38           N  
ATOM    317  CA  PRO A  40      12.473   7.170 -12.201  1.00 73.38           C  
ATOM    318  C   PRO A  40      12.106   7.556 -10.762  1.00 73.38           C  
ATOM    319  CB  PRO A  40      13.329   5.899 -12.214  1.00 73.38           C  
ATOM    320  O   PRO A  40      10.967   7.368 -10.335  1.00 73.38           O  
ATOM    321  CG  PRO A  40      14.207   6.068 -13.456  1.00 73.38           C  
ATOM    322  CD  PRO A  40      14.470   7.565 -13.479  1.00 73.38           C  
ATOM    323  N   ALA A  41      13.058   8.149 -10.035  1.00 74.94           N  
ATOM    324  CA  ALA A  41      12.846   8.644  -8.679  1.00 74.94           C  
ATOM    325  C   ALA A  41      11.801   9.773  -8.640  1.00 74.94           C  
ATOM    326  CB  ALA A  41      14.202   9.097  -8.122  1.00 74.94           C  
ATOM    327  O   ALA A  41      10.916   9.771  -7.788  1.00 74.94           O  
ATOM    328  N   MET A  42      11.838  10.705  -9.598  1.00 80.69           N  
ATOM    329  CA  MET A  42      10.830  11.766  -9.717  1.00 80.69           C  
ATOM    330  C   MET A  42       9.447  11.220 -10.096  1.00 80.69           C  
ATOM    331  CB  MET A  42      11.290  12.804 -10.742  1.00 80.69           C  
ATOM    332  O   MET A  42       8.442  11.716  -9.597  1.00 80.69           O  
ATOM    333  CG  MET A  42      12.452  13.659 -10.231  1.00 80.69           C  
ATOM    334  SD  MET A  42      13.153  14.758 -11.492  1.00 80.69           S  
ATOM    335  CE  MET A  42      11.922  16.088 -11.506  1.00 80.69           C  
ATOM    336  N   ALA A  43       9.362  10.184 -10.930  1.00 83.62           N  
ATOM    337  CA  ALA A  43       8.084   9.545 -11.248  1.00 83.62           C  
ATOM    338  C   ALA A  43       7.496   8.778 -10.048  1.00 83.62           C  
ATOM    339  CB  ALA A  43       8.283   8.650 -12.469  1.00 83.62           C  
ATOM    340  O   ALA A  43       6.284   8.816  -9.826  1.00 83.62           O  
ATOM    341  N   ALA A  44       8.342   8.151  -9.222  1.00 81.44           N  
ATOM    342  CA  ALA A  44       7.916   7.452  -8.008  1.00 81.44           C  
ATOM    343  C   ALA A  44       7.204   8.376  -6.998  1.00 81.44           C  
ATOM    344  CB  ALA A  44       9.130   6.751  -7.389  1.00 81.44           C  
ATOM    345  O   ALA A  44       6.288   7.926  -6.299  1.00 81.44           O  
ATOM    346  N   TRP A  45       7.517   9.681  -6.991  1.00 87.12           N  
ATOM    347  CA  TRP A  45       6.819  10.678  -6.167  1.00 87.12           C  
ATOM    348  C   TRP A  45       5.308  10.729  -6.405  1.00 87.12           C  
ATOM    349  CB  TRP A  45       7.398  12.077  -6.386  1.00 87.12           C  
ATOM    350  O   TRP A  45       4.561  11.059  -5.484  1.00 87.12           O  
ATOM    351  CG  TRP A  45       8.551  12.414  -5.509  1.00 87.12           C  
ATOM    352  CD1 TRP A  45       9.862  12.284  -5.803  1.00 87.12           C  
ATOM    353  CD2 TRP A  45       8.492  12.877  -4.132  1.00 87.12           C  
ATOM    354  CE2 TRP A  45       9.823  13.086  -3.670  1.00 87.12           C  
ATOM    355  CE3 TRP A  45       7.438  13.123  -3.225  1.00 87.12           C  
ATOM    356  NE1 TRP A  45      10.620  12.682  -4.719  1.00 87.12           N  
ATOM    357  CH2 TRP A  45       9.030  13.796  -1.498  1.00 87.12           C  
ATOM    358  CZ2 TRP A  45      10.097  13.564  -2.382  1.00 87.12           C  
ATOM    359  CZ3 TRP A  45       7.704  13.569  -1.917  1.00 87.12           C  
ATOM    360  N   VAL A  46       4.837  10.369  -7.601  1.00 89.81           N  
ATOM    361  CA  VAL A  46       3.404  10.338  -7.941  1.00 89.81           C  
ATOM    362  C   VAL A  46       2.653   9.291  -7.110  1.00 89.81           C  
ATOM    363  CB  VAL A  46       3.238  10.083  -9.454  1.00 89.81           C  
ATOM    364  O   VAL A  46       1.501   9.501  -6.723  1.00 89.81           O  
ATOM    365  CG1 VAL A  46       1.776   9.999  -9.895  1.00 89.81           C  
ATOM    366  CG2 VAL A  46       3.891  11.234 -10.235  1.00 89.81           C  
ATOM    367  N   ASN A  47       3.292   8.167  -6.788  1.00 87.50           N  
ATOM    368  CA  ASN A  47       2.727   7.166  -5.885  1.00 87.50           C  
ATOM    369  C   ASN A  47       3.055   7.476  -4.420  1.00 87.50           C  
ATOM    370  CB  ASN A  47       3.283   5.805  -6.285  1.00 87.50           C  
ATOM    371  O   ASN A  47       2.194   7.363  -3.545  1.00 87.50           O  
ATOM    372  CG  ASN A  47       2.650   4.669  -5.512  1.00 87.50           C  
ATOM    373  ND2 ASN A  47       3.438   3.850  -4.855  1.00 87.50           N  
ATOM    374  OD1 ASN A  47       1.442   4.512  -5.482  1.00 87.50           O  
ATOM    375  N   ASN A  48       4.294   7.888  -4.145  1.00 84.69           N  
ATOM    376  CA  ASN A  48       4.765   8.099  -2.781  1.00 84.69           C  
ATOM    377  C   ASN A  48       4.005   9.238  -2.088  1.00 84.69           C  
ATOM    378  CB  ASN A  48       6.294   8.294  -2.790  1.00 84.69           C  
ATOM    379  O   ASN A  48       3.631   9.081  -0.927  1.00 84.69           O  
ATOM    380  CG  ASN A  48       7.055   7.030  -3.175  1.00 84.69           C  
ATOM    381  ND2 ASN A  48       8.299   7.139  -3.558  1.00 84.69           N  
ATOM    382  OD1 ASN A  48       6.539   5.918  -3.114  1.00 84.69           O  
ATOM    383  N   SER A  49       3.667  10.332  -2.781  1.00 91.25           N  
ATOM    384  CA  SER A  49       2.902  11.439  -2.182  1.00 91.25           C  
ATOM    385  C   SER A  49       1.511  11.015  -1.697  1.00 91.25           C  
ATOM    386  CB  SER A  49       2.790  12.608  -3.163  1.00 91.25           C  
ATOM    387  O   SER A  49       1.071  11.436  -0.620  1.00 91.25           O  
ATOM    388  OG  SER A  49       1.905  12.321  -4.227  1.00 91.25           O  
ATOM    389  N   TYR A  50       0.848  10.122  -2.438  1.00 92.31           N  
ATOM    390  CA  TYR A  50      -0.402   9.490  -2.023  1.00 92.31           C  
ATOM    391  C   TYR A  50      -0.194   8.624  -0.780  1.00 92.31           C  
ATOM    392  CB  TYR A  50      -0.974   8.661  -3.177  1.00 92.31           C  
ATOM    393  O   TYR A  50      -0.916   8.781   0.199  1.00 92.31           O  
ATOM    394  CG  TYR A  50      -2.150   7.792  -2.777  1.00 92.31           C  
ATOM    395  CD1 TYR A  50      -1.951   6.450  -2.396  1.00 92.31           C  
ATOM    396  CD2 TYR A  50      -3.446   8.330  -2.802  1.00 92.31           C  
ATOM    397  CE1 TYR A  50      -3.054   5.641  -2.060  1.00 92.31           C  
ATOM    398  CE2 TYR A  50      -4.552   7.535  -2.447  1.00 92.31           C  
ATOM    399  OH  TYR A  50      -5.435   5.388  -1.873  1.00 92.31           O  
ATOM    400  CZ  TYR A  50      -4.358   6.182  -2.105  1.00 92.31           C  
ATOM    401  N   LEU A  51       0.811   7.743  -0.768  1.00 86.75           N  
ATOM    402  CA  LEU A  51       1.060   6.849   0.368  1.00 86.75           C  
ATOM    403  C   LEU A  51       1.442   7.607   1.649  1.00 86.75           C  
ATOM    404  CB  LEU A  51       2.145   5.825  -0.003  1.00 86.75           C  
ATOM    405  O   LEU A  51       0.986   7.240   2.733  1.00 86.75           O  
ATOM    406  CG  LEU A  51       1.748   4.808  -1.087  1.00 86.75           C  
ATOM    407  CD1 LEU A  51       2.927   3.873  -1.361  1.00 86.75           C  
ATOM    408  CD2 LEU A  51       0.562   3.936  -0.657  1.00 86.75           C  
ATOM    409  N   ILE A  52       2.232   8.676   1.529  1.00 88.12           N  
ATOM    410  CA  ILE A  52       2.661   9.544   2.636  1.00 88.12           C  
ATOM    411  C   ILE A  52       1.455  10.201   3.299  1.00 88.12           C  
ATOM    412  CB  ILE A  52       3.648  10.606   2.097  1.00 88.12           C  
ATOM    413  O   ILE A  52       1.261  10.094   4.512  1.00 88.12           O  
ATOM    414  CG1 ILE A  52       4.992   9.926   1.771  1.00 88.12           C  
ATOM    415  CG2 ILE A  52       3.889  11.760   3.091  1.00 88.12           C  
ATOM    416  CD1 ILE A  52       5.917  10.741   0.867  1.00 88.12           C  
ATOM    417  N   THR A  53       0.626  10.873   2.502  1.00 92.56           N  
ATOM    418  CA  THR A  53      -0.571  11.555   3.006  1.00 92.56           C  
ATOM    419  C   THR A  53      -1.624  10.560   3.474  1.00 92.56           C  
ATOM    420  CB  THR A  53      -1.167  12.491   1.956  1.00 92.56           C  
ATOM    421  O   THR A  53      -2.245  10.783   4.511  1.00 92.56           O  
ATOM    422  CG2 THR A  53      -0.288  13.714   1.723  1.00 92.56           C  
ATOM    423  OG1 THR A  53      -1.309  11.811   0.738  1.00 92.56           O  
ATOM    424  N   TYR A  54      -1.760   9.418   2.799  1.00 90.06           N  
ATOM    425  CA  TYR A  54      -2.633   8.335   3.231  1.00 90.06           C  
ATOM    426  C   TYR A  54      -2.241   7.829   4.621  1.00 90.06           C  
ATOM    427  CB  TYR A  54      -2.646   7.217   2.176  1.00 90.06           C  
ATOM    428  O   TYR A  54      -3.069   7.861   5.531  1.00 90.06           O  
ATOM    429  CG  TYR A  54      -3.532   6.017   2.463  1.00 90.06           C  
ATOM    430  CD1 TYR A  54      -3.339   4.825   1.742  1.00 90.06           C  
ATOM    431  CD2 TYR A  54      -4.599   6.106   3.373  1.00 90.06           C  
ATOM    432  CE1 TYR A  54      -4.191   3.724   1.958  1.00 90.06           C  
ATOM    433  CE2 TYR A  54      -5.446   5.011   3.596  1.00 90.06           C  
ATOM    434  OH  TYR A  54      -5.998   2.724   3.168  1.00 90.06           O  
ATOM    435  CZ  TYR A  54      -5.220   3.805   2.917  1.00 90.06           C  
ATOM    436  N   ALA A  55      -0.985   7.432   4.826  1.00 84.12           N  
ATOM    437  CA  ALA A  55      -0.504   6.962   6.123  1.00 84.12           C  
ATOM    438  C   ALA A  55      -0.620   8.046   7.209  1.00 84.12           C  
ATOM    439  CB  ALA A  55       0.939   6.469   5.958  1.00 84.12           C  
ATOM    440  O   ALA A  55      -1.088   7.759   8.315  1.00 84.12           O  
ATOM    441  N   GLY A  56      -0.256   9.293   6.887  1.00 88.00           N  
ATOM    442  CA  GLY A  56      -0.308  10.417   7.823  1.00 88.00           C  
ATOM    443  C   GLY A  56      -1.728  10.765   8.276  1.00 88.00           C  
ATOM    444  O   GLY A  56      -1.971  10.985   9.461  1.00 88.00           O  
ATOM    445  N   PHE A  57      -2.706  10.754   7.371  1.00 91.25           N  
ATOM    446  CA  PHE A  57      -4.091  11.088   7.713  1.00 91.25           C  
ATOM    447  C   PHE A  57      -4.894   9.907   8.257  1.00 91.25           C  
ATOM    448  CB  PHE A  57      -4.784  11.769   6.528  1.00 91.25           C  
ATOM    449  O   PHE A  57      -5.975  10.125   8.798  1.00 91.25           O  
ATOM    450  CG  PHE A  57      -4.445  13.244   6.444  1.00 91.25           C  
ATOM    451  CD1 PHE A  57      -5.348  14.197   6.951  1.00 91.25           C  
ATOM    452  CD2 PHE A  57      -3.216  13.670   5.908  1.00 91.25           C  
ATOM    453  CE1 PHE A  57      -5.034  15.566   6.899  1.00 91.25           C  
ATOM    454  CE2 PHE A  57      -2.900  15.037   5.857  1.00 91.25           C  
ATOM    455  CZ  PHE A  57      -3.813  15.987   6.345  1.00 91.25           C  
ATOM    456  N   LEU A  58      -4.392   8.673   8.175  1.00 87.19           N  
ATOM    457  CA  LEU A  58      -5.143   7.483   8.576  1.00 87.19           C  
ATOM    458  C   LEU A  58      -5.471   7.450  10.080  1.00 87.19           C  
ATOM    459  CB  LEU A  58      -4.350   6.248   8.113  1.00 87.19           C  
ATOM    460  O   LEU A  58      -6.610   7.174  10.466  1.00 87.19           O  
ATOM    461  CG  LEU A  58      -5.099   4.915   8.228  1.00 87.19           C  
ATOM    462  CD1 LEU A  58      -6.289   4.846   7.287  1.00 87.19           C  
ATOM    463  CD2 LEU A  58      -4.184   3.771   7.811  1.00 87.19           C  
ATOM    464  N   LEU A  59      -4.494   7.778  10.937  1.00 84.38           N  
ATOM    465  CA  LEU A  59      -4.695   7.872  12.393  1.00 84.38           C  
ATOM    466  C   LEU A  59      -5.642   9.020  12.752  1.00 84.38           C  
ATOM    467  CB  LEU A  59      -3.338   8.075  13.098  1.00 84.38           C  
ATOM    468  O   LEU A  59      -6.602   8.844  13.509  1.00 84.38           O  
ATOM    469  CG  LEU A  59      -2.453   6.822  13.172  1.00 84.38           C  
ATOM    470  CD1 LEU A  59      -1.089   7.191  13.751  1.00 84.38           C  
ATOM    471  CD2 LEU A  59      -3.069   5.749  14.078  1.00 84.38           C  
ATOM    472  N   PHE A  60      -5.388  10.194  12.173  1.00 88.62           N  
ATOM    473  CA  PHE A  60      -6.188  11.391  12.398  1.00 88.62           C  
ATOM    474  C   PHE A  60      -7.640  11.200  11.947  1.00 88.62           C  
ATOM    475  CB  PHE A  60      -5.529  12.566  11.674  1.00 88.62           C  
ATOM    476  O   PHE A  60      -8.563  11.451  12.720  1.00 88.62           O  
ATOM    477  CG  PHE A  60      -6.332  13.842  11.790  1.00 88.62           C  
ATOM    478  CD1 PHE A  60      -7.006  14.358  10.669  1.00 88.62           C  
ATOM    479  CD2 PHE A  60      -6.432  14.495  13.032  1.00 88.62           C  
ATOM    480  CE1 PHE A  60      -7.753  15.543  10.783  1.00 88.62           C  
ATOM    481  CE2 PHE A  60      -7.187  15.675  13.148  1.00 88.62           C  
ATOM    482  CZ  PHE A  60      -7.845  16.200  12.022  1.00 88.62           C  
ATOM    483  N   GLY A  61      -7.849  10.678  10.739  1.00 87.56           N  
ATOM    484  CA  GLY A  61      -9.161  10.437  10.149  1.00 87.56           C  
ATOM    485  C   GLY A  61     -10.028   9.518  10.996  1.00 87.56           C  
ATOM    486  O   GLY A  61     -11.223   9.772  11.154  1.00 87.56           O  
ATOM    487  N   GLY A  62      -9.427   8.501  11.623  1.00 84.12           N  
ATOM    488  CA  GLY A  62     -10.137   7.610  12.536  1.00 84.12           C  
ATOM    489  C   GLY A  62     -10.767   8.356  13.707  1.00 84.12           C  
ATOM    490  O   GLY A  62     -11.962   8.182  13.958  1.00 84.12           O  
ATOM    491  N   ARG A  63      -9.997   9.228  14.369  1.00 85.50           N  
ATOM    492  CA  ARG A  63     -10.489  10.034  15.497  1.00 85.50           C  
ATOM    493  C   ARG A  63     -11.354  11.205  15.090  1.00 85.50           C  
ATOM    494  CB  ARG A  63      -9.326  10.549  16.356  1.00 85.50           C  
ATOM    495  O   ARG A  63     -12.272  11.548  15.828  1.00 85.50           O  
ATOM    496  CG  ARG A  63      -8.700   9.449  17.205  1.00 85.50           C  
ATOM    497  CD  ARG A  63      -9.714   8.827  18.180  1.00 85.50           C  
ATOM    498  NE  ARG A  63      -9.684   7.360  18.092  1.00 85.50           N  
ATOM    499  NH1 ARG A  63      -8.543   7.010  20.032  1.00 85.50           N  
ATOM    500  NH2 ARG A  63      -8.432   5.497  18.389  1.00 85.50           N  
ATOM    501  CZ  ARG A  63      -8.903   6.621  18.843  1.00 85.50           C  
ATOM    502  N   LEU A  64     -11.107  11.786  13.923  1.00 88.38           N  
ATOM    503  CA  LEU A  64     -11.953  12.844  13.389  1.00 88.38           C  
ATOM    504  C   LEU A  64     -13.395  12.347  13.243  1.00 88.38           C  
ATOM    505  CB  LEU A  64     -11.344  13.340  12.071  1.00 88.38           C  
ATOM    506  O   LEU A  64     -14.326  13.021  13.671  1.00 88.38           O  
ATOM    507  CG  LEU A  64     -12.005  14.627  11.555  1.00 88.38           C  
ATOM    508  CD1 LEU A  64     -11.757  15.819  12.482  1.00 88.38           C  
ATOM    509  CD2 LEU A  64     -11.451  14.950  10.170  1.00 88.38           C  
ATOM    510  N   GLY A  65     -13.585  11.123  12.740  1.00 85.00           N  
ATOM    511  CA  GLY A  65     -14.915  10.511  12.660  1.00 85.00           C  
ATOM    512  C   GLY A  65     -15.595  10.329  14.017  1.00 85.00           C  
ATOM    513  O   GLY A  65     -16.798  10.554  14.120  1.00 85.00           O  
ATOM    514  N   ASP A  66     -14.834   9.955  15.048  1.00 83.75           N  
ATOM    515  CA  ASP A  66     -15.342   9.820  16.419  1.00 83.75           C  
ATOM    516  C   ASP A  66     -15.740  11.166  17.049  1.00 83.75           C  
ATOM    517  CB  ASP A  66     -14.280   9.129  17.298  1.00 83.75           C  
ATOM    518  O   ASP A  66     -16.670  11.206  17.852  1.00 83.75           O  
ATOM    519  CG  ASP A  66     -14.203   7.624  17.077  1.00 83.75           C  
ATOM    520  OD1 ASP A  66     -15.289   7.007  17.005  1.00 83.75           O  
ATOM    521  OD2 ASP A  66     -13.085   7.064  16.963  1.00 83.75           O  
ATOM    522  N   ALA A  67     -15.046  12.254  16.704  1.00 85.06           N  
ATOM    523  CA  ALA A  67     -15.195  13.561  17.349  1.00 85.06           C  
ATOM    524  C   ALA A  67     -16.224  14.507  16.715  1.00 85.06           C  
ATOM    525  CB  ALA A  67     -13.832  14.251  17.333  1.00 85.06           C  
ATOM    526  O   ALA A  67     -16.641  15.452  17.373  1.00 85.06           O  
ATOM    527  N   ILE A  68     -16.577  14.338  15.437  1.00 85.88           N  
ATOM    528  CA  ILE A  68     -17.545  15.233  14.777  1.00 85.88           C  
ATOM    529  C   ILE A  68     -18.769  14.485  14.264  1.00 85.88           C  
ATOM    530  CB  ILE A  68     -16.893  16.152  13.714  1.00 85.88           C  
ATOM    531  O   ILE A  68     -19.878  14.737  14.719  1.00 85.88           O  
ATOM    532  CG1 ILE A  68     -15.987  15.443  12.681  1.00 85.88           C  
ATOM    533  CG2 ILE A  68     -16.074  17.243  14.429  1.00 85.88           C  
ATOM    534  CD1 ILE A  68     -15.806  16.254  11.396  1.00 85.88           C  
ATOM    535  N   ASN A  69     -18.581  13.575  13.311  1.00 89.56           N  
ATOM    536  CA  ASN A  69     -19.588  12.681  12.747  1.00 89.56           C  
ATOM    537  C   ASN A  69     -18.891  11.827  11.674  1.00 89.56           C  
ATOM    538  CB  ASN A  69     -20.735  13.508  12.120  1.00 89.56           C  
ATOM    539  O   ASN A  69     -18.329  12.369  10.717  1.00 89.56           O  
ATOM    540  CG  ASN A  69     -21.895  12.675  11.622  1.00 89.56           C  
ATOM    541  ND2 ASN A  69     -23.105  13.149  11.796  1.00 89.56           N  
ATOM    542  OD1 ASN A  69     -21.740  11.596  11.076  1.00 89.56           O  
ATOM    543  N   ARG A  70     -18.955  10.497  11.782  1.00 89.94           N  
ATOM    544  CA  ARG A  70     -18.327   9.567  10.828  1.00 89.94           C  
ATOM    545  C   ARG A  70     -18.877   9.720   9.413  1.00 89.94           C  
ATOM    546  CB  ARG A  70     -18.525   8.121  11.307  1.00 89.94           C  
ATOM    547  O   ARG A  70     -18.118   9.646   8.449  1.00 89.94           O  
ATOM    548  CG  ARG A  70     -17.862   7.879  12.668  1.00 89.94           C  
ATOM    549  CD  ARG A  70     -17.891   6.396  13.037  1.00 89.94           C  
ATOM    550  NE  ARG A  70     -16.956   6.094  14.139  1.00 89.94           N  
ATOM    551  NH1 ARG A  70     -15.004   6.097  12.909  1.00 89.94           N  
ATOM    552  NH2 ARG A  70     -14.960   5.428  15.003  1.00 89.94           N  
ATOM    553  CZ  ARG A  70     -15.657   5.881  14.014  1.00 89.94           C  
ATOM    554  N   LYS A  71     -20.186   9.964   9.296  1.00 91.50           N  
ATOM    555  CA  LYS A  71     -20.899  10.169   8.025  1.00 91.50           C  
ATOM    556  C   LYS A  71     -20.348  11.406   7.308  1.00 91.50           C  
ATOM    557  CB  LYS A  71     -22.416  10.245   8.322  1.00 91.50           C  
ATOM    558  O   LYS A  71     -19.988  11.327   6.140  1.00 91.50           O  
ATOM    559  CG  LYS A  71     -23.320  10.205   7.088  1.00 91.50           C  
ATOM    560  CD  LYS A  71     -24.814  10.031   7.458  1.00 91.50           C  
ATOM    561  CE  LYS A  71     -25.671  10.183   6.198  1.00 91.50           C  
ATOM    562  NZ  LYS A  71     -27.122   9.948   6.285  1.00 91.50           N  
ATOM    563  N   THR A  72     -20.178  12.506   8.042  1.00 91.81           N  
ATOM    564  CA  THR A  72     -19.628  13.768   7.522  1.00 91.81           C  
ATOM    565  C   THR A  72     -18.168  13.636   7.091  1.00 91.81           C  
ATOM    566  CB  THR A  72     -19.759  14.870   8.579  1.00 91.81           C  
ATOM    567  O   THR A  72     -17.809  14.088   6.007  1.00 91.81           O  
ATOM    568  CG2 THR A  72     -19.330  16.240   8.078  1.00 91.81           C  
ATOM    569  OG1 THR A  72     -21.106  14.981   8.976  1.00 91.81           O  
ATOM    570  N   VAL A  73     -17.325  12.982   7.899  1.00 94.06           N  
ATOM    571  CA  VAL A  73     -15.914  12.753   7.536  1.00 94.06           C  
ATOM    572  C   VAL A  73     -15.804  11.920   6.264  1.00 94.06           C  
ATOM    573  CB  VAL A  73     -15.137  12.091   8.689  1.00 94.06           C  
ATOM    574  O   VAL A  73     -14.997  12.242   5.397  1.00 94.06           O  
ATOM    575  CG1 VAL A  73     -13.695  11.720   8.310  1.00 94.06           C  
ATOM    576  CG2 VAL A  73     -15.047  13.071   9.856  1.00 94.06           C  
ATOM    577  N   LEU A  74     -16.644  10.893   6.114  1.00 93.69           N  
ATOM    578  CA  LEU A  74     -16.664  10.055   4.919  1.00 93.69           C  
ATOM    579  C   LEU A  74     -17.052  10.846   3.654  1.00 93.69           C  
ATOM    580  CB  LEU A  74     -17.566   8.845   5.217  1.00 93.69           C  
ATOM    581  O   LEU A  74     -16.491  10.589   2.592  1.00 93.69           O  
ATOM    582  CG  LEU A  74     -17.568   7.784   4.101  1.00 93.69           C  
ATOM    583  CD1 LEU A  74     -17.752   6.386   4.690  1.00 93.69           C  
ATOM    584  CD2 LEU A  74     -18.730   8.005   3.141  1.00 93.69           C  
ATOM    585  N   TYR A  75     -17.944  11.837   3.753  1.00 94.00           N  
ATOM    586  CA  TYR A  75     -18.301  12.703   2.617  1.00 94.00           C  
ATOM    587  C   TYR A  75     -17.159  13.571   2.155  1.00 94.00           C  
ATOM    588  CB  TYR A  75     -19.477  13.614   2.971  1.00 94.00           C  
ATOM    589  O   TYR A  75     -16.816  13.558   0.975  1.00 94.00           O  
ATOM    590  CG  TYR A  75     -20.734  12.884   3.341  1.00 94.00           C  
ATOM    591  CD1 TYR A  75     -20.936  11.567   2.885  1.00 94.00           C  
ATOM    592  CD2 TYR A  75     -21.708  13.546   4.112  1.00 94.00           C  
ATOM    593  CE1 TYR A  75     -22.113  10.906   3.191  1.00 94.00           C  
ATOM    594  CE2 TYR A  75     -22.904  12.883   4.418  1.00 94.00           C  
ATOM    595  OH  TYR A  75     -24.200  10.906   4.166  1.00 94.00           O  
ATOM    596  CZ  TYR A  75     -23.080  11.574   3.937  1.00 94.00           C  
ATOM    597  N   TYR A  76     -16.549  14.293   3.091  1.00 96.38           N  
ATOM    598  CA  TYR A  76     -15.408  15.128   2.763  1.00 96.38           C  
ATOM    599  C   TYR A  76     -14.256  14.286   2.232  1.00 96.38           C  
ATOM    600  CB  TYR A  76     -15.006  15.959   3.981  1.00 96.38           C  
ATOM    601  O   TYR A  76     -13.625  14.688   1.267  1.00 96.38           O  
ATOM    602  CG  TYR A  76     -16.004  17.054   4.300  1.00 96.38           C  
ATOM    603  CD1 TYR A  76     -16.256  18.060   3.346  1.00 96.38           C  
ATOM    604  CD2 TYR A  76     -16.658  17.089   5.545  1.00 96.38           C  
ATOM    605  CE1 TYR A  76     -17.173  19.089   3.628  1.00 96.38           C  
ATOM    606  CE2 TYR A  76     -17.556  18.134   5.839  1.00 96.38           C  
ATOM    607  OH  TYR A  76     -18.691  20.134   5.153  1.00 96.38           O  
ATOM    608  CZ  TYR A  76     -17.822  19.128   4.876  1.00 96.38           C  
ATOM    609  N   ALA A  77     -14.039  13.086   2.772  1.00 96.62           N  
ATOM    610  CA  ALA A  77     -13.028  12.167   2.270  1.00 96.62           C  
ATOM    611  C   ALA A  77     -13.235  11.800   0.787  1.00 96.62           C  
ATOM    612  CB  ALA A  77     -13.041  10.932   3.168  1.00 96.62           C  
ATOM    613  O   ALA A  77     -12.291  11.874   0.004  1.00 96.62           O  
ATOM    614  N   LEU A  78     -14.466  11.458   0.385  1.00 96.62           N  
ATOM    615  CA  LEU A  78     -14.806  11.143  -1.010  1.00 96.62           C  
ATOM    616  C   LEU A  78     -14.687  12.361  -1.935  1.00 96.62           C  
ATOM    617  CB  LEU A  78     -16.236  10.577  -1.064  1.00 96.62           C  
ATOM    618  O   LEU A  78     -14.174  12.235  -3.045  1.00 96.62           O  
ATOM    619  CG  LEU A  78     -16.346   9.128  -0.565  1.00 96.62           C  
ATOM    620  CD1 LEU A  78     -17.809   8.754  -0.378  1.00 96.62           C  
ATOM    621  CD2 LEU A  78     -15.750   8.146  -1.580  1.00 96.62           C  
ATOM    622  N   ILE A  79     -15.120  13.537  -1.474  1.00 97.12           N  
ATOM    623  CA  ILE A  79     -15.008  14.793  -2.230  1.00 97.12           C  
ATOM    624  C   ILE A  79     -13.536  15.168  -2.429  1.00 97.12           C  
ATOM    625  CB  ILE A  79     -15.803  15.914  -1.522  1.00 97.12           C  
ATOM    626  O   ILE A  79     -13.126  15.464  -3.547  1.00 97.12           O  
ATOM    627  CG1 ILE A  79     -17.320  15.620  -1.588  1.00 97.12           C  
ATOM    628  CG2 ILE A  79     -15.504  17.289  -2.146  1.00 97.12           C  
ATOM    629  CD1 ILE A  79     -18.159  16.493  -0.645  1.00 97.12           C  
ATOM    630  N   ILE A  80     -12.728  15.104  -1.369  1.00 98.00           N  
ATOM    631  CA  ILE A  80     -11.282  15.357  -1.412  1.00 98.00           C  
ATOM    632  C   ILE A  80     -10.605  14.401  -2.399  1.00 98.00           C  
ATOM    633  CB  ILE A  80     -10.697  15.237   0.017  1.00 98.00           C  
ATOM    634  O   ILE A  80      -9.781  14.837  -3.200  1.00 98.00           O  
ATOM    635  CG1 ILE A  80     -11.108  16.459   0.872  1.00 98.00           C  
ATOM    636  CG2 ILE A  80      -9.168  15.127   0.009  1.00 98.00           C  
ATOM    637  CD1 ILE A  80     -10.852  16.271   2.374  1.00 98.00           C  
ATOM    638  N   LEU A  81     -10.985  13.119  -2.390  1.00 96.50           N  
ATOM    639  CA  LEU A  81     -10.457  12.127  -3.325  1.00 96.50           C  
ATOM    640  C   LEU A  81     -10.809  12.482  -4.777  1.00 96.50           C  
ATOM    641  CB  LEU A  81     -10.944  10.734  -2.883  1.00 96.50           C  
ATOM    642  O   LEU A  81      -9.924  12.484  -5.628  1.00 96.50           O  
ATOM    643  CG  LEU A  81     -10.196   9.552  -3.530  1.00 96.50           C  
ATOM    644  CD1 LEU A  81     -10.367   8.310  -2.650  1.00 96.50           C  
ATOM    645  CD2 LEU A  81     -10.715   9.198  -4.925  1.00 96.50           C  
ATOM    646  N   ALA A  82     -12.062  12.850  -5.057  1.00 97.31           N  
ATOM    647  CA  ALA A  82     -12.494  13.257  -6.395  1.00 97.31           C  
ATOM    648  C   ALA A  82     -11.798  14.544  -6.880  1.00 97.31           C  
ATOM    649  CB  ALA A  82     -14.019  13.408  -6.385  1.00 97.31           C  
ATOM    650  O   ALA A  82     -11.371  14.612  -8.031  1.00 97.31           O  
ATOM    651  N   ILE A  83     -11.626  15.544  -6.008  1.00 98.06           N  
ATOM    652  CA  ILE A  83     -10.896  16.783  -6.333  1.00 98.06           C  
ATOM    653  C   ILE A  83      -9.415  16.483  -6.586  1.00 98.06           C  
ATOM    654  CB  ILE A  83     -11.077  17.839  -5.217  1.00 98.06           C  
ATOM    655  O   ILE A  83      -8.840  16.998  -7.543  1.00 98.06           O  
ATOM    656  CG1 ILE A  83     -12.551  18.302  -5.139  1.00 98.06           C  
ATOM    657  CG2 ILE A  83     -10.176  19.068  -5.458  1.00 98.06           C  
ATOM    658  CD1 ILE A  83     -12.866  19.144  -3.896  1.00 98.06           C  
ATOM    659  N   GLY A  84      -8.795  15.631  -5.767  1.00 97.62           N  
ATOM    660  CA  GLY A  84      -7.407  15.210  -5.958  1.00 97.62           C  
ATOM    661  C   GLY A  84      -7.204  14.462  -7.274  1.00 97.62           C  
ATOM    662  O   GLY A  84      -6.245  14.738  -7.992  1.00 97.62           O  
ATOM    663  N   ALA A  85      -8.142  13.581  -7.627  1.00 97.00           N  
ATOM    664  CA  ALA A  85      -8.151  12.879  -8.905  1.00 97.00           C  
ATOM    665  C   ALA A  85      -8.303  13.846 -10.087  1.00 97.00           C  
ATOM    666  CB  ALA A  85      -9.278  11.844  -8.872  1.00 97.00           C  
ATOM    667  O   ALA A  85      -7.580  13.722 -11.073  1.00 97.00           O  
ATOM    668  N   LEU A  86      -9.180  14.847  -9.973  1.00 97.62           N  
ATOM    669  CA  LEU A  86      -9.330  15.886 -10.990  1.00 97.62           C  
ATOM    670  C   LEU A  86      -8.022  16.661 -11.183  1.00 97.62           C  
ATOM    671  CB  LEU A  86     -10.505  16.804 -10.611  1.00 97.62           C  
ATOM    672  O   LEU A  86      -7.529  16.722 -12.303  1.00 97.62           O  
ATOM    673  CG  LEU A  86     -10.790  17.916 -11.637  1.00 97.62           C  
ATOM    674  CD1 LEU A  86     -11.228  17.356 -12.992  1.00 97.62           C  
ATOM    675  CD2 LEU A  86     -11.904  18.817 -11.105  1.00 97.62           C  
ATOM    676  N   LEU A  87      -7.435  17.174 -10.096  1.00 97.25           N  
ATOM    677  CA  LEU A  87      -6.184  17.939 -10.124  1.00 97.25           C  
ATOM    678  C   LEU A  87      -5.017  17.118 -10.685  1.00 97.25           C  
ATOM    679  CB  LEU A  87      -5.881  18.426  -8.690  1.00 97.25           C  
ATOM    680  O   LEU A  87      -4.212  17.626 -11.462  1.00 97.25           O  
ATOM    681  CG  LEU A  87      -4.574  19.233  -8.546  1.00 97.25           C  
ATOM    682  CD1 LEU A  87      -4.590  20.509  -9.390  1.00 97.25           C  
ATOM    683  CD2 LEU A  87      -4.366  19.646  -7.087  1.00 97.25           C  
ATOM    684  N   SER A  88      -4.925  15.849 -10.287  1.00 96.00           N  
ATOM    685  CA  SER A  88      -3.850  14.961 -10.716  1.00 96.00           C  
ATOM    686  C   SER A  88      -4.000  14.555 -12.184  1.00 96.00           C  
ATOM    687  CB  SER A  88      -3.801  13.743  -9.796  1.00 96.00           C  
ATOM    688  O   SER A  88      -3.044  14.659 -12.949  1.00 96.00           O  
ATOM    689  OG  SER A  88      -2.686  12.940 -10.097  1.00 96.00           O  
ATOM    690  N   GLY A  89      -5.206  14.165 -12.607  1.00 94.56           N  
ATOM    691  CA  GLY A  89      -5.488  13.777 -13.989  1.00 94.56           C  
ATOM    692  C   GLY A  89      -5.399  14.946 -14.973  1.00 94.56           C  
ATOM    693  O   GLY A  89      -4.997  14.750 -16.118  1.00 94.56           O  
ATOM    694  N   SER A  90      -5.713  16.172 -14.539  1.00 96.12           N  
ATOM    695  CA  SER A  90      -5.566  17.388 -15.351  1.00 96.12           C  
ATOM    696  C   SER A  90      -4.175  18.027 -15.260  1.00 96.12           C  
ATOM    697  CB  SER A  90      -6.662  18.405 -15.009  1.00 96.12           C  
ATOM    698  O   SER A  90      -3.982  19.127 -15.779  1.00 96.12           O  
ATOM    699  OG  SER A  90      -6.434  19.021 -13.756  1.00 96.12           O  
ATOM    700  N   GLY A  91      -3.218  17.388 -14.579  1.00 93.88           N  
ATOM    701  CA  GLY A  91      -1.889  17.944 -14.346  1.00 93.88           C  
ATOM    702  C   GLY A  91      -1.114  18.179 -15.646  1.00 93.88           C  
ATOM    703  O   GLY A  91      -0.877  17.255 -16.430  1.00 93.88           O  
ATOM    704  N   GLN A  92      -0.682  19.420 -15.863  1.00 93.75           N  
ATOM    705  CA  GLN A  92       0.218  19.813 -16.956  1.00 93.75           C  
ATOM    706  C   GLN A  92       1.691  19.746 -16.549  1.00 93.75           C  
ATOM    707  CB  GLN A  92      -0.115  21.234 -17.417  1.00 93.75           C  
ATOM    708  O   GLN A  92       2.570  19.746 -17.403  1.00 93.75           O  
ATOM    709  CG  GLN A  92      -1.507  21.338 -18.052  1.00 93.75           C  
ATOM    710  CD  GLN A  92      -1.803  22.743 -18.563  1.00 93.75           C  
ATOM    711  NE2 GLN A  92      -2.928  22.943 -19.212  1.00 93.75           N  
ATOM    712  OE1 GLN A  92      -1.055  23.688 -18.383  1.00 93.75           O  
ATOM    713  N   THR A  93       1.973  19.664 -15.248  1.00 95.06           N  
ATOM    714  CA  THR A  93       3.323  19.485 -14.706  1.00 95.06           C  
ATOM    715  C   THR A  93       3.339  18.347 -13.695  1.00 95.06           C  
ATOM    716  CB  THR A  93       3.862  20.772 -14.058  1.00 95.06           C  
ATOM    717  O   THR A  93       2.338  18.101 -13.017  1.00 95.06           O  
ATOM    718  CG2 THR A  93       3.793  21.988 -14.980  1.00 95.06           C  
ATOM    719  OG1 THR A  93       3.149  21.108 -12.888  1.00 95.06           O  
ATOM    720  N   LEU A  94       4.493  17.692 -13.529  1.00 92.81           N  
ATOM    721  CA  LEU A  94       4.662  16.619 -12.545  1.00 92.81           C  
ATOM    722  C   LEU A  94       4.259  17.066 -11.127  1.00 92.81           C  
ATOM    723  CB  LEU A  94       6.127  16.145 -12.586  1.00 92.81           C  
ATOM    724  O   LEU A  94       3.629  16.313 -10.393  1.00 92.81           O  
ATOM    725  CG  LEU A  94       6.414  14.988 -11.611  1.00 92.81           C  
ATOM    726  CD1 LEU A  94       5.718  13.696 -12.034  1.00 92.81           C  
ATOM    727  CD2 LEU A  94       7.909  14.726 -11.512  1.00 92.81           C  
ATOM    728  N   ILE A  95       4.559  18.313 -10.753  1.00 94.50           N  
ATOM    729  CA  ILE A  95       4.209  18.870  -9.438  1.00 94.50           C  
ATOM    730  C   ILE A  95       2.690  18.926  -9.238  1.00 94.50           C  
ATOM    731  CB  ILE A  95       4.861  20.258  -9.273  1.00 94.50           C  
ATOM    732  O   ILE A  95       2.208  18.558  -8.169  1.00 94.50           O  
ATOM    733  CG1 ILE A  95       6.398  20.112  -9.164  1.00 94.50           C  
ATOM    734  CG2 ILE A  95       4.322  21.013  -8.043  1.00 94.50           C  
ATOM    735  CD1 ILE A  95       7.139  21.327  -9.730  1.00 94.50           C  
ATOM    736  N   GLN A  96       1.918  19.331 -10.253  1.00 95.94           N  
ATOM    737  CA  GLN A  96       0.452  19.317 -10.170  1.00 95.94           C  
ATOM    738  C   GLN A  96      -0.078  17.894  -9.980  1.00 95.94           C  
ATOM    739  CB  GLN A  96      -0.163  19.923 -11.435  1.00 95.94           C  
ATOM    740  O   GLN A  96      -0.949  17.673  -9.135  1.00 95.94           O  
ATOM    741  CG  GLN A  96       0.015  21.446 -11.517  1.00 95.94           C  
ATOM    742  CD  GLN A  96      -0.461  22.006 -12.854  1.00 95.94           C  
ATOM    743  NE2 GLN A  96      -0.427  23.306 -13.042  1.00 95.94           N  
ATOM    744  OE1 GLN A  96      -0.858  21.294 -13.761  1.00 95.94           O  
ATOM    745  N   VAL A  97       0.500  16.924 -10.699  1.00 96.38           N  
ATOM    746  CA  VAL A  97       0.171  15.505 -10.530  1.00 96.38           C  
ATOM    747  C   VAL A  97       0.448  15.082  -9.087  1.00 96.38           C  
ATOM    748  CB  VAL A  97       0.905  14.605 -11.543  1.00 96.38           C  
ATOM    749  O   VAL A  97      -0.460  14.587  -8.424  1.00 96.38           O  
ATOM    750  CG1 VAL A  97       0.446  13.150 -11.417  1.00 96.38           C  
ATOM    751  CG2 VAL A  97       0.634  15.022 -12.991  1.00 96.38           C  
ATOM    752  N   ILE A  98       1.648  15.349  -8.563  1.00 95.50           N  
ATOM    753  CA  ILE A  98       2.065  15.008  -7.192  1.00 95.50           C  
ATOM    754  C   ILE A  98       1.141  15.635  -6.138  1.00 95.50           C  
ATOM    755  CB  ILE A  98       3.541  15.424  -6.972  1.00 95.50           C  
ATOM    756  O   ILE A  98       0.765  14.948  -5.186  1.00 95.50           O  
ATOM    757  CG1 ILE A  98       4.485  14.520  -7.798  1.00 95.50           C  
ATOM    758  CG2 ILE A  98       3.949  15.345  -5.487  1.00 95.50           C  
ATOM    759  CD1 ILE A  98       5.924  15.048  -7.881  1.00 95.50           C  
ATOM    760  N   LEU A  99       0.751  16.905  -6.296  1.00 96.75           N  
ATOM    761  CA  LEU A  99      -0.149  17.600  -5.368  1.00 96.75           C  
ATOM    762  C   LEU A  99      -1.565  17.016  -5.393  1.00 96.75           C  
ATOM    763  CB  LEU A  99      -0.189  19.102  -5.701  1.00 96.75           C  
ATOM    764  O   LEU A  99      -2.157  16.798  -4.336  1.00 96.75           O  
ATOM    765  CG  LEU A  99       1.088  19.888  -5.349  1.00 96.75           C  
ATOM    766  CD1 LEU A  99       0.930  21.332  -5.828  1.00 96.75           C  
ATOM    767  CD2 LEU A  99       1.367  19.909  -3.845  1.00 96.75           C  
ATOM    768  N   GLY A 100      -2.097  16.703  -6.577  1.00 97.38           N  
ATOM    769  CA  GLY A 100      -3.384  16.017  -6.698  1.00 97.38           C  
ATOM    770  C   GLY A 100      -3.362  14.635  -6.043  1.00 97.38           C  
ATOM    771  O   GLY A 100      -4.285  14.280  -5.311  1.00 97.38           O  
ATOM    772  N   ARG A 101      -2.264  13.891  -6.201  1.00 95.81           N  
ATOM    773  CA  ARG A 101      -2.044  12.588  -5.548  1.00 95.81           C  
ATOM    774  C   ARG A 101      -1.951  12.697  -4.030  1.00 95.81           C  
ATOM    775  CB  ARG A 101      -0.762  11.961  -6.106  1.00 95.81           C  
ATOM    776  O   ARG A 101      -2.564  11.900  -3.324  1.00 95.81           O  
ATOM    777  CG  ARG A 101      -0.860  11.579  -7.586  1.00 95.81           C  
ATOM    778  CD  ARG A 101      -1.820  10.443  -7.887  1.00 95.81           C  
ATOM    779  NE  ARG A 101      -1.380   9.236  -7.189  1.00 95.81           N  
ATOM    780  NH1 ARG A 101      -3.450   8.421  -6.705  1.00 95.81           N  
ATOM    781  NH2 ARG A 101      -1.626   7.290  -6.093  1.00 95.81           N  
ATOM    782  CZ  ARG A 101      -2.158   8.323  -6.663  1.00 95.81           C  
ATOM    783  N   ALA A 102      -1.256  13.714  -3.524  1.00 96.06           N  
ATOM    784  CA  ALA A 102      -1.224  14.017  -2.098  1.00 96.06           C  
ATOM    785  C   ALA A 102      -2.642  14.298  -1.567  1.00 96.06           C  
ATOM    786  CB  ALA A 102      -0.274  15.201  -1.878  1.00 96.06           C  
ATOM    787  O   ALA A 102      -3.037  13.777  -0.527  1.00 96.06           O  
ATOM    788  N   LEU A 103      -3.456  15.050  -2.313  1.00 97.62           N  
ATOM    789  CA  LEU A 103      -4.844  15.311  -1.936  1.00 97.62           C  
ATOM    790  C   LEU A 103      -5.698  14.029  -1.951  1.00 97.62           C  
ATOM    791  CB  LEU A 103      -5.397  16.420  -2.848  1.00 97.62           C  
ATOM    792  O   LEU A 103      -6.463  13.793  -1.016  1.00 97.62           O  
ATOM    793  CG  LEU A 103      -6.750  16.988  -2.391  1.00 97.62           C  
ATOM    794  CD1 LEU A 103      -6.650  17.675  -1.024  1.00 97.62           C  
ATOM    795  CD2 LEU A 103      -7.242  18.034  -3.389  1.00 97.62           C  
ATOM    796  N   MET A 104      -5.517  13.150  -2.942  1.00 97.12           N  
ATOM    797  CA  MET A 104      -6.164  11.830  -2.960  1.00 97.12           C  
ATOM    798  C   MET A 104      -5.799  10.995  -1.728  1.00 97.12           C  
ATOM    799  CB  MET A 104      -5.794  11.038  -4.222  1.00 97.12           C  
ATOM    800  O   MET A 104      -6.678  10.358  -1.146  1.00 97.12           O  
ATOM    801  CG  MET A 104      -6.404  11.612  -5.497  1.00 97.12           C  
ATOM    802  SD  MET A 104      -5.952  10.704  -7.000  1.00 97.12           S  
ATOM    803  CE  MET A 104      -6.943   9.195  -6.796  1.00 97.12           C  
ATOM    804  N   GLY A 105      -4.535  11.022  -1.301  1.00 95.12           N  
ATOM    805  CA  GLY A 105      -4.081  10.283  -0.125  1.00 95.12           C  
ATOM    806  C   GLY A 105      -4.694  10.815   1.170  1.00 95.12           C  
ATOM    807  O   GLY A 105      -5.121  10.021   2.010  1.00 95.12           O  
ATOM    808  N   VAL A 106      -4.878  12.136   1.300  1.00 96.44           N  
ATOM    809  CA  VAL A 106      -5.679  12.725   2.393  1.00 96.44           C  
ATOM    810  C   VAL A 106      -7.092  12.135   2.399  1.00 96.44           C  
ATOM    811  CB  VAL A 106      -5.746  14.265   2.303  1.00 96.44           C  
ATOM    812  O   VAL A 106      -7.553  11.645   3.432  1.00 96.44           O  
ATOM    813  CG1 VAL A 106      -6.647  14.863   3.393  1.00 96.44           C  
ATOM    814  CG2 VAL A 106      -4.361  14.898   2.463  1.00 96.44           C  
ATOM    815  N   GLY A 107      -7.766  12.117   1.244  1.00 96.50           N  
ATOM    816  CA  GLY A 107      -9.093  11.509   1.098  1.00 96.50           C  
ATOM    817  C   GLY A 107      -9.108  10.035   1.515  1.00 96.50           C  
ATOM    818  O   GLY A 107      -9.951   9.617   2.310  1.00 96.50           O  
ATOM    819  N   ALA A 108      -8.125   9.252   1.069  1.00 94.62           N  
ATOM    820  CA  ALA A 108      -7.995   7.839   1.418  1.00 94.62           C  
ATOM    821  C   ALA A 108      -7.803   7.603   2.929  1.00 94.62           C  
ATOM    822  CB  ALA A 108      -6.831   7.255   0.612  1.00 94.62           C  
ATOM    823  O   ALA A 108      -8.436   6.710   3.512  1.00 94.62           O  
ATOM    824  N   GLY A 109      -6.972   8.425   3.580  1.00 92.06           N  
ATOM    825  CA  GLY A 109      -6.701   8.362   5.021  1.00 92.06           C  
ATOM    826  C   GLY A 109      -7.917   8.710   5.866  1.00 92.06           C  
ATOM    827  O   GLY A 109      -8.173   8.068   6.885  1.00 92.06           O  
ATOM    828  N   LEU A 110      -8.725   9.665   5.409  1.00 94.00           N  
ATOM    829  CA  LEU A 110      -9.978  10.017   6.067  1.00 94.00           C  
ATOM    830  C   LEU A 110     -11.067   8.953   5.855  1.00 94.00           C  
ATOM    831  CB  LEU A 110     -10.425  11.404   5.584  1.00 94.00           C  
ATOM    832  O   LEU A 110     -11.813   8.672   6.791  1.00 94.00           O  
ATOM    833  CG  LEU A 110      -9.491  12.568   5.971  1.00 94.00           C  
ATOM    834  CD1 LEU A 110     -10.054  13.864   5.390  1.00 94.00           C  
ATOM    835  CD2 LEU A 110      -9.339  12.728   7.484  1.00 94.00           C  
ATOM    836  N   LEU A 111     -11.151   8.336   4.670  1.00 93.88           N  
ATOM    837  CA  LEU A 111     -12.214   7.387   4.303  1.00 93.88           C  
ATOM    838  C   LEU A 111     -12.056   6.020   4.968  1.00 93.88           C  
ATOM    839  CB  LEU A 111     -12.229   7.236   2.770  1.00 93.88           C  
ATOM    840  O   LEU A 111     -13.014   5.475   5.524  1.00 93.88           O  
ATOM    841  CG  LEU A 111     -13.450   6.468   2.224  1.00 93.88           C  
ATOM    842  CD1 LEU A 111     -13.750   6.940   0.808  1.00 93.88           C  
ATOM    843  CD2 LEU A 111     -13.303   4.944   2.139  1.00 93.88           C  
ATOM    844  N   THR A 112     -10.852   5.451   4.897  1.00 90.25           N  
ATOM    845  CA  THR A 112     -10.566   4.066   5.304  1.00 90.25           C  
ATOM    846  C   THR A 112     -11.079   3.721   6.709  1.00 90.25           C  
ATOM    847  CB  THR A 112      -9.068   3.771   5.166  1.00 90.25           C  
ATOM    848  O   THR A 112     -11.825   2.743   6.836  1.00 90.25           O  
ATOM    849  CG2 THR A 112      -8.700   2.336   5.547  1.00 90.25           C  
ATOM    850  OG1 THR A 112      -8.725   3.938   3.816  1.00 90.25           O  
ATOM    851  N   PRO A 113     -10.801   4.508   7.768  1.00 86.38           N  
ATOM    852  CA  PRO A 113     -11.270   4.174   9.108  1.00 86.38           C  
ATOM    853  C   PRO A 113     -12.789   4.345   9.262  1.00 86.38           C  
ATOM    854  CB  PRO A 113     -10.481   5.090  10.042  1.00 86.38           C  
ATOM    855  O   PRO A 113     -13.397   3.639  10.070  1.00 86.38           O  
ATOM    856  CG  PRO A 113     -10.187   6.322   9.187  1.00 86.38           C  
ATOM    857  CD  PRO A 113     -10.000   5.724   7.802  1.00 86.38           C  
ATOM    858  N   GLN A 114     -13.431   5.221   8.475  1.00 89.62           N  
ATOM    859  CA  GLN A 114     -14.894   5.330   8.474  1.00 89.62           C  
ATOM    860  C   GLN A 114     -15.542   4.095   7.860  1.00 89.62           C  
ATOM    861  CB  GLN A 114     -15.396   6.585   7.741  1.00 89.62           C  
ATOM    862  O   GLN A 114     -16.541   3.613   8.394  1.00 89.62           O  
ATOM    863  CG  GLN A 114     -14.804   7.908   8.226  1.00 89.62           C  
ATOM    864  CD  GLN A 114     -14.686   8.025   9.736  1.00 89.62           C  
ATOM    865  NE2 GLN A 114     -13.591   8.566  10.209  1.00 89.62           N  
ATOM    866  OE1 GLN A 114     -15.524   7.592  10.516  1.00 89.62           O  
ATOM    867  N   SER A 115     -14.958   3.545   6.790  1.00 89.69           N  
ATOM    868  CA  SER A 115     -15.484   2.336   6.149  1.00 89.69           C  
ATOM    869  C   SER A 115     -15.584   1.164   7.133  1.00 89.69           C  
ATOM    870  CB  SER A 115     -14.694   1.994   4.879  1.00 89.69           C  
ATOM    871  O   SER A 115     -16.639   0.544   7.258  1.00 89.69           O  
ATOM    872  OG  SER A 115     -13.437   1.410   5.155  1.00 89.69           O  
ATOM    873  N   MET A 116     -14.546   0.951   7.943  1.00 82.25           N  
ATOM    874  CA  MET A 116     -14.522  -0.083   8.982  1.00 82.25           C  
ATOM    875  C   MET A 116     -15.499   0.179  10.126  1.00 82.25           C  
ATOM    876  CB  MET A 116     -13.125  -0.147   9.585  1.00 82.25           C  
ATOM    877  O   MET A 116     -16.198  -0.730  10.587  1.00 82.25           O  
ATOM    878  CG  MET A 116     -12.099  -0.635   8.580  1.00 82.25           C  
ATOM    879  SD  MET A 116     -10.520  -0.869   9.408  1.00 82.25           S  
ATOM    880  CE  MET A 116      -9.804  -1.980   8.205  1.00 82.25           C  
ATOM    881  N   ALA A 117     -15.545   1.422  10.605  1.00 82.94           N  
ATOM    882  CA  ALA A 117     -16.437   1.790  11.693  1.00 82.94           C  
ATOM    883  C   ALA A 117     -17.903   1.585  11.298  1.00 82.94           C  
ATOM    884  CB  ALA A 117     -16.151   3.235  12.085  1.00 82.94           C  
ATOM    885  O   ALA A 117     -18.670   1.003  12.064  1.00 82.94           O  
ATOM    886  N   PHE A 118     -18.282   1.969  10.077  1.00 87.62           N  
ATOM    887  CA  PHE A 118     -19.636   1.745   9.586  1.00 87.62           C  
ATOM    888  C   PHE A 118     -19.972   0.268   9.391  1.00 87.62           C  
ATOM    889  CB  PHE A 118     -19.891   2.543   8.311  1.00 87.62           C  
ATOM    890  O   PHE A 118     -21.099  -0.113   9.693  1.00 87.62           O  
ATOM    891  CG  PHE A 118     -20.323   3.965   8.574  1.00 87.62           C  
ATOM    892  CD1 PHE A 118     -21.567   4.198   9.193  1.00 87.62           C  
ATOM    893  CD2 PHE A 118     -19.522   5.048   8.171  1.00 87.62           C  
ATOM    894  CE1 PHE A 118     -22.003   5.512   9.416  1.00 87.62           C  
ATOM    895  CE2 PHE A 118     -19.956   6.363   8.405  1.00 87.62           C  
ATOM    896  CZ  PHE A 118     -21.193   6.592   9.032  1.00 87.62           C  
ATOM    897  N   ILE A 119     -19.027  -0.589   8.992  1.00 84.06           N  
ATOM    898  CA  ILE A 119     -19.257  -2.046   8.975  1.00 84.06           C  
ATOM    899  C   ILE A 119     -19.644  -2.547  10.372  1.00 84.06           C  
ATOM    900  CB  ILE A 119     -18.017  -2.786   8.426  1.00 84.06           C  
ATOM    901  O   ILE A 119     -20.586  -3.327  10.520  1.00 84.06           O  
ATOM    902  CG1 ILE A 119     -17.874  -2.487   6.923  1.00 84.06           C  
ATOM    903  CG2 ILE A 119     -18.140  -4.305   8.638  1.00 84.06           C  
ATOM    904  CD1 ILE A 119     -16.500  -2.844   6.352  1.00 84.06           C  
ATOM    905  N   SER A 120     -18.983  -2.038  11.412  1.00 76.62           N  
ATOM    906  CA  SER A 120     -19.295  -2.398  12.798  1.00 76.62           C  
ATOM    907  C   SER A 120     -20.642  -1.831  13.273  1.00 76.62           C  
ATOM    908  CB  SER A 120     -18.165  -1.949  13.726  1.00 76.62           C  
ATOM    909  O   SER A 120     -21.288  -2.428  14.129  1.00 76.62           O  
ATOM    910  OG  SER A 120     -16.940  -2.547  13.345  1.00 76.62           O  
ATOM    911  N   ILE A 121     -21.098  -0.706  12.718  1.00 83.38           N  
ATOM    912  CA  ILE A 121     -22.406  -0.103  13.034  1.00 83.38           C  
ATOM    913  C   ILE A 121     -23.550  -0.826  12.305  1.00 83.38           C  
ATOM    914  CB  ILE A 121     -22.369   1.411  12.711  1.00 83.38           C  
ATOM    915  O   ILE A 121     -24.613  -1.039  12.882  1.00 83.38           O  
ATOM    916  CG1 ILE A 121     -21.388   2.141  13.660  1.00 83.38           C  
ATOM    917  CG2 ILE A 121     -23.766   2.057  12.814  1.00 83.38           C  
ATOM    918  CD1 ILE A 121     -20.961   3.526  13.161  1.00 83.38           C  
ATOM    919  N   ILE A 122     -23.349  -1.200  11.039  1.00 86.81           N  
ATOM    920  CA  ILE A 122     -24.394  -1.736  10.152  1.00 86.81           C  
ATOM    921  C   ILE A 122     -24.672  -3.221  10.419  1.00 86.81           C  
ATOM    922  CB  ILE A 122     -23.986  -1.482   8.680  1.00 86.81           C  
ATOM    923  O   ILE A 122     -25.818  -3.662  10.284  1.00 86.81           O  
ATOM    924  CG1 ILE A 122     -23.980   0.033   8.369  1.00 86.81           C  
ATOM    925  CG2 ILE A 122     -24.934  -2.180   7.691  1.00 86.81           C  
ATOM    926  CD1 ILE A 122     -23.257   0.369   7.061  1.00 86.81           C  
ATOM    927  N   PHE A 123     -23.642  -3.993  10.777  1.00 81.25           N  
ATOM    928  CA  PHE A 123     -23.751  -5.432  11.009  1.00 81.25           C  
ATOM    929  C   PHE A 123     -23.736  -5.768  12.506  1.00 81.25           C  
ATOM    930  CB  PHE A 123     -22.679  -6.179  10.201  1.00 81.25           C  
ATOM    931  O   PHE A 123     -22.968  -5.204  13.290  1.00 81.25           O  
ATOM    932  CG  PHE A 123     -22.856  -6.048   8.696  1.00 81.25           C  
ATOM    933  CD1 PHE A 123     -23.738  -6.905   8.010  1.00 81.25           C  
ATOM    934  CD2 PHE A 123     -22.152  -5.064   7.978  1.00 81.25           C  
ATOM    935  CE1 PHE A 123     -23.905  -6.784   6.617  1.00 81.25           C  
ATOM    936  CE2 PHE A 123     -22.319  -4.942   6.589  1.00 81.25           C  
ATOM    937  CZ  PHE A 123     -23.192  -5.804   5.905  1.00 81.25           C  
ATOM    938  N   THR A 124     -24.592  -6.710  12.912  1.00 75.25           N  
ATOM    939  CA  THR A 124     -24.660  -7.252  14.280  1.00 75.25           C  
ATOM    940  C   THR A 124     -23.474  -8.179  14.574  1.00 75.25           C  
ATOM    941  CB  THR A 124     -25.984  -8.003  14.503  1.00 75.25           C  
ATOM    942  O   THR A 124     -22.756  -8.577  13.657  1.00 75.25           O  
ATOM    943  CG2 THR A 124     -27.190  -7.073  14.375  1.00 75.25           C  
ATOM    944  OG1 THR A 124     -26.114  -9.026  13.544  1.00 75.25           O  
ATOM    945  N   GLN A 125     -23.254  -8.536  15.849  1.00 62.78           N  
ATOM    946  CA  GLN A 125     -22.055  -9.268  16.297  1.00 62.78           C  
ATOM    947  C   GLN A 125     -21.742 -10.535  15.472  1.00 62.78           C  
ATOM    948  CB  GLN A 125     -22.173  -9.617  17.792  1.00 62.78           C  
ATOM    949  O   GLN A 125     -20.580 -10.748  15.146  1.00 62.78           O  
ATOM    950  CG  GLN A 125     -21.999  -8.400  18.724  1.00 62.78           C  
ATOM    951  CD  GLN A 125     -22.079  -8.774  20.207  1.00 62.78           C  
ATOM    952  NE2 GLN A 125     -21.895  -7.844  21.118  1.00 62.78           N  
ATOM    953  OE1 GLN A 125     -22.318  -9.905  20.578  1.00 62.78           O  
ATOM    954  N   GLY A 126     -22.751 -11.309  15.048  1.00 63.03           N  
ATOM    955  CA  GLY A 126     -22.547 -12.517  14.234  1.00 63.03           C  
ATOM    956  C   GLY A 126     -22.204 -12.277  12.754  1.00 63.03           C  
ATOM    957  O   GLY A 126     -21.638 -13.156  12.119  1.00 63.03           O  
ATOM    958  N   GLY A 127     -22.516 -11.102  12.190  1.00 72.25           N  
ATOM    959  CA  GLY A 127     -22.304 -10.795  10.763  1.00 72.25           C  
ATOM    960  C   GLY A 127     -21.096  -9.900  10.460  1.00 72.25           C  
ATOM    961  O   GLY A 127     -20.719  -9.746   9.298  1.00 72.25           O  
ATOM    962  N   ARG A 128     -20.481  -9.289  11.483  1.00 70.56           N  
ATOM    963  CA  ARG A 128     -19.362  -8.340  11.314  1.00 70.56           C  
ATOM    964  C   ARG A 128     -18.105  -8.987  10.753  1.00 70.56           C  
ATOM    965  CB  ARG A 128     -19.008  -7.681  12.648  1.00 70.56           C  
ATOM    966  O   ARG A 128     -17.497  -8.409   9.862  1.00 70.56           O  
ATOM    967  CG  ARG A 128     -20.017  -6.604  13.038  1.00 70.56           C  
ATOM    968  CD  ARG A 128     -19.668  -6.106  14.436  1.00 70.56           C  
ATOM    969  NE  ARG A 128     -20.711  -5.219  14.962  1.00 70.56           N  
ATOM    970  NH1 ARG A 128     -19.654  -4.693  16.908  1.00 70.56           N  
ATOM    971  NH2 ARG A 128     -21.689  -3.859  16.488  1.00 70.56           N  
ATOM    972  CZ  ARG A 128     -20.686  -4.598  16.120  1.00 70.56           C  
ATOM    973  N   GLY A 129     -17.734 -10.164  11.262  1.00 65.00           N  
ATOM    974  CA  GLY A 129     -16.561 -10.902  10.784  1.00 65.00           C  
ATOM    975  C   GLY A 129     -16.660 -11.183   9.285  1.00 65.00           C  
ATOM    976  O   GLY A 129     -15.757 -10.837   8.534  1.00 65.00           O  
ATOM    977  N   THR A 130     -17.816 -11.671   8.827  1.00 70.69           N  
ATOM    978  CA  THR A 130     -18.097 -11.886   7.401  1.00 70.69           C  
ATOM    979  C   THR A 130     -18.036 -10.591   6.594  1.00 70.69           C  
ATOM    980  CB  THR A 130     -19.485 -12.513   7.219  1.00 70.69           C  
ATOM    981  O   THR A 130     -17.412 -10.558   5.538  1.00 70.69           O  
ATOM    982  CG2 THR A 130     -19.723 -13.022   5.800  1.00 70.69           C  
ATOM    983  OG1 THR A 130     -19.649 -13.595   8.103  1.00 70.69           O  
ATOM    984  N   ALA A 131     -18.642  -9.505   7.081  1.00 76.81           N  
ATOM    985  CA  ALA A 131     -18.620  -8.220   6.382  1.00 76.81           C  
ATOM    986  C   ALA A 131     -17.199  -7.641   6.263  1.00 76.81           C  
ATOM    987  CB  ALA A 131     -19.568  -7.261   7.106  1.00 76.81           C  
ATOM    988  O   ALA A 131     -16.833  -7.107   5.219  1.00 76.81           O  
ATOM    989  N   LEU A 132     -16.374  -7.785   7.300  1.00 72.94           N  
ATOM    990  CA  LEU A 132     -14.963  -7.396   7.269  1.00 72.94           C  
ATOM    991  C   LEU A 132     -14.123  -8.322   6.391  1.00 72.94           C  
ATOM    992  CB  LEU A 132     -14.414  -7.392   8.694  1.00 72.94           C  
ATOM    993  O   LEU A 132     -13.217  -7.843   5.718  1.00 72.94           O  
ATOM    994  CG  LEU A 132     -14.979  -6.243   9.537  1.00 72.94           C  
ATOM    995  CD1 LEU A 132     -14.646  -6.551  10.979  1.00 72.94           C  
ATOM    996  CD2 LEU A 132     -14.366  -4.888   9.164  1.00 72.94           C  
ATOM    997  N   GLY A 133     -14.454  -9.613   6.347  1.00 69.19           N  
ATOM    998  CA  GLY A 133     -13.878 -10.566   5.405  1.00 69.19           C  
ATOM    999  C   GLY A 133     -14.156 -10.162   3.957  1.00 69.19           C  
ATOM   1000  O   GLY A 133     -13.229 -10.103   3.156  1.00 69.19           O  
ATOM   1001  N   ILE A 134     -15.397  -9.779   3.631  1.00 76.62           N  
ATOM   1002  CA  ILE A 134     -15.761  -9.253   2.304  1.00 76.62           C  
ATOM   1003  C   ILE A 134     -15.039  -7.931   2.027  1.00 76.62           C  
ATOM   1004  CB  ILE A 134     -17.292  -9.094   2.159  1.00 76.62           C  
ATOM   1005  O   ILE A 134     -14.478  -7.760   0.951  1.00 76.62           O  
ATOM   1006  CG1 ILE A 134     -18.008 -10.462   2.205  1.00 76.62           C  
ATOM   1007  CG2 ILE A 134     -17.635  -8.371   0.837  1.00 76.62           C  
ATOM   1008  CD1 ILE A 134     -19.522 -10.349   2.435  1.00 76.62           C  
ATOM   1009  N   TRP A 135     -15.000  -7.005   2.986  1.00 81.94           N  
ATOM   1010  CA  TRP A 135     -14.250  -5.753   2.848  1.00 81.94           C  
ATOM   1011  C   TRP A 135     -12.754  -6.005   2.594  1.00 81.94           C  
ATOM   1012  CB  TRP A 135     -14.487  -4.910   4.102  1.00 81.94           C  
ATOM   1013  O   TRP A 135     -12.155  -5.358   1.741  1.00 81.94           O  
ATOM   1014  CG  TRP A 135     -13.785  -3.592   4.146  1.00 81.94           C  
ATOM   1015  CD1 TRP A 135     -14.305  -2.401   3.767  1.00 81.94           C  
ATOM   1016  CD2 TRP A 135     -12.416  -3.314   4.574  1.00 81.94           C  
ATOM   1017  CE2 TRP A 135     -12.199  -1.909   4.480  1.00 81.94           C  
ATOM   1018  CE3 TRP A 135     -11.333  -4.103   5.022  1.00 81.94           C  
ATOM   1019  NE1 TRP A 135     -13.387  -1.400   4.011  1.00 81.94           N  
ATOM   1020  CH2 TRP A 135      -9.894  -2.136   5.161  1.00 81.94           C  
ATOM   1021  CZ2 TRP A 135     -10.979  -1.315   4.814  1.00 81.94           C  
ATOM   1022  CZ3 TRP A 135     -10.074  -3.526   5.280  1.00 81.94           C  
ATOM   1023  N   GLY A 136     -12.159  -6.993   3.266  1.00 71.06           N  
ATOM   1024  CA  GLY A 136     -10.788  -7.438   3.015  1.00 71.06           C  
ATOM   1025  C   GLY A 136     -10.618  -8.077   1.634  1.00 71.06           C  
ATOM   1026  O   GLY A 136      -9.652  -7.772   0.940  1.00 71.06           O  
ATOM   1027  N   ALA A 137     -11.576  -8.897   1.193  1.00 71.38           N  
ATOM   1028  CA  ALA A 137     -11.589  -9.484  -0.147  1.00 71.38           C  
ATOM   1029  C   ALA A 137     -11.689  -8.412  -1.244  1.00 71.38           C  
ATOM   1030  CB  ALA A 137     -12.742 -10.491  -0.241  1.00 71.38           C  
ATOM   1031  O   ALA A 137     -11.035  -8.532  -2.278  1.00 71.38           O  
ATOM   1032  N   VAL A 138     -12.427  -7.324  -0.998  1.00 82.00           N  
ATOM   1033  CA  VAL A 138     -12.481  -6.158  -1.892  1.00 82.00           C  
ATOM   1034  C   VAL A 138     -11.098  -5.534  -2.082  1.00 82.00           C  
ATOM   1035  CB  VAL A 138     -13.508  -5.122  -1.394  1.00 82.00           C  
ATOM   1036  O   VAL A 138     -10.801  -5.129  -3.201  1.00 82.00           O  
ATOM   1037  CG1 VAL A 138     -13.418  -3.782  -2.128  1.00 82.00           C  
ATOM   1038  CG2 VAL A 138     -14.936  -5.642  -1.594  1.00 82.00           C  
ATOM   1039  N   ALA A 139     -10.224  -5.514  -1.063  1.00 75.00           N  
ATOM   1040  CA  ALA A 139      -8.833  -5.085  -1.257  1.00 75.00           C  
ATOM   1041  C   ALA A 139      -8.117  -5.973  -2.282  1.00 75.00           C  
ATOM   1042  CB  ALA A 139      -8.044  -5.099   0.061  1.00 75.00           C  
ATOM   1043  O   ALA A 139      -7.504  -5.456  -3.208  1.00 75.00           O  
ATOM   1044  N   GLY A 140      -8.240  -7.299  -2.150  1.00 69.69           N  
ATOM   1045  CA  GLY A 140      -7.640  -8.255  -3.083  1.00 69.69           C  
ATOM   1046  C   GLY A 140      -8.168  -8.096  -4.510  1.00 69.69           C  
ATOM   1047  O   GLY A 140      -7.378  -8.022  -5.447  1.00 69.69           O  
ATOM   1048  N   ILE A 141      -9.489  -7.956  -4.677  1.00 75.62           N  
ATOM   1049  CA  ILE A 141     -10.126  -7.713  -5.984  1.00 75.62           C  
ATOM   1050  C   ILE A 141      -9.689  -6.360  -6.566  1.00 75.62           C  
ATOM   1051  CB  ILE A 141     -11.667  -7.802  -5.877  1.00 75.62           C  
ATOM   1052  O   ILE A 141      -9.460  -6.253  -7.767  1.00 75.62           O  
ATOM   1053  CG1 ILE A 141     -12.115  -9.216  -5.435  1.00 75.62           C  
ATOM   1054  CG2 ILE A 141     -12.339  -7.469  -7.225  1.00 75.62           C  
ATOM   1055  CD1 ILE A 141     -13.590  -9.291  -5.014  1.00 75.62           C  
ATOM   1056  N   ALA A 142      -9.540  -5.323  -5.744  1.00 83.06           N  
ATOM   1057  CA  ALA A 142      -9.081  -4.009  -6.185  1.00 83.06           C  
ATOM   1058  C   ALA A 142      -7.628  -4.034  -6.670  1.00 83.06           C  
ATOM   1059  CB  ALA A 142      -9.256  -3.032  -5.030  1.00 83.06           C  
ATOM   1060  O   ALA A 142      -7.346  -3.578  -7.777  1.00 83.06           O  
ATOM   1061  N   THR A 143      -6.736  -4.643  -5.883  1.00 73.00           N  
ATOM   1062  CA  THR A 143      -5.339  -4.911  -6.258  1.00 73.00           C  
ATOM   1063  C   THR A 143      -5.266  -5.733  -7.545  1.00 73.00           C  
ATOM   1064  CB  THR A 143      -4.648  -5.667  -5.105  1.00 73.00           C  
ATOM   1065  O   THR A 143      -4.372  -5.534  -8.360  1.00 73.00           O  
ATOM   1066  CG2 THR A 143      -3.179  -6.051  -5.292  1.00 73.00           C  
ATOM   1067  OG1 THR A 143      -4.683  -4.873  -3.939  1.00 73.00           O  
ATOM   1068  N   ALA A 144      -6.233  -6.628  -7.752  1.00 72.12           N  
ATOM   1069  CA  ALA A 144      -6.334  -7.439  -8.949  1.00 72.12           C  
ATOM   1070  C   ALA A 144      -6.816  -6.661 -10.188  1.00 72.12           C  
ATOM   1071  CB  ALA A 144      -7.250  -8.631  -8.613  1.00 72.12           C  
ATOM   1072  O   ALA A 144      -6.332  -6.862 -11.300  1.00 72.12           O  
ATOM   1073  N   THR A 145      -7.782  -5.768  -9.993  1.00 80.81           N  
ATOM   1074  CA  THR A 145      -8.446  -5.026 -11.071  1.00 80.81           C  
ATOM   1075  C   THR A 145      -7.589  -3.869 -11.580  1.00 80.81           C  
ATOM   1076  CB  THR A 145      -9.812  -4.514 -10.592  1.00 80.81           C  
ATOM   1077  O   THR A 145      -7.629  -3.566 -12.773  1.00 80.81           O  
ATOM   1078  CG2 THR A 145     -10.612  -3.846 -11.705  1.00 80.81           C  
ATOM   1079  OG1 THR A 145     -10.601  -5.580 -10.115  1.00 80.81           O  
ATOM   1080  N   GLY A 146      -6.790  -3.249 -10.704  1.00 83.62           N  
ATOM   1081  CA  GLY A 146      -5.969  -2.079 -11.028  1.00 83.62           C  
ATOM   1082  C   GLY A 146      -5.119  -2.252 -12.286  1.00 83.62           C  
ATOM   1083  O   GLY A 146      -5.278  -1.458 -13.216  1.00 83.62           O  
ATOM   1084  N   PRO A 147      -4.300  -3.310 -12.404  1.00 77.38           N  
ATOM   1085  CA  PRO A 147      -3.491  -3.520 -13.600  1.00 77.38           C  
ATOM   1086  C   PRO A 147      -4.279  -3.753 -14.890  1.00 77.38           C  
ATOM   1087  CB  PRO A 147      -2.620  -4.723 -13.276  1.00 77.38           C  
ATOM   1088  O   PRO A 147      -3.881  -3.270 -15.949  1.00 77.38           O  
ATOM   1089  CG  PRO A 147      -2.527  -4.738 -11.747  1.00 77.38           C  
ATOM   1090  CD  PRO A 147      -3.893  -4.211 -11.334  1.00 77.38           C  
ATOM   1091  N   VAL A 148      -5.414  -4.454 -14.808  1.00 80.56           N  
ATOM   1092  CA  VAL A 148      -6.284  -4.716 -15.968  1.00 80.56           C  
ATOM   1093  C   VAL A 148      -6.839  -3.404 -16.506  1.00 80.56           C  
ATOM   1094  CB  VAL A 148      -7.464  -5.640 -15.601  1.00 80.56           C  
ATOM   1095  O   VAL A 148      -6.732  -3.107 -17.694  1.00 80.56           O  
ATOM   1096  CG1 VAL A 148      -8.212  -6.088 -16.862  1.00 80.56           C  
ATOM   1097  CG2 VAL A 148      -7.027  -6.860 -14.781  1.00 80.56           C  
ATOM   1098  N   VAL A 149      -7.399  -2.601 -15.602  1.00 85.19           N  
ATOM   1099  CA  VAL A 149      -7.966  -1.289 -15.909  1.00 85.19           C  
ATOM   1100  C   VAL A 149      -6.880  -0.375 -16.464  1.00 85.19           C  
ATOM   1101  CB  VAL A 149      -8.633  -0.718 -14.643  1.00 85.19           C  
ATOM   1102  O   VAL A 149      -7.056   0.188 -17.541  1.00 85.19           O  
ATOM   1103  CG1 VAL A 149      -9.071   0.732 -14.803  1.00 85.19           C  
ATOM   1104  CG2 VAL A 149      -9.901  -1.522 -14.325  1.00 85.19           C  
ATOM   1105  N   THR A 150      -5.735  -0.294 -15.784  1.00 84.56           N  
ATOM   1106  CA  THR A 150      -4.578   0.513 -16.203  1.00 84.56           C  
ATOM   1107  C   THR A 150      -4.204   0.228 -17.648  1.00 84.56           C  
ATOM   1108  CB  THR A 150      -3.355   0.230 -15.321  1.00 84.56           C  
ATOM   1109  O   THR A 150      -4.102   1.157 -18.447  1.00 84.56           O  
ATOM   1110  CG2 THR A 150      -2.109   1.038 -15.698  1.00 84.56           C  
ATOM   1111  OG1 THR A 150      -3.674   0.528 -13.989  1.00 84.56           O  
ATOM   1112  N   GLN A 151      -4.069  -1.048 -18.010  1.00 77.50           N  
ATOM   1113  CA  GLN A 151      -3.691  -1.402 -19.367  1.00 77.50           C  
ATOM   1114  C   GLN A 151      -4.706  -0.934 -20.405  1.00 77.50           C  
ATOM   1115  CB  GLN A 151      -3.533  -2.916 -19.497  1.00 77.50           C  
ATOM   1116  O   GLN A 151      -4.319  -0.366 -21.427  1.00 77.50           O  
ATOM   1117  CG  GLN A 151      -2.994  -3.203 -20.906  1.00 77.50           C  
ATOM   1118  CD  GLN A 151      -1.538  -2.769 -21.047  1.00 77.50           C  
ATOM   1119  NE2 GLN A 151      -1.015  -2.785 -22.239  1.00 77.50           N  
ATOM   1120  OE1 GLN A 151      -0.835  -2.434 -20.109  1.00 77.50           O  
ATOM   1121  N   ILE A 152      -5.992  -1.204 -20.171  1.00 83.50           N  
ATOM   1122  CA  ILE A 152      -7.054  -0.864 -21.123  1.00 83.50           C  
ATOM   1123  C   ILE A 152      -6.997   0.631 -21.441  1.00 83.50           C  
ATOM   1124  CB  ILE A 152      -8.427  -1.285 -20.556  1.00 83.50           C  
ATOM   1125  O   ILE A 152      -7.052   1.021 -22.606  1.00 83.50           O  
ATOM   1126  CG1 ILE A 152      -8.533  -2.827 -20.514  1.00 83.50           C  
ATOM   1127  CG2 ILE A 152      -9.578  -0.701 -21.399  1.00 83.50           C  
ATOM   1128  CD1 ILE A 152      -9.698  -3.341 -19.659  1.00 83.50           C  
ATOM   1129  N   PHE A 153      -6.822   1.470 -20.420  1.00 88.75           N  
ATOM   1130  CA  PHE A 153      -6.699   2.913 -20.606  1.00 88.75           C  
ATOM   1131  C   PHE A 153      -5.388   3.315 -21.287  1.00 88.75           C  
ATOM   1132  CB  PHE A 153      -6.864   3.609 -19.259  1.00 88.75           C  
ATOM   1133  O   PHE A 153      -5.432   4.132 -22.206  1.00 88.75           O  
ATOM   1134  CG  PHE A 153      -8.306   3.705 -18.802  1.00 88.75           C  
ATOM   1135  CD1 PHE A 153      -9.160   4.638 -19.409  1.00 88.75           C  
ATOM   1136  CD2 PHE A 153      -8.819   2.862 -17.805  1.00 88.75           C  
ATOM   1137  CE1 PHE A 153     -10.515   4.718 -19.038  1.00 88.75           C  
ATOM   1138  CE2 PHE A 153     -10.183   2.909 -17.474  1.00 88.75           C  
ATOM   1139  CZ  PHE A 153     -11.030   3.844 -18.076  1.00 88.75           C  
ATOM   1140  N   LEU A 154      -4.248   2.723 -20.909  1.00 85.25           N  
ATOM   1141  CA  LEU A 154      -2.957   2.978 -21.564  1.00 85.25           C  
ATOM   1142  C   LEU A 154      -3.002   2.705 -23.074  1.00 85.25           C  
ATOM   1143  CB  LEU A 154      -1.848   2.120 -20.919  1.00 85.25           C  
ATOM   1144  O   LEU A 154      -2.386   3.440 -23.838  1.00 85.25           O  
ATOM   1145  CG  LEU A 154      -1.289   2.638 -19.582  1.00 85.25           C  
ATOM   1146  CD1 LEU A 154      -0.258   1.645 -19.046  1.00 85.25           C  
ATOM   1147  CD2 LEU A 154      -0.624   4.005 -19.749  1.00 85.25           C  
ATOM   1148  N   GLN A 155      -3.750   1.688 -23.508  1.00 80.69           N  
ATOM   1149  CA  GLN A 155      -3.864   1.314 -24.923  1.00 80.69           C  
ATOM   1150  C   GLN A 155      -4.878   2.134 -25.725  1.00 80.69           C  
ATOM   1151  CB  GLN A 155      -4.233  -0.170 -25.017  1.00 80.69           C  
ATOM   1152  O   GLN A 155      -4.836   2.098 -26.952  1.00 80.69           O  
ATOM   1153  CG  GLN A 155      -3.062  -1.055 -24.587  1.00 80.69           C  
ATOM   1154  CD  GLN A 155      -3.350  -2.536 -24.776  1.00 80.69           C  
ATOM   1155  NE2 GLN A 155      -2.322  -3.347 -24.877  1.00 80.69           N  
ATOM   1156  OE1 GLN A 155      -4.467  -3.013 -24.835  1.00 80.69           O  
ATOM   1157  N   THR A 156      -5.809   2.825 -25.067  1.00 86.25           N  
ATOM   1158  CA  THR A 156      -6.953   3.456 -25.744  1.00 86.25           C  
ATOM   1159  C   THR A 156      -6.895   4.975 -25.693  1.00 86.25           C  
ATOM   1160  CB  THR A 156      -8.292   2.943 -25.192  1.00 86.25           C  
ATOM   1161  O   THR A 156      -6.818   5.623 -26.731  1.00 86.25           O  
ATOM   1162  CG2 THR A 156      -8.538   1.475 -25.538  1.00 86.25           C  
ATOM   1163  OG1 THR A 156      -8.346   3.056 -23.788  1.00 86.25           O  
ATOM   1164  N   ILE A 157      -6.949   5.549 -24.491  1.00 90.06           N  
ATOM   1165  CA  ILE A 157      -7.169   6.989 -24.286  1.00 90.06           C  
ATOM   1166  C   ILE A 157      -6.105   7.653 -23.398  1.00 90.06           C  
ATOM   1167  CB  ILE A 157      -8.614   7.248 -23.808  1.00 90.06           C  
ATOM   1168  O   ILE A 157      -6.143   8.865 -23.194  1.00 90.06           O  
ATOM   1169  CG1 ILE A 157      -8.904   6.571 -22.456  1.00 90.06           C  
ATOM   1170  CG2 ILE A 157      -9.636   6.807 -24.873  1.00 90.06           C  
ATOM   1171  CD1 ILE A 157     -10.312   6.900 -21.949  1.00 90.06           C  
ATOM   1172  N   GLY A 158      -5.137   6.882 -22.895  1.00 89.31           N  
ATOM   1173  CA  GLY A 158      -3.965   7.358 -22.162  1.00 89.31           C  
ATOM   1174  C   GLY A 158      -4.081   7.271 -20.637  1.00 89.31           C  
ATOM   1175  O   GLY A 158      -5.144   7.021 -20.064  1.00 89.31           O  
ATOM   1176  N   TRP A 159      -2.953   7.503 -19.958  1.00 91.88           N  
ATOM   1177  CA  TRP A 159      -2.824   7.263 -18.517  1.00 91.88           C  
ATOM   1178  C   TRP A 159      -3.646   8.216 -17.638  1.00 91.88           C  
ATOM   1179  CB  TRP A 159      -1.347   7.315 -18.110  1.00 91.88           C  
ATOM   1180  O   TRP A 159      -4.021   7.855 -16.529  1.00 91.88           O  
ATOM   1181  CG  TRP A 159      -0.718   8.664 -18.221  1.00 91.88           C  
ATOM   1182  CD1 TRP A 159      -0.045   9.130 -19.298  1.00 91.88           C  
ATOM   1183  CD2 TRP A 159      -0.696   9.743 -17.231  1.00 91.88           C  
ATOM   1184  CE2 TRP A 159       0.008  10.845 -17.796  1.00 91.88           C  
ATOM   1185  CE3 TRP A 159      -1.199   9.916 -15.922  1.00 91.88           C  
ATOM   1186  NE1 TRP A 159       0.370  10.419 -19.048  1.00 91.88           N  
ATOM   1187  CH2 TRP A 159      -0.282  12.184 -15.813  1.00 91.88           C  
ATOM   1188  CZ2 TRP A 159       0.209  12.051 -17.117  1.00 91.88           C  
ATOM   1189  CZ3 TRP A 159      -0.972  11.116 -15.217  1.00 91.88           C  
ATOM   1190  N   ARG A 160      -3.982   9.422 -18.108  1.00 94.50           N  
ATOM   1191  CA  ARG A 160      -4.767  10.395 -17.320  1.00 94.50           C  
ATOM   1192  C   ARG A 160      -6.154   9.881 -16.949  1.00 94.50           C  
ATOM   1193  CB  ARG A 160      -4.916  11.701 -18.099  1.00 94.50           C  
ATOM   1194  O   ARG A 160      -6.636  10.122 -15.845  1.00 94.50           O  
ATOM   1195  CG  ARG A 160      -3.600  12.475 -18.148  1.00 94.50           C  
ATOM   1196  CD  ARG A 160      -3.826  13.768 -18.932  1.00 94.50           C  
ATOM   1197  NE  ARG A 160      -2.732  14.707 -18.696  1.00 94.50           N  
ATOM   1198  NH1 ARG A 160      -1.224  13.854 -20.207  1.00 94.50           N  
ATOM   1199  NH2 ARG A 160      -0.675  15.582 -18.916  1.00 94.50           N  
ATOM   1200  CZ  ARG A 160      -1.555  14.707 -19.282  1.00 94.50           C  
ATOM   1201  N   TRP A 161      -6.786   9.130 -17.846  1.00 93.69           N  
ATOM   1202  CA  TRP A 161      -8.124   8.577 -17.627  1.00 93.69           C  
ATOM   1203  C   TRP A 161      -8.171   7.512 -16.545  1.00 93.69           C  
ATOM   1204  CB  TRP A 161      -8.642   8.025 -18.939  1.00 93.69           C  
ATOM   1205  O   TRP A 161      -9.195   7.342 -15.884  1.00 93.69           O  
ATOM   1206  CG  TRP A 161      -9.046   9.106 -19.874  1.00 93.69           C  
ATOM   1207  CD1 TRP A 161      -8.307   9.608 -20.885  1.00 93.69           C  
ATOM   1208  CD2 TRP A 161     -10.295   9.852 -19.872  1.00 93.69           C  
ATOM   1209  CE2 TRP A 161     -10.259  10.786 -20.947  1.00 93.69           C  
ATOM   1210  CE3 TRP A 161     -11.451   9.828 -19.062  1.00 93.69           C  
ATOM   1211  NE1 TRP A 161      -9.028  10.587 -21.538  1.00 93.69           N  
ATOM   1212  CH2 TRP A 161     -12.466  11.606 -20.394  1.00 93.69           C  
ATOM   1213  CZ2 TRP A 161     -11.326  11.653 -21.216  1.00 93.69           C  
ATOM   1214  CZ3 TRP A 161     -12.526  10.699 -19.320  1.00 93.69           C  
ATOM   1215  N   ILE A 162      -7.032   6.875 -16.299  1.00 92.06           N  
ATOM   1216  CA  ILE A 162      -6.852   5.996 -15.158  1.00 92.06           C  
ATOM   1217  C   ILE A 162      -7.057   6.777 -13.862  1.00 92.06           C  
ATOM   1218  CB  ILE A 162      -5.454   5.375 -15.214  1.00 92.06           C  
ATOM   1219  O   ILE A 162      -7.675   6.259 -12.949  1.00 92.06           O  
ATOM   1220  CG1 ILE A 162      -5.240   4.583 -16.513  1.00 92.06           C  
ATOM   1221  CG2 ILE A 162      -5.263   4.461 -14.034  1.00 92.06           C  
ATOM   1222  CD1 ILE A 162      -3.796   4.162 -16.740  1.00 92.06           C  
ATOM   1223  N   ILE A 163      -6.613   8.032 -13.786  1.00 93.50           N  
ATOM   1224  CA  ILE A 163      -6.825   8.897 -12.618  1.00 93.50           C  
ATOM   1225  C   ILE A 163      -8.245   9.483 -12.622  1.00 93.50           C  
ATOM   1226  CB  ILE A 163      -5.742   9.991 -12.555  1.00 93.50           C  
ATOM   1227  O   ILE A 163      -8.878   9.606 -11.573  1.00 93.50           O  
ATOM   1228  CG1 ILE A 163      -4.334   9.354 -12.558  1.00 93.50           C  
ATOM   1229  CG2 ILE A 163      -5.940  10.846 -11.295  1.00 93.50           C  
ATOM   1230  CD1 ILE A 163      -3.201  10.376 -12.561  1.00 93.50           C  
ATOM   1231  N   PHE A 164      -8.813   9.789 -13.788  1.00 95.50           N  
ATOM   1232  CA  PHE A 164     -10.188  10.287 -13.844  1.00 95.50           C  
ATOM   1233  C   PHE A 164     -11.236   9.243 -13.448  1.00 95.50           C  
ATOM   1234  CB  PHE A 164     -10.497  10.903 -15.211  1.00 95.50           C  
ATOM   1235  O   PHE A 164     -12.277   9.643 -12.931  1.00 95.50           O  
ATOM   1236  CG  PHE A 164      -9.719  12.166 -15.532  1.00 95.50           C  
ATOM   1237  CD1 PHE A 164      -9.624  13.209 -14.586  1.00 95.50           C  
ATOM   1238  CD2 PHE A 164      -9.131  12.329 -16.800  1.00 95.50           C  
ATOM   1239  CE1 PHE A 164      -8.946  14.398 -14.904  1.00 95.50           C  
ATOM   1240  CE2 PHE A 164      -8.454  13.518 -17.118  1.00 95.50           C  
ATOM   1241  CZ  PHE A 164      -8.371  14.555 -16.175  1.00 95.50           C  
ATOM   1242  N   ILE A 165     -10.978   7.934 -13.590  1.00 93.62           N  
ATOM   1243  CA  ILE A 165     -11.932   6.877 -13.191  1.00 93.62           C  
ATOM   1244  C   ILE A 165     -12.282   6.912 -11.695  1.00 93.62           C  
ATOM   1245  CB  ILE A 165     -11.410   5.479 -13.598  1.00 93.62           C  
ATOM   1246  O   ILE A 165     -13.360   6.476 -11.290  1.00 93.62           O  
ATOM   1247  CG1 ILE A 165     -12.604   4.520 -13.792  1.00 93.62           C  
ATOM   1248  CG2 ILE A 165     -10.426   4.896 -12.570  1.00 93.62           C  
ATOM   1249  CD1 ILE A 165     -12.195   3.113 -14.234  1.00 93.62           C  
ATOM   1250  N   TYR A 166     -11.406   7.479 -10.864  1.00 93.88           N  
ATOM   1251  CA  TYR A 166     -11.641   7.620  -9.431  1.00 93.88           C  
ATOM   1252  C   TYR A 166     -12.795   8.585  -9.136  1.00 93.88           C  
ATOM   1253  CB  TYR A 166     -10.342   8.070  -8.752  1.00 93.88           C  
ATOM   1254  O   TYR A 166     -13.502   8.394  -8.149  1.00 93.88           O  
ATOM   1255  CG  TYR A 166      -9.255   7.011  -8.786  1.00 93.88           C  
ATOM   1256  CD1 TYR A 166      -9.113   6.117  -7.716  1.00 93.88           C  
ATOM   1257  CD2 TYR A 166      -8.411   6.879  -9.901  1.00 93.88           C  
ATOM   1258  CE1 TYR A 166      -8.187   5.062  -7.808  1.00 93.88           C  
ATOM   1259  CE2 TYR A 166      -7.444   5.865  -9.967  1.00 93.88           C  
ATOM   1260  OH  TYR A 166      -6.551   3.850  -9.088  1.00 93.88           O  
ATOM   1261  CZ  TYR A 166      -7.361   4.926  -8.939  1.00 93.88           C  
ATOM   1262  N   ILE A 167     -13.037   9.574 -10.004  1.00 96.69           N  
ATOM   1263  CA  ILE A 167     -14.097  10.578  -9.848  1.00 96.69           C  
ATOM   1264  C   ILE A 167     -15.496   9.943  -9.906  1.00 96.69           C  
ATOM   1265  CB  ILE A 167     -13.935  11.743 -10.857  1.00 96.69           C  
ATOM   1266  O   ILE A 167     -16.212  10.037  -8.906  1.00 96.69           O  
ATOM   1267  CG1 ILE A 167     -12.554  12.416 -10.702  1.00 96.69           C  
ATOM   1268  CG2 ILE A 167     -15.074  12.768 -10.679  1.00 96.69           C  
ATOM   1269  CD1 ILE A 167     -12.268  13.485 -11.761  1.00 96.69           C  
ATOM   1270  N   PRO A 168     -15.928   9.275 -11.000  1.00 96.25           N  
ATOM   1271  CA  PRO A 168     -17.269   8.704 -11.065  1.00 96.25           C  
ATOM   1272  C   PRO A 168     -17.492   7.650  -9.979  1.00 96.25           C  
ATOM   1273  CB  PRO A 168     -17.409   8.121 -12.476  1.00 96.25           C  
ATOM   1274  O   PRO A 168     -18.563   7.614  -9.378  1.00 96.25           O  
ATOM   1275  CG  PRO A 168     -15.971   7.849 -12.908  1.00 96.25           C  
ATOM   1276  CD  PRO A 168     -15.216   8.989 -12.236  1.00 96.25           C  
ATOM   1277  N   VAL A 169     -16.484   6.836  -9.653  1.00 95.12           N  
ATOM   1278  CA  VAL A 169     -16.629   5.814  -8.608  1.00 95.12           C  
ATOM   1279  C   VAL A 169     -16.736   6.444  -7.214  1.00 95.12           C  
ATOM   1280  CB  VAL A 169     -15.501   4.774  -8.679  1.00 95.12           C  
ATOM   1281  O   VAL A 169     -17.577   6.015  -6.421  1.00 95.12           O  
ATOM   1282  CG1 VAL A 169     -15.763   3.657  -7.658  1.00 95.12           C  
ATOM   1283  CG2 VAL A 169     -15.415   4.106 -10.058  1.00 95.12           C  
ATOM   1284  N   ALA A 170     -15.965   7.498  -6.919  1.00 95.44           N  
ATOM   1285  CA  ALA A 170     -16.094   8.251  -5.671  1.00 95.44           C  
ATOM   1286  C   ALA A 170     -17.468   8.926  -5.548  1.00 95.44           C  
ATOM   1287  CB  ALA A 170     -14.965   9.283  -5.571  1.00 95.44           C  
ATOM   1288  O   ALA A 170     -18.064   8.899  -4.472  1.00 95.44           O  
ATOM   1289  N   LEU A 171     -18.008   9.471  -6.643  1.00 96.00           N  
ATOM   1290  CA  LEU A 171     -19.349  10.060  -6.673  1.00 96.00           C  
ATOM   1291  C   LEU A 171     -20.443   9.010  -6.442  1.00 96.00           C  
ATOM   1292  CB  LEU A 171     -19.570  10.791  -8.009  1.00 96.00           C  
ATOM   1293  O   LEU A 171     -21.356   9.246  -5.654  1.00 96.00           O  
ATOM   1294  CG  LEU A 171     -18.729  12.067  -8.197  1.00 96.00           C  
ATOM   1295  CD1 LEU A 171     -18.961  12.612  -9.606  1.00 96.00           C  
ATOM   1296  CD2 LEU A 171     -19.088  13.158  -7.187  1.00 96.00           C  
ATOM   1297  N   ILE A 172     -20.337   7.827  -7.053  1.00 96.12           N  
ATOM   1298  CA  ILE A 172     -21.276   6.721  -6.810  1.00 96.12           C  
ATOM   1299  C   ILE A 172     -21.215   6.286  -5.341  1.00 96.12           C  
ATOM   1300  CB  ILE A 172     -21.000   5.550  -7.780  1.00 96.12           C  
ATOM   1301  O   ILE A 172     -22.253   6.174  -4.683  1.00 96.12           O  
ATOM   1302  CG1 ILE A 172     -21.349   5.954  -9.231  1.00 96.12           C  
ATOM   1303  CG2 ILE A 172     -21.826   4.308  -7.392  1.00 96.12           C  
ATOM   1304  CD1 ILE A 172     -20.752   5.012 -10.285  1.00 96.12           C  
ATOM   1305  N   ALA A 173     -20.013   6.091  -4.791  1.00 94.69           N  
ATOM   1306  CA  ALA A 173     -19.834   5.769  -3.377  1.00 94.69           C  
ATOM   1307  C   ALA A 173     -20.425   6.860  -2.466  1.00 94.69           C  
ATOM   1308  CB  ALA A 173     -18.341   5.550  -3.107  1.00 94.69           C  
ATOM   1309  O   ALA A 173     -21.062   6.541  -1.459  1.00 94.69           O  
ATOM   1310  N   LEU A 174     -20.283   8.134  -2.847  1.00 94.38           N  
ATOM   1311  CA  LEU A 174     -20.839   9.279  -2.128  1.00 94.38           C  
ATOM   1312  C   LEU A 174     -22.367   9.250  -2.136  1.00 94.38           C  
ATOM   1313  CB  LEU A 174     -20.273  10.582  -2.728  1.00 94.38           C  
ATOM   1314  O   LEU A 174     -22.972   9.409  -1.080  1.00 94.38           O  
ATOM   1315  CG  LEU A 174     -20.750  11.874  -2.043  1.00 94.38           C  
ATOM   1316  CD1 LEU A 174     -20.295  11.947  -0.586  1.00 94.38           C  
ATOM   1317  CD2 LEU A 174     -20.185  13.083  -2.786  1.00 94.38           C  
ATOM   1318  N   ILE A 175     -22.996   8.968  -3.277  1.00 94.94           N  
ATOM   1319  CA  ILE A 175     -24.456   8.835  -3.393  1.00 94.94           C  
ATOM   1320  C   ILE A 175     -24.972   7.742  -2.447  1.00 94.94           C  
ATOM   1321  CB  ILE A 175     -24.844   8.572  -4.867  1.00 94.94           C  
ATOM   1322  O   ILE A 175     -25.877   7.989  -1.643  1.00 94.94           O  
ATOM   1323  CG1 ILE A 175     -24.594   9.834  -5.723  1.00 94.94           C  
ATOM   1324  CG2 ILE A 175     -26.320   8.153  -4.992  1.00 94.94           C  
ATOM   1325  CD1 ILE A 175     -24.579   9.558  -7.233  1.00 94.94           C  
ATOM   1326  N   PHE A 176     -24.360   6.553  -2.465  1.00 93.19           N  
ATOM   1327  CA  PHE A 176     -24.733   5.472  -1.545  1.00 93.19           C  
ATOM   1328  C   PHE A 176     -24.522   5.864  -0.082  1.00 93.19           C  
ATOM   1329  CB  PHE A 176     -23.948   4.196  -1.874  1.00 93.19           C  
ATOM   1330  O   PHE A 176     -25.370   5.581   0.768  1.00 93.19           O  
ATOM   1331  CG  PHE A 176     -24.524   3.424  -3.040  1.00 93.19           C  
ATOM   1332  CD1 PHE A 176     -25.757   2.765  -2.891  1.00 93.19           C  
ATOM   1333  CD2 PHE A 176     -23.846   3.366  -4.270  1.00 93.19           C  
ATOM   1334  CE1 PHE A 176     -26.318   2.061  -3.971  1.00 93.19           C  
ATOM   1335  CE2 PHE A 176     -24.412   2.673  -5.353  1.00 93.19           C  
ATOM   1336  CZ  PHE A 176     -25.647   2.020  -5.205  1.00 93.19           C  
ATOM   1337  N   ALA A 177     -23.426   6.553   0.223  1.00 88.50           N  
ATOM   1338  CA  ALA A 177     -23.133   7.027   1.564  1.00 88.50           C  
ATOM   1339  C   ALA A 177     -24.130   8.096   2.053  1.00 88.50           C  
ATOM   1340  CB  ALA A 177     -21.694   7.536   1.563  1.00 88.50           C  
ATOM   1341  O   ALA A 177     -24.492   8.115   3.232  1.00 88.50           O  
ATOM   1342  N   VAL A 178     -24.594   8.984   1.172  1.00 89.19           N  
ATOM   1343  CA  VAL A 178     -25.604  10.015   1.464  1.00 89.19           C  
ATOM   1344  C   VAL A 178     -26.946   9.390   1.804  1.00 89.19           C  
ATOM   1345  CB  VAL A 178     -25.651  11.090   0.367  1.00 89.19           C  
ATOM   1346  O   VAL A 178     -27.504   9.653   2.875  1.00 89.19           O  
ATOM   1347  CG1 VAL A 178     -26.828  12.053   0.568  1.00 89.19           C  
ATOM   1348  CG2 VAL A 178     -24.372  11.943   0.424  1.00 89.19           C  
ATOM   1349  N   ILE A 179     -27.411   8.502   0.934  1.00 91.75           N  
ATOM   1350  CA  ILE A 179     -28.764   7.950   0.994  1.00 91.75           C  
ATOM   1351  C   ILE A 179     -28.874   6.838   2.047  1.00 91.75           C  
ATOM   1352  CB  ILE A 179     -29.165   7.485  -0.426  1.00 91.75           C  
ATOM   1353  O   ILE A 179     -29.890   6.732   2.735  1.00 91.75           O  
ATOM   1354  CG1 ILE A 179     -29.141   8.676  -1.419  1.00 91.75           C  
ATOM   1355  CG2 ILE A 179     -30.560   6.835  -0.415  1.00 91.75           C  
ATOM   1356  CD1 ILE A 179     -29.298   8.261  -2.886  1.00 91.75           C  
ATOM   1357  N   CYS A 180     -27.844   5.998   2.198  1.00 91.44           N  
ATOM   1358  CA  CYS A 180     -27.980   4.732   2.924  1.00 91.44           C  
ATOM   1359  C   CYS A 180     -27.332   4.708   4.316  1.00 91.44           C  
ATOM   1360  CB  CYS A 180     -27.471   3.576   2.051  1.00 91.44           C  
ATOM   1361  O   CYS A 180     -27.760   3.898   5.145  1.00 91.44           O  
ATOM   1362  SG  CYS A 180     -28.347   3.518   0.464  1.00 91.44           S  
ATOM   1363  N   LEU A 181     -26.324   5.547   4.606  1.00 88.75           N  
ATOM   1364  CA  LEU A 181     -25.639   5.494   5.906  1.00 88.75           C  
ATOM   1365  C   LEU A 181     -26.453   6.171   7.017  1.00 88.75           C  
ATOM   1366  CB  LEU A 181     -24.217   6.082   5.858  1.00 88.75           C  
ATOM   1367  O   LEU A 181     -26.968   7.277   6.822  1.00 88.75           O  
ATOM   1368  CG  LEU A 181     -23.212   5.253   5.043  1.00 88.75           C  
ATOM   1369  CD1 LEU A 181     -21.904   6.027   4.889  1.00 88.75           C  
ATOM   1370  CD2 LEU A 181     -22.879   3.929   5.727  1.00 88.75           C  
ATOM   1371  N   PRO A 182     -26.541   5.565   8.214  1.00 86.06           N  
ATOM   1372  CA  PRO A 182     -27.124   6.228   9.373  1.00 86.06           C  
ATOM   1373  C   PRO A 182     -26.217   7.365   9.863  1.00 86.06           C  
ATOM   1374  CB  PRO A 182     -27.293   5.124  10.418  1.00 86.06           C  
ATOM   1375  O   PRO A 182     -24.995   7.304   9.727  1.00 86.06           O  
ATOM   1376  CG  PRO A 182     -26.143   4.167  10.104  1.00 86.06           C  
ATOM   1377  CD  PRO A 182     -26.002   4.262   8.585  1.00 86.06           C  
ATOM   1378  N   GLY A 183     -26.810   8.407  10.448  1.00 82.12           N  
ATOM   1379  CA  GLY A 183     -26.040   9.418  11.175  1.00 82.12           C  
ATOM   1380  C   GLY A 183     -25.395   8.817  12.427  1.00 82.12           C  
ATOM   1381  O   GLY A 183     -25.983   7.949  13.069  1.00 82.12           O  
ATOM   1382  N   THR A 184     -24.193   9.279  12.774  1.00 79.62           N  
ATOM   1383  CA  THR A 184     -23.468   8.843  13.978  1.00 79.62           C  
ATOM   1384  C   THR A 184     -23.221  10.038  14.901  1.00 79.62           C  
ATOM   1385  CB  THR A 184     -22.121   8.199  13.628  1.00 79.62           C  
ATOM   1386  O   THR A 184     -22.713  11.046  14.403  1.00 79.62           O  
ATOM   1387  CG2 THR A 184     -22.290   6.948  12.770  1.00 79.62           C  
ATOM   1388  OG1 THR A 184     -21.326   9.114  12.909  1.00 79.62           O  
ATOM   1389  N   PRO A 185     -23.528   9.956  16.207  1.00 72.81           N  
ATOM   1390  CA  PRO A 185     -23.242  11.042  17.142  1.00 72.81           C  
ATOM   1391  C   PRO A 185     -21.727  11.262  17.306  1.00 72.81           C  
ATOM   1392  CB  PRO A 185     -23.949  10.662  18.448  1.00 72.81           C  
ATOM   1393  O   PRO A 185     -20.972  10.304  17.459  1.00 72.81           O  
ATOM   1394  CG  PRO A 185     -24.106   9.142  18.373  1.00 72.81           C  
ATOM   1395  CD  PRO A 185     -24.183   8.843  16.879  1.00 72.81           C  
ATOM   1396  N   GLY A 186     -21.292  12.524  17.276  1.00 71.94           N  
ATOM   1397  CA  GLY A 186     -19.889  12.962  17.295  1.00 71.94           C  
ATOM   1398  C   GLY A 186     -19.239  13.084  18.669  1.00 71.94           C  
ATOM   1399  O   GLY A 186     -18.446  13.986  18.881  1.00 71.94           O  
ATOM   1400  N   ASN A 187     -19.587  12.238  19.635  1.00 68.50           N  
ATOM   1401  CA  ASN A 187     -19.156  12.438  21.028  1.00 68.50           C  
ATOM   1402  C   ASN A 187     -18.076  11.433  21.470  1.00 68.50           C  
ATOM   1403  CB  ASN A 187     -20.400  12.479  21.934  1.00 68.50           C  
ATOM   1404  O   ASN A 187     -17.839  11.258  22.664  1.00 68.50           O  
ATOM   1405  CG  ASN A 187     -21.352  13.626  21.618  1.00 68.50           C  
ATOM   1406  ND2 ASN A 187     -22.527  13.621  22.200  1.00 68.50           N  
ATOM   1407  OD1 ASN A 187     -21.087  14.532  20.853  1.00 68.50           O  
ATOM   1408  N   GLY A 188     -17.453  10.728  20.522  1.00 68.00           N  
ATOM   1409  CA  GLY A 188     -16.588   9.576  20.782  1.00 68.00           C  
ATOM   1410  C   GLY A 188     -15.122   9.904  21.079  1.00 68.00           C  
ATOM   1411  O   GLY A 188     -14.476   9.133  21.786  1.00 68.00           O  
ATOM   1412  N   ALA A 189     -14.582  11.022  20.577  1.00 75.31           N  
ATOM   1413  CA  ALA A 189     -13.172  11.387  20.762  1.00 75.31           C  
ATOM   1414  C   ALA A 189     -12.990  12.812  21.302  1.00 75.31           C  
ATOM   1415  CB  ALA A 189     -12.398  11.151  19.462  1.00 75.31           C  
ATOM   1416  O   ALA A 189     -13.639  13.758  20.866  1.00 75.31           O  
ATOM   1417  N   LYS A 190     -12.063  12.963  22.256  1.00 80.25           N  
ATOM   1418  CA  LYS A 190     -11.720  14.250  22.887  1.00 80.25           C  
ATOM   1419  C   LYS A 190     -10.683  15.014  22.055  1.00 80.25           C  
ATOM   1420  CB  LYS A 190     -11.229  14.014  24.329  1.00 80.25           C  
ATOM   1421  O   LYS A 190      -9.837  14.400  21.407  1.00 80.25           O  
ATOM   1422  CG  LYS A 190     -12.297  13.364  25.228  1.00 80.25           C  
ATOM   1423  CD  LYS A 190     -11.792  13.160  26.665  1.00 80.25           C  
ATOM   1424  CE  LYS A 190     -12.887  12.478  27.496  1.00 80.25           C  
ATOM   1425  NZ  LYS A 190     -12.462  12.212  28.896  1.00 80.25           N  
ATOM   1426  N   SER A 191     -10.635  16.344  22.174  1.00 80.75           N  
ATOM   1427  CA  SER A 191      -9.687  17.199  21.427  1.00 80.75           C  
ATOM   1428  C   SER A 191      -8.214  16.807  21.608  1.00 80.75           C  
ATOM   1429  CB  SER A 191      -9.866  18.674  21.815  1.00 80.75           C  
ATOM   1430  O   SER A 191      -7.430  16.883  20.665  1.00 80.75           O  
ATOM   1431  OG  SER A 191     -11.242  18.993  21.856  1.00 80.75           O  
ATOM   1432  N   LYS A 192      -7.830  16.314  22.796  1.00 80.56           N  
ATOM   1433  CA  LYS A 192      -6.469  15.808  23.054  1.00 80.56           C  
ATOM   1434  C   LYS A 192      -6.142  14.543  22.249  1.00 80.56           C  
ATOM   1435  CB  LYS A 192      -6.248  15.566  24.560  1.00 80.56           C  
ATOM   1436  O   LYS A 192      -4.994  14.372  21.850  1.00 80.56           O  
ATOM   1437  CG  LYS A 192      -6.255  16.868  25.380  1.00 80.56           C  
ATOM   1438  CD  LYS A 192      -5.903  16.623  26.858  1.00 80.56           C  
ATOM   1439  CE  LYS A 192      -5.943  17.953  27.630  1.00 80.56           C  
ATOM   1440  NZ  LYS A 192      -5.619  17.801  29.076  1.00 80.56           N  
ATOM   1441  N   GLU A 193      -7.129  13.684  21.980  1.00 80.50           N  
ATOM   1442  CA  GLU A 193      -6.942  12.493  21.141  1.00 80.50           C  
ATOM   1443  C   GLU A 193      -6.742  12.875  19.674  1.00 80.50           C  
ATOM   1444  CB  GLU A 193      -8.133  11.523  21.229  1.00 80.50           C  
ATOM   1445  O   GLU A 193      -5.876  12.303  19.014  1.00 80.50           O  
ATOM   1446  CG  GLU A 193      -8.373  10.975  22.639  1.00 80.50           C  
ATOM   1447  CD  GLU A 193      -9.361   9.796  22.681  1.00 80.50           C  
ATOM   1448  OE1 GLU A 193      -9.755   9.422  23.804  1.00 80.50           O  
ATOM   1449  OE2 GLU A 193      -9.690   9.226  21.610  1.00 80.50           O  
ATOM   1450  N   LEU A 194      -7.497  13.860  19.175  1.00 83.94           N  
ATOM   1451  CA  LEU A 194      -7.332  14.386  17.816  1.00 83.94           C  
ATOM   1452  C   LEU A 194      -5.938  14.968  17.613  1.00 83.94           C  
ATOM   1453  CB  LEU A 194      -8.366  15.485  17.538  1.00 83.94           C  
ATOM   1454  O   LEU A 194      -5.261  14.594  16.661  1.00 83.94           O  
ATOM   1455  CG  LEU A 194      -9.795  14.975  17.345  1.00 83.94           C  
ATOM   1456  CD1 LEU A 194     -10.742  16.169  17.400  1.00 83.94           C  
ATOM   1457  CD2 LEU A 194      -9.968  14.299  15.990  1.00 83.94           C  
ATOM   1458  N   LEU A 195      -5.497  15.830  18.534  1.00 86.44           N  
ATOM   1459  CA  LEU A 195      -4.169  16.438  18.476  1.00 86.44           C  
ATOM   1460  C   LEU A 195      -3.075  15.367  18.498  1.00 86.44           C  
ATOM   1461  CB  LEU A 195      -4.026  17.419  19.651  1.00 86.44           C  
ATOM   1462  O   LEU A 195      -2.165  15.391  17.679  1.00 86.44           O  
ATOM   1463  CG  LEU A 195      -2.661  18.131  19.697  1.00 86.44           C  
ATOM   1464  CD1 LEU A 195      -2.417  18.990  18.456  1.00 86.44           C  
ATOM   1465  CD2 LEU A 195      -2.595  19.023  20.935  1.00 86.44           C  
ATOM   1466  N   SER A 196      -3.201  14.389  19.394  1.00 84.31           N  
ATOM   1467  CA  SER A 196      -2.276  13.263  19.478  1.00 84.31           C  
ATOM   1468  C   SER A 196      -2.215  12.485  18.155  1.00 84.31           C  
ATOM   1469  CB  SER A 196      -2.724  12.378  20.644  1.00 84.31           C  
ATOM   1470  O   SER A 196      -1.133  12.230  17.643  1.00 84.31           O  
ATOM   1471  OG  SER A 196      -1.830  11.325  20.899  1.00 84.31           O  
ATOM   1472  N   ASN A 197      -3.354  12.133  17.560  1.00 84.00           N  
ATOM   1473  CA  ASN A 197      -3.370  11.381  16.301  1.00 84.00           C  
ATOM   1474  C   ASN A 197      -2.888  12.218  15.103  1.00 84.00           C  
ATOM   1475  CB  ASN A 197      -4.767  10.783  16.079  1.00 84.00           C  
ATOM   1476  O   ASN A 197      -2.251  11.667  14.210  1.00 84.00           O  
ATOM   1477  CG  ASN A 197      -4.982   9.537  16.920  1.00 84.00           C  
ATOM   1478  ND2 ASN A 197      -5.405   9.669  18.154  1.00 84.00           N  
ATOM   1479  OD1 ASN A 197      -4.740   8.423  16.496  1.00 84.00           O  
ATOM   1480  N   ALA A 198      -3.128  13.533  15.102  1.00 88.06           N  
ATOM   1481  CA  ALA A 198      -2.585  14.451  14.102  1.00 88.06           C  
ATOM   1482  C   ALA A 198      -1.054  14.517  14.174  1.00 88.06           C  
ATOM   1483  CB  ALA A 198      -3.205  15.840  14.299  1.00 88.06           C  
ATOM   1484  O   ALA A 198      -0.387  14.361  13.157  1.00 88.06           O  
ATOM   1485  N   ILE A 199      -0.489  14.675  15.376  1.00 88.31           N  
ATOM   1486  CA  ILE A 199       0.966  14.701  15.584  1.00 88.31           C  
ATOM   1487  C   ILE A 199       1.592  13.362  15.174  1.00 88.31           C  
ATOM   1488  CB  ILE A 199       1.297  15.074  17.047  1.00 88.31           C  
ATOM   1489  O   ILE A 199       2.620  13.360  14.503  1.00 88.31           O  
ATOM   1490  CG1 ILE A 199       0.854  16.523  17.358  1.00 88.31           C  
ATOM   1491  CG2 ILE A 199       2.807  14.962  17.330  1.00 88.31           C  
ATOM   1492  CD1 ILE A 199       0.866  16.853  18.856  1.00 88.31           C  
ATOM   1493  N   ALA A 200       0.960  12.230  15.506  1.00 86.81           N  
ATOM   1494  CA  ALA A 200       1.437  10.913  15.083  1.00 86.81           C  
ATOM   1495  C   ALA A 200       1.428  10.783  13.554  1.00 86.81           C  
ATOM   1496  CB  ALA A 200       0.573   9.827  15.733  1.00 86.81           C  
ATOM   1497  O   ALA A 200       2.394  10.305  12.969  1.00 86.81           O  
ATOM   1498  N   GLY A 201       0.364  11.262  12.909  1.00 87.38           N  
ATOM   1499  CA  GLY A 201       0.258  11.337  11.457  1.00 87.38           C  
ATOM   1500  C   GLY A 201       1.357  12.176  10.808  1.00 87.38           C  
ATOM   1501  O   GLY A 201       2.002  11.726   9.863  1.00 87.38           O  
ATOM   1502  N   ILE A 202       1.617  13.368  11.350  1.00 90.75           N  
ATOM   1503  CA  ILE A 202       2.691  14.264  10.898  1.00 90.75           C  
ATOM   1504  C   ILE A 202       4.057  13.603  11.084  1.00 90.75           C  
ATOM   1505  CB  ILE A 202       2.609  15.618  11.642  1.00 90.75           C  
ATOM   1506  O   ILE A 202       4.881  13.656  10.177  1.00 90.75           O  
ATOM   1507  CG1 ILE A 202       1.347  16.393  11.198  1.00 90.75           C  
ATOM   1508  CG2 ILE A 202       3.863  16.480  11.391  1.00 90.75           C  
ATOM   1509  CD1 ILE A 202       0.977  17.551  12.134  1.00 90.75           C  
ATOM   1510  N   ALA A 203       4.291  12.945  12.220  1.00 90.19           N  
ATOM   1511  CA  ALA A 203       5.537  12.235  12.481  1.00 90.19           C  
ATOM   1512  C   ALA A 203       5.766  11.112  11.459  1.00 90.19           C  
ATOM   1513  CB  ALA A 203       5.504  11.707  13.918  1.00 90.19           C  
ATOM   1514  O   ALA A 203       6.851  11.006  10.896  1.00 90.19           O  
ATOM   1515  N   LEU A 204       4.732  10.320  11.156  1.00 86.38           N  
ATOM   1516  CA  LEU A 204       4.794   9.276  10.130  1.00 86.38           C  
ATOM   1517  C   LEU A 204       5.066   9.850   8.735  1.00 86.38           C  
ATOM   1518  CB  LEU A 204       3.480   8.476  10.134  1.00 86.38           C  
ATOM   1519  O   LEU A 204       5.930   9.340   8.024  1.00 86.38           O  
ATOM   1520  CG  LEU A 204       3.282   7.573  11.363  1.00 86.38           C  
ATOM   1521  CD1 LEU A 204       1.922   6.880  11.267  1.00 86.38           C  
ATOM   1522  CD2 LEU A 204       4.376   6.518  11.458  1.00 86.38           C  
ATOM   1523  N   ALA A 205       4.373  10.926   8.358  1.00 88.56           N  
ATOM   1524  CA  ALA A 205       4.604  11.597   7.084  1.00 88.56           C  
ATOM   1525  C   ALA A 205       6.035  12.152   6.991  1.00 88.56           C  
ATOM   1526  CB  ALA A 205       3.549  12.694   6.901  1.00 88.56           C  
ATOM   1527  O   ALA A 205       6.681  11.977   5.963  1.00 88.56           O  
ATOM   1528  N   ALA A 206       6.553  12.750   8.068  1.00 89.75           N  
ATOM   1529  CA  ALA A 206       7.918  13.268   8.141  1.00 89.75           C  
ATOM   1530  C   ALA A 206       8.975  12.162   8.024  1.00 89.75           C  
ATOM   1531  CB  ALA A 206       8.079  14.056   9.446  1.00 89.75           C  
ATOM   1532  O   ALA A 206       9.968  12.357   7.333  1.00 89.75           O  
ATOM   1533  N   ILE A 207       8.750  10.987   8.625  1.00 88.06           N  
ATOM   1534  CA  ILE A 207       9.645   9.826   8.481  1.00 88.06           C  
ATOM   1535  C   ILE A 207       9.733   9.395   7.014  1.00 88.06           C  
ATOM   1536  CB  ILE A 207       9.179   8.659   9.387  1.00 88.06           C  
ATOM   1537  O   ILE A 207      10.830   9.220   6.488  1.00 88.06           O  
ATOM   1538  CG1 ILE A 207       9.424   9.018  10.866  1.00 88.06           C  
ATOM   1539  CG2 ILE A 207       9.898   7.333   9.058  1.00 88.06           C  
ATOM   1540  CD1 ILE A 207       8.739   8.082  11.871  1.00 88.06           C  
ATOM   1541  N   ILE A 208       8.587   9.235   6.349  1.00 83.81           N  
ATOM   1542  CA  ILE A 208       8.549   8.744   4.966  1.00 83.81           C  
ATOM   1543  C   ILE A 208       9.099   9.807   4.000  1.00 83.81           C  
ATOM   1544  CB  ILE A 208       7.126   8.283   4.585  1.00 83.81           C  
ATOM   1545  O   ILE A 208       9.923   9.479   3.152  1.00 83.81           O  
ATOM   1546  CG1 ILE A 208       6.569   7.185   5.525  1.00 83.81           C  
ATOM   1547  CG2 ILE A 208       7.143   7.725   3.148  1.00 83.81           C  
ATOM   1548  CD1 ILE A 208       5.037   7.081   5.480  1.00 83.81           C  
ATOM   1549  N   LEU A 209       8.708  11.078   4.162  1.00 86.31           N  
ATOM   1550  CA  LEU A 209       9.256  12.204   3.390  1.00 86.31           C  
ATOM   1551  C   LEU A 209      10.760  12.359   3.601  1.00 86.31           C  
ATOM   1552  CB  LEU A 209       8.580  13.522   3.818  1.00 86.31           C  
ATOM   1553  O   LEU A 209      11.493  12.625   2.655  1.00 86.31           O  
ATOM   1554  CG  LEU A 209       7.162  13.714   3.269  1.00 86.31           C  
ATOM   1555  CD1 LEU A 209       6.466  14.871   3.988  1.00 86.31           C  
ATOM   1556  CD2 LEU A 209       7.182  14.052   1.776  1.00 86.31           C  
ATOM   1557  N   GLY A 210      11.213  12.200   4.843  1.00 85.38           N  
ATOM   1558  CA  GLY A 210      12.617  12.293   5.200  1.00 85.38           C  
ATOM   1559  C   GLY A 210      13.447  11.239   4.485  1.00 85.38           C  
ATOM   1560  O   GLY A 210      14.473  11.578   3.905  1.00 85.38           O  
ATOM   1561  N   LEU A 211      12.965   9.991   4.465  1.00 82.81           N  
ATOM   1562  CA  LEU A 211      13.607   8.895   3.743  1.00 82.81           C  
ATOM   1563  C   LEU A 211      13.652   9.164   2.232  1.00 82.81           C  
ATOM   1564  CB  LEU A 211      12.877   7.580   4.079  1.00 82.81           C  
ATOM   1565  O   LEU A 211      14.708   9.013   1.629  1.00 82.81           O  
ATOM   1566  CG  LEU A 211      13.600   6.324   3.556  1.00 82.81           C  
ATOM   1567  CD1 LEU A 211      14.856   6.007   4.368  1.00 82.81           C  
ATOM   1568  CD2 LEU A 211      12.688   5.099   3.661  1.00 82.81           C  
ATOM   1569  N   GLU A 212      12.542   9.613   1.646  1.00 80.88           N  
ATOM   1570  CA  GLU A 212      12.438   9.914   0.210  1.00 80.88           C  
ATOM   1571  C   GLU A 212      13.412  11.024  -0.226  1.00 80.88           C  
ATOM   1572  CB  GLU A 212      10.978  10.304  -0.073  1.00 80.88           C  
ATOM   1573  O   GLU A 212      14.038  10.945  -1.282  1.00 80.88           O  
ATOM   1574  CG  GLU A 212      10.642  10.545  -1.551  1.00 80.88           C  
ATOM   1575  CD  GLU A 212      10.501   9.286  -2.410  1.00 80.88           C  
ATOM   1576  OE1 GLU A 212       9.886   9.383  -3.494  1.00 80.88           O  
ATOM   1577  OE2 GLU A 212      10.902   8.194  -1.970  1.00 80.88           O  
ATOM   1578  N   LEU A 213      13.595  12.055   0.605  1.00 84.75           N  
ATOM   1579  CA  LEU A 213      14.460  13.197   0.293  1.00 84.75           C  
ATOM   1580  C   LEU A 213      15.961  12.901   0.419  1.00 84.75           C  
ATOM   1581  CB  LEU A 213      14.044  14.392   1.164  1.00 84.75           C  
ATOM   1582  O   LEU A 213      16.762  13.704  -0.062  1.00 84.75           O  
ATOM   1583  CG  LEU A 213      12.723  15.042   0.716  1.00 84.75           C  
ATOM   1584  CD1 LEU A 213      12.236  15.992   1.808  1.00 84.75           C  
ATOM   1585  CD2 LEU A 213      12.882  15.847  -0.576  1.00 84.75           C  
ATOM   1586  N   LEU A 214      16.363  11.761   0.995  1.00 80.44           N  
ATOM   1587  CA  LEU A 214      17.782  11.406   1.151  1.00 80.44           C  
ATOM   1588  C   LEU A 214      18.545  11.355  -0.180  1.00 80.44           C  
ATOM   1589  CB  LEU A 214      17.929  10.062   1.884  1.00 80.44           C  
ATOM   1590  O   LEU A 214      19.744  11.626  -0.194  1.00 80.44           O  
ATOM   1591  CG  LEU A 214      17.521  10.083   3.365  1.00 80.44           C  
ATOM   1592  CD1 LEU A 214      17.672   8.684   3.956  1.00 80.44           C  
ATOM   1593  CD2 LEU A 214      18.362  11.044   4.211  1.00 80.44           C  
ATOM   1594  N   ASN A 215      17.856  11.079  -1.289  1.00 68.44           N  
ATOM   1595  CA  ASN A 215      18.453  11.032  -2.626  1.00 68.44           C  
ATOM   1596  C   ASN A 215      18.462  12.387  -3.366  1.00 68.44           C  
ATOM   1597  CB  ASN A 215      17.767   9.917  -3.437  1.00 68.44           C  
ATOM   1598  O   ASN A 215      18.990  12.473  -4.470  1.00 68.44           O  
ATOM   1599  CG  ASN A 215      18.315   8.532  -3.139  1.00 68.44           C  
ATOM   1600  ND2 ASN A 215      18.000   7.578  -3.979  1.00 68.44           N  
ATOM   1601  OD1 ASN A 215      19.049   8.291  -2.194  1.00 68.44           O  
ATOM   1602  N   GLY A 216      17.924  13.468  -2.788  1.00 64.75           N  
ATOM   1603  CA  GLY A 216      17.776  14.779  -3.445  1.00 64.75           C  
ATOM   1604  C   GLY A 216      19.042  15.652  -3.503  1.00 64.75           C  
ATOM   1605  O   GLY A 216      18.942  16.878  -3.441  1.00 64.75           O  
ATOM   1606  N   GLY A 217      20.237  15.058  -3.551  1.00 68.25           N  
ATOM   1607  CA  GLY A 217      21.513  15.783  -3.456  1.00 68.25           C  
ATOM   1608  C   GLY A 217      21.791  16.343  -2.052  1.00 68.25           C  
ATOM   1609  O   GLY A 217      21.146  15.967  -1.082  1.00 68.25           O  
ATOM   1610  N   MET A 218      22.764  17.250  -1.907  1.00 66.75           N  
ATOM   1611  CA  MET A 218      23.254  17.693  -0.585  1.00 66.75           C  
ATOM   1612  C   MET A 218      22.193  18.434   0.253  1.00 66.75           C  
ATOM   1613  CB  MET A 218      24.499  18.564  -0.807  1.00 66.75           C  
ATOM   1614  O   MET A 218      22.071  18.211   1.461  1.00 66.75           O  
ATOM   1615  CG  MET A 218      25.378  18.698   0.440  1.00 66.75           C  
ATOM   1616  SD  MET A 218      26.867  19.709   0.191  1.00 66.75           S  
ATOM   1617  CE  MET A 218      27.686  18.848  -1.183  1.00 66.75           C  
ATOM   1618  N   GLN A 219      21.388  19.284  -0.394  1.00 70.75           N  
ATOM   1619  CA  GLN A 219      20.265  19.965   0.258  1.00 70.75           C  
ATOM   1620  C   GLN A 219      19.145  18.976   0.604  1.00 70.75           C  
ATOM   1621  CB  GLN A 219      19.741  21.108  -0.626  1.00 70.75           C  
ATOM   1622  O   GLN A 219      18.690  18.961   1.746  1.00 70.75           O  
ATOM   1623  CG  GLN A 219      20.734  22.279  -0.727  1.00 70.75           C  
ATOM   1624  CD  GLN A 219      20.207  23.435  -1.576  1.00 70.75           C  
ATOM   1625  NE2 GLN A 219      20.999  24.459  -1.803  1.00 70.75           N  
ATOM   1626  OE1 GLN A 219      19.089  23.446  -2.053  1.00 70.75           O  
ATOM   1627  N   GLY A 220      18.774  18.091  -0.332  1.00 79.00           N  
ATOM   1628  CA  GLY A 220      17.786  17.037  -0.093  1.00 79.00           C  
ATOM   1629  C   GLY A 220      18.184  16.104   1.048  1.00 79.00           C  
ATOM   1630  O   GLY A 220      17.380  15.863   1.940  1.00 79.00           O  
ATOM   1631  N   MET A 221      19.445  15.673   1.102  1.00 81.81           N  
ATOM   1632  CA  MET A 221      19.982  14.816   2.161  1.00 81.81           C  
ATOM   1633  C   MET A 221      19.891  15.481   3.535  1.00 81.81           C  
ATOM   1634  CB  MET A 221      21.437  14.460   1.822  1.00 81.81           C  
ATOM   1635  O   MET A 221      19.486  14.842   4.503  1.00 81.81           O  
ATOM   1636  CG  MET A 221      22.037  13.439   2.793  1.00 81.81           C  
ATOM   1637  SD  MET A 221      23.799  13.134   2.497  1.00 81.81           S  
ATOM   1638  CE  MET A 221      24.126  11.900   3.780  1.00 81.81           C  
ATOM   1639  N   THR A 222      20.220  16.772   3.626  1.00 84.19           N  
ATOM   1640  CA  THR A 222      20.146  17.522   4.888  1.00 84.19           C  
ATOM   1641  C   THR A 222      18.698  17.652   5.354  1.00 84.19           C  
ATOM   1642  CB  THR A 222      20.784  18.911   4.749  1.00 84.19           C  
ATOM   1643  O   THR A 222      18.376  17.302   6.490  1.00 84.19           O  
ATOM   1644  CG2 THR A 222      20.894  19.619   6.100  1.00 84.19           C  
ATOM   1645  OG1 THR A 222      22.096  18.802   4.245  1.00 84.19           O  
ATOM   1646  N   THR A 223      17.797  18.099   4.474  1.00 86.06           N  
ATOM   1647  CA  THR A 223      16.363  18.212   4.780  1.00 86.06           C  
ATOM   1648  C   THR A 223      15.748  16.850   5.098  1.00 86.06           C  
ATOM   1649  CB  THR A 223      15.621  18.860   3.603  1.00 86.06           C  
ATOM   1650  O   THR A 223      14.966  16.731   6.040  1.00 86.06           O  
ATOM   1651  CG2 THR A 223      14.152  19.142   3.913  1.00 86.06           C  
ATOM   1652  OG1 THR A 223      16.202  20.105   3.297  1.00 86.06           O  
ATOM   1653  N   GLY A 224      16.138  15.814   4.357  1.00 86.38           N  
ATOM   1654  CA  GLY A 224      15.690  14.439   4.527  1.00 86.38           C  
ATOM   1655  C   GLY A 224      16.094  13.868   5.880  1.00 86.38           C  
ATOM   1656  O   GLY A 224      15.240  13.385   6.621  1.00 86.38           O  
ATOM   1657  N   LEU A 225      17.364  14.017   6.266  1.00 87.69           N  
ATOM   1658  CA  LEU A 225      17.861  13.627   7.589  1.00 87.69           C  
ATOM   1659  C   LEU A 225      17.138  14.371   8.713  1.00 87.69           C  
ATOM   1660  CB  LEU A 225      19.373  13.898   7.675  1.00 87.69           C  
ATOM   1661  O   LEU A 225      16.737  13.748   9.694  1.00 87.69           O  
ATOM   1662  CG  LEU A 225      20.240  12.820   7.006  1.00 87.69           C  
ATOM   1663  CD1 LEU A 225      21.678  13.321   6.890  1.00 87.69           C  
ATOM   1664  CD2 LEU A 225      20.250  11.524   7.825  1.00 87.69           C  
ATOM   1665  N   LEU A 226      16.935  15.684   8.574  1.00 90.25           N  
ATOM   1666  CA  LEU A 226      16.219  16.478   9.573  1.00 90.25           C  
ATOM   1667  C   LEU A 226      14.766  16.017   9.731  1.00 90.25           C  
ATOM   1668  CB  LEU A 226      16.287  17.968   9.200  1.00 90.25           C  
ATOM   1669  O   LEU A 226      14.306  15.833  10.858  1.00 90.25           O  
ATOM   1670  CG  LEU A 226      17.668  18.616   9.404  1.00 90.25           C  
ATOM   1671  CD1 LEU A 226      17.652  20.027   8.815  1.00 90.25           C  
ATOM   1672  CD2 LEU A 226      18.046  18.720  10.884  1.00 90.25           C  
ATOM   1673  N   LEU A 227      14.046  15.788   8.631  1.00 90.06           N  
ATOM   1674  CA  LEU A 227      12.667  15.285   8.653  1.00 90.06           C  
ATOM   1675  C   LEU A 227      12.577  13.863   9.208  1.00 90.06           C  
ATOM   1676  CB  LEU A 227      12.080  15.343   7.236  1.00 90.06           C  
ATOM   1677  O   LEU A 227      11.707  13.577  10.029  1.00 90.06           O  
ATOM   1678  CG  LEU A 227      11.675  16.754   6.785  1.00 90.06           C  
ATOM   1679  CD1 LEU A 227      11.289  16.702   5.310  1.00 90.06           C  
ATOM   1680  CD2 LEU A 227      10.478  17.296   7.572  1.00 90.06           C  
ATOM   1681  N   LEU A 228      13.509  12.992   8.826  1.00 89.00           N  
ATOM   1682  CA  LEU A 228      13.576  11.619   9.308  1.00 89.00           C  
ATOM   1683  C   LEU A 228      13.819  11.582  10.820  1.00 89.00           C  
ATOM   1684  CB  LEU A 228      14.676  10.886   8.521  1.00 89.00           C  
ATOM   1685  O   LEU A 228      13.059  10.954  11.555  1.00 89.00           O  
ATOM   1686  CG  LEU A 228      14.834   9.401   8.881  1.00 89.00           C  
ATOM   1687  CD1 LEU A 228      13.592   8.593   8.511  1.00 89.00           C  
ATOM   1688  CD2 LEU A 228      16.034   8.820   8.138  1.00 89.00           C  
ATOM   1689  N   LEU A 229      14.845  12.289  11.301  1.00 90.00           N  
ATOM   1690  CA  LEU A 229      15.195  12.334  12.720  1.00 90.00           C  
ATOM   1691  C   LEU A 229      14.105  13.014  13.548  1.00 90.00           C  
ATOM   1692  CB  LEU A 229      16.542  13.055  12.905  1.00 90.00           C  
ATOM   1693  O   LEU A 229      13.713  12.484  14.586  1.00 90.00           O  
ATOM   1694  CG  LEU A 229      17.765  12.277  12.384  1.00 90.00           C  
ATOM   1695  CD1 LEU A 229      19.001  13.174  12.465  1.00 90.00           C  
ATOM   1696  CD2 LEU A 229      18.032  11.014  13.206  1.00 90.00           C  
ATOM   1697  N   SER A 230      13.578  14.153  13.092  1.00 91.31           N  
ATOM   1698  CA  SER A 230      12.486  14.842  13.791  1.00 91.31           C  
ATOM   1699  C   SER A 230      11.211  14.000  13.825  1.00 91.31           C  
ATOM   1700  CB  SER A 230      12.204  16.220  13.188  1.00 91.31           C  
ATOM   1701  O   SER A 230      10.583  13.909  14.878  1.00 91.31           O  
ATOM   1702  OG  SER A 230      11.827  16.124  11.835  1.00 91.31           O  
ATOM   1703  N   GLY A 231      10.865  13.316  12.732  1.00 88.62           N  
ATOM   1704  CA  GLY A 231       9.743  12.384  12.668  1.00 88.62           C  
ATOM   1705  C   GLY A 231       9.908  11.205  13.630  1.00 88.62           C  
ATOM   1706  O   GLY A 231       8.993  10.914  14.401  1.00 88.62           O  
ATOM   1707  N   ILE A 232      11.087  10.571  13.661  1.00 89.25           N  
ATOM   1708  CA  ILE A 232      11.408   9.484  14.604  1.00 89.25           C  
ATOM   1709  C   ILE A 232      11.310   9.973  16.050  1.00 89.25           C  
ATOM   1710  CB  ILE A 232      12.808   8.888  14.311  1.00 89.25           C  
ATOM   1711  O   ILE A 232      10.654   9.328  16.868  1.00 89.25           O  
ATOM   1712  CG1 ILE A 232      12.791   8.093  12.988  1.00 89.25           C  
ATOM   1713  CG2 ILE A 232      13.289   7.971  15.456  1.00 89.25           C  
ATOM   1714  CD1 ILE A 232      14.188   7.773  12.444  1.00 89.25           C  
ATOM   1715  N   LEU A 233      11.925  11.112  16.374  1.00 90.69           N  
ATOM   1716  CA  LEU A 233      11.916  11.680  17.723  1.00 90.69           C  
ATOM   1717  C   LEU A 233      10.499  12.052  18.166  1.00 90.69           C  
ATOM   1718  CB  LEU A 233      12.835  12.913  17.765  1.00 90.69           C  
ATOM   1719  O   LEU A 233      10.107  11.739  19.290  1.00 90.69           O  
ATOM   1720  CG  LEU A 233      14.340  12.586  17.733  1.00 90.69           C  
ATOM   1721  CD1 LEU A 233      15.133  13.876  17.521  1.00 90.69           C  
ATOM   1722  CD2 LEU A 233      14.810  11.944  19.040  1.00 90.69           C  
ATOM   1723  N   LEU A 234       9.710  12.664  17.283  1.00 90.19           N  
ATOM   1724  CA  LEU A 234       8.329  13.052  17.556  1.00 90.19           C  
ATOM   1725  C   LEU A 234       7.438  11.825  17.774  1.00 90.19           C  
ATOM   1726  CB  LEU A 234       7.841  13.934  16.394  1.00 90.19           C  
ATOM   1727  O   LEU A 234       6.675  11.783  18.743  1.00 90.19           O  
ATOM   1728  CG  LEU A 234       6.460  14.577  16.595  1.00 90.19           C  
ATOM   1729  CD1 LEU A 234       6.455  15.539  17.787  1.00 90.19           C  
ATOM   1730  CD2 LEU A 234       6.096  15.361  15.333  1.00 90.19           C  
ATOM   1731  N   PHE A 235       7.573  10.799  16.929  1.00 86.38           N  
ATOM   1732  CA  PHE A 235       6.841   9.542  17.078  1.00 86.38           C  
ATOM   1733  C   PHE A 235       7.246   8.799  18.358  1.00 86.38           C  
ATOM   1734  CB  PHE A 235       7.053   8.660  15.840  1.00 86.38           C  
ATOM   1735  O   PHE A 235       6.384   8.329  19.101  1.00 86.38           O  
ATOM   1736  CG  PHE A 235       6.078   7.504  15.771  1.00 86.38           C  
ATOM   1737  CD1 PHE A 235       6.459   6.219  16.201  1.00 86.38           C  
ATOM   1738  CD2 PHE A 235       4.774   7.721  15.286  1.00 86.38           C  
ATOM   1739  CE1 PHE A 235       5.540   5.156  16.143  1.00 86.38           C  
ATOM   1740  CE2 PHE A 235       3.855   6.659  15.230  1.00 86.38           C  
ATOM   1741  CZ  PHE A 235       4.238   5.376  15.658  1.00 86.38           C  
ATOM   1742  N   ALA A 236       8.544   8.741  18.669  1.00 87.12           N  
ATOM   1743  CA  ALA A 236       9.064   8.118  19.883  1.00 87.12           C  
ATOM   1744  C   ALA A 236       8.605   8.852  21.150  1.00 87.12           C  
ATOM   1745  CB  ALA A 236      10.593   8.065  19.797  1.00 87.12           C  
ATOM   1746  O   ALA A 236       8.170   8.209  22.105  1.00 87.12           O  
ATOM   1747  N   PHE A 237       8.634  10.187  21.153  1.00 86.44           N  
ATOM   1748  CA  PHE A 237       8.130  11.010  22.254  1.00 86.44           C  
ATOM   1749  C   PHE A 237       6.639  10.762  22.502  1.00 86.44           C  
ATOM   1750  CB  PHE A 237       8.382  12.487  21.927  1.00 86.44           C  
ATOM   1751  O   PHE A 237       6.200  10.568  23.638  1.00 86.44           O  
ATOM   1752  CG  PHE A 237       7.821  13.429  22.972  1.00 86.44           C  
ATOM   1753  CD1 PHE A 237       6.602  14.098  22.749  1.00 86.44           C  
ATOM   1754  CD2 PHE A 237       8.513  13.616  24.181  1.00 86.44           C  
ATOM   1755  CE1 PHE A 237       6.082  14.958  23.733  1.00 86.44           C  
ATOM   1756  CE2 PHE A 237       7.994  14.476  25.164  1.00 86.44           C  
ATOM   1757  CZ  PHE A 237       6.780  15.148  24.940  1.00 86.44           C  
ATOM   1758  N   MET A 238       5.859  10.703  21.426  1.00 84.44           N  
ATOM   1759  CA  MET A 238       4.444  10.367  21.475  1.00 84.44           C  
ATOM   1760  C   MET A 238       4.186   8.970  22.033  1.00 84.44           C  
ATOM   1761  CB  MET A 238       3.887  10.460  20.058  1.00 84.44           C  
ATOM   1762  O   MET A 238       3.372   8.811  22.945  1.00 84.44           O  
ATOM   1763  CG  MET A 238       3.352  11.858  19.761  1.00 84.44           C  
ATOM   1764  SD  MET A 238       2.019  11.781  18.561  1.00 84.44           S  
ATOM   1765  CE  MET A 238       0.770  11.020  19.617  1.00 84.44           C  
ATOM   1766  N   LEU A 239       4.895   7.969  21.515  1.00 84.00           N  
ATOM   1767  CA  LEU A 239       4.776   6.584  21.953  1.00 84.00           C  
ATOM   1768  C   LEU A 239       5.180   6.436  23.425  1.00 84.00           C  
ATOM   1769  CB  LEU A 239       5.638   5.719  21.020  1.00 84.00           C  
ATOM   1770  O   LEU A 239       4.490   5.769  24.193  1.00 84.00           O  
ATOM   1771  CG  LEU A 239       5.484   4.210  21.260  1.00 84.00           C  
ATOM   1772  CD1 LEU A 239       4.075   3.720  20.930  1.00 84.00           C  
ATOM   1773  CD2 LEU A 239       6.474   3.446  20.384  1.00 84.00           C  
ATOM   1774  N   HIS A 240       6.240   7.123  23.851  1.00 83.75           N  
ATOM   1775  CA  HIS A 240       6.646   7.187  25.251  1.00 83.75           C  
ATOM   1776  C   HIS A 240       5.544   7.800  26.124  1.00 83.75           C  
ATOM   1777  CB  HIS A 240       7.949   7.990  25.364  1.00 83.75           C  
ATOM   1778  O   HIS A 240       5.208   7.261  27.180  1.00 83.75           O  
ATOM   1779  CG  HIS A 240       8.498   7.984  26.765  1.00 83.75           C  
ATOM   1780  CD2 HIS A 240       8.315   8.935  27.733  1.00 83.75           C  
ATOM   1781  ND1 HIS A 240       9.253   6.980  27.320  1.00 83.75           N  
ATOM   1782  CE1 HIS A 240       9.524   7.318  28.590  1.00 83.75           C  
ATOM   1783  NE2 HIS A 240       8.955   8.496  28.901  1.00 83.75           N  
ATOM   1784  N   GLY A 241       4.934   8.897  25.671  1.00 79.69           N  
ATOM   1785  CA  GLY A 241       3.817   9.543  26.353  1.00 79.69           C  
ATOM   1786  C   GLY A 241       2.576   8.654  26.470  1.00 79.69           C  
ATOM   1787  O   GLY A 241       1.916   8.696  27.510  1.00 79.69           O  
ATOM   1788  N   GLU A 242       2.279   7.861  25.441  1.00 79.50           N  
ATOM   1789  CA  GLU A 242       1.170   6.900  25.386  1.00 79.50           C  
ATOM   1790  C   GLU A 242       1.394   5.723  26.349  1.00 79.50           C  
ATOM   1791  CB  GLU A 242       1.031   6.419  23.928  1.00 79.50           C  
ATOM   1792  O   GLU A 242       0.515   5.410  27.157  1.00 79.50           O  
ATOM   1793  CG  GLU A 242      -0.129   5.448  23.667  1.00 79.50           C  
ATOM   1794  CD  GLU A 242      -1.517   6.094  23.668  1.00 79.50           C  
ATOM   1795  OE1 GLU A 242      -2.466   5.382  23.272  1.00 79.50           O  
ATOM   1796  OE2 GLU A 242      -1.682   7.270  24.062  1.00 79.50           O  
ATOM   1797  N   LEU A 243       2.587   5.120  26.307  1.00 79.88           N  
ATOM   1798  CA  LEU A 243       2.957   3.951  27.109  1.00 79.88           C  
ATOM   1799  C   LEU A 243       3.123   4.290  28.594  1.00 79.88           C  
ATOM   1800  CB  LEU A 243       4.258   3.341  26.549  1.00 79.88           C  
ATOM   1801  O   LEU A 243       2.631   3.559  29.450  1.00 79.88           O  
ATOM   1802  CG  LEU A 243       4.125   2.665  25.169  1.00 79.88           C  
ATOM   1803  CD1 LEU A 243       5.513   2.252  24.677  1.00 79.88           C  
ATOM   1804  CD2 LEU A 243       3.243   1.415  25.218  1.00 79.88           C  
ATOM   1805  N   LYS A 244       3.784   5.408  28.918  1.00 78.88           N  
ATOM   1806  CA  LYS A 244       4.052   5.801  30.310  1.00 78.88           C  
ATOM   1807  C   LYS A 244       2.794   6.296  31.017  1.00 78.88           C  
ATOM   1808  CB  LYS A 244       5.187   6.837  30.324  1.00 78.88           C  
ATOM   1809  O   LYS A 244       2.519   5.901  32.146  1.00 78.88           O  
ATOM   1810  CG  LYS A 244       5.677   7.163  31.742  1.00 78.88           C  
ATOM   1811  CD  LYS A 244       6.893   8.095  31.677  1.00 78.88           C  
ATOM   1812  CE  LYS A 244       7.390   8.455  33.081  1.00 78.88           C  
ATOM   1813  NZ  LYS A 244       8.576   9.349  33.017  1.00 78.88           N  
ATOM   1814  N   ASN A 245       2.001   7.135  30.348  1.00 70.81           N  
ATOM   1815  CA  ASN A 245       0.844   7.781  30.975  1.00 70.81           C  
ATOM   1816  C   ASN A 245      -0.471   7.015  30.781  1.00 70.81           C  
ATOM   1817  CB  ASN A 245       0.719   9.227  30.485  1.00 70.81           C  
ATOM   1818  O   ASN A 245      -1.512   7.529  31.178  1.00 70.81           O  
ATOM   1819  CG  ASN A 245       1.969  10.050  30.693  1.00 70.81           C  
ATOM   1820  ND2 ASN A 245       2.446  10.684  29.649  1.00 70.81           N  
ATOM   1821  OD1 ASN A 245       2.542  10.129  31.758  1.00 70.81           O  
ATOM   1822  N   HIS A 246      -0.445   5.837  30.143  1.00 65.75           N  
ATOM   1823  CA  HIS A 246      -1.627   4.999  29.901  1.00 65.75           C  
ATOM   1824  C   HIS A 246      -2.804   5.780  29.289  1.00 65.75           C  
ATOM   1825  CB  HIS A 246      -2.000   4.240  31.185  1.00 65.75           C  
ATOM   1826  O   HIS A 246      -3.963   5.558  29.630  1.00 65.75           O  
ATOM   1827  CG  HIS A 246      -0.936   3.279  31.644  1.00 65.75           C  
ATOM   1828  CD2 HIS A 246      -0.993   1.916  31.548  1.00 65.75           C  
ATOM   1829  ND1 HIS A 246       0.273   3.590  32.229  1.00 65.75           N  
ATOM   1830  CE1 HIS A 246       0.923   2.440  32.467  1.00 65.75           C  
ATOM   1831  NE2 HIS A 246       0.188   1.385  32.070  1.00 65.75           N  
ATOM   1832  N   LYS A 247      -2.496   6.718  28.386  1.00 63.22           N  
ATOM   1833  CA  LYS A 247      -3.453   7.688  27.832  1.00 63.22           C  
ATOM   1834  C   LYS A 247      -4.499   7.049  26.908  1.00 63.22           C  
ATOM   1835  CB  LYS A 247      -2.658   8.800  27.134  1.00 63.22           C  
ATOM   1836  O   LYS A 247      -5.601   7.575  26.799  1.00 63.22           O  
ATOM   1837  CG  LYS A 247      -2.178   9.865  28.133  1.00 63.22           C  
ATOM   1838  CD  LYS A 247      -1.117  10.793  27.522  1.00 63.22           C  
ATOM   1839  CE  LYS A 247      -0.782  11.944  28.480  1.00 63.22           C  
ATOM   1840  NZ  LYS A 247       0.221  12.874  27.898  1.00 63.22           N  
ATOM   1841  N   GLN A 248      -4.180   5.896  26.307  1.00 70.62           N  
ATOM   1842  CA  GLN A 248      -5.052   5.126  25.406  1.00 70.62           C  
ATOM   1843  C   GLN A 248      -5.560   5.940  24.199  1.00 70.62           C  
ATOM   1844  CB  GLN A 248      -6.211   4.453  26.175  1.00 70.62           C  
ATOM   1845  O   GLN A 248      -6.684   5.731  23.730  1.00 70.62           O  
ATOM   1846  CG  GLN A 248      -5.789   3.566  27.355  1.00 70.62           C  
ATOM   1847  CD  GLN A 248      -6.982   2.928  28.065  1.00 70.62           C  
ATOM   1848  NE2 GLN A 248      -6.753   2.175  29.117  1.00 70.62           N  
ATOM   1849  OE1 GLN A 248      -8.131   3.053  27.680  1.00 70.62           O  
ATOM   1850  N   TYR A 249      -4.762   6.882  23.692  1.00 71.56           N  
ATOM   1851  CA  TYR A 249      -5.125   7.741  22.565  1.00 71.56           C  
ATOM   1852  C   TYR A 249      -4.959   7.045  21.208  1.00 71.56           C  
ATOM   1853  CB  TYR A 249      -4.289   9.027  22.623  1.00 71.56           C  
ATOM   1854  O   TYR A 249      -5.773   7.262  20.308  1.00 71.56           O  
ATOM   1855  CG  TYR A 249      -4.449   9.894  23.865  1.00 71.56           C  
ATOM   1856  CD1 TYR A 249      -5.593   9.815  24.689  1.00 71.56           C  
ATOM   1857  CD2 TYR A 249      -3.452  10.841  24.162  1.00 71.56           C  
ATOM   1858  CE1 TYR A 249      -5.735  10.661  25.802  1.00 71.56           C  
ATOM   1859  CE2 TYR A 249      -3.607  11.716  25.255  1.00 71.56           C  
ATOM   1860  OH  TYR A 249      -4.862  12.428  27.170  1.00 71.56           O  
ATOM   1861  CZ  TYR A 249      -4.739  11.608  26.092  1.00 71.56           C  
ATOM   1862  N   LEU A 250      -3.956   6.183  21.059  1.00 72.31           N  
ATOM   1863  CA  LEU A 250      -3.676   5.409  19.845  1.00 72.31           C  
ATOM   1864  C   LEU A 250      -4.262   4.002  19.969  1.00 72.31           C  
ATOM   1865  CB  LEU A 250      -2.150   5.369  19.629  1.00 72.31           C  
ATOM   1866  O   LEU A 250      -5.127   3.598  19.189  1.00 72.31           O  
ATOM   1867  CG  LEU A 250      -1.580   6.696  19.096  1.00 72.31           C  
ATOM   1868  CD1 LEU A 250      -0.111   6.847  19.486  1.00 72.31           C  
ATOM   1869  CD2 LEU A 250      -1.684   6.759  17.573  1.00 72.31           C  
ATOM   1870  N   LEU A 251      -3.831   3.287  21.004  1.00 80.00           N  
ATOM   1871  CA  LEU A 251      -4.153   1.886  21.248  1.00 80.00           C  
ATOM   1872  C   LEU A 251      -4.402   1.669  22.750  1.00 80.00           C  
ATOM   1873  CB  LEU A 251      -2.991   1.006  20.763  1.00 80.00           C  
ATOM   1874  O   LEU A 251      -3.675   2.208  23.586  1.00 80.00           O  
ATOM   1875  CG  LEU A 251      -3.097   0.436  19.343  1.00 80.00           C  
ATOM   1876  CD1 LEU A 251      -1.703  -0.058  18.981  1.00 80.00           C  
ATOM   1877  CD2 LEU A 251      -4.055  -0.753  19.250  1.00 80.00           C  
ATOM   1878  N   PRO A 252      -5.401   0.855  23.122  1.00 80.00           N  
ATOM   1879  CA  PRO A 252      -5.589   0.405  24.496  1.00 80.00           C  
ATOM   1880  C   PRO A 252      -4.348  -0.313  25.036  1.00 80.00           C  
ATOM   1881  CB  PRO A 252      -6.782  -0.554  24.471  1.00 80.00           C  
ATOM   1882  O   PRO A 252      -3.674  -1.050  24.312  1.00 80.00           O  
ATOM   1883  CG  PRO A 252      -7.467  -0.264  23.143  1.00 80.00           C  
ATOM   1884  CD  PRO A 252      -6.370   0.254  22.238  1.00 80.00           C  
ATOM   1885  N   SER A 253      -4.091  -0.173  26.337  1.00 79.50           N  
ATOM   1886  CA  SER A 253      -2.945  -0.809  27.003  1.00 79.50           C  
ATOM   1887  C   SER A 253      -2.959  -2.340  26.904  1.00 79.50           C  
ATOM   1888  CB  SER A 253      -2.903  -0.388  28.474  1.00 79.50           C  
ATOM   1889  O   SER A 253      -1.895  -2.954  26.874  1.00 79.50           O  
ATOM   1890  OG  SER A 253      -4.134  -0.700  29.105  1.00 79.50           O  
ATOM   1891  N   SER A 254      -4.138  -2.964  26.810  1.00 81.69           N  
ATOM   1892  CA  SER A 254      -4.276  -4.411  26.602  1.00 81.69           C  
ATOM   1893  C   SER A 254      -3.699  -4.865  25.259  1.00 81.69           C  
ATOM   1894  CB  SER A 254      -5.747  -4.828  26.706  1.00 81.69           C  
ATOM   1895  O   SER A 254      -2.995  -5.869  25.212  1.00 81.69           O  
ATOM   1896  OG  SER A 254      -6.558  -4.081  25.813  1.00 81.69           O  
ATOM   1897  N   LEU A 255      -3.925  -4.099  24.186  1.00 83.62           N  
ATOM   1898  CA  LEU A 255      -3.418  -4.417  22.848  1.00 83.62           C  
ATOM   1899  C   LEU A 255      -1.924  -4.118  22.705  1.00 83.62           C  
ATOM   1900  CB  LEU A 255      -4.242  -3.673  21.783  1.00 83.62           C  
ATOM   1901  O   LEU A 255      -1.227  -4.855  22.017  1.00 83.62           O  
ATOM   1902  CG  LEU A 255      -5.673  -4.209  21.595  1.00 83.62           C  
ATOM   1903  CD1 LEU A 255      -6.423  -3.362  20.569  1.00 83.62           C  
ATOM   1904  CD2 LEU A 255      -5.694  -5.648  21.077  1.00 83.62           C  
ATOM   1905  N   TRP A 256      -1.405  -3.105  23.409  1.00 85.94           N  
ATOM   1906  CA  TRP A 256       0.044  -2.888  23.510  1.00 85.94           C  
ATOM   1907  C   TRP A 256       0.775  -4.045  24.204  1.00 85.94           C  
ATOM   1908  CB  TRP A 256       0.324  -1.579  24.258  1.00 85.94           C  
ATOM   1909  O   TRP A 256       1.939  -4.304  23.908  1.00 85.94           O  
ATOM   1910  CG  TRP A 256       0.171  -0.338  23.441  1.00 85.94           C  
ATOM   1911  CD1 TRP A 256      -0.705   0.665  23.665  1.00 85.94           C  
ATOM   1912  CD2 TRP A 256       0.937   0.053  22.261  1.00 85.94           C  
ATOM   1913  CE2 TRP A 256       0.460   1.321  21.816  1.00 85.94           C  
ATOM   1914  CE3 TRP A 256       1.983  -0.543  21.522  1.00 85.94           C  
ATOM   1915  NE1 TRP A 256      -0.503   1.669  22.741  1.00 85.94           N  
ATOM   1916  CH2 TRP A 256       1.976   1.311  19.931  1.00 85.94           C  
ATOM   1917  CZ2 TRP A 256       0.961   1.948  20.667  1.00 85.94           C  
ATOM   1918  CZ3 TRP A 256       2.495   0.079  20.367  1.00 85.94           C  
ATOM   1919  N   LYS A 257       0.108  -4.746  25.129  1.00 84.94           N  
ATOM   1920  CA  LYS A 257       0.669  -5.912  25.830  1.00 84.94           C  
ATOM   1921  C   LYS A 257       0.484  -7.222  25.056  1.00 84.94           C  
ATOM   1922  CB  LYS A 257       0.080  -5.992  27.246  1.00 84.94           C  
ATOM   1923  O   LYS A 257       1.236  -8.168  25.298  1.00 84.94           O  
ATOM   1924  CG  LYS A 257       0.577  -4.848  28.148  1.00 84.94           C  
ATOM   1925  CD  LYS A 257      -0.074  -4.918  29.536  1.00 84.94           C  
ATOM   1926  CE  LYS A 257       0.370  -3.726  30.396  1.00 84.94           C  
ATOM   1927  NZ  LYS A 257      -0.164  -3.808  31.782  1.00 84.94           N  
ATOM   1928  N   ASP A 258      -0.463  -7.291  24.117  1.00 85.75           N  
ATOM   1929  CA  ASP A 258      -0.657  -8.467  23.265  1.00 85.75           C  
ATOM   1930  C   ASP A 258       0.429  -8.537  22.176  1.00 85.75           C  
ATOM   1931  CB  ASP A 258      -2.089  -8.550  22.702  1.00 85.75           C  
ATOM   1932  O   ASP A 258       0.322  -7.975  21.081  1.00 85.75           O  
ATOM   1933  CG  ASP A 258      -2.342  -9.883  21.964  1.00 85.75           C  
ATOM   1934  OD1 ASP A 258      -1.367 -10.617  21.673  1.00 85.75           O  
ATOM   1935  OD2 ASP A 258      -3.504 -10.215  21.652  1.00 85.75           O  
ATOM   1936  N   ARG A 259       1.492  -9.290  22.479  1.00 86.44           N  
ATOM   1937  CA  ARG A 259       2.608  -9.532  21.554  1.00 86.44           C  
ATOM   1938  C   ARG A 259       2.162 -10.160  20.238  1.00 86.44           C  
ATOM   1939  CB  ARG A 259       3.658 -10.443  22.205  1.00 86.44           C  
ATOM   1940  O   ARG A 259       2.783  -9.897  19.212  1.00 86.44           O  
ATOM   1941  CG  ARG A 259       4.348  -9.794  23.409  1.00 86.44           C  
ATOM   1942  CD  ARG A 259       5.512 -10.678  23.868  1.00 86.44           C  
ATOM   1943  NE  ARG A 259       6.216 -10.088  25.021  1.00 86.44           N  
ATOM   1944  NH1 ARG A 259       8.031 -11.500  25.025  1.00 86.44           N  
ATOM   1945  NH2 ARG A 259       7.885  -9.886  26.556  1.00 86.44           N  
ATOM   1946  CZ  ARG A 259       7.369 -10.493  25.525  1.00 86.44           C  
ATOM   1947  N   ALA A 260       1.122 -10.987  20.241  1.00 85.94           N  
ATOM   1948  CA  ALA A 260       0.650 -11.628  19.024  1.00 85.94           C  
ATOM   1949  C   ALA A 260      -0.136 -10.647  18.143  1.00 85.94           C  
ATOM   1950  CB  ALA A 260      -0.132 -12.877  19.407  1.00 85.94           C  
ATOM   1951  O   ALA A 260       0.042 -10.675  16.926  1.00 85.94           O  
ATOM   1952  N   PHE A 261      -0.906  -9.719  18.724  1.00 86.94           N  
ATOM   1953  CA  PHE A 261      -1.515  -8.615  17.968  1.00 86.94           C  
ATOM   1954  C   PHE A 261      -0.450  -7.737  17.291  1.00 86.94           C  
ATOM   1955  CB  PHE A 261      -2.413  -7.772  18.885  1.00 86.94           C  
ATOM   1956  O   PHE A 261      -0.502  -7.525  16.077  1.00 86.94           O  
ATOM   1957  CG  PHE A 261      -2.951  -6.527  18.205  1.00 86.94           C  
ATOM   1958  CD1 PHE A 261      -2.365  -5.271  18.458  1.00 86.94           C  
ATOM   1959  CD2 PHE A 261      -3.997  -6.635  17.270  1.00 86.94           C  
ATOM   1960  CE1 PHE A 261      -2.814  -4.131  17.767  1.00 86.94           C  
ATOM   1961  CE2 PHE A 261      -4.443  -5.496  16.578  1.00 86.94           C  
ATOM   1962  CZ  PHE A 261      -3.850  -4.244  16.823  1.00 86.94           C  
ATOM   1963  N   LEU A 262       0.560  -7.286  18.044  1.00 90.31           N  
ATOM   1964  CA  LEU A 262       1.649  -6.461  17.500  1.00 90.31           C  
ATOM   1965  C   LEU A 262       2.444  -7.194  16.413  1.00 90.31           C  
ATOM   1966  CB  LEU A 262       2.587  -6.024  18.637  1.00 90.31           C  
ATOM   1967  O   LEU A 262       2.767  -6.613  15.378  1.00 90.31           O  
ATOM   1968  CG  LEU A 262       1.969  -5.046  19.652  1.00 90.31           C  
ATOM   1969  CD1 LEU A 262       3.016  -4.733  20.719  1.00 90.31           C  
ATOM   1970  CD2 LEU A 262       1.531  -3.728  19.006  1.00 90.31           C  
ATOM   1971  N   ARG A 263       2.710  -8.488  16.611  1.00 90.75           N  
ATOM   1972  CA  ARG A 263       3.374  -9.342  15.620  1.00 90.75           C  
ATOM   1973  C   ARG A 263       2.544  -9.491  14.348  1.00 90.75           C  
ATOM   1974  CB  ARG A 263       3.670 -10.684  16.287  1.00 90.75           C  
ATOM   1975  O   ARG A 263       3.095  -9.360  13.264  1.00 90.75           O  
ATOM   1976  CG  ARG A 263       4.544 -11.638  15.472  1.00 90.75           C  
ATOM   1977  CD  ARG A 263       4.757 -12.865  16.364  1.00 90.75           C  
ATOM   1978  NE  ARG A 263       5.693 -13.842  15.791  1.00 90.75           N  
ATOM   1979  NH1 ARG A 263       4.520 -15.711  16.355  1.00 90.75           N  
ATOM   1980  NH2 ARG A 263       6.410 -15.969  15.256  1.00 90.75           N  
ATOM   1981  CZ  ARG A 263       5.548 -15.155  15.799  1.00 90.75           C  
ATOM   1982  N   THR A 264       1.231  -9.682  14.467  1.00 90.56           N  
ATOM   1983  CA  THR A 264       0.312  -9.741  13.315  1.00 90.56           C  
ATOM   1984  C   THR A 264       0.329  -8.427  12.531  1.00 90.56           C  
ATOM   1985  CB  THR A 264      -1.125 -10.048  13.766  1.00 90.56           C  
ATOM   1986  O   THR A 264       0.410  -8.435  11.302  1.00 90.56           O  
ATOM   1987  CG2 THR A 264      -2.044 -10.333  12.586  1.00 90.56           C  
ATOM   1988  OG1 THR A 264      -1.161 -11.196  14.583  1.00 90.56           O  
ATOM   1989  N   CYS A 265       0.335  -7.286  13.231  1.00 91.25           N  
ATOM   1990  CA  CYS A 265       0.476  -5.973  12.600  1.00 91.25           C  
ATOM   1991  C   CYS A 265       1.818  -5.835  11.868  1.00 91.25           C  
ATOM   1992  CB  CYS A 265       0.315  -4.862  13.647  1.00 91.25           C  
ATOM   1993  O   CYS A 265       1.839  -5.360  10.738  1.00 91.25           O  
ATOM   1994  SG  CYS A 265      -1.363  -4.867  14.334  1.00 91.25           S  
ATOM   1995  N   LEU A 266       2.923  -6.290  12.469  1.00 94.06           N  
ATOM   1996  CA  LEU A 266       4.245  -6.259  11.839  1.00 94.06           C  
ATOM   1997  C   LEU A 266       4.317  -7.148  10.589  1.00 94.06           C  
ATOM   1998  CB  LEU A 266       5.311  -6.649  12.879  1.00 94.06           C  
ATOM   1999  O   LEU A 266       4.831  -6.700   9.569  1.00 94.06           O  
ATOM   2000  CG  LEU A 266       6.753  -6.658  12.334  1.00 94.06           C  
ATOM   2001  CD1 LEU A 266       7.193  -5.285  11.820  1.00 94.06           C  
ATOM   2002  CD2 LEU A 266       7.711  -7.084  13.446  1.00 94.06           C  
ATOM   2003  N   ILE A 267       3.778  -8.371  10.630  1.00 94.19           N  
ATOM   2004  CA  ILE A 267       3.734  -9.264   9.457  1.00 94.19           C  
ATOM   2005  C   ILE A 267       2.888  -8.638   8.341  1.00 94.19           C  
ATOM   2006  CB  ILE A 267       3.187 -10.661   9.821  1.00 94.19           C  
ATOM   2007  O   ILE A 267       3.307  -8.646   7.187  1.00 94.19           O  
ATOM   2008  CG1 ILE A 267       4.030 -11.383  10.893  1.00 94.19           C  
ATOM   2009  CG2 ILE A 267       3.138 -11.565   8.573  1.00 94.19           C  
ATOM   2010  CD1 ILE A 267       3.218 -12.497  11.566  1.00 94.19           C  
ATOM   2011  N   SER A 268       1.739  -8.043   8.679  1.00 91.56           N  
ATOM   2012  CA  SER A 268       0.919  -7.272   7.733  1.00 91.56           C  
ATOM   2013  C   SER A 268       1.688  -6.087   7.146  1.00 91.56           C  
ATOM   2014  CB  SER A 268      -0.345  -6.794   8.447  1.00 91.56           C  
ATOM   2015  O   SER A 268       1.632  -5.842   5.944  1.00 91.56           O  
ATOM   2016  OG  SER A 268      -1.236  -6.152   7.559  1.00 91.56           O  
ATOM   2017  N   GLY A 269       2.486  -5.413   7.975  1.00 93.12           N  
ATOM   2018  CA  GLY A 269       3.476  -4.426   7.565  1.00 93.12           C  
ATOM   2019  C   GLY A 269       4.447  -4.952   6.510  1.00 93.12           C  
ATOM   2020  O   GLY A 269       4.559  -4.368   5.439  1.00 93.12           O  
ATOM   2021  N   LEU A 270       5.115  -6.073   6.781  1.00 95.50           N  
ATOM   2022  CA  LEU A 270       6.075  -6.697   5.861  1.00 95.50           C  
ATOM   2023  C   LEU A 270       5.421  -7.171   4.554  1.00 95.50           C  
ATOM   2024  CB  LEU A 270       6.767  -7.873   6.572  1.00 95.50           C  
ATOM   2025  O   LEU A 270       6.023  -7.042   3.491  1.00 95.50           O  
ATOM   2026  CG  LEU A 270       7.677  -7.460   7.744  1.00 95.50           C  
ATOM   2027  CD1 LEU A 270       8.128  -8.704   8.508  1.00 95.50           C  
ATOM   2028  CD2 LEU A 270       8.927  -6.716   7.274  1.00 95.50           C  
ATOM   2029  N   LEU A 271       4.183  -7.670   4.613  1.00 92.75           N  
ATOM   2030  CA  LEU A 271       3.395  -7.982   3.420  1.00 92.75           C  
ATOM   2031  C   LEU A 271       3.117  -6.713   2.599  1.00 92.75           C  
ATOM   2032  CB  LEU A 271       2.093  -8.684   3.848  1.00 92.75           C  
ATOM   2033  O   LEU A 271       3.315  -6.714   1.387  1.00 92.75           O  
ATOM   2034  CG  LEU A 271       1.162  -9.042   2.674  1.00 92.75           C  
ATOM   2035  CD1 LEU A 271       1.785 -10.070   1.728  1.00 92.75           C  
ATOM   2036  CD2 LEU A 271      -0.149  -9.612   3.211  1.00 92.75           C  
ATOM   2037  N   GLY A 272       2.701  -5.629   3.263  1.00 89.69           N  
ATOM   2038  CA  GLY A 272       2.493  -4.316   2.648  1.00 89.69           C  
ATOM   2039  C   GLY A 272       3.757  -3.767   1.987  1.00 89.69           C  
ATOM   2040  O   GLY A 272       3.702  -3.359   0.831  1.00 89.69           O  
ATOM   2041  N   PHE A 273       4.899  -3.844   2.683  1.00 92.00           N  
ATOM   2042  CA  PHE A 273       6.218  -3.521   2.132  1.00 92.00           C  
ATOM   2043  C   PHE A 273       6.446  -4.291   0.837  1.00 92.00           C  
ATOM   2044  CB  PHE A 273       7.326  -3.834   3.158  1.00 92.00           C  
ATOM   2045  O   PHE A 273       6.711  -3.675  -0.186  1.00 92.00           O  
ATOM   2046  CG  PHE A 273       8.745  -3.521   2.698  1.00 92.00           C  
ATOM   2047  CD1 PHE A 273       9.388  -4.315   1.723  1.00 92.00           C  
ATOM   2048  CD2 PHE A 273       9.438  -2.432   3.259  1.00 92.00           C  
ATOM   2049  CE1 PHE A 273      10.664  -3.968   1.250  1.00 92.00           C  
ATOM   2050  CE2 PHE A 273      10.747  -2.131   2.839  1.00 92.00           C  
ATOM   2051  CZ  PHE A 273      11.346  -2.876   1.808  1.00 92.00           C  
ATOM   2052  N   GLY A 274       6.308  -5.622   0.868  1.00 91.88           N  
ATOM   2053  CA  GLY A 274       6.556  -6.469  -0.294  1.00 91.88           C  
ATOM   2054  C   GLY A 274       5.662  -6.124  -1.481  1.00 91.88           C  
ATOM   2055  O   GLY A 274       6.157  -6.052  -2.596  1.00 91.88           O  
ATOM   2056  N   LEU A 275       4.375  -5.850  -1.252  1.00 86.44           N  
ATOM   2057  CA  LEU A 275       3.417  -5.522  -2.312  1.00 86.44           C  
ATOM   2058  C   LEU A 275       3.770  -4.246  -3.072  1.00 86.44           C  
ATOM   2059  CB  LEU A 275       2.021  -5.369  -1.698  1.00 86.44           C  
ATOM   2060  O   LEU A 275       3.698  -4.242  -4.294  1.00 86.44           O  
ATOM   2061  CG  LEU A 275       1.386  -6.716  -1.343  1.00 86.44           C  
ATOM   2062  CD1 LEU A 275       0.260  -6.490  -0.345  1.00 86.44           C  
ATOM   2063  CD2 LEU A 275       0.819  -7.415  -2.579  1.00 86.44           C  
ATOM   2064  N   THR A 276       4.133  -3.167  -2.383  1.00 82.81           N  
ATOM   2065  CA  THR A 276       4.436  -1.885  -3.041  1.00 82.81           C  
ATOM   2066  C   THR A 276       5.864  -1.820  -3.566  1.00 82.81           C  
ATOM   2067  CB  THR A 276       4.198  -0.708  -2.102  1.00 82.81           C  
ATOM   2068  O   THR A 276       6.076  -1.352  -4.681  1.00 82.81           O  
ATOM   2069  CG2 THR A 276       2.707  -0.504  -1.838  1.00 82.81           C  
ATOM   2070  OG1 THR A 276       4.842  -0.980  -0.884  1.00 82.81           O  
ATOM   2071  N   ALA A 277       6.829  -2.343  -2.804  1.00 87.50           N  
ATOM   2072  CA  ALA A 277       8.233  -2.472  -3.198  1.00 87.50           C  
ATOM   2073  C   ALA A 277       8.419  -3.236  -4.516  1.00 87.50           C  
ATOM   2074  CB  ALA A 277       8.919  -3.270  -2.091  1.00 87.50           C  
ATOM   2075  O   ALA A 277       9.353  -2.989  -5.271  1.00 87.50           O  
ATOM   2076  N   PHE A 278       7.536  -4.198  -4.765  1.00 85.69           N  
ATOM   2077  CA  PHE A 278       7.608  -5.135  -5.872  1.00 85.69           C  
ATOM   2078  C   PHE A 278       7.387  -4.501  -7.255  1.00 85.69           C  
ATOM   2079  CB  PHE A 278       6.578  -6.219  -5.541  1.00 85.69           C  
ATOM   2080  O   PHE A 278       8.030  -4.920  -8.218  1.00 85.69           O  
ATOM   2081  CG  PHE A 278       6.292  -7.173  -6.653  1.00 85.69           C  
ATOM   2082  CD1 PHE A 278       5.140  -7.017  -7.442  1.00 85.69           C  
ATOM   2083  CD2 PHE A 278       7.212  -8.195  -6.910  1.00 85.69           C  
ATOM   2084  CE1 PHE A 278       4.942  -7.872  -8.532  1.00 85.69           C  
ATOM   2085  CE2 PHE A 278       7.048  -9.005  -8.036  1.00 85.69           C  
ATOM   2086  CZ  PHE A 278       5.929  -8.814  -8.860  1.00 85.69           C  
ATOM   2087  N   TYR A 279       6.515  -3.495  -7.373  1.00 79.69           N  
ATOM   2088  CA  TYR A 279       6.052  -3.012  -8.680  1.00 79.69           C  
ATOM   2089  C   TYR A 279       7.121  -2.284  -9.500  1.00 79.69           C  
ATOM   2090  CB  TYR A 279       4.830  -2.105  -8.509  1.00 79.69           C  
ATOM   2091  O   TYR A 279       7.219  -2.520 -10.701  1.00 79.69           O  
ATOM   2092  CG  TYR A 279       3.551  -2.846  -8.184  1.00 79.69           C  
ATOM   2093  CD1 TYR A 279       2.902  -3.585  -9.192  1.00 79.69           C  
ATOM   2094  CD2 TYR A 279       3.007  -2.795  -6.889  1.00 79.69           C  
ATOM   2095  CE1 TYR A 279       1.723  -4.295  -8.897  1.00 79.69           C  
ATOM   2096  CE2 TYR A 279       1.826  -3.501  -6.591  1.00 79.69           C  
ATOM   2097  OH  TYR A 279       0.071  -4.974  -7.304  1.00 79.69           O  
ATOM   2098  CZ  TYR A 279       1.190  -4.262  -7.594  1.00 79.69           C  
ATOM   2099  N   LEU A 280       7.929  -1.420  -8.874  1.00 81.44           N  
ATOM   2100  CA  LEU A 280       8.943  -0.628  -9.580  1.00 81.44           C  
ATOM   2101  C   LEU A 280      10.003  -1.501 -10.281  1.00 81.44           C  
ATOM   2102  CB  LEU A 280       9.520   0.445  -8.635  1.00 81.44           C  
ATOM   2103  O   LEU A 280      10.120  -1.394 -11.502  1.00 81.44           O  
ATOM   2104  CG  LEU A 280      10.504   1.429  -9.308  1.00 81.44           C  
ATOM   2105  CD1 LEU A 280      10.478   2.765  -8.565  1.00 81.44           C  
ATOM   2106  CD2 LEU A 280      11.956   0.939  -9.286  1.00 81.44           C  
ATOM   2107  N   PRO A 281      10.746  -2.391  -9.588  1.00 87.56           N  
ATOM   2108  CA  PRO A 281      11.753  -3.224 -10.248  1.00 87.56           C  
ATOM   2109  C   PRO A 281      11.128  -4.160 -11.286  1.00 87.56           C  
ATOM   2110  CB  PRO A 281      12.448  -3.998  -9.122  1.00 87.56           C  
ATOM   2111  O   PRO A 281      11.732  -4.428 -12.320  1.00 87.56           O  
ATOM   2112  CG  PRO A 281      11.407  -4.033  -8.004  1.00 87.56           C  
ATOM   2113  CD  PRO A 281      10.707  -2.688  -8.163  1.00 87.56           C  
ATOM   2114  N   LEU A 282       9.899  -4.628 -11.055  1.00 86.88           N  
ATOM   2115  CA  LEU A 282       9.199  -5.476 -12.010  1.00 86.88           C  
ATOM   2116  C   LEU A 282       8.845  -4.739 -13.304  1.00 86.88           C  
ATOM   2117  CB  LEU A 282       7.933  -6.004 -11.344  1.00 86.88           C  
ATOM   2118  O   LEU A 282       9.094  -5.277 -14.380  1.00 86.88           O  
ATOM   2119  CG  LEU A 282       7.217  -7.028 -12.230  1.00 86.88           C  
ATOM   2120  CD1 LEU A 282       7.901  -8.396 -12.206  1.00 86.88           C  
ATOM   2121  CD2 LEU A 282       5.802  -7.140 -11.720  1.00 86.88           C  
ATOM   2122  N   ALA A 283       8.271  -3.537 -13.210  1.00 80.19           N  
ATOM   2123  CA  ALA A 283       7.901  -2.742 -14.379  1.00 80.19           C  
ATOM   2124  C   ALA A 283       9.124  -2.507 -15.279  1.00 80.19           C  
ATOM   2125  CB  ALA A 283       7.269  -1.429 -13.898  1.00 80.19           C  
ATOM   2126  O   ALA A 283       9.079  -2.781 -16.475  1.00 80.19           O  
ATOM   2127  N   TYR A 284      10.256  -2.134 -14.678  1.00 80.19           N  
ATOM   2128  CA  TYR A 284      11.522  -1.930 -15.386  1.00 80.19           C  
ATOM   2129  C   TYR A 284      12.079  -3.221 -15.985  1.00 80.19           C  
ATOM   2130  CB  TYR A 284      12.540  -1.314 -14.419  1.00 80.19           C  
ATOM   2131  O   TYR A 284      12.573  -3.224 -17.114  1.00 80.19           O  
ATOM   2132  CG  TYR A 284      12.402   0.187 -14.317  1.00 80.19           C  
ATOM   2133  CD1 TYR A 284      13.397   1.014 -14.869  1.00 80.19           C  
ATOM   2134  CD2 TYR A 284      11.250   0.754 -13.741  1.00 80.19           C  
ATOM   2135  CE1 TYR A 284      13.200   2.402 -14.922  1.00 80.19           C  
ATOM   2136  CE2 TYR A 284      11.058   2.141 -13.769  1.00 80.19           C  
ATOM   2137  OH  TYR A 284      11.793   4.274 -14.496  1.00 80.19           O  
ATOM   2138  CZ  TYR A 284      12.021   2.954 -14.391  1.00 80.19           C  
ATOM   2139  N   LEU A 285      11.999  -4.331 -15.251  1.00 85.25           N  
ATOM   2140  CA  LEU A 285      12.471  -5.619 -15.740  1.00 85.25           C  
ATOM   2141  C   LEU A 285      11.668  -6.087 -16.963  1.00 85.25           C  
ATOM   2142  CB  LEU A 285      12.407  -6.641 -14.591  1.00 85.25           C  
ATOM   2143  O   LEU A 285      12.247  -6.539 -17.949  1.00 85.25           O  
ATOM   2144  CG  LEU A 285      13.089  -7.971 -14.943  1.00 85.25           C  
ATOM   2145  CD1 LEU A 285      14.614  -7.830 -14.890  1.00 85.25           C  
ATOM   2146  CD2 LEU A 285      12.655  -9.063 -13.965  1.00 85.25           C  
ATOM   2147  N   ILE A 286      10.342  -5.974 -16.916  1.00 82.88           N  
ATOM   2148  CA  ILE A 286       9.467  -6.425 -18.002  1.00 82.88           C  
ATOM   2149  C   ILE A 286       9.605  -5.500 -19.221  1.00 82.88           C  
ATOM   2150  CB  ILE A 286       8.013  -6.548 -17.490  1.00 82.88           C  
ATOM   2151  O   ILE A 286       9.766  -5.992 -20.339  1.00 82.88           O  
ATOM   2152  CG1 ILE A 286       7.901  -7.624 -16.383  1.00 82.88           C  
ATOM   2153  CG2 ILE A 286       7.065  -6.948 -18.626  1.00 82.88           C  
ATOM   2154  CD1 ILE A 286       6.521  -7.661 -15.713  1.00 82.88           C  
ATOM   2155  N   GLU A 287       9.592  -4.183 -19.008  1.00 78.81           N  
ATOM   2156  CA  GLU A 287       9.569  -3.190 -20.086  1.00 78.81           C  
ATOM   2157  C   GLU A 287      10.954  -2.964 -20.713  1.00 78.81           C  
ATOM   2158  CB  GLU A 287       8.938  -1.893 -19.546  1.00 78.81           C  
ATOM   2159  O   GLU A 287      11.117  -3.134 -21.919  1.00 78.81           O  
ATOM   2160  CG  GLU A 287       8.574  -0.902 -20.661  1.00 78.81           C  
ATOM   2161  CD  GLU A 287       7.763   0.309 -20.163  1.00 78.81           C  
ATOM   2162  OE1 GLU A 287       7.721   1.326 -20.887  1.00 78.81           O  
ATOM   2163  OE2 GLU A 287       7.161   0.250 -19.067  1.00 78.81           O  
ATOM   2164  N   LEU A 288      11.977  -2.646 -19.912  1.00 79.00           N  
ATOM   2165  CA  LEU A 288      13.304  -2.278 -20.428  1.00 79.00           C  
ATOM   2166  C   LEU A 288      14.221  -3.484 -20.637  1.00 79.00           C  
ATOM   2167  CB  LEU A 288      13.982  -1.269 -19.485  1.00 79.00           C  
ATOM   2168  O   LEU A 288      14.967  -3.536 -21.615  1.00 79.00           O  
ATOM   2169  CG  LEU A 288      13.278   0.093 -19.376  1.00 79.00           C  
ATOM   2170  CD1 LEU A 288      13.968   0.901 -18.283  1.00 79.00           C  
ATOM   2171  CD2 LEU A 288      13.353   0.890 -20.677  1.00 79.00           C  
ATOM   2172  N   ARG A 289      14.213  -4.460 -19.721  1.00 81.19           N  
ATOM   2173  CA  ARG A 289      15.131  -5.611 -19.809  1.00 81.19           C  
ATOM   2174  C   ARG A 289      14.604  -6.699 -20.738  1.00 81.19           C  
ATOM   2175  CB  ARG A 289      15.492  -6.120 -18.404  1.00 81.19           C  
ATOM   2176  O   ARG A 289      15.375  -7.212 -21.542  1.00 81.19           O  
ATOM   2177  CG  ARG A 289      16.292  -7.428 -18.377  1.00 81.19           C  
ATOM   2178  CD  ARG A 289      17.648  -7.288 -19.067  1.00 81.19           C  
ATOM   2179  NE  ARG A 289      18.417  -8.532 -18.927  1.00 81.19           N  
ATOM   2180  NH1 ARG A 289      20.506  -7.658 -19.312  1.00 81.19           N  
ATOM   2181  NH2 ARG A 289      20.267  -9.802 -18.738  1.00 81.19           N  
ATOM   2182  CZ  ARG A 289      19.724  -8.651 -18.997  1.00 81.19           C  
ATOM   2183  N   MET A 290      13.334  -7.071 -20.606  1.00 83.38           N  
ATOM   2184  CA  MET A 290      12.745  -8.180 -21.364  1.00 83.38           C  
ATOM   2185  C   MET A 290      12.054  -7.733 -22.656  1.00 83.38           C  
ATOM   2186  CB  MET A 290      11.789  -8.972 -20.462  1.00 83.38           C  
ATOM   2187  O   MET A 290      11.737  -8.586 -23.484  1.00 83.38           O  
ATOM   2188  CG  MET A 290      12.531  -9.650 -19.304  1.00 83.38           C  
ATOM   2189  SD  MET A 290      11.457 -10.521 -18.134  1.00 83.38           S  
ATOM   2190  CE  MET A 290      12.717 -11.283 -17.088  1.00 83.38           C  
ATOM   2191  N   GLY A 291      11.809  -6.428 -22.830  1.00 80.25           N  
ATOM   2192  CA  GLY A 291      11.129  -5.891 -24.012  1.00 80.25           C  
ATOM   2193  C   GLY A 291       9.733  -6.481 -24.204  1.00 80.25           C  
ATOM   2194  O   GLY A 291       9.234  -6.570 -25.327  1.00 80.25           O  
ATOM   2195  N   PHE A 292       9.112  -6.953 -23.122  1.00 77.94           N  
ATOM   2196  CA  PHE A 292       7.774  -7.505 -23.174  1.00 77.94           C  
ATOM   2197  C   PHE A 292       6.813  -6.344 -23.410  1.00 77.94           C  
ATOM   2198  CB  PHE A 292       7.494  -8.294 -21.889  1.00 77.94           C  
ATOM   2199  O   PHE A 292       6.704  -5.432 -22.595  1.00 77.94           O  
ATOM   2200  CG  PHE A 292       8.144  -9.666 -21.760  1.00 77.94           C  
ATOM   2201  CD1 PHE A 292       8.313 -10.505 -22.882  1.00 77.94           C  
ATOM   2202  CD2 PHE A 292       8.550 -10.137 -20.495  1.00 77.94           C  
ATOM   2203  CE1 PHE A 292       8.922 -11.764 -22.744  1.00 77.94           C  
ATOM   2204  CE2 PHE A 292       9.119 -11.411 -20.353  1.00 77.94           C  
ATOM   2205  CZ  PHE A 292       9.337 -12.210 -21.482  1.00 77.94           C  
ATOM   2206  N   GLY A 293       6.146  -6.365 -24.566  1.00 74.12           N  
ATOM   2207  CA  GLY A 293       5.243  -5.292 -24.962  1.00 74.12           C  
ATOM   2208  C   GLY A 293       4.108  -5.067 -23.952  1.00 74.12           C  
ATOM   2209  O   GLY A 293       3.852  -5.915 -23.094  1.00 74.12           O  
ATOM   2210  N   PRO A 294       3.352  -3.965 -24.083  1.00 68.94           N  
ATOM   2211  CA  PRO A 294       2.374  -3.547 -23.081  1.00 68.94           C  
ATOM   2212  C   PRO A 294       1.372  -4.648 -22.694  1.00 68.94           C  
ATOM   2213  CB  PRO A 294       1.701  -2.312 -23.692  1.00 68.94           C  
ATOM   2214  O   PRO A 294       1.070  -4.819 -21.519  1.00 68.94           O  
ATOM   2215  CG  PRO A 294       2.774  -1.725 -24.604  1.00 68.94           C  
ATOM   2216  CD  PRO A 294       3.498  -2.959 -25.124  1.00 68.94           C  
ATOM   2217  N   VAL A 295       0.908  -5.442 -23.669  1.00 74.44           N  
ATOM   2218  CA  VAL A 295      -0.034  -6.560 -23.452  1.00 74.44           C  
ATOM   2219  C   VAL A 295       0.534  -7.612 -22.494  1.00 74.44           C  
ATOM   2220  CB  VAL A 295      -0.377  -7.237 -24.797  1.00 74.44           C  
ATOM   2221  O   VAL A 295      -0.180  -8.149 -21.650  1.00 74.44           O  
ATOM   2222  CG1 VAL A 295      -1.335  -8.424 -24.630  1.00 74.44           C  
ATOM   2223  CG2 VAL A 295      -1.037  -6.265 -25.784  1.00 74.44           C  
ATOM   2224  N   ALA A 296       1.827  -7.914 -22.610  1.00 78.94           N  
ATOM   2225  CA  ALA A 296       2.486  -8.916 -21.786  1.00 78.94           C  
ATOM   2226  C   ALA A 296       2.563  -8.468 -20.318  1.00 78.94           C  
ATOM   2227  CB  ALA A 296       3.857  -9.199 -22.407  1.00 78.94           C  
ATOM   2228  O   ALA A 296       2.254  -9.267 -19.435  1.00 78.94           O  
ATOM   2229  N   ILE A 297       2.877  -7.191 -20.055  1.00 74.31           N  
ATOM   2230  CA  ILE A 297       2.850  -6.602 -18.700  1.00 74.31           C  
ATOM   2231  C   ILE A 297       1.481  -6.829 -18.053  1.00 74.31           C  
ATOM   2232  CB  ILE A 297       3.178  -5.085 -18.747  1.00 74.31           C  
ATOM   2233  O   ILE A 297       1.387  -7.270 -16.908  1.00 74.31           O  
ATOM   2234  CG1 ILE A 297       4.630  -4.837 -19.206  1.00 74.31           C  
ATOM   2235  CG2 ILE A 297       2.973  -4.429 -17.365  1.00 74.31           C  
ATOM   2236  CD1 ILE A 297       4.943  -3.410 -19.658  1.00 74.31           C  
ATOM   2237  N   SER A 298       0.407  -6.591 -18.799  1.00 72.81           N  
ATOM   2238  CA  SER A 298      -0.961  -6.732 -18.292  1.00 72.81           C  
ATOM   2239  C   SER A 298      -1.297  -8.176 -17.993  1.00 72.81           C  
ATOM   2240  CB  SER A 298      -2.006  -6.204 -19.268  1.00 72.81           C  
ATOM   2241  O   SER A 298      -1.820  -8.444 -16.922  1.00 72.81           O  
ATOM   2242  OG  SER A 298      -1.376  -5.496 -20.294  1.00 72.81           O  
ATOM   2243  N   VAL A 299      -0.971  -9.115 -18.885  1.00 82.94           N  
ATOM   2244  CA  VAL A 299      -1.200 -10.549 -18.638  1.00 82.94           C  
ATOM   2245  C   VAL A 299      -0.462 -10.998 -17.375  1.00 82.94           C  
ATOM   2246  CB  VAL A 299      -0.779 -11.389 -19.858  1.00 82.94           C  
ATOM   2247  O   VAL A 299      -1.043 -11.675 -16.523  1.00 82.94           O  
ATOM   2248  CG1 VAL A 299      -0.862 -12.895 -19.574  1.00 82.94           C  
ATOM   2249  CG2 VAL A 299      -1.695 -11.113 -21.057  1.00 82.94           C  
ATOM   2250  N   ILE A 300       0.789 -10.569 -17.204  1.00 86.00           N  
ATOM   2251  CA  ILE A 300       1.595 -10.855 -16.012  1.00 86.00           C  
ATOM   2252  C   ILE A 300       0.894 -10.298 -14.757  1.00 86.00           C  
ATOM   2253  CB  ILE A 300       3.031 -10.315 -16.241  1.00 86.00           C  
ATOM   2254  O   ILE A 300       0.691 -11.027 -13.785  1.00 86.00           O  
ATOM   2255  CG1 ILE A 300       3.748 -11.126 -17.350  1.00 86.00           C  
ATOM   2256  CG2 ILE A 300       3.894 -10.395 -14.980  1.00 86.00           C  
ATOM   2257  CD1 ILE A 300       5.014 -10.446 -17.893  1.00 86.00           C  
ATOM   2258  N   MET A 301       0.423  -9.050 -14.785  1.00 78.88           N  
ATOM   2259  CA  MET A 301      -0.265  -8.433 -13.641  1.00 78.88           C  
ATOM   2260  C   MET A 301      -1.671  -8.995 -13.369  1.00 78.88           C  
ATOM   2261  CB  MET A 301      -0.343  -6.923 -13.837  1.00 78.88           C  
ATOM   2262  O   MET A 301      -2.066  -9.159 -12.216  1.00 78.88           O  
ATOM   2263  CG  MET A 301       0.974  -6.141 -13.864  1.00 78.88           C  
ATOM   2264  SD  MET A 301       1.888  -6.195 -12.307  1.00 78.88           S  
ATOM   2265  CE  MET A 301       2.893  -7.648 -12.653  1.00 78.88           C  
ATOM   2266  N   VAL A 302      -2.423  -9.361 -14.406  1.00 82.06           N  
ATOM   2267  CA  VAL A 302      -3.716 -10.057 -14.289  1.00 82.06           C  
ATOM   2268  C   VAL A 302      -3.522 -11.436 -13.648  1.00 82.06           C  
ATOM   2269  CB  VAL A 302      -4.382 -10.217 -15.672  1.00 82.06           C  
ATOM   2270  O   VAL A 302      -4.419 -11.956 -12.988  1.00 82.06           O  
ATOM   2271  CG1 VAL A 302      -5.695 -11.012 -15.605  1.00 82.06           C  
ATOM   2272  CG2 VAL A 302      -4.708  -8.880 -16.358  1.00 82.06           C  
ATOM   2273  N   THR A 303      -2.344 -12.042 -13.791  1.00 88.62           N  
ATOM   2274  CA  THR A 303      -2.078 -13.367 -13.227  1.00 88.62           C  
ATOM   2275  C   THR A 303      -1.982 -13.330 -11.699  1.00 88.62           C  
ATOM   2276  CB  THR A 303      -0.822 -13.986 -13.847  1.00 88.62           C  
ATOM   2277  O   THR A 303      -2.637 -14.131 -11.030  1.00 88.62           O  
ATOM   2278  CG2 THR A 303      -0.634 -15.416 -13.358  1.00 88.62           C  
ATOM   2279  OG1 THR A 303      -0.947 -14.068 -15.249  1.00 88.62           O  
ATOM   2280  N   ILE A 304      -1.224 -12.385 -11.124  1.00 86.62           N  
ATOM   2281  CA  ILE A 304      -1.134 -12.217  -9.657  1.00 86.62           C  
ATOM   2282  C   ILE A 304      -2.505 -11.878  -9.060  1.00 86.62           C  
ATOM   2283  CB  ILE A 304      -0.040 -11.184  -9.271  1.00 86.62           C  
ATOM   2284  O   ILE A 304      -2.924 -12.445  -8.050  1.00 86.62           O  
ATOM   2285  CG1 ILE A 304       0.024 -10.977  -7.744  1.00 86.62           C  
ATOM   2286  CG2 ILE A 304      -0.176  -9.831  -9.982  1.00 86.62           C  
ATOM   2287  CD1 ILE A 304       1.224 -10.156  -7.257  1.00 86.62           C  
ATOM   2288  N   ALA A 305      -3.226 -11.003  -9.749  1.00 80.69           N  
ATOM   2289  CA  ALA A 305      -4.590 -10.594  -9.484  1.00 80.69           C  
ATOM   2290  C   ALA A 305      -5.570 -11.780  -9.397  1.00 80.69           C  
ATOM   2291  CB  ALA A 305      -4.903  -9.665 -10.660  1.00 80.69           C  
ATOM   2292  O   ALA A 305      -6.234 -11.984  -8.375  1.00 80.69           O  
ATOM   2293  N   LEU A 306      -5.631 -12.588 -10.457  1.00 83.81           N  
ATOM   2294  CA  LEU A 306      -6.532 -13.732 -10.570  1.00 83.81           C  
ATOM   2295  C   LEU A 306      -6.195 -14.814  -9.543  1.00 83.81           C  
ATOM   2296  CB  LEU A 306      -6.449 -14.264 -12.011  1.00 83.81           C  
ATOM   2297  O   LEU A 306      -7.090 -15.322  -8.872  1.00 83.81           O  
ATOM   2298  CG  LEU A 306      -7.387 -15.446 -12.310  1.00 83.81           C  
ATOM   2299  CD1 LEU A 306      -8.861 -15.063 -12.164  1.00 83.81           C  
ATOM   2300  CD2 LEU A 306      -7.152 -15.935 -13.738  1.00 83.81           C  
ATOM   2301  N   ALA A 307      -4.913 -15.136  -9.370  1.00 89.62           N  
ATOM   2302  CA  ALA A 307      -4.482 -16.126  -8.390  1.00 89.62           C  
ATOM   2303  C   ALA A 307      -4.835 -15.709  -6.950  1.00 89.62           C  
ATOM   2304  CB  ALA A 307      -2.986 -16.364  -8.593  1.00 89.62           C  
ATOM   2305  O   ALA A 307      -5.326 -16.534  -6.178  1.00 89.62           O  
ATOM   2306  N   ASN A 308      -4.677 -14.427  -6.600  1.00 84.62           N  
ATOM   2307  CA  ASN A 308      -5.120 -13.896  -5.308  1.00 84.62           C  
ATOM   2308  C   ASN A 308      -6.646 -13.997  -5.150  1.00 84.62           C  
ATOM   2309  CB  ASN A 308      -4.610 -12.451  -5.174  1.00 84.62           C  
ATOM   2310  O   ASN A 308      -7.129 -14.523  -4.147  1.00 84.62           O  
ATOM   2311  CG  ASN A 308      -4.960 -11.784  -3.852  1.00 84.62           C  
ATOM   2312  ND2 ASN A 308      -4.656 -10.517  -3.719  1.00 84.62           N  
ATOM   2313  OD1 ASN A 308      -5.510 -12.354  -2.928  1.00 84.62           O  
ATOM   2314  N   ALA A 309      -7.413 -13.566  -6.155  1.00 79.25           N  
ATOM   2315  CA  ALA A 309      -8.875 -13.621  -6.124  1.00 79.25           C  
ATOM   2316  C   ALA A 309      -9.417 -15.054  -5.989  1.00 79.25           C  
ATOM   2317  CB  ALA A 309      -9.410 -12.943  -7.390  1.00 79.25           C  
ATOM   2318  O   ALA A 309     -10.416 -15.270  -5.302  1.00 79.25           O  
ATOM   2319  N   LEU A 310      -8.747 -16.032  -6.605  1.00 85.94           N  
ATOM   2320  CA  LEU A 310      -9.102 -17.443  -6.496  1.00 85.94           C  
ATOM   2321  C   LEU A 310      -8.781 -18.004  -5.112  1.00 85.94           C  
ATOM   2322  CB  LEU A 310      -8.385 -18.244  -7.598  1.00 85.94           C  
ATOM   2323  O   LEU A 310      -9.619 -18.694  -4.545  1.00 85.94           O  
ATOM   2324  CG  LEU A 310      -8.936 -18.003  -9.017  1.00 85.94           C  
ATOM   2325  CD1 LEU A 310      -8.032 -18.702 -10.033  1.00 85.94           C  
ATOM   2326  CD2 LEU A 310     -10.357 -18.542  -9.189  1.00 85.94           C  
ATOM   2327  N   VAL A 311      -7.605 -17.712  -4.550  1.00 87.62           N  
ATOM   2328  CA  VAL A 311      -7.136 -18.333  -3.296  1.00 87.62           C  
ATOM   2329  C   VAL A 311      -7.638 -17.622  -2.039  1.00 87.62           C  
ATOM   2330  CB  VAL A 311      -5.601 -18.441  -3.310  1.00 87.62           C  
ATOM   2331  O   VAL A 311      -7.908 -18.279  -1.032  1.00 87.62           O  
ATOM   2332  CG1 VAL A 311      -5.029 -18.983  -1.997  1.00 87.62           C  
ATOM   2333  CG2 VAL A 311      -5.170 -19.411  -4.414  1.00 87.62           C  
ATOM   2334  N   GLY A 312      -7.804 -16.301  -2.080  1.00 80.69           N  
ATOM   2335  CA  GLY A 312      -8.182 -15.473  -0.932  1.00 80.69           C  
ATOM   2336  C   GLY A 312      -9.449 -15.938  -0.196  1.00 80.69           C  
ATOM   2337  O   GLY A 312      -9.404 -16.081   1.029  1.00 80.69           O  
ATOM   2338  N   PRO A 313     -10.567 -16.236  -0.890  1.00 78.38           N  
ATOM   2339  CA  PRO A 313     -11.782 -16.739  -0.247  1.00 78.38           C  
ATOM   2340  C   PRO A 313     -11.577 -18.077   0.475  1.00 78.38           C  
ATOM   2341  CB  PRO A 313     -12.822 -16.858  -1.368  1.00 78.38           C  
ATOM   2342  O   PRO A 313     -12.060 -18.249   1.597  1.00 78.38           O  
ATOM   2343  CG  PRO A 313     -12.349 -15.836  -2.401  1.00 78.38           C  
ATOM   2344  CD  PRO A 313     -10.831 -15.934  -2.290  1.00 78.38           C  
ATOM   2345  N   PHE A 314     -10.820 -19.005  -0.124  1.00 83.25           N  
ATOM   2346  CA  PHE A 314     -10.486 -20.276   0.524  1.00 83.25           C  
ATOM   2347  C   PHE A 314      -9.609 -20.045   1.750  1.00 83.25           C  
ATOM   2348  CB  PHE A 314      -9.797 -21.239  -0.450  1.00 83.25           C  
ATOM   2349  O   PHE A 314      -9.898 -20.598   2.808  1.00 83.25           O  
ATOM   2350  CG  PHE A 314     -10.670 -21.684  -1.602  1.00 83.25           C  
ATOM   2351  CD1 PHE A 314     -11.657 -22.670  -1.420  1.00 83.25           C  
ATOM   2352  CD2 PHE A 314     -10.489 -21.111  -2.866  1.00 83.25           C  
ATOM   2353  CE1 PHE A 314     -12.464 -23.064  -2.504  1.00 83.25           C  
ATOM   2354  CE2 PHE A 314     -11.304 -21.485  -3.947  1.00 83.25           C  
ATOM   2355  CZ  PHE A 314     -12.294 -22.466  -3.766  1.00 83.25           C  
ATOM   2356  N   ALA A 315      -8.589 -19.189   1.649  1.00 82.19           N  
ATOM   2357  CA  ALA A 315      -7.731 -18.836   2.776  1.00 82.19           C  
ATOM   2358  C   ALA A 315      -8.541 -18.265   3.951  1.00 82.19           C  
ATOM   2359  CB  ALA A 315      -6.678 -17.834   2.295  1.00 82.19           C  
ATOM   2360  O   ALA A 315      -8.324 -18.656   5.096  1.00 82.19           O  
ATOM   2361  N   GLY A 316      -9.518 -17.398   3.665  1.00 73.94           N  
ATOM   2362  CA  GLY A 316     -10.458 -16.878   4.658  1.00 73.94           C  
ATOM   2363  C   GLY A 316     -11.265 -17.989   5.331  1.00 73.94           C  
ATOM   2364  O   GLY A 316     -11.231 -18.104   6.553  1.00 73.94           O  
ATOM   2365  N   HIS A 317     -11.917 -18.853   4.546  1.00 75.00           N  
ATOM   2366  CA  HIS A 317     -12.709 -19.969   5.077  1.00 75.00           C  
ATOM   2367  C   HIS A 317     -11.878 -20.954   5.913  1.00 75.00           C  
ATOM   2368  CB  HIS A 317     -13.376 -20.717   3.913  1.00 75.00           C  
ATOM   2369  O   HIS A 317     -12.320 -21.418   6.964  1.00 75.00           O  
ATOM   2370  CG  HIS A 317     -14.298 -21.814   4.390  1.00 75.00           C  
ATOM   2371  CD2 HIS A 317     -14.033 -23.157   4.471  1.00 75.00           C  
ATOM   2372  ND1 HIS A 317     -15.548 -21.620   4.923  1.00 75.00           N  
ATOM   2373  CE1 HIS A 317     -16.033 -22.811   5.301  1.00 75.00           C  
ATOM   2374  NE2 HIS A 317     -15.142 -23.792   5.065  1.00 75.00           N  
ATOM   2375  N   PHE A 318     -10.668 -21.287   5.460  1.00 79.06           N  
ATOM   2376  CA  PHE A 318      -9.779 -22.189   6.188  1.00 79.06           C  
ATOM   2377  C   PHE A 318      -9.173 -21.539   7.429  1.00 79.06           C  
ATOM   2378  CB  PHE A 318      -8.694 -22.752   5.259  1.00 79.06           C  
ATOM   2379  O   PHE A 318      -8.866 -22.264   8.368  1.00 79.06           O  
ATOM   2380  CG  PHE A 318      -9.186 -23.889   4.383  1.00 79.06           C  
ATOM   2381  CD1 PHE A 318      -9.497 -25.133   4.964  1.00 79.06           C  
ATOM   2382  CD2 PHE A 318      -9.319 -23.723   2.993  1.00 79.06           C  
ATOM   2383  CE1 PHE A 318      -9.955 -26.194   4.163  1.00 79.06           C  
ATOM   2384  CE2 PHE A 318      -9.795 -24.774   2.193  1.00 79.06           C  
ATOM   2385  CZ  PHE A 318     -10.113 -26.011   2.777  1.00 79.06           C  
ATOM   2386  N   SER A 319      -9.048 -20.211   7.493  1.00 72.25           N  
ATOM   2387  CA  SER A 319      -8.539 -19.528   8.692  1.00 72.25           C  
ATOM   2388  C   SER A 319      -9.438 -19.673   9.922  1.00 72.25           C  
ATOM   2389  CB  SER A 319      -8.270 -18.054   8.400  1.00 72.25           C  
ATOM   2390  O   SER A 319      -8.950 -19.542  11.040  1.00 72.25           O  
ATOM   2391  OG  SER A 319      -9.443 -17.271   8.373  1.00 72.25           O  
ATOM   2392  N   ASP A 320     -10.719 -20.003   9.726  1.00 69.12           N  
ATOM   2393  CA  ASP A 320     -11.658 -20.283  10.818  1.00 69.12           C  
ATOM   2394  C   ASP A 320     -11.499 -21.711  11.381  1.00 69.12           C  
ATOM   2395  CB  ASP A 320     -13.099 -20.068  10.319  1.00 69.12           C  
ATOM   2396  O   ASP A 320     -11.947 -21.996  12.491  1.00 69.12           O  
ATOM   2397  CG  ASP A 320     -13.442 -18.621   9.932  1.00 69.12           C  
ATOM   2398  OD1 ASP A 320     -12.787 -17.685  10.443  1.00 69.12           O  
ATOM   2399  OD2 ASP A 320     -14.399 -18.461   9.139  1.00 69.12           O  
ATOM   2400  N   LYS A 321     -10.881 -22.626  10.616  1.00 69.00           N  
ATOM   2401  CA  LYS A 321     -10.772 -24.066  10.936  1.00 69.00           C  
ATOM   2402  C   LYS A 321      -9.336 -24.542  11.177  1.00 69.00           C  
ATOM   2403  CB  LYS A 321     -11.401 -24.890   9.801  1.00 69.00           C  
ATOM   2404  O   LYS A 321      -9.125 -25.492  11.923  1.00 69.00           O  
ATOM   2405  CG  LYS A 321     -12.924 -24.720   9.697  1.00 69.00           C  
ATOM   2406  CD  LYS A 321     -13.457 -25.530   8.508  1.00 69.00           C  
ATOM   2407  CE  LYS A 321     -14.982 -25.423   8.424  1.00 69.00           C  
ATOM   2408  NZ  LYS A 321     -15.485 -25.964   7.137  1.00 69.00           N  
ATOM   2409  N   ALA A 322      -8.363 -23.924  10.519  1.00 70.25           N  
ATOM   2410  CA  ALA A 322      -6.938 -24.220  10.609  1.00 70.25           C  
ATOM   2411  C   ALA A 322      -6.209 -23.119  11.388  1.00 70.25           C  
ATOM   2412  CB  ALA A 322      -6.379 -24.377   9.187  1.00 70.25           C  
ATOM   2413  O   ALA A 322      -6.719 -22.011  11.525  1.00 70.25           O  
ATOM   2414  N   ALA A 323      -4.990 -23.401  11.858  1.00 78.81           N  
ATOM   2415  CA  ALA A 323      -4.147 -22.386  12.485  1.00 78.81           C  
ATOM   2416  C   ALA A 323      -3.825 -21.268  11.462  1.00 78.81           C  
ATOM   2417  CB  ALA A 323      -2.881 -23.054  13.037  1.00 78.81           C  
ATOM   2418  O   ALA A 323      -3.097 -21.536  10.495  1.00 78.81           O  
ATOM   2419  N   PRO A 324      -4.344 -20.033  11.630  1.00 80.19           N  
ATOM   2420  CA  PRO A 324      -4.142 -18.944  10.671  1.00 80.19           C  
ATOM   2421  C   PRO A 324      -2.655 -18.636  10.462  1.00 80.19           C  
ATOM   2422  CB  PRO A 324      -4.911 -17.744  11.242  1.00 80.19           C  
ATOM   2423  O   PRO A 324      -2.244 -18.286   9.358  1.00 80.19           O  
ATOM   2424  CG  PRO A 324      -5.030 -18.046  12.735  1.00 80.19           C  
ATOM   2425  CD  PRO A 324      -5.129 -19.565  12.766  1.00 80.19           C  
ATOM   2426  N   GLU A 325      -1.823 -18.864  11.479  1.00 86.94           N  
ATOM   2427  CA  GLU A 325      -0.364 -18.752  11.432  1.00 86.94           C  
ATOM   2428  C   GLU A 325       0.264 -19.571  10.297  1.00 86.94           C  
ATOM   2429  CB  GLU A 325       0.211 -19.262  12.765  1.00 86.94           C  
ATOM   2430  O   GLU A 325       1.190 -19.109   9.628  1.00 86.94           O  
ATOM   2431  CG  GLU A 325      -0.103 -18.378  13.986  1.00 86.94           C  
ATOM   2432  CD  GLU A 325      -1.496 -18.607  14.602  1.00 86.94           C  
ATOM   2433  OE1 GLU A 325      -1.865 -17.805  15.495  1.00 86.94           O  
ATOM   2434  OE2 GLU A 325      -2.186 -19.560  14.179  1.00 86.94           O  
ATOM   2435  N   THR A 326      -0.237 -20.785  10.054  1.00 89.12           N  
ATOM   2436  CA  THR A 326       0.301 -21.680   9.024  1.00 89.12           C  
ATOM   2437  C   THR A 326      -0.023 -21.169   7.624  1.00 89.12           C  
ATOM   2438  CB  THR A 326      -0.232 -23.107   9.216  1.00 89.12           C  
ATOM   2439  O   THR A 326       0.856 -21.182   6.761  1.00 89.12           O  
ATOM   2440  CG2 THR A 326       0.417 -24.113   8.266  1.00 89.12           C  
ATOM   2441  OG1 THR A 326       0.050 -23.554  10.523  1.00 89.12           O  
ATOM   2442  N   LEU A 327      -1.244 -20.671   7.405  1.00 89.81           N  
ATOM   2443  CA  LEU A 327      -1.651 -20.078   6.126  1.00 89.81           C  
ATOM   2444  C   LEU A 327      -0.820 -18.830   5.815  1.00 89.81           C  
ATOM   2445  CB  LEU A 327      -3.152 -19.735   6.159  1.00 89.81           C  
ATOM   2446  O   LEU A 327      -0.277 -18.713   4.719  1.00 89.81           O  
ATOM   2447  CG  LEU A 327      -4.092 -20.949   6.256  1.00 89.81           C  
ATOM   2448  CD1 LEU A 327      -5.530 -20.466   6.436  1.00 89.81           C  
ATOM   2449  CD2 LEU A 327      -4.035 -21.827   5.004  1.00 89.81           C  
ATOM   2450  N   ILE A 328      -0.628 -17.958   6.809  1.00 91.38           N  
ATOM   2451  CA  ILE A 328       0.205 -16.754   6.683  1.00 91.38           C  
ATOM   2452  C   ILE A 328       1.644 -17.136   6.338  1.00 91.38           C  
ATOM   2453  CB  ILE A 328       0.146 -15.918   7.980  1.00 91.38           C  
ATOM   2454  O   ILE A 328       2.237 -16.544   5.437  1.00 91.38           O  
ATOM   2455  CG1 ILE A 328      -1.293 -15.424   8.232  1.00 91.38           C  
ATOM   2456  CG2 ILE A 328       1.101 -14.711   7.909  1.00 91.38           C  
ATOM   2457  CD1 ILE A 328      -1.538 -14.918   9.659  1.00 91.38           C  
ATOM   2458  N   ARG A 329       2.207 -18.148   7.012  1.00 93.38           N  
ATOM   2459  CA  ARG A 329       3.573 -18.619   6.755  1.00 93.38           C  
ATOM   2460  C   ARG A 329       3.767 -19.047   5.311  1.00 93.38           C  
ATOM   2461  CB  ARG A 329       3.913 -19.783   7.695  1.00 93.38           C  
ATOM   2462  O   ARG A 329       4.713 -18.601   4.666  1.00 93.38           O  
ATOM   2463  CG  ARG A 329       5.413 -20.083   7.625  1.00 93.38           C  
ATOM   2464  CD  ARG A 329       5.796 -21.074   8.720  1.00 93.38           C  
ATOM   2465  NE  ARG A 329       7.190 -21.523   8.550  1.00 93.38           N  
ATOM   2466  NH1 ARG A 329       7.125 -23.228  10.081  1.00 93.38           N  
ATOM   2467  NH2 ARG A 329       8.955 -22.927   8.835  1.00 93.38           N  
ATOM   2468  CZ  ARG A 329       7.749 -22.551   9.156  1.00 93.38           C  
ATOM   2469  N   TRP A 330       2.880 -19.909   4.820  1.00 94.00           N  
ATOM   2470  CA  TRP A 330       2.927 -20.387   3.442  1.00 94.00           C  
ATOM   2471  C   TRP A 330       2.695 -19.256   2.451  1.00 94.00           C  
ATOM   2472  CB  TRP A 330       1.915 -21.515   3.250  1.00 94.00           C  
ATOM   2473  O   TRP A 330       3.415 -19.183   1.459  1.00 94.00           O  
ATOM   2474  CG  TRP A 330       2.389 -22.825   3.789  1.00 94.00           C  
ATOM   2475  CD1 TRP A 330       1.848 -23.507   4.820  1.00 94.00           C  
ATOM   2476  CD2 TRP A 330       3.491 -23.643   3.300  1.00 94.00           C  
ATOM   2477  CE2 TRP A 330       3.568 -24.820   4.103  1.00 94.00           C  
ATOM   2478  CE3 TRP A 330       4.415 -23.520   2.240  1.00 94.00           C  
ATOM   2479  NE1 TRP A 330       2.544 -24.684   5.016  1.00 94.00           N  
ATOM   2480  CH2 TRP A 330       5.421 -25.674   2.805  1.00 94.00           C  
ATOM   2481  CZ2 TRP A 330       4.516 -25.826   3.869  1.00 94.00           C  
ATOM   2482  CZ3 TRP A 330       5.370 -24.524   1.995  1.00 94.00           C  
ATOM   2483  N   GLY A 331       1.775 -18.339   2.754  1.00 93.56           N  
ATOM   2484  CA  GLY A 331       1.525 -17.160   1.936  1.00 93.56           C  
ATOM   2485  C   GLY A 331       2.773 -16.296   1.748  1.00 93.56           C  
ATOM   2486  O   GLY A 331       3.198 -16.029   0.623  1.00 93.56           O  
ATOM   2487  N   MET A 332       3.431 -15.946   2.856  1.00 95.38           N  
ATOM   2488  CA  MET A 332       4.671 -15.162   2.852  1.00 95.38           C  
ATOM   2489  C   MET A 332       5.824 -15.901   2.153  1.00 95.38           C  
ATOM   2490  CB  MET A 332       5.048 -14.800   4.298  1.00 95.38           C  
ATOM   2491  O   MET A 332       6.566 -15.284   1.392  1.00 95.38           O  
ATOM   2492  CG  MET A 332       4.046 -13.859   4.982  1.00 95.38           C  
ATOM   2493  SD  MET A 332       3.909 -12.203   4.261  1.00 95.38           S  
ATOM   2494  CE  MET A 332       5.348 -11.388   4.989  1.00 95.38           C  
ATOM   2495  N   CYS A 333       5.962 -17.219   2.351  1.00 96.69           N  
ATOM   2496  CA  CYS A 333       6.969 -18.030   1.657  1.00 96.69           C  
ATOM   2497  C   CYS A 333       6.731 -18.109   0.144  1.00 96.69           C  
ATOM   2498  CB  CYS A 333       7.006 -19.447   2.250  1.00 96.69           C  
ATOM   2499  O   CYS A 333       7.688 -17.986  -0.615  1.00 96.69           O  
ATOM   2500  SG  CYS A 333       7.883 -19.465   3.841  1.00 96.69           S  
ATOM   2501  N   CYS A 334       5.484 -18.290  -0.302  1.00 96.69           N  
ATOM   2502  CA  CYS A 334       5.149 -18.316  -1.728  1.00 96.69           C  
ATOM   2503  C   CYS A 334       5.479 -16.976  -2.384  1.00 96.69           C  
ATOM   2504  CB  CYS A 334       3.663 -18.642  -1.919  1.00 96.69           C  
ATOM   2505  O   CYS A 334       6.100 -16.947  -3.444  1.00 96.69           O  
ATOM   2506  SG  CYS A 334       3.314 -20.357  -1.448  1.00 96.69           S  
ATOM   2507  N   PHE A 335       5.132 -15.864  -1.728  1.00 95.94           N  
ATOM   2508  CA  PHE A 335       5.434 -14.546  -2.272  1.00 95.94           C  
ATOM   2509  C   PHE A 335       6.949 -14.279  -2.313  1.00 95.94           C  
ATOM   2510  CB  PHE A 335       4.646 -13.474  -1.508  1.00 95.94           C  
ATOM   2511  O   PHE A 335       7.456 -13.836  -3.337  1.00 95.94           O  
ATOM   2512  CG  PHE A 335       4.636 -12.082  -2.126  1.00 95.94           C  
ATOM   2513  CD1 PHE A 335       4.242 -10.989  -1.330  1.00 95.94           C  
ATOM   2514  CD2 PHE A 335       4.980 -11.856  -3.478  1.00 95.94           C  
ATOM   2515  CE1 PHE A 335       4.211  -9.690  -1.869  1.00 95.94           C  
ATOM   2516  CE2 PHE A 335       4.950 -10.559  -4.015  1.00 95.94           C  
ATOM   2517  CZ  PHE A 335       4.569  -9.475  -3.211  1.00 95.94           C  
ATOM   2518  N   ALA A 336       7.690 -14.649  -1.263  1.00 96.75           N  
ATOM   2519  CA  ALA A 336       9.152 -14.559  -1.244  1.00 96.75           C  
ATOM   2520  C   ALA A 336       9.810 -15.414  -2.348  1.00 96.75           C  
ATOM   2521  CB  ALA A 336       9.630 -14.992   0.149  1.00 96.75           C  
ATOM   2522  O   ALA A 336      10.741 -14.975  -3.021  1.00 96.75           O  
ATOM   2523  N   ALA A 337       9.317 -16.636  -2.565  1.00 97.31           N  
ATOM   2524  CA  ALA A 337       9.807 -17.506  -3.630  1.00 97.31           C  
ATOM   2525  C   ALA A 337       9.540 -16.898  -5.012  1.00 97.31           C  
ATOM   2526  CB  ALA A 337       9.160 -18.887  -3.481  1.00 97.31           C  
ATOM   2527  O   ALA A 337      10.436 -16.877  -5.853  1.00 97.31           O  
ATOM   2528  N   ALA A 338       8.345 -16.345  -5.231  1.00 96.56           N  
ATOM   2529  CA  ALA A 338       8.001 -15.661  -6.471  1.00 96.56           C  
ATOM   2530  C   ALA A 338       8.946 -14.488  -6.763  1.00 96.56           C  
ATOM   2531  CB  ALA A 338       6.552 -15.190  -6.383  1.00 96.56           C  
ATOM   2532  O   ALA A 338       9.490 -14.408  -7.864  1.00 96.56           O  
ATOM   2533  N   THR A 339       9.200 -13.615  -5.781  1.00 95.19           N  
ATOM   2534  CA  THR A 339      10.118 -12.477  -5.955  1.00 95.19           C  
ATOM   2535  C   THR A 339      11.535 -12.933  -6.276  1.00 95.19           C  
ATOM   2536  CB  THR A 339      10.094 -11.521  -4.753  1.00 95.19           C  
ATOM   2537  O   THR A 339      12.165 -12.379  -7.176  1.00 95.19           O  
ATOM   2538  CG2 THR A 339       8.723 -10.853  -4.665  1.00 95.19           C  
ATOM   2539  OG1 THR A 339      10.294 -12.161  -3.514  1.00 95.19           O  
ATOM   2540  N   MET A 340      12.012 -13.997  -5.630  1.00 96.44           N  
ATOM   2541  CA  MET A 340      13.324 -14.571  -5.929  1.00 96.44           C  
ATOM   2542  C   MET A 340      13.399 -15.146  -7.351  1.00 96.44           C  
ATOM   2543  CB  MET A 340      13.653 -15.642  -4.883  1.00 96.44           C  
ATOM   2544  O   MET A 340      14.366 -14.884  -8.066  1.00 96.44           O  
ATOM   2545  CG  MET A 340      15.126 -16.059  -4.945  1.00 96.44           C  
ATOM   2546  SD  MET A 340      16.289 -14.738  -4.498  1.00 96.44           S  
ATOM   2547  CE  MET A 340      17.868 -15.581  -4.771  1.00 96.44           C  
ATOM   2548  N   ILE A 341      12.376 -15.890  -7.786  1.00 95.94           N  
ATOM   2549  CA  ILE A 341      12.309 -16.473  -9.137  1.00 95.94           C  
ATOM   2550  C   ILE A 341      12.374 -15.372 -10.199  1.00 95.94           C  
ATOM   2551  CB  ILE A 341      11.037 -17.343  -9.293  1.00 95.94           C  
ATOM   2552  O   ILE A 341      13.133 -15.492 -11.161  1.00 95.94           O  
ATOM   2553  CG1 ILE A 341      11.159 -18.632  -8.447  1.00 95.94           C  
ATOM   2554  CG2 ILE A 341      10.788 -17.727 -10.766  1.00 95.94           C  
ATOM   2555  CD1 ILE A 341       9.816 -19.339  -8.212  1.00 95.94           C  
ATOM   2556  N   ILE A 342      11.628 -14.282 -10.015  1.00 93.44           N  
ATOM   2557  CA  ILE A 342      11.613 -13.143 -10.946  1.00 93.44           C  
ATOM   2558  C   ILE A 342      12.991 -12.497 -11.025  1.00 93.44           C  
ATOM   2559  CB  ILE A 342      10.571 -12.113 -10.485  1.00 93.44           C  
ATOM   2560  O   ILE A 342      13.501 -12.277 -12.123  1.00 93.44           O  
ATOM   2561  CG1 ILE A 342       9.164 -12.727 -10.581  1.00 93.44           C  
ATOM   2562  CG2 ILE A 342      10.619 -10.799 -11.282  1.00 93.44           C  
ATOM   2563  CD1 ILE A 342       8.229 -12.053  -9.592  1.00 93.44           C  
ATOM   2564  N   GLY A 343      13.613 -12.237  -9.872  1.00 91.50           N  
ATOM   2565  CA  GLY A 343      14.951 -11.659  -9.814  1.00 91.50           C  
ATOM   2566  C   GLY A 343      15.983 -12.514 -10.551  1.00 91.50           C  
ATOM   2567  O   GLY A 343      16.719 -11.993 -11.387  1.00 91.50           O  
ATOM   2568  N   ILE A 344      16.023 -13.823 -10.276  1.00 93.19           N  
ATOM   2569  CA  ILE A 344      16.956 -14.754 -10.936  1.00 93.19           C  
ATOM   2570  C   ILE A 344      16.699 -14.788 -12.448  1.00 93.19           C  
ATOM   2571  CB  ILE A 344      16.847 -16.167 -10.311  1.00 93.19           C  
ATOM   2572  O   ILE A 344      17.634 -14.685 -13.241  1.00 93.19           O  
ATOM   2573  CG1 ILE A 344      17.330 -16.164  -8.841  1.00 93.19           C  
ATOM   2574  CG2 ILE A 344      17.667 -17.192 -11.123  1.00 93.19           C  
ATOM   2575  CD1 ILE A 344      16.983 -17.457  -8.089  1.00 93.19           C  
ATOM   2576  N   THR A 345      15.432 -14.872 -12.859  1.00 91.31           N  
ATOM   2577  CA  THR A 345      15.048 -14.906 -14.281  1.00 91.31           C  
ATOM   2578  C   THR A 345      15.495 -13.640 -15.009  1.00 91.31           C  
ATOM   2579  CB  THR A 345      13.530 -15.084 -14.432  1.00 91.31           C  
ATOM   2580  O   THR A 345      15.995 -13.719 -16.132  1.00 91.31           O  
ATOM   2581  CG2 THR A 345      13.093 -15.279 -15.883  1.00 91.31           C  
ATOM   2582  OG1 THR A 345      13.125 -16.236 -13.736  1.00 91.31           O  
ATOM   2583  N   GLY A 346      15.379 -12.480 -14.358  1.00 87.12           N  
ATOM   2584  CA  GLY A 346      15.834 -11.197 -14.888  1.00 87.12           C  
ATOM   2585  C   GLY A 346      17.337 -11.120 -15.154  1.00 87.12           C  
ATOM   2586  O   GLY A 346      17.749 -10.505 -16.137  1.00 87.12           O  
ATOM   2587  N   LEU A 347      18.156 -11.778 -14.327  1.00 87.12           N  
ATOM   2588  CA  LEU A 347      19.602 -11.881 -14.553  1.00 87.12           C  
ATOM   2589  C   LEU A 347      19.939 -12.799 -15.729  1.00 87.12           C  
ATOM   2590  CB  LEU A 347      20.299 -12.404 -13.286  1.00 87.12           C  
ATOM   2591  O   LEU A 347      20.821 -12.484 -16.524  1.00 87.12           O  
ATOM   2592  CG  LEU A 347      20.330 -11.433 -12.098  1.00 87.12           C  
ATOM   2593  CD1 LEU A 347      21.001 -12.143 -10.922  1.00 87.12           C  
ATOM   2594  CD2 LEU A 347      21.127 -10.163 -12.403  1.00 87.12           C  
ATOM   2595  N   MET A 348      19.248 -13.935 -15.833  1.00 87.31           N  
ATOM   2596  CA  MET A 348      19.610 -15.004 -16.769  1.00 87.31           C  
ATOM   2597  C   MET A 348      19.058 -14.807 -18.183  1.00 87.31           C  
ATOM   2598  CB  MET A 348      19.140 -16.351 -16.206  1.00 87.31           C  
ATOM   2599  O   MET A 348      19.566 -15.416 -19.121  1.00 87.31           O  
ATOM   2600  CG  MET A 348      19.843 -16.702 -14.890  1.00 87.31           C  
ATOM   2601  SD  MET A 348      19.456 -18.356 -14.260  1.00 87.31           S  
ATOM   2602  CE  MET A 348      20.530 -19.353 -15.328  1.00 87.31           C  
ATOM   2603  N   THR A 349      18.012 -13.996 -18.351  1.00 83.50           N  
ATOM   2604  CA  THR A 349      17.287 -13.883 -19.624  1.00 83.50           C  
ATOM   2605  C   THR A 349      17.140 -12.435 -20.095  1.00 83.50           C  
ATOM   2606  CB  THR A 349      15.928 -14.604 -19.572  1.00 83.50           C  
ATOM   2607  O   THR A 349      17.214 -11.484 -19.313  1.00 83.50           O  
ATOM   2608  CG2 THR A 349      16.039 -16.075 -19.168  1.00 83.50           C  
ATOM   2609  OG1 THR A 349      15.047 -13.977 -18.673  1.00 83.50           O  
ATOM   2610  N   TYR A 350      16.944 -12.279 -21.405  1.00 79.75           N  
ATOM   2611  CA  TYR A 350      16.759 -10.996 -22.098  1.00 79.75           C  
ATOM   2612  C   TYR A 350      15.369 -10.907 -22.763  1.00 79.75           C  
ATOM   2613  CB  TYR A 350      17.908 -10.785 -23.101  1.00 79.75           C  
ATOM   2614  O   TYR A 350      15.160 -10.101 -23.659  1.00 79.75           O  
ATOM   2615  CG  TYR A 350      19.299 -10.699 -22.493  1.00 79.75           C  
ATOM   2616  CD1 TYR A 350      19.896  -9.440 -22.286  1.00 79.75           C  
ATOM   2617  CD2 TYR A 350      20.019 -11.870 -22.182  1.00 79.75           C  
ATOM   2618  CE1 TYR A 350      21.210  -9.351 -21.791  1.00 79.75           C  
ATOM   2619  CE2 TYR A 350      21.309 -11.784 -21.625  1.00 79.75           C  
ATOM   2620  OH  TYR A 350      23.148 -10.438 -20.884  1.00 79.75           O  
ATOM   2621  CZ  TYR A 350      21.909 -10.524 -21.432  1.00 79.75           C  
ATOM   2622  N   GLY A 351      14.427 -11.766 -22.349  1.00 80.00           N  
ATOM   2623  CA  GLY A 351      13.098 -11.917 -22.951  1.00 80.00           C  
ATOM   2624  C   GLY A 351      12.853 -13.318 -23.529  1.00 80.00           C  
ATOM   2625  O   GLY A 351      13.576 -14.270 -23.229  1.00 80.00           O  
ATOM   2626  N   GLY A 352      11.806 -13.446 -24.347  1.00 86.25           N  
ATOM   2627  CA  GLY A 352      11.396 -14.698 -24.995  1.00 86.25           C  
ATOM   2628  C   GLY A 352      10.323 -15.495 -24.241  1.00 86.25           C  
ATOM   2629  O   GLY A 352      10.017 -15.240 -23.074  1.00 86.25           O  
ATOM   2630  N   SER A 353       9.739 -16.484 -24.922  1.00 86.44           N  
ATOM   2631  CA  SER A 353       8.570 -17.237 -24.438  1.00 86.44           C  
ATOM   2632  C   SER A 353       8.829 -17.992 -23.132  1.00 86.44           C  
ATOM   2633  CB  SER A 353       8.112 -18.229 -25.515  1.00 86.44           C  
ATOM   2634  O   SER A 353       7.954 -18.053 -22.274  1.00 86.44           O  
ATOM   2635  OG  SER A 353       8.042 -17.580 -26.772  1.00 86.44           O  
ATOM   2636  N   VAL A 354      10.039 -18.528 -22.942  1.00 89.44           N  
ATOM   2637  CA  VAL A 354      10.414 -19.246 -21.711  1.00 89.44           C  
ATOM   2638  C   VAL A 354      10.431 -18.299 -20.510  1.00 89.44           C  
ATOM   2639  CB  VAL A 354      11.774 -19.954 -21.870  1.00 89.44           C  
ATOM   2640  O   VAL A 354       9.814 -18.597 -19.489  1.00 89.44           O  
ATOM   2641  CG1 VAL A 354      12.189 -20.687 -20.589  1.00 89.44           C  
ATOM   2642  CG2 VAL A 354      11.730 -20.981 -23.009  1.00 89.44           C  
ATOM   2643  N   ALA A 355      11.070 -17.132 -20.645  1.00 88.81           N  
ATOM   2644  CA  ALA A 355      11.086 -16.118 -19.594  1.00 88.81           C  
ATOM   2645  C   ALA A 355       9.662 -15.645 -19.265  1.00 88.81           C  
ATOM   2646  CB  ALA A 355      11.990 -14.961 -20.038  1.00 88.81           C  
ATOM   2647  O   ALA A 355       9.304 -15.540 -18.095  1.00 88.81           O  
ATOM   2648  N   PHE A 356       8.817 -15.453 -20.282  1.00 89.94           N  
ATOM   2649  CA  PHE A 356       7.421 -15.059 -20.094  1.00 89.94           C  
ATOM   2650  C   PHE A 356       6.629 -16.084 -19.266  1.00 89.94           C  
ATOM   2651  CB  PHE A 356       6.783 -14.836 -21.468  1.00 89.94           C  
ATOM   2652  O   PHE A 356       5.954 -15.712 -18.307  1.00 89.94           O  
ATOM   2653  CG  PHE A 356       5.377 -14.285 -21.397  1.00 89.94           C  
ATOM   2654  CD1 PHE A 356       4.280 -15.099 -21.735  1.00 89.94           C  
ATOM   2655  CD2 PHE A 356       5.167 -12.956 -20.988  1.00 89.94           C  
ATOM   2656  CE1 PHE A 356       2.980 -14.566 -21.711  1.00 89.94           C  
ATOM   2657  CE2 PHE A 356       3.861 -12.444 -20.916  1.00 89.94           C  
ATOM   2658  CZ  PHE A 356       2.772 -13.235 -21.309  1.00 89.94           C  
ATOM   2659  N   ILE A 357       6.763 -17.380 -19.573  1.00 92.94           N  
ATOM   2660  CA  ILE A 357       6.102 -18.465 -18.827  1.00 92.94           C  
ATOM   2661  C   ILE A 357       6.584 -18.510 -17.371  1.00 92.94           C  
ATOM   2662  CB  ILE A 357       6.324 -19.820 -19.540  1.00 92.94           C  
ATOM   2663  O   ILE A 357       5.767 -18.657 -16.458  1.00 92.94           O  
ATOM   2664  CG1 ILE A 357       5.572 -19.846 -20.891  1.00 92.94           C  
ATOM   2665  CG2 ILE A 357       5.853 -21.002 -18.668  1.00 92.94           C  
ATOM   2666  CD1 ILE A 357       6.030 -20.973 -21.826  1.00 92.94           C  
ATOM   2667  N   ILE A 358       7.890 -18.354 -17.132  1.00 94.00           N  
ATOM   2668  CA  ILE A 358       8.451 -18.337 -15.773  1.00 94.00           C  
ATOM   2669  C   ILE A 358       7.898 -17.149 -14.981  1.00 94.00           C  
ATOM   2670  CB  ILE A 358       9.997 -18.327 -15.807  1.00 94.00           C  
ATOM   2671  O   ILE A 358       7.470 -17.323 -13.840  1.00 94.00           O  
ATOM   2672  CG1 ILE A 358      10.542 -19.643 -16.406  1.00 94.00           C  
ATOM   2673  CG2 ILE A 358      10.555 -18.144 -14.383  1.00 94.00           C  
ATOM   2674  CD1 ILE A 358      12.029 -19.575 -16.780  1.00 94.00           C  
ATOM   2675  N   ILE A 359       7.844 -15.960 -15.586  1.00 92.69           N  
ATOM   2676  CA  ILE A 359       7.328 -14.750 -14.938  1.00 92.69           C  
ATOM   2677  C   ILE A 359       5.830 -14.872 -14.635  1.00 92.69           C  
ATOM   2678  CB  ILE A 359       7.676 -13.504 -15.784  1.00 92.69           C  
ATOM   2679  O   ILE A 359       5.418 -14.553 -13.520  1.00 92.69           O  
ATOM   2680  CG1 ILE A 359       9.198 -13.227 -15.830  1.00 92.69           C  
ATOM   2681  CG2 ILE A 359       6.940 -12.259 -15.269  1.00 92.69           C  
ATOM   2682  CD1 ILE A 359       9.838 -12.822 -14.498  1.00 92.69           C  
ATOM   2683  N   ILE A 360       5.019 -15.400 -15.556  1.00 93.50           N  
ATOM   2684  CA  ILE A 360       3.599 -15.700 -15.295  1.00 93.50           C  
ATOM   2685  C   ILE A 360       3.454 -16.691 -14.140  1.00 93.50           C  
ATOM   2686  CB  ILE A 360       2.911 -16.220 -16.579  1.00 93.50           C  
ATOM   2687  O   ILE A 360       2.657 -16.471 -13.230  1.00 93.50           O  
ATOM   2688  CG1 ILE A 360       2.637 -15.008 -17.493  1.00 93.50           C  
ATOM   2689  CG2 ILE A 360       1.599 -16.987 -16.302  1.00 93.50           C  
ATOM   2690  CD1 ILE A 360       1.867 -15.353 -18.767  1.00 93.50           C  
ATOM   2691  N   THR A 361       4.239 -17.765 -14.138  1.00 95.44           N  
ATOM   2692  CA  THR A 361       4.174 -18.785 -13.081  1.00 95.44           C  
ATOM   2693  C   THR A 361       4.569 -18.195 -11.726  1.00 95.44           C  
ATOM   2694  CB  THR A 361       5.065 -19.984 -13.426  1.00 95.44           C  
ATOM   2695  O   THR A 361       3.902 -18.439 -10.719  1.00 95.44           O  
ATOM   2696  CG2 THR A 361       4.884 -21.132 -12.435  1.00 95.44           C  
ATOM   2697  OG1 THR A 361       4.720 -20.489 -14.696  1.00 95.44           O  
ATOM   2698  N   ALA A 362       5.603 -17.351 -11.694  1.00 95.38           N  
ATOM   2699  CA  ALA A 362       5.992 -16.618 -10.497  1.00 95.38           C  
ATOM   2700  C   ALA A 362       4.896 -15.636 -10.049  1.00 95.38           C  
ATOM   2701  CB  ALA A 362       7.324 -15.912 -10.760  1.00 95.38           C  
ATOM   2702  O   ALA A 362       4.639 -15.523  -8.854  1.00 95.38           O  
ATOM   2703  N   MET A 363       4.190 -14.976 -10.972  1.00 92.62           N  
ATOM   2704  CA  MET A 363       3.055 -14.106 -10.633  1.00 92.62           C  
ATOM   2705  C   MET A 363       1.882 -14.872 -10.054  1.00 92.62           C  
ATOM   2706  CB  MET A 363       2.562 -13.321 -11.851  1.00 92.62           C  
ATOM   2707  O   MET A 363       1.295 -14.426  -9.069  1.00 92.62           O  
ATOM   2708  CG  MET A 363       3.431 -12.130 -12.213  1.00 92.62           C  
ATOM   2709  SD  MET A 363       3.738 -10.965 -10.874  1.00 92.62           S  
ATOM   2710  CE  MET A 363       5.295 -11.684 -10.347  1.00 92.62           C  
ATOM   2711  N   ALA A 364       1.565 -16.038 -10.612  1.00 95.00           N  
ATOM   2712  CA  ALA A 364       0.552 -16.913 -10.044  1.00 95.00           C  
ATOM   2713  C   ALA A 364       0.938 -17.300  -8.610  1.00 95.00           C  
ATOM   2714  CB  ALA A 364       0.379 -18.135 -10.952  1.00 95.00           C  
ATOM   2715  O   ALA A 364       0.125 -17.177  -7.697  1.00 95.00           O  
ATOM   2716  N   LEU A 365       2.204 -17.665  -8.381  1.00 96.38           N  
ATOM   2717  CA  LEU A 365       2.716 -17.993  -7.051  1.00 96.38           C  
ATOM   2718  C   LEU A 365       2.669 -16.798  -6.081  1.00 96.38           C  
ATOM   2719  CB  LEU A 365       4.134 -18.566  -7.209  1.00 96.38           C  
ATOM   2720  O   LEU A 365       2.287 -16.968  -4.922  1.00 96.38           O  
ATOM   2721  CG  LEU A 365       4.733 -19.106  -5.900  1.00 96.38           C  
ATOM   2722  CD1 LEU A 365       3.952 -20.306  -5.360  1.00 96.38           C  
ATOM   2723  CD2 LEU A 365       6.180 -19.536  -6.139  1.00 96.38           C  
ATOM   2724  N   ALA A 366       2.990 -15.586  -6.542  1.00 93.06           N  
ATOM   2725  CA  ALA A 366       2.840 -14.358  -5.759  1.00 93.06           C  
ATOM   2726  C   ALA A 366       1.368 -14.087  -5.401  1.00 93.06           C  
ATOM   2727  CB  ALA A 366       3.433 -13.181  -6.545  1.00 93.06           C  
ATOM   2728  O   ALA A 366       1.058 -13.716  -4.267  1.00 93.06           O  
ATOM   2729  N   GLY A 367       0.445 -14.321  -6.336  1.00 90.00           N  
ATOM   2730  CA  GLY A 367      -0.994 -14.166  -6.120  1.00 90.00           C  
ATOM   2731  C   GLY A 367      -1.539 -15.164  -5.103  1.00 90.00           C  
ATOM   2732  O   GLY A 367      -2.225 -14.772  -4.163  1.00 90.00           O  
ATOM   2733  N   ILE A 368      -1.143 -16.435  -5.212  1.00 92.56           N  
ATOM   2734  CA  ILE A 368      -1.425 -17.463  -4.197  1.00 92.56           C  
ATOM   2735  C   ILE A 368      -0.874 -17.014  -2.837  1.00 92.56           C  
ATOM   2736  CB  ILE A 368      -0.822 -18.826  -4.624  1.00 92.56           C  
ATOM   2737  O   ILE A 368      -1.578 -17.070  -1.829  1.00 92.56           O  
ATOM   2738  CG1 ILE A 368      -1.498 -19.376  -5.902  1.00 92.56           C  
ATOM   2739  CG2 ILE A 368      -0.928 -19.857  -3.482  1.00 92.56           C  
ATOM   2740  CD1 ILE A 368      -0.751 -20.543  -6.558  1.00 92.56           C  
ATOM   2741  N   GLY A 369       0.369 -16.526  -2.807  1.00 92.75           N  
ATOM   2742  CA  GLY A 369       1.032 -16.086  -1.585  1.00 92.75           C  
ATOM   2743  C   GLY A 369       0.298 -14.949  -0.872  1.00 92.75           C  
ATOM   2744  O   GLY A 369       0.008 -15.024   0.324  1.00 92.75           O  
ATOM   2745  N   THR A 370      -0.057 -13.911  -1.624  1.00 88.94           N  
ATOM   2746  CA  THR A 370      -0.794 -12.751  -1.108  1.00 88.94           C  
ATOM   2747  C   THR A 370      -2.216 -13.120  -0.680  1.00 88.94           C  
ATOM   2748  CB  THR A 370      -0.798 -11.594  -2.117  1.00 88.94           C  
ATOM   2749  O   THR A 370      -2.637 -12.691   0.397  1.00 88.94           O  
ATOM   2750  CG2 THR A 370       0.606 -11.030  -2.343  1.00 88.94           C  
ATOM   2751  OG1 THR A 370      -1.284 -11.999  -3.370  1.00 88.94           O  
ATOM   2752  N   GLY A 371      -2.915 -13.982  -1.427  1.00 86.25           N  
ATOM   2753  CA  GLY A 371      -4.244 -14.488  -1.067  1.00 86.25           C  
ATOM   2754  C   GLY A 371      -4.257 -15.321   0.217  1.00 86.25           C  
ATOM   2755  O   GLY A 371      -5.132 -15.132   1.063  1.00 86.25           O  
ATOM   2756  N   LEU A 372      -3.249 -16.178   0.419  1.00 89.31           N  
ATOM   2757  CA  LEU A 372      -3.078 -16.962   1.651  1.00 89.31           C  
ATOM   2758  C   LEU A 372      -2.746 -16.104   2.879  1.00 89.31           C  
ATOM   2759  CB  LEU A 372      -1.967 -18.007   1.454  1.00 89.31           C  
ATOM   2760  O   LEU A 372      -3.042 -16.514   3.998  1.00 89.31           O  
ATOM   2761  CG  LEU A 372      -2.330 -19.212   0.573  1.00 89.31           C  
ATOM   2762  CD1 LEU A 372      -1.086 -20.081   0.378  1.00 89.31           C  
ATOM   2763  CD2 LEU A 372      -3.425 -20.087   1.186  1.00 89.31           C  
ATOM   2764  N   ALA A 373      -2.124 -14.937   2.702  1.00 89.06           N  
ATOM   2765  CA  ALA A 373      -1.695 -14.091   3.814  1.00 89.06           C  
ATOM   2766  C   ALA A 373      -2.738 -13.031   4.209  1.00 89.06           C  
ATOM   2767  CB  ALA A 373      -0.339 -13.475   3.452  1.00 89.06           C  
ATOM   2768  O   ALA A 373      -2.975 -12.824   5.401  1.00 89.06           O  
ATOM   2769  N   PHE A 374      -3.376 -12.363   3.240  1.00 82.75           N  
ATOM   2770  CA  PHE A 374      -4.194 -11.166   3.487  1.00 82.75           C  
ATOM   2771  C   PHE A 374      -5.371 -11.405   4.437  1.00 82.75           C  
ATOM   2772  CB  PHE A 374      -4.726 -10.603   2.157  1.00 82.75           C  
ATOM   2773  O   PHE A 374      -5.511 -10.700   5.441  1.00 82.75           O  
ATOM   2774  CG  PHE A 374      -4.227  -9.218   1.825  1.00 82.75           C  
ATOM   2775  CD1 PHE A 374      -4.913  -8.084   2.302  1.00 82.75           C  
ATOM   2776  CD2 PHE A 374      -3.154  -9.066   0.935  1.00 82.75           C  
ATOM   2777  CE1 PHE A 374      -4.529  -6.801   1.870  1.00 82.75           C  
ATOM   2778  CE2 PHE A 374      -2.784  -7.785   0.505  1.00 82.75           C  
ATOM   2779  CZ  PHE A 374      -3.448  -6.648   0.989  1.00 82.75           C  
ATOM   2780  N   ALA A 375      -6.229 -12.377   4.111  1.00 77.81           N  
ATOM   2781  CA  ALA A 375      -7.444 -12.635   4.878  1.00 77.81           C  
ATOM   2782  C   ALA A 375      -7.134 -13.205   6.278  1.00 77.81           C  
ATOM   2783  CB  ALA A 375      -8.427 -13.474   4.043  1.00 77.81           C  
ATOM   2784  O   ALA A 375      -7.652 -12.657   7.255  1.00 77.81           O  
ATOM   2785  N   PRO A 376      -6.235 -14.200   6.434  1.00 83.88           N  
ATOM   2786  CA  PRO A 376      -5.885 -14.710   7.760  1.00 83.88           C  
ATOM   2787  C   PRO A 376      -5.211 -13.673   8.670  1.00 83.88           C  
ATOM   2788  CB  PRO A 376      -4.983 -15.917   7.506  1.00 83.88           C  
ATOM   2789  O   PRO A 376      -5.501 -13.653   9.864  1.00 83.88           O  
ATOM   2790  CG  PRO A 376      -5.450 -16.405   6.142  1.00 83.88           C  
ATOM   2791  CD  PRO A 376      -5.677 -15.087   5.415  1.00 83.88           C  
ATOM   2792  N   LEU A 377      -4.371 -12.773   8.134  1.00 86.56           N  
ATOM   2793  CA  LEU A 377      -3.774 -11.676   8.916  1.00 86.56           C  
ATOM   2794  C   LEU A 377      -4.839 -10.740   9.494  1.00 86.56           C  
ATOM   2795  CB  LEU A 377      -2.819 -10.850   8.033  1.00 86.56           C  
ATOM   2796  O   LEU A 377      -4.763 -10.361  10.664  1.00 86.56           O  
ATOM   2797  CG  LEU A 377      -1.419 -11.454   7.861  1.00 86.56           C  
ATOM   2798  CD1 LEU A 377      -0.682 -10.735   6.734  1.00 86.56           C  
ATOM   2799  CD2 LEU A 377      -0.587 -11.305   9.135  1.00 86.56           C  
ATOM   2800  N   ALA A 378      -5.834 -10.373   8.683  1.00 79.81           N  
ATOM   2801  CA  ALA A 378      -6.942  -9.542   9.138  1.00 79.81           C  
ATOM   2802  C   ALA A 378      -7.759 -10.267  10.220  1.00 79.81           C  
ATOM   2803  CB  ALA A 378      -7.792  -9.146   7.926  1.00 79.81           C  
ATOM   2804  O   ALA A 378      -7.997  -9.702  11.288  1.00 79.81           O  
ATOM   2805  N   ASN A 379      -8.107 -11.537   9.995  1.00 77.88           N  
ATOM   2806  CA  ASN A 379      -8.850 -12.349  10.961  1.00 77.88           C  
ATOM   2807  C   ASN A 379      -8.101 -12.493  12.296  1.00 77.88           C  
ATOM   2808  CB  ASN A 379      -9.178 -13.714  10.324  1.00 77.88           C  
ATOM   2809  O   ASN A 379      -8.694 -12.293  13.357  1.00 77.88           O  
ATOM   2810  CG  ASN A 379     -10.314 -13.642   9.316  1.00 77.88           C  
ATOM   2811  ND2 ASN A 379     -10.628 -14.730   8.661  1.00 77.88           N  
ATOM   2812  OD1 ASN A 379     -10.958 -12.621   9.126  1.00 77.88           O  
ATOM   2813  N   GLN A 380      -6.793 -12.760  12.260  1.00 81.00           N  
ATOM   2814  CA  GLN A 380      -5.954 -12.906  13.453  1.00 81.00           C  
ATOM   2815  C   GLN A 380      -5.807 -11.592  14.236  1.00 81.00           C  
ATOM   2816  CB  GLN A 380      -4.584 -13.450  13.018  1.00 81.00           C  
ATOM   2817  O   GLN A 380      -5.798 -11.603  15.469  1.00 81.00           O  
ATOM   2818  CG  GLN A 380      -3.710 -13.899  14.202  1.00 81.00           C  
ATOM   2819  CD  GLN A 380      -2.315 -14.336  13.761  1.00 81.00           C  
ATOM   2820  NE2 GLN A 380      -1.676 -15.264  14.432  1.00 81.00           N  
ATOM   2821  OE1 GLN A 380      -1.739 -13.846  12.805  1.00 81.00           O  
ATOM   2822  N   ALA A 381      -5.709 -10.451  13.548  1.00 80.94           N  
ATOM   2823  CA  ALA A 381      -5.635  -9.144  14.199  1.00 80.94           C  
ATOM   2824  C   ALA A 381      -6.968  -8.759  14.858  1.00 80.94           C  
ATOM   2825  CB  ALA A 381      -5.211  -8.103  13.156  1.00 80.94           C  
ATOM   2826  O   ALA A 381      -6.991  -8.175  15.943  1.00 80.94           O  
ATOM   2827  N   PHE A 382      -8.082  -9.081  14.203  1.00 77.88           N  
ATOM   2828  CA  PHE A 382      -9.417  -8.628  14.586  1.00 77.88           C  
ATOM   2829  C   PHE A 382     -10.072  -9.501  15.656  1.00 77.88           C  
ATOM   2830  CB  PHE A 382     -10.250  -8.531  13.303  1.00 77.88           C  
ATOM   2831  O   PHE A 382     -10.796  -8.969  16.497  1.00 77.88           O  
ATOM   2832  CG  PHE A 382      -9.838  -7.446  12.316  1.00 77.88           C  
ATOM   2833  CD1 PHE A 382      -8.860  -6.473  12.624  1.00 77.88           C  
ATOM   2834  CD2 PHE A 382     -10.392  -7.472  11.022  1.00 77.88           C  
ATOM   2835  CE1 PHE A 382      -8.404  -5.596  11.630  1.00 77.88           C  
ATOM   2836  CE2 PHE A 382      -9.979  -6.546  10.049  1.00 77.88           C  
ATOM   2837  CZ  PHE A 382      -8.975  -5.612  10.350  1.00 77.88           C  
ATOM   2838  N   SER A 383      -9.774 -10.801  15.699  1.00 76.44           N  
ATOM   2839  CA  SER A 383     -10.283 -11.715  16.734  1.00 76.44           C  
ATOM   2840  C   SER A 383      -9.750 -11.410  18.141  1.00 76.44           C  
ATOM   2841  CB  SER A 383      -9.952 -13.158  16.346  1.00 76.44           C  
ATOM   2842  O   SER A 383     -10.365 -11.791  19.133  1.00 76.44           O  
ATOM   2843  OG  SER A 383      -8.552 -13.360  16.309  1.00 76.44           O  
ATOM   2844  N   ARG A 384      -8.627 -10.687  18.239  1.00 73.38           N  
ATOM   2845  CA  ARG A 384      -7.970 -10.301  19.501  1.00 73.38           C  
ATOM   2846  C   ARG A 384      -8.472  -8.984  20.092  1.00 73.38           C  
ATOM   2847  CB  ARG A 384      -6.454 -10.240  19.263  1.00 73.38           C  
ATOM   2848  O   ARG A 384      -8.171  -8.667  21.242  1.00 73.38           O  
ATOM   2849  CG  ARG A 384      -5.884 -11.632  18.972  1.00 73.38           C  
ATOM   2850  CD  ARG A 384      -4.402 -11.541  18.609  1.00 73.38           C  
ATOM   2851  NE  ARG A 384      -3.814 -12.888  18.524  1.00 73.38           N  
ATOM   2852  NH1 ARG A 384      -3.248 -13.079  20.745  1.00 73.38           N  
ATOM   2853  NH2 ARG A 384      -2.955 -14.816  19.351  1.00 73.38           N  
ATOM   2854  CZ  ARG A 384      -3.346 -13.584  19.542  1.00 73.38           C  
ATOM   2855  N   ALA A 385      -9.215  -8.190  19.325  1.00 71.56           N  
ATOM   2856  CA  ALA A 385      -9.696  -6.891  19.777  1.00 71.56           C  
ATOM   2857  C   ALA A 385     -11.027  -7.020  20.534  1.00 71.56           C  
ATOM   2858  CB  ALA A 385      -9.781  -5.950  18.573  1.00 71.56           C  
ATOM   2859  O   ALA A 385     -11.983  -7.612  20.039  1.00 71.56           O  
ATOM   2860  N   THR A 386     -11.125  -6.409  21.721  1.00 68.25           N  
ATOM   2861  CA  THR A 386     -12.408  -6.316  22.437  1.00 68.25           C  
ATOM   2862  C   THR A 386     -13.402  -5.433  21.679  1.00 68.25           C  
ATOM   2863  CB  THR A 386     -12.254  -5.823  23.886  1.00 68.25           C  
ATOM   2864  O   THR A 386     -13.008  -4.528  20.942  1.00 68.25           O  
ATOM   2865  CG2 THR A 386     -11.479  -6.807  24.756  1.00 68.25           C  
ATOM   2866  OG1 THR A 386     -11.583  -4.584  23.979  1.00 68.25           O  
ATOM   2867  N   PHE A 387     -14.704  -5.653  21.899  1.00 61.19           N  
ATOM   2868  CA  PHE A 387     -15.798  -4.975  21.185  1.00 61.19           C  
ATOM   2869  C   PHE A 387     -15.644  -3.443  21.119  1.00 61.19           C  
ATOM   2870  CB  PHE A 387     -17.119  -5.369  21.863  1.00 61.19           C  
ATOM   2871  O   PHE A 387     -15.786  -2.858  20.048  1.00 61.19           O  
ATOM   2872  CG  PHE A 387     -18.366  -4.754  21.253  1.00 61.19           C  
ATOM   2873  CD1 PHE A 387     -18.847  -3.522  21.731  1.00 61.19           C  
ATOM   2874  CD2 PHE A 387     -19.085  -5.436  20.255  1.00 61.19           C  
ATOM   2875  CE1 PHE A 387     -20.020  -2.959  21.203  1.00 61.19           C  
ATOM   2876  CE2 PHE A 387     -20.289  -4.896  19.764  1.00 61.19           C  
ATOM   2877  CZ  PHE A 387     -20.746  -3.646  20.218  1.00 61.19           C  
ATOM   2878  N   ASN A 388     -15.275  -2.802  22.233  1.00 66.25           N  
ATOM   2879  CA  ASN A 388     -15.098  -1.344  22.303  1.00 66.25           C  
ATOM   2880  C   ASN A 388     -13.829  -0.836  21.597  1.00 66.25           C  
ATOM   2881  CB  ASN A 388     -15.112  -0.915  23.784  1.00 66.25           C  
ATOM   2882  O   ASN A 388     -13.729   0.344  21.276  1.00 66.25           O  
ATOM   2883  CG  ASN A 388     -16.493  -0.978  24.412  1.00 66.25           C  
ATOM   2884  ND2 ASN A 388     -16.586  -0.881  25.716  1.00 66.25           N  
ATOM   2885  OD1 ASN A 388     -17.502  -1.122  23.751  1.00 66.25           O  
ATOM   2886  N   ASN A 389     -12.857  -1.713  21.345  1.00 71.88           N  
ATOM   2887  CA  ASN A 389     -11.542  -1.356  20.813  1.00 71.88           C  
ATOM   2888  C   ASN A 389     -11.317  -1.824  19.374  1.00 71.88           C  
ATOM   2889  CB  ASN A 389     -10.488  -1.912  21.772  1.00 71.88           C  
ATOM   2890  O   ASN A 389     -10.268  -1.532  18.799  1.00 71.88           O  
ATOM   2891  CG  ASN A 389     -10.513  -1.190  23.106  1.00 71.88           C  
ATOM   2892  ND2 ASN A 389     -10.257  -1.891  24.182  1.00 71.88           N  
ATOM   2893  OD1 ASN A 389     -10.705   0.009  23.195  1.00 71.88           O  
ATOM   2894  N   PHE A 390     -12.298  -2.504  18.780  1.00 71.06           N  
ATOM   2895  CA  PHE A 390     -12.223  -3.071  17.438  1.00 71.06           C  
ATOM   2896  C   PHE A 390     -11.762  -2.055  16.385  1.00 71.06           C  
ATOM   2897  CB  PHE A 390     -13.604  -3.632  17.082  1.00 71.06           C  
ATOM   2898  O   PHE A 390     -10.783  -2.278  15.677  1.00 71.06           O  
ATOM   2899  CG  PHE A 390     -13.521  -4.443  15.819  1.00 71.06           C  
ATOM   2900  CD1 PHE A 390     -13.630  -3.830  14.555  1.00 71.06           C  
ATOM   2901  CD2 PHE A 390     -13.173  -5.797  15.928  1.00 71.06           C  
ATOM   2902  CE1 PHE A 390     -13.282  -4.555  13.405  1.00 71.06           C  
ATOM   2903  CE2 PHE A 390     -12.877  -6.529  14.780  1.00 71.06           C  
ATOM   2904  CZ  PHE A 390     -12.865  -5.892  13.533  1.00 71.06           C  
ATOM   2905  N   GLY A 391     -12.418  -0.891  16.332  1.00 69.81           N  
ATOM   2906  CA  GLY A 391     -12.063   0.169  15.386  1.00 69.81           C  
ATOM   2907  C   GLY A 391     -10.643   0.708  15.591  1.00 69.81           C  
ATOM   2908  O   GLY A 391      -9.967   1.030  14.617  1.00 69.81           O  
ATOM   2909  N   ARG A 392     -10.154   0.749  16.841  1.00 74.19           N  
ATOM   2910  CA  ARG A 392      -8.786   1.189  17.167  1.00 74.19           C  
ATOM   2911  C   ARG A 392      -7.749   0.167  16.694  1.00 74.19           C  
ATOM   2912  CB  ARG A 392      -8.631   1.472  18.676  1.00 74.19           C  
ATOM   2913  O   ARG A 392      -6.762   0.546  16.072  1.00 74.19           O  
ATOM   2914  CG  ARG A 392      -9.652   2.479  19.239  1.00 74.19           C  
ATOM   2915  CD  ARG A 392      -9.259   2.921  20.662  1.00 74.19           C  
ATOM   2916  NE  ARG A 392      -9.945   4.157  21.107  1.00 74.19           N  
ATOM   2917  NH1 ARG A 392      -8.987   4.257  23.180  1.00 74.19           N  
ATOM   2918  NH2 ARG A 392     -10.161   6.003  22.465  1.00 74.19           N  
ATOM   2919  CZ  ARG A 392      -9.711   4.798  22.246  1.00 74.19           C  
ATOM   2920  N   ALA A 393      -8.005  -1.118  16.936  1.00 78.62           N  
ATOM   2921  CA  ALA A 393      -7.153  -2.215  16.486  1.00 78.62           C  
ATOM   2922  C   ALA A 393      -7.073  -2.282  14.955  1.00 78.62           C  
ATOM   2923  CB  ALA A 393      -7.712  -3.519  17.063  1.00 78.62           C  
ATOM   2924  O   ALA A 393      -5.983  -2.377  14.393  1.00 78.62           O  
ATOM   2925  N   ALA A 394      -8.218  -2.170  14.277  1.00 76.38           N  
ATOM   2926  CA  ALA A 394      -8.287  -2.241  12.824  1.00 76.38           C  
ATOM   2927  C   ALA A 394      -7.638  -1.034  12.132  1.00 76.38           C  
ATOM   2928  CB  ALA A 394      -9.750  -2.452  12.423  1.00 76.38           C  
ATOM   2929  O   ALA A 394      -6.922  -1.204  11.141  1.00 76.38           O  
ATOM   2930  N   ALA A 395      -7.811   0.168  12.691  1.00 74.44           N  
ATOM   2931  CA  ALA A 395      -7.096   1.355  12.235  1.00 74.44           C  
ATOM   2932  C   ALA A 395      -5.580   1.175  12.388  1.00 74.44           C  
ATOM   2933  CB  ALA A 395      -7.608   2.578  13.003  1.00 74.44           C  
ATOM   2934  O   ALA A 395      -4.851   1.347  11.416  1.00 74.44           O  
ATOM   2935  N   PHE A 396      -5.107   0.749  13.563  1.00 82.31           N  
ATOM   2936  CA  PHE A 396      -3.679   0.528  13.798  1.00 82.31           C  
ATOM   2937  C   PHE A 396      -3.079  -0.531  12.864  1.00 82.31           C  
ATOM   2938  CB  PHE A 396      -3.458   0.148  15.262  1.00 82.31           C  
ATOM   2939  O   PHE A 396      -2.029  -0.296  12.270  1.00 82.31           O  
ATOM   2940  CG  PHE A 396      -1.989   0.042  15.603  1.00 82.31           C  
ATOM   2941  CD1 PHE A 396      -1.341  -1.209  15.585  1.00 82.31           C  
ATOM   2942  CD2 PHE A 396      -1.266   1.203  15.935  1.00 82.31           C  
ATOM   2943  CE1 PHE A 396       0.017  -1.301  15.939  1.00 82.31           C  
ATOM   2944  CE2 PHE A 396       0.095   1.111  16.275  1.00 82.31           C  
ATOM   2945  CZ  PHE A 396       0.733  -0.142  16.287  1.00 82.31           C  
ATOM   2946  N   PHE A 397      -3.769  -1.658  12.665  1.00 84.38           N  
ATOM   2947  CA  PHE A 397      -3.363  -2.703  11.721  1.00 84.38           C  
ATOM   2948  C   PHE A 397      -3.135  -2.145  10.306  1.00 84.38           C  
ATOM   2949  CB  PHE A 397      -4.440  -3.798  11.717  1.00 84.38           C  
ATOM   2950  O   PHE A 397      -2.132  -2.460   9.666  1.00 84.38           O  
ATOM   2951  CG  PHE A 397      -4.235  -4.880  10.674  1.00 84.38           C  
ATOM   2952  CD1 PHE A 397      -4.827  -4.756   9.402  1.00 84.38           C  
ATOM   2953  CD2 PHE A 397      -3.466  -6.018  10.976  1.00 84.38           C  
ATOM   2954  CE1 PHE A 397      -4.664  -5.770   8.442  1.00 84.38           C  
ATOM   2955  CE2 PHE A 397      -3.321  -7.041  10.023  1.00 84.38           C  
ATOM   2956  CZ  PHE A 397      -3.924  -6.921   8.759  1.00 84.38           C  
ATOM   2957  N   ASN A 398      -4.028  -1.272   9.827  1.00 80.25           N  
ATOM   2958  CA  ASN A 398      -3.872  -0.643   8.515  1.00 80.25           C  
ATOM   2959  C   ASN A 398      -2.785   0.427   8.503  1.00 80.25           C  
ATOM   2960  CB  ASN A 398      -5.204  -0.070   8.022  1.00 80.25           C  
ATOM   2961  O   ASN A 398      -2.060   0.512   7.522  1.00 80.25           O  
ATOM   2962  CG  ASN A 398      -6.083  -1.174   7.501  1.00 80.25           C  
ATOM   2963  ND2 ASN A 398      -6.848  -1.794   8.354  1.00 80.25           N  
ATOM   2964  OD1 ASN A 398      -6.057  -1.540   6.340  1.00 80.25           O  
ATOM   2965  N   VAL A 399      -2.628   1.207   9.573  1.00 82.12           N  
ATOM   2966  CA  VAL A 399      -1.551   2.205   9.682  1.00 82.12           C  
ATOM   2967  C   VAL A 399      -0.196   1.540   9.556  1.00 82.12           C  
ATOM   2968  CB  VAL A 399      -1.659   3.003  10.991  1.00 82.12           C  
ATOM   2969  O   VAL A 399       0.604   1.973   8.734  1.00 82.12           O  
ATOM   2970  CG1 VAL A 399      -0.448   3.913  11.231  1.00 82.12           C  
ATOM   2971  CG2 VAL A 399      -2.907   3.889  10.984  1.00 82.12           C  
ATOM   2972  N   VAL A 400       0.039   0.453  10.292  1.00 87.25           N  
ATOM   2973  CA  VAL A 400       1.297  -0.296  10.187  1.00 87.25           C  
ATOM   2974  C   VAL A 400       1.491  -0.828   8.766  1.00 87.25           C  
ATOM   2975  CB  VAL A 400       1.359  -1.425  11.231  1.00 87.25           C  
ATOM   2976  O   VAL A 400       2.574  -0.670   8.205  1.00 87.25           O  
ATOM   2977  CG1 VAL A 400       2.642  -2.252  11.082  1.00 87.25           C  
ATOM   2978  CG2 VAL A 400       1.356  -0.850  12.654  1.00 87.25           C  
ATOM   2979  N   ARG A 401       0.443  -1.389   8.145  1.00 88.19           N  
ATOM   2980  CA  ARG A 401       0.514  -1.875   6.760  1.00 88.19           C  
ATOM   2981  C   ARG A 401       0.848  -0.770   5.762  1.00 88.19           C  
ATOM   2982  CB  ARG A 401      -0.770  -2.622   6.384  1.00 88.19           C  
ATOM   2983  O   ARG A 401       1.776  -0.935   4.976  1.00 88.19           O  
ATOM   2984  CG  ARG A 401      -0.606  -3.289   5.008  1.00 88.19           C  
ATOM   2985  CD  ARG A 401      -1.822  -4.130   4.636  1.00 88.19           C  
ATOM   2986  NE  ARG A 401      -2.991  -3.280   4.340  1.00 88.19           N  
ATOM   2987  NH1 ARG A 401      -4.547  -4.957   4.390  1.00 88.19           N  
ATOM   2988  NH2 ARG A 401      -5.187  -2.869   3.954  1.00 88.19           N  
ATOM   2989  CZ  ARG A 401      -4.233  -3.702   4.230  1.00 88.19           C  
ATOM   2990  N   GLN A 402       0.127   0.348   5.786  1.00 83.88           N  
ATOM   2991  CA  GLN A 402       0.320   1.443   4.833  1.00 83.88           C  
ATOM   2992  C   GLN A 402       1.642   2.175   5.061  1.00 83.88           C  
ATOM   2993  CB  GLN A 402      -0.858   2.431   4.884  1.00 83.88           C  
ATOM   2994  O   GLN A 402       2.314   2.512   4.093  1.00 83.88           O  
ATOM   2995  CG  GLN A 402      -2.215   1.836   4.468  1.00 83.88           C  
ATOM   2996  CD  GLN A 402      -2.147   1.003   3.196  1.00 83.88           C  
ATOM   2997  NE2 GLN A 402      -1.949   1.612   2.050  1.00 83.88           N  
ATOM   2998  OE1 GLN A 402      -2.266  -0.215   3.225  1.00 83.88           O  
ATOM   2999  N   MET A 403       2.060   2.349   6.316  1.00 83.50           N  
ATOM   3000  CA  MET A 403       3.372   2.901   6.655  1.00 83.50           C  
ATOM   3001  C   MET A 403       4.495   2.039   6.074  1.00 83.50           C  
ATOM   3002  CB  MET A 403       3.490   2.988   8.181  1.00 83.50           C  
ATOM   3003  O   MET A 403       5.374   2.553   5.392  1.00 83.50           O  
ATOM   3004  CG  MET A 403       4.832   3.557   8.651  1.00 83.50           C  
ATOM   3005  SD  MET A 403       5.078   3.411  10.440  1.00 83.50           S  
ATOM   3006  CE  MET A 403       5.504   1.659  10.588  1.00 83.50           C  
ATOM   3007  N   MET A 404       4.449   0.723   6.294  1.00 88.44           N  
ATOM   3008  CA  MET A 404       5.456  -0.196   5.758  1.00 88.44           C  
ATOM   3009  C   MET A 404       5.393  -0.308   4.230  1.00 88.44           C  
ATOM   3010  CB  MET A 404       5.277  -1.568   6.401  1.00 88.44           C  
ATOM   3011  O   MET A 404       6.429  -0.462   3.594  1.00 88.44           O  
ATOM   3012  CG  MET A 404       5.641  -1.577   7.891  1.00 88.44           C  
ATOM   3013  SD  MET A 404       7.398  -1.368   8.276  1.00 88.44           S  
ATOM   3014  CE  MET A 404       8.079  -2.902   7.586  1.00 88.44           C  
ATOM   3015  N   SER A 405       4.205  -0.170   3.637  1.00 86.69           N  
ATOM   3016  CA  SER A 405       4.024  -0.094   2.181  1.00 86.69           C  
ATOM   3017  C   SER A 405       4.685   1.162   1.597  1.00 86.69           C  
ATOM   3018  CB  SER A 405       2.534  -0.082   1.818  1.00 86.69           C  
ATOM   3019  O   SER A 405       5.390   1.091   0.592  1.00 86.69           O  
ATOM   3020  OG  SER A 405       1.839  -1.196   2.340  1.00 86.69           O  
ATOM   3021  N   ALA A 406       4.506   2.317   2.239  1.00 81.50           N  
ATOM   3022  CA  ALA A 406       5.166   3.555   1.838  1.00 81.50           C  
ATOM   3023  C   ALA A 406       6.690   3.430   1.965  1.00 81.50           C  
ATOM   3024  CB  ALA A 406       4.608   4.700   2.685  1.00 81.50           C  
ATOM   3025  O   ALA A 406       7.408   3.681   1.003  1.00 81.50           O  
ATOM   3026  N   LEU A 407       7.171   2.941   3.114  1.00 84.38           N  
ATOM   3027  CA  LEU A 407       8.593   2.679   3.344  1.00 84.38           C  
ATOM   3028  C   LEU A 407       9.177   1.711   2.308  1.00 84.38           C  
ATOM   3029  CB  LEU A 407       8.797   2.125   4.766  1.00 84.38           C  
ATOM   3030  O   LEU A 407      10.282   1.944   1.838  1.00 84.38           O  
ATOM   3031  CG  LEU A 407       8.617   3.161   5.890  1.00 84.38           C  
ATOM   3032  CD1 LEU A 407       8.580   2.451   7.246  1.00 84.38           C  
ATOM   3033  CD2 LEU A 407       9.760   4.177   5.919  1.00 84.38           C  
ATOM   3034  N   GLY A 408       8.451   0.657   1.924  1.00 86.12           N  
ATOM   3035  CA  GLY A 408       8.907  -0.296   0.910  1.00 86.12           C  
ATOM   3036  C   GLY A 408       9.040   0.299  -0.481  1.00 86.12           C  
ATOM   3037  O   GLY A 408      10.047   0.060  -1.141  1.00 86.12           O  
ATOM   3038  N   SER A 409       8.073   1.122  -0.888  1.00 82.56           N  
ATOM   3039  CA  SER A 409       8.122   1.852  -2.159  1.00 82.56           C  
ATOM   3040  C   SER A 409       9.350   2.766  -2.221  1.00 82.56           C  
ATOM   3041  CB  SER A 409       6.827   2.657  -2.320  1.00 82.56           C  
ATOM   3042  O   SER A 409      10.162   2.654  -3.137  1.00 82.56           O  
ATOM   3043  OG  SER A 409       6.740   3.275  -3.587  1.00 82.56           O  
ATOM   3044  N   VAL A 410       9.531   3.608  -1.197  1.00 79.69           N  
ATOM   3045  CA  VAL A 410      10.648   4.560  -1.095  1.00 79.69           C  
ATOM   3046  C   VAL A 410      11.998   3.843  -1.018  1.00 79.69           C  
ATOM   3047  CB  VAL A 410      10.450   5.469   0.135  1.00 79.69           C  
ATOM   3048  O   VAL A 410      12.901   4.121  -1.803  1.00 79.69           O  
ATOM   3049  CG1 VAL A 410      11.691   6.322   0.412  1.00 79.69           C  
ATOM   3050  CG2 VAL A 410       9.200   6.352  -0.004  1.00 79.69           C  
ATOM   3051  N   ALA A 411      12.149   2.888  -0.096  1.00 85.00           N  
ATOM   3052  CA  ALA A 411      13.432   2.237   0.156  1.00 85.00           C  
ATOM   3053  C   ALA A 411      13.936   1.476  -1.077  1.00 85.00           C  
ATOM   3054  CB  ALA A 411      13.292   1.301   1.364  1.00 85.00           C  
ATOM   3055  O   ALA A 411      15.127   1.517  -1.383  1.00 85.00           O  
ATOM   3056  N   ILE A 412      13.036   0.805  -1.801  1.00 87.00           N  
ATOM   3057  CA  ILE A 412      13.393   0.085  -3.023  1.00 87.00           C  
ATOM   3058  C   ILE A 412      13.630   1.031  -4.192  1.00 87.00           C  
ATOM   3059  CB  ILE A 412      12.350  -1.003  -3.331  1.00 87.00           C  
ATOM   3060  O   ILE A 412      14.568   0.786  -4.939  1.00 87.00           O  
ATOM   3061  CG1 ILE A 412      12.466  -2.137  -2.288  1.00 87.00           C  
ATOM   3062  CG2 ILE A 412      12.467  -1.561  -4.757  1.00 87.00           C  
ATOM   3063  CD1 ILE A 412      13.751  -2.972  -2.285  1.00 87.00           C  
ATOM   3064  N   ALA A 413      12.874   2.122  -4.334  1.00 81.62           N  
ATOM   3065  CA  ALA A 413      13.161   3.131  -5.356  1.00 81.62           C  
ATOM   3066  C   ALA A 413      14.568   3.729  -5.177  1.00 81.62           C  
ATOM   3067  CB  ALA A 413      12.075   4.212  -5.304  1.00 81.62           C  
ATOM   3068  O   ALA A 413      15.347   3.767  -6.128  1.00 81.62           O  
ATOM   3069  N   ILE A 414      14.921   4.106  -3.942  1.00 81.12           N  
ATOM   3070  CA  ILE A 414      16.250   4.619  -3.577  1.00 81.12           C  
ATOM   3071  C   ILE A 414      17.339   3.590  -3.873  1.00 81.12           C  
ATOM   3072  CB  ILE A 414      16.258   5.018  -2.081  1.00 81.12           C  
ATOM   3073  O   ILE A 414      18.365   3.914  -4.470  1.00 81.12           O  
ATOM   3074  CG1 ILE A 414      15.426   6.304  -1.893  1.00 81.12           C  
ATOM   3075  CG2 ILE A 414      17.681   5.154  -1.497  1.00 81.12           C  
ATOM   3076  CD1 ILE A 414      15.197   6.680  -0.429  1.00 81.12           C  
ATOM   3077  N   PHE A 415      17.123   2.345  -3.453  1.00 85.62           N  
ATOM   3078  CA  PHE A 415      18.092   1.275  -3.650  1.00 85.62           C  
ATOM   3079  C   PHE A 415      18.273   0.927  -5.133  1.00 85.62           C  
ATOM   3080  CB  PHE A 415      17.644   0.063  -2.832  1.00 85.62           C  
ATOM   3081  O   PHE A 415      19.398   0.715  -5.582  1.00 85.62           O  
ATOM   3082  CG  PHE A 415      18.636  -1.074  -2.864  1.00 85.62           C  
ATOM   3083  CD1 PHE A 415      18.318  -2.271  -3.525  1.00 85.62           C  
ATOM   3084  CD2 PHE A 415      19.888  -0.928  -2.239  1.00 85.62           C  
ATOM   3085  CE1 PHE A 415      19.246  -3.322  -3.541  1.00 85.62           C  
ATOM   3086  CE2 PHE A 415      20.820  -1.979  -2.268  1.00 85.62           C  
ATOM   3087  CZ  PHE A 415      20.495  -3.182  -2.914  1.00 85.62           C  
ATOM   3088  N   PHE A 416      17.185   0.916  -5.902  1.00 84.62           N  
ATOM   3089  CA  PHE A 416      17.197   0.686  -7.343  1.00 84.62           C  
ATOM   3090  C   PHE A 416      17.996   1.772  -8.071  1.00 84.62           C  
ATOM   3091  CB  PHE A 416      15.749   0.614  -7.844  1.00 84.62           C  
ATOM   3092  O   PHE A 416      18.901   1.447  -8.837  1.00 84.62           O  
ATOM   3093  CG  PHE A 416      15.617   0.201  -9.291  1.00 84.62           C  
ATOM   3094  CD1 PHE A 416      15.420   1.171 -10.289  1.00 84.62           C  
ATOM   3095  CD2 PHE A 416      15.665  -1.161  -9.638  1.00 84.62           C  
ATOM   3096  CE1 PHE A 416      15.248   0.774 -11.626  1.00 84.62           C  
ATOM   3097  CE2 PHE A 416      15.523  -1.552 -10.978  1.00 84.62           C  
ATOM   3098  CZ  PHE A 416      15.316  -0.585 -11.973  1.00 84.62           C  
ATOM   3099  N   ASP A 417      17.729   3.047  -7.775  1.00 79.94           N  
ATOM   3100  CA  ASP A 417      18.448   4.192  -8.349  1.00 79.94           C  
ATOM   3101  C   ASP A 417      19.944   4.187  -7.986  1.00 79.94           C  
ATOM   3102  CB  ASP A 417      17.757   5.473  -7.866  1.00 79.94           C  
ATOM   3103  O   ASP A 417      20.806   4.372  -8.850  1.00 79.94           O  
ATOM   3104  CG  ASP A 417      18.365   6.725  -8.495  1.00 79.94           C  
ATOM   3105  OD1 ASP A 417      18.466   6.754  -9.741  1.00 79.94           O  
ATOM   3106  OD2 ASP A 417      18.704   7.643  -7.717  1.00 79.94           O  
ATOM   3107  N   TYR A 418      20.272   3.864  -6.730  1.00 82.75           N  
ATOM   3108  CA  TYR A 418      21.655   3.702  -6.273  1.00 82.75           C  
ATOM   3109  C   TYR A 418      22.402   2.607  -7.049  1.00 82.75           C  
ATOM   3110  CB  TYR A 418      21.652   3.386  -4.771  1.00 82.75           C  
ATOM   3111  O   TYR A 418      23.556   2.792  -7.447  1.00 82.75           O  
ATOM   3112  CG  TYR A 418      23.030   3.104  -4.203  1.00 82.75           C  
ATOM   3113  CD1 TYR A 418      23.464   1.778  -4.007  1.00 82.75           C  
ATOM   3114  CD2 TYR A 418      23.884   4.179  -3.893  1.00 82.75           C  
ATOM   3115  CE1 TYR A 418      24.751   1.528  -3.489  1.00 82.75           C  
ATOM   3116  CE2 TYR A 418      25.168   3.937  -3.373  1.00 82.75           C  
ATOM   3117  OH  TYR A 418      26.851   2.375  -2.693  1.00 82.75           O  
ATOM   3118  CZ  TYR A 418      25.597   2.610  -3.163  1.00 82.75           C  
ATOM   3119  N   LEU A 419      21.757   1.457  -7.279  1.00 83.88           N  
ATOM   3120  CA  LEU A 419      22.350   0.362  -8.047  1.00 83.88           C  
ATOM   3121  C   LEU A 419      22.531   0.724  -9.526  1.00 83.88           C  
ATOM   3122  CB  LEU A 419      21.514  -0.920  -7.882  1.00 83.88           C  
ATOM   3123  O   LEU A 419      23.557   0.355 -10.104  1.00 83.88           O  
ATOM   3124  CG  LEU A 419      21.624  -1.608  -6.506  1.00 83.88           C  
ATOM   3125  CD1 LEU A 419      20.822  -2.909  -6.532  1.00 83.88           C  
ATOM   3126  CD2 LEU A 419      23.065  -1.975  -6.141  1.00 83.88           C  
ATOM   3127  N   LEU A 420      21.596   1.470 -10.121  1.00 78.31           N  
ATOM   3128  CA  LEU A 420      21.730   1.973 -11.489  1.00 78.31           C  
ATOM   3129  C   LEU A 420      22.930   2.926 -11.622  1.00 78.31           C  
ATOM   3130  CB  LEU A 420      20.419   2.635 -11.947  1.00 78.31           C  
ATOM   3131  O   LEU A 420      23.832   2.640 -12.410  1.00 78.31           O  
ATOM   3132  CG  LEU A 420      19.257   1.667 -12.241  1.00 78.31           C  
ATOM   3133  CD1 LEU A 420      18.030   2.488 -12.633  1.00 78.31           C  
ATOM   3134  CD2 LEU A 420      19.564   0.698 -13.388  1.00 78.31           C  
ATOM   3135  N   HIS A 421      23.033   3.961 -10.786  1.00 74.00           N  
ATOM   3136  CA  HIS A 421      24.156   4.913 -10.816  1.00 74.00           C  
ATOM   3137  C   HIS A 421      25.524   4.260 -10.546  1.00 74.00           C  
ATOM   3138  CB  HIS A 421      23.903   6.007  -9.772  1.00 74.00           C  
ATOM   3139  O   HIS A 421      26.544   4.621 -11.137  1.00 74.00           O  
ATOM   3140  CG  HIS A 421      23.119   7.173 -10.305  1.00 74.00           C  
ATOM   3141  CD2 HIS A 421      23.651   8.330 -10.810  1.00 74.00           C  
ATOM   3142  ND1 HIS A 421      21.748   7.309 -10.342  1.00 74.00           N  
ATOM   3143  CE1 HIS A 421      21.471   8.523 -10.842  1.00 74.00           C  
ATOM   3144  NE2 HIS A 421      22.601   9.198 -11.111  1.00 74.00           N  
ATOM   3145  N   ASN A 422      25.595   3.270  -9.653  1.00 75.50           N  
ATOM   3146  CA  ASN A 422      26.858   2.566  -9.404  1.00 75.50           C  
ATOM   3147  C   ASN A 422      27.263   1.630 -10.549  1.00 75.50           C  
ATOM   3148  CB  ASN A 422      26.761   1.798  -8.083  1.00 75.50           C  
ATOM   3149  O   ASN A 422      28.456   1.389 -10.752  1.00 75.50           O  
ATOM   3150  CG  ASN A 422      27.157   2.622  -6.876  1.00 75.50           C  
ATOM   3151  ND2 ASN A 422      27.047   2.017  -5.722  1.00 75.50           N  
ATOM   3152  OD1 ASN A 422      27.634   3.745  -6.935  1.00 75.50           O  
ATOM   3153  N   SER A 423      26.296   1.087 -11.288  1.00 68.62           N  
ATOM   3154  CA  SER A 423      26.572   0.275 -12.475  1.00 68.62           C  
ATOM   3155  C   SER A 423      27.099   1.114 -13.649  1.00 68.62           C  
ATOM   3156  CB  SER A 423      25.325  -0.522 -12.849  1.00 68.62           C  
ATOM   3157  O   SER A 423      27.951   0.641 -14.403  1.00 68.62           O  
ATOM   3158  OG  SER A 423      24.329   0.286 -13.433  1.00 68.62           O  
ATOM   3159  N   GLU A 424      26.670   2.375 -13.733  1.00 58.78           N  
ATOM   3160  CA  GLU A 424      27.128   3.387 -14.692  1.00 58.78           C  
ATOM   3161  C   GLU A 424      28.616   3.709 -14.493  1.00 58.78           C  
ATOM   3162  CB  GLU A 424      26.247   4.622 -14.477  1.00 58.78           C  
ATOM   3163  O   GLU A 424      29.413   3.575 -15.416  1.00 58.78           O  
ATOM   3164  CG  GLU A 424      26.343   5.688 -15.568  1.00 58.78           C  
ATOM   3165  CD  GLU A 424      25.470   6.909 -15.229  1.00 58.78           C  
ATOM   3166  OE1 GLU A 424      25.440   7.829 -16.069  1.00 58.78           O  
ATOM   3167  OE2 GLU A 424      24.844   6.909 -14.142  1.00 58.78           O  
ATOM   3168  N   LYS A 425      29.040   3.977 -13.248  1.00 58.12           N  
ATOM   3169  CA  LYS A 425      30.454   4.248 -12.912  1.00 58.12           C  
ATOM   3170  C   LYS A 425      31.409   3.088 -13.205  1.00 58.12           C  
ATOM   3171  CB  LYS A 425      30.574   4.636 -11.433  1.00 58.12           C  
ATOM   3172  O   LYS A 425      32.612   3.304 -13.328  1.00 58.12           O  
ATOM   3173  CG  LYS A 425      30.007   6.031 -11.168  1.00 58.12           C  
ATOM   3174  CD  LYS A 425      30.189   6.407  -9.696  1.00 58.12           C  
ATOM   3175  CE  LYS A 425      29.593   7.798  -9.477  1.00 58.12           C  
ATOM   3176  NZ  LYS A 425      29.651   8.196  -8.052  1.00 58.12           N  
ATOM   3177  N   ARG A 426      30.903   1.851 -13.267  1.00 54.81           N  
ATOM   3178  CA  ARG A 426      31.699   0.659 -13.608  1.00 54.81           C  
ATOM   3179  C   ARG A 426      31.774   0.397 -15.112  1.00 54.81           C  
ATOM   3180  CB  ARG A 426      31.165  -0.569 -12.856  1.00 54.81           C  
ATOM   3181  O   ARG A 426      32.708  -0.273 -15.543  1.00 54.81           O  
ATOM   3182  CG  ARG A 426      31.698  -0.621 -11.419  1.00 54.81           C  
ATOM   3183  CD  ARG A 426      31.189  -1.886 -10.720  1.00 54.81           C  
ATOM   3184  NE  ARG A 426      31.820  -2.070  -9.398  1.00 54.81           N  
ATOM   3185  NH1 ARG A 426      30.678  -3.968  -8.802  1.00 54.81           N  
ATOM   3186  NH2 ARG A 426      32.217  -3.128  -7.420  1.00 54.81           N  
ATOM   3187  CZ  ARG A 426      31.570  -3.050  -8.549  1.00 54.81           C  
ATOM   3188  N   SER A 427      30.839   0.924 -15.899  1.00 50.91           N  
ATOM   3189  CA  SER A 427      30.774   0.721 -17.347  1.00 50.91           C  
ATOM   3190  C   SER A 427      31.280   1.979 -18.057  1.00 50.91           C  
ATOM   3191  CB  SER A 427      29.348   0.336 -17.770  1.00 50.91           C  
ATOM   3192  O   SER A 427      30.499   2.816 -18.483  1.00 50.91           O  
ATOM   3193  OG  SER A 427      28.907  -0.789 -17.026  1.00 50.91           O  
ATOM   3194  N   PHE A 428      32.603   2.119 -18.200  1.00 48.53           N  
ATOM   3195  CA  PHE A 428      33.291   3.242 -18.876  1.00 48.53           C  
ATOM   3196  C   PHE A 428      33.001   3.373 -20.395  1.00 48.53           C  
ATOM   3197  CB  PHE A 428      34.806   3.139 -18.578  1.00 48.53           C  
ATOM   3198  O   PHE A 428      33.784   3.962 -21.135  1.00 48.53           O  
ATOM   3199  CG  PHE A 428      35.267   3.952 -17.387  1.00 48.53           C  
ATOM   3200  CD1 PHE A 428      35.650   5.295 -17.566  1.00 48.53           C  
ATOM   3201  CD2 PHE A 428      35.329   3.373 -16.106  1.00 48.53           C  
ATOM   3202  CE1 PHE A 428      36.103   6.054 -16.472  1.00 48.53           C  
ATOM   3203  CE2 PHE A 428      35.780   4.133 -15.012  1.00 48.53           C  
ATOM   3204  CZ  PHE A 428      36.171   5.471 -15.195  1.00 48.53           C  
ATOM   3205  N   THR A 429      31.897   2.817 -20.900  1.00 43.69           N  
ATOM   3206  CA  THR A 429      31.540   2.844 -22.325  1.00 43.69           C  
ATOM   3207  C   THR A 429      30.034   3.092 -22.502  1.00 43.69           C  
ATOM   3208  CB  THR A 429      32.028   1.573 -23.057  1.00 43.69           C  
ATOM   3209  O   THR A 429      29.217   2.218 -22.241  1.00 43.69           O  
ATOM   3210  CG2 THR A 429      33.515   1.651 -23.417  1.00 43.69           C  
ATOM   3211  OG1 THR A 429      31.896   0.419 -22.259  1.00 43.69           O  
ATOM   3212  N   ASN A 430      29.703   4.294 -22.990  1.00 44.59           N  
ATOM   3213  CA  ASN A 430      28.400   4.791 -23.470  1.00 44.59           C  
ATOM   3214  C   ASN A 430      27.289   5.113 -22.442  1.00 44.59           C  
ATOM   3215  CB  ASN A 430      27.907   3.921 -24.644  1.00 44.59           C  
ATOM   3216  O   ASN A 430      26.458   4.269 -22.099  1.00 44.59           O  
ATOM   3217  CG  ASN A 430      28.773   4.050 -25.884  1.00 44.59           C  
ATOM   3218  ND2 ASN A 430      28.673   3.121 -26.803  1.00 44.59           N  
ATOM   3219  OD1 ASN A 430      29.528   4.988 -26.063  1.00 44.59           O  
ATOM   3220  N   GLU A 431      27.175   6.412 -22.125  1.00 45.84           N  
ATOM   3221  CA  GLU A 431      26.081   7.071 -21.376  1.00 45.84           C  
ATOM   3222  C   GLU A 431      24.675   6.847 -21.986  1.00 45.84           C  
ATOM   3223  CB  GLU A 431      26.378   8.588 -21.306  1.00 45.84           C  
ATOM   3224  O   GLU A 431      23.672   6.884 -21.280  1.00 45.84           O  
ATOM   3225  CG  GLU A 431      27.574   8.941 -20.399  1.00 45.84           C  
ATOM   3226  CD  GLU A 431      27.880  10.452 -20.331  1.00 45.84           C  
ATOM   3227  OE1 GLU A 431      28.513  10.875 -19.338  1.00 45.84           O  
ATOM   3228  OE2 GLU A 431      27.556  11.160 -21.312  1.00 45.84           O  
ATOM   3229  N   ASN A 432      24.571   6.505 -23.277  1.00 44.31           N  
ATOM   3230  CA  ASN A 432      23.284   6.304 -23.967  1.00 44.31           C  
ATOM   3231  C   ASN A 432      22.604   4.940 -23.703  1.00 44.31           C  
ATOM   3232  CB  ASN A 432      23.480   6.573 -25.474  1.00 44.31           C  
ATOM   3233  O   ASN A 432      21.559   4.650 -24.286  1.00 44.31           O  
ATOM   3234  CG  ASN A 432      23.637   8.048 -25.799  1.00 44.31           C  
ATOM   3235  ND2 ASN A 432      24.108   8.374 -26.980  1.00 44.31           N  
ATOM   3236  OD1 ASN A 432      23.329   8.930 -25.025  1.00 44.31           O  
ATOM   3237  N   SER A 433      23.182   4.074 -22.862  1.00 47.31           N  
ATOM   3238  CA  SER A 433      22.721   2.685 -22.682  1.00 47.31           C  
ATOM   3239  C   SER A 433      21.861   2.431 -21.432  1.00 47.31           C  
ATOM   3240  CB  SER A 433      23.914   1.729 -22.743  1.00 47.31           C  
ATOM   3241  O   SER A 433      21.249   1.363 -21.326  1.00 47.31           O  
ATOM   3242  OG  SER A 433      24.794   1.950 -21.659  1.00 47.31           O  
ATOM   3243  N   LEU A 434      21.741   3.400 -20.514  1.00 49.06           N  
ATOM   3244  CA  LEU A 434      21.040   3.251 -19.223  1.00 49.06           C  
ATOM   3245  C   LEU A 434      19.570   2.841 -19.356  1.00 49.06           C  
ATOM   3246  CB  LEU A 434      21.141   4.581 -18.459  1.00 49.06           C  
ATOM   3247  O   LEU A 434      19.091   2.004 -18.591  1.00 49.06           O  
ATOM   3248  CG  LEU A 434      22.452   4.685 -17.666  1.00 49.06           C  
ATOM   3249  CD1 LEU A 434      22.817   6.148 -17.500  1.00 49.06           C  
ATOM   3250  CD2 LEU A 434      22.312   4.030 -16.288  1.00 49.06           C  
ATOM   3251  N   PHE A 435      18.891   3.376 -20.369  1.00 52.75           N  
ATOM   3252  CA  PHE A 435      17.499   3.065 -20.705  1.00 52.75           C  
ATOM   3253  C   PHE A 435      17.373   2.298 -22.029  1.00 52.75           C  
ATOM   3254  CB  PHE A 435      16.672   4.356 -20.674  1.00 52.75           C  
ATOM   3255  O   PHE A 435      16.289   2.207 -22.600  1.00 52.75           O  
ATOM   3256  CG  PHE A 435      16.669   5.024 -19.313  1.00 52.75           C  
ATOM   3257  CD1 PHE A 435      15.838   4.527 -18.292  1.00 52.75           C  
ATOM   3258  CD2 PHE A 435      17.514   6.120 -19.054  1.00 52.75           C  
ATOM   3259  CE1 PHE A 435      15.849   5.124 -17.019  1.00 52.75           C  
ATOM   3260  CE2 PHE A 435      17.529   6.714 -17.780  1.00 52.75           C  
ATOM   3261  CZ  PHE A 435      16.696   6.216 -16.762  1.00 52.75           C  
ATOM   3262  N   SER A 436      18.479   1.739 -22.530  1.00 53.38           N  
ATOM   3263  CA  SER A 436      18.456   0.920 -23.741  1.00 53.38           C  
ATOM   3264  C   SER A 436      17.905  -0.478 -23.449  1.00 53.38           C  
ATOM   3265  CB  SER A 436      19.822   0.885 -24.432  1.00 53.38           C  
ATOM   3266  O   SER A 436      18.145  -1.062 -22.384  1.00 53.38           O  
ATOM   3267  OG  SER A 436      20.775   0.135 -23.704  1.00 53.38           O  
ATOM   3268  N   SER A 437      17.147  -1.019 -24.404  1.00 52.69           N  
ATOM   3269  CA  SER A 437      16.563  -2.356 -24.319  1.00 52.69           C  
ATOM   3270  C   SER A 437      17.641  -3.407 -24.031  1.00 52.69           C  
ATOM   3271  CB  SER A 437      15.842  -2.688 -25.629  1.00 52.69           C  
ATOM   3272  O   SER A 437      18.607  -3.522 -24.784  1.00 52.69           O  
ATOM   3273  OG  SER A 437      16.727  -2.528 -26.722  1.00 52.69           O  
ATOM   3274  N   GLY A 438      17.476  -4.186 -22.960  1.00 58.75           N  
ATOM   3275  CA  GLY A 438      18.405  -5.259 -22.586  1.00 58.75           C  
ATOM   3276  C   GLY A 438      19.516  -4.874 -21.599  1.00 58.75           C  
ATOM   3277  O   GLY A 438      20.378  -5.712 -21.324  1.00 58.75           O  
ATOM   3278  N   SER A 439      19.499  -3.672 -21.012  1.00 67.06           N  
ATOM   3279  CA  SER A 439      20.527  -3.197 -20.067  1.00 67.06           C  
ATOM   3280  C   SER A 439      20.827  -4.187 -18.912  1.00 67.06           C  
ATOM   3281  CB  SER A 439      20.113  -1.837 -19.499  1.00 67.06           C  
ATOM   3282  O   SER A 439      19.925  -4.533 -18.137  1.00 67.06           O  
ATOM   3283  OG  SER A 439      21.067  -1.403 -18.550  1.00 67.06           O  
ATOM   3284  N   PRO A 440      22.084  -4.661 -18.752  1.00 75.69           N  
ATOM   3285  CA  PRO A 440      22.512  -5.488 -17.614  1.00 75.69           C  
ATOM   3286  C   PRO A 440      22.358  -4.793 -16.256  1.00 75.69           C  
ATOM   3287  CB  PRO A 440      23.983  -5.832 -17.888  1.00 75.69           C  
ATOM   3288  O   PRO A 440      22.111  -5.455 -15.246  1.00 75.69           O  
ATOM   3289  CG  PRO A 440      24.113  -5.700 -19.403  1.00 75.69           C  
ATOM   3290  CD  PRO A 440      23.165  -4.549 -19.720  1.00 75.69           C  
ATOM   3291  N   SER A 441      22.444  -3.463 -16.237  1.00 78.56           N  
ATOM   3292  CA  SER A 441      22.271  -2.640 -15.040  1.00 78.56           C  
ATOM   3293  C   SER A 441      20.876  -2.775 -14.444  1.00 78.56           C  
ATOM   3294  CB  SER A 441      22.511  -1.180 -15.406  1.00 78.56           C  
ATOM   3295  O   SER A 441      20.737  -2.985 -13.240  1.00 78.56           O  
ATOM   3296  OG  SER A 441      23.844  -1.032 -15.842  1.00 78.56           O  
ATOM   3297  N   VAL A 442      19.840  -2.739 -15.290  1.00 81.56           N  
ATOM   3298  CA  VAL A 442      18.442  -2.905 -14.863  1.00 81.56           C  
ATOM   3299  C   VAL A 442      18.217  -4.294 -14.270  1.00 81.56           C  
ATOM   3300  CB  VAL A 442      17.475  -2.643 -16.036  1.00 81.56           C  
ATOM   3301  O   VAL A 442      17.536  -4.423 -13.253  1.00 81.56           O  
ATOM   3302  CG1 VAL A 442      16.015  -2.921 -15.654  1.00 81.56           C  
ATOM   3303  CG2 VAL A 442      17.570  -1.185 -16.503  1.00 81.56           C  
ATOM   3304  N   ALA A 443      18.819  -5.335 -14.852  1.00 84.69           N  
ATOM   3305  CA  ALA A 443      18.719  -6.697 -14.334  1.00 84.69           C  
ATOM   3306  C   ALA A 443      19.368  -6.833 -12.947  1.00 84.69           C  
ATOM   3307  CB  ALA A 443      19.343  -7.656 -15.351  1.00 84.69           C  
ATOM   3308  O   ALA A 443      18.751  -7.378 -12.029  1.00 84.69           O  
ATOM   3309  N   PHE A 444      20.578  -6.295 -12.768  1.00 86.50           N  
ATOM   3310  CA  PHE A 444      21.278  -6.326 -11.482  1.00 86.50           C  
ATOM   3311  C   PHE A 444      20.556  -5.505 -10.406  1.00 86.50           C  
ATOM   3312  CB  PHE A 444      22.720  -5.848 -11.681  1.00 86.50           C  
ATOM   3313  O   PHE A 444      20.361  -5.988  -9.288  1.00 86.50           O  
ATOM   3314  CG  PHE A 444      23.577  -6.038 -10.445  1.00 86.50           C  
ATOM   3315  CD1 PHE A 444      23.816  -4.964  -9.567  1.00 86.50           C  
ATOM   3316  CD2 PHE A 444      24.110  -7.309 -10.157  1.00 86.50           C  
ATOM   3317  CE1 PHE A 444      24.589  -5.162  -8.408  1.00 86.50           C  
ATOM   3318  CE2 PHE A 444      24.881  -7.506  -8.998  1.00 86.50           C  
ATOM   3319  CZ  PHE A 444      25.120  -6.432  -8.123  1.00 86.50           C  
ATOM   3320  N   ALA A 445      20.096  -4.300 -10.756  1.00 87.31           N  
ATOM   3321  CA  ALA A 445      19.321  -3.445  -9.863  1.00 87.31           C  
ATOM   3322  C   ALA A 445      18.012  -4.122  -9.429  1.00 87.31           C  
ATOM   3323  CB  ALA A 445      19.086  -2.094 -10.549  1.00 87.31           C  
ATOM   3324  O   ALA A 445      17.715  -4.200  -8.234  1.00 87.31           O  
ATOM   3325  N   SER A 446      17.269  -4.694 -10.382  1.00 89.12           N  
ATOM   3326  CA  SER A 446      16.022  -5.422 -10.110  1.00 89.12           C  
ATOM   3327  C   SER A 446      16.262  -6.636  -9.215  1.00 89.12           C  
ATOM   3328  CB  SER A 446      15.354  -5.897 -11.404  1.00 89.12           C  
ATOM   3329  O   SER A 446      15.532  -6.835  -8.246  1.00 89.12           O  
ATOM   3330  OG  SER A 446      15.079  -4.817 -12.264  1.00 89.12           O  
ATOM   3331  N   PHE A 447      17.304  -7.428  -9.488  1.00 92.12           N  
ATOM   3332  CA  PHE A 447      17.660  -8.584  -8.666  1.00 92.12           C  
ATOM   3333  C   PHE A 447      17.972  -8.192  -7.222  1.00 92.12           C  
ATOM   3334  CB  PHE A 447      18.856  -9.315  -9.279  1.00 92.12           C  
ATOM   3335  O   PHE A 447      17.427  -8.795  -6.297  1.00 92.12           O  
ATOM   3336  CG  PHE A 447      19.352 -10.456  -8.409  1.00 92.12           C  
ATOM   3337  CD1 PHE A 447      20.518 -10.316  -7.632  1.00 92.12           C  
ATOM   3338  CD2 PHE A 447      18.628 -11.657  -8.357  1.00 92.12           C  
ATOM   3339  CE1 PHE A 447      20.958 -11.384  -6.827  1.00 92.12           C  
ATOM   3340  CE2 PHE A 447      19.062 -12.724  -7.556  1.00 92.12           C  
ATOM   3341  CZ  PHE A 447      20.233 -12.589  -6.793  1.00 92.12           C  
ATOM   3342  N   GLY A 448      18.795  -7.158  -7.019  1.00 91.38           N  
ATOM   3343  CA  GLY A 448      19.093  -6.646  -5.683  1.00 91.38           C  
ATOM   3344  C   GLY A 448      17.821  -6.249  -4.930  1.00 91.38           C  
ATOM   3345  O   GLY A 448      17.654  -6.603  -3.762  1.00 91.38           O  
ATOM   3346  N   CYS A 449      16.895  -5.568  -5.608  1.00 92.75           N  
ATOM   3347  CA  CYS A 449      15.610  -5.183  -5.025  1.00 92.75           C  
ATOM   3348  C   CYS A 449      14.773  -6.406  -4.632  1.00 92.75           C  
ATOM   3349  CB  CYS A 449      14.850  -4.294  -6.015  1.00 92.75           C  
ATOM   3350  O   CYS A 449      14.299  -6.498  -3.498  1.00 92.75           O  
ATOM   3351  SG  CYS A 449      15.759  -2.747  -6.254  1.00 92.75           S  
ATOM   3352  N   PHE A 450      14.632  -7.386  -5.530  1.00 95.06           N  
ATOM   3353  CA  PHE A 450      13.883  -8.610  -5.245  1.00 95.06           C  
ATOM   3354  C   PHE A 450      14.511  -9.453  -4.134  1.00 95.06           C  
ATOM   3355  CB  PHE A 450      13.709  -9.445  -6.517  1.00 95.06           C  
ATOM   3356  O   PHE A 450      13.776 -10.108  -3.396  1.00 95.06           O  
ATOM   3357  CG  PHE A 450      12.728  -8.868  -7.520  1.00 95.06           C  
ATOM   3358  CD1 PHE A 450      11.415  -8.537  -7.127  1.00 95.06           C  
ATOM   3359  CD2 PHE A 450      13.131  -8.642  -8.848  1.00 95.06           C  
ATOM   3360  CE1 PHE A 450      10.535  -7.952  -8.053  1.00 95.06           C  
ATOM   3361  CE2 PHE A 450      12.241  -8.074  -9.774  1.00 95.06           C  
ATOM   3362  CZ  PHE A 450      10.942  -7.733  -9.375  1.00 95.06           C  
ATOM   3363  N   LEU A 451      15.832  -9.408  -3.954  1.00 95.12           N  
ATOM   3364  CA  LEU A 451      16.518 -10.075  -2.847  1.00 95.12           C  
ATOM   3365  C   LEU A 451      16.119  -9.458  -1.499  1.00 95.12           C  
ATOM   3366  CB  LEU A 451      18.031 -10.037  -3.129  1.00 95.12           C  
ATOM   3367  O   LEU A 451      15.748 -10.191  -0.581  1.00 95.12           O  
ATOM   3368  CG  LEU A 451      18.883 -10.965  -2.242  1.00 95.12           C  
ATOM   3369  CD1 LEU A 451      20.245 -11.173  -2.907  1.00 95.12           C  
ATOM   3370  CD2 LEU A 451      19.150 -10.407  -0.840  1.00 95.12           C  
ATOM   3371  N   ILE A 452      16.107  -8.124  -1.389  1.00 95.06           N  
ATOM   3372  CA  ILE A 452      15.649  -7.421  -0.176  1.00 95.06           C  
ATOM   3373  C   ILE A 452      14.187  -7.763   0.127  1.00 95.06           C  
ATOM   3374  CB  ILE A 452      15.853  -5.893  -0.312  1.00 95.06           C  
ATOM   3375  O   ILE A 452      13.855  -8.119   1.261  1.00 95.06           O  
ATOM   3376  CG1 ILE A 452      17.364  -5.574  -0.359  1.00 95.06           C  
ATOM   3377  CG2 ILE A 452      15.172  -5.130   0.844  1.00 95.06           C  
ATOM   3378  CD1 ILE A 452      17.679  -4.092  -0.589  1.00 95.06           C  
ATOM   3379  N   ILE A 453      13.321  -7.708  -0.889  1.00 95.38           N  
ATOM   3380  CA  ILE A 453      11.897  -8.040  -0.749  1.00 95.38           C  
ATOM   3381  C   ILE A 453      11.732  -9.486  -0.263  1.00 95.38           C  
ATOM   3382  CB  ILE A 453      11.151  -7.790  -2.079  1.00 95.38           C  
ATOM   3383  O   ILE A 453      11.018  -9.735   0.709  1.00 95.38           O  
ATOM   3384  CG1 ILE A 453      11.180  -6.292  -2.453  1.00 95.38           C  
ATOM   3385  CG2 ILE A 453       9.692  -8.265  -1.959  1.00 95.38           C  
ATOM   3386  CD1 ILE A 453      10.795  -6.020  -3.913  1.00 95.38           C  
ATOM   3387  N   THR A 454      12.450 -10.429  -0.877  1.00 96.31           N  
ATOM   3388  CA  THR A 454      12.452 -11.850  -0.497  1.00 96.31           C  
ATOM   3389  C   THR A 454      12.881 -12.036   0.958  1.00 96.31           C  
ATOM   3390  CB  THR A 454      13.387 -12.650  -1.419  1.00 96.31           C  
ATOM   3391  O   THR A 454      12.229 -12.769   1.703  1.00 96.31           O  
ATOM   3392  CG2 THR A 454      13.451 -14.137  -1.077  1.00 96.31           C  
ATOM   3393  OG1 THR A 454      12.947 -12.543  -2.753  1.00 96.31           O  
ATOM   3394  N   GLY A 455      13.941 -11.349   1.395  1.00 95.69           N  
ATOM   3395  CA  GLY A 455      14.433 -11.411   2.772  1.00 95.69           C  
ATOM   3396  C   GLY A 455      13.410 -10.910   3.793  1.00 95.69           C  
ATOM   3397  O   GLY A 455      13.179 -11.565   4.811  1.00 95.69           O  
ATOM   3398  N   LEU A 456      12.740  -9.792   3.508  1.00 95.44           N  
ATOM   3399  CA  LEU A 456      11.723  -9.213   4.392  1.00 95.44           C  
ATOM   3400  C   LEU A 456      10.430 -10.037   4.430  1.00 95.44           C  
ATOM   3401  CB  LEU A 456      11.450  -7.764   3.958  1.00 95.44           C  
ATOM   3402  O   LEU A 456       9.854 -10.233   5.504  1.00 95.44           O  
ATOM   3403  CG  LEU A 456      12.606  -6.800   4.284  1.00 95.44           C  
ATOM   3404  CD1 LEU A 456      12.317  -5.447   3.653  1.00 95.44           C  
ATOM   3405  CD2 LEU A 456      12.788  -6.588   5.789  1.00 95.44           C  
ATOM   3406  N   LEU A 457       9.996 -10.587   3.295  1.00 95.31           N  
ATOM   3407  CA  LEU A 457       8.879 -11.534   3.252  1.00 95.31           C  
ATOM   3408  C   LEU A 457       9.227 -12.833   3.999  1.00 95.31           C  
ATOM   3409  CB  LEU A 457       8.500 -11.812   1.789  1.00 95.31           C  
ATOM   3410  O   LEU A 457       8.415 -13.338   4.775  1.00 95.31           O  
ATOM   3411  CG  LEU A 457       7.842 -10.635   1.044  1.00 95.31           C  
ATOM   3412  CD1 LEU A 457       7.646 -11.032  -0.417  1.00 95.31           C  
ATOM   3413  CD2 LEU A 457       6.479 -10.267   1.639  1.00 95.31           C  
ATOM   3414  N   GLY A 458      10.459 -13.329   3.853  1.00 94.88           N  
ATOM   3415  CA  GLY A 458      10.988 -14.466   4.609  1.00 94.88           C  
ATOM   3416  C   GLY A 458      11.032 -14.212   6.119  1.00 94.88           C  
ATOM   3417  O   GLY A 458      10.640 -15.083   6.901  1.00 94.88           O  
ATOM   3418  N   LEU A 459      11.412 -13.002   6.544  1.00 94.56           N  
ATOM   3419  CA  LEU A 459      11.320 -12.567   7.940  1.00 94.56           C  
ATOM   3420  C   LEU A 459       9.867 -12.589   8.426  1.00 94.56           C  
ATOM   3421  CB  LEU A 459      11.942 -11.165   8.089  1.00 94.56           C  
ATOM   3422  O   LEU A 459       9.599 -13.093   9.515  1.00 94.56           O  
ATOM   3423  CG  LEU A 459      11.869 -10.590   9.517  1.00 94.56           C  
ATOM   3424  CD1 LEU A 459      12.720 -11.392  10.504  1.00 94.56           C  
ATOM   3425  CD2 LEU A 459      12.349  -9.140   9.519  1.00 94.56           C  
ATOM   3426  N   GLY A 460       8.918 -12.113   7.618  1.00 92.00           N  
ATOM   3427  CA  GLY A 460       7.489 -12.188   7.926  1.00 92.00           C  
ATOM   3428  C   GLY A 460       6.985 -13.628   8.063  1.00 92.00           C  
ATOM   3429  O   GLY A 460       6.263 -13.944   9.009  1.00 92.00           O  
ATOM   3430  N   ALA A 461       7.437 -14.535   7.193  1.00 92.69           N  
ATOM   3431  CA  ALA A 461       7.149 -15.964   7.302  1.00 92.69           C  
ATOM   3432  C   ALA A 461       7.744 -16.569   8.584  1.00 92.69           C  
ATOM   3433  CB  ALA A 461       7.689 -16.685   6.063  1.00 92.69           C  
ATOM   3434  O   ALA A 461       7.081 -17.329   9.291  1.00 92.69           O  
ATOM   3435  N   TRP A 462       8.972 -16.213   8.954  1.00 92.12           N  
ATOM   3436  CA  TRP A 462       9.579 -16.653  10.212  1.00 92.12           C  
ATOM   3437  C   TRP A 462       8.823 -16.106  11.433  1.00 92.12           C  
ATOM   3438  CB  TRP A 462      11.050 -16.238  10.218  1.00 92.12           C  
ATOM   3439  O   TRP A 462       8.503 -16.846  12.369  1.00 92.12           O  
ATOM   3440  CG  TRP A 462      11.770 -16.618  11.468  1.00 92.12           C  
ATOM   3441  CD1 TRP A 462      12.383 -17.798  11.701  1.00 92.12           C  
ATOM   3442  CD2 TRP A 462      12.007 -15.803  12.654  1.00 92.12           C  
ATOM   3443  CE2 TRP A 462      12.737 -16.583  13.596  1.00 92.12           C  
ATOM   3444  CE3 TRP A 462      11.720 -14.468  13.005  1.00 92.12           C  
ATOM   3445  NE1 TRP A 462      12.940 -17.791  12.965  1.00 92.12           N  
ATOM   3446  CH2 TRP A 462      12.839 -14.743  15.160  1.00 92.12           C  
ATOM   3447  CZ2 TRP A 462      13.145 -16.075  14.837  1.00 92.12           C  
ATOM   3448  CZ3 TRP A 462      12.135 -13.941  14.243  1.00 92.12           C  
ATOM   3449  N   LEU A 463       8.429 -14.835  11.375  1.00 90.44           N  
ATOM   3450  CA  LEU A 463       7.570 -14.181  12.353  1.00 90.44           C  
ATOM   3451  C   LEU A 463       6.133 -14.707  12.345  1.00 90.44           C  
ATOM   3452  CB  LEU A 463       7.556 -12.660  12.115  1.00 90.44           C  
ATOM   3453  O   LEU A 463       5.381 -14.307  13.210  1.00 90.44           O  
ATOM   3454  CG  LEU A 463       8.840 -11.910  12.496  1.00 90.44           C  
ATOM   3455  CD1 LEU A 463       8.684 -10.451  12.077  1.00 90.44           C  
ATOM   3456  CD2 LEU A 463       9.111 -11.956  14.003  1.00 90.44           C  
ATOM   3457  N   SER A 464       5.716 -15.608  11.467  1.00 86.44           N  
ATOM   3458  CA  SER A 464       4.383 -16.222  11.568  1.00 86.44           C  
ATOM   3459  C   SER A 464       4.372 -17.518  12.391  1.00 86.44           C  
ATOM   3460  CB  SER A 464       3.775 -16.404  10.184  1.00 86.44           C  
ATOM   3461  O   SER A 464       3.307 -18.044  12.678  1.00 86.44           O  
ATOM   3462  OG  SER A 464       4.494 -17.393   9.495  1.00 86.44           O  
ATOM   3463  N   ARG A 465       5.532 -18.034  12.836  1.00 81.38           N  
ATOM   3464  CA  ARG A 465       5.622 -19.286  13.621  1.00 81.38           C  
ATOM   3465  C   ARG A 465       4.764 -19.241  14.887  1.00 81.38           C  
ATOM   3466  CB  ARG A 465       7.080 -19.581  14.005  1.00 81.38           C  
ATOM   3467  O   ARG A 465       4.870 -18.288  15.654  1.00 81.38           O  
ATOM   3468  CG  ARG A 465       7.926 -20.034  12.809  1.00 81.38           C  
ATOM   3469  CD  ARG A 465       9.386 -20.202  13.246  1.00 81.38           C  
ATOM   3470  NE  ARG A 465      10.251 -20.592  12.116  1.00 81.38           N  
ATOM   3471  NH1 ARG A 465      12.087 -21.227  13.349  1.00 81.38           N  
ATOM   3472  NH2 ARG A 465      12.171 -21.320  11.125  1.00 81.38           N  
ATOM   3473  CZ  ARG A 465      11.491 -21.044  12.203  1.00 81.38           C  
ATOM   3474  N   THR A 466       3.979 -20.277  15.146  1.00 65.75           N  
ATOM   3475  CA  THR A 466       3.155 -20.410  16.353  1.00 65.75           C  
ATOM   3476  C   THR A 466       4.034 -20.355  17.607  1.00 65.75           C  
ATOM   3477  CB  THR A 466       2.352 -21.733  16.324  1.00 65.75           C  
ATOM   3478  O   THR A 466       4.968 -21.142  17.738  1.00 65.75           O  
ATOM   3479  CG2 THR A 466       0.871 -21.492  16.603  1.00 65.75           C  
ATOM   3480  OG1 THR A 466       2.424 -22.368  15.060  1.00 65.75           O  
ATOM   3481  N   TYR A 467       3.747 -19.432  18.529  1.00 55.16           N  
ATOM   3482  CA  TYR A 467       4.234 -19.537  19.908  1.00 55.16           C  
ATOM   3483  C   TYR A 467       3.094 -20.088  20.765  1.00 55.16           C  
ATOM   3484  CB  TYR A 467       4.751 -18.199  20.457  1.00 55.16           C  
ATOM   3485  O   TYR A 467       1.944 -19.698  20.538  1.00 55.16           O  
ATOM   3486  CG  TYR A 467       6.121 -17.810  19.934  1.00 55.16           C  
ATOM   3487  CD1 TYR A 467       7.280 -18.427  20.444  1.00 55.16           C  
ATOM   3488  CD2 TYR A 467       6.237 -16.826  18.941  1.00 55.16           C  
ATOM   3489  CE1 TYR A 467       8.549 -18.084  19.934  1.00 55.16           C  
ATOM   3490  CE2 TYR A 467       7.499 -16.486  18.420  1.00 55.16           C  
ATOM   3491  OH  TYR A 467       9.866 -16.791  18.389  1.00 55.16           O  
ATOM   3492  CZ  TYR A 467       8.656 -17.123  18.907  1.00 55.16           C  
ATOM   3493  N   PRO A 468       3.377 -20.978  21.729  1.00 42.25           N  
ATOM   3494  CA  PRO A 468       2.352 -21.493  22.621  1.00 42.25           C  
ATOM   3495  C   PRO A 468       1.673 -20.328  23.345  1.00 42.25           C  
ATOM   3496  CB  PRO A 468       3.063 -22.468  23.566  1.00 42.25           C  
ATOM   3497  O   PRO A 468       2.331 -19.442  23.895  1.00 42.25           O  
ATOM   3498  CG  PRO A 468       4.524 -22.023  23.526  1.00 42.25           C  
ATOM   3499  CD  PRO A 468       4.691 -21.463  22.117  1.00 42.25           C  
ATOM   3500  N   VAL A 469       0.341 -20.320  23.307  1.00 46.22           N  
ATOM   3501  CA  VAL A 469      -0.477 -19.394  24.089  1.00 46.22           C  
ATOM   3502  C   VAL A 469      -0.160 -19.659  25.557  1.00 46.22           C  
ATOM   3503  CB  VAL A 469      -1.978 -19.606  23.792  1.00 46.22           C  
ATOM   3504  O   VAL A 469      -0.483 -20.725  26.075  1.00 46.22           O  
ATOM   3505  CG1 VAL A 469      -2.867 -18.684  24.638  1.00 46.22           C  
ATOM   3506  CG2 VAL A 469      -2.290 -19.333  22.314  1.00 46.22           C  
ATOM   3507  N   VAL A 470       0.479 -18.707  26.236  1.00 38.16           N  
ATOM   3508  CA  VAL A 470       0.578 -18.752  27.696  1.00 38.16           C  
ATOM   3509  C   VAL A 470      -0.846 -18.573  28.227  1.00 38.16           C  
ATOM   3510  CB  VAL A 470       1.565 -17.702  28.245  1.00 38.16           C  
ATOM   3511  O   VAL A 470      -1.406 -17.480  28.175  1.00 38.16           O  
ATOM   3512  CG1 VAL A 470       1.654 -17.775  29.774  1.00 38.16           C  
ATOM   3513  CG2 VAL A 470       2.979 -17.928  27.689  1.00 38.16           C  
ATOM   3514  N   GLN A 471      -1.461 -19.669  28.670  1.00 33.50           N  
ATOM   3515  CA  GLN A 471      -2.777 -19.706  29.312  1.00 33.50           C  
ATOM   3516  C   GLN A 471      -2.734 -19.045  30.703  1.00 33.50           C  
ATOM   3517  CB  GLN A 471      -3.251 -21.166  29.459  1.00 33.50           C  
ATOM   3518  O   GLN A 471      -2.928 -19.715  31.712  1.00 33.50           O  
ATOM   3519  CG  GLN A 471      -3.709 -21.885  28.188  1.00 33.50           C  
ATOM   3520  CD  GLN A 471      -4.215 -23.291  28.525  1.00 33.50           C  
ATOM   3521  NE2 GLN A 471      -5.085 -23.865  27.725  1.00 33.50           N  
ATOM   3522  OE1 GLN A 471      -3.850 -23.903  29.513  1.00 33.50           O  
ATOM   3523  N   SER A 472      -2.470 -17.741  30.801  1.00 33.62           N  
ATOM   3524  CA  SER A 472      -2.410 -17.063  32.107  1.00 33.62           C  
ATOM   3525  C   SER A 472      -3.572 -16.118  32.419  1.00 33.62           C  
ATOM   3526  CB  SER A 472      -1.040 -16.427  32.355  1.00 33.62           C  
ATOM   3527  O   SER A 472      -3.480 -15.403  33.407  1.00 33.62           O  
ATOM   3528  OG  SER A 472      -0.741 -15.452  31.377  1.00 33.62           O  
ATOM   3529  N   VAL A 473      -4.679 -16.098  31.654  1.00 37.56           N  
ATOM   3530  CA  VAL A 473      -5.785 -15.143  31.942  1.00 37.56           C  
ATOM   3531  C   VAL A 473      -7.210 -15.737  31.903  1.00 37.56           C  
ATOM   3532  CB  VAL A 473      -5.626 -13.825  31.129  1.00 37.56           C  
ATOM   3533  O   VAL A 473      -8.174 -15.014  32.102  1.00 37.56           O  
ATOM   3534  CG1 VAL A 473      -6.491 -12.666  31.655  1.00 37.56           C  
ATOM   3535  CG2 VAL A 473      -4.185 -13.275  31.159  1.00 37.56           C  
ATOM   3536  N   ILE A 474      -7.404 -17.057  31.756  1.00 37.06           N  
ATOM   3537  CA  ILE A 474      -8.761 -17.673  31.826  1.00 37.06           C  
ATOM   3538  C   ILE A 474      -9.001 -18.403  33.165  1.00 37.06           C  
ATOM   3539  CB  ILE A 474      -9.133 -18.497  30.559  1.00 37.06           C  
ATOM   3540  O   ILE A 474      -9.704 -19.405  33.220  1.00 37.06           O  
ATOM   3541  CG1 ILE A 474      -8.686 -17.770  29.265  1.00 37.06           C  
ATOM   3542  CG2 ILE A 474     -10.660 -18.737  30.461  1.00 37.06           C  
ATOM   3543  CD1 ILE A 474      -9.047 -18.487  27.956  1.00 37.06           C  
ATOM   3544  N   LYS A 475      -8.404 -17.942  34.274  1.00 31.86           N  
ATOM   3545  CA  LYS A 475      -8.654 -18.535  35.606  1.00 31.86           C  
ATOM   3546  C   LYS A 475      -9.312 -17.627  36.647  1.00 31.86           C  
ATOM   3547  CB  LYS A 475      -7.417 -19.293  36.137  1.00 31.86           C  
ATOM   3548  O   LYS A 475      -9.562 -18.112  37.738  1.00 31.86           O  
ATOM   3549  CG  LYS A 475      -7.598 -20.814  35.977  1.00 31.86           C  
ATOM   3550  CD  LYS A 475      -6.498 -21.593  36.710  1.00 31.86           C  
ATOM   3551  CE  LYS A 475      -6.718 -23.103  36.552  1.00 31.86           C  
ATOM   3552  NZ  LYS A 475      -5.729 -23.881  37.342  1.00 31.86           N  
ATOM   3553  N   GLU A 476      -9.680 -16.387  36.320  1.00 34.59           N  
ATOM   3554  CA  GLU A 476     -10.321 -15.480  37.299  1.00 34.59           C  
ATOM   3555  C   GLU A 476     -11.768 -15.078  36.981  1.00 34.59           C  
ATOM   3556  CB  GLU A 476      -9.418 -14.277  37.600  1.00 34.59           C  
ATOM   3557  O   GLU A 476     -12.295 -14.136  37.557  1.00 34.59           O  
ATOM   3558  CG  GLU A 476      -8.301 -14.669  38.575  1.00 34.59           C  
ATOM   3559  CD  GLU A 476      -7.526 -13.451  39.095  1.00 34.59           C  
ATOM   3560  OE1 GLU A 476      -6.788 -13.633  40.088  1.00 34.59           O  
ATOM   3561  OE2 GLU A 476      -7.629 -12.368  38.472  1.00 34.59           O  
ATOM   3562  N   THR A 477     -12.462 -15.805  36.108  1.00 40.56           N  
ATOM   3563  CA  THR A 477     -13.930 -15.700  36.010  1.00 40.56           C  
ATOM   3564  C   THR A 477     -14.537 -17.080  35.793  1.00 40.56           C  
ATOM   3565  CB  THR A 477     -14.405 -14.675  34.959  1.00 40.56           C  
ATOM   3566  O   THR A 477     -14.871 -17.479  34.678  1.00 40.56           O  
ATOM   3567  CG2 THR A 477     -14.473 -13.250  35.511  1.00 40.56           C  
ATOM   3568  OG1 THR A 477     -13.524 -14.616  33.861  1.00 40.56           O  
ATOM   3569  N   LYS A 478     -14.637 -17.834  36.884  1.00 34.03           N  
ATOM   3570  CA  LYS A 478     -15.635 -18.885  37.053  1.00 34.03           C  
ATOM   3571  C   LYS A 478     -16.340 -18.670  38.375  1.00 34.03           C  
ATOM   3572  CB  LYS A 478     -15.032 -20.293  36.967  1.00 34.03           C  
ATOM   3573  O   LYS A 478     -15.620 -18.336  39.340  1.00 34.03           O  
ATOM   3574  CG  LYS A 478     -15.502 -20.975  35.680  1.00 34.03           C  
ATOM   3575  CD  LYS A 478     -15.169 -22.466  35.717  1.00 34.03           C  
ATOM   3576  CE  LYS A 478     -15.684 -23.122  34.435  1.00 34.03           C  
ATOM   3577  NZ  LYS A 478     -15.547 -24.596  34.497  1.00 34.03           N  
ATOM   3578  OXT LYS A 478     -17.572 -18.847  38.330  1.00 34.03           O  
TER    3579      LYS A 478                                                      
ENDMDL                                                                          
END                                                                             
