# Supplementary material for: Cryo‐EM structure of antibacterial efflux transporter QacA from Staphylococcus aureus reveals a novel extracellular loop with allosteric role
Source: EMBO J. 2023 Jul 17;42(16):e113418. doi: 10.15252/embj.2023113418 (PMC10425836; doi:10.15252/embj.2023113418)
Supplement: Supplementary file 4 — Source Data for Expanded View [file EMBJ-42-e113418-s008.zip › Expanded view source data/Figure EV2/AF2 models/AF-O35018-LmrB.pdb]

HEADER                                            01-JUN-22                     
TITLE     ALPHAFOLD MONOMER V2.0 PREDICTION FOR LINCOMYCIN RESISTANCE PROTEIN   
TITLE    2 LMRB (O35018)                                                        
COMPND    MOL_ID: 1;                                                            
COMPND   2 MOLECULE: LINCOMYCIN RESISTANCE PROTEIN LMRB;                        
COMPND   3 CHAIN: A                                                             
SOURCE    MOL_ID: 1;                                                            
SOURCE   2 ORGANISM_SCIENTIFIC: BACILLUS SUBTILIS (STRAIN 168);                 
SOURCE   3 ORGANISM_TAXID: 224308                                               
REMARK   1                                                                      
REMARK   1 REFERENCE 1                                                          
REMARK   1  AUTH   JOHN JUMPER, RICHARD EVANS, ALEXANDER PRITZEL, TIM GREEN,    
REMARK   1  AUTH 2 MICHAEL FIGURNOV, OLAF RONNEBERGER, KATHRYN TUNYASUVUNAKOOL, 
REMARK   1  AUTH 3 RUSS BATES, AUGUSTIN ZIDEK, ANNA POTAPENKO, ALEX BRIDGLAND,  
REMARK   1  AUTH 4 CLEMENS MEYER, SIMON A A KOHL, ANDREW J BALLARD,             
REMARK   1  AUTH 5 ANDREW COWIE, BERNARDINO ROMERA-PAREDES, STANISLAV NIKOLOV,  
REMARK   1  AUTH 6 RISHUB JAIN, JONAS ADLER, TREVOR BACK, STIG PETERSEN,        
REMARK   1  AUTH 7 DAVID REIMAN, ELLEN CLANCY, MICHAL ZIELINSKI,                
REMARK   1  AUTH 8 MARTIN STEINEGGER, MICHALINA PACHOLSKA, TAMAS BERGHAMMER,    
REMARK   1  AUTH 9 DAVID SILVER, ORIOL VINYALS, ANDREW W SENIOR,                
REMARK   1  AUTH10 KORAY KAVUKCUOGLU, PUSHMEET KOHLI, DEMIS HASSABIS            
REMARK   1  TITL   HIGHLY ACCURATE PROTEIN STRUCTURE PREDICTION WITH ALPHAFOLD  
REMARK   1  REF    NATURE                        V. 596   583 2021              
REMARK   1  REFN                   ISSN 0028-0836                               
REMARK   1  PMID   34265844                                                     
REMARK   1  DOI    10.1038/s41586-021-03819-2                                   
REMARK   1                                                                      
REMARK   1 DISCLAIMERS                                                          
REMARK   1 ALPHAFOLD DATA, COPYRIGHT (2021) DEEPMIND TECHNOLOGIES LIMITED. THE  
REMARK   1 INFORMATION PROVIDED IS THEORETICAL MODELLING ONLY AND CAUTION SHOULD
REMARK   1 BE EXERCISED IN ITS USE. IT IS PROVIDED "AS-IS" WITHOUT ANY WARRANTY 
REMARK   1 OF ANY KIND, WHETHER EXPRESSED OR IMPLIED. NO WARRANTY IS GIVEN THAT 
REMARK   1 USE OF THE INFORMATION SHALL NOT INFRINGE THE RIGHTS OF ANY THIRD    
REMARK   1 PARTY. THE INFORMATION IS NOT INTENDED TO BE A SUBSTITUTE FOR        
REMARK   1 PROFESSIONAL MEDICAL ADVICE, DIAGNOSIS, OR TREATMENT, AND DOES NOT   
REMARK   1 CONSTITUTE MEDICAL OR OTHER PROFESSIONAL ADVICE. IT IS AVAILABLE FOR 
REMARK   1 ACADEMIC AND COMMERCIAL PURPOSES, UNDER CC-BY 4.0 LICENCE.           
DBREF  XXXX A    1   479  UNP    O35018   LMRB_BACSU       1    479             
SEQRES   1 A  479  MET ILE LEU GLU THR THR ALA LYS ALA SER GLN GLN TYR          
SEQRES   2 A  479  LYS VAL MET PRO ILE MET ILE SER LEU LEU LEU ALA GLY          
SEQRES   3 A  479  PHE ILE GLY MET PHE SER GLU THR ALA LEU ASN ILE ALA          
SEQRES   4 A  479  LEU THR ASP LEU MET LYS GLU LEU ASN ILE THR ALA ALA          
SEQRES   5 A  479  THR VAL GLN TRP LEU THR THR GLY TYR LEU LEU VAL LEU          
SEQRES   6 A  479  GLY ILE LEU VAL PRO VAL SER GLY LEU LEU LEU GLN TRP          
SEQRES   7 A  479  PHE THR THR ARG GLN LEU PHE THR VAL SER LEU ILE PHE          
SEQRES   8 A  479  SER ILE LEU GLY THR PHE ILE ALA ALA LEU ALA PRO SER          
SEQRES   9 A  479  PHE SER PHE LEU LEU ALA ALA ARG ILE VAL GLN ALA LEU          
SEQRES  10 A  479  GLY THR GLY LEU LEU LEU PRO LEU MET PHE ASN THR ILE          
SEQRES  11 A  479  LEU VAL ILE PHE PRO PRO HIS LYS ARG GLY ALA ALA MET          
SEQRES  12 A  479  GLY THR ILE GLY LEU VAL ILE MET PHE ALA PRO ALA ILE          
SEQRES  13 A  479  GLY PRO THR PHE SER GLY LEU VAL LEU GLU HIS LEU ASN          
SEQRES  14 A  479  TRP HIS TRP ILE PHE TRP ILE SER LEU PRO PHE LEU VAL          
SEQRES  15 A  479  LEU ALA LEU VAL PHE GLY ILE ALA TYR MET GLN ASN VAL          
SEQRES  16 A  479  SER GLU THR THR LYS PRO LYS ILE ASP VAL LEU SER ILE          
SEQRES  17 A  479  ILE LEU SER THR ILE GLY PHE GLY GLY ILE VAL PHE GLY          
SEQRES  18 A  479  PHE SER ASN ALA GLY GLU GLY SER GLY GLY TRP SER SER          
SEQRES  19 A  479  PRO THR VAL ILE VAL SER LEU ILE VAL GLY VAL VAL GLY          
SEQRES  20 A  479  LEU ILE LEU PHE SER ILE ARG GLN LEU THR MET LYS GLN          
SEQRES  21 A  479  PRO MET MET ASN LEU ARG ALA PHE LYS TYR PRO MET PHE          
SEQRES  22 A  479  ILE LEU GLY VAL ILE MET VAL PHE ILE CYS MET MET VAL          
SEQRES  23 A  479  ILE LEU SER SER MET LEU LEU LEU PRO MET TYR LEU GLN          
SEQRES  24 A  479  GLY GLY LEU VAL LEU THR ALA PHE ALA SER GLY LEU VAL          
SEQRES  25 A  479  LEU LEU PRO GLY GLY ILE LEU ASN GLY PHE MET SER PRO          
SEQRES  26 A  479  VAL THR GLY ARG LEU PHE ASP LYS TYR GLY PRO LYS TRP          
SEQRES  27 A  479  LEU VAL ILE PRO GLY PHE VAL ILE VAL THR VAL VAL LEU          
SEQRES  28 A  479  TRP PHE PHE SER ASN VAL THR THR THR SER THR ALA VAL          
SEQRES  29 A  479  LEU ILE ILE ILE LEU HIS THR CYS LEU MET ILE GLY ILE          
SEQRES  30 A  479  SER MET ILE MET MET PRO ALA GLN THR ASN GLY LEU ASN          
SEQRES  31 A  479  GLN LEU PRO ARG GLU PHE TYR PRO ASP GLY THR ALA ILE          
SEQRES  32 A  479  MET ASN THR LEU GLN GLN MET ALA GLY ALA ILE GLY THR          
SEQRES  33 A  479  ALA VAL ALA VAL SER ILE MET ALA ALA GLY GLN HIS ASP          
SEQRES  34 A  479  TYR MET SER THR VAL LYS ASN PRO ALA ASP PRO ALA VAL          
SEQRES  35 A  479  ILE PRO GLN ALA LEU THR ALA GLY VAL GLN HIS ALA PHE          
SEQRES  36 A  479  VAL PHE ALA MET ILE VAL ALA ILE ILE GLY LEU ILE GLY          
SEQRES  37 A  479  ALA PHE PHE MET LYS ARG VAL LYS VAL ASP HIS                  
CRYST1    1.000    1.000    1.000  90.00  90.00  90.00 P 1           1          
ORIGX1      1.000000  0.000000  0.000000        0.00000                         
ORIGX2      0.000000  1.000000  0.000000        0.00000                         
ORIGX3      0.000000  0.000000  1.000000        0.00000                         
SCALE1      1.000000  0.000000  0.000000        0.00000                         
SCALE2      0.000000  1.000000  0.000000        0.00000                         
SCALE3      0.000000  0.000000  1.000000        0.00000                         
MODEL        1                                                                  
ATOM      1  N   MET A   1     -45.305  -1.489  33.124  1.00 40.23           N  
ATOM      2  CA  MET A   1     -43.926  -1.939  33.394  1.00 40.23           C  
ATOM      3  C   MET A   1     -43.005  -0.845  32.880  1.00 40.23           C  
ATOM      4  CB  MET A   1     -43.693  -3.320  32.766  1.00 40.23           C  
ATOM      5  O   MET A   1     -42.748  -0.748  31.692  1.00 40.23           O  
ATOM      6  CG  MET A   1     -42.487  -4.064  33.341  1.00 40.23           C  
ATOM      7  SD  MET A   1     -42.480  -5.796  32.807  1.00 40.23           S  
ATOM      8  CE  MET A   1     -41.049  -6.428  33.720  1.00 40.23           C  
ATOM      9  N   ILE A   2     -42.727   0.090  33.782  1.00 34.22           N  
ATOM     10  CA  ILE A   2     -41.970   1.334  33.613  1.00 34.22           C  
ATOM     11  C   ILE A   2     -40.501   0.945  33.713  1.00 34.22           C  
ATOM     12  CB  ILE A   2     -42.359   2.245  34.813  1.00 34.22           C  
ATOM     13  O   ILE A   2     -40.202   0.330  34.722  1.00 34.22           O  
ATOM     14  CG1 ILE A   2     -43.851   2.649  34.753  1.00 34.22           C  
ATOM     15  CG2 ILE A   2     -41.462   3.484  34.954  1.00 34.22           C  
ATOM     16  CD1 ILE A   2     -44.394   3.195  36.083  1.00 34.22           C  
ATOM     17  N   LEU A   3     -39.640   1.238  32.731  1.00 40.25           N  
ATOM     18  CA  LEU A   3     -38.174   1.267  32.890  1.00 40.25           C  
ATOM     19  C   LEU A   3     -37.509   1.897  31.639  1.00 40.25           C  
ATOM     20  CB  LEU A   3     -37.600  -0.140  33.213  1.00 40.25           C  
ATOM     21  O   LEU A   3     -37.304   1.253  30.616  1.00 40.25           O  
ATOM     22  CG  LEU A   3     -37.317  -0.450  34.712  1.00 40.25           C  
ATOM     23  CD1 LEU A   3     -36.987  -1.932  34.874  1.00 40.25           C  
ATOM     24  CD2 LEU A   3     -36.203   0.404  35.302  1.00 40.25           C  
ATOM     25  N   GLU A   4     -37.240   3.200  31.754  1.00 32.95           N  
ATOM     26  CA  GLU A   4     -35.989   3.871  31.361  1.00 32.95           C  
ATOM     27  C   GLU A   4     -35.402   3.633  29.955  1.00 32.95           C  
ATOM     28  CB  GLU A   4     -34.946   3.624  32.464  1.00 32.95           C  
ATOM     29  O   GLU A   4     -34.371   2.987  29.774  1.00 32.95           O  
ATOM     30  CG  GLU A   4     -35.372   4.243  33.805  1.00 32.95           C  
ATOM     31  CD  GLU A   4     -34.367   3.976  34.932  1.00 32.95           C  
ATOM     32  OE1 GLU A   4     -34.391   4.764  35.900  1.00 32.95           O  
ATOM     33  OE2 GLU A   4     -33.608   2.988  34.823  1.00 32.95           O  
ATOM     34  N   THR A   5     -35.936   4.339  28.955  1.00 37.03           N  
ATOM     35  CA  THR A   5     -35.118   4.814  27.827  1.00 37.03           C  
ATOM     36  C   THR A   5     -34.224   5.958  28.307  1.00 37.03           C  
ATOM     37  CB  THR A   5     -35.978   5.267  26.637  1.00 37.03           C  
ATOM     38  O   THR A   5     -34.581   7.133  28.210  1.00 37.03           O  
ATOM     39  CG2 THR A   5     -36.493   4.081  25.828  1.00 37.03           C  
ATOM     40  OG1 THR A   5     -37.084   6.014  27.090  1.00 37.03           O  
ATOM     41  N   THR A   6     -33.053   5.623  28.848  1.00 34.14           N  
ATOM     42  CA  THR A   6     -31.963   6.583  29.047  1.00 34.14           C  
ATOM     43  C   THR A   6     -31.434   7.007  27.677  1.00 34.14           C  
ATOM     44  CB  THR A   6     -30.841   6.021  29.941  1.00 34.14           C  
ATOM     45  O   THR A   6     -30.621   6.335  27.045  1.00 34.14           O  
ATOM     46  CG2 THR A   6     -31.187   6.152  31.422  1.00 34.14           C  
ATOM     47  OG1 THR A   6     -30.614   4.652  29.702  1.00 34.14           O  
ATOM     48  N   ALA A   7     -31.921   8.146  27.185  1.00 32.99           N  
ATOM     49  CA  ALA A   7     -31.286   8.855  26.087  1.00 32.99           C  
ATOM     50  C   ALA A   7     -29.850   9.198  26.517  1.00 32.99           C  
ATOM     51  CB  ALA A   7     -32.124  10.101  25.761  1.00 32.99           C  
ATOM     52  O   ALA A   7     -29.647  10.065  27.368  1.00 32.99           O  
ATOM     53  N   LYS A   8     -28.846   8.498  25.965  1.00 36.55           N  
ATOM     54  CA  LYS A   8     -27.435   8.899  26.070  1.00 36.55           C  
ATOM     55  C   LYS A   8     -27.351  10.359  25.620  1.00 36.55           C  
ATOM     56  CB  LYS A   8     -26.526   8.005  25.192  1.00 36.55           C  
ATOM     57  O   LYS A   8     -27.518  10.645  24.435  1.00 36.55           O  
ATOM     58  CG  LYS A   8     -25.975   6.751  25.896  1.00 36.55           C  
ATOM     59  CD  LYS A   8     -25.113   5.905  24.933  1.00 36.55           C  
ATOM     60  CE  LYS A   8     -24.413   4.735  25.647  1.00 36.55           C  
ATOM     61  NZ  LYS A   8     -23.800   3.758  24.700  1.00 36.55           N  
ATOM     62  N   ALA A   9     -27.127  11.271  26.568  1.00 36.31           N  
ATOM     63  CA  ALA A   9     -26.837  12.669  26.289  1.00 36.31           C  
ATOM     64  C   ALA A   9     -25.762  12.729  25.195  1.00 36.31           C  
ATOM     65  CB  ALA A   9     -26.379  13.344  27.589  1.00 36.31           C  
ATOM     66  O   ALA A   9     -24.732  12.063  25.306  1.00 36.31           O  
ATOM     67  N   SER A  10     -26.025  13.463  24.111  1.00 47.69           N  
ATOM     68  CA  SER A  10     -25.124  13.561  22.963  1.00 47.69           C  
ATOM     69  C   SER A  10     -23.769  14.091  23.427  1.00 47.69           C  
ATOM     70  CB  SER A  10     -25.732  14.480  21.896  1.00 47.69           C  
ATOM     71  O   SER A  10     -23.617  15.290  23.670  1.00 47.69           O  
ATOM     72  OG  SER A  10     -26.000  15.757  22.441  1.00 47.69           O  
ATOM     73  N   GLN A  11     -22.792  13.203  23.587  1.00 57.16           N  
ATOM     74  CA  GLN A  11     -21.441  13.576  23.972  1.00 57.16           C  
ATOM     75  C   GLN A  11     -20.887  14.514  22.892  1.00 57.16           C  
ATOM     76  CB  GLN A  11     -20.630  12.289  24.194  1.00 57.16           C  
ATOM     77  O   GLN A  11     -20.652  14.104  21.756  1.00 57.16           O  
ATOM     78  CG  GLN A  11     -19.284  12.535  24.895  1.00 57.16           C  
ATOM     79  CD  GLN A  11     -18.767  11.310  25.654  1.00 57.16           C  
ATOM     80  NE2 GLN A  11     -17.649  11.423  26.335  1.00 57.16           N  
ATOM     81  OE1 GLN A  11     -19.346  10.238  25.677  1.00 57.16           O  
ATOM     82  N   GLN A  12     -20.758  15.805  23.217  1.00 67.27           N  
ATOM     83  CA  GLN A  12     -20.219  16.807  22.299  1.00 67.27           C  
ATOM     84  C   GLN A  12     -18.714  16.579  22.145  1.00 67.27           C  
ATOM     85  CB  GLN A  12     -20.535  18.239  22.772  1.00 67.27           C  
ATOM     86  O   GLN A  12     -17.895  17.089  22.909  1.00 67.27           O  
ATOM     87  CG  GLN A  12     -21.805  18.825  22.134  1.00 67.27           C  
ATOM     88  CD  GLN A  12     -21.996  20.304  22.478  1.00 67.27           C  
ATOM     89  NE2 GLN A  12     -22.874  21.006  21.798  1.00 67.27           N  
ATOM     90  OE1 GLN A  12     -21.359  20.865  23.352  1.00 67.27           O  
ATOM     91  N   TYR A  13     -18.339  15.786  21.147  1.00 77.75           N  
ATOM     92  CA  TYR A  13     -16.942  15.613  20.779  1.00 77.75           C  
ATOM     93  C   TYR A  13     -16.360  16.929  20.256  1.00 77.75           C  
ATOM     94  CB  TYR A  13     -16.810  14.493  19.742  1.00 77.75           C  
ATOM     95  O   TYR A  13     -17.004  17.666  19.506  1.00 77.75           O  
ATOM     96  CG  TYR A  13     -17.305  13.152  20.245  1.00 77.75           C  
ATOM     97  CD1 TYR A  13     -16.626  12.505  21.297  1.00 77.75           C  
ATOM     98  CD2 TYR A  13     -18.459  12.566  19.688  1.00 77.75           C  
ATOM     99  CE1 TYR A  13     -17.090  11.270  21.789  1.00 77.75           C  
ATOM    100  CE2 TYR A  13     -18.922  11.330  20.175  1.00 77.75           C  
ATOM    101  OH  TYR A  13     -18.696   9.487  21.682  1.00 77.75           O  
ATOM    102  CZ  TYR A  13     -18.239  10.679  21.223  1.00 77.75           C  
ATOM    103  N   LYS A  14     -15.092  17.201  20.577  1.00 81.63           N  
ATOM    104  CA  LYS A  14     -14.323  18.259  19.907  1.00 81.63           C  
ATOM    105  C   LYS A  14     -13.908  17.753  18.524  1.00 81.63           C  
ATOM    106  CB  LYS A  14     -13.135  18.714  20.770  1.00 81.63           C  
ATOM    107  O   LYS A  14     -12.778  17.319  18.323  1.00 81.63           O  
ATOM    108  CG  LYS A  14     -13.581  19.425  22.059  1.00 81.63           C  
ATOM    109  CD  LYS A  14     -12.368  19.957  22.837  1.00 81.63           C  
ATOM    110  CE  LYS A  14     -12.824  20.666  24.120  1.00 81.63           C  
ATOM    111  NZ  LYS A  14     -11.681  21.213  24.898  1.00 81.63           N  
ATOM    112  N   VAL A  15     -14.854  17.773  17.586  1.00 85.83           N  
ATOM    113  CA  VAL A  15     -14.726  17.147  16.261  1.00 85.83           C  
ATOM    114  C   VAL A  15     -13.524  17.683  15.480  1.00 85.83           C  
ATOM    115  CB  VAL A  15     -16.028  17.342  15.460  1.00 85.83           C  
ATOM    116  O   VAL A  15     -12.755  16.899  14.932  1.00 85.83           O  
ATOM    117  CG1 VAL A  15     -15.929  16.761  14.055  1.00 85.83           C  
ATOM    118  CG2 VAL A  15     -17.223  16.665  16.144  1.00 85.83           C  
ATOM    119  N   MET A  16     -13.322  19.005  15.463  1.00 85.78           N  
ATOM    120  CA  MET A  16     -12.276  19.625  14.643  1.00 85.78           C  
ATOM    121  C   MET A  16     -10.852  19.224  15.084  1.00 85.78           C  
ATOM    122  CB  MET A  16     -12.515  21.144  14.537  1.00 85.78           C  
ATOM    123  O   MET A  16     -10.094  18.758  14.235  1.00 85.78           O  
ATOM    124  CG  MET A  16     -11.615  21.800  13.492  1.00 85.78           C  
ATOM    125  SD  MET A  16     -12.080  21.342  11.805  1.00 85.78           S  
ATOM    126  CE  MET A  16     -10.801  22.221  10.874  1.00 85.78           C  
ATOM    127  N   PRO A  17     -10.477  19.288  16.380  1.00 86.69           N  
ATOM    128  CA  PRO A  17      -9.180  18.772  16.829  1.00 86.69           C  
ATOM    129  C   PRO A  17      -8.948  17.277  16.554  1.00 86.69           C  
ATOM    130  CB  PRO A  17      -9.147  19.052  18.328  1.00 86.69           C  
ATOM    131  O   PRO A  17      -7.842  16.888  16.174  1.00 86.69           O  
ATOM    132  CG  PRO A  17     -10.019  20.283  18.497  1.00 86.69           C  
ATOM    133  CD  PRO A  17     -11.106  20.051  17.456  1.00 86.69           C  
ATOM    134  N   ILE A  18      -9.983  16.440  16.715  1.00 87.94           N  
ATOM    135  CA  ILE A  18      -9.909  14.998  16.417  1.00 87.94           C  
ATOM    136  C   ILE A  18      -9.605  14.783  14.932  1.00 87.94           C  
ATOM    137  CB  ILE A  18     -11.216  14.285  16.847  1.00 87.94           C  
ATOM    138  O   ILE A  18      -8.687  14.038  14.592  1.00 87.94           O  
ATOM    139  CG1 ILE A  18     -11.317  14.260  18.389  1.00 87.94           C  
ATOM    140  CG2 ILE A  18     -11.307  12.858  16.273  1.00 87.94           C  
ATOM    141  CD1 ILE A  18     -12.689  13.815  18.914  1.00 87.94           C  
ATOM    142  N   MET A  19     -10.335  15.477  14.053  1.00 89.34           N  
ATOM    143  CA  MET A  19     -10.104  15.417  12.612  1.00 89.34           C  
ATOM    144  C   MET A  19      -8.705  15.881  12.237  1.00 89.34           C  
ATOM    145  CB  MET A  19     -11.093  16.296  11.859  1.00 89.34           C  
ATOM    146  O   MET A  19      -8.019  15.152  11.538  1.00 89.34           O  
ATOM    147  CG  MET A  19     -12.489  15.702  11.777  1.00 89.34           C  
ATOM    148  SD  MET A  19     -13.506  16.768  10.743  1.00 89.34           S  
ATOM    149  CE  MET A  19     -13.012  16.240   9.084  1.00 89.34           C  
ATOM    150  N   ILE A  20      -8.264  17.054  12.702  1.00 87.78           N  
ATOM    151  CA  ILE A  20      -6.932  17.585  12.373  1.00 87.78           C  
ATOM    152  C   ILE A  20      -5.844  16.581  12.768  1.00 87.78           C  
ATOM    153  CB  ILE A  20      -6.710  18.959  13.047  1.00 87.78           C  
ATOM    154  O   ILE A  20      -4.937  16.331  11.980  1.00 87.78           O  
ATOM    155  CG1 ILE A  20      -7.629  20.031  12.416  1.00 87.78           C  
ATOM    156  CG2 ILE A  20      -5.238  19.407  12.928  1.00 87.78           C  
ATOM    157  CD1 ILE A  20      -7.700  21.326  13.239  1.00 87.78           C  
ATOM    158  N   SER A  21      -5.965  15.962  13.946  1.00 88.53           N  
ATOM    159  CA  SER A  21      -4.989  14.973  14.423  1.00 88.53           C  
ATOM    160  C   SER A  21      -4.945  13.727  13.529  1.00 88.53           C  
ATOM    161  CB  SER A  21      -5.293  14.560  15.868  1.00 88.53           C  
ATOM    162  O   SER A  21      -3.864  13.280  13.153  1.00 88.53           O  
ATOM    163  OG  SER A  21      -5.405  15.686  16.720  1.00 88.53           O  
ATOM    164  N   LEU A  22      -6.112  13.183  13.156  1.00 90.75           N  
ATOM    165  CA  LEU A  22      -6.218  12.024  12.256  1.00 90.75           C  
ATOM    166  C   LEU A  22      -5.707  12.334  10.850  1.00 90.75           C  
ATOM    167  CB  LEU A  22      -7.682  11.558  12.174  1.00 90.75           C  
ATOM    168  O   LEU A  22      -4.968  11.542  10.275  1.00 90.75           O  
ATOM    169  CG  LEU A  22      -8.169  10.817  13.424  1.00 90.75           C  
ATOM    170  CD1 LEU A  22      -9.692  10.713  13.414  1.00 90.75           C  
ATOM    171  CD2 LEU A  22      -7.596   9.402  13.518  1.00 90.75           C  
ATOM    172  N   LEU A  23      -6.083  13.495  10.322  1.00 91.02           N  
ATOM    173  CA  LEU A  23      -5.704  13.944   8.993  1.00 91.02           C  
ATOM    174  C   LEU A  23      -4.201  14.206   8.910  1.00 91.02           C  
ATOM    175  CB  LEU A  23      -6.515  15.201   8.646  1.00 91.02           C  
ATOM    176  O   LEU A  23      -3.563  13.706   7.996  1.00 91.02           O  
ATOM    177  CG  LEU A  23      -8.016  14.954   8.396  1.00 91.02           C  
ATOM    178  CD1 LEU A  23      -8.712  16.302   8.209  1.00 91.02           C  
ATOM    179  CD2 LEU A  23      -8.326  14.083   7.181  1.00 91.02           C  
ATOM    180  N   LEU A  24      -3.604  14.911   9.873  1.00 90.46           N  
ATOM    181  CA  LEU A  24      -2.158  15.146   9.880  1.00 90.46           C  
ATOM    182  C   LEU A  24      -1.377  13.826   9.945  1.00 90.46           C  
ATOM    183  CB  LEU A  24      -1.805  16.069  11.058  1.00 90.46           C  
ATOM    184  O   LEU A  24      -0.428  13.630   9.191  1.00 90.46           O  
ATOM    185  CG  LEU A  24      -0.307  16.420  11.144  1.00 90.46           C  
ATOM    186  CD1 LEU A  24       0.187  17.188   9.918  1.00 90.46           C  
ATOM    187  CD2 LEU A  24      -0.055  17.277  12.384  1.00 90.46           C  
ATOM    188  N   ALA A  25      -1.809  12.900  10.804  1.00 90.15           N  
ATOM    189  CA  ALA A  25      -1.208  11.576  10.894  1.00 90.15           C  
ATOM    190  C   ALA A  25      -1.340  10.801   9.565  1.00 90.15           C  
ATOM    191  CB  ALA A  25      -1.869  10.858  12.078  1.00 90.15           C  
ATOM    192  O   ALA A  25      -0.367  10.215   9.091  1.00 90.15           O  
ATOM    193  N   GLY A  26      -2.527  10.828   8.947  1.00 88.62           N  
ATOM    194  CA  GLY A  26      -2.805  10.133   7.688  1.00 88.62           C  
ATOM    195  C   GLY A  26      -2.021  10.724   6.521  1.00 88.62           C  
ATOM    196  O   GLY A  26      -1.469   9.979   5.717  1.00 88.62           O  
ATOM    197  N   PHE A  27      -1.907  12.054   6.479  1.00 89.97           N  
ATOM    198  CA  PHE A  27      -1.113  12.787   5.499  1.00 89.97           C  
ATOM    199  C   PHE A  27       0.332  12.297   5.495  1.00 89.97           C  
ATOM    200  CB  PHE A  27      -1.127  14.292   5.818  1.00 89.97           C  
ATOM    201  O   PHE A  27       0.833  11.885   4.455  1.00 89.97           O  
ATOM    202  CG  PHE A  27      -0.395  15.117   4.780  1.00 89.97           C  
ATOM    203  CD1 PHE A  27       0.922  15.534   5.039  1.00 89.97           C  
ATOM    204  CD2 PHE A  27      -0.979  15.400   3.531  1.00 89.97           C  
ATOM    205  CE1 PHE A  27       1.663  16.210   4.056  1.00 89.97           C  
ATOM    206  CE2 PHE A  27      -0.236  16.071   2.546  1.00 89.97           C  
ATOM    207  CZ  PHE A  27       1.083  16.479   2.806  1.00 89.97           C  
ATOM    208  N   ILE A  28       0.990  12.304   6.660  1.00 88.34           N  
ATOM    209  CA  ILE A  28       2.409  11.951   6.748  1.00 88.34           C  
ATOM    210  C   ILE A  28       2.634  10.461   6.480  1.00 88.34           C  
ATOM    211  CB  ILE A  28       3.021  12.399   8.087  1.00 88.34           C  
ATOM    212  O   ILE A  28       3.616  10.111   5.829  1.00 88.34           O  
ATOM    213  CG1 ILE A  28       2.873  13.917   8.325  1.00 88.34           C  
ATOM    214  CG2 ILE A  28       4.512  12.021   8.121  1.00 88.34           C  
ATOM    215  CD1 ILE A  28       3.687  14.809   7.371  1.00 88.34           C  
ATOM    216  N   GLY A  29       1.708   9.593   6.906  1.00 85.64           N  
ATOM    217  CA  GLY A  29       1.733   8.172   6.553  1.00 85.64           C  
ATOM    218  C   GLY A  29       1.779   7.960   5.035  1.00 85.64           C  
ATOM    219  O   GLY A  29       2.753   7.407   4.525  1.00 85.64           O  
ATOM    220  N   MET A  30       0.792   8.495   4.310  1.00 85.52           N  
ATOM    221  CA  MET A  30       0.690   8.373   2.845  1.00 85.52           C  
ATOM    222  C   MET A  30       1.815   9.112   2.098  1.00 85.52           C  
ATOM    223  CB  MET A  30      -0.661   8.944   2.387  1.00 85.52           C  
ATOM    224  O   MET A  30       2.306   8.664   1.059  1.00 85.52           O  
ATOM    225  CG  MET A  30      -1.885   8.201   2.937  1.00 85.52           C  
ATOM    226  SD  MET A  30      -2.045   6.446   2.519  1.00 85.52           S  
ATOM    227  CE  MET A  30      -2.053   6.509   0.706  1.00 85.52           C  
ATOM    228  N   PHE A  31       2.249  10.257   2.624  1.00 87.68           N  
ATOM    229  CA  PHE A  31       3.363  11.023   2.073  1.00 87.68           C  
ATOM    230  C   PHE A  31       4.663  10.216   2.142  1.00 87.68           C  
ATOM    231  CB  PHE A  31       3.486  12.341   2.844  1.00 87.68           C  
ATOM    232  O   PHE A  31       5.363  10.090   1.142  1.00 87.68           O  
ATOM    233  CG  PHE A  31       4.761  13.086   2.542  1.00 87.68           C  
ATOM    234  CD1 PHE A  31       5.884  12.903   3.372  1.00 87.68           C  
ATOM    235  CD2 PHE A  31       4.845  13.898   1.397  1.00 87.68           C  
ATOM    236  CE1 PHE A  31       7.098  13.522   3.048  1.00 87.68           C  
ATOM    237  CE2 PHE A  31       6.058  14.531   1.084  1.00 87.68           C  
ATOM    238  CZ  PHE A  31       7.178  14.330   1.908  1.00 87.68           C  
ATOM    239  N   SER A  32       4.959   9.613   3.297  1.00 84.92           N  
ATOM    240  CA  SER A  32       6.185   8.832   3.494  1.00 84.92           C  
ATOM    241  C   SER A  32       6.261   7.605   2.582  1.00 84.92           C  
ATOM    242  CB  SER A  32       6.304   8.414   4.962  1.00 84.92           C  
ATOM    243  O   SER A  32       7.343   7.216   2.149  1.00 84.92           O  
ATOM    244  OG  SER A  32       5.396   7.385   5.316  1.00 84.92           O  
ATOM    245  N   GLU A  33       5.113   7.005   2.262  1.00 82.70           N  
ATOM    246  CA  GLU A  33       5.007   5.897   1.317  1.00 82.70           C  
ATOM    247  C   GLU A  33       5.379   6.322  -0.105  1.00 82.70           C  
ATOM    248  CB  GLU A  33       3.578   5.341   1.396  1.00 82.70           C  
ATOM    249  O   GLU A  33       6.198   5.676  -0.752  1.00 82.70           O  
ATOM    250  CG  GLU A  33       3.350   4.137   0.473  1.00 82.70           C  
ATOM    251  CD  GLU A  33       1.907   3.610   0.522  1.00 82.70           C  
ATOM    252  OE1 GLU A  33       1.674   2.558  -0.112  1.00 82.70           O  
ATOM    253  OE2 GLU A  33       1.061   4.227   1.206  1.00 82.70           O  
ATOM    254  N   THR A  34       4.812   7.427  -0.575  1.00 81.67           N  
ATOM    255  CA  THR A  34       4.980   7.881  -1.962  1.00 81.67           C  
ATOM    256  C   THR A  34       6.307   8.587  -2.215  1.00 81.67           C  
ATOM    257  CB  THR A  34       3.814   8.781  -2.367  1.00 81.67           C  
ATOM    258  O   THR A  34       6.886   8.416  -3.285  1.00 81.67           O  
ATOM    259  CG2 THR A  34       2.514   7.972  -2.440  1.00 81.67           C  
ATOM    260  OG1 THR A  34       3.646   9.822  -1.428  1.00 81.67           O  
ATOM    261  N   ALA A  35       6.827   9.321  -1.231  1.00 84.61           N  
ATOM    262  CA  ALA A  35       8.127   9.981  -1.312  1.00 84.61           C  
ATOM    263  C   ALA A  35       9.282   8.976  -1.490  1.00 84.61           C  
ATOM    264  CB  ALA A  35       8.299  10.819  -0.040  1.00 84.61           C  
ATOM    265  O   ALA A  35      10.219   9.235  -2.244  1.00 84.61           O  
ATOM    266  N   LEU A  36       9.205   7.806  -0.841  1.00 86.46           N  
ATOM    267  CA  LEU A  36      10.243   6.775  -0.938  1.00 86.46           C  
ATOM    268  C   LEU A  36      10.353   6.175  -2.347  1.00 86.46           C  
ATOM    269  CB  LEU A  36       9.958   5.679   0.101  1.00 86.46           C  
ATOM    270  O   LEU A  36      11.453   5.823  -2.764  1.00 86.46           O  
ATOM    271  CG  LEU A  36      11.058   4.601   0.195  1.00 86.46           C  
ATOM    272  CD1 LEU A  36      12.396   5.186   0.654  1.00 86.46           C  
ATOM    273  CD2 LEU A  36      10.624   3.539   1.202  1.00 86.46           C  
ATOM    274  N   ASN A  37       9.245   6.098  -3.094  1.00 80.43           N  
ATOM    275  CA  ASN A  37       9.235   5.511  -4.438  1.00 80.43           C  
ATOM    276  C   ASN A  37      10.179   6.243  -5.408  1.00 80.43           C  
ATOM    277  CB  ASN A  37       7.798   5.476  -4.985  1.00 80.43           C  
ATOM    278  O   ASN A  37      10.747   5.613  -6.296  1.00 80.43           O  
ATOM    279  CG  ASN A  37       6.917   4.426  -4.325  1.00 80.43           C  
ATOM    280  ND2 ASN A  37       5.621   4.531  -4.497  1.00 80.43           N  
ATOM    281  OD1 ASN A  37       7.361   3.485  -3.688  1.00 80.43           O  
ATOM    282  N   ILE A  38      10.393   7.550  -5.224  1.00 80.19           N  
ATOM    283  CA  ILE A  38      11.339   8.323  -6.045  1.00 80.19           C  
ATOM    284  C   ILE A  38      12.795   8.020  -5.672  1.00 80.19           C  
ATOM    285  CB  ILE A  38      11.010   9.826  -5.948  1.00 80.19           C  
ATOM    286  O   ILE A  38      13.652   8.001  -6.549  1.00 80.19           O  
ATOM    287  CG1 ILE A  38       9.573  10.139  -6.417  1.00 80.19           C  
ATOM    288  CG2 ILE A  38      11.986  10.703  -6.753  1.00 80.19           C  
ATOM    289  CD1 ILE A  38       9.156   9.546  -7.771  1.00 80.19           C  
ATOM    290  N   ALA A  39      13.066   7.704  -4.405  1.00 85.29           N  
ATOM    291  CA  ALA A  39      14.409   7.403  -3.913  1.00 85.29           C  
ATOM    292  C   ALA A  39      14.882   5.972  -4.228  1.00 85.29           C  
ATOM    293  CB  ALA A  39      14.433   7.673  -2.405  1.00 85.29           C  
ATOM    294  O   ALA A  39      16.036   5.646  -3.956  1.00 85.29           O  
ATOM    295  N   LEU A  40      14.029   5.096  -4.782  1.00 85.17           N  
ATOM    296  CA  LEU A  40      14.387   3.690  -5.032  1.00 85.17           C  
ATOM    297  C   LEU A  40      15.609   3.556  -5.953  1.00 85.17           C  
ATOM    298  CB  LEU A  40      13.195   2.914  -5.626  1.00 85.17           C  
ATOM    299  O   LEU A  40      16.466   2.709  -5.709  1.00 85.17           O  
ATOM    300  CG  LEU A  40      11.960   2.789  -4.718  1.00 85.17           C  
ATOM    301  CD1 LEU A  40      10.853   2.036  -5.457  1.00 85.17           C  
ATOM    302  CD2 LEU A  40      12.215   2.049  -3.405  1.00 85.17           C  
ATOM    303  N   THR A  41      15.723   4.412  -6.972  1.00 82.05           N  
ATOM    304  CA  THR A  41      16.862   4.391  -7.906  1.00 82.05           C  
ATOM    305  C   THR A  41      18.172   4.776  -7.214  1.00 82.05           C  
ATOM    306  CB  THR A  41      16.620   5.327  -9.100  1.00 82.05           C  
ATOM    307  O   THR A  41      19.206   4.157  -7.466  1.00 82.05           O  
ATOM    308  CG2 THR A  41      17.716   5.217 -10.161  1.00 82.05           C  
ATOM    309  OG1 THR A  41      15.413   4.993  -9.747  1.00 82.05           O  
ATOM    310  N   ASP A  42      18.143   5.772  -6.328  1.00 83.55           N  
ATOM    311  CA  ASP A  42      19.314   6.195  -5.553  1.00 83.55           C  
ATOM    312  C   ASP A  42      19.701   5.140  -4.514  1.00 83.55           C  
ATOM    313  CB  ASP A  42      19.039   7.559  -4.911  1.00 83.55           C  
ATOM    314  O   ASP A  42      20.869   4.769  -4.418  1.00 83.55           O  
ATOM    315  CG  ASP A  42      18.780   8.595  -6.003  1.00 83.55           C  
ATOM    316  OD1 ASP A  42      19.732   8.871  -6.772  1.00 83.55           O  
ATOM    317  OD2 ASP A  42      17.601   8.987  -6.141  1.00 83.55           O  
ATOM    318  N   LEU A  43      18.712   4.552  -3.832  1.00 88.09           N  
ATOM    319  CA  LEU A  43      18.907   3.441  -2.898  1.00 88.09           C  
ATOM    320  C   LEU A  43      19.563   2.226  -3.563  1.00 88.09           C  
ATOM    321  CB  LEU A  43      17.546   3.038  -2.303  1.00 88.09           C  
ATOM    322  O   LEU A  43      20.429   1.597  -2.960  1.00 88.09           O  
ATOM    323  CG  LEU A  43      17.046   3.979  -1.195  1.00 88.09           C  
ATOM    324  CD1 LEU A  43      15.577   3.676  -0.896  1.00 88.09           C  
ATOM    325  CD2 LEU A  43      17.834   3.767   0.097  1.00 88.09           C  
ATOM    326  N   MET A  44      19.189   1.897  -4.805  1.00 88.12           N  
ATOM    327  CA  MET A  44      19.843   0.823  -5.560  1.00 88.12           C  
ATOM    328  C   MET A  44      21.333   1.092  -5.772  1.00 88.12           C  
ATOM    329  CB  MET A  44      19.184   0.640  -6.929  1.00 88.12           C  
ATOM    330  O   MET A  44      22.144   0.182  -5.599  1.00 88.12           O  
ATOM    331  CG  MET A  44      17.839  -0.075  -6.843  1.00 88.12           C  
ATOM    332  SD  MET A  44      16.940  -0.133  -8.419  1.00 88.12           S  
ATOM    333  CE  MET A  44      18.175  -0.957  -9.457  1.00 88.12           C  
ATOM    334  N   LYS A  45      21.691   2.331  -6.134  1.00 87.19           N  
ATOM    335  CA  LYS A  45      23.083   2.735  -6.374  1.00 87.19           C  
ATOM    336  C   LYS A  45      23.891   2.767  -5.079  1.00 87.19           C  
ATOM    337  CB  LYS A  45      23.129   4.112  -7.048  1.00 87.19           C  
ATOM    338  O   LYS A  45      24.990   2.229  -5.041  1.00 87.19           O  
ATOM    339  CG  LYS A  45      22.579   4.115  -8.481  1.00 87.19           C  
ATOM    340  CD  LYS A  45      22.559   5.558  -8.993  1.00 87.19           C  
ATOM    341  CE  LYS A  45      21.917   5.657 -10.376  1.00 87.19           C  
ATOM    342  NZ  LYS A  45      21.723   7.082 -10.742  1.00 87.19           N  
ATOM    343  N   GLU A  46      23.346   3.376  -4.030  1.00 89.60           N  
ATOM    344  CA  GLU A  46      24.045   3.594  -2.760  1.00 89.60           C  
ATOM    345  C   GLU A  46      24.224   2.299  -1.960  1.00 89.60           C  
ATOM    346  CB  GLU A  46      23.272   4.653  -1.961  1.00 89.60           C  
ATOM    347  O   GLU A  46      25.292   2.053  -1.404  1.00 89.60           O  
ATOM    348  CG  GLU A  46      24.057   5.163  -0.744  1.00 89.60           C  
ATOM    349  CD  GLU A  46      23.306   6.279  -0.004  1.00 89.60           C  
ATOM    350  OE1 GLU A  46      23.351   6.301   1.244  1.00 89.60           O  
ATOM    351  OE2 GLU A  46      22.639   7.105  -0.664  1.00 89.60           O  
ATOM    352  N   LEU A  47      23.207   1.431  -1.945  1.00 91.18           N  
ATOM    353  CA  LEU A  47      23.246   0.157  -1.219  1.00 91.18           C  
ATOM    354  C   LEU A  47      23.766  -1.007  -2.077  1.00 91.18           C  
ATOM    355  CB  LEU A  47      21.860  -0.135  -0.616  1.00 91.18           C  
ATOM    356  O   LEU A  47      23.879  -2.123  -1.571  1.00 91.18           O  
ATOM    357  CG  LEU A  47      21.319   0.970   0.313  1.00 91.18           C  
ATOM    358  CD1 LEU A  47      19.905   0.603   0.765  1.00 91.18           C  
ATOM    359  CD2 LEU A  47      22.192   1.137   1.558  1.00 91.18           C  
ATOM    360  N   ASN A  48      24.072  -0.757  -3.355  1.00 90.90           N  
ATOM    361  CA  ASN A  48      24.507  -1.749  -4.340  1.00 90.90           C  
ATOM    362  C   ASN A  48      23.577  -2.980  -4.399  1.00 90.90           C  
ATOM    363  CB  ASN A  48      25.990  -2.075  -4.102  1.00 90.90           C  
ATOM    364  O   ASN A  48      24.013  -4.131  -4.323  1.00 90.90           O  
ATOM    365  CG  ASN A  48      26.622  -2.796  -5.278  1.00 90.90           C  
ATOM    366  ND2 ASN A  48      27.639  -3.590  -5.033  1.00 90.90           N  
ATOM    367  OD1 ASN A  48      26.255  -2.635  -6.430  1.00 90.90           O  
ATOM    368  N   ILE A  49      22.270  -2.723  -4.494  1.00 91.24           N  
ATOM    369  CA  ILE A  49      21.219  -3.747  -4.532  1.00 91.24           C  
ATOM    370  C   ILE A  49      20.445  -3.712  -5.848  1.00 91.24           C  
ATOM    371  CB  ILE A  49      20.263  -3.657  -3.322  1.00 91.24           C  
ATOM    372  O   ILE A  49      20.374  -2.701  -6.544  1.00 91.24           O  
ATOM    373  CG1 ILE A  49      19.529  -2.299  -3.284  1.00 91.24           C  
ATOM    374  CG2 ILE A  49      20.997  -3.975  -2.010  1.00 91.24           C  
ATOM    375  CD1 ILE A  49      18.512  -2.171  -2.152  1.00 91.24           C  
ATOM    376  N   THR A  50      19.820  -4.838  -6.182  1.00 87.36           N  
ATOM    377  CA  THR A  50      19.020  -4.965  -7.405  1.00 87.36           C  
ATOM    378  C   THR A  50      17.655  -4.282  -7.278  1.00 87.36           C  
ATOM    379  CB  THR A  50      18.841  -6.435  -7.811  1.00 87.36           C  
ATOM    380  O   THR A  50      17.147  -4.089  -6.171  1.00 87.36           O  
ATOM    381  CG2 THR A  50      20.149  -7.227  -7.825  1.00 87.36           C  
ATOM    382  OG1 THR A  50      17.918  -7.092  -6.970  1.00 87.36           O  
ATOM    383  N   ALA A  51      17.011  -4.002  -8.416  1.00 76.48           N  
ATOM    384  CA  ALA A  51      15.635  -3.496  -8.452  1.00 76.48           C  
ATOM    385  C   ALA A  51      14.652  -4.447  -7.746  1.00 76.48           C  
ATOM    386  CB  ALA A  51      15.229  -3.279  -9.915  1.00 76.48           C  
ATOM    387  O   ALA A  51      13.809  -4.015  -6.966  1.00 76.48           O  
ATOM    388  N   ALA A  52      14.816  -5.759  -7.945  1.00 76.24           N  
ATOM    389  CA  ALA A  52      13.997  -6.767  -7.277  1.00 76.24           C  
ATOM    390  C   ALA A  52      14.159  -6.722  -5.748  1.00 76.24           C  
ATOM    391  CB  ALA A  52      14.379  -8.142  -7.838  1.00 76.24           C  
ATOM    392  O   ALA A  52      13.196  -6.929  -5.014  1.00 76.24           O  
ATOM    393  N   THR A  53      15.367  -6.428  -5.256  1.00 85.91           N  
ATOM    394  CA  THR A  53      15.624  -6.258  -3.823  1.00 85.91           C  
ATOM    395  C   THR A  53      14.991  -4.972  -3.301  1.00 85.91           C  
ATOM    396  CB  THR A  53      17.128  -6.265  -3.515  1.00 85.91           C  
ATOM    397  O   THR A  53      14.258  -5.030  -2.320  1.00 85.91           O  
ATOM    398  CG2 THR A  53      17.417  -6.316  -2.016  1.00 85.91           C  
ATOM    399  OG1 THR A  53      17.759  -7.387  -4.099  1.00 85.91           O  
ATOM    400  N   VAL A  54      15.213  -3.821  -3.948  1.00 86.47           N  
ATOM    401  CA  VAL A  54      14.704  -2.532  -3.442  1.00 86.47           C  
ATOM    402  C   VAL A  54      13.170  -2.470  -3.430  1.00 86.47           C  
ATOM    403  CB  VAL A  54      15.335  -1.338  -4.187  1.00 86.47           C  
ATOM    404  O   VAL A  54      12.590  -1.890  -2.513  1.00 86.47           O  
ATOM    405  CG1 VAL A  54      14.621  -0.986  -5.494  1.00 86.47           C  
ATOM    406  CG2 VAL A  54      15.356  -0.095  -3.294  1.00 86.47           C  
ATOM    407  N   GLN A  55      12.501  -3.138  -4.379  1.00 80.15           N  
ATOM    408  CA  GLN A  55      11.038  -3.159  -4.497  1.00 80.15           C  
ATOM    409  C   GLN A  55      10.337  -3.743  -3.260  1.00 80.15           C  
ATOM    410  CB  GLN A  55      10.667  -3.946  -5.768  1.00 80.15           C  
ATOM    411  O   GLN A  55       9.189  -3.402  -2.958  1.00 80.15           O  
ATOM    412  CG  GLN A  55       9.183  -3.841  -6.157  1.00 80.15           C  
ATOM    413  CD  GLN A  55       8.729  -2.408  -6.433  1.00 80.15           C  
ATOM    414  NE2 GLN A  55       7.447  -2.145  -6.416  1.00 80.15           N  
ATOM    415  OE1 GLN A  55       9.513  -1.498  -6.650  1.00 80.15           O  
ATOM    416  N   TRP A  56      11.036  -4.566  -2.473  1.00 87.91           N  
ATOM    417  CA  TRP A  56      10.527  -5.060  -1.194  1.00 87.91           C  
ATOM    418  C   TRP A  56      10.241  -3.949  -0.174  1.00 87.91           C  
ATOM    419  CB  TRP A  56      11.489  -6.098  -0.620  1.00 87.91           C  
ATOM    420  O   TRP A  56       9.428  -4.175   0.721  1.00 87.91           O  
ATOM    421  CG  TRP A  56      11.265  -7.489  -1.097  1.00 87.91           C  
ATOM    422  CD1 TRP A  56      11.924  -8.108  -2.101  1.00 87.91           C  
ATOM    423  CD2 TRP A  56      10.285  -8.444  -0.604  1.00 87.91           C  
ATOM    424  CE2 TRP A  56      10.422  -9.653  -1.346  1.00 87.91           C  
ATOM    425  CE3 TRP A  56       9.290  -8.397   0.396  1.00 87.91           C  
ATOM    426  NE1 TRP A  56      11.428  -9.389  -2.253  1.00 87.91           N  
ATOM    427  CH2 TRP A  56       8.653 -10.706  -0.076  1.00 87.91           C  
ATOM    428  CZ2 TRP A  56       9.621 -10.775  -1.094  1.00 87.91           C  
ATOM    429  CZ3 TRP A  56       8.482  -9.518   0.658  1.00 87.91           C  
ATOM    430  N   LEU A  57      10.811  -2.744  -0.311  1.00 89.02           N  
ATOM    431  CA  LEU A  57      10.443  -1.587   0.524  1.00 89.02           C  
ATOM    432  C   LEU A  57       8.993  -1.129   0.307  1.00 89.02           C  
ATOM    433  CB  LEU A  57      11.383  -0.404   0.235  1.00 89.02           C  
ATOM    434  O   LEU A  57       8.385  -0.557   1.220  1.00 89.02           O  
ATOM    435  CG  LEU A  57      12.858  -0.649   0.576  1.00 89.02           C  
ATOM    436  CD1 LEU A  57      13.681   0.587   0.232  1.00 89.02           C  
ATOM    437  CD2 LEU A  57      13.071  -0.994   2.051  1.00 89.02           C  
ATOM    438  N   THR A  58       8.446  -1.401  -0.878  1.00 81.23           N  
ATOM    439  CA  THR A  58       7.060  -1.107  -1.258  1.00 81.23           C  
ATOM    440  C   THR A  58       6.195  -2.350  -1.092  1.00 81.23           C  
ATOM    441  CB  THR A  58       7.000  -0.533  -2.683  1.00 81.23           C  
ATOM    442  O   THR A  58       5.210  -2.312  -0.357  1.00 81.23           O  
ATOM    443  CG2 THR A  58       5.591  -0.092  -3.073  1.00 81.23           C  
ATOM    444  OG1 THR A  58       7.834   0.603  -2.704  1.00 81.23           O  
ATOM    445  N   THR A  59       6.605  -3.491  -1.658  1.00 78.22           N  
ATOM    446  CA  THR A  59       5.859  -4.757  -1.534  1.00 78.22           C  
ATOM    447  C   THR A  59       5.712  -5.185  -0.072  1.00 78.22           C  
ATOM    448  CB  THR A  59       6.524  -5.880  -2.347  1.00 78.22           C  
ATOM    449  O   THR A  59       4.608  -5.475   0.376  1.00 78.22           O  
ATOM    450  CG2 THR A  59       5.851  -7.242  -2.151  1.00 78.22           C  
ATOM    451  OG1 THR A  59       6.412  -5.632  -3.722  1.00 78.22           O  
ATOM    452  N   GLY A  60       6.794  -5.173   0.714  1.00 85.00           N  
ATOM    453  CA  GLY A  60       6.761  -5.534   2.134  1.00 85.00           C  
ATOM    454  C   GLY A  60       5.862  -4.612   2.960  1.00 85.00           C  
ATOM    455  O   GLY A  60       5.121  -5.079   3.823  1.00 85.00           O  
ATOM    456  N   TYR A  61       5.870  -3.313   2.650  1.00 86.05           N  
ATOM    457  CA  TYR A  61       4.991  -2.327   3.278  1.00 86.05           C  
ATOM    458  C   TYR A  61       3.512  -2.619   2.975  1.00 86.05           C  
ATOM    459  CB  TYR A  61       5.426  -0.933   2.805  1.00 86.05           C  
ATOM    460  O   TYR A  61       2.696  -2.727   3.893  1.00 86.05           O  
ATOM    461  CG  TYR A  61       4.662   0.210   3.433  1.00 86.05           C  
ATOM    462  CD1 TYR A  61       3.460   0.659   2.853  1.00 86.05           C  
ATOM    463  CD2 TYR A  61       5.176   0.850   4.576  1.00 86.05           C  
ATOM    464  CE1 TYR A  61       2.759   1.724   3.442  1.00 86.05           C  
ATOM    465  CE2 TYR A  61       4.465   1.905   5.178  1.00 86.05           C  
ATOM    466  OH  TYR A  61       2.536   3.335   5.182  1.00 86.05           O  
ATOM    467  CZ  TYR A  61       3.243   2.329   4.616  1.00 86.05           C  
ATOM    468  N   LEU A  62       3.173  -2.840   1.701  1.00 79.61           N  
ATOM    469  CA  LEU A  62       1.815  -3.178   1.266  1.00 79.61           C  
ATOM    470  C   LEU A  62       1.332  -4.522   1.823  1.00 79.61           C  
ATOM    471  CB  LEU A  62       1.756  -3.196  -0.271  1.00 79.61           C  
ATOM    472  O   LEU A  62       0.156  -4.638   2.165  1.00 79.61           O  
ATOM    473  CG  LEU A  62       1.905  -1.822  -0.949  1.00 79.61           C  
ATOM    474  CD1 LEU A  62       1.915  -2.018  -2.464  1.00 79.61           C  
ATOM    475  CD2 LEU A  62       0.759  -0.874  -0.592  1.00 79.61           C  
ATOM    476  N   LEU A  63       2.214  -5.517   1.968  1.00 82.74           N  
ATOM    477  CA  LEU A  63       1.884  -6.795   2.606  1.00 82.74           C  
ATOM    478  C   LEU A  63       1.457  -6.597   4.057  1.00 82.74           C  
ATOM    479  CB  LEU A  63       3.086  -7.754   2.556  1.00 82.74           C  
ATOM    480  O   LEU A  63       0.432  -7.134   4.470  1.00 82.74           O  
ATOM    481  CG  LEU A  63       3.356  -8.376   1.181  1.00 82.74           C  
ATOM    482  CD1 LEU A  63       4.688  -9.127   1.239  1.00 82.74           C  
ATOM    483  CD2 LEU A  63       2.258  -9.350   0.763  1.00 82.74           C  
ATOM    484  N   VAL A  64       2.198  -5.793   4.824  1.00 88.79           N  
ATOM    485  CA  VAL A  64       1.834  -5.486   6.213  1.00 88.79           C  
ATOM    486  C   VAL A  64       0.490  -4.763   6.270  1.00 88.79           C  
ATOM    487  CB  VAL A  64       2.938  -4.677   6.908  1.00 88.79           C  
ATOM    488  O   VAL A  64      -0.351  -5.139   7.084  1.00 88.79           O  
ATOM    489  CG1 VAL A  64       2.526  -4.231   8.319  1.00 88.79           C  
ATOM    490  CG2 VAL A  64       4.221  -5.501   7.051  1.00 88.79           C  
ATOM    491  N   LEU A  65       0.233  -3.796   5.379  1.00 82.69           N  
ATOM    492  CA  LEU A  65      -1.086  -3.160   5.276  1.00 82.69           C  
ATOM    493  C   LEU A  65      -2.183  -4.184   4.943  1.00 82.69           C  
ATOM    494  CB  LEU A  65      -1.072  -2.033   4.225  1.00 82.69           C  
ATOM    495  O   LEU A  65      -3.195  -4.248   5.633  1.00 82.69           O  
ATOM    496  CG  LEU A  65      -0.202  -0.802   4.540  1.00 82.69           C  
ATOM    497  CD1 LEU A  65      -0.444   0.253   3.462  1.00 82.69           C  
ATOM    498  CD2 LEU A  65      -0.559  -0.160   5.873  1.00 82.69           C  
ATOM    499  N   GLY A  66      -1.978  -5.028   3.932  1.00 75.11           N  
ATOM    500  CA  GLY A  66      -2.943  -6.047   3.513  1.00 75.11           C  
ATOM    501  C   GLY A  66      -3.271  -7.065   4.610  1.00 75.11           C  
ATOM    502  O   GLY A  66      -4.415  -7.503   4.716  1.00 75.11           O  
ATOM    503  N   ILE A  67      -2.296  -7.395   5.460  1.00 82.56           N  
ATOM    504  CA  ILE A  67      -2.454  -8.293   6.613  1.00 82.56           C  
ATOM    505  C   ILE A  67      -3.143  -7.586   7.784  1.00 82.56           C  
ATOM    506  CB  ILE A  67      -1.065  -8.842   7.019  1.00 82.56           C  
ATOM    507  O   ILE A  67      -4.010  -8.163   8.444  1.00 82.56           O  
ATOM    508  CG1 ILE A  67      -0.535  -9.787   5.915  1.00 82.56           C  
ATOM    509  CG2 ILE A  67      -1.125  -9.558   8.383  1.00 82.56           C  
ATOM    510  CD1 ILE A  67       0.954 -10.135   6.057  1.00 82.56           C  
ATOM    511  N   LEU A  68      -2.772  -6.334   8.054  1.00 86.88           N  
ATOM    512  CA  LEU A  68      -3.227  -5.610   9.235  1.00 86.88           C  
ATOM    513  C   LEU A  68      -4.616  -5.007   9.064  1.00 86.88           C  
ATOM    514  CB  LEU A  68      -2.192  -4.535   9.570  1.00 86.88           C  
ATOM    515  O   LEU A  68      -5.343  -4.897  10.045  1.00 86.88           O  
ATOM    516  CG  LEU A  68      -2.359  -3.905  10.962  1.00 86.88           C  
ATOM    517  CD1 LEU A  68      -2.122  -4.914  12.091  1.00 86.88           C  
ATOM    518  CD2 LEU A  68      -1.301  -2.822  11.075  1.00 86.88           C  
ATOM    519  N   VAL A  69      -5.023  -4.646   7.846  1.00 77.42           N  
ATOM    520  CA  VAL A  69      -6.341  -4.044   7.605  1.00 77.42           C  
ATOM    521  C   VAL A  69      -7.495  -4.990   8.001  1.00 77.42           C  
ATOM    522  CB  VAL A  69      -6.455  -3.494   6.172  1.00 77.42           C  
ATOM    523  O   VAL A  69      -8.378  -4.530   8.723  1.00 77.42           O  
ATOM    524  CG1 VAL A  69      -7.855  -2.950   5.889  1.00 77.42           C  
ATOM    525  CG2 VAL A  69      -5.523  -2.293   5.943  1.00 77.42           C  
ATOM    526  N   PRO A  70      -7.504  -6.301   7.684  1.00 77.67           N  
ATOM    527  CA  PRO A  70      -8.495  -7.237   8.235  1.00 77.67           C  
ATOM    528  C   PRO A  70      -8.476  -7.314   9.770  1.00 77.67           C  
ATOM    529  CB  PRO A  70      -8.158  -8.605   7.629  1.00 77.67           C  
ATOM    530  O   PRO A  70      -9.524  -7.343  10.414  1.00 77.67           O  
ATOM    531  CG  PRO A  70      -7.383  -8.272   6.359  1.00 77.67           C  
ATOM    532  CD  PRO A  70      -6.680  -6.961   6.689  1.00 77.67           C  
ATOM    533  N   VAL A  71      -7.281  -7.312  10.371  1.00 86.32           N  
ATOM    534  CA  VAL A  71      -7.094  -7.356  11.833  1.00 86.32           C  
ATOM    535  C   VAL A  71      -7.521  -6.035  12.488  1.00 86.32           C  
ATOM    536  CB  VAL A  71      -5.632  -7.717  12.174  1.00 86.32           C  
ATOM    537  O   VAL A  71      -7.956  -6.019  13.638  1.00 86.32           O  
ATOM    538  CG1 VAL A  71      -5.395  -7.828  13.685  1.00 86.32           C  
ATOM    539  CG2 VAL A  71      -5.248  -9.073  11.566  1.00 86.32           C  
ATOM    540  N   SER A  72      -7.476  -4.921  11.755  1.00 86.67           N  
ATOM    541  CA  SER A  72      -7.857  -3.597  12.249  1.00 86.67           C  
ATOM    542  C   SER A  72      -9.317  -3.553  12.703  1.00 86.67           C  
ATOM    543  CB  SER A  72      -7.579  -2.508  11.206  1.00 86.67           C  
ATOM    544  O   SER A  72      -9.607  -2.906  13.705  1.00 86.67           O  
ATOM    545  OG  SER A  72      -8.595  -2.460  10.228  1.00 86.67           O  
ATOM    546  N   GLY A  73     -10.222  -4.304  12.058  1.00 83.30           N  
ATOM    547  CA  GLY A  73     -11.625  -4.409  12.474  1.00 83.30           C  
ATOM    548  C   GLY A  73     -11.780  -4.979  13.888  1.00 83.30           C  
ATOM    549  O   GLY A  73     -12.585  -4.479  14.676  1.00 83.30           O  
ATOM    550  N   LEU A  74     -10.942  -5.959  14.247  1.00 87.54           N  
ATOM    551  CA  LEU A  74     -10.856  -6.511  15.600  1.00 87.54           C  
ATOM    552  C   LEU A  74     -10.239  -5.507  16.574  1.00 87.54           C  
ATOM    553  CB  LEU A  74     -10.007  -7.793  15.547  1.00 87.54           C  
ATOM    554  O   LEU A  74     -10.751  -5.305  17.675  1.00 87.54           O  
ATOM    555  CG  LEU A  74      -9.822  -8.521  16.888  1.00 87.54           C  
ATOM    556  CD1 LEU A  74     -11.132  -9.114  17.396  1.00 87.54           C  
ATOM    557  CD2 LEU A  74      -8.796  -9.640  16.732  1.00 87.54           C  
ATOM    558  N   LEU A  75      -9.142  -4.864  16.169  1.00 90.19           N  
ATOM    559  CA  LEU A  75      -8.421  -3.909  17.009  1.00 90.19           C  
ATOM    560  C   LEU A  75      -9.286  -2.691  17.353  1.00 90.19           C  
ATOM    561  CB  LEU A  75      -7.104  -3.516  16.320  1.00 90.19           C  
ATOM    562  O   LEU A  75      -9.284  -2.271  18.509  1.00 90.19           O  
ATOM    563  CG  LEU A  75      -6.094  -4.673  16.214  1.00 90.19           C  
ATOM    564  CD1 LEU A  75      -4.911  -4.249  15.356  1.00 90.19           C  
ATOM    565  CD2 LEU A  75      -5.545  -5.099  17.574  1.00 90.19           C  
ATOM    566  N   LEU A  76     -10.094  -2.203  16.403  1.00 88.61           N  
ATOM    567  CA  LEU A  76     -11.091  -1.137  16.590  1.00 88.61           C  
ATOM    568  C   LEU A  76     -12.164  -1.479  17.629  1.00 88.61           C  
ATOM    569  CB  LEU A  76     -11.757  -0.817  15.236  1.00 88.61           C  
ATOM    570  O   LEU A  76     -12.740  -0.575  18.227  1.00 88.61           O  
ATOM    571  CG  LEU A  76     -10.867  -0.023  14.266  1.00 88.61           C  
ATOM    572  CD1 LEU A  76     -11.502   0.005  12.874  1.00 88.61           C  
ATOM    573  CD2 LEU A  76     -10.674   1.425  14.710  1.00 88.61           C  
ATOM    574  N   GLN A  77     -12.423  -2.766  17.851  1.00 87.19           N  
ATOM    575  CA  GLN A  77     -13.380  -3.251  18.846  1.00 87.19           C  
ATOM    576  C   GLN A  77     -12.732  -3.557  20.205  1.00 87.19           C  
ATOM    577  CB  GLN A  77     -14.068  -4.496  18.277  1.00 87.19           C  
ATOM    578  O   GLN A  77     -13.420  -3.601  21.228  1.00 87.19           O  
ATOM    579  CG  GLN A  77     -15.012  -4.151  17.118  1.00 87.19           C  
ATOM    580  CD  GLN A  77     -15.700  -5.396  16.577  1.00 87.19           C  
ATOM    581  NE2 GLN A  77     -15.387  -5.802  15.365  1.00 87.19           N  
ATOM    582  OE1 GLN A  77     -16.503  -6.017  17.262  1.00 87.19           O  
ATOM    583  N   TRP A  78     -11.417  -3.784  20.238  1.00 90.26           N  
ATOM    584  CA  TRP A  78     -10.663  -4.122  21.450  1.00 90.26           C  
ATOM    585  C   TRP A  78     -10.114  -2.907  22.187  1.00 90.26           C  
ATOM    586  CB  TRP A  78      -9.523  -5.077  21.076  1.00 90.26           C  
ATOM    587  O   TRP A  78     -10.158  -2.851  23.420  1.00 90.26           O  
ATOM    588  CG  TRP A  78      -9.913  -6.505  21.215  1.00 90.26           C  
ATOM    589  CD1 TRP A  78     -10.856  -7.136  20.484  1.00 90.26           C  
ATOM    590  CD2 TRP A  78      -9.439  -7.473  22.197  1.00 90.26           C  
ATOM    591  CE2 TRP A  78     -10.228  -8.649  22.071  1.00 90.26           C  
ATOM    592  CE3 TRP A  78      -8.445  -7.469  23.200  1.00 90.26           C  
ATOM    593  NE1 TRP A  78     -11.039  -8.404  20.989  1.00 90.26           N  
ATOM    594  CH2 TRP A  78      -9.078  -9.721  23.907  1.00 90.26           C  
ATOM    595  CZ2 TRP A  78     -10.096  -9.738  22.940  1.00 90.26           C  
ATOM    596  CZ3 TRP A  78      -8.250  -8.591  24.029  1.00 90.26           C  
ATOM    597  N   PHE A  79      -9.591  -1.948  21.432  1.00 92.74           N  
ATOM    598  CA  PHE A  79      -8.880  -0.790  21.948  1.00 92.74           C  
ATOM    599  C   PHE A  79      -9.679   0.481  21.709  1.00 92.74           C  
ATOM    600  CB  PHE A  79      -7.506  -0.716  21.285  1.00 92.74           C  
ATOM    601  O   PHE A  79     -10.453   0.592  20.759  1.00 92.74           O  
ATOM    602  CG  PHE A  79      -6.603  -1.881  21.620  1.00 92.74           C  
ATOM    603  CD1 PHE A  79      -5.965  -1.932  22.872  1.00 92.74           C  
ATOM    604  CD2 PHE A  79      -6.418  -2.923  20.693  1.00 92.74           C  
ATOM    605  CE1 PHE A  79      -5.135  -3.019  23.195  1.00 92.74           C  
ATOM    606  CE2 PHE A  79      -5.592  -4.013  21.021  1.00 92.74           C  
ATOM    607  CZ  PHE A  79      -4.948  -4.058  22.268  1.00 92.74           C  
ATOM    608  N   THR A  80      -9.490   1.471  22.576  1.00 92.25           N  
ATOM    609  CA  THR A  80     -10.173   2.749  22.397  1.00 92.25           C  
ATOM    610  C   THR A  80      -9.574   3.537  21.232  1.00 92.25           C  
ATOM    611  CB  THR A  80     -10.183   3.595  23.670  1.00 92.25           C  
ATOM    612  O   THR A  80      -8.407   3.362  20.876  1.00 92.25           O  
ATOM    613  CG2 THR A  80     -10.606   2.840  24.928  1.00 92.25           C  
ATOM    614  OG1 THR A  80      -8.939   4.217  23.911  1.00 92.25           O  
ATOM    615  N   THR A  81     -10.342   4.484  20.683  1.00 91.76           N  
ATOM    616  CA  THR A  81      -9.873   5.378  19.610  1.00 91.76           C  
ATOM    617  C   THR A  81      -8.541   6.049  19.963  1.00 91.76           C  
ATOM    618  CB  THR A  81     -10.908   6.479  19.336  1.00 91.76           C  
ATOM    619  O   THR A  81      -7.630   6.079  19.139  1.00 91.76           O  
ATOM    620  CG2 THR A  81     -10.617   7.279  18.069  1.00 91.76           C  
ATOM    621  OG1 THR A  81     -12.211   5.931  19.250  1.00 91.76           O  
ATOM    622  N   ARG A  82      -8.393   6.540  21.205  1.00 92.39           N  
ATOM    623  CA  ARG A  82      -7.160   7.188  21.675  1.00 92.39           C  
ATOM    624  C   ARG A  82      -5.987   6.213  21.753  1.00 92.39           C  
ATOM    625  CB  ARG A  82      -7.427   7.876  23.022  1.00 92.39           C  
ATOM    626  O   ARG A  82      -4.899   6.565  21.317  1.00 92.39           O  
ATOM    627  CG  ARG A  82      -6.277   8.789  23.475  1.00 92.39           C  
ATOM    628  CD  ARG A  82      -6.659   9.468  24.796  1.00 92.39           C  
ATOM    629  NE  ARG A  82      -5.651  10.454  25.228  1.00 92.39           N  
ATOM    630  NH1 ARG A  82      -6.296  10.615  27.427  1.00 92.39           N  
ATOM    631  NH2 ARG A  82      -4.632  11.882  26.680  1.00 92.39           N  
ATOM    632  CZ  ARG A  82      -5.527  10.972  26.437  1.00 92.39           C  
ATOM    633  N   GLN A  83      -6.204   4.998  22.263  1.00 94.10           N  
ATOM    634  CA  GLN A  83      -5.163   3.967  22.327  1.00 94.10           C  
ATOM    635  C   GLN A  83      -4.660   3.607  20.929  1.00 94.10           C  
ATOM    636  CB  GLN A  83      -5.703   2.709  23.021  1.00 94.10           C  
ATOM    637  O   GLN A  83      -3.457   3.644  20.692  1.00 94.10           O  
ATOM    638  CG  GLN A  83      -5.832   2.885  24.538  1.00 94.10           C  
ATOM    639  CD  GLN A  83      -6.516   1.691  25.198  1.00 94.10           C  
ATOM    640  NE2 GLN A  83      -6.203   1.403  26.443  1.00 94.10           N  
ATOM    641  OE1 GLN A  83      -7.348   1.003  24.626  1.00 94.10           O  
ATOM    642  N   LEU A  84      -5.572   3.327  19.994  1.00 93.85           N  
ATOM    643  CA  LEU A  84      -5.205   2.987  18.620  1.00 93.85           C  
ATOM    644  C   LEU A  84      -4.495   4.137  17.925  1.00 93.85           C  
ATOM    645  CB  LEU A  84      -6.448   2.586  17.821  1.00 93.85           C  
ATOM    646  O   LEU A  84      -3.470   3.906  17.294  1.00 93.85           O  
ATOM    647  CG  LEU A  84      -7.022   1.244  18.274  1.00 93.85           C  
ATOM    648  CD1 LEU A  84      -8.358   1.017  17.591  1.00 93.85           C  
ATOM    649  CD2 LEU A  84      -6.097   0.070  17.937  1.00 93.85           C  
ATOM    650  N   PHE A  85      -4.985   5.368  18.077  1.00 93.99           N  
ATOM    651  CA  PHE A  85      -4.340   6.543  17.501  1.00 93.99           C  
ATOM    652  C   PHE A  85      -2.899   6.698  18.005  1.00 93.99           C  
ATOM    653  CB  PHE A  85      -5.171   7.787  17.835  1.00 93.99           C  
ATOM    654  O   PHE A  85      -1.965   6.805  17.211  1.00 93.99           O  
ATOM    655  CG  PHE A  85      -4.567   9.040  17.254  1.00 93.99           C  
ATOM    656  CD1 PHE A  85      -3.660   9.802  18.009  1.00 93.99           C  
ATOM    657  CD2 PHE A  85      -4.821   9.377  15.914  1.00 93.99           C  
ATOM    658  CE1 PHE A  85      -3.010  10.893  17.415  1.00 93.99           C  
ATOM    659  CE2 PHE A  85      -4.217  10.511  15.345  1.00 93.99           C  
ATOM    660  CZ  PHE A  85      -3.320  11.279  16.102  1.00 93.99           C  
ATOM    661  N   THR A  86      -2.709   6.661  19.327  1.00 95.11           N  
ATOM    662  CA  THR A  86      -1.395   6.806  19.960  1.00 95.11           C  
ATOM    663  C   THR A  86      -0.446   5.685  19.545  1.00 95.11           C  
ATOM    664  CB  THR A  86      -1.558   6.859  21.487  1.00 95.11           C  
ATOM    665  O   THR A  86       0.676   5.969  19.138  1.00 95.11           O  
ATOM    666  CG2 THR A  86      -0.242   6.911  22.256  1.00 95.11           C  
ATOM    667  OG1 THR A  86      -2.261   8.030  21.841  1.00 95.11           O  
ATOM    668  N   VAL A  87      -0.889   4.426  19.582  1.00 94.75           N  
ATOM    669  CA  VAL A  87      -0.072   3.271  19.174  1.00 94.75           C  
ATOM    670  C   VAL A  87       0.298   3.348  17.691  1.00 94.75           C  
ATOM    671  CB  VAL A  87      -0.805   1.960  19.520  1.00 94.75           C  
ATOM    672  O   VAL A  87       1.459   3.139  17.343  1.00 94.75           O  
ATOM    673  CG1 VAL A  87      -0.140   0.727  18.909  1.00 94.75           C  
ATOM    674  CG2 VAL A  87      -0.828   1.747  21.041  1.00 94.75           C  
ATOM    675  N   SER A  88      -0.649   3.721  16.824  1.00 94.33           N  
ATOM    676  CA  SER A  88      -0.414   3.873  15.381  1.00 94.33           C  
ATOM    677  C   SER A  88       0.675   4.905  15.092  1.00 94.33           C  
ATOM    678  CB  SER A  88      -1.691   4.311  14.655  1.00 94.33           C  
ATOM    679  O   SER A  88       1.572   4.669  14.280  1.00 94.33           O  
ATOM    680  OG  SER A  88      -2.729   3.379  14.851  1.00 94.33           O  
ATOM    681  N   LEU A  89       0.639   6.044  15.789  1.00 94.60           N  
ATOM    682  CA  LEU A  89       1.663   7.071  15.644  1.00 94.60           C  
ATOM    683  C   LEU A  89       2.994   6.688  16.282  1.00 94.60           C  
ATOM    684  CB  LEU A  89       1.158   8.406  16.195  1.00 94.60           C  
ATOM    685  O   LEU A  89       4.021   6.990  15.690  1.00 94.60           O  
ATOM    686  CG  LEU A  89       0.276   9.183  15.207  1.00 94.60           C  
ATOM    687  CD1 LEU A  89      -0.021  10.532  15.835  1.00 94.60           C  
ATOM    688  CD2 LEU A  89       0.986   9.462  13.879  1.00 94.60           C  
ATOM    689  N   ILE A  90       3.011   5.990  17.420  1.00 96.09           N  
ATOM    690  CA  ILE A  90       4.261   5.479  18.004  1.00 96.09           C  
ATOM    691  C   ILE A  90       4.960   4.544  17.014  1.00 96.09           C  
ATOM    692  CB  ILE A  90       4.004   4.802  19.367  1.00 96.09           C  
ATOM    693  O   ILE A  90       6.139   4.741  16.736  1.00 96.09           O  
ATOM    694  CG1 ILE A  90       3.685   5.881  20.426  1.00 96.09           C  
ATOM    695  CG2 ILE A  90       5.217   3.966  19.822  1.00 96.09           C  
ATOM    696  CD1 ILE A  90       3.124   5.309  21.734  1.00 96.09           C  
ATOM    697  N   PHE A  91       4.243   3.584  16.422  1.00 95.84           N  
ATOM    698  CA  PHE A  91       4.810   2.715  15.388  1.00 95.84           C  
ATOM    699  C   PHE A  91       5.283   3.508  14.165  1.00 95.84           C  
ATOM    700  CB  PHE A  91       3.785   1.646  14.985  1.00 95.84           C  
ATOM    701  O   PHE A  91       6.393   3.293  13.688  1.00 95.84           O  
ATOM    702  CG  PHE A  91       3.697   0.475  15.943  1.00 95.84           C  
ATOM    703  CD1 PHE A  91       4.830  -0.327  16.170  1.00 95.84           C  
ATOM    704  CD2 PHE A  91       2.484   0.148  16.572  1.00 95.84           C  
ATOM    705  CE1 PHE A  91       4.762  -1.437  17.028  1.00 95.84           C  
ATOM    706  CE2 PHE A  91       2.413  -0.966  17.430  1.00 95.84           C  
ATOM    707  CZ  PHE A  91       3.552  -1.754  17.664  1.00 95.84           C  
ATOM    708  N   SER A  92       4.496   4.481  13.699  1.00 94.70           N  
ATOM    709  CA  SER A  92       4.885   5.330  12.565  1.00 94.70           C  
ATOM    710  C   SER A  92       6.147   6.151  12.858  1.00 94.70           C  
ATOM    711  CB  SER A  92       3.744   6.266  12.160  1.00 94.70           C  
ATOM    712  O   SER A  92       7.033   6.223  12.011  1.00 94.70           O  
ATOM    713  OG  SER A  92       2.577   5.529  11.856  1.00 94.70           O  
ATOM    714  N   ILE A  93       6.263   6.736  14.054  1.00 96.23           N  
ATOM    715  CA  ILE A  93       7.423   7.522  14.507  1.00 96.23           C  
ATOM    716  C   ILE A  93       8.646   6.627  14.649  1.00 96.23           C  
ATOM    717  CB  ILE A  93       7.108   8.242  15.841  1.00 96.23           C  
ATOM    718  O   ILE A  93       9.693   6.965  14.109  1.00 96.23           O  
ATOM    719  CG1 ILE A  93       6.113   9.389  15.580  1.00 96.23           C  
ATOM    720  CG2 ILE A  93       8.359   8.819  16.534  1.00 96.23           C  
ATOM    721  CD1 ILE A  93       5.463   9.941  16.848  1.00 96.23           C  
ATOM    722  N   LEU A  94       8.520   5.485  15.331  1.00 96.76           N  
ATOM    723  CA  LEU A  94       9.623   4.541  15.506  1.00 96.76           C  
ATOM    724  C   LEU A  94      10.111   4.021  14.155  1.00 96.76           C  
ATOM    725  CB  LEU A  94       9.193   3.376  16.415  1.00 96.76           C  
ATOM    726  O   LEU A  94      11.303   4.087  13.885  1.00 96.76           O  
ATOM    727  CG  LEU A  94       9.024   3.740  17.901  1.00 96.76           C  
ATOM    728  CD1 LEU A  94       8.494   2.519  18.654  1.00 96.76           C  
ATOM    729  CD2 LEU A  94      10.339   4.172  18.553  1.00 96.76           C  
ATOM    730  N   GLY A  95       9.206   3.585  13.276  1.00 95.75           N  
ATOM    731  CA  GLY A  95       9.559   3.156  11.924  1.00 95.75           C  
ATOM    732  C   GLY A  95      10.244   4.267  11.125  1.00 95.75           C  
ATOM    733  O   GLY A  95      11.292   4.038  10.535  1.00 95.75           O  
ATOM    734  N   THR A  96       9.723   5.495  11.171  1.00 94.76           N  
ATOM    735  CA  THR A  96      10.324   6.649  10.474  1.00 94.76           C  
ATOM    736  C   THR A  96      11.703   7.003  11.037  1.00 94.76           C  
ATOM    737  CB  THR A  96       9.400   7.874  10.545  1.00 94.76           C  
ATOM    738  O   THR A  96      12.625   7.269  10.276  1.00 94.76           O  
ATOM    739  CG2 THR A  96       9.907   9.077   9.753  1.00 94.76           C  
ATOM    740  OG1 THR A  96       8.137   7.543  10.012  1.00 94.76           O  
ATOM    741  N   PHE A  97      11.875   6.968  12.357  1.00 96.59           N  
ATOM    742  CA  PHE A  97      13.149   7.242  13.020  1.00 96.59           C  
ATOM    743  C   PHE A  97      14.204   6.174  12.702  1.00 96.59           C  
ATOM    744  CB  PHE A  97      12.895   7.337  14.529  1.00 96.59           C  
ATOM    745  O   PHE A  97      15.331   6.506  12.346  1.00 96.59           O  
ATOM    746  CG  PHE A  97      14.143   7.594  15.345  1.00 96.59           C  
ATOM    747  CD1 PHE A  97      14.689   6.576  16.149  1.00 96.59           C  
ATOM    748  CD2 PHE A  97      14.769   8.852  15.288  1.00 96.59           C  
ATOM    749  CE1 PHE A  97      15.843   6.826  16.912  1.00 96.59           C  
ATOM    750  CE2 PHE A  97      15.918   9.104  16.056  1.00 96.59           C  
ATOM    751  CZ  PHE A  97      16.451   8.093  16.873  1.00 96.59           C  
ATOM    752  N   ILE A  98      13.826   4.894  12.764  1.00 96.11           N  
ATOM    753  CA  ILE A  98      14.692   3.769  12.385  1.00 96.11           C  
ATOM    754  C   ILE A  98      15.079   3.885  10.901  1.00 96.11           C  
ATOM    755  CB  ILE A  98      13.985   2.429  12.716  1.00 96.11           C  
ATOM    756  O   ILE A  98      16.244   3.690  10.566  1.00 96.11           O  
ATOM    757  CG1 ILE A  98      13.786   2.257  14.243  1.00 96.11           C  
ATOM    758  CG2 ILE A  98      14.756   1.193  12.217  1.00 96.11           C  
ATOM    759  CD1 ILE A  98      12.801   1.135  14.603  1.00 96.11           C  
ATOM    760  N   ALA A  99      14.144   4.260  10.021  1.00 94.27           N  
ATOM    761  CA  ALA A  99      14.410   4.459   8.595  1.00 94.27           C  
ATOM    762  C   ALA A  99      15.375   5.628   8.343  1.00 94.27           C  
ATOM    763  CB  ALA A  99      13.082   4.683   7.862  1.00 94.27           C  
ATOM    764  O   ALA A  99      16.294   5.502   7.540  1.00 94.27           O  
ATOM    765  N   ALA A 100      15.218   6.734   9.075  1.00 95.02           N  
ATOM    766  CA  ALA A 100      16.104   7.893   8.987  1.00 95.02           C  
ATOM    767  C   ALA A 100      17.558   7.567   9.374  1.00 95.02           C  
ATOM    768  CB  ALA A 100      15.531   8.996   9.885  1.00 95.02           C  
ATOM    769  O   ALA A 100      18.487   8.208   8.885  1.00 95.02           O  
ATOM    770  N   LEU A 101      17.763   6.551  10.216  1.00 95.66           N  
ATOM    771  CA  LEU A 101      19.073   6.071  10.663  1.00 95.66           C  
ATOM    772  C   LEU A 101      19.585   4.848   9.886  1.00 95.66           C  
ATOM    773  CB  LEU A 101      18.981   5.755  12.168  1.00 95.66           C  
ATOM    774  O   LEU A 101      20.644   4.327  10.226  1.00 95.66           O  
ATOM    775  CG  LEU A 101      18.750   6.977  13.072  1.00 95.66           C  
ATOM    776  CD1 LEU A 101      18.541   6.496  14.507  1.00 95.66           C  
ATOM    777  CD2 LEU A 101      19.948   7.928  13.066  1.00 95.66           C  
ATOM    778  N   ALA A 102      18.844   4.347   8.896  1.00 94.05           N  
ATOM    779  CA  ALA A 102      19.089   3.024   8.333  1.00 94.05           C  
ATOM    780  C   ALA A 102      20.394   2.947   7.514  1.00 94.05           C  
ATOM    781  CB  ALA A 102      17.871   2.610   7.499  1.00 94.05           C  
ATOM    782  O   ALA A 102      20.468   3.556   6.454  1.00 94.05           O  
ATOM    783  N   PRO A 103      21.397   2.144   7.921  1.00 91.67           N  
ATOM    784  CA  PRO A 103      22.666   2.043   7.191  1.00 91.67           C  
ATOM    785  C   PRO A 103      22.642   0.985   6.076  1.00 91.67           C  
ATOM    786  CB  PRO A 103      23.680   1.675   8.275  1.00 91.67           C  
ATOM    787  O   PRO A 103      23.614   0.820   5.350  1.00 91.67           O  
ATOM    788  CG  PRO A 103      22.870   0.767   9.202  1.00 91.67           C  
ATOM    789  CD  PRO A 103      21.477   1.391   9.170  1.00 91.67           C  
ATOM    790  N   SER A 104      21.577   0.183   5.997  1.00 93.29           N  
ATOM    791  CA  SER A 104      21.474  -0.945   5.072  1.00 93.29           C  
ATOM    792  C   SER A 104      20.029  -1.202   4.665  1.00 93.29           C  
ATOM    793  CB  SER A 104      22.067  -2.217   5.693  1.00 93.29           C  
ATOM    794  O   SER A 104      19.087  -0.829   5.371  1.00 93.29           O  
ATOM    795  OG  SER A 104      21.292  -2.657   6.796  1.00 93.29           O  
ATOM    796  N   PHE A 105      19.865  -1.924   3.557  1.00 92.22           N  
ATOM    797  CA  PHE A 105      18.561  -2.323   3.036  1.00 92.22           C  
ATOM    798  C   PHE A 105      17.707  -3.070   4.072  1.00 92.22           C  
ATOM    799  CB  PHE A 105      18.785  -3.192   1.796  1.00 92.22           C  
ATOM    800  O   PHE A 105      16.553  -2.711   4.286  1.00 92.22           O  
ATOM    801  CG  PHE A 105      17.496  -3.795   1.295  1.00 92.22           C  
ATOM    802  CD1 PHE A 105      17.163  -5.116   1.651  1.00 92.22           C  
ATOM    803  CD2 PHE A 105      16.587  -3.004   0.571  1.00 92.22           C  
ATOM    804  CE1 PHE A 105      15.911  -5.641   1.305  1.00 92.22           C  
ATOM    805  CE2 PHE A 105      15.343  -3.540   0.213  1.00 92.22           C  
ATOM    806  CZ  PHE A 105      15.001  -4.843   0.601  1.00 92.22           C  
ATOM    807  N   SER A 106      18.263  -4.076   4.754  1.00 93.25           N  
ATOM    808  CA  SER A 106      17.513  -4.882   5.729  1.00 93.25           C  
ATOM    809  C   SER A 106      17.007  -4.045   6.905  1.00 93.25           C  
ATOM    810  CB  SER A 106      18.389  -6.017   6.265  1.00 93.25           C  
ATOM    811  O   SER A 106      15.900  -4.268   7.396  1.00 93.25           O  
ATOM    812  OG  SER A 106      18.880  -6.795   5.191  1.00 93.25           O  
ATOM    813  N   PHE A 107      17.796  -3.055   7.334  1.00 94.40           N  
ATOM    814  CA  PHE A 107      17.408  -2.133   8.400  1.00 94.40           C  
ATOM    815  C   PHE A 107      16.272  -1.209   7.945  1.00 94.40           C  
ATOM    816  CB  PHE A 107      18.644  -1.344   8.843  1.00 94.40           C  
ATOM    817  O   PHE A 107      15.287  -1.040   8.662  1.00 94.40           O  
ATOM    818  CG  PHE A 107      18.551  -0.797  10.251  1.00 94.40           C  
ATOM    819  CD1 PHE A 107      17.961   0.454  10.498  1.00 94.40           C  
ATOM    820  CD2 PHE A 107      19.092  -1.533  11.321  1.00 94.40           C  
ATOM    821  CE1 PHE A 107      17.985   1.002  11.790  1.00 94.40           C  
ATOM    822  CE2 PHE A 107      19.062  -1.011  12.625  1.00 94.40           C  
ATOM    823  CZ  PHE A 107      18.520   0.264  12.858  1.00 94.40           C  
ATOM    824  N   LEU A 108      16.368  -0.680   6.721  1.00 94.48           N  
ATOM    825  CA  LEU A 108      15.328   0.147   6.110  1.00 94.48           C  
ATOM    826  C   LEU A 108      14.026  -0.640   5.890  1.00 94.48           C  
ATOM    827  CB  LEU A 108      15.885   0.723   4.795  1.00 94.48           C  
ATOM    828  O   LEU A 108      12.940  -0.138   6.170  1.00 94.48           O  
ATOM    829  CG  LEU A 108      14.936   1.694   4.072  1.00 94.48           C  
ATOM    830  CD1 LEU A 108      14.546   2.884   4.947  1.00 94.48           C  
ATOM    831  CD2 LEU A 108      15.612   2.214   2.807  1.00 94.48           C  
ATOM    832  N   LEU A 109      14.120  -1.898   5.457  1.00 94.09           N  
ATOM    833  CA  LEU A 109      12.968  -2.779   5.286  1.00 94.09           C  
ATOM    834  C   LEU A 109      12.267  -3.057   6.623  1.00 94.09           C  
ATOM    835  CB  LEU A 109      13.430  -4.074   4.595  1.00 94.09           C  
ATOM    836  O   LEU A 109      11.045  -2.933   6.710  1.00 94.09           O  
ATOM    837  CG  LEU A 109      12.295  -5.088   4.356  1.00 94.09           C  
ATOM    838  CD1 LEU A 109      11.200  -4.532   3.445  1.00 94.09           C  
ATOM    839  CD2 LEU A 109      12.863  -6.351   3.712  1.00 94.09           C  
ATOM    840  N   ALA A 110      13.020  -3.373   7.680  1.00 95.71           N  
ATOM    841  CA  ALA A 110      12.459  -3.545   9.020  1.00 95.71           C  
ATOM    842  C   ALA A 110      11.758  -2.264   9.503  1.00 95.71           C  
ATOM    843  CB  ALA A 110      13.581  -3.972   9.973  1.00 95.71           C  
ATOM    844  O   ALA A 110      10.644  -2.318  10.026  1.00 95.71           O  
ATOM    845  N   ALA A 111      12.365  -1.102   9.253  1.00 95.67           N  
ATOM    846  CA  ALA A 111      11.780   0.196   9.563  1.00 95.67           C  
ATOM    847  C   ALA A 111      10.444   0.430   8.832  1.00 95.67           C  
ATOM    848  CB  ALA A 111      12.812   1.259   9.194  1.00 95.67           C  
ATOM    849  O   ALA A 111       9.467   0.872   9.441  1.00 95.67           O  
ATOM    850  N   ARG A 112      10.368   0.062   7.545  1.00 93.57           N  
ATOM    851  CA  ARG A 112       9.143   0.138   6.734  1.00 93.57           C  
ATOM    852  C   ARG A 112       8.048  -0.790   7.238  1.00 93.57           C  
ATOM    853  CB  ARG A 112       9.467  -0.152   5.257  1.00 93.57           C  
ATOM    854  O   ARG A 112       6.894  -0.375   7.276  1.00 93.57           O  
ATOM    855  CG  ARG A 112      10.205   1.008   4.571  1.00 93.57           C  
ATOM    856  CD  ARG A 112       9.312   2.238   4.360  1.00 93.57           C  
ATOM    857  NE  ARG A 112       8.298   2.001   3.317  1.00 93.57           N  
ATOM    858  NH1 ARG A 112       7.043   3.905   3.650  1.00 93.57           N  
ATOM    859  NH2 ARG A 112       6.572   2.517   1.959  1.00 93.57           N  
ATOM    860  CZ  ARG A 112       7.312   2.816   2.986  1.00 93.57           C  
ATOM    861  N   ILE A 113       8.390  -1.995   7.692  1.00 93.95           N  
ATOM    862  CA  ILE A 113       7.430  -2.915   8.323  1.00 93.95           C  
ATOM    863  C   ILE A 113       6.827  -2.273   9.579  1.00 93.95           C  
ATOM    864  CB  ILE A 113       8.108  -4.275   8.618  1.00 93.95           C  
ATOM    865  O   ILE A 113       5.607  -2.240   9.731  1.00 93.95           O  
ATOM    866  CG1 ILE A 113       8.394  -5.013   7.289  1.00 93.95           C  
ATOM    867  CG2 ILE A 113       7.260  -5.152   9.562  1.00 93.95           C  
ATOM    868  CD1 ILE A 113       9.338  -6.212   7.437  1.00 93.95           C  
ATOM    869  N   VAL A 114       7.663  -1.695  10.448  1.00 95.30           N  
ATOM    870  CA  VAL A 114       7.207  -0.989  11.659  1.00 95.30           C  
ATOM    871  C   VAL A 114       6.320   0.214  11.301  1.00 95.30           C  
ATOM    872  CB  VAL A 114       8.422  -0.581  12.519  1.00 95.30           C  
ATOM    873  O   VAL A 114       5.280   0.424  11.922  1.00 95.30           O  
ATOM    874  CG1 VAL A 114       8.032   0.214  13.765  1.00 95.30           C  
ATOM    875  CG2 VAL A 114       9.177  -1.813  13.039  1.00 95.30           C  
ATOM    876  N   GLN A 115       6.669   0.973  10.260  1.00 93.24           N  
ATOM    877  CA  GLN A 115       5.879   2.114   9.787  1.00 93.24           C  
ATOM    878  C   GLN A 115       4.519   1.693   9.196  1.00 93.24           C  
ATOM    879  CB  GLN A 115       6.720   2.877   8.756  1.00 93.24           C  
ATOM    880  O   GLN A 115       3.500   2.350   9.439  1.00 93.24           O  
ATOM    881  CG  GLN A 115       6.164   4.272   8.446  1.00 93.24           C  
ATOM    882  CD  GLN A 115       6.983   4.966   7.362  1.00 93.24           C  
ATOM    883  NE2 GLN A 115       7.309   6.227   7.510  1.00 93.24           N  
ATOM    884  OE1 GLN A 115       7.362   4.376   6.360  1.00 93.24           O  
ATOM    885  N   ALA A 116       4.482   0.583   8.452  1.00 90.88           N  
ATOM    886  CA  ALA A 116       3.258   0.013   7.895  1.00 90.88           C  
ATOM    887  C   ALA A 116       2.288  -0.436   8.995  1.00 90.88           C  
ATOM    888  CB  ALA A 116       3.619  -1.164   6.988  1.00 90.88           C  
ATOM    889  O   ALA A 116       1.082  -0.233   8.853  1.00 90.88           O  
ATOM    890  N   LEU A 117       2.795  -0.963  10.122  1.00 92.68           N  
ATOM    891  CA  LEU A 117       1.960  -1.288  11.285  1.00 92.68           C  
ATOM    892  C   LEU A 117       1.202  -0.063  11.807  1.00 92.68           C  
ATOM    893  CB  LEU A 117       2.790  -1.908  12.424  1.00 92.68           C  
ATOM    894  O   LEU A 117       0.021  -0.148  12.135  1.00 92.68           O  
ATOM    895  CG  LEU A 117       3.361  -3.309  12.152  1.00 92.68           C  
ATOM    896  CD1 LEU A 117       4.276  -3.713  13.309  1.00 92.68           C  
ATOM    897  CD2 LEU A 117       2.266  -4.368  12.020  1.00 92.68           C  
ATOM    898  N   GLY A 118       1.866   1.091  11.850  1.00 92.12           N  
ATOM    899  CA  GLY A 118       1.226   2.339  12.246  1.00 92.12           C  
ATOM    900  C   GLY A 118       0.188   2.824  11.233  1.00 92.12           C  
ATOM    901  O   GLY A 118      -0.957   3.109  11.585  1.00 92.12           O  
ATOM    902  N   THR A 119       0.568   2.870   9.957  1.00 87.75           N  
ATOM    903  CA  THR A 119      -0.286   3.419   8.889  1.00 87.75           C  
ATOM    904  C   THR A 119      -1.526   2.551   8.638  1.00 87.75           C  
ATOM    905  CB  THR A 119       0.522   3.617   7.597  1.00 87.75           C  
ATOM    906  O   THR A 119      -2.630   3.076   8.481  1.00 87.75           O  
ATOM    907  CG2 THR A 119      -0.286   4.371   6.539  1.00 87.75           C  
ATOM    908  OG1 THR A 119       1.685   4.375   7.881  1.00 87.75           O  
ATOM    909  N   GLY A 120      -1.382   1.222   8.695  1.00 87.39           N  
ATOM    910  CA  GLY A 120      -2.473   0.271   8.456  1.00 87.39           C  
ATOM    911  C   GLY A 120      -3.572   0.277   9.513  1.00 87.39           C  
ATOM    912  O   GLY A 120      -4.700  -0.109   9.215  1.00 87.39           O  
ATOM    913  N   LEU A 121      -3.284   0.755  10.725  1.00 90.35           N  
ATOM    914  CA  LEU A 121      -4.291   0.963  11.772  1.00 90.35           C  
ATOM    915  C   LEU A 121      -4.965   2.330  11.670  1.00 90.35           C  
ATOM    916  CB  LEU A 121      -3.621   0.819  13.144  1.00 90.35           C  
ATOM    917  O   LEU A 121      -6.140   2.471  12.014  1.00 90.35           O  
ATOM    918  CG  LEU A 121      -3.095  -0.584  13.445  1.00 90.35           C  
ATOM    919  CD1 LEU A 121      -2.395  -0.607  14.804  1.00 90.35           C  
ATOM    920  CD2 LEU A 121      -4.200  -1.636  13.442  1.00 90.35           C  
ATOM    921  N   LEU A 122      -4.235   3.332  11.184  1.00 90.67           N  
ATOM    922  CA  LEU A 122      -4.689   4.711  11.166  1.00 90.67           C  
ATOM    923  C   LEU A 122      -5.823   4.953  10.162  1.00 90.67           C  
ATOM    924  CB  LEU A 122      -3.473   5.592  10.880  1.00 90.67           C  
ATOM    925  O   LEU A 122      -6.779   5.647  10.505  1.00 90.67           O  
ATOM    926  CG  LEU A 122      -3.789   7.088  10.956  1.00 90.67           C  
ATOM    927  CD1 LEU A 122      -4.150   7.559  12.370  1.00 90.67           C  
ATOM    928  CD2 LEU A 122      -2.554   7.837  10.503  1.00 90.67           C  
ATOM    929  N   LEU A 123      -5.758   4.382   8.951  1.00 85.64           N  
ATOM    930  CA  LEU A 123      -6.798   4.594   7.931  1.00 85.64           C  
ATOM    931  C   LEU A 123      -8.162   4.022   8.365  1.00 85.64           C  
ATOM    932  CB  LEU A 123      -6.369   4.089   6.534  1.00 85.64           C  
ATOM    933  O   LEU A 123      -9.137   4.783   8.384  1.00 85.64           O  
ATOM    934  CG  LEU A 123      -5.109   4.735   5.940  1.00 85.64           C  
ATOM    935  CD1 LEU A 123      -4.828   4.100   4.579  1.00 85.64           C  
ATOM    936  CD2 LEU A 123      -5.288   6.241   5.766  1.00 85.64           C  
ATOM    937  N   PRO A 124      -8.268   2.748   8.804  1.00 88.66           N  
ATOM    938  CA  PRO A 124      -9.531   2.207   9.305  1.00 88.66           C  
ATOM    939  C   PRO A 124     -10.042   2.969  10.531  1.00 88.66           C  
ATOM    940  CB  PRO A 124      -9.256   0.731   9.628  1.00 88.66           C  
ATOM    941  O   PRO A 124     -11.234   3.266  10.623  1.00 88.66           O  
ATOM    942  CG  PRO A 124      -8.064   0.394   8.738  1.00 88.66           C  
ATOM    943  CD  PRO A 124      -7.268   1.686   8.790  1.00 88.66           C  
ATOM    944  N   LEU A 125      -9.141   3.356  11.445  1.00 91.98           N  
ATOM    945  CA  LEU A 125      -9.477   4.178  12.606  1.00 91.98           C  
ATOM    946  C   LEU A 125     -10.062   5.530  12.205  1.00 91.98           C  
ATOM    947  CB  LEU A 125      -8.214   4.357  13.462  1.00 91.98           C  
ATOM    948  O   LEU A 125     -11.062   5.955  12.785  1.00 91.98           O  
ATOM    949  CG  LEU A 125      -8.410   5.229  14.711  1.00 91.98           C  
ATOM    950  CD1 LEU A 125      -9.330   4.551  15.722  1.00 91.98           C  
ATOM    951  CD2 LEU A 125      -7.061   5.483  15.372  1.00 91.98           C  
ATOM    952  N   MET A 126      -9.461   6.198  11.225  1.00 91.32           N  
ATOM    953  CA  MET A 126      -9.890   7.505  10.746  1.00 91.32           C  
ATOM    954  C   MET A 126     -11.286   7.433  10.121  1.00 91.32           C  
ATOM    955  CB  MET A 126      -8.823   8.039   9.782  1.00 91.32           C  
ATOM    956  O   MET A 126     -12.175   8.178  10.538  1.00 91.32           O  
ATOM    957  CG  MET A 126      -9.180   9.413   9.218  1.00 91.32           C  
ATOM    958  SD  MET A 126      -7.844  10.234   8.311  1.00 91.32           S  
ATOM    959  CE  MET A 126      -7.425   8.941   7.115  1.00 91.32           C  
ATOM    960  N   PHE A 127     -11.514   6.492   9.201  1.00 89.90           N  
ATOM    961  CA  PHE A 127     -12.826   6.285   8.584  1.00 89.90           C  
ATOM    962  C   PHE A 127     -13.904   5.930   9.621  1.00 89.90           C  
ATOM    963  CB  PHE A 127     -12.710   5.191   7.513  1.00 89.90           C  
ATOM    964  O   PHE A 127     -14.964   6.562   9.648  1.00 89.90           O  
ATOM    965  CG  PHE A 127     -11.982   5.596   6.244  1.00 89.90           C  
ATOM    966  CD1 PHE A 127     -12.453   6.678   5.485  1.00 89.90           C  
ATOM    967  CD2 PHE A 127     -10.857   4.881   5.793  1.00 89.90           C  
ATOM    968  CE1 PHE A 127     -11.819   7.055   4.290  1.00 89.90           C  
ATOM    969  CE2 PHE A 127     -10.210   5.261   4.604  1.00 89.90           C  
ATOM    970  CZ  PHE A 127     -10.690   6.346   3.851  1.00 89.90           C  
ATOM    971  N   ASN A 128     -13.623   4.985  10.524  1.00 91.26           N  
ATOM    972  CA  ASN A 128     -14.555   4.590  11.581  1.00 91.26           C  
ATOM    973  C   ASN A 128     -14.875   5.757  12.532  1.00 91.26           C  
ATOM    974  CB  ASN A 128     -13.958   3.389  12.330  1.00 91.26           C  
ATOM    975  O   ASN A 128     -16.036   6.008  12.851  1.00 91.26           O  
ATOM    976  CG  ASN A 128     -14.871   2.919  13.446  1.00 91.26           C  
ATOM    977  ND2 ASN A 128     -14.493   3.116  14.687  1.00 91.26           N  
ATOM    978  OD1 ASN A 128     -15.947   2.397  13.216  1.00 91.26           O  
ATOM    979  N   THR A 129     -13.859   6.521  12.943  1.00 92.19           N  
ATOM    980  CA  THR A 129     -14.026   7.686  13.824  1.00 92.19           C  
ATOM    981  C   THR A 129     -14.948   8.725  13.197  1.00 92.19           C  
ATOM    982  CB  THR A 129     -12.667   8.311  14.170  1.00 92.19           C  
ATOM    983  O   THR A 129     -15.860   9.205  13.870  1.00 92.19           O  
ATOM    984  CG2 THR A 129     -12.756   9.592  15.004  1.00 92.19           C  
ATOM    985  OG1 THR A 129     -11.915   7.374  14.897  1.00 92.19           O  
ATOM    986  N   ILE A 130     -14.785   9.026  11.903  1.00 90.07           N  
ATOM    987  CA  ILE A 130     -15.665   9.965  11.196  1.00 90.07           C  
ATOM    988  C   ILE A 130     -17.111   9.469  11.155  1.00 90.07           C  
ATOM    989  CB  ILE A 130     -15.101  10.315   9.799  1.00 90.07           C  
ATOM    990  O   ILE A 130     -18.015  10.252  11.451  1.00 90.07           O  
ATOM    991  CG1 ILE A 130     -13.822  11.165  10.021  1.00 90.07           C  
ATOM    992  CG2 ILE A 130     -16.161  11.019   8.924  1.00 90.07           C  
ATOM    993  CD1 ILE A 130     -13.438  12.140   8.907  1.00 90.07           C  
ATOM    994  N   LEU A 131     -17.352   8.189  10.851  1.00 87.44           N  
ATOM    995  CA  LEU A 131     -18.711   7.631  10.848  1.00 87.44           C  
ATOM    996  C   LEU A 131     -19.405   7.770  12.208  1.00 87.44           C  
ATOM    997  CB  LEU A 131     -18.672   6.141  10.477  1.00 87.44           C  
ATOM    998  O   LEU A 131     -20.617   7.991  12.263  1.00 87.44           O  
ATOM    999  CG  LEU A 131     -18.308   5.815   9.025  1.00 87.44           C  
ATOM   1000  CD1 LEU A 131     -18.250   4.298   8.890  1.00 87.44           C  
ATOM   1001  CD2 LEU A 131     -19.333   6.371   8.032  1.00 87.44           C  
ATOM   1002  N   VAL A 132     -18.647   7.642  13.298  1.00 89.11           N  
ATOM   1003  CA  VAL A 132     -19.183   7.699  14.661  1.00 89.11           C  
ATOM   1004  C   VAL A 132     -19.437   9.136  15.127  1.00 89.11           C  
ATOM   1005  CB  VAL A 132     -18.268   6.926  15.628  1.00 89.11           C  
ATOM   1006  O   VAL A 132     -20.480   9.382  15.731  1.00 89.11           O  
ATOM   1007  CG1 VAL A 132     -18.753   7.046  17.074  1.00 89.11           C  
ATOM   1008  CG2 VAL A 132     -18.256   5.426  15.290  1.00 89.11           C  
ATOM   1009  N   ILE A 133     -18.531  10.082  14.847  1.00 89.98           N  
ATOM   1010  CA  ILE A 133     -18.640  11.464  15.356  1.00 89.98           C  
ATOM   1011  C   ILE A 133     -19.486  12.387  14.474  1.00 89.98           C  
ATOM   1012  CB  ILE A 133     -17.256  12.103  15.610  1.00 89.98           C  
ATOM   1013  O   ILE A 133     -20.049  13.356  14.983  1.00 89.98           O  
ATOM   1014  CG1 ILE A 133     -16.520  12.437  14.294  1.00 89.98           C  
ATOM   1015  CG2 ILE A 133     -16.434  11.248  16.580  1.00 89.98           C  
ATOM   1016  CD1 ILE A 133     -15.056  12.867  14.432  1.00 89.98           C  
ATOM   1017  N   PHE A 134     -19.559  12.135  13.160  1.00 89.10           N  
ATOM   1018  CA  PHE A 134     -20.314  12.985  12.243  1.00 89.10           C  
ATOM   1019  C   PHE A 134     -21.747  12.490  12.057  1.00 89.10           C  
ATOM   1020  CB  PHE A 134     -19.623  13.148  10.885  1.00 89.10           C  
ATOM   1021  O   PHE A 134     -21.966  11.304  11.773  1.00 89.10           O  
ATOM   1022  CG  PHE A 134     -18.563  14.218  10.912  1.00 89.10           C  
ATOM   1023  CD1 PHE A 134     -18.934  15.549  10.655  1.00 89.10           C  
ATOM   1024  CD2 PHE A 134     -17.235  13.902  11.237  1.00 89.10           C  
ATOM   1025  CE1 PHE A 134     -17.981  16.570  10.720  1.00 89.10           C  
ATOM   1026  CE2 PHE A 134     -16.277  14.924  11.306  1.00 89.10           C  
ATOM   1027  CZ  PHE A 134     -16.660  16.254  11.047  1.00 89.10           C  
ATOM   1028  N   PRO A 135     -22.737  13.402  12.116  1.00 87.59           N  
ATOM   1029  CA  PRO A 135     -24.104  13.049  11.783  1.00 87.59           C  
ATOM   1030  C   PRO A 135     -24.195  12.655  10.298  1.00 87.59           C  
ATOM   1031  CB  PRO A 135     -24.932  14.288  12.113  1.00 87.59           C  
ATOM   1032  O   PRO A 135     -23.453  13.207   9.478  1.00 87.59           O  
ATOM   1033  CG  PRO A 135     -23.953  15.436  11.869  1.00 87.59           C  
ATOM   1034  CD  PRO A 135     -22.625  14.841  12.335  1.00 87.59           C  
ATOM   1035  N   PRO A 136     -25.123  11.758   9.911  1.00 85.90           N  
ATOM   1036  CA  PRO A 136     -25.180  11.189   8.562  1.00 85.90           C  
ATOM   1037  C   PRO A 136     -25.166  12.204   7.410  1.00 85.90           C  
ATOM   1038  CB  PRO A 136     -26.454  10.344   8.544  1.00 85.90           C  
ATOM   1039  O   PRO A 136     -24.558  11.943   6.378  1.00 85.90           O  
ATOM   1040  CG  PRO A 136     -26.574   9.875   9.992  1.00 85.90           C  
ATOM   1041  CD  PRO A 136     -26.073  11.075  10.785  1.00 85.90           C  
ATOM   1042  N   HIS A 137     -25.776  13.377   7.604  1.00 87.77           N  
ATOM   1043  CA  HIS A 137     -25.871  14.457   6.614  1.00 87.77           C  
ATOM   1044  C   HIS A 137     -24.597  15.315   6.462  1.00 87.77           C  
ATOM   1045  CB  HIS A 137     -27.082  15.335   6.973  1.00 87.77           C  
ATOM   1046  O   HIS A 137     -24.610  16.268   5.689  1.00 87.77           O  
ATOM   1047  CG  HIS A 137     -26.899  16.107   8.259  1.00 87.77           C  
ATOM   1048  CD2 HIS A 137     -26.362  17.360   8.383  1.00 87.77           C  
ATOM   1049  ND1 HIS A 137     -27.217  15.678   9.528  1.00 87.77           N  
ATOM   1050  CE1 HIS A 137     -26.867  16.646  10.393  1.00 87.77           C  
ATOM   1051  NE2 HIS A 137     -26.312  17.684   9.746  1.00 87.77           N  
ATOM   1052  N   LYS A 138     -23.536  15.041   7.233  1.00 90.37           N  
ATOM   1053  CA  LYS A 138     -22.212  15.690   7.117  1.00 90.37           C  
ATOM   1054  C   LYS A 138     -21.084  14.690   6.861  1.00 90.37           C  
ATOM   1055  CB  LYS A 138     -21.899  16.519   8.374  1.00 90.37           C  
ATOM   1056  O   LYS A 138     -19.915  15.077   6.821  1.00 90.37           O  
ATOM   1057  CG  LYS A 138     -22.856  17.695   8.560  1.00 90.37           C  
ATOM   1058  CD  LYS A 138     -22.437  18.590   9.732  1.00 90.37           C  
ATOM   1059  CE  LYS A 138     -23.444  19.738   9.868  1.00 90.37           C  
ATOM   1060  NZ  LYS A 138     -23.091  20.660  10.976  1.00 90.37           N  
ATOM   1061  N   ARG A 139     -21.409  13.396   6.763  1.00 90.21           N  
ATOM   1062  CA  ARG A 139     -20.403  12.344   6.600  1.00 90.21           C  
ATOM   1063  C   ARG A 139     -19.715  12.448   5.251  1.00 90.21           C  
ATOM   1064  CB  ARG A 139     -21.017  10.955   6.784  1.00 90.21           C  
ATOM   1065  O   ARG A 139     -18.511  12.245   5.212  1.00 90.21           O  
ATOM   1066  CG  ARG A 139     -21.277  10.649   8.262  1.00 90.21           C  
ATOM   1067  CD  ARG A 139     -21.892   9.260   8.363  1.00 90.21           C  
ATOM   1068  NE  ARG A 139     -22.219   8.902   9.748  1.00 90.21           N  
ATOM   1069  NH1 ARG A 139     -23.525   7.097   9.213  1.00 90.21           N  
ATOM   1070  NH2 ARG A 139     -23.274   7.718  11.353  1.00 90.21           N  
ATOM   1071  CZ  ARG A 139     -22.999   7.899  10.096  1.00 90.21           C  
ATOM   1072  N   GLY A 140     -20.425  12.816   4.185  1.00 90.19           N  
ATOM   1073  CA  GLY A 140     -19.826  13.024   2.872  1.00 90.19           C  
ATOM   1074  C   GLY A 140     -18.752  14.093   2.903  1.00 90.19           C  
ATOM   1075  O   GLY A 140     -17.631  13.840   2.481  1.00 90.19           O  
ATOM   1076  N   ALA A 141     -19.062  15.268   3.449  1.00 91.47           N  
ATOM   1077  CA  ALA A 141     -18.105  16.357   3.596  1.00 91.47           C  
ATOM   1078  C   ALA A 141     -16.877  15.932   4.416  1.00 91.47           C  
ATOM   1079  CB  ALA A 141     -18.830  17.542   4.242  1.00 91.47           C  
ATOM   1080  O   ALA A 141     -15.749  16.203   4.015  1.00 91.47           O  
ATOM   1081  N   ALA A 142     -17.088  15.230   5.533  1.00 92.21           N  
ATOM   1082  CA  ALA A 142     -16.012  14.773   6.407  1.00 92.21           C  
ATOM   1083  C   ALA A 142     -15.124  13.695   5.752  1.00 92.21           C  
ATOM   1084  CB  ALA A 142     -16.656  14.298   7.711  1.00 92.21           C  
ATOM   1085  O   ALA A 142     -13.899  13.794   5.805  1.00 92.21           O  
ATOM   1086  N   MET A 143     -15.732  12.711   5.079  1.00 90.34           N  
ATOM   1087  CA  MET A 143     -15.034  11.705   4.267  1.00 90.34           C  
ATOM   1088  C   MET A 143     -14.289  12.358   3.101  1.00 90.34           C  
ATOM   1089  CB  MET A 143     -16.041  10.677   3.726  1.00 90.34           C  
ATOM   1090  O   MET A 143     -13.147  12.016   2.826  1.00 90.34           O  
ATOM   1091  CG  MET A 143     -16.616   9.768   4.817  1.00 90.34           C  
ATOM   1092  SD  MET A 143     -15.395   8.666   5.546  1.00 90.34           S  
ATOM   1093  CE  MET A 143     -16.435   7.653   6.617  1.00 90.34           C  
ATOM   1094  N   GLY A 144     -14.885  13.369   2.473  1.00 91.19           N  
ATOM   1095  CA  GLY A 144     -14.245  14.168   1.437  1.00 91.19           C  
ATOM   1096  C   GLY A 144     -12.984  14.886   1.923  1.00 91.19           C  
ATOM   1097  O   GLY A 144     -12.001  14.945   1.192  1.00 91.19           O  
ATOM   1098  N   THR A 145     -12.965  15.375   3.167  1.00 92.24           N  
ATOM   1099  CA  THR A 145     -11.754  15.938   3.793  1.00 92.24           C  
ATOM   1100  C   THR A 145     -10.684  14.876   4.050  1.00 92.24           C  
ATOM   1101  CB  THR A 145     -12.087  16.669   5.100  1.00 92.24           C  
ATOM   1102  O   THR A 145      -9.503  15.166   3.873  1.00 92.24           O  
ATOM   1103  CG2 THR A 145     -10.920  17.510   5.613  1.00 92.24           C  
ATOM   1104  OG1 THR A 145     -13.139  17.584   4.900  1.00 92.24           O  
ATOM   1105  N   ILE A 146     -11.067  13.642   4.403  1.00 90.73           N  
ATOM   1106  CA  ILE A 146     -10.120  12.513   4.415  1.00 90.73           C  
ATOM   1107  C   ILE A 146      -9.545  12.302   3.012  1.00 90.73           C  
ATOM   1108  CB  ILE A 146     -10.752  11.205   4.949  1.00 90.73           C  
ATOM   1109  O   ILE A 146      -8.328  12.242   2.859  1.00 90.73           O  
ATOM   1110  CG1 ILE A 146     -11.117  11.299   6.440  1.00 90.73           C  
ATOM   1111  CG2 ILE A 146      -9.766  10.051   4.709  1.00 90.73           C  
ATOM   1112  CD1 ILE A 146     -11.920  10.077   6.925  1.00 90.73           C  
ATOM   1113  N   GLY A 147     -10.411  12.222   1.997  1.00 86.64           N  
ATOM   1114  CA  GLY A 147     -10.009  12.043   0.603  1.00 86.64           C  
ATOM   1115  C   GLY A 147      -9.043  13.129   0.135  1.00 86.64           C  
ATOM   1116  O   GLY A 147      -8.050  12.807  -0.508  1.00 86.64           O  
ATOM   1117  N   LEU A 148      -9.262  14.387   0.546  1.00 89.88           N  
ATOM   1118  CA  LEU A 148      -8.327  15.480   0.282  1.00 89.88           C  
ATOM   1119  C   LEU A 148      -6.933  15.117   0.758  1.00 89.88           C  
ATOM   1120  CB  LEU A 148      -8.805  16.796   0.926  1.00 89.88           C  
ATOM   1121  O   LEU A 148      -5.984  15.174  -0.006  1.00 89.88           O  
ATOM   1122  CG  LEU A 148      -7.900  18.011   0.612  1.00 89.88           C  
ATOM   1123  CD1 LEU A 148      -8.732  19.292   0.531  1.00 89.88           C  
ATOM   1124  CD2 LEU A 148      -6.838  18.249   1.690  1.00 89.88           C  
ATOM   1125  N   VAL A 149      -6.820  14.723   2.017  1.00 88.16           N  
ATOM   1126  CA  VAL A 149      -5.533  14.507   2.665  1.00 88.16           C  
ATOM   1127  C   VAL A 149      -4.828  13.256   2.148  1.00 88.16           C  
ATOM   1128  CB  VAL A 149      -5.774  14.483   4.174  1.00 88.16           C  
ATOM   1129  O   VAL A 149      -3.640  13.319   1.835  1.00 88.16           O  
ATOM   1130  CG1 VAL A 149      -4.547  14.007   4.922  1.00 88.16           C  
ATOM   1131  CG2 VAL A 149      -6.102  15.913   4.631  1.00 88.16           C  
ATOM   1132  N   ILE A 150      -5.560  12.148   2.009  1.00 84.68           N  
ATOM   1133  CA  ILE A 150      -5.012  10.875   1.526  1.00 84.68           C  
ATOM   1134  C   ILE A 150      -4.549  10.983   0.073  1.00 84.68           C  
ATOM   1135  CB  ILE A 150      -6.039   9.730   1.700  1.00 84.68           C  
ATOM   1136  O   ILE A 150      -3.583  10.323  -0.276  1.00 84.68           O  
ATOM   1137  CG1 ILE A 150      -6.287   9.462   3.202  1.00 84.68           C  
ATOM   1138  CG2 ILE A 150      -5.590   8.422   1.012  1.00 84.68           C  
ATOM   1139  CD1 ILE A 150      -7.275   8.312   3.441  1.00 84.68           C  
ATOM   1140  N   MET A 151      -5.204  11.792  -0.766  1.00 82.34           N  
ATOM   1141  CA  MET A 151      -4.876  11.893  -2.197  1.00 82.34           C  
ATOM   1142  C   MET A 151      -3.891  13.022  -2.502  1.00 82.34           C  
ATOM   1143  CB  MET A 151      -6.165  12.060  -3.008  1.00 82.34           C  
ATOM   1144  O   MET A 151      -3.079  12.919  -3.420  1.00 82.34           O  
ATOM   1145  CG  MET A 151      -7.107  10.862  -2.811  1.00 82.34           C  
ATOM   1146  SD  MET A 151      -6.484   9.320  -3.533  1.00 82.34           S  
ATOM   1147  CE  MET A 151      -7.148   8.091  -2.380  1.00 82.34           C  
ATOM   1148  N   PHE A 152      -3.909  14.088  -1.703  1.00 83.04           N  
ATOM   1149  CA  PHE A 152      -2.968  15.196  -1.836  1.00 83.04           C  
ATOM   1150  C   PHE A 152      -1.548  14.809  -1.397  1.00 83.04           C  
ATOM   1151  CB  PHE A 152      -3.523  16.377  -1.039  1.00 83.04           C  
ATOM   1152  O   PHE A 152      -0.582  15.249  -2.018  1.00 83.04           O  
ATOM   1153  CG  PHE A 152      -2.841  17.698  -1.264  1.00 83.04           C  
ATOM   1154  CD1 PHE A 152      -2.004  18.247  -0.279  1.00 83.04           C  
ATOM   1155  CD2 PHE A 152      -3.133  18.429  -2.428  1.00 83.04           C  
ATOM   1156  CE1 PHE A 152      -1.466  19.530  -0.453  1.00 83.04           C  
ATOM   1157  CE2 PHE A 152      -2.584  19.708  -2.607  1.00 83.04           C  
ATOM   1158  CZ  PHE A 152      -1.756  20.261  -1.619  1.00 83.04           C  
ATOM   1159  N   ALA A 153      -1.405  13.950  -0.379  1.00 85.76           N  
ATOM   1160  CA  ALA A 153      -0.101  13.453   0.073  1.00 85.76           C  
ATOM   1161  C   ALA A 153       0.693  12.728  -1.042  1.00 85.76           C  
ATOM   1162  CB  ALA A 153      -0.288  12.612   1.345  1.00 85.76           C  
ATOM   1163  O   ALA A 153       1.804  13.172  -1.339  1.00 85.76           O  
ATOM   1164  N   PRO A 154       0.137  11.702  -1.725  1.00 76.68           N  
ATOM   1165  CA  PRO A 154       0.747  11.058  -2.889  1.00 76.68           C  
ATOM   1166  C   PRO A 154       1.079  11.995  -4.046  1.00 76.68           C  
ATOM   1167  CB  PRO A 154      -0.266  10.007  -3.358  1.00 76.68           C  
ATOM   1168  O   PRO A 154       2.052  11.759  -4.753  1.00 76.68           O  
ATOM   1169  CG  PRO A 154      -1.002   9.629  -2.083  1.00 76.68           C  
ATOM   1170  CD  PRO A 154      -1.045  10.958  -1.341  1.00 76.68           C  
ATOM   1171  N   ALA A 155       0.286  13.050  -4.253  1.00 79.90           N  
ATOM   1172  CA  ALA A 155       0.515  14.003  -5.335  1.00 79.90           C  
ATOM   1173  C   ALA A 155       1.759  14.872  -5.090  1.00 79.90           C  
ATOM   1174  CB  ALA A 155      -0.747  14.858  -5.502  1.00 79.90           C  
ATOM   1175  O   ALA A 155       2.511  15.152  -6.020  1.00 79.90           O  
ATOM   1176  N   ILE A 156       1.986  15.290  -3.841  1.00 82.22           N  
ATOM   1177  CA  ILE A 156       3.147  16.108  -3.460  1.00 82.22           C  
ATOM   1178  C   ILE A 156       4.397  15.260  -3.235  1.00 82.22           C  
ATOM   1179  CB  ILE A 156       2.805  16.976  -2.230  1.00 82.22           C  
ATOM   1180  O   ILE A 156       5.497  15.761  -3.478  1.00 82.22           O  
ATOM   1181  CG1 ILE A 156       1.783  18.038  -2.683  1.00 82.22           C  
ATOM   1182  CG2 ILE A 156       4.053  17.637  -1.604  1.00 82.22           C  
ATOM   1183  CD1 ILE A 156       1.415  19.048  -1.600  1.00 82.22           C  
ATOM   1184  N   GLY A 157       4.232  14.007  -2.794  1.00 82.82           N  
ATOM   1185  CA  GLY A 157       5.315  13.081  -2.455  1.00 82.82           C  
ATOM   1186  C   GLY A 157       6.478  13.143  -3.446  1.00 82.82           C  
ATOM   1187  O   GLY A 157       7.554  13.572  -3.035  1.00 82.82           O  
ATOM   1188  N   PRO A 158       6.260  12.841  -4.744  1.00 77.01           N  
ATOM   1189  CA  PRO A 158       7.314  12.839  -5.752  1.00 77.01           C  
ATOM   1190  C   PRO A 158       8.045  14.168  -5.958  1.00 77.01           C  
ATOM   1191  CB  PRO A 158       6.636  12.394  -7.051  1.00 77.01           C  
ATOM   1192  O   PRO A 158       9.269  14.194  -6.080  1.00 77.01           O  
ATOM   1193  CG  PRO A 158       5.524  11.479  -6.550  1.00 77.01           C  
ATOM   1194  CD  PRO A 158       5.066  12.206  -5.287  1.00 77.01           C  
ATOM   1195  N   THR A 159       7.306  15.278  -5.998  1.00 78.40           N  
ATOM   1196  CA  THR A 159       7.880  16.617  -6.197  1.00 78.40           C  
ATOM   1197  C   THR A 159       8.743  17.008  -5.003  1.00 78.40           C  
ATOM   1198  CB  THR A 159       6.768  17.660  -6.385  1.00 78.40           C  
ATOM   1199  O   THR A 159       9.860  17.490  -5.171  1.00 78.40           O  
ATOM   1200  CG2 THR A 159       7.305  19.033  -6.785  1.00 78.40           C  
ATOM   1201  OG1 THR A 159       5.890  17.247  -7.406  1.00 78.40           O  
ATOM   1202  N   PHE A 160       8.243  16.763  -3.790  1.00 84.25           N  
ATOM   1203  CA  PHE A 160       8.977  17.052  -2.567  1.00 84.25           C  
ATOM   1204  C   PHE A 160      10.212  16.159  -2.427  1.00 84.25           C  
ATOM   1205  CB  PHE A 160       8.047  16.886  -1.366  1.00 84.25           C  
ATOM   1206  O   PHE A 160      11.299  16.659  -2.155  1.00 84.25           O  
ATOM   1207  CG  PHE A 160       8.705  17.326  -0.078  1.00 84.25           C  
ATOM   1208  CD1 PHE A 160       9.536  16.445   0.639  1.00 84.25           C  
ATOM   1209  CD2 PHE A 160       8.554  18.654   0.354  1.00 84.25           C  
ATOM   1210  CE1 PHE A 160      10.179  16.879   1.810  1.00 84.25           C  
ATOM   1211  CE2 PHE A 160       9.237  19.103   1.492  1.00 84.25           C  
ATOM   1212  CZ  PHE A 160      10.056  18.222   2.207  1.00 84.25           C  
ATOM   1213  N   SER A 161      10.070  14.848  -2.641  1.00 81.03           N  
ATOM   1214  CA  SER A 161      11.197  13.915  -2.574  1.00 81.03           C  
ATOM   1215  C   SER A 161      12.248  14.222  -3.633  1.00 81.03           C  
ATOM   1216  CB  SER A 161      10.729  12.466  -2.712  1.00 81.03           C  
ATOM   1217  O   SER A 161      13.427  14.141  -3.326  1.00 81.03           O  
ATOM   1218  OG  SER A 161      10.026  12.262  -3.918  1.00 81.03           O  
ATOM   1219  N   GLY A 162      11.846  14.622  -4.845  1.00 78.89           N  
ATOM   1220  CA  GLY A 162      12.777  15.049  -5.891  1.00 78.89           C  
ATOM   1221  C   GLY A 162      13.636  16.237  -5.451  1.00 78.89           C  
ATOM   1222  O   GLY A 162      14.854  16.179  -5.575  1.00 78.89           O  
ATOM   1223  N   LEU A 163      13.024  17.264  -4.847  1.00 84.72           N  
ATOM   1224  CA  LEU A 163      13.748  18.418  -4.295  1.00 84.72           C  
ATOM   1225  C   LEU A 163      14.694  18.032  -3.152  1.00 84.72           C  
ATOM   1226  CB  LEU A 163      12.738  19.457  -3.778  1.00 84.72           C  
ATOM   1227  O   LEU A 163      15.801  18.564  -3.065  1.00 84.72           O  
ATOM   1228  CG  LEU A 163      11.980  20.216  -4.877  1.00 84.72           C  
ATOM   1229  CD1 LEU A 163      10.841  21.015  -4.238  1.00 84.72           C  
ATOM   1230  CD2 LEU A 163      12.891  21.189  -5.625  1.00 84.72           C  
ATOM   1231  N   VAL A 164      14.262  17.115  -2.278  1.00 88.81           N  
ATOM   1232  CA  VAL A 164      15.111  16.585  -1.203  1.00 88.81           C  
ATOM   1233  C   VAL A 164      16.307  15.852  -1.796  1.00 88.81           C  
ATOM   1234  CB  VAL A 164      14.326  15.681  -0.234  1.00 88.81           C  
ATOM   1235  O   VAL A 164      17.419  16.171  -1.415  1.00 88.81           O  
ATOM   1236  CG1 VAL A 164      15.221  14.968   0.790  1.00 88.81           C  
ATOM   1237  CG2 VAL A 164      13.325  16.509   0.578  1.00 88.81           C  
ATOM   1238  N   LEU A 165      16.107  14.932  -2.739  1.00 85.75           N  
ATOM   1239  CA  LEU A 165      17.181  14.129  -3.339  1.00 85.75           C  
ATOM   1240  C   LEU A 165      18.155  14.953  -4.197  1.00 85.75           C  
ATOM   1241  CB  LEU A 165      16.553  13.005  -4.178  1.00 85.75           C  
ATOM   1242  O   LEU A 165      19.302  14.558  -4.368  1.00 85.75           O  
ATOM   1243  CG  LEU A 165      15.791  11.947  -3.360  1.00 85.75           C  
ATOM   1244  CD1 LEU A 165      14.973  11.073  -4.307  1.00 85.75           C  
ATOM   1245  CD2 LEU A 165      16.718  11.057  -2.535  1.00 85.75           C  
ATOM   1246  N   GLU A 166      17.721  16.099  -4.726  1.00 85.91           N  
ATOM   1247  CA  GLU A 166      18.590  17.022  -5.465  1.00 85.91           C  
ATOM   1248  C   GLU A 166      19.597  17.744  -4.550  1.00 85.91           C  
ATOM   1249  CB  GLU A 166      17.692  18.013  -6.223  1.00 85.91           C  
ATOM   1250  O   GLU A 166      20.726  18.008  -4.960  1.00 85.91           O  
ATOM   1251  CG  GLU A 166      18.466  18.989  -7.124  1.00 85.91           C  
ATOM   1252  CD  GLU A 166      17.550  19.947  -7.905  1.00 85.91           C  
ATOM   1253  OE1 GLU A 166      18.079  20.655  -8.792  1.00 85.91           O  
ATOM   1254  OE2 GLU A 166      16.330  19.992  -7.616  1.00 85.91           O  
ATOM   1255  N   HIS A 167      19.211  18.049  -3.306  1.00 88.62           N  
ATOM   1256  CA  HIS A 167      20.007  18.882  -2.389  1.00 88.62           C  
ATOM   1257  C   HIS A 167      20.556  18.122  -1.174  1.00 88.62           C  
ATOM   1258  CB  HIS A 167      19.141  20.060  -1.920  1.00 88.62           C  
ATOM   1259  O   HIS A 167      21.468  18.596  -0.496  1.00 88.62           O  
ATOM   1260  CG  HIS A 167      18.697  20.965  -3.040  1.00 88.62           C  
ATOM   1261  CD2 HIS A 167      19.319  22.108  -3.462  1.00 88.62           C  
ATOM   1262  ND1 HIS A 167      17.612  20.767  -3.861  1.00 88.62           N  
ATOM   1263  CE1 HIS A 167      17.598  21.750  -4.777  1.00 88.62           C  
ATOM   1264  NE2 HIS A 167      18.599  22.618  -4.546  1.00 88.62           N  
ATOM   1265  N   LEU A 168      19.968  16.974  -0.855  1.00 91.22           N  
ATOM   1266  CA  LEU A 168      20.175  16.187   0.354  1.00 91.22           C  
ATOM   1267  C   LEU A 168      20.160  14.690   0.000  1.00 91.22           C  
ATOM   1268  CB  LEU A 168      19.059  16.511   1.373  1.00 91.22           C  
ATOM   1269  O   LEU A 168      19.775  14.287  -1.092  1.00 91.22           O  
ATOM   1270  CG  LEU A 168      18.926  17.979   1.819  1.00 91.22           C  
ATOM   1271  CD1 LEU A 168      17.657  18.161   2.655  1.00 91.22           C  
ATOM   1272  CD2 LEU A 168      20.117  18.420   2.673  1.00 91.22           C  
ATOM   1273  N   ASN A 169      20.557  13.837   0.945  1.00 88.79           N  
ATOM   1274  CA  ASN A 169      20.450  12.387   0.768  1.00 88.79           C  
ATOM   1275  C   ASN A 169      19.028  11.864   1.067  1.00 88.79           C  
ATOM   1276  CB  ASN A 169      21.570  11.684   1.559  1.00 88.79           C  
ATOM   1277  O   ASN A 169      18.199  12.541   1.683  1.00 88.79           O  
ATOM   1278  CG  ASN A 169      21.409  11.711   3.067  1.00 88.79           C  
ATOM   1279  ND2 ASN A 169      22.473  11.518   3.805  1.00 88.79           N  
ATOM   1280  OD1 ASN A 169      20.336  11.875   3.616  1.00 88.79           O  
ATOM   1281  N   TRP A 170      18.759  10.616   0.681  1.00 90.69           N  
ATOM   1282  CA  TRP A 170      17.452   9.970   0.839  1.00 90.69           C  
ATOM   1283  C   TRP A 170      16.984   9.845   2.301  1.00 90.69           C  
ATOM   1284  CB  TRP A 170      17.518   8.594   0.166  1.00 90.69           C  
ATOM   1285  O   TRP A 170      15.778   9.818   2.554  1.00 90.69           O  
ATOM   1286  CG  TRP A 170      18.492   7.651   0.800  1.00 90.69           C  
ATOM   1287  CD1 TRP A 170      19.783   7.473   0.439  1.00 90.69           C  
ATOM   1288  CD2 TRP A 170      18.278   6.771   1.944  1.00 90.69           C  
ATOM   1289  CE2 TRP A 170      19.491   6.068   2.205  1.00 90.69           C  
ATOM   1290  CE3 TRP A 170      17.175   6.503   2.786  1.00 90.69           C  
ATOM   1291  NE1 TRP A 170      20.388   6.580   1.297  1.00 90.69           N  
ATOM   1292  CH2 TRP A 170      18.481   4.872   4.044  1.00 90.69           C  
ATOM   1293  CZ2 TRP A 170      19.593   5.114   3.222  1.00 90.69           C  
ATOM   1294  CZ3 TRP A 170      17.279   5.572   3.838  1.00 90.69           C  
ATOM   1295  N   HIS A 171      17.895   9.834   3.285  1.00 92.84           N  
ATOM   1296  CA  HIS A 171      17.528   9.792   4.706  1.00 92.84           C  
ATOM   1297  C   HIS A 171      16.687  11.008   5.122  1.00 92.84           C  
ATOM   1298  CB  HIS A 171      18.771   9.745   5.601  1.00 92.84           C  
ATOM   1299  O   HIS A 171      15.835  10.903   6.010  1.00 92.84           O  
ATOM   1300  CG  HIS A 171      19.620   8.515   5.463  1.00 92.84           C  
ATOM   1301  CD2 HIS A 171      20.599   8.272   4.537  1.00 92.84           C  
ATOM   1302  ND1 HIS A 171      19.660   7.490   6.376  1.00 92.84           N  
ATOM   1303  CE1 HIS A 171      20.645   6.656   6.017  1.00 92.84           C  
ATOM   1304  NE2 HIS A 171      21.262   7.108   4.920  1.00 92.84           N  
ATOM   1305  N   TRP A 172      16.887  12.163   4.475  1.00 93.63           N  
ATOM   1306  CA  TRP A 172      16.156  13.390   4.793  1.00 93.63           C  
ATOM   1307  C   TRP A 172      14.656  13.298   4.515  1.00 93.63           C  
ATOM   1308  CB  TRP A 172      16.790  14.594   4.099  1.00 93.63           C  
ATOM   1309  O   TRP A 172      13.885  13.988   5.179  1.00 93.63           O  
ATOM   1310  CG  TRP A 172      18.029  15.078   4.779  1.00 93.63           C  
ATOM   1311  CD1 TRP A 172      19.289  14.706   4.478  1.00 93.63           C  
ATOM   1312  CD2 TRP A 172      18.148  16.022   5.882  1.00 93.63           C  
ATOM   1313  CE2 TRP A 172      19.532  16.195   6.181  1.00 93.63           C  
ATOM   1314  CE3 TRP A 172      17.221  16.761   6.648  1.00 93.63           C  
ATOM   1315  NE1 TRP A 172      20.184  15.364   5.296  1.00 93.63           N  
ATOM   1316  CH2 TRP A 172      19.030  17.783   7.934  1.00 93.63           C  
ATOM   1317  CZ2 TRP A 172      19.978  17.061   7.189  1.00 93.63           C  
ATOM   1318  CZ3 TRP A 172      17.657  17.631   7.664  1.00 93.63           C  
ATOM   1319  N   ILE A 173      14.211  12.386   3.643  1.00 91.43           N  
ATOM   1320  CA  ILE A 173      12.781  12.097   3.441  1.00 91.43           C  
ATOM   1321  C   ILE A 173      12.128  11.682   4.771  1.00 91.43           C  
ATOM   1322  CB  ILE A 173      12.611  11.006   2.353  1.00 91.43           C  
ATOM   1323  O   ILE A 173      11.025  12.125   5.114  1.00 91.43           O  
ATOM   1324  CG1 ILE A 173      13.145  11.519   0.992  1.00 91.43           C  
ATOM   1325  CG2 ILE A 173      11.135  10.577   2.238  1.00 91.43           C  
ATOM   1326  CD1 ILE A 173      13.194  10.458  -0.113  1.00 91.43           C  
ATOM   1327  N   PHE A 174      12.836  10.878   5.566  1.00 93.62           N  
ATOM   1328  CA  PHE A 174      12.367  10.417   6.868  1.00 93.62           C  
ATOM   1329  C   PHE A 174      12.583  11.463   7.964  1.00 93.62           C  
ATOM   1330  CB  PHE A 174      13.051   9.095   7.213  1.00 93.62           C  
ATOM   1331  O   PHE A 174      11.661  11.712   8.743  1.00 93.62           O  
ATOM   1332  CG  PHE A 174      12.785   7.989   6.216  1.00 93.62           C  
ATOM   1333  CD1 PHE A 174      11.522   7.367   6.179  1.00 93.62           C  
ATOM   1334  CD2 PHE A 174      13.789   7.588   5.315  1.00 93.62           C  
ATOM   1335  CE1 PHE A 174      11.265   6.341   5.255  1.00 93.62           C  
ATOM   1336  CE2 PHE A 174      13.530   6.564   4.389  1.00 93.62           C  
ATOM   1337  CZ  PHE A 174      12.273   5.937   4.363  1.00 93.62           C  
ATOM   1338  N   TRP A 175      13.746  12.128   7.997  1.00 95.38           N  
ATOM   1339  CA  TRP A 175      14.012  13.192   8.975  1.00 95.38           C  
ATOM   1340  C   TRP A 175      13.013  14.340   8.889  1.00 95.38           C  
ATOM   1341  CB  TRP A 175      15.430  13.751   8.823  1.00 95.38           C  
ATOM   1342  O   TRP A 175      12.606  14.860   9.923  1.00 95.38           O  
ATOM   1343  CG  TRP A 175      16.493  12.873   9.389  1.00 95.38           C  
ATOM   1344  CD1 TRP A 175      17.497  12.275   8.710  1.00 95.38           C  
ATOM   1345  CD2 TRP A 175      16.649  12.475  10.783  1.00 95.38           C  
ATOM   1346  CE2 TRP A 175      17.786  11.622  10.877  1.00 95.38           C  
ATOM   1347  CE3 TRP A 175      15.931  12.738  11.972  1.00 95.38           C  
ATOM   1348  NE1 TRP A 175      18.257  11.522   9.585  1.00 95.38           N  
ATOM   1349  CH2 TRP A 175      17.456  11.330  13.257  1.00 95.38           C  
ATOM   1350  CZ2 TRP A 175      18.191  11.057  12.092  1.00 95.38           C  
ATOM   1351  CZ3 TRP A 175      16.327  12.168  13.197  1.00 95.38           C  
ATOM   1352  N   ILE A 176      12.576  14.704   7.683  1.00 92.90           N  
ATOM   1353  CA  ILE A 176      11.570  15.748   7.478  1.00 92.90           C  
ATOM   1354  C   ILE A 176      10.180  15.272   7.908  1.00 92.90           C  
ATOM   1355  CB  ILE A 176      11.595  16.209   6.008  1.00 92.90           C  
ATOM   1356  O   ILE A 176       9.425  16.050   8.479  1.00 92.90           O  
ATOM   1357  CG1 ILE A 176      12.921  16.953   5.711  1.00 92.90           C  
ATOM   1358  CG2 ILE A 176      10.390  17.118   5.718  1.00 92.90           C  
ATOM   1359  CD1 ILE A 176      13.209  17.154   4.219  1.00 92.90           C  
ATOM   1360  N   SER A 177       9.835  14.002   7.679  1.00 92.25           N  
ATOM   1361  CA  SER A 177       8.526  13.441   8.052  1.00 92.25           C  
ATOM   1362  C   SER A 177       8.358  13.287   9.571  1.00 92.25           C  
ATOM   1363  CB  SER A 177       8.346  12.075   7.384  1.00 92.25           C  
ATOM   1364  O   SER A 177       7.263  13.467  10.112  1.00 92.25           O  
ATOM   1365  OG  SER A 177       8.378  12.192   5.975  1.00 92.25           O  
ATOM   1366  N   LEU A 178       9.448  12.972  10.274  1.00 94.27           N  
ATOM   1367  CA  LEU A 178       9.474  12.707  11.711  1.00 94.27           C  
ATOM   1368  C   LEU A 178       8.876  13.833  12.589  1.00 94.27           C  
ATOM   1369  CB  LEU A 178      10.920  12.355  12.106  1.00 94.27           C  
ATOM   1370  O   LEU A 178       7.999  13.519  13.399  1.00 94.27           O  
ATOM   1371  CG  LEU A 178      11.062  11.789  13.528  1.00 94.27           C  
ATOM   1372  CD1 LEU A 178      10.414  10.409  13.646  1.00 94.27           C  
ATOM   1373  CD2 LEU A 178      12.542  11.656  13.876  1.00 94.27           C  
ATOM   1374  N   PRO A 179       9.260  15.122  12.460  1.00 94.25           N  
ATOM   1375  CA  PRO A 179       8.702  16.196  13.282  1.00 94.25           C  
ATOM   1376  C   PRO A 179       7.190  16.353  13.107  1.00 94.25           C  
ATOM   1377  CB  PRO A 179       9.456  17.473  12.884  1.00 94.25           C  
ATOM   1378  O   PRO A 179       6.500  16.636  14.084  1.00 94.25           O  
ATOM   1379  CG  PRO A 179       9.994  17.165  11.492  1.00 94.25           C  
ATOM   1380  CD  PRO A 179      10.284  15.673  11.591  1.00 94.25           C  
ATOM   1381  N   PHE A 180       6.644  16.109  11.912  1.00 92.48           N  
ATOM   1382  CA  PHE A 180       5.197  16.172  11.693  1.00 92.48           C  
ATOM   1383  C   PHE A 180       4.454  15.017  12.368  1.00 92.48           C  
ATOM   1384  CB  PHE A 180       4.879  16.192  10.201  1.00 92.48           C  
ATOM   1385  O   PHE A 180       3.383  15.238  12.934  1.00 92.48           O  
ATOM   1386  CG  PHE A 180       5.399  17.402   9.464  1.00 92.48           C  
ATOM   1387  CD1 PHE A 180       4.701  18.622   9.518  1.00 92.48           C  
ATOM   1388  CD2 PHE A 180       6.577  17.305   8.709  1.00 92.48           C  
ATOM   1389  CE1 PHE A 180       5.193  19.744   8.827  1.00 92.48           C  
ATOM   1390  CE2 PHE A 180       7.082  18.428   8.034  1.00 92.48           C  
ATOM   1391  CZ  PHE A 180       6.388  19.649   8.091  1.00 92.48           C  
ATOM   1392  N   LEU A 181       5.023  13.805  12.371  1.00 93.02           N  
ATOM   1393  CA  LEU A 181       4.459  12.679  13.125  1.00 93.02           C  
ATOM   1394  C   LEU A 181       4.487  12.943  14.633  1.00 93.02           C  
ATOM   1395  CB  LEU A 181       5.230  11.384  12.830  1.00 93.02           C  
ATOM   1396  O   LEU A 181       3.504  12.672  15.322  1.00 93.02           O  
ATOM   1397  CG  LEU A 181       5.045  10.804  11.427  1.00 93.02           C  
ATOM   1398  CD1 LEU A 181       6.033   9.662  11.212  1.00 93.02           C  
ATOM   1399  CD2 LEU A 181       3.628  10.259  11.222  1.00 93.02           C  
ATOM   1400  N   VAL A 182       5.587  13.504  15.144  1.00 94.33           N  
ATOM   1401  CA  VAL A 182       5.706  13.893  16.556  1.00 94.33           C  
ATOM   1402  C   VAL A 182       4.683  14.975  16.902  1.00 94.33           C  
ATOM   1403  CB  VAL A 182       7.142  14.336  16.894  1.00 94.33           C  
ATOM   1404  O   VAL A 182       3.982  14.839  17.904  1.00 94.33           O  
ATOM   1405  CG1 VAL A 182       7.254  14.891  18.320  1.00 94.33           C  
ATOM   1406  CG2 VAL A 182       8.111  13.149  16.789  1.00 94.33           C  
ATOM   1407  N   LEU A 183       4.518  15.999  16.055  1.00 92.65           N  
ATOM   1408  CA  LEU A 183       3.458  16.996  16.218  1.00 92.65           C  
ATOM   1409  C   LEU A 183       2.080  16.328  16.261  1.00 92.65           C  
ATOM   1410  CB  LEU A 183       3.496  18.052  15.090  1.00 92.65           C  
ATOM   1411  O   LEU A 183       1.316  16.577  17.191  1.00 92.65           O  
ATOM   1412  CG  LEU A 183       3.945  19.443  15.569  1.00 92.65           C  
ATOM   1413  CD1 LEU A 183       5.466  19.543  15.660  1.00 92.65           C  
ATOM   1414  CD2 LEU A 183       3.438  20.516  14.606  1.00 92.65           C  
ATOM   1415  N   ALA A 184       1.767  15.452  15.302  1.00 92.15           N  
ATOM   1416  CA  ALA A 184       0.492  14.739  15.257  1.00 92.15           C  
ATOM   1417  C   ALA A 184       0.242  13.922  16.533  1.00 92.15           C  
ATOM   1418  CB  ALA A 184       0.467  13.840  14.015  1.00 92.15           C  
ATOM   1419  O   ALA A 184      -0.886  13.885  17.029  1.00 92.15           O  
ATOM   1420  N   LEU A 185       1.291  13.315  17.097  1.00 93.58           N  
ATOM   1421  CA  LEU A 185       1.206  12.557  18.341  1.00 93.58           C  
ATOM   1422  C   LEU A 185       0.916  13.479  19.525  1.00 93.58           C  
ATOM   1423  CB  LEU A 185       2.490  11.729  18.534  1.00 93.58           C  
ATOM   1424  O   LEU A 185       0.000  13.195  20.293  1.00 93.58           O  
ATOM   1425  CG  LEU A 185       2.505  10.914  19.840  1.00 93.58           C  
ATOM   1426  CD1 LEU A 185       1.397   9.859  19.884  1.00 93.58           C  
ATOM   1427  CD2 LEU A 185       3.836  10.190  20.023  1.00 93.58           C  
ATOM   1428  N   VAL A 186       1.640  14.593  19.653  1.00 93.25           N  
ATOM   1429  CA  VAL A 186       1.435  15.580  20.725  1.00 93.25           C  
ATOM   1430  C   VAL A 186       0.022  16.167  20.661  1.00 93.25           C  
ATOM   1431  CB  VAL A 186       2.512  16.682  20.657  1.00 93.25           C  
ATOM   1432  O   VAL A 186      -0.699  16.152  21.662  1.00 93.25           O  
ATOM   1433  CG1 VAL A 186       2.229  17.840  21.623  1.00 93.25           C  
ATOM   1434  CG2 VAL A 186       3.889  16.113  21.022  1.00 93.25           C  
ATOM   1435  N   PHE A 187      -0.415  16.607  19.477  1.00 89.99           N  
ATOM   1436  CA  PHE A 187      -1.775  17.105  19.262  1.00 89.99           C  
ATOM   1437  C   PHE A 187      -2.821  16.030  19.577  1.00 89.99           C  
ATOM   1438  CB  PHE A 187      -1.927  17.632  17.823  1.00 89.99           C  
ATOM   1439  O   PHE A 187      -3.772  16.282  20.319  1.00 89.99           O  
ATOM   1440  CG  PHE A 187      -1.518  19.086  17.661  1.00 89.99           C  
ATOM   1441  CD1 PHE A 187      -2.409  20.099  18.060  1.00 89.99           C  
ATOM   1442  CD2 PHE A 187      -0.270  19.445  17.119  1.00 89.99           C  
ATOM   1443  CE1 PHE A 187      -2.043  21.453  17.954  1.00 89.99           C  
ATOM   1444  CE2 PHE A 187       0.100  20.796  17.013  1.00 89.99           C  
ATOM   1445  CZ  PHE A 187      -0.785  21.802  17.436  1.00 89.99           C  
ATOM   1446  N   GLY A 188      -2.645  14.804  19.089  1.00 88.44           N  
ATOM   1447  CA  GLY A 188      -3.607  13.743  19.347  1.00 88.44           C  
ATOM   1448  C   GLY A 188      -3.649  13.296  20.808  1.00 88.44           C  
ATOM   1449  O   GLY A 188      -4.731  13.033  21.320  1.00 88.44           O  
ATOM   1450  N   ILE A 189      -2.532  13.285  21.540  1.00 89.81           N  
ATOM   1451  CA  ILE A 189      -2.552  13.019  22.988  1.00 89.81           C  
ATOM   1452  C   ILE A 189      -3.401  14.068  23.718  1.00 89.81           C  
ATOM   1453  CB  ILE A 189      -1.117  12.932  23.559  1.00 89.81           C  
ATOM   1454  O   ILE A 189      -4.143  13.697  24.631  1.00 89.81           O  
ATOM   1455  CG1 ILE A 189      -0.453  11.616  23.093  1.00 89.81           C  
ATOM   1456  CG2 ILE A 189      -1.106  12.978  25.103  1.00 89.81           C  
ATOM   1457  CD1 ILE A 189       1.060  11.568  23.348  1.00 89.81           C  
ATOM   1458  N   ALA A 190      -3.324  15.340  23.314  1.00 89.73           N  
ATOM   1459  CA  ALA A 190      -4.062  16.438  23.935  1.00 89.73           C  
ATOM   1460  C   ALA A 190      -5.558  16.465  23.566  1.00 89.73           C  
ATOM   1461  CB  ALA A 190      -3.367  17.749  23.547  1.00 89.73           C  
ATOM   1462  O   ALA A 190      -6.392  16.818  24.401  1.00 89.73           O  
ATOM   1463  N   TYR A 191      -5.912  16.099  22.329  1.00 88.04           N  
ATOM   1464  CA  TYR A 191      -7.255  16.335  21.787  1.00 88.04           C  
ATOM   1465  C   TYR A 191      -8.056  15.080  21.417  1.00 88.04           C  
ATOM   1466  CB  TYR A 191      -7.134  17.264  20.576  1.00 88.04           C  
ATOM   1467  O   TYR A 191      -9.282  15.173  21.299  1.00 88.04           O  
ATOM   1468  CG  TYR A 191      -6.637  18.666  20.893  1.00 88.04           C  
ATOM   1469  CD1 TYR A 191      -7.460  19.573  21.591  1.00 88.04           C  
ATOM   1470  CD2 TYR A 191      -5.355  19.070  20.480  1.00 88.04           C  
ATOM   1471  CE1 TYR A 191      -6.993  20.870  21.889  1.00 88.04           C  
ATOM   1472  CE2 TYR A 191      -4.872  20.350  20.802  1.00 88.04           C  
ATOM   1473  OH  TYR A 191      -5.211  22.493  21.785  1.00 88.04           O  
ATOM   1474  CZ  TYR A 191      -5.689  21.255  21.501  1.00 88.04           C  
ATOM   1475  N   MET A 192      -7.415  13.921  21.233  1.00 88.09           N  
ATOM   1476  CA  MET A 192      -8.097  12.688  20.832  1.00 88.09           C  
ATOM   1477  C   MET A 192      -8.979  12.163  21.962  1.00 88.09           C  
ATOM   1478  CB  MET A 192      -7.097  11.612  20.374  1.00 88.09           C  
ATOM   1479  O   MET A 192      -8.517  11.900  23.074  1.00 88.09           O  
ATOM   1480  CG  MET A 192      -7.768  10.406  19.708  1.00 88.09           C  
ATOM   1481  SD  MET A 192      -8.780  10.813  18.264  1.00 88.09           S  
ATOM   1482  CE  MET A 192      -7.501  11.302  17.074  1.00 88.09           C  
ATOM   1483  N   GLN A 193     -10.259  11.970  21.658  1.00 87.31           N  
ATOM   1484  CA  GLN A 193     -11.240  11.422  22.589  1.00 87.31           C  
ATOM   1485  C   GLN A 193     -11.582   9.986  22.199  1.00 87.31           C  
ATOM   1486  CB  GLN A 193     -12.484  12.321  22.662  1.00 87.31           C  
ATOM   1487  O   GLN A 193     -11.462   9.592  21.040  1.00 87.31           O  
ATOM   1488  CG  GLN A 193     -12.118  13.752  23.094  1.00 87.31           C  
ATOM   1489  CD  GLN A 193     -13.324  14.667  23.263  1.00 87.31           C  
ATOM   1490  NE2 GLN A 193     -13.143  15.963  23.148  1.00 87.31           N  
ATOM   1491  OE1 GLN A 193     -14.445  14.261  23.503  1.00 87.31           O  
ATOM   1492  N   ASN A 194     -12.021   9.191  23.171  1.00 89.93           N  
ATOM   1493  CA  ASN A 194     -12.556   7.866  22.888  1.00 89.93           C  
ATOM   1494  C   ASN A 194     -13.959   8.033  22.303  1.00 89.93           C  
ATOM   1495  CB  ASN A 194     -12.545   7.028  24.173  1.00 89.93           C  
ATOM   1496  O   ASN A 194     -14.867   8.467  23.011  1.00 89.93           O  
ATOM   1497  CG  ASN A 194     -11.142   6.777  24.688  1.00 89.93           C  
ATOM   1498  ND2 ASN A 194     -10.976   6.665  25.984  1.00 89.93           N  
ATOM   1499  OD1 ASN A 194     -10.180   6.650  23.942  1.00 89.93           O  
ATOM   1500  N   VAL A 195     -14.114   7.732  21.013  1.00 84.55           N  
ATOM   1501  CA  VAL A 195     -15.395   7.895  20.309  1.00 84.55           C  
ATOM   1502  C   VAL A 195     -16.064   6.558  20.016  1.00 84.55           C  
ATOM   1503  CB  VAL A 195     -15.245   8.735  19.029  1.00 84.55           C  
ATOM   1504  O   VAL A 195     -17.282   6.485  19.933  1.00 84.55           O  
ATOM   1505  CG1 VAL A 195     -14.585  10.089  19.330  1.00 84.55           C  
ATOM   1506  CG2 VAL A 195     -14.446   8.067  17.902  1.00 84.55           C  
ATOM   1507  N   SER A 196     -15.271   5.497  19.857  1.00 77.63           N  
ATOM   1508  CA  SER A 196     -15.751   4.157  19.526  1.00 77.63           C  
ATOM   1509  C   SER A 196     -16.064   3.362  20.791  1.00 77.63           C  
ATOM   1510  CB  SER A 196     -14.724   3.427  18.652  1.00 77.63           C  
ATOM   1511  O   SER A 196     -15.334   3.449  21.780  1.00 77.63           O  
ATOM   1512  OG  SER A 196     -14.354   4.255  17.558  1.00 77.63           O  
ATOM   1513  N   GLU A 197     -17.138   2.574  20.748  1.00 77.82           N  
ATOM   1514  CA  GLU A 197     -17.478   1.632  21.814  1.00 77.82           C  
ATOM   1515  C   GLU A 197     -16.615   0.371  21.681  1.00 77.82           C  
ATOM   1516  CB  GLU A 197     -18.981   1.298  21.801  1.00 77.82           C  
ATOM   1517  O   GLU A 197     -16.502  -0.202  20.598  1.00 77.82           O  
ATOM   1518  CG  GLU A 197     -19.847   2.544  22.070  1.00 77.82           C  
ATOM   1519  CD  GLU A 197     -21.336   2.245  22.317  1.00 77.82           C  
ATOM   1520  OE1 GLU A 197     -22.035   3.162  22.824  1.00 77.82           O  
ATOM   1521  OE2 GLU A 197     -21.793   1.120  22.035  1.00 77.82           O  
ATOM   1522  N   THR A 198     -15.990  -0.056  22.779  1.00 86.35           N  
ATOM   1523  CA  THR A 198     -15.165  -1.267  22.809  1.00 86.35           C  
ATOM   1524  C   THR A 198     -16.010  -2.467  23.230  1.00 86.35           C  
ATOM   1525  CB  THR A 198     -13.928  -1.097  23.706  1.00 86.35           C  
ATOM   1526  O   THR A 198     -16.532  -2.520  24.342  1.00 86.35           O  
ATOM   1527  CG2 THR A 198     -12.935  -0.096  23.118  1.00 86.35           C  
ATOM   1528  OG1 THR A 198     -14.250  -0.598  24.986  1.00 86.35           O  
ATOM   1529  N   THR A 199     -16.151  -3.447  22.340  1.00 83.85           N  
ATOM   1530  CA  THR A 199     -16.953  -4.665  22.555  1.00 83.85           C  
ATOM   1531  C   THR A 199     -16.105  -5.877  22.947  1.00 83.85           C  
ATOM   1532  CB  THR A 199     -17.775  -4.995  21.300  1.00 83.85           C  
ATOM   1533  O   THR A 199     -16.643  -6.838  23.493  1.00 83.85           O  
ATOM   1534  CG2 THR A 199     -18.804  -3.912  20.979  1.00 83.85           C  
ATOM   1535  OG1 THR A 199     -16.897  -5.091  20.204  1.00 83.85           O  
ATOM   1536  N   LYS A 200     -14.783  -5.834  22.703  1.00 84.42           N  
ATOM   1537  CA  LYS A 200     -13.803  -6.894  23.025  1.00 84.42           C  
ATOM   1538  C   LYS A 200     -14.267  -8.314  22.625  1.00 84.42           C  
ATOM   1539  CB  LYS A 200     -13.403  -6.818  24.508  1.00 84.42           C  
ATOM   1540  O   LYS A 200     -14.324  -9.203  23.480  1.00 84.42           O  
ATOM   1541  CG  LYS A 200     -12.773  -5.477  24.902  1.00 84.42           C  
ATOM   1542  CD  LYS A 200     -12.371  -5.519  26.378  1.00 84.42           C  
ATOM   1543  CE  LYS A 200     -11.750  -4.182  26.781  1.00 84.42           C  
ATOM   1544  NZ  LYS A 200     -11.334  -4.198  28.204  1.00 84.42           N  
ATOM   1545  N   PRO A 201     -14.606  -8.562  21.344  1.00 81.76           N  
ATOM   1546  CA  PRO A 201     -15.015  -9.889  20.880  1.00 81.76           C  
ATOM   1547  C   PRO A 201     -13.884 -10.907  21.061  1.00 81.76           C  
ATOM   1548  CB  PRO A 201     -15.383  -9.707  19.403  1.00 81.76           C  
ATOM   1549  O   PRO A 201     -12.709 -10.546  21.072  1.00 81.76           O  
ATOM   1550  CG  PRO A 201     -14.472  -8.559  18.977  1.00 81.76           C  
ATOM   1551  CD  PRO A 201     -14.482  -7.659  20.208  1.00 81.76           C  
ATOM   1552  N   LYS A 202     -14.204 -12.199  21.184  1.00 81.88           N  
ATOM   1553  CA  LYS A 202     -13.167 -13.232  21.343  1.00 81.88           C  
ATOM   1554  C   LYS A 202     -12.193 -13.212  20.159  1.00 81.88           C  
ATOM   1555  CB  LYS A 202     -13.792 -14.622  21.510  1.00 81.88           C  
ATOM   1556  O   LYS A 202     -12.620 -13.310  19.011  1.00 81.88           O  
ATOM   1557  CG  LYS A 202     -14.540 -14.747  22.844  1.00 81.88           C  
ATOM   1558  CD  LYS A 202     -14.988 -16.193  23.082  1.00 81.88           C  
ATOM   1559  CE  LYS A 202     -15.680 -16.296  24.445  1.00 81.88           C  
ATOM   1560  NZ  LYS A 202     -16.008 -17.702  24.790  1.00 81.88           N  
ATOM   1561  N   ILE A 203     -10.893 -13.116  20.450  1.00 83.38           N  
ATOM   1562  CA  ILE A 203      -9.851 -13.202  19.423  1.00 83.38           C  
ATOM   1563  C   ILE A 203      -9.798 -14.633  18.925  1.00 83.38           C  
ATOM   1564  CB  ILE A 203      -8.456 -12.761  19.919  1.00 83.38           C  
ATOM   1565  O   ILE A 203      -9.520 -15.560  19.685  1.00 83.38           O  
ATOM   1566  CG1 ILE A 203      -8.542 -11.335  20.486  1.00 83.38           C  
ATOM   1567  CG2 ILE A 203      -7.427 -12.870  18.777  1.00 83.38           C  
ATOM   1568  CD1 ILE A 203      -7.213 -10.702  20.910  1.00 83.38           C  
ATOM   1569  N   ASP A 204     -10.028 -14.797  17.633  1.00 85.48           N  
ATOM   1570  CA  ASP A 204      -9.869 -16.075  16.976  1.00 85.48           C  
ATOM   1571  C   ASP A 204      -8.573 -16.090  16.164  1.00 85.48           C  
ATOM   1572  CB  ASP A 204     -11.119 -16.368  16.165  1.00 85.48           C  
ATOM   1573  O   ASP A 204      -8.514 -15.605  15.035  1.00 85.48           O  
ATOM   1574  CG  ASP A 204     -10.957 -17.750  15.579  1.00 85.48           C  
ATOM   1575  OD1 ASP A 204     -10.895 -18.738  16.331  1.00 85.48           O  
ATOM   1576  OD2 ASP A 204     -10.825 -17.866  14.351  1.00 85.48           O  
ATOM   1577  N   VAL A 205      -7.516 -16.647  16.760  1.00 87.59           N  
ATOM   1578  CA  VAL A 205      -6.166 -16.688  16.170  1.00 87.59           C  
ATOM   1579  C   VAL A 205      -6.172 -17.384  14.808  1.00 87.59           C  
ATOM   1580  CB  VAL A 205      -5.179 -17.384  17.129  1.00 87.59           C  
ATOM   1581  O   VAL A 205      -5.490 -16.945  13.886  1.00 87.59           O  
ATOM   1582  CG1 VAL A 205      -3.760 -17.454  16.553  1.00 87.59           C  
ATOM   1583  CG2 VAL A 205      -5.105 -16.643  18.472  1.00 87.59           C  
ATOM   1584  N   LEU A 206      -6.996 -18.423  14.642  1.00 90.87           N  
ATOM   1585  CA  LEU A 206      -7.121 -19.116  13.363  1.00 90.87           C  
ATOM   1586  C   LEU A 206      -7.699 -18.202  12.270  1.00 90.87           C  
ATOM   1587  CB  LEU A 206      -7.944 -20.398  13.568  1.00 90.87           C  
ATOM   1588  O   LEU A 206      -7.213 -18.232  11.145  1.00 90.87           O  
ATOM   1589  CG  LEU A 206      -8.062 -21.274  12.305  1.00 90.87           C  
ATOM   1590  CD1 LEU A 206      -6.704 -21.688  11.736  1.00 90.87           C  
ATOM   1591  CD2 LEU A 206      -8.821 -22.557  12.640  1.00 90.87           C  
ATOM   1592  N   SER A 207      -8.679 -17.349  12.587  1.00 89.50           N  
ATOM   1593  CA  SER A 207      -9.193 -16.339  11.652  1.00 89.50           C  
ATOM   1594  C   SER A 207      -8.120 -15.341  11.242  1.00 89.50           C  
ATOM   1595  CB  SER A 207     -10.360 -15.549  12.244  1.00 89.50           C  
ATOM   1596  O   SER A 207      -8.045 -15.021  10.062  1.00 89.50           O  
ATOM   1597  OG  SER A 207     -11.465 -16.399  12.435  1.00 89.50           O  
ATOM   1598  N   ILE A 208      -7.274 -14.899  12.179  1.00 88.63           N  
ATOM   1599  CA  ILE A 208      -6.154 -13.991  11.886  1.00 88.63           C  
ATOM   1600  C   ILE A 208      -5.163 -14.655  10.927  1.00 88.63           C  
ATOM   1601  CB  ILE A 208      -5.457 -13.528  13.188  1.00 88.63           C  
ATOM   1602  O   ILE A 208      -4.752 -14.042   9.942  1.00 88.63           O  
ATOM   1603  CG1 ILE A 208      -6.429 -12.677  14.034  1.00 88.63           C  
ATOM   1604  CG2 ILE A 208      -4.176 -12.731  12.873  1.00 88.63           C  
ATOM   1605  CD1 ILE A 208      -5.912 -12.326  15.433  1.00 88.63           C  
ATOM   1606  N   ILE A 209      -4.802 -15.917  11.176  1.00 91.25           N  
ATOM   1607  CA  ILE A 209      -3.887 -16.675  10.311  1.00 91.25           C  
ATOM   1608  C   ILE A 209      -4.500 -16.847   8.917  1.00 91.25           C  
ATOM   1609  CB  ILE A 209      -3.519 -18.028  10.965  1.00 91.25           C  
ATOM   1610  O   ILE A 209      -3.856 -16.530   7.920  1.00 91.25           O  
ATOM   1611  CG1 ILE A 209      -2.666 -17.795  12.234  1.00 91.25           C  
ATOM   1612  CG2 ILE A 209      -2.754 -18.928   9.977  1.00 91.25           C  
ATOM   1613  CD1 ILE A 209      -2.490 -19.047  13.104  1.00 91.25           C  
ATOM   1614  N   LEU A 210      -5.762 -17.279   8.833  1.00 92.39           N  
ATOM   1615  CA  LEU A 210      -6.451 -17.471   7.556  1.00 92.39           C  
ATOM   1616  C   LEU A 210      -6.627 -16.157   6.783  1.00 92.39           C  
ATOM   1617  CB  LEU A 210      -7.811 -18.147   7.793  1.00 92.39           C  
ATOM   1618  O   LEU A 210      -6.435 -16.154   5.571  1.00 92.39           O  
ATOM   1619  CG  LEU A 210      -7.746 -19.616   8.242  1.00 92.39           C  
ATOM   1620  CD1 LEU A 210      -9.154 -20.078   8.627  1.00 92.39           C  
ATOM   1621  CD2 LEU A 210      -7.216 -20.529   7.136  1.00 92.39           C  
ATOM   1622  N   SER A 211      -6.932 -15.036   7.450  1.00 89.65           N  
ATOM   1623  CA  SER A 211      -7.004 -13.726   6.790  1.00 89.65           C  
ATOM   1624  C   SER A 211      -5.637 -13.256   6.308  1.00 89.65           C  
ATOM   1625  CB  SER A 211      -7.625 -12.650   7.691  1.00 89.65           C  
ATOM   1626  O   SER A 211      -5.533 -12.736   5.204  1.00 89.65           O  
ATOM   1627  OG  SER A 211      -6.918 -12.419   8.893  1.00 89.65           O  
ATOM   1628  N   THR A 212      -4.592 -13.468   7.110  1.00 88.87           N  
ATOM   1629  CA  THR A 212      -3.204 -13.119   6.769  1.00 88.87           C  
ATOM   1630  C   THR A 212      -2.758 -13.867   5.519  1.00 88.87           C  
ATOM   1631  CB  THR A 212      -2.272 -13.466   7.939  1.00 88.87           C  
ATOM   1632  O   THR A 212      -2.302 -13.254   4.560  1.00 88.87           O  
ATOM   1633  CG2 THR A 212      -0.789 -13.234   7.661  1.00 88.87           C  
ATOM   1634  OG1 THR A 212      -2.631 -12.687   9.052  1.00 88.87           O  
ATOM   1635  N   ILE A 213      -2.950 -15.188   5.509  1.00 91.77           N  
ATOM   1636  CA  ILE A 213      -2.607 -16.054   4.379  1.00 91.77           C  
ATOM   1637  C   ILE A 213      -3.482 -15.725   3.166  1.00 91.77           C  
ATOM   1638  CB  ILE A 213      -2.738 -17.532   4.810  1.00 91.77           C  
ATOM   1639  O   ILE A 213      -2.977 -15.634   2.053  1.00 91.77           O  
ATOM   1640  CG1 ILE A 213      -1.655 -17.875   5.861  1.00 91.77           C  
ATOM   1641  CG2 ILE A 213      -2.599 -18.478   3.610  1.00 91.77           C  
ATOM   1642  CD1 ILE A 213      -1.803 -19.274   6.471  1.00 91.77           C  
ATOM   1643  N   GLY A 214      -4.780 -15.512   3.383  1.00 91.86           N  
ATOM   1644  CA  GLY A 214      -5.739 -15.215   2.330  1.00 91.86           C  
ATOM   1645  C   GLY A 214      -5.453 -13.888   1.630  1.00 91.86           C  
ATOM   1646  O   GLY A 214      -5.065 -13.858   0.465  1.00 91.86           O  
ATOM   1647  N   PHE A 215      -5.618 -12.776   2.348  1.00 87.65           N  
ATOM   1648  CA  PHE A 215      -5.434 -11.433   1.794  1.00 87.65           C  
ATOM   1649  C   PHE A 215      -3.978 -11.165   1.414  1.00 87.65           C  
ATOM   1650  CB  PHE A 215      -5.944 -10.384   2.794  1.00 87.65           C  
ATOM   1651  O   PHE A 215      -3.719 -10.658   0.323  1.00 87.65           O  
ATOM   1652  CG  PHE A 215      -7.448 -10.415   2.982  1.00 87.65           C  
ATOM   1653  CD1 PHE A 215      -8.267 -10.042   1.911  1.00 87.65           C  
ATOM   1654  CD2 PHE A 215      -8.038 -10.828   4.188  1.00 87.65           C  
ATOM   1655  CE1 PHE A 215      -9.669 -10.076   2.027  1.00 87.65           C  
ATOM   1656  CE2 PHE A 215      -9.440 -10.859   4.318  1.00 87.65           C  
ATOM   1657  CZ  PHE A 215     -10.257 -10.479   3.238  1.00 87.65           C  
ATOM   1658  N   GLY A 216      -3.033 -11.558   2.275  1.00 86.98           N  
ATOM   1659  CA  GLY A 216      -1.604 -11.424   2.006  1.00 86.98           C  
ATOM   1660  C   GLY A 216      -1.165 -12.249   0.800  1.00 86.98           C  
ATOM   1661  O   GLY A 216      -0.439 -11.731  -0.036  1.00 86.98           O  
ATOM   1662  N   GLY A 217      -1.653 -13.486   0.652  1.00 90.35           N  
ATOM   1663  CA  GLY A 217      -1.348 -14.345  -0.496  1.00 90.35           C  
ATOM   1664  C   GLY A 217      -1.876 -13.794  -1.819  1.00 90.35           C  
ATOM   1665  O   GLY A 217      -1.143 -13.791  -2.805  1.00 90.35           O  
ATOM   1666  N   ILE A 218      -3.105 -13.258  -1.839  1.00 90.35           N  
ATOM   1667  CA  ILE A 218      -3.659 -12.608  -3.038  1.00 90.35           C  
ATOM   1668  C   ILE A 218      -2.848 -11.366  -3.409  1.00 90.35           C  
ATOM   1669  CB  ILE A 218      -5.156 -12.265  -2.866  1.00 90.35           C  
ATOM   1670  O   ILE A 218      -2.393 -11.259  -4.545  1.00 90.35           O  
ATOM   1671  CG1 ILE A 218      -6.042 -13.518  -2.724  1.00 90.35           C  
ATOM   1672  CG2 ILE A 218      -5.681 -11.425  -4.046  1.00 90.35           C  
ATOM   1673  CD1 ILE A 218      -6.013 -14.510  -3.891  1.00 90.35           C  
ATOM   1674  N   VAL A 219      -2.641 -10.446  -2.462  1.00 85.09           N  
ATOM   1675  CA  VAL A 219      -1.869  -9.219  -2.716  1.00 85.09           C  
ATOM   1676  C   VAL A 219      -0.457  -9.574  -3.174  1.00 85.09           C  
ATOM   1677  CB  VAL A 219      -1.860  -8.305  -1.475  1.00 85.09           C  
ATOM   1678  O   VAL A 219      -0.019  -9.081  -4.205  1.00 85.09           O  
ATOM   1679  CG1 VAL A 219      -0.893  -7.122  -1.610  1.00 85.09           C  
ATOM   1680  CG2 VAL A 219      -3.264  -7.726  -1.236  1.00 85.09           C  
ATOM   1681  N   PHE A 220       0.218 -10.496  -2.482  1.00 85.81           N  
ATOM   1682  CA  PHE A 220       1.553 -10.959  -2.852  1.00 85.81           C  
ATOM   1683  C   PHE A 220       1.592 -11.552  -4.260  1.00 85.81           C  
ATOM   1684  CB  PHE A 220       2.035 -12.018  -1.853  1.00 85.81           C  
ATOM   1685  O   PHE A 220       2.461 -11.185  -5.048  1.00 85.81           O  
ATOM   1686  CG  PHE A 220       3.464 -12.451  -2.084  1.00 85.81           C  
ATOM   1687  CD1 PHE A 220       3.738 -13.729  -2.593  1.00 85.81           C  
ATOM   1688  CD2 PHE A 220       4.525 -11.570  -1.812  1.00 85.81           C  
ATOM   1689  CE1 PHE A 220       5.063 -14.141  -2.798  1.00 85.81           C  
ATOM   1690  CE2 PHE A 220       5.854 -11.977  -2.017  1.00 85.81           C  
ATOM   1691  CZ  PHE A 220       6.125 -13.265  -2.511  1.00 85.81           C  
ATOM   1692  N   GLY A 221       0.664 -12.454  -4.580  1.00 89.53           N  
ATOM   1693  CA  GLY A 221       0.629 -13.137  -5.866  1.00 89.53           C  
ATOM   1694  C   GLY A 221       0.414 -12.177  -7.027  1.00 89.53           C  
ATOM   1695  O   GLY A 221       1.187 -12.206  -7.980  1.00 89.53           O  
ATOM   1696  N   PHE A 222      -0.568 -11.275  -6.925  1.00 88.16           N  
ATOM   1697  CA  PHE A 222      -0.802 -10.265  -7.960  1.00 88.16           C  
ATOM   1698  C   PHE A 222       0.352  -9.260  -8.050  1.00 88.16           C  
ATOM   1699  CB  PHE A 222      -2.155  -9.573  -7.751  1.00 88.16           C  
ATOM   1700  O   PHE A 222       0.855  -9.032  -9.146  1.00 88.16           O  
ATOM   1701  CG  PHE A 222      -3.341 -10.370  -8.267  1.00 88.16           C  
ATOM   1702  CD1 PHE A 222      -3.662 -10.351  -9.636  1.00 88.16           C  
ATOM   1703  CD2 PHE A 222      -4.140 -11.120  -7.391  1.00 88.16           C  
ATOM   1704  CE1 PHE A 222      -4.771 -11.073 -10.116  1.00 88.16           C  
ATOM   1705  CE2 PHE A 222      -5.232 -11.867  -7.871  1.00 88.16           C  
ATOM   1706  CZ  PHE A 222      -5.547 -11.843  -9.238  1.00 88.16           C  
ATOM   1707  N   SER A 223       0.853  -8.726  -6.931  1.00 80.33           N  
ATOM   1708  CA  SER A 223       2.007  -7.814  -6.953  1.00 80.33           C  
ATOM   1709  C   SER A 223       3.232  -8.454  -7.615  1.00 80.33           C  
ATOM   1710  CB  SER A 223       2.364  -7.350  -5.538  1.00 80.33           C  
ATOM   1711  O   SER A 223       3.846  -7.834  -8.476  1.00 80.33           O  
ATOM   1712  OG  SER A 223       1.353  -6.500  -5.028  1.00 80.33           O  
ATOM   1713  N   ASN A 224       3.549  -9.719  -7.311  1.00 82.31           N  
ATOM   1714  CA  ASN A 224       4.654 -10.429  -7.969  1.00 82.31           C  
ATOM   1715  C   ASN A 224       4.371 -10.750  -9.440  1.00 82.31           C  
ATOM   1716  CB  ASN A 224       4.989 -11.729  -7.224  1.00 82.31           C  
ATOM   1717  O   ASN A 224       5.313 -10.843 -10.220  1.00 82.31           O  
ATOM   1718  CG  ASN A 224       5.864 -11.487  -6.018  1.00 82.31           C  
ATOM   1719  ND2 ASN A 224       5.270 -11.191  -4.895  1.00 82.31           N  
ATOM   1720  OD1 ASN A 224       7.077 -11.589  -6.067  1.00 82.31           O  
ATOM   1721  N   ALA A 225       3.109 -10.930  -9.834  1.00 84.59           N  
ATOM   1722  CA  ALA A 225       2.754 -11.129 -11.236  1.00 84.59           C  
ATOM   1723  C   ALA A 225       2.994  -9.862 -12.068  1.00 84.59           C  
ATOM   1724  CB  ALA A 225       1.292 -11.577 -11.327  1.00 84.59           C  
ATOM   1725  O   ALA A 225       3.441  -9.966 -13.207  1.00 84.59           O  
ATOM   1726  N   GLY A 226       2.703  -8.687 -11.495  1.00 72.60           N  
ATOM   1727  CA  GLY A 226       2.895  -7.391 -12.145  1.00 72.60           C  
ATOM   1728  C   GLY A 226       4.332  -6.872 -12.101  1.00 72.60           C  
ATOM   1729  O   GLY A 226       4.818  -6.340 -13.089  1.00 72.60           O  
ATOM   1730  N   GLU A 227       5.012  -7.007 -10.963  1.00 67.72           N  
ATOM   1731  CA  GLU A 227       6.327  -6.389 -10.720  1.00 67.72           C  
ATOM   1732  C   GLU A 227       7.494  -7.388 -10.806  1.00 67.72           C  
ATOM   1733  CB  GLU A 227       6.320  -5.718  -9.333  1.00 67.72           C  
ATOM   1734  O   GLU A 227       8.655  -6.991 -10.912  1.00 67.72           O  
ATOM   1735  CG  GLU A 227       5.239  -4.632  -9.169  1.00 67.72           C  
ATOM   1736  CD  GLU A 227       5.170  -4.047  -7.748  1.00 67.72           C  
ATOM   1737  OE1 GLU A 227       4.289  -3.191  -7.512  1.00 67.72           O  
ATOM   1738  OE2 GLU A 227       5.997  -4.414  -6.879  1.00 67.72           O  
ATOM   1739  N   GLY A 228       7.213  -8.691 -10.716  1.00 62.48           N  
ATOM   1740  CA  GLY A 228       8.222  -9.742 -10.612  1.00 62.48           C  
ATOM   1741  C   GLY A 228       8.732 -10.253 -11.960  1.00 62.48           C  
ATOM   1742  O   GLY A 228       8.032 -10.263 -12.969  1.00 62.48           O  
ATOM   1743  N   SER A 229       9.960 -10.777 -11.963  1.00 60.59           N  
ATOM   1744  CA  SER A 229      10.646 -11.265 -13.170  1.00 60.59           C  
ATOM   1745  C   SER A 229      10.033 -12.523 -13.800  1.00 60.59           C  
ATOM   1746  CB  SER A 229      12.116 -11.541 -12.835  1.00 60.59           C  
ATOM   1747  O   SER A 229      10.322 -12.826 -14.953  1.00 60.59           O  
ATOM   1748  OG  SER A 229      12.224 -12.426 -11.730  1.00 60.59           O  
ATOM   1749  N   GLY A 230       9.216 -13.277 -13.057  1.00 64.26           N  
ATOM   1750  CA  GLY A 230       8.670 -14.561 -13.512  1.00 64.26           C  
ATOM   1751  C   GLY A 230       7.279 -14.496 -14.153  1.00 64.26           C  
ATOM   1752  O   GLY A 230       6.817 -15.514 -14.671  1.00 64.26           O  
ATOM   1753  N   GLY A 231       6.600 -13.343 -14.087  1.00 80.29           N  
ATOM   1754  CA  GLY A 231       5.231 -13.170 -14.579  1.00 80.29           C  
ATOM   1755  C   GLY A 231       4.223 -14.176 -13.998  1.00 80.29           C  
ATOM   1756  O   GLY A 231       4.435 -14.779 -12.943  1.00 80.29           O  
ATOM   1757  N   TRP A 232       3.116 -14.392 -14.712  1.00 86.85           N  
ATOM   1758  CA  TRP A 232       2.009 -15.263 -14.279  1.00 86.85           C  
ATOM   1759  C   TRP A 232       2.349 -16.751 -14.199  1.00 86.85           C  
ATOM   1760  CB  TRP A 232       0.829 -15.087 -15.233  1.00 86.85           C  
ATOM   1761  O   TRP A 232       1.698 -17.484 -13.459  1.00 86.85           O  
ATOM   1762  CG  TRP A 232       0.251 -13.721 -15.195  1.00 86.85           C  
ATOM   1763  CD1 TRP A 232       0.619 -12.702 -15.996  1.00 86.85           C  
ATOM   1764  CD2 TRP A 232      -0.742 -13.183 -14.268  1.00 86.85           C  
ATOM   1765  CE2 TRP A 232      -0.921 -11.805 -14.572  1.00 86.85           C  
ATOM   1766  CE3 TRP A 232      -1.493 -13.704 -13.190  1.00 86.85           C  
ATOM   1767  NE1 TRP A 232      -0.064 -11.579 -15.614  1.00 86.85           N  
ATOM   1768  CH2 TRP A 232      -2.537 -11.526 -12.816  1.00 86.85           C  
ATOM   1769  CZ2 TRP A 232      -1.792 -10.974 -13.864  1.00 86.85           C  
ATOM   1770  CZ3 TRP A 232      -2.387 -12.883 -12.473  1.00 86.85           C  
ATOM   1771  N   SER A 233       3.355 -17.207 -14.946  1.00 87.36           N  
ATOM   1772  CA  SER A 233       3.816 -18.600 -14.930  1.00 87.36           C  
ATOM   1773  C   SER A 233       4.745 -18.917 -13.759  1.00 87.36           C  
ATOM   1774  CB  SER A 233       4.506 -18.938 -16.253  1.00 87.36           C  
ATOM   1775  O   SER A 233       5.108 -20.076 -13.565  1.00 87.36           O  
ATOM   1776  OG  SER A 233       5.470 -17.958 -16.593  1.00 87.36           O  
ATOM   1777  N   SER A 234       5.156 -17.907 -12.986  1.00 87.83           N  
ATOM   1778  CA  SER A 234       6.012 -18.107 -11.822  1.00 87.83           C  
ATOM   1779  C   SER A 234       5.331 -19.029 -10.803  1.00 87.83           C  
ATOM   1780  CB  SER A 234       6.325 -16.763 -11.171  1.00 87.83           C  
ATOM   1781  O   SER A 234       4.225 -18.714 -10.348  1.00 87.83           O  
ATOM   1782  OG  SER A 234       7.140 -16.949 -10.027  1.00 87.83           O  
ATOM   1783  N   PRO A 235       5.988 -20.120 -10.358  1.00 91.55           N  
ATOM   1784  CA  PRO A 235       5.467 -20.966  -9.287  1.00 91.55           C  
ATOM   1785  C   PRO A 235       5.115 -20.161  -8.032  1.00 91.55           C  
ATOM   1786  CB  PRO A 235       6.570 -21.990  -9.004  1.00 91.55           C  
ATOM   1787  O   PRO A 235       4.113 -20.442  -7.383  1.00 91.55           O  
ATOM   1788  CG  PRO A 235       7.302 -22.095 -10.341  1.00 91.55           C  
ATOM   1789  CD  PRO A 235       7.229 -20.671 -10.884  1.00 91.55           C  
ATOM   1790  N   THR A 236       5.882 -19.110  -7.729  1.00 89.11           N  
ATOM   1791  CA  THR A 236       5.624 -18.202  -6.604  1.00 89.11           C  
ATOM   1792  C   THR A 236       4.279 -17.491  -6.738  1.00 89.11           C  
ATOM   1793  CB  THR A 236       6.750 -17.163  -6.503  1.00 89.11           C  
ATOM   1794  O   THR A 236       3.527 -17.421  -5.766  1.00 89.11           O  
ATOM   1795  CG2 THR A 236       6.625 -16.263  -5.279  1.00 89.11           C  
ATOM   1796  OG1 THR A 236       7.989 -17.825  -6.404  1.00 89.11           O  
ATOM   1797  N   VAL A 237       3.942 -17.000  -7.935  1.00 90.12           N  
ATOM   1798  CA  VAL A 237       2.659 -16.334  -8.215  1.00 90.12           C  
ATOM   1799  C   VAL A 237       1.517 -17.340  -8.121  1.00 90.12           C  
ATOM   1800  CB  VAL A 237       2.688 -15.645  -9.595  1.00 90.12           C  
ATOM   1801  O   VAL A 237       0.563 -17.123  -7.382  1.00 90.12           O  
ATOM   1802  CG1 VAL A 237       1.308 -15.148 -10.038  1.00 90.12           C  
ATOM   1803  CG2 VAL A 237       3.647 -14.450  -9.553  1.00 90.12           C  
ATOM   1804  N   ILE A 238       1.636 -18.482  -8.798  1.00 93.79           N  
ATOM   1805  CA  ILE A 238       0.577 -19.499  -8.831  1.00 93.79           C  
ATOM   1806  C   ILE A 238       0.296 -20.042  -7.424  1.00 93.79           C  
ATOM   1807  CB  ILE A 238       0.951 -20.618  -9.829  1.00 93.79           C  
ATOM   1808  O   ILE A 238      -0.856 -20.073  -6.992  1.00 93.79           O  
ATOM   1809  CG1 ILE A 238       1.036 -20.046 -11.264  1.00 93.79           C  
ATOM   1810  CG2 ILE A 238      -0.071 -21.769  -9.765  1.00 93.79           C  
ATOM   1811  CD1 ILE A 238       1.622 -21.023 -12.291  1.00 93.79           C  
ATOM   1812  N   VAL A 239       1.336 -20.429  -6.678  1.00 94.90           N  
ATOM   1813  CA  VAL A 239       1.191 -20.977  -5.321  1.00 94.90           C  
ATOM   1814  C   VAL A 239       0.604 -19.937  -4.374  1.00 94.90           C  
ATOM   1815  CB  VAL A 239       2.532 -21.521  -4.787  1.00 94.90           C  
ATOM   1816  O   VAL A 239      -0.323 -20.259  -3.635  1.00 94.90           O  
ATOM   1817  CG1 VAL A 239       2.467 -21.913  -3.303  1.00 94.90           C  
ATOM   1818  CG2 VAL A 239       2.944 -22.779  -5.564  1.00 94.90           C  
ATOM   1819  N   SER A 240       1.089 -18.692  -4.400  1.00 92.32           N  
ATOM   1820  CA  SER A 240       0.567 -17.644  -3.513  1.00 92.32           C  
ATOM   1821  C   SER A 240      -0.884 -17.277  -3.813  1.00 92.32           C  
ATOM   1822  CB  SER A 240       1.437 -16.394  -3.546  1.00 92.32           C  
ATOM   1823  O   SER A 240      -1.657 -17.101  -2.872  1.00 92.32           O  
ATOM   1824  OG  SER A 240       1.566 -15.889  -4.851  1.00 92.32           O  
ATOM   1825  N   LEU A 241      -1.294 -17.252  -5.086  1.00 93.52           N  
ATOM   1826  CA  LEU A 241      -2.690 -17.047  -5.470  1.00 93.52           C  
ATOM   1827  C   LEU A 241      -3.578 -18.221  -5.046  1.00 93.52           C  
ATOM   1828  CB  LEU A 241      -2.798 -16.804  -6.985  1.00 93.52           C  
ATOM   1829  O   LEU A 241      -4.638 -17.987  -4.472  1.00 93.52           O  
ATOM   1830  CG  LEU A 241      -2.240 -15.452  -7.467  1.00 93.52           C  
ATOM   1831  CD1 LEU A 241      -2.409 -15.345  -8.982  1.00 93.52           C  
ATOM   1832  CD2 LEU A 241      -2.947 -14.266  -6.815  1.00 93.52           C  
ATOM   1833  N   ILE A 242      -3.154 -19.472  -5.259  1.00 95.73           N  
ATOM   1834  CA  ILE A 242      -3.912 -20.656  -4.817  1.00 95.73           C  
ATOM   1835  C   ILE A 242      -4.072 -20.643  -3.294  1.00 95.73           C  
ATOM   1836  CB  ILE A 242      -3.238 -21.959  -5.308  1.00 95.73           C  
ATOM   1837  O   ILE A 242      -5.185 -20.773  -2.786  1.00 95.73           O  
ATOM   1838  CG1 ILE A 242      -3.399 -22.090  -6.840  1.00 95.73           C  
ATOM   1839  CG2 ILE A 242      -3.836 -23.202  -4.615  1.00 95.73           C  
ATOM   1840  CD1 ILE A 242      -2.543 -23.206  -7.453  1.00 95.73           C  
ATOM   1841  N   VAL A 243      -2.975 -20.441  -2.563  1.00 95.31           N  
ATOM   1842  CA  VAL A 243      -2.970 -20.361  -1.097  1.00 95.31           C  
ATOM   1843  C   VAL A 243      -3.820 -19.184  -0.610  1.00 95.31           C  
ATOM   1844  CB  VAL A 243      -1.517 -20.279  -0.589  1.00 95.31           C  
ATOM   1845  O   VAL A 243      -4.583 -19.341   0.342  1.00 95.31           O  
ATOM   1846  CG1 VAL A 243      -1.431 -19.919   0.892  1.00 95.31           C  
ATOM   1847  CG2 VAL A 243      -0.800 -21.624  -0.772  1.00 95.31           C  
ATOM   1848  N   GLY A 244      -3.757 -18.038  -1.291  1.00 93.48           N  
ATOM   1849  CA  GLY A 244      -4.579 -16.864  -1.016  1.00 93.48           C  
ATOM   1850  C   GLY A 244      -6.074 -17.137  -1.207  1.00 93.48           C  
ATOM   1851  O   GLY A 244      -6.871 -16.890  -0.304  1.00 93.48           O  
ATOM   1852  N   VAL A 245      -6.472 -17.718  -2.344  1.00 94.44           N  
ATOM   1853  CA  VAL A 245      -7.872 -18.073  -2.634  1.00 94.44           C  
ATOM   1854  C   VAL A 245      -8.392 -19.090  -1.619  1.00 94.44           C  
ATOM   1855  CB  VAL A 245      -8.033 -18.603  -4.077  1.00 94.44           C  
ATOM   1856  O   VAL A 245      -9.447 -18.877  -1.021  1.00 94.44           O  
ATOM   1857  CG1 VAL A 245      -9.430 -19.191  -4.328  1.00 94.44           C  
ATOM   1858  CG2 VAL A 245      -7.843 -17.488  -5.112  1.00 94.44           C  
ATOM   1859  N   VAL A 246      -7.644 -20.168  -1.369  1.00 96.25           N  
ATOM   1860  CA  VAL A 246      -8.016 -21.196  -0.386  1.00 96.25           C  
ATOM   1861  C   VAL A 246      -8.118 -20.591   1.018  1.00 96.25           C  
ATOM   1862  CB  VAL A 246      -7.020 -22.373  -0.439  1.00 96.25           C  
ATOM   1863  O   VAL A 246      -9.108 -20.823   1.715  1.00 96.25           O  
ATOM   1864  CG1 VAL A 246      -7.225 -23.368   0.709  1.00 96.25           C  
ATOM   1865  CG2 VAL A 246      -7.179 -23.154  -1.751  1.00 96.25           C  
ATOM   1866  N   GLY A 247      -7.153 -19.758   1.416  1.00 94.67           N  
ATOM   1867  CA  GLY A 247      -7.153 -19.046   2.693  1.00 94.67           C  
ATOM   1868  C   GLY A 247      -8.374 -18.140   2.864  1.00 94.67           C  
ATOM   1869  O   GLY A 247      -9.022 -18.185   3.909  1.00 94.67           O  
ATOM   1870  N   LEU A 248      -8.752 -17.384   1.826  1.00 92.15           N  
ATOM   1871  CA  LEU A 248      -9.944 -16.528   1.835  1.00 92.15           C  
ATOM   1872  C   LEU A 248     -11.252 -17.319   1.882  1.00 92.15           C  
ATOM   1873  CB  LEU A 248      -9.952 -15.604   0.606  1.00 92.15           C  
ATOM   1874  O   LEU A 248     -12.175 -16.907   2.588  1.00 92.15           O  
ATOM   1875  CG  LEU A 248      -8.932 -14.457   0.649  1.00 92.15           C  
ATOM   1876  CD1 LEU A 248      -9.062 -13.613  -0.616  1.00 92.15           C  
ATOM   1877  CD2 LEU A 248      -9.138 -13.539   1.853  1.00 92.15           C  
ATOM   1878  N   ILE A 249     -11.350 -18.448   1.174  1.00 93.56           N  
ATOM   1879  CA  ILE A 249     -12.526 -19.328   1.229  1.00 93.56           C  
ATOM   1880  C   ILE A 249     -12.696 -19.870   2.651  1.00 93.56           C  
ATOM   1881  CB  ILE A 249     -12.416 -20.459   0.178  1.00 93.56           C  
ATOM   1882  O   ILE A 249     -13.766 -19.723   3.247  1.00 93.56           O  
ATOM   1883  CG1 ILE A 249     -12.577 -19.875  -1.245  1.00 93.56           C  
ATOM   1884  CG2 ILE A 249     -13.478 -21.552   0.417  1.00 93.56           C  
ATOM   1885  CD1 ILE A 249     -12.184 -20.854  -2.360  1.00 93.56           C  
ATOM   1886  N   LEU A 250     -11.630 -20.428   3.232  1.00 94.80           N  
ATOM   1887  CA  LEU A 250     -11.643 -20.955   4.598  1.00 94.80           C  
ATOM   1888  C   LEU A 250     -11.940 -19.861   5.632  1.00 94.80           C  
ATOM   1889  CB  LEU A 250     -10.290 -21.625   4.894  1.00 94.80           C  
ATOM   1890  O   LEU A 250     -12.759 -20.066   6.531  1.00 94.80           O  
ATOM   1891  CG  LEU A 250     -10.010 -22.931   4.125  1.00 94.80           C  
ATOM   1892  CD1 LEU A 250      -8.609 -23.440   4.491  1.00 94.80           C  
ATOM   1893  CD2 LEU A 250     -11.043 -24.017   4.433  1.00 94.80           C  
ATOM   1894  N   PHE A 251     -11.328 -18.683   5.480  1.00 92.30           N  
ATOM   1895  CA  PHE A 251     -11.610 -17.514   6.309  1.00 92.30           C  
ATOM   1896  C   PHE A 251     -13.091 -17.121   6.232  1.00 92.30           C  
ATOM   1897  CB  PHE A 251     -10.722 -16.344   5.865  1.00 92.30           C  
ATOM   1898  O   PHE A 251     -13.732 -16.932   7.266  1.00 92.30           O  
ATOM   1899  CG  PHE A 251     -11.029 -15.058   6.596  1.00 92.30           C  
ATOM   1900  CD1 PHE A 251     -11.761 -14.043   5.953  1.00 92.30           C  
ATOM   1901  CD2 PHE A 251     -10.631 -14.897   7.934  1.00 92.30           C  
ATOM   1902  CE1 PHE A 251     -12.089 -12.869   6.648  1.00 92.30           C  
ATOM   1903  CE2 PHE A 251     -10.958 -13.721   8.627  1.00 92.30           C  
ATOM   1904  CZ  PHE A 251     -11.680 -12.702   7.984  1.00 92.30           C  
ATOM   1905  N   SER A 252     -13.656 -17.054   5.025  1.00 92.18           N  
ATOM   1906  CA  SER A 252     -15.041 -16.631   4.799  1.00 92.18           C  
ATOM   1907  C   SER A 252     -16.051 -17.610   5.396  1.00 92.18           C  
ATOM   1908  CB  SER A 252     -15.317 -16.439   3.305  1.00 92.18           C  
ATOM   1909  O   SER A 252     -16.968 -17.191   6.103  1.00 92.18           O  
ATOM   1910  OG  SER A 252     -14.457 -15.450   2.779  1.00 92.18           O  
ATOM   1911  N   ILE A 253     -15.852 -18.918   5.190  1.00 93.19           N  
ATOM   1912  CA  ILE A 253     -16.682 -19.972   5.798  1.00 93.19           C  
ATOM   1913  C   ILE A 253     -16.641 -19.858   7.328  1.00 93.19           C  
ATOM   1914  CB  ILE A 253     -16.209 -21.367   5.318  1.00 93.19           C  
ATOM   1915  O   ILE A 253     -17.677 -19.913   7.999  1.00 93.19           O  
ATOM   1916  CG1 ILE A 253     -16.480 -21.541   3.805  1.00 93.19           C  
ATOM   1917  CG2 ILE A 253     -16.907 -22.495   6.105  1.00 93.19           C  
ATOM   1918  CD1 ILE A 253     -15.767 -22.751   3.187  1.00 93.19           C  
ATOM   1919  N   ARG A 254     -15.451 -19.634   7.895  1.00 92.42           N  
ATOM   1920  CA  ARG A 254     -15.267 -19.467   9.337  1.00 92.42           C  
ATOM   1921  C   ARG A 254     -15.977 -18.222   9.876  1.00 92.42           C  
ATOM   1922  CB  ARG A 254     -13.764 -19.479   9.632  1.00 92.42           C  
ATOM   1923  O   ARG A 254     -16.730 -18.331  10.839  1.00 92.42           O  
ATOM   1924  CG  ARG A 254     -13.498 -19.465  11.134  1.00 92.42           C  
ATOM   1925  CD  ARG A 254     -12.012 -19.705  11.393  1.00 92.42           C  
ATOM   1926  NE  ARG A 254     -11.756 -19.851  12.828  1.00 92.42           N  
ATOM   1927  NH1 ARG A 254     -12.451 -22.006  13.138  1.00 92.42           N  
ATOM   1928  NH2 ARG A 254     -11.715 -20.843  14.875  1.00 92.42           N  
ATOM   1929  CZ  ARG A 254     -11.979 -20.887  13.606  1.00 92.42           C  
ATOM   1930  N   GLN A 255     -15.817 -17.059   9.240  1.00 90.12           N  
ATOM   1931  CA  GLN A 255     -16.487 -15.831   9.690  1.00 90.12           C  
ATOM   1932  C   GLN A 255     -18.016 -15.937   9.612  1.00 90.12           C  
ATOM   1933  CB  GLN A 255     -16.042 -14.609   8.869  1.00 90.12           C  
ATOM   1934  O   GLN A 255     -18.719 -15.433  10.485  1.00 90.12           O  
ATOM   1935  CG  GLN A 255     -14.585 -14.154   9.024  1.00 90.12           C  
ATOM   1936  CD  GLN A 255     -14.102 -14.184  10.463  1.00 90.12           C  
ATOM   1937  NE2 GLN A 255     -13.326 -15.180  10.802  1.00 90.12           N  
ATOM   1938  OE1 GLN A 255     -14.448 -13.359  11.293  1.00 90.12           O  
ATOM   1939  N   LEU A 256     -18.559 -16.608   8.593  1.00 90.77           N  
ATOM   1940  CA  LEU A 256     -20.010 -16.744   8.438  1.00 90.77           C  
ATOM   1941  C   LEU A 256     -20.638 -17.696   9.472  1.00 90.77           C  
ATOM   1942  CB  LEU A 256     -20.319 -17.168   6.992  1.00 90.77           C  
ATOM   1943  O   LEU A 256     -21.782 -17.474   9.883  1.00 90.77           O  
ATOM   1944  CG  LEU A 256     -20.057 -16.060   5.950  1.00 90.77           C  
ATOM   1945  CD1 LEU A 256     -20.190 -16.639   4.543  1.00 90.77           C  
ATOM   1946  CD2 LEU A 256     -21.042 -14.893   6.084  1.00 90.77           C  
ATOM   1947  N   THR A 257     -19.890 -18.710   9.920  1.00 88.99           N  
ATOM   1948  CA  THR A 257     -20.342 -19.725  10.892  1.00 88.99           C  
ATOM   1949  C   THR A 257     -20.156 -19.307  12.353  1.00 88.99           C  
ATOM   1950  CB  THR A 257     -19.646 -21.075  10.648  1.00 88.99           C  
ATOM   1951  O   THR A 257     -20.866 -19.798  13.233  1.00 88.99           O  
ATOM   1952  CG2 THR A 257     -20.084 -21.719   9.333  1.00 88.99           C  
ATOM   1953  OG1 THR A 257     -18.249 -20.931  10.589  1.00 88.99           O  
ATOM   1954  N   MET A 258     -19.251 -18.370  12.641  1.00 87.15           N  
ATOM   1955  CA  MET A 258     -19.015 -17.877  13.998  1.00 87.15           C  
ATOM   1956  C   MET A 258     -20.174 -17.017  14.534  1.00 87.15           C  
ATOM   1957  CB  MET A 258     -17.680 -17.121  14.056  1.00 87.15           C  
ATOM   1958  O   MET A 258     -20.806 -16.236  13.820  1.00 87.15           O  
ATOM   1959  CG  MET A 258     -16.492 -18.093  14.052  1.00 87.15           C  
ATOM   1960  SD  MET A 258     -14.873 -17.286  13.964  1.00 87.15           S  
ATOM   1961  CE  MET A 258     -14.742 -16.614  15.642  1.00 87.15           C  
ATOM   1962  N   LYS A 259     -20.436 -17.128  15.845  1.00 81.86           N  
ATOM   1963  CA  LYS A 259     -21.405 -16.264  16.548  1.00 81.86           C  
ATOM   1964  C   LYS A 259     -20.899 -14.824  16.689  1.00 81.86           C  
ATOM   1965  CB  LYS A 259     -21.767 -16.847  17.926  1.00 81.86           C  
ATOM   1966  O   LYS A 259     -21.687 -13.896  16.556  1.00 81.86           O  
ATOM   1967  CG  LYS A 259     -22.607 -18.131  17.829  1.00 81.86           C  
ATOM   1968  CD  LYS A 259     -23.072 -18.597  19.219  1.00 81.86           C  
ATOM   1969  CE  LYS A 259     -23.943 -19.857  19.101  1.00 81.86           C  
ATOM   1970  NZ  LYS A 259     -24.453 -20.315  20.421  1.00 81.86           N  
ATOM   1971  N   GLN A 260     -19.601 -14.663  16.944  1.00 80.25           N  
ATOM   1972  CA  GLN A 260     -18.901 -13.381  17.066  1.00 80.25           C  
ATOM   1973  C   GLN A 260     -17.684 -13.403  16.129  1.00 80.25           C  
ATOM   1974  CB  GLN A 260     -18.482 -13.150  18.527  1.00 80.25           C  
ATOM   1975  O   GLN A 260     -16.597 -13.781  16.566  1.00 80.25           O  
ATOM   1976  CG  GLN A 260     -19.677 -12.858  19.445  1.00 80.25           C  
ATOM   1977  CD  GLN A 260     -19.253 -12.615  20.892  1.00 80.25           C  
ATOM   1978  NE2 GLN A 260     -20.098 -12.001  21.689  1.00 80.25           N  
ATOM   1979  OE1 GLN A 260     -18.183 -12.997  21.343  1.00 80.25           O  
ATOM   1980  N   PRO A 261     -17.874 -13.132  14.827  1.00 83.03           N  
ATOM   1981  CA  PRO A 261     -16.769 -13.087  13.875  1.00 83.03           C  
ATOM   1982  C   PRO A 261     -15.813 -11.931  14.184  1.00 83.03           C  
ATOM   1983  CB  PRO A 261     -17.424 -12.943  12.502  1.00 83.03           C  
ATOM   1984  O   PRO A 261     -16.217 -10.909  14.732  1.00 83.03           O  
ATOM   1985  CG  PRO A 261     -18.739 -12.230  12.805  1.00 83.03           C  
ATOM   1986  CD  PRO A 261     -19.128 -12.774  14.175  1.00 83.03           C  
ATOM   1987  N   MET A 262     -14.552 -12.097  13.789  1.00 79.71           N  
ATOM   1988  CA  MET A 262     -13.535 -11.044  13.820  1.00 79.71           C  
ATOM   1989  C   MET A 262     -13.871  -9.916  12.838  1.00 79.71           C  
ATOM   1990  CB  MET A 262     -12.192 -11.680  13.429  1.00 79.71           C  
ATOM   1991  O   MET A 262     -13.649  -8.749  13.141  1.00 79.71           O  
ATOM   1992  CG  MET A 262     -11.033 -10.691  13.534  1.00 79.71           C  
ATOM   1993  SD  MET A 262      -9.457 -11.298  12.891  1.00 79.71           S  
ATOM   1994  CE  MET A 262      -9.706 -11.050  11.113  1.00 79.71           C  
ATOM   1995  N   MET A 263     -14.382 -10.295  11.664  1.00 83.29           N  
ATOM   1996  CA  MET A 263     -14.853  -9.389  10.626  1.00 83.29           C  
ATOM   1997  C   MET A 263     -16.221  -9.873  10.162  1.00 83.29           C  
ATOM   1998  CB  MET A 263     -13.825  -9.330   9.489  1.00 83.29           C  
ATOM   1999  O   MET A 263     -16.339 -10.931   9.535  1.00 83.29           O  
ATOM   2000  CG  MET A 263     -14.201  -8.286   8.433  1.00 83.29           C  
ATOM   2001  SD  MET A 263     -12.826  -7.801   7.349  1.00 83.29           S  
ATOM   2002  CE  MET A 263     -12.560  -9.305   6.388  1.00 83.29           C  
ATOM   2003  N   ASN A 264     -17.276  -9.136  10.504  1.00 87.87           N  
ATOM   2004  CA  ASN A 264     -18.633  -9.596  10.245  1.00 87.87           C  
ATOM   2005  C   ASN A 264     -19.019  -9.492   8.762  1.00 87.87           C  
ATOM   2006  CB  ASN A 264     -19.628  -8.917  11.190  1.00 87.87           C  
ATOM   2007  O   ASN A 264     -19.605  -8.513   8.300  1.00 87.87           O  
ATOM   2008  CG  ASN A 264     -20.888  -9.748  11.321  1.00 87.87           C  
ATOM   2009  ND2 ASN A 264     -21.447  -9.803  12.504  1.00 87.87           N  
ATOM   2010  OD1 ASN A 264     -21.338 -10.429  10.407  1.00 87.87           O  
ATOM   2011  N   LEU A 265     -18.760 -10.569   8.015  1.00 90.58           N  
ATOM   2012  CA  LEU A 265     -19.087 -10.672   6.589  1.00 90.58           C  
ATOM   2013  C   LEU A 265     -20.597 -10.618   6.302  1.00 90.58           C  
ATOM   2014  CB  LEU A 265     -18.466 -11.946   5.990  1.00 90.58           C  
ATOM   2015  O   LEU A 265     -21.000 -10.481   5.149  1.00 90.58           O  
ATOM   2016  CG  LEU A 265     -16.945 -12.093   6.171  1.00 90.58           C  
ATOM   2017  CD1 LEU A 265     -16.461 -13.301   5.375  1.00 90.58           C  
ATOM   2018  CD2 LEU A 265     -16.150 -10.876   5.704  1.00 90.58           C  
ATOM   2019  N   ARG A 266     -21.462 -10.654   7.327  1.00 91.19           N  
ATOM   2020  CA  ARG A 266     -22.899 -10.388   7.154  1.00 91.19           C  
ATOM   2021  C   ARG A 266     -23.167  -8.935   6.747  1.00 91.19           C  
ATOM   2022  CB  ARG A 266     -23.703 -10.772   8.405  1.00 91.19           C  
ATOM   2023  O   ARG A 266     -24.273  -8.663   6.290  1.00 91.19           O  
ATOM   2024  CG  ARG A 266     -23.474 -12.231   8.836  1.00 91.19           C  
ATOM   2025  CD  ARG A 266     -24.155 -12.519  10.176  1.00 91.19           C  
ATOM   2026  NE  ARG A 266     -23.861 -13.892  10.629  1.00 91.19           N  
ATOM   2027  NH1 ARG A 266     -24.546 -13.670  12.813  1.00 91.19           N  
ATOM   2028  NH2 ARG A 266     -23.493 -15.537  12.141  1.00 91.19           N  
ATOM   2029  CZ  ARG A 266     -23.977 -14.360  11.859  1.00 91.19           C  
ATOM   2030  N   ALA A 267     -22.174  -8.040   6.810  1.00 92.15           N  
ATOM   2031  CA  ALA A 267     -22.219  -6.728   6.163  1.00 92.15           C  
ATOM   2032  C   ALA A 267     -22.541  -6.827   4.655  1.00 92.15           C  
ATOM   2033  CB  ALA A 267     -20.875  -6.029   6.398  1.00 92.15           C  
ATOM   2034  O   ALA A 267     -23.254  -5.982   4.119  1.00 92.15           O  
ATOM   2035  N   PHE A 268     -22.133  -7.910   3.978  1.00 94.14           N  
ATOM   2036  CA  PHE A 268     -22.493  -8.164   2.577  1.00 94.14           C  
ATOM   2037  C   PHE A 268     -23.973  -8.510   2.357  1.00 94.14           C  
ATOM   2038  CB  PHE A 268     -21.588  -9.253   1.983  1.00 94.14           C  
ATOM   2039  O   PHE A 268     -24.397  -8.631   1.216  1.00 94.14           O  
ATOM   2040  CG  PHE A 268     -20.149  -8.823   1.793  1.00 94.14           C  
ATOM   2041  CD1 PHE A 268     -19.831  -7.867   0.809  1.00 94.14           C  
ATOM   2042  CD2 PHE A 268     -19.121  -9.396   2.563  1.00 94.14           C  
ATOM   2043  CE1 PHE A 268     -18.498  -7.486   0.592  1.00 94.14           C  
ATOM   2044  CE2 PHE A 268     -17.787  -9.014   2.347  1.00 94.14           C  
ATOM   2045  CZ  PHE A 268     -17.478  -8.067   1.359  1.00 94.14           C  
ATOM   2046  N   LYS A 269     -24.803  -8.631   3.403  1.00 94.02           N  
ATOM   2047  CA  LYS A 269     -26.266  -8.716   3.233  1.00 94.02           C  
ATOM   2048  C   LYS A 269     -26.885  -7.383   2.802  1.00 94.02           C  
ATOM   2049  CB  LYS A 269     -26.934  -9.214   4.521  1.00 94.02           C  
ATOM   2050  O   LYS A 269     -28.017  -7.366   2.327  1.00 94.02           O  
ATOM   2051  CG  LYS A 269     -26.550 -10.661   4.859  1.00 94.02           C  
ATOM   2052  CD  LYS A 269     -27.337 -11.133   6.084  1.00 94.02           C  
ATOM   2053  CE  LYS A 269     -27.027 -12.603   6.379  1.00 94.02           C  
ATOM   2054  NZ  LYS A 269     -27.939 -13.144   7.417  1.00 94.02           N  
ATOM   2055  N   TYR A 270     -26.167  -6.273   2.978  1.00 95.35           N  
ATOM   2056  CA  TYR A 270     -26.655  -4.934   2.679  1.00 95.35           C  
ATOM   2057  C   TYR A 270     -26.297  -4.529   1.237  1.00 95.35           C  
ATOM   2058  CB  TYR A 270     -26.080  -3.965   3.710  1.00 95.35           C  
ATOM   2059  O   TYR A 270     -25.137  -4.229   0.957  1.00 95.35           O  
ATOM   2060  CG  TYR A 270     -26.621  -4.178   5.110  1.00 95.35           C  
ATOM   2061  CD1 TYR A 270     -27.889  -3.681   5.474  1.00 95.35           C  
ATOM   2062  CD2 TYR A 270     -25.866  -4.914   6.041  1.00 95.35           C  
ATOM   2063  CE1 TYR A 270     -28.396  -3.934   6.762  1.00 95.35           C  
ATOM   2064  CE2 TYR A 270     -26.367  -5.172   7.328  1.00 95.35           C  
ATOM   2065  OH  TYR A 270     -28.161  -4.963   8.906  1.00 95.35           O  
ATOM   2066  CZ  TYR A 270     -27.642  -4.689   7.684  1.00 95.35           C  
ATOM   2067  N   PRO A 271     -27.263  -4.448   0.303  1.00 94.96           N  
ATOM   2068  CA  PRO A 271     -26.969  -4.296  -1.126  1.00 94.96           C  
ATOM   2069  C   PRO A 271     -26.250  -2.985  -1.474  1.00 94.96           C  
ATOM   2070  CB  PRO A 271     -28.327  -4.407  -1.829  1.00 94.96           C  
ATOM   2071  O   PRO A 271     -25.379  -2.972  -2.340  1.00 94.96           O  
ATOM   2072  CG  PRO A 271     -29.340  -4.032  -0.747  1.00 94.96           C  
ATOM   2073  CD  PRO A 271     -28.695  -4.580   0.519  1.00 94.96           C  
ATOM   2074  N   MET A 272     -26.559  -1.883  -0.782  1.00 95.40           N  
ATOM   2075  CA  MET A 272     -25.866  -0.605  -1.009  1.00 95.40           C  
ATOM   2076  C   MET A 272     -24.426  -0.616  -0.491  1.00 95.40           C  
ATOM   2077  CB  MET A 272     -26.648   0.565  -0.393  1.00 95.40           C  
ATOM   2078  O   MET A 272     -23.588   0.083  -1.059  1.00 95.40           O  
ATOM   2079  CG  MET A 272     -27.979   0.796  -1.109  1.00 95.40           C  
ATOM   2080  SD  MET A 272     -27.802   1.299  -2.842  1.00 95.40           S  
ATOM   2081  CE  MET A 272     -29.323   0.580  -3.499  1.00 95.40           C  
ATOM   2082  N   PHE A 273     -24.123  -1.430   0.528  1.00 95.97           N  
ATOM   2083  CA  PHE A 273     -22.746  -1.671   0.953  1.00 95.97           C  
ATOM   2084  C   PHE A 273     -21.980  -2.441  -0.127  1.00 95.97           C  
ATOM   2085  CB  PHE A 273     -22.711  -2.380   2.313  1.00 95.97           C  
ATOM   2086  O   PHE A 273     -20.909  -1.993  -0.521  1.00 95.97           O  
ATOM   2087  CG  PHE A 273     -21.309  -2.723   2.770  1.00 95.97           C  
ATOM   2088  CD1 PHE A 273     -20.861  -4.058   2.742  1.00 95.97           C  
ATOM   2089  CD2 PHE A 273     -20.432  -1.703   3.183  1.00 95.97           C  
ATOM   2090  CE1 PHE A 273     -19.548  -4.370   3.132  1.00 95.97           C  
ATOM   2091  CE2 PHE A 273     -19.116  -2.012   3.563  1.00 95.97           C  
ATOM   2092  CZ  PHE A 273     -18.675  -3.346   3.539  1.00 95.97           C  
ATOM   2093  N   ILE A 274     -22.562  -3.514  -0.685  1.00 96.51           N  
ATOM   2094  CA  ILE A 274     -21.953  -4.270  -1.798  1.00 96.51           C  
ATOM   2095  C   ILE A 274     -21.665  -3.349  -2.989  1.00 96.51           C  
ATOM   2096  CB  ILE A 274     -22.845  -5.439  -2.277  1.00 96.51           C  
ATOM   2097  O   ILE A 274     -20.546  -3.331  -3.493  1.00 96.51           O  
ATOM   2098  CG1 ILE A 274     -23.287  -6.389  -1.147  1.00 96.51           C  
ATOM   2099  CG2 ILE A 274     -22.113  -6.238  -3.373  1.00 96.51           C  
ATOM   2100  CD1 ILE A 274     -24.304  -7.428  -1.638  1.00 96.51           C  
ATOM   2101  N   LEU A 275     -22.653  -2.557  -3.425  1.00 96.03           N  
ATOM   2102  CA  LEU A 275     -22.469  -1.623  -4.537  1.00 96.03           C  
ATOM   2103  C   LEU A 275     -21.370  -0.599  -4.233  1.00 96.03           C  
ATOM   2104  CB  LEU A 275     -23.794  -0.914  -4.869  1.00 96.03           C  
ATOM   2105  O   LEU A 275     -20.520  -0.368  -5.085  1.00 96.03           O  
ATOM   2106  CG  LEU A 275     -24.843  -1.799  -5.567  1.00 96.03           C  
ATOM   2107  CD1 LEU A 275     -26.146  -1.009  -5.702  1.00 96.03           C  
ATOM   2108  CD2 LEU A 275     -24.406  -2.228  -6.970  1.00 96.03           C  
ATOM   2109  N   GLY A 276     -21.349  -0.025  -3.024  1.00 95.87           N  
ATOM   2110  CA  GLY A 276     -20.295   0.899  -2.596  1.00 95.87           C  
ATOM   2111  C   GLY A 276     -18.903   0.268  -2.662  1.00 95.87           C  
ATOM   2112  O   GLY A 276     -17.995   0.856  -3.246  1.00 95.87           O  
ATOM   2113  N   VAL A 277     -18.764  -0.957  -2.150  1.00 95.65           N  
ATOM   2114  CA  VAL A 277     -17.526  -1.743  -2.214  1.00 95.65           C  
ATOM   2115  C   VAL A 277     -17.096  -1.988  -3.661  1.00 95.65           C  
ATOM   2116  CB  VAL A 277     -17.699  -3.068  -1.445  1.00 95.65           C  
ATOM   2117  O   VAL A 277     -15.936  -1.754  -3.977  1.00 95.65           O  
ATOM   2118  CG1 VAL A 277     -16.574  -4.067  -1.710  1.00 95.65           C  
ATOM   2119  CG2 VAL A 277     -17.736  -2.825   0.070  1.00 95.65           C  
ATOM   2120  N   ILE A 278     -18.007  -2.399  -4.552  1.00 96.42           N  
ATOM   2121  CA  ILE A 278     -17.698  -2.645  -5.972  1.00 96.42           C  
ATOM   2122  C   ILE A 278     -17.215  -1.365  -6.665  1.00 96.42           C  
ATOM   2123  CB  ILE A 278     -18.918  -3.258  -6.702  1.00 96.42           C  
ATOM   2124  O   ILE A 278     -16.210  -1.401  -7.371  1.00 96.42           O  
ATOM   2125  CG1 ILE A 278     -19.157  -4.705  -6.213  1.00 96.42           C  
ATOM   2126  CG2 ILE A 278     -18.730  -3.251  -8.235  1.00 96.42           C  
ATOM   2127  CD1 ILE A 278     -20.493  -5.302  -6.676  1.00 96.42           C  
ATOM   2128  N   MET A 279     -17.891  -0.229  -6.456  1.00 95.95           N  
ATOM   2129  CA  MET A 279     -17.477   1.040  -7.070  1.00 95.95           C  
ATOM   2130  C   MET A 279     -16.085   1.464  -6.597  1.00 95.95           C  
ATOM   2131  CB  MET A 279     -18.455   2.172  -6.728  1.00 95.95           C  
ATOM   2132  O   MET A 279     -15.250   1.865  -7.402  1.00 95.95           O  
ATOM   2133  CG  MET A 279     -19.884   2.023  -7.255  1.00 95.95           C  
ATOM   2134  SD  MET A 279     -20.031   1.514  -8.981  1.00 95.95           S  
ATOM   2135  CE  MET A 279     -21.041   0.035  -8.783  1.00 95.95           C  
ATOM   2136  N   VAL A 280     -15.830   1.355  -5.292  1.00 94.11           N  
ATOM   2137  CA  VAL A 280     -14.536   1.687  -4.690  1.00 94.11           C  
ATOM   2138  C   VAL A 280     -13.440   0.737  -5.187  1.00 94.11           C  
ATOM   2139  CB  VAL A 280     -14.676   1.676  -3.158  1.00 94.11           C  
ATOM   2140  O   VAL A 280     -12.348   1.194  -5.513  1.00 94.11           O  
ATOM   2141  CG1 VAL A 280     -13.330   1.732  -2.455  1.00 94.11           C  
ATOM   2142  CG2 VAL A 280     -15.499   2.873  -2.667  1.00 94.11           C  
ATOM   2143  N   PHE A 281     -13.738  -0.559  -5.311  1.00 95.18           N  
ATOM   2144  CA  PHE A 281     -12.837  -1.567  -5.874  1.00 95.18           C  
ATOM   2145  C   PHE A 281     -12.443  -1.207  -7.314  1.00 95.18           C  
ATOM   2146  CB  PHE A 281     -13.530  -2.938  -5.794  1.00 95.18           C  
ATOM   2147  O   PHE A 281     -11.262  -1.109  -7.633  1.00 95.18           O  
ATOM   2148  CG  PHE A 281     -12.651  -4.129  -6.110  1.00 95.18           C  
ATOM   2149  CD1 PHE A 281     -12.371  -4.490  -7.441  1.00 95.18           C  
ATOM   2150  CD2 PHE A 281     -12.112  -4.888  -5.056  1.00 95.18           C  
ATOM   2151  CE1 PHE A 281     -11.544  -5.596  -7.706  1.00 95.18           C  
ATOM   2152  CE2 PHE A 281     -11.266  -5.978  -5.320  1.00 95.18           C  
ATOM   2153  CZ  PHE A 281     -10.984  -6.333  -6.649  1.00 95.18           C  
ATOM   2154  N   ILE A 282     -13.424  -0.913  -8.169  1.00 96.27           N  
ATOM   2155  CA  ILE A 282     -13.197  -0.493  -9.557  1.00 96.27           C  
ATOM   2156  C   ILE A 282     -12.357   0.788  -9.624  1.00 96.27           C  
ATOM   2157  CB  ILE A 282     -14.561  -0.341 -10.263  1.00 96.27           C  
ATOM   2158  O   ILE A 282     -11.389   0.852 -10.381  1.00 96.27           O  
ATOM   2159  CG1 ILE A 282     -15.118  -1.751 -10.557  1.00 96.27           C  
ATOM   2160  CG2 ILE A 282     -14.463   0.557 -11.510  1.00 96.27           C  
ATOM   2161  CD1 ILE A 282     -16.564  -1.755 -11.055  1.00 96.27           C  
ATOM   2162  N   CYS A 283     -12.682   1.798  -8.814  1.00 94.80           N  
ATOM   2163  CA  CYS A 283     -11.897   3.029  -8.764  1.00 94.80           C  
ATOM   2164  C   CYS A 283     -10.456   2.787  -8.325  1.00 94.80           C  
ATOM   2165  CB  CYS A 283     -12.563   4.038  -7.832  1.00 94.80           C  
ATOM   2166  O   CYS A 283      -9.561   3.391  -8.909  1.00 94.80           O  
ATOM   2167  SG  CYS A 283     -13.901   4.830  -8.742  1.00 94.80           S  
ATOM   2168  N   MET A 284     -10.224   1.903  -7.350  1.00 91.71           N  
ATOM   2169  CA  MET A 284      -8.870   1.561  -6.912  1.00 91.71           C  
ATOM   2170  C   MET A 284      -8.070   0.818  -7.982  1.00 91.71           C  
ATOM   2171  CB  MET A 284      -8.879   0.780  -5.595  1.00 91.71           C  
ATOM   2172  O   MET A 284      -6.885   1.096  -8.154  1.00 91.71           O  
ATOM   2173  CG  MET A 284      -9.048   1.715  -4.399  1.00 91.71           C  
ATOM   2174  SD  MET A 284      -7.801   3.025  -4.265  1.00 91.71           S  
ATOM   2175  CE  MET A 284      -8.599   4.100  -3.054  1.00 91.71           C  
ATOM   2176  N   MET A 285      -8.714  -0.055  -8.763  1.00 93.41           N  
ATOM   2177  CA  MET A 285      -8.069  -0.648  -9.936  1.00 93.41           C  
ATOM   2178  C   MET A 285      -7.664   0.435 -10.939  1.00 93.41           C  
ATOM   2179  CB  MET A 285      -8.985  -1.661 -10.632  1.00 93.41           C  
ATOM   2180  O   MET A 285      -6.516   0.462 -11.374  1.00 93.41           O  
ATOM   2181  CG  MET A 285      -9.225  -2.919  -9.802  1.00 93.41           C  
ATOM   2182  SD  MET A 285     -10.298  -4.133 -10.605  1.00 93.41           S  
ATOM   2183  CE  MET A 285      -9.138  -4.783 -11.829  1.00 93.41           C  
ATOM   2184  N   VAL A 286      -8.575   1.349 -11.287  1.00 94.88           N  
ATOM   2185  CA  VAL A 286      -8.314   2.406 -12.279  1.00 94.88           C  
ATOM   2186  C   VAL A 286      -7.231   3.375 -11.801  1.00 94.88           C  
ATOM   2187  CB  VAL A 286      -9.609   3.158 -12.646  1.00 94.88           C  
ATOM   2188  O   VAL A 286      -6.316   3.672 -12.569  1.00 94.88           O  
ATOM   2189  CG1 VAL A 286      -9.347   4.369 -13.554  1.00 94.88           C  
ATOM   2190  CG2 VAL A 286     -10.590   2.241 -13.392  1.00 94.88           C  
ATOM   2191  N   ILE A 287      -7.304   3.862 -10.556  1.00 90.40           N  
ATOM   2192  CA  ILE A 287      -6.365   4.862 -10.026  1.00 90.40           C  
ATOM   2193  C   ILE A 287      -4.947   4.297  -9.930  1.00 90.40           C  
ATOM   2194  CB  ILE A 287      -6.863   5.465  -8.688  1.00 90.40           C  
ATOM   2195  O   ILE A 287      -4.026   4.932 -10.434  1.00 90.40           O  
ATOM   2196  CG1 ILE A 287      -6.105   6.762  -8.342  1.00 90.40           C  
ATOM   2197  CG2 ILE A 287      -6.761   4.482  -7.521  1.00 90.40           C  
ATOM   2198  CD1 ILE A 287      -6.539   7.412  -7.019  1.00 90.40           C  
ATOM   2199  N   LEU A 288      -4.764   3.094  -9.369  1.00 85.12           N  
ATOM   2200  CA  LEU A 288      -3.432   2.515  -9.187  1.00 85.12           C  
ATOM   2201  C   LEU A 288      -2.843   2.014 -10.507  1.00 85.12           C  
ATOM   2202  CB  LEU A 288      -3.459   1.438  -8.086  1.00 85.12           C  
ATOM   2203  O   LEU A 288      -1.657   2.227 -10.750  1.00 85.12           O  
ATOM   2204  CG  LEU A 288      -3.706   2.005  -6.672  1.00 85.12           C  
ATOM   2205  CD1 LEU A 288      -3.738   0.893  -5.631  1.00 85.12           C  
ATOM   2206  CD2 LEU A 288      -2.634   3.007  -6.239  1.00 85.12           C  
ATOM   2207  N   SER A 289      -3.667   1.471 -11.412  1.00 88.23           N  
ATOM   2208  CA  SER A 289      -3.218   1.171 -12.781  1.00 88.23           C  
ATOM   2209  C   SER A 289      -2.753   2.442 -13.492  1.00 88.23           C  
ATOM   2210  CB  SER A 289      -4.317   0.523 -13.626  1.00 88.23           C  
ATOM   2211  O   SER A 289      -1.660   2.473 -14.044  1.00 88.23           O  
ATOM   2212  OG  SER A 289      -4.811  -0.640 -13.005  1.00 88.23           O  
ATOM   2213  N   SER A 290      -3.539   3.523 -13.439  1.00 89.62           N  
ATOM   2214  CA  SER A 290      -3.193   4.788 -14.105  1.00 89.62           C  
ATOM   2215  C   SER A 290      -1.962   5.452 -13.486  1.00 89.62           C  
ATOM   2216  CB  SER A 290      -4.361   5.776 -14.060  1.00 89.62           C  
ATOM   2217  O   SER A 290      -1.141   6.006 -14.212  1.00 89.62           O  
ATOM   2218  OG  SER A 290      -5.525   5.206 -14.622  1.00 89.62           O  
ATOM   2219  N   MET A 291      -1.805   5.372 -12.160  1.00 82.60           N  
ATOM   2220  CA  MET A 291      -0.649   5.909 -11.436  1.00 82.60           C  
ATOM   2221  C   MET A 291       0.658   5.207 -11.818  1.00 82.60           C  
ATOM   2222  CB  MET A 291      -0.910   5.805  -9.925  1.00 82.60           C  
ATOM   2223  O   MET A 291       1.713   5.821 -11.716  1.00 82.60           O  
ATOM   2224  CG  MET A 291       0.168   6.498  -9.086  1.00 82.60           C  
ATOM   2225  SD  MET A 291      -0.215   6.547  -7.316  1.00 82.60           S  
ATOM   2226  CE  MET A 291       1.291   7.348  -6.706  1.00 82.60           C  
ATOM   2227  N   LEU A 292       0.595   3.959 -12.286  1.00 83.19           N  
ATOM   2228  CA  LEU A 292       1.747   3.228 -12.808  1.00 83.19           C  
ATOM   2229  C   LEU A 292       1.934   3.461 -14.318  1.00 83.19           C  
ATOM   2230  CB  LEU A 292       1.568   1.755 -12.402  1.00 83.19           C  
ATOM   2231  O   LEU A 292       3.026   3.812 -14.761  1.00 83.19           O  
ATOM   2232  CG  LEU A 292       2.780   0.871 -12.739  1.00 83.19           C  
ATOM   2233  CD1 LEU A 292       2.894  -0.269 -11.727  1.00 83.19           C  
ATOM   2234  CD2 LEU A 292       2.645   0.252 -14.127  1.00 83.19           C  
ATOM   2235  N   LEU A 293       0.865   3.327 -15.108  1.00 89.11           N  
ATOM   2236  CA  LEU A 293       0.910   3.437 -16.571  1.00 89.11           C  
ATOM   2237  C   LEU A 293       1.288   4.843 -17.052  1.00 89.11           C  
ATOM   2238  CB  LEU A 293      -0.463   3.063 -17.156  1.00 89.11           C  
ATOM   2239  O   LEU A 293       2.052   4.975 -18.007  1.00 89.11           O  
ATOM   2240  CG  LEU A 293      -0.881   1.588 -17.015  1.00 89.11           C  
ATOM   2241  CD1 LEU A 293      -2.346   1.483 -17.445  1.00 89.11           C  
ATOM   2242  CD2 LEU A 293      -0.022   0.650 -17.861  1.00 89.11           C  
ATOM   2243  N   LEU A 294       0.772   5.901 -16.414  1.00 91.63           N  
ATOM   2244  CA  LEU A 294       1.024   7.275 -16.858  1.00 91.63           C  
ATOM   2245  C   LEU A 294       2.501   7.671 -16.722  1.00 91.63           C  
ATOM   2246  CB  LEU A 294       0.095   8.291 -16.167  1.00 91.63           C  
ATOM   2247  O   LEU A 294       3.053   8.133 -17.719  1.00 91.63           O  
ATOM   2248  CG  LEU A 294      -1.369   8.265 -16.620  1.00 91.63           C  
ATOM   2249  CD1 LEU A 294      -2.213   9.185 -15.737  1.00 91.63           C  
ATOM   2250  CD2 LEU A 294      -1.529   8.742 -18.066  1.00 91.63           C  
ATOM   2251  N   PRO A 295       3.189   7.479 -15.578  1.00 86.23           N  
ATOM   2252  CA  PRO A 295       4.628   7.716 -15.506  1.00 86.23           C  
ATOM   2253  C   PRO A 295       5.429   6.899 -16.520  1.00 86.23           C  
ATOM   2254  CB  PRO A 295       5.048   7.361 -14.080  1.00 86.23           C  
ATOM   2255  O   PRO A 295       6.347   7.448 -17.122  1.00 86.23           O  
ATOM   2256  CG  PRO A 295       3.781   7.601 -13.278  1.00 86.23           C  
ATOM   2257  CD  PRO A 295       2.676   7.181 -14.247  1.00 86.23           C  
ATOM   2258  N   MET A 296       5.078   5.628 -16.747  1.00 87.82           N  
ATOM   2259  CA  MET A 296       5.763   4.791 -17.740  1.00 87.82           C  
ATOM   2260  C   MET A 296       5.595   5.337 -19.157  1.00 87.82           C  
ATOM   2261  CB  MET A 296       5.244   3.350 -17.682  1.00 87.82           C  
ATOM   2262  O   MET A 296       6.561   5.421 -19.908  1.00 87.82           O  
ATOM   2263  CG  MET A 296       5.694   2.645 -16.402  1.00 87.82           C  
ATOM   2264  SD  MET A 296       5.255   0.892 -16.340  1.00 87.82           S  
ATOM   2265  CE  MET A 296       6.406   0.254 -17.586  1.00 87.82           C  
ATOM   2266  N   TYR A 297       4.388   5.770 -19.511  1.00 93.29           N  
ATOM   2267  CA  TYR A 297       4.113   6.412 -20.790  1.00 93.29           C  
ATOM   2268  C   TYR A 297       4.834   7.754 -20.946  1.00 93.29           C  
ATOM   2269  CB  TYR A 297       2.604   6.587 -20.908  1.00 93.29           C  
ATOM   2270  O   TYR A 297       5.428   8.017 -21.987  1.00 93.29           O  
ATOM   2271  CG  TYR A 297       2.202   7.436 -22.084  1.00 93.29           C  
ATOM   2272  CD1 TYR A 297       1.788   8.760 -21.854  1.00 93.29           C  
ATOM   2273  CD2 TYR A 297       2.348   6.942 -23.395  1.00 93.29           C  
ATOM   2274  CE1 TYR A 297       1.522   9.602 -22.940  1.00 93.29           C  
ATOM   2275  CE2 TYR A 297       2.073   7.783 -24.485  1.00 93.29           C  
ATOM   2276  OH  TYR A 297       1.407   9.928 -25.281  1.00 93.29           O  
ATOM   2277  CZ  TYR A 297       1.658   9.105 -24.249  1.00 93.29           C  
ATOM   2278  N   LEU A 298       4.830   8.599 -19.914  1.00 91.81           N  
ATOM   2279  CA  LEU A 298       5.502   9.898 -19.954  1.00 91.81           C  
ATOM   2280  C   LEU A 298       7.023   9.743 -20.083  1.00 91.81           C  
ATOM   2281  CB  LEU A 298       5.127  10.704 -18.700  1.00 91.81           C  
ATOM   2282  O   LEU A 298       7.635  10.442 -20.886  1.00 91.81           O  
ATOM   2283  CG  LEU A 298       3.663  11.178 -18.651  1.00 91.81           C  
ATOM   2284  CD1 LEU A 298       3.376  11.863 -17.318  1.00 91.81           C  
ATOM   2285  CD2 LEU A 298       3.338  12.143 -19.789  1.00 91.81           C  
ATOM   2286  N   GLN A 299       7.625   8.809 -19.345  1.00 86.76           N  
ATOM   2287  CA  GLN A 299       9.077   8.610 -19.329  1.00 86.76           C  
ATOM   2288  C   GLN A 299       9.583   7.756 -20.491  1.00 86.76           C  
ATOM   2289  CB  GLN A 299       9.504   7.978 -17.997  1.00 86.76           C  
ATOM   2290  O   GLN A 299      10.634   8.042 -21.049  1.00 86.76           O  
ATOM   2291  CG  GLN A 299       9.255   8.913 -16.809  1.00 86.76           C  
ATOM   2292  CD  GLN A 299       9.570   8.243 -15.481  1.00 86.76           C  
ATOM   2293  NE2 GLN A 299       8.630   8.192 -14.564  1.00 86.76           N  
ATOM   2294  OE1 GLN A 299      10.663   7.770 -15.226  1.00 86.76           O  
ATOM   2295  N   GLY A 300       8.856   6.703 -20.861  1.00 88.73           N  
ATOM   2296  CA  GLY A 300       9.266   5.768 -21.907  1.00 88.73           C  
ATOM   2297  C   GLY A 300       8.670   6.074 -23.280  1.00 88.73           C  
ATOM   2298  O   GLY A 300       9.349   5.908 -24.286  1.00 88.73           O  
ATOM   2299  N   GLY A 301       7.415   6.530 -23.331  1.00 89.90           N  
ATOM   2300  CA  GLY A 301       6.693   6.830 -24.573  1.00 89.90           C  
ATOM   2301  C   GLY A 301       6.932   8.254 -25.083  1.00 89.90           C  
ATOM   2302  O   GLY A 301       7.243   8.443 -26.255  1.00 89.90           O  
ATOM   2303  N   LEU A 302       6.826   9.254 -24.200  1.00 92.29           N  
ATOM   2304  CA  LEU A 302       7.119  10.663 -24.513  1.00 92.29           C  
ATOM   2305  C   LEU A 302       8.562  11.078 -24.194  1.00 92.29           C  
ATOM   2306  CB  LEU A 302       6.115  11.594 -23.808  1.00 92.29           C  
ATOM   2307  O   LEU A 302       8.942  12.213 -24.473  1.00 92.29           O  
ATOM   2308  CG  LEU A 302       4.648  11.454 -24.241  1.00 92.29           C  
ATOM   2309  CD1 LEU A 302       3.822  12.549 -23.561  1.00 92.29           C  
ATOM   2310  CD2 LEU A 302       4.463  11.613 -25.748  1.00 92.29           C  
ATOM   2311  N   VAL A 303       9.362  10.172 -23.622  1.00 90.19           N  
ATOM   2312  CA  VAL A 303      10.788  10.393 -23.318  1.00 90.19           C  
ATOM   2313  C   VAL A 303      11.011  11.612 -22.402  1.00 90.19           C  
ATOM   2314  CB  VAL A 303      11.653  10.366 -24.602  1.00 90.19           C  
ATOM   2315  O   VAL A 303      12.003  12.334 -22.502  1.00 90.19           O  
ATOM   2316  CG1 VAL A 303      13.130  10.075 -24.290  1.00 90.19           C  
ATOM   2317  CG2 VAL A 303      11.205   9.259 -25.578  1.00 90.19           C  
ATOM   2318  N   LEU A 304      10.064  11.877 -21.496  1.00 88.12           N  
ATOM   2319  CA  LEU A 304      10.181  12.938 -20.497  1.00 88.12           C  
ATOM   2320  C   LEU A 304      11.045  12.488 -19.316  1.00 88.12           C  
ATOM   2321  CB  LEU A 304       8.796  13.399 -20.010  1.00 88.12           C  
ATOM   2322  O   LEU A 304      11.106  11.314 -18.958  1.00 88.12           O  
ATOM   2323  CG  LEU A 304       7.850  13.931 -21.100  1.00 88.12           C  
ATOM   2324  CD1 LEU A 304       6.577  14.457 -20.433  1.00 88.12           C  
ATOM   2325  CD2 LEU A 304       8.458  15.077 -21.911  1.00 88.12           C  
ATOM   2326  N   THR A 305      11.664  13.447 -18.630  1.00 84.00           N  
ATOM   2327  CA  THR A 305      12.338  13.165 -17.357  1.00 84.00           C  
ATOM   2328  C   THR A 305      11.321  12.788 -16.272  1.00 84.00           C  
ATOM   2329  CB  THR A 305      13.216  14.340 -16.902  1.00 84.00           C  
ATOM   2330  O   THR A 305      10.138  13.141 -16.348  1.00 84.00           O  
ATOM   2331  CG2 THR A 305      14.230  14.763 -17.965  1.00 84.00           C  
ATOM   2332  OG1 THR A 305      12.434  15.472 -16.588  1.00 84.00           O  
ATOM   2333  N   ALA A 306      11.770  12.102 -15.216  1.00 73.36           N  
ATOM   2334  CA  ALA A 306      10.920  11.770 -14.069  1.00 73.36           C  
ATOM   2335  C   ALA A 306      10.318  13.027 -13.408  1.00 73.36           C  
ATOM   2336  CB  ALA A 306      11.749  10.953 -13.073  1.00 73.36           C  
ATOM   2337  O   ALA A 306       9.130  13.048 -13.092  1.00 73.36           O  
ATOM   2338  N   PHE A 307      11.103  14.106 -13.284  1.00 78.41           N  
ATOM   2339  CA  PHE A 307      10.630  15.392 -12.762  1.00 78.41           C  
ATOM   2340  C   PHE A 307       9.536  16.008 -13.644  1.00 78.41           C  
ATOM   2341  CB  PHE A 307      11.818  16.351 -12.621  1.00 78.41           C  
ATOM   2342  O   PHE A 307       8.471  16.368 -13.143  1.00 78.41           O  
ATOM   2343  CG  PHE A 307      11.422  17.722 -12.107  1.00 78.41           C  
ATOM   2344  CD1 PHE A 307      11.425  18.836 -12.968  1.00 78.41           C  
ATOM   2345  CD2 PHE A 307      11.046  17.882 -10.760  1.00 78.41           C  
ATOM   2346  CE1 PHE A 307      11.073  20.106 -12.477  1.00 78.41           C  
ATOM   2347  CE2 PHE A 307      10.680  19.149 -10.273  1.00 78.41           C  
ATOM   2348  CZ  PHE A 307      10.697  20.261 -11.131  1.00 78.41           C  
ATOM   2349  N   ALA A 308       9.751  16.064 -14.964  1.00 85.34           N  
ATOM   2350  CA  ALA A 308       8.743  16.561 -15.900  1.00 85.34           C  
ATOM   2351  C   ALA A 308       7.466  15.705 -15.864  1.00 85.34           C  
ATOM   2352  CB  ALA A 308       9.357  16.601 -17.303  1.00 85.34           C  
ATOM   2353  O   ALA A 308       6.360  16.243 -15.871  1.00 85.34           O  
ATOM   2354  N   SER A 309       7.609  14.383 -15.748  1.00 83.34           N  
ATOM   2355  CA  SER A 309       6.481  13.458 -15.600  1.00 83.34           C  
ATOM   2356  C   SER A 309       5.696  13.723 -14.311  1.00 83.34           C  
ATOM   2357  CB  SER A 309       6.970  12.009 -15.626  1.00 83.34           C  
ATOM   2358  O   SER A 309       4.469  13.782 -14.337  1.00 83.34           O  
ATOM   2359  OG  SER A 309       7.677  11.760 -16.822  1.00 83.34           O  
ATOM   2360  N   GLY A 310       6.394  13.963 -13.197  1.00 81.76           N  
ATOM   2361  CA  GLY A 310       5.788  14.378 -11.933  1.00 81.76           C  
ATOM   2362  C   GLY A 310       5.007  15.688 -12.066  1.00 81.76           C  
ATOM   2363  O   GLY A 310       3.846  15.743 -11.668  1.00 81.76           O  
ATOM   2364  N   LEU A 311       5.590  16.712 -12.702  1.00 87.54           N  
ATOM   2365  CA  LEU A 311       4.922  17.997 -12.948  1.00 87.54           C  
ATOM   2366  C   LEU A 311       3.679  17.873 -13.839  1.00 87.54           C  
ATOM   2367  CB  LEU A 311       5.902  18.990 -13.595  1.00 87.54           C  
ATOM   2368  O   LEU A 311       2.701  18.579 -13.612  1.00 87.54           O  
ATOM   2369  CG  LEU A 311       7.016  19.536 -12.686  1.00 87.54           C  
ATOM   2370  CD1 LEU A 311       7.836  20.537 -13.501  1.00 87.54           C  
ATOM   2371  CD2 LEU A 311       6.467  20.257 -11.451  1.00 87.54           C  
ATOM   2372  N   VAL A 312       3.689  16.976 -14.828  1.00 90.81           N  
ATOM   2373  CA  VAL A 312       2.526  16.708 -15.691  1.00 90.81           C  
ATOM   2374  C   VAL A 312       1.378  16.062 -14.908  1.00 90.81           C  
ATOM   2375  CB  VAL A 312       2.959  15.842 -16.893  1.00 90.81           C  
ATOM   2376  O   VAL A 312       0.208  16.353 -15.155  1.00 90.81           O  
ATOM   2377  CG1 VAL A 312       1.792  15.190 -17.645  1.00 90.81           C  
ATOM   2378  CG2 VAL A 312       3.738  16.699 -17.897  1.00 90.81           C  
ATOM   2379  N   LEU A 313       1.686  15.203 -13.936  1.00 89.84           N  
ATOM   2380  CA  LEU A 313       0.670  14.508 -13.143  1.00 89.84           C  
ATOM   2381  C   LEU A 313       0.193  15.324 -11.933  1.00 89.84           C  
ATOM   2382  CB  LEU A 313       1.204  13.119 -12.759  1.00 89.84           C  
ATOM   2383  O   LEU A 313      -0.960  15.195 -11.515  1.00 89.84           O  
ATOM   2384  CG  LEU A 313       1.518  12.225 -13.976  1.00 89.84           C  
ATOM   2385  CD1 LEU A 313       2.096  10.894 -13.506  1.00 89.84           C  
ATOM   2386  CD2 LEU A 313       0.287  11.945 -14.839  1.00 89.84           C  
ATOM   2387  N   LEU A 314       1.033  16.216 -11.411  1.00 89.02           N  
ATOM   2388  CA  LEU A 314       0.770  17.010 -10.213  1.00 89.02           C  
ATOM   2389  C   LEU A 314      -0.587  17.755 -10.231  1.00 89.02           C  
ATOM   2390  CB  LEU A 314       1.988  17.928  -9.982  1.00 89.02           C  
ATOM   2391  O   LEU A 314      -1.318  17.633  -9.243  1.00 89.02           O  
ATOM   2392  CG  LEU A 314       1.904  18.807  -8.729  1.00 89.02           C  
ATOM   2393  CD1 LEU A 314       1.976  17.969  -7.454  1.00 89.02           C  
ATOM   2394  CD2 LEU A 314       3.059  19.808  -8.720  1.00 89.02           C  
ATOM   2395  N   PRO A 315      -1.006  18.454 -11.313  1.00 92.17           N  
ATOM   2396  CA  PRO A 315      -2.289  19.161 -11.343  1.00 92.17           C  
ATOM   2397  C   PRO A 315      -3.494  18.256 -11.078  1.00 92.17           C  
ATOM   2398  CB  PRO A 315      -2.384  19.792 -12.738  1.00 92.17           C  
ATOM   2399  O   PRO A 315      -4.397  18.635 -10.331  1.00 92.17           O  
ATOM   2400  CG  PRO A 315      -0.926  19.983 -13.138  1.00 92.17           C  
ATOM   2401  CD  PRO A 315      -0.253  18.763 -12.521  1.00 92.17           C  
ATOM   2402  N   GLY A 316      -3.491  17.043 -11.641  1.00 91.67           N  
ATOM   2403  CA  GLY A 316      -4.588  16.093 -11.469  1.00 91.67           C  
ATOM   2404  C   GLY A 316      -4.684  15.573 -10.038  1.00 91.67           C  
ATOM   2405  O   GLY A 316      -5.779  15.535  -9.479  1.00 91.67           O  
ATOM   2406  N   GLY A 317      -3.549  15.253  -9.410  1.00 88.16           N  
ATOM   2407  CA  GLY A 317      -3.511  14.834  -8.005  1.00 88.16           C  
ATOM   2408  C   GLY A 317      -3.945  15.947  -7.042  1.00 88.16           C  
ATOM   2409  O   GLY A 317      -4.761  15.718  -6.148  1.00 88.16           O  
ATOM   2410  N   ILE A 318      -3.484  17.182  -7.273  1.00 90.54           N  
ATOM   2411  CA  ILE A 318      -3.900  18.362  -6.500  1.00 90.54           C  
ATOM   2412  C   ILE A 318      -5.414  18.577  -6.611  1.00 90.54           C  
ATOM   2413  CB  ILE A 318      -3.099  19.606  -6.955  1.00 90.54           C  
ATOM   2414  O   ILE A 318      -6.102  18.714  -5.596  1.00 90.54           O  
ATOM   2415  CG1 ILE A 318      -1.638  19.486  -6.464  1.00 90.54           C  
ATOM   2416  CG2 ILE A 318      -3.742  20.909  -6.443  1.00 90.54           C  
ATOM   2417  CD1 ILE A 318      -0.727  20.635  -6.914  1.00 90.54           C  
ATOM   2418  N   LEU A 319      -5.949  18.577  -7.836  1.00 92.06           N  
ATOM   2419  CA  LEU A 319      -7.379  18.768  -8.064  1.00 92.06           C  
ATOM   2420  C   LEU A 319      -8.217  17.611  -7.517  1.00 92.06           C  
ATOM   2421  CB  LEU A 319      -7.653  19.020  -9.556  1.00 92.06           C  
ATOM   2422  O   LEU A 319      -9.302  17.874  -7.008  1.00 92.06           O  
ATOM   2423  CG  LEU A 319      -7.343  20.470  -9.973  1.00 92.06           C  
ATOM   2424  CD1 LEU A 319      -7.374  20.608 -11.488  1.00 92.06           C  
ATOM   2425  CD2 LEU A 319      -8.372  21.461  -9.415  1.00 92.06           C  
ATOM   2426  N   ASN A 320      -7.725  16.366  -7.530  1.00 90.32           N  
ATOM   2427  CA  ASN A 320      -8.381  15.250  -6.840  1.00 90.32           C  
ATOM   2428  C   ASN A 320      -8.557  15.543  -5.344  1.00 90.32           C  
ATOM   2429  CB  ASN A 320      -7.545  13.970  -6.974  1.00 90.32           C  
ATOM   2430  O   ASN A 320      -9.653  15.385  -4.792  1.00 90.32           O  
ATOM   2431  CG  ASN A 320      -8.313  12.771  -6.466  1.00 90.32           C  
ATOM   2432  ND2 ASN A 320      -9.281  12.251  -7.175  1.00 90.32           N  
ATOM   2433  OD1 ASN A 320      -8.106  12.309  -5.369  1.00 90.32           O  
ATOM   2434  N   GLY A 321      -7.479  16.015  -4.710  1.00 87.92           N  
ATOM   2435  CA  GLY A 321      -7.476  16.398  -3.307  1.00 87.92           C  
ATOM   2436  C   GLY A 321      -8.525  17.475  -3.024  1.00 87.92           C  
ATOM   2437  O   GLY A 321      -9.412  17.282  -2.196  1.00 87.92           O  
ATOM   2438  N   PHE A 322      -8.504  18.580  -3.774  1.00 91.69           N  
ATOM   2439  CA  PHE A 322      -9.466  19.678  -3.605  1.00 91.69           C  
ATOM   2440  C   PHE A 322     -10.908  19.318  -3.976  1.00 91.69           C  
ATOM   2441  CB  PHE A 322      -9.014  20.892  -4.419  1.00 91.69           C  
ATOM   2442  O   PHE A 322     -11.845  19.843  -3.368  1.00 91.69           O  
ATOM   2443  CG  PHE A 322      -7.906  21.674  -3.751  1.00 91.69           C  
ATOM   2444  CD1 PHE A 322      -8.179  22.398  -2.576  1.00 91.69           C  
ATOM   2445  CD2 PHE A 322      -6.612  21.691  -4.297  1.00 91.69           C  
ATOM   2446  CE1 PHE A 322      -7.158  23.128  -1.942  1.00 91.69           C  
ATOM   2447  CE2 PHE A 322      -5.592  22.424  -3.664  1.00 91.69           C  
ATOM   2448  CZ  PHE A 322      -5.863  23.136  -2.486  1.00 91.69           C  
ATOM   2449  N   MET A 323     -11.111  18.425  -4.945  1.00 92.87           N  
ATOM   2450  CA  MET A 323     -12.446  17.971  -5.324  1.00 92.87           C  
ATOM   2451  C   MET A 323     -13.055  17.034  -4.290  1.00 92.87           C  
ATOM   2452  CB  MET A 323     -12.443  17.321  -6.715  1.00 92.87           C  
ATOM   2453  O   MET A 323     -14.272  17.024  -4.159  1.00 92.87           O  
ATOM   2454  CG  MET A 323     -12.475  18.387  -7.816  1.00 92.87           C  
ATOM   2455  SD  MET A 323     -13.960  19.443  -7.817  1.00 92.87           S  
ATOM   2456  CE  MET A 323     -15.208  18.285  -8.438  1.00 92.87           C  
ATOM   2457  N   SER A 324     -12.261  16.314  -3.496  1.00 90.39           N  
ATOM   2458  CA  SER A 324     -12.787  15.338  -2.531  1.00 90.39           C  
ATOM   2459  C   SER A 324     -13.756  15.941  -1.486  1.00 90.39           C  
ATOM   2460  CB  SER A 324     -11.636  14.540  -1.914  1.00 90.39           C  
ATOM   2461  O   SER A 324     -14.853  15.406  -1.316  1.00 90.39           O  
ATOM   2462  OG  SER A 324     -11.021  13.765  -2.924  1.00 90.39           O  
ATOM   2463  N   PRO A 325     -13.487  17.095  -0.838  1.00 90.32           N  
ATOM   2464  CA  PRO A 325     -14.460  17.764   0.033  1.00 90.32           C  
ATOM   2465  C   PRO A 325     -15.633  18.385  -0.731  1.00 90.32           C  
ATOM   2466  CB  PRO A 325     -13.687  18.860   0.773  1.00 90.32           C  
ATOM   2467  O   PRO A 325     -16.712  18.587  -0.167  1.00 90.32           O  
ATOM   2468  CG  PRO A 325     -12.227  18.460   0.625  1.00 90.32           C  
ATOM   2469  CD  PRO A 325     -12.197  17.738  -0.716  1.00 90.32           C  
ATOM   2470  N   VAL A 326     -15.435  18.753  -2.001  1.00 94.67           N  
ATOM   2471  CA  VAL A 326     -16.501  19.288  -2.860  1.00 94.67           C  
ATOM   2472  C   VAL A 326     -17.492  18.175  -3.189  1.00 94.67           C  
ATOM   2473  CB  VAL A 326     -15.930  19.947  -4.134  1.00 94.67           C  
ATOM   2474  O   VAL A 326     -18.678  18.318  -2.899  1.00 94.67           O  
ATOM   2475  CG1 VAL A 326     -17.043  20.436  -5.069  1.00 94.67           C  
ATOM   2476  CG2 VAL A 326     -15.056  21.156  -3.777  1.00 94.67           C  
ATOM   2477  N   THR A 327     -17.019  17.039  -3.698  1.00 93.39           N  
ATOM   2478  CA  THR A 327     -17.835  15.859  -4.015  1.00 93.39           C  
ATOM   2479  C   THR A 327     -18.470  15.269  -2.761  1.00 93.39           C  
ATOM   2480  CB  THR A 327     -17.014  14.792  -4.756  1.00 93.39           C  
ATOM   2481  O   THR A 327     -19.644  14.912  -2.792  1.00 93.39           O  
ATOM   2482  CG2 THR A 327     -16.530  15.323  -6.105  1.00 93.39           C  
ATOM   2483  OG1 THR A 327     -15.896  14.416  -3.998  1.00 93.39           O  
ATOM   2484  N   GLY A 328     -17.767  15.286  -1.626  1.00 92.16           N  
ATOM   2485  CA  GLY A 328     -18.321  14.940  -0.319  1.00 92.16           C  
ATOM   2486  C   GLY A 328     -19.529  15.796   0.087  1.00 92.16           C  
ATOM   2487  O   GLY A 328     -20.583  15.269   0.444  1.00 92.16           O  
ATOM   2488  N   ARG A 329     -19.424  17.127  -0.027  1.00 92.49           N  
ATOM   2489  CA  ARG A 329     -20.546  18.049   0.247  1.00 92.49           C  
ATOM   2490  C   ARG A 329     -21.690  17.891  -0.753  1.00 92.49           C  
ATOM   2491  CB  ARG A 329     -20.046  19.500   0.232  1.00 92.49           C  
ATOM   2492  O   ARG A 329     -22.861  17.967  -0.380  1.00 92.49           O  
ATOM   2493  CG  ARG A 329     -19.289  19.856   1.516  1.00 92.49           C  
ATOM   2494  CD  ARG A 329     -18.824  21.317   1.516  1.00 92.49           C  
ATOM   2495  NE  ARG A 329     -17.690  21.545   0.601  1.00 92.49           N  
ATOM   2496  NH1 ARG A 329     -17.790  23.845   0.581  1.00 92.49           N  
ATOM   2497  NH2 ARG A 329     -16.149  22.808  -0.512  1.00 92.49           N  
ATOM   2498  CZ  ARG A 329     -17.218  22.725   0.227  1.00 92.49           C  
ATOM   2499  N   LEU A 330     -21.364  17.670  -2.025  1.00 94.18           N  
ATOM   2500  CA  LEU A 330     -22.362  17.400  -3.057  1.00 94.18           C  
ATOM   2501  C   LEU A 330     -23.095  16.080  -2.784  1.00 94.18           C  
ATOM   2502  CB  LEU A 330     -21.696  17.392  -4.442  1.00 94.18           C  
ATOM   2503  O   LEU A 330     -24.301  16.013  -3.011  1.00 94.18           O  
ATOM   2504  CG  LEU A 330     -21.181  18.752  -4.947  1.00 94.18           C  
ATOM   2505  CD1 LEU A 330     -20.368  18.550  -6.226  1.00 94.18           C  
ATOM   2506  CD2 LEU A 330     -22.323  19.713  -5.265  1.00 94.18           C  
ATOM   2507  N   PHE A 331     -22.410  15.066  -2.248  1.00 93.15           N  
ATOM   2508  CA  PHE A 331     -23.020  13.798  -1.852  1.00 93.15           C  
ATOM   2509  C   PHE A 331     -24.019  14.006  -0.717  1.00 93.15           C  
ATOM   2510  CB  PHE A 331     -21.938  12.788  -1.445  1.00 93.15           C  
ATOM   2511  O   PHE A 331     -25.148  13.525  -0.804  1.00 93.15           O  
ATOM   2512  CG  PHE A 331     -22.486  11.616  -0.658  1.00 93.15           C  
ATOM   2513  CD1 PHE A 331     -22.481  11.640   0.747  1.00 93.15           C  
ATOM   2514  CD2 PHE A 331     -23.110  10.552  -1.325  1.00 93.15           C  
ATOM   2515  CE1 PHE A 331     -23.040  10.586   1.485  1.00 93.15           C  
ATOM   2516  CE2 PHE A 331     -23.679   9.501  -0.590  1.00 93.15           C  
ATOM   2517  CZ  PHE A 331     -23.625   9.501   0.814  1.00 93.15           C  
ATOM   2518  N   ASP A 332     -23.646  14.767   0.313  1.00 91.08           N  
ATOM   2519  CA  ASP A 332     -24.545  15.062   1.431  1.00 91.08           C  
ATOM   2520  C   ASP A 332     -25.832  15.762   0.949  1.00 91.08           C  
ATOM   2521  CB  ASP A 332     -23.810  15.920   2.473  1.00 91.08           C  
ATOM   2522  O   ASP A 332     -26.932  15.476   1.437  1.00 91.08           O  
ATOM   2523  CG  ASP A 332     -22.781  15.146   3.311  1.00 91.08           C  
ATOM   2524  OD1 ASP A 332     -22.949  13.922   3.516  1.00 91.08           O  
ATOM   2525  OD2 ASP A 332     -21.806  15.775   3.782  1.00 91.08           O  
ATOM   2526  N   LYS A 333     -25.725  16.627  -0.068  1.00 92.03           N  
ATOM   2527  CA  LYS A 333     -26.864  17.352  -0.647  1.00 92.03           C  
ATOM   2528  C   LYS A 333     -27.701  16.488  -1.598  1.00 92.03           C  
ATOM   2529  CB  LYS A 333     -26.347  18.649  -1.290  1.00 92.03           C  
ATOM   2530  O   LYS A 333     -28.901  16.317  -1.379  1.00 92.03           O  
ATOM   2531  CG  LYS A 333     -27.496  19.585  -1.687  1.00 92.03           C  
ATOM   2532  CD  LYS A 333     -26.970  20.948  -2.156  1.00 92.03           C  
ATOM   2533  CE  LYS A 333     -28.152  21.840  -2.559  1.00 92.03           C  
ATOM   2534  NZ  LYS A 333     -27.713  23.072  -3.258  1.00 92.03           N  
ATOM   2535  N   TYR A 334     -27.085  15.924  -2.633  1.00 91.62           N  
ATOM   2536  CA  TYR A 334     -27.777  15.302  -3.771  1.00 91.62           C  
ATOM   2537  C   TYR A 334     -27.820  13.766  -3.715  1.00 91.62           C  
ATOM   2538  CB  TYR A 334     -27.132  15.804  -5.072  1.00 91.62           C  
ATOM   2539  O   TYR A 334     -28.613  13.141  -4.419  1.00 91.62           O  
ATOM   2540  CG  TYR A 334     -27.139  17.317  -5.230  1.00 91.62           C  
ATOM   2541  CD1 TYR A 334     -28.360  18.008  -5.368  1.00 91.62           C  
ATOM   2542  CD2 TYR A 334     -25.927  18.035  -5.255  1.00 91.62           C  
ATOM   2543  CE1 TYR A 334     -28.374  19.409  -5.526  1.00 91.62           C  
ATOM   2544  CE2 TYR A 334     -25.937  19.431  -5.442  1.00 91.62           C  
ATOM   2545  OH  TYR A 334     -27.144  21.472  -5.744  1.00 91.62           O  
ATOM   2546  CZ  TYR A 334     -27.157  20.120  -5.580  1.00 91.62           C  
ATOM   2547  N   GLY A 335     -27.027  13.136  -2.847  1.00 91.12           N  
ATOM   2548  CA  GLY A 335     -26.864  11.685  -2.779  1.00 91.12           C  
ATOM   2549  C   GLY A 335     -25.861  11.132  -3.805  1.00 91.12           C  
ATOM   2550  O   GLY A 335     -25.262  11.883  -4.574  1.00 91.12           O  
ATOM   2551  N   PRO A 336     -25.665   9.801  -3.837  1.00 92.69           N  
ATOM   2552  CA  PRO A 336     -24.588   9.173  -4.608  1.00 92.69           C  
ATOM   2553  C   PRO A 336     -24.839   9.178  -6.119  1.00 92.69           C  
ATOM   2554  CB  PRO A 336     -24.501   7.743  -4.067  1.00 92.69           C  
ATOM   2555  O   PRO A 336     -23.922   9.424  -6.894  1.00 92.69           O  
ATOM   2556  CG  PRO A 336     -25.936   7.459  -3.615  1.00 92.69           C  
ATOM   2557  CD  PRO A 336     -26.401   8.807  -3.069  1.00 92.69           C  
ATOM   2558  N   LYS A 337     -26.081   8.931  -6.556  1.00 91.52           N  
ATOM   2559  CA  LYS A 337     -26.412   8.666  -7.966  1.00 91.52           C  
ATOM   2560  C   LYS A 337     -26.013   9.814  -8.903  1.00 91.52           C  
ATOM   2561  CB  LYS A 337     -27.912   8.335  -8.062  1.00 91.52           C  
ATOM   2562  O   LYS A 337     -25.486   9.571  -9.983  1.00 91.52           O  
ATOM   2563  CG  LYS A 337     -28.287   7.857  -9.469  1.00 91.52           C  
ATOM   2564  CD  LYS A 337     -29.752   7.421  -9.579  1.00 91.52           C  
ATOM   2565  CE  LYS A 337     -30.010   6.969 -11.022  1.00 91.52           C  
ATOM   2566  NZ  LYS A 337     -31.392   6.470 -11.225  1.00 91.52           N  
ATOM   2567  N   TRP A 338     -26.225  11.051  -8.458  1.00 92.39           N  
ATOM   2568  CA  TRP A 338     -25.920  12.268  -9.218  1.00 92.39           C  
ATOM   2569  C   TRP A 338     -24.426  12.588  -9.319  1.00 92.39           C  
ATOM   2570  CB  TRP A 338     -26.683  13.437  -8.588  1.00 92.39           C  
ATOM   2571  O   TRP A 338     -24.053  13.462 -10.091  1.00 92.39           O  
ATOM   2572  CG  TRP A 338     -28.165  13.349  -8.763  1.00 92.39           C  
ATOM   2573  CD1 TRP A 338     -29.068  13.028  -7.810  1.00 92.39           C  
ATOM   2574  CD2 TRP A 338     -28.934  13.601  -9.977  1.00 92.39           C  
ATOM   2575  CE2 TRP A 338     -30.316  13.412  -9.681  1.00 92.39           C  
ATOM   2576  CE3 TRP A 338     -28.601  13.984 -11.294  1.00 92.39           C  
ATOM   2577  NE1 TRP A 338     -30.340  13.065  -8.347  1.00 92.39           N  
ATOM   2578  CH2 TRP A 338     -30.957  13.978 -11.943  1.00 92.39           C  
ATOM   2579  CZ2 TRP A 338     -31.322  13.595 -10.641  1.00 92.39           C  
ATOM   2580  CZ3 TRP A 338     -29.602  14.170 -12.266  1.00 92.39           C  
ATOM   2581  N   LEU A 339     -23.577  11.894  -8.561  1.00 94.83           N  
ATOM   2582  CA  LEU A 339     -22.125  12.064  -8.605  1.00 94.83           C  
ATOM   2583  C   LEU A 339     -21.437  10.867  -9.246  1.00 94.83           C  
ATOM   2584  CB  LEU A 339     -21.604  12.289  -7.182  1.00 94.83           C  
ATOM   2585  O   LEU A 339     -20.626  11.041 -10.151  1.00 94.83           O  
ATOM   2586  CG  LEU A 339     -22.046  13.622  -6.574  1.00 94.83           C  
ATOM   2587  CD1 LEU A 339     -21.586  13.647  -5.128  1.00 94.83           C  
ATOM   2588  CD2 LEU A 339     -21.426  14.817  -7.302  1.00 94.83           C  
ATOM   2589  N   VAL A 340     -21.810   9.658  -8.826  1.00 96.62           N  
ATOM   2590  CA  VAL A 340     -21.146   8.429  -9.259  1.00 96.62           C  
ATOM   2591  C   VAL A 340     -21.376   8.169 -10.750  1.00 96.62           C  
ATOM   2592  CB  VAL A 340     -21.579   7.239  -8.380  1.00 96.62           C  
ATOM   2593  O   VAL A 340     -20.425   7.826 -11.445  1.00 96.62           O  
ATOM   2594  CG1 VAL A 340     -20.893   5.955  -8.838  1.00 96.62           C  
ATOM   2595  CG2 VAL A 340     -21.208   7.454  -6.903  1.00 96.62           C  
ATOM   2596  N   ILE A 341     -22.591   8.391 -11.277  1.00 97.05           N  
ATOM   2597  CA  ILE A 341     -22.871   8.176 -12.708  1.00 97.05           C  
ATOM   2598  C   ILE A 341     -22.066   9.153 -13.585  1.00 97.05           C  
ATOM   2599  CB  ILE A 341     -24.388   8.159 -13.026  1.00 97.05           C  
ATOM   2600  O   ILE A 341     -21.300   8.672 -14.420  1.00 97.05           O  
ATOM   2601  CG1 ILE A 341     -25.086   6.977 -12.323  1.00 97.05           C  
ATOM   2602  CG2 ILE A 341     -24.632   8.114 -14.549  1.00 97.05           C  
ATOM   2603  CD1 ILE A 341     -26.614   7.033 -12.439  1.00 97.05           C  
ATOM   2604  N   PRO A 342     -22.148  10.493 -13.407  1.00 97.08           N  
ATOM   2605  CA  PRO A 342     -21.322  11.406 -14.197  1.00 97.08           C  
ATOM   2606  C   PRO A 342     -19.822  11.174 -13.999  1.00 97.08           C  
ATOM   2607  CB  PRO A 342     -21.726  12.818 -13.770  1.00 97.08           C  
ATOM   2608  O   PRO A 342     -19.069  11.264 -14.963  1.00 97.08           O  
ATOM   2609  CG  PRO A 342     -23.146  12.642 -13.255  1.00 97.08           C  
ATOM   2610  CD  PRO A 342     -23.073  11.272 -12.588  1.00 97.08           C  
ATOM   2611  N   GLY A 343     -19.391  10.816 -12.783  1.00 97.25           N  
ATOM   2612  CA  GLY A 343     -18.001  10.466 -12.503  1.00 97.25           C  
ATOM   2613  C   GLY A 343     -17.516   9.304 -13.370  1.00 97.25           C  
ATOM   2614  O   GLY A 343     -16.492   9.430 -14.036  1.00 97.25           O  
ATOM   2615  N   PHE A 344     -18.279   8.209 -13.448  1.00 97.72           N  
ATOM   2616  CA  PHE A 344     -17.932   7.069 -14.301  1.00 97.72           C  
ATOM   2617  C   PHE A 344     -17.984   7.390 -15.795  1.00 97.72           C  
ATOM   2618  CB  PHE A 344     -18.837   5.874 -13.994  1.00 97.72           C  
ATOM   2619  O   PHE A 344     -17.158   6.871 -16.545  1.00 97.72           O  
ATOM   2620  CG  PHE A 344     -18.296   4.959 -12.925  1.00 97.72           C  
ATOM   2621  CD1 PHE A 344     -17.104   4.252 -13.155  1.00 97.72           C  
ATOM   2622  CD2 PHE A 344     -18.980   4.802 -11.712  1.00 97.72           C  
ATOM   2623  CE1 PHE A 344     -16.583   3.412 -12.161  1.00 97.72           C  
ATOM   2624  CE2 PHE A 344     -18.463   3.954 -10.720  1.00 97.72           C  
ATOM   2625  CZ  PHE A 344     -17.263   3.256 -10.941  1.00 97.72           C  
ATOM   2626  N   VAL A 345     -18.903   8.255 -16.237  1.00 98.08           N  
ATOM   2627  CA  VAL A 345     -18.925   8.738 -17.629  1.00 98.08           C  
ATOM   2628  C   VAL A 345     -17.633   9.491 -17.948  1.00 98.08           C  
ATOM   2629  CB  VAL A 345     -20.165   9.609 -17.908  1.00 98.08           C  
ATOM   2630  O   VAL A 345     -16.981   9.173 -18.939  1.00 98.08           O  
ATOM   2631  CG1 VAL A 345     -20.116  10.276 -19.289  1.00 98.08           C  
ATOM   2632  CG2 VAL A 345     -21.445   8.765 -17.856  1.00 98.08           C  
ATOM   2633  N   ILE A 346     -17.219  10.428 -17.086  1.00 97.89           N  
ATOM   2634  CA  ILE A 346     -15.965  11.179 -17.250  1.00 97.89           C  
ATOM   2635  C   ILE A 346     -14.771  10.221 -17.284  1.00 97.89           C  
ATOM   2636  CB  ILE A 346     -15.808  12.242 -16.136  1.00 97.89           C  
ATOM   2637  O   ILE A 346     -13.977  10.284 -18.217  1.00 97.89           O  
ATOM   2638  CG1 ILE A 346     -16.878  13.348 -16.281  1.00 97.89           C  
ATOM   2639  CG2 ILE A 346     -14.405  12.880 -16.172  1.00 97.89           C  
ATOM   2640  CD1 ILE A 346     -17.040  14.204 -15.016  1.00 97.89           C  
ATOM   2641  N   VAL A 347     -14.664   9.309 -16.311  1.00 98.04           N  
ATOM   2642  CA  VAL A 347     -13.573   8.322 -16.248  1.00 98.04           C  
ATOM   2643  C   VAL A 347     -13.526   7.480 -17.523  1.00 98.04           C  
ATOM   2644  CB  VAL A 347     -13.702   7.433 -14.993  1.00 98.04           C  
ATOM   2645  O   VAL A 347     -12.463   7.344 -18.115  1.00 98.04           O  
ATOM   2646  CG1 VAL A 347     -12.748   6.235 -15.001  1.00 98.04           C  
ATOM   2647  CG2 VAL A 347     -13.399   8.234 -13.721  1.00 98.04           C  
ATOM   2648  N   THR A 348     -14.664   6.968 -17.992  1.00 98.01           N  
ATOM   2649  CA  THR A 348     -14.731   6.134 -19.203  1.00 98.01           C  
ATOM   2650  C   THR A 348     -14.279   6.901 -20.446  1.00 98.01           C  
ATOM   2651  CB  THR A 348     -16.152   5.595 -19.416  1.00 98.01           C  
ATOM   2652  O   THR A 348     -13.450   6.403 -21.203  1.00 98.01           O  
ATOM   2653  CG2 THR A 348     -16.250   4.661 -20.620  1.00 98.01           C  
ATOM   2654  OG1 THR A 348     -16.567   4.863 -18.285  1.00 98.01           O  
ATOM   2655  N   VAL A 349     -14.774   8.128 -20.643  1.00 98.12           N  
ATOM   2656  CA  VAL A 349     -14.399   8.977 -21.787  1.00 98.12           C  
ATOM   2657  C   VAL A 349     -12.912   9.325 -21.748  1.00 98.12           C  
ATOM   2658  CB  VAL A 349     -15.261  10.256 -21.807  1.00 98.12           C  
ATOM   2659  O   VAL A 349     -12.228   9.263 -22.766  1.00 98.12           O  
ATOM   2660  CG1 VAL A 349     -14.774  11.289 -22.831  1.00 98.12           C  
ATOM   2661  CG2 VAL A 349     -16.716   9.918 -22.158  1.00 98.12           C  
ATOM   2662  N   VAL A 350     -12.383   9.657 -20.572  1.00 98.00           N  
ATOM   2663  CA  VAL A 350     -10.964   9.978 -20.408  1.00 98.00           C  
ATOM   2664  C   VAL A 350     -10.079   8.758 -20.660  1.00 98.00           C  
ATOM   2665  CB  VAL A 350     -10.724  10.562 -19.013  1.00 98.00           C  
ATOM   2666  O   VAL A 350      -9.060   8.883 -21.332  1.00 98.00           O  
ATOM   2667  CG1 VAL A 350      -9.237  10.702 -18.721  1.00 98.00           C  
ATOM   2668  CG2 VAL A 350     -11.341  11.961 -18.886  1.00 98.00           C  
ATOM   2669  N   LEU A 351     -10.468   7.576 -20.174  1.00 97.64           N  
ATOM   2670  CA  LEU A 351      -9.743   6.331 -20.439  1.00 97.64           C  
ATOM   2671  C   LEU A 351      -9.786   5.950 -21.921  1.00 97.64           C  
ATOM   2672  CB  LEU A 351     -10.305   5.204 -19.563  1.00 97.64           C  
ATOM   2673  O   LEU A 351      -8.788   5.462 -22.445  1.00 97.64           O  
ATOM   2674  CG  LEU A 351      -9.981   5.364 -18.067  1.00 97.64           C  
ATOM   2675  CD1 LEU A 351     -10.780   4.335 -17.276  1.00 97.64           C  
ATOM   2676  CD2 LEU A 351      -8.500   5.141 -17.766  1.00 97.64           C  
ATOM   2677  N   TRP A 352     -10.883   6.247 -22.622  1.00 97.81           N  
ATOM   2678  CA  TRP A 352     -10.937   6.126 -24.077  1.00 97.81           C  
ATOM   2679  C   TRP A 352      -9.908   7.041 -24.756  1.00 97.81           C  
ATOM   2680  CB  TRP A 352     -12.355   6.404 -24.578  1.00 97.81           C  
ATOM   2681  O   TRP A 352      -9.130   6.570 -25.584  1.00 97.81           O  
ATOM   2682  CG  TRP A 352     -12.481   6.372 -26.065  1.00 97.81           C  
ATOM   2683  CD1 TRP A 352     -12.467   5.258 -26.829  1.00 97.81           C  
ATOM   2684  CD2 TRP A 352     -12.574   7.497 -26.989  1.00 97.81           C  
ATOM   2685  CE2 TRP A 352     -12.633   6.979 -28.317  1.00 97.81           C  
ATOM   2686  CE3 TRP A 352     -12.602   8.902 -26.841  1.00 97.81           C  
ATOM   2687  NE1 TRP A 352     -12.564   5.611 -28.160  1.00 97.81           N  
ATOM   2688  CH2 TRP A 352     -12.767   9.199 -29.264  1.00 97.81           C  
ATOM   2689  CZ2 TRP A 352     -12.728   7.807 -29.444  1.00 97.81           C  
ATOM   2690  CZ3 TRP A 352     -12.705   9.741 -27.968  1.00 97.81           C  
ATOM   2691  N   PHE A 353      -9.802   8.314 -24.365  1.00 97.64           N  
ATOM   2692  CA  PHE A 353      -8.742   9.191 -24.883  1.00 97.64           C  
ATOM   2693  C   PHE A 353      -7.336   8.685 -24.533  1.00 97.64           C  
ATOM   2694  CB  PHE A 353      -8.928  10.621 -24.372  1.00 97.64           C  
ATOM   2695  O   PHE A 353      -6.457   8.697 -25.393  1.00 97.64           O  
ATOM   2696  CG  PHE A 353      -9.986  11.415 -25.106  1.00 97.64           C  
ATOM   2697  CD1 PHE A 353      -9.748  11.831 -26.429  1.00 97.64           C  
ATOM   2698  CD2 PHE A 353     -11.186  11.773 -24.467  1.00 97.64           C  
ATOM   2699  CE1 PHE A 353     -10.708  12.600 -27.110  1.00 97.64           C  
ATOM   2700  CE2 PHE A 353     -12.152  12.530 -25.152  1.00 97.64           C  
ATOM   2701  CZ  PHE A 353     -11.910  12.949 -26.472  1.00 97.64           C  
ATOM   2702  N   PHE A 354      -7.124   8.184 -23.312  1.00 96.83           N  
ATOM   2703  CA  PHE A 354      -5.850   7.582 -22.920  1.00 96.83           C  
ATOM   2704  C   PHE A 354      -5.510   6.323 -23.724  1.00 96.83           C  
ATOM   2705  CB  PHE A 354      -5.804   7.306 -21.414  1.00 96.83           C  
ATOM   2706  O   PHE A 354      -4.349   6.117 -24.056  1.00 96.83           O  
ATOM   2707  CG  PHE A 354      -5.441   8.494 -20.547  1.00 96.83           C  
ATOM   2708  CD1 PHE A 354      -4.306   9.268 -20.854  1.00 96.83           C  
ATOM   2709  CD2 PHE A 354      -6.181   8.780 -19.385  1.00 96.83           C  
ATOM   2710  CE1 PHE A 354      -3.936  10.342 -20.033  1.00 96.83           C  
ATOM   2711  CE2 PHE A 354      -5.790   9.837 -18.542  1.00 96.83           C  
ATOM   2712  CZ  PHE A 354      -4.664  10.613 -18.865  1.00 96.83           C  
ATOM   2713  N   SER A 355      -6.502   5.528 -24.129  1.00 96.38           N  
ATOM   2714  CA  SER A 355      -6.287   4.380 -25.021  1.00 96.38           C  
ATOM   2715  C   SER A 355      -5.885   4.761 -26.453  1.00 96.38           C  
ATOM   2716  CB  SER A 355      -7.504   3.453 -25.021  1.00 96.38           C  
ATOM   2717  O   SER A 355      -5.506   3.889 -27.224  1.00 96.38           O  
ATOM   2718  OG  SER A 355      -8.618   3.981 -25.716  1.00 96.38           O  
ATOM   2719  N   ASN A 356      -5.929   6.050 -26.809  1.00 96.11           N  
ATOM   2720  CA  ASN A 356      -5.571   6.574 -28.131  1.00 96.11           C  
ATOM   2721  C   ASN A 356      -4.356   7.526 -28.092  1.00 96.11           C  
ATOM   2722  CB  ASN A 356      -6.813   7.232 -28.760  1.00 96.11           C  
ATOM   2723  O   ASN A 356      -4.109   8.255 -29.052  1.00 96.11           O  
ATOM   2724  CG  ASN A 356      -7.883   6.227 -29.135  1.00 96.11           C  
ATOM   2725  ND2 ASN A 356      -8.893   6.044 -28.322  1.00 96.11           N  
ATOM   2726  OD1 ASN A 356      -7.841   5.599 -30.177  1.00 96.11           O  
ATOM   2727  N   VAL A 357      -3.595   7.568 -26.990  1.00 95.77           N  
ATOM   2728  CA  VAL A 357      -2.389   8.414 -26.905  1.00 95.77           C  
ATOM   2729  C   VAL A 357      -1.286   7.914 -27.830  1.00 95.77           C  
ATOM   2730  CB  VAL A 357      -1.843   8.558 -25.478  1.00 95.77           C  
ATOM   2731  O   VAL A 357      -1.177   6.724 -28.087  1.00 95.77           O  
ATOM   2732  CG1 VAL A 357      -2.853   9.298 -24.605  1.00 95.77           C  
ATOM   2733  CG2 VAL A 357      -1.397   7.230 -24.852  1.00 95.77           C  
ATOM   2734  N   THR A 358      -0.445   8.817 -28.323  1.00 94.43           N  
ATOM   2735  CA  THR A 358       0.647   8.507 -29.254  1.00 94.43           C  
ATOM   2736  C   THR A 358       1.947   9.100 -28.735  1.00 94.43           C  
ATOM   2737  CB  THR A 358       0.363   9.071 -30.654  1.00 94.43           C  
ATOM   2738  O   THR A 358       1.921  10.040 -27.948  1.00 94.43           O  
ATOM   2739  CG2 THR A 358      -0.961   8.581 -31.240  1.00 94.43           C  
ATOM   2740  OG1 THR A 358       0.336  10.484 -30.609  1.00 94.43           O  
ATOM   2741  N   THR A 359       3.093   8.664 -29.251  1.00 91.98           N  
ATOM   2742  CA  THR A 359       4.400   9.263 -28.916  1.00 91.98           C  
ATOM   2743  C   THR A 359       4.515  10.755 -29.282  1.00 91.98           C  
ATOM   2744  CB  THR A 359       5.529   8.488 -29.604  1.00 91.98           C  
ATOM   2745  O   THR A 359       5.458  11.420 -28.868  1.00 91.98           O  
ATOM   2746  CG2 THR A 359       5.633   7.046 -29.109  1.00 91.98           C  
ATOM   2747  OG1 THR A 359       5.276   8.421 -30.991  1.00 91.98           O  
ATOM   2748  N   THR A 360       3.550  11.304 -30.031  1.00 91.31           N  
ATOM   2749  CA  THR A 360       3.445  12.730 -30.387  1.00 91.31           C  
ATOM   2750  C   THR A 360       2.428  13.517 -29.553  1.00 91.31           C  
ATOM   2751  CB  THR A 360       3.127  12.894 -31.881  1.00 91.31           C  
ATOM   2752  O   THR A 360       2.255  14.718 -29.767  1.00 91.31           O  
ATOM   2753  CG2 THR A 360       4.295  12.437 -32.755  1.00 91.31           C  
ATOM   2754  OG1 THR A 360       1.996  12.147 -32.286  1.00 91.31           O  
ATOM   2755  N   SER A 361       1.722  12.876 -28.616  1.00 93.65           N  
ATOM   2756  CA  SER A 361       0.750  13.564 -27.762  1.00 93.65           C  
ATOM   2757  C   SER A 361       1.428  14.625 -26.896  1.00 93.65           C  
ATOM   2758  CB  SER A 361       0.017  12.587 -26.847  1.00 93.65           C  
ATOM   2759  O   SER A 361       2.468  14.391 -26.285  1.00 93.65           O  
ATOM   2760  OG  SER A 361      -0.852  11.735 -27.572  1.00 93.65           O  
ATOM   2761  N   THR A 362       0.808  15.798 -26.788  1.00 94.60           N  
ATOM   2762  CA  THR A 362       1.374  16.904 -26.011  1.00 94.60           C  
ATOM   2763  C   THR A 362       1.235  16.665 -24.507  1.00 94.60           C  
ATOM   2764  CB  THR A 362       0.755  18.254 -26.402  1.00 94.60           C  
ATOM   2765  O   THR A 362       0.243  16.108 -24.036  1.00 94.60           O  
ATOM   2766  CG2 THR A 362       0.858  18.537 -27.901  1.00 94.60           C  
ATOM   2767  OG1 THR A 362      -0.611  18.313 -26.057  1.00 94.60           O  
ATOM   2768  N   ALA A 363       2.190  17.168 -23.720  1.00 92.40           N  
ATOM   2769  CA  ALA A 363       2.098  17.143 -22.259  1.00 92.40           C  
ATOM   2770  C   ALA A 363       0.813  17.825 -21.747  1.00 92.40           C  
ATOM   2771  CB  ALA A 363       3.353  17.816 -21.693  1.00 92.40           C  
ATOM   2772  O   ALA A 363       0.187  17.339 -20.811  1.00 92.40           O  
ATOM   2773  N   VAL A 364       0.370  18.903 -22.409  1.00 95.11           N  
ATOM   2774  CA  VAL A 364      -0.871  19.626 -22.077  1.00 95.11           C  
ATOM   2775  C   VAL A 364      -2.101  18.726 -22.198  1.00 95.11           C  
ATOM   2776  CB  VAL A 364      -1.039  20.877 -22.963  1.00 95.11           C  
ATOM   2777  O   VAL A 364      -2.954  18.745 -21.311  1.00 95.11           O  
ATOM   2778  CG1 VAL A 364      -2.325  21.645 -22.632  1.00 95.11           C  
ATOM   2779  CG2 VAL A 364       0.143  21.840 -22.787  1.00 95.11           C  
ATOM   2780  N   LEU A 365      -2.181  17.899 -23.247  1.00 96.45           N  
ATOM   2781  CA  LEU A 365      -3.262  16.924 -23.392  1.00 96.45           C  
ATOM   2782  C   LEU A 365      -3.276  15.948 -22.209  1.00 96.45           C  
ATOM   2783  CB  LEU A 365      -3.104  16.192 -24.738  1.00 96.45           C  
ATOM   2784  O   LEU A 365      -4.333  15.711 -21.628  1.00 96.45           O  
ATOM   2785  CG  LEU A 365      -4.140  15.079 -24.981  1.00 96.45           C  
ATOM   2786  CD1 LEU A 365      -5.564  15.629 -25.068  1.00 96.45           C  
ATOM   2787  CD2 LEU A 365      -3.813  14.354 -26.286  1.00 96.45           C  
ATOM   2788  N   ILE A 366      -2.108  15.431 -21.812  1.00 96.19           N  
ATOM   2789  CA  ILE A 366      -2.002  14.500 -20.680  1.00 96.19           C  
ATOM   2790  C   ILE A 366      -2.399  15.172 -19.363  1.00 96.19           C  
ATOM   2791  CB  ILE A 366      -0.598  13.863 -20.593  1.00 96.19           C  
ATOM   2792  O   ILE A 366      -3.123  14.559 -18.583  1.00 96.19           O  
ATOM   2793  CG1 ILE A 366      -0.153  13.205 -21.920  1.00 96.19           C  
ATOM   2794  CG2 ILE A 366      -0.564  12.835 -19.445  1.00 96.19           C  
ATOM   2795  CD1 ILE A 366      -1.103  12.136 -22.482  1.00 96.19           C  
ATOM   2796  N   ILE A 367      -2.012  16.434 -19.136  1.00 95.71           N  
ATOM   2797  CA  ILE A 367      -2.431  17.211 -17.957  1.00 95.71           C  
ATOM   2798  C   ILE A 367      -3.959  17.306 -17.895  1.00 95.71           C  
ATOM   2799  CB  ILE A 367      -1.797  18.626 -17.954  1.00 95.71           C  
ATOM   2800  O   ILE A 367      -4.547  17.037 -16.845  1.00 95.71           O  
ATOM   2801  CG1 ILE A 367      -0.270  18.550 -17.751  1.00 95.71           C  
ATOM   2802  CG2 ILE A 367      -2.410  19.502 -16.843  1.00 95.71           C  
ATOM   2803  CD1 ILE A 367       0.489  19.851 -18.038  1.00 95.71           C  
ATOM   2804  N   ILE A 368      -4.609  17.671 -19.006  1.00 97.31           N  
ATOM   2805  CA  ILE A 368      -6.070  17.825 -19.073  1.00 97.31           C  
ATOM   2806  C   ILE A 368      -6.756  16.481 -18.818  1.00 97.31           C  
ATOM   2807  CB  ILE A 368      -6.495  18.448 -20.424  1.00 97.31           C  
ATOM   2808  O   ILE A 368      -7.617  16.393 -17.944  1.00 97.31           O  
ATOM   2809  CG1 ILE A 368      -5.998  19.910 -20.516  1.00 97.31           C  
ATOM   2810  CG2 ILE A 368      -8.028  18.404 -20.598  1.00 97.31           C  
ATOM   2811  CD1 ILE A 368      -6.101  20.511 -21.924  1.00 97.31           C  
ATOM   2812  N   LEU A 369      -6.346  15.425 -19.526  1.00 97.55           N  
ATOM   2813  CA  LEU A 369      -6.925  14.091 -19.371  1.00 97.55           C  
ATOM   2814  C   LEU A 369      -6.726  13.558 -17.951  1.00 97.55           C  
ATOM   2815  CB  LEU A 369      -6.313  13.133 -20.406  1.00 97.55           C  
ATOM   2816  O   LEU A 369      -7.690  13.145 -17.313  1.00 97.55           O  
ATOM   2817  CG  LEU A 369      -6.700  13.402 -21.870  1.00 97.55           C  
ATOM   2818  CD1 LEU A 369      -5.965  12.400 -22.762  1.00 97.55           C  
ATOM   2819  CD2 LEU A 369      -8.205  13.269 -22.107  1.00 97.55           C  
ATOM   2820  N   HIS A 370      -5.512  13.632 -17.406  1.00 95.22           N  
ATOM   2821  CA  HIS A 370      -5.223  13.175 -16.049  1.00 95.22           C  
ATOM   2822  C   HIS A 370      -6.040  13.951 -15.010  1.00 95.22           C  
ATOM   2823  CB  HIS A 370      -3.721  13.314 -15.774  1.00 95.22           C  
ATOM   2824  O   HIS A 370      -6.598  13.367 -14.083  1.00 95.22           O  
ATOM   2825  CG  HIS A 370      -3.356  12.880 -14.383  1.00 95.22           C  
ATOM   2826  CD2 HIS A 370      -3.659  11.678 -13.806  1.00 95.22           C  
ATOM   2827  ND1 HIS A 370      -2.695  13.628 -13.438  1.00 95.22           N  
ATOM   2828  CE1 HIS A 370      -2.593  12.886 -12.323  1.00 95.22           C  
ATOM   2829  NE2 HIS A 370      -3.170  11.694 -12.502  1.00 95.22           N  
ATOM   2830  N   THR A 371      -6.189  15.261 -15.202  1.00 95.71           N  
ATOM   2831  CA  THR A 371      -7.032  16.101 -14.350  1.00 95.71           C  
ATOM   2832  C   THR A 371      -8.496  15.674 -14.404  1.00 95.71           C  
ATOM   2833  CB  THR A 371      -6.874  17.573 -14.739  1.00 95.71           C  
ATOM   2834  O   THR A 371      -9.120  15.485 -13.360  1.00 95.71           O  
ATOM   2835  CG2 THR A 371      -7.784  18.474 -13.918  1.00 95.71           C  
ATOM   2836  OG1 THR A 371      -5.543  17.973 -14.515  1.00 95.71           O  
ATOM   2837  N   CYS A 372      -9.051  15.459 -15.598  1.00 97.34           N  
ATOM   2838  CA  CYS A 372     -10.423  14.986 -15.759  1.00 97.34           C  
ATOM   2839  C   CYS A 372     -10.630  13.588 -15.158  1.00 97.34           C  
ATOM   2840  CB  CYS A 372     -10.790  15.015 -17.247  1.00 97.34           C  
ATOM   2841  O   CYS A 372     -11.637  13.371 -14.481  1.00 97.34           O  
ATOM   2842  SG  CYS A 372     -10.923  16.726 -17.838  1.00 97.34           S  
ATOM   2843  N   LEU A 373      -9.670  12.668 -15.334  1.00 96.97           N  
ATOM   2844  CA  LEU A 373      -9.685  11.340 -14.709  1.00 96.97           C  
ATOM   2845  C   LEU A 373      -9.815  11.477 -13.194  1.00 96.97           C  
ATOM   2846  CB  LEU A 373      -8.386  10.572 -15.051  1.00 96.97           C  
ATOM   2847  O   LEU A 373     -10.710  10.902 -12.580  1.00 96.97           O  
ATOM   2848  CG  LEU A 373      -8.317   9.147 -14.476  1.00 96.97           C  
ATOM   2849  CD1 LEU A 373      -9.380   8.238 -15.090  1.00 96.97           C  
ATOM   2850  CD2 LEU A 373      -6.944   8.544 -14.762  1.00 96.97           C  
ATOM   2851  N   MET A 374      -8.948  12.291 -12.603  1.00 94.74           N  
ATOM   2852  CA  MET A 374      -8.885  12.505 -11.167  1.00 94.74           C  
ATOM   2853  C   MET A 374     -10.135  13.194 -10.607  1.00 94.74           C  
ATOM   2854  CB  MET A 374      -7.606  13.295 -10.884  1.00 94.74           C  
ATOM   2855  O   MET A 374     -10.602  12.830  -9.526  1.00 94.74           O  
ATOM   2856  CG  MET A 374      -6.352  12.410 -10.967  1.00 94.74           C  
ATOM   2857  SD  MET A 374      -6.389  10.902  -9.955  1.00 94.74           S  
ATOM   2858  CE  MET A 374      -5.183   9.898 -10.864  1.00 94.74           C  
ATOM   2859  N   ILE A 375     -10.743  14.125 -11.345  1.00 95.12           N  
ATOM   2860  CA  ILE A 375     -12.052  14.695 -10.993  1.00 95.12           C  
ATOM   2861  C   ILE A 375     -13.129  13.601 -10.997  1.00 95.12           C  
ATOM   2862  CB  ILE A 375     -12.401  15.862 -11.945  1.00 95.12           C  
ATOM   2863  O   ILE A 375     -13.876  13.471 -10.025  1.00 95.12           O  
ATOM   2864  CG1 ILE A 375     -11.463  17.063 -11.679  1.00 95.12           C  
ATOM   2865  CG2 ILE A 375     -13.874  16.285 -11.775  1.00 95.12           C  
ATOM   2866  CD1 ILE A 375     -11.507  18.143 -12.767  1.00 95.12           C  
ATOM   2867  N   GLY A 376     -13.179  12.776 -12.047  1.00 96.55           N  
ATOM   2868  CA  GLY A 376     -14.129  11.670 -12.153  1.00 96.55           C  
ATOM   2869  C   GLY A 376     -13.982  10.648 -11.019  1.00 96.55           C  
ATOM   2870  O   GLY A 376     -14.975  10.283 -10.391  1.00 96.55           O  
ATOM   2871  N   ILE A 377     -12.749  10.262 -10.673  1.00 94.70           N  
ATOM   2872  CA  ILE A 377     -12.456   9.358  -9.547  1.00 94.70           C  
ATOM   2873  C   ILE A 377     -12.933   9.951  -8.213  1.00 94.70           C  
ATOM   2874  CB  ILE A 377     -10.948   9.002  -9.520  1.00 94.70           C  
ATOM   2875  O   ILE A 377     -13.576   9.250  -7.429  1.00 94.70           O  
ATOM   2876  CG1 ILE A 377     -10.524   8.131 -10.728  1.00 94.70           C  
ATOM   2877  CG2 ILE A 377     -10.542   8.299  -8.211  1.00 94.70           C  
ATOM   2878  CD1 ILE A 377     -11.113   6.714 -10.779  1.00 94.70           C  
ATOM   2879  N   SER A 378     -12.703  11.246  -7.968  1.00 93.46           N  
ATOM   2880  CA  SER A 378     -13.199  11.940  -6.768  1.00 93.46           C  
ATOM   2881  C   SER A 378     -14.731  11.901  -6.657  1.00 93.46           C  
ATOM   2882  CB  SER A 378     -12.732  13.398  -6.792  1.00 93.46           C  
ATOM   2883  O   SER A 378     -15.276  11.710  -5.566  1.00 93.46           O  
ATOM   2884  OG  SER A 378     -13.241  14.096  -5.676  1.00 93.46           O  
ATOM   2885  N   MET A 379     -15.437  12.045  -7.785  1.00 95.45           N  
ATOM   2886  CA  MET A 379     -16.904  11.986  -7.850  1.00 95.45           C  
ATOM   2887  C   MET A 379     -17.472  10.587  -7.584  1.00 95.45           C  
ATOM   2888  CB  MET A 379     -17.385  12.473  -9.224  1.00 95.45           C  
ATOM   2889  O   MET A 379     -18.645  10.466  -7.232  1.00 95.45           O  
ATOM   2890  CG  MET A 379     -17.135  13.965  -9.454  1.00 95.45           C  
ATOM   2891  SD  MET A 379     -17.537  14.537 -11.125  1.00 95.45           S  
ATOM   2892  CE  MET A 379     -19.338  14.354 -11.105  1.00 95.45           C  
ATOM   2893  N   ILE A 380     -16.665   9.535  -7.733  1.00 96.27           N  
ATOM   2894  CA  ILE A 380     -17.092   8.152  -7.503  1.00 96.27           C  
ATOM   2895  C   ILE A 380     -16.717   7.689  -6.097  1.00 96.27           C  
ATOM   2896  CB  ILE A 380     -16.491   7.210  -8.561  1.00 96.27           C  
ATOM   2897  O   ILE A 380     -17.585   7.273  -5.329  1.00 96.27           O  
ATOM   2898  CG1 ILE A 380     -16.900   7.579 -10.003  1.00 96.27           C  
ATOM   2899  CG2 ILE A 380     -16.915   5.766  -8.230  1.00 96.27           C  
ATOM   2900  CD1 ILE A 380     -15.882   7.039 -11.017  1.00 96.27           C  
ATOM   2901  N   MET A 381     -15.426   7.758  -5.765  1.00 91.42           N  
ATOM   2902  CA  MET A 381     -14.830   7.044  -4.639  1.00 91.42           C  
ATOM   2903  C   MET A 381     -15.446   7.465  -3.304  1.00 91.42           C  
ATOM   2904  CB  MET A 381     -13.314   7.276  -4.683  1.00 91.42           C  
ATOM   2905  O   MET A 381     -15.978   6.625  -2.581  1.00 91.42           O  
ATOM   2906  CG  MET A 381     -12.529   6.435  -3.674  1.00 91.42           C  
ATOM   2907  SD  MET A 381     -10.741   6.645  -3.872  1.00 91.42           S  
ATOM   2908  CE  MET A 381     -10.447   8.272  -3.137  1.00 91.42           C  
ATOM   2909  N   MET A 382     -15.458   8.769  -3.006  1.00 88.20           N  
ATOM   2910  CA  MET A 382     -15.974   9.284  -1.732  1.00 88.20           C  
ATOM   2911  C   MET A 382     -17.495   9.093  -1.586  1.00 88.20           C  
ATOM   2912  CB  MET A 382     -15.543  10.749  -1.506  1.00 88.20           C  
ATOM   2913  O   MET A 382     -17.927   8.577  -0.547  1.00 88.20           O  
ATOM   2914  CG  MET A 382     -14.042  10.906  -1.272  1.00 88.20           C  
ATOM   2915  SD  MET A 382     -13.472  10.114   0.250  1.00 88.20           S  
ATOM   2916  CE  MET A 382     -12.482   8.776  -0.447  1.00 88.20           C  
ATOM   2917  N   PRO A 383     -18.335   9.433  -2.589  1.00 92.82           N  
ATOM   2918  CA  PRO A 383     -19.775   9.187  -2.508  1.00 92.82           C  
ATOM   2919  C   PRO A 383     -20.136   7.702  -2.396  1.00 92.82           C  
ATOM   2920  CB  PRO A 383     -20.364   9.818  -3.774  1.00 92.82           C  
ATOM   2921  O   PRO A 383     -21.020   7.352  -1.613  1.00 92.82           O  
ATOM   2922  CG  PRO A 383     -19.387  10.951  -4.059  1.00 92.82           C  
ATOM   2923  CD  PRO A 383     -18.061  10.272  -3.756  1.00 92.82           C  
ATOM   2924  N   ALA A 384     -19.457   6.820  -3.136  1.00 95.20           N  
ATOM   2925  CA  ALA A 384     -19.719   5.385  -3.084  1.00 95.20           C  
ATOM   2926  C   ALA A 384     -19.302   4.761  -1.749  1.00 95.20           C  
ATOM   2927  CB  ALA A 384     -19.042   4.699  -4.267  1.00 95.20           C  
ATOM   2928  O   ALA A 384     -20.102   4.046  -1.140  1.00 95.20           O  
ATOM   2929  N   GLN A 385     -18.109   5.105  -1.255  1.00 93.51           N  
ATOM   2930  CA  GLN A 385     -17.617   4.701   0.062  1.00 93.51           C  
ATOM   2931  C   GLN A 385     -18.569   5.153   1.173  1.00 93.51           C  
ATOM   2932  CB  GLN A 385     -16.202   5.279   0.245  1.00 93.51           C  
ATOM   2933  O   GLN A 385     -19.009   4.344   1.993  1.00 93.51           O  
ATOM   2934  CG  GLN A 385     -15.642   5.235   1.675  1.00 93.51           C  
ATOM   2935  CD  GLN A 385     -14.119   5.280   1.705  1.00 93.51           C  
ATOM   2936  NE2 GLN A 385     -13.476   4.645   2.662  1.00 93.51           N  
ATOM   2937  OE1 GLN A 385     -13.483   5.923   0.893  1.00 93.51           O  
ATOM   2938  N   THR A 386     -18.940   6.436   1.181  1.00 92.74           N  
ATOM   2939  CA  THR A 386     -19.805   6.998   2.226  1.00 92.74           C  
ATOM   2940  C   THR A 386     -21.200   6.380   2.189  1.00 92.74           C  
ATOM   2941  CB  THR A 386     -19.913   8.524   2.108  1.00 92.74           C  
ATOM   2942  O   THR A 386     -21.732   5.999   3.231  1.00 92.74           O  
ATOM   2943  CG2 THR A 386     -20.619   9.125   3.323  1.00 92.74           C  
ATOM   2944  OG1 THR A 386     -18.636   9.109   2.066  1.00 92.74           O  
ATOM   2945  N   ASN A 387     -21.801   6.234   1.003  1.00 95.19           N  
ATOM   2946  CA  ASN A 387     -23.121   5.620   0.863  1.00 95.19           C  
ATOM   2947  C   ASN A 387     -23.121   4.150   1.291  1.00 95.19           C  
ATOM   2948  CB  ASN A 387     -23.587   5.743  -0.590  1.00 95.19           C  
ATOM   2949  O   ASN A 387     -24.050   3.718   1.969  1.00 95.19           O  
ATOM   2950  CG  ASN A 387     -25.070   5.463  -0.740  1.00 95.19           C  
ATOM   2951  ND2 ASN A 387     -25.432   4.385  -1.396  1.00 95.19           N  
ATOM   2952  OD1 ASN A 387     -25.920   6.242  -0.322  1.00 95.19           O  
ATOM   2953  N   GLY A 388     -22.081   3.400   0.912  1.00 95.41           N  
ATOM   2954  CA  GLY A 388     -21.939   1.996   1.278  1.00 95.41           C  
ATOM   2955  C   GLY A 388     -21.856   1.811   2.789  1.00 95.41           C  
ATOM   2956  O   GLY A 388     -22.616   1.027   3.352  1.00 95.41           O  
ATOM   2957  N   LEU A 389     -20.997   2.584   3.459  1.00 93.43           N  
ATOM   2958  CA  LEU A 389     -20.846   2.523   4.916  1.00 93.43           C  
ATOM   2959  C   LEU A 389     -22.094   3.016   5.654  1.00 93.43           C  
ATOM   2960  CB  LEU A 389     -19.607   3.328   5.342  1.00 93.43           C  
ATOM   2961  O   LEU A 389     -22.472   2.427   6.659  1.00 93.43           O  
ATOM   2962  CG  LEU A 389     -18.288   2.667   4.911  1.00 93.43           C  
ATOM   2963  CD1 LEU A 389     -17.113   3.645   5.008  1.00 93.43           C  
ATOM   2964  CD2 LEU A 389     -17.962   1.418   5.732  1.00 93.43           C  
ATOM   2965  N   ASN A 390     -22.778   4.042   5.141  1.00 93.42           N  
ATOM   2966  CA  ASN A 390     -24.012   4.553   5.742  1.00 93.42           C  
ATOM   2967  C   ASN A 390     -25.156   3.527   5.764  1.00 93.42           C  
ATOM   2968  CB  ASN A 390     -24.449   5.826   4.994  1.00 93.42           C  
ATOM   2969  O   ASN A 390     -26.048   3.659   6.595  1.00 93.42           O  
ATOM   2970  CG  ASN A 390     -23.728   7.085   5.441  1.00 93.42           C  
ATOM   2971  ND2 ASN A 390     -23.953   8.182   4.756  1.00 93.42           N  
ATOM   2972  OD1 ASN A 390     -23.031   7.141   6.445  1.00 93.42           O  
ATOM   2973  N   GLN A 391     -25.154   2.527   4.873  1.00 93.99           N  
ATOM   2974  CA  GLN A 391     -26.166   1.460   4.869  1.00 93.99           C  
ATOM   2975  C   GLN A 391     -26.068   0.549   6.090  1.00 93.99           C  
ATOM   2976  CB  GLN A 391     -26.018   0.641   3.579  1.00 93.99           C  
ATOM   2977  O   GLN A 391     -27.051  -0.095   6.459  1.00 93.99           O  
ATOM   2978  CG  GLN A 391     -27.096  -0.435   3.405  1.00 93.99           C  
ATOM   2979  CD  GLN A 391     -28.526   0.086   3.370  1.00 93.99           C  
ATOM   2980  NE2 GLN A 391     -29.368  -0.344   4.278  1.00 93.99           N  
ATOM   2981  OE1 GLN A 391     -28.921   0.847   2.507  1.00 93.99           O  
ATOM   2982  N   LEU A 392     -24.880   0.456   6.675  1.00 93.04           N  
ATOM   2983  CA  LEU A 392     -24.621  -0.465   7.757  1.00 93.04           C  
ATOM   2984  C   LEU A 392     -25.198   0.077   9.077  1.00 93.04           C  
ATOM   2985  CB  LEU A 392     -23.110  -0.729   7.830  1.00 93.04           C  
ATOM   2986  O   LEU A 392     -25.049   1.261   9.386  1.00 93.04           O  
ATOM   2987  CG  LEU A 392     -22.504  -1.381   6.571  1.00 93.04           C  
ATOM   2988  CD1 LEU A 392     -21.013  -1.596   6.801  1.00 93.04           C  
ATOM   2989  CD2 LEU A 392     -23.135  -2.735   6.237  1.00 93.04           C  
ATOM   2990  N   PRO A 393     -25.829  -0.776   9.896  1.00 91.11           N  
ATOM   2991  CA  PRO A 393     -26.000  -0.512  11.319  1.00 91.11           C  
ATOM   2992  C   PRO A 393     -24.682  -0.095  11.986  1.00 91.11           C  
ATOM   2993  CB  PRO A 393     -26.510  -1.831  11.897  1.00 91.11           C  
ATOM   2994  O   PRO A 393     -23.612  -0.564  11.594  1.00 91.11           O  
ATOM   2995  CG  PRO A 393     -27.269  -2.466  10.739  1.00 91.11           C  
ATOM   2996  CD  PRO A 393     -26.508  -1.997   9.500  1.00 91.11           C  
ATOM   2997  N   ARG A 394     -24.747   0.747  13.030  1.00 85.50           N  
ATOM   2998  CA  ARG A 394     -23.549   1.285  13.720  1.00 85.50           C  
ATOM   2999  C   ARG A 394     -22.599   0.193  14.216  1.00 85.50           C  
ATOM   3000  CB  ARG A 394     -23.932   2.179  14.915  1.00 85.50           C  
ATOM   3001  O   ARG A 394     -21.389   0.388  14.176  1.00 85.50           O  
ATOM   3002  CG  ARG A 394     -24.818   3.359  14.513  1.00 85.50           C  
ATOM   3003  CD  ARG A 394     -25.195   4.281  15.678  1.00 85.50           C  
ATOM   3004  NE  ARG A 394     -24.064   5.094  16.170  1.00 85.50           N  
ATOM   3005  NH1 ARG A 394     -25.355   6.569  17.365  1.00 85.50           N  
ATOM   3006  NH2 ARG A 394     -23.127   6.769  17.404  1.00 85.50           N  
ATOM   3007  CZ  ARG A 394     -24.186   6.135  16.978  1.00 85.50           C  
ATOM   3008  N   GLU A 395     -23.146  -0.946  14.638  1.00 87.21           N  
ATOM   3009  CA  GLU A 395     -22.387  -2.126  15.075  1.00 87.21           C  
ATOM   3010  C   GLU A 395     -21.468  -2.700  13.986  1.00 87.21           C  
ATOM   3011  CB  GLU A 395     -23.361  -3.198  15.603  1.00 87.21           C  
ATOM   3012  O   GLU A 395     -20.416  -3.238  14.308  1.00 87.21           O  
ATOM   3013  CG  GLU A 395     -24.393  -3.671  14.562  1.00 87.21           C  
ATOM   3014  CD  GLU A 395     -25.426  -4.647  15.141  1.00 87.21           C  
ATOM   3015  OE1 GLU A 395     -25.674  -5.694  14.497  1.00 87.21           O  
ATOM   3016  OE2 GLU A 395     -26.001  -4.308  16.198  1.00 87.21           O  
ATOM   3017  N   PHE A 396     -21.813  -2.527  12.704  1.00 89.67           N  
ATOM   3018  CA  PHE A 396     -21.024  -3.012  11.569  1.00 89.67           C  
ATOM   3019  C   PHE A 396     -20.080  -1.959  10.980  1.00 89.67           C  
ATOM   3020  CB  PHE A 396     -21.957  -3.569  10.480  1.00 89.67           C  
ATOM   3021  O   PHE A 396     -19.390  -2.263  10.011  1.00 89.67           O  
ATOM   3022  CG  PHE A 396     -22.746  -4.807  10.841  1.00 89.67           C  
ATOM   3023  CD1 PHE A 396     -22.139  -5.866  11.535  1.00 89.67           C  
ATOM   3024  CD2 PHE A 396     -24.110  -4.886  10.513  1.00 89.67           C  
ATOM   3025  CE1 PHE A 396     -22.923  -6.947  11.958  1.00 89.67           C  
ATOM   3026  CE2 PHE A 396     -24.882  -5.994  10.899  1.00 89.67           C  
ATOM   3027  CZ  PHE A 396     -24.284  -7.027  11.634  1.00 89.67           C  
ATOM   3028  N   TYR A 397     -20.007  -0.731  11.507  1.00 88.95           N  
ATOM   3029  CA  TYR A 397     -19.071   0.271  10.974  1.00 88.95           C  
ATOM   3030  C   TYR A 397     -17.598  -0.150  11.054  1.00 88.95           C  
ATOM   3031  CB  TYR A 397     -19.263   1.639  11.637  1.00 88.95           C  
ATOM   3032  O   TYR A 397     -16.908   0.040  10.044  1.00 88.95           O  
ATOM   3033  CG  TYR A 397     -20.523   2.406  11.300  1.00 88.95           C  
ATOM   3034  CD1 TYR A 397     -21.357   2.060  10.216  1.00 88.95           C  
ATOM   3035  CD2 TYR A 397     -20.821   3.536  12.080  1.00 88.95           C  
ATOM   3036  CE1 TYR A 397     -22.486   2.842   9.925  1.00 88.95           C  
ATOM   3037  CE2 TYR A 397     -21.969   4.298  11.814  1.00 88.95           C  
ATOM   3038  OH  TYR A 397     -23.951   4.641  10.554  1.00 88.95           O  
ATOM   3039  CZ  TYR A 397     -22.811   3.935  10.744  1.00 88.95           C  
ATOM   3040  N   PRO A 398     -17.101  -0.750  12.158  1.00 86.55           N  
ATOM   3041  CA  PRO A 398     -15.723  -1.232  12.210  1.00 86.55           C  
ATOM   3042  C   PRO A 398     -15.464  -2.317  11.159  1.00 86.55           C  
ATOM   3043  CB  PRO A 398     -15.511  -1.749  13.640  1.00 86.55           C  
ATOM   3044  O   PRO A 398     -14.498  -2.225  10.403  1.00 86.55           O  
ATOM   3045  CG  PRO A 398     -16.570  -1.007  14.454  1.00 86.55           C  
ATOM   3046  CD  PRO A 398     -17.728  -0.909  13.468  1.00 86.55           C  
ATOM   3047  N   ASP A 399     -16.375  -3.291  11.054  1.00 88.49           N  
ATOM   3048  CA  ASP A 399     -16.285  -4.401  10.102  1.00 88.49           C  
ATOM   3049  C   ASP A 399     -16.349  -3.917   8.651  1.00 88.49           C  
ATOM   3050  CB  ASP A 399     -17.437  -5.388  10.337  1.00 88.49           C  
ATOM   3051  O   ASP A 399     -15.489  -4.246   7.842  1.00 88.49           O  
ATOM   3052  CG  ASP A 399     -17.367  -6.102  11.681  1.00 88.49           C  
ATOM   3053  OD1 ASP A 399     -16.303  -6.683  11.969  1.00 88.49           O  
ATOM   3054  OD2 ASP A 399     -18.419  -6.181  12.347  1.00 88.49           O  
ATOM   3055  N   GLY A 400     -17.347  -3.102   8.306  1.00 91.59           N  
ATOM   3056  CA  GLY A 400     -17.540  -2.587   6.953  1.00 91.59           C  
ATOM   3057  C   GLY A 400     -16.399  -1.684   6.497  1.00 91.59           C  
ATOM   3058  O   GLY A 400     -15.995  -1.737   5.334  1.00 91.59           O  
ATOM   3059  N   THR A 401     -15.842  -0.890   7.416  1.00 88.51           N  
ATOM   3060  CA  THR A 401     -14.651  -0.077   7.151  1.00 88.51           C  
ATOM   3061  C   THR A 401     -13.444  -0.968   6.882  1.00 88.51           C  
ATOM   3062  CB  THR A 401     -14.356   0.880   8.312  1.00 88.51           C  
ATOM   3063  O   THR A 401     -12.759  -0.752   5.883  1.00 88.51           O  
ATOM   3064  CG2 THR A 401     -13.136   1.752   8.045  1.00 88.51           C  
ATOM   3065  OG1 THR A 401     -15.446   1.751   8.500  1.00 88.51           O  
ATOM   3066  N   ALA A 402     -13.201  -1.983   7.718  1.00 87.79           N  
ATOM   3067  CA  ALA A 402     -12.110  -2.932   7.515  1.00 87.79           C  
ATOM   3068  C   ALA A 402     -12.258  -3.672   6.176  1.00 87.79           C  
ATOM   3069  CB  ALA A 402     -12.049  -3.888   8.712  1.00 87.79           C  
ATOM   3070  O   ALA A 402     -11.349  -3.605   5.355  1.00 87.79           O  
ATOM   3071  N   ILE A 403     -13.433  -4.251   5.895  1.00 90.90           N  
ATOM   3072  CA  ILE A 403     -13.746  -4.937   4.630  1.00 90.90           C  
ATOM   3073  C   ILE A 403     -13.435  -4.037   3.433  1.00 90.90           C  
ATOM   3074  CB  ILE A 403     -15.233  -5.381   4.601  1.00 90.90           C  
ATOM   3075  O   ILE A 403     -12.734  -4.451   2.510  1.00 90.90           O  
ATOM   3076  CG1 ILE A 403     -15.490  -6.539   5.588  1.00 90.90           C  
ATOM   3077  CG2 ILE A 403     -15.676  -5.815   3.189  1.00 90.90           C  
ATOM   3078  CD1 ILE A 403     -16.973  -6.829   5.866  1.00 90.90           C  
ATOM   3079  N   MET A 404     -13.944  -2.802   3.433  1.00 91.50           N  
ATOM   3080  CA  MET A 404     -13.785  -1.927   2.277  1.00 91.50           C  
ATOM   3081  C   MET A 404     -12.341  -1.451   2.101  1.00 91.50           C  
ATOM   3082  CB  MET A 404     -14.781  -0.770   2.357  1.00 91.50           C  
ATOM   3083  O   MET A 404     -11.899  -1.313   0.967  1.00 91.50           O  
ATOM   3084  CG  MET A 404     -14.883  -0.044   1.009  1.00 91.50           C  
ATOM   3085  SD  MET A 404     -16.459   0.799   0.736  1.00 91.50           S  
ATOM   3086  CE  MET A 404     -16.397   1.861   2.174  1.00 91.50           C  
ATOM   3087  N   ASN A 405     -11.581  -1.226   3.176  1.00 86.28           N  
ATOM   3088  CA  ASN A 405     -10.152  -0.910   3.071  1.00 86.28           C  
ATOM   3089  C   ASN A 405      -9.344  -2.131   2.597  1.00 86.28           C  
ATOM   3090  CB  ASN A 405      -9.629  -0.356   4.407  1.00 86.28           C  
ATOM   3091  O   ASN A 405      -8.470  -1.990   1.747  1.00 86.28           O  
ATOM   3092  CG  ASN A 405      -9.991   1.099   4.621  1.00 86.28           C  
ATOM   3093  ND2 ASN A 405     -11.133   1.396   5.186  1.00 86.28           N  
ATOM   3094  OD1 ASN A 405      -9.264   2.007   4.276  1.00 86.28           O  
ATOM   3095  N   THR A 406      -9.657  -3.341   3.074  1.00 85.92           N  
ATOM   3096  CA  THR A 406      -8.978  -4.566   2.625  1.00 85.92           C  
ATOM   3097  C   THR A 406      -9.181  -4.780   1.131  1.00 85.92           C  
ATOM   3098  CB  THR A 406      -9.503  -5.797   3.375  1.00 85.92           C  
ATOM   3099  O   THR A 406      -8.226  -5.015   0.393  1.00 85.92           O  
ATOM   3100  CG2 THR A 406      -8.792  -7.068   2.944  1.00 85.92           C  
ATOM   3101  OG1 THR A 406      -9.264  -5.707   4.752  1.00 85.92           O  
ATOM   3102  N   LEU A 407     -10.427  -4.660   0.670  1.00 90.15           N  
ATOM   3103  CA  LEU A 407     -10.763  -4.840  -0.735  1.00 90.15           C  
ATOM   3104  C   LEU A 407     -10.168  -3.743  -1.626  1.00 90.15           C  
ATOM   3105  CB  LEU A 407     -12.289  -4.942  -0.872  1.00 90.15           C  
ATOM   3106  O   LEU A 407      -9.817  -4.045  -2.759  1.00 90.15           O  
ATOM   3107  CG  LEU A 407     -12.877  -6.249  -0.309  1.00 90.15           C  
ATOM   3108  CD1 LEU A 407     -14.391  -6.212  -0.450  1.00 90.15           C  
ATOM   3109  CD2 LEU A 407     -12.393  -7.496  -1.049  1.00 90.15           C  
ATOM   3110  N   GLN A 408      -9.984  -2.515  -1.125  1.00 87.93           N  
ATOM   3111  CA  GLN A 408      -9.247  -1.459  -1.836  1.00 87.93           C  
ATOM   3112  C   GLN A 408      -7.791  -1.850  -2.103  1.00 87.93           C  
ATOM   3113  CB  GLN A 408      -9.287  -0.149  -1.034  1.00 87.93           C  
ATOM   3114  O   GLN A 408      -7.333  -1.738  -3.237  1.00 87.93           O  
ATOM   3115  CG  GLN A 408     -10.607   0.585  -1.242  1.00 87.93           C  
ATOM   3116  CD  GLN A 408     -10.763   1.772  -0.307  1.00 87.93           C  
ATOM   3117  NE2 GLN A 408     -11.461   1.610   0.793  1.00 87.93           N  
ATOM   3118  OE1 GLN A 408     -10.274   2.860  -0.538  1.00 87.93           O  
ATOM   3119  N   GLN A 409      -7.084  -2.369  -1.094  1.00 82.74           N  
ATOM   3120  CA  GLN A 409      -5.691  -2.801  -1.260  1.00 82.74           C  
ATOM   3121  C   GLN A 409      -5.576  -3.976  -2.240  1.00 82.74           C  
ATOM   3122  CB  GLN A 409      -5.081  -3.180   0.102  1.00 82.74           C  
ATOM   3123  O   GLN A 409      -4.693  -3.989  -3.097  1.00 82.74           O  
ATOM   3124  CG  GLN A 409      -4.987  -2.012   1.097  1.00 82.74           C  
ATOM   3125  CD  GLN A 409      -4.144  -0.856   0.571  1.00 82.74           C  
ATOM   3126  NE2 GLN A 409      -2.843  -0.870   0.762  1.00 82.74           N  
ATOM   3127  OE1 GLN A 409      -4.653   0.070  -0.032  1.00 82.74           O  
ATOM   3128  N   MET A 410      -6.500  -4.940  -2.163  1.00 87.33           N  
ATOM   3129  CA  MET A 410      -6.568  -6.036  -3.136  1.00 87.33           C  
ATOM   3130  C   MET A 410      -6.851  -5.532  -4.550  1.00 87.33           C  
ATOM   3131  CB  MET A 410      -7.677  -7.018  -2.773  1.00 87.33           C  
ATOM   3132  O   MET A 410      -6.192  -5.963  -5.490  1.00 87.33           O  
ATOM   3133  CG  MET A 410      -7.422  -7.816  -1.502  1.00 87.33           C  
ATOM   3134  SD  MET A 410      -8.863  -8.844  -1.134  1.00 87.33           S  
ATOM   3135  CE  MET A 410      -8.646 -10.194  -2.315  1.00 87.33           C  
ATOM   3136  N   ALA A 411      -7.820  -4.625  -4.703  1.00 91.05           N  
ATOM   3137  CA  ALA A 411      -8.163  -4.021  -5.985  1.00 91.05           C  
ATOM   3138  C   ALA A 411      -6.954  -3.335  -6.617  1.00 91.05           C  
ATOM   3139  CB  ALA A 411      -9.263  -2.987  -5.761  1.00 91.05           C  
ATOM   3140  O   ALA A 411      -6.717  -3.485  -7.810  1.00 91.05           O  
ATOM   3141  N   GLY A 412      -6.169  -2.633  -5.801  1.00 85.26           N  
ATOM   3142  CA  GLY A 412      -4.912  -2.032  -6.210  1.00 85.26           C  
ATOM   3143  C   GLY A 412      -3.936  -3.034  -6.801  1.00 85.26           C  
ATOM   3144  O   GLY A 412      -3.553  -2.891  -7.957  1.00 85.26           O  
ATOM   3145  N   ALA A 413      -3.596  -4.072  -6.033  1.00 84.30           N  
ATOM   3146  CA  ALA A 413      -2.661  -5.110  -6.466  1.00 84.30           C  
ATOM   3147  C   ALA A 413      -3.144  -5.851  -7.725  1.00 84.30           C  
ATOM   3148  CB  ALA A 413      -2.444  -6.075  -5.294  1.00 84.30           C  
ATOM   3149  O   ALA A 413      -2.367  -6.088  -8.645  1.00 84.30           O  
ATOM   3150  N   ILE A 414      -4.435  -6.194  -7.794  1.00 90.95           N  
ATOM   3151  CA  ILE A 414      -5.028  -6.867  -8.959  1.00 90.95           C  
ATOM   3152  C   ILE A 414      -5.007  -5.942 -10.180  1.00 90.95           C  
ATOM   3153  CB  ILE A 414      -6.463  -7.346  -8.634  1.00 90.95           C  
ATOM   3154  O   ILE A 414      -4.609  -6.361 -11.266  1.00 90.95           O  
ATOM   3155  CG1 ILE A 414      -6.437  -8.441  -7.545  1.00 90.95           C  
ATOM   3156  CG2 ILE A 414      -7.160  -7.905  -9.893  1.00 90.95           C  
ATOM   3157  CD1 ILE A 414      -7.792  -8.721  -6.887  1.00 90.95           C  
ATOM   3158  N   GLY A 415      -5.436  -4.689 -10.009  1.00 91.09           N  
ATOM   3159  CA  GLY A 415      -5.497  -3.694 -11.074  1.00 91.09           C  
ATOM   3160  C   GLY A 415      -4.130  -3.443 -11.696  1.00 91.09           C  
ATOM   3161  O   GLY A 415      -3.989  -3.584 -12.908  1.00 91.09           O  
ATOM   3162  N   THR A 416      -3.118  -3.156 -10.872  1.00 85.92           N  
ATOM   3163  CA  THR A 416      -1.751  -2.903 -11.350  1.00 85.92           C  
ATOM   3164  C   THR A 416      -1.163  -4.123 -12.045  1.00 85.92           C  
ATOM   3165  CB  THR A 416      -0.805  -2.470 -10.221  1.00 85.92           C  
ATOM   3166  O   THR A 416      -0.633  -3.991 -13.145  1.00 85.92           O  
ATOM   3167  CG2 THR A 416      -1.204  -1.120  -9.632  1.00 85.92           C  
ATOM   3168  OG1 THR A 416      -0.782  -3.412  -9.176  1.00 85.92           O  
ATOM   3169  N   ALA A 417      -1.312  -5.317 -11.469  1.00 89.06           N  
ATOM   3170  CA  ALA A 417      -0.785  -6.546 -12.049  1.00 89.06           C  
ATOM   3171  C   ALA A 417      -1.369  -6.842 -13.431  1.00 89.06           C  
ATOM   3172  CB  ALA A 417      -1.085  -7.684 -11.082  1.00 89.06           C  
ATOM   3173  O   ALA A 417      -0.631  -7.107 -14.382  1.00 89.06           O  
ATOM   3174  N   VAL A 418      -2.695  -6.763 -13.563  1.00 91.83           N  
ATOM   3175  CA  VAL A 418      -3.376  -6.996 -14.840  1.00 91.83           C  
ATOM   3176  C   VAL A 418      -3.014  -5.905 -15.848  1.00 91.83           C  
ATOM   3177  CB  VAL A 418      -4.896  -7.120 -14.637  1.00 91.83           C  
ATOM   3178  O   VAL A 418      -2.690  -6.227 -16.988  1.00 91.83           O  
ATOM   3179  CG1 VAL A 418      -5.630  -7.274 -15.973  1.00 91.83           C  
ATOM   3180  CG2 VAL A 418      -5.235  -8.362 -13.796  1.00 91.83           C  
ATOM   3181  N   ALA A 419      -2.983  -4.635 -15.433  1.00 91.51           N  
ATOM   3182  CA  ALA A 419      -2.607  -3.521 -16.299  1.00 91.51           C  
ATOM   3183  C   ALA A 419      -1.177  -3.654 -16.847  1.00 91.51           C  
ATOM   3184  CB  ALA A 419      -2.786  -2.217 -15.520  1.00 91.51           C  
ATOM   3185  O   ALA A 419      -0.982  -3.529 -18.054  1.00 91.51           O  
ATOM   3186  N   VAL A 420      -0.193  -3.967 -15.996  1.00 89.51           N  
ATOM   3187  CA  VAL A 420       1.202  -4.186 -16.422  1.00 89.51           C  
ATOM   3188  C   VAL A 420       1.309  -5.372 -17.370  1.00 89.51           C  
ATOM   3189  CB  VAL A 420       2.136  -4.402 -15.215  1.00 89.51           C  
ATOM   3190  O   VAL A 420       2.030  -5.311 -18.359  1.00 89.51           O  
ATOM   3191  CG1 VAL A 420       3.552  -4.787 -15.662  1.00 89.51           C  
ATOM   3192  CG2 VAL A 420       2.266  -3.107 -14.416  1.00 89.51           C  
ATOM   3193  N   SER A 421       0.557  -6.437 -17.113  1.00 90.84           N  
ATOM   3194  CA  SER A 421       0.590  -7.643 -17.943  1.00 90.84           C  
ATOM   3195  C   SER A 421       0.014  -7.407 -19.332  1.00 90.84           C  
ATOM   3196  CB  SER A 421      -0.192  -8.744 -17.253  1.00 90.84           C  
ATOM   3197  O   SER A 421       0.599  -7.831 -20.324  1.00 90.84           O  
ATOM   3198  OG  SER A 421       0.390  -8.941 -15.987  1.00 90.84           O  
ATOM   3199  N   ILE A 422      -1.109  -6.689 -19.408  1.00 93.38           N  
ATOM   3200  CA  ILE A 422      -1.715  -6.274 -20.675  1.00 93.38           C  
ATOM   3201  C   ILE A 422      -0.787  -5.302 -21.410  1.00 93.38           C  
ATOM   3202  CB  ILE A 422      -3.115  -5.678 -20.414  1.00 93.38           C  
ATOM   3203  O   ILE A 422      -0.626  -5.416 -22.622  1.00 93.38           O  
ATOM   3204  CG1 ILE A 422      -4.058  -6.804 -19.932  1.00 93.38           C  
ATOM   3205  CG2 ILE A 422      -3.692  -5.008 -21.674  1.00 93.38           C  
ATOM   3206  CD1 ILE A 422      -5.445  -6.317 -19.513  1.00 93.38           C  
ATOM   3207  N   MET A 423      -0.132  -4.391 -20.686  1.00 93.26           N  
ATOM   3208  CA  MET A 423       0.853  -3.482 -21.265  1.00 93.26           C  
ATOM   3209  C   MET A 423       2.054  -4.232 -21.845  1.00 93.26           C  
ATOM   3210  CB  MET A 423       1.276  -2.449 -20.212  1.00 93.26           C  
ATOM   3211  O   MET A 423       2.423  -3.987 -22.989  1.00 93.26           O  
ATOM   3212  CG  MET A 423       2.321  -1.442 -20.706  1.00 93.26           C  
ATOM   3213  SD  MET A 423       3.127  -0.551 -19.356  1.00 93.26           S  
ATOM   3214  CE  MET A 423       4.216  -1.877 -18.760  1.00 93.26           C  
ATOM   3215  N   ALA A 424       2.640  -5.166 -21.095  1.00 90.86           N  
ATOM   3216  CA  ALA A 424       3.773  -5.967 -21.548  1.00 90.86           C  
ATOM   3217  C   ALA A 424       3.407  -6.842 -22.758  1.00 90.86           C  
ATOM   3218  CB  ALA A 424       4.271  -6.810 -20.369  1.00 90.86           C  
ATOM   3219  O   ALA A 424       4.181  -6.914 -23.711  1.00 90.86           O  
ATOM   3220  N   ALA A 425       2.215  -7.451 -22.753  1.00 91.20           N  
ATOM   3221  CA  ALA A 425       1.698  -8.206 -23.892  1.00 91.20           C  
ATOM   3222  C   ALA A 425       1.521  -7.310 -25.127  1.00 91.20           C  
ATOM   3223  CB  ALA A 425       0.386  -8.886 -23.485  1.00 91.20           C  
ATOM   3224  O   ALA A 425       2.049  -7.631 -26.185  1.00 91.20           O  
ATOM   3225  N   GLY A 426       0.882  -6.144 -24.984  1.00 92.63           N  
ATOM   3226  CA  GLY A 426       0.708  -5.198 -26.090  1.00 92.63           C  
ATOM   3227  C   GLY A 426       2.032  -4.647 -26.635  1.00 92.63           C  
ATOM   3228  O   GLY A 426       2.187  -4.490 -27.845  1.00 92.63           O  
ATOM   3229  N   GLN A 427       3.019  -4.412 -25.764  1.00 91.11           N  
ATOM   3230  CA  GLN A 427       4.369  -4.025 -26.175  1.00 91.11           C  
ATOM   3231  C   GLN A 427       5.061  -5.150 -26.956  1.00 91.11           C  
ATOM   3232  CB  GLN A 427       5.178  -3.601 -24.936  1.00 91.11           C  
ATOM   3233  O   GLN A 427       5.658  -4.890 -27.999  1.00 91.11           O  
ATOM   3234  CG  GLN A 427       6.614  -3.183 -25.294  1.00 91.11           C  
ATOM   3235  CD  GLN A 427       7.432  -2.682 -24.109  1.00 91.11           C  
ATOM   3236  NE2 GLN A 427       8.707  -2.429 -24.307  1.00 91.11           N  
ATOM   3237  OE1 GLN A 427       6.965  -2.496 -22.998  1.00 91.11           O  
ATOM   3238  N   HIS A 428       4.981  -6.394 -26.480  1.00 90.03           N  
ATOM   3239  CA  HIS A 428       5.544  -7.557 -27.167  1.00 90.03           C  
ATOM   3240  C   HIS A 428       4.876  -7.797 -28.528  1.00 90.03           C  
ATOM   3241  CB  HIS A 428       5.410  -8.780 -26.254  1.00 90.03           C  
ATOM   3242  O   HIS A 428       5.568  -7.992 -29.528  1.00 90.03           O  
ATOM   3243  CG  HIS A 428       5.893 -10.047 -26.906  1.00 90.03           C  
ATOM   3244  CD2 HIS A 428       7.157 -10.567 -26.853  1.00 90.03           C  
ATOM   3245  ND1 HIS A 428       5.143 -10.868 -27.716  1.00 90.03           N  
ATOM   3246  CE1 HIS A 428       5.942 -11.860 -28.143  1.00 90.03           C  
ATOM   3247  NE2 HIS A 428       7.180 -11.726 -27.636  1.00 90.03           N  
ATOM   3248  N   ASP A 429       3.547  -7.721 -28.586  1.00 91.31           N  
ATOM   3249  CA  ASP A 429       2.775  -7.880 -29.816  1.00 91.31           C  
ATOM   3250  C   ASP A 429       3.177  -6.819 -30.843  1.00 91.31           C  
ATOM   3251  CB  ASP A 429       1.269  -7.821 -29.510  1.00 91.31           C  
ATOM   3252  O   ASP A 429       3.479  -7.161 -31.986  1.00 91.31           O  
ATOM   3253  CG  ASP A 429       0.733  -9.064 -28.784  1.00 91.31           C  
ATOM   3254  OD1 ASP A 429       1.503 -10.042 -28.615  1.00 91.31           O  
ATOM   3255  OD2 ASP A 429      -0.469  -9.038 -28.436  1.00 91.31           O  
ATOM   3256  N   TYR A 430       3.316  -5.553 -30.433  1.00 91.85           N  
ATOM   3257  CA  TYR A 430       3.838  -4.498 -31.303  1.00 91.85           C  
ATOM   3258  C   TYR A 430       5.253  -4.823 -31.811  1.00 91.85           C  
ATOM   3259  CB  TYR A 430       3.813  -3.159 -30.558  1.00 91.85           C  
ATOM   3260  O   TYR A 430       5.507  -4.786 -33.018  1.00 91.85           O  
ATOM   3261  CG  TYR A 430       4.131  -1.982 -31.454  1.00 91.85           C  
ATOM   3262  CD1 TYR A 430       5.468  -1.597 -31.682  1.00 91.85           C  
ATOM   3263  CD2 TYR A 430       3.082  -1.293 -32.090  1.00 91.85           C  
ATOM   3264  CE1 TYR A 430       5.751  -0.513 -32.532  1.00 91.85           C  
ATOM   3265  CE2 TYR A 430       3.362  -0.220 -32.955  1.00 91.85           C  
ATOM   3266  OH  TYR A 430       4.981   1.177 -34.032  1.00 91.85           O  
ATOM   3267  CZ  TYR A 430       4.700   0.164 -33.179  1.00 91.85           C  
ATOM   3268  N   MET A 431       6.160  -5.217 -30.909  1.00 90.16           N  
ATOM   3269  CA  MET A 431       7.543  -5.585 -31.243  1.00 90.16           C  
ATOM   3270  C   MET A 431       7.646  -6.793 -32.186  1.00 90.16           C  
ATOM   3271  CB  MET A 431       8.346  -5.868 -29.965  1.00 90.16           C  
ATOM   3272  O   MET A 431       8.622  -6.913 -32.923  1.00 90.16           O  
ATOM   3273  CG  MET A 431       8.647  -4.596 -29.168  1.00 90.16           C  
ATOM   3274  SD  MET A 431       9.661  -3.352 -30.006  1.00 90.16           S  
ATOM   3275  CE  MET A 431      11.271  -4.167 -29.979  1.00 90.16           C  
ATOM   3276  N   SER A 432       6.646  -7.675 -32.212  1.00 90.53           N  
ATOM   3277  CA  SER A 432       6.608  -8.810 -33.141  1.00 90.53           C  
ATOM   3278  C   SER A 432       6.285  -8.406 -34.589  1.00 90.53           C  
ATOM   3279  CB  SER A 432       5.627  -9.867 -32.625  1.00 90.53           C  
ATOM   3280  O   SER A 432       6.587  -9.150 -35.521  1.00 90.53           O  
ATOM   3281  OG  SER A 432       4.282  -9.524 -32.890  1.00 90.53           O  
ATOM   3282  N   THR A 433       5.703  -7.218 -34.795  1.00 90.40           N  
ATOM   3283  CA  THR A 433       5.273  -6.727 -36.120  1.00 90.40           C  
ATOM   3284  C   THR A 433       6.292  -5.817 -36.811  1.00 90.40           C  
ATOM   3285  CB  THR A 433       3.919  -6.006 -36.045  1.00 90.40           C  
ATOM   3286  O   THR A 433       6.190  -5.563 -38.014  1.00 90.40           O  
ATOM   3287  CG2 THR A 433       2.810  -6.870 -35.447  1.00 90.40           C  
ATOM   3288  OG1 THR A 433       3.997  -4.799 -35.319  1.00 90.40           O  
ATOM   3289  N   VAL A 434       7.290  -5.320 -36.077  1.00 89.97           N  
ATOM   3290  CA  VAL A 434       8.286  -4.370 -36.590  1.00 89.97           C  
ATOM   3291  C   VAL A 434       9.437  -5.082 -37.299  1.00 89.97           C  
ATOM   3292  CB  VAL A 434       8.803  -3.419 -35.495  1.00 89.97           C  
ATOM   3293  O   VAL A 434       9.987  -6.069 -36.821  1.00 89.97           O  
ATOM   3294  CG1 VAL A 434       7.691  -2.458 -35.061  1.00 89.97           C  
ATOM   3295  CG2 VAL A 434       9.308  -4.180 -34.272  1.00 89.97           C  
ATOM   3296  N   LYS A 435       9.855  -4.544 -38.451  1.00 86.65           N  
ATOM   3297  CA  LYS A 435      10.967  -5.109 -39.239  1.00 86.65           C  
ATOM   3298  C   LYS A 435      12.334  -4.921 -38.578  1.00 86.65           C  
ATOM   3299  CB  LYS A 435      10.994  -4.499 -40.646  1.00 86.65           C  
ATOM   3300  O   LYS A 435      13.221  -5.739 -38.790  1.00 86.65           O  
ATOM   3301  CG  LYS A 435       9.774  -4.892 -41.486  1.00 86.65           C  
ATOM   3302  CD  LYS A 435       9.917  -4.335 -42.906  1.00 86.65           C  
ATOM   3303  CE  LYS A 435       8.705  -4.738 -43.748  1.00 86.65           C  
ATOM   3304  NZ  LYS A 435       8.816  -4.225 -45.135  1.00 86.65           N  
ATOM   3305  N   ASN A 436      12.507  -3.836 -37.819  1.00 86.35           N  
ATOM   3306  CA  ASN A 436      13.751  -3.511 -37.126  1.00 86.35           C  
ATOM   3307  C   ASN A 436      13.498  -3.237 -35.630  1.00 86.35           C  
ATOM   3308  CB  ASN A 436      14.447  -2.336 -37.839  1.00 86.35           C  
ATOM   3309  O   ASN A 436      13.389  -2.077 -35.234  1.00 86.35           O  
ATOM   3310  CG  ASN A 436      15.822  -2.063 -37.248  1.00 86.35           C  
ATOM   3311  ND2 ASN A 436      16.446  -0.971 -37.617  1.00 86.35           N  
ATOM   3312  OD1 ASN A 436      16.357  -2.834 -36.466  1.00 86.35           O  
ATOM   3313  N   PRO A 437      13.421  -4.284 -34.788  1.00 81.53           N  
ATOM   3314  CA  PRO A 437      13.262  -4.152 -33.336  1.00 81.53           C  
ATOM   3315  C   PRO A 437      14.363  -3.337 -32.638  1.00 81.53           C  
ATOM   3316  CB  PRO A 437      13.275  -5.593 -32.810  1.00 81.53           C  
ATOM   3317  O   PRO A 437      14.166  -2.886 -31.514  1.00 81.53           O  
ATOM   3318  CG  PRO A 437      12.785  -6.429 -33.986  1.00 81.53           C  
ATOM   3319  CD  PRO A 437      13.370  -5.687 -35.181  1.00 81.53           C  
ATOM   3320  N   ALA A 438      15.528  -3.171 -33.274  1.00 80.95           N  
ATOM   3321  CA  ALA A 438      16.656  -2.429 -32.717  1.00 80.95           C  
ATOM   3322  C   ALA A 438      16.596  -0.916 -33.001  1.00 80.95           C  
ATOM   3323  CB  ALA A 438      17.951  -3.064 -33.239  1.00 80.95           C  
ATOM   3324  O   ALA A 438      17.460  -0.184 -32.522  1.00 80.95           O  
ATOM   3325  N   ASP A 439      15.617  -0.439 -33.780  1.00 86.40           N  
ATOM   3326  CA  ASP A 439      15.429   0.992 -34.027  1.00 86.40           C  
ATOM   3327  C   ASP A 439      15.029   1.712 -32.719  1.00 86.40           C  
ATOM   3328  CB  ASP A 439      14.389   1.190 -35.140  1.00 86.40           C  
ATOM   3329  O   ASP A 439      13.978   1.404 -32.146  1.00 86.40           O  
ATOM   3330  CG  ASP A 439      14.205   2.651 -35.574  1.00 86.40           C  
ATOM   3331  OD1 ASP A 439      14.619   3.565 -34.824  1.00 86.40           O  
ATOM   3332  OD2 ASP A 439      13.651   2.843 -36.677  1.00 86.40           O  
ATOM   3333  N   PRO A 440      15.814   2.694 -32.231  1.00 85.39           N  
ATOM   3334  CA  PRO A 440      15.482   3.443 -31.020  1.00 85.39           C  
ATOM   3335  C   PRO A 440      14.120   4.148 -31.073  1.00 85.39           C  
ATOM   3336  CB  PRO A 440      16.615   4.460 -30.847  1.00 85.39           C  
ATOM   3337  O   PRO A 440      13.522   4.381 -30.024  1.00 85.39           O  
ATOM   3338  CG  PRO A 440      17.792   3.817 -31.576  1.00 85.39           C  
ATOM   3339  CD  PRO A 440      17.112   3.110 -32.741  1.00 85.39           C  
ATOM   3340  N   ALA A 441      13.602   4.469 -32.266  1.00 86.87           N  
ATOM   3341  CA  ALA A 441      12.283   5.080 -32.431  1.00 86.87           C  
ATOM   3342  C   ALA A 441      11.126   4.098 -32.170  1.00 86.87           C  
ATOM   3343  CB  ALA A 441      12.199   5.665 -33.845  1.00 86.87           C  
ATOM   3344  O   ALA A 441      10.013   4.525 -31.856  1.00 86.87           O  
ATOM   3345  N   VAL A 442      11.381   2.791 -32.269  1.00 90.91           N  
ATOM   3346  CA  VAL A 442      10.378   1.737 -32.082  1.00 90.91           C  
ATOM   3347  C   VAL A 442      10.104   1.473 -30.601  1.00 90.91           C  
ATOM   3348  CB  VAL A 442      10.834   0.466 -32.821  1.00 90.91           C  
ATOM   3349  O   VAL A 442       8.964   1.187 -30.239  1.00 90.91           O  
ATOM   3350  CG1 VAL A 442      10.015  -0.764 -32.458  1.00 90.91           C  
ATOM   3351  CG2 VAL A 442      10.732   0.661 -34.340  1.00 90.91           C  
ATOM   3352  N   ILE A 443      11.101   1.622 -29.722  1.00 88.92           N  
ATOM   3353  CA  ILE A 443      10.952   1.327 -28.285  1.00 88.92           C  
ATOM   3354  C   ILE A 443       9.846   2.189 -27.629  1.00 88.92           C  
ATOM   3355  CB  ILE A 443      12.315   1.393 -27.547  1.00 88.92           C  
ATOM   3356  O   ILE A 443       8.947   1.609 -27.009  1.00 88.92           O  
ATOM   3357  CG1 ILE A 443      13.284   0.301 -28.051  1.00 88.92           C  
ATOM   3358  CG2 ILE A 443      12.099   1.243 -26.026  1.00 88.92           C  
ATOM   3359  CD1 ILE A 443      14.750   0.552 -27.659  1.00 88.92           C  
ATOM   3360  N   PRO A 444       9.819   3.532 -27.794  1.00 91.70           N  
ATOM   3361  CA  PRO A 444       8.732   4.363 -27.267  1.00 91.70           C  
ATOM   3362  C   PRO A 444       7.362   4.033 -27.869  1.00 91.70           C  
ATOM   3363  CB  PRO A 444       9.126   5.810 -27.592  1.00 91.70           C  
ATOM   3364  O   PRO A 444       6.342   4.114 -27.180  1.00 91.70           O  
ATOM   3365  CG  PRO A 444      10.643   5.760 -27.701  1.00 91.70           C  
ATOM   3366  CD  PRO A 444      10.865   4.395 -28.335  1.00 91.70           C  
ATOM   3367  N   GLN A 445       7.323   3.646 -29.149  1.00 93.06           N  
ATOM   3368  CA  GLN A 445       6.084   3.283 -29.845  1.00 93.06           C  
ATOM   3369  C   GLN A 445       5.507   1.973 -29.306  1.00 93.06           C  
ATOM   3370  CB  GLN A 445       6.329   3.175 -31.357  1.00 93.06           C  
ATOM   3371  O   GLN A 445       4.314   1.908 -29.015  1.00 93.06           O  
ATOM   3372  CG  GLN A 445       6.677   4.525 -31.999  1.00 93.06           C  
ATOM   3373  CD  GLN A 445       7.043   4.410 -33.478  1.00 93.06           C  
ATOM   3374  NE2 GLN A 445       7.484   5.479 -34.099  1.00 93.06           N  
ATOM   3375  OE1 GLN A 445       6.932   3.385 -34.122  1.00 93.06           O  
ATOM   3376  N   ALA A 446       6.356   0.968 -29.086  1.00 93.04           N  
ATOM   3377  CA  ALA A 446       5.959  -0.311 -28.517  1.00 93.04           C  
ATOM   3378  C   ALA A 446       5.422  -0.157 -27.089  1.00 93.04           C  
ATOM   3379  CB  ALA A 446       7.171  -1.243 -28.566  1.00 93.04           C  
ATOM   3380  O   ALA A 446       4.368  -0.700 -26.758  1.00 93.04           O  
ATOM   3381  N   LEU A 447       6.106   0.629 -26.248  1.00 91.81           N  
ATOM   3382  CA  LEU A 447       5.625   0.933 -24.899  1.00 91.81           C  
ATOM   3383  C   LEU A 447       4.281   1.669 -24.948  1.00 91.81           C  
ATOM   3384  CB  LEU A 447       6.711   1.722 -24.151  1.00 91.81           C  
ATOM   3385  O   LEU A 447       3.365   1.330 -24.201  1.00 91.81           O  
ATOM   3386  CG  LEU A 447       6.367   1.995 -22.672  1.00 91.81           C  
ATOM   3387  CD1 LEU A 447       7.662   2.081 -21.864  1.00 91.81           C  
ATOM   3388  CD2 LEU A 447       5.610   3.311 -22.462  1.00 91.81           C  
ATOM   3389  N   THR A 448       4.140   2.642 -25.854  1.00 94.41           N  
ATOM   3390  CA  THR A 448       2.883   3.378 -26.042  1.00 94.41           C  
ATOM   3391  C   THR A 448       1.743   2.443 -26.444  1.00 94.41           C  
ATOM   3392  CB  THR A 448       3.042   4.508 -27.067  1.00 94.41           C  
ATOM   3393  O   THR A 448       0.675   2.525 -25.844  1.00 94.41           O  
ATOM   3394  CG2 THR A 448       1.746   5.290 -27.277  1.00 94.41           C  
ATOM   3395  OG1 THR A 448       4.009   5.425 -26.609  1.00 94.41           O  
ATOM   3396  N   ALA A 449       1.968   1.514 -27.378  1.00 94.79           N  
ATOM   3397  CA  ALA A 449       0.977   0.509 -27.767  1.00 94.79           C  
ATOM   3398  C   ALA A 449       0.554  -0.369 -26.576  1.00 94.79           C  
ATOM   3399  CB  ALA A 449       1.553  -0.330 -28.913  1.00 94.79           C  
ATOM   3400  O   ALA A 449      -0.636  -0.551 -26.321  1.00 94.79           O  
ATOM   3401  N   GLY A 450       1.515  -0.837 -25.773  1.00 93.83           N  
ATOM   3402  CA  GLY A 450       1.225  -1.539 -24.522  1.00 93.83           C  
ATOM   3403  C   GLY A 450       0.332  -0.723 -23.581  1.00 93.83           C  
ATOM   3404  O   GLY A 450      -0.697  -1.201 -23.097  1.00 93.83           O  
ATOM   3405  N   VAL A 451       0.683   0.542 -23.354  1.00 93.32           N  
ATOM   3406  CA  VAL A 451      -0.084   1.439 -22.481  1.00 93.32           C  
ATOM   3407  C   VAL A 451      -1.506   1.661 -23.007  1.00 93.32           C  
ATOM   3408  CB  VAL A 451       0.673   2.765 -22.285  1.00 93.32           C  
ATOM   3409  O   VAL A 451      -2.452   1.649 -22.217  1.00 93.32           O  
ATOM   3410  CG1 VAL A 451      -0.222   3.808 -21.616  1.00 93.32           C  
ATOM   3411  CG2 VAL A 451       1.911   2.547 -21.405  1.00 93.32           C  
ATOM   3412  N   GLN A 452      -1.686   1.801 -24.324  1.00 96.18           N  
ATOM   3413  CA  GLN A 452      -3.010   1.908 -24.945  1.00 96.18           C  
ATOM   3414  C   GLN A 452      -3.888   0.699 -24.589  1.00 96.18           C  
ATOM   3415  CB  GLN A 452      -2.881   2.014 -26.471  1.00 96.18           C  
ATOM   3416  O   GLN A 452      -5.004   0.878 -24.097  1.00 96.18           O  
ATOM   3417  CG  GLN A 452      -2.311   3.344 -26.991  1.00 96.18           C  
ATOM   3418  CD  GLN A 452      -2.049   3.281 -28.496  1.00 96.18           C  
ATOM   3419  NE2 GLN A 452      -1.990   4.388 -29.190  1.00 96.18           N  
ATOM   3420  OE1 GLN A 452      -1.867   2.242 -29.105  1.00 96.18           O  
ATOM   3421  N   HIS A 453      -3.374  -0.527 -24.751  1.00 94.81           N  
ATOM   3422  CA  HIS A 453      -4.094  -1.755 -24.392  1.00 94.81           C  
ATOM   3423  C   HIS A 453      -4.458  -1.808 -22.901  1.00 94.81           C  
ATOM   3424  CB  HIS A 453      -3.259  -2.984 -24.782  1.00 94.81           C  
ATOM   3425  O   HIS A 453      -5.578  -2.181 -22.541  1.00 94.81           O  
ATOM   3426  CG  HIS A 453      -3.219  -3.227 -26.265  1.00 94.81           C  
ATOM   3427  CD2 HIS A 453      -2.132  -3.134 -27.093  1.00 94.81           C  
ATOM   3428  ND1 HIS A 453      -4.281  -3.638 -27.038  1.00 94.81           N  
ATOM   3429  CE1 HIS A 453      -3.844  -3.779 -28.300  1.00 94.81           C  
ATOM   3430  NE2 HIS A 453      -2.544  -3.477 -28.382  1.00 94.81           N  
ATOM   3431  N   ALA A 454      -3.550  -1.387 -22.021  1.00 94.82           N  
ATOM   3432  CA  ALA A 454      -3.815  -1.350 -20.587  1.00 94.82           C  
ATOM   3433  C   ALA A 454      -4.891  -0.310 -20.210  1.00 94.82           C  
ATOM   3434  CB  ALA A 454      -2.487  -1.124 -19.873  1.00 94.82           C  
ATOM   3435  O   ALA A 454      -5.719  -0.562 -19.329  1.00 94.82           O  
ATOM   3436  N   PHE A 455      -4.964   0.823 -20.917  1.00 96.56           N  
ATOM   3437  CA  PHE A 455      -6.059   1.782 -20.745  1.00 96.56           C  
ATOM   3438  C   PHE A 455      -7.395   1.286 -21.300  1.00 96.56           C  
ATOM   3439  CB  PHE A 455      -5.691   3.147 -21.334  1.00 96.56           C  
ATOM   3440  O   PHE A 455      -8.430   1.592 -20.706  1.00 96.56           O  
ATOM   3441  CG  PHE A 455      -4.768   3.959 -20.450  1.00 96.56           C  
ATOM   3442  CD1 PHE A 455      -5.140   4.254 -19.123  1.00 96.56           C  
ATOM   3443  CD2 PHE A 455      -3.562   4.464 -20.963  1.00 96.56           C  
ATOM   3444  CE1 PHE A 455      -4.302   5.026 -18.304  1.00 96.56           C  
ATOM   3445  CE2 PHE A 455      -2.736   5.260 -20.151  1.00 96.56           C  
ATOM   3446  CZ  PHE A 455      -3.095   5.520 -18.820  1.00 96.56           C  
ATOM   3447  N   VAL A 456      -7.404   0.463 -22.356  1.00 97.37           N  
ATOM   3448  CA  VAL A 456      -8.626  -0.241 -22.791  1.00 97.37           C  
ATOM   3449  C   VAL A 456      -9.146  -1.151 -21.677  1.00 97.37           C  
ATOM   3450  CB  VAL A 456      -8.413  -1.050 -24.088  1.00 97.37           C  
ATOM   3451  O   VAL A 456     -10.343  -1.148 -21.394  1.00 97.37           O  
ATOM   3452  CG1 VAL A 456      -9.650  -1.875 -24.466  1.00 97.37           C  
ATOM   3453  CG2 VAL A 456      -8.111  -0.129 -25.272  1.00 97.37           C  
ATOM   3454  N   PHE A 457      -8.266  -1.878 -20.987  1.00 96.04           N  
ATOM   3455  CA  PHE A 457      -8.657  -2.666 -19.816  1.00 96.04           C  
ATOM   3456  C   PHE A 457      -9.279  -1.795 -18.721  1.00 96.04           C  
ATOM   3457  CB  PHE A 457      -7.454  -3.454 -19.295  1.00 96.04           C  
ATOM   3458  O   PHE A 457     -10.399  -2.068 -18.285  1.00 96.04           O  
ATOM   3459  CG  PHE A 457      -7.588  -3.911 -17.855  1.00 96.04           C  
ATOM   3460  CD1 PHE A 457      -6.888  -3.245 -16.830  1.00 96.04           C  
ATOM   3461  CD2 PHE A 457      -8.436  -4.988 -17.542  1.00 96.04           C  
ATOM   3462  CE1 PHE A 457      -7.011  -3.677 -15.498  1.00 96.04           C  
ATOM   3463  CE2 PHE A 457      -8.565  -5.416 -16.210  1.00 96.04           C  
ATOM   3464  CZ  PHE A 457      -7.840  -4.771 -15.194  1.00 96.04           C  
ATOM   3465  N   ALA A 458      -8.608  -0.712 -18.320  1.00 95.53           N  
ATOM   3466  CA  ALA A 458      -9.147   0.205 -17.320  1.00 95.53           C  
ATOM   3467  C   ALA A 458     -10.510   0.781 -17.751  1.00 95.53           C  
ATOM   3468  CB  ALA A 458      -8.111   1.303 -17.061  1.00 95.53           C  
ATOM   3469  O   ALA A 458     -11.416   0.906 -16.925  1.00 95.53           O  
ATOM   3470  N   MET A 459     -10.684   1.084 -19.044  1.00 97.31           N  
ATOM   3471  CA  MET A 459     -11.944   1.557 -19.621  1.00 97.31           C  
ATOM   3472  C   MET A 459     -13.054   0.507 -19.492  1.00 97.31           C  
ATOM   3473  CB  MET A 459     -11.721   1.945 -21.091  1.00 97.31           C  
ATOM   3474  O   MET A 459     -14.155   0.845 -19.065  1.00 97.31           O  
ATOM   3475  CG  MET A 459     -12.977   2.530 -21.746  1.00 97.31           C  
ATOM   3476  SD  MET A 459     -12.799   2.909 -23.510  1.00 97.31           S  
ATOM   3477  CE  MET A 459     -12.535   1.257 -24.210  1.00 97.31           C  
ATOM   3478  N   ILE A 460     -12.781  -0.766 -19.799  1.00 97.31           N  
ATOM   3479  CA  ILE A 460     -13.750  -1.864 -19.636  1.00 97.31           C  
ATOM   3480  C   ILE A 460     -14.176  -1.989 -18.168  1.00 97.31           C  
ATOM   3481  CB  ILE A 460     -13.166  -3.190 -20.181  1.00 97.31           C  
ATOM   3482  O   ILE A 460     -15.370  -2.074 -17.872  1.00 97.31           O  
ATOM   3483  CG1 ILE A 460     -13.025  -3.121 -21.719  1.00 97.31           C  
ATOM   3484  CG2 ILE A 460     -14.050  -4.394 -19.794  1.00 97.31           C  
ATOM   3485  CD1 ILE A 460     -12.130  -4.222 -22.305  1.00 97.31           C  
ATOM   3486  N   VAL A 461     -13.221  -1.937 -17.235  1.00 96.11           N  
ATOM   3487  CA  VAL A 461     -13.507  -1.982 -15.793  1.00 96.11           C  
ATOM   3488  C   VAL A 461     -14.354  -0.771 -15.365  1.00 96.11           C  
ATOM   3489  CB  VAL A 461     -12.197  -2.099 -14.983  1.00 96.11           C  
ATOM   3490  O   VAL A 461     -15.317  -0.925 -14.610  1.00 96.11           O  
ATOM   3491  CG1 VAL A 461     -12.461  -2.203 -13.480  1.00 96.11           C  
ATOM   3492  CG2 VAL A 461     -11.411  -3.370 -15.333  1.00 96.11           C  
ATOM   3493  N   ALA A 462     -14.074   0.423 -15.898  1.00 97.34           N  
ATOM   3494  CA  ALA A 462     -14.872   1.623 -15.648  1.00 97.34           C  
ATOM   3495  C   ALA A 462     -16.301   1.527 -16.217  1.00 97.34           C  
ATOM   3496  CB  ALA A 462     -14.128   2.843 -16.200  1.00 97.34           C  
ATOM   3497  O   ALA A 462     -17.240   1.958 -15.549  1.00 97.34           O  
ATOM   3498  N   ILE A 463     -16.497   0.911 -17.389  1.00 97.46           N  
ATOM   3499  CA  ILE A 463     -17.826   0.665 -17.979  1.00 97.46           C  
ATOM   3500  C   ILE A 463     -18.648  -0.279 -17.095  1.00 97.46           C  
ATOM   3501  CB  ILE A 463     -17.694   0.118 -19.422  1.00 97.46           C  
ATOM   3502  O   ILE A 463     -19.829  -0.028 -16.855  1.00 97.46           O  
ATOM   3503  CG1 ILE A 463     -17.184   1.230 -20.362  1.00 97.46           C  
ATOM   3504  CG2 ILE A 463     -19.038  -0.427 -19.952  1.00 97.46           C  
ATOM   3505  CD1 ILE A 463     -16.676   0.722 -21.718  1.00 97.46           C  
ATOM   3506  N   ILE A 464     -18.033  -1.334 -16.553  1.00 96.61           N  
ATOM   3507  CA  ILE A 464     -18.696  -2.227 -15.587  1.00 96.61           C  
ATOM   3508  C   ILE A 464     -19.142  -1.429 -14.351  1.00 96.61           C  
ATOM   3509  CB  ILE A 464     -17.762  -3.404 -15.223  1.00 96.61           C  
ATOM   3510  O   ILE A 464     -20.273  -1.582 -13.880  1.00 96.61           O  
ATOM   3511  CG1 ILE A 464     -17.525  -4.308 -16.456  1.00 96.61           C  
ATOM   3512  CG2 ILE A 464     -18.348  -4.236 -14.065  1.00 96.61           C  
ATOM   3513  CD1 ILE A 464     -16.341  -5.271 -16.297  1.00 96.61           C  
ATOM   3514  N   GLY A 465     -18.287  -0.523 -13.866  1.00 96.41           N  
ATOM   3515  CA  GLY A 465     -18.613   0.394 -12.773  1.00 96.41           C  
ATOM   3516  C   GLY A 465     -19.768   1.333 -13.112  1.00 96.41           C  
ATOM   3517  O   GLY A 465     -20.693   1.479 -12.314  1.00 96.41           O  
ATOM   3518  N   LEU A 466     -19.785   1.889 -14.326  1.00 97.20           N  
ATOM   3519  CA  LEU A 466     -20.871   2.731 -14.827  1.00 97.20           C  
ATOM   3520  C   LEU A 466     -22.212   1.985 -14.838  1.00 97.20           C  
ATOM   3521  CB  LEU A 466     -20.512   3.236 -16.238  1.00 97.20           C  
ATOM   3522  O   LEU A 466     -23.216   2.530 -14.380  1.00 97.20           O  
ATOM   3523  CG  LEU A 466     -21.561   4.169 -16.869  1.00 97.20           C  
ATOM   3524  CD1 LEU A 466     -21.900   5.396 -16.019  1.00 97.20           C  
ATOM   3525  CD2 LEU A 466     -21.053   4.657 -18.225  1.00 97.20           C  
ATOM   3526  N   ILE A 467     -22.235   0.734 -15.306  1.00 97.06           N  
ATOM   3527  CA  ILE A 467     -23.442  -0.107 -15.289  1.00 97.06           C  
ATOM   3528  C   ILE A 467     -23.917  -0.308 -13.844  1.00 97.06           C  
ATOM   3529  CB  ILE A 467     -23.187  -1.451 -16.012  1.00 97.06           C  
ATOM   3530  O   ILE A 467     -25.091  -0.092 -13.537  1.00 97.06           O  
ATOM   3531  CG1 ILE A 467     -22.936  -1.212 -17.520  1.00 97.06           C  
ATOM   3532  CG2 ILE A 467     -24.382  -2.408 -15.827  1.00 97.06           C  
ATOM   3533  CD1 ILE A 467     -22.353  -2.429 -18.249  1.00 97.06           C  
ATOM   3534  N   GLY A 468     -23.003  -0.652 -12.933  1.00 95.28           N  
ATOM   3535  CA  GLY A 468     -23.316  -0.817 -11.514  1.00 95.28           C  
ATOM   3536  C   GLY A 468     -23.794   0.476 -10.832  1.00 95.28           C  
ATOM   3537  O   GLY A 468     -24.662   0.431  -9.956  1.00 95.28           O  
ATOM   3538  N   ALA A 469     -23.299   1.639 -11.263  1.00 95.38           N  
ATOM   3539  CA  ALA A 469     -23.666   2.944 -10.720  1.00 95.38           C  
ATOM   3540  C   ALA A 469     -25.158   3.273 -10.892  1.00 95.38           C  
ATOM   3541  CB  ALA A 469     -22.799   4.015 -11.385  1.00 95.38           C  
ATOM   3542  O   ALA A 469     -25.746   3.934 -10.030  1.00 95.38           O  
ATOM   3543  N   PHE A 470     -25.811   2.773 -11.948  1.00 95.27           N  
ATOM   3544  CA  PHE A 470     -27.252   2.968 -12.155  1.00 95.27           C  
ATOM   3545  C   PHE A 470     -28.119   2.315 -11.070  1.00 95.27           C  
ATOM   3546  CB  PHE A 470     -27.660   2.471 -13.546  1.00 95.27           C  
ATOM   3547  O   PHE A 470     -29.236   2.781 -10.820  1.00 95.27           O  
ATOM   3548  CG  PHE A 470     -27.235   3.407 -14.658  1.00 95.27           C  
ATOM   3549  CD1 PHE A 470     -27.955   4.595 -14.889  1.00 95.27           C  
ATOM   3550  CD2 PHE A 470     -26.122   3.101 -15.458  1.00 95.27           C  
ATOM   3551  CE1 PHE A 470     -27.555   5.478 -15.908  1.00 95.27           C  
ATOM   3552  CE2 PHE A 470     -25.721   3.983 -16.476  1.00 95.27           C  
ATOM   3553  CZ  PHE A 470     -26.434   5.172 -16.699  1.00 95.27           C  
ATOM   3554  N   PHE A 471     -27.599   1.293 -10.385  1.00 95.22           N  
ATOM   3555  CA  PHE A 471     -28.291   0.597  -9.300  1.00 95.22           C  
ATOM   3556  C   PHE A 471     -28.114   1.273  -7.933  1.00 95.22           C  
ATOM   3557  CB  PHE A 471     -27.846  -0.871  -9.273  1.00 95.22           C  
ATOM   3558  O   PHE A 471     -28.804   0.906  -6.977  1.00 95.22           O  
ATOM   3559  CG  PHE A 471     -28.180  -1.619 -10.548  1.00 95.22           C  
ATOM   3560  CD1 PHE A 471     -29.465  -2.162 -10.733  1.00 95.22           C  
ATOM   3561  CD2 PHE A 471     -27.220  -1.744 -11.568  1.00 95.22           C  
ATOM   3562  CE1 PHE A 471     -29.783  -2.835 -11.927  1.00 95.22           C  
ATOM   3563  CE2 PHE A 471     -27.535  -2.416 -12.760  1.00 95.22           C  
ATOM   3564  CZ  PHE A 471     -28.816  -2.965 -12.940  1.00 95.22           C  
ATOM   3565  N   MET A 472     -27.241   2.282  -7.818  1.00 93.20           N  
ATOM   3566  CA  MET A 472     -27.028   2.997  -6.561  1.00 93.20           C  
ATOM   3567  C   MET A 472     -28.244   3.838  -6.164  1.00 93.20           C  
ATOM   3568  CB  MET A 472     -25.783   3.885  -6.620  1.00 93.20           C  
ATOM   3569  O   MET A 472     -28.776   4.636  -6.941  1.00 93.20           O  
ATOM   3570  CG  MET A 472     -24.487   3.073  -6.657  1.00 93.20           C  
ATOM   3571  SD  MET A 472     -23.029   4.101  -6.365  1.00 93.20           S  
ATOM   3572  CE  MET A 472     -23.114   4.322  -4.569  1.00 93.20           C  
ATOM   3573  N   LYS A 473     -28.643   3.716  -4.896  1.00 92.60           N  
ATOM   3574  CA  LYS A 473     -29.693   4.524  -4.265  1.00 92.60           C  
ATOM   3575  C   LYS A 473     -29.139   5.196  -3.013  1.00 92.60           C  
ATOM   3576  CB  LYS A 473     -30.940   3.674  -3.955  1.00 92.60           C  
ATOM   3577  O   LYS A 473     -28.224   4.682  -2.369  1.00 92.60           O  
ATOM   3578  CG  LYS A 473     -31.524   2.978  -5.200  1.00 92.60           C  
ATOM   3579  CD  LYS A 473     -32.699   2.053  -4.849  1.00 92.60           C  
ATOM   3580  CE  LYS A 473     -33.176   1.323  -6.113  1.00 92.60           C  
ATOM   3581  NZ  LYS A 473     -34.290   0.379  -5.833  1.00 92.60           N  
ATOM   3582  N   ARG A 474     -29.697   6.361  -2.675  1.00 91.27           N  
ATOM   3583  CA  ARG A 474     -29.368   7.064  -1.433  1.00 91.27           C  
ATOM   3584  C   ARG A 474     -29.885   6.255  -0.249  1.00 91.27           C  
ATOM   3585  CB  ARG A 474     -29.958   8.483  -1.445  1.00 91.27           C  
ATOM   3586  O   ARG A 474     -31.072   5.944  -0.188  1.00 91.27           O  
ATOM   3587  CG  ARG A 474     -29.518   9.296  -0.217  1.00 91.27           C  
ATOM   3588  CD  ARG A 474     -30.049  10.732  -0.298  1.00 91.27           C  
ATOM   3589  NE  ARG A 474     -29.529  11.555   0.809  1.00 91.27           N  
ATOM   3590  NH1 ARG A 474     -29.828  13.640  -0.134  1.00 91.27           N  
ATOM   3591  NH2 ARG A 474     -28.749  13.433   1.805  1.00 91.27           N  
ATOM   3592  CZ  ARG A 474     -29.382  12.870   0.821  1.00 91.27           C  
ATOM   3593  N   VAL A 475     -28.996   5.963   0.684  1.00 89.07           N  
ATOM   3594  CA  VAL A 475     -29.342   5.310   1.945  1.00 89.07           C  
ATOM   3595  C   VAL A 475     -29.989   6.317   2.897  1.00 89.07           C  
ATOM   3596  CB  VAL A 475     -28.077   4.706   2.558  1.00 89.07           C  
ATOM   3597  O   VAL A 475     -29.495   7.438   3.040  1.00 89.07           O  
ATOM   3598  CG1 VAL A 475     -28.362   4.066   3.910  1.00 89.07           C  
ATOM   3599  CG2 VAL A 475     -27.476   3.665   1.608  1.00 89.07           C  
ATOM   3600  N   LYS A 476     -31.079   5.914   3.560  1.00 81.29           N  
ATOM   3601  CA  LYS A 476     -31.626   6.615   4.730  1.00 81.29           C  
ATOM   3602  C   LYS A 476     -31.005   6.007   5.987  1.00 81.29           C  
ATOM   3603  CB  LYS A 476     -33.156   6.508   4.773  1.00 81.29           C  
ATOM   3604  O   LYS A 476     -31.013   4.790   6.135  1.00 81.29           O  
ATOM   3605  CG  LYS A 476     -33.832   7.252   3.612  1.00 81.29           C  
ATOM   3606  CD  LYS A 476     -35.352   7.195   3.787  1.00 81.29           C  
ATOM   3607  CE  LYS A 476     -36.078   7.942   2.664  1.00 81.29           C  
ATOM   3608  NZ  LYS A 476     -37.544   7.924   2.898  1.00 81.29           N  
ATOM   3609  N   VAL A 477     -30.403   6.849   6.822  1.00 79.39           N  
ATOM   3610  CA  VAL A 477     -29.756   6.431   8.070  1.00 79.39           C  
ATOM   3611  C   VAL A 477     -30.704   6.799   9.203  1.00 79.39           C  
ATOM   3612  CB  VAL A 477     -28.369   7.086   8.239  1.00 79.39           C  
ATOM   3613  O   VAL A 477     -30.820   7.979   9.525  1.00 79.39           O  
ATOM   3614  CG1 VAL A 477     -27.644   6.508   9.457  1.00 79.39           C  
ATOM   3615  CG2 VAL A 477     -27.477   6.852   7.011  1.00 79.39           C  
ATOM   3616  N   ASP A 478     -31.399   5.803   9.749  1.00 65.67           N  
ATOM   3617  CA  ASP A 478     -32.476   5.992  10.733  1.00 65.67           C  
ATOM   3618  C   ASP A 478     -31.991   5.829  12.198  1.00 65.67           C  
ATOM   3619  CB  ASP A 478     -33.662   5.063  10.377  1.00 65.67           C  
ATOM   3620  O   ASP A 478     -32.809   5.810  13.117  1.00 65.67           O  
ATOM   3621  CG  ASP A 478     -34.299   5.324   8.995  1.00 65.67           C  
ATOM   3622  OD1 ASP A 478     -34.290   6.485   8.518  1.00 65.67           O  
ATOM   3623  OD2 ASP A 478     -34.799   4.349   8.386  1.00 65.67           O  
ATOM   3624  N   HIS A 479     -30.670   5.714  12.425  1.00 65.73           N  
ATOM   3625  CA  HIS A 479     -30.030   5.339  13.705  1.00 65.73           C  
ATOM   3626  C   HIS A 479     -28.940   6.282  14.225  1.00 65.73           C  
ATOM   3627  CB  HIS A 479     -29.471   3.913  13.568  1.00 65.73           C  
ATOM   3628  O   HIS A 479     -28.297   6.989  13.412  1.00 65.73           O  
ATOM   3629  CG  HIS A 479     -28.437   3.737  12.479  1.00 65.73           C  
ATOM   3630  CD2 HIS A 479     -27.157   4.208  12.476  1.00 65.73           C  
ATOM   3631  ND1 HIS A 479     -28.639   3.020  11.302  1.00 65.73           N  
ATOM   3632  CE1 HIS A 479     -27.482   3.046  10.633  1.00 65.73           C  
ATOM   3633  NE2 HIS A 479     -26.561   3.725  11.327  1.00 65.73           N  
ATOM   3634  OXT HIS A 479     -28.648   6.161  15.439  1.00 65.73           O  
TER    3635      HIS A 479                                                      
ENDMDL                                                                          
END                                                                             
