# Supplementary material for: Cryo‐EM structure of antibacterial efflux transporter QacA from Staphylococcus aureus reveals a novel extracellular loop with allosteric role
Source: EMBO J. 2023 Jul 17;42(16):e113418. doi: 10.15252/embj.2023113418 (PMC10425836; doi:10.15252/embj.2023113418)
Supplement: Supplementary file 4 — Source Data for Expanded View [file EMBJ-42-e113418-s008.zip › Expanded view source data/Figure EV2/AF2 models/AF-O52557-RifP.pdb]

HEADER                                            01-JUN-22                     
TITLE     ALPHAFOLD MONOMER V2.0 PREDICTION FOR RIFP (O52557)                   
COMPND    MOL_ID: 1;                                                            
COMPND   2 MOLECULE: RIFP;                                                      
COMPND   3 CHAIN: A                                                             
SOURCE    MOL_ID: 1;                                                            
SOURCE   2 ORGANISM_SCIENTIFIC: AMYCOLATOPSIS MEDITERRANEI;                     
SOURCE   3 ORGANISM_TAXID: 33910                                                
REMARK   1                                                                      
REMARK   1 REFERENCE 1                                                          
REMARK   1  AUTH   JOHN JUMPER, RICHARD EVANS, ALEXANDER PRITZEL, TIM GREEN,    
REMARK   1  AUTH 2 MICHAEL FIGURNOV, OLAF RONNEBERGER, KATHRYN TUNYASUVUNAKOOL, 
REMARK   1  AUTH 3 RUSS BATES, AUGUSTIN ZIDEK, ANNA POTAPENKO, ALEX BRIDGLAND,  
REMARK   1  AUTH 4 CLEMENS MEYER, SIMON A A KOHL, ANDREW J BALLARD,             
REMARK   1  AUTH 5 ANDREW COWIE, BERNARDINO ROMERA-PAREDES, STANISLAV NIKOLOV,  
REMARK   1  AUTH 6 RISHUB JAIN, JONAS ADLER, TREVOR BACK, STIG PETERSEN,        
REMARK   1  AUTH 7 DAVID REIMAN, ELLEN CLANCY, MICHAL ZIELINSKI,                
REMARK   1  AUTH 8 MARTIN STEINEGGER, MICHALINA PACHOLSKA, TAMAS BERGHAMMER,    
REMARK   1  AUTH 9 DAVID SILVER, ORIOL VINYALS, ANDREW W SENIOR,                
REMARK   1  AUTH10 KORAY KAVUKCUOGLU, PUSHMEET KOHLI, DEMIS HASSABIS            
REMARK   1  TITL   HIGHLY ACCURATE PROTEIN STRUCTURE PREDICTION WITH ALPHAFOLD  
REMARK   1  REF    NATURE                        V. 596   583 2021              
REMARK   1  REFN                   ISSN 0028-0836                               
REMARK   1  PMID   34265844                                                     
REMARK   1  DOI    10.1038/s41586-021-03819-2                                   
REMARK   1                                                                      
REMARK   1 DISCLAIMERS                                                          
REMARK   1 ALPHAFOLD DATA, COPYRIGHT (2021) DEEPMIND TECHNOLOGIES LIMITED. THE  
REMARK   1 INFORMATION PROVIDED IS THEORETICAL MODELLING ONLY AND CAUTION SHOULD
REMARK   1 BE EXERCISED IN ITS USE. IT IS PROVIDED "AS-IS" WITHOUT ANY WARRANTY 
REMARK   1 OF ANY KIND, WHETHER EXPRESSED OR IMPLIED. NO WARRANTY IS GIVEN THAT 
REMARK   1 USE OF THE INFORMATION SHALL NOT INFRINGE THE RIGHTS OF ANY THIRD    
REMARK   1 PARTY. THE INFORMATION IS NOT INTENDED TO BE A SUBSTITUTE FOR        
REMARK   1 PROFESSIONAL MEDICAL ADVICE, DIAGNOSIS, OR TREATMENT, AND DOES NOT   
REMARK   1 CONSTITUTE MEDICAL OR OTHER PROFESSIONAL ADVICE. IT IS AVAILABLE FOR 
REMARK   1 ACADEMIC AND COMMERCIAL PURPOSES, UNDER CC-BY 4.0 LICENCE.           
DBREF  XXXX A    1   522  UNP    O52557   O52557_AMYMD     1    522             
SEQRES   1 A  522  MET HIS ALA THR ALA ALA VAL THR GLU THR ARG ASN PRO          
SEQRES   2 A  522  ARG ARG TRP LEU ILE LEU ALA VAL ILE SER LEU ALA GLN          
SEQRES   3 A  522  LEU VAL VAL LEU VAL ASP ASN THR VAL LEU ASN LEU ALA          
SEQRES   4 A  522  ILE PRO LYS LEU THR GLU ASP LEU GLY ALA THR THR ALA          
SEQRES   5 A  522  ASP ILE GLN TRP MET ILE ASN ALA TYR ALA LEU VAL GLN          
SEQRES   6 A  522  SER GLY LEU LEU LEU THR ALA GLY SER PHE SER ASP ARG          
SEQRES   7 A  522  TYR GLY ARG LYS ARG SER LEU LEU ALA GLY LEU LEU LEU          
SEQRES   8 A  522  PHE GLY VAL GLY SER LEU ALA ALA ALA PHE SER LEU SER          
SEQRES   9 A  522  SER GLY GLN LEU ILE ALA ALA ARG ALA GLY MET GLY ILE          
SEQRES  10 A  522  GLY GLY ALA LEU LEU THR THR THR THR LEU ALA VAL VAL          
SEQRES  11 A  522  MET GLN VAL PHE ASP GLU LYS GLU LEU PRO LYS ALA ILE          
SEQRES  12 A  522  GLY LEU TRP SER ALA VAL SER SER PHE GLY TYR ALA SER          
SEQRES  13 A  522  GLY PRO LEU ILE GLY GLY ALA LEU LEU ALA HIS PHE TRP          
SEQRES  14 A  522  TRP GLY SER ILE PHE LEU ILE ASN ILE PRO VAL ALA LEU          
SEQRES  15 A  522  LEU GLY CYS VAL ALA VAL ALA LYS LEU VAL PRO GLU SER          
SEQRES  16 A  522  LYS ASP PRO GLN GLY ALA ARG PRO ASP LEU VAL GLY ALA          
SEQRES  17 A  522  ALA LEU SER THR ILE GLY MET ALA GLY ILE VAL TYR ALA          
SEQRES  18 A  522  ILE ILE SER GLY PRO GLU HIS GLY TRP ALA SER ALA THR          
SEQRES  19 A  522  VAL LEU VAL ALA ALA GLY ILE GLY VAL ALA ALA LEU ALA          
SEQRES  20 A  522  ALA PHE VAL ARG TRP GLU LEU HIS VAL PRO HIS PRO MET          
SEQRES  21 A  522  LEU ASP MET GLY LEU PHE ARG ASN ARG ARG PHE ASN GLY          
SEQRES  22 A  522  ALA ILE SER GLY GLY LEU LEU VAL ALA PHE GLY MET GLY          
SEQRES  23 A  522  GLY SER VAL PHE LEU LEU THR GLN GLN LEU GLN LEU VAL          
SEQRES  24 A  522  LEU GLY TYR ASP PRO LEU GLU ALA GLY LEU ARG THR ALA          
SEQRES  25 A  522  PRO LEU ALA LEU VAL VAL VAL ALA LEU ASN VAL ALA GLY          
SEQRES  26 A  522  LEU GLY ALA LYS LEU LEU GLU LYS LEU GLY ILE ALA MET          
SEQRES  27 A  522  THR ILE ALA VAL GLY MET THR LEU ASN ALA VAL GLY LEU          
SEQRES  28 A  522  ALA MET VAL ALA VAL LEU GLY THR PRO ASP ARG GLY PHE          
SEQRES  29 A  522  GLY GLY MET LEU ALA CYS LEU LEU VAL MET GLY GLY GLY          
SEQRES  30 A  522  ILE ALA PRO ALA MET PRO ALA MET ALA ASN ALA ILE MET          
SEQRES  31 A  522  THR SER ILE PRO ALA GLU LYS ALA GLY ALA GLY ALA ALA          
SEQRES  32 A  522  VAL GLN GLY THR VAL ASN GLN PHE GLY SER GLY LEU GLY          
SEQRES  33 A  522  VAL ALA ILE LEU GLY ALA VAL LEU ASN SER ARG PHE ALA          
SEQRES  34 A  522  ALA LEU LEU PRO ILE GLY LEU GLY ALA GLY ALA ALA GLY          
SEQRES  35 A  522  SER LEU HIS GLU ALA LEU LEU GLN ALA ARG THR PRO ALA          
SEQRES  36 A  522  LEU GLN ALA GLN VAL ARG ASP ALA PHE ALA GLY GLY VAL          
SEQRES  37 A  522  ARG ALA SER GLU LEU ILE GLY ALA LEU ALA VAL VAL LEU          
SEQRES  38 A  522  GLY GLY MET LEU ALA GLY MET LEU LEU ARG ARG ALA ALA          
SEQRES  39 A  522  ARG SER GLU ALA HIS GLN ALA ALA TRP ALA ARG PRO THR          
SEQRES  40 A  522  ILE ARG LEU GLU ALA ALA PRO ALA PRO PHE THR VAL ASP          
SEQRES  41 A  522  LEU ARG                                                      
CRYST1    1.000    1.000    1.000  90.00  90.00  90.00 P 1           1          
ORIGX1      1.000000  0.000000  0.000000        0.00000                         
ORIGX2      0.000000  1.000000  0.000000        0.00000                         
ORIGX3      0.000000  0.000000  1.000000        0.00000                         
SCALE1      1.000000  0.000000  0.000000        0.00000                         
SCALE2      0.000000  1.000000  0.000000        0.00000                         
SCALE3      0.000000  0.000000  1.000000        0.00000                         
MODEL        1                                                                  
ATOM      1  N   MET A   1     -29.726   2.379  49.393  1.00 34.94           N  
ATOM      2  CA  MET A   1     -28.696   1.367  49.067  1.00 34.94           C  
ATOM      3  C   MET A   1     -29.132   0.637  47.803  1.00 34.94           C  
ATOM      4  CB  MET A   1     -28.492   0.380  50.236  1.00 34.94           C  
ATOM      5  O   MET A   1     -29.888  -0.318  47.892  1.00 34.94           O  
ATOM      6  CG  MET A   1     -27.686   0.989  51.389  1.00 34.94           C  
ATOM      7  SD  MET A   1     -27.713   0.018  52.919  1.00 34.94           S  
ATOM      8  CE  MET A   1     -26.407  -1.207  52.622  1.00 34.94           C  
ATOM      9  N   HIS A   2     -28.742   1.134  46.625  1.00 31.17           N  
ATOM     10  CA  HIS A   2     -28.965   0.424  45.364  1.00 31.17           C  
ATOM     11  C   HIS A   2     -27.841  -0.594  45.195  1.00 31.17           C  
ATOM     12  CB  HIS A   2     -29.043   1.409  44.185  1.00 31.17           C  
ATOM     13  O   HIS A   2     -26.700  -0.222  44.942  1.00 31.17           O  
ATOM     14  CG  HIS A   2     -30.392   2.069  44.072  1.00 31.17           C  
ATOM     15  CD2 HIS A   2     -30.678   3.400  44.224  1.00 31.17           C  
ATOM     16  ND1 HIS A   2     -31.580   1.431  43.786  1.00 31.17           N  
ATOM     17  CE1 HIS A   2     -32.558   2.352  43.779  1.00 31.17           C  
ATOM     18  NE2 HIS A   2     -32.055   3.562  44.062  1.00 31.17           N  
ATOM     19  N   ALA A   3     -28.163  -1.868  45.408  1.00 31.77           N  
ATOM     20  CA  ALA A   3     -27.277  -2.968  45.077  1.00 31.77           C  
ATOM     21  C   ALA A   3     -27.129  -3.013  43.552  1.00 31.77           C  
ATOM     22  CB  ALA A   3     -27.856  -4.263  45.664  1.00 31.77           C  
ATOM     23  O   ALA A   3     -28.034  -3.439  42.835  1.00 31.77           O  
ATOM     24  N   THR A   4     -25.997  -2.523  43.059  1.00 35.25           N  
ATOM     25  CA  THR A   4     -25.532  -2.739  41.694  1.00 35.25           C  
ATOM     26  C   THR A   4     -25.334  -4.242  41.536  1.00 35.25           C  
ATOM     27  CB  THR A   4     -24.220  -1.968  41.414  1.00 35.25           C  
ATOM     28  O   THR A   4     -24.351  -4.805  42.016  1.00 35.25           O  
ATOM     29  CG2 THR A   4     -24.277  -1.231  40.079  1.00 35.25           C  
ATOM     30  OG1 THR A   4     -23.969  -0.986  42.400  1.00 35.25           O  
ATOM     31  N   ALA A   5     -26.310  -4.917  40.929  1.00 32.69           N  
ATOM     32  CA  ALA A   5     -26.143  -6.286  40.481  1.00 32.69           C  
ATOM     33  C   ALA A   5     -24.968  -6.292  39.500  1.00 32.69           C  
ATOM     34  CB  ALA A   5     -27.454  -6.778  39.854  1.00 32.69           C  
ATOM     35  O   ALA A   5     -25.065  -5.757  38.396  1.00 32.69           O  
ATOM     36  N   ALA A   6     -23.832  -6.830  39.941  1.00 33.50           N  
ATOM     37  CA  ALA A   6     -22.700  -7.095  39.080  1.00 33.50           C  
ATOM     38  C   ALA A   6     -23.177  -8.077  38.007  1.00 33.50           C  
ATOM     39  CB  ALA A   6     -21.545  -7.640  39.932  1.00 33.50           C  
ATOM     40  O   ALA A   6     -23.333  -9.273  38.269  1.00 33.50           O  
ATOM     41  N   VAL A   7     -23.456  -7.561  36.808  1.00 36.84           N  
ATOM     42  CA  VAL A   7     -23.578  -8.380  35.606  1.00 36.84           C  
ATOM     43  C   VAL A   7     -22.247  -9.102  35.500  1.00 36.84           C  
ATOM     44  CB  VAL A   7     -23.878  -7.533  34.353  1.00 36.84           C  
ATOM     45  O   VAL A   7     -21.221  -8.514  35.172  1.00 36.84           O  
ATOM     46  CG1 VAL A   7     -23.945  -8.407  33.093  1.00 36.84           C  
ATOM     47  CG2 VAL A   7     -25.224  -6.812  34.503  1.00 36.84           C  
ATOM     48  N   THR A   8     -22.242 -10.367  35.902  1.00 37.12           N  
ATOM     49  CA  THR A   8     -21.082 -11.226  35.737  1.00 37.12           C  
ATOM     50  C   THR A   8     -21.020 -11.487  34.241  1.00 37.12           C  
ATOM     51  CB  THR A   8     -21.232 -12.509  36.571  1.00 37.12           C  
ATOM     52  O   THR A   8     -21.724 -12.367  33.746  1.00 37.12           O  
ATOM     53  CG2 THR A   8     -19.928 -13.301  36.650  1.00 37.12           C  
ATOM     54  OG1 THR A   8     -21.587 -12.186  37.899  1.00 37.12           O  
ATOM     55  N   GLU A   9     -20.284 -10.649  33.502  1.00 45.72           N  
ATOM     56  CA  GLU A   9     -19.993 -10.887  32.091  1.00 45.72           C  
ATOM     57  C   GLU A   9     -19.423 -12.298  31.994  1.00 45.72           C  
ATOM     58  CB  GLU A   9     -19.021  -9.847  31.508  1.00 45.72           C  
ATOM     59  O   GLU A   9     -18.339 -12.617  32.491  1.00 45.72           O  
ATOM     60  CG  GLU A   9     -19.771  -8.653  30.899  1.00 45.72           C  
ATOM     61  CD  GLU A   9     -18.834  -7.661  30.192  1.00 45.72           C  
ATOM     62  OE1 GLU A   9     -19.307  -7.041  29.213  1.00 45.72           O  
ATOM     63  OE2 GLU A   9     -17.677  -7.528  30.647  1.00 45.72           O  
ATOM     64  N   THR A  10     -20.230 -13.199  31.442  1.00 49.62           N  
ATOM     65  CA  THR A  10     -19.862 -14.593  31.268  1.00 49.62           C  
ATOM     66  C   THR A  10     -18.787 -14.623  30.199  1.00 49.62           C  
ATOM     67  CB  THR A  10     -21.069 -15.484  30.925  1.00 49.62           C  
ATOM     68  O   THR A  10     -19.060 -14.623  29.002  1.00 49.62           O  
ATOM     69  CG2 THR A  10     -21.701 -16.058  32.192  1.00 49.62           C  
ATOM     70  OG1 THR A  10     -22.095 -14.776  30.269  1.00 49.62           O  
ATOM     71  N   ARG A  11     -17.534 -14.603  30.658  1.00 60.53           N  
ATOM     72  CA  ARG A  11     -16.334 -14.748  29.839  1.00 60.53           C  
ATOM     73  C   ARG A  11     -16.546 -15.832  28.796  1.00 60.53           C  
ATOM     74  CB  ARG A  11     -15.170 -15.127  30.759  1.00 60.53           C  
ATOM     75  O   ARG A  11     -16.638 -17.007  29.150  1.00 60.53           O  
ATOM     76  CG  ARG A  11     -14.450 -13.881  31.264  1.00 60.53           C  
ATOM     77  CD  ARG A  11     -13.378 -14.295  32.266  1.00 60.53           C  
ATOM     78  NE  ARG A  11     -12.502 -13.159  32.546  1.00 60.53           N  
ATOM     79  NH1 ARG A  11     -10.803 -14.320  33.577  1.00 60.53           N  
ATOM     80  NH2 ARG A  11     -10.492 -12.229  32.871  1.00 60.53           N  
ATOM     81  CZ  ARG A  11     -11.280 -13.241  33.015  1.00 60.53           C  
ATOM     82  N   ASN A  12     -16.572 -15.456  27.516  1.00 65.88           N  
ATOM     83  CA  ASN A  12     -16.706 -16.432  26.443  1.00 65.88           C  
ATOM     84  C   ASN A  12     -15.523 -17.419  26.548  1.00 65.88           C  
ATOM     85  CB  ASN A  12     -16.800 -15.715  25.084  1.00 65.88           C  
ATOM     86  O   ASN A  12     -14.365 -17.004  26.398  1.00 65.88           O  
ATOM     87  CG  ASN A  12     -17.107 -16.654  23.926  1.00 65.88           C  
ATOM     88  ND2 ASN A  12     -17.606 -16.123  22.835  1.00 65.88           N  
ATOM     89  OD1 ASN A  12     -16.880 -17.858  23.974  1.00 65.88           O  
ATOM     90  N   PRO A  13     -15.762 -18.715  26.829  1.00 70.62           N  
ATOM     91  CA  PRO A  13     -14.686 -19.682  27.037  1.00 70.62           C  
ATOM     92  C   PRO A  13     -13.858 -19.900  25.763  1.00 70.62           C  
ATOM     93  CB  PRO A  13     -15.380 -20.960  27.525  1.00 70.62           C  
ATOM     94  O   PRO A  13     -12.734 -20.384  25.829  1.00 70.62           O  
ATOM     95  CG  PRO A  13     -16.807 -20.842  26.992  1.00 70.62           C  
ATOM     96  CD  PRO A  13     -17.065 -19.341  27.005  1.00 70.62           C  
ATOM     97  N   ARG A  14     -14.383 -19.492  24.598  1.00 78.56           N  
ATOM     98  CA  ARG A  14     -13.742 -19.635  23.286  1.00 78.56           C  
ATOM     99  C   ARG A  14     -13.056 -18.355  22.794  1.00 78.56           C  
ATOM    100  CB  ARG A  14     -14.765 -20.181  22.275  1.00 78.56           C  
ATOM    101  O   ARG A  14     -12.599 -18.329  21.655  1.00 78.56           O  
ATOM    102  CG  ARG A  14     -15.415 -21.491  22.756  1.00 78.56           C  
ATOM    103  CD  ARG A  14     -16.322 -22.068  21.670  1.00 78.56           C  
ATOM    104  NE  ARG A  14     -17.022 -23.283  22.122  1.00 78.56           N  
ATOM    105  NH1 ARG A  14     -18.549 -23.400  20.407  1.00 78.56           N  
ATOM    106  NH2 ARG A  14     -18.529 -24.985  21.977  1.00 78.56           N  
ATOM    107  CZ  ARG A  14     -18.025 -23.881  21.501  1.00 78.56           C  
ATOM    108  N   ARG A  15     -12.941 -17.308  23.624  1.00 81.25           N  
ATOM    109  CA  ARG A  15     -12.379 -15.995  23.237  1.00 81.25           C  
ATOM    110  C   ARG A  15     -10.985 -16.051  22.609  1.00 81.25           C  
ATOM    111  CB  ARG A  15     -12.405 -15.033  24.432  1.00 81.25           C  
ATOM    112  O   ARG A  15     -10.737 -15.393  21.606  1.00 81.25           O  
ATOM    113  CG  ARG A  15     -11.591 -15.446  25.663  1.00 81.25           C  
ATOM    114  CD  ARG A  15     -11.942 -14.475  26.792  1.00 81.25           C  
ATOM    115  NE  ARG A  15     -11.114 -14.698  27.980  1.00 81.25           N  
ATOM    116  NH1 ARG A  15     -12.326 -16.344  28.986  1.00 81.25           N  
ATOM    117  NH2 ARG A  15     -10.523 -15.478  30.014  1.00 81.25           N  
ATOM    118  CZ  ARG A  15     -11.328 -15.505  28.990  1.00 81.25           C  
ATOM    119  N   TRP A  16     -10.105 -16.903  23.129  1.00 84.81           N  
ATOM    120  CA  TRP A  16      -8.758 -17.097  22.581  1.00 84.81           C  
ATOM    121  C   TRP A  16      -8.760 -17.803  21.222  1.00 84.81           C  
ATOM    122  CB  TRP A  16      -7.923 -17.868  23.604  1.00 84.81           C  
ATOM    123  O   TRP A  16      -7.929 -17.506  20.370  1.00 84.81           O  
ATOM    124  CG  TRP A  16      -7.634 -17.074  24.837  1.00 84.81           C  
ATOM    125  CD1 TRP A  16      -8.277 -17.163  26.025  1.00 84.81           C  
ATOM    126  CD2 TRP A  16      -6.631 -16.027  24.997  1.00 84.81           C  
ATOM    127  CE2 TRP A  16      -6.735 -15.505  26.320  1.00 84.81           C  
ATOM    128  CE3 TRP A  16      -5.648 -15.465  24.154  1.00 84.81           C  
ATOM    129  NE1 TRP A  16      -7.759 -16.224  26.898  1.00 84.81           N  
ATOM    130  CH2 TRP A  16      -4.942 -13.931  25.920  1.00 84.81           C  
ATOM    131  CZ2 TRP A  16      -5.911 -14.471  26.784  1.00 84.81           C  
ATOM    132  CZ3 TRP A  16      -4.812 -14.429  24.611  1.00 84.81           C  
ATOM    133  N   LEU A  17      -9.727 -18.693  20.990  1.00 83.19           N  
ATOM    134  CA  LEU A  17      -9.899 -19.361  19.702  1.00 83.19           C  
ATOM    135  C   LEU A  17     -10.512 -18.406  18.665  1.00 83.19           C  
ATOM    136  CB  LEU A  17     -10.702 -20.651  19.943  1.00 83.19           C  
ATOM    137  O   LEU A  17     -10.100 -18.414  17.510  1.00 83.19           O  
ATOM    138  CG  LEU A  17     -10.614 -21.648  18.773  1.00 83.19           C  
ATOM    139  CD1 LEU A  17     -10.620 -23.084  19.292  1.00 83.19           C  
ATOM    140  CD2 LEU A  17     -11.804 -21.514  17.838  1.00 83.19           C  
ATOM    141  N   ILE A  18     -11.428 -17.526  19.089  1.00 80.19           N  
ATOM    142  CA  ILE A  18     -11.929 -16.416  18.263  1.00 80.19           C  
ATOM    143  C   ILE A  18     -10.770 -15.496  17.859  1.00 80.19           C  
ATOM    144  CB  ILE A  18     -13.051 -15.643  19.000  1.00 80.19           C  
ATOM    145  O   ILE A  18     -10.628 -15.192  16.677  1.00 80.19           O  
ATOM    146  CG1 ILE A  18     -14.293 -16.542  19.187  1.00 80.19           C  
ATOM    147  CG2 ILE A  18     -13.437 -14.365  18.236  1.00 80.19           C  
ATOM    148  CD1 ILE A  18     -15.343 -15.959  20.142  1.00 80.19           C  
ATOM    149  N   LEU A  19      -9.908 -15.115  18.807  1.00 84.00           N  
ATOM    150  CA  LEU A  19      -8.718 -14.315  18.520  1.00 84.00           C  
ATOM    151  C   LEU A  19      -7.804 -15.013  17.509  1.00 84.00           C  
ATOM    152  CB  LEU A  19      -7.992 -13.993  19.834  1.00 84.00           C  
ATOM    153  O   LEU A  19      -7.445 -14.391  16.522  1.00 84.00           O  
ATOM    154  CG  LEU A  19      -6.736 -13.113  19.692  1.00 84.00           C  
ATOM    155  CD1 LEU A  19      -7.040 -11.737  19.103  1.00 84.00           C  
ATOM    156  CD2 LEU A  19      -6.141 -12.887  21.081  1.00 84.00           C  
ATOM    157  N   ALA A  20      -7.501 -16.302  17.688  1.00 84.38           N  
ATOM    158  CA  ALA A  20      -6.666 -17.055  16.750  1.00 84.38           C  
ATOM    159  C   ALA A  20      -7.222 -17.042  15.314  1.00 84.38           C  
ATOM    160  CB  ALA A  20      -6.514 -18.488  17.275  1.00 84.38           C  
ATOM    161  O   ALA A  20      -6.478 -16.815  14.363  1.00 84.38           O  
ATOM    162  N   VAL A  21      -8.535 -17.229  15.151  1.00 80.94           N  
ATOM    163  CA  VAL A  21      -9.209 -17.216  13.841  1.00 80.94           C  
ATOM    164  C   VAL A  21      -9.166 -15.829  13.202  1.00 80.94           C  
ATOM    165  CB  VAL A  21     -10.664 -17.681  14.012  1.00 80.94           C  
ATOM    166  O   VAL A  21      -8.851 -15.700  12.022  1.00 80.94           O  
ATOM    167  CG1 VAL A  21     -11.525 -17.466  12.759  1.00 80.94           C  
ATOM    168  CG2 VAL A  21     -10.705 -19.170  14.389  1.00 80.94           C  
ATOM    169  N   ILE A  22      -9.478 -14.786  13.971  1.00 82.00           N  
ATOM    170  CA  ILE A  22      -9.492 -13.400  13.486  1.00 82.00           C  
ATOM    171  C   ILE A  22      -8.072 -12.944  13.142  1.00 82.00           C  
ATOM    172  CB  ILE A  22     -10.162 -12.509  14.550  1.00 82.00           C  
ATOM    173  O   ILE A  22      -7.854 -12.306  12.114  1.00 82.00           O  
ATOM    174  CG1 ILE A  22     -11.658 -12.878  14.637  1.00 82.00           C  
ATOM    175  CG2 ILE A  22     -10.037 -11.014  14.232  1.00 82.00           C  
ATOM    176  CD1 ILE A  22     -12.390 -12.134  15.748  1.00 82.00           C  
ATOM    177  N   SER A  23      -7.095 -13.326  13.960  1.00 84.88           N  
ATOM    178  CA  SER A  23      -5.676 -13.114  13.702  1.00 84.88           C  
ATOM    179  C   SER A  23      -5.207 -13.844  12.443  1.00 84.88           C  
ATOM    180  CB  SER A  23      -4.873 -13.574  14.920  1.00 84.88           C  
ATOM    181  O   SER A  23      -4.462 -13.258  11.665  1.00 84.88           O  
ATOM    182  OG  SER A  23      -5.041 -12.670  15.996  1.00 84.88           O  
ATOM    183  N   LEU A  24      -5.671 -15.072  12.190  1.00 83.06           N  
ATOM    184  CA  LEU A  24      -5.363 -15.807  10.960  1.00 83.06           C  
ATOM    185  C   LEU A  24      -5.977 -15.134   9.721  1.00 83.06           C  
ATOM    186  CB  LEU A  24      -5.844 -17.262  11.115  1.00 83.06           C  
ATOM    187  O   LEU A  24      -5.294 -14.971   8.712  1.00 83.06           O  
ATOM    188  CG  LEU A  24      -5.446 -18.176   9.944  1.00 83.06           C  
ATOM    189  CD1 LEU A  24      -3.941 -18.434   9.897  1.00 83.06           C  
ATOM    190  CD2 LEU A  24      -6.176 -19.515  10.058  1.00 83.06           C  
ATOM    191  N   ALA A  25      -7.236 -14.694   9.806  1.00 80.62           N  
ATOM    192  CA  ALA A  25      -7.893 -13.948   8.733  1.00 80.62           C  
ATOM    193  C   ALA A  25      -7.139 -12.650   8.409  1.00 80.62           C  
ATOM    194  CB  ALA A  25      -9.341 -13.658   9.149  1.00 80.62           C  
ATOM    195  O   ALA A  25      -6.920 -12.323   7.246  1.00 80.62           O  
ATOM    196  N   GLN A  26      -6.688 -11.937   9.441  1.00 83.62           N  
ATOM    197  CA  GLN A  26      -5.903 -10.723   9.269  1.00 83.62           C  
ATOM    198  C   GLN A  26      -4.509 -10.993   8.700  1.00 83.62           C  
ATOM    199  CB  GLN A  26      -5.828 -10.010  10.613  1.00 83.62           C  
ATOM    200  O   GLN A  26      -4.062 -10.257   7.825  1.00 83.62           O  
ATOM    201  CG  GLN A  26      -5.113  -8.666  10.457  1.00 83.62           C  
ATOM    202  CD  GLN A  26      -5.465  -7.748  11.603  1.00 83.62           C  
ATOM    203  NE2 GLN A  26      -4.500  -7.177  12.265  1.00 83.62           N  
ATOM    204  OE1 GLN A  26      -6.626  -7.535  11.928  1.00 83.62           O  
ATOM    205  N   LEU A  27      -3.835 -12.052   9.155  1.00 83.69           N  
ATOM    206  CA  LEU A  27      -2.539 -12.467   8.621  1.00 83.69           C  
ATOM    207  C   LEU A  27      -2.619 -12.658   7.107  1.00 83.69           C  
ATOM    208  CB  LEU A  27      -2.085 -13.738   9.361  1.00 83.69           C  
ATOM    209  O   LEU A  27      -1.759 -12.160   6.391  1.00 83.69           O  
ATOM    210  CG  LEU A  27      -0.704 -14.277   8.937  1.00 83.69           C  
ATOM    211  CD1 LEU A  27      -0.104 -15.077  10.094  1.00 83.69           C  
ATOM    212  CD2 LEU A  27      -0.762 -15.230   7.739  1.00 83.69           C  
ATOM    213  N   VAL A  28      -3.676 -13.304   6.618  1.00 80.31           N  
ATOM    214  CA  VAL A  28      -3.874 -13.528   5.183  1.00 80.31           C  
ATOM    215  C   VAL A  28      -4.037 -12.234   4.397  1.00 80.31           C  
ATOM    216  CB  VAL A  28      -5.045 -14.496   4.980  1.00 80.31           C  
ATOM    217  O   VAL A  28      -3.392 -12.074   3.368  1.00 80.31           O  
ATOM    218  CG1 VAL A  28      -5.631 -14.487   3.573  1.00 80.31           C  
ATOM    219  CG2 VAL A  28      -4.496 -15.892   5.257  1.00 80.31           C  
ATOM    220  N   VAL A  29      -4.814 -11.274   4.902  1.00 82.12           N  
ATOM    221  CA  VAL A  29      -4.954  -9.955   4.258  1.00 82.12           C  
ATOM    222  C   VAL A  29      -3.605  -9.224   4.170  1.00 82.12           C  
ATOM    223  CB  VAL A  29      -5.992  -9.108   5.020  1.00 82.12           C  
ATOM    224  O   VAL A  29      -3.322  -8.534   3.190  1.00 82.12           O  
ATOM    225  CG1 VAL A  29      -6.112  -7.688   4.461  1.00 82.12           C  
ATOM    226  CG2 VAL A  29      -7.390  -9.734   4.937  1.00 82.12           C  
ATOM    227  N   LEU A  30      -2.750  -9.365   5.185  1.00 82.12           N  
ATOM    228  CA  LEU A  30      -1.432  -8.724   5.220  1.00 82.12           C  
ATOM    229  C   LEU A  30      -0.413  -9.413   4.305  1.00 82.12           C  
ATOM    230  CB  LEU A  30      -0.938  -8.697   6.672  1.00 82.12           C  
ATOM    231  O   LEU A  30       0.345  -8.740   3.604  1.00 82.12           O  
ATOM    232  CG  LEU A  30      -1.806  -7.823   7.593  1.00 82.12           C  
ATOM    233  CD1 LEU A  30      -1.294  -7.953   9.018  1.00 82.12           C  
ATOM    234  CD2 LEU A  30      -1.776  -6.358   7.177  1.00 82.12           C  
ATOM    235  N   VAL A  31      -0.417 -10.747   4.283  1.00 80.94           N  
ATOM    236  CA  VAL A  31       0.409 -11.545   3.369  1.00 80.94           C  
ATOM    237  C   VAL A  31       0.027 -11.229   1.923  1.00 80.94           C  
ATOM    238  CB  VAL A  31       0.285 -13.045   3.697  1.00 80.94           C  
ATOM    239  O   VAL A  31       0.894 -10.883   1.131  1.00 80.94           O  
ATOM    240  CG1 VAL A  31       0.906 -13.955   2.631  1.00 80.94           C  
ATOM    241  CG2 VAL A  31       0.998 -13.357   5.022  1.00 80.94           C  
ATOM    242  N   ASP A  32      -1.261 -11.217   1.594  1.00 83.94           N  
ATOM    243  CA  ASP A  32      -1.754 -10.897   0.251  1.00 83.94           C  
ATOM    244  C   ASP A  32      -1.236  -9.541  -0.278  1.00 83.94           C  
ATOM    245  CB  ASP A  32      -3.279 -10.925   0.330  1.00 83.94           C  
ATOM    246  O   ASP A  32      -0.755  -9.442  -1.408  1.00 83.94           O  
ATOM    247  CG  ASP A  32      -3.917 -10.575  -1.001  1.00 83.94           C  
ATOM    248  OD1 ASP A  32      -4.017 -11.480  -1.854  1.00 83.94           O  
ATOM    249  OD2 ASP A  32      -4.350  -9.407  -1.132  1.00 83.94           O  
ATOM    250  N   ASN A  33      -1.226  -8.507   0.570  1.00 79.06           N  
ATOM    251  CA  ASN A  33      -0.724  -7.181   0.192  1.00 79.06           C  
ATOM    252  C   ASN A  33       0.784  -7.126  -0.069  1.00 79.06           C  
ATOM    253  CB  ASN A  33      -1.100  -6.173   1.287  1.00 79.06           C  
ATOM    254  O   ASN A  33       1.252  -6.289  -0.839  1.00 79.06           O  
ATOM    255  CG  ASN A  33      -2.505  -5.685   1.061  1.00 79.06           C  
ATOM    256  ND2 ASN A  33      -3.430  -5.994   1.934  1.00 79.06           N  
ATOM    257  OD1 ASN A  33      -2.795  -5.058   0.060  1.00 79.06           O  
ATOM    258  N   THR A  34       1.558  -7.984   0.588  1.00 77.12           N  
ATOM    259  CA  THR A  34       3.021  -7.970   0.477  1.00 77.12           C  
ATOM    260  C   THR A  34       3.508  -8.879  -0.645  1.00 77.12           C  
ATOM    261  CB  THR A  34       3.682  -8.322   1.814  1.00 77.12           C  
ATOM    262  O   THR A  34       4.407  -8.491  -1.392  1.00 77.12           O  
ATOM    263  CG2 THR A  34       3.481  -7.224   2.857  1.00 77.12           C  
ATOM    264  OG1 THR A  34       3.134  -9.489   2.365  1.00 77.12           O  
ATOM    265  N   VAL A  35       2.876 -10.042  -0.820  1.00 80.62           N  
ATOM    266  CA  VAL A  35       3.287 -11.075  -1.778  1.00 80.62           C  
ATOM    267  C   VAL A  35       3.112 -10.646  -3.234  1.00 80.62           C  
ATOM    268  CB  VAL A  35       2.528 -12.384  -1.498  1.00 80.62           C  
ATOM    269  O   VAL A  35       3.919 -11.042  -4.073  1.00 80.62           O  
ATOM    270  CG1 VAL A  35       2.846 -13.447  -2.550  1.00 80.62           C  
ATOM    271  CG2 VAL A  35       2.941 -12.968  -0.147  1.00 80.62           C  
ATOM    272  N   LEU A  36       2.125  -9.799  -3.548  1.00 82.25           N  
ATOM    273  CA  LEU A  36       1.887  -9.343  -4.922  1.00 82.25           C  
ATOM    274  C   LEU A  36       3.131  -8.700  -5.558  1.00 82.25           C  
ATOM    275  CB  LEU A  36       0.704  -8.360  -4.918  1.00 82.25           C  
ATOM    276  O   LEU A  36       3.399  -8.919  -6.736  1.00 82.25           O  
ATOM    277  CG  LEU A  36       0.284  -7.884  -6.324  1.00 82.25           C  
ATOM    278  CD1 LEU A  36      -0.212  -9.045  -7.183  1.00 82.25           C  
ATOM    279  CD2 LEU A  36      -0.846  -6.866  -6.192  1.00 82.25           C  
ATOM    280  N   ASN A  37       3.932  -7.969  -4.774  1.00 78.81           N  
ATOM    281  CA  ASN A  37       5.154  -7.337  -5.276  1.00 78.81           C  
ATOM    282  C   ASN A  37       6.198  -8.374  -5.744  1.00 78.81           C  
ATOM    283  CB  ASN A  37       5.735  -6.394  -4.209  1.00 78.81           C  
ATOM    284  O   ASN A  37       6.978  -8.105  -6.655  1.00 78.81           O  
ATOM    285  CG  ASN A  37       4.813  -5.249  -3.852  1.00 78.81           C  
ATOM    286  ND2 ASN A  37       4.101  -5.354  -2.754  1.00 78.81           N  
ATOM    287  OD1 ASN A  37       4.721  -4.260  -4.556  1.00 78.81           O  
ATOM    288  N   LEU A  38       6.199  -9.579  -5.166  1.00 79.75           N  
ATOM    289  CA  LEU A  38       7.083 -10.676  -5.575  1.00 79.75           C  
ATOM    290  C   LEU A  38       6.588 -11.417  -6.821  1.00 79.75           C  
ATOM    291  CB  LEU A  38       7.271 -11.656  -4.412  1.00 79.75           C  
ATOM    292  O   LEU A  38       7.365 -12.083  -7.491  1.00 79.75           O  
ATOM    293  CG  LEU A  38       7.961 -11.058  -3.177  1.00 79.75           C  
ATOM    294  CD1 LEU A  38       8.048 -12.153  -2.124  1.00 79.75           C  
ATOM    295  CD2 LEU A  38       9.385 -10.571  -3.458  1.00 79.75           C  
ATOM    296  N   ALA A  39       5.303 -11.304  -7.153  1.00 83.31           N  
ATOM    297  CA  ALA A  39       4.741 -11.935  -8.343  1.00 83.31           C  
ATOM    298  C   ALA A  39       4.970 -11.115  -9.620  1.00 83.31           C  
ATOM    299  CB  ALA A  39       3.260 -12.204  -8.082  1.00 83.31           C  
ATOM    300  O   ALA A  39       4.724 -11.624 -10.710  1.00 83.31           O  
ATOM    301  N   ILE A  40       5.450  -9.871  -9.492  1.00 81.12           N  
ATOM    302  CA  ILE A  40       5.594  -8.908 -10.591  1.00 81.12           C  
ATOM    303  C   ILE A  40       6.294  -9.502 -11.824  1.00 81.12           C  
ATOM    304  CB  ILE A  40       6.248  -7.597 -10.085  1.00 81.12           C  
ATOM    305  O   ILE A  40       5.695  -9.431 -12.893  1.00 81.12           O  
ATOM    306  CG1 ILE A  40       5.224  -6.848  -9.208  1.00 81.12           C  
ATOM    307  CG2 ILE A  40       6.733  -6.742 -11.268  1.00 81.12           C  
ATOM    308  CD1 ILE A  40       5.766  -5.606  -8.491  1.00 81.12           C  
ATOM    309  N   PRO A  41       7.481 -10.137 -11.724  1.00 76.25           N  
ATOM    310  CA  PRO A  41       8.159 -10.659 -12.911  1.00 76.25           C  
ATOM    311  C   PRO A  41       7.328 -11.708 -13.659  1.00 76.25           C  
ATOM    312  CB  PRO A  41       9.486 -11.243 -12.415  1.00 76.25           C  
ATOM    313  O   PRO A  41       7.203 -11.632 -14.878  1.00 76.25           O  
ATOM    314  CG  PRO A  41       9.734 -10.510 -11.101  1.00 76.25           C  
ATOM    315  CD  PRO A  41       8.328 -10.309 -10.549  1.00 76.25           C  
ATOM    316  N   LYS A  42       6.699 -12.637 -12.923  1.00 79.19           N  
ATOM    317  CA  LYS A  42       5.835 -13.672 -13.508  1.00 79.19           C  
ATOM    318  C   LYS A  42       4.560 -13.086 -14.109  1.00 79.19           C  
ATOM    319  CB  LYS A  42       5.466 -14.744 -12.475  1.00 79.19           C  
ATOM    320  O   LYS A  42       4.128 -13.528 -15.160  1.00 79.19           O  
ATOM    321  CG  LYS A  42       6.664 -15.584 -12.012  1.00 79.19           C  
ATOM    322  CD  LYS A  42       6.162 -16.900 -11.403  1.00 79.19           C  
ATOM    323  CE  LYS A  42       7.331 -17.770 -10.936  1.00 79.19           C  
ATOM    324  NZ  LYS A  42       6.889 -19.155 -10.639  1.00 79.19           N  
ATOM    325  N   LEU A  43       3.967 -12.077 -13.468  1.00 82.38           N  
ATOM    326  CA  LEU A  43       2.795 -11.375 -13.999  1.00 82.38           C  
ATOM    327  C   LEU A  43       3.128 -10.633 -15.300  1.00 82.38           C  
ATOM    328  CB  LEU A  43       2.255 -10.397 -12.941  1.00 82.38           C  
ATOM    329  O   LEU A  43       2.316 -10.623 -16.222  1.00 82.38           O  
ATOM    330  CG  LEU A  43       1.577 -11.074 -11.738  1.00 82.38           C  
ATOM    331  CD1 LEU A  43       1.338 -10.042 -10.634  1.00 82.38           C  
ATOM    332  CD2 LEU A  43       0.226 -11.680 -12.112  1.00 82.38           C  
ATOM    333  N   THR A  44       4.317 -10.038 -15.398  1.00 78.69           N  
ATOM    334  CA  THR A  44       4.783  -9.409 -16.638  1.00 78.69           C  
ATOM    335  C   THR A  44       4.999 -10.436 -17.750  1.00 78.69           C  
ATOM    336  CB  THR A  44       6.064  -8.606 -16.391  1.00 78.69           C  
ATOM    337  O   THR A  44       4.631 -10.161 -18.886  1.00 78.69           O  
ATOM    338  CG2 THR A  44       6.538  -7.869 -17.634  1.00 78.69           C  
ATOM    339  OG1 THR A  44       5.835  -7.595 -15.445  1.00 78.69           O  
ATOM    340  N   GLU A  45       5.557 -11.608 -17.441  1.00 78.44           N  
ATOM    341  CA  GLU A  45       5.796 -12.675 -18.424  1.00 78.44           C  
ATOM    342  C   GLU A  45       4.496 -13.356 -18.891  1.00 78.44           C  
ATOM    343  CB  GLU A  45       6.794 -13.675 -17.813  1.00 78.44           C  
ATOM    344  O   GLU A  45       4.255 -13.459 -20.091  1.00 78.44           O  
ATOM    345  CG  GLU A  45       7.261 -14.762 -18.795  1.00 78.44           C  
ATOM    346  CD  GLU A  45       8.344 -15.688 -18.207  1.00 78.44           C  
ATOM    347  OE1 GLU A  45       8.879 -16.511 -18.986  1.00 78.44           O  
ATOM    348  OE2 GLU A  45       8.693 -15.539 -17.010  1.00 78.44           O  
ATOM    349  N   ASP A  46       3.628 -13.762 -17.959  1.00 81.94           N  
ATOM    350  CA  ASP A  46       2.435 -14.564 -18.265  1.00 81.94           C  
ATOM    351  C   ASP A  46       1.254 -13.729 -18.788  1.00 81.94           C  
ATOM    352  CB  ASP A  46       1.989 -15.342 -17.010  1.00 81.94           C  
ATOM    353  O   ASP A  46       0.453 -14.220 -19.584  1.00 81.94           O  
ATOM    354  CG  ASP A  46       2.890 -16.518 -16.606  1.00 81.94           C  
ATOM    355  OD1 ASP A  46       3.702 -16.981 -17.430  1.00 81.94           O  
ATOM    356  OD2 ASP A  46       2.693 -17.020 -15.471  1.00 81.94           O  
ATOM    357  N   LEU A  47       1.105 -12.478 -18.328  1.00 80.94           N  
ATOM    358  CA  LEU A  47      -0.021 -11.605 -18.697  1.00 80.94           C  
ATOM    359  C   LEU A  47       0.381 -10.451 -19.623  1.00 80.94           C  
ATOM    360  CB  LEU A  47      -0.735 -11.074 -17.434  1.00 80.94           C  
ATOM    361  O   LEU A  47      -0.493  -9.689 -20.037  1.00 80.94           O  
ATOM    362  CG  LEU A  47      -1.293 -12.149 -16.485  1.00 80.94           C  
ATOM    363  CD1 LEU A  47      -1.884 -11.472 -15.245  1.00 80.94           C  
ATOM    364  CD2 LEU A  47      -2.403 -12.969 -17.145  1.00 80.94           C  
ATOM    365  N   GLY A  48       1.674 -10.285 -19.921  1.00 76.75           N  
ATOM    366  CA  GLY A  48       2.174  -9.102 -20.628  1.00 76.75           C  
ATOM    367  C   GLY A  48       1.972  -7.808 -19.831  1.00 76.75           C  
ATOM    368  O   GLY A  48       1.811  -6.744 -20.421  1.00 76.75           O  
ATOM    369  N   ALA A  49       1.906  -7.895 -18.497  1.00 82.25           N  
ATOM    370  CA  ALA A  49       1.525  -6.770 -17.649  1.00 82.25           C  
ATOM    371  C   ALA A  49       2.551  -5.628 -17.710  1.00 82.25           C  
ATOM    372  CB  ALA A  49       1.308  -7.266 -16.213  1.00 82.25           C  
ATOM    373  O   ALA A  49       3.733  -5.817 -17.397  1.00 82.25           O  
ATOM    374  N   THR A  50       2.080  -4.425 -18.048  1.00 82.12           N  
ATOM    375  CA  THR A  50       2.916  -3.220 -18.069  1.00 82.12           C  
ATOM    376  C   THR A  50       3.263  -2.737 -16.661  1.00 82.12           C  
ATOM    377  CB  THR A  50       2.295  -2.077 -18.889  1.00 82.12           C  
ATOM    378  O   THR A  50       2.664  -3.132 -15.656  1.00 82.12           O  
ATOM    379  CG2 THR A  50       1.881  -2.505 -20.294  1.00 82.12           C  
ATOM    380  OG1 THR A  50       1.183  -1.541 -18.211  1.00 82.12           O  
ATOM    381  N   THR A  51       4.219  -1.812 -16.561  1.00 78.31           N  
ATOM    382  CA  THR A  51       4.538  -1.162 -15.279  1.00 78.31           C  
ATOM    383  C   THR A  51       3.321  -0.412 -14.717  1.00 78.31           C  
ATOM    384  CB  THR A  51       5.718  -0.190 -15.429  1.00 78.31           C  
ATOM    385  O   THR A  51       3.153  -0.333 -13.497  1.00 78.31           O  
ATOM    386  CG2 THR A  51       6.315   0.200 -14.076  1.00 78.31           C  
ATOM    387  OG1 THR A  51       6.764  -0.776 -16.170  1.00 78.31           O  
ATOM    388  N   ALA A  52       2.460   0.131 -15.584  1.00 81.75           N  
ATOM    389  CA  ALA A  52       1.202   0.760 -15.191  1.00 81.75           C  
ATOM    390  C   ALA A  52       0.176  -0.270 -14.690  1.00 81.75           C  
ATOM    391  CB  ALA A  52       0.663   1.562 -16.377  1.00 81.75           C  
ATOM    392  O   ALA A  52      -0.451  -0.039 -13.654  1.00 81.75           O  
ATOM    393  N   ASP A  53       0.056  -1.424 -15.353  1.00 85.94           N  
ATOM    394  CA  ASP A  53      -0.814  -2.519 -14.908  1.00 85.94           C  
ATOM    395  C   ASP A  53      -0.425  -3.018 -13.515  1.00 85.94           C  
ATOM    396  CB  ASP A  53      -0.734  -3.707 -15.872  1.00 85.94           C  
ATOM    397  O   ASP A  53      -1.283  -3.165 -12.646  1.00 85.94           O  
ATOM    398  CG  ASP A  53      -1.487  -3.533 -17.184  1.00 85.94           C  
ATOM    399  OD1 ASP A  53      -2.403  -2.682 -17.237  1.00 85.94           O  
ATOM    400  OD2 ASP A  53      -1.227  -4.382 -18.066  1.00 85.94           O  
ATOM    401  N   ILE A  54       0.870  -3.217 -13.261  1.00 85.56           N  
ATOM    402  CA  ILE A  54       1.386  -3.634 -11.949  1.00 85.56           C  
ATOM    403  C   ILE A  54       1.021  -2.614 -10.867  1.00 85.56           C  
ATOM    404  CB  ILE A  54       2.911  -3.814 -12.037  1.00 85.56           C  
ATOM    405  O   ILE A  54       0.535  -2.981  -9.792  1.00 85.56           O  
ATOM    406  CG1 ILE A  54       3.271  -5.044 -12.892  1.00 85.56           C  
ATOM    407  CG2 ILE A  54       3.533  -3.957 -10.637  1.00 85.56           C  
ATOM    408  CD1 ILE A  54       4.675  -4.923 -13.487  1.00 85.56           C  
ATOM    409  N   GLN A  55       1.218  -1.322 -11.151  1.00 86.38           N  
ATOM    410  CA  GLN A  55       0.813  -0.255 -10.235  1.00 86.38           C  
ATOM    411  C   GLN A  55      -0.695  -0.309  -9.968  1.00 86.38           C  
ATOM    412  CB  GLN A  55       1.207   1.116 -10.797  1.00 86.38           C  
ATOM    413  O   GLN A  55      -1.113  -0.126  -8.827  1.00 86.38           O  
ATOM    414  CG  GLN A  55       2.717   1.366 -10.731  1.00 86.38           C  
ATOM    415  CD  GLN A  55       3.077   2.637 -11.483  1.00 86.38           C  
ATOM    416  NE2 GLN A  55       3.833   2.544 -12.550  1.00 86.38           N  
ATOM    417  OE1 GLN A  55       2.668   3.730 -11.140  1.00 86.38           O  
ATOM    418  N   TRP A  56      -1.515  -0.617 -10.975  1.00 90.88           N  
ATOM    419  CA  TRP A  56      -2.959  -0.788 -10.818  1.00 90.88           C  
ATOM    420  C   TRP A  56      -3.365  -2.029 -10.031  1.00 90.88           C  
ATOM    421  CB  TRP A  56      -3.634  -0.785 -12.188  1.00 90.88           C  
ATOM    422  O   TRP A  56      -4.279  -1.942  -9.212  1.00 90.88           O  
ATOM    423  CG  TRP A  56      -4.040   0.578 -12.597  1.00 90.88           C  
ATOM    424  CD1 TRP A  56      -3.526   1.305 -13.613  1.00 90.88           C  
ATOM    425  CD2 TRP A  56      -5.037   1.406 -11.944  1.00 90.88           C  
ATOM    426  CE2 TRP A  56      -5.049   2.658 -12.604  1.00 90.88           C  
ATOM    427  CE3 TRP A  56      -5.913   1.234 -10.846  1.00 90.88           C  
ATOM    428  NE1 TRP A  56      -4.134   2.543 -13.632  1.00 90.88           N  
ATOM    429  CH2 TRP A  56      -6.748   3.508 -11.083  1.00 90.88           C  
ATOM    430  CZ2 TRP A  56      -5.875   3.684 -12.164  1.00 90.88           C  
ATOM    431  CZ3 TRP A  56      -6.769   2.270 -10.423  1.00 90.88           C  
ATOM    432  N   MET A  57      -2.689  -3.162 -10.211  1.00 89.00           N  
ATOM    433  CA  MET A  57      -2.946  -4.382  -9.437  1.00 89.00           C  
ATOM    434  C   MET A  57      -2.719  -4.149  -7.933  1.00 89.00           C  
ATOM    435  CB  MET A  57      -2.026  -5.505  -9.936  1.00 89.00           C  
ATOM    436  O   MET A  57      -3.450  -4.685  -7.092  1.00 89.00           O  
ATOM    437  CG  MET A  57      -2.344  -5.981 -11.355  1.00 89.00           C  
ATOM    438  SD  MET A  57      -1.021  -7.021 -12.022  1.00 89.00           S  
ATOM    439  CE  MET A  57      -1.643  -7.276 -13.701  1.00 89.00           C  
ATOM    440  N   ILE A  58      -1.736  -3.310  -7.591  1.00 86.25           N  
ATOM    441  CA  ILE A  58      -1.456  -2.884  -6.214  1.00 86.25           C  
ATOM    442  C   ILE A  58      -2.481  -1.831  -5.758  1.00 86.25           C  
ATOM    443  CB  ILE A  58       0.007  -2.386  -6.104  1.00 86.25           C  
ATOM    444  O   ILE A  58      -3.112  -1.982  -4.708  1.00 86.25           O  
ATOM    445  CG1 ILE A  58       1.015  -3.513  -6.445  1.00 86.25           C  
ATOM    446  CG2 ILE A  58       0.284  -1.855  -4.684  1.00 86.25           C  
ATOM    447  CD1 ILE A  58       2.440  -3.010  -6.714  1.00 86.25           C  
ATOM    448  N   ASN A  59      -2.691  -0.784  -6.560  1.00 90.38           N  
ATOM    449  CA  ASN A  59      -3.488   0.380  -6.174  1.00 90.38           C  
ATOM    450  C   ASN A  59      -4.992   0.128  -6.142  1.00 90.38           C  
ATOM    451  CB  ASN A  59      -3.146   1.567  -7.091  1.00 90.38           C  
ATOM    452  O   ASN A  59      -5.659   0.681  -5.274  1.00 90.38           O  
ATOM    453  CG  ASN A  59      -1.817   2.184  -6.714  1.00 90.38           C  
ATOM    454  ND2 ASN A  59      -1.071   2.731  -7.636  1.00 90.38           N  
ATOM    455  OD1 ASN A  59      -1.444   2.206  -5.560  1.00 90.38           O  
ATOM    456  N   ALA A  60      -5.547  -0.704  -7.024  1.00 91.19           N  
ATOM    457  CA  ALA A  60      -6.987  -0.964  -7.061  1.00 91.19           C  
ATOM    458  C   ALA A  60      -7.502  -1.502  -5.721  1.00 91.19           C  
ATOM    459  CB  ALA A  60      -7.280  -1.945  -8.197  1.00 91.19           C  
ATOM    460  O   ALA A  60      -8.513  -1.029  -5.202  1.00 91.19           O  
ATOM    461  N   TYR A  61      -6.758  -2.428  -5.117  1.00 90.88           N  
ATOM    462  CA  TYR A  61      -7.054  -2.917  -3.777  1.00 90.88           C  
ATOM    463  C   TYR A  61      -6.955  -1.798  -2.731  1.00 90.88           C  
ATOM    464  CB  TYR A  61      -6.100  -4.066  -3.454  1.00 90.88           C  
ATOM    465  O   TYR A  61      -7.893  -1.593  -1.962  1.00 90.88           O  
ATOM    466  CG  TYR A  61      -6.200  -4.528  -2.019  1.00 90.88           C  
ATOM    467  CD1 TYR A  61      -5.436  -3.886  -1.028  1.00 90.88           C  
ATOM    468  CD2 TYR A  61      -7.083  -5.564  -1.669  1.00 90.88           C  
ATOM    469  CE1 TYR A  61      -5.597  -4.242   0.318  1.00 90.88           C  
ATOM    470  CE2 TYR A  61      -7.219  -5.950  -0.322  1.00 90.88           C  
ATOM    471  OH  TYR A  61      -6.596  -5.616   1.975  1.00 90.88           O  
ATOM    472  CZ  TYR A  61      -6.481  -5.277   0.670  1.00 90.88           C  
ATOM    473  N   ALA A  62      -5.842  -1.055  -2.715  1.00 88.94           N  
ATOM    474  CA  ALA A  62      -5.585  -0.026  -1.709  1.00 88.94           C  
ATOM    475  C   ALA A  62      -6.602   1.127  -1.766  1.00 88.94           C  
ATOM    476  CB  ALA A  62      -4.150   0.482  -1.890  1.00 88.94           C  
ATOM    477  O   ALA A  62      -7.029   1.606  -0.720  1.00 88.94           O  
ATOM    478  N   LEU A  63      -7.025   1.531  -2.968  1.00 91.06           N  
ATOM    479  CA  LEU A  63      -7.983   2.614  -3.216  1.00 91.06           C  
ATOM    480  C   LEU A  63      -9.413   2.241  -2.833  1.00 91.06           C  
ATOM    481  CB  LEU A  63      -7.949   2.965  -4.715  1.00 91.06           C  
ATOM    482  O   LEU A  63     -10.140   3.040  -2.240  1.00 91.06           O  
ATOM    483  CG  LEU A  63      -6.671   3.685  -5.164  1.00 91.06           C  
ATOM    484  CD1 LEU A  63      -6.606   3.679  -6.691  1.00 91.06           C  
ATOM    485  CD2 LEU A  63      -6.673   5.129  -4.671  1.00 91.06           C  
ATOM    486  N   VAL A  64      -9.830   1.021  -3.175  1.00 92.19           N  
ATOM    487  CA  VAL A  64     -11.147   0.523  -2.775  1.00 92.19           C  
ATOM    488  C   VAL A  64     -11.175   0.315  -1.267  1.00 92.19           C  
ATOM    489  CB  VAL A  64     -11.513  -0.751  -3.550  1.00 92.19           C  
ATOM    490  O   VAL A  64     -12.115   0.756  -0.608  1.00 92.19           O  
ATOM    491  CG1 VAL A  64     -12.823  -1.348  -3.042  1.00 92.19           C  
ATOM    492  CG2 VAL A  64     -11.722  -0.418  -5.031  1.00 92.19           C  
ATOM    493  N   GLN A  65     -10.116  -0.272  -0.702  1.00 90.88           N  
ATOM    494  CA  GLN A  65     -10.006  -0.436   0.739  1.00 90.88           C  
ATOM    495  C   GLN A  65     -10.026   0.921   1.453  1.00 90.88           C  
ATOM    496  CB  GLN A  65      -8.764  -1.271   1.090  1.00 90.88           C  
ATOM    497  O   GLN A  65     -10.815   1.090   2.378  1.00 90.88           O  
ATOM    498  CG  GLN A  65      -8.717  -1.558   2.596  1.00 90.88           C  
ATOM    499  CD  GLN A  65      -7.603  -2.514   2.986  1.00 90.88           C  
ATOM    500  NE2 GLN A  65      -7.880  -3.524   3.778  1.00 90.88           N  
ATOM    501  OE1 GLN A  65      -6.449  -2.346   2.642  1.00 90.88           O  
ATOM    502  N   SER A  66      -9.228   1.902   1.021  1.00 90.12           N  
ATOM    503  CA  SER A  66      -9.155   3.216   1.668  1.00 90.12           C  
ATOM    504  C   SER A  66     -10.504   3.940   1.667  1.00 90.12           C  
ATOM    505  CB  SER A  66      -8.048   4.080   1.047  1.00 90.12           C  
ATOM    506  O   SER A  66     -10.940   4.393   2.721  1.00 90.12           O  
ATOM    507  OG  SER A  66      -8.357   4.463  -0.275  1.00 90.12           O  
ATOM    508  N   GLY A  67     -11.216   3.993   0.536  1.00 88.06           N  
ATOM    509  CA  GLY A  67     -12.509   4.691   0.473  1.00 88.06           C  
ATOM    510  C   GLY A  67     -13.638   3.981   1.226  1.00 88.06           C  
ATOM    511  O   GLY A  67     -14.566   4.622   1.719  1.00 88.06           O  
ATOM    512  N   LEU A  68     -13.540   2.658   1.396  1.00 90.38           N  
ATOM    513  CA  LEU A  68     -14.521   1.886   2.157  1.00 90.38           C  
ATOM    514  C   LEU A  68     -14.193   1.772   3.645  1.00 90.38           C  
ATOM    515  CB  LEU A  68     -14.699   0.504   1.517  1.00 90.38           C  
ATOM    516  O   LEU A  68     -15.103   1.459   4.400  1.00 90.38           O  
ATOM    517  CG  LEU A  68     -15.529   0.572   0.224  1.00 90.38           C  
ATOM    518  CD1 LEU A  68     -15.268  -0.671  -0.609  1.00 90.38           C  
ATOM    519  CD2 LEU A  68     -17.033   0.604   0.516  1.00 90.38           C  
ATOM    520  N   LEU A  69     -12.964   2.031   4.104  1.00 87.62           N  
ATOM    521  CA  LEU A  69     -12.576   1.840   5.511  1.00 87.62           C  
ATOM    522  C   LEU A  69     -13.446   2.649   6.487  1.00 87.62           C  
ATOM    523  CB  LEU A  69     -11.085   2.186   5.698  1.00 87.62           C  
ATOM    524  O   LEU A  69     -13.910   2.093   7.483  1.00 87.62           O  
ATOM    525  CG  LEU A  69     -10.111   1.007   5.512  1.00 87.62           C  
ATOM    526  CD1 LEU A  69      -8.677   1.529   5.523  1.00 87.62           C  
ATOM    527  CD2 LEU A  69     -10.228  -0.047   6.612  1.00 87.62           C  
ATOM    528  N   LEU A  70     -13.723   3.926   6.192  1.00 82.69           N  
ATOM    529  CA  LEU A  70     -14.589   4.764   7.041  1.00 82.69           C  
ATOM    530  C   LEU A  70     -16.032   4.243   7.092  1.00 82.69           C  
ATOM    531  CB  LEU A  70     -14.575   6.227   6.568  1.00 82.69           C  
ATOM    532  O   LEU A  70     -16.681   4.265   8.138  1.00 82.69           O  
ATOM    533  CG  LEU A  70     -13.236   6.957   6.779  1.00 82.69           C  
ATOM    534  CD1 LEU A  70     -12.405   6.984   5.499  1.00 82.69           C  
ATOM    535  CD2 LEU A  70     -13.482   8.409   7.174  1.00 82.69           C  
ATOM    536  N   THR A  71     -16.520   3.716   5.974  1.00 86.06           N  
ATOM    537  CA  THR A  71     -17.903   3.237   5.838  1.00 86.06           C  
ATOM    538  C   THR A  71     -18.077   1.810   6.348  1.00 86.06           C  
ATOM    539  CB  THR A  71     -18.338   3.350   4.379  1.00 86.06           C  
ATOM    540  O   THR A  71     -19.126   1.453   6.875  1.00 86.06           O  
ATOM    541  CG2 THR A  71     -19.826   3.083   4.184  1.00 86.06           C  
ATOM    542  OG1 THR A  71     -18.135   4.675   3.982  1.00 86.06           O  
ATOM    543  N   ALA A  72     -17.038   0.985   6.246  1.00 85.94           N  
ATOM    544  CA  ALA A  72     -17.026  -0.396   6.701  1.00 85.94           C  
ATOM    545  C   ALA A  72     -17.192  -0.489   8.223  1.00 85.94           C  
ATOM    546  CB  ALA A  72     -15.717  -1.045   6.234  1.00 85.94           C  
ATOM    547  O   ALA A  72     -17.834  -1.420   8.700  1.00 85.94           O  
ATOM    548  N   GLY A  73     -16.656   0.476   8.981  1.00 80.19           N  
ATOM    549  CA  GLY A  73     -16.851   0.558  10.432  1.00 80.19           C  
ATOM    550  C   GLY A  73     -18.324   0.744  10.811  1.00 80.19           C  
ATOM    551  O   GLY A  73     -18.901  -0.110  11.480  1.00 80.19           O  
ATOM    552  N   SER A  74     -18.964   1.800  10.296  1.00 79.94           N  
ATOM    553  CA  SER A  74     -20.390   2.079  10.550  1.00 79.94           C  
ATOM    554  C   SER A  74     -21.316   0.989   9.997  1.00 79.94           C  
ATOM    555  CB  SER A  74     -20.779   3.447   9.977  1.00 79.94           C  
ATOM    556  O   SER A  74     -22.324   0.644  10.616  1.00 79.94           O  
ATOM    557  OG  SER A  74     -20.442   3.551   8.605  1.00 79.94           O  
ATOM    558  N   PHE A  75     -20.949   0.382   8.864  1.00 84.12           N  
ATOM    559  CA  PHE A  75     -21.636  -0.788   8.326  1.00 84.12           C  
ATOM    560  C   PHE A  75     -21.580  -1.975   9.299  1.00 84.12           C  
ATOM    561  CB  PHE A  75     -21.028  -1.144   6.961  1.00 84.12           C  
ATOM    562  O   PHE A  75     -22.614  -2.595   9.561  1.00 84.12           O  
ATOM    563  CG  PHE A  75     -21.726  -2.291   6.262  1.00 84.12           C  
ATOM    564  CD1 PHE A  75     -21.343  -3.619   6.523  1.00 84.12           C  
ATOM    565  CD2 PHE A  75     -22.777  -2.031   5.364  1.00 84.12           C  
ATOM    566  CE1 PHE A  75     -22.025  -4.683   5.909  1.00 84.12           C  
ATOM    567  CE2 PHE A  75     -23.467  -3.095   4.757  1.00 84.12           C  
ATOM    568  CZ  PHE A  75     -23.092  -4.422   5.032  1.00 84.12           C  
ATOM    569  N   SER A  76     -20.401  -2.257   9.864  1.00 81.50           N  
ATOM    570  CA  SER A  76     -20.183  -3.353  10.814  1.00 81.50           C  
ATOM    571  C   SER A  76     -20.945  -3.159  12.120  1.00 81.50           C  
ATOM    572  CB  SER A  76     -18.682  -3.529  11.062  1.00 81.50           C  
ATOM    573  O   SER A  76     -21.608  -4.088  12.589  1.00 81.50           O  
ATOM    574  OG  SER A  76     -18.403  -4.774  11.670  1.00 81.50           O  
ATOM    575  N   ASP A  77     -20.941  -1.941  12.659  1.00 80.75           N  
ATOM    576  CA  ASP A  77     -21.665  -1.628  13.889  1.00 80.75           C  
ATOM    577  C   ASP A  77     -23.184  -1.745  13.706  1.00 80.75           C  
ATOM    578  CB  ASP A  77     -21.243  -0.242  14.396  1.00 80.75           C  
ATOM    579  O   ASP A  77     -23.863  -2.344  14.542  1.00 80.75           O  
ATOM    580  CG  ASP A  77     -19.812  -0.230  14.959  1.00 80.75           C  
ATOM    581  OD1 ASP A  77     -19.388  -1.257  15.563  1.00 80.75           O  
ATOM    582  OD2 ASP A  77     -19.157   0.824  14.820  1.00 80.75           O  
ATOM    583  N   ARG A  78     -23.732  -1.265  12.582  1.00 80.81           N  
ATOM    584  CA  ARG A  78     -25.185  -1.252  12.358  1.00 80.81           C  
ATOM    585  C   ARG A  78     -25.767  -2.590  11.905  1.00 80.81           C  
ATOM    586  CB  ARG A  78     -25.508  -0.133  11.366  1.00 80.81           C  
ATOM    587  O   ARG A  78     -26.811  -3.016  12.401  1.00 80.81           O  
ATOM    588  CG  ARG A  78     -27.020   0.074  11.283  1.00 80.81           C  
ATOM    589  CD  ARG A  78     -27.319   1.291  10.423  1.00 80.81           C  
ATOM    590  NE  ARG A  78     -28.744   1.640  10.524  1.00 80.81           N  
ATOM    591  NH1 ARG A  78     -29.030   2.339   8.379  1.00 80.81           N  
ATOM    592  NH2 ARG A  78     -30.783   2.300   9.763  1.00 80.81           N  
ATOM    593  CZ  ARG A  78     -29.512   2.095   9.562  1.00 80.81           C  
ATOM    594  N   TYR A  79     -25.149  -3.234  10.914  1.00 81.00           N  
ATOM    595  CA  TYR A  79     -25.692  -4.460  10.309  1.00 81.00           C  
ATOM    596  C   TYR A  79     -25.246  -5.737  11.016  1.00 81.00           C  
ATOM    597  CB  TYR A  79     -25.385  -4.503   8.811  1.00 81.00           C  
ATOM    598  O   TYR A  79     -25.797  -6.807  10.744  1.00 81.00           O  
ATOM    599  CG  TYR A  79     -26.133  -3.444   8.032  1.00 81.00           C  
ATOM    600  CD1 TYR A  79     -27.530  -3.541   7.872  1.00 81.00           C  
ATOM    601  CD2 TYR A  79     -25.435  -2.369   7.459  1.00 81.00           C  
ATOM    602  CE1 TYR A  79     -28.232  -2.555   7.150  1.00 81.00           C  
ATOM    603  CE2 TYR A  79     -26.129  -1.413   6.696  1.00 81.00           C  
ATOM    604  OH  TYR A  79     -28.184  -0.541   5.840  1.00 81.00           O  
ATOM    605  CZ  TYR A  79     -27.526  -1.491   6.556  1.00 81.00           C  
ATOM    606  N   GLY A  80     -24.309  -5.619  11.951  1.00 82.69           N  
ATOM    607  CA  GLY A  80     -23.807  -6.718  12.749  1.00 82.69           C  
ATOM    608  C   GLY A  80     -22.384  -7.091  12.362  1.00 82.69           C  
ATOM    609  O   GLY A  80     -22.056  -7.317  11.187  1.00 82.69           O  
ATOM    610  N   ARG A  81     -21.534  -7.199  13.383  1.00 82.12           N  
ATOM    611  CA  ARG A  81     -20.104  -7.487  13.234  1.00 82.12           C  
ATOM    612  C   ARG A  81     -19.876  -8.882  12.666  1.00 82.12           C  
ATOM    613  CB  ARG A  81     -19.408  -7.296  14.590  1.00 82.12           C  
ATOM    614  O   ARG A  81     -19.016  -9.077  11.815  1.00 82.12           O  
ATOM    615  CG  ARG A  81     -19.457  -5.826  15.033  1.00 82.12           C  
ATOM    616  CD  ARG A  81     -18.858  -5.646  16.425  1.00 82.12           C  
ATOM    617  NE  ARG A  81     -18.888  -4.227  16.804  1.00 82.12           N  
ATOM    618  NH1 ARG A  81     -17.960  -4.434  18.887  1.00 82.12           N  
ATOM    619  NH2 ARG A  81     -18.530  -2.413  18.068  1.00 82.12           N  
ATOM    620  CZ  ARG A  81     -18.462  -3.703  17.930  1.00 82.12           C  
ATOM    621  N   LYS A  82     -20.701  -9.862  13.049  1.00 85.00           N  
ATOM    622  CA  LYS A  82     -20.590 -11.233  12.531  1.00 85.00           C  
ATOM    623  C   LYS A  82     -20.866 -11.285  11.030  1.00 85.00           C  
ATOM    624  CB  LYS A  82     -21.554 -12.137  13.299  1.00 85.00           C  
ATOM    625  O   LYS A  82     -20.098 -11.891  10.286  1.00 85.00           O  
ATOM    626  CG  LYS A  82     -21.452 -13.597  12.849  1.00 85.00           C  
ATOM    627  CD  LYS A  82     -22.527 -14.414  13.559  1.00 85.00           C  
ATOM    628  CE  LYS A  82     -22.327 -15.887  13.208  1.00 85.00           C  
ATOM    629  NZ  LYS A  82     -22.837 -16.755  14.287  1.00 85.00           N  
ATOM    630  N   ARG A  83     -21.951 -10.648  10.579  1.00 88.00           N  
ATOM    631  CA  ARG A  83     -22.337 -10.618   9.157  1.00 88.00           C  
ATOM    632  C   ARG A  83     -21.305  -9.897   8.312  1.00 88.00           C  
ATOM    633  CB  ARG A  83     -23.696  -9.937   8.983  1.00 88.00           C  
ATOM    634  O   ARG A  83     -20.972 -10.377   7.236  1.00 88.00           O  
ATOM    635  CG  ARG A  83     -24.796 -10.774   9.627  1.00 88.00           C  
ATOM    636  CD  ARG A  83     -26.135 -10.059   9.497  1.00 88.00           C  
ATOM    637  NE  ARG A  83     -27.174 -10.767  10.254  1.00 88.00           N  
ATOM    638  NH1 ARG A  83     -28.942  -9.574   9.421  1.00 88.00           N  
ATOM    639  NH2 ARG A  83     -29.317 -11.326  10.761  1.00 88.00           N  
ATOM    640  CZ  ARG A  83     -28.470 -10.553  10.144  1.00 88.00           C  
ATOM    641  N   SER A  84     -20.769  -8.797   8.825  1.00 88.19           N  
ATOM    642  CA  SER A  84     -19.740  -8.015   8.140  1.00 88.19           C  
ATOM    643  C   SER A  84     -18.432  -8.788   8.014  1.00 88.19           C  
ATOM    644  CB  SER A  84     -19.539  -6.695   8.876  1.00 88.19           C  
ATOM    645  O   SER A  84     -17.823  -8.785   6.948  1.00 88.19           O  
ATOM    646  OG  SER A  84     -20.795  -6.047   8.893  1.00 88.19           O  
ATOM    647  N   LEU A  85     -18.047  -9.541   9.050  1.00 86.12           N  
ATOM    648  CA  LEU A  85     -16.873 -10.410   9.005  1.00 86.12           C  
ATOM    649  C   LEU A  85     -17.053 -11.571   8.012  1.00 86.12           C  
ATOM    650  CB  LEU A  85     -16.578 -10.896  10.436  1.00 86.12           C  
ATOM    651  O   LEU A  85     -16.141 -11.858   7.242  1.00 86.12           O  
ATOM    652  CG  LEU A  85     -15.190 -11.527  10.632  1.00 86.12           C  
ATOM    653  CD1 LEU A  85     -14.052 -10.528  10.413  1.00 86.12           C  
ATOM    654  CD2 LEU A  85     -15.063 -12.013  12.076  1.00 86.12           C  
ATOM    655  N   LEU A  86     -18.235 -12.203   7.978  1.00 90.56           N  
ATOM    656  CA  LEU A  86     -18.561 -13.246   6.993  1.00 90.56           C  
ATOM    657  C   LEU A  86     -18.583 -12.702   5.562  1.00 90.56           C  
ATOM    658  CB  LEU A  86     -19.921 -13.891   7.322  1.00 90.56           C  
ATOM    659  O   LEU A  86     -17.990 -13.307   4.675  1.00 90.56           O  
ATOM    660  CG  LEU A  86     -19.916 -14.814   8.548  1.00 90.56           C  
ATOM    661  CD1 LEU A  86     -21.341 -15.271   8.868  1.00 90.56           C  
ATOM    662  CD2 LEU A  86     -19.054 -16.057   8.332  1.00 90.56           C  
ATOM    663  N   ALA A  87     -19.228 -11.556   5.337  1.00 91.69           N  
ATOM    664  CA  ALA A  87     -19.254 -10.900   4.034  1.00 91.69           C  
ATOM    665  C   ALA A  87     -17.841 -10.514   3.580  1.00 91.69           C  
ATOM    666  CB  ALA A  87     -20.175  -9.677   4.114  1.00 91.69           C  
ATOM    667  O   ALA A  87     -17.483 -10.763   2.433  1.00 91.69           O  
ATOM    668  N   GLY A  88     -17.019  -9.984   4.492  1.00 91.00           N  
ATOM    669  CA  GLY A  88     -15.620  -9.658   4.232  1.00 91.00           C  
ATOM    670  C   GLY A  88     -14.801 -10.878   3.815  1.00 91.00           C  
ATOM    671  O   GLY A  88     -14.132 -10.835   2.787  1.00 91.00           O  
ATOM    672  N   LEU A  89     -14.907 -11.988   4.555  1.00 91.06           N  
ATOM    673  CA  LEU A  89     -14.229 -13.249   4.231  1.00 91.06           C  
ATOM    674  C   LEU A  89     -14.694 -13.844   2.897  1.00 91.06           C  
ATOM    675  CB  LEU A  89     -14.478 -14.266   5.357  1.00 91.06           C  
ATOM    676  O   LEU A  89     -13.862 -14.301   2.116  1.00 91.06           O  
ATOM    677  CG  LEU A  89     -13.664 -14.004   6.629  1.00 91.06           C  
ATOM    678  CD1 LEU A  89     -14.276 -14.760   7.803  1.00 91.06           C  
ATOM    679  CD2 LEU A  89     -12.215 -14.469   6.473  1.00 91.06           C  
ATOM    680  N   LEU A  90     -16.001 -13.829   2.621  1.00 92.50           N  
ATOM    681  CA  LEU A  90     -16.558 -14.337   1.366  1.00 92.50           C  
ATOM    682  C   LEU A  90     -16.113 -13.492   0.171  1.00 92.50           C  
ATOM    683  CB  LEU A  90     -18.093 -14.387   1.451  1.00 92.50           C  
ATOM    684  O   LEU A  90     -15.635 -14.050  -0.811  1.00 92.50           O  
ATOM    685  CG  LEU A  90     -18.649 -15.520   2.332  1.00 92.50           C  
ATOM    686  CD1 LEU A  90     -20.158 -15.330   2.501  1.00 92.50           C  
ATOM    687  CD2 LEU A  90     -18.409 -16.902   1.720  1.00 92.50           C  
ATOM    688  N   LEU A  91     -16.216 -12.163   0.259  1.00 93.00           N  
ATOM    689  CA  LEU A  91     -15.770 -11.255  -0.802  1.00 93.00           C  
ATOM    690  C   LEU A  91     -14.263 -11.367  -1.037  1.00 93.00           C  
ATOM    691  CB  LEU A  91     -16.144  -9.806  -0.443  1.00 93.00           C  
ATOM    692  O   LEU A  91     -13.826 -11.427  -2.183  1.00 93.00           O  
ATOM    693  CG  LEU A  91     -17.642  -9.485  -0.583  1.00 93.00           C  
ATOM    694  CD1 LEU A  91     -17.918  -8.106   0.015  1.00 93.00           C  
ATOM    695  CD2 LEU A  91     -18.090  -9.467  -2.047  1.00 93.00           C  
ATOM    696  N   PHE A  92     -13.472 -11.451   0.034  1.00 91.56           N  
ATOM    697  CA  PHE A  92     -12.027 -11.622  -0.068  1.00 91.56           C  
ATOM    698  C   PHE A  92     -11.653 -12.980  -0.678  1.00 91.56           C  
ATOM    699  CB  PHE A  92     -11.398 -11.430   1.316  1.00 91.56           C  
ATOM    700  O   PHE A  92     -10.785 -13.042  -1.545  1.00 91.56           O  
ATOM    701  CG  PHE A  92      -9.895 -11.289   1.263  1.00 91.56           C  
ATOM    702  CD1 PHE A  92      -9.065 -12.421   1.369  1.00 91.56           C  
ATOM    703  CD2 PHE A  92      -9.325 -10.016   1.067  1.00 91.56           C  
ATOM    704  CE1 PHE A  92      -7.672 -12.272   1.276  1.00 91.56           C  
ATOM    705  CE2 PHE A  92      -7.930  -9.874   0.978  1.00 91.56           C  
ATOM    706  CZ  PHE A  92      -7.105 -11.004   1.080  1.00 91.56           C  
ATOM    707  N   GLY A  93     -12.331 -14.061  -0.278  1.00 91.94           N  
ATOM    708  CA  GLY A  93     -12.122 -15.401  -0.827  1.00 91.94           C  
ATOM    709  C   GLY A  93     -12.523 -15.504  -2.300  1.00 91.94           C  
ATOM    710  O   GLY A  93     -11.728 -15.948  -3.120  1.00 91.94           O  
ATOM    711  N   VAL A  94     -13.716 -15.034  -2.671  1.00 93.62           N  
ATOM    712  CA  VAL A  94     -14.171 -15.024  -4.074  1.00 93.62           C  
ATOM    713  C   VAL A  94     -13.275 -14.131  -4.932  1.00 93.62           C  
ATOM    714  CB  VAL A  94     -15.646 -14.587  -4.175  1.00 93.62           C  
ATOM    715  O   VAL A  94     -12.880 -14.537  -6.022  1.00 93.62           O  
ATOM    716  CG1 VAL A  94     -16.106 -14.401  -5.627  1.00 93.62           C  
ATOM    717  CG2 VAL A  94     -16.565 -15.642  -3.543  1.00 93.62           C  
ATOM    718  N   GLY A  95     -12.897 -12.952  -4.430  1.00 92.62           N  
ATOM    719  CA  GLY A  95     -11.953 -12.061  -5.103  1.00 92.62           C  
ATOM    720  C   GLY A  95     -10.578 -12.704  -5.291  1.00 92.62           C  
ATOM    721  O   GLY A  95     -10.017 -12.625  -6.377  1.00 92.62           O  
ATOM    722  N   SER A  96     -10.075 -13.421  -4.282  1.00 91.75           N  
ATOM    723  CA  SER A  96      -8.817 -14.174  -4.388  1.00 91.75           C  
ATOM    724  C   SER A  96      -8.912 -15.297  -5.423  1.00 91.75           C  
ATOM    725  CB  SER A  96      -8.420 -14.790  -3.045  1.00 91.75           C  
ATOM    726  O   SER A  96      -7.971 -15.525  -6.175  1.00 91.75           O  
ATOM    727  OG  SER A  96      -8.226 -13.812  -2.044  1.00 91.75           O  
ATOM    728  N   LEU A  97     -10.052 -15.986  -5.513  1.00 93.44           N  
ATOM    729  CA  LEU A  97     -10.265 -17.029  -6.516  1.00 93.44           C  
ATOM    730  C   LEU A  97     -10.290 -16.438  -7.931  1.00 93.44           C  
ATOM    731  CB  LEU A  97     -11.572 -17.771  -6.191  1.00 93.44           C  
ATOM    732  O   LEU A  97      -9.644 -16.965  -8.830  1.00 93.44           O  
ATOM    733  CG  LEU A  97     -11.765 -19.063  -7.003  1.00 93.44           C  
ATOM    734  CD1 LEU A  97     -10.757 -20.132  -6.580  1.00 93.44           C  
ATOM    735  CD2 LEU A  97     -13.168 -19.616  -6.755  1.00 93.44           C  
ATOM    736  N   ALA A  98     -10.993 -15.318  -8.113  1.00 93.06           N  
ATOM    737  CA  ALA A  98     -11.023 -14.593  -9.378  1.00 93.06           C  
ATOM    738  C   ALA A  98      -9.631 -14.066  -9.772  1.00 93.06           C  
ATOM    739  CB  ALA A  98     -12.050 -13.461  -9.261  1.00 93.06           C  
ATOM    740  O   ALA A  98      -9.270 -14.123 -10.943  1.00 93.06           O  
ATOM    741  N   ALA A  99      -8.838 -13.607  -8.798  1.00 90.19           N  
ATOM    742  CA  ALA A  99      -7.460 -13.177  -9.008  1.00 90.19           C  
ATOM    743  C   ALA A  99      -6.552 -14.349  -9.410  1.00 90.19           C  
ATOM    744  CB  ALA A  99      -6.960 -12.485  -7.733  1.00 90.19           C  
ATOM    745  O   ALA A  99      -5.782 -14.221 -10.351  1.00 90.19           O  
ATOM    746  N   ALA A 100      -6.674 -15.511  -8.759  1.00 90.50           N  
ATOM    747  CA  ALA A 100      -5.862 -16.693  -9.058  1.00 90.50           C  
ATOM    748  C   ALA A 100      -6.025 -17.208 -10.498  1.00 90.50           C  
ATOM    749  CB  ALA A 100      -6.250 -17.811  -8.085  1.00 90.50           C  
ATOM    750  O   ALA A 100      -5.086 -17.774 -11.051  1.00 90.50           O  
ATOM    751  N   PHE A 101      -7.217 -17.038 -11.076  1.00 91.69           N  
ATOM    752  CA  PHE A 101      -7.570 -17.517 -12.415  1.00 91.69           C  
ATOM    753  C   PHE A 101      -7.716 -16.385 -13.441  1.00 91.69           C  
ATOM    754  CB  PHE A 101      -8.827 -18.398 -12.324  1.00 91.69           C  
ATOM    755  O   PHE A 101      -8.347 -16.575 -14.482  1.00 91.69           O  
ATOM    756  CG  PHE A 101      -8.621 -19.690 -11.560  1.00 91.69           C  
ATOM    757  CD1 PHE A 101      -7.797 -20.694 -12.100  1.00 91.69           C  
ATOM    758  CD2 PHE A 101      -9.258 -19.904 -10.324  1.00 91.69           C  
ATOM    759  CE1 PHE A 101      -7.606 -21.903 -11.409  1.00 91.69           C  
ATOM    760  CE2 PHE A 101      -9.062 -21.113  -9.633  1.00 91.69           C  
ATOM    761  CZ  PHE A 101      -8.237 -22.111 -10.172  1.00 91.69           C  
ATOM    762  N   SER A 102      -7.168 -15.197 -13.167  1.00 90.50           N  
ATOM    763  CA  SER A 102      -7.261 -14.085 -14.111  1.00 90.50           C  
ATOM    764  C   SER A 102      -6.420 -14.349 -15.360  1.00 90.50           C  
ATOM    765  CB  SER A 102      -6.864 -12.761 -13.461  1.00 90.50           C  
ATOM    766  O   SER A 102      -5.240 -14.675 -15.254  1.00 90.50           O  
ATOM    767  OG  SER A 102      -5.487 -12.709 -13.184  1.00 90.50           O  
ATOM    768  N   LEU A 103      -7.012 -14.134 -16.536  1.00 87.12           N  
ATOM    769  CA  LEU A 103      -6.363 -14.328 -17.840  1.00 87.12           C  
ATOM    770  C   LEU A 103      -5.851 -13.016 -18.457  1.00 87.12           C  
ATOM    771  CB  LEU A 103      -7.357 -15.026 -18.787  1.00 87.12           C  
ATOM    772  O   LEU A 103      -5.342 -13.010 -19.571  1.00 87.12           O  
ATOM    773  CG  LEU A 103      -7.826 -16.419 -18.331  1.00 87.12           C  
ATOM    774  CD1 LEU A 103      -8.902 -16.926 -19.293  1.00 87.12           C  
ATOM    775  CD2 LEU A 103      -6.683 -17.434 -18.304  1.00 87.12           C  
ATOM    776  N   SER A 104      -6.043 -11.886 -17.774  1.00 89.44           N  
ATOM    777  CA  SER A 104      -5.601 -10.564 -18.234  1.00 89.44           C  
ATOM    778  C   SER A 104      -5.347  -9.625 -17.058  1.00 89.44           C  
ATOM    779  CB  SER A 104      -6.651  -9.938 -19.162  1.00 89.44           C  
ATOM    780  O   SER A 104      -5.980  -9.769 -16.004  1.00 89.44           O  
ATOM    781  OG  SER A 104      -7.889  -9.804 -18.484  1.00 89.44           O  
ATOM    782  N   SER A 105      -4.498  -8.611 -17.262  1.00 88.00           N  
ATOM    783  CA  SER A 105      -4.241  -7.555 -16.273  1.00 88.00           C  
ATOM    784  C   SER A 105      -5.533  -6.913 -15.765  1.00 88.00           C  
ATOM    785  CB  SER A 105      -3.359  -6.448 -16.869  1.00 88.00           C  
ATOM    786  O   SER A 105      -5.730  -6.777 -14.560  1.00 88.00           O  
ATOM    787  OG  SER A 105      -2.137  -6.961 -17.341  1.00 88.00           O  
ATOM    788  N   GLY A 106      -6.464  -6.590 -16.670  1.00 89.38           N  
ATOM    789  CA  GLY A 106      -7.743  -5.965 -16.320  1.00 89.38           C  
ATOM    790  C   GLY A 106      -8.618  -6.829 -15.407  1.00 89.38           C  
ATOM    791  O   GLY A 106      -9.208  -6.317 -14.454  1.00 89.38           O  
ATOM    792  N   GLN A 107      -8.668  -8.145 -15.643  1.00 91.75           N  
ATOM    793  CA  GLN A 107      -9.386  -9.071 -14.761  1.00 91.75           C  
ATOM    794  C   GLN A 107      -8.748  -9.137 -13.371  1.00 91.75           C  
ATOM    795  CB  GLN A 107      -9.429 -10.474 -15.373  1.00 91.75           C  
ATOM    796  O   GLN A 107      -9.470  -9.113 -12.374  1.00 91.75           O  
ATOM    797  CG  GLN A 107     -10.454 -10.597 -16.508  1.00 91.75           C  
ATOM    798  CD  GLN A 107     -10.432 -11.982 -17.149  1.00 91.75           C  
ATOM    799  NE2 GLN A 107     -11.263 -12.230 -18.135  1.00 91.75           N  
ATOM    800  OE1 GLN A 107      -9.653 -12.855 -16.802  1.00 91.75           O  
ATOM    801  N   LEU A 108      -7.413  -9.165 -13.293  1.00 91.06           N  
ATOM    802  CA  LEU A 108      -6.703  -9.169 -12.015  1.00 91.06           C  
ATOM    803  C   LEU A 108      -6.954  -7.873 -11.237  1.00 91.06           C  
ATOM    804  CB  LEU A 108      -5.202  -9.402 -12.261  1.00 91.06           C  
ATOM    805  O   LEU A 108      -7.272  -7.915 -10.051  1.00 91.06           O  
ATOM    806  CG  LEU A 108      -4.373  -9.616 -10.980  1.00 91.06           C  
ATOM    807  CD1 LEU A 108      -4.955 -10.678 -10.048  1.00 91.06           C  
ATOM    808  CD2 LEU A 108      -2.962 -10.068 -11.342  1.00 91.06           C  
ATOM    809  N   ILE A 109      -6.897  -6.721 -11.909  1.00 92.38           N  
ATOM    810  CA  ILE A 109      -7.191  -5.406 -11.321  1.00 92.38           C  
ATOM    811  C   ILE A 109      -8.625  -5.365 -10.767  1.00 92.38           C  
ATOM    812  CB  ILE A 109      -6.935  -4.301 -12.374  1.00 92.38           C  
ATOM    813  O   ILE A 109      -8.838  -4.930  -9.633  1.00 92.38           O  
ATOM    814  CG1 ILE A 109      -5.427  -4.204 -12.710  1.00 92.38           C  
ATOM    815  CG2 ILE A 109      -7.417  -2.927 -11.877  1.00 92.38           C  
ATOM    816  CD1 ILE A 109      -5.134  -3.468 -14.025  1.00 92.38           C  
ATOM    817  N   ALA A 110      -9.608  -5.869 -11.519  1.00 93.19           N  
ATOM    818  CA  ALA A 110     -10.998  -5.942 -11.067  1.00 93.19           C  
ATOM    819  C   ALA A 110     -11.176  -6.889  -9.865  1.00 93.19           C  
ATOM    820  CB  ALA A 110     -11.873  -6.364 -12.251  1.00 93.19           C  
ATOM    821  O   ALA A 110     -11.870  -6.554  -8.902  1.00 93.19           O  
ATOM    822  N   ALA A 111     -10.508  -8.046  -9.876  1.00 93.50           N  
ATOM    823  CA  ALA A 111     -10.512  -8.974  -8.750  1.00 93.50           C  
ATOM    824  C   ALA A 111      -9.899  -8.333  -7.492  1.00 93.50           C  
ATOM    825  CB  ALA A 111      -9.777 -10.251  -9.168  1.00 93.50           C  
ATOM    826  O   ALA A 111     -10.485  -8.410  -6.410  1.00 93.50           O  
ATOM    827  N   ARG A 112      -8.781  -7.609  -7.640  1.00 92.62           N  
ATOM    828  CA  ARG A 112      -8.118  -6.848  -6.567  1.00 92.62           C  
ATOM    829  C   ARG A 112      -9.005  -5.743  -6.001  1.00 92.62           C  
ATOM    830  CB  ARG A 112      -6.800  -6.254  -7.100  1.00 92.62           C  
ATOM    831  O   ARG A 112      -9.066  -5.584  -4.782  1.00 92.62           O  
ATOM    832  CG  ARG A 112      -5.697  -7.299  -7.345  1.00 92.62           C  
ATOM    833  CD  ARG A 112      -5.155  -7.934  -6.067  1.00 92.62           C  
ATOM    834  NE  ARG A 112      -4.511  -6.945  -5.179  1.00 92.62           N  
ATOM    835  NH1 ARG A 112      -5.088  -7.971  -3.228  1.00 92.62           N  
ATOM    836  NH2 ARG A 112      -3.716  -6.217  -3.162  1.00 92.62           N  
ATOM    837  CZ  ARG A 112      -4.438  -7.043  -3.863  1.00 92.62           C  
ATOM    838  N   ALA A 113      -9.738  -5.028  -6.853  1.00 92.38           N  
ATOM    839  CA  ALA A 113     -10.745  -4.065  -6.414  1.00 92.38           C  
ATOM    840  C   ALA A 113     -11.815  -4.745  -5.537  1.00 92.38           C  
ATOM    841  CB  ALA A 113     -11.350  -3.387  -7.651  1.00 92.38           C  
ATOM    842  O   ALA A 113     -12.100  -4.275  -4.436  1.00 92.38           O  
ATOM    843  N   GLY A 114     -12.339  -5.902  -5.961  1.00 92.44           N  
ATOM    844  CA  GLY A 114     -13.282  -6.700  -5.167  1.00 92.44           C  
ATOM    845  C   GLY A 114     -12.704  -7.172  -3.826  1.00 92.44           C  
ATOM    846  O   GLY A 114     -13.363  -7.066  -2.789  1.00 92.44           O  
ATOM    847  N   MET A 115     -11.443  -7.615  -3.814  1.00 92.06           N  
ATOM    848  CA  MET A 115     -10.727  -7.967  -2.583  1.00 92.06           C  
ATOM    849  C   MET A 115     -10.581  -6.770  -1.639  1.00 92.06           C  
ATOM    850  CB  MET A 115      -9.335  -8.525  -2.901  1.00 92.06           C  
ATOM    851  O   MET A 115     -10.669  -6.957  -0.428  1.00 92.06           O  
ATOM    852  CG  MET A 115      -9.390  -9.876  -3.609  1.00 92.06           C  
ATOM    853  SD  MET A 115      -7.769 -10.476  -4.135  1.00 92.06           S  
ATOM    854  CE  MET A 115      -7.073 -10.881  -2.513  1.00 92.06           C  
ATOM    855  N   GLY A 116     -10.419  -5.550  -2.162  1.00 90.81           N  
ATOM    856  CA  GLY A 116     -10.360  -4.318  -1.368  1.00 90.81           C  
ATOM    857  C   GLY A 116     -11.627  -4.083  -0.539  1.00 90.81           C  
ATOM    858  O   GLY A 116     -11.534  -3.675   0.620  1.00 90.81           O  
ATOM    859  N   ILE A 117     -12.802  -4.435  -1.080  1.00 92.69           N  
ATOM    860  CA  ILE A 117     -14.086  -4.383  -0.357  1.00 92.69           C  
ATOM    861  C   ILE A 117     -14.057  -5.347   0.835  1.00 92.69           C  
ATOM    862  CB  ILE A 117     -15.284  -4.718  -1.286  1.00 92.69           C  
ATOM    863  O   ILE A 117     -14.366  -4.965   1.967  1.00 92.69           O  
ATOM    864  CG1 ILE A 117     -15.271  -3.865  -2.575  1.00 92.69           C  
ATOM    865  CG2 ILE A 117     -16.616  -4.553  -0.526  1.00 92.69           C  
ATOM    866  CD1 ILE A 117     -16.409  -4.156  -3.559  1.00 92.69           C  
ATOM    867  N   GLY A 118     -13.640  -6.594   0.593  1.00 90.38           N  
ATOM    868  CA  GLY A 118     -13.504  -7.606   1.641  1.00 90.38           C  
ATOM    869  C   GLY A 118     -12.464  -7.215   2.694  1.00 90.38           C  
ATOM    870  O   GLY A 118     -12.722  -7.314   3.893  1.00 90.38           O  
ATOM    871  N   GLY A 119     -11.322  -6.683   2.256  1.00 89.38           N  
ATOM    872  CA  GLY A 119     -10.241  -6.204   3.111  1.00 89.38           C  
ATOM    873  C   GLY A 119     -10.663  -5.047   4.014  1.00 89.38           C  
ATOM    874  O   GLY A 119     -10.261  -5.012   5.179  1.00 89.38           O  
ATOM    875  N   ALA A 120     -11.479  -4.107   3.525  1.00 89.88           N  
ATOM    876  CA  ALA A 120     -12.022  -3.018   4.341  1.00 89.88           C  
ATOM    877  C   ALA A 120     -12.915  -3.547   5.472  1.00 89.88           C  
ATOM    878  CB  ALA A 120     -12.785  -2.036   3.445  1.00 89.88           C  
ATOM    879  O   ALA A 120     -12.711  -3.184   6.630  1.00 89.88           O  
ATOM    880  N   LEU A 121     -13.847  -4.456   5.153  1.00 89.69           N  
ATOM    881  CA  LEU A 121     -14.726  -5.091   6.141  1.00 89.69           C  
ATOM    882  C   LEU A 121     -13.941  -5.905   7.171  1.00 89.69           C  
ATOM    883  CB  LEU A 121     -15.734  -6.007   5.426  1.00 89.69           C  
ATOM    884  O   LEU A 121     -14.227  -5.825   8.365  1.00 89.69           O  
ATOM    885  CG  LEU A 121     -16.813  -5.275   4.613  1.00 89.69           C  
ATOM    886  CD1 LEU A 121     -17.622  -6.308   3.828  1.00 89.69           C  
ATOM    887  CD2 LEU A 121     -17.781  -4.498   5.509  1.00 89.69           C  
ATOM    888  N   LEU A 122     -12.948  -6.675   6.720  1.00 88.19           N  
ATOM    889  CA  LEU A 122     -12.110  -7.485   7.598  1.00 88.19           C  
ATOM    890  C   LEU A 122     -11.332  -6.601   8.573  1.00 88.19           C  
ATOM    891  CB  LEU A 122     -11.172  -8.367   6.750  1.00 88.19           C  
ATOM    892  O   LEU A 122     -11.415  -6.819   9.774  1.00 88.19           O  
ATOM    893  CG  LEU A 122     -11.896  -9.559   6.098  1.00 88.19           C  
ATOM    894  CD1 LEU A 122     -10.987 -10.259   5.089  1.00 88.19           C  
ATOM    895  CD2 LEU A 122     -12.360 -10.573   7.148  1.00 88.19           C  
ATOM    896  N   THR A 123     -10.645  -5.572   8.074  1.00 83.62           N  
ATOM    897  CA  THR A 123      -9.739  -4.734   8.880  1.00 83.62           C  
ATOM    898  C   THR A 123     -10.470  -3.978   9.990  1.00 83.62           C  
ATOM    899  CB  THR A 123      -8.996  -3.734   7.980  1.00 83.62           C  
ATOM    900  O   THR A 123      -9.976  -3.896  11.113  1.00 83.62           O  
ATOM    901  CG2 THR A 123      -7.945  -2.917   8.729  1.00 83.62           C  
ATOM    902  OG1 THR A 123      -8.320  -4.415   6.946  1.00 83.62           O  
ATOM    903  N   THR A 124     -11.657  -3.436   9.709  1.00 81.19           N  
ATOM    904  CA  THR A 124     -12.444  -2.706  10.717  1.00 81.19           C  
ATOM    905  C   THR A 124     -13.129  -3.653  11.696  1.00 81.19           C  
ATOM    906  CB  THR A 124     -13.493  -1.808  10.051  1.00 81.19           C  
ATOM    907  O   THR A 124     -13.187  -3.383  12.898  1.00 81.19           O  
ATOM    908  CG2 THR A 124     -12.842  -0.734   9.185  1.00 81.19           C  
ATOM    909  OG1 THR A 124     -14.331  -2.575   9.218  1.00 81.19           O  
ATOM    910  N   THR A 125     -13.616  -4.795  11.207  1.00 82.00           N  
ATOM    911  CA  THR A 125     -14.400  -5.725  12.021  1.00 82.00           C  
ATOM    912  C   THR A 125     -13.523  -6.599  12.917  1.00 82.00           C  
ATOM    913  CB  THR A 125     -15.316  -6.580  11.140  1.00 82.00           C  
ATOM    914  O   THR A 125     -13.943  -6.929  14.025  1.00 82.00           O  
ATOM    915  CG2 THR A 125     -16.314  -7.385  11.957  1.00 82.00           C  
ATOM    916  OG1 THR A 125     -16.098  -5.761  10.299  1.00 82.00           O  
ATOM    917  N   THR A 126     -12.299  -6.949  12.504  1.00 83.38           N  
ATOM    918  CA  THR A 126     -11.376  -7.756  13.324  1.00 83.38           C  
ATOM    919  C   THR A 126     -11.064  -7.058  14.646  1.00 83.38           C  
ATOM    920  CB  THR A 126     -10.056  -8.077  12.590  1.00 83.38           C  
ATOM    921  O   THR A 126     -11.241  -7.652  15.710  1.00 83.38           O  
ATOM    922  CG2 THR A 126     -10.224  -9.004  11.378  1.00 83.38           C  
ATOM    923  OG1 THR A 126      -9.415  -6.896  12.177  1.00 83.38           O  
ATOM    924  N   LEU A 127     -10.684  -5.778  14.594  1.00 76.81           N  
ATOM    925  CA  LEU A 127     -10.385  -4.977  15.780  1.00 76.81           C  
ATOM    926  C   LEU A 127     -11.631  -4.772  16.655  1.00 76.81           C  
ATOM    927  CB  LEU A 127      -9.766  -3.644  15.323  1.00 76.81           C  
ATOM    928  O   LEU A 127     -11.557  -4.924  17.874  1.00 76.81           O  
ATOM    929  CG  LEU A 127      -9.263  -2.755  16.477  1.00 76.81           C  
ATOM    930  CD1 LEU A 127      -8.123  -3.408  17.263  1.00 76.81           C  
ATOM    931  CD2 LEU A 127      -8.771  -1.420  15.920  1.00 76.81           C  
ATOM    932  N   ALA A 128     -12.789  -4.497  16.045  1.00 76.19           N  
ATOM    933  CA  ALA A 128     -14.051  -4.322  16.765  1.00 76.19           C  
ATOM    934  C   ALA A 128     -14.471  -5.582  17.542  1.00 76.19           C  
ATOM    935  CB  ALA A 128     -15.128  -3.901  15.760  1.00 76.19           C  
ATOM    936  O   ALA A 128     -14.933  -5.486  18.679  1.00 76.19           O  
ATOM    937  N   VAL A 129     -14.278  -6.770  16.961  1.00 77.12           N  
ATOM    938  CA  VAL A 129     -14.570  -8.039  17.642  1.00 77.12           C  
ATOM    939  C   VAL A 129     -13.578  -8.297  18.780  1.00 77.12           C  
ATOM    940  CB  VAL A 129     -14.618  -9.208  16.642  1.00 77.12           C  
ATOM    941  O   VAL A 129     -13.999  -8.746  19.844  1.00 77.12           O  
ATOM    942  CG1 VAL A 129     -14.823 -10.551  17.358  1.00 77.12           C  
ATOM    943  CG2 VAL A 129     -15.797  -9.061  15.669  1.00 77.12           C  
ATOM    944  N   VAL A 130     -12.291  -7.963  18.616  1.00 80.62           N  
ATOM    945  CA  VAL A 130     -11.304  -8.060  19.711  1.00 80.62           C  
ATOM    946  C   VAL A 130     -11.697  -7.163  20.887  1.00 80.62           C  
ATOM    947  CB  VAL A 130      -9.874  -7.742  19.224  1.00 80.62           C  
ATOM    948  O   VAL A 130     -11.708  -7.632  22.021  1.00 80.62           O  
ATOM    949  CG1 VAL A 130      -8.861  -7.668  20.377  1.00 80.62           C  
ATOM    950  CG2 VAL A 130      -9.381  -8.838  18.270  1.00 80.62           C  
ATOM    951  N   MET A 131     -12.091  -5.913  20.625  1.00 75.75           N  
ATOM    952  CA  MET A 131     -12.531  -4.978  21.672  1.00 75.75           C  
ATOM    953  C   MET A 131     -13.799  -5.430  22.406  1.00 75.75           C  
ATOM    954  CB  MET A 131     -12.746  -3.581  21.072  1.00 75.75           C  
ATOM    955  O   MET A 131     -14.032  -5.009  23.530  1.00 75.75           O  
ATOM    956  CG  MET A 131     -11.420  -2.935  20.657  1.00 75.75           C  
ATOM    957  SD  MET A 131     -11.543  -1.216  20.083  1.00 75.75           S  
ATOM    958  CE  MET A 131     -12.512  -1.408  18.565  1.00 75.75           C  
ATOM    959  N   GLN A 132     -14.618  -6.278  21.785  1.00 76.19           N  
ATOM    960  CA  GLN A 132     -15.880  -6.738  22.360  1.00 76.19           C  
ATOM    961  C   GLN A 132     -15.756  -8.055  23.135  1.00 76.19           C  
ATOM    962  CB  GLN A 132     -16.855  -6.912  21.198  1.00 76.19           C  
ATOM    963  O   GLN A 132     -16.489  -8.298  24.085  1.00 76.19           O  
ATOM    964  CG  GLN A 132     -18.297  -7.054  21.685  1.00 76.19           C  
ATOM    965  CD  GLN A 132     -19.193  -7.669  20.632  1.00 76.19           C  
ATOM    966  NE2 GLN A 132     -20.243  -8.318  21.078  1.00 76.19           N  
ATOM    967  OE1 GLN A 132     -18.954  -7.616  19.431  1.00 76.19           O  
ATOM    968  N   VAL A 133     -14.893  -8.960  22.674  1.00 79.44           N  
ATOM    969  CA  VAL A 133     -14.797 -10.325  23.213  1.00 79.44           C  
ATOM    970  C   VAL A 133     -13.910 -10.391  24.466  1.00 79.44           C  
ATOM    971  CB  VAL A 133     -14.338 -11.269  22.080  1.00 79.44           C  
ATOM    972  O   VAL A 133     -13.982 -11.374  25.209  1.00 79.44           O  
ATOM    973  CG1 VAL A 133     -13.971 -12.677  22.543  1.00 79.44           C  
ATOM    974  CG2 VAL A 133     -15.446 -11.441  21.031  1.00 79.44           C  
ATOM    975  N   PHE A 134     -13.074  -9.375  24.696  1.00 81.38           N  
ATOM    976  CA  PHE A 134     -12.114  -9.326  25.797  1.00 81.38           C  
ATOM    977  C   PHE A 134     -12.419  -8.197  26.786  1.00 81.38           C  
ATOM    978  CB  PHE A 134     -10.693  -9.180  25.234  1.00 81.38           C  
ATOM    979  O   PHE A 134     -12.507  -7.037  26.398  1.00 81.38           O  
ATOM    980  CG  PHE A 134     -10.176 -10.414  24.519  1.00 81.38           C  
ATOM    981  CD1 PHE A 134      -9.495 -11.408  25.244  1.00 81.38           C  
ATOM    982  CD2 PHE A 134     -10.377 -10.579  23.136  1.00 81.38           C  
ATOM    983  CE1 PHE A 134      -9.003 -12.550  24.590  1.00 81.38           C  
ATOM    984  CE2 PHE A 134      -9.896 -11.724  22.480  1.00 81.38           C  
ATOM    985  CZ  PHE A 134      -9.207 -12.710  23.210  1.00 81.38           C  
ATOM    986  N   ASP A 135     -12.475  -8.545  28.073  1.00 83.38           N  
ATOM    987  CA  ASP A 135     -12.618  -7.603  29.190  1.00 83.38           C  
ATOM    988  C   ASP A 135     -11.409  -6.646  29.290  1.00 83.38           C  
ATOM    989  CB  ASP A 135     -12.746  -8.355  30.541  1.00 83.38           C  
ATOM    990  O   ASP A 135     -10.296  -6.994  28.883  1.00 83.38           O  
ATOM    991  CG  ASP A 135     -13.498  -9.699  30.549  1.00 83.38           C  
ATOM    992  OD1 ASP A 135     -14.377  -9.916  29.697  1.00 83.38           O  
ATOM    993  OD2 ASP A 135     -13.074 -10.582  31.351  1.00 83.38           O  
ATOM    994  N   GLU A 136     -11.566  -5.501  29.969  1.00 78.56           N  
ATOM    995  CA  GLU A 136     -10.512  -4.479  30.163  1.00 78.56           C  
ATOM    996  C   GLU A 136      -9.164  -5.038  30.664  1.00 78.56           C  
ATOM    997  CB  GLU A 136     -10.984  -3.437  31.189  1.00 78.56           C  
ATOM    998  O   GLU A 136      -8.100  -4.539  30.300  1.00 78.56           O  
ATOM    999  CG  GLU A 136     -12.149  -2.558  30.707  1.00 78.56           C  
ATOM   1000  CD  GLU A 136     -12.525  -1.474  31.734  1.00 78.56           C  
ATOM   1001  OE1 GLU A 136     -13.280  -0.557  31.349  1.00 78.56           O  
ATOM   1002  OE2 GLU A 136     -12.051  -1.569  32.893  1.00 78.56           O  
ATOM   1003  N   LYS A 137      -9.182  -6.108  31.472  1.00 81.19           N  
ATOM   1004  CA  LYS A 137      -7.964  -6.750  32.007  1.00 81.19           C  
ATOM   1005  C   LYS A 137      -7.208  -7.595  30.976  1.00 81.19           C  
ATOM   1006  CB  LYS A 137      -8.312  -7.619  33.226  1.00 81.19           C  
ATOM   1007  O   LYS A 137      -5.997  -7.774  31.102  1.00 81.19           O  
ATOM   1008  CG  LYS A 137      -8.818  -6.795  34.418  1.00 81.19           C  
ATOM   1009  CD  LYS A 137      -9.049  -7.690  35.643  1.00 81.19           C  
ATOM   1010  CE  LYS A 137      -9.592  -6.835  36.794  1.00 81.19           C  
ATOM   1011  NZ  LYS A 137      -9.872  -7.641  38.010  1.00 81.19           N  
ATOM   1012  N   GLU A 138      -7.907  -8.174  30.003  1.00 83.56           N  
ATOM   1013  CA  GLU A 138      -7.322  -9.059  28.985  1.00 83.56           C  
ATOM   1014  C   GLU A 138      -7.150  -8.360  27.632  1.00 83.56           C  
ATOM   1015  CB  GLU A 138      -8.149 -10.348  28.845  1.00 83.56           C  
ATOM   1016  O   GLU A 138      -6.309  -8.780  26.836  1.00 83.56           O  
ATOM   1017  CG  GLU A 138      -8.105 -11.207  30.121  1.00 83.56           C  
ATOM   1018  CD  GLU A 138      -8.802 -12.568  29.976  1.00 83.56           C  
ATOM   1019  OE1 GLU A 138      -8.781 -13.367  30.944  1.00 83.56           O  
ATOM   1020  OE2 GLU A 138      -9.383 -12.881  28.921  1.00 83.56           O  
ATOM   1021  N   LEU A 139      -7.873  -7.262  27.404  1.00 78.25           N  
ATOM   1022  CA  LEU A 139      -7.840  -6.475  26.178  1.00 78.25           C  
ATOM   1023  C   LEU A 139      -6.418  -6.034  25.772  1.00 78.25           C  
ATOM   1024  CB  LEU A 139      -8.842  -5.312  26.328  1.00 78.25           C  
ATOM   1025  O   LEU A 139      -6.060  -6.257  24.614  1.00 78.25           O  
ATOM   1026  CG  LEU A 139      -8.942  -4.405  25.095  1.00 78.25           C  
ATOM   1027  CD1 LEU A 139      -9.485  -5.173  23.890  1.00 78.25           C  
ATOM   1028  CD2 LEU A 139      -9.862  -3.222  25.385  1.00 78.25           C  
ATOM   1029  N   PRO A 140      -5.542  -5.532  26.672  1.00 76.12           N  
ATOM   1030  CA  PRO A 140      -4.167  -5.196  26.296  1.00 76.12           C  
ATOM   1031  C   PRO A 140      -3.367  -6.406  25.795  1.00 76.12           C  
ATOM   1032  CB  PRO A 140      -3.527  -4.593  27.553  1.00 76.12           C  
ATOM   1033  O   PRO A 140      -2.588  -6.289  24.850  1.00 76.12           O  
ATOM   1034  CG  PRO A 140      -4.719  -4.077  28.356  1.00 76.12           C  
ATOM   1035  CD  PRO A 140      -5.801  -5.102  28.041  1.00 76.12           C  
ATOM   1036  N   LYS A 141      -3.582  -7.592  26.385  1.00 79.44           N  
ATOM   1037  CA  LYS A 141      -2.927  -8.836  25.947  1.00 79.44           C  
ATOM   1038  C   LYS A 141      -3.447  -9.284  24.583  1.00 79.44           C  
ATOM   1039  CB  LYS A 141      -3.118  -9.965  26.972  1.00 79.44           C  
ATOM   1040  O   LYS A 141      -2.655  -9.692  23.737  1.00 79.44           O  
ATOM   1041  CG  LYS A 141      -2.406  -9.706  28.305  1.00 79.44           C  
ATOM   1042  CD  LYS A 141      -2.619 -10.894  29.253  1.00 79.44           C  
ATOM   1043  CE  LYS A 141      -1.884 -10.651  30.574  1.00 79.44           C  
ATOM   1044  NZ  LYS A 141      -2.090 -11.770  31.528  1.00 79.44           N  
ATOM   1045  N   ALA A 142      -4.757  -9.188  24.361  1.00 79.56           N  
ATOM   1046  CA  ALA A 142      -5.381  -9.540  23.091  1.00 79.56           C  
ATOM   1047  C   ALA A 142      -4.918  -8.613  21.955  1.00 79.56           C  
ATOM   1048  CB  ALA A 142      -6.900  -9.518  23.277  1.00 79.56           C  
ATOM   1049  O   ALA A 142      -4.515  -9.099  20.900  1.00 79.56           O  
ATOM   1050  N   ILE A 143      -4.881  -7.296  22.195  1.00 78.81           N  
ATOM   1051  CA  ILE A 143      -4.345  -6.301  21.252  1.00 78.81           C  
ATOM   1052  C   ILE A 143      -2.855  -6.546  20.990  1.00 78.81           C  
ATOM   1053  CB  ILE A 143      -4.595  -4.868  21.778  1.00 78.81           C  
ATOM   1054  O   ILE A 143      -2.414  -6.455  19.843  1.00 78.81           O  
ATOM   1055  CG1 ILE A 143      -6.109  -4.554  21.768  1.00 78.81           C  
ATOM   1056  CG2 ILE A 143      -3.837  -3.824  20.931  1.00 78.81           C  
ATOM   1057  CD1 ILE A 143      -6.467  -3.241  22.477  1.00 78.81           C  
ATOM   1058  N   GLY A 144      -2.084  -6.898  22.023  1.00 76.19           N  
ATOM   1059  CA  GLY A 144      -0.677  -7.273  21.881  1.00 76.19           C  
ATOM   1060  C   GLY A 144      -0.488  -8.468  20.943  1.00 76.19           C  
ATOM   1061  O   GLY A 144       0.308  -8.390  20.010  1.00 76.19           O  
ATOM   1062  N   LEU A 145      -1.264  -9.542  21.128  1.00 81.31           N  
ATOM   1063  CA  LEU A 145      -1.195 -10.729  20.268  1.00 81.31           C  
ATOM   1064  C   LEU A 145      -1.679 -10.436  18.841  1.00 81.31           C  
ATOM   1065  CB  LEU A 145      -1.983 -11.882  20.918  1.00 81.31           C  
ATOM   1066  O   LEU A 145      -1.031 -10.831  17.876  1.00 81.31           O  
ATOM   1067  CG  LEU A 145      -1.877 -13.219  20.155  1.00 81.31           C  
ATOM   1068  CD1 LEU A 145      -0.434 -13.715  20.049  1.00 81.31           C  
ATOM   1069  CD2 LEU A 145      -2.671 -14.308  20.876  1.00 81.31           C  
ATOM   1070  N   TRP A 146      -2.775  -9.692  18.694  1.00 83.88           N  
ATOM   1071  CA  TRP A 146      -3.285  -9.236  17.400  1.00 83.88           C  
ATOM   1072  C   TRP A 146      -2.247  -8.398  16.632  1.00 83.88           C  
ATOM   1073  CB  TRP A 146      -4.573  -8.452  17.668  1.00 83.88           C  
ATOM   1074  O   TRP A 146      -1.998  -8.633  15.446  1.00 83.88           O  
ATOM   1075  CG  TRP A 146      -5.211  -7.830  16.474  1.00 83.88           C  
ATOM   1076  CD1 TRP A 146      -6.112  -8.423  15.660  1.00 83.88           C  
ATOM   1077  CD2 TRP A 146      -5.003  -6.485  15.942  1.00 83.88           C  
ATOM   1078  CE2 TRP A 146      -5.856  -6.317  14.816  1.00 83.88           C  
ATOM   1079  CE3 TRP A 146      -4.179  -5.393  16.286  1.00 83.88           C  
ATOM   1080  NE1 TRP A 146      -6.499  -7.526  14.688  1.00 83.88           N  
ATOM   1081  CH2 TRP A 146      -5.022  -4.086  14.400  1.00 83.88           C  
ATOM   1082  CZ2 TRP A 146      -5.877  -5.143  14.050  1.00 83.88           C  
ATOM   1083  CZ3 TRP A 146      -4.180  -4.211  15.519  1.00 83.88           C  
ATOM   1084  N   SER A 147      -1.564  -7.480  17.319  1.00 75.69           N  
ATOM   1085  CA  SER A 147      -0.495  -6.655  16.738  1.00 75.69           C  
ATOM   1086  C   SER A 147       0.742  -7.483  16.382  1.00 75.69           C  
ATOM   1087  CB  SER A 147      -0.076  -5.543  17.705  1.00 75.69           C  
ATOM   1088  O   SER A 147       1.356  -7.263  15.335  1.00 75.69           O  
ATOM   1089  OG  SER A 147      -1.183  -4.746  18.067  1.00 75.69           O  
ATOM   1090  N   ALA A 148       1.095  -8.466  17.216  1.00 77.69           N  
ATOM   1091  CA  ALA A 148       2.202  -9.381  16.953  1.00 77.69           C  
ATOM   1092  C   ALA A 148       1.941 -10.229  15.702  1.00 77.69           C  
ATOM   1093  CB  ALA A 148       2.438 -10.256  18.189  1.00 77.69           C  
ATOM   1094  O   ALA A 148       2.805 -10.309  14.831  1.00 77.69           O  
ATOM   1095  N   VAL A 149       0.732 -10.787  15.560  1.00 82.81           N  
ATOM   1096  CA  VAL A 149       0.335 -11.535  14.356  1.00 82.81           C  
ATOM   1097  C   VAL A 149       0.337 -10.634  13.123  1.00 82.81           C  
ATOM   1098  CB  VAL A 149      -1.034 -12.219  14.533  1.00 82.81           C  
ATOM   1099  O   VAL A 149       0.775 -11.058  12.058  1.00 82.81           O  
ATOM   1100  CG1 VAL A 149      -1.463 -12.884  13.219  1.00 82.81           C  
ATOM   1101  CG2 VAL A 149      -0.951 -13.310  15.609  1.00 82.81           C  
ATOM   1102  N   SER A 150      -0.076  -9.374  13.264  1.00 79.50           N  
ATOM   1103  CA  SER A 150      -0.030  -8.411  12.158  1.00 79.50           C  
ATOM   1104  C   SER A 150       1.395  -8.151  11.684  1.00 79.50           C  
ATOM   1105  CB  SER A 150      -0.647  -7.078  12.567  1.00 79.50           C  
ATOM   1106  O   SER A 150       1.696  -8.222  10.495  1.00 79.50           O  
ATOM   1107  OG  SER A 150      -1.943  -7.302  13.055  1.00 79.50           O  
ATOM   1108  N   SER A 151       2.295  -7.905  12.635  1.00 76.06           N  
ATOM   1109  CA  SER A 151       3.716  -7.688  12.360  1.00 76.06           C  
ATOM   1110  C   SER A 151       4.351  -8.930  11.733  1.00 76.06           C  
ATOM   1111  CB  SER A 151       4.448  -7.328  13.654  1.00 76.06           C  
ATOM   1112  O   SER A 151       5.129  -8.823  10.787  1.00 76.06           O  
ATOM   1113  OG  SER A 151       3.848  -6.208  14.279  1.00 76.06           O  
ATOM   1114  N   PHE A 152       3.965 -10.117  12.209  1.00 80.94           N  
ATOM   1115  CA  PHE A 152       4.371 -11.385  11.618  1.00 80.94           C  
ATOM   1116  C   PHE A 152       3.836 -11.558  10.192  1.00 80.94           C  
ATOM   1117  CB  PHE A 152       3.929 -12.539  12.521  1.00 80.94           C  
ATOM   1118  O   PHE A 152       4.577 -12.024   9.338  1.00 80.94           O  
ATOM   1119  CG  PHE A 152       4.399 -13.887  12.017  1.00 80.94           C  
ATOM   1120  CD1 PHE A 152       3.554 -14.680  11.219  1.00 80.94           C  
ATOM   1121  CD2 PHE A 152       5.706 -14.323  12.300  1.00 80.94           C  
ATOM   1122  CE1 PHE A 152       4.011 -15.909  10.713  1.00 80.94           C  
ATOM   1123  CE2 PHE A 152       6.163 -15.553  11.795  1.00 80.94           C  
ATOM   1124  CZ  PHE A 152       5.316 -16.346  11.002  1.00 80.94           C  
ATOM   1125  N   GLY A 153       2.598 -11.154   9.892  1.00 80.12           N  
ATOM   1126  CA  GLY A 153       2.040 -11.189   8.535  1.00 80.12           C  
ATOM   1127  C   GLY A 153       2.854 -10.351   7.548  1.00 80.12           C  
ATOM   1128  O   GLY A 153       3.247 -10.850   6.497  1.00 80.12           O  
ATOM   1129  N   TYR A 154       3.209  -9.120   7.928  1.00 75.38           N  
ATOM   1130  CA  TYR A 154       4.094  -8.271   7.119  1.00 75.38           C  
ATOM   1131  C   TYR A 154       5.494  -8.869   6.935  1.00 75.38           C  
ATOM   1132  CB  TYR A 154       4.212  -6.883   7.760  1.00 75.38           C  
ATOM   1133  O   TYR A 154       6.077  -8.747   5.861  1.00 75.38           O  
ATOM   1134  CG  TYR A 154       3.048  -5.964   7.461  1.00 75.38           C  
ATOM   1135  CD1 TYR A 154       2.890  -5.457   6.157  1.00 75.38           C  
ATOM   1136  CD2 TYR A 154       2.151  -5.589   8.477  1.00 75.38           C  
ATOM   1137  CE1 TYR A 154       1.835  -4.575   5.862  1.00 75.38           C  
ATOM   1138  CE2 TYR A 154       1.101  -4.696   8.190  1.00 75.38           C  
ATOM   1139  OH  TYR A 154      -0.092  -3.348   6.613  1.00 75.38           O  
ATOM   1140  CZ  TYR A 154       0.943  -4.186   6.883  1.00 75.38           C  
ATOM   1141  N   ALA A 155       6.037  -9.512   7.972  1.00 75.88           N  
ATOM   1142  CA  ALA A 155       7.381 -10.080   7.932  1.00 75.88           C  
ATOM   1143  C   ALA A 155       7.472 -11.410   7.176  1.00 75.88           C  
ATOM   1144  CB  ALA A 155       7.876 -10.230   9.378  1.00 75.88           C  
ATOM   1145  O   ALA A 155       8.449 -11.666   6.478  1.00 75.88           O  
ATOM   1146  N   SER A 156       6.460 -12.261   7.329  1.00 80.19           N  
ATOM   1147  CA  SER A 156       6.389 -13.583   6.707  1.00 80.19           C  
ATOM   1148  C   SER A 156       5.906 -13.529   5.264  1.00 80.19           C  
ATOM   1149  CB  SER A 156       5.501 -14.527   7.522  1.00 80.19           C  
ATOM   1150  O   SER A 156       6.221 -14.442   4.505  1.00 80.19           O  
ATOM   1151  OG  SER A 156       4.178 -14.040   7.620  1.00 80.19           O  
ATOM   1152  N   GLY A 157       5.203 -12.460   4.871  1.00 81.44           N  
ATOM   1153  CA  GLY A 157       4.692 -12.253   3.520  1.00 81.44           C  
ATOM   1154  C   GLY A 157       5.725 -12.552   2.435  1.00 81.44           C  
ATOM   1155  O   GLY A 157       5.517 -13.494   1.672  1.00 81.44           O  
ATOM   1156  N   PRO A 158       6.881 -11.864   2.403  1.00 80.75           N  
ATOM   1157  CA  PRO A 158       7.895 -12.123   1.389  1.00 80.75           C  
ATOM   1158  C   PRO A 158       8.437 -13.561   1.370  1.00 80.75           C  
ATOM   1159  CB  PRO A 158       9.002 -11.097   1.645  1.00 80.75           C  
ATOM   1160  O   PRO A 158       8.698 -14.100   0.298  1.00 80.75           O  
ATOM   1161  CG  PRO A 158       8.268  -9.943   2.324  1.00 80.75           C  
ATOM   1162  CD  PRO A 158       7.204 -10.658   3.153  1.00 80.75           C  
ATOM   1163  N   LEU A 159       8.569 -14.220   2.528  1.00 82.56           N  
ATOM   1164  CA  LEU A 159       9.041 -15.609   2.592  1.00 82.56           C  
ATOM   1165  C   LEU A 159       7.992 -16.596   2.068  1.00 82.56           C  
ATOM   1166  CB  LEU A 159       9.445 -15.999   4.024  1.00 82.56           C  
ATOM   1167  O   LEU A 159       8.320 -17.471   1.270  1.00 82.56           O  
ATOM   1168  CG  LEU A 159      10.759 -15.363   4.513  1.00 82.56           C  
ATOM   1169  CD1 LEU A 159      10.504 -14.090   5.322  1.00 82.56           C  
ATOM   1170  CD2 LEU A 159      11.510 -16.348   5.411  1.00 82.56           C  
ATOM   1171  N   ILE A 160       6.737 -16.452   2.503  1.00 84.62           N  
ATOM   1172  CA  ILE A 160       5.626 -17.311   2.072  1.00 84.62           C  
ATOM   1173  C   ILE A 160       5.383 -17.117   0.574  1.00 84.62           C  
ATOM   1174  CB  ILE A 160       4.355 -17.019   2.906  1.00 84.62           C  
ATOM   1175  O   ILE A 160       5.288 -18.091  -0.169  1.00 84.62           O  
ATOM   1176  CG1 ILE A 160       4.579 -17.402   4.389  1.00 84.62           C  
ATOM   1177  CG2 ILE A 160       3.139 -17.783   2.343  1.00 84.62           C  
ATOM   1178  CD1 ILE A 160       3.466 -16.924   5.332  1.00 84.62           C  
ATOM   1179  N   GLY A 161       5.339 -15.863   0.122  1.00 82.62           N  
ATOM   1180  CA  GLY A 161       5.176 -15.511  -1.283  1.00 82.62           C  
ATOM   1181  C   GLY A 161       6.298 -16.035  -2.159  1.00 82.62           C  
ATOM   1182  O   GLY A 161       6.032 -16.686  -3.163  1.00 82.62           O  
ATOM   1183  N   GLY A 162       7.547 -15.807  -1.753  1.00 83.12           N  
ATOM   1184  CA  GLY A 162       8.716 -16.294  -2.473  1.00 83.12           C  
ATOM   1185  C   GLY A 162       8.742 -17.820  -2.588  1.00 83.12           C  
ATOM   1186  O   GLY A 162       8.963 -18.343  -3.676  1.00 83.12           O  
ATOM   1187  N   ALA A 163       8.441 -18.542  -1.503  1.00 86.00           N  
ATOM   1188  CA  ALA A 163       8.375 -20.005  -1.516  1.00 86.00           C  
ATOM   1189  C   ALA A 163       7.251 -20.531  -2.419  1.00 86.00           C  
ATOM   1190  CB  ALA A 163       8.212 -20.501  -0.074  1.00 86.00           C  
ATOM   1191  O   ALA A 163       7.464 -21.457  -3.201  1.00 86.00           O  
ATOM   1192  N   LEU A 164       6.064 -19.919  -2.357  1.00 85.75           N  
ATOM   1193  CA  LEU A 164       4.959 -20.273  -3.244  1.00 85.75           C  
ATOM   1194  C   LEU A 164       5.330 -20.037  -4.707  1.00 85.75           C  
ATOM   1195  CB  LEU A 164       3.707 -19.466  -2.876  1.00 85.75           C  
ATOM   1196  O   LEU A 164       5.142 -20.926  -5.526  1.00 85.75           O  
ATOM   1197  CG  LEU A 164       2.993 -19.942  -1.602  1.00 85.75           C  
ATOM   1198  CD1 LEU A 164       1.884 -18.942  -1.283  1.00 85.75           C  
ATOM   1199  CD2 LEU A 164       2.361 -21.328  -1.767  1.00 85.75           C  
ATOM   1200  N   LEU A 165       5.903 -18.879  -5.029  1.00 86.06           N  
ATOM   1201  CA  LEU A 165       6.285 -18.526  -6.393  1.00 86.06           C  
ATOM   1202  C   LEU A 165       7.477 -19.338  -6.913  1.00 86.06           C  
ATOM   1203  CB  LEU A 165       6.578 -17.019  -6.448  1.00 86.06           C  
ATOM   1204  O   LEU A 165       7.616 -19.478  -8.123  1.00 86.06           O  
ATOM   1205  CG  LEU A 165       5.337 -16.131  -6.256  1.00 86.06           C  
ATOM   1206  CD1 LEU A 165       5.773 -14.680  -6.114  1.00 86.06           C  
ATOM   1207  CD2 LEU A 165       4.385 -16.230  -7.441  1.00 86.06           C  
ATOM   1208  N   ALA A 166       8.325 -19.894  -6.050  1.00 83.56           N  
ATOM   1209  CA  ALA A 166       9.401 -20.786  -6.480  1.00 83.56           C  
ATOM   1210  C   ALA A 166       8.892 -22.172  -6.905  1.00 83.56           C  
ATOM   1211  CB  ALA A 166      10.426 -20.894  -5.352  1.00 83.56           C  
ATOM   1212  O   ALA A 166       9.444 -22.770  -7.824  1.00 83.56           O  
ATOM   1213  N   HIS A 167       7.842 -22.684  -6.255  1.00 84.44           N  
ATOM   1214  CA  HIS A 167       7.358 -24.054  -6.475  1.00 84.44           C  
ATOM   1215  C   HIS A 167       6.045 -24.142  -7.261  1.00 84.44           C  
ATOM   1216  CB  HIS A 167       7.234 -24.746  -5.113  1.00 84.44           C  
ATOM   1217  O   HIS A 167       5.747 -25.183  -7.843  1.00 84.44           O  
ATOM   1218  CG  HIS A 167       8.563 -24.895  -4.416  1.00 84.44           C  
ATOM   1219  CD2 HIS A 167       8.949 -24.303  -3.244  1.00 84.44           C  
ATOM   1220  ND1 HIS A 167       9.632 -25.633  -4.867  1.00 84.44           N  
ATOM   1221  CE1 HIS A 167      10.636 -25.489  -3.987  1.00 84.44           C  
ATOM   1222  NE2 HIS A 167      10.264 -24.693  -2.974  1.00 84.44           N  
ATOM   1223  N   PHE A 168       5.262 -23.068  -7.282  1.00 86.81           N  
ATOM   1224  CA  PHE A 168       3.943 -23.004  -7.898  1.00 86.81           C  
ATOM   1225  C   PHE A 168       3.836 -21.806  -8.861  1.00 86.81           C  
ATOM   1226  CB  PHE A 168       2.867 -22.978  -6.794  1.00 86.81           C  
ATOM   1227  O   PHE A 168       4.712 -20.935  -8.943  1.00 86.81           O  
ATOM   1228  CG  PHE A 168       2.886 -24.159  -5.833  1.00 86.81           C  
ATOM   1229  CD1 PHE A 168       2.236 -25.359  -6.176  1.00 86.81           C  
ATOM   1230  CD2 PHE A 168       3.554 -24.063  -4.596  1.00 86.81           C  
ATOM   1231  CE1 PHE A 168       2.251 -26.452  -5.290  1.00 86.81           C  
ATOM   1232  CE2 PHE A 168       3.572 -25.157  -3.710  1.00 86.81           C  
ATOM   1233  CZ  PHE A 168       2.919 -26.352  -4.056  1.00 86.81           C  
ATOM   1234  N   TRP A 169       2.751 -21.776  -9.642  1.00 88.38           N  
ATOM   1235  CA  TRP A 169       2.433 -20.661 -10.540  1.00 88.38           C  
ATOM   1236  C   TRP A 169       2.105 -19.373  -9.761  1.00 88.38           C  
ATOM   1237  CB  TRP A 169       1.307 -21.087 -11.493  1.00 88.38           C  
ATOM   1238  O   TRP A 169       1.907 -19.408  -8.549  1.00 88.38           O  
ATOM   1239  CG  TRP A 169      -0.071 -21.330 -10.938  1.00 88.38           C  
ATOM   1240  CD1 TRP A 169      -0.528 -21.055  -9.693  1.00 88.38           C  
ATOM   1241  CD2 TRP A 169      -1.206 -21.937 -11.626  1.00 88.38           C  
ATOM   1242  CE2 TRP A 169      -2.341 -21.900 -10.759  1.00 88.38           C  
ATOM   1243  CE3 TRP A 169      -1.388 -22.535 -12.889  1.00 88.38           C  
ATOM   1244  NE1 TRP A 169      -1.875 -21.325  -9.604  1.00 88.38           N  
ATOM   1245  CH2 TRP A 169      -3.738 -22.993 -12.393  1.00 88.38           C  
ATOM   1246  CZ2 TRP A 169      -3.594 -22.402 -11.128  1.00 88.38           C  
ATOM   1247  CZ3 TRP A 169      -2.636 -23.066 -13.265  1.00 88.38           C  
ATOM   1248  N   TRP A 170       2.000 -18.218 -10.420  1.00 87.56           N  
ATOM   1249  CA  TRP A 170       1.724 -16.962  -9.705  1.00 87.56           C  
ATOM   1250  C   TRP A 170       0.360 -16.949  -8.997  1.00 87.56           C  
ATOM   1251  CB  TRP A 170       1.890 -15.775 -10.651  1.00 87.56           C  
ATOM   1252  O   TRP A 170       0.251 -16.399  -7.905  1.00 87.56           O  
ATOM   1253  CG  TRP A 170       0.886 -15.764 -11.747  1.00 87.56           C  
ATOM   1254  CD1 TRP A 170       1.054 -16.305 -12.970  1.00 87.56           C  
ATOM   1255  CD2 TRP A 170      -0.474 -15.247 -11.720  1.00 87.56           C  
ATOM   1256  CE2 TRP A 170      -1.093 -15.558 -12.968  1.00 87.56           C  
ATOM   1257  CE3 TRP A 170      -1.249 -14.583 -10.744  1.00 87.56           C  
ATOM   1258  NE1 TRP A 170      -0.102 -16.167 -13.704  1.00 87.56           N  
ATOM   1259  CH2 TRP A 170      -3.192 -14.667 -12.207  1.00 87.56           C  
ATOM   1260  CZ2 TRP A 170      -2.436 -15.268 -13.221  1.00 87.56           C  
ATOM   1261  CZ3 TRP A 170      -2.601 -14.291 -10.991  1.00 87.56           C  
ATOM   1262  N   GLY A 171      -0.659 -17.628  -9.537  1.00 86.50           N  
ATOM   1263  CA  GLY A 171      -2.002 -17.677  -8.947  1.00 86.50           C  
ATOM   1264  C   GLY A 171      -2.070 -18.343  -7.563  1.00 86.50           C  
ATOM   1265  O   GLY A 171      -3.040 -18.160  -6.826  1.00 86.50           O  
ATOM   1266  N   SER A 172      -1.039 -19.093  -7.151  1.00 89.44           N  
ATOM   1267  CA  SER A 172      -1.019 -19.788  -5.856  1.00 89.44           C  
ATOM   1268  C   SER A 172      -0.982 -18.824  -4.673  1.00 89.44           C  
ATOM   1269  CB  SER A 172       0.171 -20.744  -5.768  1.00 89.44           C  
ATOM   1270  O   SER A 172      -1.476 -19.162  -3.597  1.00 89.44           O  
ATOM   1271  OG  SER A 172       1.383 -20.027  -5.806  1.00 89.44           O  
ATOM   1272  N   ILE A 173      -0.439 -17.618  -4.877  1.00 87.50           N  
ATOM   1273  CA  ILE A 173      -0.386 -16.562  -3.858  1.00 87.50           C  
ATOM   1274  C   ILE A 173      -1.776 -16.058  -3.473  1.00 87.50           C  
ATOM   1275  CB  ILE A 173       0.488 -15.380  -4.321  1.00 87.50           C  
ATOM   1276  O   ILE A 173      -1.954 -15.555  -2.373  1.00 87.50           O  
ATOM   1277  CG1 ILE A 173      -0.235 -14.499  -5.369  1.00 87.50           C  
ATOM   1278  CG2 ILE A 173       1.881 -15.892  -4.743  1.00 87.50           C  
ATOM   1279  CD1 ILE A 173       0.636 -13.480  -6.102  1.00 87.50           C  
ATOM   1280  N   PHE A 174      -2.757 -16.217  -4.362  1.00 89.44           N  
ATOM   1281  CA  PHE A 174      -4.152 -15.902  -4.084  1.00 89.44           C  
ATOM   1282  C   PHE A 174      -4.912 -17.140  -3.598  1.00 89.44           C  
ATOM   1283  CB  PHE A 174      -4.787 -15.315  -5.344  1.00 89.44           C  
ATOM   1284  O   PHE A 174      -5.785 -17.038  -2.739  1.00 89.44           O  
ATOM   1285  CG  PHE A 174      -4.137 -14.053  -5.866  1.00 89.44           C  
ATOM   1286  CD1 PHE A 174      -4.292 -12.848  -5.157  1.00 89.44           C  
ATOM   1287  CD2 PHE A 174      -3.396 -14.074  -7.062  1.00 89.44           C  
ATOM   1288  CE1 PHE A 174      -3.730 -11.662  -5.655  1.00 89.44           C  
ATOM   1289  CE2 PHE A 174      -2.827 -12.887  -7.554  1.00 89.44           C  
ATOM   1290  CZ  PHE A 174      -3.014 -11.680  -6.863  1.00 89.44           C  
ATOM   1291  N   LEU A 175      -4.557 -18.339  -4.079  1.00 89.81           N  
ATOM   1292  CA  LEU A 175      -5.188 -19.584  -3.624  1.00 89.81           C  
ATOM   1293  C   LEU A 175      -4.935 -19.877  -2.141  1.00 89.81           C  
ATOM   1294  CB  LEU A 175      -4.742 -20.776  -4.483  1.00 89.81           C  
ATOM   1295  O   LEU A 175      -5.819 -20.434  -1.492  1.00 89.81           O  
ATOM   1296  CG  LEU A 175      -5.281 -20.762  -5.923  1.00 89.81           C  
ATOM   1297  CD1 LEU A 175      -4.688 -21.937  -6.701  1.00 89.81           C  
ATOM   1298  CD2 LEU A 175      -6.809 -20.873  -5.979  1.00 89.81           C  
ATOM   1299  N   ILE A 176      -3.795 -19.464  -1.574  1.00 88.00           N  
ATOM   1300  CA  ILE A 176      -3.526 -19.602  -0.128  1.00 88.00           C  
ATOM   1301  C   ILE A 176      -4.562 -18.869   0.740  1.00 88.00           C  
ATOM   1302  CB  ILE A 176      -2.088 -19.148   0.207  1.00 88.00           C  
ATOM   1303  O   ILE A 176      -4.823 -19.271   1.877  1.00 88.00           O  
ATOM   1304  CG1 ILE A 176      -1.699 -19.607   1.630  1.00 88.00           C  
ATOM   1305  CG2 ILE A 176      -1.936 -17.626   0.072  1.00 88.00           C  
ATOM   1306  CD1 ILE A 176      -0.210 -19.464   1.956  1.00 88.00           C  
ATOM   1307  N   ASN A 177      -5.216 -17.842   0.194  1.00 88.19           N  
ATOM   1308  CA  ASN A 177      -6.248 -17.092   0.896  1.00 88.19           C  
ATOM   1309  C   ASN A 177      -7.537 -17.916   1.058  1.00 88.19           C  
ATOM   1310  CB  ASN A 177      -6.523 -15.779   0.140  1.00 88.19           C  
ATOM   1311  O   ASN A 177      -8.286 -17.702   2.010  1.00 88.19           O  
ATOM   1312  CG  ASN A 177      -5.305 -14.882  -0.059  1.00 88.19           C  
ATOM   1313  ND2 ASN A 177      -5.421 -13.909  -0.933  1.00 88.19           N  
ATOM   1314  OD1 ASN A 177      -4.281 -15.036   0.583  1.00 88.19           O  
ATOM   1315  N   ILE A 178      -7.800 -18.878   0.162  1.00 88.12           N  
ATOM   1316  CA  ILE A 178      -9.065 -19.627   0.103  1.00 88.12           C  
ATOM   1317  C   ILE A 178      -9.255 -20.562   1.308  1.00 88.12           C  
ATOM   1318  CB  ILE A 178      -9.238 -20.366  -1.249  1.00 88.12           C  
ATOM   1319  O   ILE A 178     -10.300 -20.456   1.957  1.00 88.12           O  
ATOM   1320  CG1 ILE A 178      -9.050 -19.450  -2.471  1.00 88.12           C  
ATOM   1321  CG2 ILE A 178     -10.595 -21.089  -1.305  1.00 88.12           C  
ATOM   1322  CD1 ILE A 178     -10.050 -18.304  -2.569  1.00 88.12           C  
ATOM   1323  N   PRO A 179      -8.291 -21.434   1.684  1.00 87.12           N  
ATOM   1324  CA  PRO A 179      -8.427 -22.270   2.876  1.00 87.12           C  
ATOM   1325  C   PRO A 179      -8.685 -21.449   4.138  1.00 87.12           C  
ATOM   1326  CB  PRO A 179      -7.110 -23.045   3.002  1.00 87.12           C  
ATOM   1327  O   PRO A 179      -9.521 -21.816   4.962  1.00 87.12           O  
ATOM   1328  CG  PRO A 179      -6.582 -23.095   1.575  1.00 87.12           C  
ATOM   1329  CD  PRO A 179      -7.052 -21.770   0.993  1.00 87.12           C  
ATOM   1330  N   VAL A 180      -8.009 -20.307   4.274  1.00 84.88           N  
ATOM   1331  CA  VAL A 180      -8.170 -19.432   5.437  1.00 84.88           C  
ATOM   1332  C   VAL A 180      -9.505 -18.702   5.408  1.00 84.88           C  
ATOM   1333  CB  VAL A 180      -7.006 -18.446   5.543  1.00 84.88           C  
ATOM   1334  O   VAL A 180     -10.159 -18.620   6.445  1.00 84.88           O  
ATOM   1335  CG1 VAL A 180      -7.231 -17.490   6.723  1.00 84.88           C  
ATOM   1336  CG2 VAL A 180      -5.696 -19.227   5.736  1.00 84.88           C  
ATOM   1337  N   ALA A 181      -9.955 -18.226   4.246  1.00 87.12           N  
ATOM   1338  CA  ALA A 181     -11.274 -17.621   4.102  1.00 87.12           C  
ATOM   1339  C   ALA A 181     -12.384 -18.620   4.466  1.00 87.12           C  
ATOM   1340  CB  ALA A 181     -11.429 -17.075   2.678  1.00 87.12           C  
ATOM   1341  O   ALA A 181     -13.305 -18.267   5.202  1.00 87.12           O  
ATOM   1342  N   LEU A 182     -12.267 -19.880   4.033  1.00 88.69           N  
ATOM   1343  CA  LEU A 182     -13.208 -20.955   4.362  1.00 88.69           C  
ATOM   1344  C   LEU A 182     -13.194 -21.295   5.856  1.00 88.69           C  
ATOM   1345  CB  LEU A 182     -12.873 -22.203   3.525  1.00 88.69           C  
ATOM   1346  O   LEU A 182     -14.251 -21.314   6.493  1.00 88.69           O  
ATOM   1347  CG  LEU A 182     -13.261 -22.097   2.040  1.00 88.69           C  
ATOM   1348  CD1 LEU A 182     -12.637 -23.261   1.271  1.00 88.69           C  
ATOM   1349  CD2 LEU A 182     -14.780 -22.160   1.850  1.00 88.69           C  
ATOM   1350  N   LEU A 183     -12.011 -21.518   6.437  1.00 86.56           N  
ATOM   1351  CA  LEU A 183     -11.861 -21.776   7.873  1.00 86.56           C  
ATOM   1352  C   LEU A 183     -12.391 -20.608   8.705  1.00 86.56           C  
ATOM   1353  CB  LEU A 183     -10.381 -22.036   8.206  1.00 86.56           C  
ATOM   1354  O   LEU A 183     -13.137 -20.823   9.660  1.00 86.56           O  
ATOM   1355  CG  LEU A 183      -9.868 -23.428   7.797  1.00 86.56           C  
ATOM   1356  CD1 LEU A 183      -8.355 -23.486   8.008  1.00 86.56           C  
ATOM   1357  CD2 LEU A 183     -10.510 -24.541   8.632  1.00 86.56           C  
ATOM   1358  N   GLY A 184     -12.065 -19.379   8.304  1.00 84.81           N  
ATOM   1359  CA  GLY A 184     -12.583 -18.148   8.880  1.00 84.81           C  
ATOM   1360  C   GLY A 184     -14.105 -18.099   8.815  1.00 84.81           C  
ATOM   1361  O   GLY A 184     -14.740 -17.870   9.838  1.00 84.81           O  
ATOM   1362  N   CYS A 185     -14.712 -18.392   7.661  1.00 87.75           N  
ATOM   1363  CA  CYS A 185     -16.168 -18.400   7.510  1.00 87.75           C  
ATOM   1364  C   CYS A 185     -16.826 -19.394   8.471  1.00 87.75           C  
ATOM   1365  CB  CYS A 185     -16.556 -18.734   6.063  1.00 87.75           C  
ATOM   1366  O   CYS A 185     -17.754 -19.037   9.198  1.00 87.75           O  
ATOM   1367  SG  CYS A 185     -16.260 -17.311   4.985  1.00 87.75           S  
ATOM   1368  N   VAL A 186     -16.320 -20.630   8.525  1.00 87.50           N  
ATOM   1369  CA  VAL A 186     -16.849 -21.679   9.410  1.00 87.50           C  
ATOM   1370  C   VAL A 186     -16.696 -21.284  10.877  1.00 87.50           C  
ATOM   1371  CB  VAL A 186     -16.147 -23.023   9.132  1.00 87.50           C  
ATOM   1372  O   VAL A 186     -17.632 -21.429  11.668  1.00 87.50           O  
ATOM   1373  CG1 VAL A 186     -16.563 -24.111  10.135  1.00 87.50           C  
ATOM   1374  CG2 VAL A 186     -16.502 -23.543   7.734  1.00 87.50           C  
ATOM   1375  N   ALA A 187     -15.528 -20.773  11.251  1.00 83.56           N  
ATOM   1376  CA  ALA A 187     -15.231 -20.377  12.614  1.00 83.56           C  
ATOM   1377  C   ALA A 187     -16.068 -19.168  13.052  1.00 83.56           C  
ATOM   1378  CB  ALA A 187     -13.734 -20.110  12.694  1.00 83.56           C  
ATOM   1379  O   ALA A 187     -16.690 -19.213  14.110  1.00 83.56           O  
ATOM   1380  N   VAL A 188     -16.172 -18.127  12.227  1.00 83.62           N  
ATOM   1381  CA  VAL A 188     -17.005 -16.949  12.503  1.00 83.62           C  
ATOM   1382  C   VAL A 188     -18.476 -17.342  12.605  1.00 83.62           C  
ATOM   1383  CB  VAL A 188     -16.776 -15.863  11.437  1.00 83.62           C  
ATOM   1384  O   VAL A 188     -19.157 -16.939  13.549  1.00 83.62           O  
ATOM   1385  CG1 VAL A 188     -17.752 -14.689  11.585  1.00 83.62           C  
ATOM   1386  CG2 VAL A 188     -15.353 -15.306  11.567  1.00 83.62           C  
ATOM   1387  N   ALA A 189     -18.965 -18.200  11.706  1.00 85.56           N  
ATOM   1388  CA  ALA A 189     -20.337 -18.693  11.755  1.00 85.56           C  
ATOM   1389  C   ALA A 189     -20.644 -19.441  13.067  1.00 85.56           C  
ATOM   1390  CB  ALA A 189     -20.593 -19.572  10.527  1.00 85.56           C  
ATOM   1391  O   ALA A 189     -21.716 -19.233  13.643  1.00 85.56           O  
ATOM   1392  N   LYS A 190     -19.709 -20.263  13.565  1.00 84.31           N  
ATOM   1393  CA  LYS A 190     -19.905 -21.118  14.751  1.00 84.31           C  
ATOM   1394  C   LYS A 190     -19.566 -20.461  16.091  1.00 84.31           C  
ATOM   1395  CB  LYS A 190     -19.080 -22.405  14.588  1.00 84.31           C  
ATOM   1396  O   LYS A 190     -20.119 -20.868  17.110  1.00 84.31           O  
ATOM   1397  CG  LYS A 190     -19.656 -23.345  13.519  1.00 84.31           C  
ATOM   1398  CD  LYS A 190     -18.830 -24.635  13.428  1.00 84.31           C  
ATOM   1399  CE  LYS A 190     -19.437 -25.573  12.377  1.00 84.31           C  
ATOM   1400  NZ  LYS A 190     -18.683 -26.849  12.261  1.00 84.31           N  
ATOM   1401  N   LEU A 191     -18.625 -19.521  16.122  1.00 75.94           N  
ATOM   1402  CA  LEU A 191     -17.987 -19.059  17.363  1.00 75.94           C  
ATOM   1403  C   LEU A 191     -18.270 -17.600  17.686  1.00 75.94           C  
ATOM   1404  CB  LEU A 191     -16.469 -19.246  17.258  1.00 75.94           C  
ATOM   1405  O   LEU A 191     -18.290 -17.245  18.863  1.00 75.94           O  
ATOM   1406  CG  LEU A 191     -16.022 -20.692  17.006  1.00 75.94           C  
ATOM   1407  CD1 LEU A 191     -14.570 -20.660  16.576  1.00 75.94           C  
ATOM   1408  CD2 LEU A 191     -16.154 -21.527  18.278  1.00 75.94           C  
ATOM   1409  N   VAL A 192     -18.467 -16.762  16.666  1.00 72.00           N  
ATOM   1410  CA  VAL A 192     -18.687 -15.332  16.870  1.00 72.00           C  
ATOM   1411  C   VAL A 192     -20.179 -15.111  17.144  1.00 72.00           C  
ATOM   1412  CB  VAL A 192     -18.138 -14.489  15.706  1.00 72.00           C  
ATOM   1413  O   VAL A 192     -21.018 -15.469  16.301  1.00 72.00           O  
ATOM   1414  CG1 VAL A 192     -18.383 -12.991  15.911  1.00 72.00           C  
ATOM   1415  CG2 VAL A 192     -16.619 -14.685  15.588  1.00 72.00           C  
ATOM   1416  N   PRO A 193     -20.540 -14.574  18.324  1.00 73.81           N  
ATOM   1417  CA  PRO A 193     -21.909 -14.165  18.594  1.00 73.81           C  
ATOM   1418  C   PRO A 193     -22.268 -12.967  17.711  1.00 73.81           C  
ATOM   1419  CB  PRO A 193     -21.958 -13.845  20.090  1.00 73.81           C  
ATOM   1420  O   PRO A 193     -21.421 -12.129  17.405  1.00 73.81           O  
ATOM   1421  CG  PRO A 193     -20.530 -13.408  20.410  1.00 73.81           C  
ATOM   1422  CD  PRO A 193     -19.676 -14.229  19.449  1.00 73.81           C  
ATOM   1423  N   GLU A 194     -23.526 -12.888  17.278  1.00 76.56           N  
ATOM   1424  CA  GLU A 194     -23.994 -11.694  16.577  1.00 76.56           C  
ATOM   1425  C   GLU A 194     -24.015 -10.525  17.561  1.00 76.56           C  
ATOM   1426  CB  GLU A 194     -25.378 -11.925  15.953  1.00 76.56           C  
ATOM   1427  O   GLU A 194     -24.612 -10.614  18.633  1.00 76.56           O  
ATOM   1428  CG  GLU A 194     -25.827 -10.763  15.051  1.00 76.56           C  
ATOM   1429  CD  GLU A 194     -24.984 -10.695  13.774  1.00 76.56           C  
ATOM   1430  OE1 GLU A 194     -24.080  -9.834  13.694  1.00 76.56           O  
ATOM   1431  OE2 GLU A 194     -25.218 -11.560  12.897  1.00 76.56           O  
ATOM   1432  N   SER A 195     -23.370  -9.432  17.177  1.00 70.44           N  
ATOM   1433  CA  SER A 195     -23.412  -8.177  17.909  1.00 70.44           C  
ATOM   1434  C   SER A 195     -23.671  -7.066  16.924  1.00 70.44           C  
ATOM   1435  CB  SER A 195     -22.113  -7.930  18.646  1.00 70.44           C  
ATOM   1436  O   SER A 195     -22.959  -6.933  15.927  1.00 70.44           O  
ATOM   1437  OG  SER A 195     -22.233  -6.724  19.375  1.00 70.44           O  
ATOM   1438  N   LYS A 196     -24.731  -6.320  17.202  1.00 73.44           N  
ATOM   1439  CA  LYS A 196     -25.188  -5.178  16.428  1.00 73.44           C  
ATOM   1440  C   LYS A 196     -25.477  -4.053  17.403  1.00 73.44           C  
ATOM   1441  CB  LYS A 196     -26.413  -5.556  15.572  1.00 73.44           C  
ATOM   1442  O   LYS A 196     -26.021  -4.313  18.476  1.00 73.44           O  
ATOM   1443  CG  LYS A 196     -27.640  -5.994  16.395  1.00 73.44           C  
ATOM   1444  CD  LYS A 196     -28.826  -6.366  15.501  1.00 73.44           C  
ATOM   1445  CE  LYS A 196     -30.022  -6.719  16.394  1.00 73.44           C  
ATOM   1446  NZ  LYS A 196     -31.241  -7.000  15.597  1.00 73.44           N  
ATOM   1447  N   ASP A 197     -25.163  -2.835  17.001  1.00 68.69           N  
ATOM   1448  CA  ASP A 197     -25.654  -1.631  17.644  1.00 68.69           C  
ATOM   1449  C   ASP A 197     -26.950  -1.194  16.932  1.00 68.69           C  
ATOM   1450  CB  ASP A 197     -24.574  -0.546  17.626  1.00 68.69           C  
ATOM   1451  O   ASP A 197     -26.902  -0.727  15.789  1.00 68.69           O  
ATOM   1452  CG  ASP A 197     -25.023   0.705  18.388  1.00 68.69           C  
ATOM   1453  OD1 ASP A 197     -26.206   0.747  18.815  1.00 68.69           O  
ATOM   1454  OD2 ASP A 197     -24.188   1.620  18.507  1.00 68.69           O  
ATOM   1455  N   PRO A 198     -28.133  -1.351  17.560  1.00 61.03           N  
ATOM   1456  CA  PRO A 198     -29.403  -0.936  16.967  1.00 61.03           C  
ATOM   1457  C   PRO A 198     -29.495   0.576  16.722  1.00 61.03           C  
ATOM   1458  CB  PRO A 198     -30.490  -1.391  17.952  1.00 61.03           C  
ATOM   1459  O   PRO A 198     -30.308   0.995  15.898  1.00 61.03           O  
ATOM   1460  CG  PRO A 198     -29.801  -2.437  18.826  1.00 61.03           C  
ATOM   1461  CD  PRO A 198     -28.366  -1.935  18.870  1.00 61.03           C  
ATOM   1462  N   GLN A 199     -28.685   1.380  17.423  1.00 64.50           N  
ATOM   1463  CA  GLN A 199     -28.579   2.829  17.238  1.00 64.50           C  
ATOM   1464  C   GLN A 199     -27.390   3.235  16.354  1.00 64.50           C  
ATOM   1465  CB  GLN A 199     -28.528   3.540  18.598  1.00 64.50           C  
ATOM   1466  O   GLN A 199     -27.177   4.427  16.132  1.00 64.50           O  
ATOM   1467  CG  GLN A 199     -29.799   3.309  19.430  1.00 64.50           C  
ATOM   1468  CD  GLN A 199     -29.953   4.300  20.583  1.00 64.50           C  
ATOM   1469  NE2 GLN A 199     -30.965   4.146  21.409  1.00 64.50           N  
ATOM   1470  OE1 GLN A 199     -29.211   5.247  20.766  1.00 64.50           O  
ATOM   1471  N   GLY A 200     -26.651   2.265  15.802  1.00 61.12           N  
ATOM   1472  CA  GLY A 200     -25.499   2.519  14.944  1.00 61.12           C  
ATOM   1473  C   GLY A 200     -25.843   3.423  13.754  1.00 61.12           C  
ATOM   1474  O   GLY A 200     -26.883   3.262  13.099  1.00 61.12           O  
ATOM   1475  N   ALA A 201     -24.954   4.377  13.469  1.00 68.81           N  
ATOM   1476  CA  ALA A 201     -25.110   5.330  12.376  1.00 68.81           C  
ATOM   1477  C   ALA A 201     -25.273   4.615  11.024  1.00 68.81           C  
ATOM   1478  CB  ALA A 201     -23.920   6.295  12.369  1.00 68.81           C  
ATOM   1479  O   ALA A 201     -24.699   3.552  10.775  1.00 68.81           O  
ATOM   1480  N   ARG A 202     -26.082   5.192  10.125  1.00 78.19           N  
ATOM   1481  CA  ARG A 202     -26.250   4.630   8.779  1.00 78.19           C  
ATOM   1482  C   ARG A 202     -24.917   4.735   8.023  1.00 78.19           C  
ATOM   1483  CB  ARG A 202     -27.366   5.336   7.992  1.00 78.19           C  
ATOM   1484  O   ARG A 202     -24.343   5.818   8.040  1.00 78.19           O  
ATOM   1485  CG  ARG A 202     -28.697   5.469   8.754  1.00 78.19           C  
ATOM   1486  CD  ARG A 202     -29.872   5.585   7.771  1.00 78.19           C  
ATOM   1487  NE  ARG A 202     -31.180   5.374   8.426  1.00 78.19           N  
ATOM   1488  NH1 ARG A 202     -32.485   5.915   6.612  1.00 78.19           N  
ATOM   1489  NH2 ARG A 202     -33.459   5.266   8.509  1.00 78.19           N  
ATOM   1490  CZ  ARG A 202     -32.364   5.521   7.850  1.00 78.19           C  
ATOM   1491  N   PRO A 203     -24.446   3.672   7.345  1.00 80.69           N  
ATOM   1492  CA  PRO A 203     -23.237   3.778   6.543  1.00 80.69           C  
ATOM   1493  C   PRO A 203     -23.468   4.700   5.352  1.00 80.69           C  
ATOM   1494  CB  PRO A 203     -22.867   2.363   6.111  1.00 80.69           C  
ATOM   1495  O   PRO A 203     -24.463   4.561   4.634  1.00 80.69           O  
ATOM   1496  CG  PRO A 203     -24.176   1.595   6.219  1.00 80.69           C  
ATOM   1497  CD  PRO A 203     -24.984   2.324   7.292  1.00 80.69           C  
ATOM   1498  N   ASP A 204     -22.529   5.615   5.140  1.00 84.88           N  
ATOM   1499  CA  ASP A 204     -22.555   6.545   4.022  1.00 84.88           C  
ATOM   1500  C   ASP A 204     -21.915   5.924   2.772  1.00 84.88           C  
ATOM   1501  CB  ASP A 204     -21.942   7.885   4.430  1.00 84.88           C  
ATOM   1502  O   ASP A 204     -20.749   6.128   2.442  1.00 84.88           O  
ATOM   1503  CG  ASP A 204     -22.164   8.935   3.339  1.00 84.88           C  
ATOM   1504  OD1 ASP A 204     -22.692   8.595   2.248  1.00 84.88           O  
ATOM   1505  OD2 ASP A 204     -21.925  10.118   3.608  1.00 84.88           O  
ATOM   1506  N   LEU A 205     -22.704   5.121   2.059  1.00 86.62           N  
ATOM   1507  CA  LEU A 205     -22.259   4.468   0.825  1.00 86.62           C  
ATOM   1508  C   LEU A 205     -21.979   5.468  -0.309  1.00 86.62           C  
ATOM   1509  CB  LEU A 205     -23.319   3.444   0.380  1.00 86.62           C  
ATOM   1510  O   LEU A 205     -21.167   5.181  -1.187  1.00 86.62           O  
ATOM   1511  CG  LEU A 205     -23.626   2.329   1.397  1.00 86.62           C  
ATOM   1512  CD1 LEU A 205     -24.727   1.425   0.842  1.00 86.62           C  
ATOM   1513  CD2 LEU A 205     -22.410   1.455   1.702  1.00 86.62           C  
ATOM   1514  N   VAL A 206     -22.642   6.631  -0.300  1.00 88.25           N  
ATOM   1515  CA  VAL A 206     -22.479   7.659  -1.337  1.00 88.25           C  
ATOM   1516  C   VAL A 206     -21.146   8.367  -1.149  1.00 88.25           C  
ATOM   1517  CB  VAL A 206     -23.644   8.666  -1.323  1.00 88.25           C  
ATOM   1518  O   VAL A 206     -20.372   8.462  -2.101  1.00 88.25           O  
ATOM   1519  CG1 VAL A 206     -23.446   9.789  -2.350  1.00 88.25           C  
ATOM   1520  CG2 VAL A 206     -24.973   7.966  -1.642  1.00 88.25           C  
ATOM   1521  N   GLY A 207     -20.832   8.784   0.079  1.00 87.25           N  
ATOM   1522  CA  GLY A 207     -19.522   9.336   0.402  1.00 87.25           C  
ATOM   1523  C   GLY A 207     -18.397   8.330   0.125  1.00 87.25           C  
ATOM   1524  O   GLY A 207     -17.341   8.703  -0.388  1.00 87.25           O  
ATOM   1525  N   ALA A 208     -18.643   7.032   0.339  1.00 88.12           N  
ATOM   1526  CA  ALA A 208     -17.648   5.987   0.096  1.00 88.12           C  
ATOM   1527  C   ALA A 208     -17.338   5.897  -1.396  1.00 88.12           C  
ATOM   1528  CB  ALA A 208     -18.160   4.643   0.623  1.00 88.12           C  
ATOM   1529  O   ALA A 208     -16.183   5.968  -1.801  1.00 88.12           O  
ATOM   1530  N   ALA A 209     -18.385   5.833  -2.223  1.00 90.50           N  
ATOM   1531  CA  ALA A 209     -18.246   5.810  -3.670  1.00 90.50           C  
ATOM   1532  C   ALA A 209     -17.555   7.079  -4.195  1.00 90.50           C  
ATOM   1533  CB  ALA A 209     -19.635   5.615  -4.286  1.00 90.50           C  
ATOM   1534  O   ALA A 209     -16.622   6.976  -4.988  1.00 90.50           O  
ATOM   1535  N   LEU A 210     -17.960   8.266  -3.730  1.00 91.88           N  
ATOM   1536  CA  LEU A 210     -17.359   9.535  -4.154  1.00 91.88           C  
ATOM   1537  C   LEU A 210     -15.881   9.637  -3.757  1.00 91.88           C  
ATOM   1538  CB  LEU A 210     -18.156  10.713  -3.569  1.00 91.88           C  
ATOM   1539  O   LEU A 210     -15.063  10.058  -4.575  1.00 91.88           O  
ATOM   1540  CG  LEU A 210     -19.554  10.927  -4.169  1.00 91.88           C  
ATOM   1541  CD1 LEU A 210     -20.295  11.995  -3.363  1.00 91.88           C  
ATOM   1542  CD2 LEU A 210     -19.473  11.394  -5.626  1.00 91.88           C  
ATOM   1543  N   SER A 211     -15.518   9.216  -2.542  1.00 91.56           N  
ATOM   1544  CA  SER A 211     -14.122   9.215  -2.092  1.00 91.56           C  
ATOM   1545  C   SER A 211     -13.276   8.197  -2.863  1.00 91.56           C  
ATOM   1546  CB  SER A 211     -14.017   9.001  -0.577  1.00 91.56           C  
ATOM   1547  O   SER A 211     -12.200   8.554  -3.342  1.00 91.56           O  
ATOM   1548  OG  SER A 211     -14.370   7.687  -0.210  1.00 91.56           O  
ATOM   1549  N   THR A 212     -13.769   6.967  -3.070  1.00 91.12           N  
ATOM   1550  CA  THR A 212     -13.080   5.938  -3.863  1.00 91.12           C  
ATOM   1551  C   THR A 212     -12.878   6.393  -5.305  1.00 91.12           C  
ATOM   1552  CB  THR A 212     -13.841   4.600  -3.849  1.00 91.12           C  
ATOM   1553  O   THR A 212     -11.760   6.313  -5.806  1.00 91.12           O  
ATOM   1554  CG2 THR A 212     -13.138   3.506  -4.654  1.00 91.12           C  
ATOM   1555  OG1 THR A 212     -13.924   4.076  -2.550  1.00 91.12           O  
ATOM   1556  N   ILE A 213     -13.918   6.914  -5.967  1.00 92.12           N  
ATOM   1557  CA  ILE A 213     -13.830   7.422  -7.347  1.00 92.12           C  
ATOM   1558  C   ILE A 213     -12.876   8.616  -7.418  1.00 92.12           C  
ATOM   1559  CB  ILE A 213     -15.236   7.790  -7.882  1.00 92.12           C  
ATOM   1560  O   ILE A 213     -12.049   8.691  -8.324  1.00 92.12           O  
ATOM   1561  CG1 ILE A 213     -16.087   6.512  -8.068  1.00 92.12           C  
ATOM   1562  CG2 ILE A 213     -15.154   8.552  -9.222  1.00 92.12           C  
ATOM   1563  CD1 ILE A 213     -17.585   6.793  -8.253  1.00 92.12           C  
ATOM   1564  N   GLY A 214     -12.950   9.526  -6.446  1.00 91.81           N  
ATOM   1565  CA  GLY A 214     -12.082  10.693  -6.360  1.00 91.81           C  
ATOM   1566  C   GLY A 214     -10.603  10.329  -6.251  1.00 91.81           C  
ATOM   1567  O   GLY A 214      -9.778  10.786  -7.045  1.00 91.81           O  
ATOM   1568  N   MET A 215     -10.275   9.448  -5.304  1.00 92.56           N  
ATOM   1569  CA  MET A 215      -8.919   8.931  -5.114  1.00 92.56           C  
ATOM   1570  C   MET A 215      -8.436   8.138  -6.333  1.00 92.56           C  
ATOM   1571  CB  MET A 215      -8.878   8.056  -3.853  1.00 92.56           C  
ATOM   1572  O   MET A 215      -7.310   8.344  -6.787  1.00 92.56           O  
ATOM   1573  CG  MET A 215      -8.984   8.881  -2.566  1.00 92.56           C  
ATOM   1574  SD  MET A 215      -8.781   7.917  -1.042  1.00 92.56           S  
ATOM   1575  CE  MET A 215     -10.329   6.979  -1.032  1.00 92.56           C  
ATOM   1576  N   ALA A 216      -9.285   7.272  -6.896  1.00 90.31           N  
ATOM   1577  CA  ALA A 216      -8.948   6.474  -8.069  1.00 90.31           C  
ATOM   1578  C   ALA A 216      -8.706   7.336  -9.312  1.00 90.31           C  
ATOM   1579  CB  ALA A 216     -10.044   5.431  -8.309  1.00 90.31           C  
ATOM   1580  O   ALA A 216      -7.756   7.069 -10.037  1.00 90.31           O  
ATOM   1581  N   GLY A 217      -9.495   8.392  -9.533  1.00 90.12           N  
ATOM   1582  CA  GLY A 217      -9.305   9.317 -10.654  1.00 90.12           C  
ATOM   1583  C   GLY A 217      -7.973  10.068 -10.584  1.00 90.12           C  
ATOM   1584  O   GLY A 217      -7.268  10.172 -11.588  1.00 90.12           O  
ATOM   1585  N   ILE A 218      -7.575  10.523  -9.389  1.00 91.75           N  
ATOM   1586  CA  ILE A 218      -6.268  11.172  -9.185  1.00 91.75           C  
ATOM   1587  C   ILE A 218      -5.126  10.186  -9.426  1.00 91.75           C  
ATOM   1588  CB  ILE A 218      -6.176  11.808  -7.780  1.00 91.75           C  
ATOM   1589  O   ILE A 218      -4.190  10.495 -10.162  1.00 91.75           O  
ATOM   1590  CG1 ILE A 218      -7.153  13.002  -7.718  1.00 91.75           C  
ATOM   1591  CG2 ILE A 218      -4.735  12.262  -7.455  1.00 91.75           C  
ATOM   1592  CD1 ILE A 218      -7.154  13.737  -6.378  1.00 91.75           C  
ATOM   1593  N   VAL A 219      -5.199   8.994  -8.831  1.00 90.81           N  
ATOM   1594  CA  VAL A 219      -4.163   7.970  -9.015  1.00 90.81           C  
ATOM   1595  C   VAL A 219      -4.090   7.522 -10.475  1.00 90.81           C  
ATOM   1596  CB  VAL A 219      -4.381   6.802  -8.037  1.00 90.81           C  
ATOM   1597  O   VAL A 219      -2.993   7.378 -11.007  1.00 90.81           O  
ATOM   1598  CG1 VAL A 219      -3.475   5.609  -8.345  1.00 90.81           C  
ATOM   1599  CG2 VAL A 219      -4.049   7.279  -6.618  1.00 90.81           C  
ATOM   1600  N   TYR A 220      -5.228   7.408 -11.161  1.00 88.94           N  
ATOM   1601  CA  TYR A 220      -5.281   7.097 -12.587  1.00 88.94           C  
ATOM   1602  C   TYR A 220      -4.563   8.130 -13.439  1.00 88.94           C  
ATOM   1603  CB  TYR A 220      -6.750   6.934 -13.043  1.00 88.94           C  
ATOM   1604  O   TYR A 220      -3.777   7.757 -14.310  1.00 88.94           O  
ATOM   1605  CG  TYR A 220      -6.899   6.479 -14.485  1.00 88.94           C  
ATOM   1606  CD1 TYR A 220      -6.756   7.424 -15.514  1.00 88.94           C  
ATOM   1607  CD2 TYR A 220      -7.156   5.131 -14.821  1.00 88.94           C  
ATOM   1608  CE1 TYR A 220      -6.835   7.027 -16.856  1.00 88.94           C  
ATOM   1609  CE2 TYR A 220      -7.163   4.716 -16.164  1.00 88.94           C  
ATOM   1610  OH  TYR A 220      -7.038   5.297 -18.494  1.00 88.94           O  
ATOM   1611  CZ  TYR A 220      -7.005   5.670 -17.190  1.00 88.94           C  
ATOM   1612  N   ALA A 221      -4.796   9.416 -13.182  1.00 88.38           N  
ATOM   1613  CA  ALA A 221      -4.125  10.487 -13.905  1.00 88.38           C  
ATOM   1614  C   ALA A 221      -2.597  10.431 -13.722  1.00 88.38           C  
ATOM   1615  CB  ALA A 221      -4.715  11.817 -13.429  1.00 88.38           C  
ATOM   1616  O   ALA A 221      -1.857  10.632 -14.683  1.00 88.38           O  
ATOM   1617  N   ILE A 222      -2.125  10.102 -12.514  1.00 88.31           N  
ATOM   1618  CA  ILE A 222      -0.692   9.973 -12.207  1.00 88.31           C  
ATOM   1619  C   ILE A 222      -0.074   8.774 -12.935  1.00 88.31           C  
ATOM   1620  CB  ILE A 222      -0.482   9.886 -10.678  1.00 88.31           C  
ATOM   1621  O   ILE A 222       0.964   8.926 -13.575  1.00 88.31           O  
ATOM   1622  CG1 ILE A 222      -0.883  11.221 -10.004  1.00 88.31           C  
ATOM   1623  CG2 ILE A 222       0.977   9.539 -10.324  1.00 88.31           C  
ATOM   1624  CD1 ILE A 222      -1.010  11.133  -8.478  1.00 88.31           C  
ATOM   1625  N   ILE A 223      -0.708   7.599 -12.860  1.00 85.69           N  
ATOM   1626  CA  ILE A 223      -0.188   6.363 -13.468  1.00 85.69           C  
ATOM   1627  C   ILE A 223      -0.205   6.451 -14.998  1.00 85.69           C  
ATOM   1628  CB  ILE A 223      -0.988   5.134 -12.976  1.00 85.69           C  
ATOM   1629  O   ILE A 223       0.738   6.009 -15.646  1.00 85.69           O  
ATOM   1630  CG1 ILE A 223      -0.794   4.931 -11.459  1.00 85.69           C  
ATOM   1631  CG2 ILE A 223      -0.564   3.853 -13.720  1.00 85.69           C  
ATOM   1632  CD1 ILE A 223      -1.728   3.869 -10.872  1.00 85.69           C  
ATOM   1633  N   SER A 224      -1.257   7.038 -15.576  1.00 83.56           N  
ATOM   1634  CA  SER A 224      -1.443   7.110 -17.035  1.00 83.56           C  
ATOM   1635  C   SER A 224      -0.641   8.236 -17.692  1.00 83.56           C  
ATOM   1636  CB  SER A 224      -2.925   7.281 -17.383  1.00 83.56           C  
ATOM   1637  O   SER A 224      -0.459   8.230 -18.910  1.00 83.56           O  
ATOM   1638  OG  SER A 224      -3.716   6.326 -16.709  1.00 83.56           O  
ATOM   1639  N   GLY A 225      -0.162   9.203 -16.900  1.00 82.06           N  
ATOM   1640  CA  GLY A 225       0.597  10.369 -17.357  1.00 82.06           C  
ATOM   1641  C   GLY A 225       1.814  10.028 -18.228  1.00 82.06           C  
ATOM   1642  O   GLY A 225       1.919  10.582 -19.323  1.00 82.06           O  
ATOM   1643  N   PRO A 226       2.715   9.123 -17.800  1.00 78.69           N  
ATOM   1644  CA  PRO A 226       3.887   8.723 -18.582  1.00 78.69           C  
ATOM   1645  C   PRO A 226       3.564   8.071 -19.932  1.00 78.69           C  
ATOM   1646  CB  PRO A 226       4.664   7.751 -17.688  1.00 78.69           C  
ATOM   1647  O   PRO A 226       4.277   8.319 -20.897  1.00 78.69           O  
ATOM   1648  CG  PRO A 226       4.254   8.159 -16.277  1.00 78.69           C  
ATOM   1649  CD  PRO A 226       2.806   8.590 -16.450  1.00 78.69           C  
ATOM   1650  N   GLU A 227       2.504   7.262 -20.014  1.00 74.19           N  
ATOM   1651  CA  GLU A 227       2.159   6.512 -21.233  1.00 74.19           C  
ATOM   1652  C   GLU A 227       1.386   7.361 -22.247  1.00 74.19           C  
ATOM   1653  CB  GLU A 227       1.316   5.282 -20.868  1.00 74.19           C  
ATOM   1654  O   GLU A 227       1.691   7.356 -23.436  1.00 74.19           O  
ATOM   1655  CG  GLU A 227       2.118   4.208 -20.121  1.00 74.19           C  
ATOM   1656  CD  GLU A 227       1.274   2.972 -19.773  1.00 74.19           C  
ATOM   1657  OE1 GLU A 227       1.892   1.989 -19.302  1.00 74.19           O  
ATOM   1658  OE2 GLU A 227       0.031   3.044 -19.915  1.00 74.19           O  
ATOM   1659  N   HIS A 228       0.383   8.108 -21.780  1.00 77.94           N  
ATOM   1660  CA  HIS A 228      -0.523   8.862 -22.652  1.00 77.94           C  
ATOM   1661  C   HIS A 228      -0.087  10.321 -22.835  1.00 77.94           C  
ATOM   1662  CB  HIS A 228      -1.946   8.759 -22.091  1.00 77.94           C  
ATOM   1663  O   HIS A 228      -0.594  11.022 -23.710  1.00 77.94           O  
ATOM   1664  CG  HIS A 228      -2.484   7.350 -22.107  1.00 77.94           C  
ATOM   1665  CD2 HIS A 228      -3.283   6.802 -23.073  1.00 77.94           C  
ATOM   1666  ND1 HIS A 228      -2.213   6.351 -21.196  1.00 77.94           N  
ATOM   1667  CE1 HIS A 228      -2.826   5.230 -21.609  1.00 77.94           C  
ATOM   1668  NE2 HIS A 228      -3.519   5.467 -22.738  1.00 77.94           N  
ATOM   1669  N   GLY A 229       0.841  10.797 -22.005  1.00 79.62           N  
ATOM   1670  CA  GLY A 229       1.227  12.196 -21.903  1.00 79.62           C  
ATOM   1671  C   GLY A 229       0.336  12.971 -20.930  1.00 79.62           C  
ATOM   1672  O   GLY A 229      -0.890  12.833 -20.905  1.00 79.62           O  
ATOM   1673  N   TRP A 230       0.961  13.856 -20.154  1.00 83.12           N  
ATOM   1674  CA  TRP A 230       0.308  14.663 -19.114  1.00 83.12           C  
ATOM   1675  C   TRP A 230      -0.798  15.595 -19.634  1.00 83.12           C  
ATOM   1676  CB  TRP A 230       1.393  15.478 -18.399  1.00 83.12           C  
ATOM   1677  O   TRP A 230      -1.711  15.935 -18.888  1.00 83.12           O  
ATOM   1678  CG  TRP A 230       2.419  14.648 -17.690  1.00 83.12           C  
ATOM   1679  CD1 TRP A 230       3.622  14.265 -18.180  1.00 83.12           C  
ATOM   1680  CD2 TRP A 230       2.319  14.049 -16.363  1.00 83.12           C  
ATOM   1681  CE2 TRP A 230       3.508  13.302 -16.114  1.00 83.12           C  
ATOM   1682  CE3 TRP A 230       1.331  14.047 -15.355  1.00 83.12           C  
ATOM   1683  NE1 TRP A 230       4.263  13.461 -17.256  1.00 83.12           N  
ATOM   1684  CH2 TRP A 230       2.707  12.604 -13.941  1.00 83.12           C  
ATOM   1685  CZ2 TRP A 230       3.711  12.588 -14.925  1.00 83.12           C  
ATOM   1686  CZ3 TRP A 230       1.523  13.333 -14.156  1.00 83.12           C  
ATOM   1687  N   ALA A 231      -0.727  15.998 -20.906  1.00 85.38           N  
ATOM   1688  CA  ALA A 231      -1.713  16.865 -21.559  1.00 85.38           C  
ATOM   1689  C   ALA A 231      -2.790  16.092 -22.343  1.00 85.38           C  
ATOM   1690  CB  ALA A 231      -0.960  17.868 -22.441  1.00 85.38           C  
ATOM   1691  O   ALA A 231      -3.609  16.704 -23.029  1.00 85.38           O  
ATOM   1692  N   SER A 232      -2.790  14.758 -22.287  1.00 87.12           N  
ATOM   1693  CA  SER A 232      -3.795  13.958 -22.985  1.00 87.12           C  
ATOM   1694  C   SER A 232      -5.187  14.152 -22.390  1.00 87.12           C  
ATOM   1695  CB  SER A 232      -3.426  12.476 -23.001  1.00 87.12           C  
ATOM   1696  O   SER A 232      -5.356  14.326 -21.179  1.00 87.12           O  
ATOM   1697  OG  SER A 232      -3.398  11.942 -21.694  1.00 87.12           O  
ATOM   1698  N   ALA A 233      -6.206  14.065 -23.248  1.00 87.00           N  
ATOM   1699  CA  ALA A 233      -7.600  14.128 -22.821  1.00 87.00           C  
ATOM   1700  C   ALA A 233      -7.909  13.060 -21.759  1.00 87.00           C  
ATOM   1701  CB  ALA A 233      -8.499  13.979 -24.053  1.00 87.00           C  
ATOM   1702  O   ALA A 233      -8.593  13.354 -20.788  1.00 87.00           O  
ATOM   1703  N   THR A 234      -7.345  11.857 -21.889  1.00 85.38           N  
ATOM   1704  CA  THR A 234      -7.521  10.754 -20.935  1.00 85.38           C  
ATOM   1705  C   THR A 234      -7.051  11.127 -19.525  1.00 85.38           C  
ATOM   1706  CB  THR A 234      -6.766   9.511 -21.435  1.00 85.38           C  
ATOM   1707  O   THR A 234      -7.793  10.946 -18.560  1.00 85.38           O  
ATOM   1708  CG2 THR A 234      -7.189   8.243 -20.706  1.00 85.38           C  
ATOM   1709  OG1 THR A 234      -7.034   9.302 -22.803  1.00 85.38           O  
ATOM   1710  N   VAL A 235      -5.853  11.711 -19.397  1.00 87.31           N  
ATOM   1711  CA  VAL A 235      -5.287  12.126 -18.101  1.00 87.31           C  
ATOM   1712  C   VAL A 235      -6.060  13.306 -17.515  1.00 87.31           C  
ATOM   1713  CB  VAL A 235      -3.788  12.456 -18.260  1.00 87.31           C  
ATOM   1714  O   VAL A 235      -6.409  13.288 -16.335  1.00 87.31           O  
ATOM   1715  CG1 VAL A 235      -3.168  13.067 -16.997  1.00 87.31           C  
ATOM   1716  CG2 VAL A 235      -2.998  11.180 -18.578  1.00 87.31           C  
ATOM   1717  N   LEU A 236      -6.381  14.312 -18.334  1.00 89.81           N  
ATOM   1718  CA  LEU A 236      -7.099  15.508 -17.885  1.00 89.81           C  
ATOM   1719  C   LEU A 236      -8.546  15.208 -17.480  1.00 89.81           C  
ATOM   1720  CB  LEU A 236      -7.057  16.575 -18.991  1.00 89.81           C  
ATOM   1721  O   LEU A 236      -9.018  15.739 -16.477  1.00 89.81           O  
ATOM   1722  CG  LEU A 236      -5.661  17.166 -19.260  1.00 89.81           C  
ATOM   1723  CD1 LEU A 236      -5.750  18.134 -20.439  1.00 89.81           C  
ATOM   1724  CD2 LEU A 236      -5.111  17.931 -18.053  1.00 89.81           C  
ATOM   1725  N   VAL A 237      -9.241  14.337 -18.216  1.00 91.12           N  
ATOM   1726  CA  VAL A 237     -10.602  13.899 -17.876  1.00 91.12           C  
ATOM   1727  C   VAL A 237     -10.585  13.078 -16.593  1.00 91.12           C  
ATOM   1728  CB  VAL A 237     -11.253  13.123 -19.039  1.00 91.12           C  
ATOM   1729  O   VAL A 237     -11.392  13.348 -15.708  1.00 91.12           O  
ATOM   1730  CG1 VAL A 237     -12.566  12.438 -18.635  1.00 91.12           C  
ATOM   1731  CG2 VAL A 237     -11.588  14.076 -20.195  1.00 91.12           C  
ATOM   1732  N   ALA A 238      -9.651  12.135 -16.433  1.00 88.69           N  
ATOM   1733  CA  ALA A 238      -9.539  11.357 -15.201  1.00 88.69           C  
ATOM   1734  C   ALA A 238      -9.210  12.235 -13.982  1.00 88.69           C  
ATOM   1735  CB  ALA A 238      -8.481  10.275 -15.401  1.00 88.69           C  
ATOM   1736  O   ALA A 238      -9.843  12.095 -12.934  1.00 88.69           O  
ATOM   1737  N   ALA A 239      -8.288  13.192 -14.133  1.00 90.25           N  
ATOM   1738  CA  ALA A 239      -7.979  14.174 -13.097  1.00 90.25           C  
ATOM   1739  C   ALA A 239      -9.198  15.054 -12.777  1.00 90.25           C  
ATOM   1740  CB  ALA A 239      -6.791  15.026 -13.557  1.00 90.25           C  
ATOM   1741  O   ALA A 239      -9.513  15.270 -11.608  1.00 90.25           O  
ATOM   1742  N   GLY A 240      -9.917  15.515 -13.804  1.00 92.88           N  
ATOM   1743  CA  GLY A 240     -11.141  16.300 -13.666  1.00 92.88           C  
ATOM   1744  C   GLY A 240     -12.243  15.542 -12.928  1.00 92.88           C  
ATOM   1745  O   GLY A 240     -12.823  16.082 -11.989  1.00 92.88           O  
ATOM   1746  N   ILE A 241     -12.481  14.274 -13.284  1.00 93.06           N  
ATOM   1747  CA  ILE A 241     -13.418  13.380 -12.587  1.00 93.06           C  
ATOM   1748  C   ILE A 241     -12.975  13.178 -11.137  1.00 93.06           C  
ATOM   1749  CB  ILE A 241     -13.552  12.028 -13.330  1.00 93.06           C  
ATOM   1750  O   ILE A 241     -13.801  13.289 -10.235  1.00 93.06           O  
ATOM   1751  CG1 ILE A 241     -14.285  12.226 -14.677  1.00 93.06           C  
ATOM   1752  CG2 ILE A 241     -14.311  10.988 -12.477  1.00 93.06           C  
ATOM   1753  CD1 ILE A 241     -14.199  11.011 -15.610  1.00 93.06           C  
ATOM   1754  N   GLY A 242     -11.684  12.933 -10.898  1.00 91.38           N  
ATOM   1755  CA  GLY A 242     -11.134  12.750  -9.556  1.00 91.38           C  
ATOM   1756  C   GLY A 242     -11.365  13.970  -8.661  1.00 91.38           C  
ATOM   1757  O   GLY A 242     -11.928  13.860  -7.572  1.00 91.38           O  
ATOM   1758  N   VAL A 243     -11.005  15.159  -9.150  1.00 93.75           N  
ATOM   1759  CA  VAL A 243     -11.203  16.429  -8.435  1.00 93.75           C  
ATOM   1760  C   VAL A 243     -12.689  16.722  -8.227  1.00 93.75           C  
ATOM   1761  CB  VAL A 243     -10.508  17.587  -9.179  1.00 93.75           C  
ATOM   1762  O   VAL A 243     -13.084  17.092  -7.122  1.00 93.75           O  
ATOM   1763  CG1 VAL A 243     -10.835  18.960  -8.572  1.00 93.75           C  
ATOM   1764  CG2 VAL A 243      -8.983  17.424  -9.122  1.00 93.75           C  
ATOM   1765  N   ALA A 244     -13.526  16.523  -9.248  1.00 95.06           N  
ATOM   1766  CA  ALA A 244     -14.966  16.736  -9.145  1.00 95.06           C  
ATOM   1767  C   ALA A 244     -15.617  15.780  -8.134  1.00 95.06           C  
ATOM   1768  CB  ALA A 244     -15.592  16.593 -10.536  1.00 95.06           C  
ATOM   1769  O   ALA A 244     -16.440  16.217  -7.333  1.00 95.06           O  
ATOM   1770  N   ALA A 245     -15.222  14.505  -8.117  1.00 93.94           N  
ATOM   1771  CA  ALA A 245     -15.730  13.513  -7.174  1.00 93.94           C  
ATOM   1772  C   ALA A 245     -15.284  13.805  -5.734  1.00 93.94           C  
ATOM   1773  CB  ALA A 245     -15.300  12.120  -7.640  1.00 93.94           C  
ATOM   1774  O   ALA A 245     -16.105  13.712  -4.825  1.00 93.94           O  
ATOM   1775  N   LEU A 246     -14.039  14.247  -5.510  1.00 91.75           N  
ATOM   1776  CA  LEU A 246     -13.596  14.696  -4.183  1.00 91.75           C  
ATOM   1777  C   LEU A 246     -14.301  15.984  -3.737  1.00 91.75           C  
ATOM   1778  CB  LEU A 246     -12.075  14.906  -4.157  1.00 91.75           C  
ATOM   1779  O   LEU A 246     -14.669  16.109  -2.572  1.00 91.75           O  
ATOM   1780  CG  LEU A 246     -11.236  13.622  -4.233  1.00 91.75           C  
ATOM   1781  CD1 LEU A 246      -9.764  14.004  -4.167  1.00 91.75           C  
ATOM   1782  CD2 LEU A 246     -11.510  12.636  -3.094  1.00 91.75           C  
ATOM   1783  N   ALA A 247     -14.537  16.935  -4.643  1.00 92.19           N  
ATOM   1784  CA  ALA A 247     -15.308  18.138  -4.331  1.00 92.19           C  
ATOM   1785  C   ALA A 247     -16.771  17.796  -3.995  1.00 92.19           C  
ATOM   1786  CB  ALA A 247     -15.207  19.109  -5.512  1.00 92.19           C  
ATOM   1787  O   ALA A 247     -17.337  18.338  -3.043  1.00 92.19           O  
ATOM   1788  N   ALA A 248     -17.367  16.858  -4.737  1.00 92.69           N  
ATOM   1789  CA  ALA A 248     -18.693  16.326  -4.459  1.00 92.69           C  
ATOM   1790  C   ALA A 248     -18.733  15.573  -3.123  1.00 92.69           C  
ATOM   1791  CB  ALA A 248     -19.133  15.438  -5.628  1.00 92.69           C  
ATOM   1792  O   ALA A 248     -19.674  15.780  -2.365  1.00 92.69           O  
ATOM   1793  N   PHE A 249     -17.704  14.784  -2.795  1.00 90.81           N  
ATOM   1794  CA  PHE A 249     -17.544  14.127  -1.494  1.00 90.81           C  
ATOM   1795  C   PHE A 249     -17.527  15.152  -0.359  1.00 90.81           C  
ATOM   1796  CB  PHE A 249     -16.251  13.295  -1.485  1.00 90.81           C  
ATOM   1797  O   PHE A 249     -18.323  15.057   0.568  1.00 90.81           O  
ATOM   1798  CG  PHE A 249     -15.885  12.753  -0.122  1.00 90.81           C  
ATOM   1799  CD1 PHE A 249     -14.827  13.319   0.616  1.00 90.81           C  
ATOM   1800  CD2 PHE A 249     -16.641  11.709   0.431  1.00 90.81           C  
ATOM   1801  CE1 PHE A 249     -14.525  12.827   1.899  1.00 90.81           C  
ATOM   1802  CE2 PHE A 249     -16.341  11.218   1.711  1.00 90.81           C  
ATOM   1803  CZ  PHE A 249     -15.280  11.773   2.444  1.00 90.81           C  
ATOM   1804  N   VAL A 250     -16.693  16.192  -0.468  1.00 89.81           N  
ATOM   1805  CA  VAL A 250     -16.627  17.261   0.539  1.00 89.81           C  
ATOM   1806  C   VAL A 250     -17.987  17.935   0.706  1.00 89.81           C  
ATOM   1807  CB  VAL A 250     -15.546  18.296   0.173  1.00 89.81           C  
ATOM   1808  O   VAL A 250     -18.446  18.142   1.826  1.00 89.81           O  
ATOM   1809  CG1 VAL A 250     -15.598  19.556   1.051  1.00 89.81           C  
ATOM   1810  CG2 VAL A 250     -14.139  17.701   0.306  1.00 89.81           C  
ATOM   1811  N   ARG A 251     -18.661  18.264  -0.401  1.00 91.44           N  
ATOM   1812  CA  ARG A 251     -19.994  18.872  -0.358  1.00 91.44           C  
ATOM   1813  C   ARG A 251     -21.027  17.930   0.264  1.00 91.44           C  
ATOM   1814  CB  ARG A 251     -20.388  19.311  -1.774  1.00 91.44           C  
ATOM   1815  O   ARG A 251     -21.878  18.407   1.007  1.00 91.44           O  
ATOM   1816  CG  ARG A 251     -21.703  20.101  -1.777  1.00 91.44           C  
ATOM   1817  CD  ARG A 251     -22.062  20.545  -3.198  1.00 91.44           C  
ATOM   1818  NE  ARG A 251     -23.381  21.206  -3.226  1.00 91.44           N  
ATOM   1819  NH1 ARG A 251     -22.687  23.392  -3.045  1.00 91.44           N  
ATOM   1820  NH2 ARG A 251     -24.866  22.925  -3.133  1.00 91.44           N  
ATOM   1821  CZ  ARG A 251     -23.635  22.500  -3.136  1.00 91.44           C  
ATOM   1822  N   TRP A 252     -20.959  16.637  -0.030  1.00 91.19           N  
ATOM   1823  CA  TRP A 252     -21.862  15.616   0.491  1.00 91.19           C  
ATOM   1824  C   TRP A 252     -21.711  15.443   2.007  1.00 91.19           C  
ATOM   1825  CB  TRP A 252     -21.611  14.309  -0.266  1.00 91.19           C  
ATOM   1826  O   TRP A 252     -22.693  15.597   2.732  1.00 91.19           O  
ATOM   1827  CG  TRP A 252     -22.439  13.169   0.213  1.00 91.19           C  
ATOM   1828  CD1 TRP A 252     -22.023  12.203   1.059  1.00 91.19           C  
ATOM   1829  CD2 TRP A 252     -23.852  12.906  -0.037  1.00 91.19           C  
ATOM   1830  CE2 TRP A 252     -24.226  11.742   0.697  1.00 91.19           C  
ATOM   1831  CE3 TRP A 252     -24.858  13.549  -0.793  1.00 91.19           C  
ATOM   1832  NE1 TRP A 252     -23.067  11.353   1.332  1.00 91.19           N  
ATOM   1833  CH2 TRP A 252     -26.511  11.891  -0.092  1.00 91.19           C  
ATOM   1834  CZ2 TRP A 252     -25.532  11.234   0.675  1.00 91.19           C  
ATOM   1835  CZ3 TRP A 252     -26.174  13.047  -0.821  1.00 91.19           C  
ATOM   1836  N   GLU A 253     -20.483  15.262   2.498  1.00 88.31           N  
ATOM   1837  CA  GLU A 253     -20.185  15.111   3.933  1.00 88.31           C  
ATOM   1838  C   GLU A 253     -20.576  16.348   4.757  1.00 88.31           C  
ATOM   1839  CB  GLU A 253     -18.684  14.851   4.124  1.00 88.31           C  
ATOM   1840  O   GLU A 253     -20.890  16.242   5.939  1.00 88.31           O  
ATOM   1841  CG  GLU A 253     -18.210  13.488   3.608  1.00 88.31           C  
ATOM   1842  CD  GLU A 253     -18.771  12.287   4.379  1.00 88.31           C  
ATOM   1843  OE1 GLU A 253     -18.999  11.255   3.717  1.00 88.31           O  
ATOM   1844  OE2 GLU A 253     -18.888  12.353   5.625  1.00 88.31           O  
ATOM   1845  N   LEU A 254     -20.605  17.537   4.144  1.00 87.38           N  
ATOM   1846  CA  LEU A 254     -21.068  18.760   4.809  1.00 87.38           C  
ATOM   1847  C   LEU A 254     -22.594  18.832   4.997  1.00 87.38           C  
ATOM   1848  CB  LEU A 254     -20.561  19.986   4.028  1.00 87.38           C  
ATOM   1849  O   LEU A 254     -23.051  19.640   5.803  1.00 87.38           O  
ATOM   1850  CG  LEU A 254     -19.052  20.253   4.163  1.00 87.38           C  
ATOM   1851  CD1 LEU A 254     -18.645  21.343   3.166  1.00 87.38           C  
ATOM   1852  CD2 LEU A 254     -18.661  20.724   5.565  1.00 87.38           C  
ATOM   1853  N   HIS A 255     -23.379  18.044   4.255  1.00 85.94           N  
ATOM   1854  CA  HIS A 255     -24.850  18.113   4.267  1.00 85.94           C  
ATOM   1855  C   HIS A 255     -25.526  16.827   4.758  1.00 85.94           C  
ATOM   1856  CB  HIS A 255     -25.365  18.466   2.862  1.00 85.94           C  
ATOM   1857  O   HIS A 255     -26.709  16.856   5.103  1.00 85.94           O  
ATOM   1858  CG  HIS A 255     -24.987  19.848   2.394  1.00 85.94           C  
ATOM   1859  CD2 HIS A 255     -25.772  20.969   2.387  1.00 85.94           C  
ATOM   1860  ND1 HIS A 255     -23.771  20.208   1.875  1.00 85.94           N  
ATOM   1861  CE1 HIS A 255     -23.808  21.513   1.574  1.00 85.94           C  
ATOM   1862  NE2 HIS A 255     -25.020  22.021   1.842  1.00 85.94           N  
ATOM   1863  N   VAL A 256     -24.822  15.693   4.760  1.00 87.19           N  
ATOM   1864  CA  VAL A 256     -25.408  14.402   5.127  1.00 87.19           C  
ATOM   1865  C   VAL A 256     -25.662  14.321   6.649  1.00 87.19           C  
ATOM   1866  CB  VAL A 256     -24.558  13.246   4.567  1.00 87.19           C  
ATOM   1867  O   VAL A 256     -24.838  14.789   7.434  1.00 87.19           O  
ATOM   1868  CG1 VAL A 256     -23.276  13.028   5.360  1.00 87.19           C  
ATOM   1869  CG2 VAL A 256     -25.346  11.933   4.510  1.00 87.19           C  
ATOM   1870  N   PRO A 257     -26.778  13.720   7.115  1.00 77.56           N  
ATOM   1871  CA  PRO A 257     -27.101  13.652   8.549  1.00 77.56           C  
ATOM   1872  C   PRO A 257     -26.122  12.833   9.406  1.00 77.56           C  
ATOM   1873  CB  PRO A 257     -28.499  13.028   8.618  1.00 77.56           C  
ATOM   1874  O   PRO A 257     -26.006  13.063  10.608  1.00 77.56           O  
ATOM   1875  CG  PRO A 257     -29.122  13.384   7.272  1.00 77.56           C  
ATOM   1876  CD  PRO A 257     -27.934  13.327   6.321  1.00 77.56           C  
ATOM   1877  N   HIS A 258     -25.450  11.851   8.801  1.00 75.75           N  
ATOM   1878  CA  HIS A 258     -24.491  10.965   9.461  1.00 75.75           C  
ATOM   1879  C   HIS A 258     -23.219  10.877   8.609  1.00 75.75           C  
ATOM   1880  CB  HIS A 258     -25.126   9.585   9.695  1.00 75.75           C  
ATOM   1881  O   HIS A 258     -23.058   9.894   7.885  1.00 75.75           O  
ATOM   1882  CG  HIS A 258     -26.326   9.605  10.604  1.00 75.75           C  
ATOM   1883  CD2 HIS A 258     -27.599   9.241  10.268  1.00 75.75           C  
ATOM   1884  ND1 HIS A 258     -26.353  10.010  11.917  1.00 75.75           N  
ATOM   1885  CE1 HIS A 258     -27.614   9.887  12.363  1.00 75.75           C  
ATOM   1886  NE2 HIS A 258     -28.411   9.401  11.394  1.00 75.75           N  
ATOM   1887  N   PRO A 259     -22.359  11.913   8.638  1.00 78.25           N  
ATOM   1888  CA  PRO A 259     -21.140  11.930   7.840  1.00 78.25           C  
ATOM   1889  C   PRO A 259     -20.197  10.822   8.298  1.00 78.25           C  
ATOM   1890  CB  PRO A 259     -20.547  13.330   8.019  1.00 78.25           C  
ATOM   1891  O   PRO A 259     -20.060  10.570   9.501  1.00 78.25           O  
ATOM   1892  CG  PRO A 259     -21.071  13.778   9.380  1.00 78.25           C  
ATOM   1893  CD  PRO A 259     -22.445  13.115   9.460  1.00 78.25           C  
ATOM   1894  N   MET A 260     -19.531  10.163   7.349  1.00 76.81           N  
ATOM   1895  CA  MET A 260     -18.485   9.196   7.694  1.00 76.81           C  
ATOM   1896  C   MET A 260     -17.244   9.896   8.240  1.00 76.81           C  
ATOM   1897  CB  MET A 260     -18.126   8.327   6.488  1.00 76.81           C  
ATOM   1898  O   MET A 260     -16.483   9.303   9.005  1.00 76.81           O  
ATOM   1899  CG  MET A 260     -17.244   9.050   5.456  1.00 76.81           C  
ATOM   1900  SD  MET A 260     -16.729   8.074   4.031  1.00 76.81           S  
ATOM   1901  CE  MET A 260     -18.366   7.648   3.433  1.00 76.81           C  
ATOM   1902  N   LEU A 261     -17.035  11.150   7.833  1.00 79.25           N  
ATOM   1903  CA  LEU A 261     -15.900  11.957   8.229  1.00 79.25           C  
ATOM   1904  C   LEU A 261     -16.397  13.302   8.742  1.00 79.25           C  
ATOM   1905  CB  LEU A 261     -14.956  12.086   7.028  1.00 79.25           C  
ATOM   1906  O   LEU A 261     -16.888  14.140   7.993  1.00 79.25           O  
ATOM   1907  CG  LEU A 261     -13.631  12.795   7.342  1.00 79.25           C  
ATOM   1908  CD1 LEU A 261     -12.825  12.105   8.447  1.00 79.25           C  
ATOM   1909  CD2 LEU A 261     -12.790  12.797   6.063  1.00 79.25           C  
ATOM   1910  N   ASP A 262     -16.231  13.528  10.042  1.00 80.94           N  
ATOM   1911  CA  ASP A 262     -16.578  14.811  10.639  1.00 80.94           C  
ATOM   1912  C   ASP A 262     -15.640  15.907  10.112  1.00 80.94           C  
ATOM   1913  CB  ASP A 262     -16.566  14.693  12.164  1.00 80.94           C  
ATOM   1914  O   ASP A 262     -14.500  16.063  10.560  1.00 80.94           O  
ATOM   1915  CG  ASP A 262     -16.956  15.989  12.884  1.00 80.94           C  
ATOM   1916  OD1 ASP A 262     -17.146  17.042  12.236  1.00 80.94           O  
ATOM   1917  OD2 ASP A 262     -17.020  15.919  14.133  1.00 80.94           O  
ATOM   1918  N   MET A 263     -16.148  16.697   9.165  1.00 83.62           N  
ATOM   1919  CA  MET A 263     -15.417  17.794   8.530  1.00 83.62           C  
ATOM   1920  C   MET A 263     -15.001  18.885   9.529  1.00 83.62           C  
ATOM   1921  CB  MET A 263     -16.254  18.372   7.377  1.00 83.62           C  
ATOM   1922  O   MET A 263     -14.065  19.646   9.271  1.00 83.62           O  
ATOM   1923  CG  MET A 263     -16.593  17.312   6.320  1.00 83.62           C  
ATOM   1924  SD  MET A 263     -15.146  16.484   5.599  1.00 83.62           S  
ATOM   1925  CE  MET A 263     -15.182  17.213   3.953  1.00 83.62           C  
ATOM   1926  N   GLY A 264     -15.628  18.936  10.711  1.00 78.88           N  
ATOM   1927  CA  GLY A 264     -15.210  19.782  11.823  1.00 78.88           C  
ATOM   1928  C   GLY A 264     -13.811  19.445  12.346  1.00 78.88           C  
ATOM   1929  O   GLY A 264     -13.109  20.351  12.805  1.00 78.88           O  
ATOM   1930  N   LEU A 265     -13.353  18.193  12.205  1.00 79.31           N  
ATOM   1931  CA  LEU A 265     -11.999  17.776  12.591  1.00 79.31           C  
ATOM   1932  C   LEU A 265     -10.924  18.504  11.775  1.00 79.31           C  
ATOM   1933  CB  LEU A 265     -11.840  16.250  12.447  1.00 79.31           C  
ATOM   1934  O   LEU A 265      -9.892  18.877  12.330  1.00 79.31           O  
ATOM   1935  CG  LEU A 265     -12.721  15.409  13.390  1.00 79.31           C  
ATOM   1936  CD1 LEU A 265     -12.579  13.927  13.042  1.00 79.31           C  
ATOM   1937  CD2 LEU A 265     -12.327  15.587  14.862  1.00 79.31           C  
ATOM   1938  N   PHE A 266     -11.189  18.824  10.504  1.00 81.94           N  
ATOM   1939  CA  PHE A 266     -10.250  19.563   9.649  1.00 81.94           C  
ATOM   1940  C   PHE A 266     -10.092  21.040  10.032  1.00 81.94           C  
ATOM   1941  CB  PHE A 266     -10.644  19.438   8.175  1.00 81.94           C  
ATOM   1942  O   PHE A 266      -9.174  21.715   9.562  1.00 81.94           O  
ATOM   1943  CG  PHE A 266     -10.431  18.055   7.606  1.00 81.94           C  
ATOM   1944  CD1 PHE A 266      -9.210  17.715   6.993  1.00 81.94           C  
ATOM   1945  CD2 PHE A 266     -11.462  17.108   7.675  1.00 81.94           C  
ATOM   1946  CE1 PHE A 266      -9.022  16.433   6.450  1.00 81.94           C  
ATOM   1947  CE2 PHE A 266     -11.283  15.837   7.116  1.00 81.94           C  
ATOM   1948  CZ  PHE A 266     -10.065  15.494   6.501  1.00 81.94           C  
ATOM   1949  N   ARG A 267     -10.936  21.572  10.925  1.00 80.75           N  
ATOM   1950  CA  ARG A 267     -10.693  22.892  11.535  1.00 80.75           C  
ATOM   1951  C   ARG A 267      -9.543  22.832  12.540  1.00 80.75           C  
ATOM   1952  CB  ARG A 267     -11.971  23.429  12.192  1.00 80.75           C  
ATOM   1953  O   ARG A 267      -8.903  23.851  12.805  1.00 80.75           O  
ATOM   1954  CG  ARG A 267     -13.098  23.647  11.168  1.00 80.75           C  
ATOM   1955  CD  ARG A 267     -14.409  24.076  11.834  1.00 80.75           C  
ATOM   1956  NE  ARG A 267     -14.324  25.413  12.458  1.00 80.75           N  
ATOM   1957  NH1 ARG A 267     -16.575  25.693  12.815  1.00 80.75           N  
ATOM   1958  NH2 ARG A 267     -15.159  27.300  13.433  1.00 80.75           N  
ATOM   1959  CZ  ARG A 267     -15.348  26.126  12.898  1.00 80.75           C  
ATOM   1960  N   ASN A 268      -9.256  21.651  13.089  1.00 77.25           N  
ATOM   1961  CA  ASN A 268      -8.150  21.450  14.005  1.00 77.25           C  
ATOM   1962  C   ASN A 268      -6.835  21.305  13.226  1.00 77.25           C  
ATOM   1963  CB  ASN A 268      -8.450  20.257  14.927  1.00 77.25           C  
ATOM   1964  O   ASN A 268      -6.586  20.320  12.532  1.00 77.25           O  
ATOM   1965  CG  ASN A 268      -7.448  20.144  16.058  1.00 77.25           C  
ATOM   1966  ND2 ASN A 268      -7.713  19.314  17.036  1.00 77.25           N  
ATOM   1967  OD1 ASN A 268      -6.411  20.795  16.064  1.00 77.25           O  
ATOM   1968  N   ARG A 269      -5.931  22.275  13.408  1.00 77.00           N  
ATOM   1969  CA  ARG A 269      -4.593  22.259  12.792  1.00 77.00           C  
ATOM   1970  C   ARG A 269      -3.786  21.010  13.168  1.00 77.00           C  
ATOM   1971  CB  ARG A 269      -3.814  23.530  13.168  1.00 77.00           C  
ATOM   1972  O   ARG A 269      -2.904  20.631  12.402  1.00 77.00           O  
ATOM   1973  CG  ARG A 269      -4.501  24.813  12.677  1.00 77.00           C  
ATOM   1974  CD  ARG A 269      -3.713  26.067  13.074  1.00 77.00           C  
ATOM   1975  NE  ARG A 269      -2.521  26.278  12.229  1.00 77.00           N  
ATOM   1976  NH1 ARG A 269      -1.721  28.130  13.332  1.00 77.00           N  
ATOM   1977  NH2 ARG A 269      -0.745  27.468  11.437  1.00 77.00           N  
ATOM   1978  CZ  ARG A 269      -1.668  27.283  12.341  1.00 77.00           C  
ATOM   1979  N   ARG A 270      -4.073  20.380  14.316  1.00 74.44           N  
ATOM   1980  CA  ARG A 270      -3.428  19.126  14.734  1.00 74.44           C  
ATOM   1981  C   ARG A 270      -3.842  17.957  13.870  1.00 74.44           C  
ATOM   1982  CB  ARG A 270      -3.737  18.775  16.190  1.00 74.44           C  
ATOM   1983  O   ARG A 270      -2.973  17.248  13.382  1.00 74.44           O  
ATOM   1984  CG  ARG A 270      -3.412  19.910  17.156  1.00 74.44           C  
ATOM   1985  CD  ARG A 270      -3.184  19.326  18.538  1.00 74.44           C  
ATOM   1986  NE  ARG A 270      -3.115  20.417  19.506  1.00 74.44           N  
ATOM   1987  NH1 ARG A 270      -4.461  19.455  21.088  1.00 74.44           N  
ATOM   1988  NH2 ARG A 270      -3.835  21.570  21.301  1.00 74.44           N  
ATOM   1989  CZ  ARG A 270      -3.798  20.468  20.623  1.00 74.44           C  
ATOM   1990  N   PHE A 271      -5.145  17.819  13.645  1.00 80.94           N  
ATOM   1991  CA  PHE A 271      -5.692  16.781  12.787  1.00 80.94           C  
ATOM   1992  C   PHE A 271      -5.133  16.932  11.369  1.00 80.94           C  
ATOM   1993  CB  PHE A 271      -7.217  16.858  12.839  1.00 80.94           C  
ATOM   1994  O   PHE A 271      -4.526  16.002  10.858  1.00 80.94           O  
ATOM   1995  CG  PHE A 271      -7.894  15.764  12.052  1.00 80.94           C  
ATOM   1996  CD1 PHE A 271      -8.430  16.039  10.782  1.00 80.94           C  
ATOM   1997  CD2 PHE A 271      -7.988  14.466  12.590  1.00 80.94           C  
ATOM   1998  CE1 PHE A 271      -9.082  15.026  10.063  1.00 80.94           C  
ATOM   1999  CE2 PHE A 271      -8.640  13.455  11.862  1.00 80.94           C  
ATOM   2000  CZ  PHE A 271      -9.193  13.736  10.604  1.00 80.94           C  
ATOM   2001  N   ASN A 272      -5.158  18.140  10.790  1.00 83.19           N  
ATOM   2002  CA  ASN A 272      -4.565  18.374   9.464  1.00 83.19           C  
ATOM   2003  C   ASN A 272      -3.069  18.040   9.415  1.00 83.19           C  
ATOM   2004  CB  ASN A 272      -4.782  19.837   9.042  1.00 83.19           C  
ATOM   2005  O   ASN A 272      -2.602  17.434   8.456  1.00 83.19           O  
ATOM   2006  CG  ASN A 272      -6.239  20.168   8.813  1.00 83.19           C  
ATOM   2007  ND2 ASN A 272      -6.562  21.425   8.651  1.00 83.19           N  
ATOM   2008  OD1 ASN A 272      -7.099  19.314   8.799  1.00 83.19           O  
ATOM   2009  N   GLY A 273      -2.305  18.421  10.444  1.00 79.69           N  
ATOM   2010  CA  GLY A 273      -0.882  18.095  10.518  1.00 79.69           C  
ATOM   2011  C   GLY A 273      -0.615  16.592  10.623  1.00 79.69           C  
ATOM   2012  O   GLY A 273       0.298  16.096   9.965  1.00 79.69           O  
ATOM   2013  N   ALA A 274      -1.423  15.871  11.403  1.00 82.31           N  
ATOM   2014  CA  ALA A 274      -1.319  14.426  11.580  1.00 82.31           C  
ATOM   2015  C   ALA A 274      -1.748  13.649  10.330  1.00 82.31           C  
ATOM   2016  CB  ALA A 274      -2.129  14.025  12.818  1.00 82.31           C  
ATOM   2017  O   ALA A 274      -1.037  12.740   9.919  1.00 82.31           O  
ATOM   2018  N   ILE A 275      -2.844  14.042   9.679  1.00 86.62           N  
ATOM   2019  CA  ILE A 275      -3.327  13.413   8.443  1.00 86.62           C  
ATOM   2020  C   ILE A 275      -2.360  13.647   7.285  1.00 86.62           C  
ATOM   2021  CB  ILE A 275      -4.756  13.905   8.125  1.00 86.62           C  
ATOM   2022  O   ILE A 275      -1.937  12.686   6.645  1.00 86.62           O  
ATOM   2023  CG1 ILE A 275      -5.775  13.478   9.205  1.00 86.62           C  
ATOM   2024  CG2 ILE A 275      -5.233  13.432   6.740  1.00 86.62           C  
ATOM   2025  CD1 ILE A 275      -5.785  11.991   9.545  1.00 86.62           C  
ATOM   2026  N   SER A 276      -1.943  14.893   7.047  1.00 85.25           N  
ATOM   2027  CA  SER A 276      -0.974  15.195   5.987  1.00 85.25           C  
ATOM   2028  C   SER A 276       0.377  14.536   6.255  1.00 85.25           C  
ATOM   2029  CB  SER A 276      -0.778  16.705   5.846  1.00 85.25           C  
ATOM   2030  O   SER A 276       0.996  13.999   5.340  1.00 85.25           O  
ATOM   2031  OG  SER A 276      -1.995  17.319   5.477  1.00 85.25           O  
ATOM   2032  N   GLY A 277       0.830  14.534   7.513  1.00 82.50           N  
ATOM   2033  CA  GLY A 277       2.051  13.837   7.900  1.00 82.50           C  
ATOM   2034  C   GLY A 277       1.950  12.326   7.701  1.00 82.50           C  
ATOM   2035  O   GLY A 277       2.876  11.720   7.167  1.00 82.50           O  
ATOM   2036  N   GLY A 278       0.818  11.728   8.076  1.00 84.56           N  
ATOM   2037  CA  GLY A 278       0.529  10.307   7.889  1.00 84.56           C  
ATOM   2038  C   GLY A 278       0.543   9.905   6.432  1.00 84.56           C  
ATOM   2039  O   GLY A 278       1.172   8.909   6.084  1.00 84.56           O  
ATOM   2040  N   LEU A 279      -0.060  10.730   5.576  1.00 89.19           N  
ATOM   2041  CA  LEU A 279      -0.100  10.485   4.142  1.00 89.19           C  
ATOM   2042  C   LEU A 279       1.312  10.464   3.550  1.00 89.19           C  
ATOM   2043  CB  LEU A 279      -0.985  11.563   3.493  1.00 89.19           C  
ATOM   2044  O   LEU A 279       1.633   9.572   2.774  1.00 89.19           O  
ATOM   2045  CG  LEU A 279      -1.307  11.275   2.018  1.00 89.19           C  
ATOM   2046  CD1 LEU A 279      -2.289  10.112   1.882  1.00 89.19           C  
ATOM   2047  CD2 LEU A 279      -1.949  12.506   1.379  1.00 89.19           C  
ATOM   2048  N   LEU A 280       2.171  11.403   3.963  1.00 86.75           N  
ATOM   2049  CA  LEU A 280       3.564  11.496   3.512  1.00 86.75           C  
ATOM   2050  C   LEU A 280       4.431  10.330   4.011  1.00 86.75           C  
ATOM   2051  CB  LEU A 280       4.147  12.843   3.976  1.00 86.75           C  
ATOM   2052  O   LEU A 280       5.271   9.825   3.269  1.00 86.75           O  
ATOM   2053  CG  LEU A 280       3.547  14.061   3.251  1.00 86.75           C  
ATOM   2054  CD1 LEU A 280       3.916  15.350   3.991  1.00 86.75           C  
ATOM   2055  CD2 LEU A 280       4.035  14.164   1.805  1.00 86.75           C  
ATOM   2056  N   VAL A 281       4.219   9.875   5.249  1.00 85.19           N  
ATOM   2057  CA  VAL A 281       4.910   8.693   5.790  1.00 85.19           C  
ATOM   2058  C   VAL A 281       4.485   7.429   5.047  1.00 85.19           C  
ATOM   2059  CB  VAL A 281       4.669   8.559   7.305  1.00 85.19           C  
ATOM   2060  O   VAL A 281       5.334   6.655   4.607  1.00 85.19           O  
ATOM   2061  CG1 VAL A 281       5.115   7.204   7.874  1.00 85.19           C  
ATOM   2062  CG2 VAL A 281       5.447   9.647   8.053  1.00 85.19           C  
ATOM   2063  N   ALA A 282       3.179   7.237   4.865  1.00 88.25           N  
ATOM   2064  CA  ALA A 282       2.627   6.094   4.153  1.00 88.25           C  
ATOM   2065  C   ALA A 282       3.053   6.066   2.678  1.00 88.25           C  
ATOM   2066  CB  ALA A 282       1.112   6.154   4.301  1.00 88.25           C  
ATOM   2067  O   ALA A 282       3.399   4.999   2.168  1.00 88.25           O  
ATOM   2068  N   PHE A 283       3.095   7.237   2.032  1.00 89.94           N  
ATOM   2069  CA  PHE A 283       3.672   7.457   0.705  1.00 89.94           C  
ATOM   2070  C   PHE A 283       5.110   6.962   0.627  1.00 89.94           C  
ATOM   2071  CB  PHE A 283       3.563   8.953   0.364  1.00 89.94           C  
ATOM   2072  O   PHE A 283       5.442   6.156  -0.243  1.00 89.94           O  
ATOM   2073  CG  PHE A 283       4.328   9.376  -0.871  1.00 89.94           C  
ATOM   2074  CD1 PHE A 283       5.696   9.706  -0.798  1.00 89.94           C  
ATOM   2075  CD2 PHE A 283       3.673   9.398  -2.109  1.00 89.94           C  
ATOM   2076  CE1 PHE A 283       6.418   9.993  -1.969  1.00 89.94           C  
ATOM   2077  CE2 PHE A 283       4.394   9.697  -3.273  1.00 89.94           C  
ATOM   2078  CZ  PHE A 283       5.767   9.982  -3.214  1.00 89.94           C  
ATOM   2079  N   GLY A 284       5.946   7.392   1.572  1.00 86.12           N  
ATOM   2080  CA  GLY A 284       7.339   6.985   1.608  1.00 86.12           C  
ATOM   2081  C   GLY A 284       7.508   5.487   1.775  1.00 86.12           C  
ATOM   2082  O   GLY A 284       8.250   4.866   1.027  1.00 86.12           O  
ATOM   2083  N   MET A 285       6.778   4.893   2.713  1.00 83.81           N  
ATOM   2084  CA  MET A 285       6.880   3.463   2.990  1.00 83.81           C  
ATOM   2085  C   MET A 285       6.417   2.595   1.819  1.00 83.81           C  
ATOM   2086  CB  MET A 285       6.077   3.131   4.246  1.00 83.81           C  
ATOM   2087  O   MET A 285       7.159   1.710   1.396  1.00 83.81           O  
ATOM   2088  CG  MET A 285       6.791   3.656   5.493  1.00 83.81           C  
ATOM   2089  SD  MET A 285       5.977   3.264   7.060  1.00 83.81           S  
ATOM   2090  CE  MET A 285       5.806   1.463   6.889  1.00 83.81           C  
ATOM   2091  N   GLY A 286       5.221   2.855   1.282  1.00 84.38           N  
ATOM   2092  CA  GLY A 286       4.673   2.074   0.170  1.00 84.38           C  
ATOM   2093  C   GLY A 286       5.542   2.178  -1.080  1.00 84.38           C  
ATOM   2094  O   GLY A 286       5.909   1.162  -1.670  1.00 84.38           O  
ATOM   2095  N   GLY A 287       5.954   3.402  -1.425  1.00 86.62           N  
ATOM   2096  CA  GLY A 287       6.838   3.653  -2.557  1.00 86.62           C  
ATOM   2097  C   GLY A 287       8.225   3.019  -2.396  1.00 86.62           C  
ATOM   2098  O   GLY A 287       8.730   2.403  -3.332  1.00 86.62           O  
ATOM   2099  N   SER A 288       8.829   3.106  -1.204  1.00 85.25           N  
ATOM   2100  CA  SER A 288      10.132   2.489  -0.922  1.00 85.25           C  
ATOM   2101  C   SER A 288      10.109   0.965  -1.055  1.00 85.25           C  
ATOM   2102  CB  SER A 288      10.604   2.833   0.494  1.00 85.25           C  
ATOM   2103  O   SER A 288      11.026   0.400  -1.643  1.00 85.25           O  
ATOM   2104  OG  SER A 288      10.973   4.192   0.621  1.00 85.25           O  
ATOM   2105  N   VAL A 289       9.075   0.293  -0.533  1.00 83.00           N  
ATOM   2106  CA  VAL A 289       8.951  -1.174  -0.630  1.00 83.00           C  
ATOM   2107  C   VAL A 289       8.743  -1.615  -2.080  1.00 83.00           C  
ATOM   2108  CB  VAL A 289       7.813  -1.690   0.274  1.00 83.00           C  
ATOM   2109  O   VAL A 289       9.347  -2.599  -2.514  1.00 83.00           O  
ATOM   2110  CG1 VAL A 289       7.525  -3.185   0.072  1.00 83.00           C  
ATOM   2111  CG2 VAL A 289       8.178  -1.497   1.753  1.00 83.00           C  
ATOM   2112  N   PHE A 290       7.941  -0.871  -2.845  1.00 86.38           N  
ATOM   2113  CA  PHE A 290       7.755  -1.124  -4.272  1.00 86.38           C  
ATOM   2114  C   PHE A 290       9.079  -1.034  -5.040  1.00 86.38           C  
ATOM   2115  CB  PHE A 290       6.699  -0.159  -4.815  1.00 86.38           C  
ATOM   2116  O   PHE A 290       9.468  -2.008  -5.685  1.00 86.38           O  
ATOM   2117  CG  PHE A 290       6.588  -0.149  -6.325  1.00 86.38           C  
ATOM   2118  CD1 PHE A 290       7.182   0.886  -7.074  1.00 86.38           C  
ATOM   2119  CD2 PHE A 290       5.920  -1.197  -6.983  1.00 86.38           C  
ATOM   2120  CE1 PHE A 290       7.109   0.870  -8.478  1.00 86.38           C  
ATOM   2121  CE2 PHE A 290       5.845  -1.210  -8.386  1.00 86.38           C  
ATOM   2122  CZ  PHE A 290       6.440  -0.179  -9.134  1.00 86.38           C  
ATOM   2123  N   LEU A 291       9.812   0.079  -4.909  1.00 85.56           N  
ATOM   2124  CA  LEU A 291      11.098   0.278  -5.591  1.00 85.56           C  
ATOM   2125  C   LEU A 291      12.141  -0.769  -5.193  1.00 85.56           C  
ATOM   2126  CB  LEU A 291      11.639   1.683  -5.291  1.00 85.56           C  
ATOM   2127  O   LEU A 291      12.779  -1.352  -6.064  1.00 85.56           O  
ATOM   2128  CG  LEU A 291      10.866   2.832  -5.958  1.00 85.56           C  
ATOM   2129  CD1 LEU A 291      11.493   4.143  -5.494  1.00 85.56           C  
ATOM   2130  CD2 LEU A 291      10.928   2.780  -7.485  1.00 85.56           C  
ATOM   2131  N   LEU A 292      12.245  -1.081  -3.897  1.00 84.69           N  
ATOM   2132  CA  LEU A 292      13.137  -2.128  -3.397  1.00 84.69           C  
ATOM   2133  C   LEU A 292      12.861  -3.476  -4.076  1.00 84.69           C  
ATOM   2134  CB  LEU A 292      12.928  -2.237  -1.875  1.00 84.69           C  
ATOM   2135  O   LEU A 292      13.783  -4.213  -4.430  1.00 84.69           O  
ATOM   2136  CG  LEU A 292      13.760  -3.342  -1.206  1.00 84.69           C  
ATOM   2137  CD1 LEU A 292      15.249  -3.010  -1.260  1.00 84.69           C  
ATOM   2138  CD2 LEU A 292      13.328  -3.500   0.251  1.00 84.69           C  
ATOM   2139  N   THR A 293      11.583  -3.794  -4.267  1.00 82.12           N  
ATOM   2140  CA  THR A 293      11.173  -5.045  -4.899  1.00 82.12           C  
ATOM   2141  C   THR A 293      11.504  -5.059  -6.395  1.00 82.12           C  
ATOM   2142  CB  THR A 293       9.684  -5.313  -4.651  1.00 82.12           C  
ATOM   2143  O   THR A 293      11.941  -6.093  -6.905  1.00 82.12           O  
ATOM   2144  CG2 THR A 293       9.337  -6.717  -5.115  1.00 82.12           C  
ATOM   2145  OG1 THR A 293       9.377  -5.248  -3.277  1.00 82.12           O  
ATOM   2146  N   GLN A 294      11.371  -3.918  -7.084  1.00 82.69           N  
ATOM   2147  CA  GLN A 294      11.814  -3.770  -8.477  1.00 82.69           C  
ATOM   2148  C   GLN A 294      13.335  -3.930  -8.600  1.00 82.69           C  
ATOM   2149  CB  GLN A 294      11.396  -2.406  -9.063  1.00 82.69           C  
ATOM   2150  O   GLN A 294      13.807  -4.647  -9.480  1.00 82.69           O  
ATOM   2151  CG  GLN A 294       9.888  -2.117  -9.096  1.00 82.69           C  
ATOM   2152  CD  GLN A 294       9.089  -3.248  -9.719  1.00 82.69           C  
ATOM   2153  NE2 GLN A 294       8.503  -4.115  -8.929  1.00 82.69           N  
ATOM   2154  OE1 GLN A 294       9.003  -3.388 -10.920  1.00 82.69           O  
ATOM   2155  N   GLN A 295      14.107  -3.331  -7.692  1.00 83.25           N  
ATOM   2156  CA  GLN A 295      15.565  -3.434  -7.688  1.00 83.25           C  
ATOM   2157  C   GLN A 295      16.034  -4.884  -7.493  1.00 83.25           C  
ATOM   2158  CB  GLN A 295      16.122  -2.515  -6.586  1.00 83.25           C  
ATOM   2159  O   GLN A 295      16.901  -5.362  -8.220  1.00 83.25           O  
ATOM   2160  CG  GLN A 295      17.658  -2.413  -6.590  1.00 83.25           C  
ATOM   2161  CD  GLN A 295      18.226  -1.664  -7.793  1.00 83.25           C  
ATOM   2162  NE2 GLN A 295      19.519  -1.653  -7.998  1.00 83.25           N  
ATOM   2163  OE1 GLN A 295      17.544  -1.104  -8.627  1.00 83.25           O  
ATOM   2164  N   LEU A 296      15.455  -5.613  -6.534  1.00 81.75           N  
ATOM   2165  CA  LEU A 296      15.854  -6.996  -6.251  1.00 81.75           C  
ATOM   2166  C   LEU A 296      15.540  -7.955  -7.404  1.00 81.75           C  
ATOM   2167  CB  LEU A 296      15.180  -7.472  -4.953  1.00 81.75           C  
ATOM   2168  O   LEU A 296      16.375  -8.791  -7.736  1.00 81.75           O  
ATOM   2169  CG  LEU A 296      15.818  -6.892  -3.681  1.00 81.75           C  
ATOM   2170  CD1 LEU A 296      14.942  -7.216  -2.476  1.00 81.75           C  
ATOM   2171  CD2 LEU A 296      17.197  -7.502  -3.398  1.00 81.75           C  
ATOM   2172  N   GLN A 297      14.358  -7.842  -8.007  1.00 82.81           N  
ATOM   2173  CA  GLN A 297      13.910  -8.819  -9.002  1.00 82.81           C  
ATOM   2174  C   GLN A 297      14.245  -8.414 -10.438  1.00 82.81           C  
ATOM   2175  CB  GLN A 297      12.411  -9.061  -8.841  1.00 82.81           C  
ATOM   2176  O   GLN A 297      14.746  -9.231 -11.200  1.00 82.81           O  
ATOM   2177  CG  GLN A 297      12.093  -9.804  -7.540  1.00 82.81           C  
ATOM   2178  CD  GLN A 297      10.601 -10.040  -7.437  1.00 82.81           C  
ATOM   2179  NE2 GLN A 297       9.863  -9.056  -6.990  1.00 82.81           N  
ATOM   2180  OE1 GLN A 297      10.075 -11.067  -7.805  1.00 82.81           O  
ATOM   2181  N   LEU A 298      14.001  -7.158 -10.823  1.00 80.31           N  
ATOM   2182  CA  LEU A 298      14.146  -6.723 -12.218  1.00 80.31           C  
ATOM   2183  C   LEU A 298      15.540  -6.171 -12.539  1.00 80.31           C  
ATOM   2184  CB  LEU A 298      13.047  -5.709 -12.567  1.00 80.31           C  
ATOM   2185  O   LEU A 298      15.977  -6.280 -13.683  1.00 80.31           O  
ATOM   2186  CG  LEU A 298      11.604  -6.231 -12.453  1.00 80.31           C  
ATOM   2187  CD1 LEU A 298      10.657  -5.113 -12.862  1.00 80.31           C  
ATOM   2188  CD2 LEU A 298      11.319  -7.433 -13.354  1.00 80.31           C  
ATOM   2189  N   VAL A 299      16.253  -5.610 -11.552  1.00 80.88           N  
ATOM   2190  CA  VAL A 299      17.626  -5.101 -11.745  1.00 80.88           C  
ATOM   2191  C   VAL A 299      18.672  -6.140 -11.347  1.00 80.88           C  
ATOM   2192  CB  VAL A 299      17.853  -3.753 -11.030  1.00 80.88           C  
ATOM   2193  O   VAL A 299      19.572  -6.430 -12.130  1.00 80.88           O  
ATOM   2194  CG1 VAL A 299      19.279  -3.229 -11.240  1.00 80.88           C  
ATOM   2195  CG2 VAL A 299      16.867  -2.700 -11.548  1.00 80.88           C  
ATOM   2196  N   LEU A 300      18.558  -6.722 -10.150  1.00 80.19           N  
ATOM   2197  CA  LEU A 300      19.517  -7.711  -9.645  1.00 80.19           C  
ATOM   2198  C   LEU A 300      19.221  -9.145 -10.112  1.00 80.19           C  
ATOM   2199  CB  LEU A 300      19.615  -7.599  -8.112  1.00 80.19           C  
ATOM   2200  O   LEU A 300      20.079 -10.010  -9.959  1.00 80.19           O  
ATOM   2201  CG  LEU A 300      20.208  -6.266  -7.618  1.00 80.19           C  
ATOM   2202  CD1 LEU A 300      20.057  -6.109  -6.104  1.00 80.19           C  
ATOM   2203  CD2 LEU A 300      21.702  -6.166  -7.928  1.00 80.19           C  
ATOM   2204  N   GLY A 301      18.048  -9.390 -10.706  1.00 80.19           N  
ATOM   2205  CA  GLY A 301      17.701 -10.678 -11.312  1.00 80.19           C  
ATOM   2206  C   GLY A 301      17.462 -11.807 -10.311  1.00 80.19           C  
ATOM   2207  O   GLY A 301      17.583 -12.968 -10.688  1.00 80.19           O  
ATOM   2208  N   TYR A 302      17.169 -11.497  -9.044  1.00 81.44           N  
ATOM   2209  CA  TYR A 302      16.898 -12.529  -8.048  1.00 81.44           C  
ATOM   2210  C   TYR A 302      15.536 -13.177  -8.270  1.00 81.44           C  
ATOM   2211  CB  TYR A 302      16.993 -11.966  -6.623  1.00 81.44           C  
ATOM   2212  O   TYR A 302      14.536 -12.487  -8.479  1.00 81.44           O  
ATOM   2213  CG  TYR A 302      18.366 -11.451  -6.245  1.00 81.44           C  
ATOM   2214  CD1 TYR A 302      19.509 -12.228  -6.509  1.00 81.44           C  
ATOM   2215  CD2 TYR A 302      18.502 -10.182  -5.656  1.00 81.44           C  
ATOM   2216  CE1 TYR A 302      20.789 -11.706  -6.259  1.00 81.44           C  
ATOM   2217  CE2 TYR A 302      19.778  -9.681  -5.345  1.00 81.44           C  
ATOM   2218  OH  TYR A 302      22.164  -9.956  -5.371  1.00 81.44           O  
ATOM   2219  CZ  TYR A 302      20.926 -10.428  -5.684  1.00 81.44           C  
ATOM   2220  N   ASP A 303      15.496 -14.500  -8.119  1.00 83.00           N  
ATOM   2221  CA  ASP A 303      14.248 -15.253  -8.083  1.00 83.00           C  
ATOM   2222  C   ASP A 303      13.336 -14.777  -6.938  1.00 83.00           C  
ATOM   2223  CB  ASP A 303      14.545 -16.750  -7.927  1.00 83.00           C  
ATOM   2224  O   ASP A 303      13.832 -14.306  -5.908  1.00 83.00           O  
ATOM   2225  CG  ASP A 303      14.943 -17.387  -9.256  1.00 83.00           C  
ATOM   2226  OD1 ASP A 303      14.134 -17.252 -10.199  1.00 83.00           O  
ATOM   2227  OD2 ASP A 303      16.012 -18.030  -9.286  1.00 83.00           O  
ATOM   2228  N   PRO A 304      12.004 -14.954  -7.035  1.00 78.69           N  
ATOM   2229  CA  PRO A 304      11.060 -14.508  -6.008  1.00 78.69           C  
ATOM   2230  C   PRO A 304      11.377 -15.012  -4.592  1.00 78.69           C  
ATOM   2231  CB  PRO A 304       9.696 -15.018  -6.479  1.00 78.69           C  
ATOM   2232  O   PRO A 304      11.204 -14.275  -3.619  1.00 78.69           O  
ATOM   2233  CG  PRO A 304       9.835 -15.035  -8.000  1.00 78.69           C  
ATOM   2234  CD  PRO A 304      11.289 -15.449  -8.206  1.00 78.69           C  
ATOM   2235  N   LEU A 305      11.872 -16.250  -4.454  1.00 81.75           N  
ATOM   2236  CA  LEU A 305      12.304 -16.801  -3.165  1.00 81.75           C  
ATOM   2237  C   LEU A 305      13.558 -16.108  -2.638  1.00 81.75           C  
ATOM   2238  CB  LEU A 305      12.513 -18.318  -3.294  1.00 81.75           C  
ATOM   2239  O   LEU A 305      13.619 -15.768  -1.457  1.00 81.75           O  
ATOM   2240  CG  LEU A 305      13.022 -19.012  -2.017  1.00 81.75           C  
ATOM   2241  CD1 LEU A 305      12.041 -18.882  -0.849  1.00 81.75           C  
ATOM   2242  CD2 LEU A 305      13.239 -20.499  -2.292  1.00 81.75           C  
ATOM   2243  N   GLU A 306      14.542 -15.869  -3.502  1.00 82.69           N  
ATOM   2244  CA  GLU A 306      15.747 -15.148  -3.116  1.00 82.69           C  
ATOM   2245  C   GLU A 306      15.435 -13.698  -2.756  1.00 82.69           C  
ATOM   2246  CB  GLU A 306      16.788 -15.169  -4.232  1.00 82.69           C  
ATOM   2247  O   GLU A 306      15.905 -13.223  -1.727  1.00 82.69           O  
ATOM   2248  CG  GLU A 306      17.419 -16.548  -4.458  1.00 82.69           C  
ATOM   2249  CD  GLU A 306      18.759 -16.447  -5.202  1.00 82.69           C  
ATOM   2250  OE1 GLU A 306      19.448 -17.481  -5.291  1.00 82.69           O  
ATOM   2251  OE2 GLU A 306      19.199 -15.306  -5.490  1.00 82.69           O  
ATOM   2252  N   ALA A 307      14.608 -13.006  -3.540  1.00 81.12           N  
ATOM   2253  CA  ALA A 307      14.141 -11.662  -3.229  1.00 81.12           C  
ATOM   2254  C   ALA A 307      13.392 -11.641  -1.885  1.00 81.12           C  
ATOM   2255  CB  ALA A 307      13.277 -11.166  -4.394  1.00 81.12           C  
ATOM   2256  O   ALA A 307      13.708 -10.829  -1.015  1.00 81.12           O  
ATOM   2257  N   GLY A 308      12.478 -12.590  -1.658  1.00 81.69           N  
ATOM   2258  CA  GLY A 308      11.767 -12.752  -0.390  1.00 81.69           C  
ATOM   2259  C   GLY A 308      12.708 -12.942   0.804  1.00 81.69           C  
ATOM   2260  O   GLY A 308      12.656 -12.172   1.764  1.00 81.69           O  
ATOM   2261  N   LEU A 309      13.640 -13.897   0.724  1.00 84.50           N  
ATOM   2262  CA  LEU A 309      14.644 -14.150   1.766  1.00 84.50           C  
ATOM   2263  C   LEU A 309      15.562 -12.946   1.997  1.00 84.50           C  
ATOM   2264  CB  LEU A 309      15.490 -15.372   1.362  1.00 84.50           C  
ATOM   2265  O   LEU A 309      15.880 -12.608   3.136  1.00 84.50           O  
ATOM   2266  CG  LEU A 309      14.774 -16.720   1.551  1.00 84.50           C  
ATOM   2267  CD1 LEU A 309      15.568 -17.821   0.851  1.00 84.50           C  
ATOM   2268  CD2 LEU A 309      14.656 -17.087   3.034  1.00 84.50           C  
ATOM   2269  N   ARG A 310      15.959 -12.262   0.924  1.00 84.00           N  
ATOM   2270  CA  ARG A 310      16.834 -11.089   0.981  1.00 84.00           C  
ATOM   2271  C   ARG A 310      16.126  -9.856   1.529  1.00 84.00           C  
ATOM   2272  CB  ARG A 310      17.430 -10.833  -0.408  1.00 84.00           C  
ATOM   2273  O   ARG A 310      16.814  -9.004   2.071  1.00 84.00           O  
ATOM   2274  CG  ARG A 310      18.494 -11.885  -0.781  1.00 84.00           C  
ATOM   2275  CD  ARG A 310      18.921 -11.691  -2.239  1.00 84.00           C  
ATOM   2276  NE  ARG A 310      19.619 -12.873  -2.785  1.00 84.00           N  
ATOM   2277  NH1 ARG A 310      21.614 -11.914  -3.302  1.00 84.00           N  
ATOM   2278  NH2 ARG A 310      21.152 -13.942  -4.088  1.00 84.00           N  
ATOM   2279  CZ  ARG A 310      20.791 -12.912  -3.384  1.00 84.00           C  
ATOM   2280  N   THR A 311      14.794  -9.768   1.467  1.00 82.44           N  
ATOM   2281  CA  THR A 311      14.015  -8.721   2.163  1.00 82.44           C  
ATOM   2282  C   THR A 311      13.750  -9.030   3.639  1.00 82.44           C  
ATOM   2283  CB  THR A 311      12.676  -8.402   1.481  1.00 82.44           C  
ATOM   2284  O   THR A 311      13.446  -8.113   4.401  1.00 82.44           O  
ATOM   2285  CG2 THR A 311      12.833  -7.810   0.086  1.00 82.44           C  
ATOM   2286  OG1 THR A 311      11.833  -9.524   1.419  1.00 82.44           O  
ATOM   2287  N   ALA A 312      13.928 -10.277   4.088  1.00 82.31           N  
ATOM   2288  CA  ALA A 312      13.678 -10.676   5.475  1.00 82.31           C  
ATOM   2289  C   ALA A 312      14.412  -9.820   6.534  1.00 82.31           C  
ATOM   2290  CB  ALA A 312      13.995 -12.167   5.643  1.00 82.31           C  
ATOM   2291  O   ALA A 312      13.783  -9.487   7.542  1.00 82.31           O  
ATOM   2292  N   PRO A 313      15.680  -9.385   6.343  1.00 85.69           N  
ATOM   2293  CA  PRO A 313      16.363  -8.509   7.296  1.00 85.69           C  
ATOM   2294  C   PRO A 313      15.612  -7.205   7.586  1.00 85.69           C  
ATOM   2295  CB  PRO A 313      17.741  -8.224   6.686  1.00 85.69           C  
ATOM   2296  O   PRO A 313      15.574  -6.777   8.736  1.00 85.69           O  
ATOM   2297  CG  PRO A 313      17.999  -9.451   5.818  1.00 85.69           C  
ATOM   2298  CD  PRO A 313      16.606  -9.763   5.285  1.00 85.69           C  
ATOM   2299  N   LEU A 314      14.967  -6.603   6.578  1.00 84.38           N  
ATOM   2300  CA  LEU A 314      14.156  -5.393   6.753  1.00 84.38           C  
ATOM   2301  C   LEU A 314      13.028  -5.646   7.756  1.00 84.38           C  
ATOM   2302  CB  LEU A 314      13.576  -4.984   5.384  1.00 84.38           C  
ATOM   2303  O   LEU A 314      12.871  -4.913   8.732  1.00 84.38           O  
ATOM   2304  CG  LEU A 314      12.664  -3.746   5.393  1.00 84.38           C  
ATOM   2305  CD1 LEU A 314      13.482  -2.493   5.649  1.00 84.38           C  
ATOM   2306  CD2 LEU A 314      11.964  -3.590   4.045  1.00 84.38           C  
ATOM   2307  N   ALA A 315      12.268  -6.715   7.528  1.00 80.06           N  
ATOM   2308  CA  ALA A 315      11.154  -7.081   8.382  1.00 80.06           C  
ATOM   2309  C   ALA A 315      11.607  -7.478   9.794  1.00 80.06           C  
ATOM   2310  CB  ALA A 315      10.400  -8.218   7.708  1.00 80.06           C  
ATOM   2311  O   ALA A 315      10.999  -7.056  10.777  1.00 80.06           O  
ATOM   2312  N   LEU A 316      12.700  -8.239   9.907  1.00 82.94           N  
ATOM   2313  CA  LEU A 316      13.269  -8.647  11.191  1.00 82.94           C  
ATOM   2314  C   LEU A 316      13.720  -7.446  12.020  1.00 82.94           C  
ATOM   2315  CB  LEU A 316      14.449  -9.604  10.962  1.00 82.94           C  
ATOM   2316  O   LEU A 316      13.431  -7.406  13.212  1.00 82.94           O  
ATOM   2317  CG  LEU A 316      14.045 -11.017  10.506  1.00 82.94           C  
ATOM   2318  CD1 LEU A 316      15.307 -11.809  10.166  1.00 82.94           C  
ATOM   2319  CD2 LEU A 316      13.277 -11.776  11.592  1.00 82.94           C  
ATOM   2320  N   VAL A 317      14.363  -6.448  11.407  1.00 85.44           N  
ATOM   2321  CA  VAL A 317      14.722  -5.203  12.099  1.00 85.44           C  
ATOM   2322  C   VAL A 317      13.475  -4.467  12.566  1.00 85.44           C  
ATOM   2323  CB  VAL A 317      15.583  -4.298  11.205  1.00 85.44           C  
ATOM   2324  O   VAL A 317      13.414  -4.060  13.725  1.00 85.44           O  
ATOM   2325  CG1 VAL A 317      15.783  -2.890  11.784  1.00 85.44           C  
ATOM   2326  CG2 VAL A 317      16.978  -4.900  11.068  1.00 85.44           C  
ATOM   2327  N   VAL A 318      12.457  -4.335  11.710  1.00 81.44           N  
ATOM   2328  CA  VAL A 318      11.209  -3.660  12.090  1.00 81.44           C  
ATOM   2329  C   VAL A 318      10.551  -4.340  13.289  1.00 81.44           C  
ATOM   2330  CB  VAL A 318      10.244  -3.532  10.896  1.00 81.44           C  
ATOM   2331  O   VAL A 318      10.178  -3.669  14.252  1.00 81.44           O  
ATOM   2332  CG1 VAL A 318       8.860  -3.015  11.313  1.00 81.44           C  
ATOM   2333  CG2 VAL A 318      10.797  -2.539   9.867  1.00 81.44           C  
ATOM   2334  N   VAL A 319      10.452  -5.669  13.269  1.00 78.75           N  
ATOM   2335  CA  VAL A 319       9.885  -6.448  14.375  1.00 78.75           C  
ATOM   2336  C   VAL A 319      10.755  -6.330  15.627  1.00 78.75           C  
ATOM   2337  CB  VAL A 319       9.683  -7.917  13.958  1.00 78.75           C  
ATOM   2338  O   VAL A 319      10.240  -5.992  16.691  1.00 78.75           O  
ATOM   2339  CG1 VAL A 319       9.238  -8.795  15.136  1.00 78.75           C  
ATOM   2340  CG2 VAL A 319       8.596  -8.029  12.880  1.00 78.75           C  
ATOM   2341  N   ALA A 320      12.065  -6.548  15.516  1.00 82.69           N  
ATOM   2342  CA  ALA A 320      12.983  -6.531  16.652  1.00 82.69           C  
ATOM   2343  C   ALA A 320      13.002  -5.169  17.359  1.00 82.69           C  
ATOM   2344  CB  ALA A 320      14.383  -6.921  16.163  1.00 82.69           C  
ATOM   2345  O   ALA A 320      12.926  -5.110  18.585  1.00 82.69           O  
ATOM   2346  N   LEU A 321      13.044  -4.067  16.604  1.00 81.88           N  
ATOM   2347  CA  LEU A 321      13.053  -2.718  17.171  1.00 81.88           C  
ATOM   2348  C   LEU A 321      11.714  -2.335  17.811  1.00 81.88           C  
ATOM   2349  CB  LEU A 321      13.438  -1.709  16.080  1.00 81.88           C  
ATOM   2350  O   LEU A 321      11.704  -1.655  18.843  1.00 81.88           O  
ATOM   2351  CG  LEU A 321      14.879  -1.835  15.555  1.00 81.88           C  
ATOM   2352  CD1 LEU A 321      15.117  -0.712  14.552  1.00 81.88           C  
ATOM   2353  CD2 LEU A 321      15.929  -1.751  16.661  1.00 81.88           C  
ATOM   2354  N   ASN A 322      10.595  -2.791  17.240  1.00 77.25           N  
ATOM   2355  CA  ASN A 322       9.275  -2.606  17.841  1.00 77.25           C  
ATOM   2356  C   ASN A 322       9.134  -3.398  19.146  1.00 77.25           C  
ATOM   2357  CB  ASN A 322       8.188  -2.973  16.816  1.00 77.25           C  
ATOM   2358  O   ASN A 322       8.716  -2.834  20.156  1.00 77.25           O  
ATOM   2359  CG  ASN A 322       7.896  -1.826  15.866  1.00 77.25           C  
ATOM   2360  ND2 ASN A 322       7.642  -2.096  14.610  1.00 77.25           N  
ATOM   2361  OD1 ASN A 322       7.861  -0.672  16.254  1.00 77.25           O  
ATOM   2362  N   VAL A 323       9.555  -4.667  19.162  1.00 75.12           N  
ATOM   2363  CA  VAL A 323       9.536  -5.518  20.365  1.00 75.12           C  
ATOM   2364  C   VAL A 323      10.470  -4.976  21.450  1.00 75.12           C  
ATOM   2365  CB  VAL A 323       9.888  -6.975  20.002  1.00 75.12           C  
ATOM   2366  O   VAL A 323      10.117  -4.983  22.626  1.00 75.12           O  
ATOM   2367  CG1 VAL A 323      10.061  -7.869  21.237  1.00 75.12           C  
ATOM   2368  CG2 VAL A 323       8.775  -7.603  19.150  1.00 75.12           C  
ATOM   2369  N   ALA A 324      11.628  -4.427  21.073  1.00 77.81           N  
ATOM   2370  CA  ALA A 324      12.559  -3.784  22.002  1.00 77.81           C  
ATOM   2371  C   ALA A 324      12.026  -2.465  22.610  1.00 77.81           C  
ATOM   2372  CB  ALA A 324      13.888  -3.572  21.268  1.00 77.81           C  
ATOM   2373  O   ALA A 324      12.689  -1.860  23.463  1.00 77.81           O  
ATOM   2374  N   GLY A 325      10.857  -1.987  22.165  1.00 75.19           N  
ATOM   2375  CA  GLY A 325      10.239  -0.750  22.637  1.00 75.19           C  
ATOM   2376  C   GLY A 325      11.014   0.504  22.234  1.00 75.19           C  
ATOM   2377  O   GLY A 325      10.865   1.551  22.867  1.00 75.19           O  
ATOM   2378  N   LEU A 326      11.863   0.421  21.203  1.00 76.31           N  
ATOM   2379  CA  LEU A 326      12.697   1.546  20.786  1.00 76.31           C  
ATOM   2380  C   LEU A 326      11.829   2.723  20.318  1.00 76.31           C  
ATOM   2381  CB  LEU A 326      13.697   1.067  19.715  1.00 76.31           C  
ATOM   2382  O   LEU A 326      12.098   3.861  20.690  1.00 76.31           O  
ATOM   2383  CG  LEU A 326      14.729   2.140  19.331  1.00 76.31           C  
ATOM   2384  CD1 LEU A 326      15.636   2.534  20.502  1.00 76.31           C  
ATOM   2385  CD2 LEU A 326      15.621   1.688  18.183  1.00 76.31           C  
ATOM   2386  N   GLY A 327      10.738   2.441  19.596  1.00 71.19           N  
ATOM   2387  CA  GLY A 327       9.766   3.453  19.176  1.00 71.19           C  
ATOM   2388  C   GLY A 327       9.169   4.230  20.353  1.00 71.19           C  
ATOM   2389  O   GLY A 327       9.159   5.456  20.319  1.00 71.19           O  
ATOM   2390  N   ALA A 328       8.760   3.543  21.426  1.00 74.31           N  
ATOM   2391  CA  ALA A 328       8.226   4.186  22.630  1.00 74.31           C  
ATOM   2392  C   ALA A 328       9.285   5.051  23.337  1.00 74.31           C  
ATOM   2393  CB  ALA A 328       7.663   3.102  23.558  1.00 74.31           C  
ATOM   2394  O   ALA A 328       9.020   6.201  23.675  1.00 74.31           O  
ATOM   2395  N   LYS A 329      10.520   4.546  23.465  1.00 79.81           N  
ATOM   2396  CA  LYS A 329      11.639   5.298  24.061  1.00 79.81           C  
ATOM   2397  C   LYS A 329      12.007   6.548  23.257  1.00 79.81           C  
ATOM   2398  CB  LYS A 329      12.867   4.386  24.194  1.00 79.81           C  
ATOM   2399  O   LYS A 329      12.305   7.585  23.848  1.00 79.81           O  
ATOM   2400  CG  LYS A 329      12.685   3.303  25.265  1.00 79.81           C  
ATOM   2401  CD  LYS A 329      13.880   2.342  25.260  1.00 79.81           C  
ATOM   2402  CE  LYS A 329      13.664   1.252  26.315  1.00 79.81           C  
ATOM   2403  NZ  LYS A 329      14.676   0.172  26.213  1.00 79.81           N  
ATOM   2404  N   LEU A 330      12.021   6.470  21.921  1.00 78.19           N  
ATOM   2405  CA  LEU A 330      12.230   7.652  21.075  1.00 78.19           C  
ATOM   2406  C   LEU A 330      11.069   8.631  21.212  1.00 78.19           C  
ATOM   2407  CB  LEU A 330      12.407   7.291  19.587  1.00 78.19           C  
ATOM   2408  O   LEU A 330      11.309   9.832  21.294  1.00 78.19           O  
ATOM   2409  CG  LEU A 330      13.870   7.064  19.172  1.00 78.19           C  
ATOM   2410  CD1 LEU A 330      14.263   5.608  19.330  1.00 78.19           C  
ATOM   2411  CD2 LEU A 330      14.086   7.416  17.700  1.00 78.19           C  
ATOM   2412  N   LEU A 331       9.837   8.127  21.280  1.00 80.38           N  
ATOM   2413  CA  LEU A 331       8.651   8.959  21.423  1.00 80.38           C  
ATOM   2414  C   LEU A 331       8.683   9.776  22.718  1.00 80.38           C  
ATOM   2415  CB  LEU A 331       7.407   8.057  21.356  1.00 80.38           C  
ATOM   2416  O   LEU A 331       8.420  10.974  22.681  1.00 80.38           O  
ATOM   2417  CG  LEU A 331       6.120   8.816  21.021  1.00 80.38           C  
ATOM   2418  CD1 LEU A 331       6.244   9.423  19.625  1.00 80.38           C  
ATOM   2419  CD2 LEU A 331       4.934   7.855  21.032  1.00 80.38           C  
ATOM   2420  N   GLU A 332       9.075   9.153  23.831  1.00 82.44           N  
ATOM   2421  CA  GLU A 332       9.238   9.816  25.130  1.00 82.44           C  
ATOM   2422  C   GLU A 332      10.365  10.859  25.122  1.00 82.44           C  
ATOM   2423  CB  GLU A 332       9.536   8.762  26.205  1.00 82.44           C  
ATOM   2424  O   GLU A 332      10.203  11.949  25.665  1.00 82.44           O  
ATOM   2425  CG  GLU A 332       8.306   7.923  26.583  1.00 82.44           C  
ATOM   2426  CD  GLU A 332       8.638   6.793  27.574  1.00 82.44           C  
ATOM   2427  OE1 GLU A 332       7.691   6.064  27.941  1.00 82.44           O  
ATOM   2428  OE2 GLU A 332       9.831   6.638  27.935  1.00 82.44           O  
ATOM   2429  N   LYS A 333      11.511  10.551  24.496  1.00 85.44           N  
ATOM   2430  CA  LYS A 333      12.700  11.424  24.528  1.00 85.44           C  
ATOM   2431  C   LYS A 333      12.678  12.554  23.500  1.00 85.44           C  
ATOM   2432  CB  LYS A 333      13.969  10.583  24.344  1.00 85.44           C  
ATOM   2433  O   LYS A 333      13.124  13.660  23.792  1.00 85.44           O  
ATOM   2434  CG  LYS A 333      14.274   9.724  25.577  1.00 85.44           C  
ATOM   2435  CD  LYS A 333      15.607   8.994  25.389  1.00 85.44           C  
ATOM   2436  CE  LYS A 333      15.930   8.192  26.651  1.00 85.44           C  
ATOM   2437  NZ  LYS A 333      17.313   7.653  26.615  1.00 85.44           N  
ATOM   2438  N   LEU A 334      12.241  12.264  22.278  1.00 82.00           N  
ATOM   2439  CA  LEU A 334      12.325  13.164  21.121  1.00 82.00           C  
ATOM   2440  C   LEU A 334      10.963  13.764  20.749  1.00 82.00           C  
ATOM   2441  CB  LEU A 334      12.937  12.398  19.930  1.00 82.00           C  
ATOM   2442  O   LEU A 334      10.902  14.764  20.030  1.00 82.00           O  
ATOM   2443  CG  LEU A 334      14.362  11.860  20.152  1.00 82.00           C  
ATOM   2444  CD1 LEU A 334      14.759  10.980  18.970  1.00 82.00           C  
ATOM   2445  CD2 LEU A 334      15.387  12.990  20.272  1.00 82.00           C  
ATOM   2446  N   GLY A 335       9.868  13.172  21.228  1.00 84.38           N  
ATOM   2447  CA  GLY A 335       8.511  13.535  20.839  1.00 84.38           C  
ATOM   2448  C   GLY A 335       8.111  12.993  19.463  1.00 84.38           C  
ATOM   2449  O   GLY A 335       8.933  12.530  18.665  1.00 84.38           O  
ATOM   2450  N   ILE A 336       6.811  13.087  19.167  1.00 83.06           N  
ATOM   2451  CA  ILE A 336       6.172  12.560  17.946  1.00 83.06           C  
ATOM   2452  C   ILE A 336       6.841  13.105  16.674  1.00 83.06           C  
ATOM   2453  CB  ILE A 336       4.655  12.882  17.993  1.00 83.06           C  
ATOM   2454  O   ILE A 336       7.278  12.346  15.810  1.00 83.06           O  
ATOM   2455  CG1 ILE A 336       3.942  12.219  19.199  1.00 83.06           C  
ATOM   2456  CG2 ILE A 336       3.965  12.449  16.697  1.00 83.06           C  
ATOM   2457  CD1 ILE A 336       2.481  12.637  19.398  1.00 83.06           C  
ATOM   2458  N   ALA A 337       6.968  14.431  16.578  1.00 83.69           N  
ATOM   2459  CA  ALA A 337       7.456  15.113  15.381  1.00 83.69           C  
ATOM   2460  C   ALA A 337       8.890  14.717  14.989  1.00 83.69           C  
ATOM   2461  CB  ALA A 337       7.365  16.620  15.640  1.00 83.69           C  
ATOM   2462  O   ALA A 337       9.157  14.455  13.817  1.00 83.69           O  
ATOM   2463  N   MET A 338       9.811  14.672  15.957  1.00 85.38           N  
ATOM   2464  CA  MET A 338      11.207  14.316  15.684  1.00 85.38           C  
ATOM   2465  C   MET A 338      11.366  12.821  15.426  1.00 85.38           C  
ATOM   2466  CB  MET A 338      12.114  14.738  16.842  1.00 85.38           C  
ATOM   2467  O   MET A 338      12.168  12.452  14.577  1.00 85.38           O  
ATOM   2468  CG  MET A 338      12.285  16.256  16.959  1.00 85.38           C  
ATOM   2469  SD  MET A 338      13.024  17.088  15.519  1.00 85.38           S  
ATOM   2470  CE  MET A 338      14.684  16.346  15.510  1.00 85.38           C  
ATOM   2471  N   THR A 339      10.582  11.969  16.092  1.00 86.44           N  
ATOM   2472  CA  THR A 339      10.605  10.518  15.849  1.00 86.44           C  
ATOM   2473  C   THR A 339      10.215  10.198  14.403  1.00 86.44           C  
ATOM   2474  CB  THR A 339       9.686   9.786  16.838  1.00 86.44           C  
ATOM   2475  O   THR A 339      10.907   9.431  13.737  1.00 86.44           O  
ATOM   2476  CG2 THR A 339       9.777   8.270  16.697  1.00 86.44           C  
ATOM   2477  OG1 THR A 339      10.086  10.087  18.155  1.00 86.44           O  
ATOM   2478  N   ILE A 340       9.171  10.852  13.881  1.00 85.44           N  
ATOM   2479  CA  ILE A 340       8.757  10.716  12.476  1.00 85.44           C  
ATOM   2480  C   ILE A 340       9.826  11.269  11.528  1.00 85.44           C  
ATOM   2481  CB  ILE A 340       7.389  11.397  12.251  1.00 85.44           C  
ATOM   2482  O   ILE A 340      10.184  10.600  10.561  1.00 85.44           O  
ATOM   2483  CG1 ILE A 340       6.285  10.609  12.992  1.00 85.44           C  
ATOM   2484  CG2 ILE A 340       7.051  11.492  10.750  1.00 85.44           C  
ATOM   2485  CD1 ILE A 340       5.018  11.436  13.216  1.00 85.44           C  
ATOM   2486  N   ALA A 341      10.365  12.462  11.801  1.00 87.31           N  
ATOM   2487  CA  ALA A 341      11.379  13.075  10.942  1.00 87.31           C  
ATOM   2488  C   ALA A 341      12.662  12.230  10.863  1.00 87.31           C  
ATOM   2489  CB  ALA A 341      11.664  14.494  11.446  1.00 87.31           C  
ATOM   2490  O   ALA A 341      13.181  12.008   9.771  1.00 87.31           O  
ATOM   2491  N   VAL A 342      13.149  11.714  11.997  1.00 88.69           N  
ATOM   2492  CA  VAL A 342      14.319  10.823  12.054  1.00 88.69           C  
ATOM   2493  C   VAL A 342      14.025   9.508  11.338  1.00 88.69           C  
ATOM   2494  CB  VAL A 342      14.757  10.573  13.513  1.00 88.69           C  
ATOM   2495  O   VAL A 342      14.827   9.086  10.511  1.00 88.69           O  
ATOM   2496  CG1 VAL A 342      15.832   9.483  13.632  1.00 88.69           C  
ATOM   2497  CG2 VAL A 342      15.340  11.854  14.127  1.00 88.69           C  
ATOM   2498  N   GLY A 343      12.865   8.895  11.592  1.00 88.06           N  
ATOM   2499  CA  GLY A 343      12.479   7.636  10.956  1.00 88.06           C  
ATOM   2500  C   GLY A 343      12.381   7.743   9.432  1.00 88.06           C  
ATOM   2501  O   GLY A 343      12.935   6.921   8.706  1.00 88.06           O  
ATOM   2502  N   MET A 344      11.760   8.809   8.927  1.00 87.69           N  
ATOM   2503  CA  MET A 344      11.684   9.077   7.488  1.00 87.69           C  
ATOM   2504  C   MET A 344      13.035   9.450   6.883  1.00 87.69           C  
ATOM   2505  CB  MET A 344      10.651  10.171   7.226  1.00 87.69           C  
ATOM   2506  O   MET A 344      13.343   9.005   5.782  1.00 87.69           O  
ATOM   2507  CG  MET A 344       9.219   9.685   7.461  1.00 87.69           C  
ATOM   2508  SD  MET A 344       8.652   8.407   6.299  1.00 87.69           S  
ATOM   2509  CE  MET A 344       8.925   6.877   7.238  1.00 87.69           C  
ATOM   2510  N   THR A 345      13.880  10.193   7.601  1.00 90.38           N  
ATOM   2511  CA  THR A 345      15.239  10.489   7.127  1.00 90.38           C  
ATOM   2512  C   THR A 345      16.058   9.207   7.005  1.00 90.38           C  
ATOM   2513  CB  THR A 345      15.958  11.498   8.033  1.00 90.38           C  
ATOM   2514  O   THR A 345      16.700   8.998   5.984  1.00 90.38           O  
ATOM   2515  CG2 THR A 345      17.319  11.914   7.475  1.00 90.38           C  
ATOM   2516  OG1 THR A 345      15.196  12.678   8.147  1.00 90.38           O  
ATOM   2517  N   LEU A 346      15.983   8.306   7.989  1.00 90.62           N  
ATOM   2518  CA  LEU A 346      16.628   6.993   7.914  1.00 90.62           C  
ATOM   2519  C   LEU A 346      16.079   6.157   6.754  1.00 90.62           C  
ATOM   2520  CB  LEU A 346      16.455   6.251   9.249  1.00 90.62           C  
ATOM   2521  O   LEU A 346      16.865   5.603   5.995  1.00 90.62           O  
ATOM   2522  CG  LEU A 346      17.324   6.784  10.400  1.00 90.62           C  
ATOM   2523  CD1 LEU A 346      16.939   6.064  11.693  1.00 90.62           C  
ATOM   2524  CD2 LEU A 346      18.819   6.560  10.160  1.00 90.62           C  
ATOM   2525  N   ASN A 347      14.758   6.121   6.552  1.00 88.88           N  
ATOM   2526  CA  ASN A 347      14.174   5.420   5.407  1.00 88.88           C  
ATOM   2527  C   ASN A 347      14.679   5.978   4.064  1.00 88.88           C  
ATOM   2528  CB  ASN A 347      12.641   5.465   5.499  1.00 88.88           C  
ATOM   2529  O   ASN A 347      15.037   5.216   3.171  1.00 88.88           O  
ATOM   2530  CG  ASN A 347      12.025   4.600   4.411  1.00 88.88           C  
ATOM   2531  ND2 ASN A 347      11.194   5.158   3.560  1.00 88.88           N  
ATOM   2532  OD1 ASN A 347      12.305   3.419   4.319  1.00 88.88           O  
ATOM   2533  N   ALA A 348      14.769   7.302   3.934  1.00 88.94           N  
ATOM   2534  CA  ALA A 348      15.287   7.947   2.737  1.00 88.94           C  
ATOM   2535  C   ALA A 348      16.786   7.717   2.513  1.00 88.94           C  
ATOM   2536  CB  ALA A 348      15.023   9.432   2.863  1.00 88.94           C  
ATOM   2537  O   ALA A 348      17.196   7.481   1.381  1.00 88.94           O  
ATOM   2538  N   VAL A 349      17.603   7.757   3.572  1.00 91.00           N  
ATOM   2539  CA  VAL A 349      19.026   7.387   3.502  1.00 91.00           C  
ATOM   2540  C   VAL A 349      19.143   5.942   3.039  1.00 91.00           C  
ATOM   2541  CB  VAL A 349      19.727   7.585   4.860  1.00 91.00           C  
ATOM   2542  O   VAL A 349      19.914   5.669   2.130  1.00 91.00           O  
ATOM   2543  CG1 VAL A 349      21.153   7.013   4.930  1.00 91.00           C  
ATOM   2544  CG2 VAL A 349      19.854   9.079   5.191  1.00 91.00           C  
ATOM   2545  N   GLY A 350      18.341   5.036   3.597  1.00 87.50           N  
ATOM   2546  CA  GLY A 350      18.292   3.643   3.171  1.00 87.50           C  
ATOM   2547  C   GLY A 350      17.958   3.501   1.685  1.00 87.50           C  
ATOM   2548  O   GLY A 350      18.687   2.825   0.970  1.00 87.50           O  
ATOM   2549  N   LEU A 351      16.939   4.212   1.194  1.00 85.94           N  
ATOM   2550  CA  LEU A 351      16.556   4.197  -0.222  1.00 85.94           C  
ATOM   2551  C   LEU A 351      17.642   4.795  -1.139  1.00 85.94           C  
ATOM   2552  CB  LEU A 351      15.214   4.939  -0.361  1.00 85.94           C  
ATOM   2553  O   LEU A 351      17.953   4.233  -2.184  1.00 85.94           O  
ATOM   2554  CG  LEU A 351      14.481   4.650  -1.684  1.00 85.94           C  
ATOM   2555  CD1 LEU A 351      13.928   3.224  -1.725  1.00 85.94           C  
ATOM   2556  CD2 LEU A 351      13.301   5.609  -1.822  1.00 85.94           C  
ATOM   2557  N   ALA A 352      18.282   5.894  -0.730  1.00 87.88           N  
ATOM   2558  CA  ALA A 352      19.409   6.476  -1.458  1.00 87.88           C  
ATOM   2559  C   ALA A 352      20.639   5.550  -1.451  1.00 87.88           C  
ATOM   2560  CB  ALA A 352      19.740   7.838  -0.838  1.00 87.88           C  
ATOM   2561  O   ALA A 352      21.368   5.470  -2.440  1.00 87.88           O  
ATOM   2562  N   MET A 353      20.863   4.822  -0.354  1.00 86.38           N  
ATOM   2563  CA  MET A 353      21.892   3.793  -0.282  1.00 86.38           C  
ATOM   2564  C   MET A 353      21.579   2.641  -1.239  1.00 86.38           C  
ATOM   2565  CB  MET A 353      22.079   3.273   1.150  1.00 86.38           C  
ATOM   2566  O   MET A 353      22.513   2.171  -1.878  1.00 86.38           O  
ATOM   2567  CG  MET A 353      22.789   4.255   2.083  1.00 86.38           C  
ATOM   2568  SD  MET A 353      22.921   3.668   3.799  1.00 86.38           S  
ATOM   2569  CE  MET A 353      24.169   2.366   3.616  1.00 86.38           C  
ATOM   2570  N   VAL A 354      20.313   2.236  -1.423  1.00 83.69           N  
ATOM   2571  CA  VAL A 354      19.950   1.235  -2.448  1.00 83.69           C  
ATOM   2572  C   VAL A 354      20.347   1.727  -3.845  1.00 83.69           C  
ATOM   2573  CB  VAL A 354      18.458   0.835  -2.409  1.00 83.69           C  
ATOM   2574  O   VAL A 354      21.019   0.993  -4.566  1.00 83.69           O  
ATOM   2575  CG1 VAL A 354      18.147  -0.213  -3.480  1.00 83.69           C  
ATOM   2576  CG2 VAL A 354      18.064   0.175  -1.083  1.00 83.69           C  
ATOM   2577  N   ALA A 355      20.086   2.994  -4.178  1.00 82.94           N  
ATOM   2578  CA  ALA A 355      20.443   3.551  -5.487  1.00 82.94           C  
ATOM   2579  C   ALA A 355      21.954   3.516  -5.787  1.00 82.94           C  
ATOM   2580  CB  ALA A 355      19.900   4.983  -5.565  1.00 82.94           C  
ATOM   2581  O   ALA A 355      22.366   3.365  -6.941  1.00 82.94           O  
ATOM   2582  N   VAL A 356      22.792   3.658  -4.754  1.00 81.56           N  
ATOM   2583  CA  VAL A 356      24.258   3.751  -4.885  1.00 81.56           C  
ATOM   2584  C   VAL A 356      24.964   2.411  -4.649  1.00 81.56           C  
ATOM   2585  CB  VAL A 356      24.799   4.829  -3.923  1.00 81.56           C  
ATOM   2586  O   VAL A 356      25.990   2.129  -5.274  1.00 81.56           O  
ATOM   2587  CG1 VAL A 356      26.329   4.959  -3.990  1.00 81.56           C  
ATOM   2588  CG2 VAL A 356      24.219   6.211  -4.250  1.00 81.56           C  
ATOM   2589  N   LEU A 357      24.464   1.604  -3.715  1.00 76.94           N  
ATOM   2590  CA  LEU A 357      25.088   0.367  -3.236  1.00 76.94           C  
ATOM   2591  C   LEU A 357      24.391  -0.893  -3.749  1.00 76.94           C  
ATOM   2592  CB  LEU A 357      25.120   0.338  -1.695  1.00 76.94           C  
ATOM   2593  O   LEU A 357      25.005  -1.955  -3.725  1.00 76.94           O  
ATOM   2594  CG  LEU A 357      25.808   1.528  -1.007  1.00 76.94           C  
ATOM   2595  CD1 LEU A 357      25.749   1.343   0.508  1.00 76.94           C  
ATOM   2596  CD2 LEU A 357      27.279   1.646  -1.409  1.00 76.94           C  
ATOM   2597  N   GLY A 358      23.151  -0.793  -4.226  1.00 69.00           N  
ATOM   2598  CA  GLY A 358      22.367  -1.900  -4.773  1.00 69.00           C  
ATOM   2599  C   GLY A 358      22.784  -2.296  -6.187  1.00 69.00           C  
ATOM   2600  O   GLY A 358      21.921  -2.610  -7.001  1.00 69.00           O  
ATOM   2601  N   THR A 359      24.077  -2.239  -6.514  1.00 68.81           N  
ATOM   2602  CA  THR A 359      24.592  -2.678  -7.819  1.00 68.81           C  
ATOM   2603  C   THR A 359      25.022  -4.145  -7.759  1.00 68.81           C  
ATOM   2604  CB  THR A 359      25.704  -1.774  -8.387  1.00 68.81           C  
ATOM   2605  O   THR A 359      25.442  -4.604  -6.691  1.00 68.81           O  
ATOM   2606  CG2 THR A 359      25.365  -0.296  -8.201  1.00 68.81           C  
ATOM   2607  OG1 THR A 359      26.967  -1.981  -7.804  1.00 68.81           O  
ATOM   2608  N   PRO A 360      24.942  -4.892  -8.879  1.00 66.50           N  
ATOM   2609  CA  PRO A 360      25.359  -6.298  -8.926  1.00 66.50           C  
ATOM   2610  C   PRO A 360      26.790  -6.518  -8.403  1.00 66.50           C  
ATOM   2611  CB  PRO A 360      25.243  -6.701 -10.402  1.00 66.50           C  
ATOM   2612  O   PRO A 360      27.080  -7.514  -7.745  1.00 66.50           O  
ATOM   2613  CG  PRO A 360      24.218  -5.733 -10.987  1.00 66.50           C  
ATOM   2614  CD  PRO A 360      24.439  -4.460 -10.178  1.00 66.50           C  
ATOM   2615  N   ASP A 361      27.665  -5.538  -8.630  1.00 65.44           N  
ATOM   2616  CA  ASP A 361      29.113  -5.613  -8.398  1.00 65.44           C  
ATOM   2617  C   ASP A 361      29.512  -5.536  -6.915  1.00 65.44           C  
ATOM   2618  CB  ASP A 361      29.826  -4.486  -9.181  1.00 65.44           C  
ATOM   2619  O   ASP A 361      30.619  -5.922  -6.544  1.00 65.44           O  
ATOM   2620  CG  ASP A 361      28.997  -3.945 -10.347  1.00 65.44           C  
ATOM   2621  OD1 ASP A 361      28.735  -4.720 -11.287  1.00 65.44           O  
ATOM   2622  OD2 ASP A 361      28.483  -2.811 -10.183  1.00 65.44           O  
ATOM   2623  N   ARG A 362      28.634  -5.013  -6.045  1.00 66.06           N  
ATOM   2624  CA  ARG A 362      28.943  -4.741  -4.625  1.00 66.06           C  
ATOM   2625  C   ARG A 362      28.501  -5.851  -3.665  1.00 66.06           C  
ATOM   2626  CB  ARG A 362      28.389  -3.361  -4.236  1.00 66.06           C  
ATOM   2627  O   ARG A 362      28.747  -5.751  -2.461  1.00 66.06           O  
ATOM   2628  CG  ARG A 362      29.138  -2.211  -4.941  1.00 66.06           C  
ATOM   2629  CD  ARG A 362      29.753  -1.244  -3.921  1.00 66.06           C  
ATOM   2630  NE  ARG A 362      30.485  -0.138  -4.573  1.00 66.06           N  
ATOM   2631  NH1 ARG A 362      28.796   1.410  -4.560  1.00 66.06           N  
ATOM   2632  NH2 ARG A 362      30.792   1.970  -5.383  1.00 66.06           N  
ATOM   2633  CZ  ARG A 362      30.024   1.074  -4.830  1.00 66.06           C  
ATOM   2634  N   GLY A 363      27.890  -6.915  -4.186  1.00 68.81           N  
ATOM   2635  CA  GLY A 363      27.427  -8.064  -3.408  1.00 68.81           C  
ATOM   2636  C   GLY A 363      26.304  -7.740  -2.409  1.00 68.81           C  
ATOM   2637  O   GLY A 363      25.825  -6.613  -2.286  1.00 68.81           O  
ATOM   2638  N   PHE A 364      25.865  -8.753  -1.655  1.00 76.12           N  
ATOM   2639  CA  PHE A 364      24.707  -8.628  -0.758  1.00 76.12           C  
ATOM   2640  C   PHE A 364      24.968  -7.772   0.497  1.00 76.12           C  
ATOM   2641  CB  PHE A 364      24.204 -10.033  -0.392  1.00 76.12           C  
ATOM   2642  O   PHE A 364      24.025  -7.253   1.089  1.00 76.12           O  
ATOM   2643  CG  PHE A 364      22.921 -10.035   0.418  1.00 76.12           C  
ATOM   2644  CD1 PHE A 364      22.905 -10.539   1.733  1.00 76.12           C  
ATOM   2645  CD2 PHE A 364      21.745  -9.488  -0.130  1.00 76.12           C  
ATOM   2646  CE1 PHE A 364      21.718 -10.508   2.488  1.00 76.12           C  
ATOM   2647  CE2 PHE A 364      20.573  -9.420   0.641  1.00 76.12           C  
ATOM   2648  CZ  PHE A 364      20.552  -9.944   1.944  1.00 76.12           C  
ATOM   2649  N   GLY A 365      26.231  -7.571   0.893  1.00 77.56           N  
ATOM   2650  CA  GLY A 365      26.579  -6.791   2.088  1.00 77.56           C  
ATOM   2651  C   GLY A 365      26.122  -5.329   2.015  1.00 77.56           C  
ATOM   2652  O   GLY A 365      25.600  -4.800   2.997  1.00 77.56           O  
ATOM   2653  N   GLY A 366      26.242  -4.699   0.839  1.00 78.25           N  
ATOM   2654  CA  GLY A 366      25.739  -3.342   0.605  1.00 78.25           C  
ATOM   2655  C   GLY A 366      24.218  -3.265   0.737  1.00 78.25           C  
ATOM   2656  O   GLY A 366      23.703  -2.400   1.442  1.00 78.25           O  
ATOM   2657  N   MET A 367      23.502  -4.222   0.138  1.00 80.25           N  
ATOM   2658  CA  MET A 367      22.041  -4.301   0.218  1.00 80.25           C  
ATOM   2659  C   MET A 367      21.558  -4.550   1.650  1.00 80.25           C  
ATOM   2660  CB  MET A 367      21.540  -5.399  -0.733  1.00 80.25           C  
ATOM   2661  O   MET A 367      20.630  -3.892   2.112  1.00 80.25           O  
ATOM   2662  CG  MET A 367      20.018  -5.383  -0.913  1.00 80.25           C  
ATOM   2663  SD  MET A 367      19.392  -3.806  -1.554  1.00 80.25           S  
ATOM   2664  CE  MET A 367      18.094  -4.374  -2.674  1.00 80.25           C  
ATOM   2665  N   LEU A 368      22.227  -5.436   2.392  1.00 85.06           N  
ATOM   2666  CA  LEU A 368      21.909  -5.706   3.791  1.00 85.06           C  
ATOM   2667  C   LEU A 368      22.010  -4.432   4.637  1.00 85.06           C  
ATOM   2668  CB  LEU A 368      22.804  -6.854   4.285  1.00 85.06           C  
ATOM   2669  O   LEU A 368      21.076  -4.129   5.373  1.00 85.06           O  
ATOM   2670  CG  LEU A 368      22.481  -7.311   5.722  1.00 85.06           C  
ATOM   2671  CD1 LEU A 368      22.631  -8.826   5.843  1.00 85.06           C  
ATOM   2672  CD2 LEU A 368      23.417  -6.671   6.749  1.00 85.06           C  
ATOM   2673  N   ALA A 369      23.073  -3.636   4.481  1.00 85.88           N  
ATOM   2674  CA  ALA A 369      23.194  -2.353   5.174  1.00 85.88           C  
ATOM   2675  C   ALA A 369      22.027  -1.400   4.849  1.00 85.88           C  
ATOM   2676  CB  ALA A 369      24.550  -1.727   4.828  1.00 85.88           C  
ATOM   2677  O   ALA A 369      21.479  -0.776   5.758  1.00 85.88           O  
ATOM   2678  N   CYS A 370      21.593  -1.341   3.585  1.00 85.75           N  
ATOM   2679  CA  CYS A 370      20.439  -0.534   3.176  1.00 85.75           C  
ATOM   2680  C   CYS A 370      19.154  -0.985   3.885  1.00 85.75           C  
ATOM   2681  CB  CYS A 370      20.243  -0.607   1.656  1.00 85.75           C  
ATOM   2682  O   CYS A 370      18.436  -0.160   4.450  1.00 85.75           O  
ATOM   2683  SG  CYS A 370      21.734  -0.120   0.753  1.00 85.75           S  
ATOM   2684  N   LEU A 371      18.890  -2.296   3.915  1.00 85.88           N  
ATOM   2685  CA  LEU A 371      17.705  -2.874   4.554  1.00 85.88           C  
ATOM   2686  C   LEU A 371      17.682  -2.627   6.065  1.00 85.88           C  
ATOM   2687  CB  LEU A 371      17.662  -4.384   4.283  1.00 85.88           C  
ATOM   2688  O   LEU A 371      16.626  -2.320   6.618  1.00 85.88           O  
ATOM   2689  CG  LEU A 371      17.494  -4.761   2.805  1.00 85.88           C  
ATOM   2690  CD1 LEU A 371      17.666  -6.265   2.676  1.00 85.88           C  
ATOM   2691  CD2 LEU A 371      16.134  -4.387   2.232  1.00 85.88           C  
ATOM   2692  N   LEU A 372      18.837  -2.720   6.733  1.00 89.00           N  
ATOM   2693  CA  LEU A 372      18.945  -2.414   8.161  1.00 89.00           C  
ATOM   2694  C   LEU A 372      18.607  -0.940   8.441  1.00 89.00           C  
ATOM   2695  CB  LEU A 372      20.357  -2.744   8.682  1.00 89.00           C  
ATOM   2696  O   LEU A 372      17.862  -0.645   9.376  1.00 89.00           O  
ATOM   2697  CG  LEU A 372      20.794  -4.223   8.664  1.00 89.00           C  
ATOM   2698  CD1 LEU A 372      22.197  -4.326   9.260  1.00 89.00           C  
ATOM   2699  CD2 LEU A 372      19.880  -5.161   9.441  1.00 89.00           C  
ATOM   2700  N   VAL A 373      19.114  -0.019   7.614  1.00 90.38           N  
ATOM   2701  CA  VAL A 373      18.859   1.426   7.747  1.00 90.38           C  
ATOM   2702  C   VAL A 373      17.390   1.761   7.463  1.00 90.38           C  
ATOM   2703  CB  VAL A 373      19.827   2.223   6.847  1.00 90.38           C  
ATOM   2704  O   VAL A 373      16.766   2.475   8.252  1.00 90.38           O  
ATOM   2705  CG1 VAL A 373      19.493   3.716   6.805  1.00 90.38           C  
ATOM   2706  CG2 VAL A 373      21.268   2.109   7.360  1.00 90.38           C  
ATOM   2707  N   MET A 374      16.802   1.194   6.403  1.00 87.06           N  
ATOM   2708  CA  MET A 374      15.374   1.355   6.096  1.00 87.06           C  
ATOM   2709  C   MET A 374      14.493   0.826   7.232  1.00 87.06           C  
ATOM   2710  CB  MET A 374      15.008   0.630   4.794  1.00 87.06           C  
ATOM   2711  O   MET A 374      13.597   1.529   7.702  1.00 87.06           O  
ATOM   2712  CG  MET A 374      15.556   1.317   3.544  1.00 87.06           C  
ATOM   2713  SD  MET A 374      15.112   0.508   1.986  1.00 87.06           S  
ATOM   2714  CE  MET A 374      13.350   0.909   1.914  1.00 87.06           C  
ATOM   2715  N   GLY A 375      14.777  -0.380   7.732  1.00 85.38           N  
ATOM   2716  CA  GLY A 375      14.015  -0.996   8.820  1.00 85.38           C  
ATOM   2717  C   GLY A 375      14.108  -0.190  10.114  1.00 85.38           C  
ATOM   2718  O   GLY A 375      13.100   0.011  10.794  1.00 85.38           O  
ATOM   2719  N   GLY A 376      15.295   0.351  10.404  1.00 86.75           N  
ATOM   2720  CA  GLY A 376      15.535   1.266  11.519  1.00 86.75           C  
ATOM   2721  C   GLY A 376      14.735   2.565  11.437  1.00 86.75           C  
ATOM   2722  O   GLY A 376      14.361   3.115  12.471  1.00 86.75           O  
ATOM   2723  N   GLY A 377      14.434   3.036  10.224  1.00 86.00           N  
ATOM   2724  CA  GLY A 377      13.589   4.204   9.993  1.00 86.00           C  
ATOM   2725  C   GLY A 377      12.089   3.915  10.077  1.00 86.00           C  
ATOM   2726  O   GLY A 377      11.340   4.655  10.719  1.00 86.00           O  
ATOM   2727  N   ILE A 378      11.653   2.811   9.467  1.00 84.31           N  
ATOM   2728  CA  ILE A 378      10.245   2.391   9.416  1.00 84.31           C  
ATOM   2729  C   ILE A 378       9.715   2.033  10.810  1.00 84.31           C  
ATOM   2730  CB  ILE A 378      10.092   1.221   8.413  1.00 84.31           C  
ATOM   2731  O   ILE A 378       8.602   2.430  11.165  1.00 84.31           O  
ATOM   2732  CG1 ILE A 378      10.307   1.740   6.971  1.00 84.31           C  
ATOM   2733  CG2 ILE A 378       8.712   0.552   8.558  1.00 84.31           C  
ATOM   2734  CD1 ILE A 378      10.406   0.635   5.912  1.00 84.31           C  
ATOM   2735  N   ALA A 379      10.513   1.319  11.612  1.00 84.69           N  
ATOM   2736  CA  ALA A 379      10.102   0.813  12.920  1.00 84.69           C  
ATOM   2737  C   ALA A 379       9.562   1.899  13.870  1.00 84.69           C  
ATOM   2738  CB  ALA A 379      11.254   0.014  13.539  1.00 84.69           C  
ATOM   2739  O   ALA A 379       8.438   1.746  14.341  1.00 84.69           O  
ATOM   2740  N   PRO A 380      10.279   3.008  14.146  1.00 83.25           N  
ATOM   2741  CA  PRO A 380       9.770   4.064  15.019  1.00 83.25           C  
ATOM   2742  C   PRO A 380       8.724   4.969  14.347  1.00 83.25           C  
ATOM   2743  CB  PRO A 380      11.014   4.854  15.436  1.00 83.25           C  
ATOM   2744  O   PRO A 380       7.880   5.531  15.046  1.00 83.25           O  
ATOM   2745  CG  PRO A 380      11.944   4.711  14.234  1.00 83.25           C  
ATOM   2746  CD  PRO A 380      11.666   3.280  13.794  1.00 83.25           C  
ATOM   2747  N   ALA A 381       8.754   5.129  13.018  1.00 83.00           N  
ATOM   2748  CA  ALA A 381       7.874   6.064  12.317  1.00 83.00           C  
ATOM   2749  C   ALA A 381       6.402   5.616  12.317  1.00 83.00           C  
ATOM   2750  CB  ALA A 381       8.393   6.259  10.889  1.00 83.00           C  
ATOM   2751  O   ALA A 381       5.513   6.442  12.525  1.00 83.00           O  
ATOM   2752  N   MET A 382       6.145   4.318  12.128  1.00 78.31           N  
ATOM   2753  CA  MET A 382       4.791   3.748  12.074  1.00 78.31           C  
ATOM   2754  C   MET A 382       3.998   3.954  13.381  1.00 78.31           C  
ATOM   2755  CB  MET A 382       4.879   2.261  11.680  1.00 78.31           C  
ATOM   2756  O   MET A 382       2.930   4.574  13.337  1.00 78.31           O  
ATOM   2757  CG  MET A 382       4.703   2.023  10.186  1.00 78.31           C  
ATOM   2758  SD  MET A 382       2.985   1.732   9.679  1.00 78.31           S  
ATOM   2759  CE  MET A 382       2.673   3.165   8.614  1.00 78.31           C  
ATOM   2760  N   PRO A 383       4.496   3.524  14.559  1.00 78.69           N  
ATOM   2761  CA  PRO A 383       3.800   3.740  15.826  1.00 78.69           C  
ATOM   2762  C   PRO A 383       3.698   5.220  16.200  1.00 78.69           C  
ATOM   2763  CB  PRO A 383       4.596   2.969  16.886  1.00 78.69           C  
ATOM   2764  O   PRO A 383       2.676   5.646  16.735  1.00 78.69           O  
ATOM   2765  CG  PRO A 383       5.391   1.945  16.085  1.00 78.69           C  
ATOM   2766  CD  PRO A 383       5.665   2.691  14.789  1.00 78.69           C  
ATOM   2767  N   ALA A 384       4.728   6.022  15.901  1.00 83.12           N  
ATOM   2768  CA  ALA A 384       4.691   7.460  16.157  1.00 83.12           C  
ATOM   2769  C   ALA A 384       3.589   8.146  15.341  1.00 83.12           C  
ATOM   2770  CB  ALA A 384       6.068   8.059  15.859  1.00 83.12           C  
ATOM   2771  O   ALA A 384       2.888   9.010  15.866  1.00 83.12           O  
ATOM   2772  N   MET A 385       3.391   7.731  14.086  1.00 81.62           N  
ATOM   2773  CA  MET A 385       2.313   8.246  13.249  1.00 81.62           C  
ATOM   2774  C   MET A 385       0.931   7.827  13.757  1.00 81.62           C  
ATOM   2775  CB  MET A 385       2.519   7.786  11.799  1.00 81.62           C  
ATOM   2776  O   MET A 385       0.032   8.661  13.858  1.00 81.62           O  
ATOM   2777  CG  MET A 385       1.488   8.446  10.881  1.00 81.62           C  
ATOM   2778  SD  MET A 385       1.446  10.259  11.007  1.00 81.62           S  
ATOM   2779  CE  MET A 385       3.051  10.638  10.264  1.00 81.62           C  
ATOM   2780  N   ALA A 386       0.775   6.556  14.136  1.00 80.25           N  
ATOM   2781  CA  ALA A 386      -0.455   6.063  14.752  1.00 80.25           C  
ATOM   2782  C   ALA A 386      -0.825   6.886  15.995  1.00 80.25           C  
ATOM   2783  CB  ALA A 386      -0.253   4.584  15.109  1.00 80.25           C  
ATOM   2784  O   ALA A 386      -1.958   7.340  16.144  1.00 80.25           O  
ATOM   2785  N   ASN A 387       0.163   7.147  16.853  1.00 80.56           N  
ATOM   2786  CA  ASN A 387      -0.008   7.968  18.043  1.00 80.56           C  
ATOM   2787  C   ASN A 387      -0.383   9.421  17.690  1.00 80.56           C  
ATOM   2788  CB  ASN A 387       1.285   7.859  18.866  1.00 80.56           C  
ATOM   2789  O   ASN A 387      -1.303   9.976  18.287  1.00 80.56           O  
ATOM   2790  CG  ASN A 387       1.126   8.438  20.256  1.00 80.56           C  
ATOM   2791  ND2 ASN A 387       1.296   7.642  21.286  1.00 80.56           N  
ATOM   2792  OD1 ASN A 387       0.863   9.609  20.440  1.00 80.56           O  
ATOM   2793  N   ALA A 388       0.258  10.017  16.678  1.00 81.31           N  
ATOM   2794  CA  ALA A 388      -0.030  11.381  16.225  1.00 81.31           C  
ATOM   2795  C   ALA A 388      -1.489  11.567  15.784  1.00 81.31           C  
ATOM   2796  CB  ALA A 388       0.904  11.724  15.056  1.00 81.31           C  
ATOM   2797  O   ALA A 388      -2.122  12.564  16.128  1.00 81.31           O  
ATOM   2798  N   ILE A 389      -2.023  10.606  15.027  1.00 80.31           N  
ATOM   2799  CA  ILE A 389      -3.407  10.651  14.547  1.00 80.31           C  
ATOM   2800  C   ILE A 389      -4.366  10.428  15.716  1.00 80.31           C  
ATOM   2801  CB  ILE A 389      -3.608   9.661  13.378  1.00 80.31           C  
ATOM   2802  O   ILE A 389      -5.263  11.244  15.927  1.00 80.31           O  
ATOM   2803  CG1 ILE A 389      -2.767  10.127  12.163  1.00 80.31           C  
ATOM   2804  CG2 ILE A 389      -5.100   9.580  13.000  1.00 80.31           C  
ATOM   2805  CD1 ILE A 389      -2.655   9.100  11.033  1.00 80.31           C  
ATOM   2806  N   MET A 390      -4.136   9.397  16.531  1.00 79.38           N  
ATOM   2807  CA  MET A 390      -5.023   9.056  17.647  1.00 79.38           C  
ATOM   2808  C   MET A 390      -5.094  10.145  18.722  1.00 79.38           C  
ATOM   2809  CB  MET A 390      -4.578   7.724  18.264  1.00 79.38           C  
ATOM   2810  O   MET A 390      -6.173  10.441  19.220  1.00 79.38           O  
ATOM   2811  CG  MET A 390      -4.893   6.531  17.356  1.00 79.38           C  
ATOM   2812  SD  MET A 390      -6.667   6.311  17.049  1.00 79.38           S  
ATOM   2813  CE  MET A 390      -6.750   4.506  17.006  1.00 79.38           C  
ATOM   2814  N   THR A 391      -3.978  10.800  19.046  1.00 79.69           N  
ATOM   2815  CA  THR A 391      -3.951  11.900  20.032  1.00 79.69           C  
ATOM   2816  C   THR A 391      -4.547  13.208  19.506  1.00 79.69           C  
ATOM   2817  CB  THR A 391      -2.529  12.171  20.538  1.00 79.69           C  
ATOM   2818  O   THR A 391      -4.830  14.117  20.285  1.00 79.69           O  
ATOM   2819  CG2 THR A 391      -1.983  11.004  21.361  1.00 79.69           C  
ATOM   2820  OG1 THR A 391      -1.651  12.407  19.462  1.00 79.69           O  
ATOM   2821  N   SER A 392      -4.761  13.326  18.191  1.00 76.50           N  
ATOM   2822  CA  SER A 392      -5.381  14.506  17.577  1.00 76.50           C  
ATOM   2823  C   SER A 392      -6.914  14.464  17.560  1.00 76.50           C  
ATOM   2824  CB  SER A 392      -4.805  14.734  16.177  1.00 76.50           C  
ATOM   2825  O   SER A 392      -7.546  15.465  17.208  1.00 76.50           O  
ATOM   2826  OG  SER A 392      -5.314  13.836  15.212  1.00 76.50           O  
ATOM   2827  N   ILE A 393      -7.507  13.327  17.940  1.00 79.62           N  
ATOM   2828  CA  ILE A 393      -8.941  13.048  17.849  1.00 79.62           C  
ATOM   2829  C   ILE A 393      -9.498  12.843  19.268  1.00 79.62           C  
ATOM   2830  CB  ILE A 393      -9.182  11.832  16.927  1.00 79.62           C  
ATOM   2831  O   ILE A 393      -8.842  12.194  20.082  1.00 79.62           O  
ATOM   2832  CG1 ILE A 393      -8.629  12.137  15.515  1.00 79.62           C  
ATOM   2833  CG2 ILE A 393     -10.674  11.462  16.828  1.00 79.62           C  
ATOM   2834  CD1 ILE A 393      -8.617  10.918  14.602  1.00 79.62           C  
ATOM   2835  N   PRO A 394     -10.689  13.382  19.594  1.00 74.62           N  
ATOM   2836  CA  PRO A 394     -11.337  13.126  20.880  1.00 74.62           C  
ATOM   2837  C   PRO A 394     -11.530  11.626  21.135  1.00 74.62           C  
ATOM   2838  CB  PRO A 394     -12.677  13.867  20.827  1.00 74.62           C  
ATOM   2839  O   PRO A 394     -11.826  10.875  20.201  1.00 74.62           O  
ATOM   2840  CG  PRO A 394     -12.447  14.958  19.784  1.00 74.62           C  
ATOM   2841  CD  PRO A 394     -11.493  14.295  18.796  1.00 74.62           C  
ATOM   2842  N   ALA A 395     -11.396  11.189  22.389  1.00 70.25           N  
ATOM   2843  CA  ALA A 395     -11.465   9.772  22.761  1.00 70.25           C  
ATOM   2844  C   ALA A 395     -12.803   9.125  22.359  1.00 70.25           C  
ATOM   2845  CB  ALA A 395     -11.229   9.665  24.272  1.00 70.25           C  
ATOM   2846  O   ALA A 395     -12.846   7.964  21.958  1.00 70.25           O  
ATOM   2847  N   GLU A 396     -13.882   9.908  22.361  1.00 66.62           N  
ATOM   2848  CA  GLU A 396     -15.231   9.498  21.967  1.00 66.62           C  
ATOM   2849  C   GLU A 396     -15.332   9.161  20.468  1.00 66.62           C  
ATOM   2850  CB  GLU A 396     -16.236  10.616  22.312  1.00 66.62           C  
ATOM   2851  O   GLU A 396     -16.276   8.503  20.036  1.00 66.62           O  
ATOM   2852  CG  GLU A 396     -16.210  11.112  23.773  1.00 66.62           C  
ATOM   2853  CD  GLU A 396     -15.020  12.027  24.124  1.00 66.62           C  
ATOM   2854  OE1 GLU A 396     -14.737  12.183  25.328  1.00 66.62           O  
ATOM   2855  OE2 GLU A 396     -14.355  12.535  23.186  1.00 66.62           O  
ATOM   2856  N   LYS A 397     -14.356   9.598  19.660  1.00 69.25           N  
ATOM   2857  CA  LYS A 397     -14.281   9.395  18.204  1.00 69.25           C  
ATOM   2858  C   LYS A 397     -13.102   8.507  17.785  1.00 69.25           C  
ATOM   2859  CB  LYS A 397     -14.281  10.759  17.488  1.00 69.25           C  
ATOM   2860  O   LYS A 397     -12.746   8.480  16.606  1.00 69.25           O  
ATOM   2861  CG  LYS A 397     -15.591  11.531  17.703  1.00 69.25           C  
ATOM   2862  CD  LYS A 397     -15.585  12.859  16.934  1.00 69.25           C  
ATOM   2863  CE  LYS A 397     -16.923  13.569  17.164  1.00 69.25           C  
ATOM   2864  NZ  LYS A 397     -16.967  14.912  16.538  1.00 69.25           N  
ATOM   2865  N   ALA A 398     -12.510   7.749  18.712  1.00 65.81           N  
ATOM   2866  CA  ALA A 398     -11.340   6.904  18.447  1.00 65.81           C  
ATOM   2867  C   ALA A 398     -11.551   5.896  17.295  1.00 65.81           C  
ATOM   2868  CB  ALA A 398     -10.969   6.186  19.749  1.00 65.81           C  
ATOM   2869  O   ALA A 398     -10.636   5.663  16.506  1.00 65.81           O  
ATOM   2870  N   GLY A 399     -12.767   5.351  17.140  1.00 68.69           N  
ATOM   2871  CA  GLY A 399     -13.111   4.450  16.031  1.00 68.69           C  
ATOM   2872  C   GLY A 399     -13.012   5.115  14.652  1.00 68.69           C  
ATOM   2873  O   GLY A 399     -12.408   4.557  13.736  1.00 68.69           O  
ATOM   2874  N   ALA A 400     -13.517   6.347  14.519  1.00 71.56           N  
ATOM   2875  CA  ALA A 400     -13.354   7.142  13.301  1.00 71.56           C  
ATOM   2876  C   ALA A 400     -11.874   7.478  13.052  1.00 71.56           C  
ATOM   2877  CB  ALA A 400     -14.217   8.406  13.412  1.00 71.56           C  
ATOM   2878  O   ALA A 400     -11.410   7.437  11.915  1.00 71.56           O  
ATOM   2879  N   GLY A 401     -11.105   7.727  14.117  1.00 75.62           N  
ATOM   2880  CA  GLY A 401      -9.663   7.948  14.034  1.00 75.62           C  
ATOM   2881  C   GLY A 401      -8.873   6.765  13.486  1.00 75.62           C  
ATOM   2882  O   GLY A 401      -8.034   6.953  12.605  1.00 75.62           O  
ATOM   2883  N   ALA A 402      -9.185   5.546  13.930  1.00 76.81           N  
ATOM   2884  CA  ALA A 402      -8.579   4.327  13.397  1.00 76.81           C  
ATOM   2885  C   ALA A 402      -8.900   4.128  11.905  1.00 76.81           C  
ATOM   2886  CB  ALA A 402      -9.073   3.135  14.224  1.00 76.81           C  
ATOM   2887  O   ALA A 402      -8.015   3.783  11.119  1.00 76.81           O  
ATOM   2888  N   ALA A 403     -10.147   4.383  11.496  1.00 80.19           N  
ATOM   2889  CA  ALA A 403     -10.558   4.263  10.098  1.00 80.19           C  
ATOM   2890  C   ALA A 403      -9.869   5.306   9.204  1.00 80.19           C  
ATOM   2891  CB  ALA A 403     -12.081   4.374  10.024  1.00 80.19           C  
ATOM   2892  O   ALA A 403      -9.378   4.976   8.121  1.00 80.19           O  
ATOM   2893  N   VAL A 404      -9.759   6.548   9.681  1.00 84.69           N  
ATOM   2894  CA  VAL A 404      -9.010   7.612   9.004  1.00 84.69           C  
ATOM   2895  C   VAL A 404      -7.528   7.251   8.898  1.00 84.69           C  
ATOM   2896  CB  VAL A 404      -9.216   8.949   9.734  1.00 84.69           C  
ATOM   2897  O   VAL A 404      -6.954   7.364   7.819  1.00 84.69           O  
ATOM   2898  CG1 VAL A 404      -8.271  10.017   9.201  1.00 84.69           C  
ATOM   2899  CG2 VAL A 404     -10.633   9.488   9.531  1.00 84.69           C  
ATOM   2900  N   GLN A 405      -6.907   6.757   9.972  1.00 84.31           N  
ATOM   2901  CA  GLN A 405      -5.516   6.301   9.946  1.00 84.31           C  
ATOM   2902  C   GLN A 405      -5.302   5.196   8.903  1.00 84.31           C  
ATOM   2903  CB  GLN A 405      -5.120   5.810  11.346  1.00 84.31           C  
ATOM   2904  O   GLN A 405      -4.361   5.270   8.114  1.00 84.31           O  
ATOM   2905  CG  GLN A 405      -3.676   5.292  11.377  1.00 84.31           C  
ATOM   2906  CD  GLN A 405      -3.294   4.664  12.706  1.00 84.31           C  
ATOM   2907  NE2 GLN A 405      -2.177   3.977  12.741  1.00 84.31           N  
ATOM   2908  OE1 GLN A 405      -3.965   4.749  13.719  1.00 84.31           O  
ATOM   2909  N   GLY A 406      -6.171   4.183   8.878  1.00 84.56           N  
ATOM   2910  CA  GLY A 406      -6.097   3.109   7.888  1.00 84.56           C  
ATOM   2911  C   GLY A 406      -6.242   3.632   6.457  1.00 84.56           C  
ATOM   2912  O   GLY A 406      -5.485   3.237   5.574  1.00 84.56           O  
ATOM   2913  N   THR A 407      -7.155   4.580   6.245  1.00 88.94           N  
ATOM   2914  CA  THR A 407      -7.382   5.234   4.947  1.00 88.94           C  
ATOM   2915  C   THR A 407      -6.145   5.988   4.483  1.00 88.94           C  
ATOM   2916  CB  THR A 407      -8.568   6.199   5.043  1.00 88.94           C  
ATOM   2917  O   THR A 407      -5.703   5.809   3.351  1.00 88.94           O  
ATOM   2918  CG2 THR A 407      -8.901   6.907   3.730  1.00 88.94           C  
ATOM   2919  OG1 THR A 407      -9.688   5.459   5.450  1.00 88.94           O  
ATOM   2920  N   VAL A 408      -5.550   6.786   5.372  1.00 89.56           N  
ATOM   2921  CA  VAL A 408      -4.319   7.541   5.112  1.00 89.56           C  
ATOM   2922  C   VAL A 408      -3.156   6.609   4.789  1.00 89.56           C  
ATOM   2923  CB  VAL A 408      -3.997   8.426   6.327  1.00 89.56           C  
ATOM   2924  O   VAL A 408      -2.408   6.881   3.852  1.00 89.56           O  
ATOM   2925  CG1 VAL A 408      -2.607   9.050   6.255  1.00 89.56           C  
ATOM   2926  CG2 VAL A 408      -4.986   9.590   6.412  1.00 89.56           C  
ATOM   2927  N   ASN A 409      -3.028   5.496   5.515  1.00 88.19           N  
ATOM   2928  CA  ASN A 409      -1.993   4.502   5.256  1.00 88.19           C  
ATOM   2929  C   ASN A 409      -2.158   3.859   3.872  1.00 88.19           C  
ATOM   2930  CB  ASN A 409      -1.976   3.459   6.384  1.00 88.19           C  
ATOM   2931  O   ASN A 409      -1.222   3.877   3.078  1.00 88.19           O  
ATOM   2932  CG  ASN A 409      -1.252   3.923   7.638  1.00 88.19           C  
ATOM   2933  ND2 ASN A 409      -1.311   3.140   8.690  1.00 88.19           N  
ATOM   2934  OD1 ASN A 409      -0.574   4.935   7.700  1.00 88.19           O  
ATOM   2935  N   GLN A 410      -3.348   3.352   3.547  1.00 88.31           N  
ATOM   2936  CA  GLN A 410      -3.571   2.659   2.276  1.00 88.31           C  
ATOM   2937  C   GLN A 410      -3.510   3.607   1.077  1.00 88.31           C  
ATOM   2938  CB  GLN A 410      -4.906   1.895   2.321  1.00 88.31           C  
ATOM   2939  O   GLN A 410      -2.831   3.316   0.092  1.00 88.31           O  
ATOM   2940  CG  GLN A 410      -4.891   0.719   3.311  1.00 88.31           C  
ATOM   2941  CD  GLN A 410      -3.771  -0.269   3.003  1.00 88.31           C  
ATOM   2942  NE2 GLN A 410      -3.991  -1.247   2.159  1.00 88.31           N  
ATOM   2943  OE1 GLN A 410      -2.662  -0.157   3.496  1.00 88.31           O  
ATOM   2944  N   PHE A 411      -4.158   4.769   1.170  1.00 91.44           N  
ATOM   2945  CA  PHE A 411      -4.122   5.760   0.099  1.00 91.44           C  
ATOM   2946  C   PHE A 411      -2.721   6.352  -0.082  1.00 91.44           C  
ATOM   2947  CB  PHE A 411      -5.149   6.862   0.380  1.00 91.44           C  
ATOM   2948  O   PHE A 411      -2.252   6.483  -1.210  1.00 91.44           O  
ATOM   2949  CG  PHE A 411      -5.204   7.922  -0.701  1.00 91.44           C  
ATOM   2950  CD1 PHE A 411      -5.006   9.277  -0.379  1.00 91.44           C  
ATOM   2951  CD2 PHE A 411      -5.445   7.554  -2.037  1.00 91.44           C  
ATOM   2952  CE1 PHE A 411      -5.059  10.256  -1.385  1.00 91.44           C  
ATOM   2953  CE2 PHE A 411      -5.487   8.530  -3.046  1.00 91.44           C  
ATOM   2954  CZ  PHE A 411      -5.304   9.883  -2.719  1.00 91.44           C  
ATOM   2955  N   GLY A 412      -2.026   6.660   1.018  1.00 90.75           N  
ATOM   2956  CA  GLY A 412      -0.661   7.172   0.983  1.00 90.75           C  
ATOM   2957  C   GLY A 412       0.294   6.175   0.347  1.00 90.75           C  
ATOM   2958  O   GLY A 412       0.982   6.525  -0.606  1.00 90.75           O  
ATOM   2959  N   SER A 413       0.290   4.918   0.799  1.00 89.56           N  
ATOM   2960  CA  SER A 413       1.119   3.871   0.195  1.00 89.56           C  
ATOM   2961  C   SER A 413       0.817   3.673  -1.287  1.00 89.56           C  
ATOM   2962  CB  SER A 413       0.976   2.559   0.967  1.00 89.56           C  
ATOM   2963  O   SER A 413       1.761   3.588  -2.070  1.00 89.56           O  
ATOM   2964  OG  SER A 413       1.595   2.707   2.231  1.00 89.56           O  
ATOM   2965  N   GLY A 414      -0.456   3.701  -1.693  1.00 90.44           N  
ATOM   2966  CA  GLY A 414      -0.821   3.615  -3.106  1.00 90.44           C  
ATOM   2967  C   GLY A 414      -0.339   4.806  -3.946  1.00 90.44           C  
ATOM   2968  O   GLY A 414       0.227   4.629  -5.026  1.00 90.44           O  
ATOM   2969  N   LEU A 415      -0.454   6.031  -3.422  1.00 91.25           N  
ATOM   2970  CA  LEU A 415       0.132   7.224  -4.046  1.00 91.25           C  
ATOM   2971  C   LEU A 415       1.658   7.121  -4.177  1.00 91.25           C  
ATOM   2972  CB  LEU A 415      -0.223   8.477  -3.227  1.00 91.25           C  
ATOM   2973  O   LEU A 415       2.211   7.553  -5.186  1.00 91.25           O  
ATOM   2974  CG  LEU A 415      -1.609   9.074  -3.507  1.00 91.25           C  
ATOM   2975  CD1 LEU A 415      -1.857  10.177  -2.477  1.00 91.25           C  
ATOM   2976  CD2 LEU A 415      -1.682   9.719  -4.895  1.00 91.25           C  
ATOM   2977  N   GLY A 416       2.329   6.539  -3.179  1.00 90.69           N  
ATOM   2978  CA  GLY A 416       3.766   6.257  -3.206  1.00 90.69           C  
ATOM   2979  C   GLY A 416       4.156   5.369  -4.378  1.00 90.69           C  
ATOM   2980  O   GLY A 416       5.052   5.711  -5.148  1.00 90.69           O  
ATOM   2981  N   VAL A 417       3.434   4.261  -4.545  1.00 89.31           N  
ATOM   2982  CA  VAL A 417       3.622   3.327  -5.661  1.00 89.31           C  
ATOM   2983  C   VAL A 417       3.336   4.006  -7.002  1.00 89.31           C  
ATOM   2984  CB  VAL A 417       2.745   2.076  -5.458  1.00 89.31           C  
ATOM   2985  O   VAL A 417       4.142   3.891  -7.920  1.00 89.31           O  
ATOM   2986  CG1 VAL A 417       2.826   1.111  -6.645  1.00 89.31           C  
ATOM   2987  CG2 VAL A 417       3.192   1.319  -4.201  1.00 89.31           C  
ATOM   2988  N   ALA A 418       2.242   4.765  -7.103  1.00 90.31           N  
ATOM   2989  CA  ALA A 418       1.836   5.443  -8.334  1.00 90.31           C  
ATOM   2990  C   ALA A 418       2.838   6.515  -8.792  1.00 90.31           C  
ATOM   2991  CB  ALA A 418       0.453   6.063  -8.109  1.00 90.31           C  
ATOM   2992  O   ALA A 418       3.241   6.551  -9.949  1.00 90.31           O  
ATOM   2993  N   ILE A 419       3.257   7.409  -7.892  1.00 91.06           N  
ATOM   2994  CA  ILE A 419       4.142   8.525  -8.250  1.00 91.06           C  
ATOM   2995  C   ILE A 419       5.555   8.015  -8.536  1.00 91.06           C  
ATOM   2996  CB  ILE A 419       4.118   9.616  -7.157  1.00 91.06           C  
ATOM   2997  O   ILE A 419       6.140   8.387  -9.552  1.00 91.06           O  
ATOM   2998  CG1 ILE A 419       2.728  10.300  -7.135  1.00 91.06           C  
ATOM   2999  CG2 ILE A 419       5.222  10.669  -7.387  1.00 91.06           C  
ATOM   3000  CD1 ILE A 419       2.427  11.238  -5.957  1.00 91.06           C  
ATOM   3001  N   LEU A 420       6.116   7.161  -7.672  1.00 90.06           N  
ATOM   3002  CA  LEU A 420       7.471   6.645  -7.888  1.00 90.06           C  
ATOM   3003  C   LEU A 420       7.525   5.674  -9.072  1.00 90.06           C  
ATOM   3004  CB  LEU A 420       8.024   6.009  -6.603  1.00 90.06           C  
ATOM   3005  O   LEU A 420       8.497   5.695  -9.821  1.00 90.06           O  
ATOM   3006  CG  LEU A 420       8.120   6.962  -5.395  1.00 90.06           C  
ATOM   3007  CD1 LEU A 420       8.783   6.250  -4.216  1.00 90.06           C  
ATOM   3008  CD2 LEU A 420       8.930   8.227  -5.685  1.00 90.06           C  
ATOM   3009  N   GLY A 421       6.468   4.891  -9.299  1.00 88.50           N  
ATOM   3010  CA  GLY A 421       6.317   4.072 -10.500  1.00 88.50           C  
ATOM   3011  C   GLY A 421       6.184   4.906 -11.778  1.00 88.50           C  
ATOM   3012  O   GLY A 421       6.812   4.585 -12.784  1.00 88.50           O  
ATOM   3013  N   ALA A 422       5.452   6.023 -11.745  1.00 88.00           N  
ATOM   3014  CA  ALA A 422       5.369   6.952 -12.873  1.00 88.00           C  
ATOM   3015  C   ALA A 422       6.720   7.620 -13.191  1.00 88.00           C  
ATOM   3016  CB  ALA A 422       4.285   7.998 -12.583  1.00 88.00           C  
ATOM   3017  O   ALA A 422       7.066   7.789 -14.363  1.00 88.00           O  
ATOM   3018  N   VAL A 423       7.507   7.970 -12.165  1.00 89.62           N  
ATOM   3019  CA  VAL A 423       8.880   8.482 -12.328  1.00 89.62           C  
ATOM   3020  C   VAL A 423       9.784   7.419 -12.951  1.00 89.62           C  
ATOM   3021  CB  VAL A 423       9.452   8.970 -10.984  1.00 89.62           C  
ATOM   3022  O   VAL A 423      10.515   7.737 -13.893  1.00 89.62           O  
ATOM   3023  CG1 VAL A 423      10.940   9.335 -11.061  1.00 89.62           C  
ATOM   3024  CG2 VAL A 423       8.732  10.240 -10.508  1.00 89.62           C  
ATOM   3025  N   LEU A 424       9.691   6.171 -12.480  1.00 88.06           N  
ATOM   3026  CA  LEU A 424      10.433   5.032 -13.023  1.00 88.06           C  
ATOM   3027  C   LEU A 424      10.119   4.872 -14.501  1.00 88.06           C  
ATOM   3028  CB  LEU A 424      10.108   3.772 -12.193  1.00 88.06           C  
ATOM   3029  O   LEU A 424      11.038   4.883 -15.316  1.00 88.06           O  
ATOM   3030  CG  LEU A 424      10.885   2.496 -12.573  1.00 88.06           C  
ATOM   3031  CD1 LEU A 424      10.762   1.494 -11.423  1.00 88.06           C  
ATOM   3032  CD2 LEU A 424      10.340   1.806 -13.826  1.00 88.06           C  
ATOM   3033  N   ASN A 425       8.832   4.809 -14.846  1.00 85.25           N  
ATOM   3034  CA  ASN A 425       8.384   4.603 -16.217  1.00 85.25           C  
ATOM   3035  C   ASN A 425       8.805   5.760 -17.137  1.00 85.25           C  
ATOM   3036  CB  ASN A 425       6.856   4.388 -16.211  1.00 85.25           C  
ATOM   3037  O   ASN A 425       9.363   5.547 -18.207  1.00 85.25           O  
ATOM   3038  CG  ASN A 425       6.392   3.710 -17.487  1.00 85.25           C  
ATOM   3039  ND2 ASN A 425       5.130   3.798 -17.838  1.00 85.25           N  
ATOM   3040  OD1 ASN A 425       7.162   3.053 -18.152  1.00 85.25           O  
ATOM   3041  N   SER A 426       8.641   7.006 -16.679  1.00 86.50           N  
ATOM   3042  CA  SER A 426       9.053   8.196 -17.441  1.00 86.50           C  
ATOM   3043  C   SER A 426      10.556   8.209 -17.724  1.00 86.50           C  
ATOM   3044  CB  SER A 426       8.729   9.479 -16.672  1.00 86.50           C  
ATOM   3045  O   SER A 426      10.990   8.596 -18.808  1.00 86.50           O  
ATOM   3046  OG  SER A 426       7.355   9.592 -16.382  1.00 86.50           O  
ATOM   3047  N   ARG A 427      11.373   7.809 -16.741  1.00 88.94           N  
ATOM   3048  CA  ARG A 427      12.828   7.748 -16.902  1.00 88.94           C  
ATOM   3049  C   ARG A 427      13.268   6.564 -17.740  1.00 88.94           C  
ATOM   3050  CB  ARG A 427      13.519   7.753 -15.532  1.00 88.94           C  
ATOM   3051  O   ARG A 427      14.158   6.743 -18.561  1.00 88.94           O  
ATOM   3052  CG  ARG A 427      13.502   9.135 -14.867  1.00 88.94           C  
ATOM   3053  CD  ARG A 427      14.307  10.143 -15.699  1.00 88.94           C  
ATOM   3054  NE  ARG A 427      14.424  11.448 -15.030  1.00 88.94           N  
ATOM   3055  NH1 ARG A 427      15.111  12.624 -16.883  1.00 88.94           N  
ATOM   3056  NH2 ARG A 427      14.874  13.676 -14.929  1.00 88.94           N  
ATOM   3057  CZ  ARG A 427      14.801  12.571 -15.616  1.00 88.94           C  
ATOM   3058  N   PHE A 428      12.629   5.413 -17.580  1.00 85.62           N  
ATOM   3059  CA  PHE A 428      12.862   4.254 -18.427  1.00 85.62           C  
ATOM   3060  C   PHE A 428      12.586   4.592 -19.896  1.00 85.62           C  
ATOM   3061  CB  PHE A 428      11.992   3.094 -17.933  1.00 85.62           C  
ATOM   3062  O   PHE A 428      13.485   4.464 -20.723  1.00 85.62           O  
ATOM   3063  CG  PHE A 428      12.112   1.850 -18.783  1.00 85.62           C  
ATOM   3064  CD1 PHE A 428      10.976   1.268 -19.375  1.00 85.62           C  
ATOM   3065  CD2 PHE A 428      13.381   1.291 -19.014  1.00 85.62           C  
ATOM   3066  CE1 PHE A 428      11.114   0.115 -20.167  1.00 85.62           C  
ATOM   3067  CE2 PHE A 428      13.518   0.132 -19.793  1.00 85.62           C  
ATOM   3068  CZ  PHE A 428      12.380  -0.462 -20.361  1.00 85.62           C  
ATOM   3069  N   ALA A 429      11.411   5.154 -20.196  1.00 84.88           N  
ATOM   3070  CA  ALA A 429      11.038   5.588 -21.539  1.00 84.88           C  
ATOM   3071  C   ALA A 429      12.028   6.605 -22.135  1.00 84.88           C  
ATOM   3072  CB  ALA A 429       9.620   6.165 -21.472  1.00 84.88           C  
ATOM   3073  O   ALA A 429      12.380   6.515 -23.308  1.00 84.88           O  
ATOM   3074  N   ALA A 430      12.521   7.549 -21.326  1.00 86.12           N  
ATOM   3075  CA  ALA A 430      13.486   8.558 -21.768  1.00 86.12           C  
ATOM   3076  C   ALA A 430      14.902   8.009 -22.023  1.00 86.12           C  
ATOM   3077  CB  ALA A 430      13.523   9.672 -20.716  1.00 86.12           C  
ATOM   3078  O   ALA A 430      15.672   8.638 -22.747  1.00 86.12           O  
ATOM   3079  N   LEU A 431      15.265   6.884 -21.400  1.00 86.12           N  
ATOM   3080  CA  LEU A 431      16.582   6.251 -21.524  1.00 86.12           C  
ATOM   3081  C   LEU A 431      16.603   5.113 -22.555  1.00 86.12           C  
ATOM   3082  CB  LEU A 431      17.035   5.757 -20.136  1.00 86.12           C  
ATOM   3083  O   LEU A 431      17.673   4.567 -22.825  1.00 86.12           O  
ATOM   3084  CG  LEU A 431      17.348   6.866 -19.116  1.00 86.12           C  
ATOM   3085  CD1 LEU A 431      17.617   6.234 -17.747  1.00 86.12           C  
ATOM   3086  CD2 LEU A 431      18.571   7.698 -19.508  1.00 86.12           C  
ATOM   3087  N   LEU A 432      15.450   4.744 -23.123  1.00 85.06           N  
ATOM   3088  CA  LEU A 432      15.372   3.679 -24.117  1.00 85.06           C  
ATOM   3089  C   LEU A 432      16.151   4.038 -25.398  1.00 85.06           C  
ATOM   3090  CB  LEU A 432      13.908   3.332 -24.443  1.00 85.06           C  
ATOM   3091  O   LEU A 432      16.059   5.167 -25.889  1.00 85.06           O  
ATOM   3092  CG  LEU A 432      13.277   2.324 -23.468  1.00 85.06           C  
ATOM   3093  CD1 LEU A 432      11.780   2.220 -23.736  1.00 85.06           C  
ATOM   3094  CD2 LEU A 432      13.852   0.913 -23.622  1.00 85.06           C  
ATOM   3095  N   PRO A 433      16.885   3.073 -25.984  1.00 81.38           N  
ATOM   3096  CA  PRO A 433      17.572   3.258 -27.256  1.00 81.38           C  
ATOM   3097  C   PRO A 433      16.639   3.687 -28.393  1.00 81.38           C  
ATOM   3098  CB  PRO A 433      18.236   1.914 -27.566  1.00 81.38           C  
ATOM   3099  O   PRO A 433      15.554   3.129 -28.585  1.00 81.38           O  
ATOM   3100  CG  PRO A 433      18.470   1.331 -26.177  1.00 81.38           C  
ATOM   3101  CD  PRO A 433      17.263   1.802 -25.386  1.00 81.38           C  
ATOM   3102  N   ILE A 434      17.105   4.644 -29.199  1.00 75.25           N  
ATOM   3103  CA  ILE A 434      16.400   5.109 -30.397  1.00 75.25           C  
ATOM   3104  C   ILE A 434      16.275   3.935 -31.380  1.00 75.25           C  
ATOM   3105  CB  ILE A 434      17.126   6.320 -31.036  1.00 75.25           C  
ATOM   3106  O   ILE A 434      17.276   3.322 -31.746  1.00 75.25           O  
ATOM   3107  CG1 ILE A 434      17.304   7.478 -30.022  1.00 75.25           C  
ATOM   3108  CG2 ILE A 434      16.350   6.811 -32.275  1.00 75.25           C  
ATOM   3109  CD1 ILE A 434      18.189   8.626 -30.526  1.00 75.25           C  
ATOM   3110  N   GLY A 435      15.050   3.632 -31.819  1.00 69.50           N  
ATOM   3111  CA  GLY A 435      14.757   2.544 -32.764  1.00 69.50           C  
ATOM   3112  C   GLY A 435      13.934   1.390 -32.184  1.00 69.50           C  
ATOM   3113  O   GLY A 435      13.490   0.532 -32.945  1.00 69.50           O  
ATOM   3114  N   LEU A 436      13.680   1.381 -30.873  1.00 74.81           N  
ATOM   3115  CA  LEU A 436      12.653   0.530 -30.269  1.00 74.81           C  
ATOM   3116  C   LEU A 436      11.261   1.143 -30.501  1.00 74.81           C  
ATOM   3117  CB  LEU A 436      12.981   0.310 -28.783  1.00 74.81           C  
ATOM   3118  O   LEU A 436      11.105   2.365 -30.525  1.00 74.81           O  
ATOM   3119  CG  LEU A 436      14.255  -0.528 -28.554  1.00 74.81           C  
ATOM   3120  CD1 LEU A 436      14.645  -0.484 -27.081  1.00 74.81           C  
ATOM   3121  CD2 LEU A 436      14.055  -1.997 -28.935  1.00 74.81           C  
ATOM   3122  N   GLY A 437      10.251   0.300 -30.732  1.00 66.44           N  
ATOM   3123  CA  GLY A 437       8.890   0.757 -31.015  1.00 66.44           C  
ATOM   3124  C   GLY A 437       8.241   1.423 -29.801  1.00 66.44           C  
ATOM   3125  O   GLY A 437       8.646   1.187 -28.666  1.00 66.44           O  
ATOM   3126  N   ALA A 438       7.181   2.208 -30.021  1.00 64.94           N  
ATOM   3127  CA  ALA A 438       6.476   2.925 -28.948  1.00 64.94           C  
ATOM   3128  C   ALA A 438       5.987   2.007 -27.803  1.00 64.94           C  
ATOM   3129  CB  ALA A 438       5.312   3.702 -29.578  1.00 64.94           C  
ATOM   3130  O   ALA A 438       5.935   2.438 -26.657  1.00 64.94           O  
ATOM   3131  N   GLY A 439       5.700   0.730 -28.092  1.00 63.84           N  
ATOM   3132  CA  GLY A 439       5.322  -0.267 -27.082  1.00 63.84           C  
ATOM   3133  C   GLY A 439       6.460  -0.710 -26.152  1.00 63.84           C  
ATOM   3134  O   GLY A 439       6.191  -1.218 -25.076  1.00 63.84           O  
ATOM   3135  N   ALA A 440       7.734  -0.483 -26.500  1.00 68.69           N  
ATOM   3136  CA  ALA A 440       8.865  -0.851 -25.636  1.00 68.69           C  
ATOM   3137  C   ALA A 440       8.920  -0.027 -24.337  1.00 68.69           C  
ATOM   3138  CB  ALA A 440      10.164  -0.687 -26.432  1.00 68.69           C  
ATOM   3139  O   ALA A 440       9.554  -0.435 -23.372  1.00 68.69           O  
ATOM   3140  N   ALA A 441       8.259   1.132 -24.295  1.00 68.00           N  
ATOM   3141  CA  ALA A 441       8.241   1.987 -23.115  1.00 68.00           C  
ATOM   3142  C   ALA A 441       7.331   1.468 -21.988  1.00 68.00           C  
ATOM   3143  CB  ALA A 441       7.859   3.400 -23.567  1.00 68.00           C  
ATOM   3144  O   ALA A 441       7.503   1.898 -20.854  1.00 68.00           O  
ATOM   3145  N   GLY A 442       6.384   0.562 -22.268  1.00 67.31           N  
ATOM   3146  CA  GLY A 442       5.391   0.109 -21.283  1.00 67.31           C  
ATOM   3147  C   GLY A 442       5.946  -0.857 -20.231  1.00 67.31           C  
ATOM   3148  O   GLY A 442       5.535  -0.839 -19.062  1.00 67.31           O  
ATOM   3149  N   SER A 443       6.911  -1.695 -20.613  1.00 75.38           N  
ATOM   3150  CA  SER A 443       7.494  -2.696 -19.721  1.00 75.38           C  
ATOM   3151  C   SER A 443       8.923  -3.078 -20.101  1.00 75.38           C  
ATOM   3152  CB  SER A 443       6.603  -3.943 -19.698  1.00 75.38           C  
ATOM   3153  O   SER A 443       9.311  -3.081 -21.270  1.00 75.38           O  
ATOM   3154  OG  SER A 443       6.634  -4.619 -20.932  1.00 75.38           O  
ATOM   3155  N   LEU A 444       9.709  -3.478 -19.093  1.00 80.25           N  
ATOM   3156  CA  LEU A 444      11.038  -4.058 -19.307  1.00 80.25           C  
ATOM   3157  C   LEU A 444      10.967  -5.302 -20.207  1.00 80.25           C  
ATOM   3158  CB  LEU A 444      11.658  -4.397 -17.936  1.00 80.25           C  
ATOM   3159  O   LEU A 444      11.823  -5.493 -21.066  1.00 80.25           O  
ATOM   3160  CG  LEU A 444      13.018  -5.122 -18.000  1.00 80.25           C  
ATOM   3161  CD1 LEU A 444      14.077  -4.315 -18.747  1.00 80.25           C  
ATOM   3162  CD2 LEU A 444      13.531  -5.397 -16.589  1.00 80.25           C  
ATOM   3163  N   HIS A 445       9.949  -6.141 -20.021  1.00 79.12           N  
ATOM   3164  CA  HIS A 445       9.794  -7.378 -20.778  1.00 79.12           C  
ATOM   3165  C   HIS A 445       9.529  -7.113 -22.265  1.00 79.12           C  
ATOM   3166  CB  HIS A 445       8.682  -8.200 -20.136  1.00 79.12           C  
ATOM   3167  O   HIS A 445      10.241  -7.652 -23.109  1.00 79.12           O  
ATOM   3168  CG  HIS A 445       8.505  -9.560 -20.751  1.00 79.12           C  
ATOM   3169  CD2 HIS A 445       7.625  -9.895 -21.745  1.00 79.12           C  
ATOM   3170  ND1 HIS A 445       9.184 -10.707 -20.404  1.00 79.12           N  
ATOM   3171  CE1 HIS A 445       8.730 -11.707 -21.178  1.00 79.12           C  
ATOM   3172  NE2 HIS A 445       7.798 -11.252 -22.024  1.00 79.12           N  
ATOM   3173  N   GLU A 446       8.590  -6.227 -22.610  1.00 77.19           N  
ATOM   3174  CA  GLU A 446       8.329  -5.867 -24.011  1.00 77.19           C  
ATOM   3175  C   GLU A 446       9.540  -5.208 -24.675  1.00 77.19           C  
ATOM   3176  CB  GLU A 446       7.152  -4.898 -24.108  1.00 77.19           C  
ATOM   3177  O   GLU A 446       9.843  -5.498 -25.836  1.00 77.19           O  
ATOM   3178  CG  GLU A 446       5.805  -5.580 -23.834  1.00 77.19           C  
ATOM   3179  CD  GLU A 446       4.695  -4.532 -23.731  1.00 77.19           C  
ATOM   3180  OE1 GLU A 446       3.649  -4.723 -24.385  1.00 77.19           O  
ATOM   3181  OE2 GLU A 446       4.934  -3.542 -22.999  1.00 77.19           O  
ATOM   3182  N   ALA A 447      10.270  -4.360 -23.944  1.00 80.06           N  
ATOM   3183  CA  ALA A 447      11.513  -3.780 -24.439  1.00 80.06           C  
ATOM   3184  C   ALA A 447      12.565  -4.859 -24.742  1.00 80.06           C  
ATOM   3185  CB  ALA A 447      12.040  -2.787 -23.403  1.00 80.06           C  
ATOM   3186  O   ALA A 447      13.235  -4.800 -25.775  1.00 80.06           O  
ATOM   3187  N   LEU A 448      12.689  -5.869 -23.875  1.00 83.25           N  
ATOM   3188  CA  LEU A 448      13.611  -6.989 -24.065  1.00 83.25           C  
ATOM   3189  C   LEU A 448      13.203  -7.902 -25.227  1.00 83.25           C  
ATOM   3190  CB  LEU A 448      13.739  -7.787 -22.755  1.00 83.25           C  
ATOM   3191  O   LEU A 448      14.081  -8.353 -25.960  1.00 83.25           O  
ATOM   3192  CG  LEU A 448      14.571  -7.089 -21.665  1.00 83.25           C  
ATOM   3193  CD1 LEU A 448      14.488  -7.895 -20.367  1.00 83.25           C  
ATOM   3194  CD2 LEU A 448      16.046  -6.973 -22.055  1.00 83.25           C  
ATOM   3195  N   LEU A 449      11.903  -8.126 -25.447  1.00 82.38           N  
ATOM   3196  CA  LEU A 449      11.397  -8.879 -26.603  1.00 82.38           C  
ATOM   3197  C   LEU A 449      11.718  -8.181 -27.933  1.00 82.38           C  
ATOM   3198  CB  LEU A 449       9.873  -9.066 -26.475  1.00 82.38           C  
ATOM   3199  O   LEU A 449      12.007  -8.836 -28.936  1.00 82.38           O  
ATOM   3200  CG  LEU A 449       9.400 -10.048 -25.388  1.00 82.38           C  
ATOM   3201  CD1 LEU A 449       7.871 -10.038 -25.367  1.00 82.38           C  
ATOM   3202  CD2 LEU A 449       9.874 -11.478 -25.656  1.00 82.38           C  
ATOM   3203  N   GLN A 450      11.690  -6.847 -27.952  1.00 81.69           N  
ATOM   3204  CA  GLN A 450      12.051  -6.057 -29.133  1.00 81.69           C  
ATOM   3205  C   GLN A 450      13.571  -5.931 -29.320  1.00 81.69           C  
ATOM   3206  CB  GLN A 450      11.387  -4.679 -29.039  1.00 81.69           C  
ATOM   3207  O   GLN A 450      14.047  -5.754 -30.447  1.00 81.69           O  
ATOM   3208  CG  GLN A 450       9.861  -4.773 -29.179  1.00 81.69           C  
ATOM   3209  CD  GLN A 450       9.206  -3.400 -29.105  1.00 81.69           C  
ATOM   3210  NE2 GLN A 450       8.154  -3.251 -28.332  1.00 81.69           N  
ATOM   3211  OE1 GLN A 450       9.625  -2.445 -29.747  1.00 81.69           O  
ATOM   3212  N   ALA A 451      14.349  -6.060 -28.244  1.00 84.56           N  
ATOM   3213  CA  ALA A 451      15.801  -6.000 -28.276  1.00 84.56           C  
ATOM   3214  C   ALA A 451      16.418  -7.294 -28.845  1.00 84.56           C  
ATOM   3215  CB  ALA A 451      16.309  -5.645 -26.878  1.00 84.56           C  
ATOM   3216  O   ALA A 451      16.727  -8.245 -28.127  1.00 84.56           O  
ATOM   3217  N   ARG A 452      16.639  -7.321 -30.167  1.00 84.38           N  
ATOM   3218  CA  ARG A 452      17.123  -8.512 -30.900  1.00 84.38           C  
ATOM   3219  C   ARG A 452      18.606  -8.849 -30.712  1.00 84.38           C  
ATOM   3220  CB  ARG A 452      16.809  -8.382 -32.399  1.00 84.38           C  
ATOM   3221  O   ARG A 452      19.034  -9.914 -31.148  1.00 84.38           O  
ATOM   3222  CG  ARG A 452      15.307  -8.268 -32.679  1.00 84.38           C  
ATOM   3223  CD  ARG A 452      15.041  -8.405 -34.180  1.00 84.38           C  
ATOM   3224  NE  ARG A 452      13.607  -8.247 -34.475  1.00 84.38           N  
ATOM   3225  NH1 ARG A 452      13.599  -9.242 -36.546  1.00 84.38           N  
ATOM   3226  NH2 ARG A 452      11.699  -8.435 -35.695  1.00 84.38           N  
ATOM   3227  CZ  ARG A 452      12.978  -8.641 -35.567  1.00 84.38           C  
ATOM   3228  N   THR A 453      19.404  -7.959 -30.122  1.00 86.38           N  
ATOM   3229  CA  THR A 453      20.847  -8.175 -29.919  1.00 86.38           C  
ATOM   3230  C   THR A 453      21.210  -8.124 -28.434  1.00 86.38           C  
ATOM   3231  CB  THR A 453      21.715  -7.185 -30.715  1.00 86.38           C  
ATOM   3232  O   THR A 453      20.612  -7.336 -27.698  1.00 86.38           O  
ATOM   3233  CG2 THR A 453      21.409  -7.193 -32.212  1.00 86.38           C  
ATOM   3234  OG1 THR A 453      21.542  -5.867 -30.259  1.00 86.38           O  
ATOM   3235  N   PRO A 454      22.224  -8.886 -27.975  1.00 86.50           N  
ATOM   3236  CA  PRO A 454      22.676  -8.839 -26.581  1.00 86.50           C  
ATOM   3237  C   PRO A 454      23.090  -7.433 -26.128  1.00 86.50           C  
ATOM   3238  CB  PRO A 454      23.859  -9.811 -26.503  1.00 86.50           C  
ATOM   3239  O   PRO A 454      22.822  -7.036 -24.998  1.00 86.50           O  
ATOM   3240  CG  PRO A 454      23.581 -10.805 -27.627  1.00 86.50           C  
ATOM   3241  CD  PRO A 454      22.925  -9.941 -28.699  1.00 86.50           C  
ATOM   3242  N   ALA A 455      23.690  -6.648 -27.029  1.00 87.19           N  
ATOM   3243  CA  ALA A 455      24.059  -5.261 -26.758  1.00 87.19           C  
ATOM   3244  C   ALA A 455      22.829  -4.370 -26.520  1.00 87.19           C  
ATOM   3245  CB  ALA A 455      24.903  -4.751 -27.932  1.00 87.19           C  
ATOM   3246  O   ALA A 455      22.822  -3.563 -25.595  1.00 87.19           O  
ATOM   3247  N   LEU A 456      21.769  -4.539 -27.317  1.00 85.44           N  
ATOM   3248  CA  LEU A 456      20.528  -3.784 -27.151  1.00 85.44           C  
ATOM   3249  C   LEU A 456      19.767  -4.226 -25.891  1.00 85.44           C  
ATOM   3250  CB  LEU A 456      19.707  -3.939 -28.442  1.00 85.44           C  
ATOM   3251  O   LEU A 456      19.217  -3.389 -25.184  1.00 85.44           O  
ATOM   3252  CG  LEU A 456      18.463  -3.045 -28.554  1.00 85.44           C  
ATOM   3253  CD1 LEU A 456      18.811  -1.561 -28.496  1.00 85.44           C  
ATOM   3254  CD2 LEU A 456      17.801  -3.297 -29.911  1.00 85.44           C  
ATOM   3255  N   GLN A 457      19.798  -5.519 -25.556  1.00 85.62           N  
ATOM   3256  CA  GLN A 457      19.235  -6.034 -24.302  1.00 85.62           C  
ATOM   3257  C   GLN A 457      19.958  -5.469 -23.075  1.00 85.62           C  
ATOM   3258  CB  GLN A 457      19.306  -7.566 -24.279  1.00 85.62           C  
ATOM   3259  O   GLN A 457      19.303  -5.111 -22.098  1.00 85.62           O  
ATOM   3260  CG  GLN A 457      18.322  -8.199 -25.267  1.00 85.62           C  
ATOM   3261  CD  GLN A 457      18.404  -9.718 -25.308  1.00 85.62           C  
ATOM   3262  NE2 GLN A 457      17.579 -10.341 -26.115  1.00 85.62           N  
ATOM   3263  OE1 GLN A 457      19.193 -10.358 -24.628  1.00 85.62           O  
ATOM   3264  N   ALA A 458      21.289  -5.344 -23.127  1.00 85.25           N  
ATOM   3265  CA  ALA A 458      22.064  -4.696 -22.073  1.00 85.25           C  
ATOM   3266  C   ALA A 458      21.669  -3.218 -21.916  1.00 85.25           C  
ATOM   3267  CB  ALA A 458      23.558  -4.870 -22.367  1.00 85.25           C  
ATOM   3268  O   ALA A 458      21.374  -2.788 -20.806  1.00 85.25           O  
ATOM   3269  N   GLN A 459      21.538  -2.475 -23.021  1.00 86.38           N  
ATOM   3270  CA  GLN A 459      21.088  -1.077 -22.986  1.00 86.38           C  
ATOM   3271  C   GLN A 459      19.679  -0.918 -22.399  1.00 86.38           C  
ATOM   3272  CB  GLN A 459      21.107  -0.482 -24.397  1.00 86.38           C  
ATOM   3273  O   GLN A 459      19.434   0.013 -21.638  1.00 86.38           O  
ATOM   3274  CG  GLN A 459      22.522  -0.258 -24.940  1.00 86.38           C  
ATOM   3275  CD  GLN A 459      22.525   0.205 -26.394  1.00 86.38           C  
ATOM   3276  NE2 GLN A 459      23.674   0.241 -27.030  1.00 86.38           N  
ATOM   3277  OE1 GLN A 459      21.520   0.544 -26.997  1.00 86.38           O  
ATOM   3278  N   VAL A 460      18.753  -1.829 -22.714  1.00 85.50           N  
ATOM   3279  CA  VAL A 460      17.401  -1.838 -22.132  1.00 85.50           C  
ATOM   3280  C   VAL A 460      17.446  -2.097 -20.620  1.00 85.50           C  
ATOM   3281  CB  VAL A 460      16.520  -2.869 -22.863  1.00 85.50           C  
ATOM   3282  O   VAL A 460      16.775  -1.400 -19.857  1.00 85.50           O  
ATOM   3283  CG1 VAL A 460      15.218  -3.171 -22.122  1.00 85.50           C  
ATOM   3284  CG2 VAL A 460      16.146  -2.368 -24.263  1.00 85.50           C  
ATOM   3285  N   ARG A 461      18.258  -3.060 -20.163  1.00 85.12           N  
ATOM   3286  CA  ARG A 461      18.442  -3.332 -18.725  1.00 85.12           C  
ATOM   3287  C   ARG A 461      19.070  -2.142 -18.000  1.00 85.12           C  
ATOM   3288  CB  ARG A 461      19.287  -4.598 -18.516  1.00 85.12           C  
ATOM   3289  O   ARG A 461      18.601  -1.781 -16.923  1.00 85.12           O  
ATOM   3290  CG  ARG A 461      18.520  -5.868 -18.902  1.00 85.12           C  
ATOM   3291  CD  ARG A 461      19.406  -7.108 -18.748  1.00 85.12           C  
ATOM   3292  NE  ARG A 461      18.724  -8.329 -19.225  1.00 85.12           N  
ATOM   3293  NH1 ARG A 461      17.674  -8.932 -17.265  1.00 85.12           N  
ATOM   3294  NH2 ARG A 461      17.444 -10.203 -19.085  1.00 85.12           N  
ATOM   3295  CZ  ARG A 461      17.954  -9.143 -18.522  1.00 85.12           C  
ATOM   3296  N   ASP A 462      20.059  -1.495 -18.611  1.00 86.12           N  
ATOM   3297  CA  ASP A 462      20.702  -0.295 -18.071  1.00 86.12           C  
ATOM   3298  C   ASP A 462      19.734   0.892 -18.004  1.00 86.12           C  
ATOM   3299  CB  ASP A 462      21.929   0.076 -18.920  1.00 86.12           C  
ATOM   3300  O   ASP A 462      19.701   1.604 -16.998  1.00 86.12           O  
ATOM   3301  CG  ASP A 462      23.153  -0.813 -18.674  1.00 86.12           C  
ATOM   3302  OD1 ASP A 462      23.177  -1.521 -17.642  1.00 86.12           O  
ATOM   3303  OD2 ASP A 462      24.090  -0.717 -19.498  1.00 86.12           O  
ATOM   3304  N   ALA A 463      18.896   1.081 -19.027  1.00 86.44           N  
ATOM   3305  CA  ALA A 463      17.846   2.097 -19.029  1.00 86.44           C  
ATOM   3306  C   ALA A 463      16.850   1.873 -17.881  1.00 86.44           C  
ATOM   3307  CB  ALA A 463      17.145   2.085 -20.394  1.00 86.44           C  
ATOM   3308  O   ALA A 463      16.486   2.821 -17.179  1.00 86.44           O  
ATOM   3309  N   PHE A 464      16.444   0.621 -17.644  1.00 85.31           N  
ATOM   3310  CA  PHE A 464      15.539   0.277 -16.547  1.00 85.31           C  
ATOM   3311  C   PHE A 464      16.194   0.493 -15.183  1.00 85.31           C  
ATOM   3312  CB  PHE A 464      15.041  -1.159 -16.714  1.00 85.31           C  
ATOM   3313  O   PHE A 464      15.617   1.156 -14.323  1.00 85.31           O  
ATOM   3314  CG  PHE A 464      13.920  -1.499 -15.755  1.00 85.31           C  
ATOM   3315  CD1 PHE A 464      14.207  -2.066 -14.499  1.00 85.31           C  
ATOM   3316  CD2 PHE A 464      12.589  -1.199 -16.100  1.00 85.31           C  
ATOM   3317  CE1 PHE A 464      13.168  -2.314 -13.586  1.00 85.31           C  
ATOM   3318  CE2 PHE A 464      11.548  -1.472 -15.196  1.00 85.31           C  
ATOM   3319  CZ  PHE A 464      11.838  -2.017 -13.934  1.00 85.31           C  
ATOM   3320  N   ALA A 465      17.433   0.028 -15.001  1.00 85.88           N  
ATOM   3321  CA  ALA A 465      18.207   0.270 -13.785  1.00 85.88           C  
ATOM   3322  C   ALA A 465      18.416   1.774 -13.524  1.00 85.88           C  
ATOM   3323  CB  ALA A 465      19.542  -0.472 -13.915  1.00 85.88           C  
ATOM   3324  O   ALA A 465      18.342   2.229 -12.381  1.00 85.88           O  
ATOM   3325  N   GLY A 466      18.618   2.569 -14.579  1.00 85.31           N  
ATOM   3326  CA  GLY A 466      18.659   4.029 -14.512  1.00 85.31           C  
ATOM   3327  C   GLY A 466      17.331   4.640 -14.056  1.00 85.31           C  
ATOM   3328  O   GLY A 466      17.326   5.530 -13.202  1.00 85.31           O  
ATOM   3329  N   GLY A 467      16.205   4.131 -14.565  1.00 85.25           N  
ATOM   3330  CA  GLY A 467      14.859   4.515 -14.132  1.00 85.25           C  
ATOM   3331  C   GLY A 467      14.584   4.189 -12.662  1.00 85.25           C  
ATOM   3332  O   GLY A 467      14.066   5.040 -11.930  1.00 85.25           O  
ATOM   3333  N   VAL A 468      14.997   3.003 -12.202  1.00 86.38           N  
ATOM   3334  CA  VAL A 468      14.891   2.600 -10.791  1.00 86.38           C  
ATOM   3335  C   VAL A 468      15.742   3.511  -9.907  1.00 86.38           C  
ATOM   3336  CB  VAL A 468      15.244   1.116 -10.576  1.00 86.38           C  
ATOM   3337  O   VAL A 468      15.191   4.139  -9.006  1.00 86.38           O  
ATOM   3338  CG1 VAL A 468      15.148   0.756  -9.090  1.00 86.38           C  
ATOM   3339  CG2 VAL A 468      14.264   0.192 -11.308  1.00 86.38           C  
ATOM   3340  N   ARG A 469      17.033   3.711 -10.218  1.00 88.62           N  
ATOM   3341  CA  ARG A 469      17.911   4.618  -9.448  1.00 88.62           C  
ATOM   3342  C   ARG A 469      17.364   6.040  -9.367  1.00 88.62           C  
ATOM   3343  CB  ARG A 469      19.312   4.688 -10.067  1.00 88.62           C  
ATOM   3344  O   ARG A 469      17.394   6.656  -8.304  1.00 88.62           O  
ATOM   3345  CG  ARG A 469      20.203   3.497  -9.707  1.00 88.62           C  
ATOM   3346  CD  ARG A 469      21.615   3.797 -10.221  1.00 88.62           C  
ATOM   3347  NE  ARG A 469      22.522   2.655 -10.034  1.00 88.62           N  
ATOM   3348  NH1 ARG A 469      23.967   3.124 -11.763  1.00 88.62           N  
ATOM   3349  NH2 ARG A 469      24.169   1.211 -10.664  1.00 88.62           N  
ATOM   3350  CZ  ARG A 469      23.545   2.340 -10.810  1.00 88.62           C  
ATOM   3351  N   ALA A 470      16.867   6.586 -10.478  1.00 88.00           N  
ATOM   3352  CA  ALA A 470      16.280   7.924 -10.486  1.00 88.00           C  
ATOM   3353  C   ALA A 470      15.056   8.003  -9.561  1.00 88.00           C  
ATOM   3354  CB  ALA A 470      15.923   8.298 -11.927  1.00 88.00           C  
ATOM   3355  O   ALA A 470      14.899   8.976  -8.823  1.00 88.00           O  
ATOM   3356  N   SER A 471      14.223   6.963  -9.565  1.00 88.00           N  
ATOM   3357  CA  SER A 471      13.030   6.872  -8.719  1.00 88.00           C  
ATOM   3358  C   SER A 471      13.370   6.676  -7.250  1.00 88.00           C  
ATOM   3359  CB  SER A 471      12.140   5.728  -9.180  1.00 88.00           C  
ATOM   3360  O   SER A 471      12.703   7.253  -6.399  1.00 88.00           O  
ATOM   3361  OG  SER A 471      11.875   5.937 -10.538  1.00 88.00           O  
ATOM   3362  N   GLU A 472      14.428   5.933  -6.937  1.00 88.31           N  
ATOM   3363  CA  GLU A 472      14.941   5.776  -5.576  1.00 88.31           C  
ATOM   3364  C   GLU A 472      15.503   7.089  -5.027  1.00 88.31           C  
ATOM   3365  CB  GLU A 472      16.019   4.690  -5.560  1.00 88.31           C  
ATOM   3366  O   GLU A 472      15.212   7.443  -3.889  1.00 88.31           O  
ATOM   3367  CG  GLU A 472      15.425   3.285  -5.727  1.00 88.31           C  
ATOM   3368  CD  GLU A 472      16.504   2.202  -5.840  1.00 88.31           C  
ATOM   3369  OE1 GLU A 472      16.169   1.040  -5.528  1.00 88.31           O  
ATOM   3370  OE2 GLU A 472      17.646   2.538  -6.225  1.00 88.31           O  
ATOM   3371  N   LEU A 473      16.238   7.865  -5.830  1.00 89.88           N  
ATOM   3372  CA  LEU A 473      16.762   9.171  -5.413  1.00 89.88           C  
ATOM   3373  C   LEU A 473      15.656  10.224  -5.260  1.00 89.88           C  
ATOM   3374  CB  LEU A 473      17.823   9.645  -6.421  1.00 89.88           C  
ATOM   3375  O   LEU A 473      15.626  10.954  -4.266  1.00 89.88           O  
ATOM   3376  CG  LEU A 473      19.124   8.821  -6.419  1.00 89.88           C  
ATOM   3377  CD1 LEU A 473      20.023   9.313  -7.554  1.00 89.88           C  
ATOM   3378  CD2 LEU A 473      19.896   8.948  -5.103  1.00 89.88           C  
ATOM   3379  N   ILE A 474      14.726  10.294  -6.217  1.00 88.44           N  
ATOM   3380  CA  ILE A 474      13.562  11.191  -6.141  1.00 88.44           C  
ATOM   3381  C   ILE A 474      12.655  10.773  -4.981  1.00 88.44           C  
ATOM   3382  CB  ILE A 474      12.812  11.220  -7.494  1.00 88.44           C  
ATOM   3383  O   ILE A 474      12.192  11.624  -4.224  1.00 88.44           O  
ATOM   3384  CG1 ILE A 474      13.679  11.962  -8.539  1.00 88.44           C  
ATOM   3385  CG2 ILE A 474      11.441  11.916  -7.363  1.00 88.44           C  
ATOM   3386  CD1 ILE A 474      13.230  11.775  -9.994  1.00 88.44           C  
ATOM   3387  N   GLY A 475      12.458   9.468  -4.796  1.00 86.25           N  
ATOM   3388  CA  GLY A 475      11.750   8.892  -3.663  1.00 86.25           C  
ATOM   3389  C   GLY A 475      12.419   9.250  -2.346  1.00 86.25           C  
ATOM   3390  O   GLY A 475      11.744   9.739  -1.449  1.00 86.25           O  
ATOM   3391  N   ALA A 476      13.740   9.115  -2.233  1.00 88.81           N  
ATOM   3392  CA  ALA A 476      14.479   9.463  -1.026  1.00 88.81           C  
ATOM   3393  C   ALA A 476      14.285  10.944  -0.686  1.00 88.81           C  
ATOM   3394  CB  ALA A 476      15.959   9.114  -1.221  1.00 88.81           C  
ATOM   3395  O   ALA A 476      13.937  11.279   0.446  1.00 88.81           O  
ATOM   3396  N   LEU A 477      14.410  11.831  -1.677  1.00 89.06           N  
ATOM   3397  CA  LEU A 477      14.147  13.254  -1.493  1.00 89.06           C  
ATOM   3398  C   LEU A 477      12.699  13.513  -1.050  1.00 89.06           C  
ATOM   3399  CB  LEU A 477      14.491  13.992  -2.796  1.00 89.06           C  
ATOM   3400  O   LEU A 477      12.478  14.247  -0.088  1.00 89.06           O  
ATOM   3401  CG  LEU A 477      14.298  15.516  -2.710  1.00 89.06           C  
ATOM   3402  CD1 LEU A 477      15.225  16.160  -1.676  1.00 89.06           C  
ATOM   3403  CD2 LEU A 477      14.577  16.147  -4.073  1.00 89.06           C  
ATOM   3404  N   ALA A 478      11.719  12.886  -1.703  1.00 86.00           N  
ATOM   3405  CA  ALA A 478      10.309  13.018  -1.353  1.00 86.00           C  
ATOM   3406  C   ALA A 478      10.014  12.510   0.069  1.00 86.00           C  
ATOM   3407  CB  ALA A 478       9.471  12.284  -2.406  1.00 86.00           C  
ATOM   3408  O   ALA A 478       9.245  13.139   0.791  1.00 86.00           O  
ATOM   3409  N   VAL A 479      10.667  11.431   0.507  1.00 85.94           N  
ATOM   3410  CA  VAL A 479      10.545  10.881   1.863  1.00 85.94           C  
ATOM   3411  C   VAL A 479      11.190  11.792   2.904  1.00 85.94           C  
ATOM   3412  CB  VAL A 479      11.116   9.450   1.929  1.00 85.94           C  
ATOM   3413  O   VAL A 479      10.569  12.043   3.937  1.00 85.94           O  
ATOM   3414  CG1 VAL A 479      11.126   8.889   3.356  1.00 85.94           C  
ATOM   3415  CG2 VAL A 479      10.226   8.504   1.126  1.00 85.94           C  
ATOM   3416  N   VAL A 480      12.387  12.342   2.653  1.00 88.44           N  
ATOM   3417  CA  VAL A 480      13.005  13.323   3.569  1.00 88.44           C  
ATOM   3418  C   VAL A 480      12.128  14.561   3.681  1.00 88.44           C  
ATOM   3419  CB  VAL A 480      14.422  13.764   3.143  1.00 88.44           C  
ATOM   3420  O   VAL A 480      11.781  14.965   4.790  1.00 88.44           O  
ATOM   3421  CG1 VAL A 480      14.978  14.871   4.050  1.00 88.44           C  
ATOM   3422  CG2 VAL A 480      15.425  12.622   3.233  1.00 88.44           C  
ATOM   3423  N   LEU A 481      11.745  15.158   2.549  1.00 86.00           N  
ATOM   3424  CA  LEU A 481      10.922  16.364   2.532  1.00 86.00           C  
ATOM   3425  C   LEU A 481       9.561  16.100   3.173  1.00 86.00           C  
ATOM   3426  CB  LEU A 481      10.755  16.869   1.089  1.00 86.00           C  
ATOM   3427  O   LEU A 481       9.112  16.896   3.994  1.00 86.00           O  
ATOM   3428  CG  LEU A 481      12.037  17.434   0.450  1.00 86.00           C  
ATOM   3429  CD1 LEU A 481      11.736  17.827  -0.996  1.00 86.00           C  
ATOM   3430  CD2 LEU A 481      12.561  18.670   1.184  1.00 86.00           C  
ATOM   3431  N   GLY A 482       8.940  14.962   2.866  1.00 82.00           N  
ATOM   3432  CA  GLY A 482       7.678  14.533   3.450  1.00 82.00           C  
ATOM   3433  C   GLY A 482       7.776  14.334   4.962  1.00 82.00           C  
ATOM   3434  O   GLY A 482       6.949  14.856   5.705  1.00 82.00           O  
ATOM   3435  N   GLY A 483       8.828  13.667   5.438  1.00 81.38           N  
ATOM   3436  CA  GLY A 483       9.104  13.470   6.861  1.00 81.38           C  
ATOM   3437  C   GLY A 483       9.409  14.769   7.607  1.00 81.38           C  
ATOM   3438  O   GLY A 483       8.908  14.981   8.713  1.00 81.38           O  
ATOM   3439  N   MET A 484      10.176  15.677   6.998  1.00 85.44           N  
ATOM   3440  CA  MET A 484      10.443  17.009   7.545  1.00 85.44           C  
ATOM   3441  C   MET A 484       9.170  17.854   7.593  1.00 85.44           C  
ATOM   3442  CB  MET A 484      11.510  17.733   6.713  1.00 85.44           C  
ATOM   3443  O   MET A 484       8.893  18.474   8.618  1.00 85.44           O  
ATOM   3444  CG  MET A 484      12.918  17.186   6.952  1.00 85.44           C  
ATOM   3445  SD  MET A 484      14.180  18.117   6.046  1.00 85.44           S  
ATOM   3446  CE  MET A 484      15.675  17.329   6.702  1.00 85.44           C  
ATOM   3447  N   LEU A 485       8.369  17.860   6.525  1.00 84.31           N  
ATOM   3448  CA  LEU A 485       7.079  18.549   6.473  1.00 84.31           C  
ATOM   3449  C   LEU A 485       6.118  17.985   7.522  1.00 84.31           C  
ATOM   3450  CB  LEU A 485       6.487  18.459   5.054  1.00 84.31           C  
ATOM   3451  O   LEU A 485       5.559  18.761   8.295  1.00 84.31           O  
ATOM   3452  CG  LEU A 485       7.165  19.388   4.026  1.00 84.31           C  
ATOM   3453  CD1 LEU A 485       6.765  18.979   2.610  1.00 84.31           C  
ATOM   3454  CD2 LEU A 485       6.742  20.849   4.208  1.00 84.31           C  
ATOM   3455  N   ALA A 486       5.996  16.661   7.625  1.00 79.62           N  
ATOM   3456  CA  ALA A 486       5.206  15.984   8.650  1.00 79.62           C  
ATOM   3457  C   ALA A 486       5.654  16.395  10.061  1.00 79.62           C  
ATOM   3458  CB  ALA A 486       5.342  14.468   8.448  1.00 79.62           C  
ATOM   3459  O   ALA A 486       4.845  16.857  10.869  1.00 79.62           O  
ATOM   3460  N   GLY A 487       6.959  16.320  10.338  1.00 80.25           N  
ATOM   3461  CA  GLY A 487       7.541  16.734  11.612  1.00 80.25           C  
ATOM   3462  C   GLY A 487       7.296  18.215  11.917  1.00 80.25           C  
ATOM   3463  O   GLY A 487       6.908  18.567  13.030  1.00 80.25           O  
ATOM   3464  N   MET A 488       7.447  19.105  10.935  1.00 83.56           N  
ATOM   3465  CA  MET A 488       7.180  20.537  11.096  1.00 83.56           C  
ATOM   3466  C   MET A 488       5.702  20.828  11.371  1.00 83.56           C  
ATOM   3467  CB  MET A 488       7.621  21.311   9.847  1.00 83.56           C  
ATOM   3468  O   MET A 488       5.400  21.633  12.256  1.00 83.56           O  
ATOM   3469  CG  MET A 488       9.139  21.487   9.766  1.00 83.56           C  
ATOM   3470  SD  MET A 488       9.677  22.581   8.424  1.00 83.56           S  
ATOM   3471  CE  MET A 488       9.135  21.631   6.980  1.00 83.56           C  
ATOM   3472  N   LEU A 489       4.785  20.187  10.642  1.00 79.50           N  
ATOM   3473  CA  LEU A 489       3.341  20.345  10.828  1.00 79.50           C  
ATOM   3474  C   LEU A 489       2.917  19.882  12.227  1.00 79.50           C  
ATOM   3475  CB  LEU A 489       2.594  19.565   9.730  1.00 79.50           C  
ATOM   3476  O   LEU A 489       2.231  20.620  12.937  1.00 79.50           O  
ATOM   3477  CG  LEU A 489       2.679  20.173   8.316  1.00 79.50           C  
ATOM   3478  CD1 LEU A 489       2.060  19.207   7.307  1.00 79.50           C  
ATOM   3479  CD2 LEU A 489       1.943  21.512   8.221  1.00 79.50           C  
ATOM   3480  N   LEU A 490       3.416  18.726  12.666  1.00 77.50           N  
ATOM   3481  CA  LEU A 490       3.158  18.177  13.998  1.00 77.50           C  
ATOM   3482  C   LEU A 490       3.789  19.024  15.113  1.00 77.50           C  
ATOM   3483  CB  LEU A 490       3.666  16.728  14.028  1.00 77.50           C  
ATOM   3484  O   LEU A 490       3.165  19.278  16.143  1.00 77.50           O  
ATOM   3485  CG  LEU A 490       2.791  15.768  13.198  1.00 77.50           C  
ATOM   3486  CD1 LEU A 490       3.478  14.413  13.098  1.00 77.50           C  
ATOM   3487  CD2 LEU A 490       1.424  15.571  13.854  1.00 77.50           C  
ATOM   3488  N   ARG A 491       4.998  19.555  14.903  1.00 81.62           N  
ATOM   3489  CA  ARG A 491       5.651  20.450  15.873  1.00 81.62           C  
ATOM   3490  C   ARG A 491       4.910  21.781  16.015  1.00 81.62           C  
ATOM   3491  CB  ARG A 491       7.117  20.643  15.468  1.00 81.62           C  
ATOM   3492  O   ARG A 491       4.802  22.307  17.123  1.00 81.62           O  
ATOM   3493  CG  ARG A 491       7.944  21.307  16.575  1.00 81.62           C  
ATOM   3494  CD  ARG A 491       9.408  21.406  16.133  1.00 81.62           C  
ATOM   3495  NE  ARG A 491      10.276  21.888  17.225  1.00 81.62           N  
ATOM   3496  NH1 ARG A 491      12.128  22.353  15.940  1.00 81.62           N  
ATOM   3497  NH2 ARG A 491      12.225  22.632  18.149  1.00 81.62           N  
ATOM   3498  CZ  ARG A 491      11.531  22.290  17.098  1.00 81.62           C  
ATOM   3499  N   ARG A 492       4.391  22.337  14.915  1.00 78.19           N  
ATOM   3500  CA  ARG A 492       3.550  23.549  14.937  1.00 78.19           C  
ATOM   3501  C   ARG A 492       2.241  23.302  15.688  1.00 78.19           C  
ATOM   3502  CB  ARG A 492       3.277  24.031  13.504  1.00 78.19           C  
ATOM   3503  O   ARG A 492       1.842  24.144  16.490  1.00 78.19           O  
ATOM   3504  CG  ARG A 492       4.485  24.753  12.887  1.00 78.19           C  
ATOM   3505  CD  ARG A 492       4.180  25.146  11.436  1.00 78.19           C  
ATOM   3506  NE  ARG A 492       5.285  25.911  10.823  1.00 78.19           N  
ATOM   3507  NH1 ARG A 492       4.232  26.455   8.850  1.00 78.19           N  
ATOM   3508  NH2 ARG A 492       6.314  27.157   9.210  1.00 78.19           N  
ATOM   3509  CZ  ARG A 492       5.271  26.503   9.638  1.00 78.19           C  
ATOM   3510  N   ALA A 493       1.623  22.144  15.470  1.00 71.00           N  
ATOM   3511  CA  ALA A 493       0.429  21.701  16.183  1.00 71.00           C  
ATOM   3512  C   ALA A 493       0.646  21.616  17.709  1.00 71.00           C  
ATOM   3513  CB  ALA A 493       0.009  20.364  15.562  1.00 71.00           C  
ATOM   3514  O   ALA A 493      -0.163  22.159  18.463  1.00 71.00           O  
ATOM   3515  N   ALA A 494       1.766  21.034  18.153  1.00 71.31           N  
ATOM   3516  CA  ALA A 494       2.116  20.920  19.573  1.00 71.31           C  
ATOM   3517  C   ALA A 494       2.461  22.274  20.232  1.00 71.31           C  
ATOM   3518  CB  ALA A 494       3.286  19.936  19.686  1.00 71.31           C  
ATOM   3519  O   ALA A 494       2.102  22.537  21.375  1.00 71.31           O  
ATOM   3520  N   ARG A 495       3.126  23.197  19.521  1.00 71.38           N  
ATOM   3521  CA  ARG A 495       3.434  24.537  20.073  1.00 71.38           C  
ATOM   3522  C   ARG A 495       2.190  25.393  20.304  1.00 71.38           C  
ATOM   3523  CB  ARG A 495       4.413  25.280  19.162  1.00 71.38           C  
ATOM   3524  O   ARG A 495       2.135  26.133  21.282  1.00 71.38           O  
ATOM   3525  CG  ARG A 495       5.847  24.768  19.328  1.00 71.38           C  
ATOM   3526  CD  ARG A 495       6.766  25.590  18.423  1.00 71.38           C  
ATOM   3527  NE  ARG A 495       8.177  25.193  18.568  1.00 71.38           N  
ATOM   3528  NH1 ARG A 495       9.052  26.789  17.164  1.00 71.38           N  
ATOM   3529  NH2 ARG A 495      10.422  25.383  18.207  1.00 71.38           N  
ATOM   3530  CZ  ARG A 495       9.204  25.782  17.978  1.00 71.38           C  
ATOM   3531  N   SER A 496       1.192  25.280  19.428  1.00 62.56           N  
ATOM   3532  CA  SER A 496      -0.089  25.981  19.592  1.00 62.56           C  
ATOM   3533  C   SER A 496      -0.824  25.564  20.874  1.00 62.56           C  
ATOM   3534  CB  SER A 496      -0.977  25.696  18.379  1.00 62.56           C  
ATOM   3535  O   SER A 496      -1.613  26.335  21.407  1.00 62.56           O  
ATOM   3536  OG  SER A 496      -2.087  26.570  18.362  1.00 62.56           O  
ATOM   3537  N   GLU A 497      -0.563  24.354  21.365  1.00 61.97           N  
ATOM   3538  CA  GLU A 497      -1.160  23.763  22.563  1.00 61.97           C  
ATOM   3539  C   GLU A 497      -0.528  24.285  23.850  1.00 61.97           C  
ATOM   3540  CB  GLU A 497      -0.954  22.257  22.431  1.00 61.97           C  
ATOM   3541  O   GLU A 497      -1.241  24.744  24.736  1.00 61.97           O  
ATOM   3542  CG  GLU A 497      -1.734  21.414  23.427  1.00 61.97           C  
ATOM   3543  CD  GLU A 497      -1.832  19.968  22.932  1.00 61.97           C  
ATOM   3544  OE1 GLU A 497      -2.910  19.377  23.151  1.00 61.97           O  
ATOM   3545  OE2 GLU A 497      -0.922  19.527  22.201  1.00 61.97           O  
ATOM   3546  N   ALA A 498       0.806  24.317  23.909  1.00 65.12           N  
ATOM   3547  CA  ALA A 498       1.528  24.950  25.011  1.00 65.12           C  
ATOM   3548  C   ALA A 498       1.121  26.425  25.167  1.00 65.12           C  
ATOM   3549  CB  ALA A 498       3.030  24.806  24.745  1.00 65.12           C  
ATOM   3550  O   ALA A 498       0.983  26.923  26.282  1.00 65.12           O  
ATOM   3551  N   HIS A 499       0.858  27.095  24.042  1.00 59.66           N  
ATOM   3552  CA  HIS A 499       0.335  28.453  24.019  1.00 59.66           C  
ATOM   3553  C   HIS A 499      -1.131  28.515  24.489  1.00 59.66           C  
ATOM   3554  CB  HIS A 499       0.546  29.021  22.611  1.00 59.66           C  
ATOM   3555  O   HIS A 499      -1.472  29.308  25.341  1.00 59.66           O  
ATOM   3556  CG  HIS A 499       0.554  30.524  22.514  1.00 59.66           C  
ATOM   3557  CD2 HIS A 499       1.633  31.296  22.173  1.00 59.66           C  
ATOM   3558  ND1 HIS A 499      -0.535  31.363  22.591  1.00 59.66           N  
ATOM   3559  CE1 HIS A 499      -0.124  32.601  22.269  1.00 59.66           C  
ATOM   3560  NE2 HIS A 499       1.190  32.607  21.991  1.00 59.66           N  
ATOM   3561  N   GLN A 500      -2.048  27.662  24.040  1.00 60.78           N  
ATOM   3562  CA  GLN A 500      -3.425  27.714  24.570  1.00 60.78           C  
ATOM   3563  C   GLN A 500      -3.507  27.356  26.066  1.00 60.78           C  
ATOM   3564  CB  GLN A 500      -4.328  26.820  23.723  1.00 60.78           C  
ATOM   3565  O   GLN A 500      -4.214  28.019  26.822  1.00 60.78           O  
ATOM   3566  CG  GLN A 500      -4.625  27.492  22.375  1.00 60.78           C  
ATOM   3567  CD  GLN A 500      -5.326  26.562  21.396  1.00 60.78           C  
ATOM   3568  NE2 GLN A 500      -5.586  27.011  20.189  1.00 60.78           N  
ATOM   3569  OE1 GLN A 500      -5.634  25.414  21.662  1.00 60.78           O  
ATOM   3570  N   ALA A 501      -2.728  26.371  26.518  1.00 63.59           N  
ATOM   3571  CA  ALA A 501      -2.682  25.940  27.913  1.00 63.59           C  
ATOM   3572  C   ALA A 501      -2.070  26.995  28.851  1.00 63.59           C  
ATOM   3573  CB  ALA A 501      -1.899  24.625  27.975  1.00 63.59           C  
ATOM   3574  O   ALA A 501      -2.497  27.116  29.997  1.00 63.59           O  
ATOM   3575  N   ALA A 502      -1.095  27.780  28.383  1.00 64.00           N  
ATOM   3576  CA  ALA A 502      -0.512  28.858  29.179  1.00 64.00           C  
ATOM   3577  C   ALA A 502      -1.470  30.056  29.361  1.00 64.00           C  
ATOM   3578  CB  ALA A 502       0.850  29.232  28.578  1.00 64.00           C  
ATOM   3579  O   ALA A 502      -1.403  30.716  30.393  1.00 64.00           O  
ATOM   3580  N   TRP A 503      -2.395  30.292  28.421  1.00 57.19           N  
ATOM   3581  CA  TRP A 503      -3.389  31.375  28.485  1.00 57.19           C  
ATOM   3582  C   TRP A 503      -4.691  30.948  29.179  1.00 57.19           C  
ATOM   3583  CB  TRP A 503      -3.678  31.894  27.069  1.00 57.19           C  
ATOM   3584  O   TRP A 503      -5.424  31.797  29.671  1.00 57.19           O  
ATOM   3585  CG  TRP A 503      -2.682  32.855  26.478  1.00 57.19           C  
ATOM   3586  CD1 TRP A 503      -2.918  34.163  26.235  1.00 57.19           C  
ATOM   3587  CD2 TRP A 503      -1.307  32.636  26.033  1.00 57.19           C  
ATOM   3588  CE2 TRP A 503      -0.814  33.824  25.427  1.00 57.19           C  
ATOM   3589  CE3 TRP A 503      -0.377  31.597  26.153  1.00 57.19           C  
ATOM   3590  NE1 TRP A 503      -1.824  34.735  25.613  1.00 57.19           N  
ATOM   3591  CH2 TRP A 503       1.322  32.801  24.930  1.00 57.19           C  
ATOM   3592  CZ2 TRP A 503       0.472  33.917  24.881  1.00 57.19           C  
ATOM   3593  CZ3 TRP A 503       0.891  31.631  25.559  1.00 57.19           C  
ATOM   3594  N   ALA A 504      -4.974  29.643  29.239  1.00 55.09           N  
ATOM   3595  CA  ALA A 504      -6.122  29.078  29.950  1.00 55.09           C  
ATOM   3596  C   ALA A 504      -5.872  28.854  31.454  1.00 55.09           C  
ATOM   3597  CB  ALA A 504      -6.533  27.781  29.243  1.00 55.09           C  
ATOM   3598  O   ALA A 504      -6.779  28.421  32.165  1.00 55.09           O  
ATOM   3599  N   ARG A 505      -4.662  29.136  31.966  1.00 47.94           N  
ATOM   3600  CA  ARG A 505      -4.431  29.163  33.416  1.00 47.94           C  
ATOM   3601  C   ARG A 505      -5.290  30.284  34.009  1.00 47.94           C  
ATOM   3602  CB  ARG A 505      -2.949  29.378  33.756  1.00 47.94           C  
ATOM   3603  O   ARG A 505      -5.139  31.420  33.560  1.00 47.94           O  
ATOM   3604  CG  ARG A 505      -2.119  28.125  33.455  1.00 47.94           C  
ATOM   3605  CD  ARG A 505      -0.687  28.286  33.971  1.00 47.94           C  
ATOM   3606  NE  ARG A 505       0.082  27.041  33.785  1.00 47.94           N  
ATOM   3607  NH1 ARG A 505       1.838  27.561  35.170  1.00 47.94           N  
ATOM   3608  NH2 ARG A 505       1.788  25.577  34.149  1.00 47.94           N  
ATOM   3609  CZ  ARG A 505       1.229  26.734  34.367  1.00 47.94           C  
ATOM   3610  N   PRO A 506      -6.170  30.007  34.989  1.00 52.81           N  
ATOM   3611  CA  PRO A 506      -6.944  31.063  35.614  1.00 52.81           C  
ATOM   3612  C   PRO A 506      -5.951  32.040  36.234  1.00 52.81           C  
ATOM   3613  CB  PRO A 506      -7.866  30.381  36.630  1.00 52.81           C  
ATOM   3614  O   PRO A 506      -5.116  31.655  37.055  1.00 52.81           O  
ATOM   3615  CG  PRO A 506      -7.175  29.051  36.933  1.00 52.81           C  
ATOM   3616  CD  PRO A 506      -6.372  28.740  35.671  1.00 52.81           C  
ATOM   3617  N   THR A 507      -6.009  33.296  35.798  1.00 50.59           N  
ATOM   3618  CA  THR A 507      -5.415  34.414  36.518  1.00 50.59           C  
ATOM   3619  C   THR A 507      -5.924  34.304  37.943  1.00 50.59           C  
ATOM   3620  CB  THR A 507      -5.824  35.774  35.907  1.00 50.59           C  
ATOM   3621  O   THR A 507      -7.111  34.501  38.199  1.00 50.59           O  
ATOM   3622  CG2 THR A 507      -4.658  36.427  35.170  1.00 50.59           C  
ATOM   3623  OG1 THR A 507      -6.866  35.645  34.958  1.00 50.59           O  
ATOM   3624  N   ILE A 508      -5.038  33.915  38.860  1.00 50.66           N  
ATOM   3625  CA  ILE A 508      -5.289  34.004  40.291  1.00 50.66           C  
ATOM   3626  C   ILE A 508      -5.653  35.470  40.516  1.00 50.66           C  
ATOM   3627  CB  ILE A 508      -4.043  33.547  41.091  1.00 50.66           C  
ATOM   3628  O   ILE A 508      -4.794  36.348  40.422  1.00 50.66           O  
ATOM   3629  CG1 ILE A 508      -3.740  32.054  40.807  1.00 50.66           C  
ATOM   3630  CG2 ILE A 508      -4.246  33.784  42.599  1.00 50.66           C  
ATOM   3631  CD1 ILE A 508      -2.423  31.548  41.412  1.00 50.66           C  
ATOM   3632  N   ARG A 509      -6.950  35.750  40.707  1.00 47.06           N  
ATOM   3633  CA  ARG A 509      -7.387  37.023  41.268  1.00 47.06           C  
ATOM   3634  C   ARG A 509      -6.671  37.098  42.605  1.00 47.06           C  
ATOM   3635  CB  ARG A 509      -8.915  37.079  41.468  1.00 47.06           C  
ATOM   3636  O   ARG A 509      -6.948  36.295  43.488  1.00 47.06           O  
ATOM   3637  CG  ARG A 509      -9.681  37.548  40.224  1.00 47.06           C  
ATOM   3638  CD  ARG A 509     -11.180  37.667  40.539  1.00 47.06           C  
ATOM   3639  NE  ARG A 509     -11.963  38.051  39.347  1.00 47.06           N  
ATOM   3640  NH1 ARG A 509     -13.994  38.294  40.396  1.00 47.06           N  
ATOM   3641  NH2 ARG A 509     -13.841  38.636  38.196  1.00 47.06           N  
ATOM   3642  CZ  ARG A 509     -13.257  38.324  39.320  1.00 47.06           C  
ATOM   3643  N   LEU A 510      -5.713  38.011  42.711  1.00 48.91           N  
ATOM   3644  CA  LEU A 510      -5.235  38.484  43.998  1.00 48.91           C  
ATOM   3645  C   LEU A 510      -6.458  39.100  44.679  1.00 48.91           C  
ATOM   3646  CB  LEU A 510      -4.090  39.490  43.779  1.00 48.91           C  
ATOM   3647  O   LEU A 510      -6.845  40.229  44.382  1.00 48.91           O  
ATOM   3648  CG  LEU A 510      -2.763  38.831  43.359  1.00 48.91           C  
ATOM   3649  CD1 LEU A 510      -1.833  39.868  42.730  1.00 48.91           C  
ATOM   3650  CD2 LEU A 510      -2.042  38.208  44.557  1.00 48.91           C  
ATOM   3651  N   GLU A 511      -7.143  38.291  45.480  1.00 44.41           N  
ATOM   3652  CA  GLU A 511      -8.196  38.746  46.370  1.00 44.41           C  
ATOM   3653  C   GLU A 511      -7.568  39.781  47.305  1.00 44.41           C  
ATOM   3654  CB  GLU A 511      -8.825  37.540  47.096  1.00 44.41           C  
ATOM   3655  O   GLU A 511      -6.486  39.572  47.859  1.00 44.41           O  
ATOM   3656  CG  GLU A 511     -10.361  37.580  47.040  1.00 44.41           C  
ATOM   3657  CD  GLU A 511     -11.034  36.259  47.457  1.00 44.41           C  
ATOM   3658  OE1 GLU A 511     -12.286  36.245  47.449  1.00 44.41           O  
ATOM   3659  OE2 GLU A 511     -10.317  35.263  47.702  1.00 44.41           O  
ATOM   3660  N   ALA A 512      -8.198  40.952  47.362  1.00 52.31           N  
ATOM   3661  CA  ALA A 512      -7.722  42.100  48.109  1.00 52.31           C  
ATOM   3662  C   ALA A 512      -7.458  41.730  49.577  1.00 52.31           C  
ATOM   3663  CB  ALA A 512      -8.768  43.213  47.971  1.00 52.31           C  
ATOM   3664  O   ALA A 512      -8.232  41.001  50.196  1.00 52.31           O  
ATOM   3665  N   ALA A 513      -6.359  42.253  50.123  1.00 49.31           N  
ATOM   3666  CA  ALA A 513      -5.977  42.070  51.518  1.00 49.31           C  
ATOM   3667  C   ALA A 513      -7.130  42.455  52.474  1.00 49.31           C  
ATOM   3668  CB  ALA A 513      -4.731  42.926  51.782  1.00 49.31           C  
ATOM   3669  O   ALA A 513      -7.775  43.486  52.254  1.00 49.31           O  
ATOM   3670  N   PRO A 514      -7.392  41.679  53.541  1.00 48.28           N  
ATOM   3671  CA  PRO A 514      -8.420  42.030  54.511  1.00 48.28           C  
ATOM   3672  C   PRO A 514      -7.985  43.251  55.337  1.00 48.28           C  
ATOM   3673  CB  PRO A 514      -8.643  40.768  55.348  1.00 48.28           C  
ATOM   3674  O   PRO A 514      -6.841  43.344  55.784  1.00 48.28           O  
ATOM   3675  CG  PRO A 514      -7.297  40.044  55.274  1.00 48.28           C  
ATOM   3676  CD  PRO A 514      -6.746  40.426  53.901  1.00 48.28           C  
ATOM   3677  N   ALA A 515      -8.910  44.195  55.531  1.00 55.41           N  
ATOM   3678  CA  ALA A 515      -8.721  45.375  56.375  1.00 55.41           C  
ATOM   3679  C   ALA A 515      -8.477  44.986  57.852  1.00 55.41           C  
ATOM   3680  CB  ALA A 515      -9.958  46.272  56.228  1.00 55.41           C  
ATOM   3681  O   ALA A 515      -9.024  43.979  58.313  1.00 55.41           O  
ATOM   3682  N   PRO A 516      -7.685  45.763  58.618  1.00 50.22           N  
ATOM   3683  CA  PRO A 516      -7.378  45.435  60.004  1.00 50.22           C  
ATOM   3684  C   PRO A 516      -8.586  45.673  60.921  1.00 50.22           C  
ATOM   3685  CB  PRO A 516      -6.163  46.289  60.373  1.00 50.22           C  
ATOM   3686  O   PRO A 516      -9.220  46.726  60.898  1.00 50.22           O  
ATOM   3687  CG  PRO A 516      -6.311  47.517  59.474  1.00 50.22           C  
ATOM   3688  CD  PRO A 516      -6.986  46.973  58.215  1.00 50.22           C  
ATOM   3689  N   PHE A 517      -8.870  44.670  61.748  1.00 45.81           N  
ATOM   3690  CA  PHE A 517      -9.848  44.680  62.833  1.00 45.81           C  
ATOM   3691  C   PHE A 517      -9.424  45.687  63.921  1.00 45.81           C  
ATOM   3692  CB  PHE A 517      -9.916  43.243  63.409  1.00 45.81           C  
ATOM   3693  O   PHE A 517      -8.376  45.515  64.542  1.00 45.81           O  
ATOM   3694  CG  PHE A 517     -11.276  42.576  63.389  1.00 45.81           C  
ATOM   3695  CD1 PHE A 517     -12.056  42.537  64.560  1.00 45.81           C  
ATOM   3696  CD2 PHE A 517     -11.735  41.937  62.222  1.00 45.81           C  
ATOM   3697  CE1 PHE A 517     -13.289  41.862  64.565  1.00 45.81           C  
ATOM   3698  CE2 PHE A 517     -12.970  41.262  62.227  1.00 45.81           C  
ATOM   3699  CZ  PHE A 517     -13.746  41.224  63.399  1.00 45.81           C  
ATOM   3700  N   THR A 518     -10.238  46.709  64.192  1.00 47.44           N  
ATOM   3701  CA  THR A 518     -10.145  47.519  65.418  1.00 47.44           C  
ATOM   3702  C   THR A 518     -11.126  46.980  66.454  1.00 47.44           C  
ATOM   3703  CB  THR A 518     -10.397  49.013  65.163  1.00 47.44           C  
ATOM   3704  O   THR A 518     -12.331  46.944  66.216  1.00 47.44           O  
ATOM   3705  CG2 THR A 518      -9.181  49.680  64.524  1.00 47.44           C  
ATOM   3706  OG1 THR A 518     -11.497  49.189  64.301  1.00 47.44           O  
ATOM   3707  N   VAL A 519     -10.587  46.539  67.590  1.00 42.09           N  
ATOM   3708  CA  VAL A 519     -11.322  46.102  68.784  1.00 42.09           C  
ATOM   3709  C   VAL A 519     -11.830  47.341  69.522  1.00 42.09           C  
ATOM   3710  CB  VAL A 519     -10.381  45.274  69.689  1.00 42.09           C  
ATOM   3711  O   VAL A 519     -11.023  48.200  69.871  1.00 42.09           O  
ATOM   3712  CG1 VAL A 519     -11.038  44.850  71.008  1.00 42.09           C  
ATOM   3713  CG2 VAL A 519      -9.902  44.001  68.972  1.00 42.09           C  
ATOM   3714  N   ASP A 520     -13.137  47.422  69.775  1.00 44.88           N  
ATOM   3715  CA  ASP A 520     -13.729  48.410  70.682  1.00 44.88           C  
ATOM   3716  C   ASP A 520     -14.104  47.708  71.998  1.00 44.88           C  
ATOM   3717  CB  ASP A 520     -14.909  49.136  70.005  1.00 44.88           C  
ATOM   3718  O   ASP A 520     -14.829  46.711  71.999  1.00 44.88           O  
ATOM   3719  CG  ASP A 520     -15.207  50.519  70.608  1.00 44.88           C  
ATOM   3720  OD1 ASP A 520     -14.561  50.881  71.619  1.00 44.88           O  
ATOM   3721  OD2 ASP A 520     -16.062  51.224  70.027  1.00 44.88           O  
ATOM   3722  N   LEU A 521     -13.529  48.184  73.103  1.00 47.25           N  
ATOM   3723  CA  LEU A 521     -13.755  47.702  74.465  1.00 47.25           C  
ATOM   3724  C   LEU A 521     -14.770  48.624  75.143  1.00 47.25           C  
ATOM   3725  CB  LEU A 521     -12.428  47.728  75.263  1.00 47.25           C  
ATOM   3726  O   LEU A 521     -14.408  49.744  75.513  1.00 47.25           O  
ATOM   3727  CG  LEU A 521     -11.465  46.555  75.033  1.00 47.25           C  
ATOM   3728  CD1 LEU A 521     -10.088  46.897  75.611  1.00 47.25           C  
ATOM   3729  CD2 LEU A 521     -11.954  45.280  75.727  1.00 47.25           C  
ATOM   3730  N   ARG A 522     -15.988  48.129  75.385  1.00 40.00           N  
ATOM   3731  CA  ARG A 522     -16.861  48.575  76.481  1.00 40.00           C  
ATOM   3732  C   ARG A 522     -17.680  47.428  77.042  1.00 40.00           C  
ATOM   3733  CB  ARG A 522     -17.781  49.733  76.076  1.00 40.00           C  
ATOM   3734  O   ARG A 522     -18.229  46.654  76.230  1.00 40.00           O  
ATOM   3735  CG  ARG A 522     -17.009  51.053  76.060  1.00 40.00           C  
ATOM   3736  CD  ARG A 522     -17.948  52.248  76.129  1.00 40.00           C  
ATOM   3737  NE  ARG A 522     -17.170  53.493  76.215  1.00 40.00           N  
ATOM   3738  NH1 ARG A 522     -18.940  54.914  76.464  1.00 40.00           N  
ATOM   3739  NH2 ARG A 522     -16.857  55.725  76.462  1.00 40.00           N  
ATOM   3740  CZ  ARG A 522     -17.657  54.701  76.381  1.00 40.00           C  
ATOM   3741  OXT ARG A 522     -17.717  47.392  78.289  1.00 40.00           O  
TER    3742      ARG A 522                                                      
ENDMDL                                                                          
END                                                                             
