# Supplementary material for: Cryo‐EM structure of antibacterial efflux transporter QacA from Staphylococcus aureus reveals a novel extracellular loop with allosteric role
Source: EMBO J. 2023 Jul 17;42(16):e113418. doi: 10.15252/embj.2023113418 (PMC10425836; doi:10.15252/embj.2023113418)
Supplement: Supplementary file 4 — Source Data for Expanded View [file EMBJ-42-e113418-s008.zip › Expanded view source data/Figure EV2/AF2 models/AF-O69070-OtrB.pdb]

HEADER                                            01-JUN-22                     
TITLE     ALPHAFOLD MONOMER V2.0 PREDICTION FOR TETRACYCLINE EFFLUX PROTEIN     
TITLE    2 (O69070)                                                             
COMPND    MOL_ID: 1;                                                            
COMPND   2 MOLECULE: TETRACYCLINE EFFLUX PROTEIN;                               
COMPND   3 CHAIN: A                                                             
SOURCE    MOL_ID: 1;                                                            
SOURCE   2 ORGANISM_SCIENTIFIC: STREPTOMYCES RIMOSUS;                           
SOURCE   3 ORGANISM_TAXID: 1927                                                 
REMARK   1                                                                      
REMARK   1 REFERENCE 1                                                          
REMARK   1  AUTH   JOHN JUMPER, RICHARD EVANS, ALEXANDER PRITZEL, TIM GREEN,    
REMARK   1  AUTH 2 MICHAEL FIGURNOV, OLAF RONNEBERGER, KATHRYN TUNYASUVUNAKOOL, 
REMARK   1  AUTH 3 RUSS BATES, AUGUSTIN ZIDEK, ANNA POTAPENKO, ALEX BRIDGLAND,  
REMARK   1  AUTH 4 CLEMENS MEYER, SIMON A A KOHL, ANDREW J BALLARD,             
REMARK   1  AUTH 5 ANDREW COWIE, BERNARDINO ROMERA-PAREDES, STANISLAV NIKOLOV,  
REMARK   1  AUTH 6 RISHUB JAIN, JONAS ADLER, TREVOR BACK, STIG PETERSEN,        
REMARK   1  AUTH 7 DAVID REIMAN, ELLEN CLANCY, MICHAL ZIELINSKI,                
REMARK   1  AUTH 8 MARTIN STEINEGGER, MICHALINA PACHOLSKA, TAMAS BERGHAMMER,    
REMARK   1  AUTH 9 DAVID SILVER, ORIOL VINYALS, ANDREW W SENIOR,                
REMARK   1  AUTH10 KORAY KAVUKCUOGLU, PUSHMEET KOHLI, DEMIS HASSABIS            
REMARK   1  TITL   HIGHLY ACCURATE PROTEIN STRUCTURE PREDICTION WITH ALPHAFOLD  
REMARK   1  REF    NATURE                        V. 596   583 2021              
REMARK   1  REFN                   ISSN 0028-0836                               
REMARK   1  PMID   34265844                                                     
REMARK   1  DOI    10.1038/s41586-021-03819-2                                   
REMARK   1                                                                      
REMARK   1 DISCLAIMERS                                                          
REMARK   1 ALPHAFOLD DATA, COPYRIGHT (2021) DEEPMIND TECHNOLOGIES LIMITED. THE  
REMARK   1 INFORMATION PROVIDED IS THEORETICAL MODELLING ONLY AND CAUTION SHOULD
REMARK   1 BE EXERCISED IN ITS USE. IT IS PROVIDED "AS-IS" WITHOUT ANY WARRANTY 
REMARK   1 OF ANY KIND, WHETHER EXPRESSED OR IMPLIED. NO WARRANTY IS GIVEN THAT 
REMARK   1 USE OF THE INFORMATION SHALL NOT INFRINGE THE RIGHTS OF ANY THIRD    
REMARK   1 PARTY. THE INFORMATION IS NOT INTENDED TO BE A SUBSTITUTE FOR        
REMARK   1 PROFESSIONAL MEDICAL ADVICE, DIAGNOSIS, OR TREATMENT, AND DOES NOT   
REMARK   1 CONSTITUTE MEDICAL OR OTHER PROFESSIONAL ADVICE. IT IS AVAILABLE FOR 
REMARK   1 ACADEMIC AND COMMERCIAL PURPOSES, UNDER CC-BY 4.0 LICENCE.           
DBREF  XXXX A    1   563  UNP    O69070   O69070_STRRM     1    563             
SEQRES   1 A  563  MET SER SER ALA ASN PRO GLY PRO ALA GLY THR ALA ASP          
SEQRES   2 A  563  GLN ALA GLY GLY ALA PHE THR HIS ARG GLN ILE LEU THR          
SEQRES   3 A  563  ALA MET SER GLY LEU LEU LEU ALA VAL PHE LEU ALA ALA          
SEQRES   4 A  563  LEU ASP GLN THR VAL ILE ALA THR ALA MET ARG THR ILE          
SEQRES   5 A  563  ALA ASP ASP LEU HIS GLY GLN THR GLU GLN ALA TRP ALA          
SEQRES   6 A  563  THR THR GLY TYR LEU ILE ALA SER VAL LEU ALA MET PRO          
SEQRES   7 A  563  PHE TYR GLY LYS LEU SER ASP ILE TYR GLY ARG LYS PRO          
SEQRES   8 A  563  MET TYR LEU ILE SER ILE VAL VAL PHE ILE GLY GLY SER          
SEQRES   9 A  563  VAL LEU CYS GLY THR ALA GLY SER MET TRP GLU LEU ALA          
SEQRES  10 A  563  LEU PHE ARG ALA VAL GLN GLY LEU GLY GLY GLY GLY LEU          
SEQRES  11 A  563  MET SER LEU PRO THR ALA VAL VAL ALA ASP LEU ALA PRO          
SEQRES  12 A  563  VAL ARG GLU ARG GLY ARG TYR PHE ALA PHE LEU GLN MET          
SEQRES  13 A  563  ALA TRP VAL VAL ALA SER VAL ALA GLY PRO LEU ALA GLY          
SEQRES  14 A  563  GLY PHE PHE ALA GLU ALA GLY GLN VAL PHE GLY ILE ASP          
SEQRES  15 A  563  GLY TRP ARG TRP VAL PHE LEU LEU ASN VAL PRO LEU GLY          
SEQRES  16 A  563  LEU LEU ALA LEU VAL THR VAL ARG LYS ALA LEU ASN LEU          
SEQRES  17 A  563  PRO HIS GLU ARG ARG GLU HIS ARG MET ASP VAL LEU GLY          
SEQRES  18 A  563  ALA ALA ALA LEU ALA LEU PHE LEU VAL PRO LEU LEU ILE          
SEQRES  19 A  563  VAL ALA GLU GLN GLY ARG THR TRP GLY TRP GLY SER PRO          
SEQRES  20 A  563  ALA ALA LEU ALA LEU PHE ALA LEU GLY ALA ALA GLY LEU          
SEQRES  21 A  563  ALA VAL PHE ILE PRO VAL GLU LEU ARG ARG GLY ASP GLU          
SEQRES  22 A  563  ALA ILE LEU PRO LEU GLY LEU PHE ARG ARG GLY SER ILE          
SEQRES  23 A  563  ALA LEU CYS SER ALA VAL ASN PHE THR ILE GLY VAL GLY          
SEQRES  24 A  563  ILE PHE GLY THR VAL THR THR LEU PRO LEU PHE LEU GLN          
SEQRES  25 A  563  MET VAL GLN GLY ARG THR PRO THR GLN ALA GLY LEU VAL          
SEQRES  26 A  563  VAL ILE PRO PHE MET LEU GLY THR ILE ALA SER GLN MET          
SEQRES  27 A  563  VAL SER GLY LYS LEU ILE ALA SER SER GLY ARG PHE LYS          
SEQRES  28 A  563  LYS LEU ALA ILE VAL GLY LEU GLY SER MET ALA GLY ALA          
SEQRES  29 A  563  LEU LEU ALA MET ALA THR THR GLY ALA THR THR PRO MET          
SEQRES  30 A  563  TRP GLY ILE VAL LEU ILE VAL LEU TRP LEU GLY VAL GLY          
SEQRES  31 A  563  ILE GLY LEU SER GLN THR VAL ILE THR SER PRO MET GLN          
SEQRES  32 A  563  ASN SER ALA PRO LYS SER GLN LEU GLY VAL ALA ASN GLY          
SEQRES  33 A  563  ALA SER GLY LEU CYS ARG GLN ILE GLY GLY SER THR GLY          
SEQRES  34 A  563  ILE ALA VAL LEU PHE SER VAL MET PHE ALA VAL ALA LEU          
SEQRES  35 A  563  GLY ARG LEU ALA ASP LEU LEU HIS THR PRO ARG TYR GLU          
SEQRES  36 A  563  ARG LEU LEU THR ASP PRO ALA ILE THR GLY ASP PRO ALA          
SEQRES  37 A  563  ASN HIS ARG PHE LEU ASP MET ALA GLU SER GLY GLN GLY          
SEQRES  38 A  563  ALA GLY ILE ASN LEU ASP ASP THR SER LEU LEU ASN GLY          
SEQRES  39 A  563  ILE ASP ALA ARG LEU MET GLN PRO VAL THR ASP SER PHE          
SEQRES  40 A  563  ALA HIS GLY PHE HIS ILE MET PHE LEU ALA GLY GLY VAL          
SEQRES  41 A  563  VAL LEU LEU ALA GLY PHE VAL MET THR TRP PHE LEU ARG          
SEQRES  42 A  563  GLU LEU GLN GLU GLU THR ALA PRO GLU GLU GLU ARG PRO          
SEQRES  43 A  563  ALA GLU SER GLY ALA GLY ALA LYS ASN GLY PRO LEU PRO          
SEQRES  44 A  563  ALA SER ASP ALA                                              
CRYST1    1.000    1.000    1.000  90.00  90.00  90.00 P 1           1          
ORIGX1      1.000000  0.000000  0.000000        0.00000                         
ORIGX2      0.000000  1.000000  0.000000        0.00000                         
ORIGX3      0.000000  0.000000  1.000000        0.00000                         
SCALE1      1.000000  0.000000  0.000000        0.00000                         
SCALE2      0.000000  1.000000  0.000000        0.00000                         
SCALE3      0.000000  0.000000  1.000000        0.00000                         
MODEL        1                                                                  
ATOM      1  N   MET A   1     -36.825  16.571  71.162  1.00 38.66           N  
ATOM      2  CA  MET A   1     -37.403  15.795  70.046  1.00 38.66           C  
ATOM      3  C   MET A   1     -36.918  16.433  68.755  1.00 38.66           C  
ATOM      4  CB  MET A   1     -38.938  15.780  70.139  1.00 38.66           C  
ATOM      5  O   MET A   1     -37.407  17.491  68.395  1.00 38.66           O  
ATOM      6  CG  MET A   1     -39.431  14.799  71.210  1.00 38.66           C  
ATOM      7  SD  MET A   1     -41.189  14.992  71.587  1.00 38.66           S  
ATOM      8  CE  MET A   1     -41.551  13.385  72.344  1.00 38.66           C  
ATOM      9  N   SER A   2     -35.864  15.868  68.162  1.00 35.31           N  
ATOM     10  CA  SER A   2     -35.227  16.350  66.931  1.00 35.31           C  
ATOM     11  C   SER A   2     -35.594  15.377  65.813  1.00 35.31           C  
ATOM     12  CB  SER A   2     -33.706  16.430  67.123  1.00 35.31           C  
ATOM     13  O   SER A   2     -35.322  14.183  65.931  1.00 35.31           O  
ATOM     14  OG  SER A   2     -33.116  17.012  65.985  1.00 35.31           O  
ATOM     15  N   SER A   3     -36.301  15.859  64.794  1.00 35.75           N  
ATOM     16  CA  SER A   3     -36.793  15.069  63.666  1.00 35.75           C  
ATOM     17  C   SER A   3     -35.680  14.858  62.639  1.00 35.75           C  
ATOM     18  CB  SER A   3     -37.996  15.785  63.036  1.00 35.75           C  
ATOM     19  O   SER A   3     -35.346  15.772  61.884  1.00 35.75           O  
ATOM     20  OG  SER A   3     -37.657  17.127  62.744  1.00 35.75           O  
ATOM     21  N   ALA A   4     -35.115  13.652  62.607  1.00 36.69           N  
ATOM     22  CA  ALA A   4     -34.240  13.201  61.533  1.00 36.69           C  
ATOM     23  C   ALA A   4     -35.082  12.709  60.344  1.00 36.69           C  
ATOM     24  CB  ALA A   4     -33.290  12.124  62.070  1.00 36.69           C  
ATOM     25  O   ALA A   4     -35.966  11.867  60.487  1.00 36.69           O  
ATOM     26  N   ASN A   5     -34.794  13.272  59.177  1.00 36.00           N  
ATOM     27  CA  ASN A   5     -35.367  12.942  57.879  1.00 36.00           C  
ATOM     28  C   ASN A   5     -34.701  11.652  57.341  1.00 36.00           C  
ATOM     29  CB  ASN A   5     -35.064  14.178  57.000  1.00 36.00           C  
ATOM     30  O   ASN A   5     -33.468  11.622  57.290  1.00 36.00           O  
ATOM     31  CG  ASN A   5     -35.931  14.321  55.770  1.00 36.00           C  
ATOM     32  ND2 ASN A   5     -35.569  15.206  54.870  1.00 36.00           N  
ATOM     33  OD1 ASN A   5     -36.960  13.693  55.621  1.00 36.00           O  
ATOM     34  N   PRO A   6     -35.428  10.591  56.940  1.00 40.53           N  
ATOM     35  CA  PRO A   6     -34.812   9.434  56.301  1.00 40.53           C  
ATOM     36  C   PRO A   6     -34.591   9.739  54.812  1.00 40.53           C  
ATOM     37  CB  PRO A   6     -35.772   8.271  56.564  1.00 40.53           C  
ATOM     38  O   PRO A   6     -35.539   9.872  54.040  1.00 40.53           O  
ATOM     39  CG  PRO A   6     -37.143   8.946  56.634  1.00 40.53           C  
ATOM     40  CD  PRO A   6     -36.858  10.379  57.102  1.00 40.53           C  
ATOM     41  N   GLY A   7     -33.329   9.886  54.406  1.00 32.16           N  
ATOM     42  CA  GLY A   7     -32.958  10.003  52.995  1.00 32.16           C  
ATOM     43  C   GLY A   7     -33.268   8.710  52.221  1.00 32.16           C  
ATOM     44  O   GLY A   7     -33.158   7.621  52.791  1.00 32.16           O  
ATOM     45  N   PRO A   8     -33.654   8.792  50.935  1.00 38.66           N  
ATOM     46  CA  PRO A   8     -33.952   7.615  50.130  1.00 38.66           C  
ATOM     47  C   PRO A   8     -32.663   6.841  49.819  1.00 38.66           C  
ATOM     48  CB  PRO A   8     -34.666   8.144  48.881  1.00 38.66           C  
ATOM     49  O   PRO A   8     -31.794   7.306  49.083  1.00 38.66           O  
ATOM     50  CG  PRO A   8     -34.124   9.565  48.727  1.00 38.66           C  
ATOM     51  CD  PRO A   8     -33.839  10.009  50.161  1.00 38.66           C  
ATOM     52  N   ALA A   9     -32.552   5.636  50.374  1.00 38.91           N  
ATOM     53  CA  ALA A   9     -31.588   4.635  49.942  1.00 38.91           C  
ATOM     54  C   ALA A   9     -32.015   4.108  48.565  1.00 38.91           C  
ATOM     55  CB  ALA A   9     -31.530   3.523  50.999  1.00 38.91           C  
ATOM     56  O   ALA A   9     -32.982   3.356  48.460  1.00 38.91           O  
ATOM     57  N   GLY A  10     -31.325   4.524  47.503  1.00 37.53           N  
ATOM     58  CA  GLY A  10     -31.662   4.041  46.168  1.00 37.53           C  
ATOM     59  C   GLY A  10     -30.896   4.665  45.012  1.00 37.53           C  
ATOM     60  O   GLY A  10     -31.541   5.041  44.050  1.00 37.53           O  
ATOM     61  N   THR A  11     -29.563   4.757  45.063  1.00 36.69           N  
ATOM     62  CA  THR A  11     -28.722   5.004  43.866  1.00 36.69           C  
ATOM     63  C   THR A  11     -27.270   4.563  44.102  1.00 36.69           C  
ATOM     64  CB  THR A  11     -28.714   6.476  43.384  1.00 36.69           C  
ATOM     65  O   THR A  11     -26.363   5.391  44.158  1.00 36.69           O  
ATOM     66  CG2 THR A  11     -29.976   6.994  42.699  1.00 36.69           C  
ATOM     67  OG1 THR A  11     -28.422   7.334  44.459  1.00 36.69           O  
ATOM     68  N   ALA A  12     -27.024   3.262  44.262  1.00 32.97           N  
ATOM     69  CA  ALA A  12     -25.661   2.719  44.328  1.00 32.97           C  
ATOM     70  C   ALA A  12     -25.507   1.443  43.483  1.00 32.97           C  
ATOM     71  CB  ALA A  12     -25.232   2.558  45.794  1.00 32.97           C  
ATOM     72  O   ALA A  12     -24.934   0.464  43.941  1.00 32.97           O  
ATOM     73  N   ASP A  13     -26.028   1.463  42.249  1.00 33.94           N  
ATOM     74  CA  ASP A  13     -25.819   0.387  41.262  1.00 33.94           C  
ATOM     75  C   ASP A  13     -25.435   0.927  39.865  1.00 33.94           C  
ATOM     76  CB  ASP A  13     -27.021  -0.579  41.252  1.00 33.94           C  
ATOM     77  O   ASP A  13     -25.801   0.384  38.828  1.00 33.94           O  
ATOM     78  CG  ASP A  13     -26.653  -2.008  40.817  1.00 33.94           C  
ATOM     79  OD1 ASP A  13     -25.455  -2.364  40.884  1.00 33.94           O  
ATOM     80  OD2 ASP A  13     -27.598  -2.755  40.476  1.00 33.94           O  
ATOM     81  N   GLN A  14     -24.710   2.051  39.814  1.00 33.59           N  
ATOM     82  CA  GLN A  14     -24.138   2.594  38.568  1.00 33.59           C  
ATOM     83  C   GLN A  14     -22.615   2.781  38.653  1.00 33.59           C  
ATOM     84  CB  GLN A  14     -24.880   3.854  38.086  1.00 33.59           C  
ATOM     85  O   GLN A  14     -22.059   3.740  38.122  1.00 33.59           O  
ATOM     86  CG  GLN A  14     -26.304   3.551  37.594  1.00 33.59           C  
ATOM     87  CD  GLN A  14     -26.933   4.723  36.842  1.00 33.59           C  
ATOM     88  NE2 GLN A  14     -28.244   4.790  36.773  1.00 33.59           N  
ATOM     89  OE1 GLN A  14     -26.286   5.592  36.286  1.00 33.59           O  
ATOM     90  N   ALA A  15     -21.917   1.846  39.300  1.00 34.03           N  
ATOM     91  CA  ALA A  15     -20.481   1.692  39.086  1.00 34.03           C  
ATOM     92  C   ALA A  15     -20.266   0.939  37.758  1.00 34.03           C  
ATOM     93  CB  ALA A  15     -19.854   1.001  40.300  1.00 34.03           C  
ATOM     94  O   ALA A  15     -20.805  -0.148  37.560  1.00 34.03           O  
ATOM     95  N   GLY A  16     -19.532   1.558  36.828  1.00 38.78           N  
ATOM     96  CA  GLY A  16     -19.374   1.150  35.430  1.00 38.78           C  
ATOM     97  C   GLY A  16     -19.153  -0.350  35.215  1.00 38.78           C  
ATOM     98  O   GLY A  16     -18.114  -0.902  35.568  1.00 38.78           O  
ATOM     99  N   GLY A  17     -20.136  -0.999  34.587  1.00 40.97           N  
ATOM    100  CA  GLY A  17     -20.094  -2.422  34.275  1.00 40.97           C  
ATOM    101  C   GLY A  17     -18.962  -2.751  33.305  1.00 40.97           C  
ATOM    102  O   GLY A  17     -19.068  -2.510  32.103  1.00 40.97           O  
ATOM    103  N   ALA A  18     -17.886  -3.339  33.824  1.00 58.03           N  
ATOM    104  CA  ALA A  18     -16.887  -4.010  33.009  1.00 58.03           C  
ATOM    105  C   ALA A  18     -17.577  -5.110  32.179  1.00 58.03           C  
ATOM    106  CB  ALA A  18     -15.793  -4.566  33.930  1.00 58.03           C  
ATOM    107  O   ALA A  18     -18.288  -5.960  32.720  1.00 58.03           O  
ATOM    108  N   PHE A  19     -17.395  -5.089  30.856  1.00 65.06           N  
ATOM    109  CA  PHE A  19     -17.963  -6.101  29.966  1.00 65.06           C  
ATOM    110  C   PHE A  19     -17.514  -7.506  30.376  1.00 65.06           C  
ATOM    111  CB  PHE A  19     -17.546  -5.832  28.517  1.00 65.06           C  
ATOM    112  O   PHE A  19     -16.335  -7.749  30.636  1.00 65.06           O  
ATOM    113  CG  PHE A  19     -18.192  -4.609  27.911  1.00 65.06           C  
ATOM    114  CD1 PHE A  19     -19.491  -4.704  27.384  1.00 65.06           C  
ATOM    115  CD2 PHE A  19     -17.497  -3.386  27.862  1.00 65.06           C  
ATOM    116  CE1 PHE A  19     -20.082  -3.587  26.776  1.00 65.06           C  
ATOM    117  CE2 PHE A  19     -18.082  -2.271  27.240  1.00 65.06           C  
ATOM    118  CZ  PHE A  19     -19.369  -2.380  26.689  1.00 65.06           C  
ATOM    119  N   THR A  20     -18.440  -8.465  30.376  1.00 76.50           N  
ATOM    120  CA  THR A  20     -18.083  -9.865  30.644  1.00 76.50           C  
ATOM    121  C   THR A  20     -17.227 -10.424  29.505  1.00 76.50           C  
ATOM    122  CB  THR A  20     -19.312 -10.758  30.868  1.00 76.50           C  
ATOM    123  O   THR A  20     -17.457 -10.116  28.334  1.00 76.50           O  
ATOM    124  CG2 THR A  20     -20.199 -10.274  32.012  1.00 76.50           C  
ATOM    125  OG1 THR A  20     -20.103 -10.802  29.705  1.00 76.50           O  
ATOM    126  N   HIS A  21     -16.286 -11.323  29.809  1.00 75.00           N  
ATOM    127  CA  HIS A  21     -15.422 -11.958  28.800  1.00 75.00           C  
ATOM    128  C   HIS A  21     -16.218 -12.573  27.632  1.00 75.00           C  
ATOM    129  CB  HIS A  21     -14.572 -13.028  29.502  1.00 75.00           C  
ATOM    130  O   HIS A  21     -15.825 -12.485  26.470  1.00 75.00           O  
ATOM    131  CG  HIS A  21     -13.524 -13.633  28.605  1.00 75.00           C  
ATOM    132  CD2 HIS A  21     -13.444 -14.933  28.181  1.00 75.00           C  
ATOM    133  ND1 HIS A  21     -12.438 -12.969  28.080  1.00 75.00           N  
ATOM    134  CE1 HIS A  21     -11.727 -13.844  27.356  1.00 75.00           C  
ATOM    135  NE2 HIS A  21     -12.297 -15.060  27.389  1.00 75.00           N  
ATOM    136  N   ARG A  22     -17.403 -13.129  27.921  1.00 77.44           N  
ATOM    137  CA  ARG A  22     -18.307 -13.704  26.916  1.00 77.44           C  
ATOM    138  C   ARG A  22     -18.904 -12.643  25.982  1.00 77.44           C  
ATOM    139  CB  ARG A  22     -19.385 -14.521  27.645  1.00 77.44           C  
ATOM    140  O   ARG A  22     -19.003 -12.889  24.781  1.00 77.44           O  
ATOM    141  CG  ARG A  22     -20.088 -15.520  26.716  1.00 77.44           C  
ATOM    142  CD  ARG A  22     -21.074 -16.372  27.524  1.00 77.44           C  
ATOM    143  NE  ARG A  22     -21.703 -17.416  26.694  1.00 77.44           N  
ATOM    144  NH1 ARG A  22     -23.164 -18.211  28.283  1.00 77.44           N  
ATOM    145  NH2 ARG A  22     -23.110 -19.156  26.265  1.00 77.44           N  
ATOM    146  CZ  ARG A  22     -22.652 -18.252  27.083  1.00 77.44           C  
ATOM    147  N   GLN A  23     -19.263 -11.465  26.497  1.00 77.75           N  
ATOM    148  CA  GLN A  23     -19.706 -10.332  25.672  1.00 77.75           C  
ATOM    149  C   GLN A  23     -18.566  -9.813  24.791  1.00 77.75           C  
ATOM    150  CB  GLN A  23     -20.237  -9.202  26.564  1.00 77.75           C  
ATOM    151  O   GLN A  23     -18.786  -9.578  23.603  1.00 77.75           O  
ATOM    152  CG  GLN A  23     -21.618  -9.515  27.167  1.00 77.75           C  
ATOM    153  CD  GLN A  23     -21.960  -8.598  28.337  1.00 77.75           C  
ATOM    154  NE2 GLN A  23     -23.220  -8.363  28.623  1.00 77.75           N  
ATOM    155  OE1 GLN A  23     -21.095  -8.134  29.062  1.00 77.75           O  
ATOM    156  N   ILE A  24     -17.347  -9.727  25.338  1.00 79.12           N  
ATOM    157  CA  ILE A  24     -16.156  -9.310  24.587  1.00 79.12           C  
ATOM    158  C   ILE A  24     -15.893 -10.267  23.422  1.00 79.12           C  
ATOM    159  CB  ILE A  24     -14.921  -9.152  25.506  1.00 79.12           C  
ATOM    160  O   ILE A  24     -15.798  -9.828  22.279  1.00 79.12           O  
ATOM    161  CG1 ILE A  24     -15.193  -8.080  26.588  1.00 79.12           C  
ATOM    162  CG2 ILE A  24     -13.670  -8.799  24.676  1.00 79.12           C  
ATOM    163  CD1 ILE A  24     -14.042  -7.851  27.574  1.00 79.12           C  
ATOM    164  N   LEU A  25     -15.856 -11.579  23.673  1.00 81.81           N  
ATOM    165  CA  LEU A  25     -15.639 -12.579  22.622  1.00 81.81           C  
ATOM    166  C   LEU A  25     -16.745 -12.581  21.557  1.00 81.81           C  
ATOM    167  CB  LEU A  25     -15.510 -13.972  23.254  1.00 81.81           C  
ATOM    168  O   LEU A  25     -16.460 -12.744  20.371  1.00 81.81           O  
ATOM    169  CG  LEU A  25     -14.209 -14.216  24.040  1.00 81.81           C  
ATOM    170  CD1 LEU A  25     -14.268 -15.634  24.606  1.00 81.81           C  
ATOM    171  CD2 LEU A  25     -12.957 -14.092  23.166  1.00 81.81           C  
ATOM    172  N   THR A  26     -18.000 -12.356  21.953  1.00 81.81           N  
ATOM    173  CA  THR A  26     -19.114 -12.292  20.996  1.00 81.81           C  
ATOM    174  C   THR A  26     -18.989 -11.057  20.100  1.00 81.81           C  
ATOM    175  CB  THR A  26     -20.482 -12.317  21.695  1.00 81.81           C  
ATOM    176  O   THR A  26     -19.118 -11.174  18.882  1.00 81.81           O  
ATOM    177  CG2 THR A  26     -21.607 -12.613  20.705  1.00 81.81           C  
ATOM    178  OG1 THR A  26     -20.552 -13.359  22.643  1.00 81.81           O  
ATOM    179  N   ALA A  27     -18.657  -9.888  20.658  1.00 82.69           N  
ATOM    180  CA  ALA A  27     -18.379  -8.688  19.867  1.00 82.69           C  
ATOM    181  C   ALA A  27     -17.161  -8.886  18.947  1.00 82.69           C  
ATOM    182  CB  ALA A  27     -18.189  -7.512  20.830  1.00 82.69           C  
ATOM    183  O   ALA A  27     -17.218  -8.551  17.762  1.00 82.69           O  
ATOM    184  N   MET A  28     -16.098  -9.513  19.466  1.00 85.44           N  
ATOM    185  CA  MET A  28     -14.897  -9.864  18.707  1.00 85.44           C  
ATOM    186  C   MET A  28     -15.196 -10.770  17.518  1.00 85.44           C  
ATOM    187  CB  MET A  28     -13.840 -10.509  19.614  1.00 85.44           C  
ATOM    188  O   MET A  28     -14.617 -10.554  16.465  1.00 85.44           O  
ATOM    189  CG  MET A  28     -13.126  -9.483  20.501  1.00 85.44           C  
ATOM    190  SD  MET A  28     -12.229  -8.181  19.616  1.00 85.44           S  
ATOM    191  CE  MET A  28     -10.978  -9.122  18.701  1.00 85.44           C  
ATOM    192  N   SER A  29     -16.119 -11.728  17.625  1.00 85.81           N  
ATOM    193  CA  SER A  29     -16.461 -12.598  16.489  1.00 85.81           C  
ATOM    194  C   SER A  29     -16.993 -11.815  15.277  1.00 85.81           C  
ATOM    195  CB  SER A  29     -17.441 -13.690  16.926  1.00 85.81           C  
ATOM    196  O   SER A  29     -16.563 -12.056  14.151  1.00 85.81           O  
ATOM    197  OG  SER A  29     -18.741 -13.188  17.174  1.00 85.81           O  
ATOM    198  N   GLY A  30     -17.850 -10.812  15.505  1.00 85.94           N  
ATOM    199  CA  GLY A  30     -18.357  -9.940  14.443  1.00 85.94           C  
ATOM    200  C   GLY A  30     -17.281  -9.009  13.880  1.00 85.94           C  
ATOM    201  O   GLY A  30     -17.228  -8.784  12.673  1.00 85.94           O  
ATOM    202  N   LEU A  31     -16.394  -8.503  14.743  1.00 87.62           N  
ATOM    203  CA  LEU A  31     -15.242  -7.690  14.341  1.00 87.62           C  
ATOM    204  C   LEU A  31     -14.277  -8.493  13.460  1.00 87.62           C  
ATOM    205  CB  LEU A  31     -14.538  -7.155  15.600  1.00 87.62           C  
ATOM    206  O   LEU A  31     -13.914  -8.042  12.378  1.00 87.62           O  
ATOM    207  CG  LEU A  31     -15.363  -6.076  16.325  1.00 87.62           C  
ATOM    208  CD1 LEU A  31     -15.047  -6.032  17.818  1.00 87.62           C  
ATOM    209  CD2 LEU A  31     -15.032  -4.697  15.777  1.00 87.62           C  
ATOM    210  N   LEU A  32     -13.923  -9.703  13.895  1.00 91.00           N  
ATOM    211  CA  LEU A  32     -13.023 -10.614  13.191  1.00 91.00           C  
ATOM    212  C   LEU A  32     -13.577 -11.025  11.835  1.00 91.00           C  
ATOM    213  CB  LEU A  32     -12.785 -11.868  14.052  1.00 91.00           C  
ATOM    214  O   LEU A  32     -12.829 -11.026  10.865  1.00 91.00           O  
ATOM    215  CG  LEU A  32     -11.914 -11.609  15.289  1.00 91.00           C  
ATOM    216  CD1 LEU A  32     -11.985 -12.796  16.252  1.00 91.00           C  
ATOM    217  CD2 LEU A  32     -10.456 -11.403  14.911  1.00 91.00           C  
ATOM    218  N   LEU A  33     -14.876 -11.326  11.753  1.00 90.44           N  
ATOM    219  CA  LEU A  33     -15.509 -11.691  10.490  1.00 90.44           C  
ATOM    220  C   LEU A  33     -15.453 -10.545   9.473  1.00 90.44           C  
ATOM    221  CB  LEU A  33     -16.951 -12.136  10.777  1.00 90.44           C  
ATOM    222  O   LEU A  33     -15.170 -10.776   8.304  1.00 90.44           O  
ATOM    223  CG  LEU A  33     -17.699 -12.647   9.533  1.00 90.44           C  
ATOM    224  CD1 LEU A  33     -17.020 -13.855   8.887  1.00 90.44           C  
ATOM    225  CD2 LEU A  33     -19.106 -13.069   9.941  1.00 90.44           C  
ATOM    226  N   ALA A  34     -15.675  -9.307   9.913  1.00 88.88           N  
ATOM    227  CA  ALA A  34     -15.605  -8.143   9.034  1.00 88.88           C  
ATOM    228  C   ALA A  34     -14.163  -7.773   8.628  1.00 88.88           C  
ATOM    229  CB  ALA A  34     -16.360  -6.997   9.704  1.00 88.88           C  
ATOM    230  O   ALA A  34     -13.937  -7.416   7.473  1.00 88.88           O  
ATOM    231  N   VAL A  35     -13.175  -7.918   9.522  1.00 89.75           N  
ATOM    232  CA  VAL A  35     -11.752  -7.776   9.150  1.00 89.75           C  
ATOM    233  C   VAL A  35     -11.333  -8.868   8.172  1.00 89.75           C  
ATOM    234  CB  VAL A  35     -10.826  -7.791  10.382  1.00 89.75           C  
ATOM    235  O   VAL A  35     -10.675  -8.570   7.178  1.00 89.75           O  
ATOM    236  CG1 VAL A  35      -9.335  -7.847  10.013  1.00 89.75           C  
ATOM    237  CG2 VAL A  35     -11.034  -6.511  11.188  1.00 89.75           C  
ATOM    238  N   PHE A  36     -11.738 -10.114   8.427  1.00 91.50           N  
ATOM    239  CA  PHE A  36     -11.516 -11.236   7.518  1.00 91.50           C  
ATOM    240  C   PHE A  36     -12.094 -10.932   6.135  1.00 91.50           C  
ATOM    241  CB  PHE A  36     -12.137 -12.509   8.110  1.00 91.50           C  
ATOM    242  O   PHE A  36     -11.398 -11.109   5.146  1.00 91.50           O  
ATOM    243  CG  PHE A  36     -12.083 -13.697   7.174  1.00 91.50           C  
ATOM    244  CD1 PHE A  36     -13.202 -14.029   6.386  1.00 91.50           C  
ATOM    245  CD2 PHE A  36     -10.896 -14.441   7.054  1.00 91.50           C  
ATOM    246  CE1 PHE A  36     -13.130 -15.100   5.479  1.00 91.50           C  
ATOM    247  CE2 PHE A  36     -10.822 -15.500   6.134  1.00 91.50           C  
ATOM    248  CZ  PHE A  36     -11.938 -15.833   5.349  1.00 91.50           C  
ATOM    249  N   LEU A  37     -13.316 -10.399   6.069  1.00 89.69           N  
ATOM    250  CA  LEU A  37     -13.974 -10.017   4.821  1.00 89.69           C  
ATOM    251  C   LEU A  37     -13.172  -8.980   4.023  1.00 89.69           C  
ATOM    252  CB  LEU A  37     -15.361  -9.459   5.176  1.00 89.69           C  
ATOM    253  O   LEU A  37     -12.900  -9.175   2.842  1.00 89.69           O  
ATOM    254  CG  LEU A  37     -16.315  -9.461   3.984  1.00 89.69           C  
ATOM    255  CD1 LEU A  37     -16.715 -10.891   3.655  1.00 89.69           C  
ATOM    256  CD2 LEU A  37     -17.568  -8.661   4.347  1.00 89.69           C  
ATOM    257  N   ALA A  38     -12.757  -7.893   4.681  1.00 88.12           N  
ATOM    258  CA  ALA A  38     -11.989  -6.824   4.044  1.00 88.12           C  
ATOM    259  C   ALA A  38     -10.603  -7.296   3.570  1.00 88.12           C  
ATOM    260  CB  ALA A  38     -11.865  -5.674   5.050  1.00 88.12           C  
ATOM    261  O   ALA A  38     -10.093  -6.826   2.552  1.00 88.12           O  
ATOM    262  N   ALA A  39      -9.988  -8.218   4.313  1.00 86.31           N  
ATOM    263  CA  ALA A  39      -8.699  -8.815   3.981  1.00 86.31           C  
ATOM    264  C   ALA A  39      -8.802  -9.837   2.841  1.00 86.31           C  
ATOM    265  CB  ALA A  39      -8.179  -9.473   5.257  1.00 86.31           C  
ATOM    266  O   ALA A  39      -7.948  -9.877   1.954  1.00 86.31           O  
ATOM    267  N   LEU A  40      -9.861 -10.648   2.855  1.00 88.44           N  
ATOM    268  CA  LEU A  40     -10.150 -11.637   1.828  1.00 88.44           C  
ATOM    269  C   LEU A  40     -10.345 -10.914   0.496  1.00 88.44           C  
ATOM    270  CB  LEU A  40     -11.389 -12.445   2.263  1.00 88.44           C  
ATOM    271  O   LEU A  40      -9.636 -11.186  -0.461  1.00 88.44           O  
ATOM    272  CG  LEU A  40     -11.729 -13.618   1.335  1.00 88.44           C  
ATOM    273  CD1 LEU A  40     -10.745 -14.774   1.520  1.00 88.44           C  
ATOM    274  CD2 LEU A  40     -13.134 -14.139   1.626  1.00 88.44           C  
ATOM    275  N   ASP A  41     -11.196  -9.895   0.464  1.00 90.12           N  
ATOM    276  CA  ASP A  41     -11.456  -9.097  -0.735  1.00 90.12           C  
ATOM    277  C   ASP A  41     -10.189  -8.461  -1.349  1.00 90.12           C  
ATOM    278  CB  ASP A  41     -12.480  -8.045  -0.328  1.00 90.12           C  
ATOM    279  O   ASP A  41     -10.007  -8.501  -2.567  1.00 90.12           O  
ATOM    280  CG  ASP A  41     -12.837  -7.118  -1.477  1.00 90.12           C  
ATOM    281  OD1 ASP A  41     -13.739  -7.474  -2.269  1.00 90.12           O  
ATOM    282  OD2 ASP A  41     -12.219  -6.032  -1.528  1.00 90.12           O  
ATOM    283  N   GLN A  42      -9.258  -7.959  -0.527  1.00 83.25           N  
ATOM    284  CA  GLN A  42      -7.973  -7.442  -1.025  1.00 83.25           C  
ATOM    285  C   GLN A  42      -7.099  -8.514  -1.686  1.00 83.25           C  
ATOM    286  CB  GLN A  42      -7.163  -6.797   0.112  1.00 83.25           C  
ATOM    287  O   GLN A  42      -6.309  -8.198  -2.574  1.00 83.25           O  
ATOM    288  CG  GLN A  42      -7.605  -5.362   0.410  1.00 83.25           C  
ATOM    289  CD  GLN A  42      -6.696  -4.664   1.423  1.00 83.25           C  
ATOM    290  NE2 GLN A  42      -7.199  -3.714   2.182  1.00 83.25           N  
ATOM    291  OE1 GLN A  42      -5.516  -4.931   1.568  1.00 83.25           O  
ATOM    292  N   THR A  43      -7.199  -9.765  -1.242  1.00 81.69           N  
ATOM    293  CA  THR A  43      -6.272 -10.837  -1.633  1.00 81.69           C  
ATOM    294  C   THR A  43      -6.838 -11.743  -2.724  1.00 81.69           C  
ATOM    295  CB  THR A  43      -5.813 -11.634  -0.405  1.00 81.69           C  
ATOM    296  O   THR A  43      -6.082 -12.196  -3.580  1.00 81.69           O  
ATOM    297  CG2 THR A  43      -4.975 -10.756   0.527  1.00 81.69           C  
ATOM    298  OG1 THR A  43      -6.904 -12.107   0.343  1.00 81.69           O  
ATOM    299  N   VAL A  44      -8.158 -11.946  -2.766  1.00 85.94           N  
ATOM    300  CA  VAL A  44      -8.846 -12.737  -3.803  1.00 85.94           C  
ATOM    301  C   VAL A  44      -8.660 -12.120  -5.193  1.00 85.94           C  
ATOM    302  CB  VAL A  44     -10.352 -12.852  -3.483  1.00 85.94           C  
ATOM    303  O   VAL A  44      -8.422 -12.836  -6.172  1.00 85.94           O  
ATOM    304  CG1 VAL A  44     -11.089 -13.685  -4.524  1.00 85.94           C  
ATOM    305  CG2 VAL A  44     -10.672 -13.597  -2.184  1.00 85.94           C  
ATOM    306  N   ILE A  45      -8.724 -10.786  -5.288  1.00 84.88           N  
ATOM    307  CA  ILE A  45      -8.686 -10.082  -6.575  1.00 84.88           C  
ATOM    308  C   ILE A  45      -7.376 -10.333  -7.328  1.00 84.88           C  
ATOM    309  CB  ILE A  45      -8.991  -8.575  -6.372  1.00 84.88           C  
ATOM    310  O   ILE A  45      -7.392 -10.438  -8.549  1.00 84.88           O  
ATOM    311  CG1 ILE A  45      -9.938  -8.083  -7.486  1.00 84.88           C  
ATOM    312  CG2 ILE A  45      -7.722  -7.704  -6.257  1.00 84.88           C  
ATOM    313  CD1 ILE A  45     -10.457  -6.659  -7.253  1.00 84.88           C  
ATOM    314  N   ALA A  46      -6.261 -10.510  -6.611  1.00 76.12           N  
ATOM    315  CA  ALA A  46      -4.944 -10.716  -7.208  1.00 76.12           C  
ATOM    316  C   ALA A  46      -4.895 -11.970  -8.097  1.00 76.12           C  
ATOM    317  CB  ALA A  46      -3.915 -10.796  -6.074  1.00 76.12           C  
ATOM    318  O   ALA A  46      -4.226 -11.969  -9.126  1.00 76.12           O  
ATOM    319  N   THR A  47      -5.633 -13.020  -7.728  1.00 79.25           N  
ATOM    320  CA  THR A  47      -5.705 -14.267  -8.507  1.00 79.25           C  
ATOM    321  C   THR A  47      -6.766 -14.255  -9.600  1.00 79.25           C  
ATOM    322  CB  THR A  47      -5.931 -15.476  -7.597  1.00 79.25           C  
ATOM    323  O   THR A  47      -6.597 -14.929 -10.609  1.00 79.25           O  
ATOM    324  CG2 THR A  47      -4.672 -15.763  -6.786  1.00 79.25           C  
ATOM    325  OG1 THR A  47      -6.975 -15.266  -6.668  1.00 79.25           O  
ATOM    326  N   ALA A  48      -7.837 -13.477  -9.431  1.00 83.69           N  
ATOM    327  CA  ALA A  48      -8.940 -13.424 -10.389  1.00 83.69           C  
ATOM    328  C   ALA A  48      -8.790 -12.308 -11.438  1.00 83.69           C  
ATOM    329  CB  ALA A  48     -10.241 -13.303  -9.593  1.00 83.69           C  
ATOM    330  O   ALA A  48      -9.486 -12.330 -12.450  1.00 83.69           O  
ATOM    331  N   MET A  49      -7.886 -11.340 -11.223  1.00 84.38           N  
ATOM    332  CA  MET A  49      -7.797 -10.107 -12.019  1.00 84.38           C  
ATOM    333  C   MET A  49      -7.678 -10.358 -13.522  1.00 84.38           C  
ATOM    334  CB  MET A  49      -6.595  -9.264 -11.554  1.00 84.38           C  
ATOM    335  O   MET A  49      -8.322  -9.674 -14.311  1.00 84.38           O  
ATOM    336  CG  MET A  49      -6.577  -7.874 -12.205  1.00 84.38           C  
ATOM    337  SD  MET A  49      -8.057  -6.872 -11.881  1.00 84.38           S  
ATOM    338  CE  MET A  49      -7.780  -6.436 -10.147  1.00 84.38           C  
ATOM    339  N   ARG A  50      -6.877 -11.351 -13.922  1.00 81.19           N  
ATOM    340  CA  ARG A  50      -6.690 -11.676 -15.338  1.00 81.19           C  
ATOM    341  C   ARG A  50      -7.999 -12.134 -15.981  1.00 81.19           C  
ATOM    342  CB  ARG A  50      -5.570 -12.708 -15.484  1.00 81.19           C  
ATOM    343  O   ARG A  50      -8.405 -11.553 -16.977  1.00 81.19           O  
ATOM    344  CG  ARG A  50      -5.275 -12.960 -16.964  1.00 81.19           C  
ATOM    345  CD  ARG A  50      -4.115 -13.940 -17.099  1.00 81.19           C  
ATOM    346  NE  ARG A  50      -3.851 -14.207 -18.517  1.00 81.19           N  
ATOM    347  NH1 ARG A  50      -1.974 -15.490 -18.230  1.00 81.19           N  
ATOM    348  NH2 ARG A  50      -2.718 -15.038 -20.293  1.00 81.19           N  
ATOM    349  CZ  ARG A  50      -2.850 -14.907 -19.006  1.00 81.19           C  
ATOM    350  N   THR A  51      -8.685 -13.095 -15.366  1.00 83.00           N  
ATOM    351  CA  THR A  51      -9.985 -13.595 -15.836  1.00 83.00           C  
ATOM    352  C   THR A  51     -11.024 -12.480 -15.915  1.00 83.00           C  
ATOM    353  CB  THR A  51     -10.499 -14.693 -14.894  1.00 83.00           C  
ATOM    354  O   THR A  51     -11.745 -12.382 -16.902  1.00 83.00           O  
ATOM    355  CG2 THR A  51     -11.739 -15.405 -15.428  1.00 83.00           C  
ATOM    356  OG1 THR A  51      -9.499 -15.671 -14.717  1.00 83.00           O  
ATOM    357  N   ILE A  52     -11.068 -11.606 -14.904  1.00 84.62           N  
ATOM    358  CA  ILE A  52     -11.972 -10.447 -14.875  1.00 84.62           C  
ATOM    359  C   ILE A  52     -11.699  -9.522 -16.064  1.00 84.62           C  
ATOM    360  CB  ILE A  52     -11.807  -9.685 -13.540  1.00 84.62           C  
ATOM    361  O   ILE A  52     -12.618  -9.070 -16.736  1.00 84.62           O  
ATOM    362  CG1 ILE A  52     -12.257 -10.562 -12.352  1.00 84.62           C  
ATOM    363  CG2 ILE A  52     -12.608  -8.374 -13.550  1.00 84.62           C  
ATOM    364  CD1 ILE A  52     -11.931  -9.997 -10.964  1.00 84.62           C  
ATOM    365  N   ALA A  53     -10.431  -9.229 -16.333  1.00 81.38           N  
ATOM    366  CA  ALA A  53     -10.057  -8.312 -17.397  1.00 81.38           C  
ATOM    367  C   ALA A  53     -10.226  -8.894 -18.800  1.00 81.38           C  
ATOM    368  CB  ALA A  53      -8.612  -7.954 -17.160  1.00 81.38           C  
ATOM    369  O   ALA A  53     -10.470  -8.135 -19.740  1.00 81.38           O  
ATOM    370  N   ASP A  54     -10.083 -10.212 -18.934  1.00 82.50           N  
ATOM    371  CA  ASP A  54     -10.358 -10.934 -20.170  1.00 82.50           C  
ATOM    372  C   ASP A  54     -11.868 -10.890 -20.482  1.00 82.50           C  
ATOM    373  CB  ASP A  54      -9.787 -12.367 -20.079  1.00 82.50           C  
ATOM    374  O   ASP A  54     -12.231 -10.560 -21.613  1.00 82.50           O  
ATOM    375  CG  ASP A  54      -8.243 -12.439 -20.089  1.00 82.50           C  
ATOM    376  OD1 ASP A  54      -7.593 -11.471 -20.552  1.00 82.50           O  
ATOM    377  OD2 ASP A  54      -7.685 -13.486 -19.672  1.00 82.50           O  
ATOM    378  N   ASP A  55     -12.731 -11.102 -19.474  1.00 85.25           N  
ATOM    379  CA  ASP A  55     -14.202 -11.023 -19.593  1.00 85.25           C  
ATOM    380  C   ASP A  55     -14.705  -9.590 -19.845  1.00 85.25           C  
ATOM    381  CB  ASP A  55     -14.849 -11.599 -18.316  1.00 85.25           C  
ATOM    382  O   ASP A  55     -15.571  -9.360 -20.683  1.00 85.25           O  
ATOM    383  CG  ASP A  55     -16.357 -11.862 -18.470  1.00 85.25           C  
ATOM    384  OD1 ASP A  55     -16.702 -12.633 -19.386  1.00 85.25           O  
ATOM    385  OD2 ASP A  55     -17.150 -11.387 -17.611  1.00 85.25           O  
ATOM    386  N   LEU A  56     -14.130  -8.598 -19.157  1.00 85.88           N  
ATOM    387  CA  LEU A  56     -14.522  -7.185 -19.271  1.00 85.88           C  
ATOM    388  C   LEU A  56     -13.787  -6.423 -20.387  1.00 85.88           C  
ATOM    389  CB  LEU A  56     -14.352  -6.495 -17.904  1.00 85.88           C  
ATOM    390  O   LEU A  56     -13.945  -5.205 -20.500  1.00 85.88           O  
ATOM    391  CG  LEU A  56     -15.243  -7.051 -16.778  1.00 85.88           C  
ATOM    392  CD1 LEU A  56     -14.962  -6.272 -15.491  1.00 85.88           C  
ATOM    393  CD2 LEU A  56     -16.731  -6.911 -17.093  1.00 85.88           C  
ATOM    394  N   HIS A  57     -12.954  -7.112 -21.175  1.00 79.62           N  
ATOM    395  CA  HIS A  57     -12.140  -6.550 -22.262  1.00 79.62           C  
ATOM    396  C   HIS A  57     -11.325  -5.299 -21.861  1.00 79.62           C  
ATOM    397  CB  HIS A  57     -13.018  -6.337 -23.505  1.00 79.62           C  
ATOM    398  O   HIS A  57     -11.158  -4.365 -22.645  1.00 79.62           O  
ATOM    399  CG  HIS A  57     -13.737  -7.576 -23.980  1.00 79.62           C  
ATOM    400  CD2 HIS A  57     -15.029  -7.638 -24.425  1.00 79.62           C  
ATOM    401  ND1 HIS A  57     -13.223  -8.853 -24.058  1.00 79.62           N  
ATOM    402  CE1 HIS A  57     -14.181  -9.651 -24.556  1.00 79.62           C  
ATOM    403  NE2 HIS A  57     -15.292  -8.951 -24.822  1.00 79.62           N  
ATOM    404  N   GLY A  58     -10.812  -5.271 -20.626  1.00 75.75           N  
ATOM    405  CA  GLY A  58     -10.204  -4.093 -19.995  1.00 75.75           C  
ATOM    406  C   GLY A  58      -8.779  -4.321 -19.496  1.00 75.75           C  
ATOM    407  O   GLY A  58      -8.465  -3.998 -18.353  1.00 75.75           O  
ATOM    408  N   GLN A  59      -7.914  -4.907 -20.327  1.00 73.12           N  
ATOM    409  CA  GLN A  59      -6.569  -5.353 -19.927  1.00 73.12           C  
ATOM    410  C   GLN A  59      -5.642  -4.211 -19.481  1.00 73.12           C  
ATOM    411  CB  GLN A  59      -5.942  -6.145 -21.081  1.00 73.12           C  
ATOM    412  O   GLN A  59      -4.877  -4.385 -18.535  1.00 73.12           O  
ATOM    413  CG  GLN A  59      -6.670  -7.482 -21.327  1.00 73.12           C  
ATOM    414  CD  GLN A  59      -6.812  -7.816 -22.808  1.00 73.12           C  
ATOM    415  NE2 GLN A  59      -7.867  -8.501 -23.183  1.00 73.12           N  
ATOM    416  OE1 GLN A  59      -6.002  -7.460 -23.648  1.00 73.12           O  
ATOM    417  N   THR A  60      -5.742  -3.033 -20.099  1.00 71.50           N  
ATOM    418  CA  THR A  60      -4.985  -1.834 -19.694  1.00 71.50           C  
ATOM    419  C   THR A  60      -5.500  -1.214 -18.399  1.00 71.50           C  
ATOM    420  CB  THR A  60      -5.021  -0.766 -20.797  1.00 71.50           C  
ATOM    421  O   THR A  60      -4.730  -0.616 -17.656  1.00 71.50           O  
ATOM    422  CG2 THR A  60      -4.058  -1.126 -21.927  1.00 71.50           C  
ATOM    423  OG1 THR A  60      -6.322  -0.662 -21.342  1.00 71.50           O  
ATOM    424  N   GLU A  61      -6.783  -1.399 -18.085  1.00 75.44           N  
ATOM    425  CA  GLU A  61      -7.442  -0.749 -16.946  1.00 75.44           C  
ATOM    426  C   GLU A  61      -7.428  -1.608 -15.668  1.00 75.44           C  
ATOM    427  CB  GLU A  61      -8.863  -0.307 -17.334  1.00 75.44           C  
ATOM    428  O   GLU A  61      -8.017  -1.236 -14.652  1.00 75.44           O  
ATOM    429  CG  GLU A  61      -8.964   0.490 -18.644  1.00 75.44           C  
ATOM    430  CD  GLU A  61      -7.984   1.670 -18.747  1.00 75.44           C  
ATOM    431  OE1 GLU A  61      -7.550   1.935 -19.890  1.00 75.44           O  
ATOM    432  OE2 GLU A  61      -7.650   2.283 -17.708  1.00 75.44           O  
ATOM    433  N   GLN A  62      -6.731  -2.751 -15.688  1.00 75.38           N  
ATOM    434  CA  GLN A  62      -6.645  -3.698 -14.570  1.00 75.38           C  
ATOM    435  C   GLN A  62      -6.200  -3.066 -13.253  1.00 75.38           C  
ATOM    436  CB  GLN A  62      -5.697  -4.845 -14.929  1.00 75.38           C  
ATOM    437  O   GLN A  62      -6.743  -3.365 -12.184  1.00 75.38           O  
ATOM    438  CG  GLN A  62      -6.344  -5.833 -15.899  1.00 75.38           C  
ATOM    439  CD  GLN A  62      -5.413  -6.988 -16.270  1.00 75.38           C  
ATOM    440  NE2 GLN A  62      -5.674  -7.731 -17.321  1.00 75.38           N  
ATOM    441  OE1 GLN A  62      -4.434  -7.281 -15.607  1.00 75.38           O  
ATOM    442  N   ALA A  63      -5.225  -2.165 -13.340  1.00 73.12           N  
ATOM    443  CA  ALA A  63      -4.673  -1.472 -12.188  1.00 73.12           C  
ATOM    444  C   ALA A  63      -5.746  -0.664 -11.437  1.00 73.12           C  
ATOM    445  CB  ALA A  63      -3.530  -0.590 -12.690  1.00 73.12           C  
ATOM    446  O   ALA A  63      -5.810  -0.711 -10.206  1.00 73.12           O  
ATOM    447  N   TRP A  64      -6.674  -0.020 -12.155  1.00 82.06           N  
ATOM    448  CA  TRP A  64      -7.685   0.860 -11.563  1.00 82.06           C  
ATOM    449  C   TRP A  64      -8.658   0.153 -10.625  1.00 82.06           C  
ATOM    450  CB  TRP A  64      -8.462   1.569 -12.668  1.00 82.06           C  
ATOM    451  O   TRP A  64      -9.101   0.757  -9.646  1.00 82.06           O  
ATOM    452  CG  TRP A  64      -7.671   2.602 -13.385  1.00 82.06           C  
ATOM    453  CD1 TRP A  64      -7.291   2.548 -14.674  1.00 82.06           C  
ATOM    454  CD2 TRP A  64      -7.227   3.895 -12.887  1.00 82.06           C  
ATOM    455  CE2 TRP A  64      -6.629   4.609 -13.968  1.00 82.06           C  
ATOM    456  CE3 TRP A  64      -7.334   4.552 -11.642  1.00 82.06           C  
ATOM    457  NE1 TRP A  64      -6.664   3.721 -15.026  1.00 82.06           N  
ATOM    458  CH2 TRP A  64      -6.324   6.565 -12.571  1.00 82.06           C  
ATOM    459  CZ2 TRP A  64      -6.217   5.941 -13.825  1.00 82.06           C  
ATOM    460  CZ3 TRP A  64      -6.869   5.869 -11.478  1.00 82.06           C  
ATOM    461  N   ALA A  65      -8.949  -1.129 -10.854  1.00 84.75           N  
ATOM    462  CA  ALA A  65      -9.792  -1.911  -9.950  1.00 84.75           C  
ATOM    463  C   ALA A  65      -9.154  -2.084  -8.559  1.00 84.75           C  
ATOM    464  CB  ALA A  65     -10.093  -3.256 -10.616  1.00 84.75           C  
ATOM    465  O   ALA A  65      -9.849  -2.096  -7.537  1.00 84.75           O  
ATOM    466  N   THR A  66      -7.825  -2.183  -8.491  1.00 81.81           N  
ATOM    467  CA  THR A  66      -7.095  -2.267  -7.218  1.00 81.81           C  
ATOM    468  C   THR A  66      -6.838  -0.875  -6.650  1.00 81.81           C  
ATOM    469  CB  THR A  66      -5.788  -3.051  -7.384  1.00 81.81           C  
ATOM    470  O   THR A  66      -7.118  -0.620  -5.476  1.00 81.81           O  
ATOM    471  CG2 THR A  66      -5.103  -3.306  -6.041  1.00 81.81           C  
ATOM    472  OG1 THR A  66      -6.077  -4.317  -7.932  1.00 81.81           O  
ATOM    473  N   THR A  67      -6.380   0.052  -7.488  1.00 78.56           N  
ATOM    474  CA  THR A  67      -6.021   1.416  -7.091  1.00 78.56           C  
ATOM    475  C   THR A  67      -7.230   2.201  -6.585  1.00 78.56           C  
ATOM    476  CB  THR A  67      -5.303   2.114  -8.259  1.00 78.56           C  
ATOM    477  O   THR A  67      -7.139   2.834  -5.534  1.00 78.56           O  
ATOM    478  CG2 THR A  67      -4.823   3.520  -7.922  1.00 78.56           C  
ATOM    479  OG1 THR A  67      -4.191   1.312  -8.569  1.00 78.56           O  
ATOM    480  N   GLY A  68      -8.397   2.094  -7.232  1.00 84.25           N  
ATOM    481  CA  GLY A  68      -9.633   2.745  -6.781  1.00 84.25           C  
ATOM    482  C   GLY A  68     -10.048   2.323  -5.367  1.00 84.25           C  
ATOM    483  O   GLY A  68     -10.358   3.171  -4.526  1.00 84.25           O  
ATOM    484  N   TYR A  69      -9.967   1.024  -5.064  1.00 88.12           N  
ATOM    485  CA  TYR A  69     -10.231   0.500  -3.720  1.00 88.12           C  
ATOM    486  C   TYR A  69      -9.216   1.007  -2.689  1.00 88.12           C  
ATOM    487  CB  TYR A  69     -10.222  -1.031  -3.764  1.00 88.12           C  
ATOM    488  O   TYR A  69      -9.593   1.415  -1.586  1.00 88.12           O  
ATOM    489  CG  TYR A  69     -10.416  -1.685  -2.411  1.00 88.12           C  
ATOM    490  CD1 TYR A  69      -9.307  -1.972  -1.593  1.00 88.12           C  
ATOM    491  CD2 TYR A  69     -11.713  -2.002  -1.969  1.00 88.12           C  
ATOM    492  CE1 TYR A  69      -9.498  -2.563  -0.332  1.00 88.12           C  
ATOM    493  CE2 TYR A  69     -11.906  -2.596  -0.708  1.00 88.12           C  
ATOM    494  OH  TYR A  69     -11.001  -3.489   1.318  1.00 88.12           O  
ATOM    495  CZ  TYR A  69     -10.800  -2.887   0.113  1.00 88.12           C  
ATOM    496  N   LEU A  70      -7.924   1.001  -3.028  1.00 80.31           N  
ATOM    497  CA  LEU A  70      -6.867   1.459  -2.125  1.00 80.31           C  
ATOM    498  C   LEU A  70      -7.002   2.950  -1.807  1.00 80.31           C  
ATOM    499  CB  LEU A  70      -5.489   1.145  -2.728  1.00 80.31           C  
ATOM    500  O   LEU A  70      -6.971   3.318  -0.634  1.00 80.31           O  
ATOM    501  CG  LEU A  70      -5.112  -0.346  -2.703  1.00 80.31           C  
ATOM    502  CD1 LEU A  70      -3.788  -0.531  -3.442  1.00 80.31           C  
ATOM    503  CD2 LEU A  70      -4.944  -0.886  -1.278  1.00 80.31           C  
ATOM    504  N   ILE A  71      -7.225   3.794  -2.817  1.00 79.56           N  
ATOM    505  CA  ILE A  71      -7.435   5.237  -2.631  1.00 79.56           C  
ATOM    506  C   ILE A  71      -8.633   5.476  -1.706  1.00 79.56           C  
ATOM    507  CB  ILE A  71      -7.614   5.939  -4.000  1.00 79.56           C  
ATOM    508  O   ILE A  71      -8.510   6.164  -0.690  1.00 79.56           O  
ATOM    509  CG1 ILE A  71      -6.293   5.914  -4.803  1.00 79.56           C  
ATOM    510  CG2 ILE A  71      -8.070   7.399  -3.806  1.00 79.56           C  
ATOM    511  CD1 ILE A  71      -6.408   6.414  -6.248  1.00 79.56           C  
ATOM    512  N   ALA A  72      -9.783   4.876  -2.021  1.00 86.88           N  
ATOM    513  CA  ALA A  72     -11.003   5.082  -1.250  1.00 86.88           C  
ATOM    514  C   ALA A  72     -10.889   4.558   0.191  1.00 86.88           C  
ATOM    515  CB  ALA A  72     -12.154   4.418  -1.998  1.00 86.88           C  
ATOM    516  O   ALA A  72     -11.319   5.233   1.127  1.00 86.88           O  
ATOM    517  N   SER A  73     -10.276   3.387   0.393  1.00 83.94           N  
ATOM    518  CA  SER A  73     -10.104   2.801   1.729  1.00 83.94           C  
ATOM    519  C   SER A  73      -9.161   3.616   2.605  1.00 83.94           C  
ATOM    520  CB  SER A  73      -9.658   1.336   1.650  1.00 83.94           C  
ATOM    521  O   SER A  73      -9.480   3.877   3.765  1.00 83.94           O  
ATOM    522  OG  SER A  73      -8.426   1.206   0.977  1.00 83.94           O  
ATOM    523  N   VAL A  74      -8.042   4.085   2.056  1.00 73.88           N  
ATOM    524  CA  VAL A  74      -7.053   4.895   2.782  1.00 73.88           C  
ATOM    525  C   VAL A  74      -7.643   6.240   3.185  1.00 73.88           C  
ATOM    526  CB  VAL A  74      -5.808   5.065   1.901  1.00 73.88           C  
ATOM    527  O   VAL A  74      -7.469   6.668   4.326  1.00 73.88           O  
ATOM    528  CG1 VAL A  74      -4.803   6.079   2.453  1.00 73.88           C  
ATOM    529  CG2 VAL A  74      -5.108   3.706   1.749  1.00 73.88           C  
ATOM    530  N   LEU A  75      -8.401   6.872   2.287  1.00 77.75           N  
ATOM    531  CA  LEU A  75      -9.129   8.095   2.604  1.00 77.75           C  
ATOM    532  C   LEU A  75     -10.214   7.874   3.646  1.00 77.75           C  
ATOM    533  CB  LEU A  75      -9.777   8.654   1.338  1.00 77.75           C  
ATOM    534  O   LEU A  75     -10.398   8.724   4.505  1.00 77.75           O  
ATOM    535  CG  LEU A  75      -8.791   9.313   0.373  1.00 77.75           C  
ATOM    536  CD1 LEU A  75      -9.602   9.780  -0.824  1.00 77.75           C  
ATOM    537  CD2 LEU A  75      -8.097  10.526   0.992  1.00 77.75           C  
ATOM    538  N   ALA A  76     -10.926   6.752   3.605  1.00 84.50           N  
ATOM    539  CA  ALA A  76     -12.018   6.497   4.531  1.00 84.50           C  
ATOM    540  C   ALA A  76     -11.542   6.231   5.972  1.00 84.50           C  
ATOM    541  CB  ALA A  76     -12.847   5.348   3.958  1.00 84.50           C  
ATOM    542  O   ALA A  76     -12.267   6.542   6.919  1.00 84.50           O  
ATOM    543  N   MET A  77     -10.332   5.691   6.177  1.00 79.38           N  
ATOM    544  CA  MET A  77      -9.843   5.297   7.510  1.00 79.38           C  
ATOM    545  C   MET A  77      -9.877   6.437   8.554  1.00 79.38           C  
ATOM    546  CB  MET A  77      -8.442   4.665   7.429  1.00 79.38           C  
ATOM    547  O   MET A  77     -10.493   6.226   9.607  1.00 79.38           O  
ATOM    548  CG  MET A  77      -8.432   3.240   6.891  1.00 79.38           C  
ATOM    549  SD  MET A  77      -6.747   2.606   6.688  1.00 79.38           S  
ATOM    550  CE  MET A  77      -7.085   1.249   5.537  1.00 79.38           C  
ATOM    551  N   PRO A  78      -9.292   7.634   8.312  1.00 72.75           N  
ATOM    552  CA  PRO A  78      -9.351   8.746   9.267  1.00 72.75           C  
ATOM    553  C   PRO A  78     -10.778   9.252   9.508  1.00 72.75           C  
ATOM    554  CB  PRO A  78      -8.477   9.863   8.676  1.00 72.75           C  
ATOM    555  O   PRO A  78     -11.133   9.598  10.636  1.00 72.75           O  
ATOM    556  CG  PRO A  78      -7.551   9.138   7.707  1.00 72.75           C  
ATOM    557  CD  PRO A  78      -8.437   8.014   7.194  1.00 72.75           C  
ATOM    558  N   PHE A  79     -11.616   9.246   8.465  1.00 79.38           N  
ATOM    559  CA  PHE A  79     -13.008   9.682   8.557  1.00 79.38           C  
ATOM    560  C   PHE A  79     -13.797   8.773   9.488  1.00 79.38           C  
ATOM    561  CB  PHE A  79     -13.673   9.696   7.181  1.00 79.38           C  
ATOM    562  O   PHE A  79     -14.430   9.265  10.417  1.00 79.38           O  
ATOM    563  CG  PHE A  79     -13.286  10.851   6.290  1.00 79.38           C  
ATOM    564  CD1 PHE A  79     -14.241  11.821   5.951  1.00 79.38           C  
ATOM    565  CD2 PHE A  79     -12.003  10.911   5.724  1.00 79.38           C  
ATOM    566  CE1 PHE A  79     -13.941  12.772   4.966  1.00 79.38           C  
ATOM    567  CE2 PHE A  79     -11.697  11.862   4.742  1.00 79.38           C  
ATOM    568  CZ  PHE A  79     -12.679  12.776   4.341  1.00 79.38           C  
ATOM    569  N   TYR A  80     -13.719   7.454   9.297  1.00 82.56           N  
ATOM    570  CA  TYR A  80     -14.382   6.506  10.190  1.00 82.56           C  
ATOM    571  C   TYR A  80     -13.867   6.607  11.623  1.00 82.56           C  
ATOM    572  CB  TYR A  80     -14.230   5.079   9.665  1.00 82.56           C  
ATOM    573  O   TYR A  80     -14.675   6.526  12.547  1.00 82.56           O  
ATOM    574  CG  TYR A  80     -15.264   4.730   8.624  1.00 82.56           C  
ATOM    575  CD1 TYR A  80     -16.613   4.556   8.991  1.00 82.56           C  
ATOM    576  CD2 TYR A  80     -14.888   4.609   7.281  1.00 82.56           C  
ATOM    577  CE1 TYR A  80     -17.575   4.205   8.024  1.00 82.56           C  
ATOM    578  CE2 TYR A  80     -15.857   4.325   6.312  1.00 82.56           C  
ATOM    579  OH  TYR A  80     -18.088   3.707   5.726  1.00 82.56           O  
ATOM    580  CZ  TYR A  80     -17.190   4.074   6.675  1.00 82.56           C  
ATOM    581  N   GLY A  81     -12.567   6.851  11.824  1.00 73.19           N  
ATOM    582  CA  GLY A  81     -12.007   7.113  13.153  1.00 73.19           C  
ATOM    583  C   GLY A  81     -12.776   8.221  13.874  1.00 73.19           C  
ATOM    584  O   GLY A  81     -13.372   7.983  14.922  1.00 73.19           O  
ATOM    585  N   LYS A  82     -12.885   9.388  13.240  1.00 74.69           N  
ATOM    586  CA  LYS A  82     -13.539  10.560  13.829  1.00 74.69           C  
ATOM    587  C   LYS A  82     -15.063  10.473  13.877  1.00 74.69           C  
ATOM    588  CB  LYS A  82     -13.072  11.770  13.031  1.00 74.69           C  
ATOM    589  O   LYS A  82     -15.670  10.801  14.893  1.00 74.69           O  
ATOM    590  CG  LYS A  82     -13.514  13.082  13.682  1.00 74.69           C  
ATOM    591  CD  LYS A  82     -12.802  14.187  12.919  1.00 74.69           C  
ATOM    592  CE  LYS A  82     -13.105  15.558  13.493  1.00 74.69           C  
ATOM    593  NZ  LYS A  82     -12.208  16.510  12.827  1.00 74.69           N  
ATOM    594  N   LEU A  83     -15.710  10.016  12.803  1.00 79.88           N  
ATOM    595  CA  LEU A  83     -17.166   9.839  12.789  1.00 79.88           C  
ATOM    596  C   LEU A  83     -17.598   8.844  13.866  1.00 79.88           C  
ATOM    597  CB  LEU A  83     -17.666   9.358  11.414  1.00 79.88           C  
ATOM    598  O   LEU A  83     -18.653   9.024  14.470  1.00 79.88           O  
ATOM    599  CG  LEU A  83     -18.099  10.482  10.461  1.00 79.88           C  
ATOM    600  CD1 LEU A  83     -16.913  11.247   9.883  1.00 79.88           C  
ATOM    601  CD2 LEU A  83     -18.903   9.891   9.302  1.00 79.88           C  
ATOM    602  N   SER A  84     -16.790   7.818  14.135  1.00 79.31           N  
ATOM    603  CA  SER A  84     -17.108   6.847  15.179  1.00 79.31           C  
ATOM    604  C   SER A  84     -16.855   7.356  16.595  1.00 79.31           C  
ATOM    605  CB  SER A  84     -16.417   5.521  14.913  1.00 79.31           C  
ATOM    606  O   SER A  84     -17.501   6.852  17.509  1.00 79.31           O  
ATOM    607  OG  SER A  84     -15.025   5.597  15.094  1.00 79.31           O  
ATOM    608  N   ASP A  85     -16.018   8.380  16.786  1.00 76.88           N  
ATOM    609  CA  ASP A  85     -15.936   9.106  18.062  1.00 76.88           C  
ATOM    610  C   ASP A  85     -17.200   9.949  18.314  1.00 76.88           C  
ATOM    611  CB  ASP A  85     -14.709  10.036  18.093  1.00 76.88           C  
ATOM    612  O   ASP A  85     -17.672  10.039  19.444  1.00 76.88           O  
ATOM    613  CG  ASP A  85     -13.352   9.333  18.102  1.00 76.88           C  
ATOM    614  OD1 ASP A  85     -13.256   8.217  18.664  1.00 76.88           O  
ATOM    615  OD2 ASP A  85     -12.394   9.947  17.596  1.00 76.88           O  
ATOM    616  N   ILE A  86     -17.773  10.556  17.265  1.00 77.81           N  
ATOM    617  CA  ILE A  86     -18.930  11.469  17.372  1.00 77.81           C  
ATOM    618  C   ILE A  86     -20.251  10.694  17.459  1.00 77.81           C  
ATOM    619  CB  ILE A  86     -18.943  12.463  16.182  1.00 77.81           C  
ATOM    620  O   ILE A  86     -21.059  10.883  18.374  1.00 77.81           O  
ATOM    621  CG1 ILE A  86     -17.680  13.356  16.188  1.00 77.81           C  
ATOM    622  CG2 ILE A  86     -20.207  13.348  16.223  1.00 77.81           C  
ATOM    623  CD1 ILE A  86     -17.454  14.136  14.885  1.00 77.81           C  
ATOM    624  N   TYR A  87     -20.497   9.825  16.480  1.00 81.38           N  
ATOM    625  CA  TYR A  87     -21.756   9.096  16.318  1.00 81.38           C  
ATOM    626  C   TYR A  87     -21.748   7.726  17.002  1.00 81.38           C  
ATOM    627  CB  TYR A  87     -22.059   8.957  14.824  1.00 81.38           C  
ATOM    628  O   TYR A  87     -22.797   7.095  17.113  1.00 81.38           O  
ATOM    629  CG  TYR A  87     -22.276  10.274  14.103  1.00 81.38           C  
ATOM    630  CD1 TYR A  87     -23.470  10.993  14.310  1.00 81.38           C  
ATOM    631  CD2 TYR A  87     -21.299  10.774  13.220  1.00 81.38           C  
ATOM    632  CE1 TYR A  87     -23.688  12.212  13.638  1.00 81.38           C  
ATOM    633  CE2 TYR A  87     -21.508  11.997  12.555  1.00 81.38           C  
ATOM    634  OH  TYR A  87     -22.901  13.891  12.106  1.00 81.38           O  
ATOM    635  CZ  TYR A  87     -22.702  12.717  12.761  1.00 81.38           C  
ATOM    636  N   GLY A  88     -20.581   7.278  17.465  1.00 82.38           N  
ATOM    637  CA  GLY A  88     -20.389   6.015  18.161  1.00 82.38           C  
ATOM    638  C   GLY A  88     -19.853   4.905  17.269  1.00 82.38           C  
ATOM    639  O   GLY A  88     -20.064   4.865  16.052  1.00 82.38           O  
ATOM    640  N   ARG A  89     -19.163   3.953  17.907  1.00 85.12           N  
ATOM    641  CA  ARG A  89     -18.488   2.839  17.225  1.00 85.12           C  
ATOM    642  C   ARG A  89     -19.453   1.932  16.469  1.00 85.12           C  
ATOM    643  CB  ARG A  89     -17.673   2.015  18.228  1.00 85.12           C  
ATOM    644  O   ARG A  89     -19.226   1.620  15.304  1.00 85.12           O  
ATOM    645  CG  ARG A  89     -16.602   2.778  19.021  1.00 85.12           C  
ATOM    646  CD  ARG A  89     -15.554   3.436  18.121  1.00 85.12           C  
ATOM    647  NE  ARG A  89     -14.507   4.040  18.947  1.00 85.12           N  
ATOM    648  NH1 ARG A  89     -13.950   5.852  17.628  1.00 85.12           N  
ATOM    649  NH2 ARG A  89     -13.163   5.697  19.670  1.00 85.12           N  
ATOM    650  CZ  ARG A  89     -13.887   5.179  18.734  1.00 85.12           C  
ATOM    651  N   LYS A  90     -20.550   1.532  17.120  1.00 87.94           N  
ATOM    652  CA  LYS A  90     -21.533   0.593  16.564  1.00 87.94           C  
ATOM    653  C   LYS A  90     -22.182   1.084  15.261  1.00 87.94           C  
ATOM    654  CB  LYS A  90     -22.570   0.209  17.633  1.00 87.94           C  
ATOM    655  O   LYS A  90     -22.095   0.349  14.279  1.00 87.94           O  
ATOM    656  CG  LYS A  90     -23.538  -0.878  17.138  1.00 87.94           C  
ATOM    657  CD  LYS A  90     -24.723  -1.040  18.098  1.00 87.94           C  
ATOM    658  CE  LYS A  90     -25.412  -2.384  17.829  1.00 87.94           C  
ATOM    659  NZ  LYS A  90     -26.199  -2.855  18.993  1.00 87.94           N  
ATOM    660  N   PRO A  91     -22.835   2.262  15.204  1.00 89.75           N  
ATOM    661  CA  PRO A  91     -23.519   2.692  13.985  1.00 89.75           C  
ATOM    662  C   PRO A  91     -22.546   2.890  12.823  1.00 89.75           C  
ATOM    663  CB  PRO A  91     -24.257   3.983  14.346  1.00 89.75           C  
ATOM    664  O   PRO A  91     -22.847   2.465  11.712  1.00 89.75           O  
ATOM    665  CG  PRO A  91     -23.491   4.519  15.550  1.00 89.75           C  
ATOM    666  CD  PRO A  91     -23.031   3.250  16.257  1.00 89.75           C  
ATOM    667  N   MET A  92     -21.358   3.445  13.079  1.00 90.69           N  
ATOM    668  CA  MET A  92     -20.349   3.623  12.033  1.00 90.69           C  
ATOM    669  C   MET A  92     -19.813   2.291  11.507  1.00 90.69           C  
ATOM    670  CB  MET A  92     -19.217   4.517  12.551  1.00 90.69           C  
ATOM    671  O   MET A  92     -19.629   2.147  10.299  1.00 90.69           O  
ATOM    672  CG  MET A  92     -19.693   5.959  12.757  1.00 90.69           C  
ATOM    673  SD  MET A  92     -20.385   6.734  11.271  1.00 90.69           S  
ATOM    674  CE  MET A  92     -22.107   6.976  11.771  1.00 90.69           C  
ATOM    675  N   TYR A  93     -19.646   1.288  12.374  1.00 90.31           N  
ATOM    676  CA  TYR A  93     -19.230  -0.041  11.931  1.00 90.31           C  
ATOM    677  C   TYR A  93     -20.307  -0.721  11.082  1.00 90.31           C  
ATOM    678  CB  TYR A  93     -18.794  -0.889  13.136  1.00 90.31           C  
ATOM    679  O   TYR A  93     -20.006  -1.248  10.013  1.00 90.31           O  
ATOM    680  CG  TYR A  93     -17.902  -2.062  12.776  1.00 90.31           C  
ATOM    681  CD1 TYR A  93     -18.184  -3.365  13.226  1.00 90.31           C  
ATOM    682  CD2 TYR A  93     -16.739  -1.838  12.022  1.00 90.31           C  
ATOM    683  CE1 TYR A  93     -17.336  -4.439  12.888  1.00 90.31           C  
ATOM    684  CE2 TYR A  93     -15.867  -2.890  11.722  1.00 90.31           C  
ATOM    685  OH  TYR A  93     -15.294  -5.187  11.852  1.00 90.31           O  
ATOM    686  CZ  TYR A  93     -16.169  -4.194  12.138  1.00 90.31           C  
ATOM    687  N   LEU A  94     -21.580  -0.622  11.479  1.00 93.19           N  
ATOM    688  CA  LEU A  94     -22.698  -1.132  10.678  1.00 93.19           C  
ATOM    689  C   LEU A  94     -22.784  -0.447   9.306  1.00 93.19           C  
ATOM    690  CB  LEU A  94     -24.016  -0.967  11.454  1.00 93.19           C  
ATOM    691  O   LEU A  94     -22.965  -1.137   8.306  1.00 93.19           O  
ATOM    692  CG  LEU A  94     -24.133  -1.833  12.721  1.00 93.19           C  
ATOM    693  CD1 LEU A  94     -25.407  -1.459  13.481  1.00 93.19           C  
ATOM    694  CD2 LEU A  94     -24.199  -3.329  12.419  1.00 93.19           C  
ATOM    695  N   ILE A  95     -22.605   0.877   9.240  1.00 94.69           N  
ATOM    696  CA  ILE A  95     -22.570   1.617   7.968  1.00 94.69           C  
ATOM    697  C   ILE A  95     -21.421   1.119   7.092  1.00 94.69           C  
ATOM    698  CB  ILE A  95     -22.488   3.139   8.219  1.00 94.69           C  
ATOM    699  O   ILE A  95     -21.649   0.831   5.921  1.00 94.69           O  
ATOM    700  CG1 ILE A  95     -23.839   3.637   8.781  1.00 94.69           C  
ATOM    701  CG2 ILE A  95     -22.141   3.917   6.934  1.00 94.69           C  
ATOM    702  CD1 ILE A  95     -23.743   5.017   9.433  1.00 94.69           C  
ATOM    703  N   SER A  96     -20.219   0.944   7.653  1.00 94.44           N  
ATOM    704  CA  SER A  96     -19.070   0.449   6.884  1.00 94.44           C  
ATOM    705  C   SER A  96     -19.316  -0.942   6.287  1.00 94.44           C  
ATOM    706  CB  SER A  96     -17.791   0.488   7.727  1.00 94.44           C  
ATOM    707  O   SER A  96     -19.009  -1.163   5.117  1.00 94.44           O  
ATOM    708  OG  SER A  96     -17.760  -0.476   8.761  1.00 94.44           O  
ATOM    709  N   ILE A  97     -19.965  -1.843   7.037  1.00 94.62           N  
ATOM    710  CA  ILE A  97     -20.355  -3.176   6.554  1.00 94.62           C  
ATOM    711  C   ILE A  97     -21.382  -3.061   5.422  1.00 94.62           C  
ATOM    712  CB  ILE A  97     -20.880  -4.051   7.721  1.00 94.62           C  
ATOM    713  O   ILE A  97     -21.233  -3.717   4.396  1.00 94.62           O  
ATOM    714  CG1 ILE A  97     -19.771  -4.356   8.753  1.00 94.62           C  
ATOM    715  CG2 ILE A  97     -21.442  -5.378   7.186  1.00 94.62           C  
ATOM    716  CD1 ILE A  97     -20.281  -4.931  10.080  1.00 94.62           C  
ATOM    717  N   VAL A  98     -22.405  -2.215   5.571  1.00 96.44           N  
ATOM    718  CA  VAL A  98     -23.438  -2.026   4.536  1.00 96.44           C  
ATOM    719  C   VAL A  98     -22.844  -1.446   3.252  1.00 96.44           C  
ATOM    720  CB  VAL A  98     -24.590  -1.148   5.060  1.00 96.44           C  
ATOM    721  O   VAL A  98     -23.132  -1.960   2.175  1.00 96.44           O  
ATOM    722  CG1 VAL A  98     -25.578  -0.739   3.959  1.00 96.44           C  
ATOM    723  CG2 VAL A  98     -25.396  -1.906   6.124  1.00 96.44           C  
ATOM    724  N   VAL A  99     -21.991  -0.423   3.353  1.00 96.62           N  
ATOM    725  CA  VAL A  99     -21.307   0.175   2.194  1.00 96.62           C  
ATOM    726  C   VAL A  99     -20.410  -0.855   1.510  1.00 96.62           C  
ATOM    727  CB  VAL A  99     -20.499   1.420   2.614  1.00 96.62           C  
ATOM    728  O   VAL A  99     -20.418  -0.957   0.287  1.00 96.62           O  
ATOM    729  CG1 VAL A  99     -19.642   1.981   1.471  1.00 96.62           C  
ATOM    730  CG2 VAL A  99     -21.434   2.551   3.064  1.00 96.62           C  
ATOM    731  N   PHE A 100     -19.687  -1.667   2.285  1.00 96.00           N  
ATOM    732  CA  PHE A 100     -18.836  -2.723   1.745  1.00 96.00           C  
ATOM    733  C   PHE A 100     -19.639  -3.810   1.014  1.00 96.00           C  
ATOM    734  CB  PHE A 100     -18.012  -3.320   2.886  1.00 96.00           C  
ATOM    735  O   PHE A 100     -19.277  -4.203  -0.094  1.00 96.00           O  
ATOM    736  CG  PHE A 100     -17.001  -4.328   2.402  1.00 96.00           C  
ATOM    737  CD1 PHE A 100     -17.348  -5.685   2.306  1.00 96.00           C  
ATOM    738  CD2 PHE A 100     -15.722  -3.899   2.005  1.00 96.00           C  
ATOM    739  CE1 PHE A 100     -16.406  -6.604   1.823  1.00 96.00           C  
ATOM    740  CE2 PHE A 100     -14.773  -4.828   1.552  1.00 96.00           C  
ATOM    741  CZ  PHE A 100     -15.119  -6.183   1.467  1.00 96.00           C  
ATOM    742  N   ILE A 101     -20.749  -4.280   1.595  1.00 96.00           N  
ATOM    743  CA  ILE A 101     -21.641  -5.258   0.951  1.00 96.00           C  
ATOM    744  C   ILE A 101     -22.252  -4.664  -0.318  1.00 96.00           C  
ATOM    745  CB  ILE A 101     -22.748  -5.719   1.922  1.00 96.00           C  
ATOM    746  O   ILE A 101     -22.236  -5.317  -1.356  1.00 96.00           O  
ATOM    747  CG1 ILE A 101     -22.150  -6.541   3.081  1.00 96.00           C  
ATOM    748  CG2 ILE A 101     -23.817  -6.568   1.206  1.00 96.00           C  
ATOM    749  CD1 ILE A 101     -23.147  -6.699   4.234  1.00 96.00           C  
ATOM    750  N   GLY A 102     -22.746  -3.424  -0.255  1.00 96.62           N  
ATOM    751  CA  GLY A 102     -23.299  -2.722  -1.413  1.00 96.62           C  
ATOM    752  C   GLY A 102     -22.277  -2.596  -2.542  1.00 96.62           C  
ATOM    753  O   GLY A 102     -22.573  -2.965  -3.673  1.00 96.62           O  
ATOM    754  N   GLY A 103     -21.049  -2.180  -2.223  1.00 95.44           N  
ATOM    755  CA  GLY A 103     -19.941  -2.152  -3.178  1.00 95.44           C  
ATOM    756  C   GLY A 103     -19.613  -3.534  -3.748  1.00 95.44           C  
ATOM    757  O   GLY A 103     -19.411  -3.660  -4.948  1.00 95.44           O  
ATOM    758  N   SER A 104     -19.646  -4.585  -2.924  1.00 94.56           N  
ATOM    759  CA  SER A 104     -19.410  -5.968  -3.372  1.00 94.56           C  
ATOM    760  C   SER A 104     -20.476  -6.447  -4.367  1.00 94.56           C  
ATOM    761  CB  SER A 104     -19.380  -6.938  -2.185  1.00 94.56           C  
ATOM    762  O   SER A 104     -20.148  -7.086  -5.364  1.00 94.56           O  
ATOM    763  OG  SER A 104     -18.453  -6.547  -1.186  1.00 94.56           O  
ATOM    764  N   VAL A 105     -21.751  -6.112  -4.128  1.00 95.75           N  
ATOM    765  CA  VAL A 105     -22.847  -6.399  -5.070  1.00 95.75           C  
ATOM    766  C   VAL A 105     -22.636  -5.643  -6.379  1.00 95.75           C  
ATOM    767  CB  VAL A 105     -24.222  -6.060  -4.461  1.00 95.75           C  
ATOM    768  O   VAL A 105     -22.725  -6.252  -7.441  1.00 95.75           O  
ATOM    769  CG1 VAL A 105     -25.368  -6.204  -5.471  1.00 95.75           C  
ATOM    770  CG2 VAL A 105     -24.549  -6.991  -3.288  1.00 95.75           C  
ATOM    771  N   LEU A 106     -22.298  -4.351  -6.305  1.00 95.25           N  
ATOM    772  CA  LEU A 106     -22.032  -3.531  -7.487  1.00 95.25           C  
ATOM    773  C   LEU A 106     -20.880  -4.110  -8.326  1.00 95.25           C  
ATOM    774  CB  LEU A 106     -21.748  -2.080  -7.065  1.00 95.25           C  
ATOM    775  O   LEU A 106     -21.042  -4.284  -9.532  1.00 95.25           O  
ATOM    776  CG  LEU A 106     -22.950  -1.292  -6.518  1.00 95.25           C  
ATOM    777  CD1 LEU A 106     -22.465   0.051  -5.964  1.00 95.25           C  
ATOM    778  CD2 LEU A 106     -23.998  -1.016  -7.596  1.00 95.25           C  
ATOM    779  N   CYS A 107     -19.766  -4.501  -7.695  1.00 92.69           N  
ATOM    780  CA  CYS A 107     -18.640  -5.159  -8.369  1.00 92.69           C  
ATOM    781  C   CYS A 107     -19.061  -6.450  -9.090  1.00 92.69           C  
ATOM    782  CB  CYS A 107     -17.540  -5.474  -7.344  1.00 92.69           C  
ATOM    783  O   CYS A 107     -18.627  -6.687 -10.214  1.00 92.69           O  
ATOM    784  SG  CYS A 107     -16.752  -3.967  -6.705  1.00 92.69           S  
ATOM    785  N   GLY A 108     -19.938  -7.261  -8.486  1.00 90.56           N  
ATOM    786  CA  GLY A 108     -20.479  -8.472  -9.119  1.00 90.56           C  
ATOM    787  C   GLY A 108     -21.369  -8.195 -10.338  1.00 90.56           C  
ATOM    788  O   GLY A 108     -21.539  -9.067 -11.186  1.00 90.56           O  
ATOM    789  N   THR A 109     -21.912  -6.981 -10.452  1.00 91.88           N  
ATOM    790  CA  THR A 109     -22.742  -6.535 -11.584  1.00 91.88           C  
ATOM    791  C   THR A 109     -21.990  -5.683 -12.609  1.00 91.88           C  
ATOM    792  CB  THR A 109     -24.007  -5.804 -11.104  1.00 91.88           C  
ATOM    793  O   THR A 109     -22.614  -5.186 -13.541  1.00 91.88           O  
ATOM    794  CG2 THR A 109     -24.905  -6.714 -10.264  1.00 91.88           C  
ATOM    795  OG1 THR A 109     -23.707  -4.677 -10.308  1.00 91.88           O  
ATOM    796  N   ALA A 110     -20.673  -5.497 -12.457  1.00 92.06           N  
ATOM    797  CA  ALA A 110     -19.887  -4.672 -13.372  1.00 92.06           C  
ATOM    798  C   ALA A 110     -19.919  -5.229 -14.807  1.00 92.06           C  
ATOM    799  CB  ALA A 110     -18.455  -4.549 -12.841  1.00 92.06           C  
ATOM    800  O   ALA A 110     -19.712  -6.431 -15.016  1.00 92.06           O  
ATOM    801  N   GLY A 111     -20.174  -4.346 -15.779  1.00 90.38           N  
ATOM    802  CA  GLY A 111     -20.150  -4.645 -17.213  1.00 90.38           C  
ATOM    803  C   GLY A 111     -18.900  -4.124 -17.926  1.00 90.38           C  
ATOM    804  O   GLY A 111     -18.645  -4.499 -19.065  1.00 90.38           O  
ATOM    805  N   SER A 112     -18.094  -3.290 -17.264  1.00 91.25           N  
ATOM    806  CA  SER A 112     -16.810  -2.809 -17.784  1.00 91.25           C  
ATOM    807  C   SER A 112     -15.763  -2.642 -16.683  1.00 91.25           C  
ATOM    808  CB  SER A 112     -17.005  -1.482 -18.523  1.00 91.25           C  
ATOM    809  O   SER A 112     -16.088  -2.556 -15.495  1.00 91.25           O  
ATOM    810  OG  SER A 112     -17.320  -0.448 -17.610  1.00 91.25           O  
ATOM    811  N   MET A 113     -14.489  -2.543 -17.071  1.00 88.12           N  
ATOM    812  CA  MET A 113     -13.394  -2.365 -16.110  1.00 88.12           C  
ATOM    813  C   MET A 113     -13.439  -1.009 -15.387  1.00 88.12           C  
ATOM    814  CB  MET A 113     -12.052  -2.581 -16.827  1.00 88.12           C  
ATOM    815  O   MET A 113     -13.087  -0.921 -14.213  1.00 88.12           O  
ATOM    816  CG  MET A 113     -10.944  -2.989 -15.852  1.00 88.12           C  
ATOM    817  SD  MET A 113     -11.332  -4.562 -15.039  1.00 88.12           S  
ATOM    818  CE  MET A 113      -9.929  -4.765 -13.936  1.00 88.12           C  
ATOM    819  N   TRP A 114     -13.939   0.038 -16.050  1.00 88.69           N  
ATOM    820  CA  TRP A 114     -14.140   1.355 -15.438  1.00 88.69           C  
ATOM    821  C   TRP A 114     -15.282   1.361 -14.423  1.00 88.69           C  
ATOM    822  CB  TRP A 114     -14.395   2.395 -16.532  1.00 88.69           C  
ATOM    823  O   TRP A 114     -15.141   1.936 -13.342  1.00 88.69           O  
ATOM    824  CG  TRP A 114     -13.161   2.813 -17.263  1.00 88.69           C  
ATOM    825  CD1 TRP A 114     -12.871   2.569 -18.561  1.00 88.69           C  
ATOM    826  CD2 TRP A 114     -12.018   3.543 -16.722  1.00 88.69           C  
ATOM    827  CE2 TRP A 114     -11.069   3.725 -17.769  1.00 88.69           C  
ATOM    828  CE3 TRP A 114     -11.688   4.059 -15.449  1.00 88.69           C  
ATOM    829  NE1 TRP A 114     -11.630   3.101 -18.861  1.00 88.69           N  
ATOM    830  CH2 TRP A 114      -9.558   4.900 -16.295  1.00 88.69           C  
ATOM    831  CZ2 TRP A 114      -9.859   4.399 -17.571  1.00 88.69           C  
ATOM    832  CZ3 TRP A 114     -10.466   4.726 -15.235  1.00 88.69           C  
ATOM    833  N   GLU A 115     -16.392   0.686 -14.733  1.00 92.44           N  
ATOM    834  CA  GLU A 115     -17.466   0.466 -13.760  1.00 92.44           C  
ATOM    835  C   GLU A 115     -16.957  -0.329 -12.563  1.00 92.44           C  
ATOM    836  CB  GLU A 115     -18.623  -0.303 -14.395  1.00 92.44           C  
ATOM    837  O   GLU A 115     -17.197   0.066 -11.422  1.00 92.44           O  
ATOM    838  CG  GLU A 115     -19.482   0.576 -15.309  1.00 92.44           C  
ATOM    839  CD  GLU A 115     -20.574  -0.240 -16.011  1.00 92.44           C  
ATOM    840  OE1 GLU A 115     -21.427   0.401 -16.657  1.00 92.44           O  
ATOM    841  OE2 GLU A 115     -20.517  -1.493 -15.935  1.00 92.44           O  
ATOM    842  N   LEU A 116     -16.187  -1.395 -12.806  1.00 91.25           N  
ATOM    843  CA  LEU A 116     -15.574  -2.170 -11.736  1.00 91.25           C  
ATOM    844  C   LEU A 116     -14.663  -1.291 -10.873  1.00 91.25           C  
ATOM    845  CB  LEU A 116     -14.817  -3.372 -12.323  1.00 91.25           C  
ATOM    846  O   LEU A 116     -14.769  -1.340  -9.653  1.00 91.25           O  
ATOM    847  CG  LEU A 116     -14.228  -4.291 -11.238  1.00 91.25           C  
ATOM    848  CD1 LEU A 116     -15.309  -4.966 -10.391  1.00 91.25           C  
ATOM    849  CD2 LEU A 116     -13.384  -5.378 -11.888  1.00 91.25           C  
ATOM    850  N   ALA A 117     -13.816  -0.449 -11.467  1.00 90.50           N  
ATOM    851  CA  ALA A 117     -12.964   0.479 -10.726  1.00 90.50           C  
ATOM    852  C   ALA A 117     -13.770   1.465  -9.860  1.00 90.50           C  
ATOM    853  CB  ALA A 117     -12.054   1.207 -11.718  1.00 90.50           C  
ATOM    854  O   ALA A 117     -13.423   1.700  -8.698  1.00 90.50           O  
ATOM    855  N   LEU A 118     -14.880   1.997 -10.381  1.00 92.81           N  
ATOM    856  CA  LEU A 118     -15.776   2.877  -9.629  1.00 92.81           C  
ATOM    857  C   LEU A 118     -16.461   2.136  -8.472  1.00 92.81           C  
ATOM    858  CB  LEU A 118     -16.802   3.484 -10.601  1.00 92.81           C  
ATOM    859  O   LEU A 118     -16.490   2.627  -7.341  1.00 92.81           O  
ATOM    860  CG  LEU A 118     -17.798   4.451  -9.935  1.00 92.81           C  
ATOM    861  CD1 LEU A 118     -17.101   5.677  -9.337  1.00 92.81           C  
ATOM    862  CD2 LEU A 118     -18.820   4.929 -10.964  1.00 92.81           C  
ATOM    863  N   PHE A 119     -16.979   0.937  -8.721  1.00 95.31           N  
ATOM    864  CA  PHE A 119     -17.615   0.110  -7.695  1.00 95.31           C  
ATOM    865  C   PHE A 119     -16.618  -0.347  -6.632  1.00 95.31           C  
ATOM    866  CB  PHE A 119     -18.309  -1.074  -8.371  1.00 95.31           C  
ATOM    867  O   PHE A 119     -16.941  -0.340  -5.444  1.00 95.31           O  
ATOM    868  CG  PHE A 119     -19.411  -0.719  -9.356  1.00 95.31           C  
ATOM    869  CD1 PHE A 119     -20.119   0.502  -9.285  1.00 95.31           C  
ATOM    870  CD2 PHE A 119     -19.774  -1.662 -10.332  1.00 95.31           C  
ATOM    871  CE1 PHE A 119     -21.172   0.766 -10.177  1.00 95.31           C  
ATOM    872  CE2 PHE A 119     -20.840  -1.408 -11.211  1.00 95.31           C  
ATOM    873  CZ  PHE A 119     -21.536  -0.192 -11.137  1.00 95.31           C  
ATOM    874  N   ARG A 120     -15.373  -0.618  -7.028  1.00 94.00           N  
ATOM    875  CA  ARG A 120     -14.246  -0.874  -6.126  1.00 94.00           C  
ATOM    876  C   ARG A 120     -13.920   0.333  -5.260  1.00 94.00           C  
ATOM    877  CB  ARG A 120     -13.020  -1.287  -6.955  1.00 94.00           C  
ATOM    878  O   ARG A 120     -13.636   0.150  -4.080  1.00 94.00           O  
ATOM    879  CG  ARG A 120     -13.101  -2.732  -7.471  1.00 94.00           C  
ATOM    880  CD  ARG A 120     -12.898  -3.765  -6.369  1.00 94.00           C  
ATOM    881  NE  ARG A 120     -11.538  -3.716  -5.803  1.00 94.00           N  
ATOM    882  NH1 ARG A 120     -12.076  -4.736  -3.840  1.00 94.00           N  
ATOM    883  NH2 ARG A 120      -9.941  -4.337  -4.297  1.00 94.00           N  
ATOM    884  CZ  ARG A 120     -11.190  -4.256  -4.652  1.00 94.00           C  
ATOM    885  N   ALA A 121     -14.015   1.553  -5.784  1.00 92.06           N  
ATOM    886  CA  ALA A 121     -13.886   2.754  -4.963  1.00 92.06           C  
ATOM    887  C   ALA A 121     -15.019   2.843  -3.921  1.00 92.06           C  
ATOM    888  CB  ALA A 121     -13.807   3.989  -5.867  1.00 92.06           C  
ATOM    889  O   ALA A 121     -14.748   3.052  -2.739  1.00 92.06           O  
ATOM    890  N   VAL A 122     -16.275   2.588  -4.311  1.00 95.31           N  
ATOM    891  CA  VAL A 122     -17.414   2.534  -3.367  1.00 95.31           C  
ATOM    892  C   VAL A 122     -17.204   1.454  -2.300  1.00 95.31           C  
ATOM    893  CB  VAL A 122     -18.750   2.311  -4.108  1.00 95.31           C  
ATOM    894  O   VAL A 122     -17.378   1.709  -1.108  1.00 95.31           O  
ATOM    895  CG1 VAL A 122     -19.933   2.173  -3.138  1.00 95.31           C  
ATOM    896  CG2 VAL A 122     -19.062   3.485  -5.046  1.00 95.31           C  
ATOM    897  N   GLN A 123     -16.771   0.261  -2.703  1.00 94.56           N  
ATOM    898  CA  GLN A 123     -16.453  -0.843  -1.799  1.00 94.56           C  
ATOM    899  C   GLN A 123     -15.295  -0.482  -0.853  1.00 94.56           C  
ATOM    900  CB  GLN A 123     -16.111  -2.068  -2.657  1.00 94.56           C  
ATOM    901  O   GLN A 123     -15.360  -0.765   0.345  1.00 94.56           O  
ATOM    902  CG  GLN A 123     -16.145  -3.382  -1.866  1.00 94.56           C  
ATOM    903  CD  GLN A 123     -15.618  -4.559  -2.684  1.00 94.56           C  
ATOM    904  NE2 GLN A 123     -15.968  -5.775  -2.356  1.00 94.56           N  
ATOM    905  OE1 GLN A 123     -14.843  -4.405  -3.616  1.00 94.56           O  
ATOM    906  N   GLY A 124     -14.271   0.204  -1.368  1.00 90.81           N  
ATOM    907  CA  GLY A 124     -13.117   0.698  -0.620  1.00 90.81           C  
ATOM    908  C   GLY A 124     -13.503   1.668   0.489  1.00 90.81           C  
ATOM    909  O   GLY A 124     -12.961   1.562   1.589  1.00 90.81           O  
ATOM    910  N   LEU A 125     -14.507   2.528   0.267  1.00 92.56           N  
ATOM    911  CA  LEU A 125     -15.063   3.368   1.333  1.00 92.56           C  
ATOM    912  C   LEU A 125     -15.551   2.511   2.508  1.00 92.56           C  
ATOM    913  CB  LEU A 125     -16.217   4.248   0.818  1.00 92.56           C  
ATOM    914  O   LEU A 125     -15.242   2.816   3.653  1.00 92.56           O  
ATOM    915  CG  LEU A 125     -15.839   5.303  -0.234  1.00 92.56           C  
ATOM    916  CD1 LEU A 125     -17.106   5.987  -0.750  1.00 92.56           C  
ATOM    917  CD2 LEU A 125     -14.908   6.373   0.339  1.00 92.56           C  
ATOM    918  N   GLY A 126     -16.258   1.409   2.253  1.00 91.75           N  
ATOM    919  CA  GLY A 126     -16.638   0.460   3.304  1.00 91.75           C  
ATOM    920  C   GLY A 126     -15.421  -0.224   3.939  1.00 91.75           C  
ATOM    921  O   GLY A 126     -15.295  -0.259   5.164  1.00 91.75           O  
ATOM    922  N   GLY A 127     -14.485  -0.694   3.109  1.00 89.94           N  
ATOM    923  CA  GLY A 127     -13.284  -1.424   3.527  1.00 89.94           C  
ATOM    924  C   GLY A 127     -12.385  -0.632   4.479  1.00 89.94           C  
ATOM    925  O   GLY A 127     -11.886  -1.185   5.459  1.00 89.94           O  
ATOM    926  N   GLY A 128     -12.248   0.681   4.267  1.00 86.38           N  
ATOM    927  CA  GLY A 128     -11.507   1.559   5.177  1.00 86.38           C  
ATOM    928  C   GLY A 128     -12.071   1.554   6.603  1.00 86.38           C  
ATOM    929  O   GLY A 128     -11.307   1.482   7.567  1.00 86.38           O  
ATOM    930  N   GLY A 129     -13.402   1.547   6.745  1.00 88.69           N  
ATOM    931  CA  GLY A 129     -14.077   1.427   8.041  1.00 88.69           C  
ATOM    932  C   GLY A 129     -13.935   0.037   8.663  1.00 88.69           C  
ATOM    933  O   GLY A 129     -13.679  -0.068   9.863  1.00 88.69           O  
ATOM    934  N   LEU A 130     -14.008  -1.023   7.847  1.00 90.56           N  
ATOM    935  CA  LEU A 130     -13.786  -2.403   8.299  1.00 90.56           C  
ATOM    936  C   LEU A 130     -12.368  -2.636   8.826  1.00 90.56           C  
ATOM    937  CB  LEU A 130     -14.090  -3.411   7.177  1.00 90.56           C  
ATOM    938  O   LEU A 130     -12.178  -3.491   9.682  1.00 90.56           O  
ATOM    939  CG  LEU A 130     -15.529  -3.409   6.640  1.00 90.56           C  
ATOM    940  CD1 LEU A 130     -15.702  -4.539   5.628  1.00 90.56           C  
ATOM    941  CD2 LEU A 130     -16.587  -3.588   7.721  1.00 90.56           C  
ATOM    942  N   MET A 131     -11.376  -1.879   8.353  1.00 83.69           N  
ATOM    943  CA  MET A 131      -9.998  -1.984   8.838  1.00 83.69           C  
ATOM    944  C   MET A 131      -9.697  -1.063  10.028  1.00 83.69           C  
ATOM    945  CB  MET A 131      -9.023  -1.734   7.682  1.00 83.69           C  
ATOM    946  O   MET A 131      -8.960  -1.461  10.932  1.00 83.69           O  
ATOM    947  CG  MET A 131      -9.119  -2.823   6.603  1.00 83.69           C  
ATOM    948  SD  MET A 131      -7.550  -3.194   5.775  1.00 83.69           S  
ATOM    949  CE  MET A 131      -6.761  -4.183   7.076  1.00 83.69           C  
ATOM    950  N   SER A 132     -10.247   0.156  10.067  1.00 83.38           N  
ATOM    951  CA  SER A 132      -9.918   1.126  11.124  1.00 83.38           C  
ATOM    952  C   SER A 132     -10.743   0.941  12.400  1.00 83.38           C  
ATOM    953  CB  SER A 132     -10.024   2.562  10.597  1.00 83.38           C  
ATOM    954  O   SER A 132     -10.185   0.913  13.501  1.00 83.38           O  
ATOM    955  OG  SER A 132     -11.362   2.948  10.351  1.00 83.38           O  
ATOM    956  N   LEU A 133     -12.061   0.770  12.280  1.00 86.31           N  
ATOM    957  CA  LEU A 133     -12.981   0.735  13.418  1.00 86.31           C  
ATOM    958  C   LEU A 133     -12.737  -0.423  14.389  1.00 86.31           C  
ATOM    959  CB  LEU A 133     -14.430   0.710  12.916  1.00 86.31           C  
ATOM    960  O   LEU A 133     -12.860  -0.187  15.592  1.00 86.31           O  
ATOM    961  CG  LEU A 133     -14.855   1.992  12.188  1.00 86.31           C  
ATOM    962  CD1 LEU A 133     -16.250   1.834  11.599  1.00 86.31           C  
ATOM    963  CD2 LEU A 133     -14.911   3.166  13.155  1.00 86.31           C  
ATOM    964  N   PRO A 134     -12.344  -1.638  13.956  1.00 87.50           N  
ATOM    965  CA  PRO A 134     -12.126  -2.728  14.898  1.00 87.50           C  
ATOM    966  C   PRO A 134     -11.020  -2.445  15.891  1.00 87.50           C  
ATOM    967  CB  PRO A 134     -11.798  -3.966  14.066  1.00 87.50           C  
ATOM    968  O   PRO A 134     -11.127  -2.816  17.057  1.00 87.50           O  
ATOM    969  CG  PRO A 134     -12.557  -3.655  12.794  1.00 87.50           C  
ATOM    970  CD  PRO A 134     -12.312  -2.167  12.602  1.00 87.50           C  
ATOM    971  N   THR A 135      -9.985  -1.736  15.446  1.00 79.75           N  
ATOM    972  CA  THR A 135      -8.882  -1.367  16.327  1.00 79.75           C  
ATOM    973  C   THR A 135      -9.324  -0.391  17.417  1.00 79.75           C  
ATOM    974  CB  THR A 135      -7.675  -0.818  15.550  1.00 79.75           C  
ATOM    975  O   THR A 135      -8.944  -0.555  18.576  1.00 79.75           O  
ATOM    976  CG2 THR A 135      -7.183  -1.806  14.493  1.00 79.75           C  
ATOM    977  OG1 THR A 135      -7.941   0.416  14.924  1.00 79.75           O  
ATOM    978  N   ALA A 136     -10.199   0.559  17.074  1.00 78.44           N  
ATOM    979  CA  ALA A 136     -10.799   1.486  18.028  1.00 78.44           C  
ATOM    980  C   ALA A 136     -11.774   0.770  18.978  1.00 78.44           C  
ATOM    981  CB  ALA A 136     -11.478   2.613  17.241  1.00 78.44           C  
ATOM    982  O   ALA A 136     -11.714   0.965  20.187  1.00 78.44           O  
ATOM    983  N   VAL A 137     -12.609  -0.135  18.457  1.00 84.12           N  
ATOM    984  CA  VAL A 137     -13.545  -0.928  19.271  1.00 84.12           C  
ATOM    985  C   VAL A 137     -12.807  -1.806  20.281  1.00 84.12           C  
ATOM    986  CB  VAL A 137     -14.454  -1.791  18.381  1.00 84.12           C  
ATOM    987  O   VAL A 137     -13.202  -1.853  21.441  1.00 84.12           O  
ATOM    988  CG1 VAL A 137     -15.315  -2.743  19.216  1.00 84.12           C  
ATOM    989  CG2 VAL A 137     -15.432  -0.924  17.585  1.00 84.12           C  
ATOM    990  N   VAL A 138     -11.721  -2.472  19.878  1.00 82.19           N  
ATOM    991  CA  VAL A 138     -10.875  -3.251  20.799  1.00 82.19           C  
ATOM    992  C   VAL A 138     -10.269  -2.353  21.874  1.00 82.19           C  
ATOM    993  CB  VAL A 138      -9.772  -3.999  20.023  1.00 82.19           C  
ATOM    994  O   VAL A 138     -10.205  -2.746  23.038  1.00 82.19           O  
ATOM    995  CG1 VAL A 138      -8.688  -4.588  20.937  1.00 82.19           C  
ATOM    996  CG2 VAL A 138     -10.388  -5.171  19.258  1.00 82.19           C  
ATOM    997  N   ALA A 139      -9.851  -1.139  21.515  1.00 75.31           N  
ATOM    998  CA  ALA A 139      -9.316  -0.185  22.477  1.00 75.31           C  
ATOM    999  C   ALA A 139     -10.365   0.312  23.488  1.00 75.31           C  
ATOM   1000  CB  ALA A 139      -8.673   0.974  21.716  1.00 75.31           C  
ATOM   1001  O   ALA A 139      -9.985   0.627  24.617  1.00 75.31           O  
ATOM   1002  N   ASP A 140     -11.644   0.354  23.122  1.00 78.00           N  
ATOM   1003  CA  ASP A 140     -12.734   0.750  24.023  1.00 78.00           C  
ATOM   1004  C   ASP A 140     -13.233  -0.431  24.877  1.00 78.00           C  
ATOM   1005  CB  ASP A 140     -13.877   1.371  23.199  1.00 78.00           C  
ATOM   1006  O   ASP A 140     -13.566  -0.260  26.047  1.00 78.00           O  
ATOM   1007  CG  ASP A 140     -13.498   2.692  22.507  1.00 78.00           C  
ATOM   1008  OD1 ASP A 140     -12.555   3.375  22.969  1.00 78.00           O  
ATOM   1009  OD2 ASP A 140     -14.167   3.038  21.502  1.00 78.00           O  
ATOM   1010  N   LEU A 141     -13.246  -1.639  24.308  1.00 78.06           N  
ATOM   1011  CA  LEU A 141     -13.827  -2.837  24.918  1.00 78.06           C  
ATOM   1012  C   LEU A 141     -12.855  -3.589  25.839  1.00 78.06           C  
ATOM   1013  CB  LEU A 141     -14.312  -3.721  23.755  1.00 78.06           C  
ATOM   1014  O   LEU A 141     -13.273  -4.143  26.854  1.00 78.06           O  
ATOM   1015  CG  LEU A 141     -15.123  -4.962  24.147  1.00 78.06           C  
ATOM   1016  CD1 LEU A 141     -16.468  -4.593  24.767  1.00 78.06           C  
ATOM   1017  CD2 LEU A 141     -15.394  -5.778  22.884  1.00 78.06           C  
ATOM   1018  N   ALA A 142     -11.569  -3.653  25.475  1.00 74.75           N  
ATOM   1019  CA  ALA A 142     -10.600  -4.509  26.148  1.00 74.75           C  
ATOM   1020  C   ALA A 142      -9.738  -3.762  27.190  1.00 74.75           C  
ATOM   1021  CB  ALA A 142      -9.732  -5.225  25.113  1.00 74.75           C  
ATOM   1022  O   ALA A 142      -9.200  -2.673  26.903  1.00 74.75           O  
ATOM   1023  N   PRO A 143      -9.495  -4.382  28.366  1.00 72.25           N  
ATOM   1024  CA  PRO A 143      -8.498  -3.919  29.328  1.00 72.25           C  
ATOM   1025  C   PRO A 143      -7.123  -3.777  28.670  1.00 72.25           C  
ATOM   1026  CB  PRO A 143      -8.457  -4.973  30.443  1.00 72.25           C  
ATOM   1027  O   PRO A 143      -6.758  -4.585  27.818  1.00 72.25           O  
ATOM   1028  CG  PRO A 143      -9.802  -5.684  30.335  1.00 72.25           C  
ATOM   1029  CD  PRO A 143     -10.118  -5.611  28.846  1.00 72.25           C  
ATOM   1030  N   VAL A 144      -6.332  -2.777  29.081  1.00 66.62           N  
ATOM   1031  CA  VAL A 144      -5.030  -2.448  28.456  1.00 66.62           C  
ATOM   1032  C   VAL A 144      -4.120  -3.675  28.327  1.00 66.62           C  
ATOM   1033  CB  VAL A 144      -4.322  -1.309  29.221  1.00 66.62           C  
ATOM   1034  O   VAL A 144      -3.543  -3.891  27.265  1.00 66.62           O  
ATOM   1035  CG1 VAL A 144      -2.945  -0.973  28.635  1.00 66.62           C  
ATOM   1036  CG2 VAL A 144      -5.167  -0.025  29.175  1.00 66.62           C  
ATOM   1037  N   ARG A 145      -4.087  -4.528  29.358  1.00 64.44           N  
ATOM   1038  CA  ARG A 145      -3.289  -5.765  29.404  1.00 64.44           C  
ATOM   1039  C   ARG A 145      -3.712  -6.825  28.381  1.00 64.44           C  
ATOM   1040  CB  ARG A 145      -3.363  -6.351  30.823  1.00 64.44           C  
ATOM   1041  O   ARG A 145      -2.880  -7.601  27.930  1.00 64.44           O  
ATOM   1042  CG  ARG A 145      -2.616  -5.488  31.851  1.00 64.44           C  
ATOM   1043  CD  ARG A 145      -2.751  -6.074  33.265  1.00 64.44           C  
ATOM   1044  NE  ARG A 145      -1.444  -6.169  33.941  1.00 64.44           N  
ATOM   1045  NH1 ARG A 145      -2.203  -6.443  36.097  1.00 64.44           N  
ATOM   1046  NH2 ARG A 145      -0.011  -6.475  35.676  1.00 64.44           N  
ATOM   1047  CZ  ARG A 145      -1.230  -6.362  35.230  1.00 64.44           C  
ATOM   1048  N   GLU A 146      -4.985  -6.862  27.991  1.00 70.69           N  
ATOM   1049  CA  GLU A 146      -5.507  -7.873  27.061  1.00 70.69           C  
ATOM   1050  C   GLU A 146      -5.567  -7.388  25.606  1.00 70.69           C  
ATOM   1051  CB  GLU A 146      -6.892  -8.352  27.501  1.00 70.69           C  
ATOM   1052  O   GLU A 146      -5.735  -8.198  24.693  1.00 70.69           O  
ATOM   1053  CG  GLU A 146      -6.914  -9.031  28.877  1.00 70.69           C  
ATOM   1054  CD  GLU A 146      -8.264  -9.711  29.172  1.00 70.69           C  
ATOM   1055  OE1 GLU A 146      -8.362 -10.297  30.268  1.00 70.69           O  
ATOM   1056  OE2 GLU A 146      -9.171  -9.683  28.297  1.00 70.69           O  
ATOM   1057  N   ARG A 147      -5.401  -6.082  25.350  1.00 71.31           N  
ATOM   1058  CA  ARG A 147      -5.496  -5.500  23.996  1.00 71.31           C  
ATOM   1059  C   ARG A 147      -4.559  -6.159  23.001  1.00 71.31           C  
ATOM   1060  CB  ARG A 147      -5.182  -4.005  24.033  1.00 71.31           C  
ATOM   1061  O   ARG A 147      -4.977  -6.427  21.881  1.00 71.31           O  
ATOM   1062  CG  ARG A 147      -6.355  -3.236  24.623  1.00 71.31           C  
ATOM   1063  CD  ARG A 147      -5.973  -1.776  24.807  1.00 71.31           C  
ATOM   1064  NE  ARG A 147      -6.984  -1.120  25.641  1.00 71.31           N  
ATOM   1065  NH1 ARG A 147      -6.294   1.029  25.274  1.00 71.31           N  
ATOM   1066  NH2 ARG A 147      -8.131   0.609  26.498  1.00 71.31           N  
ATOM   1067  CZ  ARG A 147      -7.122   0.171  25.807  1.00 71.31           C  
ATOM   1068  N   GLY A 148      -3.330  -6.468  23.417  1.00 64.81           N  
ATOM   1069  CA  GLY A 148      -2.364  -7.168  22.570  1.00 64.81           C  
ATOM   1070  C   GLY A 148      -2.907  -8.499  22.043  1.00 64.81           C  
ATOM   1071  O   GLY A 148      -2.755  -8.802  20.861  1.00 64.81           O  
ATOM   1072  N   ARG A 149      -3.634  -9.254  22.879  1.00 74.06           N  
ATOM   1073  CA  ARG A 149      -4.270 -10.522  22.492  1.00 74.06           C  
ATOM   1074  C   ARG A 149      -5.394 -10.311  21.477  1.00 74.06           C  
ATOM   1075  CB  ARG A 149      -4.768 -11.241  23.757  1.00 74.06           C  
ATOM   1076  O   ARG A 149      -5.464 -11.038  20.491  1.00 74.06           O  
ATOM   1077  CG  ARG A 149      -5.385 -12.610  23.452  1.00 74.06           C  
ATOM   1078  CD  ARG A 149      -5.868 -13.263  24.748  1.00 74.06           C  
ATOM   1079  NE  ARG A 149      -6.528 -14.552  24.477  1.00 74.06           N  
ATOM   1080  NH1 ARG A 149      -6.895 -15.156  26.661  1.00 74.06           N  
ATOM   1081  NH2 ARG A 149      -7.585 -16.498  25.021  1.00 74.06           N  
ATOM   1082  CZ  ARG A 149      -6.996 -15.392  25.383  1.00 74.06           C  
ATOM   1083  N   TYR A 150      -6.256  -9.318  21.686  1.00 79.00           N  
ATOM   1084  CA  TYR A 150      -7.356  -9.042  20.755  1.00 79.00           C  
ATOM   1085  C   TYR A 150      -6.865  -8.449  19.427  1.00 79.00           C  
ATOM   1086  CB  TYR A 150      -8.398  -8.147  21.427  1.00 79.00           C  
ATOM   1087  O   TYR A 150      -7.365  -8.840  18.374  1.00 79.00           O  
ATOM   1088  CG  TYR A 150      -9.061  -8.765  22.646  1.00 79.00           C  
ATOM   1089  CD1 TYR A 150      -9.877  -9.909  22.528  1.00 79.00           C  
ATOM   1090  CD2 TYR A 150      -8.850  -8.194  23.912  1.00 79.00           C  
ATOM   1091  CE1 TYR A 150     -10.458 -10.490  23.675  1.00 79.00           C  
ATOM   1092  CE2 TYR A 150      -9.443  -8.760  25.056  1.00 79.00           C  
ATOM   1093  OH  TYR A 150     -10.711 -10.509  26.077  1.00 79.00           O  
ATOM   1094  CZ  TYR A 150     -10.227  -9.922  24.949  1.00 79.00           C  
ATOM   1095  N   PHE A 151      -5.840  -7.590  19.443  1.00 74.94           N  
ATOM   1096  CA  PHE A 151      -5.160  -7.147  18.222  1.00 74.94           C  
ATOM   1097  C   PHE A 151      -4.521  -8.317  17.476  1.00 74.94           C  
ATOM   1098  CB  PHE A 151      -4.093  -6.088  18.544  1.00 74.94           C  
ATOM   1099  O   PHE A 151      -4.641  -8.393  16.255  1.00 74.94           O  
ATOM   1100  CG  PHE A 151      -4.625  -4.706  18.866  1.00 74.94           C  
ATOM   1101  CD1 PHE A 151      -5.578  -4.102  18.027  1.00 74.94           C  
ATOM   1102  CD2 PHE A 151      -4.110  -3.979  19.957  1.00 74.94           C  
ATOM   1103  CE1 PHE A 151      -6.044  -2.812  18.312  1.00 74.94           C  
ATOM   1104  CE2 PHE A 151      -4.568  -2.676  20.225  1.00 74.94           C  
ATOM   1105  CZ  PHE A 151      -5.550  -2.095  19.408  1.00 74.94           C  
ATOM   1106  N   ALA A 152      -3.915  -9.271  18.188  1.00 71.06           N  
ATOM   1107  CA  ALA A 152      -3.383 -10.478  17.566  1.00 71.06           C  
ATOM   1108  C   ALA A 152      -4.476 -11.302  16.865  1.00 71.06           C  
ATOM   1109  CB  ALA A 152      -2.626 -11.300  18.614  1.00 71.06           C  
ATOM   1110  O   ALA A 152      -4.221 -11.837  15.790  1.00 71.06           O  
ATOM   1111  N   PHE A 153      -5.699 -11.363  17.405  1.00 81.56           N  
ATOM   1112  CA  PHE A 153      -6.820 -12.005  16.710  1.00 81.56           C  
ATOM   1113  C   PHE A 153      -7.206 -11.273  15.421  1.00 81.56           C  
ATOM   1114  CB  PHE A 153      -8.035 -12.149  17.637  1.00 81.56           C  
ATOM   1115  O   PHE A 153      -7.398 -11.930  14.400  1.00 81.56           O  
ATOM   1116  CG  PHE A 153      -7.854 -13.005  18.877  1.00 81.56           C  
ATOM   1117  CD1 PHE A 153      -6.980 -14.111  18.880  1.00 81.56           C  
ATOM   1118  CD2 PHE A 153      -8.643 -12.744  20.012  1.00 81.56           C  
ATOM   1119  CE1 PHE A 153      -6.899 -14.946  20.006  1.00 81.56           C  
ATOM   1120  CE2 PHE A 153      -8.565 -13.578  21.141  1.00 81.56           C  
ATOM   1121  CZ  PHE A 153      -7.701 -14.687  21.130  1.00 81.56           C  
ATOM   1122  N   LEU A 154      -7.272  -9.935  15.438  1.00 82.56           N  
ATOM   1123  CA  LEU A 154      -7.545  -9.150  14.225  1.00 82.56           C  
ATOM   1124  C   LEU A 154      -6.479  -9.409  13.147  1.00 82.56           C  
ATOM   1125  CB  LEU A 154      -7.639  -7.646  14.552  1.00 82.56           C  
ATOM   1126  O   LEU A 154      -6.816  -9.643  11.989  1.00 82.56           O  
ATOM   1127  CG  LEU A 154      -8.765  -7.221  15.515  1.00 82.56           C  
ATOM   1128  CD1 LEU A 154      -8.692  -5.710  15.740  1.00 82.56           C  
ATOM   1129  CD2 LEU A 154     -10.172  -7.536  15.009  1.00 82.56           C  
ATOM   1130  N   GLN A 155      -5.202  -9.459  13.535  1.00 75.75           N  
ATOM   1131  CA  GLN A 155      -4.109  -9.774  12.610  1.00 75.75           C  
ATOM   1132  C   GLN A 155      -4.156 -11.226  12.120  1.00 75.75           C  
ATOM   1133  CB  GLN A 155      -2.754  -9.474  13.274  1.00 75.75           C  
ATOM   1134  O   GLN A 155      -3.867 -11.495  10.958  1.00 75.75           O  
ATOM   1135  CG  GLN A 155      -2.542  -7.988  13.602  1.00 75.75           C  
ATOM   1136  CD  GLN A 155      -2.624  -7.099  12.370  1.00 75.75           C  
ATOM   1137  NE2 GLN A 155      -1.521  -6.793  11.725  1.00 75.75           N  
ATOM   1138  OE1 GLN A 155      -3.685  -6.672  11.955  1.00 75.75           O  
ATOM   1139  N   MET A 156      -4.551 -12.172  12.975  1.00 78.25           N  
ATOM   1140  CA  MET A 156      -4.717 -13.575  12.590  1.00 78.25           C  
ATOM   1141  C   MET A 156      -5.814 -13.740  11.539  1.00 78.25           C  
ATOM   1142  CB  MET A 156      -5.010 -14.416  13.837  1.00 78.25           C  
ATOM   1143  O   MET A 156      -5.615 -14.481  10.582  1.00 78.25           O  
ATOM   1144  CG  MET A 156      -5.029 -15.918  13.535  1.00 78.25           C  
ATOM   1145  SD  MET A 156      -5.367 -16.957  14.984  1.00 78.25           S  
ATOM   1146  CE  MET A 156      -3.893 -16.637  15.989  1.00 78.25           C  
ATOM   1147  N   ALA A 157      -6.930 -13.016  11.667  1.00 85.56           N  
ATOM   1148  CA  ALA A 157      -7.968 -12.993  10.639  1.00 85.56           C  
ATOM   1149  C   ALA A 157      -7.407 -12.538   9.280  1.00 85.56           C  
ATOM   1150  CB  ALA A 157      -9.113 -12.092  11.118  1.00 85.56           C  
ATOM   1151  O   ALA A 157      -7.737 -13.129   8.256  1.00 85.56           O  
ATOM   1152  N   TRP A 158      -6.500 -11.557   9.281  1.00 80.56           N  
ATOM   1153  CA  TRP A 158      -5.813 -11.076   8.079  1.00 80.56           C  
ATOM   1154  C   TRP A 158      -4.899 -12.140   7.452  1.00 80.56           C  
ATOM   1155  CB  TRP A 158      -5.032  -9.799   8.433  1.00 80.56           C  
ATOM   1156  O   TRP A 158      -4.924 -12.343   6.243  1.00 80.56           O  
ATOM   1157  CG  TRP A 158      -5.008  -8.774   7.347  1.00 80.56           C  
ATOM   1158  CD1 TRP A 158      -6.018  -7.918   7.081  1.00 80.56           C  
ATOM   1159  CD2 TRP A 158      -3.958  -8.465   6.381  1.00 80.56           C  
ATOM   1160  CE2 TRP A 158      -4.438  -7.435   5.515  1.00 80.56           C  
ATOM   1161  CE3 TRP A 158      -2.648  -8.939   6.151  1.00 80.56           C  
ATOM   1162  NE1 TRP A 158      -5.710  -7.165   5.966  1.00 80.56           N  
ATOM   1163  CH2 TRP A 158      -2.368  -7.395   4.273  1.00 80.56           C  
ATOM   1164  CZ2 TRP A 158      -3.670  -6.907   4.469  1.00 80.56           C  
ATOM   1165  CZ3 TRP A 158      -1.858  -8.403   5.114  1.00 80.56           C  
ATOM   1166  N   VAL A 159      -4.135 -12.869   8.272  1.00 72.31           N  
ATOM   1167  CA  VAL A 159      -3.259 -13.966   7.812  1.00 72.31           C  
ATOM   1168  C   VAL A 159      -4.066 -15.144   7.263  1.00 72.31           C  
ATOM   1169  CB  VAL A 159      -2.333 -14.439   8.950  1.00 72.31           C  
ATOM   1170  O   VAL A 159      -3.698 -15.734   6.253  1.00 72.31           O  
ATOM   1171  CG1 VAL A 159      -1.490 -15.664   8.567  1.00 72.31           C  
ATOM   1172  CG2 VAL A 159      -1.352 -13.332   9.360  1.00 72.31           C  
ATOM   1173  N   VAL A 160      -5.179 -15.502   7.905  1.00 83.00           N  
ATOM   1174  CA  VAL A 160      -6.060 -16.561   7.391  1.00 83.00           C  
ATOM   1175  C   VAL A 160      -6.678 -16.126   6.063  1.00 83.00           C  
ATOM   1176  CB  VAL A 160      -7.139 -16.934   8.423  1.00 83.00           C  
ATOM   1177  O   VAL A 160      -6.706 -16.909   5.115  1.00 83.00           O  
ATOM   1178  CG1 VAL A 160      -8.132 -17.969   7.878  1.00 83.00           C  
ATOM   1179  CG2 VAL A 160      -6.505 -17.564   9.673  1.00 83.00           C  
ATOM   1180  N   ALA A 161      -7.119 -14.871   5.969  1.00 86.06           N  
ATOM   1181  CA  ALA A 161      -7.655 -14.311   4.738  1.00 86.06           C  
ATOM   1182  C   ALA A 161      -6.622 -14.264   3.606  1.00 86.06           C  
ATOM   1183  CB  ALA A 161      -8.197 -12.918   5.034  1.00 86.06           C  
ATOM   1184  O   ALA A 161      -6.978 -14.563   2.474  1.00 86.06           O  
ATOM   1185  N   SER A 162      -5.349 -13.965   3.887  1.00 75.75           N  
ATOM   1186  CA  SER A 162      -4.316 -13.900   2.846  1.00 75.75           C  
ATOM   1187  C   SER A 162      -3.985 -15.249   2.211  1.00 75.75           C  
ATOM   1188  CB  SER A 162      -3.042 -13.233   3.368  1.00 75.75           C  
ATOM   1189  O   SER A 162      -3.553 -15.285   1.062  1.00 75.75           O  
ATOM   1190  OG  SER A 162      -2.340 -14.068   4.268  1.00 75.75           O  
ATOM   1191  N   VAL A 163      -4.222 -16.353   2.924  1.00 77.56           N  
ATOM   1192  CA  VAL A 163      -4.124 -17.712   2.372  1.00 77.56           C  
ATOM   1193  C   VAL A 163      -5.433 -18.116   1.693  1.00 77.56           C  
ATOM   1194  CB  VAL A 163      -3.739 -18.719   3.471  1.00 77.56           C  
ATOM   1195  O   VAL A 163      -5.418 -18.665   0.594  1.00 77.56           O  
ATOM   1196  CG1 VAL A 163      -3.623 -20.146   2.917  1.00 77.56           C  
ATOM   1197  CG2 VAL A 163      -2.391 -18.358   4.109  1.00 77.56           C  
ATOM   1198  N   ALA A 164      -6.572 -17.832   2.330  1.00 83.44           N  
ATOM   1199  CA  ALA A 164      -7.888 -18.175   1.796  1.00 83.44           C  
ATOM   1200  C   ALA A 164      -8.221 -17.409   0.506  1.00 83.44           C  
ATOM   1201  CB  ALA A 164      -8.935 -17.906   2.884  1.00 83.44           C  
ATOM   1202  O   ALA A 164      -8.918 -17.943  -0.353  1.00 83.44           O  
ATOM   1203  N   GLY A 165      -7.717 -16.184   0.360  1.00 84.38           N  
ATOM   1204  CA  GLY A 165      -8.044 -15.290  -0.742  1.00 84.38           C  
ATOM   1205  C   GLY A 165      -7.625 -15.834  -2.102  1.00 84.38           C  
ATOM   1206  O   GLY A 165      -8.500 -16.089  -2.926  1.00 84.38           O  
ATOM   1207  N   PRO A 166      -6.326 -16.091  -2.335  1.00 79.25           N  
ATOM   1208  CA  PRO A 166      -5.847 -16.685  -3.580  1.00 79.25           C  
ATOM   1209  C   PRO A 166      -6.510 -18.027  -3.920  1.00 79.25           C  
ATOM   1210  CB  PRO A 166      -4.333 -16.838  -3.377  1.00 79.25           C  
ATOM   1211  O   PRO A 166      -6.802 -18.296  -5.082  1.00 79.25           O  
ATOM   1212  CG  PRO A 166      -3.995 -15.693  -2.427  1.00 79.25           C  
ATOM   1213  CD  PRO A 166      -5.206 -15.686  -1.502  1.00 79.25           C  
ATOM   1214  N   LEU A 167      -6.792 -18.861  -2.910  1.00 81.88           N  
ATOM   1215  CA  LEU A 167      -7.461 -20.153  -3.100  1.00 81.88           C  
ATOM   1216  C   LEU A 167      -8.915 -19.984  -3.556  1.00 81.88           C  
ATOM   1217  CB  LEU A 167      -7.405 -20.964  -1.793  1.00 81.88           C  
ATOM   1218  O   LEU A 167      -9.339 -20.624  -4.516  1.00 81.88           O  
ATOM   1219  CG  LEU A 167      -5.997 -21.418  -1.372  1.00 81.88           C  
ATOM   1220  CD1 LEU A 167      -6.073 -22.086   0.003  1.00 81.88           C  
ATOM   1221  CD2 LEU A 167      -5.394 -22.423  -2.355  1.00 81.88           C  
ATOM   1222  N   ALA A 168      -9.673 -19.109  -2.890  1.00 83.62           N  
ATOM   1223  CA  ALA A 168     -11.046 -18.805  -3.275  1.00 83.62           C  
ATOM   1224  C   ALA A 168     -11.099 -18.113  -4.645  1.00 83.62           C  
ATOM   1225  CB  ALA A 168     -11.684 -17.947  -2.174  1.00 83.62           C  
ATOM   1226  O   ALA A 168     -11.951 -18.439  -5.466  1.00 83.62           O  
ATOM   1227  N   GLY A 169     -10.172 -17.193  -4.912  1.00 82.38           N  
ATOM   1228  CA  GLY A 169     -10.111 -16.443  -6.164  1.00 82.38           C  
ATOM   1229  C   GLY A 169      -9.783 -17.311  -7.360  1.00 82.38           C  
ATOM   1230  O   GLY A 169     -10.489 -17.222  -8.357  1.00 82.38           O  
ATOM   1231  N   GLY A 170      -8.790 -18.195  -7.238  1.00 79.00           N  
ATOM   1232  CA  GLY A 170      -8.491 -19.196  -8.262  1.00 79.00           C  
ATOM   1233  C   GLY A 170      -9.678 -20.125  -8.515  1.00 79.00           C  
ATOM   1234  O   GLY A 170     -10.108 -20.268  -9.655  1.00 79.00           O  
ATOM   1235  N   PHE A 171     -10.283 -20.668  -7.451  1.00 86.25           N  
ATOM   1236  CA  PHE A 171     -11.450 -21.547  -7.568  1.00 86.25           C  
ATOM   1237  C   PHE A 171     -12.615 -20.885  -8.318  1.00 86.25           C  
ATOM   1238  CB  PHE A 171     -11.889 -21.991  -6.165  1.00 86.25           C  
ATOM   1239  O   PHE A 171     -13.169 -21.470  -9.246  1.00 86.25           O  
ATOM   1240  CG  PHE A 171     -13.149 -22.835  -6.163  1.00 86.25           C  
ATOM   1241  CD1 PHE A 171     -14.402 -22.242  -5.911  1.00 86.25           C  
ATOM   1242  CD2 PHE A 171     -13.073 -24.206  -6.468  1.00 86.25           C  
ATOM   1243  CE1 PHE A 171     -15.573 -23.019  -5.962  1.00 86.25           C  
ATOM   1244  CE2 PHE A 171     -14.243 -24.984  -6.514  1.00 86.25           C  
ATOM   1245  CZ  PHE A 171     -15.493 -24.391  -6.261  1.00 86.25           C  
ATOM   1246  N   PHE A 172     -12.982 -19.655  -7.947  1.00 86.00           N  
ATOM   1247  CA  PHE A 172     -14.076 -18.936  -8.599  1.00 86.00           C  
ATOM   1248  C   PHE A 172     -13.715 -18.461 -10.010  1.00 86.00           C  
ATOM   1249  CB  PHE A 172     -14.532 -17.776  -7.704  1.00 86.00           C  
ATOM   1250  O   PHE A 172     -14.569 -18.501 -10.892  1.00 86.00           O  
ATOM   1251  CG  PHE A 172     -15.388 -18.209  -6.529  1.00 86.00           C  
ATOM   1252  CD1 PHE A 172     -16.588 -18.913  -6.749  1.00 86.00           C  
ATOM   1253  CD2 PHE A 172     -14.992 -17.914  -5.213  1.00 86.00           C  
ATOM   1254  CE1 PHE A 172     -17.370 -19.340  -5.661  1.00 86.00           C  
ATOM   1255  CE2 PHE A 172     -15.758 -18.365  -4.125  1.00 86.00           C  
ATOM   1256  CZ  PHE A 172     -16.950 -19.074  -4.347  1.00 86.00           C  
ATOM   1257  N   ALA A 173     -12.467 -18.060 -10.255  1.00 83.19           N  
ATOM   1258  CA  ALA A 173     -12.009 -17.674 -11.586  1.00 83.19           C  
ATOM   1259  C   ALA A 173     -12.009 -18.854 -12.577  1.00 83.19           C  
ATOM   1260  CB  ALA A 173     -10.619 -17.045 -11.453  1.00 83.19           C  
ATOM   1261  O   ALA A 173     -12.300 -18.651 -13.753  1.00 83.19           O  
ATOM   1262  N   GLU A 174     -11.723 -20.076 -12.117  1.00 83.06           N  
ATOM   1263  CA  GLU A 174     -11.691 -21.286 -12.955  1.00 83.06           C  
ATOM   1264  C   GLU A 174     -13.060 -21.955 -13.133  1.00 83.06           C  
ATOM   1265  CB  GLU A 174     -10.708 -22.301 -12.355  1.00 83.06           C  
ATOM   1266  O   GLU A 174     -13.267 -22.682 -14.103  1.00 83.06           O  
ATOM   1267  CG  GLU A 174      -9.243 -21.867 -12.525  1.00 83.06           C  
ATOM   1268  CD  GLU A 174      -8.244 -22.849 -11.889  1.00 83.06           C  
ATOM   1269  OE1 GLU A 174      -7.044 -22.490 -11.844  1.00 83.06           O  
ATOM   1270  OE2 GLU A 174      -8.656 -23.954 -11.462  1.00 83.06           O  
ATOM   1271  N   ALA A 175     -14.016 -21.709 -12.233  1.00 79.94           N  
ATOM   1272  CA  ALA A 175     -15.304 -22.404 -12.222  1.00 79.94           C  
ATOM   1273  C   ALA A 175     -16.199 -22.133 -13.452  1.00 79.94           C  
ATOM   1274  CB  ALA A 175     -16.013 -22.067 -10.907  1.00 79.94           C  
ATOM   1275  O   ALA A 175     -17.217 -22.804 -13.620  1.00 79.94           O  
ATOM   1276  N   GLY A 176     -15.842 -21.177 -14.320  1.00 76.00           N  
ATOM   1277  CA  GLY A 176     -16.582 -20.828 -15.536  1.00 76.00           C  
ATOM   1278  C   GLY A 176     -17.920 -20.158 -15.221  1.00 76.00           C  
ATOM   1279  O   GLY A 176     -18.019 -18.935 -15.253  1.00 76.00           O  
ATOM   1280  N   GLN A 177     -18.929 -20.946 -14.847  1.00 80.31           N  
ATOM   1281  CA  GLN A 177     -20.210 -20.466 -14.328  1.00 80.31           C  
ATOM   1282  C   GLN A 177     -20.556 -21.141 -13.002  1.00 80.31           C  
ATOM   1283  CB  GLN A 177     -21.346 -20.686 -15.336  1.00 80.31           C  
ATOM   1284  O   GLN A 177     -20.546 -22.363 -12.870  1.00 80.31           O  
ATOM   1285  CG  GLN A 177     -21.463 -19.526 -16.331  1.00 80.31           C  
ATOM   1286  CD  GLN A 177     -22.691 -19.651 -17.226  1.00 80.31           C  
ATOM   1287  NE2 GLN A 177     -23.123 -18.560 -17.816  1.00 80.31           N  
ATOM   1288  OE1 GLN A 177     -23.288 -20.706 -17.394  1.00 80.31           O  
ATOM   1289  N   VAL A 178     -20.953 -20.328 -12.028  1.00 76.44           N  
ATOM   1290  CA  VAL A 178     -21.404 -20.763 -10.707  1.00 76.44           C  
ATOM   1291  C   VAL A 178     -22.808 -20.204 -10.484  1.00 76.44           C  
ATOM   1292  CB  VAL A 178     -20.393 -20.325  -9.631  1.00 76.44           C  
ATOM   1293  O   VAL A 178     -23.020 -18.993 -10.513  1.00 76.44           O  
ATOM   1294  CG1 VAL A 178     -20.854 -20.715  -8.226  1.00 76.44           C  
ATOM   1295  CG2 VAL A 178     -19.019 -20.957  -9.856  1.00 76.44           C  
ATOM   1296  N   PHE A 179     -23.792 -21.089 -10.302  1.00 77.50           N  
ATOM   1297  CA  PHE A 179     -25.217 -20.734 -10.167  1.00 77.50           C  
ATOM   1298  C   PHE A 179     -25.768 -19.835 -11.299  1.00 77.50           C  
ATOM   1299  CB  PHE A 179     -25.496 -20.169  -8.761  1.00 77.50           C  
ATOM   1300  O   PHE A 179     -26.613 -18.978 -11.055  1.00 77.50           O  
ATOM   1301  CG  PHE A 179     -25.207 -21.122  -7.619  1.00 77.50           C  
ATOM   1302  CD1 PHE A 179     -26.041 -22.236  -7.412  1.00 77.50           C  
ATOM   1303  CD2 PHE A 179     -24.132 -20.890  -6.743  1.00 77.50           C  
ATOM   1304  CE1 PHE A 179     -25.784 -23.124  -6.353  1.00 77.50           C  
ATOM   1305  CE2 PHE A 179     -23.861 -21.786  -5.695  1.00 77.50           C  
ATOM   1306  CZ  PHE A 179     -24.688 -22.905  -5.500  1.00 77.50           C  
ATOM   1307  N   GLY A 180     -25.301 -20.025 -12.540  1.00 75.06           N  
ATOM   1308  CA  GLY A 180     -25.758 -19.256 -13.709  1.00 75.06           C  
ATOM   1309  C   GLY A 180     -25.176 -17.842 -13.823  1.00 75.06           C  
ATOM   1310  O   GLY A 180     -25.636 -17.065 -14.653  1.00 75.06           O  
ATOM   1311  N   ILE A 181     -24.177 -17.513 -13.000  1.00 81.88           N  
ATOM   1312  CA  ILE A 181     -23.407 -16.266 -13.043  1.00 81.88           C  
ATOM   1313  C   ILE A 181     -21.947 -16.635 -13.319  1.00 81.88           C  
ATOM   1314  CB  ILE A 181     -23.558 -15.485 -11.714  1.00 81.88           C  
ATOM   1315  O   ILE A 181     -21.485 -17.685 -12.867  1.00 81.88           O  
ATOM   1316  CG1 ILE A 181     -25.043 -15.272 -11.331  1.00 81.88           C  
ATOM   1317  CG2 ILE A 181     -22.840 -14.126 -11.800  1.00 81.88           C  
ATOM   1318  CD1 ILE A 181     -25.250 -14.639  -9.948  1.00 81.88           C  
ATOM   1319  N   ASP A 182     -21.210 -15.790 -14.036  1.00 82.75           N  
ATOM   1320  CA  ASP A 182     -19.791 -16.032 -14.306  1.00 82.75           C  
ATOM   1321  C   ASP A 182     -19.002 -16.187 -13.008  1.00 82.75           C  
ATOM   1322  CB  ASP A 182     -19.202 -14.935 -15.193  1.00 82.75           C  
ATOM   1323  O   ASP A 182     -19.181 -15.430 -12.045  1.00 82.75           O  
ATOM   1324  CG  ASP A 182     -20.085 -14.779 -16.425  1.00 82.75           C  
ATOM   1325  OD1 ASP A 182     -20.336 -15.797 -17.104  1.00 82.75           O  
ATOM   1326  OD2 ASP A 182     -20.677 -13.686 -16.529  1.00 82.75           O  
ATOM   1327  N   GLY A 183     -18.138 -17.200 -12.975  1.00 83.56           N  
ATOM   1328  CA  GLY A 183     -17.453 -17.635 -11.763  1.00 83.56           C  
ATOM   1329  C   GLY A 183     -16.702 -16.495 -11.075  1.00 83.56           C  
ATOM   1330  O   GLY A 183     -16.804 -16.340  -9.860  1.00 83.56           O  
ATOM   1331  N   TRP A 184     -16.051 -15.611 -11.837  1.00 86.56           N  
ATOM   1332  CA  TRP A 184     -15.307 -14.485 -11.270  1.00 86.56           C  
ATOM   1333  C   TRP A 184     -16.190 -13.500 -10.495  1.00 86.56           C  
ATOM   1334  CB  TRP A 184     -14.537 -13.753 -12.371  1.00 86.56           C  
ATOM   1335  O   TRP A 184     -15.713 -12.896  -9.541  1.00 86.56           O  
ATOM   1336  CG  TRP A 184     -15.372 -12.898 -13.276  1.00 86.56           C  
ATOM   1337  CD1 TRP A 184     -15.794 -13.245 -14.513  1.00 86.56           C  
ATOM   1338  CD2 TRP A 184     -15.865 -11.532 -13.054  1.00 86.56           C  
ATOM   1339  CE2 TRP A 184     -16.522 -11.103 -14.241  1.00 86.56           C  
ATOM   1340  CE3 TRP A 184     -15.810 -10.597 -11.991  1.00 86.56           C  
ATOM   1341  NE1 TRP A 184     -16.480 -12.191 -15.075  1.00 86.56           N  
ATOM   1342  CH2 TRP A 184     -16.972  -8.909 -13.327  1.00 86.56           C  
ATOM   1343  CZ2 TRP A 184     -17.036  -9.811 -14.397  1.00 86.56           C  
ATOM   1344  CZ3 TRP A 184     -16.366  -9.307 -12.124  1.00 86.56           C  
ATOM   1345  N   ARG A 185     -17.481 -13.347 -10.820  1.00 91.38           N  
ATOM   1346  CA  ARG A 185     -18.379 -12.426 -10.094  1.00 91.38           C  
ATOM   1347  C   ARG A 185     -18.579 -12.876  -8.643  1.00 91.38           C  
ATOM   1348  CB  ARG A 185     -19.713 -12.297 -10.849  1.00 91.38           C  
ATOM   1349  O   ARG A 185     -18.755 -12.046  -7.747  1.00 91.38           O  
ATOM   1350  CG  ARG A 185     -19.545 -11.598 -12.212  1.00 91.38           C  
ATOM   1351  CD  ARG A 185     -20.839 -11.567 -13.042  1.00 91.38           C  
ATOM   1352  NE  ARG A 185     -20.839 -10.442 -14.000  1.00 91.38           N  
ATOM   1353  NH1 ARG A 185     -19.653 -11.387 -15.762  1.00 91.38           N  
ATOM   1354  NH2 ARG A 185     -20.102  -9.250 -15.811  1.00 91.38           N  
ATOM   1355  CZ  ARG A 185     -20.218 -10.379 -15.173  1.00 91.38           C  
ATOM   1356  N   TRP A 186     -18.452 -14.179  -8.377  1.00 89.81           N  
ATOM   1357  CA  TRP A 186     -18.509 -14.743  -7.027  1.00 89.81           C  
ATOM   1358  C   TRP A 186     -17.335 -14.359  -6.132  1.00 89.81           C  
ATOM   1359  CB  TRP A 186     -18.694 -16.255  -7.084  1.00 89.81           C  
ATOM   1360  O   TRP A 186     -17.498 -14.380  -4.914  1.00 89.81           O  
ATOM   1361  CG  TRP A 186     -20.088 -16.654  -7.423  1.00 89.81           C  
ATOM   1362  CD1 TRP A 186     -20.584 -16.883  -8.658  1.00 89.81           C  
ATOM   1363  CD2 TRP A 186     -21.203 -16.808  -6.501  1.00 89.81           C  
ATOM   1364  CE2 TRP A 186     -22.362 -17.159  -7.253  1.00 89.81           C  
ATOM   1365  CE3 TRP A 186     -21.346 -16.663  -5.104  1.00 89.81           C  
ATOM   1366  NE1 TRP A 186     -21.919 -17.223  -8.558  1.00 89.81           N  
ATOM   1367  CH2 TRP A 186     -23.722 -17.219  -5.250  1.00 89.81           C  
ATOM   1368  CZ2 TRP A 186     -23.609 -17.353  -6.645  1.00 89.81           C  
ATOM   1369  CZ3 TRP A 186     -22.593 -16.872  -4.484  1.00 89.81           C  
ATOM   1370  N   VAL A 187     -16.216 -13.901  -6.701  1.00 89.19           N  
ATOM   1371  CA  VAL A 187     -15.120 -13.274  -5.941  1.00 89.19           C  
ATOM   1372  C   VAL A 187     -15.639 -12.117  -5.092  1.00 89.19           C  
ATOM   1373  CB  VAL A 187     -14.032 -12.773  -6.907  1.00 89.19           C  
ATOM   1374  O   VAL A 187     -15.253 -11.980  -3.934  1.00 89.19           O  
ATOM   1375  CG1 VAL A 187     -13.040 -11.776  -6.297  1.00 89.19           C  
ATOM   1376  CG2 VAL A 187     -13.321 -13.976  -7.542  1.00 89.19           C  
ATOM   1377  N   PHE A 188     -16.562 -11.324  -5.638  1.00 91.62           N  
ATOM   1378  CA  PHE A 188     -17.185 -10.215  -4.921  1.00 91.62           C  
ATOM   1379  C   PHE A 188     -18.446 -10.656  -4.178  1.00 91.62           C  
ATOM   1380  CB  PHE A 188     -17.485  -9.083  -5.906  1.00 91.62           C  
ATOM   1381  O   PHE A 188     -18.658 -10.264  -3.030  1.00 91.62           O  
ATOM   1382  CG  PHE A 188     -16.263  -8.606  -6.661  1.00 91.62           C  
ATOM   1383  CD1 PHE A 188     -15.281  -7.855  -5.989  1.00 91.62           C  
ATOM   1384  CD2 PHE A 188     -16.086  -8.942  -8.017  1.00 91.62           C  
ATOM   1385  CE1 PHE A 188     -14.127  -7.437  -6.670  1.00 91.62           C  
ATOM   1386  CE2 PHE A 188     -14.929  -8.522  -8.695  1.00 91.62           C  
ATOM   1387  CZ  PHE A 188     -13.953  -7.767  -8.025  1.00 91.62           C  
ATOM   1388  N   LEU A 189     -19.283 -11.499  -4.792  1.00 91.44           N  
ATOM   1389  CA  LEU A 189     -20.559 -11.901  -4.191  1.00 91.44           C  
ATOM   1390  C   LEU A 189     -20.393 -12.794  -2.955  1.00 91.44           C  
ATOM   1391  CB  LEU A 189     -21.477 -12.560  -5.231  1.00 91.44           C  
ATOM   1392  O   LEU A 189     -21.264 -12.762  -2.089  1.00 91.44           O  
ATOM   1393  CG  LEU A 189     -21.885 -11.647  -6.400  1.00 91.44           C  
ATOM   1394  CD1 LEU A 189     -22.642 -12.472  -7.440  1.00 91.44           C  
ATOM   1395  CD2 LEU A 189     -22.774 -10.490  -5.936  1.00 91.44           C  
ATOM   1396  N   LEU A 190     -19.270 -13.508  -2.802  1.00 90.06           N  
ATOM   1397  CA  LEU A 190     -18.928 -14.236  -1.571  1.00 90.06           C  
ATOM   1398  C   LEU A 190     -18.920 -13.314  -0.343  1.00 90.06           C  
ATOM   1399  CB  LEU A 190     -17.542 -14.882  -1.753  1.00 90.06           C  
ATOM   1400  O   LEU A 190     -19.252 -13.740   0.769  1.00 90.06           O  
ATOM   1401  CG  LEU A 190     -17.059 -15.706  -0.543  1.00 90.06           C  
ATOM   1402  CD1 LEU A 190     -17.858 -17.003  -0.392  1.00 90.06           C  
ATOM   1403  CD2 LEU A 190     -15.580 -16.044  -0.699  1.00 90.06           C  
ATOM   1404  N   ASN A 191     -18.599 -12.034  -0.539  1.00 91.31           N  
ATOM   1405  CA  ASN A 191     -18.572 -11.073   0.550  1.00 91.31           C  
ATOM   1406  C   ASN A 191     -19.967 -10.744   1.096  1.00 91.31           C  
ATOM   1407  CB  ASN A 191     -17.876  -9.790   0.094  1.00 91.31           C  
ATOM   1408  O   ASN A 191     -20.097 -10.317   2.241  1.00 91.31           O  
ATOM   1409  CG  ASN A 191     -16.401  -9.963  -0.211  1.00 91.31           C  
ATOM   1410  ND2 ASN A 191     -15.897  -9.171  -1.125  1.00 91.31           N  
ATOM   1411  OD1 ASN A 191     -15.710 -10.762   0.400  1.00 91.31           O  
ATOM   1412  N   VAL A 192     -21.020 -10.936   0.302  1.00 92.69           N  
ATOM   1413  CA  VAL A 192     -22.399 -10.590   0.666  1.00 92.69           C  
ATOM   1414  C   VAL A 192     -22.934 -11.462   1.810  1.00 92.69           C  
ATOM   1415  CB  VAL A 192     -23.323 -10.606  -0.568  1.00 92.69           C  
ATOM   1416  O   VAL A 192     -23.318 -10.893   2.835  1.00 92.69           O  
ATOM   1417  CG1 VAL A 192     -24.763 -10.224  -0.203  1.00 92.69           C  
ATOM   1418  CG2 VAL A 192     -22.814  -9.635  -1.640  1.00 92.69           C  
ATOM   1419  N   PRO A 193     -22.947 -12.811   1.729  1.00 92.62           N  
ATOM   1420  CA  PRO A 193     -23.438 -13.645   2.826  1.00 92.62           C  
ATOM   1421  C   PRO A 193     -22.584 -13.499   4.091  1.00 92.62           C  
ATOM   1422  CB  PRO A 193     -23.429 -15.081   2.286  1.00 92.62           C  
ATOM   1423  O   PRO A 193     -23.125 -13.405   5.195  1.00 92.62           O  
ATOM   1424  CG  PRO A 193     -22.374 -15.059   1.183  1.00 92.62           C  
ATOM   1425  CD  PRO A 193     -22.535 -13.655   0.616  1.00 92.62           C  
ATOM   1426  N   LEU A 194     -21.259 -13.412   3.945  1.00 91.12           N  
ATOM   1427  CA  LEU A 194     -20.342 -13.215   5.070  1.00 91.12           C  
ATOM   1428  C   LEU A 194     -20.520 -11.833   5.716  1.00 91.12           C  
ATOM   1429  CB  LEU A 194     -18.903 -13.396   4.570  1.00 91.12           C  
ATOM   1430  O   LEU A 194     -20.549 -11.715   6.941  1.00 91.12           O  
ATOM   1431  CG  LEU A 194     -18.519 -14.807   4.097  1.00 91.12           C  
ATOM   1432  CD1 LEU A 194     -17.077 -14.784   3.591  1.00 91.12           C  
ATOM   1433  CD2 LEU A 194     -18.623 -15.839   5.222  1.00 91.12           C  
ATOM   1434  N   GLY A 195     -20.707 -10.793   4.906  1.00 91.88           N  
ATOM   1435  CA  GLY A 195     -20.992  -9.441   5.368  1.00 91.88           C  
ATOM   1436  C   GLY A 195     -22.339  -9.345   6.078  1.00 91.88           C  
ATOM   1437  O   GLY A 195     -22.422  -8.711   7.127  1.00 91.88           O  
ATOM   1438  N   LEU A 196     -23.385 -10.007   5.575  1.00 94.25           N  
ATOM   1439  CA  LEU A 196     -24.685 -10.079   6.252  1.00 94.25           C  
ATOM   1440  C   LEU A 196     -24.567 -10.778   7.610  1.00 94.25           C  
ATOM   1441  CB  LEU A 196     -25.697 -10.817   5.357  1.00 94.25           C  
ATOM   1442  O   LEU A 196     -25.124 -10.300   8.603  1.00 94.25           O  
ATOM   1443  CG  LEU A 196     -26.227  -9.988   4.174  1.00 94.25           C  
ATOM   1444  CD1 LEU A 196     -27.030 -10.896   3.244  1.00 94.25           C  
ATOM   1445  CD2 LEU A 196     -27.141  -8.850   4.640  1.00 94.25           C  
ATOM   1446  N   LEU A 197     -23.796 -11.865   7.684  1.00 92.81           N  
ATOM   1447  CA  LEU A 197     -23.508 -12.542   8.945  1.00 92.81           C  
ATOM   1448  C   LEU A 197     -22.754 -11.621   9.918  1.00 92.81           C  
ATOM   1449  CB  LEU A 197     -22.743 -13.841   8.640  1.00 92.81           C  
ATOM   1450  O   LEU A 197     -23.126 -11.535  11.093  1.00 92.81           O  
ATOM   1451  CG  LEU A 197     -22.423 -14.687   9.885  1.00 92.81           C  
ATOM   1452  CD1 LEU A 197     -23.694 -15.194  10.570  1.00 92.81           C  
ATOM   1453  CD2 LEU A 197     -21.575 -15.893   9.484  1.00 92.81           C  
ATOM   1454  N   ALA A 198     -21.752 -10.878   9.438  1.00 91.06           N  
ATOM   1455  CA  ALA A 198     -21.038  -9.881  10.236  1.00 91.06           C  
ATOM   1456  C   ALA A 198     -21.979  -8.770  10.718  1.00 91.06           C  
ATOM   1457  CB  ALA A 198     -19.869  -9.313   9.421  1.00 91.06           C  
ATOM   1458  O   ALA A 198     -21.973  -8.431  11.901  1.00 91.06           O  
ATOM   1459  N   LEU A 199     -22.850  -8.264   9.843  1.00 92.88           N  
ATOM   1460  CA  LEU A 199     -23.826  -7.220  10.144  1.00 92.88           C  
ATOM   1461  C   LEU A 199     -24.777  -7.650  11.266  1.00 92.88           C  
ATOM   1462  CB  LEU A 199     -24.606  -6.893   8.854  1.00 92.88           C  
ATOM   1463  O   LEU A 199     -24.976  -6.911  12.233  1.00 92.88           O  
ATOM   1464  CG  LEU A 199     -25.524  -5.667   8.969  1.00 92.88           C  
ATOM   1465  CD1 LEU A 199     -24.716  -4.370   9.019  1.00 92.88           C  
ATOM   1466  CD2 LEU A 199     -26.454  -5.598   7.759  1.00 92.88           C  
ATOM   1467  N   VAL A 200     -25.341  -8.859  11.167  1.00 92.12           N  
ATOM   1468  CA  VAL A 200     -26.235  -9.422  12.190  1.00 92.12           C  
ATOM   1469  C   VAL A 200     -25.491  -9.624  13.508  1.00 92.12           C  
ATOM   1470  CB  VAL A 200     -26.864 -10.742  11.698  1.00 92.12           C  
ATOM   1471  O   VAL A 200     -26.009  -9.256  14.567  1.00 92.12           O  
ATOM   1472  CG1 VAL A 200     -27.657 -11.457  12.805  1.00 92.12           C  
ATOM   1473  CG2 VAL A 200     -27.845 -10.475  10.549  1.00 92.12           C  
ATOM   1474  N   THR A 201     -24.274 -10.165  13.449  1.00 88.69           N  
ATOM   1475  CA  THR A 201     -23.453 -10.444  14.634  1.00 88.69           C  
ATOM   1476  C   THR A 201     -23.083  -9.154  15.356  1.00 88.69           C  
ATOM   1477  CB  THR A 201     -22.197 -11.246  14.264  1.00 88.69           C  
ATOM   1478  O   THR A 201     -23.351  -9.022  16.547  1.00 88.69           O  
ATOM   1479  CG2 THR A 201     -21.410 -11.682  15.498  1.00 88.69           C  
ATOM   1480  OG1 THR A 201     -22.589 -12.421  13.598  1.00 88.69           O  
ATOM   1481  N   VAL A 202     -22.573  -8.150  14.641  1.00 87.38           N  
ATOM   1482  CA  VAL A 202     -22.236  -6.829  15.193  1.00 87.38           C  
ATOM   1483  C   VAL A 202     -23.473  -6.139  15.756  1.00 87.38           C  
ATOM   1484  CB  VAL A 202     -21.587  -5.957  14.104  1.00 87.38           C  
ATOM   1485  O   VAL A 202     -23.435  -5.613  16.868  1.00 87.38           O  
ATOM   1486  CG1 VAL A 202     -21.438  -4.485  14.516  1.00 87.38           C  
ATOM   1487  CG2 VAL A 202     -20.192  -6.493  13.761  1.00 87.38           C  
ATOM   1488  N   ARG A 203     -24.597  -6.154  15.028  1.00 88.88           N  
ATOM   1489  CA  ARG A 203     -25.837  -5.507  15.479  1.00 88.88           C  
ATOM   1490  C   ARG A 203     -26.310  -6.062  16.823  1.00 88.88           C  
ATOM   1491  CB  ARG A 203     -26.909  -5.649  14.388  1.00 88.88           C  
ATOM   1492  O   ARG A 203     -26.773  -5.281  17.657  1.00 88.88           O  
ATOM   1493  CG  ARG A 203     -28.242  -5.009  14.799  1.00 88.88           C  
ATOM   1494  CD  ARG A 203     -29.248  -5.056  13.647  1.00 88.88           C  
ATOM   1495  NE  ARG A 203     -30.574  -4.577  14.086  1.00 88.88           N  
ATOM   1496  NH1 ARG A 203     -31.269  -3.645  12.100  1.00 88.88           N  
ATOM   1497  NH2 ARG A 203     -32.618  -3.594  13.872  1.00 88.88           N  
ATOM   1498  CZ  ARG A 203     -31.474  -3.943  13.353  1.00 88.88           C  
ATOM   1499  N   LYS A 204     -26.198  -7.377  17.029  1.00 85.12           N  
ATOM   1500  CA  LYS A 204     -26.622  -8.052  18.265  1.00 85.12           C  
ATOM   1501  C   LYS A 204     -25.578  -7.978  19.382  1.00 85.12           C  
ATOM   1502  CB  LYS A 204     -26.986  -9.513  17.952  1.00 85.12           C  
ATOM   1503  O   LYS A 204     -25.953  -7.773  20.531  1.00 85.12           O  
ATOM   1504  CG  LYS A 204     -28.291  -9.634  17.145  1.00 85.12           C  
ATOM   1505  CD  LYS A 204     -28.657 -11.109  16.927  1.00 85.12           C  
ATOM   1506  CE  LYS A 204     -30.002 -11.238  16.198  1.00 85.12           C  
ATOM   1507  NZ  LYS A 204     -30.401 -12.661  16.029  1.00 85.12           N  
ATOM   1508  N   ALA A 205     -24.298  -8.146  19.057  1.00 79.56           N  
ATOM   1509  CA  ALA A 205     -23.233  -8.344  20.039  1.00 79.56           C  
ATOM   1510  C   ALA A 205     -22.557  -7.049  20.504  1.00 79.56           C  
ATOM   1511  CB  ALA A 205     -22.202  -9.290  19.422  1.00 79.56           C  
ATOM   1512  O   ALA A 205     -22.085  -6.976  21.636  1.00 79.56           O  
ATOM   1513  N   LEU A 206     -22.495  -6.026  19.647  1.00 77.50           N  
ATOM   1514  CA  LEU A 206     -21.786  -4.790  19.951  1.00 77.50           C  
ATOM   1515  C   LEU A 206     -22.738  -3.797  20.627  1.00 77.50           C  
ATOM   1516  CB  LEU A 206     -21.142  -4.267  18.652  1.00 77.50           C  
ATOM   1517  O   LEU A 206     -23.404  -3.017  19.952  1.00 77.50           O  
ATOM   1518  CG  LEU A 206     -20.093  -3.172  18.887  1.00 77.50           C  
ATOM   1519  CD1 LEU A 206     -18.872  -3.727  19.621  1.00 77.50           C  
ATOM   1520  CD2 LEU A 206     -19.619  -2.610  17.547  1.00 77.50           C  
ATOM   1521  N   ASN A 207     -22.837  -3.834  21.954  1.00 73.38           N  
ATOM   1522  CA  ASN A 207     -23.595  -2.856  22.743  1.00 73.38           C  
ATOM   1523  C   ASN A 207     -22.624  -2.035  23.591  1.00 73.38           C  
ATOM   1524  CB  ASN A 207     -24.673  -3.573  23.574  1.00 73.38           C  
ATOM   1525  O   ASN A 207     -22.344  -2.384  24.730  1.00 73.38           O  
ATOM   1526  CG  ASN A 207     -25.771  -4.168  22.715  1.00 73.38           C  
ATOM   1527  ND2 ASN A 207     -26.296  -5.304  23.106  1.00 73.38           N  
ATOM   1528  OD1 ASN A 207     -26.154  -3.639  21.677  1.00 73.38           O  
ATOM   1529  N   LEU A 208     -22.079  -0.972  23.002  1.00 68.88           N  
ATOM   1530  CA  LEU A 208     -21.194  -0.038  23.694  1.00 68.88           C  
ATOM   1531  C   LEU A 208     -22.010   1.148  24.233  1.00 68.88           C  
ATOM   1532  CB  LEU A 208     -20.083   0.420  22.736  1.00 68.88           C  
ATOM   1533  O   LEU A 208     -22.774   1.727  23.454  1.00 68.88           O  
ATOM   1534  CG  LEU A 208     -18.954  -0.622  22.609  1.00 68.88           C  
ATOM   1535  CD1 LEU A 208     -18.405  -0.635  21.190  1.00 68.88           C  
ATOM   1536  CD2 LEU A 208     -17.790  -0.299  23.546  1.00 68.88           C  
ATOM   1537  N   PRO A 209     -21.851   1.526  25.517  1.00 62.19           N  
ATOM   1538  CA  PRO A 209     -22.298   2.821  26.013  1.00 62.19           C  
ATOM   1539  C   PRO A 209     -21.652   3.918  25.164  1.00 62.19           C  
ATOM   1540  CB  PRO A 209     -21.848   2.906  27.481  1.00 62.19           C  
ATOM   1541  O   PRO A 209     -20.433   3.935  25.003  1.00 62.19           O  
ATOM   1542  CG  PRO A 209     -21.558   1.460  27.876  1.00 62.19           C  
ATOM   1543  CD  PRO A 209     -21.149   0.804  26.563  1.00 62.19           C  
ATOM   1544  N   HIS A 210     -22.463   4.798  24.579  1.00 64.12           N  
ATOM   1545  CA  HIS A 210     -21.970   5.921  23.784  1.00 64.12           C  
ATOM   1546  C   HIS A 210     -22.329   7.226  24.478  1.00 64.12           C  
ATOM   1547  CB  HIS A 210     -22.521   5.871  22.350  1.00 64.12           C  
ATOM   1548  O   HIS A 210     -23.487   7.643  24.452  1.00 64.12           O  
ATOM   1549  CG  HIS A 210     -21.908   6.950  21.492  1.00 64.12           C  
ATOM   1550  CD2 HIS A 210     -22.540   8.030  20.943  1.00 64.12           C  
ATOM   1551  ND1 HIS A 210     -20.546   7.042  21.220  1.00 64.12           N  
ATOM   1552  CE1 HIS A 210     -20.376   8.188  20.547  1.00 64.12           C  
ATOM   1553  NE2 HIS A 210     -21.559   8.783  20.328  1.00 64.12           N  
ATOM   1554  N   GLU A 211     -21.340   7.886  25.071  1.00 60.22           N  
ATOM   1555  CA  GLU A 211     -21.480   9.292  25.431  1.00 60.22           C  
ATOM   1556  C   GLU A 211     -21.216  10.132  24.189  1.00 60.22           C  
ATOM   1557  CB  GLU A 211     -20.558   9.686  26.582  1.00 60.22           C  
ATOM   1558  O   GLU A 211     -20.091  10.241  23.695  1.00 60.22           O  
ATOM   1559  CG  GLU A 211     -21.086   9.147  27.918  1.00 60.22           C  
ATOM   1560  CD  GLU A 211     -20.331   9.730  29.119  1.00 60.22           C  
ATOM   1561  OE1 GLU A 211     -20.823   9.514  30.245  1.00 60.22           O  
ATOM   1562  OE2 GLU A 211     -19.275  10.372  28.901  1.00 60.22           O  
ATOM   1563  N   ARG A 212     -22.290  10.707  23.647  1.00 57.44           N  
ATOM   1564  CA  ARG A 212     -22.215  11.552  22.463  1.00 57.44           C  
ATOM   1565  C   ARG A 212     -21.403  12.801  22.791  1.00 57.44           C  
ATOM   1566  CB  ARG A 212     -23.638  11.866  21.988  1.00 57.44           C  
ATOM   1567  O   ARG A 212     -21.874  13.676  23.509  1.00 57.44           O  
ATOM   1568  CG  ARG A 212     -23.649  12.495  20.592  1.00 57.44           C  
ATOM   1569  CD  ARG A 212     -25.099  12.752  20.176  1.00 57.44           C  
ATOM   1570  NE  ARG A 212     -25.186  13.210  18.780  1.00 57.44           N  
ATOM   1571  NH1 ARG A 212     -27.441  13.638  18.777  1.00 57.44           N  
ATOM   1572  NH2 ARG A 212     -26.242  14.000  16.928  1.00 57.44           N  
ATOM   1573  CZ  ARG A 212     -26.286  13.610  18.171  1.00 57.44           C  
ATOM   1574  N   ARG A 213     -20.197  12.898  22.235  1.00 60.94           N  
ATOM   1575  CA  ARG A 213     -19.407  14.130  22.286  1.00 60.94           C  
ATOM   1576  C   ARG A 213     -19.904  15.089  21.211  1.00 60.94           C  
ATOM   1577  CB  ARG A 213     -17.908  13.818  22.169  1.00 60.94           C  
ATOM   1578  O   ARG A 213     -19.956  14.734  20.033  1.00 60.94           O  
ATOM   1579  CG  ARG A 213     -17.404  13.085  23.421  1.00 60.94           C  
ATOM   1580  CD  ARG A 213     -15.886  12.901  23.373  1.00 60.94           C  
ATOM   1581  NE  ARG A 213     -15.391  12.281  24.616  1.00 60.94           N  
ATOM   1582  NH1 ARG A 213     -13.152  12.616  24.251  1.00 60.94           N  
ATOM   1583  NH2 ARG A 213     -13.839  11.653  26.150  1.00 60.94           N  
ATOM   1584  CZ  ARG A 213     -14.132  12.183  24.997  1.00 60.94           C  
ATOM   1585  N   GLU A 214     -20.270  16.304  21.608  1.00 52.66           N  
ATOM   1586  CA  GLU A 214     -20.555  17.388  20.669  1.00 52.66           C  
ATOM   1587  C   GLU A 214     -19.239  17.838  20.028  1.00 52.66           C  
ATOM   1588  CB  GLU A 214     -21.280  18.556  21.359  1.00 52.66           C  
ATOM   1589  O   GLU A 214     -18.481  18.620  20.594  1.00 52.66           O  
ATOM   1590  CG  GLU A 214     -22.695  18.173  21.821  1.00 52.66           C  
ATOM   1591  CD  GLU A 214     -23.545  19.384  22.240  1.00 52.66           C  
ATOM   1592  OE1 GLU A 214     -24.774  19.183  22.366  1.00 52.66           O  
ATOM   1593  OE2 GLU A 214     -22.986  20.496  22.366  1.00 52.66           O  
ATOM   1594  N   HIS A 215     -18.915  17.276  18.865  1.00 62.19           N  
ATOM   1595  CA  HIS A 215     -17.784  17.697  18.042  1.00 62.19           C  
ATOM   1596  C   HIS A 215     -18.251  17.908  16.606  1.00 62.19           C  
ATOM   1597  CB  HIS A 215     -16.625  16.691  18.132  1.00 62.19           C  
ATOM   1598  O   HIS A 215     -19.022  17.114  16.059  1.00 62.19           O  
ATOM   1599  CG  HIS A 215     -15.569  17.102  19.124  1.00 62.19           C  
ATOM   1600  CD2 HIS A 215     -14.218  17.145  18.906  1.00 62.19           C  
ATOM   1601  ND1 HIS A 215     -15.791  17.576  20.396  1.00 62.19           N  
ATOM   1602  CE1 HIS A 215     -14.600  17.891  20.932  1.00 62.19           C  
ATOM   1603  NE2 HIS A 215     -13.610  17.619  20.069  1.00 62.19           N  
ATOM   1604  N   ARG A 216     -17.794  18.999  15.984  1.00 62.50           N  
ATOM   1605  CA  ARG A 216     -18.155  19.340  14.605  1.00 62.50           C  
ATOM   1606  C   ARG A 216     -17.260  18.589  13.620  1.00 62.50           C  
ATOM   1607  CB  ARG A 216     -18.118  20.865  14.415  1.00 62.50           C  
ATOM   1608  O   ARG A 216     -16.044  18.528  13.775  1.00 62.50           O  
ATOM   1609  CG  ARG A 216     -19.269  21.549  15.174  1.00 62.50           C  
ATOM   1610  CD  ARG A 216     -19.276  23.062  14.926  1.00 62.50           C  
ATOM   1611  NE  ARG A 216     -20.515  23.685  15.435  1.00 62.50           N  
ATOM   1612  NH1 ARG A 216     -20.405  25.636  14.227  1.00 62.50           N  
ATOM   1613  NH2 ARG A 216     -22.148  25.270  15.570  1.00 62.50           N  
ATOM   1614  CZ  ARG A 216     -21.016  24.855  15.075  1.00 62.50           C  
ATOM   1615  N   MET A 217     -17.868  18.029  12.575  1.00 62.84           N  
ATOM   1616  CA  MET A 217     -17.130  17.369  11.497  1.00 62.84           C  
ATOM   1617  C   MET A 217     -16.310  18.406  10.722  1.00 62.84           C  
ATOM   1618  CB  MET A 217     -18.102  16.594  10.592  1.00 62.84           C  
ATOM   1619  O   MET A 217     -16.839  19.432  10.284  1.00 62.84           O  
ATOM   1620  CG  MET A 217     -17.384  15.644   9.627  1.00 62.84           C  
ATOM   1621  SD  MET A 217     -18.491  14.439   8.840  1.00 62.84           S  
ATOM   1622  CE  MET A 217     -19.271  15.384   7.507  1.00 62.84           C  
ATOM   1623  N   ASP A 218     -15.020  18.134  10.536  1.00 71.88           N  
ATOM   1624  CA  ASP A 218     -14.156  18.977   9.715  1.00 71.88           C  
ATOM   1625  C   ASP A 218     -14.215  18.547   8.247  1.00 71.88           C  
ATOM   1626  CB  ASP A 218     -12.739  19.053  10.281  1.00 71.88           C  
ATOM   1627  O   ASP A 218     -13.293  17.948   7.707  1.00 71.88           O  
ATOM   1628  CG  ASP A 218     -11.903  20.053   9.478  1.00 71.88           C  
ATOM   1629  OD1 ASP A 218     -12.512  20.954   8.838  1.00 71.88           O  
ATOM   1630  OD2 ASP A 218     -10.673  19.934   9.552  1.00 71.88           O  
ATOM   1631  N   VAL A 219     -15.357  18.822   7.612  1.00 72.44           N  
ATOM   1632  CA  VAL A 219     -15.622  18.473   6.203  1.00 72.44           C  
ATOM   1633  C   VAL A 219     -14.608  19.121   5.262  1.00 72.44           C  
ATOM   1634  CB  VAL A 219     -17.039  18.914   5.782  1.00 72.44           C  
ATOM   1635  O   VAL A 219     -14.267  18.560   4.225  1.00 72.44           O  
ATOM   1636  CG1 VAL A 219     -17.453  18.283   4.447  1.00 72.44           C  
ATOM   1637  CG2 VAL A 219     -18.071  18.530   6.848  1.00 72.44           C  
ATOM   1638  N   LEU A 220     -14.111  20.298   5.638  1.00 76.88           N  
ATOM   1639  CA  LEU A 220     -13.200  21.073   4.814  1.00 76.88           C  
ATOM   1640  C   LEU A 220     -11.770  20.523   4.904  1.00 76.88           C  
ATOM   1641  CB  LEU A 220     -13.373  22.553   5.187  1.00 76.88           C  
ATOM   1642  O   LEU A 220     -11.148  20.342   3.861  1.00 76.88           O  
ATOM   1643  CG  LEU A 220     -12.877  23.502   4.081  1.00 76.88           C  
ATOM   1644  CD1 LEU A 220     -13.698  24.791   4.073  1.00 76.88           C  
ATOM   1645  CD2 LEU A 220     -11.435  23.898   4.313  1.00 76.88           C  
ATOM   1646  N   GLY A 221     -11.290  20.151   6.099  1.00 73.56           N  
ATOM   1647  CA  GLY A 221     -10.029  19.409   6.245  1.00 73.56           C  
ATOM   1648  C   GLY A 221     -10.078  18.048   5.545  1.00 73.56           C  
ATOM   1649  O   GLY A 221      -9.131  17.650   4.874  1.00 73.56           O  
ATOM   1650  N   ALA A 222     -11.231  17.380   5.593  1.00 71.38           N  
ATOM   1651  CA  ALA A 222     -11.510  16.135   4.876  1.00 71.38           C  
ATOM   1652  C   ALA A 222     -11.372  16.278   3.360  1.00 71.38           C  
ATOM   1653  CB  ALA A 222     -12.941  15.717   5.234  1.00 71.38           C  
ATOM   1654  O   ALA A 222     -10.658  15.509   2.715  1.00 71.38           O  
ATOM   1655  N   ALA A 223     -12.068  17.264   2.797  1.00 78.12           N  
ATOM   1656  CA  ALA A 223     -12.031  17.549   1.373  1.00 78.12           C  
ATOM   1657  C   ALA A 223     -10.625  17.973   0.934  1.00 78.12           C  
ATOM   1658  CB  ALA A 223     -13.079  18.623   1.068  1.00 78.12           C  
ATOM   1659  O   ALA A 223     -10.151  17.513  -0.099  1.00 78.12           O  
ATOM   1660  N   ALA A 224      -9.929  18.783   1.737  1.00 81.19           N  
ATOM   1661  CA  ALA A 224      -8.560  19.207   1.459  1.00 81.19           C  
ATOM   1662  C   ALA A 224      -7.567  18.033   1.500  1.00 81.19           C  
ATOM   1663  CB  ALA A 224      -8.191  20.306   2.458  1.00 81.19           C  
ATOM   1664  O   ALA A 224      -6.709  17.927   0.626  1.00 81.19           O  
ATOM   1665  N   LEU A 225      -7.720  17.111   2.456  1.00 76.56           N  
ATOM   1666  CA  LEU A 225      -6.910  15.895   2.543  1.00 76.56           C  
ATOM   1667  C   LEU A 225      -7.152  14.968   1.343  1.00 76.56           C  
ATOM   1668  CB  LEU A 225      -7.215  15.190   3.877  1.00 76.56           C  
ATOM   1669  O   LEU A 225      -6.199  14.442   0.773  1.00 76.56           O  
ATOM   1670  CG  LEU A 225      -6.356  13.942   4.140  1.00 76.56           C  
ATOM   1671  CD1 LEU A 225      -4.865  14.277   4.235  1.00 76.56           C  
ATOM   1672  CD2 LEU A 225      -6.786  13.271   5.444  1.00 76.56           C  
ATOM   1673  N   ALA A 226      -8.408  14.800   0.923  1.00 77.25           N  
ATOM   1674  CA  ALA A 226      -8.736  14.057  -0.291  1.00 77.25           C  
ATOM   1675  C   ALA A 226      -8.151  14.733  -1.544  1.00 77.25           C  
ATOM   1676  CB  ALA A 226     -10.257  13.893  -0.378  1.00 77.25           C  
ATOM   1677  O   ALA A 226      -7.547  14.061  -2.377  1.00 77.25           O  
ATOM   1678  N   LEU A 227      -8.259  16.061  -1.640  1.00 83.19           N  
ATOM   1679  CA  LEU A 227      -7.708  16.852  -2.741  1.00 83.19           C  
ATOM   1680  C   LEU A 227      -6.176  16.812  -2.787  1.00 83.19           C  
ATOM   1681  CB  LEU A 227      -8.215  18.299  -2.605  1.00 83.19           C  
ATOM   1682  O   LEU A 227      -5.596  16.927  -3.857  1.00 83.19           O  
ATOM   1683  CG  LEU A 227      -8.021  19.152  -3.869  1.00 83.19           C  
ATOM   1684  CD1 LEU A 227      -8.882  18.610  -5.013  1.00 83.19           C  
ATOM   1685  CD2 LEU A 227      -8.449  20.592  -3.587  1.00 83.19           C  
ATOM   1686  N   PHE A 228      -5.522  16.619  -1.644  1.00 79.88           N  
ATOM   1687  CA  PHE A 228      -4.088  16.376  -1.575  1.00 79.88           C  
ATOM   1688  C   PHE A 228      -3.736  14.961  -2.059  1.00 79.88           C  
ATOM   1689  CB  PHE A 228      -3.607  16.652  -0.145  1.00 79.88           C  
ATOM   1690  O   PHE A 228      -2.917  14.796  -2.959  1.00 79.88           O  
ATOM   1691  CG  PHE A 228      -2.165  16.272   0.122  1.00 79.88           C  
ATOM   1692  CD1 PHE A 228      -1.852  15.350   1.134  1.00 79.88           C  
ATOM   1693  CD2 PHE A 228      -1.127  16.838  -0.637  1.00 79.88           C  
ATOM   1694  CE1 PHE A 228      -0.513  15.003   1.383  1.00 79.88           C  
ATOM   1695  CE2 PHE A 228       0.213  16.517  -0.371  1.00 79.88           C  
ATOM   1696  CZ  PHE A 228       0.521  15.587   0.633  1.00 79.88           C  
ATOM   1697  N   LEU A 229      -4.365  13.933  -1.485  1.00 71.19           N  
ATOM   1698  CA  LEU A 229      -3.935  12.544  -1.655  1.00 71.19           C  
ATOM   1699  C   LEU A 229      -4.368  11.910  -2.979  1.00 71.19           C  
ATOM   1700  CB  LEU A 229      -4.475  11.713  -0.486  1.00 71.19           C  
ATOM   1701  O   LEU A 229      -3.567  11.207  -3.589  1.00 71.19           O  
ATOM   1702  CG  LEU A 229      -3.876  12.074   0.881  1.00 71.19           C  
ATOM   1703  CD1 LEU A 229      -4.697  11.361   1.947  1.00 71.19           C  
ATOM   1704  CD2 LEU A 229      -2.407  11.664   1.005  1.00 71.19           C  
ATOM   1705  N   VAL A 230      -5.608  12.131  -3.432  1.00 80.06           N  
ATOM   1706  CA  VAL A 230      -6.128  11.480  -4.651  1.00 80.06           C  
ATOM   1707  C   VAL A 230      -5.271  11.818  -5.872  1.00 80.06           C  
ATOM   1708  CB  VAL A 230      -7.619  11.785  -4.917  1.00 80.06           C  
ATOM   1709  O   VAL A 230      -4.845  10.882  -6.548  1.00 80.06           O  
ATOM   1710  CG1 VAL A 230      -8.121  11.164  -6.223  1.00 80.06           C  
ATOM   1711  CG2 VAL A 230      -8.484  11.236  -3.794  1.00 80.06           C  
ATOM   1712  N   PRO A 231      -4.937  13.095  -6.148  1.00 81.06           N  
ATOM   1713  CA  PRO A 231      -4.103  13.433  -7.296  1.00 81.06           C  
ATOM   1714  C   PRO A 231      -2.706  12.819  -7.210  1.00 81.06           C  
ATOM   1715  CB  PRO A 231      -4.044  14.963  -7.322  1.00 81.06           C  
ATOM   1716  O   PRO A 231      -2.207  12.299  -8.201  1.00 81.06           O  
ATOM   1717  CG  PRO A 231      -5.322  15.372  -6.611  1.00 81.06           C  
ATOM   1718  CD  PRO A 231      -5.389  14.326  -5.509  1.00 81.06           C  
ATOM   1719  N   LEU A 232      -2.096  12.815  -6.020  1.00 71.81           N  
ATOM   1720  CA  LEU A 232      -0.778  12.217  -5.790  1.00 71.81           C  
ATOM   1721  C   LEU A 232      -0.769  10.704  -6.028  1.00 71.81           C  
ATOM   1722  CB  LEU A 232      -0.336  12.542  -4.351  1.00 71.81           C  
ATOM   1723  O   LEU A 232       0.193  10.184  -6.590  1.00 71.81           O  
ATOM   1724  CG  LEU A 232       0.418  13.877  -4.260  1.00 71.81           C  
ATOM   1725  CD1 LEU A 232       0.422  14.405  -2.832  1.00 71.81           C  
ATOM   1726  CD2 LEU A 232       1.887  13.701  -4.654  1.00 71.81           C  
ATOM   1727  N   LEU A 233      -1.828  10.001  -5.624  1.00 69.88           N  
ATOM   1728  CA  LEU A 233      -1.966   8.563  -5.860  1.00 69.88           C  
ATOM   1729  C   LEU A 233      -2.247   8.253  -7.331  1.00 69.88           C  
ATOM   1730  CB  LEU A 233      -3.046   7.984  -4.927  1.00 69.88           C  
ATOM   1731  O   LEU A 233      -1.676   7.307  -7.864  1.00 69.88           O  
ATOM   1732  CG  LEU A 233      -2.650   8.030  -3.440  1.00 69.88           C  
ATOM   1733  CD1 LEU A 233      -3.817   7.615  -2.541  1.00 69.88           C  
ATOM   1734  CD2 LEU A 233      -1.458   7.125  -3.130  1.00 69.88           C  
ATOM   1735  N   ILE A 234      -3.041   9.085  -8.010  1.00 75.75           N  
ATOM   1736  CA  ILE A 234      -3.255   8.965  -9.458  1.00 75.75           C  
ATOM   1737  C   ILE A 234      -1.942   9.174 -10.214  1.00 75.75           C  
ATOM   1738  CB  ILE A 234      -4.348   9.943  -9.940  1.00 75.75           C  
ATOM   1739  O   ILE A 234      -1.628   8.389 -11.099  1.00 75.75           O  
ATOM   1740  CG1 ILE A 234      -5.725   9.496  -9.402  1.00 75.75           C  
ATOM   1741  CG2 ILE A 234      -4.376  10.010 -11.481  1.00 75.75           C  
ATOM   1742  CD1 ILE A 234      -6.825  10.547  -9.594  1.00 75.75           C  
ATOM   1743  N   VAL A 235      -1.152  10.192  -9.864  1.00 70.69           N  
ATOM   1744  CA  VAL A 235       0.156  10.411 -10.499  1.00 70.69           C  
ATOM   1745  C   VAL A 235       1.144   9.305 -10.129  1.00 70.69           C  
ATOM   1746  CB  VAL A 235       0.727  11.801 -10.171  1.00 70.69           C  
ATOM   1747  O   VAL A 235       1.958   8.934 -10.962  1.00 70.69           O  
ATOM   1748  CG1 VAL A 235       2.110  12.005 -10.795  1.00 70.69           C  
ATOM   1749  CG2 VAL A 235      -0.160  12.902 -10.752  1.00 70.69           C  
ATOM   1750  N   ALA A 236       1.073   8.725  -8.930  1.00 64.69           N  
ATOM   1751  CA  ALA A 236       1.908   7.574  -8.588  1.00 64.69           C  
ATOM   1752  C   ALA A 236       1.609   6.354  -9.477  1.00 64.69           C  
ATOM   1753  CB  ALA A 236       1.723   7.237  -7.105  1.00 64.69           C  
ATOM   1754  O   ALA A 236       2.538   5.656  -9.876  1.00 64.69           O  
ATOM   1755  N   GLU A 237       0.336   6.126  -9.804  1.00 67.12           N  
ATOM   1756  CA  GLU A 237      -0.100   5.021 -10.663  1.00 67.12           C  
ATOM   1757  C   GLU A 237       0.163   5.309 -12.153  1.00 67.12           C  
ATOM   1758  CB  GLU A 237      -1.597   4.773 -10.404  1.00 67.12           C  
ATOM   1759  O   GLU A 237       0.790   4.517 -12.853  1.00 67.12           O  
ATOM   1760  CG  GLU A 237      -2.094   3.435 -10.972  1.00 67.12           C  
ATOM   1761  CD  GLU A 237      -1.583   2.228 -10.172  1.00 67.12           C  
ATOM   1762  OE1 GLU A 237      -1.269   1.192 -10.791  1.00 67.12           O  
ATOM   1763  OE2 GLU A 237      -1.587   2.317  -8.922  1.00 67.12           O  
ATOM   1764  N   GLN A 238      -0.281   6.473 -12.640  1.00 68.25           N  
ATOM   1765  CA  GLN A 238      -0.316   6.823 -14.065  1.00 68.25           C  
ATOM   1766  C   GLN A 238       0.779   7.784 -14.516  1.00 68.25           C  
ATOM   1767  CB  GLN A 238      -1.689   7.405 -14.426  1.00 68.25           C  
ATOM   1768  O   GLN A 238       0.946   8.024 -15.710  1.00 68.25           O  
ATOM   1769  CG  GLN A 238      -2.833   6.388 -14.376  1.00 68.25           C  
ATOM   1770  CD  GLN A 238      -2.788   5.379 -15.525  1.00 68.25           C  
ATOM   1771  NE2 GLN A 238      -3.865   5.185 -16.251  1.00 68.25           N  
ATOM   1772  OE1 GLN A 238      -1.785   4.760 -15.833  1.00 68.25           O  
ATOM   1773  N   GLY A 239       1.585   8.319 -13.603  1.00 60.81           N  
ATOM   1774  CA  GLY A 239       2.727   9.167 -13.956  1.00 60.81           C  
ATOM   1775  C   GLY A 239       3.711   8.456 -14.882  1.00 60.81           C  
ATOM   1776  O   GLY A 239       4.377   9.100 -15.690  1.00 60.81           O  
ATOM   1777  N   ARG A 240       3.735   7.118 -14.834  1.00 56.94           N  
ATOM   1778  CA  ARG A 240       4.494   6.274 -15.756  1.00 56.94           C  
ATOM   1779  C   ARG A 240       3.936   6.284 -17.182  1.00 56.94           C  
ATOM   1780  CB  ARG A 240       4.523   4.857 -15.178  1.00 56.94           C  
ATOM   1781  O   ARG A 240       4.723   6.361 -18.115  1.00 56.94           O  
ATOM   1782  CG  ARG A 240       5.570   3.977 -15.868  1.00 56.94           C  
ATOM   1783  CD  ARG A 240       5.462   2.535 -15.354  1.00 56.94           C  
ATOM   1784  NE  ARG A 240       4.228   1.869 -15.825  1.00 56.94           N  
ATOM   1785  NH1 ARG A 240       5.019   1.564 -17.927  1.00 56.94           N  
ATOM   1786  NH2 ARG A 240       3.030   0.762 -17.458  1.00 56.94           N  
ATOM   1787  CZ  ARG A 240       4.083   1.404 -17.054  1.00 56.94           C  
ATOM   1788  N   THR A 241       2.615   6.216 -17.353  1.00 60.81           N  
ATOM   1789  CA  THR A 241       1.965   6.122 -18.674  1.00 60.81           C  
ATOM   1790  C   THR A 241       1.838   7.486 -19.343  1.00 60.81           C  
ATOM   1791  CB  THR A 241       0.574   5.472 -18.569  1.00 60.81           C  
ATOM   1792  O   THR A 241       2.069   7.617 -20.540  1.00 60.81           O  
ATOM   1793  CG2 THR A 241       0.651   4.026 -18.087  1.00 60.81           C  
ATOM   1794  OG1 THR A 241      -0.233   6.164 -17.648  1.00 60.81           O  
ATOM   1795  N   TRP A 242       1.505   8.524 -18.575  1.00 62.91           N  
ATOM   1796  CA  TRP A 242       1.355   9.885 -19.099  1.00 62.91           C  
ATOM   1797  C   TRP A 242       2.682  10.633 -19.190  1.00 62.91           C  
ATOM   1798  CB  TRP A 242       0.346  10.640 -18.226  1.00 62.91           C  
ATOM   1799  O   TRP A 242       2.781  11.633 -19.895  1.00 62.91           O  
ATOM   1800  CG  TRP A 242      -1.004   9.998 -18.099  1.00 62.91           C  
ATOM   1801  CD1 TRP A 242      -1.537   9.086 -18.947  1.00 62.91           C  
ATOM   1802  CD2 TRP A 242      -1.999  10.183 -17.048  1.00 62.91           C  
ATOM   1803  CE2 TRP A 242      -3.119   9.344 -17.333  1.00 62.91           C  
ATOM   1804  CE3 TRP A 242      -2.062  10.965 -15.875  1.00 62.91           C  
ATOM   1805  NE1 TRP A 242      -2.777   8.691 -18.495  1.00 62.91           N  
ATOM   1806  CH2 TRP A 242      -4.283  10.084 -15.349  1.00 62.91           C  
ATOM   1807  CZ2 TRP A 242      -4.249   9.290 -16.507  1.00 62.91           C  
ATOM   1808  CZ3 TRP A 242      -3.190  10.913 -15.035  1.00 62.91           C  
ATOM   1809  N   GLY A 243       3.700  10.170 -18.468  1.00 55.53           N  
ATOM   1810  CA  GLY A 243       4.913  10.926 -18.215  1.00 55.53           C  
ATOM   1811  C   GLY A 243       4.700  11.943 -17.092  1.00 55.53           C  
ATOM   1812  O   GLY A 243       3.724  12.699 -17.053  1.00 55.53           O  
ATOM   1813  N   TRP A 244       5.659  11.990 -16.173  1.00 61.06           N  
ATOM   1814  CA  TRP A 244       5.612  12.814 -14.961  1.00 61.06           C  
ATOM   1815  C   TRP A 244       5.592  14.328 -15.235  1.00 61.06           C  
ATOM   1816  CB  TRP A 244       6.816  12.427 -14.093  1.00 61.06           C  
ATOM   1817  O   TRP A 244       5.138  15.096 -14.392  1.00 61.06           O  
ATOM   1818  CG  TRP A 244       6.921  10.960 -13.798  1.00 61.06           C  
ATOM   1819  CD1 TRP A 244       7.608  10.049 -14.528  1.00 61.06           C  
ATOM   1820  CD2 TRP A 244       6.299  10.209 -12.712  1.00 61.06           C  
ATOM   1821  CE2 TRP A 244       6.635   8.830 -12.864  1.00 61.06           C  
ATOM   1822  CE3 TRP A 244       5.483  10.555 -11.613  1.00 61.06           C  
ATOM   1823  NE1 TRP A 244       7.430   8.790 -13.989  1.00 61.06           N  
ATOM   1824  CH2 TRP A 244       5.361   8.216 -10.905  1.00 61.06           C  
ATOM   1825  CZ2 TRP A 244       6.174   7.840 -11.986  1.00 61.06           C  
ATOM   1826  CZ3 TRP A 244       5.031   9.570 -10.714  1.00 61.06           C  
ATOM   1827  N   GLY A 245       6.060  14.757 -16.413  1.00 64.31           N  
ATOM   1828  CA  GLY A 245       6.020  16.149 -16.878  1.00 64.31           C  
ATOM   1829  C   GLY A 245       4.804  16.496 -17.741  1.00 64.31           C  
ATOM   1830  O   GLY A 245       4.732  17.607 -18.263  1.00 64.31           O  
ATOM   1831  N   SER A 246       3.866  15.564 -17.938  1.00 73.56           N  
ATOM   1832  CA  SER A 246       2.674  15.832 -18.745  1.00 73.56           C  
ATOM   1833  C   SER A 246       1.805  16.929 -18.125  1.00 73.56           C  
ATOM   1834  CB  SER A 246       1.837  14.572 -18.962  1.00 73.56           C  
ATOM   1835  O   SER A 246       1.762  17.063 -16.897  1.00 73.56           O  
ATOM   1836  OG  SER A 246       1.374  14.041 -17.736  1.00 73.56           O  
ATOM   1837  N   PRO A 247       1.037  17.679 -18.939  1.00 80.31           N  
ATOM   1838  CA  PRO A 247       0.075  18.652 -18.426  1.00 80.31           C  
ATOM   1839  C   PRO A 247      -0.894  18.039 -17.406  1.00 80.31           C  
ATOM   1840  CB  PRO A 247      -0.669  19.176 -19.660  1.00 80.31           C  
ATOM   1841  O   PRO A 247      -1.256  18.698 -16.437  1.00 80.31           O  
ATOM   1842  CG  PRO A 247       0.335  18.980 -20.794  1.00 80.31           C  
ATOM   1843  CD  PRO A 247       1.064  17.701 -20.396  1.00 80.31           C  
ATOM   1844  N   ALA A 248      -1.262  16.763 -17.584  1.00 77.50           N  
ATOM   1845  CA  ALA A 248      -2.102  16.020 -16.650  1.00 77.50           C  
ATOM   1846  C   ALA A 248      -1.402  15.779 -15.302  1.00 77.50           C  
ATOM   1847  CB  ALA A 248      -2.518  14.702 -17.316  1.00 77.50           C  
ATOM   1848  O   ALA A 248      -1.970  16.089 -14.255  1.00 77.50           O  
ATOM   1849  N   ALA A 249      -0.159  15.285 -15.311  1.00 74.81           N  
ATOM   1850  CA  ALA A 249       0.612  15.072 -14.087  1.00 74.81           C  
ATOM   1851  C   ALA A 249       0.888  16.392 -13.349  1.00 74.81           C  
ATOM   1852  CB  ALA A 249       1.905  14.329 -14.438  1.00 74.81           C  
ATOM   1853  O   ALA A 249       0.682  16.475 -12.139  1.00 74.81           O  
ATOM   1854  N   LEU A 250       1.263  17.452 -14.073  1.00 80.62           N  
ATOM   1855  CA  LEU A 250       1.485  18.786 -13.506  1.00 80.62           C  
ATOM   1856  C   LEU A 250       0.202  19.396 -12.929  1.00 80.62           C  
ATOM   1857  CB  LEU A 250       2.090  19.707 -14.578  1.00 80.62           C  
ATOM   1858  O   LEU A 250       0.244  19.981 -11.847  1.00 80.62           O  
ATOM   1859  CG  LEU A 250       3.529  19.349 -14.996  1.00 80.62           C  
ATOM   1860  CD1 LEU A 250       3.952  20.260 -16.147  1.00 80.62           C  
ATOM   1861  CD2 LEU A 250       4.529  19.531 -13.850  1.00 80.62           C  
ATOM   1862  N   ALA A 251      -0.942  19.226 -13.598  1.00 85.50           N  
ATOM   1863  CA  ALA A 251      -2.234  19.666 -13.076  1.00 85.50           C  
ATOM   1864  C   ALA A 251      -2.602  18.928 -11.781  1.00 85.50           C  
ATOM   1865  CB  ALA A 251      -3.308  19.470 -14.153  1.00 85.50           C  
ATOM   1866  O   ALA A 251      -3.057  19.557 -10.827  1.00 85.50           O  
ATOM   1867  N   LEU A 252      -2.358  17.616 -11.710  1.00 82.81           N  
ATOM   1868  CA  LEU A 252      -2.599  16.821 -10.504  1.00 82.81           C  
ATOM   1869  C   LEU A 252      -1.621  17.166  -9.373  1.00 82.81           C  
ATOM   1870  CB  LEU A 252      -2.541  15.332 -10.868  1.00 82.81           C  
ATOM   1871  O   LEU A 252      -2.042  17.248  -8.220  1.00 82.81           O  
ATOM   1872  CG  LEU A 252      -3.727  14.829 -11.711  1.00 82.81           C  
ATOM   1873  CD1 LEU A 252      -3.461  13.388 -12.130  1.00 82.81           C  
ATOM   1874  CD2 LEU A 252      -5.064  14.848 -10.967  1.00 82.81           C  
ATOM   1875  N   PHE A 253      -0.351  17.452  -9.674  1.00 77.81           N  
ATOM   1876  CA  PHE A 253       0.593  17.973  -8.683  1.00 77.81           C  
ATOM   1877  C   PHE A 253       0.171  19.344  -8.154  1.00 77.81           C  
ATOM   1878  CB  PHE A 253       2.008  18.063  -9.270  1.00 77.81           C  
ATOM   1879  O   PHE A 253       0.204  19.563  -6.945  1.00 77.81           O  
ATOM   1880  CG  PHE A 253       2.740  16.746  -9.435  1.00 77.81           C  
ATOM   1881  CD1 PHE A 253       2.796  15.821  -8.374  1.00 77.81           C  
ATOM   1882  CD2 PHE A 253       3.438  16.477 -10.627  1.00 77.81           C  
ATOM   1883  CE1 PHE A 253       3.540  14.637  -8.506  1.00 77.81           C  
ATOM   1884  CE2 PHE A 253       4.189  15.297 -10.758  1.00 77.81           C  
ATOM   1885  CZ  PHE A 253       4.252  14.385  -9.691  1.00 77.81           C  
ATOM   1886  N   ALA A 254      -0.269  20.248  -9.031  1.00 84.38           N  
ATOM   1887  CA  ALA A 254      -0.783  21.555  -8.634  1.00 84.38           C  
ATOM   1888  C   ALA A 254      -2.052  21.423  -7.778  1.00 84.38           C  
ATOM   1889  CB  ALA A 254      -1.031  22.389  -9.895  1.00 84.38           C  
ATOM   1890  O   ALA A 254      -2.185  22.110  -6.765  1.00 84.38           O  
ATOM   1891  N   LEU A 255      -2.951  20.500  -8.134  1.00 86.31           N  
ATOM   1892  CA  LEU A 255      -4.162  20.207  -7.370  1.00 86.31           C  
ATOM   1893  C   LEU A 255      -3.830  19.631  -5.988  1.00 86.31           C  
ATOM   1894  CB  LEU A 255      -5.041  19.248  -8.191  1.00 86.31           C  
ATOM   1895  O   LEU A 255      -4.394  20.074  -4.989  1.00 86.31           O  
ATOM   1896  CG  LEU A 255      -6.480  19.129  -7.670  1.00 86.31           C  
ATOM   1897  CD1 LEU A 255      -7.222  20.465  -7.801  1.00 86.31           C  
ATOM   1898  CD2 LEU A 255      -7.236  18.084  -8.490  1.00 86.31           C  
ATOM   1899  N   GLY A 256      -2.860  18.717  -5.922  1.00 81.94           N  
ATOM   1900  CA  GLY A 256      -2.333  18.186  -4.670  1.00 81.94           C  
ATOM   1901  C   GLY A 256      -1.714  19.283  -3.801  1.00 81.94           C  
ATOM   1902  O   GLY A 256      -2.052  19.414  -2.625  1.00 81.94           O  
ATOM   1903  N   ALA A 257      -0.865  20.134  -4.382  1.00 80.06           N  
ATOM   1904  CA  ALA A 257      -0.254  21.266  -3.688  1.00 80.06           C  
ATOM   1905  C   ALA A 257      -1.301  22.265  -3.169  1.00 80.06           C  
ATOM   1906  CB  ALA A 257       0.746  21.940  -4.635  1.00 80.06           C  
ATOM   1907  O   ALA A 257      -1.187  22.734  -2.037  1.00 80.06           O  
ATOM   1908  N   ALA A 258      -2.353  22.541  -3.945  1.00 84.62           N  
ATOM   1909  CA  ALA A 258      -3.484  23.355  -3.508  1.00 84.62           C  
ATOM   1910  C   ALA A 258      -4.250  22.684  -2.356  1.00 84.62           C  
ATOM   1911  CB  ALA A 258      -4.392  23.627  -4.713  1.00 84.62           C  
ATOM   1912  O   ALA A 258      -4.556  23.339  -1.360  1.00 84.62           O  
ATOM   1913  N   GLY A 259      -4.493  21.372  -2.446  1.00 82.19           N  
ATOM   1914  CA  GLY A 259      -5.074  20.573  -1.367  1.00 82.19           C  
ATOM   1915  C   GLY A 259      -4.268  20.685  -0.075  1.00 82.19           C  
ATOM   1916  O   GLY A 259      -4.838  20.969   0.974  1.00 82.19           O  
ATOM   1917  N   LEU A 260      -2.938  20.578  -0.151  1.00 80.75           N  
ATOM   1918  CA  LEU A 260      -2.043  20.743   0.997  1.00 80.75           C  
ATOM   1919  C   LEU A 260      -2.052  22.176   1.551  1.00 80.75           C  
ATOM   1920  CB  LEU A 260      -0.624  20.322   0.580  1.00 80.75           C  
ATOM   1921  O   LEU A 260      -2.113  22.372   2.767  1.00 80.75           O  
ATOM   1922  CG  LEU A 260       0.389  20.296   1.739  1.00 80.75           C  
ATOM   1923  CD1 LEU A 260       0.014  19.268   2.811  1.00 80.75           C  
ATOM   1924  CD2 LEU A 260       1.775  19.944   1.202  1.00 80.75           C  
ATOM   1925  N   ALA A 261      -2.023  23.175   0.665  1.00 82.75           N  
ATOM   1926  CA  ALA A 261      -2.059  24.589   1.026  1.00 82.75           C  
ATOM   1927  C   ALA A 261      -3.372  24.987   1.714  1.00 82.75           C  
ATOM   1928  CB  ALA A 261      -1.829  25.423  -0.239  1.00 82.75           C  
ATOM   1929  O   ALA A 261      -3.366  25.889   2.547  1.00 82.75           O  
ATOM   1930  N   VAL A 262      -4.481  24.307   1.405  1.00 84.12           N  
ATOM   1931  CA  VAL A 262      -5.759  24.451   2.116  1.00 84.12           C  
ATOM   1932  C   VAL A 262      -5.772  23.609   3.393  1.00 84.12           C  
ATOM   1933  CB  VAL A 262      -6.939  24.097   1.189  1.00 84.12           C  
ATOM   1934  O   VAL A 262      -6.218  24.088   4.431  1.00 84.12           O  
ATOM   1935  CG1 VAL A 262      -8.288  24.139   1.920  1.00 84.12           C  
ATOM   1936  CG2 VAL A 262      -7.039  25.097   0.028  1.00 84.12           C  
ATOM   1937  N   PHE A 263      -5.248  22.384   3.349  1.00 80.44           N  
ATOM   1938  CA  PHE A 263      -5.262  21.443   4.467  1.00 80.44           C  
ATOM   1939  C   PHE A 263      -4.538  22.000   5.695  1.00 80.44           C  
ATOM   1940  CB  PHE A 263      -4.656  20.108   4.011  1.00 80.44           C  
ATOM   1941  O   PHE A 263      -5.137  22.095   6.760  1.00 80.44           O  
ATOM   1942  CG  PHE A 263      -4.590  19.063   5.100  1.00 80.44           C  
ATOM   1943  CD1 PHE A 263      -3.358  18.733   5.696  1.00 80.44           C  
ATOM   1944  CD2 PHE A 263      -5.773  18.447   5.544  1.00 80.44           C  
ATOM   1945  CE1 PHE A 263      -3.311  17.784   6.731  1.00 80.44           C  
ATOM   1946  CE2 PHE A 263      -5.728  17.509   6.586  1.00 80.44           C  
ATOM   1947  CZ  PHE A 263      -4.497  17.174   7.171  1.00 80.44           C  
ATOM   1948  N   ILE A 264      -3.287  22.449   5.547  1.00 79.31           N  
ATOM   1949  CA  ILE A 264      -2.466  22.937   6.667  1.00 79.31           C  
ATOM   1950  C   ILE A 264      -3.158  24.058   7.474  1.00 79.31           C  
ATOM   1951  CB  ILE A 264      -1.051  23.332   6.176  1.00 79.31           C  
ATOM   1952  O   ILE A 264      -3.304  23.903   8.687  1.00 79.31           O  
ATOM   1953  CG1 ILE A 264      -0.291  22.085   5.668  1.00 79.31           C  
ATOM   1954  CG2 ILE A 264      -0.252  24.024   7.299  1.00 79.31           C  
ATOM   1955  CD1 ILE A 264       1.028  22.411   4.954  1.00 79.31           C  
ATOM   1956  N   PRO A 265      -3.608  25.182   6.878  1.00 80.88           N  
ATOM   1957  CA  PRO A 265      -4.236  26.262   7.639  1.00 80.88           C  
ATOM   1958  C   PRO A 265      -5.606  25.883   8.209  1.00 80.88           C  
ATOM   1959  CB  PRO A 265      -4.336  27.446   6.674  1.00 80.88           C  
ATOM   1960  O   PRO A 265      -5.987  26.412   9.253  1.00 80.88           O  
ATOM   1961  CG  PRO A 265      -4.349  26.795   5.297  1.00 80.88           C  
ATOM   1962  CD  PRO A 265      -3.455  25.574   5.489  1.00 80.88           C  
ATOM   1963  N   VAL A 266      -6.355  24.992   7.557  1.00 80.75           N  
ATOM   1964  CA  VAL A 266      -7.659  24.521   8.053  1.00 80.75           C  
ATOM   1965  C   VAL A 266      -7.470  23.647   9.283  1.00 80.75           C  
ATOM   1966  CB  VAL A 266      -8.401  23.775   6.937  1.00 80.75           C  
ATOM   1967  O   VAL A 266      -8.111  23.879  10.308  1.00 80.75           O  
ATOM   1968  CG1 VAL A 266      -9.676  23.073   7.423  1.00 80.75           C  
ATOM   1969  CG2 VAL A 266      -8.770  24.807   5.862  1.00 80.75           C  
ATOM   1970  N   GLU A 267      -6.510  22.732   9.210  1.00 75.75           N  
ATOM   1971  CA  GLU A 267      -6.143  21.834  10.295  1.00 75.75           C  
ATOM   1972  C   GLU A 267      -5.599  22.617  11.503  1.00 75.75           C  
ATOM   1973  CB  GLU A 267      -5.101  20.848   9.738  1.00 75.75           C  
ATOM   1974  O   GLU A 267      -6.015  22.399  12.641  1.00 75.75           O  
ATOM   1975  CG  GLU A 267      -5.035  19.527  10.496  1.00 75.75           C  
ATOM   1976  CD  GLU A 267      -6.277  18.652  10.287  1.00 75.75           C  
ATOM   1977  OE1 GLU A 267      -6.440  17.711  11.081  1.00 75.75           O  
ATOM   1978  OE2 GLU A 267      -7.125  18.907   9.411  1.00 75.75           O  
ATOM   1979  N   LEU A 268      -4.732  23.611  11.256  1.00 76.00           N  
ATOM   1980  CA  LEU A 268      -4.196  24.501  12.294  1.00 76.00           C  
ATOM   1981  C   LEU A 268      -5.282  25.349  12.971  1.00 76.00           C  
ATOM   1982  CB  LEU A 268      -3.123  25.424  11.685  1.00 76.00           C  
ATOM   1983  O   LEU A 268      -5.182  25.616  14.167  1.00 76.00           O  
ATOM   1984  CG  LEU A 268      -1.777  24.745  11.373  1.00 76.00           C  
ATOM   1985  CD1 LEU A 268      -0.897  25.709  10.576  1.00 76.00           C  
ATOM   1986  CD2 LEU A 268      -1.017  24.351  12.643  1.00 76.00           C  
ATOM   1987  N   ARG A 269      -6.317  25.772  12.234  1.00 76.56           N  
ATOM   1988  CA  ARG A 269      -7.449  26.540  12.787  1.00 76.56           C  
ATOM   1989  C   ARG A 269      -8.424  25.674  13.584  1.00 76.56           C  
ATOM   1990  CB  ARG A 269      -8.193  27.259  11.655  1.00 76.56           C  
ATOM   1991  O   ARG A 269      -9.062  26.186  14.498  1.00 76.56           O  
ATOM   1992  CG  ARG A 269      -7.446  28.503  11.156  1.00 76.56           C  
ATOM   1993  CD  ARG A 269      -8.162  29.049   9.918  1.00 76.56           C  
ATOM   1994  NE  ARG A 269      -7.468  30.218   9.348  1.00 76.56           N  
ATOM   1995  NH1 ARG A 269      -8.662  30.320   7.390  1.00 76.56           N  
ATOM   1996  NH2 ARG A 269      -7.008  31.773   7.746  1.00 76.56           N  
ATOM   1997  CZ  ARG A 269      -7.715  30.763   8.170  1.00 76.56           C  
ATOM   1998  N   ARG A 270      -8.562  24.393  13.227  1.00 71.25           N  
ATOM   1999  CA  ARG A 270      -9.475  23.429  13.868  1.00 71.25           C  
ATOM   2000  C   ARG A 270      -8.912  22.812  15.152  1.00 71.25           C  
ATOM   2001  CB  ARG A 270      -9.821  22.339  12.844  1.00 71.25           C  
ATOM   2002  O   ARG A 270      -9.695  22.386  15.996  1.00 71.25           O  
ATOM   2003  CG  ARG A 270     -10.887  22.772  11.829  1.00 71.25           C  
ATOM   2004  CD  ARG A 270     -12.295  22.512  12.375  1.00 71.25           C  
ATOM   2005  NE  ARG A 270     -13.304  22.620  11.312  1.00 71.25           N  
ATOM   2006  NH1 ARG A 270     -15.131  22.172  12.642  1.00 71.25           N  
ATOM   2007  NH2 ARG A 270     -15.379  22.503  10.438  1.00 71.25           N  
ATOM   2008  CZ  ARG A 270     -14.598  22.443  11.478  1.00 71.25           C  
ATOM   2009  N   GLY A 271      -7.589  22.781  15.325  1.00 68.88           N  
ATOM   2010  CA  GLY A 271      -6.952  22.326  16.565  1.00 68.88           C  
ATOM   2011  C   GLY A 271      -7.269  20.862  16.897  1.00 68.88           C  
ATOM   2012  O   GLY A 271      -6.962  19.966  16.115  1.00 68.88           O  
ATOM   2013  N   ASP A 272      -7.881  20.606  18.054  1.00 62.38           N  
ATOM   2014  CA  ASP A 272      -8.259  19.248  18.484  1.00 62.38           C  
ATOM   2015  C   ASP A 272      -9.465  18.686  17.709  1.00 62.38           C  
ATOM   2016  CB  ASP A 272      -8.532  19.239  19.997  1.00 62.38           C  
ATOM   2017  O   ASP A 272      -9.653  17.470  17.643  1.00 62.38           O  
ATOM   2018  CG  ASP A 272      -7.272  19.463  20.844  1.00 62.38           C  
ATOM   2019  OD1 ASP A 272      -6.164  19.099  20.381  1.00 62.38           O  
ATOM   2020  OD2 ASP A 272      -7.425  19.976  21.972  1.00 62.38           O  
ATOM   2021  N   GLU A 273     -10.247  19.553  17.055  1.00 61.28           N  
ATOM   2022  CA  GLU A 273     -11.341  19.158  16.166  1.00 61.28           C  
ATOM   2023  C   GLU A 273     -10.872  18.871  14.737  1.00 61.28           C  
ATOM   2024  CB  GLU A 273     -12.437  20.227  16.077  1.00 61.28           C  
ATOM   2025  O   GLU A 273     -11.696  18.818  13.825  1.00 61.28           O  
ATOM   2026  CG  GLU A 273     -13.134  20.624  17.375  1.00 61.28           C  
ATOM   2027  CD  GLU A 273     -14.379  21.483  17.074  1.00 61.28           C  
ATOM   2028  OE1 GLU A 273     -15.153  21.723  18.024  1.00 61.28           O  
ATOM   2029  OE2 GLU A 273     -14.631  21.841  15.888  1.00 61.28           O  
ATOM   2030  N   ALA A 274      -9.578  18.730  14.483  1.00 62.66           N  
ATOM   2031  CA  ALA A 274      -9.041  18.499  13.147  1.00 62.66           C  
ATOM   2032  C   ALA A 274      -9.074  16.984  12.790  1.00 62.66           C  
ATOM   2033  CB  ALA A 274      -7.709  19.240  13.113  1.00 62.66           C  
ATOM   2034  O   ALA A 274      -9.394  16.154  13.649  1.00 62.66           O  
ATOM   2035  N   ILE A 275      -8.967  16.579  11.518  1.00 63.66           N  
ATOM   2036  CA  ILE A 275      -9.041  15.141  11.128  1.00 63.66           C  
ATOM   2037  C   ILE A 275      -7.757  14.393  11.475  1.00 63.66           C  
ATOM   2038  CB  ILE A 275      -9.380  14.985   9.629  1.00 63.66           C  
ATOM   2039  O   ILE A 275      -7.792  13.225  11.856  1.00 63.66           O  
ATOM   2040  CG1 ILE A 275     -10.861  15.369   9.484  1.00 63.66           C  
ATOM   2041  CG2 ILE A 275      -9.121  13.562   9.080  1.00 63.66           C  
ATOM   2042  CD1 ILE A 275     -11.379  15.206   8.071  1.00 63.66           C  
ATOM   2043  N   LEU A 276      -6.642  15.087  11.355  1.00 69.25           N  
ATOM   2044  CA  LEU A 276      -5.283  14.701  11.655  1.00 69.25           C  
ATOM   2045  C   LEU A 276      -4.676  15.797  12.553  1.00 69.25           C  
ATOM   2046  CB  LEU A 276      -4.568  14.573  10.308  1.00 69.25           C  
ATOM   2047  O   LEU A 276      -3.905  16.630  12.070  1.00 69.25           O  
ATOM   2048  CG  LEU A 276      -3.171  13.946  10.420  1.00 69.25           C  
ATOM   2049  CD1 LEU A 276      -3.179  12.573   9.754  1.00 69.25           C  
ATOM   2050  CD2 LEU A 276      -2.129  14.805   9.707  1.00 69.25           C  
ATOM   2051  N   PRO A 277      -4.997  15.807  13.863  1.00 65.69           N  
ATOM   2052  CA  PRO A 277      -4.554  16.857  14.771  1.00 65.69           C  
ATOM   2053  C   PRO A 277      -3.036  17.016  14.678  1.00 65.69           C  
ATOM   2054  CB  PRO A 277      -5.011  16.441  16.179  1.00 65.69           C  
ATOM   2055  O   PRO A 277      -2.287  16.151  15.135  1.00 65.69           O  
ATOM   2056  CG  PRO A 277      -6.066  15.362  15.949  1.00 65.69           C  
ATOM   2057  CD  PRO A 277      -5.784  14.805  14.558  1.00 65.69           C  
ATOM   2058  N   LEU A 278      -2.553  18.121  14.100  1.00 68.12           N  
ATOM   2059  CA  LEU A 278      -1.111  18.346  13.916  1.00 68.12           C  
ATOM   2060  C   LEU A 278      -0.368  18.375  15.266  1.00 68.12           C  
ATOM   2061  CB  LEU A 278      -0.881  19.627  13.094  1.00 68.12           C  
ATOM   2062  O   LEU A 278       0.828  18.092  15.341  1.00 68.12           O  
ATOM   2063  CG  LEU A 278      -1.371  19.541  11.633  1.00 68.12           C  
ATOM   2064  CD1 LEU A 278      -1.288  20.922  10.986  1.00 68.12           C  
ATOM   2065  CD2 LEU A 278      -0.544  18.567  10.789  1.00 68.12           C  
ATOM   2066  N   GLY A 279      -1.100  18.612  16.362  1.00 64.69           N  
ATOM   2067  CA  GLY A 279      -0.634  18.437  17.736  1.00 64.69           C  
ATOM   2068  C   GLY A 279      -0.145  17.021  18.076  1.00 64.69           C  
ATOM   2069  O   GLY A 279       0.753  16.894  18.907  1.00 64.69           O  
ATOM   2070  N   LEU A 280      -0.629  15.961  17.411  1.00 67.88           N  
ATOM   2071  CA  LEU A 280      -0.087  14.599  17.560  1.00 67.88           C  
ATOM   2072  C   LEU A 280       1.386  14.541  17.150  1.00 67.88           C  
ATOM   2073  CB  LEU A 280      -0.891  13.588  16.721  1.00 67.88           C  
ATOM   2074  O   LEU A 280       2.177  13.894  17.831  1.00 67.88           O  
ATOM   2075  CG  LEU A 280      -2.132  13.021  17.438  1.00 67.88           C  
ATOM   2076  CD1 LEU A 280      -3.275  12.851  16.450  1.00 67.88           C  
ATOM   2077  CD2 LEU A 280      -1.851  11.642  18.034  1.00 67.88           C  
ATOM   2078  N   PHE A 281       1.783  15.269  16.104  1.00 69.81           N  
ATOM   2079  CA  PHE A 281       3.178  15.329  15.657  1.00 69.81           C  
ATOM   2080  C   PHE A 281       4.072  16.142  16.602  1.00 69.81           C  
ATOM   2081  CB  PHE A 281       3.259  15.858  14.221  1.00 69.81           C  
ATOM   2082  O   PHE A 281       5.290  16.010  16.543  1.00 69.81           O  
ATOM   2083  CG  PHE A 281       2.592  14.955  13.206  1.00 69.81           C  
ATOM   2084  CD1 PHE A 281       3.329  13.947  12.556  1.00 69.81           C  
ATOM   2085  CD2 PHE A 281       1.228  15.115  12.916  1.00 69.81           C  
ATOM   2086  CE1 PHE A 281       2.702  13.116  11.611  1.00 69.81           C  
ATOM   2087  CE2 PHE A 281       0.599  14.272  11.988  1.00 69.81           C  
ATOM   2088  CZ  PHE A 281       1.337  13.277  11.326  1.00 69.81           C  
ATOM   2089  N   ARG A 282       3.509  16.916  17.546  1.00 71.31           N  
ATOM   2090  CA  ARG A 282       4.306  17.493  18.646  1.00 71.31           C  
ATOM   2091  C   ARG A 282       4.824  16.412  19.597  1.00 71.31           C  
ATOM   2092  CB  ARG A 282       3.531  18.565  19.429  1.00 71.31           C  
ATOM   2093  O   ARG A 282       5.809  16.645  20.294  1.00 71.31           O  
ATOM   2094  CG  ARG A 282       3.171  19.792  18.579  1.00 71.31           C  
ATOM   2095  CD  ARG A 282       2.320  20.804  19.360  1.00 71.31           C  
ATOM   2096  NE  ARG A 282       3.056  21.449  20.469  1.00 71.31           N  
ATOM   2097  NH1 ARG A 282       1.358  22.832  21.173  1.00 71.31           N  
ATOM   2098  NH2 ARG A 282       3.327  22.896  22.213  1.00 71.31           N  
ATOM   2099  CZ  ARG A 282       2.579  22.384  21.276  1.00 71.31           C  
ATOM   2100  N   ARG A 283       4.200  15.225  19.630  1.00 72.31           N  
ATOM   2101  CA  ARG A 283       4.752  14.062  20.336  1.00 72.31           C  
ATOM   2102  C   ARG A 283       5.891  13.493  19.498  1.00 72.31           C  
ATOM   2103  CB  ARG A 283       3.679  12.997  20.625  1.00 72.31           C  
ATOM   2104  O   ARG A 283       5.662  12.907  18.441  1.00 72.31           O  
ATOM   2105  CG  ARG A 283       2.532  13.530  21.494  1.00 72.31           C  
ATOM   2106  CD  ARG A 283       1.536  12.413  21.833  1.00 72.31           C  
ATOM   2107  NE  ARG A 283       0.461  12.914  22.711  1.00 72.31           N  
ATOM   2108  NH1 ARG A 283      -0.113  10.931  23.749  1.00 72.31           N  
ATOM   2109  NH2 ARG A 283      -1.060  12.831  24.397  1.00 72.31           N  
ATOM   2110  CZ  ARG A 283      -0.223  12.221  23.605  1.00 72.31           C  
ATOM   2111  N   GLY A 284       7.117  13.622  20.006  1.00 70.44           N  
ATOM   2112  CA  GLY A 284       8.324  13.184  19.301  1.00 70.44           C  
ATOM   2113  C   GLY A 284       8.278  11.727  18.824  1.00 70.44           C  
ATOM   2114  O   GLY A 284       8.805  11.428  17.760  1.00 70.44           O  
ATOM   2115  N   SER A 285       7.588  10.827  19.538  1.00 74.19           N  
ATOM   2116  CA  SER A 285       7.420   9.430  19.113  1.00 74.19           C  
ATOM   2117  C   SER A 285       6.581   9.280  17.842  1.00 74.19           C  
ATOM   2118  CB  SER A 285       6.809   8.590  20.240  1.00 74.19           C  
ATOM   2119  O   SER A 285       6.932   8.478  16.980  1.00 74.19           O  
ATOM   2120  OG  SER A 285       5.587   9.137  20.698  1.00 74.19           O  
ATOM   2121  N   ILE A 286       5.509  10.062  17.685  1.00 73.75           N  
ATOM   2122  CA  ILE A 286       4.619  10.002  16.516  1.00 73.75           C  
ATOM   2123  C   ILE A 286       5.290  10.640  15.303  1.00 73.75           C  
ATOM   2124  CB  ILE A 286       3.255  10.652  16.830  1.00 73.75           C  
ATOM   2125  O   ILE A 286       5.269  10.050  14.222  1.00 73.75           O  
ATOM   2126  CG1 ILE A 286       2.591   9.864  17.984  1.00 73.75           C  
ATOM   2127  CG2 ILE A 286       2.358  10.693  15.576  1.00 73.75           C  
ATOM   2128  CD1 ILE A 286       1.213  10.377  18.389  1.00 73.75           C  
ATOM   2129  N   ALA A 287       5.945  11.791  15.484  1.00 79.81           N  
ATOM   2130  CA  ALA A 287       6.738  12.415  14.425  1.00 79.81           C  
ATOM   2131  C   ALA A 287       7.856  11.487  13.935  1.00 79.81           C  
ATOM   2132  CB  ALA A 287       7.301  13.741  14.937  1.00 79.81           C  
ATOM   2133  O   ALA A 287       7.995  11.273  12.732  1.00 79.81           O  
ATOM   2134  N   LEU A 288       8.590  10.862  14.862  1.00 82.69           N  
ATOM   2135  CA  LEU A 288       9.648   9.914  14.528  1.00 82.69           C  
ATOM   2136  C   LEU A 288       9.100   8.688  13.786  1.00 82.69           C  
ATOM   2137  CB  LEU A 288      10.380   9.522  15.820  1.00 82.69           C  
ATOM   2138  O   LEU A 288       9.610   8.342  12.727  1.00 82.69           O  
ATOM   2139  CG  LEU A 288      11.628   8.658  15.592  1.00 82.69           C  
ATOM   2140  CD1 LEU A 288      12.722   9.454  14.878  1.00 82.69           C  
ATOM   2141  CD2 LEU A 288      12.155   8.193  16.947  1.00 82.69           C  
ATOM   2142  N   CYS A 289       8.031   8.056  14.283  1.00 80.88           N  
ATOM   2143  CA  CYS A 289       7.422   6.903  13.608  1.00 80.88           C  
ATOM   2144  C   CYS A 289       6.886   7.261  12.211  1.00 80.88           C  
ATOM   2145  CB  CYS A 289       6.286   6.338  14.470  1.00 80.88           C  
ATOM   2146  O   CYS A 289       6.938   6.442  11.295  1.00 80.88           O  
ATOM   2147  SG  CYS A 289       6.908   5.558  15.978  1.00 80.88           S  
ATOM   2148  N   SER A 290       6.385   8.482  12.032  1.00 81.12           N  
ATOM   2149  CA  SER A 290       5.907   8.977  10.737  1.00 81.12           C  
ATOM   2150  C   SER A 290       7.058   9.202   9.754  1.00 81.12           C  
ATOM   2151  CB  SER A 290       5.107  10.263  10.936  1.00 81.12           C  
ATOM   2152  O   SER A 290       6.971   8.764   8.608  1.00 81.12           O  
ATOM   2153  OG  SER A 290       4.018  10.003  11.800  1.00 81.12           O  
ATOM   2154  N   ALA A 291       8.168   9.792  10.210  1.00 84.44           N  
ATOM   2155  CA  ALA A 291       9.384   9.954   9.411  1.00 84.44           C  
ATOM   2156  C   ALA A 291       9.991   8.599   9.006  1.00 84.44           C  
ATOM   2157  CB  ALA A 291      10.380  10.801  10.212  1.00 84.44           C  
ATOM   2158  O   ALA A 291      10.347   8.389   7.848  1.00 84.44           O  
ATOM   2159  N   VAL A 292      10.027   7.630   9.926  1.00 86.50           N  
ATOM   2160  CA  VAL A 292      10.486   6.270   9.613  1.00 86.50           C  
ATOM   2161  C   VAL A 292       9.551   5.605   8.589  1.00 86.50           C  
ATOM   2162  CB  VAL A 292      10.642   5.429  10.893  1.00 86.50           C  
ATOM   2163  O   VAL A 292      10.033   5.041   7.608  1.00 86.50           O  
ATOM   2164  CG1 VAL A 292      11.132   4.017  10.576  1.00 86.50           C  
ATOM   2165  CG2 VAL A 292      11.709   6.001  11.842  1.00 86.50           C  
ATOM   2166  N   ASN A 293       8.225   5.725   8.728  1.00 86.06           N  
ATOM   2167  CA  ASN A 293       7.282   5.222   7.717  1.00 86.06           C  
ATOM   2168  C   ASN A 293       7.491   5.845   6.338  1.00 86.06           C  
ATOM   2169  CB  ASN A 293       5.839   5.501   8.138  1.00 86.06           C  
ATOM   2170  O   ASN A 293       7.367   5.139   5.341  1.00 86.06           O  
ATOM   2171  CG  ASN A 293       5.249   4.383   8.951  1.00 86.06           C  
ATOM   2172  ND2 ASN A 293       4.871   4.703  10.156  1.00 86.06           N  
ATOM   2173  OD1 ASN A 293       5.084   3.256   8.509  1.00 86.06           O  
ATOM   2174  N   PHE A 294       7.812   7.137   6.277  1.00 86.12           N  
ATOM   2175  CA  PHE A 294       8.145   7.802   5.023  1.00 86.12           C  
ATOM   2176  C   PHE A 294       9.361   7.139   4.361  1.00 86.12           C  
ATOM   2177  CB  PHE A 294       8.350   9.298   5.287  1.00 86.12           C  
ATOM   2178  O   PHE A 294       9.282   6.748   3.198  1.00 86.12           O  
ATOM   2179  CG  PHE A 294       8.728  10.088   4.055  1.00 86.12           C  
ATOM   2180  CD1 PHE A 294      10.076  10.171   3.656  1.00 86.12           C  
ATOM   2181  CD2 PHE A 294       7.732  10.734   3.301  1.00 86.12           C  
ATOM   2182  CE1 PHE A 294      10.424  10.875   2.491  1.00 86.12           C  
ATOM   2183  CE2 PHE A 294       8.088  11.457   2.149  1.00 86.12           C  
ATOM   2184  CZ  PHE A 294       9.429  11.515   1.736  1.00 86.12           C  
ATOM   2185  N   THR A 295      10.448   6.909   5.111  1.00 88.12           N  
ATOM   2186  CA  THR A 295      11.648   6.231   4.574  1.00 88.12           C  
ATOM   2187  C   THR A 295      11.367   4.794   4.129  1.00 88.12           C  
ATOM   2188  CB  THR A 295      12.826   6.243   5.561  1.00 88.12           C  
ATOM   2189  O   THR A 295      11.837   4.370   3.075  1.00 88.12           O  
ATOM   2190  CG2 THR A 295      13.272   7.661   5.908  1.00 88.12           C  
ATOM   2191  OG1 THR A 295      12.539   5.576   6.770  1.00 88.12           O  
ATOM   2192  N   ILE A 296      10.535   4.058   4.872  1.00 87.81           N  
ATOM   2193  CA  ILE A 296      10.076   2.721   4.471  1.00 87.81           C  
ATOM   2194  C   ILE A 296       9.267   2.787   3.185  1.00 87.81           C  
ATOM   2195  CB  ILE A 296       9.238   2.087   5.593  1.00 87.81           C  
ATOM   2196  O   ILE A 296       9.454   1.942   2.317  1.00 87.81           O  
ATOM   2197  CG1 ILE A 296      10.196   1.699   6.724  1.00 87.81           C  
ATOM   2198  CG2 ILE A 296       8.437   0.857   5.122  1.00 87.81           C  
ATOM   2199  CD1 ILE A 296       9.424   1.182   7.919  1.00 87.81           C  
ATOM   2200  N   GLY A 297       8.380   3.775   3.060  1.00 82.94           N  
ATOM   2201  CA  GLY A 297       7.622   4.034   1.843  1.00 82.94           C  
ATOM   2202  C   GLY A 297       8.544   4.142   0.636  1.00 82.94           C  
ATOM   2203  O   GLY A 297       8.383   3.375  -0.313  1.00 82.94           O  
ATOM   2204  N   VAL A 298       9.559   5.009   0.724  1.00 84.50           N  
ATOM   2205  CA  VAL A 298      10.579   5.179  -0.325  1.00 84.50           C  
ATOM   2206  C   VAL A 298      11.220   3.836  -0.690  1.00 84.50           C  
ATOM   2207  CB  VAL A 298      11.667   6.194   0.100  1.00 84.50           C  
ATOM   2208  O   VAL A 298      11.291   3.490  -1.867  1.00 84.50           O  
ATOM   2209  CG1 VAL A 298      12.795   6.296  -0.936  1.00 84.50           C  
ATOM   2210  CG2 VAL A 298      11.114   7.607   0.322  1.00 84.50           C  
ATOM   2211  N   GLY A 299      11.635   3.052   0.310  1.00 83.81           N  
ATOM   2212  CA  GLY A 299      12.277   1.753   0.095  1.00 83.81           C  
ATOM   2213  C   GLY A 299      11.364   0.699  -0.540  1.00 83.81           C  
ATOM   2214  O   GLY A 299      11.772   0.035  -1.492  1.00 83.81           O  
ATOM   2215  N   ILE A 300      10.133   0.543  -0.041  1.00 82.56           N  
ATOM   2216  CA  ILE A 300       9.171  -0.458  -0.532  1.00 82.56           C  
ATOM   2217  C   ILE A 300       8.777  -0.143  -1.971  1.00 82.56           C  
ATOM   2218  CB  ILE A 300       7.912  -0.538   0.371  1.00 82.56           C  
ATOM   2219  O   ILE A 300       8.989  -0.958  -2.863  1.00 82.56           O  
ATOM   2220  CG1 ILE A 300       8.275  -1.113   1.756  1.00 82.56           C  
ATOM   2221  CG2 ILE A 300       6.810  -1.409  -0.274  1.00 82.56           C  
ATOM   2222  CD1 ILE A 300       7.107  -1.127   2.749  1.00 82.56           C  
ATOM   2223  N   PHE A 301       8.200   1.035  -2.194  1.00 73.62           N  
ATOM   2224  CA  PHE A 301       7.605   1.376  -3.481  1.00 73.62           C  
ATOM   2225  C   PHE A 301       8.675   1.643  -4.539  1.00 73.62           C  
ATOM   2226  CB  PHE A 301       6.681   2.573  -3.284  1.00 73.62           C  
ATOM   2227  O   PHE A 301       8.517   1.210  -5.681  1.00 73.62           O  
ATOM   2228  CG  PHE A 301       5.383   2.247  -2.573  1.00 73.62           C  
ATOM   2229  CD1 PHE A 301       4.301   1.735  -3.311  1.00 73.62           C  
ATOM   2230  CD2 PHE A 301       5.235   2.469  -1.191  1.00 73.62           C  
ATOM   2231  CE1 PHE A 301       3.079   1.459  -2.674  1.00 73.62           C  
ATOM   2232  CE2 PHE A 301       4.009   2.211  -0.555  1.00 73.62           C  
ATOM   2233  CZ  PHE A 301       2.930   1.703  -1.298  1.00 73.62           C  
ATOM   2234  N   GLY A 302       9.799   2.254  -4.148  1.00 72.81           N  
ATOM   2235  CA  GLY A 302      10.963   2.396  -5.014  1.00 72.81           C  
ATOM   2236  C   GLY A 302      11.482   1.038  -5.482  1.00 72.81           C  
ATOM   2237  O   GLY A 302      11.652   0.829  -6.679  1.00 72.81           O  
ATOM   2238  N   THR A 303      11.659   0.066  -4.582  1.00 75.69           N  
ATOM   2239  CA  THR A 303      12.252  -1.223  -4.979  1.00 75.69           C  
ATOM   2240  C   THR A 303      11.279  -2.134  -5.718  1.00 75.69           C  
ATOM   2241  CB  THR A 303      12.868  -1.986  -3.804  1.00 75.69           C  
ATOM   2242  O   THR A 303      11.663  -2.719  -6.725  1.00 75.69           O  
ATOM   2243  CG2 THR A 303      13.787  -3.098  -4.317  1.00 75.69           C  
ATOM   2244  OG1 THR A 303      13.644  -1.130  -3.006  1.00 75.69           O  
ATOM   2245  N   VAL A 304      10.024  -2.244  -5.266  1.00 77.19           N  
ATOM   2246  CA  VAL A 304       9.017  -3.124  -5.895  1.00 77.19           C  
ATOM   2247  C   VAL A 304       8.749  -2.715  -7.342  1.00 77.19           C  
ATOM   2248  CB  VAL A 304       7.713  -3.136  -5.070  1.00 77.19           C  
ATOM   2249  O   VAL A 304       8.628  -3.581  -8.204  1.00 77.19           O  
ATOM   2250  CG1 VAL A 304       6.549  -3.841  -5.779  1.00 77.19           C  
ATOM   2251  CG2 VAL A 304       7.937  -3.877  -3.746  1.00 77.19           C  
ATOM   2252  N   THR A 305       8.722  -1.410  -7.622  1.00 72.75           N  
ATOM   2253  CA  THR A 305       8.484  -0.889  -8.977  1.00 72.75           C  
ATOM   2254  C   THR A 305       9.724  -1.021  -9.862  1.00 72.75           C  
ATOM   2255  CB  THR A 305       8.043   0.582  -8.917  1.00 72.75           C  
ATOM   2256  O   THR A 305       9.624  -1.315 -11.050  1.00 72.75           O  
ATOM   2257  CG2 THR A 305       7.426   1.059 -10.228  1.00 72.75           C  
ATOM   2258  OG1 THR A 305       7.058   0.752  -7.924  1.00 72.75           O  
ATOM   2259  N   THR A 306      10.914  -0.836  -9.289  1.00 77.44           N  
ATOM   2260  CA  THR A 306      12.173  -0.867 -10.046  1.00 77.44           C  
ATOM   2261  C   THR A 306      12.637  -2.286 -10.360  1.00 77.44           C  
ATOM   2262  CB  THR A 306      13.280  -0.170  -9.254  1.00 77.44           C  
ATOM   2263  O   THR A 306      13.182  -2.539 -11.431  1.00 77.44           O  
ATOM   2264  CG2 THR A 306      14.584  -0.074 -10.036  1.00 77.44           C  
ATOM   2265  OG1 THR A 306      12.895   1.137  -8.923  1.00 77.44           O  
ATOM   2266  N   LEU A 307      12.462  -3.231  -9.437  1.00 83.75           N  
ATOM   2267  CA  LEU A 307      13.067  -4.557  -9.543  1.00 83.75           C  
ATOM   2268  C   LEU A 307      12.726  -5.288 -10.862  1.00 83.75           C  
ATOM   2269  CB  LEU A 307      12.708  -5.348  -8.274  1.00 83.75           C  
ATOM   2270  O   LEU A 307      13.655  -5.797 -11.497  1.00 83.75           O  
ATOM   2271  CG  LEU A 307      13.222  -6.793  -8.263  1.00 83.75           C  
ATOM   2272  CD1 LEU A 307      14.748  -6.840  -8.148  1.00 83.75           C  
ATOM   2273  CD2 LEU A 307      12.600  -7.517  -7.073  1.00 83.75           C  
ATOM   2274  N   PRO A 308      11.466  -5.305 -11.345  1.00 80.00           N  
ATOM   2275  CA  PRO A 308      11.153  -5.894 -12.644  1.00 80.00           C  
ATOM   2276  C   PRO A 308      11.812  -5.160 -13.816  1.00 80.00           C  
ATOM   2277  CB  PRO A 308       9.624  -5.862 -12.767  1.00 80.00           C  
ATOM   2278  O   PRO A 308      12.204  -5.806 -14.786  1.00 80.00           O  
ATOM   2279  CG  PRO A 308       9.144  -5.769 -11.322  1.00 80.00           C  
ATOM   2280  CD  PRO A 308      10.230  -4.919 -10.676  1.00 80.00           C  
ATOM   2281  N   LEU A 309      11.953  -3.833 -13.736  1.00 76.81           N  
ATOM   2282  CA  LEU A 309      12.614  -3.026 -14.767  1.00 76.81           C  
ATOM   2283  C   LEU A 309      14.113  -3.316 -14.826  1.00 76.81           C  
ATOM   2284  CB  LEU A 309      12.387  -1.524 -14.516  1.00 76.81           C  
ATOM   2285  O   LEU A 309      14.656  -3.460 -15.916  1.00 76.81           O  
ATOM   2286  CG  LEU A 309      10.935  -1.048 -14.663  1.00 76.81           C  
ATOM   2287  CD1 LEU A 309      10.849   0.412 -14.224  1.00 76.81           C  
ATOM   2288  CD2 LEU A 309      10.456  -1.147 -16.112  1.00 76.81           C  
ATOM   2289  N   PHE A 310      14.772  -3.470 -13.676  1.00 83.88           N  
ATOM   2290  CA  PHE A 310      16.179  -3.866 -13.615  1.00 83.88           C  
ATOM   2291  C   PHE A 310      16.404  -5.224 -14.294  1.00 83.88           C  
ATOM   2292  CB  PHE A 310      16.632  -3.891 -12.149  1.00 83.88           C  
ATOM   2293  O   PHE A 310      17.289  -5.366 -15.136  1.00 83.88           O  
ATOM   2294  CG  PHE A 310      18.016  -4.478 -11.957  1.00 83.88           C  
ATOM   2295  CD1 PHE A 310      18.172  -5.820 -11.560  1.00 83.88           C  
ATOM   2296  CD2 PHE A 310      19.152  -3.691 -12.208  1.00 83.88           C  
ATOM   2297  CE1 PHE A 310      19.460  -6.363 -11.410  1.00 83.88           C  
ATOM   2298  CE2 PHE A 310      20.440  -4.229 -12.044  1.00 83.88           C  
ATOM   2299  CZ  PHE A 310      20.594  -5.567 -11.645  1.00 83.88           C  
ATOM   2300  N   LEU A 311      15.572  -6.223 -13.986  1.00 83.12           N  
ATOM   2301  CA  LEU A 311      15.700  -7.559 -14.578  1.00 83.12           C  
ATOM   2302  C   LEU A 311      15.446  -7.563 -16.090  1.00 83.12           C  
ATOM   2303  CB  LEU A 311      14.739  -8.517 -13.861  1.00 83.12           C  
ATOM   2304  O   LEU A 311      16.122  -8.287 -16.819  1.00 83.12           O  
ATOM   2305  CG  LEU A 311      15.152  -8.818 -12.412  1.00 83.12           C  
ATOM   2306  CD1 LEU A 311      14.053  -9.626 -11.732  1.00 83.12           C  
ATOM   2307  CD2 LEU A 311      16.455  -9.620 -12.343  1.00 83.12           C  
ATOM   2308  N   GLN A 312      14.505  -6.752 -16.566  1.00 75.06           N  
ATOM   2309  CA  GLN A 312      14.200  -6.654 -17.993  1.00 75.06           C  
ATOM   2310  C   GLN A 312      15.268  -5.854 -18.749  1.00 75.06           C  
ATOM   2311  CB  GLN A 312      12.794  -6.068 -18.169  1.00 75.06           C  
ATOM   2312  O   GLN A 312      15.819  -6.357 -19.722  1.00 75.06           O  
ATOM   2313  CG  GLN A 312      11.722  -7.096 -17.775  1.00 75.06           C  
ATOM   2314  CD  GLN A 312      10.333  -6.487 -17.764  1.00 75.06           C  
ATOM   2315  NE2 GLN A 312       9.904  -5.934 -16.654  1.00 75.06           N  
ATOM   2316  OE1 GLN A 312       9.611  -6.501 -18.740  1.00 75.06           O  
ATOM   2317  N   MET A 313      15.623  -4.652 -18.283  1.00 73.06           N  
ATOM   2318  CA  MET A 313      16.521  -3.747 -19.015  1.00 73.06           C  
ATOM   2319  C   MET A 313      18.013  -4.050 -18.833  1.00 73.06           C  
ATOM   2320  CB  MET A 313      16.231  -2.281 -18.649  1.00 73.06           C  
ATOM   2321  O   MET A 313      18.789  -3.799 -19.748  1.00 73.06           O  
ATOM   2322  CG  MET A 313      14.841  -1.835 -19.121  1.00 73.06           C  
ATOM   2323  SD  MET A 313      14.715  -0.072 -19.534  1.00 73.06           S  
ATOM   2324  CE  MET A 313      14.583   0.681 -17.895  1.00 73.06           C  
ATOM   2325  N   VAL A 314      18.441  -4.582 -17.681  1.00 79.62           N  
ATOM   2326  CA  VAL A 314      19.867  -4.869 -17.412  1.00 79.62           C  
ATOM   2327  C   VAL A 314      20.212  -6.333 -17.660  1.00 79.62           C  
ATOM   2328  CB  VAL A 314      20.275  -4.455 -15.984  1.00 79.62           C  
ATOM   2329  O   VAL A 314      21.285  -6.630 -18.178  1.00 79.62           O  
ATOM   2330  CG1 VAL A 314      21.755  -4.734 -15.699  1.00 79.62           C  
ATOM   2331  CG2 VAL A 314      20.016  -2.964 -15.758  1.00 79.62           C  
ATOM   2332  N   GLN A 315      19.326  -7.260 -17.285  1.00 80.19           N  
ATOM   2333  CA  GLN A 315      19.571  -8.696 -17.460  1.00 80.19           C  
ATOM   2334  C   GLN A 315      18.896  -9.306 -18.696  1.00 80.19           C  
ATOM   2335  CB  GLN A 315      19.196  -9.475 -16.193  1.00 80.19           C  
ATOM   2336  O   GLN A 315      19.093 -10.496 -18.949  1.00 80.19           O  
ATOM   2337  CG  GLN A 315      20.068  -9.143 -14.983  1.00 80.19           C  
ATOM   2338  CD  GLN A 315      20.142 -10.305 -14.000  1.00 80.19           C  
ATOM   2339  NE2 GLN A 315      21.157 -10.289 -13.168  1.00 80.19           N  
ATOM   2340  OE1 GLN A 315      19.368 -11.263 -14.016  1.00 80.19           O  
ATOM   2341  N   GLY A 316      18.087  -8.544 -19.441  1.00 73.69           N  
ATOM   2342  CA  GLY A 316      17.369  -9.054 -20.615  1.00 73.69           C  
ATOM   2343  C   GLY A 316      16.378 -10.175 -20.285  1.00 73.69           C  
ATOM   2344  O   GLY A 316      16.125 -11.048 -21.115  1.00 73.69           O  
ATOM   2345  N   ARG A 317      15.866 -10.230 -19.047  1.00 79.25           N  
ATOM   2346  CA  ARG A 317      14.923 -11.272 -18.613  1.00 79.25           C  
ATOM   2347  C   ARG A 317      13.542 -11.011 -19.189  1.00 79.25           C  
ATOM   2348  CB  ARG A 317      14.855 -11.367 -17.081  1.00 79.25           C  
ATOM   2349  O   ARG A 317      13.124  -9.868 -19.341  1.00 79.25           O  
ATOM   2350  CG  ARG A 317      16.192 -11.719 -16.422  1.00 79.25           C  
ATOM   2351  CD  ARG A 317      16.688 -13.106 -16.827  1.00 79.25           C  
ATOM   2352  NE  ARG A 317      17.953 -13.436 -16.152  1.00 79.25           N  
ATOM   2353  NH1 ARG A 317      18.289 -15.431 -17.227  1.00 79.25           N  
ATOM   2354  NH2 ARG A 317      19.844 -14.631 -15.821  1.00 79.25           N  
ATOM   2355  CZ  ARG A 317      18.686 -14.500 -16.401  1.00 79.25           C  
ATOM   2356  N   THR A 318      12.797 -12.083 -19.433  1.00 74.00           N  
ATOM   2357  CA  THR A 318      11.402 -11.958 -19.866  1.00 74.00           C  
ATOM   2358  C   THR A 318      10.532 -11.364 -18.748  1.00 74.00           C  
ATOM   2359  CB  THR A 318      10.822 -13.300 -20.330  1.00 74.00           C  
ATOM   2360  O   THR A 318      10.834 -11.571 -17.564  1.00 74.00           O  
ATOM   2361  CG2 THR A 318      11.595 -13.887 -21.509  1.00 74.00           C  
ATOM   2362  OG1 THR A 318      10.869 -14.260 -19.301  1.00 74.00           O  
ATOM   2363  N   PRO A 319       9.409 -10.698 -19.081  1.00 68.12           N  
ATOM   2364  CA  PRO A 319       8.466 -10.190 -18.082  1.00 68.12           C  
ATOM   2365  C   PRO A 319       8.005 -11.274 -17.096  1.00 68.12           C  
ATOM   2366  CB  PRO A 319       7.289  -9.629 -18.888  1.00 68.12           C  
ATOM   2367  O   PRO A 319       7.905 -11.035 -15.894  1.00 68.12           O  
ATOM   2368  CG  PRO A 319       7.913  -9.247 -20.229  1.00 68.12           C  
ATOM   2369  CD  PRO A 319       9.006 -10.292 -20.423  1.00 68.12           C  
ATOM   2370  N   THR A 320       7.810 -12.506 -17.581  1.00 72.69           N  
ATOM   2371  CA  THR A 320       7.456 -13.666 -16.749  1.00 72.69           C  
ATOM   2372  C   THR A 320       8.538 -13.982 -15.719  1.00 72.69           C  
ATOM   2373  CB  THR A 320       7.228 -14.905 -17.627  1.00 72.69           C  
ATOM   2374  O   THR A 320       8.235 -14.173 -14.544  1.00 72.69           O  
ATOM   2375  CG2 THR A 320       6.568 -16.053 -16.867  1.00 72.69           C  
ATOM   2376  OG1 THR A 320       6.400 -14.585 -18.720  1.00 72.69           O  
ATOM   2377  N   GLN A 321       9.810 -14.008 -16.128  1.00 72.25           N  
ATOM   2378  CA  GLN A 321      10.927 -14.267 -15.215  1.00 72.25           C  
ATOM   2379  C   GLN A 321      11.091 -13.151 -14.181  1.00 72.25           C  
ATOM   2380  CB  GLN A 321      12.221 -14.433 -16.019  1.00 72.25           C  
ATOM   2381  O   GLN A 321      11.350 -13.444 -13.015  1.00 72.25           O  
ATOM   2382  CG  GLN A 321      12.284 -15.786 -16.738  1.00 72.25           C  
ATOM   2383  CD  GLN A 321      13.488 -15.906 -17.668  1.00 72.25           C  
ATOM   2384  NE2 GLN A 321      13.760 -17.088 -18.174  1.00 72.25           N  
ATOM   2385  OE1 GLN A 321      14.208 -14.965 -17.966  1.00 72.25           O  
ATOM   2386  N   ALA A 322      10.904 -11.892 -14.583  1.00 73.75           N  
ATOM   2387  CA  ALA A 322      10.941 -10.752 -13.673  1.00 73.75           C  
ATOM   2388  C   ALA A 322       9.804 -10.805 -12.635  1.00 73.75           C  
ATOM   2389  CB  ALA A 322      10.911  -9.476 -14.520  1.00 73.75           C  
ATOM   2390  O   ALA A 322      10.041 -10.580 -11.447  1.00 73.75           O  
ATOM   2391  N   GLY A 323       8.594 -11.188 -13.060  1.00 72.94           N  
ATOM   2392  CA  GLY A 323       7.444 -11.378 -12.173  1.00 72.94           C  
ATOM   2393  C   GLY A 323       7.645 -12.490 -11.138  1.00 72.94           C  
ATOM   2394  O   GLY A 323       7.264 -12.329  -9.980  1.00 72.94           O  
ATOM   2395  N   LEU A 324       8.317 -13.591 -11.498  1.00 80.25           N  
ATOM   2396  CA  LEU A 324       8.584 -14.700 -10.569  1.00 80.25           C  
ATOM   2397  C   LEU A 324       9.461 -14.299  -9.370  1.00 80.25           C  
ATOM   2398  CB  LEU A 324       9.225 -15.875 -11.331  1.00 80.25           C  
ATOM   2399  O   LEU A 324       9.343 -14.897  -8.302  1.00 80.25           O  
ATOM   2400  CG  LEU A 324       8.263 -16.657 -12.244  1.00 80.25           C  
ATOM   2401  CD1 LEU A 324       9.058 -17.670 -13.069  1.00 80.25           C  
ATOM   2402  CD2 LEU A 324       7.196 -17.417 -11.454  1.00 80.25           C  
ATOM   2403  N   VAL A 325      10.306 -13.272  -9.499  1.00 83.31           N  
ATOM   2404  CA  VAL A 325      11.161 -12.779  -8.396  1.00 83.31           C  
ATOM   2405  C   VAL A 325      10.359 -12.071  -7.303  1.00 83.31           C  
ATOM   2406  CB  VAL A 325      12.256 -11.847  -8.935  1.00 83.31           C  
ATOM   2407  O   VAL A 325      10.793 -12.009  -6.150  1.00 83.31           O  
ATOM   2408  CG1 VAL A 325      13.263 -11.405  -7.867  1.00 83.31           C  
ATOM   2409  CG2 VAL A 325      13.067 -12.585  -9.985  1.00 83.31           C  
ATOM   2410  N   VAL A 326       9.152 -11.602  -7.625  1.00 81.31           N  
ATOM   2411  CA  VAL A 326       8.231 -11.003  -6.649  1.00 81.31           C  
ATOM   2412  C   VAL A 326       7.734 -12.047  -5.637  1.00 81.31           C  
ATOM   2413  CB  VAL A 326       7.057 -10.310  -7.375  1.00 81.31           C  
ATOM   2414  O   VAL A 326       7.409 -11.704  -4.502  1.00 81.31           O  
ATOM   2415  CG1 VAL A 326       6.138  -9.568  -6.397  1.00 81.31           C  
ATOM   2416  CG2 VAL A 326       7.563  -9.280  -8.400  1.00 81.31           C  
ATOM   2417  N   ILE A 327       7.742 -13.339  -5.985  1.00 82.38           N  
ATOM   2418  CA  ILE A 327       7.297 -14.408  -5.080  1.00 82.38           C  
ATOM   2419  C   ILE A 327       8.227 -14.526  -3.851  1.00 82.38           C  
ATOM   2420  CB  ILE A 327       7.079 -15.737  -5.846  1.00 82.38           C  
ATOM   2421  O   ILE A 327       7.734 -14.377  -2.730  1.00 82.38           O  
ATOM   2422  CG1 ILE A 327       5.970 -15.598  -6.908  1.00 82.38           C  
ATOM   2423  CG2 ILE A 327       6.779 -16.880  -4.857  1.00 82.38           C  
ATOM   2424  CD1 ILE A 327       5.910 -16.794  -7.869  1.00 82.38           C  
ATOM   2425  N   PRO A 328       9.556 -14.728  -3.993  1.00 84.75           N  
ATOM   2426  CA  PRO A 328      10.490 -14.701  -2.865  1.00 84.75           C  
ATOM   2427  C   PRO A 328      10.407 -13.429  -2.019  1.00 84.75           C  
ATOM   2428  CB  PRO A 328      11.887 -14.826  -3.476  1.00 84.75           C  
ATOM   2429  O   PRO A 328      10.448 -13.510  -0.793  1.00 84.75           O  
ATOM   2430  CG  PRO A 328      11.651 -15.570  -4.784  1.00 84.75           C  
ATOM   2431  CD  PRO A 328      10.247 -15.166  -5.197  1.00 84.75           C  
ATOM   2432  N   PHE A 329      10.249 -12.265  -2.656  1.00 86.56           N  
ATOM   2433  CA  PHE A 329      10.048 -10.994  -1.959  1.00 86.56           C  
ATOM   2434  C   PHE A 329       8.860 -11.070  -0.993  1.00 86.56           C  
ATOM   2435  CB  PHE A 329       9.788  -9.896  -2.995  1.00 86.56           C  
ATOM   2436  O   PHE A 329       9.004 -10.814   0.206  1.00 86.56           O  
ATOM   2437  CG  PHE A 329       9.431  -8.563  -2.400  1.00 86.56           C  
ATOM   2438  CD1 PHE A 329       8.091  -8.138  -2.418  1.00 86.56           C  
ATOM   2439  CD2 PHE A 329      10.430  -7.752  -1.839  1.00 86.56           C  
ATOM   2440  CE1 PHE A 329       7.746  -6.895  -1.869  1.00 86.56           C  
ATOM   2441  CE2 PHE A 329      10.086  -6.494  -1.326  1.00 86.56           C  
ATOM   2442  CZ  PHE A 329       8.745  -6.070  -1.329  1.00 86.56           C  
ATOM   2443  N   MET A 330       7.695 -11.480  -1.505  1.00 81.19           N  
ATOM   2444  CA  MET A 330       6.475 -11.613  -0.713  1.00 81.19           C  
ATOM   2445  C   MET A 330       6.630 -12.650   0.400  1.00 81.19           C  
ATOM   2446  CB  MET A 330       5.292 -11.975  -1.616  1.00 81.19           C  
ATOM   2447  O   MET A 330       6.269 -12.371   1.544  1.00 81.19           O  
ATOM   2448  CG  MET A 330       4.828 -10.772  -2.436  1.00 81.19           C  
ATOM   2449  SD  MET A 330       3.249 -11.070  -3.268  1.00 81.19           S  
ATOM   2450  CE  MET A 330       2.424  -9.491  -2.937  1.00 81.19           C  
ATOM   2451  N   LEU A 331       7.237 -13.805   0.114  1.00 83.56           N  
ATOM   2452  CA  LEU A 331       7.510 -14.827   1.130  1.00 83.56           C  
ATOM   2453  C   LEU A 331       8.359 -14.274   2.281  1.00 83.56           C  
ATOM   2454  CB  LEU A 331       8.210 -16.033   0.480  1.00 83.56           C  
ATOM   2455  O   LEU A 331       8.027 -14.500   3.445  1.00 83.56           O  
ATOM   2456  CG  LEU A 331       7.307 -16.884  -0.429  1.00 83.56           C  
ATOM   2457  CD1 LEU A 331       8.159 -17.949  -1.121  1.00 83.56           C  
ATOM   2458  CD2 LEU A 331       6.201 -17.591   0.358  1.00 83.56           C  
ATOM   2459  N   GLY A 332       9.401 -13.500   1.966  1.00 87.69           N  
ATOM   2460  CA  GLY A 332      10.231 -12.822   2.960  1.00 87.69           C  
ATOM   2461  C   GLY A 332       9.419 -11.880   3.846  1.00 87.69           C  
ATOM   2462  O   GLY A 332       9.548 -11.936   5.070  1.00 87.69           O  
ATOM   2463  N   THR A 333       8.545 -11.064   3.242  1.00 85.44           N  
ATOM   2464  CA  THR A 333       7.683 -10.126   3.986  1.00 85.44           C  
ATOM   2465  C   THR A 333       6.700 -10.833   4.913  1.00 85.44           C  
ATOM   2466  CB  THR A 333       6.909  -9.155   3.076  1.00 85.44           C  
ATOM   2467  O   THR A 333       6.605 -10.480   6.087  1.00 85.44           O  
ATOM   2468  CG2 THR A 333       7.794  -8.249   2.232  1.00 85.44           C  
ATOM   2469  OG1 THR A 333       6.024  -9.788   2.186  1.00 85.44           O  
ATOM   2470  N   ILE A 334       6.001 -11.858   4.424  1.00 80.50           N  
ATOM   2471  CA  ILE A 334       4.973 -12.567   5.192  1.00 80.50           C  
ATOM   2472  C   ILE A 334       5.625 -13.336   6.344  1.00 80.50           C  
ATOM   2473  CB  ILE A 334       4.158 -13.489   4.255  1.00 80.50           C  
ATOM   2474  O   ILE A 334       5.197 -13.221   7.495  1.00 80.50           O  
ATOM   2475  CG1 ILE A 334       3.354 -12.648   3.233  1.00 80.50           C  
ATOM   2476  CG2 ILE A 334       3.203 -14.387   5.065  1.00 80.50           C  
ATOM   2477  CD1 ILE A 334       2.759 -13.472   2.084  1.00 80.50           C  
ATOM   2478  N   ALA A 335       6.702 -14.077   6.063  1.00 84.94           N  
ATOM   2479  CA  ALA A 335       7.405 -14.854   7.078  1.00 84.94           C  
ATOM   2480  C   ALA A 335       7.941 -13.955   8.201  1.00 84.94           C  
ATOM   2481  CB  ALA A 335       8.530 -15.645   6.399  1.00 84.94           C  
ATOM   2482  O   ALA A 335       7.779 -14.266   9.385  1.00 84.94           O  
ATOM   2483  N   SER A 336       8.532 -12.809   7.857  1.00 87.31           N  
ATOM   2484  CA  SER A 336       9.092 -11.908   8.860  1.00 87.31           C  
ATOM   2485  C   SER A 336       8.030 -11.124   9.638  1.00 87.31           C  
ATOM   2486  CB  SER A 336      10.130 -11.002   8.219  1.00 87.31           C  
ATOM   2487  O   SER A 336       8.222 -10.895  10.835  1.00 87.31           O  
ATOM   2488  OG  SER A 336       9.525 -10.009   7.435  1.00 87.31           O  
ATOM   2489  N   GLN A 337       6.878 -10.792   9.042  1.00 82.06           N  
ATOM   2490  CA  GLN A 337       5.714 -10.260   9.768  1.00 82.06           C  
ATOM   2491  C   GLN A 337       5.192 -11.257  10.811  1.00 82.06           C  
ATOM   2492  CB  GLN A 337       4.578  -9.926   8.794  1.00 82.06           C  
ATOM   2493  O   GLN A 337       4.950 -10.892  11.962  1.00 82.06           O  
ATOM   2494  CG  GLN A 337       4.786  -8.605   8.046  1.00 82.06           C  
ATOM   2495  CD  GLN A 337       3.670  -8.332   7.047  1.00 82.06           C  
ATOM   2496  NE2 GLN A 337       3.486  -7.114   6.600  1.00 82.06           N  
ATOM   2497  OE1 GLN A 337       2.919  -9.202   6.643  1.00 82.06           O  
ATOM   2498  N   MET A 338       5.076 -12.539  10.449  1.00 78.25           N  
ATOM   2499  CA  MET A 338       4.635 -13.580  11.385  1.00 78.25           C  
ATOM   2500  C   MET A 338       5.622 -13.769  12.544  1.00 78.25           C  
ATOM   2501  CB  MET A 338       4.452 -14.912  10.646  1.00 78.25           C  
ATOM   2502  O   MET A 338       5.210 -13.892  13.701  1.00 78.25           O  
ATOM   2503  CG  MET A 338       3.278 -14.893   9.666  1.00 78.25           C  
ATOM   2504  SD  MET A 338       3.076 -16.454   8.768  1.00 78.25           S  
ATOM   2505  CE  MET A 338       2.278 -17.472  10.035  1.00 78.25           C  
ATOM   2506  N   VAL A 339       6.925 -13.790  12.248  1.00 83.38           N  
ATOM   2507  CA  VAL A 339       7.979 -13.962  13.259  1.00 83.38           C  
ATOM   2508  C   VAL A 339       8.062 -12.742  14.175  1.00 83.38           C  
ATOM   2509  CB  VAL A 339       9.333 -14.265  12.588  1.00 83.38           C  
ATOM   2510  O   VAL A 339       8.068 -12.898  15.396  1.00 83.38           O  
ATOM   2511  CG1 VAL A 339      10.503 -14.242  13.578  1.00 83.38           C  
ATOM   2512  CG2 VAL A 339       9.311 -15.660  11.951  1.00 83.38           C  
ATOM   2513  N   SER A 340       8.070 -11.531  13.614  1.00 79.06           N  
ATOM   2514  CA  SER A 340       8.094 -10.293  14.403  1.00 79.06           C  
ATOM   2515  C   SER A 340       6.852 -10.145  15.274  1.00 79.06           C  
ATOM   2516  CB  SER A 340       8.273  -9.047  13.534  1.00 79.06           C  
ATOM   2517  O   SER A 340       6.992  -9.822  16.450  1.00 79.06           O  
ATOM   2518  OG  SER A 340       7.306  -8.967  12.515  1.00 79.06           O  
ATOM   2519  N   GLY A 341       5.660 -10.464  14.761  1.00 71.00           N  
ATOM   2520  CA  GLY A 341       4.425 -10.447  15.545  1.00 71.00           C  
ATOM   2521  C   GLY A 341       4.497 -11.360  16.773  1.00 71.00           C  
ATOM   2522  O   GLY A 341       4.174 -10.931  17.881  1.00 71.00           O  
ATOM   2523  N   LYS A 342       5.000 -12.592  16.606  1.00 73.12           N  
ATOM   2524  CA  LYS A 342       5.218 -13.532  17.722  1.00 73.12           C  
ATOM   2525  C   LYS A 342       6.269 -13.027  18.714  1.00 73.12           C  
ATOM   2526  CB  LYS A 342       5.621 -14.912  17.182  1.00 73.12           C  
ATOM   2527  O   LYS A 342       6.032 -13.085  19.916  1.00 73.12           O  
ATOM   2528  CG  LYS A 342       4.442 -15.663  16.545  1.00 73.12           C  
ATOM   2529  CD  LYS A 342       4.910 -17.026  16.020  1.00 73.12           C  
ATOM   2530  CE  LYS A 342       3.742 -17.787  15.384  1.00 73.12           C  
ATOM   2531  NZ  LYS A 342       4.170 -19.116  14.874  1.00 73.12           N  
ATOM   2532  N   LEU A 343       7.401 -12.517  18.225  1.00 76.50           N  
ATOM   2533  CA  LEU A 343       8.491 -12.013  19.069  1.00 76.50           C  
ATOM   2534  C   LEU A 343       8.079 -10.780  19.877  1.00 76.50           C  
ATOM   2535  CB  LEU A 343       9.711 -11.673  18.195  1.00 76.50           C  
ATOM   2536  O   LEU A 343       8.447 -10.669  21.044  1.00 76.50           O  
ATOM   2537  CG  LEU A 343      10.501 -12.894  17.698  1.00 76.50           C  
ATOM   2538  CD1 LEU A 343      11.505 -12.453  16.634  1.00 76.50           C  
ATOM   2539  CD2 LEU A 343      11.288 -13.560  18.830  1.00 76.50           C  
ATOM   2540  N   ILE A 344       7.315  -9.859  19.288  1.00 73.38           N  
ATOM   2541  CA  ILE A 344       6.779  -8.693  20.003  1.00 73.38           C  
ATOM   2542  C   ILE A 344       5.787  -9.157  21.067  1.00 73.38           C  
ATOM   2543  CB  ILE A 344       6.144  -7.686  19.018  1.00 73.38           C  
ATOM   2544  O   ILE A 344       5.885  -8.714  22.209  1.00 73.38           O  
ATOM   2545  CG1 ILE A 344       7.241  -7.060  18.130  1.00 73.38           C  
ATOM   2546  CG2 ILE A 344       5.390  -6.568  19.763  1.00 73.38           C  
ATOM   2547  CD1 ILE A 344       6.697  -6.310  16.912  1.00 73.38           C  
ATOM   2548  N   ALA A 345       4.892 -10.090  20.727  1.00 66.94           N  
ATOM   2549  CA  ALA A 345       3.926 -10.638  21.674  1.00 66.94           C  
ATOM   2550  C   ALA A 345       4.591 -11.360  22.859  1.00 66.94           C  
ATOM   2551  CB  ALA A 345       2.975 -11.570  20.915  1.00 66.94           C  
ATOM   2552  O   ALA A 345       4.085 -11.280  23.974  1.00 66.94           O  
ATOM   2553  N   SER A 346       5.716 -12.051  22.640  1.00 68.88           N  
ATOM   2554  CA  SER A 346       6.408 -12.795  23.699  1.00 68.88           C  
ATOM   2555  C   SER A 346       7.409 -11.959  24.498  1.00 68.88           C  
ATOM   2556  CB  SER A 346       7.100 -14.028  23.108  1.00 68.88           C  
ATOM   2557  O   SER A 346       7.623 -12.234  25.673  1.00 68.88           O  
ATOM   2558  OG  SER A 346       8.222 -13.678  22.314  1.00 68.88           O  
ATOM   2559  N   SER A 347       8.082 -10.989  23.869  1.00 70.56           N  
ATOM   2560  CA  SER A 347       9.189 -10.246  24.495  1.00 70.56           C  
ATOM   2561  C   SER A 347       8.832  -8.826  24.926  1.00 70.56           C  
ATOM   2562  CB  SER A 347      10.416 -10.214  23.575  1.00 70.56           C  
ATOM   2563  O   SER A 347       9.586  -8.242  25.701  1.00 70.56           O  
ATOM   2564  OG  SER A 347      10.219  -9.353  22.470  1.00 70.56           O  
ATOM   2565  N   GLY A 348       7.764  -8.235  24.378  1.00 65.00           N  
ATOM   2566  CA  GLY A 348       7.418  -6.817  24.554  1.00 65.00           C  
ATOM   2567  C   GLY A 348       8.429  -5.828  23.950  1.00 65.00           C  
ATOM   2568  O   GLY A 348       8.203  -4.620  23.960  1.00 65.00           O  
ATOM   2569  N   ARG A 349       9.551  -6.309  23.394  1.00 71.25           N  
ATOM   2570  CA  ARG A 349      10.685  -5.489  22.943  1.00 71.25           C  
ATOM   2571  C   ARG A 349      10.640  -5.281  21.436  1.00 71.25           C  
ATOM   2572  CB  ARG A 349      12.001  -6.145  23.377  1.00 71.25           C  
ATOM   2573  O   ARG A 349      11.116  -6.107  20.660  1.00 71.25           O  
ATOM   2574  CG  ARG A 349      12.206  -6.092  24.896  1.00 71.25           C  
ATOM   2575  CD  ARG A 349      13.411  -6.954  25.272  1.00 71.25           C  
ATOM   2576  NE  ARG A 349      13.581  -7.035  26.732  1.00 71.25           N  
ATOM   2577  NH1 ARG A 349      15.390  -8.442  26.755  1.00 71.25           N  
ATOM   2578  NH2 ARG A 349      14.547  -7.702  28.684  1.00 71.25           N  
ATOM   2579  CZ  ARG A 349      14.504  -7.717  27.383  1.00 71.25           C  
ATOM   2580  N   PHE A 350      10.105  -4.142  21.016  1.00 74.69           N  
ATOM   2581  CA  PHE A 350       9.965  -3.807  19.598  1.00 74.69           C  
ATOM   2582  C   PHE A 350      11.202  -3.094  19.016  1.00 74.69           C  
ATOM   2583  CB  PHE A 350       8.668  -3.005  19.428  1.00 74.69           C  
ATOM   2584  O   PHE A 350      11.489  -3.249  17.831  1.00 74.69           O  
ATOM   2585  CG  PHE A 350       8.678  -1.670  20.143  1.00 74.69           C  
ATOM   2586  CD1 PHE A 350       8.086  -1.551  21.415  1.00 74.69           C  
ATOM   2587  CD2 PHE A 350       9.330  -0.562  19.566  1.00 74.69           C  
ATOM   2588  CE1 PHE A 350       8.129  -0.324  22.100  1.00 74.69           C  
ATOM   2589  CE2 PHE A 350       9.405   0.654  20.269  1.00 74.69           C  
ATOM   2590  CZ  PHE A 350       8.780   0.780  21.522  1.00 74.69           C  
ATOM   2591  N   LYS A 351      11.991  -2.354  19.815  1.00 79.56           N  
ATOM   2592  CA  LYS A 351      13.079  -1.497  19.295  1.00 79.56           C  
ATOM   2593  C   LYS A 351      14.152  -2.281  18.544  1.00 79.56           C  
ATOM   2594  CB  LYS A 351      13.696  -0.697  20.448  1.00 79.56           C  
ATOM   2595  O   LYS A 351      14.553  -1.880  17.456  1.00 79.56           O  
ATOM   2596  CG  LYS A 351      14.768   0.300  19.989  1.00 79.56           C  
ATOM   2597  CD  LYS A 351      15.283   1.128  21.171  1.00 79.56           C  
ATOM   2598  CE  LYS A 351      16.341   2.114  20.664  1.00 79.56           C  
ATOM   2599  NZ  LYS A 351      16.541   3.235  21.609  1.00 79.56           N  
ATOM   2600  N   LYS A 352      14.589  -3.423  19.087  1.00 82.50           N  
ATOM   2601  CA  LYS A 352      15.595  -4.282  18.432  1.00 82.50           C  
ATOM   2602  C   LYS A 352      15.117  -4.780  17.070  1.00 82.50           C  
ATOM   2603  CB  LYS A 352      15.968  -5.472  19.328  1.00 82.50           C  
ATOM   2604  O   LYS A 352      15.891  -4.786  16.121  1.00 82.50           O  
ATOM   2605  CG  LYS A 352      16.703  -5.028  20.600  1.00 82.50           C  
ATOM   2606  CD  LYS A 352      17.213  -6.242  21.386  1.00 82.50           C  
ATOM   2607  CE  LYS A 352      17.912  -5.765  22.664  1.00 82.50           C  
ATOM   2608  NZ  LYS A 352      18.550  -6.888  23.397  1.00 82.50           N  
ATOM   2609  N   LEU A 353      13.839  -5.139  16.962  1.00 81.75           N  
ATOM   2610  CA  LEU A 353      13.243  -5.582  15.704  1.00 81.75           C  
ATOM   2611  C   LEU A 353      13.132  -4.434  14.689  1.00 81.75           C  
ATOM   2612  CB  LEU A 353      11.878  -6.224  15.996  1.00 81.75           C  
ATOM   2613  O   LEU A 353      13.315  -4.679  13.502  1.00 81.75           O  
ATOM   2614  CG  LEU A 353      11.936  -7.522  16.816  1.00 81.75           C  
ATOM   2615  CD1 LEU A 353      10.522  -7.919  17.222  1.00 81.75           C  
ATOM   2616  CD2 LEU A 353      12.553  -8.673  16.023  1.00 81.75           C  
ATOM   2617  N   ALA A 354      12.914  -3.191  15.137  1.00 81.69           N  
ATOM   2618  CA  ALA A 354      12.913  -2.004  14.268  1.00 81.69           C  
ATOM   2619  C   ALA A 354      14.287  -1.791  13.629  1.00 81.69           C  
ATOM   2620  CB  ALA A 354      12.527  -0.740  15.067  1.00 81.69           C  
ATOM   2621  O   ALA A 354      14.398  -1.609  12.418  1.00 81.69           O  
ATOM   2622  N   ILE A 355      15.326  -1.850  14.467  1.00 86.56           N  
ATOM   2623  CA  ILE A 355      16.723  -1.662  14.072  1.00 86.56           C  
ATOM   2624  C   ILE A 355      17.126  -2.758  13.085  1.00 86.56           C  
ATOM   2625  CB  ILE A 355      17.614  -1.648  15.336  1.00 86.56           C  
ATOM   2626  O   ILE A 355      17.635  -2.459  12.010  1.00 86.56           O  
ATOM   2627  CG1 ILE A 355      17.283  -0.416  16.208  1.00 86.56           C  
ATOM   2628  CG2 ILE A 355      19.113  -1.630  14.989  1.00 86.56           C  
ATOM   2629  CD1 ILE A 355      17.908  -0.461  17.609  1.00 86.56           C  
ATOM   2630  N   VAL A 356      16.846  -4.025  13.410  1.00 89.69           N  
ATOM   2631  CA  VAL A 356      17.137  -5.151  12.509  1.00 89.69           C  
ATOM   2632  C   VAL A 356      16.336  -5.034  11.213  1.00 89.69           C  
ATOM   2633  CB  VAL A 356      16.887  -6.502  13.205  1.00 89.69           C  
ATOM   2634  O   VAL A 356      16.900  -5.241  10.147  1.00 89.69           O  
ATOM   2635  CG1 VAL A 356      17.060  -7.694  12.255  1.00 89.69           C  
ATOM   2636  CG2 VAL A 356      17.882  -6.713  14.356  1.00 89.69           C  
ATOM   2637  N   GLY A 357      15.058  -4.655  11.275  1.00 88.75           N  
ATOM   2638  CA  GLY A 357      14.200  -4.499  10.101  1.00 88.75           C  
ATOM   2639  C   GLY A 357      14.713  -3.441   9.126  1.00 88.75           C  
ATOM   2640  O   GLY A 357      14.984  -3.761   7.970  1.00 88.75           O  
ATOM   2641  N   LEU A 358      14.915  -2.199   9.581  1.00 88.81           N  
ATOM   2642  CA  LEU A 358      15.428  -1.139   8.703  1.00 88.81           C  
ATOM   2643  C   LEU A 358      16.882  -1.362   8.294  1.00 88.81           C  
ATOM   2644  CB  LEU A 358      15.279   0.254   9.334  1.00 88.81           C  
ATOM   2645  O   LEU A 358      17.229  -1.079   7.152  1.00 88.81           O  
ATOM   2646  CG  LEU A 358      13.929   0.894   8.988  1.00 88.81           C  
ATOM   2647  CD1 LEU A 358      12.852   0.450   9.967  1.00 88.81           C  
ATOM   2648  CD2 LEU A 358      14.031   2.409   9.016  1.00 88.81           C  
ATOM   2649  N   GLY A 359      17.717  -1.903   9.185  1.00 90.69           N  
ATOM   2650  CA  GLY A 359      19.099  -2.250   8.857  1.00 90.69           C  
ATOM   2651  C   GLY A 359      19.160  -3.328   7.776  1.00 90.69           C  
ATOM   2652  O   GLY A 359      19.945  -3.222   6.840  1.00 90.69           O  
ATOM   2653  N   SER A 360      18.266  -4.317   7.850  1.00 92.00           N  
ATOM   2654  CA  SER A 360      18.088  -5.350   6.829  1.00 92.00           C  
ATOM   2655  C   SER A 360      17.603  -4.766   5.504  1.00 92.00           C  
ATOM   2656  CB  SER A 360      17.094  -6.394   7.343  1.00 92.00           C  
ATOM   2657  O   SER A 360      18.109  -5.164   4.462  1.00 92.00           O  
ATOM   2658  OG  SER A 360      16.936  -7.486   6.466  1.00 92.00           O  
ATOM   2659  N   MET A 361      16.657  -3.817   5.514  1.00 91.81           N  
ATOM   2660  CA  MET A 361      16.205  -3.167   4.276  1.00 91.81           C  
ATOM   2661  C   MET A 361      17.320  -2.341   3.629  1.00 91.81           C  
ATOM   2662  CB  MET A 361      14.999  -2.250   4.510  1.00 91.81           C  
ATOM   2663  O   MET A 361      17.553  -2.467   2.430  1.00 91.81           O  
ATOM   2664  CG  MET A 361      13.717  -2.969   4.901  1.00 91.81           C  
ATOM   2665  SD  MET A 361      12.308  -1.861   5.196  1.00 91.81           S  
ATOM   2666  CE  MET A 361      12.118  -1.066   3.575  1.00 91.81           C  
ATOM   2667  N   ALA A 362      18.019  -1.521   4.419  1.00 92.00           N  
ATOM   2668  CA  ALA A 362      19.139  -0.717   3.943  1.00 92.00           C  
ATOM   2669  C   ALA A 362      20.260  -1.611   3.393  1.00 92.00           C  
ATOM   2670  CB  ALA A 362      19.632   0.169   5.093  1.00 92.00           C  
ATOM   2671  O   ALA A 362      20.739  -1.385   2.286  1.00 92.00           O  
ATOM   2672  N   GLY A 363      20.626  -2.666   4.127  1.00 92.94           N  
ATOM   2673  CA  GLY A 363      21.630  -3.642   3.708  1.00 92.94           C  
ATOM   2674  C   GLY A 363      21.257  -4.358   2.411  1.00 92.94           C  
ATOM   2675  O   GLY A 363      22.099  -4.471   1.525  1.00 92.94           O  
ATOM   2676  N   ALA A 364      19.998  -4.775   2.259  1.00 92.12           N  
ATOM   2677  CA  ALA A 364      19.536  -5.430   1.041  1.00 92.12           C  
ATOM   2678  C   ALA A 364      19.544  -4.485  -0.171  1.00 92.12           C  
ATOM   2679  CB  ALA A 364      18.153  -6.029   1.298  1.00 92.12           C  
ATOM   2680  O   ALA A 364      19.957  -4.895  -1.250  1.00 92.12           O  
ATOM   2681  N   LEU A 365      19.162  -3.214  -0.004  1.00 90.31           N  
ATOM   2682  CA  LEU A 365      19.236  -2.219  -1.082  1.00 90.31           C  
ATOM   2683  C   LEU A 365      20.679  -1.875  -1.470  1.00 90.31           C  
ATOM   2684  CB  LEU A 365      18.432  -0.967  -0.680  1.00 90.31           C  
ATOM   2685  O   LEU A 365      20.987  -1.783  -2.655  1.00 90.31           O  
ATOM   2686  CG  LEU A 365      17.063  -0.951  -1.381  1.00 90.31           C  
ATOM   2687  CD1 LEU A 365      16.086  -0.046  -0.654  1.00 90.31           C  
ATOM   2688  CD2 LEU A 365      17.198  -0.445  -2.811  1.00 90.31           C  
ATOM   2689  N   LEU A 366      21.584  -1.765  -0.496  1.00 91.19           N  
ATOM   2690  CA  LEU A 366      23.014  -1.584  -0.762  1.00 91.19           C  
ATOM   2691  C   LEU A 366      23.635  -2.816  -1.434  1.00 91.19           C  
ATOM   2692  CB  LEU A 366      23.741  -1.264   0.552  1.00 91.19           C  
ATOM   2693  O   LEU A 366      24.461  -2.669  -2.328  1.00 91.19           O  
ATOM   2694  CG  LEU A 366      23.397   0.112   1.148  1.00 91.19           C  
ATOM   2695  CD1 LEU A 366      24.034   0.223   2.533  1.00 91.19           C  
ATOM   2696  CD2 LEU A 366      23.895   1.273   0.285  1.00 91.19           C  
ATOM   2697  N   ALA A 367      23.214  -4.025  -1.057  1.00 90.94           N  
ATOM   2698  CA  ALA A 367      23.601  -5.244  -1.761  1.00 90.94           C  
ATOM   2699  C   ALA A 367      23.021  -5.285  -3.179  1.00 90.94           C  
ATOM   2700  CB  ALA A 367      23.160  -6.457  -0.938  1.00 90.94           C  
ATOM   2701  O   ALA A 367      23.684  -5.755  -4.094  1.00 90.94           O  
ATOM   2702  N   MET A 368      21.819  -4.747  -3.393  1.00 89.56           N  
ATOM   2703  CA  MET A 368      21.250  -4.632  -4.732  1.00 89.56           C  
ATOM   2704  C   MET A 368      22.047  -3.657  -5.605  1.00 89.56           C  
ATOM   2705  CB  MET A 368      19.763  -4.252  -4.651  1.00 89.56           C  
ATOM   2706  O   MET A 368      22.217  -3.907  -6.796  1.00 89.56           O  
ATOM   2707  CG  MET A 368      19.030  -4.717  -5.910  1.00 89.56           C  
ATOM   2708  SD  MET A 368      19.030  -6.525  -6.120  1.00 89.56           S  
ATOM   2709  CE  MET A 368      19.026  -6.609  -7.927  1.00 89.56           C  
ATOM   2710  N   ALA A 369      22.618  -2.603  -5.011  1.00 87.44           N  
ATOM   2711  CA  ALA A 369      23.508  -1.692  -5.723  1.00 87.44           C  
ATOM   2712  C   ALA A 369      24.743  -2.408  -6.292  1.00 87.44           C  
ATOM   2713  CB  ALA A 369      23.893  -0.519  -4.811  1.00 87.44           C  
ATOM   2714  O   ALA A 369      25.195  -2.035  -7.362  1.00 87.44           O  
ATOM   2715  N   THR A 370      25.255  -3.475  -5.668  1.00 86.81           N  
ATOM   2716  CA  THR A 370      26.423  -4.209  -6.197  1.00 86.81           C  
ATOM   2717  C   THR A 370      26.081  -5.215  -7.301  1.00 86.81           C  
ATOM   2718  CB  THR A 370      27.228  -4.898  -5.086  1.00 86.81           C  
ATOM   2719  O   THR A 370      26.980  -5.857  -7.849  1.00 86.81           O  
ATOM   2720  CG2 THR A 370      27.602  -3.946  -3.950  1.00 86.81           C  
ATOM   2721  OG1 THR A 370      26.514  -5.960  -4.508  1.00 86.81           O  
ATOM   2722  N   THR A 371      24.799  -5.367  -7.645  1.00 85.50           N  
ATOM   2723  CA  THR A 371      24.359  -6.281  -8.705  1.00 85.50           C  
ATOM   2724  C   THR A 371      24.442  -5.635 -10.089  1.00 85.50           C  
ATOM   2725  CB  THR A 371      22.961  -6.856  -8.456  1.00 85.50           C  
ATOM   2726  O   THR A 371      24.298  -4.425 -10.249  1.00 85.50           O  
ATOM   2727  CG2 THR A 371      22.804  -7.493  -7.076  1.00 85.50           C  
ATOM   2728  OG1 THR A 371      21.968  -5.879  -8.600  1.00 85.50           O  
ATOM   2729  N   GLY A 372      24.665  -6.457 -11.112  1.00 80.56           N  
ATOM   2730  CA  GLY A 372      24.745  -6.023 -12.504  1.00 80.56           C  
ATOM   2731  C   GLY A 372      24.266  -7.097 -13.479  1.00 80.56           C  
ATOM   2732  O   GLY A 372      23.658  -8.099 -13.089  1.00 80.56           O  
ATOM   2733  N   ALA A 373      24.568  -6.903 -14.764  1.00 75.25           N  
ATOM   2734  CA  ALA A 373      24.134  -7.798 -15.841  1.00 75.25           C  
ATOM   2735  C   ALA A 373      24.650  -9.245 -15.685  1.00 75.25           C  
ATOM   2736  CB  ALA A 373      24.585  -7.182 -17.169  1.00 75.25           C  
ATOM   2737  O   ALA A 373      23.974 -10.193 -16.074  1.00 75.25           O  
ATOM   2738  N   THR A 374      25.821  -9.432 -15.069  1.00 79.19           N  
ATOM   2739  CA  THR A 374      26.464 -10.746 -14.882  1.00 79.19           C  
ATOM   2740  C   THR A 374      26.077 -11.450 -13.580  1.00 79.19           C  
ATOM   2741  CB  THR A 374      27.991 -10.603 -14.943  1.00 79.19           C  
ATOM   2742  O   THR A 374      26.462 -12.601 -13.365  1.00 79.19           O  
ATOM   2743  CG2 THR A 374      28.469 -10.108 -16.307  1.00 79.19           C  
ATOM   2744  OG1 THR A 374      28.417  -9.663 -13.982  1.00 79.19           O  
ATOM   2745  N   THR A 375      25.328 -10.790 -12.691  1.00 85.31           N  
ATOM   2746  CA  THR A 375      24.966 -11.364 -11.391  1.00 85.31           C  
ATOM   2747  C   THR A 375      24.012 -12.549 -11.575  1.00 85.31           C  
ATOM   2748  CB  THR A 375      24.335 -10.318 -10.466  1.00 85.31           C  
ATOM   2749  O   THR A 375      22.978 -12.413 -12.237  1.00 85.31           O  
ATOM   2750  CG2 THR A 375      24.091 -10.844  -9.051  1.00 85.31           C  
ATOM   2751  OG1 THR A 375      25.204  -9.217 -10.333  1.00 85.31           O  
ATOM   2752  N   PRO A 376      24.302 -13.717 -10.974  1.00 88.62           N  
ATOM   2753  CA  PRO A 376      23.456 -14.885 -11.141  1.00 88.62           C  
ATOM   2754  C   PRO A 376      22.097 -14.694 -10.458  1.00 88.62           C  
ATOM   2755  CB  PRO A 376      24.257 -16.044 -10.557  1.00 88.62           C  
ATOM   2756  O   PRO A 376      21.987 -14.101  -9.384  1.00 88.62           O  
ATOM   2757  CG  PRO A 376      25.106 -15.378  -9.474  1.00 88.62           C  
ATOM   2758  CD  PRO A 376      25.433 -14.027 -10.108  1.00 88.62           C  
ATOM   2759  N   MET A 377      21.057 -15.267 -11.068  1.00 85.62           N  
ATOM   2760  CA  MET A 377      19.660 -15.075 -10.664  1.00 85.62           C  
ATOM   2761  C   MET A 377      19.388 -15.454  -9.202  1.00 85.62           C  
ATOM   2762  CB  MET A 377      18.777 -15.924 -11.593  1.00 85.62           C  
ATOM   2763  O   MET A 377      18.653 -14.763  -8.502  1.00 85.62           O  
ATOM   2764  CG  MET A 377      17.314 -15.506 -11.505  1.00 85.62           C  
ATOM   2765  SD  MET A 377      17.047 -13.879 -12.236  1.00 85.62           S  
ATOM   2766  CE  MET A 377      15.401 -13.606 -11.595  1.00 85.62           C  
ATOM   2767  N   TRP A 378      20.010 -16.533  -8.721  1.00 87.88           N  
ATOM   2768  CA  TRP A 378      19.855 -16.987  -7.338  1.00 87.88           C  
ATOM   2769  C   TRP A 378      20.359 -15.945  -6.328  1.00 87.88           C  
ATOM   2770  CB  TRP A 378      20.575 -18.331  -7.165  1.00 87.88           C  
ATOM   2771  O   TRP A 378      19.762 -15.791  -5.267  1.00 87.88           O  
ATOM   2772  CG  TRP A 378      22.069 -18.281  -7.292  1.00 87.88           C  
ATOM   2773  CD1 TRP A 378      22.791 -18.581  -8.395  1.00 87.88           C  
ATOM   2774  CD2 TRP A 378      23.046 -17.932  -6.264  1.00 87.88           C  
ATOM   2775  CE2 TRP A 378      24.349 -17.981  -6.838  1.00 87.88           C  
ATOM   2776  CE3 TRP A 378      22.956 -17.583  -4.901  1.00 87.88           C  
ATOM   2777  NE1 TRP A 378      24.136 -18.404  -8.131  1.00 87.88           N  
ATOM   2778  CH2 TRP A 378      25.381 -17.319  -4.756  1.00 87.88           C  
ATOM   2779  CZ2 TRP A 378      25.506 -17.673  -6.110  1.00 87.88           C  
ATOM   2780  CZ3 TRP A 378      24.111 -17.282  -4.154  1.00 87.88           C  
ATOM   2781  N   GLY A 379      21.406 -15.186  -6.673  1.00 90.62           N  
ATOM   2782  CA  GLY A 379      21.932 -14.112  -5.831  1.00 90.62           C  
ATOM   2783  C   GLY A 379      20.927 -12.972  -5.689  1.00 90.62           C  
ATOM   2784  O   GLY A 379      20.665 -12.517  -4.579  1.00 90.62           O  
ATOM   2785  N   ILE A 380      20.283 -12.580  -6.794  1.00 89.75           N  
ATOM   2786  CA  ILE A 380      19.219 -11.564  -6.782  1.00 89.75           C  
ATOM   2787  C   ILE A 380      18.026 -12.048  -5.961  1.00 89.75           C  
ATOM   2788  CB  ILE A 380      18.795 -11.184  -8.217  1.00 89.75           C  
ATOM   2789  O   ILE A 380      17.528 -11.314  -5.114  1.00 89.75           O  
ATOM   2790  CG1 ILE A 380      20.006 -10.548  -8.928  1.00 89.75           C  
ATOM   2791  CG2 ILE A 380      17.589 -10.221  -8.177  1.00 89.75           C  
ATOM   2792  CD1 ILE A 380      19.762 -10.195 -10.390  1.00 89.75           C  
ATOM   2793  N   VAL A 381      17.596 -13.297  -6.158  1.00 90.50           N  
ATOM   2794  CA  VAL A 381      16.486 -13.890  -5.398  1.00 90.50           C  
ATOM   2795  C   VAL A 381      16.759 -13.863  -3.891  1.00 90.50           C  
ATOM   2796  CB  VAL A 381      16.200 -15.317  -5.903  1.00 90.50           C  
ATOM   2797  O   VAL A 381      15.861 -13.519  -3.124  1.00 90.50           O  
ATOM   2798  CG1 VAL A 381      15.288 -16.107  -4.959  1.00 90.50           C  
ATOM   2799  CG2 VAL A 381      15.528 -15.264  -7.283  1.00 90.50           C  
ATOM   2800  N   LEU A 382      17.987 -14.161  -3.455  1.00 93.00           N  
ATOM   2801  CA  LEU A 382      18.368 -14.085  -2.041  1.00 93.00           C  
ATOM   2802  C   LEU A 382      18.356 -12.650  -1.501  1.00 93.00           C  
ATOM   2803  CB  LEU A 382      19.758 -14.709  -1.839  1.00 93.00           C  
ATOM   2804  O   LEU A 382      17.847 -12.425  -0.404  1.00 93.00           O  
ATOM   2805  CG  LEU A 382      19.805 -16.242  -1.947  1.00 93.00           C  
ATOM   2806  CD1 LEU A 382      21.261 -16.689  -1.842  1.00 93.00           C  
ATOM   2807  CD2 LEU A 382      19.015 -16.936  -0.835  1.00 93.00           C  
ATOM   2808  N   ILE A 383      18.872 -11.678  -2.260  1.00 91.94           N  
ATOM   2809  CA  ILE A 383      18.859 -10.259  -1.862  1.00 91.94           C  
ATOM   2810  C   ILE A 383      17.418  -9.746  -1.753  1.00 91.94           C  
ATOM   2811  CB  ILE A 383      19.690  -9.409  -2.852  1.00 91.94           C  
ATOM   2812  O   ILE A 383      17.067  -9.061  -0.796  1.00 91.94           O  
ATOM   2813  CG1 ILE A 383      21.188  -9.777  -2.755  1.00 91.94           C  
ATOM   2814  CG2 ILE A 383      19.514  -7.904  -2.570  1.00 91.94           C  
ATOM   2815  CD1 ILE A 383      22.026  -9.246  -3.925  1.00 91.94           C  
ATOM   2816  N   VAL A 384      16.559 -10.119  -2.698  1.00 90.62           N  
ATOM   2817  CA  VAL A 384      15.149  -9.719  -2.727  1.00 90.62           C  
ATOM   2818  C   VAL A 384      14.349 -10.380  -1.600  1.00 90.62           C  
ATOM   2819  CB  VAL A 384      14.575 -10.038  -4.115  1.00 90.62           C  
ATOM   2820  O   VAL A 384      13.529  -9.722  -0.956  1.00 90.62           O  
ATOM   2821  CG1 VAL A 384      13.066  -9.864  -4.128  1.00 90.62           C  
ATOM   2822  CG2 VAL A 384      15.168  -9.105  -5.177  1.00 90.62           C  
ATOM   2823  N   LEU A 385      14.616 -11.655  -1.302  1.00 92.62           N  
ATOM   2824  CA  LEU A 385      14.074 -12.335  -0.124  1.00 92.62           C  
ATOM   2825  C   LEU A 385      14.503 -11.612   1.163  1.00 92.62           C  
ATOM   2826  CB  LEU A 385      14.559 -13.797  -0.145  1.00 92.62           C  
ATOM   2827  O   LEU A 385      13.672 -11.347   2.033  1.00 92.62           O  
ATOM   2828  CG  LEU A 385      14.120 -14.641   1.066  1.00 92.62           C  
ATOM   2829  CD1 LEU A 385      12.617 -14.899   1.065  1.00 92.62           C  
ATOM   2830  CD2 LEU A 385      14.838 -15.989   1.047  1.00 92.62           C  
ATOM   2831  N   TRP A 386      15.784 -11.252   1.270  1.00 94.69           N  
ATOM   2832  CA  TRP A 386      16.339 -10.520   2.409  1.00 94.69           C  
ATOM   2833  C   TRP A 386      15.722  -9.121   2.569  1.00 94.69           C  
ATOM   2834  CB  TRP A 386      17.863 -10.451   2.252  1.00 94.69           C  
ATOM   2835  O   TRP A 386      15.381  -8.716   3.685  1.00 94.69           O  
ATOM   2836  CG  TRP A 386      18.599  -9.734   3.338  1.00 94.69           C  
ATOM   2837  CD1 TRP A 386      18.228  -9.675   4.635  1.00 94.69           C  
ATOM   2838  CD2 TRP A 386      19.832  -8.957   3.243  1.00 94.69           C  
ATOM   2839  CE2 TRP A 386      20.135  -8.435   4.536  1.00 94.69           C  
ATOM   2840  CE3 TRP A 386      20.724  -8.633   2.198  1.00 94.69           C  
ATOM   2841  NE1 TRP A 386      19.129  -8.912   5.342  1.00 94.69           N  
ATOM   2842  CH2 TRP A 386      22.125  -7.334   3.728  1.00 94.69           C  
ATOM   2843  CZ2 TRP A 386      21.252  -7.626   4.787  1.00 94.69           C  
ATOM   2844  CZ3 TRP A 386      21.860  -7.838   2.442  1.00 94.69           C  
ATOM   2845  N   LEU A 387      15.485  -8.413   1.463  1.00 91.12           N  
ATOM   2846  CA  LEU A 387      14.747  -7.152   1.459  1.00 91.12           C  
ATOM   2847  C   LEU A 387      13.320  -7.339   1.987  1.00 91.12           C  
ATOM   2848  CB  LEU A 387      14.731  -6.590   0.029  1.00 91.12           C  
ATOM   2849  O   LEU A 387      12.876  -6.572   2.845  1.00 91.12           O  
ATOM   2850  CG  LEU A 387      13.998  -5.245  -0.084  1.00 91.12           C  
ATOM   2851  CD1 LEU A 387      14.706  -4.116   0.667  1.00 91.12           C  
ATOM   2852  CD2 LEU A 387      13.899  -4.871  -1.551  1.00 91.12           C  
ATOM   2853  N   GLY A 388      12.623  -8.379   1.517  1.00 88.56           N  
ATOM   2854  CA  GLY A 388      11.291  -8.743   1.997  1.00 88.56           C  
ATOM   2855  C   GLY A 388      11.276  -8.990   3.507  1.00 88.56           C  
ATOM   2856  O   GLY A 388      10.423  -8.456   4.219  1.00 88.56           O  
ATOM   2857  N   VAL A 389      12.276  -9.708   4.028  1.00 91.75           N  
ATOM   2858  CA  VAL A 389      12.442  -9.912   5.475  1.00 91.75           C  
ATOM   2859  C   VAL A 389      12.534  -8.572   6.209  1.00 91.75           C  
ATOM   2860  CB  VAL A 389      13.644 -10.823   5.794  1.00 91.75           C  
ATOM   2861  O   VAL A 389      11.777  -8.358   7.159  1.00 91.75           O  
ATOM   2862  CG1 VAL A 389      13.974 -10.868   7.294  1.00 91.75           C  
ATOM   2863  CG2 VAL A 389      13.357 -12.260   5.344  1.00 91.75           C  
ATOM   2864  N   GLY A 390      13.379  -7.646   5.751  1.00 89.88           N  
ATOM   2865  CA  GLY A 390      13.511  -6.319   6.360  1.00 89.88           C  
ATOM   2866  C   GLY A 390      12.205  -5.512   6.367  1.00 89.88           C  
ATOM   2867  O   GLY A 390      11.854  -4.890   7.375  1.00 89.88           O  
ATOM   2868  N   ILE A 391      11.442  -5.569   5.273  1.00 86.81           N  
ATOM   2869  CA  ILE A 391      10.142  -4.894   5.150  1.00 86.81           C  
ATOM   2870  C   ILE A 391       9.129  -5.457   6.147  1.00 86.81           C  
ATOM   2871  CB  ILE A 391       9.629  -4.981   3.699  1.00 86.81           C  
ATOM   2872  O   ILE A 391       8.481  -4.693   6.862  1.00 86.81           O  
ATOM   2873  CG1 ILE A 391      10.485  -4.067   2.804  1.00 86.81           C  
ATOM   2874  CG2 ILE A 391       8.139  -4.590   3.598  1.00 86.81           C  
ATOM   2875  CD1 ILE A 391      10.321  -4.362   1.316  1.00 86.81           C  
ATOM   2876  N   GLY A 392       8.991  -6.779   6.238  1.00 83.50           N  
ATOM   2877  CA  GLY A 392       8.003  -7.357   7.149  1.00 83.50           C  
ATOM   2878  C   GLY A 392       8.353  -7.173   8.634  1.00 83.50           C  
ATOM   2879  O   GLY A 392       7.456  -6.944   9.451  1.00 83.50           O  
ATOM   2880  N   LEU A 393       9.649  -7.161   8.985  1.00 85.88           N  
ATOM   2881  CA  LEU A 393      10.105  -6.796  10.332  1.00 85.88           C  
ATOM   2882  C   LEU A 393       9.776  -5.333  10.655  1.00 85.88           C  
ATOM   2883  CB  LEU A 393      11.625  -7.015  10.471  1.00 85.88           C  
ATOM   2884  O   LEU A 393       9.247  -5.037  11.725  1.00 85.88           O  
ATOM   2885  CG  LEU A 393      12.118  -8.470  10.490  1.00 85.88           C  
ATOM   2886  CD1 LEU A 393      13.635  -8.502  10.647  1.00 85.88           C  
ATOM   2887  CD2 LEU A 393      11.500  -9.298  11.615  1.00 85.88           C  
ATOM   2888  N   SER A 394      10.075  -4.412   9.738  1.00 83.00           N  
ATOM   2889  CA  SER A 394       9.894  -2.975   9.970  1.00 83.00           C  
ATOM   2890  C   SER A 394       8.421  -2.563  10.051  1.00 83.00           C  
ATOM   2891  CB  SER A 394      10.636  -2.171   8.902  1.00 83.00           C  
ATOM   2892  O   SER A 394       8.054  -1.793  10.943  1.00 83.00           O  
ATOM   2893  OG  SER A 394      10.143  -2.441   7.614  1.00 83.00           O  
ATOM   2894  N   GLN A 395       7.558  -3.121   9.193  1.00 75.88           N  
ATOM   2895  CA  GLN A 395       6.124  -2.812   9.187  1.00 75.88           C  
ATOM   2896  C   GLN A 395       5.444  -3.155  10.514  1.00 75.88           C  
ATOM   2897  CB  GLN A 395       5.414  -3.560   8.053  1.00 75.88           C  
ATOM   2898  O   GLN A 395       4.725  -2.322  11.062  1.00 75.88           O  
ATOM   2899  CG  GLN A 395       5.588  -2.878   6.688  1.00 75.88           C  
ATOM   2900  CD  GLN A 395       4.682  -3.494   5.628  1.00 75.88           C  
ATOM   2901  NE2 GLN A 395       4.667  -2.974   4.423  1.00 75.88           N  
ATOM   2902  OE1 GLN A 395       3.948  -4.435   5.862  1.00 75.88           O  
ATOM   2903  N   THR A 396       5.698  -4.349  11.050  1.00 68.38           N  
ATOM   2904  CA  THR A 396       5.081  -4.813  12.305  1.00 68.38           C  
ATOM   2905  C   THR A 396       5.536  -3.977  13.501  1.00 68.38           C  
ATOM   2906  CB  THR A 396       5.435  -6.288  12.543  1.00 68.38           C  
ATOM   2907  O   THR A 396       4.785  -3.748  14.451  1.00 68.38           O  
ATOM   2908  CG2 THR A 396       4.591  -6.919  13.647  1.00 68.38           C  
ATOM   2909  OG1 THR A 396       5.184  -7.027  11.370  1.00 68.38           O  
ATOM   2910  N   VAL A 397       6.780  -3.501  13.459  1.00 69.56           N  
ATOM   2911  CA  VAL A 397       7.393  -2.798  14.582  1.00 69.56           C  
ATOM   2912  C   VAL A 397       6.942  -1.351  14.681  1.00 69.56           C  
ATOM   2913  CB  VAL A 397       8.915  -2.898  14.492  1.00 69.56           C  
ATOM   2914  O   VAL A 397       6.771  -0.873  15.791  1.00 69.56           O  
ATOM   2915  CG1 VAL A 397       9.572  -2.010  15.543  1.00 69.56           C  
ATOM   2916  CG2 VAL A 397       9.364  -4.337  14.751  1.00 69.56           C  
ATOM   2917  N   ILE A 398       6.733  -0.635  13.579  1.00 69.38           N  
ATOM   2918  CA  ILE A 398       6.439   0.809  13.646  1.00 69.38           C  
ATOM   2919  C   ILE A 398       4.984   1.098  14.006  1.00 69.38           C  
ATOM   2920  CB  ILE A 398       6.865   1.469  12.333  1.00 69.38           C  
ATOM   2921  O   ILE A 398       4.682   2.131  14.608  1.00 69.38           O  
ATOM   2922  CG1 ILE A 398       8.403   1.460  12.308  1.00 69.38           C  
ATOM   2923  CG2 ILE A 398       6.367   2.916  12.209  1.00 69.38           C  
ATOM   2924  CD1 ILE A 398       8.892   1.571  10.888  1.00 69.38           C  
ATOM   2925  N   THR A 399       4.081   0.167  13.711  1.00 66.56           N  
ATOM   2926  CA  THR A 399       2.675   0.303  14.094  1.00 66.56           C  
ATOM   2927  C   THR A 399       2.484   0.233  15.608  1.00 66.56           C  
ATOM   2928  CB  THR A 399       1.821  -0.754  13.381  1.00 66.56           C  
ATOM   2929  O   THR A 399       1.615   0.917  16.140  1.00 66.56           O  
ATOM   2930  CG2 THR A 399       1.717  -0.440  11.889  1.00 66.56           C  
ATOM   2931  OG1 THR A 399       2.390  -2.040  13.483  1.00 66.56           O  
ATOM   2932  N   SER A 400       3.314  -0.526  16.332  1.00 65.31           N  
ATOM   2933  CA  SER A 400       3.133  -0.739  17.775  1.00 65.31           C  
ATOM   2934  C   SER A 400       3.426   0.511  18.641  1.00 65.31           C  
ATOM   2935  CB  SER A 400       3.884  -2.004  18.215  1.00 65.31           C  
ATOM   2936  O   SER A 400       2.548   0.908  19.407  1.00 65.31           O  
ATOM   2937  OG  SER A 400       3.770  -2.205  19.606  1.00 65.31           O  
ATOM   2938  N   PRO A 401       4.564   1.223  18.508  1.00 65.19           N  
ATOM   2939  CA  PRO A 401       4.866   2.431  19.284  1.00 65.19           C  
ATOM   2940  C   PRO A 401       3.917   3.579  18.983  1.00 65.19           C  
ATOM   2941  CB  PRO A 401       6.289   2.849  18.900  1.00 65.19           C  
ATOM   2942  O   PRO A 401       3.597   4.368  19.873  1.00 65.19           O  
ATOM   2943  CG  PRO A 401       6.890   1.546  18.412  1.00 65.19           C  
ATOM   2944  CD  PRO A 401       5.726   0.846  17.751  1.00 65.19           C  
ATOM   2945  N   MET A 402       3.469   3.673  17.730  1.00 67.88           N  
ATOM   2946  CA  MET A 402       2.516   4.690  17.318  1.00 67.88           C  
ATOM   2947  C   MET A 402       1.147   4.449  17.958  1.00 67.88           C  
ATOM   2948  CB  MET A 402       2.442   4.722  15.792  1.00 67.88           C  
ATOM   2949  O   MET A 402       0.562   5.385  18.499  1.00 67.88           O  
ATOM   2950  CG  MET A 402       1.765   6.021  15.363  1.00 67.88           C  
ATOM   2951  SD  MET A 402       1.572   6.230  13.589  1.00 67.88           S  
ATOM   2952  CE  MET A 402       3.273   6.182  12.983  1.00 67.88           C  
ATOM   2953  N   GLN A 403       0.688   3.194  17.987  1.00 66.81           N  
ATOM   2954  CA  GLN A 403      -0.518   2.807  18.721  1.00 66.81           C  
ATOM   2955  C   GLN A 403      -0.358   3.050  20.230  1.00 66.81           C  
ATOM   2956  CB  GLN A 403      -0.855   1.338  18.426  1.00 66.81           C  
ATOM   2957  O   GLN A 403      -1.260   3.583  20.863  1.00 66.81           O  
ATOM   2958  CG  GLN A 403      -1.391   1.133  16.998  1.00 66.81           C  
ATOM   2959  CD  GLN A 403      -1.505  -0.344  16.632  1.00 66.81           C  
ATOM   2960  NE2 GLN A 403      -1.347  -0.704  15.376  1.00 66.81           N  
ATOM   2961  OE1 GLN A 403      -1.764  -1.206  17.452  1.00 66.81           O  
ATOM   2962  N   ASN A 404       0.806   2.757  20.812  1.00 67.81           N  
ATOM   2963  CA  ASN A 404       1.038   2.972  22.245  1.00 67.81           C  
ATOM   2964  C   ASN A 404       1.140   4.460  22.632  1.00 67.81           C  
ATOM   2965  CB  ASN A 404       2.298   2.196  22.661  1.00 67.81           C  
ATOM   2966  O   ASN A 404       0.807   4.826  23.755  1.00 67.81           O  
ATOM   2967  CG  ASN A 404       2.128   0.686  22.599  1.00 67.81           C  
ATOM   2968  ND2 ASN A 404       3.210  -0.051  22.689  1.00 67.81           N  
ATOM   2969  OD1 ASN A 404       1.042   0.144  22.491  1.00 67.81           O  
ATOM   2970  N   SER A 405       1.604   5.323  21.723  1.00 65.25           N  
ATOM   2971  CA  SER A 405       1.806   6.759  21.984  1.00 65.25           C  
ATOM   2972  C   SER A 405       0.576   7.624  21.699  1.00 65.25           C  
ATOM   2973  CB  SER A 405       2.953   7.303  21.131  1.00 65.25           C  
ATOM   2974  O   SER A 405       0.538   8.784  22.126  1.00 65.25           O  
ATOM   2975  OG  SER A 405       4.177   6.655  21.414  1.00 65.25           O  
ATOM   2976  N   ALA A 406      -0.396   7.115  20.940  1.00 65.44           N  
ATOM   2977  CA  ALA A 406      -1.598   7.852  20.577  1.00 65.44           C  
ATOM   2978  C   ALA A 406      -2.668   7.749  21.684  1.00 65.44           C  
ATOM   2979  CB  ALA A 406      -2.105   7.350  19.223  1.00 65.44           C  
ATOM   2980  O   ALA A 406      -2.864   6.673  22.255  1.00 65.44           O  
ATOM   2981  N   PRO A 407      -3.394   8.840  22.000  1.00 65.25           N  
ATOM   2982  CA  PRO A 407      -4.581   8.765  22.850  1.00 65.25           C  
ATOM   2983  C   PRO A 407      -5.572   7.727  22.312  1.00 65.25           C  
ATOM   2984  CB  PRO A 407      -5.191  10.173  22.841  1.00 65.25           C  
ATOM   2985  O   PRO A 407      -5.726   7.597  21.100  1.00 65.25           O  
ATOM   2986  CG  PRO A 407      -4.011  11.075  22.482  1.00 65.25           C  
ATOM   2987  CD  PRO A 407      -3.184  10.204  21.541  1.00 65.25           C  
ATOM   2988  N   LYS A 408      -6.281   7.017  23.201  1.00 59.41           N  
ATOM   2989  CA  LYS A 408      -7.205   5.928  22.817  1.00 59.41           C  
ATOM   2990  C   LYS A 408      -8.244   6.365  21.775  1.00 59.41           C  
ATOM   2991  CB  LYS A 408      -7.918   5.354  24.054  1.00 59.41           C  
ATOM   2992  O   LYS A 408      -8.516   5.618  20.844  1.00 59.41           O  
ATOM   2993  CG  LYS A 408      -6.961   4.708  25.072  1.00 59.41           C  
ATOM   2994  CD  LYS A 408      -7.752   4.113  26.248  1.00 59.41           C  
ATOM   2995  CE  LYS A 408      -6.819   3.608  27.363  1.00 59.41           C  
ATOM   2996  NZ  LYS A 408      -7.579   2.961  28.466  1.00 59.41           N  
ATOM   2997  N   SER A 409      -8.749   7.593  21.890  1.00 57.84           N  
ATOM   2998  CA  SER A 409      -9.685   8.194  20.931  1.00 57.84           C  
ATOM   2999  C   SER A 409      -9.077   8.449  19.547  1.00 57.84           C  
ATOM   3000  CB  SER A 409     -10.212   9.517  21.499  1.00 57.84           C  
ATOM   3001  O   SER A 409      -9.795   8.527  18.566  1.00 57.84           O  
ATOM   3002  OG  SER A 409      -9.142  10.343  21.941  1.00 57.84           O  
ATOM   3003  N   GLN A 410      -7.753   8.551  19.431  1.00 64.38           N  
ATOM   3004  CA  GLN A 410      -7.059   8.950  18.204  1.00 64.38           C  
ATOM   3005  C   GLN A 410      -6.264   7.802  17.558  1.00 64.38           C  
ATOM   3006  CB  GLN A 410      -6.188  10.182  18.498  1.00 64.38           C  
ATOM   3007  O   GLN A 410      -5.518   8.035  16.609  1.00 64.38           O  
ATOM   3008  CG  GLN A 410      -7.029  11.417  18.872  1.00 64.38           C  
ATOM   3009  CD  GLN A 410      -6.180  12.621  19.270  1.00 64.38           C  
ATOM   3010  NE2 GLN A 410      -6.789  13.737  19.602  1.00 64.38           N  
ATOM   3011  OE1 GLN A 410      -4.962  12.577  19.328  1.00 64.38           O  
ATOM   3012  N   LEU A 411      -6.427   6.554  18.018  1.00 65.75           N  
ATOM   3013  CA  LEU A 411      -5.720   5.385  17.469  1.00 65.75           C  
ATOM   3014  C   LEU A 411      -5.973   5.183  15.970  1.00 65.75           C  
ATOM   3015  CB  LEU A 411      -6.156   4.123  18.234  1.00 65.75           C  
ATOM   3016  O   LEU A 411      -5.033   4.946  15.211  1.00 65.75           O  
ATOM   3017  CG  LEU A 411      -5.486   3.970  19.605  1.00 65.75           C  
ATOM   3018  CD1 LEU A 411      -6.164   2.851  20.391  1.00 65.75           C  
ATOM   3019  CD2 LEU A 411      -4.020   3.587  19.467  1.00 65.75           C  
ATOM   3020  N   GLY A 412      -7.229   5.318  15.534  1.00 60.94           N  
ATOM   3021  CA  GLY A 412      -7.593   5.204  14.119  1.00 60.94           C  
ATOM   3022  C   GLY A 412      -6.958   6.303  13.263  1.00 60.94           C  
ATOM   3023  O   GLY A 412      -6.454   6.026  12.176  1.00 60.94           O  
ATOM   3024  N   VAL A 413      -6.908   7.531  13.790  1.00 63.94           N  
ATOM   3025  CA  VAL A 413      -6.268   8.682  13.135  1.00 63.94           C  
ATOM   3026  C   VAL A 413      -4.757   8.485  13.041  1.00 63.94           C  
ATOM   3027  CB  VAL A 413      -6.604   9.992  13.875  1.00 63.94           C  
ATOM   3028  O   VAL A 413      -4.184   8.697  11.978  1.00 63.94           O  
ATOM   3029  CG1 VAL A 413      -5.879  11.187  13.253  1.00 63.94           C  
ATOM   3030  CG2 VAL A 413      -8.114  10.264  13.848  1.00 63.94           C  
ATOM   3031  N   ALA A 414      -4.111   8.016  14.111  1.00 66.62           N  
ATOM   3032  CA  ALA A 414      -2.678   7.734  14.124  1.00 66.62           C  
ATOM   3033  C   ALA A 414      -2.301   6.614  13.139  1.00 66.62           C  
ATOM   3034  CB  ALA A 414      -2.268   7.396  15.563  1.00 66.62           C  
ATOM   3035  O   ALA A 414      -1.351   6.761  12.374  1.00 66.62           O  
ATOM   3036  N   ASN A 415      -3.071   5.522  13.093  1.00 69.88           N  
ATOM   3037  CA  ASN A 415      -2.824   4.435  12.143  1.00 69.88           C  
ATOM   3038  C   ASN A 415      -3.034   4.892  10.687  1.00 69.88           C  
ATOM   3039  CB  ASN A 415      -3.723   3.244  12.512  1.00 69.88           C  
ATOM   3040  O   ASN A 415      -2.224   4.581   9.813  1.00 69.88           O  
ATOM   3041  CG  ASN A 415      -3.263   1.955  11.852  1.00 69.88           C  
ATOM   3042  ND2 ASN A 415      -4.177   1.078  11.509  1.00 69.88           N  
ATOM   3043  OD1 ASN A 415      -2.084   1.694  11.682  1.00 69.88           O  
ATOM   3044  N   GLY A 416      -4.074   5.695  10.440  1.00 65.19           N  
ATOM   3045  CA  GLY A 416      -4.291   6.354   9.153  1.00 65.19           C  
ATOM   3046  C   GLY A 416      -3.109   7.247   8.767  1.00 65.19           C  
ATOM   3047  O   GLY A 416      -2.532   7.066   7.699  1.00 65.19           O  
ATOM   3048  N   ALA A 417      -2.671   8.133   9.667  1.00 69.00           N  
ATOM   3049  CA  ALA A 417      -1.509   9.004   9.481  1.00 69.00           C  
ATOM   3050  C   ALA A 417      -0.238   8.214   9.127  1.00 69.00           C  
ATOM   3051  CB  ALA A 417      -1.292   9.810  10.768  1.00 69.00           C  
ATOM   3052  O   ALA A 417       0.480   8.575   8.197  1.00 69.00           O  
ATOM   3053  N   SER A 418       0.001   7.094   9.817  1.00 72.44           N  
ATOM   3054  CA  SER A 418       1.104   6.169   9.536  1.00 72.44           C  
ATOM   3055  C   SER A 418       1.085   5.664   8.096  1.00 72.44           C  
ATOM   3056  CB  SER A 418       0.980   4.933  10.433  1.00 72.44           C  
ATOM   3057  O   SER A 418       2.113   5.670   7.414  1.00 72.44           O  
ATOM   3058  OG  SER A 418       2.180   4.191  10.433  1.00 72.44           O  
ATOM   3059  N   GLY A 419      -0.080   5.184   7.650  1.00 71.88           N  
ATOM   3060  CA  GLY A 419      -0.279   4.673   6.298  1.00 71.88           C  
ATOM   3061  C   GLY A 419      -0.092   5.767   5.251  1.00 71.88           C  
ATOM   3062  O   GLY A 419       0.564   5.532   4.237  1.00 71.88           O  
ATOM   3063  N   LEU A 420      -0.584   6.974   5.538  1.00 69.25           N  
ATOM   3064  CA  LEU A 420      -0.435   8.145   4.679  1.00 69.25           C  
ATOM   3065  C   LEU A 420       1.028   8.561   4.520  1.00 69.25           C  
ATOM   3066  CB  LEU A 420      -1.279   9.305   5.235  1.00 69.25           C  
ATOM   3067  O   LEU A 420       1.503   8.658   3.393  1.00 69.25           O  
ATOM   3068  CG  LEU A 420      -2.799   9.097   5.127  1.00 69.25           C  
ATOM   3069  CD1 LEU A 420      -3.522  10.286   5.758  1.00 69.25           C  
ATOM   3070  CD2 LEU A 420      -3.231   8.942   3.677  1.00 69.25           C  
ATOM   3071  N   CYS A 421       1.778   8.733   5.613  1.00 77.19           N  
ATOM   3072  CA  CYS A 421       3.203   9.069   5.539  1.00 77.19           C  
ATOM   3073  C   CYS A 421       3.993   8.035   4.728  1.00 77.19           C  
ATOM   3074  CB  CYS A 421       3.778   9.181   6.957  1.00 77.19           C  
ATOM   3075  O   CYS A 421       4.876   8.402   3.953  1.00 77.19           O  
ATOM   3076  SG  CYS A 421       3.116  10.659   7.774  1.00 77.19           S  
ATOM   3077  N   ARG A 422       3.641   6.750   4.858  1.00 82.69           N  
ATOM   3078  CA  ARG A 422       4.237   5.672   4.064  1.00 82.69           C  
ATOM   3079  C   ARG A 422       3.891   5.777   2.579  1.00 82.69           C  
ATOM   3080  CB  ARG A 422       3.824   4.320   4.658  1.00 82.69           C  
ATOM   3081  O   ARG A 422       4.776   5.588   1.754  1.00 82.69           O  
ATOM   3082  CG  ARG A 422       4.546   3.154   3.970  1.00 82.69           C  
ATOM   3083  CD  ARG A 422       4.271   1.830   4.684  1.00 82.69           C  
ATOM   3084  NE  ARG A 422       2.846   1.437   4.608  1.00 82.69           N  
ATOM   3085  NH1 ARG A 422       2.560   0.801   6.802  1.00 82.69           N  
ATOM   3086  NH2 ARG A 422       0.881   0.562   5.352  1.00 82.69           N  
ATOM   3087  CZ  ARG A 422       2.108   0.938   5.584  1.00 82.69           C  
ATOM   3088  N   GLN A 423       2.644   6.073   2.221  1.00 72.06           N  
ATOM   3089  CA  GLN A 423       2.260   6.238   0.814  1.00 72.06           C  
ATOM   3090  C   GLN A 423       2.893   7.472   0.174  1.00 72.06           C  
ATOM   3091  CB  GLN A 423       0.741   6.315   0.666  1.00 72.06           C  
ATOM   3092  O   GLN A 423       3.393   7.376  -0.943  1.00 72.06           O  
ATOM   3093  CG  GLN A 423       0.105   4.929   0.790  1.00 72.06           C  
ATOM   3094  CD  GLN A 423      -1.361   4.940   0.391  1.00 72.06           C  
ATOM   3095  NE2 GLN A 423      -2.131   3.983   0.833  1.00 72.06           N  
ATOM   3096  OE1 GLN A 423      -1.859   5.787  -0.315  1.00 72.06           O  
ATOM   3097  N   ILE A 424       2.942   8.598   0.892  1.00 71.75           N  
ATOM   3098  CA  ILE A 424       3.630   9.811   0.427  1.00 71.75           C  
ATOM   3099  C   ILE A 424       5.109   9.496   0.193  1.00 71.75           C  
ATOM   3100  CB  ILE A 424       3.441  10.970   1.430  1.00 71.75           C  
ATOM   3101  O   ILE A 424       5.626   9.769  -0.886  1.00 71.75           O  
ATOM   3102  CG1 ILE A 424       1.950  11.362   1.553  1.00 71.75           C  
ATOM   3103  CG2 ILE A 424       4.245  12.210   0.997  1.00 71.75           C  
ATOM   3104  CD1 ILE A 424       1.663  12.249   2.769  1.00 71.75           C  
ATOM   3105  N   GLY A 425       5.765   8.839   1.158  1.00 76.38           N  
ATOM   3106  CA  GLY A 425       7.140   8.368   0.997  1.00 76.38           C  
ATOM   3107  C   GLY A 425       7.312   7.440  -0.201  1.00 76.38           C  
ATOM   3108  O   GLY A 425       8.280   7.569  -0.938  1.00 76.38           O  
ATOM   3109  N   GLY A 426       6.353   6.551  -0.451  1.00 76.62           N  
ATOM   3110  CA  GLY A 426       6.375   5.667  -1.611  1.00 76.62           C  
ATOM   3111  C   GLY A 426       6.286   6.390  -2.949  1.00 76.62           C  
ATOM   3112  O   GLY A 426       7.138   6.187  -3.809  1.00 76.62           O  
ATOM   3113  N   SER A 427       5.297   7.271  -3.098  1.00 66.75           N  
ATOM   3114  CA  SER A 427       5.094   8.076  -4.308  1.00 66.75           C  
ATOM   3115  C   SER A 427       6.283   9.008  -4.572  1.00 66.75           C  
ATOM   3116  CB  SER A 427       3.789   8.867  -4.159  1.00 66.75           C  
ATOM   3117  O   SER A 427       6.858   8.994  -5.661  1.00 66.75           O  
ATOM   3118  OG  SER A 427       3.622   9.772  -5.228  1.00 66.75           O  
ATOM   3119  N   THR A 428       6.732   9.752  -3.551  1.00 72.00           N  
ATOM   3120  CA  THR A 428       7.926  10.609  -3.654  1.00 72.00           C  
ATOM   3121  C   THR A 428       9.179   9.785  -3.948  1.00 72.00           C  
ATOM   3122  CB  THR A 428       8.136  11.417  -2.363  1.00 72.00           C  
ATOM   3123  O   THR A 428      10.005  10.190  -4.762  1.00 72.00           O  
ATOM   3124  CG2 THR A 428       9.297  12.405  -2.459  1.00 72.00           C  
ATOM   3125  OG1 THR A 428       6.993  12.189  -2.078  1.00 72.00           O  
ATOM   3126  N   GLY A 429       9.313   8.617  -3.319  1.00 75.44           N  
ATOM   3127  CA  GLY A 429      10.426   7.701  -3.523  1.00 75.44           C  
ATOM   3128  C   GLY A 429      10.526   7.213  -4.960  1.00 75.44           C  
ATOM   3129  O   GLY A 429      11.594   7.335  -5.547  1.00 75.44           O  
ATOM   3130  N   ILE A 430       9.424   6.734  -5.544  1.00 72.94           N  
ATOM   3131  CA  ILE A 430       9.378   6.341  -6.961  1.00 72.94           C  
ATOM   3132  C   ILE A 430       9.804   7.517  -7.844  1.00 72.94           C  
ATOM   3133  CB  ILE A 430       7.972   5.824  -7.350  1.00 72.94           C  
ATOM   3134  O   ILE A 430      10.721   7.369  -8.648  1.00 72.94           O  
ATOM   3135  CG1 ILE A 430       7.667   4.475  -6.660  1.00 72.94           C  
ATOM   3136  CG2 ILE A 430       7.867   5.646  -8.881  1.00 72.94           C  
ATOM   3137  CD1 ILE A 430       6.177   4.101  -6.702  1.00 72.94           C  
ATOM   3138  N   ALA A 431       9.190   8.691  -7.661  1.00 64.69           N  
ATOM   3139  CA  ALA A 431       9.446   9.855  -8.505  1.00 64.69           C  
ATOM   3140  C   ALA A 431      10.917  10.305  -8.462  1.00 64.69           C  
ATOM   3141  CB  ALA A 431       8.498  10.980  -8.072  1.00 64.69           C  
ATOM   3142  O   ALA A 431      11.542  10.496  -9.507  1.00 64.69           O  
ATOM   3143  N   VAL A 432      11.491  10.445  -7.263  1.00 73.88           N  
ATOM   3144  CA  VAL A 432      12.878  10.900  -7.086  1.00 73.88           C  
ATOM   3145  C   VAL A 432      13.869   9.839  -7.555  1.00 73.88           C  
ATOM   3146  CB  VAL A 432      13.147  11.304  -5.622  1.00 73.88           C  
ATOM   3147  O   VAL A 432      14.788  10.161  -8.304  1.00 73.88           O  
ATOM   3148  CG1 VAL A 432      14.624  11.644  -5.370  1.00 73.88           C  
ATOM   3149  CG2 VAL A 432      12.324  12.543  -5.241  1.00 73.88           C  
ATOM   3150  N   LEU A 433      13.689   8.577  -7.150  1.00 81.69           N  
ATOM   3151  CA  LEU A 433      14.616   7.501  -7.500  1.00 81.69           C  
ATOM   3152  C   LEU A 433      14.631   7.246  -9.010  1.00 81.69           C  
ATOM   3153  CB  LEU A 433      14.275   6.230  -6.701  1.00 81.69           C  
ATOM   3154  O   LEU A 433      15.713   7.170  -9.586  1.00 81.69           O  
ATOM   3155  CG  LEU A 433      14.557   6.319  -5.188  1.00 81.69           C  
ATOM   3156  CD1 LEU A 433      14.082   5.035  -4.505  1.00 81.69           C  
ATOM   3157  CD2 LEU A 433      16.044   6.500  -4.870  1.00 81.69           C  
ATOM   3158  N   PHE A 434      13.473   7.211  -9.675  1.00 75.31           N  
ATOM   3159  CA  PHE A 434      13.426   7.114 -11.136  1.00 75.31           C  
ATOM   3160  C   PHE A 434      14.034   8.330 -11.820  1.00 75.31           C  
ATOM   3161  CB  PHE A 434      11.989   6.901 -11.622  1.00 75.31           C  
ATOM   3162  O   PHE A 434      14.822   8.156 -12.745  1.00 75.31           O  
ATOM   3163  CG  PHE A 434      11.447   5.487 -11.541  1.00 75.31           C  
ATOM   3164  CD1 PHE A 434      12.235   4.399 -11.107  1.00 75.31           C  
ATOM   3165  CD2 PHE A 434      10.146   5.246 -12.022  1.00 75.31           C  
ATOM   3166  CE1 PHE A 434      11.736   3.094 -11.198  1.00 75.31           C  
ATOM   3167  CE2 PHE A 434       9.637   3.938 -12.073  1.00 75.31           C  
ATOM   3168  CZ  PHE A 434      10.436   2.860 -11.664  1.00 75.31           C  
ATOM   3169  N   SER A 435      13.737   9.545 -11.354  1.00 71.81           N  
ATOM   3170  CA  SER A 435      14.339  10.751 -11.935  1.00 71.81           C  
ATOM   3171  C   SER A 435      15.866  10.691 -11.881  1.00 71.81           C  
ATOM   3172  CB  SER A 435      13.856  12.014 -11.223  1.00 71.81           C  
ATOM   3173  O   SER A 435      16.523  10.949 -12.885  1.00 71.81           O  
ATOM   3174  OG  SER A 435      12.464  12.172 -11.393  1.00 71.81           O  
ATOM   3175  N   VAL A 436      16.436  10.280 -10.742  1.00 80.06           N  
ATOM   3176  CA  VAL A 436      17.886  10.085 -10.594  1.00 80.06           C  
ATOM   3177  C   VAL A 436      18.390   8.966 -11.506  1.00 80.06           C  
ATOM   3178  CB  VAL A 436      18.253   9.815  -9.121  1.00 80.06           C  
ATOM   3179  O   VAL A 436      19.381   9.156 -12.205  1.00 80.06           O  
ATOM   3180  CG1 VAL A 436      19.724   9.416  -8.943  1.00 80.06           C  
ATOM   3181  CG2 VAL A 436      18.019  11.072  -8.271  1.00 80.06           C  
ATOM   3182  N   MET A 437      17.708   7.819 -11.534  1.00 84.31           N  
ATOM   3183  CA  MET A 437      18.084   6.670 -12.359  1.00 84.31           C  
ATOM   3184  C   MET A 437      18.160   7.040 -13.845  1.00 84.31           C  
ATOM   3185  CB  MET A 437      17.059   5.550 -12.149  1.00 84.31           C  
ATOM   3186  O   MET A 437      19.172   6.760 -14.483  1.00 84.31           O  
ATOM   3187  CG  MET A 437      17.458   4.237 -12.826  1.00 84.31           C  
ATOM   3188  SD  MET A 437      16.035   3.310 -13.438  1.00 84.31           S  
ATOM   3189  CE  MET A 437      15.731   4.203 -14.979  1.00 84.31           C  
ATOM   3190  N   PHE A 438      17.124   7.691 -14.387  1.00 75.81           N  
ATOM   3191  CA  PHE A 438      17.086   8.115 -15.787  1.00 75.81           C  
ATOM   3192  C   PHE A 438      18.069   9.238 -16.073  1.00 75.81           C  
ATOM   3193  CB  PHE A 438      15.680   8.560 -16.205  1.00 75.81           C  
ATOM   3194  O   PHE A 438      18.772   9.157 -17.070  1.00 75.81           O  
ATOM   3195  CG  PHE A 438      14.752   7.403 -16.469  1.00 75.81           C  
ATOM   3196  CD1 PHE A 438      14.940   6.599 -17.610  1.00 75.81           C  
ATOM   3197  CD2 PHE A 438      13.719   7.117 -15.562  1.00 75.81           C  
ATOM   3198  CE1 PHE A 438      14.128   5.471 -17.804  1.00 75.81           C  
ATOM   3199  CE2 PHE A 438      12.940   5.969 -15.727  1.00 75.81           C  
ATOM   3200  CZ  PHE A 438      13.176   5.139 -16.826  1.00 75.81           C  
ATOM   3201  N   ALA A 439      18.166  10.256 -15.215  1.00 74.62           N  
ATOM   3202  CA  ALA A 439      19.119  11.343 -15.429  1.00 74.62           C  
ATOM   3203  C   ALA A 439      20.560  10.814 -15.520  1.00 74.62           C  
ATOM   3204  CB  ALA A 439      18.962  12.368 -14.301  1.00 74.62           C  
ATOM   3205  O   ALA A 439      21.307  11.196 -16.419  1.00 74.62           O  
ATOM   3206  N   VAL A 440      20.929   9.880 -14.636  1.00 84.38           N  
ATOM   3207  CA  VAL A 440      22.250   9.237 -14.642  1.00 84.38           C  
ATOM   3208  C   VAL A 440      22.419   8.304 -15.839  1.00 84.38           C  
ATOM   3209  CB  VAL A 440      22.482   8.481 -13.321  1.00 84.38           C  
ATOM   3210  O   VAL A 440      23.459   8.347 -16.494  1.00 84.38           O  
ATOM   3211  CG1 VAL A 440      23.762   7.636 -13.340  1.00 84.38           C  
ATOM   3212  CG2 VAL A 440      22.600   9.465 -12.148  1.00 84.38           C  
ATOM   3213  N   ALA A 441      21.422   7.465 -16.139  1.00 77.81           N  
ATOM   3214  CA  ALA A 441      21.493   6.536 -17.263  1.00 77.81           C  
ATOM   3215  C   ALA A 441      21.602   7.282 -18.598  1.00 77.81           C  
ATOM   3216  CB  ALA A 441      20.275   5.604 -17.237  1.00 77.81           C  
ATOM   3217  O   ALA A 441      22.476   6.980 -19.398  1.00 77.81           O  
ATOM   3218  N   LEU A 442      20.768   8.294 -18.827  1.00 76.38           N  
ATOM   3219  CA  LEU A 442      20.765   9.061 -20.071  1.00 76.38           C  
ATOM   3220  C   LEU A 442      22.012   9.931 -20.221  1.00 76.38           C  
ATOM   3221  CB  LEU A 442      19.486   9.909 -20.151  1.00 76.38           C  
ATOM   3222  O   LEU A 442      22.573   9.981 -21.312  1.00 76.38           O  
ATOM   3223  CG  LEU A 442      18.190   9.085 -20.248  1.00 76.38           C  
ATOM   3224  CD1 LEU A 442      16.994  10.034 -20.328  1.00 76.38           C  
ATOM   3225  CD2 LEU A 442      18.201   8.159 -21.461  1.00 76.38           C  
ATOM   3226  N   GLY A 443      22.483  10.559 -19.137  1.00 76.31           N  
ATOM   3227  CA  GLY A 443      23.751  11.294 -19.154  1.00 76.31           C  
ATOM   3228  C   GLY A 443      24.922  10.384 -19.525  1.00 76.31           C  
ATOM   3229  O   GLY A 443      25.685  10.688 -20.435  1.00 76.31           O  
ATOM   3230  N   ARG A 444      24.999   9.202 -18.900  1.00 81.31           N  
ATOM   3231  CA  ARG A 444      26.036   8.212 -19.213  1.00 81.31           C  
ATOM   3232  C   ARG A 444      25.907   7.645 -20.626  1.00 81.31           C  
ATOM   3233  CB  ARG A 444      26.000   7.110 -18.154  1.00 81.31           C  
ATOM   3234  O   ARG A 444      26.925   7.381 -21.257  1.00 81.31           O  
ATOM   3235  CG  ARG A 444      27.142   6.108 -18.349  1.00 81.31           C  
ATOM   3236  CD  ARG A 444      27.242   5.231 -17.105  1.00 81.31           C  
ATOM   3237  NE  ARG A 444      28.255   4.178 -17.266  1.00 81.31           N  
ATOM   3238  NH1 ARG A 444      29.190   4.243 -15.159  1.00 81.31           N  
ATOM   3239  NH2 ARG A 444      29.963   2.811 -16.661  1.00 81.31           N  
ATOM   3240  CZ  ARG A 444      29.120   3.757 -16.364  1.00 81.31           C  
ATOM   3241  N   LEU A 445      24.686   7.461 -21.125  1.00 79.50           N  
ATOM   3242  CA  LEU A 445      24.461   7.002 -22.492  1.00 79.50           C  
ATOM   3243  C   LEU A 445      24.989   8.026 -23.497  1.00 79.50           C  
ATOM   3244  CB  LEU A 445      22.968   6.693 -22.701  1.00 79.50           C  
ATOM   3245  O   LEU A 445      25.696   7.635 -24.420  1.00 79.50           O  
ATOM   3246  CG  LEU A 445      22.628   6.175 -24.111  1.00 79.50           C  
ATOM   3247  CD1 LEU A 445      23.371   4.881 -24.455  1.00 79.50           C  
ATOM   3248  CD2 LEU A 445      21.126   5.907 -24.204  1.00 79.50           C  
ATOM   3249  N   ALA A 446      24.712   9.316 -23.291  1.00 76.19           N  
ATOM   3250  CA  ALA A 446      25.258  10.383 -24.127  1.00 76.19           C  
ATOM   3251  C   ALA A 446      26.798  10.362 -24.129  1.00 76.19           C  
ATOM   3252  CB  ALA A 446      24.694  11.726 -23.647  1.00 76.19           C  
ATOM   3253  O   ALA A 446      27.409  10.335 -25.196  1.00 76.19           O  
ATOM   3254  N   ASP A 447      27.426  10.256 -22.954  1.00 81.69           N  
ATOM   3255  CA  ASP A 447      28.888  10.165 -22.837  1.00 81.69           C  
ATOM   3256  C   ASP A 447      29.463   8.935 -23.570  1.00 81.69           C  
ATOM   3257  CB  ASP A 447      29.290  10.101 -21.353  1.00 81.69           C  
ATOM   3258  O   ASP A 447      30.495   9.015 -24.245  1.00 81.69           O  
ATOM   3259  CG  ASP A 447      29.024  11.378 -20.547  1.00 81.69           C  
ATOM   3260  OD1 ASP A 447      28.948  12.468 -21.155  1.00 81.69           O  
ATOM   3261  OD2 ASP A 447      28.971  11.245 -19.301  1.00 81.69           O  
ATOM   3262  N   LEU A 448      28.794   7.780 -23.468  1.00 78.50           N  
ATOM   3263  CA  LEU A 448      29.216   6.554 -24.148  1.00 78.50           C  
ATOM   3264  C   LEU A 448      29.056   6.651 -25.668  1.00 78.50           C  
ATOM   3265  CB  LEU A 448      28.448   5.341 -23.595  1.00 78.50           C  
ATOM   3266  O   LEU A 448      29.934   6.178 -26.390  1.00 78.50           O  
ATOM   3267  CG  LEU A 448      28.870   4.894 -22.183  1.00 78.50           C  
ATOM   3268  CD1 LEU A 448      28.003   3.711 -21.756  1.00 78.50           C  
ATOM   3269  CD2 LEU A 448      30.327   4.431 -22.108  1.00 78.50           C  
ATOM   3270  N   LEU A 449      27.985   7.279 -26.159  1.00 75.56           N  
ATOM   3271  CA  LEU A 449      27.751   7.466 -27.594  1.00 75.56           C  
ATOM   3272  C   LEU A 449      28.813   8.372 -28.243  1.00 75.56           C  
ATOM   3273  CB  LEU A 449      26.323   7.999 -27.818  1.00 75.56           C  
ATOM   3274  O   LEU A 449      29.202   8.111 -29.378  1.00 75.56           O  
ATOM   3275  CG  LEU A 449      25.201   6.973 -27.555  1.00 75.56           C  
ATOM   3276  CD1 LEU A 449      23.841   7.670 -27.620  1.00 75.56           C  
ATOM   3277  CD2 LEU A 449      25.198   5.823 -28.565  1.00 75.56           C  
ATOM   3278  N   HIS A 450      29.362   9.346 -27.508  1.00 78.00           N  
ATOM   3279  CA  HIS A 450      30.477  10.203 -27.951  1.00 78.00           C  
ATOM   3280  C   HIS A 450      31.871   9.562 -27.815  1.00 78.00           C  
ATOM   3281  CB  HIS A 450      30.405  11.537 -27.194  1.00 78.00           C  
ATOM   3282  O   HIS A 450      32.898  10.205 -28.033  1.00 78.00           O  
ATOM   3283  CG  HIS A 450      29.204  12.357 -27.578  1.00 78.00           C  
ATOM   3284  CD2 HIS A 450      28.219  12.821 -26.750  1.00 78.00           C  
ATOM   3285  ND1 HIS A 450      28.903  12.782 -28.851  1.00 78.00           N  
ATOM   3286  CE1 HIS A 450      27.753  13.473 -28.793  1.00 78.00           C  
ATOM   3287  NE2 HIS A 450      27.302  13.535 -27.530  1.00 78.00           N  
ATOM   3288  N   THR A 451      31.958   8.288 -27.423  1.00 80.25           N  
ATOM   3289  CA  THR A 451      33.248   7.598 -27.328  1.00 80.25           C  
ATOM   3290  C   THR A 451      33.704   7.139 -28.725  1.00 80.25           C  
ATOM   3291  CB  THR A 451      33.161   6.425 -26.347  1.00 80.25           C  
ATOM   3292  O   THR A 451      32.904   6.538 -29.445  1.00 80.25           O  
ATOM   3293  CG2 THR A 451      34.500   5.721 -26.112  1.00 80.25           C  
ATOM   3294  OG1 THR A 451      32.771   6.876 -25.073  1.00 80.25           O  
ATOM   3295  N   PRO A 452      35.002   7.248 -29.094  1.00 76.81           N  
ATOM   3296  CA  PRO A 452      35.503   6.884 -30.432  1.00 76.81           C  
ATOM   3297  C   PRO A 452      35.206   5.443 -30.870  1.00 76.81           C  
ATOM   3298  CB  PRO A 452      37.022   7.085 -30.359  1.00 76.81           C  
ATOM   3299  O   PRO A 452      35.252   5.110 -32.052  1.00 76.81           O  
ATOM   3300  CG  PRO A 452      37.200   8.150 -29.284  1.00 76.81           C  
ATOM   3301  CD  PRO A 452      36.058   7.876 -28.313  1.00 76.81           C  
ATOM   3302  N   ARG A 453      34.949   4.547 -29.910  1.00 78.06           N  
ATOM   3303  CA  ARG A 453      34.533   3.162 -30.158  1.00 78.06           C  
ATOM   3304  C   ARG A 453      33.101   3.079 -30.692  1.00 78.06           C  
ATOM   3305  CB  ARG A 453      34.704   2.358 -28.860  1.00 78.06           C  
ATOM   3306  O   ARG A 453      32.853   2.253 -31.562  1.00 78.06           O  
ATOM   3307  CG  ARG A 453      34.274   0.892 -29.012  1.00 78.06           C  
ATOM   3308  CD  ARG A 453      34.518   0.124 -27.711  1.00 78.06           C  
ATOM   3309  NE  ARG A 453      33.939  -1.229 -27.779  1.00 78.06           N  
ATOM   3310  NH1 ARG A 453      34.589  -1.945 -25.695  1.00 78.06           N  
ATOM   3311  NH2 ARG A 453      33.259  -3.232 -26.942  1.00 78.06           N  
ATOM   3312  CZ  ARG A 453      33.940  -2.130 -26.813  1.00 78.06           C  
ATOM   3313  N   TYR A 454      32.190   3.898 -30.172  1.00 73.94           N  
ATOM   3314  CA  TYR A 454      30.780   3.901 -30.560  1.00 73.94           C  
ATOM   3315  C   TYR A 454      30.530   4.742 -31.805  1.00 73.94           C  
ATOM   3316  CB  TYR A 454      29.905   4.321 -29.375  1.00 73.94           C  
ATOM   3317  O   TYR A 454      29.800   4.288 -32.677  1.00 73.94           O  
ATOM   3318  CG  TYR A 454      29.700   3.177 -28.402  1.00 73.94           C  
ATOM   3319  CD1 TYR A 454      28.865   2.108 -28.771  1.00 73.94           C  
ATOM   3320  CD2 TYR A 454      30.368   3.148 -27.163  1.00 73.94           C  
ATOM   3321  CE1 TYR A 454      28.730   0.998 -27.920  1.00 73.94           C  
ATOM   3322  CE2 TYR A 454      30.187   2.065 -26.282  1.00 73.94           C  
ATOM   3323  OH  TYR A 454      29.198  -0.064 -25.812  1.00 73.94           O  
ATOM   3324  CZ  TYR A 454      29.369   0.982 -26.663  1.00 73.94           C  
ATOM   3325  N   GLU A 455      31.239   5.856 -31.987  1.00 73.75           N  
ATOM   3326  CA  GLU A 455      31.202   6.613 -33.249  1.00 73.75           C  
ATOM   3327  C   GLU A 455      31.588   5.745 -34.463  1.00 73.75           C  
ATOM   3328  CB  GLU A 455      32.156   7.808 -33.151  1.00 73.75           C  
ATOM   3329  O   GLU A 455      30.988   5.843 -35.533  1.00 73.75           O  
ATOM   3330  CG  GLU A 455      31.680   8.860 -32.137  1.00 73.75           C  
ATOM   3331  CD  GLU A 455      32.619  10.073 -32.072  1.00 73.75           C  
ATOM   3332  OE1 GLU A 455      32.159  11.132 -31.590  1.00 73.75           O  
ATOM   3333  OE2 GLU A 455      33.801   9.924 -32.475  1.00 73.75           O  
ATOM   3334  N   ARG A 456      32.541   4.816 -34.287  1.00 75.31           N  
ATOM   3335  CA  ARG A 456      32.903   3.826 -35.318  1.00 75.31           C  
ATOM   3336  C   ARG A 456      31.825   2.771 -35.563  1.00 75.31           C  
ATOM   3337  CB  ARG A 456      34.211   3.125 -34.951  1.00 75.31           C  
ATOM   3338  O   ARG A 456      31.731   2.274 -36.674  1.00 75.31           O  
ATOM   3339  CG  ARG A 456      35.424   4.042 -35.117  1.00 75.31           C  
ATOM   3340  CD  ARG A 456      36.662   3.279 -34.644  1.00 75.31           C  
ATOM   3341  NE  ARG A 456      37.777   4.188 -34.338  1.00 75.31           N  
ATOM   3342  NH1 ARG A 456      39.123   2.632 -33.334  1.00 75.31           N  
ATOM   3343  NH2 ARG A 456      39.754   4.776 -33.385  1.00 75.31           N  
ATOM   3344  CZ  ARG A 456      38.876   3.864 -33.690  1.00 75.31           C  
ATOM   3345  N   LEU A 457      31.042   2.411 -34.546  1.00 74.25           N  
ATOM   3346  CA  LEU A 457      29.930   1.460 -34.682  1.00 74.25           C  
ATOM   3347  C   LEU A 457      28.725   2.110 -35.375  1.00 74.25           C  
ATOM   3348  CB  LEU A 457      29.539   0.911 -33.294  1.00 74.25           C  
ATOM   3349  O   LEU A 457      28.064   1.456 -36.172  1.00 74.25           O  
ATOM   3350  CG  LEU A 457      30.557  -0.074 -32.692  1.00 74.25           C  
ATOM   3351  CD1 LEU A 457      30.304  -0.267 -31.195  1.00 74.25           C  
ATOM   3352  CD2 LEU A 457      30.474  -1.457 -33.340  1.00 74.25           C  
ATOM   3353  N   LEU A 458      28.481   3.398 -35.117  1.00 71.38           N  
ATOM   3354  CA  LEU A 458      27.430   4.188 -35.771  1.00 71.38           C  
ATOM   3355  C   LEU A 458      27.726   4.465 -37.254  1.00 71.38           C  
ATOM   3356  CB  LEU A 458      27.255   5.515 -35.006  1.00 71.38           C  
ATOM   3357  O   LEU A 458      26.816   4.773 -38.011  1.00 71.38           O  
ATOM   3358  CG  LEU A 458      26.718   5.376 -33.568  1.00 71.38           C  
ATOM   3359  CD1 LEU A 458      26.765   6.730 -32.862  1.00 71.38           C  
ATOM   3360  CD2 LEU A 458      25.280   4.864 -33.528  1.00 71.38           C  
ATOM   3361  N   THR A 459      28.987   4.343 -37.674  1.00 73.50           N  
ATOM   3362  CA  THR A 459      29.429   4.530 -39.066  1.00 73.50           C  
ATOM   3363  C   THR A 459      29.746   3.213 -39.785  1.00 73.50           C  
ATOM   3364  CB  THR A 459      30.618   5.505 -39.135  1.00 73.50           C  
ATOM   3365  O   THR A 459      30.116   3.235 -40.959  1.00 73.50           O  
ATOM   3366  CG2 THR A 459      30.196   6.936 -38.806  1.00 73.50           C  
ATOM   3367  OG1 THR A 459      31.620   5.180 -38.196  1.00 73.50           O  
ATOM   3368  N   ASP A 460      29.591   2.062 -39.117  1.00 78.38           N  
ATOM   3369  CA  ASP A 460      29.853   0.740 -39.695  1.00 78.38           C  
ATOM   3370  C   ASP A 460      28.712   0.335 -40.659  1.00 78.38           C  
ATOM   3371  CB  ASP A 460      30.067  -0.300 -38.577  1.00 78.38           C  
ATOM   3372  O   ASP A 460      27.556   0.220 -40.226  1.00 78.38           O  
ATOM   3373  CG  ASP A 460      30.618  -1.649 -39.072  1.00 78.38           C  
ATOM   3374  OD1 ASP A 460      30.435  -1.974 -40.269  1.00 78.38           O  
ATOM   3375  OD2 ASP A 460      31.219  -2.370 -38.238  1.00 78.38           O  
ATOM   3376  N   PRO A 461      28.992   0.081 -41.956  1.00 70.75           N  
ATOM   3377  CA  PRO A 461      27.990  -0.348 -42.937  1.00 70.75           C  
ATOM   3378  C   PRO A 461      27.269  -1.648 -42.560  1.00 70.75           C  
ATOM   3379  CB  PRO A 461      28.751  -0.528 -44.254  1.00 70.75           C  
ATOM   3380  O   PRO A 461      26.121  -1.850 -42.952  1.00 70.75           O  
ATOM   3381  CG  PRO A 461      29.986   0.351 -44.090  1.00 70.75           C  
ATOM   3382  CD  PRO A 461      30.283   0.250 -42.602  1.00 70.75           C  
ATOM   3383  N   ALA A 462      27.924  -2.535 -41.800  1.00 73.19           N  
ATOM   3384  CA  ALA A 462      27.331  -3.801 -41.366  1.00 73.19           C  
ATOM   3385  C   ALA A 462      26.247  -3.612 -40.291  1.00 73.19           C  
ATOM   3386  CB  ALA A 462      28.459  -4.711 -40.866  1.00 73.19           C  
ATOM   3387  O   ALA A 462      25.369  -4.458 -40.159  1.00 73.19           O  
ATOM   3388  N   ILE A 463      26.306  -2.509 -39.539  1.00 71.69           N  
ATOM   3389  CA  ILE A 463      25.369  -2.182 -38.456  1.00 71.69           C  
ATOM   3390  C   ILE A 463      24.290  -1.218 -38.956  1.00 71.69           C  
ATOM   3391  CB  ILE A 463      26.159  -1.618 -37.252  1.00 71.69           C  
ATOM   3392  O   ILE A 463      23.114  -1.397 -38.646  1.00 71.69           O  
ATOM   3393  CG1 ILE A 463      27.109  -2.708 -36.698  1.00 71.69           C  
ATOM   3394  CG2 ILE A 463      25.219  -1.114 -36.147  1.00 71.69           C  
ATOM   3395  CD1 ILE A 463      27.961  -2.264 -35.506  1.00 71.69           C  
ATOM   3396  N   THR A 464      24.678  -0.225 -39.758  1.00 70.69           N  
ATOM   3397  CA  THR A 464      23.766   0.772 -40.346  1.00 70.69           C  
ATOM   3398  C   THR A 464      22.888   0.219 -41.461  1.00 70.69           C  
ATOM   3399  CB  THR A 464      24.530   1.995 -40.871  1.00 70.69           C  
ATOM   3400  O   THR A 464      21.845   0.795 -41.732  1.00 70.69           O  
ATOM   3401  CG2 THR A 464      25.160   2.811 -39.749  1.00 70.69           C  
ATOM   3402  OG1 THR A 464      25.588   1.592 -41.707  1.00 70.69           O  
ATOM   3403  N   GLY A 465      23.272  -0.896 -42.089  1.00 67.38           N  
ATOM   3404  CA  GLY A 465      22.476  -1.558 -43.125  1.00 67.38           C  
ATOM   3405  C   GLY A 465      21.397  -2.522 -42.614  1.00 67.38           C  
ATOM   3406  O   GLY A 465      20.626  -3.029 -43.428  1.00 67.38           O  
ATOM   3407  N   ASP A 466      21.343  -2.810 -41.307  1.00 75.00           N  
ATOM   3408  CA  ASP A 466      20.335  -3.705 -40.727  1.00 75.00           C  
ATOM   3409  C   ASP A 466      19.048  -2.924 -40.381  1.00 75.00           C  
ATOM   3410  CB  ASP A 466      20.894  -4.439 -39.499  1.00 75.00           C  
ATOM   3411  O   ASP A 466      19.090  -2.027 -39.529  1.00 75.00           O  
ATOM   3412  CG  ASP A 466      19.988  -5.580 -39.003  1.00 75.00           C  
ATOM   3413  OD1 ASP A 466      18.757  -5.525 -39.243  1.00 75.00           O  
ATOM   3414  OD2 ASP A 466      20.534  -6.517 -38.386  1.00 75.00           O  
ATOM   3415  N   PRO A 467      17.884  -3.275 -40.966  1.00 71.00           N  
ATOM   3416  CA  PRO A 467      16.606  -2.630 -40.665  1.00 71.00           C  
ATOM   3417  C   PRO A 467      16.237  -2.629 -39.174  1.00 71.00           C  
ATOM   3418  CB  PRO A 467      15.557  -3.414 -41.462  1.00 71.00           C  
ATOM   3419  O   PRO A 467      15.519  -1.731 -38.729  1.00 71.00           O  
ATOM   3420  CG  PRO A 467      16.347  -4.061 -42.596  1.00 71.00           C  
ATOM   3421  CD  PRO A 467      17.711  -4.311 -41.973  1.00 71.00           C  
ATOM   3422  N   ALA A 468      16.719  -3.606 -38.395  1.00 68.00           N  
ATOM   3423  CA  ALA A 468      16.477  -3.680 -36.954  1.00 68.00           C  
ATOM   3424  C   ALA A 468      17.172  -2.545 -36.176  1.00 68.00           C  
ATOM   3425  CB  ALA A 468      16.937  -5.058 -36.461  1.00 68.00           C  
ATOM   3426  O   ALA A 468      16.669  -2.110 -35.139  1.00 68.00           O  
ATOM   3427  N   ASN A 469      18.285  -2.015 -36.697  1.00 70.69           N  
ATOM   3428  CA  ASN A 469      19.097  -0.995 -36.032  1.00 70.69           C  
ATOM   3429  C   ASN A 469      18.668   0.440 -36.380  1.00 70.69           C  
ATOM   3430  CB  ASN A 469      20.573  -1.242 -36.385  1.00 70.69           C  
ATOM   3431  O   ASN A 469      18.966   1.359 -35.618  1.00 70.69           O  
ATOM   3432  CG  ASN A 469      21.114  -2.567 -35.871  1.00 70.69           C  
ATOM   3433  ND2 ASN A 469      22.165  -3.057 -36.477  1.00 70.69           N  
ATOM   3434  OD1 ASN A 469      20.642  -3.158 -34.912  1.00 70.69           O  
ATOM   3435  N   HIS A 470      17.937   0.650 -37.482  1.00 69.62           N  
ATOM   3436  CA  HIS A 470      17.540   1.985 -37.959  1.00 69.62           C  
ATOM   3437  C   HIS A 470      16.793   2.800 -36.894  1.00 69.62           C  
ATOM   3438  CB  HIS A 470      16.668   1.848 -39.213  1.00 69.62           C  
ATOM   3439  O   HIS A 470      17.102   3.967 -36.685  1.00 69.62           O  
ATOM   3440  CG  HIS A 470      17.412   1.593 -40.501  1.00 69.62           C  
ATOM   3441  CD2 HIS A 470      18.569   0.885 -40.699  1.00 69.62           C  
ATOM   3442  ND1 HIS A 470      17.019   2.067 -41.731  1.00 69.62           N  
ATOM   3443  CE1 HIS A 470      17.903   1.646 -42.647  1.00 69.62           C  
ATOM   3444  NE2 HIS A 470      18.847   0.901 -42.068  1.00 69.62           N  
ATOM   3445  N   ARG A 471      15.883   2.173 -36.134  1.00 67.50           N  
ATOM   3446  CA  ARG A 471      15.155   2.844 -35.039  1.00 67.50           C  
ATOM   3447  C   ARG A 471      16.073   3.380 -33.935  1.00 67.50           C  
ATOM   3448  CB  ARG A 471      14.135   1.877 -34.422  1.00 67.50           C  
ATOM   3449  O   ARG A 471      15.774   4.411 -33.338  1.00 67.50           O  
ATOM   3450  CG  ARG A 471      12.795   1.879 -35.162  1.00 67.50           C  
ATOM   3451  CD  ARG A 471      11.804   0.955 -34.439  1.00 67.50           C  
ATOM   3452  NE  ARG A 471      10.407   1.386 -34.634  1.00 67.50           N  
ATOM   3453  NH1 ARG A 471       9.446  -0.059 -33.122  1.00 67.50           N  
ATOM   3454  NH2 ARG A 471       8.195   1.502 -34.105  1.00 67.50           N  
ATOM   3455  CZ  ARG A 471       9.361   0.939 -33.960  1.00 67.50           C  
ATOM   3456  N   PHE A 472      17.162   2.675 -33.637  1.00 68.25           N  
ATOM   3457  CA  PHE A 472      18.136   3.096 -32.631  1.00 68.25           C  
ATOM   3458  C   PHE A 472      19.086   4.165 -33.173  1.00 68.25           C  
ATOM   3459  CB  PHE A 472      18.894   1.862 -32.143  1.00 68.25           C  
ATOM   3460  O   PHE A 472      19.444   5.089 -32.447  1.00 68.25           O  
ATOM   3461  CG  PHE A 472      19.887   2.148 -31.038  1.00 68.25           C  
ATOM   3462  CD1 PHE A 472      21.236   2.423 -31.336  1.00 68.25           C  
ATOM   3463  CD2 PHE A 472      19.441   2.191 -29.707  1.00 68.25           C  
ATOM   3464  CE1 PHE A 472      22.136   2.730 -30.299  1.00 68.25           C  
ATOM   3465  CE2 PHE A 472      20.336   2.519 -28.677  1.00 68.25           C  
ATOM   3466  CZ  PHE A 472      21.687   2.772 -28.968  1.00 68.25           C  
ATOM   3467  N   LEU A 473      19.452   4.063 -34.451  1.00 69.56           N  
ATOM   3468  CA  LEU A 473      20.276   5.052 -35.145  1.00 69.56           C  
ATOM   3469  C   LEU A 473      19.545   6.396 -35.268  1.00 69.56           C  
ATOM   3470  CB  LEU A 473      20.695   4.480 -36.510  1.00 69.56           C  
ATOM   3471  O   LEU A 473      20.118   7.418 -34.903  1.00 69.56           O  
ATOM   3472  CG  LEU A 473      21.617   3.249 -36.403  1.00 69.56           C  
ATOM   3473  CD1 LEU A 473      21.738   2.555 -37.753  1.00 69.56           C  
ATOM   3474  CD2 LEU A 473      23.019   3.612 -35.917  1.00 69.56           C  
ATOM   3475  N   ASP A 474      18.258   6.388 -35.627  1.00 67.75           N  
ATOM   3476  CA  ASP A 474      17.408   7.588 -35.639  1.00 67.75           C  
ATOM   3477  C   ASP A 474      17.316   8.232 -34.241  1.00 67.75           C  
ATOM   3478  CB  ASP A 474      15.987   7.218 -36.111  1.00 67.75           C  
ATOM   3479  O   ASP A 474      17.382   9.455 -34.088  1.00 67.75           O  
ATOM   3480  CG  ASP A 474      15.840   6.892 -37.605  1.00 67.75           C  
ATOM   3481  OD1 ASP A 474      16.726   7.269 -38.398  1.00 67.75           O  
ATOM   3482  OD2 ASP A 474      14.790   6.295 -37.947  1.00 67.75           O  
ATOM   3483  N   MET A 475      17.209   7.412 -33.185  1.00 65.06           N  
ATOM   3484  CA  MET A 475      17.217   7.897 -31.800  1.00 65.06           C  
ATOM   3485  C   MET A 475      18.564   8.537 -31.439  1.00 65.06           C  
ATOM   3486  CB  MET A 475      16.873   6.756 -30.829  1.00 65.06           C  
ATOM   3487  O   MET A 475      18.584   9.611 -30.834  1.00 65.06           O  
ATOM   3488  CG  MET A 475      16.583   7.285 -29.416  1.00 65.06           C  
ATOM   3489  SD  MET A 475      16.337   6.001 -28.153  1.00 65.06           S  
ATOM   3490  CE  MET A 475      18.060   5.715 -27.666  1.00 65.06           C  
ATOM   3491  N   ALA A 476      19.676   7.907 -31.826  1.00 63.00           N  
ATOM   3492  CA  ALA A 476      21.024   8.402 -31.571  1.00 63.00           C  
ATOM   3493  C   ALA A 476      21.317   9.719 -32.315  1.00 63.00           C  
ATOM   3494  CB  ALA A 476      22.024   7.296 -31.934  1.00 63.00           C  
ATOM   3495  O   ALA A 476      21.917  10.619 -31.728  1.00 63.00           O  
ATOM   3496  N   GLU A 477      20.848   9.872 -33.559  1.00 63.84           N  
ATOM   3497  CA  GLU A 477      21.004  11.106 -34.346  1.00 63.84           C  
ATOM   3498  C   GLU A 477      20.122  12.255 -33.845  1.00 63.84           C  
ATOM   3499  CB  GLU A 477      20.682  10.846 -35.825  1.00 63.84           C  
ATOM   3500  O   GLU A 477      20.537  13.414 -33.861  1.00 63.84           O  
ATOM   3501  CG  GLU A 477      21.805  10.093 -36.555  1.00 63.84           C  
ATOM   3502  CD  GLU A 477      21.634  10.101 -38.085  1.00 63.84           C  
ATOM   3503  OE1 GLU A 477      22.636   9.786 -38.767  1.00 63.84           O  
ATOM   3504  OE2 GLU A 477      20.544  10.479 -38.573  1.00 63.84           O  
ATOM   3505  N   SER A 478      18.916  11.956 -33.351  1.00 57.91           N  
ATOM   3506  CA  SER A 478      17.980  12.980 -32.866  1.00 57.91           C  
ATOM   3507  C   SER A 478      18.434  13.697 -31.585  1.00 57.91           C  
ATOM   3508  CB  SER A 478      16.593  12.361 -32.672  1.00 57.91           C  
ATOM   3509  O   SER A 478      17.814  14.684 -31.180  1.00 57.91           O  
ATOM   3510  OG  SER A 478      16.574  11.501 -31.547  1.00 57.91           O  
ATOM   3511  N   GLY A 479      19.473  13.197 -30.900  1.00 50.91           N  
ATOM   3512  CA  GLY A 479      19.940  13.717 -29.608  1.00 50.91           C  
ATOM   3513  C   GLY A 479      18.916  13.584 -28.470  1.00 50.91           C  
ATOM   3514  O   GLY A 479      19.178  13.996 -27.339  1.00 50.91           O  
ATOM   3515  N   GLN A 480      17.744  12.998 -28.736  1.00 46.94           N  
ATOM   3516  CA  GLN A 480      16.696  12.768 -27.756  1.00 46.94           C  
ATOM   3517  C   GLN A 480      16.886  11.386 -27.131  1.00 46.94           C  
ATOM   3518  CB  GLN A 480      15.304  12.962 -28.380  1.00 46.94           C  
ATOM   3519  O   GLN A 480      16.191  10.426 -27.452  1.00 46.94           O  
ATOM   3520  CG  GLN A 480      15.024  14.430 -28.735  1.00 46.94           C  
ATOM   3521  CD  GLN A 480      13.613  14.664 -29.268  1.00 46.94           C  
ATOM   3522  NE2 GLN A 480      13.302  15.869 -29.691  1.00 46.94           N  
ATOM   3523  OE1 GLN A 480      12.749  13.806 -29.294  1.00 46.94           O  
ATOM   3524  N   GLY A 481      17.764  11.304 -26.128  1.00 44.38           N  
ATOM   3525  CA  GLY A 481      17.836  10.147 -25.221  1.00 44.38           C  
ATOM   3526  C   GLY A 481      16.514   9.845 -24.484  1.00 44.38           C  
ATOM   3527  O   GLY A 481      16.408   8.849 -23.783  1.00 44.38           O  
ATOM   3528  N   ALA A 482      15.484  10.679 -24.650  1.00 41.38           N  
ATOM   3529  CA  ALA A 482      14.160  10.540 -24.051  1.00 41.38           C  
ATOM   3530  C   ALA A 482      13.212   9.564 -24.787  1.00 41.38           C  
ATOM   3531  CB  ALA A 482      13.565  11.952 -23.955  1.00 41.38           C  
ATOM   3532  O   ALA A 482      12.087   9.372 -24.333  1.00 41.38           O  
ATOM   3533  N   GLY A 483      13.629   8.959 -25.907  1.00 42.00           N  
ATOM   3534  CA  GLY A 483      12.765   8.120 -26.750  1.00 42.00           C  
ATOM   3535  C   GLY A 483      12.561   6.668 -26.297  1.00 42.00           C  
ATOM   3536  O   GLY A 483      11.743   5.968 -26.893  1.00 42.00           O  
ATOM   3537  N   ILE A 484      13.271   6.189 -25.264  1.00 51.44           N  
ATOM   3538  CA  ILE A 484      13.085   4.821 -24.754  1.00 51.44           C  
ATOM   3539  C   ILE A 484      11.764   4.770 -23.988  1.00 51.44           C  
ATOM   3540  CB  ILE A 484      14.286   4.309 -23.924  1.00 51.44           C  
ATOM   3541  O   ILE A 484      11.686   5.104 -22.804  1.00 51.44           O  
ATOM   3542  CG1 ILE A 484      15.578   4.376 -24.771  1.00 51.44           C  
ATOM   3543  CG2 ILE A 484      14.025   2.859 -23.456  1.00 51.44           C  
ATOM   3544  CD1 ILE A 484      16.849   3.993 -24.008  1.00 51.44           C  
ATOM   3545  N   ASN A 485      10.712   4.366 -24.693  1.00 46.34           N  
ATOM   3546  CA  ASN A 485       9.413   4.129 -24.099  1.00 46.34           C  
ATOM   3547  C   ASN A 485       9.523   2.962 -23.105  1.00 46.34           C  
ATOM   3548  CB  ASN A 485       8.390   3.899 -25.223  1.00 46.34           C  
ATOM   3549  O   ASN A 485       9.870   1.842 -23.475  1.00 46.34           O  
ATOM   3550  CG  ASN A 485       6.961   3.925 -24.720  1.00 46.34           C  
ATOM   3551  ND2 ASN A 485       6.001   3.945 -25.613  1.00 46.34           N  
ATOM   3552  OD1 ASN A 485       6.688   3.941 -23.532  1.00 46.34           O  
ATOM   3553  N   LEU A 486       9.235   3.238 -21.833  1.00 45.84           N  
ATOM   3554  CA  LEU A 486       9.339   2.287 -20.721  1.00 45.84           C  
ATOM   3555  C   LEU A 486       8.439   1.060 -20.866  1.00 45.84           C  
ATOM   3556  CB  LEU A 486       8.972   3.046 -19.433  1.00 45.84           C  
ATOM   3557  O   LEU A 486       8.713   0.023 -20.265  1.00 45.84           O  
ATOM   3558  CG  LEU A 486      10.176   3.833 -18.914  1.00 45.84           C  
ATOM   3559  CD1 LEU A 486       9.711   4.906 -17.926  1.00 45.84           C  
ATOM   3560  CD2 LEU A 486      11.149   2.839 -18.264  1.00 45.84           C  
ATOM   3561  N   ASP A 487       7.375   1.196 -21.653  1.00 39.91           N  
ATOM   3562  CA  ASP A 487       6.445   0.120 -21.984  1.00 39.91           C  
ATOM   3563  C   ASP A 487       6.860  -0.681 -23.223  1.00 39.91           C  
ATOM   3564  CB  ASP A 487       5.043   0.728 -22.147  1.00 39.91           C  
ATOM   3565  O   ASP A 487       6.356  -1.783 -23.427  1.00 39.91           O  
ATOM   3566  CG  ASP A 487       4.433   1.035 -20.783  1.00 39.91           C  
ATOM   3567  OD1 ASP A 487       4.328   0.100 -19.955  1.00 39.91           O  
ATOM   3568  OD2 ASP A 487       4.121   2.201 -20.455  1.00 39.91           O  
ATOM   3569  N   ASP A 488       7.793  -0.166 -24.031  1.00 48.72           N  
ATOM   3570  CA  ASP A 488       8.177  -0.764 -25.304  1.00 48.72           C  
ATOM   3571  C   ASP A 488       9.677  -1.072 -25.354  1.00 48.72           C  
ATOM   3572  CB  ASP A 488       7.653   0.076 -26.481  1.00 48.72           C  
ATOM   3573  O   ASP A 488      10.475  -0.452 -26.059  1.00 48.72           O  
ATOM   3574  CG  ASP A 488       7.555  -0.751 -27.763  1.00 48.72           C  
ATOM   3575  OD1 ASP A 488       7.806  -1.977 -27.698  1.00 48.72           O  
ATOM   3576  OD2 ASP A 488       7.236  -0.172 -28.824  1.00 48.72           O  
ATOM   3577  N   THR A 489      10.062  -2.106 -24.605  1.00 52.84           N  
ATOM   3578  CA  THR A 489      11.391  -2.727 -24.709  1.00 52.84           C  
ATOM   3579  C   THR A 489      11.580  -3.502 -26.019  1.00 52.84           C  
ATOM   3580  CB  THR A 489      11.715  -3.623 -23.500  1.00 52.84           C  
ATOM   3581  O   THR A 489      12.652  -4.066 -26.227  1.00 52.84           O  
ATOM   3582  CG2 THR A 489      12.152  -2.804 -22.287  1.00 52.84           C  
ATOM   3583  OG1 THR A 489      10.590  -4.375 -23.103  1.00 52.84           O  
ATOM   3584  N   SER A 490      10.602  -3.503 -26.943  1.00 53.25           N  
ATOM   3585  CA  SER A 490      10.785  -4.074 -28.287  1.00 53.25           C  
ATOM   3586  C   SER A 490      11.869  -3.353 -29.080  1.00 53.25           C  
ATOM   3587  CB  SER A 490       9.489  -4.087 -29.103  1.00 53.25           C  
ATOM   3588  O   SER A 490      12.519  -3.983 -29.908  1.00 53.25           O  
ATOM   3589  OG  SER A 490       9.189  -2.810 -29.621  1.00 53.25           O  
ATOM   3590  N   LEU A 491      12.140  -2.081 -28.755  1.00 54.28           N  
ATOM   3591  CA  LEU A 491      13.305  -1.350 -29.250  1.00 54.28           C  
ATOM   3592  C   LEU A 491      14.622  -2.053 -28.925  1.00 54.28           C  
ATOM   3593  CB  LEU A 491      13.319   0.065 -28.640  1.00 54.28           C  
ATOM   3594  O   LEU A 491      15.586  -1.820 -29.621  1.00 54.28           O  
ATOM   3595  CG  LEU A 491      12.581   1.105 -29.495  1.00 54.28           C  
ATOM   3596  CD1 LEU A 491      12.324   2.363 -28.666  1.00 54.28           C  
ATOM   3597  CD2 LEU A 491      13.402   1.507 -30.724  1.00 54.28           C  
ATOM   3598  N   LEU A 492      14.694  -2.896 -27.897  1.00 57.16           N  
ATOM   3599  CA  LEU A 492      15.904  -3.643 -27.546  1.00 57.16           C  
ATOM   3600  C   LEU A 492      15.890  -5.071 -28.121  1.00 57.16           C  
ATOM   3601  CB  LEU A 492      16.068  -3.624 -26.014  1.00 57.16           C  
ATOM   3602  O   LEU A 492      16.879  -5.789 -28.023  1.00 57.16           O  
ATOM   3603  CG  LEU A 492      16.134  -2.213 -25.393  1.00 57.16           C  
ATOM   3604  CD1 LEU A 492      16.123  -2.314 -23.867  1.00 57.16           C  
ATOM   3605  CD2 LEU A 492      17.390  -1.448 -25.815  1.00 57.16           C  
ATOM   3606  N   ASN A 493      14.789  -5.508 -28.737  1.00 56.94           N  
ATOM   3607  CA  ASN A 493      14.664  -6.861 -29.269  1.00 56.94           C  
ATOM   3608  C   ASN A 493      15.159  -6.924 -30.717  1.00 56.94           C  
ATOM   3609  CB  ASN A 493      13.212  -7.347 -29.128  1.00 56.94           C  
ATOM   3610  O   ASN A 493      14.542  -6.367 -31.619  1.00 56.94           O  
ATOM   3611  CG  ASN A 493      12.832  -7.685 -27.699  1.00 56.94           C  
ATOM   3612  ND2 ASN A 493      11.563  -7.620 -27.370  1.00 56.94           N  
ATOM   3613  OD1 ASN A 493      13.637  -8.073 -26.871  1.00 56.94           O  
ATOM   3614  N   GLY A 494      16.243  -7.667 -30.944  1.00 57.03           N  
ATOM   3615  CA  GLY A 494      16.773  -7.931 -32.287  1.00 57.03           C  
ATOM   3616  C   GLY A 494      17.779  -6.901 -32.804  1.00 57.03           C  
ATOM   3617  O   GLY A 494      18.274  -7.073 -33.910  1.00 57.03           O  
ATOM   3618  N   ILE A 495      18.115  -5.883 -32.005  1.00 67.38           N  
ATOM   3619  CA  ILE A 495      19.231  -4.970 -32.283  1.00 67.38           C  
ATOM   3620  C   ILE A 495      20.565  -5.700 -32.099  1.00 67.38           C  
ATOM   3621  CB  ILE A 495      19.126  -3.706 -31.396  1.00 67.38           C  
ATOM   3622  O   ILE A 495      20.698  -6.565 -31.225  1.00 67.38           O  
ATOM   3623  CG1 ILE A 495      17.821  -2.961 -31.746  1.00 67.38           C  
ATOM   3624  CG2 ILE A 495      20.353  -2.783 -31.536  1.00 67.38           C  
ATOM   3625  CD1 ILE A 495      17.799  -1.507 -31.274  1.00 67.38           C  
ATOM   3626  N   ASP A 496      21.573  -5.321 -32.889  1.00 70.94           N  
ATOM   3627  CA  ASP A 496      22.939  -5.823 -32.725  1.00 70.94           C  
ATOM   3628  C   ASP A 496      23.414  -5.664 -31.264  1.00 70.94           C  
ATOM   3629  CB  ASP A 496      23.898  -5.137 -33.715  1.00 70.94           C  
ATOM   3630  O   ASP A 496      23.354  -4.587 -30.661  1.00 70.94           O  
ATOM   3631  CG  ASP A 496      25.263  -5.842 -33.777  1.00 70.94           C  
ATOM   3632  OD1 ASP A 496      25.933  -5.943 -32.719  1.00 70.94           O  
ATOM   3633  OD2 ASP A 496      25.659  -6.303 -34.865  1.00 70.94           O  
ATOM   3634  N   ALA A 497      23.932  -6.748 -30.682  1.00 69.44           N  
ATOM   3635  CA  ALA A 497      24.399  -6.781 -29.297  1.00 69.44           C  
ATOM   3636  C   ALA A 497      25.442  -5.688 -28.984  1.00 69.44           C  
ATOM   3637  CB  ALA A 497      24.960  -8.182 -29.024  1.00 69.44           C  
ATOM   3638  O   ALA A 497      25.560  -5.259 -27.833  1.00 69.44           O  
ATOM   3639  N   ARG A 498      26.181  -5.207 -29.993  1.00 72.69           N  
ATOM   3640  CA  ARG A 498      27.161  -4.117 -29.871  1.00 72.69           C  
ATOM   3641  C   ARG A 498      26.508  -2.751 -29.652  1.00 72.69           C  
ATOM   3642  CB  ARG A 498      28.031  -4.073 -31.135  1.00 72.69           C  
ATOM   3643  O   ARG A 498      27.109  -1.928 -28.970  1.00 72.69           O  
ATOM   3644  CG  ARG A 498      28.833  -5.364 -31.355  1.00 72.69           C  
ATOM   3645  CD  ARG A 498      29.511  -5.312 -32.724  1.00 72.69           C  
ATOM   3646  NE  ARG A 498      30.265  -6.548 -33.001  1.00 72.69           N  
ATOM   3647  NH1 ARG A 498      31.245  -5.815 -34.944  1.00 72.69           N  
ATOM   3648  NH2 ARG A 498      31.588  -7.912 -34.251  1.00 72.69           N  
ATOM   3649  CZ  ARG A 498      31.029  -6.749 -34.059  1.00 72.69           C  
ATOM   3650  N   LEU A 499      25.307  -2.517 -30.183  1.00 70.00           N  
ATOM   3651  CA  LEU A 499      24.527  -1.292 -29.952  1.00 70.00           C  
ATOM   3652  C   LEU A 499      23.735  -1.344 -28.639  1.00 70.00           C  
ATOM   3653  CB  LEU A 499      23.563  -1.068 -31.126  1.00 70.00           C  
ATOM   3654  O   LEU A 499      23.451  -0.301 -28.055  1.00 70.00           O  
ATOM   3655  CG  LEU A 499      24.192  -0.673 -32.471  1.00 70.00           C  
ATOM   3656  CD1 LEU A 499      23.065  -0.594 -33.500  1.00 70.00           C  
ATOM   3657  CD2 LEU A 499      24.899   0.684 -32.413  1.00 70.00           C  
ATOM   3658  N   MET A 500      23.425  -2.544 -28.137  1.00 70.75           N  
ATOM   3659  CA  MET A 500      22.750  -2.714 -26.845  1.00 70.75           C  
ATOM   3660  C   MET A 500      23.670  -2.518 -25.635  1.00 70.75           C  
ATOM   3661  CB  MET A 500      22.107  -4.096 -26.755  1.00 70.75           C  
ATOM   3662  O   MET A 500      23.223  -1.978 -24.627  1.00 70.75           O  
ATOM   3663  CG  MET A 500      20.874  -4.238 -27.645  1.00 70.75           C  
ATOM   3664  SD  MET A 500      19.794  -5.560 -27.053  1.00 70.75           S  
ATOM   3665  CE  MET A 500      20.854  -7.004 -27.299  1.00 70.75           C  
ATOM   3666  N   GLN A 501      24.950  -2.899 -25.728  1.00 75.38           N  
ATOM   3667  CA  GLN A 501      25.928  -2.754 -24.636  1.00 75.38           C  
ATOM   3668  C   GLN A 501      25.967  -1.371 -23.947  1.00 75.38           C  
ATOM   3669  CB  GLN A 501      27.337  -3.139 -25.125  1.00 75.38           C  
ATOM   3670  O   GLN A 501      25.897  -1.331 -22.717  1.00 75.38           O  
ATOM   3671  CG  GLN A 501      27.546  -4.655 -25.036  1.00 75.38           C  
ATOM   3672  CD  GLN A 501      28.960  -5.125 -25.365  1.00 75.38           C  
ATOM   3673  NE2 GLN A 501      29.244  -6.381 -25.096  1.00 75.38           N  
ATOM   3674  OE1 GLN A 501      29.841  -4.425 -25.852  1.00 75.38           O  
ATOM   3675  N   PRO A 502      26.045  -0.228 -24.658  1.00 74.19           N  
ATOM   3676  CA  PRO A 502      26.102   1.083 -24.016  1.00 74.19           C  
ATOM   3677  C   PRO A 502      24.787   1.430 -23.323  1.00 74.19           C  
ATOM   3678  CB  PRO A 502      26.421   2.084 -25.129  1.00 74.19           C  
ATOM   3679  O   PRO A 502      24.808   2.080 -22.280  1.00 74.19           O  
ATOM   3680  CG  PRO A 502      25.842   1.414 -26.372  1.00 74.19           C  
ATOM   3681  CD  PRO A 502      26.023  -0.077 -26.100  1.00 74.19           C  
ATOM   3682  N   VAL A 503      23.654   0.964 -23.853  1.00 73.19           N  
ATOM   3683  CA  VAL A 503      22.336   1.144 -23.240  1.00 73.19           C  
ATOM   3684  C   VAL A 503      22.270   0.339 -21.949  1.00 73.19           C  
ATOM   3685  CB  VAL A 503      21.207   0.733 -24.204  1.00 73.19           C  
ATOM   3686  O   VAL A 503      22.025   0.905 -20.886  1.00 73.19           O  
ATOM   3687  CG1 VAL A 503      19.829   1.011 -23.596  1.00 73.19           C  
ATOM   3688  CG2 VAL A 503      21.293   1.490 -25.530  1.00 73.19           C  
ATOM   3689  N   THR A 504      22.577  -0.959 -22.002  1.00 75.69           N  
ATOM   3690  CA  THR A 504      22.547  -1.831 -20.822  1.00 75.69           C  
ATOM   3691  C   THR A 504      23.511  -1.358 -19.737  1.00 75.69           C  
ATOM   3692  CB  THR A 504      22.842  -3.296 -21.180  1.00 75.69           C  
ATOM   3693  O   THR A 504      23.133  -1.338 -18.569  1.00 75.69           O  
ATOM   3694  CG2 THR A 504      21.734  -3.897 -22.045  1.00 75.69           C  
ATOM   3695  OG1 THR A 504      24.046  -3.449 -21.897  1.00 75.69           O  
ATOM   3696  N   ASP A 505      24.715  -0.905 -20.101  1.00 80.50           N  
ATOM   3697  CA  ASP A 505      25.711  -0.392 -19.151  1.00 80.50           C  
ATOM   3698  C   ASP A 505      25.270   0.933 -18.516  1.00 80.50           C  
ATOM   3699  CB  ASP A 505      27.062  -0.190 -19.860  1.00 80.50           C  
ATOM   3700  O   ASP A 505      25.453   1.155 -17.315  1.00 80.50           O  
ATOM   3701  CG  ASP A 505      27.843  -1.483 -20.122  1.00 80.50           C  
ATOM   3702  OD1 ASP A 505      27.405  -2.558 -19.652  1.00 80.50           O  
ATOM   3703  OD2 ASP A 505      28.937  -1.362 -20.721  1.00 80.50           O  
ATOM   3704  N   SER A 506      24.658   1.812 -19.310  1.00 80.31           N  
ATOM   3705  CA  SER A 506      24.114   3.086 -18.839  1.00 80.31           C  
ATOM   3706  C   SER A 506      22.967   2.887 -17.862  1.00 80.31           C  
ATOM   3707  CB  SER A 506      23.631   3.911 -20.020  1.00 80.31           C  
ATOM   3708  O   SER A 506      22.979   3.457 -16.768  1.00 80.31           O  
ATOM   3709  OG  SER A 506      24.756   4.246 -20.785  1.00 80.31           O  
ATOM   3710  N   PHE A 507      22.008   2.027 -18.211  1.00 81.56           N  
ATOM   3711  CA  PHE A 507      20.895   1.684 -17.330  1.00 81.56           C  
ATOM   3712  C   PHE A 507      21.367   0.935 -16.085  1.00 81.56           C  
ATOM   3713  CB  PHE A 507      19.831   0.898 -18.103  1.00 81.56           C  
ATOM   3714  O   PHE A 507      20.932   1.277 -14.988  1.00 81.56           O  
ATOM   3715  CG  PHE A 507      18.856   1.810 -18.817  1.00 81.56           C  
ATOM   3716  CD1 PHE A 507      17.757   2.335 -18.114  1.00 81.56           C  
ATOM   3717  CD2 PHE A 507      19.055   2.177 -20.158  1.00 81.56           C  
ATOM   3718  CE1 PHE A 507      16.862   3.206 -18.757  1.00 81.56           C  
ATOM   3719  CE2 PHE A 507      18.169   3.054 -20.797  1.00 81.56           C  
ATOM   3720  CZ  PHE A 507      17.062   3.564 -20.101  1.00 81.56           C  
ATOM   3721  N   ALA A 508      22.301  -0.013 -16.207  1.00 84.56           N  
ATOM   3722  CA  ALA A 508      22.896  -0.695 -15.057  1.00 84.56           C  
ATOM   3723  C   ALA A 508      23.525   0.302 -14.076  1.00 84.56           C  
ATOM   3724  CB  ALA A 508      23.943  -1.700 -15.549  1.00 84.56           C  
ATOM   3725  O   ALA A 508      23.322   0.198 -12.866  1.00 84.56           O  
ATOM   3726  N   HIS A 509      24.230   1.312 -14.590  1.00 85.44           N  
ATOM   3727  CA  HIS A 509      24.782   2.368 -13.752  1.00 85.44           C  
ATOM   3728  C   HIS A 509      23.702   3.249 -13.111  1.00 85.44           C  
ATOM   3729  CB  HIS A 509      25.742   3.216 -14.577  1.00 85.44           C  
ATOM   3730  O   HIS A 509      23.792   3.554 -11.921  1.00 85.44           O  
ATOM   3731  CG  HIS A 509      26.550   4.125 -13.698  1.00 85.44           C  
ATOM   3732  CD2 HIS A 509      26.584   5.492 -13.733  1.00 85.44           C  
ATOM   3733  ND1 HIS A 509      27.425   3.713 -12.717  1.00 85.44           N  
ATOM   3734  CE1 HIS A 509      27.995   4.806 -12.186  1.00 85.44           C  
ATOM   3735  NE2 HIS A 509      27.543   5.905 -12.804  1.00 85.44           N  
ATOM   3736  N   GLY A 510      22.662   3.614 -13.865  1.00 85.06           N  
ATOM   3737  CA  GLY A 510      21.504   4.333 -13.333  1.00 85.06           C  
ATOM   3738  C   GLY A 510      20.842   3.579 -12.177  1.00 85.06           C  
ATOM   3739  O   GLY A 510      20.625   4.155 -11.110  1.00 85.06           O  
ATOM   3740  N   PHE A 511      20.601   2.274 -12.340  1.00 88.00           N  
ATOM   3741  CA  PHE A 511      20.056   1.417 -11.283  1.00 88.00           C  
ATOM   3742  C   PHE A 511      21.000   1.297 -10.081  1.00 88.00           C  
ATOM   3743  CB  PHE A 511      19.715   0.026 -11.834  1.00 88.00           C  
ATOM   3744  O   PHE A 511      20.533   1.373  -8.947  1.00 88.00           O  
ATOM   3745  CG  PHE A 511      18.458  -0.037 -12.682  1.00 88.00           C  
ATOM   3746  CD1 PHE A 511      17.200   0.227 -12.113  1.00 88.00           C  
ATOM   3747  CD2 PHE A 511      18.534  -0.383 -14.042  1.00 88.00           C  
ATOM   3748  CE1 PHE A 511      16.043   0.165 -12.915  1.00 88.00           C  
ATOM   3749  CE2 PHE A 511      17.377  -0.458 -14.834  1.00 88.00           C  
ATOM   3750  CZ  PHE A 511      16.127  -0.186 -14.267  1.00 88.00           C  
ATOM   3751  N   HIS A 512      22.316   1.180 -10.291  1.00 89.44           N  
ATOM   3752  CA  HIS A 512      23.297   1.169  -9.200  1.00 89.44           C  
ATOM   3753  C   HIS A 512      23.189   2.436  -8.337  1.00 89.44           C  
ATOM   3754  CB  HIS A 512      24.714   1.013  -9.782  1.00 89.44           C  
ATOM   3755  O   HIS A 512      23.087   2.354  -7.111  1.00 89.44           O  
ATOM   3756  CG  HIS A 512      25.816   1.044  -8.748  1.00 89.44           C  
ATOM   3757  CD2 HIS A 512      26.667   0.022  -8.432  1.00 89.44           C  
ATOM   3758  ND1 HIS A 512      26.170   2.110  -7.951  1.00 89.44           N  
ATOM   3759  CE1 HIS A 512      27.163   1.717  -7.138  1.00 89.44           C  
ATOM   3760  NE2 HIS A 512      27.505   0.450  -7.396  1.00 89.44           N  
ATOM   3761  N   ILE A 513      23.194   3.620  -8.962  1.00 88.88           N  
ATOM   3762  CA  ILE A 513      23.067   4.895  -8.240  1.00 88.88           C  
ATOM   3763  C   ILE A 513      21.706   5.005  -7.556  1.00 88.88           C  
ATOM   3764  CB  ILE A 513      23.329   6.088  -9.186  1.00 88.88           C  
ATOM   3765  O   ILE A 513      21.626   5.464  -6.417  1.00 88.88           O  
ATOM   3766  CG1 ILE A 513      24.777   6.090  -9.730  1.00 88.88           C  
ATOM   3767  CG2 ILE A 513      23.035   7.428  -8.485  1.00 88.88           C  
ATOM   3768  CD1 ILE A 513      25.892   6.141  -8.676  1.00 88.88           C  
ATOM   3769  N   MET A 514      20.646   4.530  -8.203  1.00 88.94           N  
ATOM   3770  CA  MET A 514      19.309   4.517  -7.628  1.00 88.94           C  
ATOM   3771  C   MET A 514      19.224   3.644  -6.367  1.00 88.94           C  
ATOM   3772  CB  MET A 514      18.341   4.020  -8.698  1.00 88.94           C  
ATOM   3773  O   MET A 514      18.719   4.096  -5.339  1.00 88.94           O  
ATOM   3774  CG  MET A 514      16.907   4.236  -8.243  1.00 88.94           C  
ATOM   3775  SD  MET A 514      15.726   3.079  -8.942  1.00 88.94           S  
ATOM   3776  CE  MET A 514      16.254   1.630  -7.991  1.00 88.94           C  
ATOM   3777  N   PHE A 515      19.739   2.412  -6.412  1.00 90.50           N  
ATOM   3778  CA  PHE A 515      19.763   1.519  -5.252  1.00 90.50           C  
ATOM   3779  C   PHE A 515      20.630   2.083  -4.122  1.00 90.50           C  
ATOM   3780  CB  PHE A 515      20.251   0.126  -5.673  1.00 90.50           C  
ATOM   3781  O   PHE A 515      20.248   1.990  -2.955  1.00 90.50           O  
ATOM   3782  CG  PHE A 515      19.319  -0.670  -6.572  1.00 90.50           C  
ATOM   3783  CD1 PHE A 515      17.942  -0.762  -6.286  1.00 90.50           C  
ATOM   3784  CD2 PHE A 515      19.838  -1.370  -7.678  1.00 90.50           C  
ATOM   3785  CE1 PHE A 515      17.093  -1.534  -7.097  1.00 90.50           C  
ATOM   3786  CE2 PHE A 515      18.988  -2.131  -8.499  1.00 90.50           C  
ATOM   3787  CZ  PHE A 515      17.615  -2.213  -8.210  1.00 90.50           C  
ATOM   3788  N   LEU A 516      21.744   2.741  -4.455  1.00 90.75           N  
ATOM   3789  CA  LEU A 516      22.592   3.422  -3.479  1.00 90.75           C  
ATOM   3790  C   LEU A 516      21.870   4.610  -2.825  1.00 90.75           C  
ATOM   3791  CB  LEU A 516      23.909   3.810  -4.172  1.00 90.75           C  
ATOM   3792  O   LEU A 516      21.867   4.721  -1.599  1.00 90.75           O  
ATOM   3793  CG  LEU A 516      24.981   4.323  -3.191  1.00 90.75           C  
ATOM   3794  CD1 LEU A 516      26.344   3.723  -3.539  1.00 90.75           C  
ATOM   3795  CD2 LEU A 516      25.106   5.847  -3.234  1.00 90.75           C  
ATOM   3796  N   ALA A 517      21.194   5.452  -3.610  1.00 88.62           N  
ATOM   3797  CA  ALA A 517      20.393   6.563  -3.101  1.00 88.62           C  
ATOM   3798  C   ALA A 517      19.253   6.071  -2.191  1.00 88.62           C  
ATOM   3799  CB  ALA A 517      19.865   7.372  -4.294  1.00 88.62           C  
ATOM   3800  O   ALA A 517      19.082   6.579  -1.081  1.00 88.62           O  
ATOM   3801  N   GLY A 518      18.522   5.032  -2.610  1.00 87.50           N  
ATOM   3802  CA  GLY A 518      17.489   4.389  -1.792  1.00 87.50           C  
ATOM   3803  C   GLY A 518      18.051   3.787  -0.498  1.00 87.50           C  
ATOM   3804  O   GLY A 518      17.466   3.959   0.573  1.00 87.50           O  
ATOM   3805  N   GLY A 519      19.223   3.151  -0.572  1.00 89.44           N  
ATOM   3806  CA  GLY A 519      19.954   2.631   0.583  1.00 89.44           C  
ATOM   3807  C   GLY A 519      20.330   3.724   1.586  1.00 89.44           C  
ATOM   3808  O   GLY A 519      20.112   3.549   2.782  1.00 89.44           O  
ATOM   3809  N   VAL A 520      20.812   4.882   1.120  1.00 89.75           N  
ATOM   3810  CA  VAL A 520      21.133   6.041   1.976  1.00 89.75           C  
ATOM   3811  C   VAL A 520      19.886   6.589   2.677  1.00 89.75           C  
ATOM   3812  CB  VAL A 520      21.845   7.143   1.164  1.00 89.75           C  
ATOM   3813  O   VAL A 520      19.927   6.863   3.878  1.00 89.75           O  
ATOM   3814  CG1 VAL A 520      22.005   8.453   1.949  1.00 89.75           C  
ATOM   3815  CG2 VAL A 520      23.255   6.691   0.762  1.00 89.75           C  
ATOM   3816  N   VAL A 521      18.757   6.697   1.970  1.00 89.12           N  
ATOM   3817  CA  VAL A 521      17.483   7.125   2.577  1.00 89.12           C  
ATOM   3818  C   VAL A 521      17.039   6.151   3.672  1.00 89.12           C  
ATOM   3819  CB  VAL A 521      16.390   7.292   1.502  1.00 89.12           C  
ATOM   3820  O   VAL A 521      16.605   6.574   4.745  1.00 89.12           O  
ATOM   3821  CG1 VAL A 521      15.017   7.588   2.123  1.00 89.12           C  
ATOM   3822  CG2 VAL A 521      16.726   8.457   0.563  1.00 89.12           C  
ATOM   3823  N   LEU A 522      17.192   4.844   3.450  1.00 89.88           N  
ATOM   3824  CA  LEU A 522      16.881   3.841   4.468  1.00 89.88           C  
ATOM   3825  C   LEU A 522      17.880   3.810   5.621  1.00 89.88           C  
ATOM   3826  CB  LEU A 522      16.793   2.462   3.825  1.00 89.88           C  
ATOM   3827  O   LEU A 522      17.468   3.537   6.746  1.00 89.88           O  
ATOM   3828  CG  LEU A 522      15.533   2.251   2.980  1.00 89.88           C  
ATOM   3829  CD1 LEU A 522      15.647   0.848   2.423  1.00 89.88           C  
ATOM   3830  CD2 LEU A 522      14.240   2.309   3.797  1.00 89.88           C  
ATOM   3831  N   LEU A 523      19.156   4.127   5.390  1.00 90.94           N  
ATOM   3832  CA  LEU A 523      20.132   4.318   6.464  1.00 90.94           C  
ATOM   3833  C   LEU A 523      19.743   5.496   7.361  1.00 90.94           C  
ATOM   3834  CB  LEU A 523      21.542   4.535   5.890  1.00 90.94           C  
ATOM   3835  O   LEU A 523      19.849   5.391   8.583  1.00 90.94           O  
ATOM   3836  CG  LEU A 523      22.260   3.268   5.399  1.00 90.94           C  
ATOM   3837  CD1 LEU A 523      23.581   3.682   4.749  1.00 90.94           C  
ATOM   3838  CD2 LEU A 523      22.573   2.299   6.544  1.00 90.94           C  
ATOM   3839  N   ALA A 524      19.225   6.587   6.789  1.00 88.31           N  
ATOM   3840  CA  ALA A 524      18.676   7.684   7.583  1.00 88.31           C  
ATOM   3841  C   ALA A 524      17.494   7.204   8.444  1.00 88.31           C  
ATOM   3842  CB  ALA A 524      18.297   8.845   6.657  1.00 88.31           C  
ATOM   3843  O   ALA A 524      17.466   7.459   9.649  1.00 88.31           O  
ATOM   3844  N   GLY A 525      16.571   6.428   7.863  1.00 85.56           N  
ATOM   3845  CA  GLY A 525      15.491   5.776   8.610  1.00 85.56           C  
ATOM   3846  C   GLY A 525      16.007   4.846   9.716  1.00 85.56           C  
ATOM   3847  O   GLY A 525      15.508   4.875  10.841  1.00 85.56           O  
ATOM   3848  N   PHE A 526      17.044   4.056   9.437  1.00 88.25           N  
ATOM   3849  CA  PHE A 526      17.688   3.168  10.404  1.00 88.25           C  
ATOM   3850  C   PHE A 526      18.248   3.954  11.594  1.00 88.25           C  
ATOM   3851  CB  PHE A 526      18.782   2.360   9.696  1.00 88.25           C  
ATOM   3852  O   PHE A 526      17.954   3.610  12.739  1.00 88.25           O  
ATOM   3853  CG  PHE A 526      19.687   1.585  10.626  1.00 88.25           C  
ATOM   3854  CD1 PHE A 526      20.954   2.093  10.970  1.00 88.25           C  
ATOM   3855  CD2 PHE A 526      19.268   0.348  11.141  1.00 88.25           C  
ATOM   3856  CE1 PHE A 526      21.804   1.356  11.812  1.00 88.25           C  
ATOM   3857  CE2 PHE A 526      20.138  -0.407  11.943  1.00 88.25           C  
ATOM   3858  CZ  PHE A 526      21.400   0.099  12.292  1.00 88.25           C  
ATOM   3859  N   VAL A 527      18.958   5.057  11.350  1.00 88.31           N  
ATOM   3860  CA  VAL A 527      19.456   5.940  12.416  1.00 88.31           C  
ATOM   3861  C   VAL A 527      18.298   6.540  13.219  1.00 88.31           C  
ATOM   3862  CB  VAL A 527      20.364   7.035  11.824  1.00 88.31           C  
ATOM   3863  O   VAL A 527      18.353   6.570  14.449  1.00 88.31           O  
ATOM   3864  CG1 VAL A 527      20.768   8.083  12.869  1.00 88.31           C  
ATOM   3865  CG2 VAL A 527      21.657   6.422  11.272  1.00 88.31           C  
ATOM   3866  N   MET A 528      17.205   6.939  12.558  1.00 85.56           N  
ATOM   3867  CA  MET A 528      16.001   7.429  13.241  1.00 85.56           C  
ATOM   3868  C   MET A 528      15.430   6.392  14.224  1.00 85.56           C  
ATOM   3869  CB  MET A 528      14.938   7.860  12.221  1.00 85.56           C  
ATOM   3870  O   MET A 528      14.972   6.766  15.305  1.00 85.56           O  
ATOM   3871  CG  MET A 528      15.304   9.143  11.475  1.00 85.56           C  
ATOM   3872  SD  MET A 528      14.117   9.542  10.165  1.00 85.56           S  
ATOM   3873  CE  MET A 528      15.026  10.869   9.332  1.00 85.56           C  
ATOM   3874  N   THR A 529      15.514   5.088  13.931  1.00 83.44           N  
ATOM   3875  CA  THR A 529      15.013   4.054  14.859  1.00 83.44           C  
ATOM   3876  C   THR A 529      15.764   3.983  16.189  1.00 83.44           C  
ATOM   3877  CB  THR A 529      14.974   2.641  14.269  1.00 83.44           C  
ATOM   3878  O   THR A 529      15.197   3.525  17.182  1.00 83.44           O  
ATOM   3879  CG2 THR A 529      14.134   2.527  13.011  1.00 83.44           C  
ATOM   3880  OG1 THR A 529      16.248   2.102  14.024  1.00 83.44           O  
ATOM   3881  N   TRP A 530      17.001   4.477  16.280  1.00 84.31           N  
ATOM   3882  CA  TRP A 530      17.727   4.516  17.555  1.00 84.31           C  
ATOM   3883  C   TRP A 530      17.124   5.495  18.558  1.00 84.31           C  
ATOM   3884  CB  TRP A 530      19.201   4.824  17.304  1.00 84.31           C  
ATOM   3885  O   TRP A 530      17.205   5.259  19.769  1.00 84.31           O  
ATOM   3886  CG  TRP A 530      19.975   3.734  16.634  1.00 84.31           C  
ATOM   3887  CD1 TRP A 530      19.590   2.445  16.492  1.00 84.31           C  
ATOM   3888  CD2 TRP A 530      21.287   3.822  16.009  1.00 84.31           C  
ATOM   3889  CE2 TRP A 530      21.659   2.521  15.556  1.00 84.31           C  
ATOM   3890  CE3 TRP A 530      22.200   4.872  15.779  1.00 84.31           C  
ATOM   3891  NE1 TRP A 530      20.577   1.726  15.855  1.00 84.31           N  
ATOM   3892  CH2 TRP A 530      23.779   3.329  14.731  1.00 84.31           C  
ATOM   3893  CZ2 TRP A 530      22.888   2.263  14.939  1.00 84.31           C  
ATOM   3894  CZ3 TRP A 530      23.432   4.628  15.143  1.00 84.31           C  
ATOM   3895  N   PHE A 531      16.441   6.526  18.063  1.00 82.69           N  
ATOM   3896  CA  PHE A 531      15.738   7.510  18.880  1.00 82.69           C  
ATOM   3897  C   PHE A 531      14.350   7.036  19.334  1.00 82.69           C  
ATOM   3898  CB  PHE A 531      15.687   8.840  18.122  1.00 82.69           C  
ATOM   3899  O   PHE A 531      13.712   7.714  20.143  1.00 82.69           O  
ATOM   3900  CG  PHE A 531      17.063   9.389  17.802  1.00 82.69           C  
ATOM   3901  CD1 PHE A 531      17.798  10.073  18.788  1.00 82.69           C  
ATOM   3902  CD2 PHE A 531      17.626   9.187  16.529  1.00 82.69           C  
ATOM   3903  CE1 PHE A 531      19.083  10.565  18.497  1.00 82.69           C  
ATOM   3904  CE2 PHE A 531      18.908   9.682  16.236  1.00 82.69           C  
ATOM   3905  CZ  PHE A 531      19.636  10.374  17.218  1.00 82.69           C  
ATOM   3906  N   LEU A 532      13.889   5.857  18.887  1.00 75.94           N  
ATOM   3907  CA  LEU A 532      12.691   5.234  19.447  1.00 75.94           C  
ATOM   3908  C   LEU A 532      12.939   4.929  20.926  1.00 75.94           C  
ATOM   3909  CB  LEU A 532      12.288   3.964  18.674  1.00 75.94           C  
ATOM   3910  O   LEU A 532      13.875   4.207  21.294  1.00 75.94           O  
ATOM   3911  CG  LEU A 532      11.606   4.258  17.325  1.00 75.94           C  
ATOM   3912  CD1 LEU A 532      11.705   3.061  16.382  1.00 75.94           C  
ATOM   3913  CD2 LEU A 532      10.117   4.554  17.526  1.00 75.94           C  
ATOM   3914  N   ARG A 533      12.086   5.488  21.782  1.00 69.06           N  
ATOM   3915  CA  ARG A 533      12.040   5.136  23.199  1.00 69.06           C  
ATOM   3916  C   ARG A 533      11.223   3.859  23.346  1.00 69.06           C  
ATOM   3917  CB  ARG A 533      11.476   6.300  24.031  1.00 69.06           C  
ATOM   3918  O   ARG A 533      10.097   3.793  22.858  1.00 69.06           O  
ATOM   3919  CG  ARG A 533      12.443   7.496  24.058  1.00 69.06           C  
ATOM   3920  CD  ARG A 533      11.928   8.594  24.996  1.00 69.06           C  
ATOM   3921  NE  ARG A 533      12.867   9.732  25.073  1.00 69.06           N  
ATOM   3922  NH1 ARG A 533      11.810  10.876  26.764  1.00 69.06           N  
ATOM   3923  NH2 ARG A 533      13.696  11.690  25.899  1.00 69.06           N  
ATOM   3924  CZ  ARG A 533      12.786  10.756  25.908  1.00 69.06           C  
ATOM   3925  N   GLU A 534      11.794   2.852  23.999  1.00 64.06           N  
ATOM   3926  CA  GLU A 534      10.997   1.745  24.521  1.00 64.06           C  
ATOM   3927  C   GLU A 534      10.153   2.326  25.655  1.00 64.06           C  
ATOM   3928  CB  GLU A 534      11.886   0.571  24.985  1.00 64.06           C  
ATOM   3929  O   GLU A 534      10.696   2.789  26.656  1.00 64.06           O  
ATOM   3930  CG  GLU A 534      12.483  -0.188  23.785  1.00 64.06           C  
ATOM   3931  CD  GLU A 534      13.347  -1.412  24.150  1.00 64.06           C  
ATOM   3932  OE1 GLU A 534      13.508  -2.288  23.262  1.00 64.06           O  
ATOM   3933  OE2 GLU A 534      13.905  -1.458  25.265  1.00 64.06           O  
ATOM   3934  N   LEU A 535       8.833   2.381  25.469  1.00 56.00           N  
ATOM   3935  CA  LEU A 535       7.929   2.595  26.590  1.00 56.00           C  
ATOM   3936  C   LEU A 535       8.035   1.329  27.441  1.00 56.00           C  
ATOM   3937  CB  LEU A 535       6.497   2.863  26.079  1.00 56.00           C  
ATOM   3938  O   LEU A 535       7.524   0.281  27.049  1.00 56.00           O  
ATOM   3939  CG  LEU A 535       6.295   4.286  25.520  1.00 56.00           C  
ATOM   3940  CD1 LEU A 535       5.058   4.340  24.620  1.00 56.00           C  
ATOM   3941  CD2 LEU A 535       6.116   5.316  26.638  1.00 56.00           C  
ATOM   3942  N   GLN A 536       8.772   1.408  28.552  1.00 41.59           N  
ATOM   3943  CA  GLN A 536       8.597   0.441  29.627  1.00 41.59           C  
ATOM   3944  C   GLN A 536       7.128   0.514  30.033  1.00 41.59           C  
ATOM   3945  CB  GLN A 536       9.534   0.744  30.811  1.00 41.59           C  
ATOM   3946  O   GLN A 536       6.576   1.613  30.111  1.00 41.59           O  
ATOM   3947  CG  GLN A 536      10.991   0.379  30.485  1.00 41.59           C  
ATOM   3948  CD  GLN A 536      11.927   0.542  31.680  1.00 41.59           C  
ATOM   3949  NE2 GLN A 536      12.807  -0.403  31.934  1.00 41.59           N  
ATOM   3950  OE1 GLN A 536      11.919   1.524  32.395  1.00 41.59           O  
ATOM   3951  N   GLU A 537       6.487  -0.641  30.218  1.00 41.94           N  
ATOM   3952  CA  GLU A 537       5.198  -0.688  30.897  1.00 41.94           C  
ATOM   3953  C   GLU A 537       5.340   0.165  32.159  1.00 41.94           C  
ATOM   3954  CB  GLU A 537       4.834  -2.141  31.267  1.00 41.94           C  
ATOM   3955  O   GLU A 537       6.158  -0.155  33.021  1.00 41.94           O  
ATOM   3956  CG  GLU A 537       4.489  -3.014  30.048  1.00 41.94           C  
ATOM   3957  CD  GLU A 537       4.110  -4.462  30.420  1.00 41.94           C  
ATOM   3958  OE1 GLU A 537       3.304  -5.058  29.668  1.00 41.94           O  
ATOM   3959  OE2 GLU A 537       4.624  -4.981  31.436  1.00 41.94           O  
ATOM   3960  N   GLU A 538       4.606   1.279  32.248  1.00 35.50           N  
ATOM   3961  CA  GLU A 538       4.320   1.852  33.553  1.00 35.50           C  
ATOM   3962  C   GLU A 538       3.671   0.708  34.325  1.00 35.50           C  
ATOM   3963  CB  GLU A 538       3.395   3.083  33.462  1.00 35.50           C  
ATOM   3964  O   GLU A 538       2.537   0.305  34.048  1.00 35.50           O  
ATOM   3965  CG  GLU A 538       4.183   4.397  33.322  1.00 35.50           C  
ATOM   3966  CD  GLU A 538       3.285   5.635  33.131  1.00 35.50           C  
ATOM   3967  OE1 GLU A 538       3.742   6.744  33.491  1.00 35.50           O  
ATOM   3968  OE2 GLU A 538       2.184   5.490  32.548  1.00 35.50           O  
ATOM   3969  N   THR A 539       4.437   0.119  35.243  1.00 30.56           N  
ATOM   3970  CA  THR A 539       3.886  -0.563  36.404  1.00 30.56           C  
ATOM   3971  C   THR A 539       2.722   0.291  36.865  1.00 30.56           C  
ATOM   3972  CB  THR A 539       4.926  -0.684  37.534  1.00 30.56           C  
ATOM   3973  O   THR A 539       2.908   1.477  37.135  1.00 30.56           O  
ATOM   3974  CG2 THR A 539       5.592  -2.056  37.513  1.00 30.56           C  
ATOM   3975  OG1 THR A 539       5.954   0.276  37.403  1.00 30.56           O  
ATOM   3976  N   ALA A 540       1.526  -0.295  36.813  1.00 31.89           N  
ATOM   3977  CA  ALA A 540       0.278   0.369  37.147  1.00 31.89           C  
ATOM   3978  C   ALA A 540       0.455   1.255  38.395  1.00 31.89           C  
ATOM   3979  CB  ALA A 540      -0.775  -0.719  37.387  1.00 31.89           C  
ATOM   3980  O   ALA A 540       1.162   0.824  39.313  1.00 31.89           O  
ATOM   3981  N   PRO A 541      -0.168   2.449  38.450  1.00 32.34           N  
ATOM   3982  CA  PRO A 541      -0.163   3.258  39.659  1.00 32.34           C  
ATOM   3983  C   PRO A 541      -0.582   2.383  40.839  1.00 32.34           C  
ATOM   3984  CB  PRO A 541      -1.144   4.412  39.425  1.00 32.34           C  
ATOM   3985  O   PRO A 541      -1.587   1.671  40.775  1.00 32.34           O  
ATOM   3986  CG  PRO A 541      -1.281   4.473  37.906  1.00 32.34           C  
ATOM   3987  CD  PRO A 541      -1.035   3.038  37.447  1.00 32.34           C  
ATOM   3988  N   GLU A 542       0.226   2.401  41.888  1.00 33.81           N  
ATOM   3989  CA  GLU A 542       0.068   1.630  43.116  1.00 33.81           C  
ATOM   3990  C   GLU A 542      -1.086   2.186  43.976  1.00 33.81           C  
ATOM   3991  CB  GLU A 542       1.445   1.625  43.814  1.00 33.81           C  
ATOM   3992  O   GLU A 542      -0.914   2.441  45.160  1.00 33.81           O  
ATOM   3993  CG  GLU A 542       1.628   0.517  44.861  1.00 33.81           C  
ATOM   3994  CD  GLU A 542       3.069   0.419  45.396  1.00 33.81           C  
ATOM   3995  OE1 GLU A 542       3.351  -0.632  46.027  1.00 33.81           O  
ATOM   3996  OE2 GLU A 542       3.882   1.339  45.151  1.00 33.81           O  
ATOM   3997  N   GLU A 543      -2.264   2.422  43.387  1.00 38.31           N  
ATOM   3998  CA  GLU A 543      -3.373   3.127  44.054  1.00 38.31           C  
ATOM   3999  C   GLU A 543      -4.702   2.367  44.119  1.00 38.31           C  
ATOM   4000  CB  GLU A 543      -3.515   4.563  43.514  1.00 38.31           C  
ATOM   4001  O   GLU A 543      -5.666   2.866  44.684  1.00 38.31           O  
ATOM   4002  CG  GLU A 543      -3.124   5.560  44.620  1.00 38.31           C  
ATOM   4003  CD  GLU A 543      -3.197   7.034  44.197  1.00 38.31           C  
ATOM   4004  OE1 GLU A 543      -2.870   7.886  45.055  1.00 38.31           O  
ATOM   4005  OE2 GLU A 543      -3.555   7.314  43.029  1.00 38.31           O  
ATOM   4006  N   GLU A 544      -4.754   1.111  43.673  1.00 38.59           N  
ATOM   4007  CA  GLU A 544      -5.899   0.232  43.953  1.00 38.59           C  
ATOM   4008  C   GLU A 544      -5.428  -1.147  44.430  1.00 38.59           C  
ATOM   4009  CB  GLU A 544      -6.884   0.178  42.771  1.00 38.59           C  
ATOM   4010  O   GLU A 544      -5.693  -2.184  43.823  1.00 38.59           O  
ATOM   4011  CG  GLU A 544      -7.693   1.479  42.605  1.00 38.59           C  
ATOM   4012  CD  GLU A 544      -8.742   1.401  41.482  1.00 38.59           C  
ATOM   4013  OE1 GLU A 544      -9.561   2.343  41.381  1.00 38.59           O  
ATOM   4014  OE2 GLU A 544      -8.732   0.408  40.714  1.00 38.59           O  
ATOM   4015  N   ARG A 545      -4.717  -1.177  45.565  1.00 30.34           N  
ATOM   4016  CA  ARG A 545      -4.843  -2.332  46.462  1.00 30.34           C  
ATOM   4017  C   ARG A 545      -6.168  -2.156  47.206  1.00 30.34           C  
ATOM   4018  CB  ARG A 545      -3.674  -2.434  47.454  1.00 30.34           C  
ATOM   4019  O   ARG A 545      -6.290  -1.183  47.949  1.00 30.34           O  
ATOM   4020  CG  ARG A 545      -2.389  -2.947  46.793  1.00 30.34           C  
ATOM   4021  CD  ARG A 545      -1.315  -3.179  47.862  1.00 30.34           C  
ATOM   4022  NE  ARG A 545      -0.034  -3.603  47.268  1.00 30.34           N  
ATOM   4023  NH1 ARG A 545       1.019  -4.197  49.221  1.00 30.34           N  
ATOM   4024  NH2 ARG A 545       2.150  -4.232  47.300  1.00 30.34           N  
ATOM   4025  CZ  ARG A 545       1.032  -4.016  47.929  1.00 30.34           C  
ATOM   4026  N   PRO A 546      -7.155  -3.057  47.057  1.00 35.44           N  
ATOM   4027  CA  PRO A 546      -8.251  -3.106  48.007  1.00 35.44           C  
ATOM   4028  C   PRO A 546      -7.620  -3.332  49.378  1.00 35.44           C  
ATOM   4029  CB  PRO A 546      -9.153  -4.273  47.580  1.00 35.44           C  
ATOM   4030  O   PRO A 546      -6.862  -4.288  49.551  1.00 35.44           O  
ATOM   4031  CG  PRO A 546      -8.670  -4.633  46.174  1.00 35.44           C  
ATOM   4032  CD  PRO A 546      -7.209  -4.196  46.163  1.00 35.44           C  
ATOM   4033  N   ALA A 547      -7.878  -2.435  50.328  1.00 36.97           N  
ATOM   4034  CA  ALA A 547      -7.561  -2.692  51.720  1.00 36.97           C  
ATOM   4035  C   ALA A 547      -8.167  -4.055  52.071  1.00 36.97           C  
ATOM   4036  CB  ALA A 547      -8.131  -1.558  52.582  1.00 36.97           C  
ATOM   4037  O   ALA A 547      -9.381  -4.242  51.953  1.00 36.97           O  
ATOM   4038  N   GLU A 548      -7.320  -5.019  52.431  1.00 35.69           N  
ATOM   4039  CA  GLU A 548      -7.778  -6.285  52.980  1.00 35.69           C  
ATOM   4040  C   GLU A 548      -8.629  -5.971  54.212  1.00 35.69           C  
ATOM   4041  CB  GLU A 548      -6.600  -7.211  53.329  1.00 35.69           C  
ATOM   4042  O   GLU A 548      -8.140  -5.626  55.287  1.00 35.69           O  
ATOM   4043  CG  GLU A 548      -6.043  -7.942  52.096  1.00 35.69           C  
ATOM   4044  CD  GLU A 548      -4.916  -8.930  52.448  1.00 35.69           C  
ATOM   4045  OE1 GLU A 548      -4.748  -9.907  51.683  1.00 35.69           O  
ATOM   4046  OE2 GLU A 548      -4.213  -8.695  53.457  1.00 35.69           O  
ATOM   4047  N   SER A 549      -9.943  -6.069  54.028  1.00 39.81           N  
ATOM   4048  CA  SER A 549     -10.905  -6.227  55.104  1.00 39.81           C  
ATOM   4049  C   SER A 549     -10.648  -7.592  55.740  1.00 39.81           C  
ATOM   4050  CB  SER A 549     -12.322  -6.109  54.541  1.00 39.81           C  
ATOM   4051  O   SER A 549     -11.209  -8.609  55.344  1.00 39.81           O  
ATOM   4052  OG  SER A 549     -13.279  -6.268  55.569  1.00 39.81           O  
ATOM   4053  N   GLY A 550      -9.731  -7.616  56.702  1.00 32.53           N  
ATOM   4054  CA  GLY A 550      -9.449  -8.761  57.558  1.00 32.53           C  
ATOM   4055  C   GLY A 550     -10.141  -8.626  58.910  1.00 32.53           C  
ATOM   4056  O   GLY A 550      -9.471  -8.565  59.935  1.00 32.53           O  
ATOM   4057  N   ALA A 551     -11.475  -8.569  58.935  1.00 34.97           N  
ATOM   4058  CA  ALA A 551     -12.242  -8.835  60.151  1.00 34.97           C  
ATOM   4059  C   ALA A 551     -12.695 -10.303  60.134  1.00 34.97           C  
ATOM   4060  CB  ALA A 551     -13.399  -7.838  60.278  1.00 34.97           C  
ATOM   4061  O   ALA A 551     -13.661 -10.664  59.467  1.00 34.97           O  
ATOM   4062  N   GLY A 552     -11.980 -11.155  60.868  1.00 30.66           N  
ATOM   4063  CA  GLY A 552     -12.299 -12.574  61.017  1.00 30.66           C  
ATOM   4064  C   GLY A 552     -11.569 -13.183  62.209  1.00 30.66           C  
ATOM   4065  O   GLY A 552     -10.511 -13.783  62.060  1.00 30.66           O  
ATOM   4066  N   ALA A 553     -12.137 -12.993  63.397  1.00 34.75           N  
ATOM   4067  CA  ALA A 553     -11.667 -13.522  64.671  1.00 34.75           C  
ATOM   4068  C   ALA A 553     -11.470 -15.049  64.669  1.00 34.75           C  
ATOM   4069  CB  ALA A 553     -12.733 -13.146  65.711  1.00 34.75           C  
ATOM   4070  O   ALA A 553     -12.382 -15.778  64.281  1.00 34.75           O  
ATOM   4071  N   LYS A 554     -10.355 -15.529  65.242  1.00 33.72           N  
ATOM   4072  CA  LYS A 554     -10.312 -16.789  66.005  1.00 33.72           C  
ATOM   4073  C   LYS A 554      -9.347 -16.695  67.191  1.00 33.72           C  
ATOM   4074  CB  LYS A 554     -10.002 -18.024  65.134  1.00 33.72           C  
ATOM   4075  O   LYS A 554      -8.216 -16.246  67.070  1.00 33.72           O  
ATOM   4076  CG  LYS A 554     -11.259 -18.542  64.414  1.00 33.72           C  
ATOM   4077  CD  LYS A 554     -11.099 -19.954  63.853  1.00 33.72           C  
ATOM   4078  CE  LYS A 554     -12.432 -20.367  63.218  1.00 33.72           C  
ATOM   4079  NZ  LYS A 554     -12.323 -21.673  62.524  1.00 33.72           N  
ATOM   4080  N   ASN A 555      -9.884 -17.134  68.323  1.00 36.66           N  
ATOM   4081  CA  ASN A 555      -9.347 -17.179  69.678  1.00 36.66           C  
ATOM   4082  C   ASN A 555      -7.998 -17.907  69.822  1.00 36.66           C  
ATOM   4083  CB  ASN A 555     -10.397 -17.943  70.515  1.00 36.66           C  
ATOM   4084  O   ASN A 555      -7.815 -18.984  69.258  1.00 36.66           O  
ATOM   4085  CG  ASN A 555     -11.761 -17.279  70.553  1.00 36.66           C  
ATOM   4086  ND2 ASN A 555     -12.832 -18.038  70.560  1.00 36.66           N  
ATOM   4087  OD1 ASN A 555     -11.886 -16.073  70.554  1.00 36.66           O  
ATOM   4088  N   GLY A 556      -7.144 -17.393  70.710  1.00 30.33           N  
ATOM   4089  CA  GLY A 556      -6.020 -18.103  71.330  1.00 30.33           C  
ATOM   4090  C   GLY A 556      -5.529 -17.323  72.563  1.00 30.33           C  
ATOM   4091  O   GLY A 556      -5.404 -16.104  72.454  1.00 30.33           O  
ATOM   4092  N   PRO A 557      -5.327 -17.949  73.740  1.00 41.09           N  
ATOM   4093  CA  PRO A 557      -5.107 -17.222  74.987  1.00 41.09           C  
ATOM   4094  C   PRO A 557      -3.665 -16.725  75.132  1.00 41.09           C  
ATOM   4095  CB  PRO A 557      -5.508 -18.179  76.113  1.00 41.09           C  
ATOM   4096  O   PRO A 557      -2.714 -17.415  74.770  1.00 41.09           O  
ATOM   4097  CG  PRO A 557      -5.425 -19.579  75.499  1.00 41.09           C  
ATOM   4098  CD  PRO A 557      -5.307 -19.382  73.986  1.00 41.09           C  
ATOM   4099  N   LEU A 558      -3.531 -15.533  75.717  1.00 44.75           N  
ATOM   4100  CA  LEU A 558      -2.276 -14.953  76.198  1.00 44.75           C  
ATOM   4101  C   LEU A 558      -1.598 -15.879  77.221  1.00 44.75           C  
ATOM   4102  CB  LEU A 558      -2.610 -13.627  76.921  1.00 44.75           C  
ATOM   4103  O   LEU A 558      -2.275 -16.356  78.136  1.00 44.75           O  
ATOM   4104  CG  LEU A 558      -3.082 -12.474  76.017  1.00 44.75           C  
ATOM   4105  CD1 LEU A 558      -3.887 -11.455  76.826  1.00 44.75           C  
ATOM   4106  CD2 LEU A 558      -1.889 -11.755  75.387  1.00 44.75           C  
ATOM   4107  N   PRO A 559      -0.262 -15.997  77.186  1.00 41.19           N  
ATOM   4108  CA  PRO A 559       0.526 -16.097  78.394  1.00 41.19           C  
ATOM   4109  C   PRO A 559       1.303 -14.803  78.654  1.00 41.19           C  
ATOM   4110  CB  PRO A 559       1.406 -17.326  78.217  1.00 41.19           C  
ATOM   4111  O   PRO A 559       1.576 -13.997  77.767  1.00 41.19           O  
ATOM   4112  CG  PRO A 559       1.577 -17.433  76.699  1.00 41.19           C  
ATOM   4113  CD  PRO A 559       0.538 -16.485  76.077  1.00 41.19           C  
ATOM   4114  N   ALA A 560       1.555 -14.632  79.942  1.00 36.59           N  
ATOM   4115  CA  ALA A 560       1.965 -13.442  80.652  1.00 36.59           C  
ATOM   4116  C   ALA A 560       3.407 -12.982  80.386  1.00 36.59           C  
ATOM   4117  CB  ALA A 560       1.755 -13.786  82.133  1.00 36.59           C  
ATOM   4118  O   ALA A 560       4.212 -13.674  79.767  1.00 36.59           O  
ATOM   4119  N   SER A 561       3.679 -11.789  80.915  1.00 38.97           N  
ATOM   4120  CA  SER A 561       4.994 -11.199  81.132  1.00 38.97           C  
ATOM   4121  C   SER A 561       5.964 -12.153  81.837  1.00 38.97           C  
ATOM   4122  CB  SER A 561       4.797  -9.962  82.025  1.00 38.97           C  
ATOM   4123  O   SER A 561       5.552 -12.936  82.690  1.00 38.97           O  
ATOM   4124  OG  SER A 561       4.240 -10.303  83.283  1.00 38.97           O  
ATOM   4125  N   ASP A 562       7.250 -12.061  81.496  1.00 38.69           N  
ATOM   4126  CA  ASP A 562       8.319 -11.614  82.406  1.00 38.69           C  
ATOM   4127  C   ASP A 562       9.708 -11.801  81.755  1.00 38.69           C  
ATOM   4128  CB  ASP A 562       8.278 -12.306  83.790  1.00 38.69           C  
ATOM   4129  O   ASP A 562       9.944 -12.797  81.072  1.00 38.69           O  
ATOM   4130  CG  ASP A 562       7.272 -11.674  84.773  1.00 38.69           C  
ATOM   4131  OD1 ASP A 562       6.727 -10.582  84.466  1.00 38.69           O  
ATOM   4132  OD2 ASP A 562       7.079 -12.258  85.862  1.00 38.69           O  
ATOM   4133  N   ALA A 563      10.602 -10.848  82.069  1.00 37.72           N  
ATOM   4134  CA  ALA A 563      12.050 -10.747  81.795  1.00 37.72           C  
ATOM   4135  C   ALA A 563      12.512 -10.196  80.431  1.00 37.72           C  
ATOM   4136  CB  ALA A 563      12.780 -12.015  82.251  1.00 37.72           C  
ATOM   4137  O   ALA A 563      12.404 -10.893  79.398  1.00 37.72           O  
ATOM   4138  OXT ALA A 563      13.040  -9.061  80.498  1.00 37.72           O  
TER    4139      ALA A 563                                                      
ENDMDL                                                                          
END                                                                             
