# Supplementary material for: Cryo‐EM structure of antibacterial efflux transporter QacA from Staphylococcus aureus reveals a novel extracellular loop with allosteric role
Source: EMBO J. 2023 Jul 17;42(16):e113418. doi: 10.15252/embj.2023113418 (PMC10425836; doi:10.15252/embj.2023113418)
Supplement: Supplementary file 4 — Source Data for Expanded View [file EMBJ-42-e113418-s008.zip › Expanded view source data/Figure EV2/AF2 models/AF-P02983-TetK.pdb]

HEADER                                            01-JUN-22                     
TITLE     ALPHAFOLD MONOMER V2.0 PREDICTION FOR TETRACYCLINE RESISTANCE PROTEIN 
TITLE    2 (P02983)                                                             
COMPND    MOL_ID: 1;                                                            
COMPND   2 MOLECULE: TETRACYCLINE RESISTANCE PROTEIN;                           
COMPND   3 CHAIN: A                                                             
SOURCE    MOL_ID: 1;                                                            
SOURCE   2 ORGANISM_SCIENTIFIC: STAPHYLOCOCCUS AUREUS;                          
SOURCE   3 ORGANISM_TAXID: 1280                                                 
REMARK   1                                                                      
REMARK   1 REFERENCE 1                                                          
REMARK   1  AUTH   JOHN JUMPER, RICHARD EVANS, ALEXANDER PRITZEL, TIM GREEN,    
REMARK   1  AUTH 2 MICHAEL FIGURNOV, OLAF RONNEBERGER, KATHRYN TUNYASUVUNAKOOL, 
REMARK   1  AUTH 3 RUSS BATES, AUGUSTIN ZIDEK, ANNA POTAPENKO, ALEX BRIDGLAND,  
REMARK   1  AUTH 4 CLEMENS MEYER, SIMON A A KOHL, ANDREW J BALLARD,             
REMARK   1  AUTH 5 ANDREW COWIE, BERNARDINO ROMERA-PAREDES, STANISLAV NIKOLOV,  
REMARK   1  AUTH 6 RISHUB JAIN, JONAS ADLER, TREVOR BACK, STIG PETERSEN,        
REMARK   1  AUTH 7 DAVID REIMAN, ELLEN CLANCY, MICHAL ZIELINSKI,                
REMARK   1  AUTH 8 MARTIN STEINEGGER, MICHALINA PACHOLSKA, TAMAS BERGHAMMER,    
REMARK   1  AUTH 9 DAVID SILVER, ORIOL VINYALS, ANDREW W SENIOR,                
REMARK   1  AUTH10 KORAY KAVUKCUOGLU, PUSHMEET KOHLI, DEMIS HASSABIS            
REMARK   1  TITL   HIGHLY ACCURATE PROTEIN STRUCTURE PREDICTION WITH ALPHAFOLD  
REMARK   1  REF    NATURE                        V. 596   583 2021              
REMARK   1  REFN                   ISSN 0028-0836                               
REMARK   1  PMID   34265844                                                     
REMARK   1  DOI    10.1038/s41586-021-03819-2                                   
REMARK   1                                                                      
REMARK   1 DISCLAIMERS                                                          
REMARK   1 ALPHAFOLD DATA, COPYRIGHT (2021) DEEPMIND TECHNOLOGIES LIMITED. THE  
REMARK   1 INFORMATION PROVIDED IS THEORETICAL MODELLING ONLY AND CAUTION SHOULD
REMARK   1 BE EXERCISED IN ITS USE. IT IS PROVIDED "AS-IS" WITHOUT ANY WARRANTY 
REMARK   1 OF ANY KIND, WHETHER EXPRESSED OR IMPLIED. NO WARRANTY IS GIVEN THAT 
REMARK   1 USE OF THE INFORMATION SHALL NOT INFRINGE THE RIGHTS OF ANY THIRD    
REMARK   1 PARTY. THE INFORMATION IS NOT INTENDED TO BE A SUBSTITUTE FOR        
REMARK   1 PROFESSIONAL MEDICAL ADVICE, DIAGNOSIS, OR TREATMENT, AND DOES NOT   
REMARK   1 CONSTITUTE MEDICAL OR OTHER PROFESSIONAL ADVICE. IT IS AVAILABLE FOR 
REMARK   1 ACADEMIC AND COMMERCIAL PURPOSES, UNDER CC-BY 4.0 LICENCE.           
DBREF  XXXX A    1   459  UNP    P02983   TCR_STAAU        1    459             
SEQRES   1 A  459  MET PHE SER LEU TYR LYS LYS PHE LYS GLY LEU PHE TYR          
SEQRES   2 A  459  SER VAL LEU PHE TRP LEU CYS ILE LEU SER PHE PHE SER          
SEQRES   3 A  459  VAL LEU ASN GLU MET VAL LEU ASN VAL SER LEU PRO ASP          
SEQRES   4 A  459  ILE ALA ASN HIS PHE ASN THR THR PRO GLY ILE THR ASN          
SEQRES   5 A  459  TRP VAL ASN THR ALA TYR MET LEU THR PHE SER ILE GLY          
SEQRES   6 A  459  THR ALA VAL TYR GLY LYS LEU SER ASP TYR ILE ASN ILE          
SEQRES   7 A  459  LYS LYS LEU LEU ILE ILE GLY ILE SER LEU SER CYS LEU          
SEQRES   8 A  459  GLY SER LEU ILE ALA PHE ILE GLY HIS ASN HIS PHE PHE          
SEQRES   9 A  459  ILE LEU ILE PHE GLY ARG LEU VAL GLN GLY VAL GLY SER          
SEQRES  10 A  459  ALA ALA PHE PRO SER LEU ILE MET VAL VAL VAL ALA ARG          
SEQRES  11 A  459  ASN ILE THR ARG LYS LYS GLN GLY LYS ALA PHE GLY PHE          
SEQRES  12 A  459  ILE GLY SER ILE VAL ALA LEU GLY GLU GLY LEU GLY PRO          
SEQRES  13 A  459  SER ILE GLY GLY ILE ILE ALA HIS TYR ILE HIS TRP SER          
SEQRES  14 A  459  TYR LEU LEU ILE LEU PRO MET ILE THR ILE VAL THR ILE          
SEQRES  15 A  459  PRO PHE LEU ILE LYS VAL MET VAL PRO GLY LYS SER THR          
SEQRES  16 A  459  LYS ASN THR LEU ASP ILE VAL GLY ILE VAL LEU MET SER          
SEQRES  17 A  459  ILE SER ILE ILE CYS PHE MET LEU PHE THR THR ASN TYR          
SEQRES  18 A  459  ASN TRP THR PHE LEU ILE LEU PHE THR ILE PHE PHE VAL          
SEQRES  19 A  459  ILE PHE ILE LYS HIS ILE SER ARG VAL SER ASN PRO PHE          
SEQRES  20 A  459  ILE ASN PRO LYS LEU GLY LYS ASN ILE PRO PHE MET LEU          
SEQRES  21 A  459  GLY LEU PHE SER GLY GLY LEU ILE PHE SER ILE VAL ALA          
SEQRES  22 A  459  GLY PHE ILE SER MET VAL PRO TYR MET MET LYS THR ILE          
SEQRES  23 A  459  TYR HIS VAL ASN VAL ALA THR ILE GLY ASN SER VAL ILE          
SEQRES  24 A  459  PHE PRO GLY THR MET SER VAL ILE VAL PHE GLY TYR PHE          
SEQRES  25 A  459  GLY GLY PHE LEU VAL ASP ARG LYS GLY SER LEU PHE VAL          
SEQRES  26 A  459  PHE ILE LEU GLY SER LEU SER ILE SER ILE SER PHE LEU          
SEQRES  27 A  459  THR ILE ALA PHE PHE VAL GLU PHE SER MET TRP LEU THR          
SEQRES  28 A  459  THR PHE MET PHE ILE PHE VAL MET GLY GLY LEU SER PHE          
SEQRES  29 A  459  THR LYS THR VAL ILE SER LYS ILE VAL SER SER SER LEU          
SEQRES  30 A  459  SER GLU GLU GLU VAL ALA SER GLY MET SER LEU LEU ASN          
SEQRES  31 A  459  PHE THR SER PHE LEU SER GLU GLY THR GLY ILE ALA ILE          
SEQRES  32 A  459  VAL GLY GLY LEU LEU SER LEU GLN LEU ILE ASN ARG LYS          
SEQRES  33 A  459  LEU VAL LEU GLU PHE ILE ASN TYR SER SER GLY VAL TYR          
SEQRES  34 A  459  SER ASN ILE LEU VAL ALA MET ALA ILE LEU ILE ILE LEU          
SEQRES  35 A  459  CYS CYS LEU LEU THR ILE ILE VAL PHE LYS ARG SER GLU          
SEQRES  36 A  459  LYS GLN PHE GLU                                              
CRYST1    1.000    1.000    1.000  90.00  90.00  90.00 P 1           1          
ORIGX1      1.000000  0.000000  0.000000        0.00000                         
ORIGX2      0.000000  1.000000  0.000000        0.00000                         
ORIGX3      0.000000  0.000000  1.000000        0.00000                         
SCALE1      1.000000  0.000000  0.000000        0.00000                         
SCALE2      0.000000  1.000000  0.000000        0.00000                         
SCALE3      0.000000  0.000000  1.000000        0.00000                         
MODEL        1                                                                  
ATOM      1  N   MET A   1     -44.721   7.905   8.397  1.00 46.61           N  
ATOM      2  CA  MET A   1     -43.581   7.004   8.706  1.00 46.61           C  
ATOM      3  C   MET A   1     -42.874   6.463   7.449  1.00 46.61           C  
ATOM      4  CB  MET A   1     -44.026   5.905   9.681  1.00 46.61           C  
ATOM      5  O   MET A   1     -41.654   6.549   7.372  1.00 46.61           O  
ATOM      6  CG  MET A   1     -42.891   5.504  10.625  1.00 46.61           C  
ATOM      7  SD  MET A   1     -43.399   4.313  11.888  1.00 46.61           S  
ATOM      8  CE  MET A   1     -44.154   5.382  13.151  1.00 46.61           C  
ATOM      9  N   PHE A   2     -43.604   6.009   6.418  1.00 39.75           N  
ATOM     10  CA  PHE A   2     -43.032   5.483   5.158  1.00 39.75           C  
ATOM     11  C   PHE A   2     -42.174   6.495   4.358  1.00 39.75           C  
ATOM     12  CB  PHE A   2     -44.187   4.936   4.295  1.00 39.75           C  
ATOM     13  O   PHE A   2     -41.114   6.142   3.846  1.00 39.75           O  
ATOM     14  CG  PHE A   2     -43.972   3.519   3.806  1.00 39.75           C  
ATOM     15  CD1 PHE A   2     -43.420   3.280   2.533  1.00 39.75           C  
ATOM     16  CD2 PHE A   2     -44.353   2.432   4.617  1.00 39.75           C  
ATOM     17  CE1 PHE A   2     -43.258   1.961   2.072  1.00 39.75           C  
ATOM     18  CE2 PHE A   2     -44.187   1.115   4.156  1.00 39.75           C  
ATOM     19  CZ  PHE A   2     -43.643   0.879   2.883  1.00 39.75           C  
ATOM     20  N   SER A   3     -42.581   7.772   4.307  1.00 44.24           N  
ATOM     21  CA  SER A   3     -41.828   8.857   3.643  1.00 44.24           C  
ATOM     22  C   SER A   3     -40.475   9.148   4.320  1.00 44.24           C  
ATOM     23  CB  SER A   3     -42.710  10.115   3.575  1.00 44.24           C  
ATOM     24  O   SER A   3     -39.445   9.222   3.651  1.00 44.24           O  
ATOM     25  OG  SER A   3     -41.960  11.242   3.182  1.00 44.24           O  
ATOM     26  N   LEU A   4     -40.445   9.199   5.657  1.00 42.64           N  
ATOM     27  CA  LEU A   4     -39.214   9.368   6.442  1.00 42.64           C  
ATOM     28  C   LEU A   4     -38.256   8.181   6.269  1.00 42.64           C  
ATOM     29  CB  LEU A   4     -39.586   9.583   7.923  1.00 42.64           C  
ATOM     30  O   LEU A   4     -37.061   8.391   6.077  1.00 42.64           O  
ATOM     31  CG  LEU A   4     -39.831  11.067   8.258  1.00 42.64           C  
ATOM     32  CD1 LEU A   4     -40.775  11.199   9.450  1.00 42.64           C  
ATOM     33  CD2 LEU A   4     -38.514  11.770   8.594  1.00 42.64           C  
ATOM     34  N   TYR A   5     -38.778   6.949   6.246  1.00 42.99           N  
ATOM     35  CA  TYR A   5     -37.972   5.747   6.014  1.00 42.99           C  
ATOM     36  C   TYR A   5     -37.372   5.713   4.599  1.00 42.99           C  
ATOM     37  CB  TYR A   5     -38.829   4.505   6.291  1.00 42.99           C  
ATOM     38  O   TYR A   5     -36.187   5.419   4.434  1.00 42.99           O  
ATOM     39  CG  TYR A   5     -38.020   3.225   6.374  1.00 42.99           C  
ATOM     40  CD1 TYR A   5     -37.899   2.379   5.254  1.00 42.99           C  
ATOM     41  CD2 TYR A   5     -37.391   2.882   7.587  1.00 42.99           C  
ATOM     42  CE1 TYR A   5     -37.144   1.193   5.348  1.00 42.99           C  
ATOM     43  CE2 TYR A   5     -36.647   1.692   7.687  1.00 42.99           C  
ATOM     44  OH  TYR A   5     -35.798  -0.302   6.656  1.00 42.99           O  
ATOM     45  CZ  TYR A   5     -36.519   0.847   6.565  1.00 42.99           C  
ATOM     46  N   LYS A   6     -38.150   6.082   3.569  1.00 44.69           N  
ATOM     47  CA  LYS A   6     -37.670   6.166   2.177  1.00 44.69           C  
ATOM     48  C   LYS A   6     -36.607   7.260   2.016  1.00 44.69           C  
ATOM     49  CB  LYS A   6     -38.877   6.351   1.235  1.00 44.69           C  
ATOM     50  O   LYS A   6     -35.591   7.020   1.365  1.00 44.69           O  
ATOM     51  CG  LYS A   6     -38.603   5.885  -0.208  1.00 44.69           C  
ATOM     52  CD  LYS A   6     -39.871   5.995  -1.079  1.00 44.69           C  
ATOM     53  CE  LYS A   6     -39.643   5.428  -2.492  1.00 44.69           C  
ATOM     54  NZ  LYS A   6     -40.851   5.547  -3.359  1.00 44.69           N  
ATOM     55  N   LYS A   7     -36.787   8.410   2.679  1.00 52.92           N  
ATOM     56  CA  LYS A   7     -35.805   9.506   2.716  1.00 52.92           C  
ATOM     57  C   LYS A   7     -34.499   9.072   3.391  1.00 52.92           C  
ATOM     58  CB  LYS A   7     -36.447  10.741   3.378  1.00 52.92           C  
ATOM     59  O   LYS A   7     -33.437   9.308   2.828  1.00 52.92           O  
ATOM     60  CG  LYS A   7     -35.702  12.051   3.065  1.00 52.92           C  
ATOM     61  CD  LYS A   7     -36.440  13.259   3.672  1.00 52.92           C  
ATOM     62  CE  LYS A   7     -35.774  14.582   3.262  1.00 52.92           C  
ATOM     63  NZ  LYS A   7     -36.463  15.763   3.852  1.00 52.92           N  
ATOM     64  N   PHE A   8     -34.564   8.358   4.520  1.00 53.91           N  
ATOM     65  CA  PHE A   8     -33.381   7.812   5.205  1.00 53.91           C  
ATOM     66  C   PHE A   8     -32.647   6.754   4.372  1.00 53.91           C  
ATOM     67  CB  PHE A   8     -33.783   7.226   6.570  1.00 53.91           C  
ATOM     68  O   PHE A   8     -31.420   6.762   4.290  1.00 53.91           O  
ATOM     69  CG  PHE A   8     -33.140   7.949   7.733  1.00 53.91           C  
ATOM     70  CD1 PHE A   8     -31.893   7.521   8.225  1.00 53.91           C  
ATOM     71  CD2 PHE A   8     -33.778   9.064   8.308  1.00 53.91           C  
ATOM     72  CE1 PHE A   8     -31.291   8.199   9.300  1.00 53.91           C  
ATOM     73  CE2 PHE A   8     -33.173   9.743   9.381  1.00 53.91           C  
ATOM     74  CZ  PHE A   8     -31.931   9.309   9.877  1.00 53.91           C  
ATOM     75  N   LYS A   9     -33.392   5.859   3.712  1.00 58.24           N  
ATOM     76  CA  LYS A   9     -32.817   4.814   2.854  1.00 58.24           C  
ATOM     77  C   LYS A   9     -32.153   5.413   1.606  1.00 58.24           C  
ATOM     78  CB  LYS A   9     -33.911   3.782   2.527  1.00 58.24           C  
ATOM     79  O   LYS A   9     -31.073   4.972   1.234  1.00 58.24           O  
ATOM     80  CG  LYS A   9     -33.352   2.369   2.312  1.00 58.24           C  
ATOM     81  CD  LYS A   9     -34.478   1.399   1.918  1.00 58.24           C  
ATOM     82  CE  LYS A   9     -33.969  -0.043   1.765  1.00 58.24           C  
ATOM     83  NZ  LYS A   9     -35.039  -0.959   1.281  1.00 58.24           N  
ATOM     84  N   GLY A  10     -32.753   6.440   0.996  1.00 64.02           N  
ATOM     85  CA  GLY A  10     -32.150   7.183  -0.118  1.00 64.02           C  
ATOM     86  C   GLY A  10     -30.896   7.958   0.296  1.00 64.02           C  
ATOM     87  O   GLY A  10     -29.888   7.919  -0.406  1.00 64.02           O  
ATOM     88  N   LEU A  11     -30.925   8.587   1.476  1.00 71.69           N  
ATOM     89  CA  LEU A  11     -29.770   9.280   2.051  1.00 71.69           C  
ATOM     90  C   LEU A  11     -28.600   8.312   2.279  1.00 71.69           C  
ATOM     91  CB  LEU A  11     -30.202   9.958   3.366  1.00 71.69           C  
ATOM     92  O   LEU A  11     -27.473   8.631   1.928  1.00 71.69           O  
ATOM     93  CG  LEU A  11     -29.344  11.174   3.744  1.00 71.69           C  
ATOM     94  CD1 LEU A  11     -29.775  12.402   2.932  1.00 71.69           C  
ATOM     95  CD2 LEU A  11     -29.512  11.501   5.225  1.00 71.69           C  
ATOM     96  N   PHE A  12     -28.878   7.108   2.789  1.00 71.31           N  
ATOM     97  CA  PHE A  12     -27.881   6.058   3.013  1.00 71.31           C  
ATOM     98  C   PHE A  12     -27.124   5.669   1.738  1.00 71.31           C  
ATOM     99  CB  PHE A  12     -28.586   4.835   3.615  1.00 71.31           C  
ATOM    100  O   PHE A  12     -25.894   5.696   1.727  1.00 71.31           O  
ATOM    101  CG  PHE A  12     -27.729   3.591   3.678  1.00 71.31           C  
ATOM    102  CD1 PHE A  12     -27.680   2.686   2.596  1.00 71.31           C  
ATOM    103  CD2 PHE A  12     -26.978   3.336   4.831  1.00 71.31           C  
ATOM    104  CE1 PHE A  12     -26.844   1.557   2.647  1.00 71.31           C  
ATOM    105  CE2 PHE A  12     -26.209   2.169   4.900  1.00 71.31           C  
ATOM    106  CZ  PHE A  12     -26.104   1.295   3.808  1.00 71.31           C  
ATOM    107  N   TYR A  13     -27.844   5.317   0.667  1.00 78.71           N  
ATOM    108  CA  TYR A  13     -27.200   4.921  -0.589  1.00 78.71           C  
ATOM    109  C   TYR A  13     -26.439   6.090  -1.214  1.00 78.71           C  
ATOM    110  CB  TYR A  13     -28.233   4.350  -1.569  1.00 78.71           C  
ATOM    111  O   TYR A  13     -25.370   5.880  -1.778  1.00 78.71           O  
ATOM    112  CG  TYR A  13     -28.763   2.985  -1.173  1.00 78.71           C  
ATOM    113  CD1 TYR A  13     -27.915   1.862  -1.223  1.00 78.71           C  
ATOM    114  CD2 TYR A  13     -30.105   2.829  -0.783  1.00 78.71           C  
ATOM    115  CE1 TYR A  13     -28.398   0.590  -0.861  1.00 78.71           C  
ATOM    116  CE2 TYR A  13     -30.592   1.562  -0.413  1.00 78.71           C  
ATOM    117  OH  TYR A  13     -30.218  -0.779  -0.083  1.00 78.71           O  
ATOM    118  CZ  TYR A  13     -29.738   0.443  -0.442  1.00 78.71           C  
ATOM    119  N   SER A  14     -26.945   7.315  -1.040  1.00 82.57           N  
ATOM    120  CA  SER A  14     -26.251   8.529  -1.464  1.00 82.57           C  
ATOM    121  C   SER A  14     -24.937   8.736  -0.700  1.00 82.57           C  
ATOM    122  CB  SER A  14     -27.193   9.725  -1.325  1.00 82.57           C  
ATOM    123  O   SER A  14     -23.905   8.907  -1.342  1.00 82.57           O  
ATOM    124  OG  SER A  14     -26.621  10.887  -1.887  1.00 82.57           O  
ATOM    125  N   VAL A  15     -24.919   8.635   0.642  1.00 83.71           N  
ATOM    126  CA  VAL A  15     -23.663   8.712   1.422  1.00 83.71           C  
ATOM    127  C   VAL A  15     -22.683   7.660   0.926  1.00 83.71           C  
ATOM    128  CB  VAL A  15     -23.845   8.511   2.945  1.00 83.71           C  
ATOM    129  O   VAL A  15     -21.561   8.002   0.572  1.00 83.71           O  
ATOM    130  CG1 VAL A  15     -22.503   8.521   3.693  1.00 83.71           C  
ATOM    131  CG2 VAL A  15     -24.664   9.607   3.610  1.00 83.71           C  
ATOM    132  N   LEU A  16     -23.105   6.393   0.879  1.00 85.37           N  
ATOM    133  CA  LEU A  16     -22.221   5.291   0.510  1.00 85.37           C  
ATOM    134  C   LEU A  16     -21.614   5.494  -0.882  1.00 85.37           C  
ATOM    135  CB  LEU A  16     -23.005   3.971   0.604  1.00 85.37           C  
ATOM    136  O   LEU A  16     -20.420   5.271  -1.050  1.00 85.37           O  
ATOM    137  CG  LEU A  16     -22.148   2.719   0.332  1.00 85.37           C  
ATOM    138  CD1 LEU A  16     -21.040   2.541   1.371  1.00 85.37           C  
ATOM    139  CD2 LEU A  16     -23.041   1.477   0.372  1.00 85.37           C  
ATOM    140  N   PHE A  17     -22.404   5.964  -1.848  1.00 89.37           N  
ATOM    141  CA  PHE A  17     -21.932   6.275  -3.196  1.00 89.37           C  
ATOM    142  C   PHE A  17     -20.814   7.327  -3.193  1.00 89.37           C  
ATOM    143  CB  PHE A  17     -23.132   6.731  -4.031  1.00 89.37           C  
ATOM    144  O   PHE A  17     -19.751   7.097  -3.766  1.00 89.37           O  
ATOM    145  CG  PHE A  17     -22.765   7.160  -5.432  1.00 89.37           C  
ATOM    146  CD1 PHE A  17     -22.647   8.528  -5.746  1.00 89.37           C  
ATOM    147  CD2 PHE A  17     -22.515   6.188  -6.417  1.00 89.37           C  
ATOM    148  CE1 PHE A  17     -22.303   8.919  -7.050  1.00 89.37           C  
ATOM    149  CE2 PHE A  17     -22.160   6.581  -7.718  1.00 89.37           C  
ATOM    150  CZ  PHE A  17     -22.060   7.946  -8.036  1.00 89.37           C  
ATOM    151  N   TRP A  18     -21.004   8.447  -2.491  1.00 89.94           N  
ATOM    152  CA  TRP A  18     -19.987   9.501  -2.414  1.00 89.94           C  
ATOM    153  C   TRP A  18     -18.742   9.074  -1.634  1.00 89.94           C  
ATOM    154  CB  TRP A  18     -20.607  10.772  -1.828  1.00 89.94           C  
ATOM    155  O   TRP A  18     -17.633   9.450  -2.009  1.00 89.94           O  
ATOM    156  CG  TRP A  18     -21.594  11.418  -2.747  1.00 89.94           C  
ATOM    157  CD1 TRP A  18     -22.926  11.529  -2.550  1.00 89.94           C  
ATOM    158  CD2 TRP A  18     -21.337  12.016  -4.051  1.00 89.94           C  
ATOM    159  CE2 TRP A  18     -22.579  12.424  -4.617  1.00 89.94           C  
ATOM    160  CE3 TRP A  18     -20.176  12.239  -4.816  1.00 89.94           C  
ATOM    161  NE1 TRP A  18     -23.515  12.089  -3.665  1.00 89.94           N  
ATOM    162  CH2 TRP A  18     -21.487  13.252  -6.609  1.00 89.94           C  
ATOM    163  CZ2 TRP A  18     -22.666  13.017  -5.883  1.00 89.94           C  
ATOM    164  CZ3 TRP A  18     -20.246  12.865  -6.076  1.00 89.94           C  
ATOM    165  N   LEU A  19     -18.895   8.248  -0.594  1.00 89.45           N  
ATOM    166  CA  LEU A  19     -17.747   7.646   0.088  1.00 89.45           C  
ATOM    167  C   LEU A  19     -16.978   6.706  -0.845  1.00 89.45           C  
ATOM    168  CB  LEU A  19     -18.185   6.890   1.351  1.00 89.45           C  
ATOM    169  O   LEU A  19     -15.756   6.718  -0.829  1.00 89.45           O  
ATOM    170  CG  LEU A  19     -18.842   7.734   2.455  1.00 89.45           C  
ATOM    171  CD1 LEU A  19     -19.175   6.811   3.624  1.00 89.45           C  
ATOM    172  CD2 LEU A  19     -18.035   8.923   2.979  1.00 89.45           C  
ATOM    173  N   CYS A  20     -17.663   5.941  -1.698  1.00 90.81           N  
ATOM    174  CA  CYS A  20     -16.997   5.093  -2.687  1.00 90.81           C  
ATOM    175  C   CYS A  20     -16.194   5.921  -3.696  1.00 90.81           C  
ATOM    176  CB  CYS A  20     -18.025   4.212  -3.399  1.00 90.81           C  
ATOM    177  O   CYS A  20     -15.066   5.552  -4.005  1.00 90.81           O  
ATOM    178  SG  CYS A  20     -18.688   2.999  -2.229  1.00 90.81           S  
ATOM    179  N   ILE A  21     -16.726   7.058  -4.156  1.00 92.38           N  
ATOM    180  CA  ILE A  21     -15.979   7.984  -5.022  1.00 92.38           C  
ATOM    181  C   ILE A  21     -14.704   8.466  -4.318  1.00 92.38           C  
ATOM    182  CB  ILE A  21     -16.880   9.155  -5.480  1.00 92.38           C  
ATOM    183  O   ILE A  21     -13.627   8.422  -4.908  1.00 92.38           O  
ATOM    184  CG1 ILE A  21     -17.937   8.615  -6.469  1.00 92.38           C  
ATOM    185  CG2 ILE A  21     -16.055  10.276  -6.145  1.00 92.38           C  
ATOM    186  CD1 ILE A  21     -19.029   9.618  -6.847  1.00 92.38           C  
ATOM    187  N   LEU A  22     -14.794   8.868  -3.047  1.00 93.42           N  
ATOM    188  CA  LEU A  22     -13.615   9.270  -2.273  1.00 93.42           C  
ATOM    189  C   LEU A  22     -12.606   8.129  -2.110  1.00 93.42           C  
ATOM    190  CB  LEU A  22     -14.046   9.787  -0.896  1.00 93.42           C  
ATOM    191  O   LEU A  22     -11.415   8.343  -2.318  1.00 93.42           O  
ATOM    192  CG  LEU A  22     -14.746  11.151  -0.913  1.00 93.42           C  
ATOM    193  CD1 LEU A  22     -15.216  11.443   0.510  1.00 93.42           C  
ATOM    194  CD2 LEU A  22     -13.804  12.267  -1.364  1.00 93.42           C  
ATOM    195  N   SER A  23     -13.068   6.920  -1.779  1.00 91.71           N  
ATOM    196  CA  SER A  23     -12.210   5.734  -1.681  1.00 91.71           C  
ATOM    197  C   SER A  23     -11.488   5.445  -2.992  1.00 91.71           C  
ATOM    198  CB  SER A  23     -13.027   4.496  -1.308  1.00 91.71           C  
ATOM    199  O   SER A  23     -10.283   5.221  -2.964  1.00 91.71           O  
ATOM    200  OG  SER A  23     -13.346   4.490   0.065  1.00 91.71           O  
ATOM    201  N   PHE A  24     -12.200   5.495  -4.121  1.00 93.39           N  
ATOM    202  CA  PHE A  24     -11.632   5.277  -5.449  1.00 93.39           C  
ATOM    203  C   PHE A  24     -10.497   6.259  -5.735  1.00 93.39           C  
ATOM    204  CB  PHE A  24     -12.734   5.428  -6.505  1.00 93.39           C  
ATOM    205  O   PHE A  24      -9.383   5.842  -6.035  1.00 93.39           O  
ATOM    206  CG  PHE A  24     -12.236   5.231  -7.918  1.00 93.39           C  
ATOM    207  CD1 PHE A  24     -11.932   6.348  -8.720  1.00 93.39           C  
ATOM    208  CD2 PHE A  24     -12.042   3.932  -8.420  1.00 93.39           C  
ATOM    209  CE1 PHE A  24     -11.439   6.164 -10.023  1.00 93.39           C  
ATOM    210  CE2 PHE A  24     -11.551   3.751  -9.724  1.00 93.39           C  
ATOM    211  CZ  PHE A  24     -11.243   4.865 -10.524  1.00 93.39           C  
ATOM    212  N   PHE A  25     -10.752   7.562  -5.586  1.00 91.36           N  
ATOM    213  CA  PHE A  25      -9.739   8.583  -5.855  1.00 91.36           C  
ATOM    214  C   PHE A  25      -8.583   8.560  -4.852  1.00 91.36           C  
ATOM    215  CB  PHE A  25     -10.393   9.964  -5.929  1.00 91.36           C  
ATOM    216  O   PHE A  25      -7.466   8.911  -5.227  1.00 91.36           O  
ATOM    217  CG  PHE A  25     -11.019  10.242  -7.280  1.00 91.36           C  
ATOM    218  CD1 PHE A  25     -10.190  10.518  -8.382  1.00 91.36           C  
ATOM    219  CD2 PHE A  25     -12.414  10.194  -7.456  1.00 91.36           C  
ATOM    220  CE1 PHE A  25     -10.748  10.706  -9.656  1.00 91.36           C  
ATOM    221  CE2 PHE A  25     -12.975  10.385  -8.730  1.00 91.36           C  
ATOM    222  CZ  PHE A  25     -12.140  10.631  -9.833  1.00 91.36           C  
ATOM    223  N   SER A  26      -8.821   8.113  -3.613  1.00 89.89           N  
ATOM    224  CA  SER A  26      -7.767   7.925  -2.611  1.00 89.89           C  
ATOM    225  C   SER A  26      -6.680   6.983  -3.116  1.00 89.89           C  
ATOM    226  CB  SER A  26      -8.337   7.328  -1.318  1.00 89.89           C  
ATOM    227  O   SER A  26      -5.510   7.354  -3.161  1.00 89.89           O  
ATOM    228  OG  SER A  26      -7.406   7.488  -0.267  1.00 89.89           O  
ATOM    229  N   VAL A  27      -7.079   5.770  -3.500  1.00 88.90           N  
ATOM    230  CA  VAL A  27      -6.139   4.724  -3.917  1.00 88.90           C  
ATOM    231  C   VAL A  27      -5.673   4.914  -5.352  1.00 88.90           C  
ATOM    232  CB  VAL A  27      -6.732   3.329  -3.710  1.00 88.90           C  
ATOM    233  O   VAL A  27      -4.545   4.573  -5.691  1.00 88.90           O  
ATOM    234  CG1 VAL A  27      -7.012   3.103  -2.220  1.00 88.90           C  
ATOM    235  CG2 VAL A  27      -8.008   3.097  -4.527  1.00 88.90           C  
ATOM    236  N   LEU A  28      -6.492   5.554  -6.191  1.00 91.43           N  
ATOM    237  CA  LEU A  28      -6.054   5.982  -7.512  1.00 91.43           C  
ATOM    238  C   LEU A  28      -4.852   6.931  -7.390  1.00 91.43           C  
ATOM    239  CB  LEU A  28      -7.233   6.636  -8.251  1.00 91.43           C  
ATOM    240  O   LEU A  28      -3.829   6.693  -8.021  1.00 91.43           O  
ATOM    241  CG  LEU A  28      -6.920   6.951  -9.719  1.00 91.43           C  
ATOM    242  CD1 LEU A  28      -6.947   5.685 -10.573  1.00 91.43           C  
ATOM    243  CD2 LEU A  28      -7.939   7.936 -10.288  1.00 91.43           C  
ATOM    244  N   ASN A  29      -4.939   7.968  -6.550  1.00 89.81           N  
ATOM    245  CA  ASN A  29      -3.862   8.950  -6.364  1.00 89.81           C  
ATOM    246  C   ASN A  29      -2.555   8.342  -5.826  1.00 89.81           C  
ATOM    247  CB  ASN A  29      -4.360  10.009  -5.376  1.00 89.81           C  
ATOM    248  O   ASN A  29      -1.453   8.813  -6.118  1.00 89.81           O  
ATOM    249  CG  ASN A  29      -3.327  11.105  -5.203  1.00 89.81           C  
ATOM    250  ND2 ASN A  29      -3.087  11.540  -3.994  1.00 89.81           N  
ATOM    251  OD1 ASN A  29      -2.701  11.573  -6.138  1.00 89.81           O  
ATOM    252  N   GLU A  30      -2.688   7.306  -5.011  1.00 87.82           N  
ATOM    253  CA  GLU A  30      -1.565   6.539  -4.494  1.00 87.82           C  
ATOM    254  C   GLU A  30      -0.839   5.786  -5.620  1.00 87.82           C  
ATOM    255  CB  GLU A  30      -2.149   5.598  -3.445  1.00 87.82           C  
ATOM    256  O   GLU A  30       0.388   5.837  -5.717  1.00 87.82           O  
ATOM    257  CG  GLU A  30      -1.094   4.867  -2.629  1.00 87.82           C  
ATOM    258  CD  GLU A  30      -1.772   3.789  -1.779  1.00 87.82           C  
ATOM    259  OE1 GLU A  30      -1.220   2.675  -1.749  1.00 87.82           O  
ATOM    260  OE2 GLU A  30      -2.846   4.093  -1.205  1.00 87.82           O  
ATOM    261  N   MET A  31      -1.599   5.159  -6.521  1.00 88.85           N  
ATOM    262  CA  MET A  31      -1.068   4.217  -7.507  1.00 88.85           C  
ATOM    263  C   MET A  31      -0.665   4.842  -8.849  1.00 88.85           C  
ATOM    264  CB  MET A  31      -2.102   3.102  -7.713  1.00 88.85           C  
ATOM    265  O   MET A  31       0.279   4.365  -9.483  1.00 88.85           O  
ATOM    266  CG  MET A  31      -2.262   2.230  -6.465  1.00 88.85           C  
ATOM    267  SD  MET A  31      -0.759   1.322  -6.017  1.00 88.85           S  
ATOM    268  CE  MET A  31      -1.406  -0.367  -6.066  1.00 88.85           C  
ATOM    269  N   VAL A  32      -1.339   5.906  -9.303  1.00 93.22           N  
ATOM    270  CA  VAL A  32      -1.156   6.447 -10.670  1.00 93.22           C  
ATOM    271  C   VAL A  32       0.262   6.935 -10.962  1.00 93.22           C  
ATOM    272  CB  VAL A  32      -2.138   7.588 -10.995  1.00 93.22           C  
ATOM    273  O   VAL A  32       0.748   6.776 -12.079  1.00 93.22           O  
ATOM    274  CG1 VAL A  32      -3.560   7.064 -11.210  1.00 93.22           C  
ATOM    275  CG2 VAL A  32      -2.113   8.745  -9.983  1.00 93.22           C  
ATOM    276  N   LEU A  33       0.946   7.519  -9.975  1.00 93.48           N  
ATOM    277  CA  LEU A  33       2.268   8.126 -10.172  1.00 93.48           C  
ATOM    278  C   LEU A  33       3.403   7.108 -10.228  1.00 93.48           C  
ATOM    279  CB  LEU A  33       2.524   9.147  -9.054  1.00 93.48           C  
ATOM    280  O   LEU A  33       4.451   7.413 -10.791  1.00 93.48           O  
ATOM    281  CG  LEU A  33       2.017  10.537  -9.459  1.00 93.48           C  
ATOM    282  CD1 LEU A  33       1.690  11.337  -8.210  1.00 93.48           C  
ATOM    283  CD2 LEU A  33       3.059  11.301 -10.279  1.00 93.48           C  
ATOM    284  N   ASN A  34       3.208   5.912  -9.668  1.00 91.66           N  
ATOM    285  CA  ASN A  34       4.277   4.927  -9.529  1.00 91.66           C  
ATOM    286  C   ASN A  34       4.878   4.546 -10.895  1.00 91.66           C  
ATOM    287  CB  ASN A  34       3.714   3.734  -8.738  1.00 91.66           C  
ATOM    288  O   ASN A  34       6.087   4.624 -11.098  1.00 91.66           O  
ATOM    289  CG  ASN A  34       4.800   2.772  -8.298  1.00 91.66           C  
ATOM    290  ND2 ASN A  34       4.591   2.054  -7.222  1.00 91.66           N  
ATOM    291  OD1 ASN A  34       5.854   2.672  -8.887  1.00 91.66           O  
ATOM    292  N   VAL A  35       4.024   4.282 -11.887  1.00 94.11           N  
ATOM    293  CA  VAL A  35       4.464   3.940 -13.250  1.00 94.11           C  
ATOM    294  C   VAL A  35       5.260   5.058 -13.940  1.00 94.11           C  
ATOM    295  CB  VAL A  35       3.242   3.522 -14.080  1.00 94.11           C  
ATOM    296  O   VAL A  35       6.039   4.790 -14.852  1.00 94.11           O  
ATOM    297  CG1 VAL A  35       2.384   4.706 -14.522  1.00 94.11           C  
ATOM    298  CG2 VAL A  35       3.639   2.704 -15.303  1.00 94.11           C  
ATOM    299  N   SER A  36       5.094   6.304 -13.489  1.00 94.74           N  
ATOM    300  CA  SER A  36       5.734   7.491 -14.066  1.00 94.74           C  
ATOM    301  C   SER A  36       7.046   7.868 -13.378  1.00 94.74           C  
ATOM    302  CB  SER A  36       4.780   8.685 -14.014  1.00 94.74           C  
ATOM    303  O   SER A  36       7.712   8.796 -13.829  1.00 94.74           O  
ATOM    304  OG  SER A  36       3.554   8.363 -14.632  1.00 94.74           O  
ATOM    305  N   LEU A  37       7.449   7.171 -12.306  1.00 93.29           N  
ATOM    306  CA  LEU A  37       8.680   7.476 -11.566  1.00 93.29           C  
ATOM    307  C   LEU A  37       9.935   7.560 -12.459  1.00 93.29           C  
ATOM    308  CB  LEU A  37       8.880   6.454 -10.432  1.00 93.29           C  
ATOM    309  O   LEU A  37      10.720   8.489 -12.263  1.00 93.29           O  
ATOM    310  CG  LEU A  37       7.941   6.608  -9.229  1.00 93.29           C  
ATOM    311  CD1 LEU A  37       8.128   5.394  -8.319  1.00 93.29           C  
ATOM    312  CD2 LEU A  37       8.231   7.875  -8.419  1.00 93.29           C  
ATOM    313  N   PRO A  38      10.136   6.695 -13.475  1.00 92.45           N  
ATOM    314  CA  PRO A  38      11.262   6.848 -14.394  1.00 92.45           C  
ATOM    315  C   PRO A  38      11.206   8.134 -15.230  1.00 92.45           C  
ATOM    316  CB  PRO A  38      11.226   5.605 -15.286  1.00 92.45           C  
ATOM    317  O   PRO A  38      12.240   8.747 -15.481  1.00 92.45           O  
ATOM    318  CG  PRO A  38      10.473   4.572 -14.456  1.00 92.45           C  
ATOM    319  CD  PRO A  38       9.450   5.436 -13.733  1.00 92.45           C  
ATOM    320  N   ASP A  39      10.015   8.571 -15.643  1.00 94.12           N  
ATOM    321  CA  ASP A  39       9.846   9.805 -16.424  1.00 94.12           C  
ATOM    322  C   ASP A  39      10.089  11.041 -15.562  1.00 94.12           C  
ATOM    323  CB  ASP A  39       8.449   9.855 -17.071  1.00 94.12           C  
ATOM    324  O   ASP A  39      10.730  11.987 -16.015  1.00 94.12           O  
ATOM    325  CG  ASP A  39       8.295   8.860 -18.220  1.00 94.12           C  
ATOM    326  OD1 ASP A  39       9.282   8.156 -18.536  1.00 94.12           O  
ATOM    327  OD2 ASP A  39       7.199   8.775 -18.806  1.00 94.12           O  
ATOM    328  N   ILE A  40       9.656  11.005 -14.301  1.00 95.59           N  
ATOM    329  CA  ILE A  40       9.937  12.058 -13.319  1.00 95.59           C  
ATOM    330  C   ILE A  40      11.445  12.136 -13.046  1.00 95.59           C  
ATOM    331  CB  ILE A  40       9.135  11.815 -12.022  1.00 95.59           C  
ATOM    332  O   ILE A  40      12.007  13.230 -13.038  1.00 95.59           O  
ATOM    333  CG1 ILE A  40       7.615  11.833 -12.301  1.00 95.59           C  
ATOM    334  CG2 ILE A  40       9.460  12.899 -10.978  1.00 95.59           C  
ATOM    335  CD1 ILE A  40       6.756  11.308 -11.146  1.00 95.59           C  
ATOM    336  N   ALA A  41      12.109  10.987 -12.876  1.00 93.50           N  
ATOM    337  CA  ALA A  41      13.555  10.925 -12.665  1.00 93.50           C  
ATOM    338  C   ALA A  41      14.314  11.561 -13.835  1.00 93.50           C  
ATOM    339  CB  ALA A  41      13.975   9.461 -12.470  1.00 93.50           C  
ATOM    340  O   ALA A  41      15.207  12.378 -13.625  1.00 93.50           O  
ATOM    341  N   ASN A  42      13.903  11.244 -15.064  1.00 93.19           N  
ATOM    342  CA  ASN A  42      14.489  11.824 -16.268  1.00 93.19           C  
ATOM    343  C   ASN A  42      14.193  13.326 -16.394  1.00 93.19           C  
ATOM    344  CB  ASN A  42      13.971  11.048 -17.487  1.00 93.19           C  
ATOM    345  O   ASN A  42      15.091  14.086 -16.740  1.00 93.19           O  
ATOM    346  CG  ASN A  42      14.514   9.634 -17.572  1.00 93.19           C  
ATOM    347  ND2 ASN A  42      13.836   8.767 -18.286  1.00 93.19           N  
ATOM    348  OD1 ASN A  42      15.548   9.275 -17.040  1.00 93.19           O  
ATOM    349  N   HIS A  43      12.969  13.767 -16.083  1.00 95.22           N  
ATOM    350  CA  HIS A  43      12.571  15.178 -16.150  1.00 95.22           C  
ATOM    351  C   HIS A  43      13.422  16.069 -15.233  1.00 95.22           C  
ATOM    352  CB  HIS A  43      11.080  15.293 -15.797  1.00 95.22           C  
ATOM    353  O   HIS A  43      13.817  17.162 -15.630  1.00 95.22           O  
ATOM    354  CG  HIS A  43      10.558  16.708 -15.817  1.00 95.22           C  
ATOM    355  CD2 HIS A  43      10.506  17.572 -14.756  1.00 95.22           C  
ATOM    356  ND1 HIS A  43      10.055  17.382 -16.909  1.00 95.22           N  
ATOM    357  CE1 HIS A  43       9.705  18.618 -16.511  1.00 95.22           C  
ATOM    358  NE2 HIS A  43       9.948  18.771 -15.202  1.00 95.22           N  
ATOM    359  N   PHE A  44      13.735  15.596 -14.024  1.00 95.93           N  
ATOM    360  CA  PHE A  44      14.562  16.330 -13.062  1.00 95.93           C  
ATOM    361  C   PHE A  44      16.053  15.978 -13.112  1.00 95.93           C  
ATOM    362  CB  PHE A  44      13.982  16.129 -11.660  1.00 95.93           C  
ATOM    363  O   PHE A  44      16.838  16.580 -12.380  1.00 95.93           O  
ATOM    364  CG  PHE A  44      12.677  16.860 -11.452  1.00 95.93           C  
ATOM    365  CD1 PHE A  44      12.684  18.262 -11.366  1.00 95.93           C  
ATOM    366  CD2 PHE A  44      11.466  16.155 -11.345  1.00 95.93           C  
ATOM    367  CE1 PHE A  44      11.492  18.952 -11.116  1.00 95.93           C  
ATOM    368  CE2 PHE A  44      10.271  16.847 -11.088  1.00 95.93           C  
ATOM    369  CZ  PHE A  44      10.294  18.243 -10.938  1.00 95.93           C  
ATOM    370  N   ASN A  45      16.449  15.019 -13.954  1.00 93.03           N  
ATOM    371  CA  ASN A  45      17.791  14.438 -13.989  1.00 93.03           C  
ATOM    372  C   ASN A  45      18.266  13.957 -12.599  1.00 93.03           C  
ATOM    373  CB  ASN A  45      18.740  15.418 -14.697  1.00 93.03           C  
ATOM    374  O   ASN A  45      19.375  14.253 -12.149  1.00 93.03           O  
ATOM    375  CG  ASN A  45      20.042  14.767 -15.114  1.00 93.03           C  
ATOM    376  ND2 ASN A  45      21.103  15.534 -15.215  1.00 93.03           N  
ATOM    377  OD1 ASN A  45      20.130  13.585 -15.396  1.00 93.03           O  
ATOM    378  N   THR A  46      17.390  13.245 -11.887  1.00 90.91           N  
ATOM    379  CA  THR A  46      17.616  12.752 -10.523  1.00 90.91           C  
ATOM    380  C   THR A  46      17.735  11.235 -10.474  1.00 90.91           C  
ATOM    381  CB  THR A  46      16.517  13.220  -9.554  1.00 90.91           C  
ATOM    382  O   THR A  46      17.196  10.510 -11.307  1.00 90.91           O  
ATOM    383  CG2 THR A  46      16.637  14.710  -9.251  1.00 90.91           C  
ATOM    384  OG1 THR A  46      15.215  13.010 -10.051  1.00 90.91           O  
ATOM    385  N   THR A  47      18.401  10.718  -9.441  1.00 87.67           N  
ATOM    386  CA  THR A  47      18.466   9.270  -9.204  1.00 87.67           C  
ATOM    387  C   THR A  47      17.098   8.710  -8.779  1.00 87.67           C  
ATOM    388  CB  THR A  47      19.529   8.911  -8.156  1.00 87.67           C  
ATOM    389  O   THR A  47      16.247   9.460  -8.278  1.00 87.67           O  
ATOM    390  CG2 THR A  47      20.918   9.426  -8.533  1.00 87.67           C  
ATOM    391  OG1 THR A  47      19.191   9.456  -6.900  1.00 87.67           O  
ATOM    392  N   PRO A  48      16.865   7.390  -8.911  1.00 84.39           N  
ATOM    393  CA  PRO A  48      15.656   6.746  -8.392  1.00 84.39           C  
ATOM    394  C   PRO A  48      15.431   6.993  -6.895  1.00 84.39           C  
ATOM    395  CB  PRO A  48      15.836   5.253  -8.686  1.00 84.39           C  
ATOM    396  O   PRO A  48      14.300   7.193  -6.468  1.00 84.39           O  
ATOM    397  CG  PRO A  48      16.738   5.246  -9.919  1.00 84.39           C  
ATOM    398  CD  PRO A  48      17.666   6.431  -9.662  1.00 84.39           C  
ATOM    399  N   GLY A  49      16.500   7.054  -6.095  1.00 81.45           N  
ATOM    400  CA  GLY A  49      16.412   7.309  -4.655  1.00 81.45           C  
ATOM    401  C   GLY A  49      15.888   8.700  -4.323  1.00 81.45           C  
ATOM    402  O   GLY A  49      15.017   8.833  -3.466  1.00 81.45           O  
ATOM    403  N   ILE A  50      16.351   9.727  -5.043  1.00 87.52           N  
ATOM    404  CA  ILE A  50      15.805  11.082  -4.904  1.00 87.52           C  
ATOM    405  C   ILE A  50      14.363  11.098  -5.413  1.00 87.52           C  
ATOM    406  CB  ILE A  50      16.699  12.119  -5.619  1.00 87.52           C  
ATOM    407  O   ILE A  50      13.473  11.554  -4.708  1.00 87.52           O  
ATOM    408  CG1 ILE A  50      18.076  12.198  -4.922  1.00 87.52           C  
ATOM    409  CG2 ILE A  50      16.026  13.506  -5.639  1.00 87.52           C  
ATOM    410  CD1 ILE A  50      19.111  13.036  -5.682  1.00 87.52           C  
ATOM    411  N   THR A  51      14.108  10.538  -6.595  1.00 91.71           N  
ATOM    412  CA  THR A  51      12.789  10.582  -7.246  1.00 91.71           C  
ATOM    413  C   THR A  51      11.700   9.864  -6.447  1.00 91.71           C  
ATOM    414  CB  THR A  51      12.871   9.979  -8.650  1.00 91.71           C  
ATOM    415  O   THR A  51      10.573  10.354  -6.358  1.00 91.71           O  
ATOM    416  CG2 THR A  51      11.576  10.221  -9.418  1.00 91.71           C  
ATOM    417  OG1 THR A  51      13.935  10.575  -9.364  1.00 91.71           O  
ATOM    418  N   ASN A  52      12.026   8.749  -5.788  1.00 88.79           N  
ATOM    419  CA  ASN A  52      11.076   8.001  -4.965  1.00 88.79           C  
ATOM    420  C   ASN A  52      10.520   8.819  -3.791  1.00 88.79           C  
ATOM    421  CB  ASN A  52      11.712   6.678  -4.498  1.00 88.79           C  
ATOM    422  O   ASN A  52       9.429   8.495  -3.315  1.00 88.79           O  
ATOM    423  CG  ASN A  52      11.633   5.585  -5.552  1.00 88.79           C  
ATOM    424  ND2 ASN A  52      11.988   4.369  -5.215  1.00 88.79           N  
ATOM    425  OD1 ASN A  52      11.188   5.773  -6.667  1.00 88.79           O  
ATOM    426  N   TRP A  53      11.163   9.929  -3.392  1.00 90.10           N  
ATOM    427  CA  TRP A  53      10.575  10.866  -2.429  1.00 90.10           C  
ATOM    428  C   TRP A  53       9.197  11.381  -2.843  1.00 90.10           C  
ATOM    429  CB  TRP A  53      11.497  12.047  -2.120  1.00 90.10           C  
ATOM    430  O   TRP A  53       8.395  11.688  -1.963  1.00 90.10           O  
ATOM    431  CG  TRP A  53      12.449  11.803  -1.000  1.00 90.10           C  
ATOM    432  CD1 TRP A  53      13.756  11.487  -1.108  1.00 90.10           C  
ATOM    433  CD2 TRP A  53      12.156  11.838   0.427  1.00 90.10           C  
ATOM    434  CE2 TRP A  53      13.349  11.535   1.141  1.00 90.10           C  
ATOM    435  CE3 TRP A  53      10.989  12.078   1.184  1.00 90.10           C  
ATOM    436  NE1 TRP A  53      14.306  11.404   0.156  1.00 90.10           N  
ATOM    437  CH2 TRP A  53      12.195  11.662   3.266  1.00 90.10           C  
ATOM    438  CZ2 TRP A  53      13.378  11.433   2.539  1.00 90.10           C  
ATOM    439  CZ3 TRP A  53      11.008  11.999   2.590  1.00 90.10           C  
ATOM    440  N   VAL A  54       8.874  11.419  -4.140  1.00 93.05           N  
ATOM    441  CA  VAL A  54       7.537  11.802  -4.631  1.00 93.05           C  
ATOM    442  C   VAL A  54       6.443  10.901  -4.044  1.00 93.05           C  
ATOM    443  CB  VAL A  54       7.518  11.772  -6.173  1.00 93.05           C  
ATOM    444  O   VAL A  54       5.357  11.381  -3.707  1.00 93.05           O  
ATOM    445  CG1 VAL A  54       6.129  12.052  -6.761  1.00 93.05           C  
ATOM    446  CG2 VAL A  54       8.468  12.831  -6.751  1.00 93.05           C  
ATOM    447  N   ASN A  55       6.732   9.609  -3.864  1.00 91.03           N  
ATOM    448  CA  ASN A  55       5.820   8.659  -3.228  1.00 91.03           C  
ATOM    449  C   ASN A  55       6.076   8.528  -1.728  1.00 91.03           C  
ATOM    450  CB  ASN A  55       5.890   7.316  -3.971  1.00 91.03           C  
ATOM    451  O   ASN A  55       5.118   8.517  -0.958  1.00 91.03           O  
ATOM    452  CG  ASN A  55       5.121   7.354  -5.279  1.00 91.03           C  
ATOM    453  ND2 ASN A  55       5.369   6.418  -6.162  1.00 91.03           N  
ATOM    454  OD1 ASN A  55       4.285   8.215  -5.521  1.00 91.03           O  
ATOM    455  N   THR A  56       7.336   8.514  -1.289  1.00 88.64           N  
ATOM    456  CA  THR A  56       7.689   8.424   0.136  1.00 88.64           C  
ATOM    457  C   THR A  56       7.091   9.576   0.947  1.00 88.64           C  
ATOM    458  CB  THR A  56       9.213   8.417   0.304  1.00 88.64           C  
ATOM    459  O   THR A  56       6.533   9.343   2.016  1.00 88.64           O  
ATOM    460  CG2 THR A  56       9.683   8.165   1.726  1.00 88.64           C  
ATOM    461  OG1 THR A  56       9.775   7.396  -0.483  1.00 88.64           O  
ATOM    462  N   ALA A  57       7.141  10.811   0.438  1.00 91.53           N  
ATOM    463  CA  ALA A  57       6.574  11.985   1.104  1.00 91.53           C  
ATOM    464  C   ALA A  57       5.045  11.894   1.246  1.00 91.53           C  
ATOM    465  CB  ALA A  57       6.970  13.222   0.293  1.00 91.53           C  
ATOM    466  O   ALA A  57       4.488  12.172   2.315  1.00 91.53           O  
ATOM    467  N   TYR A  58       4.370  11.454   0.181  1.00 93.46           N  
ATOM    468  CA  TYR A  58       2.935  11.194   0.213  1.00 93.46           C  
ATOM    469  C   TYR A  58       2.610  10.116   1.250  1.00 93.46           C  
ATOM    470  CB  TYR A  58       2.444  10.804  -1.183  1.00 93.46           C  
ATOM    471  O   TYR A  58       1.830  10.376   2.158  1.00 93.46           O  
ATOM    472  CG  TYR A  58       0.973  10.448  -1.221  1.00 93.46           C  
ATOM    473  CD1 TYR A  58       0.565   9.105  -1.085  1.00 93.46           C  
ATOM    474  CD2 TYR A  58       0.012  11.466  -1.357  1.00 93.46           C  
ATOM    475  CE1 TYR A  58      -0.804   8.776  -1.098  1.00 93.46           C  
ATOM    476  CE2 TYR A  58      -1.357  11.140  -1.363  1.00 93.46           C  
ATOM    477  OH  TYR A  58      -3.089   9.486  -1.303  1.00 93.46           O  
ATOM    478  CZ  TYR A  58      -1.767   9.794  -1.249  1.00 93.46           C  
ATOM    479  N   MET A  59       3.267   8.954   1.187  1.00 90.34           N  
ATOM    480  CA  MET A  59       3.008   7.832   2.096  1.00 90.34           C  
ATOM    481  C   MET A  59       3.305   8.162   3.556  1.00 90.34           C  
ATOM    482  CB  MET A  59       3.828   6.606   1.673  1.00 90.34           C  
ATOM    483  O   MET A  59       2.545   7.770   4.439  1.00 90.34           O  
ATOM    484  CG  MET A  59       3.282   5.952   0.405  1.00 90.34           C  
ATOM    485  SD  MET A  59       1.564   5.417   0.578  1.00 90.34           S  
ATOM    486  CE  MET A  59       1.528   4.141  -0.700  1.00 90.34           C  
ATOM    487  N   LEU A  60       4.364   8.924   3.827  1.00 90.49           N  
ATOM    488  CA  LEU A  60       4.722   9.379   5.170  1.00 90.49           C  
ATOM    489  C   LEU A  60       3.570  10.158   5.818  1.00 90.49           C  
ATOM    490  CB  LEU A  60       5.997  10.236   5.039  1.00 90.49           C  
ATOM    491  O   LEU A  60       3.098   9.818   6.906  1.00 90.49           O  
ATOM    492  CG  LEU A  60       6.384  11.053   6.283  1.00 90.49           C  
ATOM    493  CD1 LEU A  60       6.754  10.174   7.466  1.00 90.49           C  
ATOM    494  CD2 LEU A  60       7.580  11.939   5.946  1.00 90.49           C  
ATOM    495  N   THR A  61       3.100  11.197   5.132  1.00 93.31           N  
ATOM    496  CA  THR A  61       2.009  12.043   5.632  1.00 93.31           C  
ATOM    497  C   THR A  61       0.662  11.333   5.585  1.00 93.31           C  
ATOM    498  CB  THR A  61       1.923  13.357   4.857  1.00 93.31           C  
ATOM    499  O   THR A  61      -0.155  11.525   6.486  1.00 93.31           O  
ATOM    500  CG2 THR A  61       3.090  14.279   5.191  1.00 93.31           C  
ATOM    501  OG1 THR A  61       1.913  13.139   3.469  1.00 93.31           O  
ATOM    502  N   PHE A  62       0.454  10.464   4.597  1.00 92.44           N  
ATOM    503  CA  PHE A  62      -0.748   9.653   4.458  1.00 92.44           C  
ATOM    504  C   PHE A  62      -0.907   8.660   5.617  1.00 92.44           C  
ATOM    505  CB  PHE A  62      -0.728   8.949   3.102  1.00 92.44           C  
ATOM    506  O   PHE A  62      -1.971   8.572   6.234  1.00 92.44           O  
ATOM    507  CG  PHE A  62      -2.001   8.210   2.776  1.00 92.44           C  
ATOM    508  CD1 PHE A  62      -2.109   6.834   3.038  1.00 92.44           C  
ATOM    509  CD2 PHE A  62      -3.064   8.895   2.159  1.00 92.44           C  
ATOM    510  CE1 PHE A  62      -3.269   6.144   2.658  1.00 92.44           C  
ATOM    511  CE2 PHE A  62      -4.224   8.199   1.777  1.00 92.44           C  
ATOM    512  CZ  PHE A  62      -4.319   6.820   2.018  1.00 92.44           C  
ATOM    513  N   SER A  63       0.175   7.972   5.984  1.00 89.57           N  
ATOM    514  CA  SER A  63       0.202   7.022   7.100  1.00 89.57           C  
ATOM    515  C   SER A  63      -0.111   7.729   8.414  1.00 89.57           C  
ATOM    516  CB  SER A  63       1.565   6.333   7.203  1.00 89.57           C  
ATOM    517  O   SER A  63      -1.087   7.386   9.085  1.00 89.57           O  
ATOM    518  OG  SER A  63       1.886   5.724   5.980  1.00 89.57           O  
ATOM    519  N   ILE A  64       0.660   8.774   8.747  1.00 89.81           N  
ATOM    520  CA  ILE A  64       0.454   9.581   9.961  1.00 89.81           C  
ATOM    521  C   ILE A  64      -0.979  10.124   9.995  1.00 89.81           C  
ATOM    522  CB  ILE A  64       1.492  10.728  10.027  1.00 89.81           C  
ATOM    523  O   ILE A  64      -1.686   9.965  10.993  1.00 89.81           O  
ATOM    524  CG1 ILE A  64       2.917  10.159  10.222  1.00 89.81           C  
ATOM    525  CG2 ILE A  64       1.160  11.703  11.175  1.00 89.81           C  
ATOM    526  CD1 ILE A  64       4.039  11.186  10.017  1.00 89.81           C  
ATOM    527  N   GLY A  65      -1.432  10.708   8.884  1.00 91.71           N  
ATOM    528  CA  GLY A  65      -2.772  11.261   8.751  1.00 91.71           C  
ATOM    529  C   GLY A  65      -3.861  10.226   9.018  1.00 91.71           C  
ATOM    530  O   GLY A  65      -4.827  10.538   9.707  1.00 91.71           O  
ATOM    531  N   THR A  66      -3.703   8.983   8.557  1.00 87.77           N  
ATOM    532  CA  THR A  66      -4.741   7.946   8.675  1.00 87.77           C  
ATOM    533  C   THR A  66      -5.025   7.633  10.143  1.00 87.77           C  
ATOM    534  CB  THR A  66      -4.329   6.673   7.917  1.00 87.77           C  
ATOM    535  O   THR A  66      -6.188   7.560  10.555  1.00 87.77           O  
ATOM    536  CG2 THR A  66      -5.405   5.586   7.948  1.00 87.77           C  
ATOM    537  OG1 THR A  66      -4.153   6.971   6.556  1.00 87.77           O  
ATOM    538  N   ALA A  67      -3.967   7.534  10.953  1.00 82.98           N  
ATOM    539  CA  ALA A  67      -4.081   7.340  12.393  1.00 82.98           C  
ATOM    540  C   ALA A  67      -4.673   8.587  13.082  1.00 82.98           C  
ATOM    541  CB  ALA A  67      -2.687   6.969  12.918  1.00 82.98           C  
ATOM    542  O   ALA A  67      -5.581   8.485  13.912  1.00 82.98           O  
ATOM    543  N   VAL A  68      -4.196   9.779  12.707  1.00 88.58           N  
ATOM    544  CA  VAL A  68      -4.625  11.051  13.306  1.00 88.58           C  
ATOM    545  C   VAL A  68      -6.097  11.354  13.016  1.00 88.58           C  
ATOM    546  CB  VAL A  68      -3.692  12.195  12.865  1.00 88.58           C  
ATOM    547  O   VAL A  68      -6.836  11.660  13.950  1.00 88.58           O  
ATOM    548  CG1 VAL A  68      -4.202  13.571  13.303  1.00 88.58           C  
ATOM    549  CG2 VAL A  68      -2.311  12.005  13.499  1.00 88.58           C  
ATOM    550  N   TYR A  69      -6.569  11.219  11.773  1.00 89.64           N  
ATOM    551  CA  TYR A  69      -7.987  11.407  11.434  1.00 89.64           C  
ATOM    552  C   TYR A  69      -8.887  10.407  12.140  1.00 89.64           C  
ATOM    553  CB  TYR A  69      -8.235  11.277   9.931  1.00 89.64           C  
ATOM    554  O   TYR A  69      -9.977  10.785  12.573  1.00 89.64           O  
ATOM    555  CG  TYR A  69      -7.847  12.507   9.154  1.00 89.64           C  
ATOM    556  CD1 TYR A  69      -8.542  13.722   9.322  1.00 89.64           C  
ATOM    557  CD2 TYR A  69      -6.792  12.421   8.243  1.00 89.64           C  
ATOM    558  CE1 TYR A  69      -8.162  14.859   8.578  1.00 89.64           C  
ATOM    559  CE2 TYR A  69      -6.396  13.552   7.530  1.00 89.64           C  
ATOM    560  OH  TYR A  69      -6.701  15.843   6.927  1.00 89.64           O  
ATOM    561  CZ  TYR A  69      -7.077  14.776   7.677  1.00 89.64           C  
ATOM    562  N   GLY A  70      -8.424   9.163  12.290  1.00 81.31           N  
ATOM    563  CA  GLY A  70      -9.167   8.118  12.985  1.00 81.31           C  
ATOM    564  C   GLY A  70      -9.478   8.561  14.405  1.00 81.31           C  
ATOM    565  O   GLY A  70     -10.639   8.584  14.809  1.00 81.31           O  
ATOM    566  N   LYS A  71      -8.459   9.053  15.116  1.00 80.15           N  
ATOM    567  CA  LYS A  71      -8.632   9.577  16.469  1.00 80.15           C  
ATOM    568  C   LYS A  71      -9.408  10.890  16.503  1.00 80.15           C  
ATOM    569  CB  LYS A  71      -7.254   9.708  17.127  1.00 80.15           C  
ATOM    570  O   LYS A  71     -10.313  11.037  17.317  1.00 80.15           O  
ATOM    571  CG  LYS A  71      -7.324   9.932  18.642  1.00 80.15           C  
ATOM    572  CD  LYS A  71      -7.973   8.743  19.365  1.00 80.15           C  
ATOM    573  CE  LYS A  71      -7.863   8.880  20.882  1.00 80.15           C  
ATOM    574  NZ  LYS A  71      -8.475   7.706  21.543  1.00 80.15           N  
ATOM    575  N   LEU A  72      -9.112  11.835  15.609  1.00 86.75           N  
ATOM    576  CA  LEU A  72      -9.840  13.107  15.527  1.00 86.75           C  
ATOM    577  C   LEU A  72     -11.338  12.895  15.291  1.00 86.75           C  
ATOM    578  CB  LEU A  72      -9.263  13.997  14.411  1.00 86.75           C  
ATOM    579  O   LEU A  72     -12.127  13.725  15.733  1.00 86.75           O  
ATOM    580  CG  LEU A  72      -7.917  14.665  14.735  1.00 86.75           C  
ATOM    581  CD1 LEU A  72      -7.364  15.308  13.463  1.00 86.75           C  
ATOM    582  CD2 LEU A  72      -8.052  15.779  15.776  1.00 86.75           C  
ATOM    583  N   SER A  73     -11.743  11.796  14.648  1.00 83.88           N  
ATOM    584  CA  SER A  73     -13.150  11.464  14.391  1.00 83.88           C  
ATOM    585  C   SER A  73     -13.987  11.210  15.653  1.00 83.88           C  
ATOM    586  CB  SER A  73     -13.230  10.261  13.447  1.00 83.88           C  
ATOM    587  O   SER A  73     -15.221  11.247  15.592  1.00 83.88           O  
ATOM    588  OG  SER A  73     -13.147   9.030  14.129  1.00 83.88           O  
ATOM    589  N   ASP A  74     -13.346  10.979  16.801  1.00 78.68           N  
ATOM    590  CA  ASP A  74     -14.021  10.854  18.098  1.00 78.68           C  
ATOM    591  C   ASP A  74     -14.443  12.227  18.651  1.00 78.68           C  
ATOM    592  CB  ASP A  74     -13.101  10.113  19.085  1.00 78.68           C  
ATOM    593  O   ASP A  74     -15.486  12.354  19.295  1.00 78.68           O  
ATOM    594  CG  ASP A  74     -12.775   8.674  18.669  1.00 78.68           C  
ATOM    595  OD1 ASP A  74     -13.589   8.106  17.902  1.00 78.68           O  
ATOM    596  OD2 ASP A  74     -11.752   8.143  19.163  1.00 78.68           O  
ATOM    597  N   TYR A  75     -13.672  13.272  18.337  1.00 81.30           N  
ATOM    598  CA  TYR A  75     -13.787  14.605  18.942  1.00 81.30           C  
ATOM    599  C   TYR A  75     -14.331  15.651  17.973  1.00 81.30           C  
ATOM    600  CB  TYR A  75     -12.404  15.065  19.413  1.00 81.30           C  
ATOM    601  O   TYR A  75     -15.005  16.599  18.372  1.00 81.30           O  
ATOM    602  CG  TYR A  75     -11.659  14.048  20.245  1.00 81.30           C  
ATOM    603  CD1 TYR A  75     -11.790  14.033  21.640  1.00 81.30           C  
ATOM    604  CD2 TYR A  75     -10.850  13.092  19.611  1.00 81.30           C  
ATOM    605  CE1 TYR A  75     -11.049  13.102  22.391  1.00 81.30           C  
ATOM    606  CE2 TYR A  75     -10.176  12.117  20.368  1.00 81.30           C  
ATOM    607  OH  TYR A  75      -9.478  11.303  22.520  1.00 81.30           O  
ATOM    608  CZ  TYR A  75     -10.234  12.148  21.768  1.00 81.30           C  
ATOM    609  N   ILE A  76     -14.026  15.509  16.688  1.00 86.21           N  
ATOM    610  CA  ILE A  76     -14.397  16.447  15.639  1.00 86.21           C  
ATOM    611  C   ILE A  76     -15.410  15.773  14.729  1.00 86.21           C  
ATOM    612  CB  ILE A  76     -13.165  16.990  14.880  1.00 86.21           C  
ATOM    613  O   ILE A  76     -15.354  14.586  14.421  1.00 86.21           O  
ATOM    614  CG1 ILE A  76     -12.153  17.605  15.873  1.00 86.21           C  
ATOM    615  CG2 ILE A  76     -13.593  18.030  13.820  1.00 86.21           C  
ATOM    616  CD1 ILE A  76     -10.909  18.218  15.222  1.00 86.21           C  
ATOM    617  N   ASN A  77     -16.363  16.574  14.272  1.00 87.21           N  
ATOM    618  CA  ASN A  77     -17.370  16.130  13.337  1.00 87.21           C  
ATOM    619  C   ASN A  77     -16.750  15.523  12.066  1.00 87.21           C  
ATOM    620  CB  ASN A  77     -18.230  17.345  12.998  1.00 87.21           C  
ATOM    621  O   ASN A  77     -16.026  16.211  11.344  1.00 87.21           O  
ATOM    622  CG  ASN A  77     -19.485  16.866  12.343  1.00 87.21           C  
ATOM    623  ND2 ASN A  77     -20.537  16.804  13.108  1.00 87.21           N  
ATOM    624  OD1 ASN A  77     -19.520  16.458  11.196  1.00 87.21           O  
ATOM    625  N   ILE A  78     -17.111  14.277  11.746  1.00 86.77           N  
ATOM    626  CA  ILE A  78     -16.570  13.556  10.585  1.00 86.77           C  
ATOM    627  C   ILE A  78     -16.807  14.315   9.274  1.00 86.77           C  
ATOM    628  CB  ILE A  78     -17.158  12.131  10.492  1.00 86.77           C  
ATOM    629  O   ILE A  78     -15.921  14.359   8.428  1.00 86.77           O  
ATOM    630  CG1 ILE A  78     -16.857  11.310  11.765  1.00 86.77           C  
ATOM    631  CG2 ILE A  78     -16.556  11.443   9.257  1.00 86.77           C  
ATOM    632  CD1 ILE A  78     -17.609   9.975  11.837  1.00 86.77           C  
ATOM    633  N   LYS A  79     -17.960  14.983   9.118  1.00 90.13           N  
ATOM    634  CA  LYS A  79     -18.239  15.810   7.935  1.00 90.13           C  
ATOM    635  C   LYS A  79     -17.213  16.929   7.786  1.00 90.13           C  
ATOM    636  CB  LYS A  79     -19.655  16.389   8.031  1.00 90.13           C  
ATOM    637  O   LYS A  79     -16.719  17.166   6.691  1.00 90.13           O  
ATOM    638  CG  LYS A  79     -20.026  17.208   6.791  1.00 90.13           C  
ATOM    639  CD  LYS A  79     -21.489  17.638   6.862  1.00 90.13           C  
ATOM    640  CE  LYS A  79     -21.806  18.815   7.785  1.00 90.13           C  
ATOM    641  NZ  LYS A  79     -23.260  19.100   7.682  1.00 90.13           N  
ATOM    642  N   LYS A  80     -16.887  17.608   8.891  1.00 92.21           N  
ATOM    643  CA  LYS A  80     -15.893  18.687   8.900  1.00 92.21           C  
ATOM    644  C   LYS A  80     -14.507  18.140   8.558  1.00 92.21           C  
ATOM    645  CB  LYS A  80     -15.920  19.421  10.253  1.00 92.21           C  
ATOM    646  O   LYS A  80     -13.817  18.744   7.748  1.00 92.21           O  
ATOM    647  CG  LYS A  80     -15.029  20.673  10.237  1.00 92.21           C  
ATOM    648  CD  LYS A  80     -15.080  21.439  11.567  1.00 92.21           C  
ATOM    649  CE  LYS A  80     -14.159  22.667  11.483  1.00 92.21           C  
ATOM    650  NZ  LYS A  80     -14.140  23.462  12.740  1.00 92.21           N  
ATOM    651  N   LEU A  81     -14.133  16.992   9.125  1.00 93.27           N  
ATOM    652  CA  LEU A  81     -12.851  16.348   8.838  1.00 93.27           C  
ATOM    653  C   LEU A  81     -12.732  15.905   7.373  1.00 93.27           C  
ATOM    654  CB  LEU A  81     -12.645  15.151   9.774  1.00 93.27           C  
ATOM    655  O   LEU A  81     -11.701  16.159   6.764  1.00 93.27           O  
ATOM    656  CG  LEU A  81     -12.466  15.483  11.259  1.00 93.27           C  
ATOM    657  CD1 LEU A  81     -12.391  14.175  12.040  1.00 93.27           C  
ATOM    658  CD2 LEU A  81     -11.192  16.290  11.513  1.00 93.27           C  
ATOM    659  N   LEU A  82     -13.785  15.322   6.787  1.00 93.39           N  
ATOM    660  CA  LEU A  82     -13.798  14.956   5.366  1.00 93.39           C  
ATOM    661  C   LEU A  82     -13.635  16.184   4.470  1.00 93.39           C  
ATOM    662  CB  LEU A  82     -15.097  14.210   5.009  1.00 93.39           C  
ATOM    663  O   LEU A  82     -12.825  16.151   3.554  1.00 93.39           O  
ATOM    664  CG  LEU A  82     -15.099  12.717   5.377  1.00 93.39           C  
ATOM    665  CD1 LEU A  82     -16.505  12.152   5.175  1.00 93.39           C  
ATOM    666  CD2 LEU A  82     -14.141  11.905   4.501  1.00 93.39           C  
ATOM    667  N   ILE A  83     -14.354  17.277   4.745  1.00 94.91           N  
ATOM    668  CA  ILE A  83     -14.222  18.516   3.962  1.00 94.91           C  
ATOM    669  C   ILE A  83     -12.798  19.074   4.069  1.00 94.91           C  
ATOM    670  CB  ILE A  83     -15.289  19.551   4.384  1.00 94.91           C  
ATOM    671  O   ILE A  83     -12.219  19.433   3.052  1.00 94.91           O  
ATOM    672  CG1 ILE A  83     -16.698  19.045   3.994  1.00 94.91           C  
ATOM    673  CG2 ILE A  83     -15.032  20.922   3.728  1.00 94.91           C  
ATOM    674  CD1 ILE A  83     -17.838  19.838   4.645  1.00 94.91           C  
ATOM    675  N   ILE A  84     -12.211  19.101   5.271  1.00 96.16           N  
ATOM    676  CA  ILE A  84     -10.815  19.528   5.464  1.00 96.16           C  
ATOM    677  C   ILE A  84      -9.860  18.629   4.669  1.00 96.16           C  
ATOM    678  CB  ILE A  84     -10.461  19.565   6.969  1.00 96.16           C  
ATOM    679  O   ILE A  84      -9.003  19.145   3.956  1.00 96.16           O  
ATOM    680  CG1 ILE A  84     -11.215  20.723   7.663  1.00 96.16           C  
ATOM    681  CG2 ILE A  84      -8.943  19.727   7.188  1.00 96.16           C  
ATOM    682  CD1 ILE A  84     -11.201  20.638   9.195  1.00 96.16           C  
ATOM    683  N   GLY A  85     -10.034  17.308   4.746  1.00 96.41           N  
ATOM    684  CA  GLY A  85      -9.215  16.342   4.015  1.00 96.41           C  
ATOM    685  C   GLY A  85      -9.291  16.525   2.498  1.00 96.41           C  
ATOM    686  O   GLY A  85      -8.257  16.598   1.838  1.00 96.41           O  
ATOM    687  N   ILE A  86     -10.499  16.696   1.948  1.00 96.51           N  
ATOM    688  CA  ILE A  86     -10.703  16.969   0.515  1.00 96.51           C  
ATOM    689  C   ILE A  86     -10.022  18.281   0.121  1.00 96.51           C  
ATOM    690  CB  ILE A  86     -12.205  17.004   0.145  1.00 96.51           C  
ATOM    691  O   ILE A  86      -9.269  18.306  -0.852  1.00 96.51           O  
ATOM    692  CG1 ILE A  86     -12.875  15.632   0.366  1.00 96.51           C  
ATOM    693  CG2 ILE A  86     -12.382  17.402  -1.333  1.00 96.51           C  
ATOM    694  CD1 ILE A  86     -14.401  15.704   0.433  1.00 96.51           C  
ATOM    695  N   SER A  87     -10.239  19.355   0.884  1.00 96.84           N  
ATOM    696  CA  SER A  87      -9.646  20.663   0.596  1.00 96.84           C  
ATOM    697  C   SER A  87      -8.119  20.618   0.614  1.00 96.84           C  
ATOM    698  CB  SER A  87     -10.133  21.707   1.601  1.00 96.84           C  
ATOM    699  O   SER A  87      -7.488  21.149  -0.296  1.00 96.84           O  
ATOM    700  OG  SER A  87     -11.524  21.919   1.456  1.00 96.84           O  
ATOM    701  N   LEU A  88      -7.515  19.950   1.603  1.00 97.50           N  
ATOM    702  CA  LEU A  88      -6.062  19.775   1.675  1.00 97.50           C  
ATOM    703  C   LEU A  88      -5.538  18.899   0.533  1.00 97.50           C  
ATOM    704  CB  LEU A  88      -5.676  19.178   3.039  1.00 97.50           C  
ATOM    705  O   LEU A  88      -4.519  19.231  -0.064  1.00 97.50           O  
ATOM    706  CG  LEU A  88      -5.793  20.155   4.222  1.00 97.50           C  
ATOM    707  CD1 LEU A  88      -5.522  19.402   5.524  1.00 97.50           C  
ATOM    708  CD2 LEU A  88      -4.791  21.309   4.125  1.00 97.50           C  
ATOM    709  N   SER A  89      -6.250  17.826   0.176  1.00 96.95           N  
ATOM    710  CA  SER A  89      -5.865  16.962  -0.946  1.00 96.95           C  
ATOM    711  C   SER A  89      -5.882  17.735  -2.269  1.00 96.95           C  
ATOM    712  CB  SER A  89      -6.767  15.725  -1.010  1.00 96.95           C  
ATOM    713  O   SER A  89      -4.910  17.700  -3.027  1.00 96.95           O  
ATOM    714  OG  SER A  89      -6.292  14.849  -2.012  1.00 96.95           O  
ATOM    715  N   CYS A  90      -6.928  18.528  -2.513  1.00 97.08           N  
ATOM    716  CA  CYS A  90      -7.032  19.388  -3.693  1.00 97.08           C  
ATOM    717  C   CYS A  90      -5.963  20.490  -3.701  1.00 97.08           C  
ATOM    718  CB  CYS A  90      -8.434  20.009  -3.748  1.00 97.08           C  
ATOM    719  O   CYS A  90      -5.362  20.749  -4.740  1.00 97.08           O  
ATOM    720  SG  CYS A  90      -9.698  18.731  -3.993  1.00 97.08           S  
ATOM    721  N   LEU A  91      -5.685  21.110  -2.550  1.00 97.61           N  
ATOM    722  CA  LEU A  91      -4.643  22.131  -2.430  1.00 97.61           C  
ATOM    723  C   LEU A  91      -3.255  21.549  -2.723  1.00 97.61           C  
ATOM    724  CB  LEU A  91      -4.714  22.752  -1.025  1.00 97.61           C  
ATOM    725  O   LEU A  91      -2.507  22.121  -3.510  1.00 97.61           O  
ATOM    726  CG  LEU A  91      -3.698  23.884  -0.792  1.00 97.61           C  
ATOM    727  CD1 LEU A  91      -3.981  25.100  -1.676  1.00 97.61           C  
ATOM    728  CD2 LEU A  91      -3.745  24.318   0.672  1.00 97.61           C  
ATOM    729  N   GLY A  92      -2.927  20.392  -2.143  1.00 97.55           N  
ATOM    730  CA  GLY A  92      -1.671  19.691  -2.417  1.00 97.55           C  
ATOM    731  C   GLY A  92      -1.538  19.282  -3.884  1.00 97.55           C  
ATOM    732  O   GLY A  92      -0.475  19.456  -4.473  1.00 97.55           O  
ATOM    733  N   SER A  93      -2.639  18.832  -4.495  1.00 96.76           N  
ATOM    734  CA  SER A  93      -2.724  18.531  -5.933  1.00 96.76           C  
ATOM    735  C   SER A  93      -2.397  19.752  -6.790  1.00 96.76           C  
ATOM    736  CB  SER A  93      -4.134  18.049  -6.293  1.00 96.76           C  
ATOM    737  O   SER A  93      -1.584  19.666  -7.705  1.00 96.76           O  
ATOM    738  OG  SER A  93      -4.480  16.908  -5.534  1.00 96.76           O  
ATOM    739  N   LEU A  94      -2.982  20.906  -6.459  1.00 97.50           N  
ATOM    740  CA  LEU A  94      -2.749  22.158  -7.174  1.00 97.50           C  
ATOM    741  C   LEU A  94      -1.299  22.640  -7.021  1.00 97.50           C  
ATOM    742  CB  LEU A  94      -3.760  23.197  -6.660  1.00 97.50           C  
ATOM    743  O   LEU A  94      -0.669  22.998  -8.012  1.00 97.50           O  
ATOM    744  CG  LEU A  94      -3.760  24.508  -7.463  1.00 97.50           C  
ATOM    745  CD1 LEU A  94      -4.292  24.301  -8.884  1.00 97.50           C  
ATOM    746  CD2 LEU A  94      -4.640  25.540  -6.759  1.00 97.50           C  
ATOM    747  N   ILE A  95      -0.755  22.601  -5.799  1.00 97.87           N  
ATOM    748  CA  ILE A  95       0.645  22.958  -5.518  1.00 97.87           C  
ATOM    749  C   ILE A  95       1.593  22.063  -6.318  1.00 97.87           C  
ATOM    750  CB  ILE A  95       0.935  22.853  -4.003  1.00 97.87           C  
ATOM    751  O   ILE A  95       2.494  22.567  -6.983  1.00 97.87           O  
ATOM    752  CG1 ILE A  95       0.186  23.957  -3.223  1.00 97.87           C  
ATOM    753  CG2 ILE A  95       2.444  22.954  -3.704  1.00 97.87           C  
ATOM    754  CD1 ILE A  95       0.142  23.715  -1.707  1.00 97.87           C  
ATOM    755  N   ALA A  96       1.379  20.746  -6.275  1.00 97.06           N  
ATOM    756  CA  ALA A  96       2.215  19.787  -6.983  1.00 97.06           C  
ATOM    757  C   ALA A  96       2.122  19.966  -8.505  1.00 97.06           C  
ATOM    758  CB  ALA A  96       1.788  18.376  -6.567  1.00 97.06           C  
ATOM    759  O   ALA A  96       3.143  19.925  -9.187  1.00 97.06           O  
ATOM    760  N   PHE A  97       0.913  20.187  -9.031  1.00 97.28           N  
ATOM    761  CA  PHE A  97       0.687  20.391 -10.459  1.00 97.28           C  
ATOM    762  C   PHE A  97       1.323  21.687 -10.960  1.00 97.28           C  
ATOM    763  CB  PHE A  97      -0.816  20.380 -10.761  1.00 97.28           C  
ATOM    764  O   PHE A  97       2.018  21.663 -11.966  1.00 97.28           O  
ATOM    765  CG  PHE A  97      -1.120  20.593 -12.232  1.00 97.28           C  
ATOM    766  CD1 PHE A  97      -1.611  21.825 -12.700  1.00 97.28           C  
ATOM    767  CD2 PHE A  97      -0.857  19.559 -13.145  1.00 97.28           C  
ATOM    768  CE1 PHE A  97      -1.850  22.008 -14.075  1.00 97.28           C  
ATOM    769  CE2 PHE A  97      -1.092  19.737 -14.519  1.00 97.28           C  
ATOM    770  CZ  PHE A  97      -1.593  20.964 -14.984  1.00 97.28           C  
ATOM    771  N   ILE A  98       1.144  22.815 -10.271  1.00 97.02           N  
ATOM    772  CA  ILE A  98       1.764  24.089 -10.675  1.00 97.02           C  
ATOM    773  C   ILE A  98       3.287  24.018 -10.500  1.00 97.02           C  
ATOM    774  CB  ILE A  98       1.138  25.259  -9.882  1.00 97.02           C  
ATOM    775  O   ILE A  98       4.043  24.468 -11.357  1.00 97.02           O  
ATOM    776  CG1 ILE A  98      -0.356  25.413 -10.256  1.00 97.02           C  
ATOM    777  CG2 ILE A  98       1.890  26.578 -10.150  1.00 97.02           C  
ATOM    778  CD1 ILE A  98      -1.110  26.415  -9.375  1.00 97.02           C  
ATOM    779  N   GLY A  99       3.740  23.401  -9.409  1.00 95.23           N  
ATOM    780  CA  GLY A  99       5.147  23.231  -9.066  1.00 95.23           C  
ATOM    781  C   GLY A  99       5.854  22.069  -9.759  1.00 95.23           C  
ATOM    782  O   GLY A  99       6.957  21.731  -9.340  1.00 95.23           O  
ATOM    783  N   HIS A 100       5.267  21.446 -10.787  1.00 95.03           N  
ATOM    784  CA  HIS A 100       5.812  20.223 -11.392  1.00 95.03           C  
ATOM    785  C   HIS A 100       7.184  20.399 -12.060  1.00 95.03           C  
ATOM    786  CB  HIS A 100       4.814  19.622 -12.389  1.00 95.03           C  
ATOM    787  O   HIS A 100       7.832  19.397 -12.324  1.00 95.03           O  
ATOM    788  CG  HIS A 100       4.699  20.391 -13.682  1.00 95.03           C  
ATOM    789  CD2 HIS A 100       5.408  20.193 -14.838  1.00 95.03           C  
ATOM    790  ND1 HIS A 100       3.840  21.433 -13.921  1.00 95.03           N  
ATOM    791  CE1 HIS A 100       3.999  21.847 -15.182  1.00 95.03           C  
ATOM    792  NE2 HIS A 100       4.928  21.102 -15.791  1.00 95.03           N  
ATOM    793  N   ASN A 101       7.635  21.636 -12.296  1.00 94.42           N  
ATOM    794  CA  ASN A 101       8.978  21.952 -12.806  1.00 94.42           C  
ATOM    795  C   ASN A 101      10.019  22.177 -11.691  1.00 94.42           C  
ATOM    796  CB  ASN A 101       8.877  23.184 -13.721  1.00 94.42           C  
ATOM    797  O   ASN A 101      11.203  22.348 -11.969  1.00 94.42           O  
ATOM    798  CG  ASN A 101       8.067  22.903 -14.971  1.00 94.42           C  
ATOM    799  ND2 ASN A 101       7.154  23.772 -15.334  1.00 94.42           N  
ATOM    800  OD1 ASN A 101       8.227  21.902 -15.639  1.00 94.42           O  
ATOM    801  N   HIS A 102       9.608  22.186 -10.418  1.00 96.14           N  
ATOM    802  CA  HIS A 102      10.495  22.371  -9.269  1.00 96.14           C  
ATOM    803  C   HIS A 102      10.341  21.210  -8.289  1.00 96.14           C  
ATOM    804  CB  HIS A 102      10.194  23.706  -8.580  1.00 96.14           C  
ATOM    805  O   HIS A 102       9.348  21.120  -7.565  1.00 96.14           O  
ATOM    806  CG  HIS A 102      10.533  24.913  -9.412  1.00 96.14           C  
ATOM    807  CD2 HIS A 102       9.645  25.806  -9.948  1.00 96.14           C  
ATOM    808  ND1 HIS A 102      11.795  25.334  -9.770  1.00 96.14           N  
ATOM    809  CE1 HIS A 102      11.667  26.453 -10.503  1.00 96.14           C  
ATOM    810  NE2 HIS A 102      10.374  26.782 -10.629  1.00 96.14           N  
ATOM    811  N   PHE A 103      11.360  20.351  -8.209  1.00 94.84           N  
ATOM    812  CA  PHE A 103      11.292  19.099  -7.451  1.00 94.84           C  
ATOM    813  C   PHE A 103      10.843  19.297  -5.994  1.00 94.84           C  
ATOM    814  CB  PHE A 103      12.656  18.401  -7.518  1.00 94.84           C  
ATOM    815  O   PHE A 103       9.941  18.615  -5.519  1.00 94.84           O  
ATOM    816  CG  PHE A 103      12.611  17.000  -6.951  1.00 94.84           C  
ATOM    817  CD1 PHE A 103      13.146  16.720  -5.679  1.00 94.84           C  
ATOM    818  CD2 PHE A 103      11.977  15.983  -7.686  1.00 94.84           C  
ATOM    819  CE1 PHE A 103      13.025  15.427  -5.140  1.00 94.84           C  
ATOM    820  CE2 PHE A 103      11.856  14.693  -7.149  1.00 94.84           C  
ATOM    821  CZ  PHE A 103      12.367  14.422  -5.871  1.00 94.84           C  
ATOM    822  N   PHE A 104      11.388  20.294  -5.290  1.00 95.24           N  
ATOM    823  CA  PHE A 104      11.003  20.569  -3.901  1.00 95.24           C  
ATOM    824  C   PHE A 104       9.541  21.016  -3.744  1.00 95.24           C  
ATOM    825  CB  PHE A 104      11.951  21.614  -3.307  1.00 95.24           C  
ATOM    826  O   PHE A 104       8.894  20.635  -2.768  1.00 95.24           O  
ATOM    827  CG  PHE A 104      13.384  21.133  -3.199  1.00 95.24           C  
ATOM    828  CD1 PHE A 104      13.720  20.156  -2.243  1.00 95.24           C  
ATOM    829  CD2 PHE A 104      14.378  21.649  -4.052  1.00 95.24           C  
ATOM    830  CE1 PHE A 104      15.044  19.696  -2.139  1.00 95.24           C  
ATOM    831  CE2 PHE A 104      15.702  21.189  -3.948  1.00 95.24           C  
ATOM    832  CZ  PHE A 104      16.035  20.213  -2.992  1.00 95.24           C  
ATOM    833  N   ILE A 105       8.999  21.776  -4.703  1.00 97.00           N  
ATOM    834  CA  ILE A 105       7.591  22.199  -4.679  1.00 97.00           C  
ATOM    835  C   ILE A 105       6.682  20.996  -4.958  1.00 97.00           C  
ATOM    836  CB  ILE A 105       7.319  23.366  -5.659  1.00 97.00           C  
ATOM    837  O   ILE A 105       5.667  20.832  -4.281  1.00 97.00           O  
ATOM    838  CG1 ILE A 105       8.277  24.550  -5.386  1.00 97.00           C  
ATOM    839  CG2 ILE A 105       5.851  23.821  -5.525  1.00 97.00           C  
ATOM    840  CD1 ILE A 105       8.054  25.779  -6.279  1.00 97.00           C  
ATOM    841  N   LEU A 106       7.079  20.108  -5.878  1.00 96.95           N  
ATOM    842  CA  LEU A 106       6.399  18.833  -6.121  1.00 96.95           C  
ATOM    843  C   LEU A 106       6.335  17.977  -4.844  1.00 96.95           C  
ATOM    844  CB  LEU A 106       7.106  18.104  -7.281  1.00 96.95           C  
ATOM    845  O   LEU A 106       5.253  17.522  -4.466  1.00 96.95           O  
ATOM    846  CG  LEU A 106       6.612  16.669  -7.535  1.00 96.95           C  
ATOM    847  CD1 LEU A 106       5.147  16.653  -7.957  1.00 96.95           C  
ATOM    848  CD2 LEU A 106       7.449  16.014  -8.630  1.00 96.95           C  
ATOM    849  N   ILE A 107       7.463  17.800  -4.147  1.00 95.53           N  
ATOM    850  CA  ILE A 107       7.509  17.059  -2.875  1.00 95.53           C  
ATOM    851  C   ILE A 107       6.610  17.714  -1.823  1.00 95.53           C  
ATOM    852  CB  ILE A 107       8.963  16.919  -2.364  1.00 95.53           C  
ATOM    853  O   ILE A 107       5.836  17.021  -1.160  1.00 95.53           O  
ATOM    854  CG1 ILE A 107       9.863  16.079  -3.299  1.00 95.53           C  
ATOM    855  CG2 ILE A 107       8.999  16.303  -0.951  1.00 95.53           C  
ATOM    856  CD1 ILE A 107       9.301  14.710  -3.679  1.00 95.53           C  
ATOM    857  N   PHE A 108       6.658  19.041  -1.692  1.00 97.27           N  
ATOM    858  CA  PHE A 108       5.798  19.764  -0.758  1.00 97.27           C  
ATOM    859  C   PHE A 108       4.308  19.569  -1.077  1.00 97.27           C  
ATOM    860  CB  PHE A 108       6.190  21.244  -0.748  1.00 97.27           C  
ATOM    861  O   PHE A 108       3.520  19.256  -0.183  1.00 97.27           O  
ATOM    862  CG  PHE A 108       5.361  22.057   0.225  1.00 97.27           C  
ATOM    863  CD1 PHE A 108       4.392  22.956  -0.252  1.00 97.27           C  
ATOM    864  CD2 PHE A 108       5.537  21.890   1.610  1.00 97.27           C  
ATOM    865  CE1 PHE A 108       3.587  23.675   0.649  1.00 97.27           C  
ATOM    866  CE2 PHE A 108       4.739  22.614   2.513  1.00 97.27           C  
ATOM    867  CZ  PHE A 108       3.760  23.502   2.033  1.00 97.27           C  
ATOM    868  N   GLY A 109       3.923  19.652  -2.351  1.00 97.36           N  
ATOM    869  CA  GLY A 109       2.560  19.354  -2.786  1.00 97.36           C  
ATOM    870  C   GLY A 109       2.136  17.922  -2.443  1.00 97.36           C  
ATOM    871  O   GLY A 109       1.027  17.719  -1.946  1.00 97.36           O  
ATOM    872  N   ARG A 110       3.032  16.935  -2.595  1.00 95.98           N  
ATOM    873  CA  ARG A 110       2.776  15.532  -2.212  1.00 95.98           C  
ATOM    874  C   ARG A 110       2.623  15.336  -0.705  1.00 95.98           C  
ATOM    875  CB  ARG A 110       3.868  14.608  -2.782  1.00 95.98           C  
ATOM    876  O   ARG A 110       1.751  14.566  -0.306  1.00 95.98           O  
ATOM    877  CG  ARG A 110       3.782  14.441  -4.309  1.00 95.98           C  
ATOM    878  CD  ARG A 110       2.548  13.659  -4.798  1.00 95.98           C  
ATOM    879  NE  ARG A 110       2.650  12.208  -4.532  1.00 95.98           N  
ATOM    880  NH1 ARG A 110       0.481  11.587  -5.068  1.00 95.98           N  
ATOM    881  NH2 ARG A 110       1.984  10.026  -4.710  1.00 95.98           N  
ATOM    882  CZ  ARG A 110       1.711  11.297  -4.757  1.00 95.98           C  
ATOM    883  N   LEU A 111       3.381  16.057   0.126  1.00 96.01           N  
ATOM    884  CA  LEU A 111       3.178  16.072   1.583  1.00 96.01           C  
ATOM    885  C   LEU A 111       1.771  16.580   1.929  1.00 96.01           C  
ATOM    886  CB  LEU A 111       4.237  16.957   2.277  1.00 96.01           C  
ATOM    887  O   LEU A 111       1.026  15.919   2.648  1.00 96.01           O  
ATOM    888  CG  LEU A 111       5.674  16.412   2.277  1.00 96.01           C  
ATOM    889  CD1 LEU A 111       6.656  17.481   2.754  1.00 96.01           C  
ATOM    890  CD2 LEU A 111       5.833  15.220   3.219  1.00 96.01           C  
ATOM    891  N   VAL A 112       1.373  17.734   1.384  1.00 97.43           N  
ATOM    892  CA  VAL A 112       0.044  18.319   1.642  1.00 97.43           C  
ATOM    893  C   VAL A 112      -1.068  17.388   1.144  1.00 97.43           C  
ATOM    894  CB  VAL A 112      -0.061  19.717   1.000  1.00 97.43           C  
ATOM    895  O   VAL A 112      -2.070  17.176   1.832  1.00 97.43           O  
ATOM    896  CG1 VAL A 112      -1.445  20.344   1.206  1.00 97.43           C  
ATOM    897  CG2 VAL A 112       0.955  20.694   1.606  1.00 97.43           C  
ATOM    898  N   GLN A 113      -0.871  16.772  -0.022  1.00 96.37           N  
ATOM    899  CA  GLN A 113      -1.831  15.846  -0.610  1.00 96.37           C  
ATOM    900  C   GLN A 113      -1.989  14.563   0.217  1.00 96.37           C  
ATOM    901  CB  GLN A 113      -1.399  15.541  -2.043  1.00 96.37           C  
ATOM    902  O   GLN A 113      -3.115  14.081   0.366  1.00 96.37           O  
ATOM    903  CG  GLN A 113      -2.505  14.887  -2.878  1.00 96.37           C  
ATOM    904  CD  GLN A 113      -1.931  14.491  -4.226  1.00 96.37           C  
ATOM    905  NE2 GLN A 113      -2.342  15.062  -5.327  1.00 96.37           N  
ATOM    906  OE1 GLN A 113      -1.049  13.655  -4.291  1.00 96.37           O  
ATOM    907  N   GLY A 114      -0.903  14.031   0.788  1.00 95.16           N  
ATOM    908  CA  GLY A 114      -0.949  12.881   1.696  1.00 95.16           C  
ATOM    909  C   GLY A 114      -1.705  13.200   2.986  1.00 95.16           C  
ATOM    910  O   GLY A 114      -2.608  12.447   3.359  1.00 95.16           O  
ATOM    911  N   VAL A 115      -1.454  14.369   3.597  1.00 95.69           N  
ATOM    912  CA  VAL A 115      -2.232  14.857   4.758  1.00 95.69           C  
ATOM    913  C   VAL A 115      -3.722  14.974   4.430  1.00 95.69           C  
ATOM    914  CB  VAL A 115      -1.730  16.225   5.277  1.00 95.69           C  
ATOM    915  O   VAL A 115      -4.557  14.660   5.270  1.00 95.69           O  
ATOM    916  CG1 VAL A 115      -2.571  16.751   6.453  1.00 95.69           C  
ATOM    917  CG2 VAL A 115      -0.292  16.155   5.797  1.00 95.69           C  
ATOM    918  N   GLY A 116      -4.097  15.427   3.235  1.00 95.90           N  
ATOM    919  CA  GLY A 116      -5.508  15.508   2.853  1.00 95.90           C  
ATOM    920  C   GLY A 116      -6.148  14.140   2.607  1.00 95.90           C  
ATOM    921  O   GLY A 116      -7.198  13.819   3.166  1.00 95.90           O  
ATOM    922  N   SER A 117      -5.489  13.317   1.794  1.00 95.04           N  
ATOM    923  CA  SER A 117      -6.039  12.051   1.288  1.00 95.04           C  
ATOM    924  C   SER A 117      -6.180  10.990   2.381  1.00 95.04           C  
ATOM    925  CB  SER A 117      -5.188  11.527   0.127  1.00 95.04           C  
ATOM    926  O   SER A 117      -7.085  10.160   2.320  1.00 95.04           O  
ATOM    927  OG  SER A 117      -5.014  12.551  -0.839  1.00 95.04           O  
ATOM    928  N   ALA A 118      -5.368  11.064   3.439  1.00 92.98           N  
ATOM    929  CA  ALA A 118      -5.461  10.176   4.597  1.00 92.98           C  
ATOM    930  C   ALA A 118      -6.815  10.219   5.324  1.00 92.98           C  
ATOM    931  CB  ALA A 118      -4.384  10.614   5.571  1.00 92.98           C  
ATOM    932  O   ALA A 118      -7.192   9.281   6.033  1.00 92.98           O  
ATOM    933  N   ALA A 119      -7.564  11.313   5.154  1.00 93.56           N  
ATOM    934  CA  ALA A 119      -8.903  11.447   5.707  1.00 93.56           C  
ATOM    935  C   ALA A 119      -9.858  10.393   5.134  1.00 93.56           C  
ATOM    936  CB  ALA A 119      -9.404  12.861   5.399  1.00 93.56           C  
ATOM    937  O   ALA A 119     -10.775   9.960   5.829  1.00 93.56           O  
ATOM    938  N   PHE A 120      -9.662   9.968   3.885  1.00 92.60           N  
ATOM    939  CA  PHE A 120     -10.613   9.112   3.183  1.00 92.60           C  
ATOM    940  C   PHE A 120     -10.674   7.706   3.786  1.00 92.60           C  
ATOM    941  CB  PHE A 120     -10.359   9.131   1.665  1.00 92.60           C  
ATOM    942  O   PHE A 120     -11.718   7.378   4.355  1.00 92.60           O  
ATOM    943  CG  PHE A 120     -10.229  10.503   1.024  1.00 92.60           C  
ATOM    944  CD1 PHE A 120     -10.809  11.651   1.599  1.00 92.60           C  
ATOM    945  CD2 PHE A 120      -9.480  10.641  -0.160  1.00 92.60           C  
ATOM    946  CE1 PHE A 120     -10.609  12.910   1.013  1.00 92.60           C  
ATOM    947  CE2 PHE A 120      -9.329  11.891  -0.778  1.00 92.60           C  
ATOM    948  CZ  PHE A 120      -9.891  13.030  -0.188  1.00 92.60           C  
ATOM    949  N   PRO A 121      -9.607   6.880   3.763  1.00 86.54           N  
ATOM    950  CA  PRO A 121      -9.697   5.511   4.270  1.00 86.54           C  
ATOM    951  C   PRO A 121     -10.080   5.479   5.752  1.00 86.54           C  
ATOM    952  CB  PRO A 121      -8.315   4.894   4.027  1.00 86.54           C  
ATOM    953  O   PRO A 121     -10.899   4.659   6.161  1.00 86.54           O  
ATOM    954  CG  PRO A 121      -7.378   6.099   4.017  1.00 86.54           C  
ATOM    955  CD  PRO A 121      -8.236   7.167   3.347  1.00 86.54           C  
ATOM    956  N   SER A 122      -9.552   6.414   6.545  1.00 85.33           N  
ATOM    957  CA  SER A 122      -9.817   6.484   7.979  1.00 85.33           C  
ATOM    958  C   SER A 122     -11.281   6.818   8.280  1.00 85.33           C  
ATOM    959  CB  SER A 122      -8.873   7.516   8.596  1.00 85.33           C  
ATOM    960  O   SER A 122     -11.993   6.058   8.941  1.00 85.33           O  
ATOM    961  OG  SER A 122      -8.899   7.389   9.992  1.00 85.33           O  
ATOM    962  N   LEU A 123     -11.787   7.930   7.741  1.00 88.36           N  
ATOM    963  CA  LEU A 123     -13.118   8.419   8.090  1.00 88.36           C  
ATOM    964  C   LEU A 123     -14.230   7.617   7.414  1.00 88.36           C  
ATOM    965  CB  LEU A 123     -13.231   9.908   7.748  1.00 88.36           C  
ATOM    966  O   LEU A 123     -15.297   7.467   8.006  1.00 88.36           O  
ATOM    967  CG  LEU A 123     -12.205  10.801   8.468  1.00 88.36           C  
ATOM    968  CD1 LEU A 123     -12.328  12.224   7.941  1.00 88.36           C  
ATOM    969  CD2 LEU A 123     -12.405  10.821   9.983  1.00 88.36           C  
ATOM    970  N   ILE A 124     -14.003   7.069   6.217  1.00 88.11           N  
ATOM    971  CA  ILE A 124     -14.988   6.221   5.528  1.00 88.11           C  
ATOM    972  C   ILE A 124     -15.308   4.988   6.374  1.00 88.11           C  
ATOM    973  CB  ILE A 124     -14.480   5.849   4.116  1.00 88.11           C  
ATOM    974  O   ILE A 124     -16.486   4.676   6.576  1.00 88.11           O  
ATOM    975  CG1 ILE A 124     -14.509   7.115   3.232  1.00 88.11           C  
ATOM    976  CG2 ILE A 124     -15.326   4.732   3.479  1.00 88.11           C  
ATOM    977  CD1 ILE A 124     -13.757   6.985   1.911  1.00 88.11           C  
ATOM    978  N   MET A 125     -14.283   4.344   6.943  1.00 79.99           N  
ATOM    979  CA  MET A 125     -14.471   3.200   7.837  1.00 79.99           C  
ATOM    980  C   MET A 125     -15.298   3.581   9.069  1.00 79.99           C  
ATOM    981  CB  MET A 125     -13.108   2.622   8.248  1.00 79.99           C  
ATOM    982  O   MET A 125     -16.250   2.880   9.419  1.00 79.99           O  
ATOM    983  CG  MET A 125     -12.365   1.969   7.077  1.00 79.99           C  
ATOM    984  SD  MET A 125     -13.172   0.508   6.377  1.00 79.99           S  
ATOM    985  CE  MET A 125     -11.902  -0.014   5.197  1.00 79.99           C  
ATOM    986  N   VAL A 126     -15.009   4.735   9.680  1.00 79.88           N  
ATOM    987  CA  VAL A 126     -15.760   5.238  10.842  1.00 79.88           C  
ATOM    988  C   VAL A 126     -17.217   5.556  10.483  1.00 79.88           C  
ATOM    989  CB  VAL A 126     -15.062   6.466  11.461  1.00 79.88           C  
ATOM    990  O   VAL A 126     -18.125   5.210  11.243  1.00 79.88           O  
ATOM    991  CG1 VAL A 126     -15.835   6.992  12.677  1.00 79.88           C  
ATOM    992  CG2 VAL A 126     -13.651   6.123  11.952  1.00 79.88           C  
ATOM    993  N   VAL A 127     -17.479   6.178   9.328  1.00 83.81           N  
ATOM    994  CA  VAL A 127     -18.849   6.487   8.876  1.00 83.81           C  
ATOM    995  C   VAL A 127     -19.656   5.209   8.683  1.00 83.81           C  
ATOM    996  CB  VAL A 127     -18.862   7.315   7.574  1.00 83.81           C  
ATOM    997  O   VAL A 127     -20.802   5.141   9.136  1.00 83.81           O  
ATOM    998  CG1 VAL A 127     -20.285   7.503   7.029  1.00 83.81           C  
ATOM    999  CG2 VAL A 127     -18.327   8.723   7.821  1.00 83.81           C  
ATOM   1000  N   VAL A 128     -19.068   4.194   8.048  1.00 81.22           N  
ATOM   1001  CA  VAL A 128     -19.721   2.893   7.865  1.00 81.22           C  
ATOM   1002  C   VAL A 128     -20.006   2.246   9.218  1.00 81.22           C  
ATOM   1003  CB  VAL A 128     -18.881   1.975   6.965  1.00 81.22           C  
ATOM   1004  O   VAL A 128     -21.140   1.842   9.474  1.00 81.22           O  
ATOM   1005  CG1 VAL A 128     -19.417   0.535   6.926  1.00 81.22           C  
ATOM   1006  CG2 VAL A 128     -18.861   2.519   5.535  1.00 81.22           C  
ATOM   1007  N   ALA A 129     -19.021   2.208  10.114  1.00 75.04           N  
ATOM   1008  CA  ALA A 129     -19.168   1.584  11.424  1.00 75.04           C  
ATOM   1009  C   ALA A 129     -20.242   2.260  12.300  1.00 75.04           C  
ATOM   1010  CB  ALA A 129     -17.797   1.586  12.107  1.00 75.04           C  
ATOM   1011  O   ALA A 129     -21.011   1.569  12.968  1.00 75.04           O  
ATOM   1012  N   ARG A 130     -20.330   3.599  12.288  1.00 76.95           N  
ATOM   1013  CA  ARG A 130     -21.253   4.357  13.158  1.00 76.95           C  
ATOM   1014  C   ARG A 130     -22.668   4.491  12.601  1.00 76.95           C  
ATOM   1015  CB  ARG A 130     -20.667   5.744  13.470  1.00 76.95           C  
ATOM   1016  O   ARG A 130     -23.624   4.475  13.371  1.00 76.95           O  
ATOM   1017  CG  ARG A 130     -19.443   5.655  14.393  1.00 76.95           C  
ATOM   1018  CD  ARG A 130     -18.941   7.050  14.788  1.00 76.95           C  
ATOM   1019  NE  ARG A 130     -17.803   6.952  15.718  1.00 76.95           N  
ATOM   1020  NH1 ARG A 130     -17.152   9.161  15.793  1.00 76.95           N  
ATOM   1021  NH2 ARG A 130     -15.983   7.589  16.874  1.00 76.95           N  
ATOM   1022  CZ  ARG A 130     -16.988   7.912  16.125  1.00 76.95           C  
ATOM   1023  N   ASN A 131     -22.818   4.636  11.285  1.00 77.66           N  
ATOM   1024  CA  ASN A 131     -24.107   4.999  10.682  1.00 77.66           C  
ATOM   1025  C   ASN A 131     -24.819   3.826   9.998  1.00 77.66           C  
ATOM   1026  CB  ASN A 131     -23.894   6.176   9.717  1.00 77.66           C  
ATOM   1027  O   ASN A 131     -25.993   3.943   9.639  1.00 77.66           O  
ATOM   1028  CG  ASN A 131     -23.381   7.428  10.405  1.00 77.66           C  
ATOM   1029  ND2 ASN A 131     -22.749   8.311   9.672  1.00 77.66           N  
ATOM   1030  OD1 ASN A 131     -23.559   7.667  11.585  1.00 77.66           O  
ATOM   1031  N   ILE A 132     -24.132   2.699   9.791  1.00 74.03           N  
ATOM   1032  CA  ILE A 132     -24.694   1.520   9.129  1.00 74.03           C  
ATOM   1033  C   ILE A 132     -24.936   0.434  10.171  1.00 74.03           C  
ATOM   1034  CB  ILE A 132     -23.810   1.056   7.945  1.00 74.03           C  
ATOM   1035  O   ILE A 132     -24.040   0.055  10.917  1.00 74.03           O  
ATOM   1036  CG1 ILE A 132     -23.481   2.284   7.051  1.00 74.03           C  
ATOM   1037  CG2 ILE A 132     -24.476  -0.135   7.227  1.00 74.03           C  
ATOM   1038  CD1 ILE A 132     -22.921   2.016   5.647  1.00 74.03           C  
ATOM   1039  N   THR A 133     -26.156  -0.106  10.203  1.00 76.64           N  
ATOM   1040  CA  THR A 133     -26.518  -1.239  11.071  1.00 76.64           C  
ATOM   1041  C   THR A 133     -25.559  -2.413  10.861  1.00 76.64           C  
ATOM   1042  CB  THR A 133     -27.942  -1.729  10.750  1.00 76.64           C  
ATOM   1043  O   THR A 133     -25.342  -2.770   9.699  1.00 76.64           O  
ATOM   1044  CG2 THR A 133     -29.013  -0.710  11.133  1.00 76.64           C  
ATOM   1045  OG1 THR A 133     -28.060  -1.987   9.361  1.00 76.64           O  
ATOM   1046  N   ARG A 134     -25.080  -3.072  11.933  1.00 72.89           N  
ATOM   1047  CA  ARG A 134     -24.132  -4.216  11.876  1.00 72.89           C  
ATOM   1048  C   ARG A 134     -24.468  -5.227  10.765  1.00 72.89           C  
ATOM   1049  CB  ARG A 134     -24.025  -4.929  13.251  1.00 72.89           C  
ATOM   1050  O   ARG A 134     -23.616  -5.554   9.948  1.00 72.89           O  
ATOM   1051  CG  ARG A 134     -23.195  -4.189  14.329  1.00 72.89           C  
ATOM   1052  CD  ARG A 134     -22.913  -5.096  15.555  1.00 72.89           C  
ATOM   1053  NE  ARG A 134     -22.113  -4.439  16.621  1.00 72.89           N  
ATOM   1054  NH1 ARG A 134     -21.532  -6.303  17.908  1.00 72.89           N  
ATOM   1055  NH2 ARG A 134     -20.829  -4.332  18.527  1.00 72.89           N  
ATOM   1056  CZ  ARG A 134     -21.511  -5.024  17.667  1.00 72.89           C  
ATOM   1057  N   LYS A 135     -25.747  -5.606  10.620  1.00 75.53           N  
ATOM   1058  CA  LYS A 135     -26.242  -6.549   9.587  1.00 75.53           C  
ATOM   1059  C   LYS A 135     -25.969  -6.134   8.127  1.00 75.53           C  
ATOM   1060  CB  LYS A 135     -27.754  -6.795   9.805  1.00 75.53           C  
ATOM   1061  O   LYS A 135     -26.003  -6.973   7.237  1.00 75.53           O  
ATOM   1062  CG  LYS A 135     -28.080  -8.294   9.905  1.00 75.53           C  
ATOM   1063  CD  LYS A 135     -29.583  -8.554  10.113  1.00 75.53           C  
ATOM   1064  CE  LYS A 135     -29.820 -10.057  10.346  1.00 75.53           C  
ATOM   1065  NZ  LYS A 135     -31.250 -10.397  10.581  1.00 75.53           N  
ATOM   1066  N   LYS A 136     -25.750  -4.842   7.861  1.00 79.27           N  
ATOM   1067  CA  LYS A 136     -25.473  -4.275   6.527  1.00 79.27           C  
ATOM   1068  C   LYS A 136     -24.028  -3.799   6.359  1.00 79.27           C  
ATOM   1069  CB  LYS A 136     -26.444  -3.124   6.223  1.00 79.27           C  
ATOM   1070  O   LYS A 136     -23.652  -3.469   5.237  1.00 79.27           O  
ATOM   1071  CG  LYS A 136     -27.899  -3.586   6.080  1.00 79.27           C  
ATOM   1072  CD  LYS A 136     -28.782  -2.382   5.736  1.00 79.27           C  
ATOM   1073  CE  LYS A 136     -30.246  -2.813   5.632  1.00 79.27           C  
ATOM   1074  NZ  LYS A 136     -31.125  -1.634   5.455  1.00 79.27           N  
ATOM   1075  N   GLN A 137     -23.232  -3.766   7.431  1.00 74.93           N  
ATOM   1076  CA  GLN A 137     -21.846  -3.294   7.380  1.00 74.93           C  
ATOM   1077  C   GLN A 137     -20.994  -4.162   6.459  1.00 74.93           C  
ATOM   1078  CB  GLN A 137     -21.236  -3.264   8.783  1.00 74.93           C  
ATOM   1079  O   GLN A 137     -20.291  -3.611   5.624  1.00 74.93           O  
ATOM   1080  CG  GLN A 137     -21.757  -2.081   9.606  1.00 74.93           C  
ATOM   1081  CD  GLN A 137     -21.178  -2.049  11.014  1.00 74.93           C  
ATOM   1082  NE2 GLN A 137     -21.532  -1.065  11.802  1.00 74.93           N  
ATOM   1083  OE1 GLN A 137     -20.451  -2.925  11.443  1.00 74.93           O  
ATOM   1084  N   GLY A 138     -21.141  -5.492   6.507  1.00 72.15           N  
ATOM   1085  CA  GLY A 138     -20.421  -6.392   5.599  1.00 72.15           C  
ATOM   1086  C   GLY A 138     -20.661  -6.066   4.120  1.00 72.15           C  
ATOM   1087  O   GLY A 138     -19.715  -5.985   3.346  1.00 72.15           O  
ATOM   1088  N   LYS A 139     -21.909  -5.763   3.732  1.00 78.53           N  
ATOM   1089  CA  LYS A 139     -22.230  -5.351   2.354  1.00 78.53           C  
ATOM   1090  C   LYS A 139     -21.626  -3.987   2.000  1.00 78.53           C  
ATOM   1091  CB  LYS A 139     -23.752  -5.392   2.128  1.00 78.53           C  
ATOM   1092  O   LYS A 139     -21.175  -3.805   0.875  1.00 78.53           O  
ATOM   1093  CG  LYS A 139     -24.102  -5.170   0.646  1.00 78.53           C  
ATOM   1094  CD  LYS A 139     -25.585  -5.422   0.340  1.00 78.53           C  
ATOM   1095  CE  LYS A 139     -25.802  -5.241  -1.170  1.00 78.53           C  
ATOM   1096  NZ  LYS A 139     -27.139  -5.706  -1.624  1.00 78.53           N  
ATOM   1097  N   ALA A 140     -21.622  -3.038   2.937  1.00 79.95           N  
ATOM   1098  CA  ALA A 140     -21.030  -1.719   2.721  1.00 79.95           C  
ATOM   1099  C   ALA A 140     -19.501  -1.794   2.590  1.00 79.95           C  
ATOM   1100  CB  ALA A 140     -21.466  -0.785   3.855  1.00 79.95           C  
ATOM   1101  O   ALA A 140     -18.955  -1.273   1.623  1.00 79.95           O  
ATOM   1102  N   PHE A 141     -18.827  -2.494   3.507  1.00 78.51           N  
ATOM   1103  CA  PHE A 141     -17.386  -2.731   3.445  1.00 78.51           C  
ATOM   1104  C   PHE A 141     -16.994  -3.530   2.206  1.00 78.51           C  
ATOM   1105  CB  PHE A 141     -16.908  -3.459   4.709  1.00 78.51           C  
ATOM   1106  O   PHE A 141     -16.026  -3.168   1.552  1.00 78.51           O  
ATOM   1107  CG  PHE A 141     -16.913  -2.623   5.975  1.00 78.51           C  
ATOM   1108  CD1 PHE A 141     -16.283  -1.364   5.994  1.00 78.51           C  
ATOM   1109  CD2 PHE A 141     -17.484  -3.130   7.158  1.00 78.51           C  
ATOM   1110  CE1 PHE A 141     -16.250  -0.612   7.180  1.00 78.51           C  
ATOM   1111  CE2 PHE A 141     -17.429  -2.383   8.350  1.00 78.51           C  
ATOM   1112  CZ  PHE A 141     -16.809  -1.124   8.360  1.00 78.51           C  
ATOM   1113  N   GLY A 142     -17.767  -4.554   1.832  1.00 78.20           N  
ATOM   1114  CA  GLY A 142     -17.529  -5.308   0.601  1.00 78.20           C  
ATOM   1115  C   GLY A 142     -17.620  -4.429  -0.647  1.00 78.20           C  
ATOM   1116  O   GLY A 142     -16.767  -4.514  -1.526  1.00 78.20           O  
ATOM   1117  N   PHE A 143     -18.606  -3.528  -0.708  1.00 85.40           N  
ATOM   1118  CA  PHE A 143     -18.746  -2.600  -1.831  1.00 85.40           C  
ATOM   1119  C   PHE A 143     -17.603  -1.575  -1.880  1.00 85.40           C  
ATOM   1120  CB  PHE A 143     -20.125  -1.933  -1.768  1.00 85.40           C  
ATOM   1121  O   PHE A 143     -16.993  -1.396  -2.930  1.00 85.40           O  
ATOM   1122  CG  PHE A 143     -20.506  -1.229  -3.053  1.00 85.40           C  
ATOM   1123  CD1 PHE A 143     -20.517   0.175  -3.122  1.00 85.40           C  
ATOM   1124  CD2 PHE A 143     -20.824  -1.986  -4.196  1.00 85.40           C  
ATOM   1125  CE1 PHE A 143     -20.832   0.822  -4.331  1.00 85.40           C  
ATOM   1126  CE2 PHE A 143     -21.147  -1.341  -5.403  1.00 85.40           C  
ATOM   1127  CZ  PHE A 143     -21.146   0.063  -5.472  1.00 85.40           C  
ATOM   1128  N   ILE A 144     -17.251  -0.968  -0.741  1.00 85.86           N  
ATOM   1129  CA  ILE A 144     -16.114  -0.038  -0.642  1.00 85.86           C  
ATOM   1130  C   ILE A 144     -14.806  -0.741  -1.011  1.00 85.86           C  
ATOM   1131  CB  ILE A 144     -16.046   0.581   0.771  1.00 85.86           C  
ATOM   1132  O   ILE A 144     -14.050  -0.219  -1.820  1.00 85.86           O  
ATOM   1133  CG1 ILE A 144     -17.222   1.563   0.958  1.00 85.86           C  
ATOM   1134  CG2 ILE A 144     -14.712   1.317   1.011  1.00 85.86           C  
ATOM   1135  CD1 ILE A 144     -17.511   1.857   2.429  1.00 85.86           C  
ATOM   1136  N   GLY A 145     -14.563  -1.938  -0.475  1.00 83.57           N  
ATOM   1137  CA  GLY A 145     -13.378  -2.736  -0.782  1.00 83.57           C  
ATOM   1138  C   GLY A 145     -13.278  -3.092  -2.265  1.00 83.57           C  
ATOM   1139  O   GLY A 145     -12.193  -3.033  -2.830  1.00 83.57           O  
ATOM   1140  N   SER A 146     -14.408  -3.369  -2.923  1.00 86.49           N  
ATOM   1141  CA  SER A 146     -14.443  -3.617  -4.373  1.00 86.49           C  
ATOM   1142  C   SER A 146     -14.042  -2.375  -5.174  1.00 86.49           C  
ATOM   1143  CB  SER A 146     -15.839  -4.062  -4.820  1.00 86.49           C  
ATOM   1144  O   SER A 146     -13.282  -2.473  -6.132  1.00 86.49           O  
ATOM   1145  OG  SER A 146     -16.273  -5.210  -4.116  1.00 86.49           O  
ATOM   1146  N   ILE A 147     -14.525  -1.197  -4.769  1.00 91.02           N  
ATOM   1147  CA  ILE A 147     -14.179   0.079  -5.409  1.00 91.02           C  
ATOM   1148  C   ILE A 147     -12.715   0.456  -5.163  1.00 91.02           C  
ATOM   1149  CB  ILE A 147     -15.149   1.176  -4.924  1.00 91.02           C  
ATOM   1150  O   ILE A 147     -12.056   0.967  -6.066  1.00 91.02           O  
ATOM   1151  CG1 ILE A 147     -16.593   0.923  -5.413  1.00 91.02           C  
ATOM   1152  CG2 ILE A 147     -14.680   2.570  -5.357  1.00 91.02           C  
ATOM   1153  CD1 ILE A 147     -16.813   1.037  -6.928  1.00 91.02           C  
ATOM   1154  N   VAL A 148     -12.198   0.171  -3.968  1.00 89.68           N  
ATOM   1155  CA  VAL A 148     -10.778   0.328  -3.644  1.00 89.68           C  
ATOM   1156  C   VAL A 148      -9.923  -0.568  -4.541  1.00 89.68           C  
ATOM   1157  CB  VAL A 148     -10.533   0.063  -2.147  1.00 89.68           C  
ATOM   1158  O   VAL A 148      -9.055  -0.056  -5.236  1.00 89.68           O  
ATOM   1159  CG1 VAL A 148      -9.056  -0.144  -1.824  1.00 89.68           C  
ATOM   1160  CG2 VAL A 148     -11.054   1.242  -1.315  1.00 89.68           C  
ATOM   1161  N   ALA A 149     -10.222  -1.867  -4.630  1.00 86.29           N  
ATOM   1162  CA  ALA A 149      -9.477  -2.786  -5.495  1.00 86.29           C  
ATOM   1163  C   ALA A 149      -9.527  -2.365  -6.976  1.00 86.29           C  
ATOM   1164  CB  ALA A 149     -10.053  -4.194  -5.302  1.00 86.29           C  
ATOM   1165  O   ALA A 149      -8.532  -2.457  -7.697  1.00 86.29           O  
ATOM   1166  N   LEU A 150     -10.676  -1.850  -7.427  1.00 89.35           N  
ATOM   1167  CA  LEU A 150     -10.821  -1.306  -8.773  1.00 89.35           C  
ATOM   1168  C   LEU A 150      -9.916  -0.083  -8.995  1.00 89.35           C  
ATOM   1169  CB  LEU A 150     -12.304  -0.975  -9.015  1.00 89.35           C  
ATOM   1170  O   LEU A 150      -9.255   0.000 -10.027  1.00 89.35           O  
ATOM   1171  CG  LEU A 150     -12.604  -0.515 -10.450  1.00 89.35           C  
ATOM   1172  CD1 LEU A 150     -12.417  -1.643 -11.466  1.00 89.35           C  
ATOM   1173  CD2 LEU A 150     -14.044  -0.009 -10.539  1.00 89.35           C  
ATOM   1174  N   GLY A 151      -9.872   0.853  -8.044  1.00 92.39           N  
ATOM   1175  CA  GLY A 151      -9.012   2.037  -8.118  1.00 92.39           C  
ATOM   1176  C   GLY A 151      -7.522   1.699  -8.055  1.00 92.39           C  
ATOM   1177  O   GLY A 151      -6.754   2.210  -8.869  1.00 92.39           O  
ATOM   1178  N   GLU A 152      -7.127   0.794  -7.154  1.00 89.17           N  
ATOM   1179  CA  GLU A 152      -5.747   0.306  -7.038  1.00 89.17           C  
ATOM   1180  C   GLU A 152      -5.273  -0.307  -8.352  1.00 89.17           C  
ATOM   1181  CB  GLU A 152      -5.625  -0.765  -5.938  1.00 89.17           C  
ATOM   1182  O   GLU A 152      -4.156  -0.040  -8.800  1.00 89.17           O  
ATOM   1183  CG  GLU A 152      -5.645  -0.193  -4.513  1.00 89.17           C  
ATOM   1184  CD  GLU A 152      -5.593  -1.276  -3.415  1.00 89.17           C  
ATOM   1185  OE1 GLU A 152      -5.726  -0.916  -2.222  1.00 89.17           O  
ATOM   1186  OE2 GLU A 152      -5.490  -2.482  -3.746  1.00 89.17           O  
ATOM   1187  N   GLY A 153      -6.125  -1.107  -8.996  1.00 87.84           N  
ATOM   1188  CA  GLY A 153      -5.711  -1.758 -10.220  1.00 87.84           C  
ATOM   1189  C   GLY A 153      -5.840  -0.919 -11.480  1.00 87.84           C  
ATOM   1190  O   GLY A 153      -4.963  -1.030 -12.327  1.00 87.84           O  
ATOM   1191  N   LEU A 154      -6.820  -0.018 -11.589  1.00 92.49           N  
ATOM   1192  CA  LEU A 154      -6.870   0.943 -12.700  1.00 92.49           C  
ATOM   1193  C   LEU A 154      -5.766   2.005 -12.616  1.00 92.49           C  
ATOM   1194  CB  LEU A 154      -8.250   1.620 -12.759  1.00 92.49           C  
ATOM   1195  O   LEU A 154      -5.383   2.549 -13.652  1.00 92.49           O  
ATOM   1196  CG  LEU A 154      -9.386   0.724 -13.281  1.00 92.49           C  
ATOM   1197  CD1 LEU A 154     -10.715   1.461 -13.118  1.00 92.49           C  
ATOM   1198  CD2 LEU A 154      -9.249   0.407 -14.773  1.00 92.49           C  
ATOM   1199  N   GLY A 155      -5.237   2.287 -11.421  1.00 93.96           N  
ATOM   1200  CA  GLY A 155      -4.214   3.308 -11.189  1.00 93.96           C  
ATOM   1201  C   GLY A 155      -3.019   3.222 -12.141  1.00 93.96           C  
ATOM   1202  O   GLY A 155      -2.787   4.181 -12.874  1.00 93.96           O  
ATOM   1203  N   PRO A 156      -2.292   2.095 -12.213  1.00 93.38           N  
ATOM   1204  CA  PRO A 156      -1.158   1.940 -13.123  1.00 93.38           C  
ATOM   1205  C   PRO A 156      -1.524   2.099 -14.602  1.00 93.38           C  
ATOM   1206  CB  PRO A 156      -0.601   0.543 -12.835  1.00 93.38           C  
ATOM   1207  O   PRO A 156      -0.746   2.671 -15.362  1.00 93.38           O  
ATOM   1208  CG  PRO A 156      -0.992   0.319 -11.374  1.00 93.38           C  
ATOM   1209  CD  PRO A 156      -2.354   0.985 -11.282  1.00 93.38           C  
ATOM   1210  N   SER A 157      -2.709   1.639 -15.011  1.00 94.72           N  
ATOM   1211  CA  SER A 157      -3.173   1.756 -16.397  1.00 94.72           C  
ATOM   1212  C   SER A 157      -3.464   3.213 -16.774  1.00 94.72           C  
ATOM   1213  CB  SER A 157      -4.399   0.861 -16.607  1.00 94.72           C  
ATOM   1214  O   SER A 157      -2.884   3.743 -17.723  1.00 94.72           O  
ATOM   1215  OG  SER A 157      -4.933   1.030 -17.900  1.00 94.72           O  
ATOM   1216  N   ILE A 158      -4.283   3.900 -15.971  1.00 95.59           N  
ATOM   1217  CA  ILE A 158      -4.588   5.329 -16.148  1.00 95.59           C  
ATOM   1218  C   ILE A 158      -3.300   6.159 -16.062  1.00 95.59           C  
ATOM   1219  CB  ILE A 158      -5.642   5.773 -15.104  1.00 95.59           C  
ATOM   1220  O   ILE A 158      -3.069   7.035 -16.897  1.00 95.59           O  
ATOM   1221  CG1 ILE A 158      -6.995   5.079 -15.396  1.00 95.59           C  
ATOM   1222  CG2 ILE A 158      -5.813   7.304 -15.103  1.00 95.59           C  
ATOM   1223  CD1 ILE A 158      -8.069   5.293 -14.321  1.00 95.59           C  
ATOM   1224  N   GLY A 159      -2.442   5.835 -15.092  1.00 95.24           N  
ATOM   1225  CA  GLY A 159      -1.118   6.415 -14.897  1.00 95.24           C  
ATOM   1226  C   GLY A 159      -0.265   6.345 -16.159  1.00 95.24           C  
ATOM   1227  O   GLY A 159       0.223   7.366 -16.640  1.00 95.24           O  
ATOM   1228  N   GLY A 160      -0.142   5.145 -16.729  1.00 95.61           N  
ATOM   1229  CA  GLY A 160       0.689   4.895 -17.901  1.00 95.61           C  
ATOM   1230  C   GLY A 160       0.169   5.603 -19.149  1.00 95.61           C  
ATOM   1231  O   GLY A 160       0.959   6.183 -19.891  1.00 95.61           O  
ATOM   1232  N   ILE A 161      -1.149   5.598 -19.368  1.00 96.75           N  
ATOM   1233  CA  ILE A 161      -1.778   6.259 -20.522  1.00 96.75           C  
ATOM   1234  C   ILE A 161      -1.568   7.776 -20.455  1.00 96.75           C  
ATOM   1235  CB  ILE A 161      -3.276   5.879 -20.609  1.00 96.75           C  
ATOM   1236  O   ILE A 161      -1.057   8.366 -21.407  1.00 96.75           O  
ATOM   1237  CG1 ILE A 161      -3.410   4.380 -20.961  1.00 96.75           C  
ATOM   1238  CG2 ILE A 161      -4.039   6.723 -21.650  1.00 96.75           C  
ATOM   1239  CD1 ILE A 161      -4.835   3.828 -20.828  1.00 96.75           C  
ATOM   1240  N   ILE A 162      -1.926   8.414 -19.337  1.00 96.94           N  
ATOM   1241  CA  ILE A 162      -1.826   9.877 -19.209  1.00 96.94           C  
ATOM   1242  C   ILE A 162      -0.363  10.326 -19.270  1.00 96.94           C  
ATOM   1243  CB  ILE A 162      -2.513  10.353 -17.913  1.00 96.94           C  
ATOM   1244  O   ILE A 162      -0.057  11.302 -19.955  1.00 96.94           O  
ATOM   1245  CG1 ILE A 162      -4.039  10.131 -17.998  1.00 96.94           C  
ATOM   1246  CG2 ILE A 162      -2.189  11.831 -17.601  1.00 96.94           C  
ATOM   1247  CD1 ILE A 162      -4.782  10.405 -16.683  1.00 96.94           C  
ATOM   1248  N   ALA A 163       0.543   9.617 -18.591  1.00 96.37           N  
ATOM   1249  CA  ALA A 163       1.956   9.973 -18.594  1.00 96.37           C  
ATOM   1250  C   ALA A 163       2.593   9.845 -19.982  1.00 96.37           C  
ATOM   1251  CB  ALA A 163       2.681   9.111 -17.565  1.00 96.37           C  
ATOM   1252  O   ALA A 163       3.397  10.695 -20.352  1.00 96.37           O  
ATOM   1253  N   HIS A 164       2.209   8.824 -20.756  1.00 95.40           N  
ATOM   1254  CA  HIS A 164       2.771   8.597 -22.083  1.00 95.40           C  
ATOM   1255  C   HIS A 164       2.242   9.566 -23.145  1.00 95.40           C  
ATOM   1256  CB  HIS A 164       2.489   7.156 -22.513  1.00 95.40           C  
ATOM   1257  O   HIS A 164       3.030  10.087 -23.929  1.00 95.40           O  
ATOM   1258  CG  HIS A 164       3.135   6.793 -23.822  1.00 95.40           C  
ATOM   1259  CD2 HIS A 164       2.521   6.248 -24.917  1.00 95.40           C  
ATOM   1260  ND1 HIS A 164       4.450   7.015 -24.160  1.00 95.40           N  
ATOM   1261  CE1 HIS A 164       4.622   6.614 -25.429  1.00 95.40           C  
ATOM   1262  NE2 HIS A 164       3.483   6.110 -25.923  1.00 95.40           N  
ATOM   1263  N   TYR A 165       0.922   9.775 -23.200  1.00 96.23           N  
ATOM   1264  CA  TYR A 165       0.289  10.532 -24.287  1.00 96.23           C  
ATOM   1265  C   TYR A 165       0.118  12.023 -23.993  1.00 96.23           C  
ATOM   1266  CB  TYR A 165      -1.072   9.913 -24.623  1.00 96.23           C  
ATOM   1267  O   TYR A 165      -0.083  12.798 -24.925  1.00 96.23           O  
ATOM   1268  CG  TYR A 165      -0.991   8.538 -25.252  1.00 96.23           C  
ATOM   1269  CD1 TYR A 165      -0.478   8.393 -26.554  1.00 96.23           C  
ATOM   1270  CD2 TYR A 165      -1.445   7.408 -24.548  1.00 96.23           C  
ATOM   1271  CE1 TYR A 165      -0.416   7.121 -27.152  1.00 96.23           C  
ATOM   1272  CE2 TYR A 165      -1.388   6.134 -25.140  1.00 96.23           C  
ATOM   1273  OH  TYR A 165      -0.806   4.756 -27.006  1.00 96.23           O  
ATOM   1274  CZ  TYR A 165      -0.874   5.989 -26.444  1.00 96.23           C  
ATOM   1275  N   ILE A 166       0.145  12.423 -22.721  1.00 95.07           N  
ATOM   1276  CA  ILE A 166      -0.042  13.817 -22.315  1.00 95.07           C  
ATOM   1277  C   ILE A 166       1.218  14.292 -21.595  1.00 95.07           C  
ATOM   1278  CB  ILE A 166      -1.357  14.021 -21.519  1.00 95.07           C  
ATOM   1279  O   ILE A 166       2.109  14.852 -22.221  1.00 95.07           O  
ATOM   1280  CG1 ILE A 166      -2.575  13.416 -22.257  1.00 95.07           C  
ATOM   1281  CG2 ILE A 166      -1.569  15.525 -21.267  1.00 95.07           C  
ATOM   1282  CD1 ILE A 166      -3.895  13.533 -21.485  1.00 95.07           C  
ATOM   1283  N   HIS A 167       1.283  14.087 -20.280  1.00 95.17           N  
ATOM   1284  CA  HIS A 167       2.440  14.358 -19.434  1.00 95.17           C  
ATOM   1285  C   HIS A 167       2.140  13.831 -18.023  1.00 95.17           C  
ATOM   1286  CB  HIS A 167       2.742  15.871 -19.393  1.00 95.17           C  
ATOM   1287  O   HIS A 167       1.006  13.933 -17.544  1.00 95.17           O  
ATOM   1288  CG  HIS A 167       4.036  16.206 -18.715  1.00 95.17           C  
ATOM   1289  CD2 HIS A 167       5.286  16.139 -19.265  1.00 95.17           C  
ATOM   1290  ND1 HIS A 167       4.176  16.705 -17.445  1.00 95.17           N  
ATOM   1291  CE1 HIS A 167       5.481  16.928 -17.225  1.00 95.17           C  
ATOM   1292  NE2 HIS A 167       6.199  16.580 -18.302  1.00 95.17           N  
ATOM   1293  N   TRP A 168       3.148  13.312 -17.317  1.00 95.59           N  
ATOM   1294  CA  TRP A 168       2.977  12.741 -15.971  1.00 95.59           C  
ATOM   1295  C   TRP A 168       2.422  13.749 -14.953  1.00 95.59           C  
ATOM   1296  CB  TRP A 168       4.322  12.185 -15.487  1.00 95.59           C  
ATOM   1297  O   TRP A 168       1.740  13.354 -14.008  1.00 95.59           O  
ATOM   1298  CG  TRP A 168       5.400  13.215 -15.339  1.00 95.59           C  
ATOM   1299  CD1 TRP A 168       6.347  13.503 -16.261  1.00 95.59           C  
ATOM   1300  CD2 TRP A 168       5.635  14.135 -14.226  1.00 95.59           C  
ATOM   1301  CE2 TRP A 168       6.727  14.987 -14.571  1.00 95.59           C  
ATOM   1302  CE3 TRP A 168       5.039  14.334 -12.960  1.00 95.59           C  
ATOM   1303  NE1 TRP A 168       7.127  14.550 -15.813  1.00 95.59           N  
ATOM   1304  CH2 TRP A 168       6.568  16.180 -12.479  1.00 95.59           C  
ATOM   1305  CZ2 TRP A 168       7.177  16.011 -13.729  1.00 95.59           C  
ATOM   1306  CZ3 TRP A 168       5.516  15.333 -12.090  1.00 95.59           C  
ATOM   1307  N   SER A 169       2.658  15.054 -15.142  1.00 96.12           N  
ATOM   1308  CA  SER A 169       2.167  16.080 -14.212  1.00 96.12           C  
ATOM   1309  C   SER A 169       0.639  16.119 -14.136  1.00 96.12           C  
ATOM   1310  CB  SER A 169       2.728  17.472 -14.524  1.00 96.12           C  
ATOM   1311  O   SER A 169       0.106  16.379 -13.063  1.00 96.12           O  
ATOM   1312  OG  SER A 169       2.262  17.950 -15.772  1.00 96.12           O  
ATOM   1313  N   TYR A 170      -0.089  15.764 -15.202  1.00 96.36           N  
ATOM   1314  CA  TYR A 170      -1.559  15.709 -15.180  1.00 96.36           C  
ATOM   1315  C   TYR A 170      -2.107  14.639 -14.226  1.00 96.36           C  
ATOM   1316  CB  TYR A 170      -2.108  15.494 -16.595  1.00 96.36           C  
ATOM   1317  O   TYR A 170      -3.250  14.736 -13.788  1.00 96.36           O  
ATOM   1318  CG  TYR A 170      -1.995  16.717 -17.480  1.00 96.36           C  
ATOM   1319  CD1 TYR A 170      -3.078  17.607 -17.609  1.00 96.36           C  
ATOM   1320  CD2 TYR A 170      -0.799  16.965 -18.171  1.00 96.36           C  
ATOM   1321  CE1 TYR A 170      -2.962  18.737 -18.441  1.00 96.36           C  
ATOM   1322  CE2 TYR A 170      -0.672  18.096 -19.000  1.00 96.36           C  
ATOM   1323  OH  TYR A 170      -1.664  20.067 -19.948  1.00 96.36           O  
ATOM   1324  CZ  TYR A 170      -1.762  18.981 -19.141  1.00 96.36           C  
ATOM   1325  N   LEU A 171      -1.299  13.657 -13.820  1.00 95.66           N  
ATOM   1326  CA  LEU A 171      -1.690  12.713 -12.770  1.00 95.66           C  
ATOM   1327  C   LEU A 171      -1.893  13.410 -11.420  1.00 95.66           C  
ATOM   1328  CB  LEU A 171      -0.623  11.617 -12.646  1.00 95.66           C  
ATOM   1329  O   LEU A 171      -2.732  12.985 -10.628  1.00 95.66           O  
ATOM   1330  CG  LEU A 171      -0.392  10.823 -13.940  1.00 95.66           C  
ATOM   1331  CD1 LEU A 171       0.731   9.818 -13.721  1.00 95.66           C  
ATOM   1332  CD2 LEU A 171      -1.663  10.085 -14.351  1.00 95.66           C  
ATOM   1333  N   LEU A 172      -1.173  14.511 -11.177  1.00 95.59           N  
ATOM   1334  CA  LEU A 172      -1.230  15.264  -9.925  1.00 95.59           C  
ATOM   1335  C   LEU A 172      -2.547  16.014  -9.742  1.00 95.59           C  
ATOM   1336  CB  LEU A 172      -0.062  16.264  -9.853  1.00 95.59           C  
ATOM   1337  O   LEU A 172      -2.892  16.311  -8.603  1.00 95.59           O  
ATOM   1338  CG  LEU A 172       1.327  15.610  -9.900  1.00 95.59           C  
ATOM   1339  CD1 LEU A 172       2.376  16.672 -10.190  1.00 95.59           C  
ATOM   1340  CD2 LEU A 172       1.665  14.949  -8.562  1.00 95.59           C  
ATOM   1341  N   ILE A 173      -3.281  16.309 -10.823  1.00 94.90           N  
ATOM   1342  CA  ILE A 173      -4.555  17.039 -10.750  1.00 94.90           C  
ATOM   1343  C   ILE A 173      -5.769  16.114 -10.610  1.00 94.90           C  
ATOM   1344  CB  ILE A 173      -4.683  18.046 -11.917  1.00 94.90           C  
ATOM   1345  O   ILE A 173      -6.825  16.569 -10.178  1.00 94.90           O  
ATOM   1346  CG1 ILE A 173      -5.523  19.261 -11.473  1.00 94.90           C  
ATOM   1347  CG2 ILE A 173      -5.276  17.419 -13.191  1.00 94.90           C  
ATOM   1348  CD1 ILE A 173      -5.482  20.432 -12.460  1.00 94.90           C  
ATOM   1349  N   LEU A 174      -5.632  14.812 -10.900  1.00 93.27           N  
ATOM   1350  CA  LEU A 174      -6.723  13.834 -10.771  1.00 93.27           C  
ATOM   1351  C   LEU A 174      -7.442  13.880  -9.409  1.00 93.27           C  
ATOM   1352  CB  LEU A 174      -6.210  12.405 -11.039  1.00 93.27           C  
ATOM   1353  O   LEU A 174      -8.675  13.820  -9.397  1.00 93.27           O  
ATOM   1354  CG  LEU A 174      -5.822  12.108 -12.496  1.00 93.27           C  
ATOM   1355  CD1 LEU A 174      -5.257  10.689 -12.582  1.00 93.27           C  
ATOM   1356  CD2 LEU A 174      -7.025  12.201 -13.439  1.00 93.27           C  
ATOM   1357  N   PRO A 175      -6.756  14.052  -8.261  1.00 89.20           N  
ATOM   1358  CA  PRO A 175      -7.437  14.088  -6.969  1.00 89.20           C  
ATOM   1359  C   PRO A 175      -8.331  15.318  -6.791  1.00 89.20           C  
ATOM   1360  CB  PRO A 175      -6.345  14.019  -5.901  1.00 89.20           C  
ATOM   1361  O   PRO A 175      -9.243  15.275  -5.964  1.00 89.20           O  
ATOM   1362  CG  PRO A 175      -5.165  13.442  -6.671  1.00 89.20           C  
ATOM   1363  CD  PRO A 175      -5.318  14.053  -8.046  1.00 89.20           C  
ATOM   1364  N   MET A 176      -8.160  16.383  -7.588  1.00 94.36           N  
ATOM   1365  CA  MET A 176      -9.062  17.540  -7.554  1.00 94.36           C  
ATOM   1366  C   MET A 176     -10.505  17.183  -7.916  1.00 94.36           C  
ATOM   1367  CB  MET A 176      -8.585  18.674  -8.468  1.00 94.36           C  
ATOM   1368  O   MET A 176     -11.423  17.881  -7.492  1.00 94.36           O  
ATOM   1369  CG  MET A 176      -7.310  19.346  -7.953  1.00 94.36           C  
ATOM   1370  SD  MET A 176      -7.039  21.025  -8.588  1.00 94.36           S  
ATOM   1371  CE  MET A 176      -8.461  21.907  -7.879  1.00 94.36           C  
ATOM   1372  N   ILE A 177     -10.739  16.071  -8.621  1.00 94.84           N  
ATOM   1373  CA  ILE A 177     -12.093  15.589  -8.933  1.00 94.84           C  
ATOM   1374  C   ILE A 177     -12.894  15.313  -7.647  1.00 94.84           C  
ATOM   1375  CB  ILE A 177     -12.011  14.353  -9.862  1.00 94.84           C  
ATOM   1376  O   ILE A 177     -14.116  15.479  -7.625  1.00 94.84           O  
ATOM   1377  CG1 ILE A 177     -11.342  14.735 -11.207  1.00 94.84           C  
ATOM   1378  CG2 ILE A 177     -13.422  13.787 -10.116  1.00 94.84           C  
ATOM   1379  CD1 ILE A 177     -10.961  13.543 -12.094  1.00 94.84           C  
ATOM   1380  N   THR A 178     -12.223  14.988  -6.535  1.00 94.46           N  
ATOM   1381  CA  THR A 178     -12.878  14.783  -5.232  1.00 94.46           C  
ATOM   1382  C   THR A 178     -13.595  16.028  -4.704  1.00 94.46           C  
ATOM   1383  CB  THR A 178     -11.906  14.281  -4.155  1.00 94.46           C  
ATOM   1384  O   THR A 178     -14.526  15.898  -3.911  1.00 94.46           O  
ATOM   1385  CG2 THR A 178     -11.264  12.948  -4.529  1.00 94.46           C  
ATOM   1386  OG1 THR A 178     -10.888  15.215  -3.893  1.00 94.46           O  
ATOM   1387  N   ILE A 179     -13.266  17.234  -5.185  1.00 94.97           N  
ATOM   1388  CA  ILE A 179     -13.949  18.468  -4.769  1.00 94.97           C  
ATOM   1389  C   ILE A 179     -15.453  18.433  -5.079  1.00 94.97           C  
ATOM   1390  CB  ILE A 179     -13.251  19.694  -5.398  1.00 94.97           C  
ATOM   1391  O   ILE A 179     -16.261  18.991  -4.331  1.00 94.97           O  
ATOM   1392  CG1 ILE A 179     -13.441  20.919  -4.483  1.00 94.97           C  
ATOM   1393  CG2 ILE A 179     -13.721  19.981  -6.838  1.00 94.97           C  
ATOM   1394  CD1 ILE A 179     -12.540  22.102  -4.852  1.00 94.97           C  
ATOM   1395  N   VAL A 180     -15.845  17.698  -6.127  1.00 94.02           N  
ATOM   1396  CA  VAL A 180     -17.245  17.520  -6.540  1.00 94.02           C  
ATOM   1397  C   VAL A 180     -18.072  16.858  -5.437  1.00 94.02           C  
ATOM   1398  CB  VAL A 180     -17.316  16.708  -7.853  1.00 94.02           C  
ATOM   1399  O   VAL A 180     -19.277  17.092  -5.355  1.00 94.02           O  
ATOM   1400  CG1 VAL A 180     -18.756  16.416  -8.301  1.00 94.02           C  
ATOM   1401  CG2 VAL A 180     -16.627  17.469  -8.994  1.00 94.02           C  
ATOM   1402  N   THR A 181     -17.458  16.085  -4.534  1.00 92.82           N  
ATOM   1403  CA  THR A 181     -18.194  15.410  -3.460  1.00 92.82           C  
ATOM   1404  C   THR A 181     -18.590  16.358  -2.323  1.00 92.82           C  
ATOM   1405  CB  THR A 181     -17.442  14.182  -2.915  1.00 92.82           C  
ATOM   1406  O   THR A 181     -19.547  16.067  -1.605  1.00 92.82           O  
ATOM   1407  CG2 THR A 181     -16.835  13.301  -4.010  1.00 92.82           C  
ATOM   1408  OG1 THR A 181     -16.387  14.550  -2.066  1.00 92.82           O  
ATOM   1409  N   ILE A 182     -17.906  17.498  -2.139  1.00 93.19           N  
ATOM   1410  CA  ILE A 182     -18.140  18.445  -1.027  1.00 93.19           C  
ATOM   1411  C   ILE A 182     -19.613  18.878  -0.893  1.00 93.19           C  
ATOM   1412  CB  ILE A 182     -17.192  19.671  -1.109  1.00 93.19           C  
ATOM   1413  O   ILE A 182     -20.176  18.684   0.191  1.00 93.19           O  
ATOM   1414  CG1 ILE A 182     -15.731  19.219  -0.898  1.00 93.19           C  
ATOM   1415  CG2 ILE A 182     -17.586  20.754  -0.080  1.00 93.19           C  
ATOM   1416  CD1 ILE A 182     -14.709  20.363  -0.943  1.00 93.19           C  
ATOM   1417  N   PRO A 183     -20.280  19.432  -1.929  1.00 91.98           N  
ATOM   1418  CA  PRO A 183     -21.666  19.892  -1.802  1.00 91.98           C  
ATOM   1419  C   PRO A 183     -22.622  18.765  -1.386  1.00 91.98           C  
ATOM   1420  CB  PRO A 183     -22.030  20.488  -3.169  1.00 91.98           C  
ATOM   1421  O   PRO A 183     -23.552  18.982  -0.602  1.00 91.98           O  
ATOM   1422  CG  PRO A 183     -21.011  19.887  -4.137  1.00 91.98           C  
ATOM   1423  CD  PRO A 183     -19.775  19.731  -3.263  1.00 91.98           C  
ATOM   1424  N   PHE A 184     -22.366  17.538  -1.841  1.00 89.15           N  
ATOM   1425  CA  PHE A 184     -23.162  16.376  -1.460  1.00 89.15           C  
ATOM   1426  C   PHE A 184     -22.898  15.952  -0.017  1.00 89.15           C  
ATOM   1427  CB  PHE A 184     -22.916  15.231  -2.441  1.00 89.15           C  
ATOM   1428  O   PHE A 184     -23.851  15.722   0.726  1.00 89.15           O  
ATOM   1429  CG  PHE A 184     -23.293  15.587  -3.863  1.00 89.15           C  
ATOM   1430  CD1 PHE A 184     -24.630  15.485  -4.292  1.00 89.15           C  
ATOM   1431  CD2 PHE A 184     -22.307  16.036  -4.756  1.00 89.15           C  
ATOM   1432  CE1 PHE A 184     -24.972  15.823  -5.615  1.00 89.15           C  
ATOM   1433  CE2 PHE A 184     -22.647  16.383  -6.074  1.00 89.15           C  
ATOM   1434  CZ  PHE A 184     -23.980  16.272  -6.505  1.00 89.15           C  
ATOM   1435  N   LEU A 185     -21.643  15.927   0.435  1.00 88.00           N  
ATOM   1436  CA  LEU A 185     -21.320  15.622   1.834  1.00 88.00           C  
ATOM   1437  C   LEU A 185     -21.960  16.634   2.791  1.00 88.00           C  
ATOM   1438  CB  LEU A 185     -19.798  15.596   2.029  1.00 88.00           C  
ATOM   1439  O   LEU A 185     -22.511  16.235   3.819  1.00 88.00           O  
ATOM   1440  CG  LEU A 185     -19.080  14.465   1.275  1.00 88.00           C  
ATOM   1441  CD1 LEU A 185     -17.581  14.708   1.372  1.00 88.00           C  
ATOM   1442  CD2 LEU A 185     -19.389  13.071   1.821  1.00 88.00           C  
ATOM   1443  N   ILE A 186     -21.963  17.925   2.434  1.00 88.56           N  
ATOM   1444  CA  ILE A 186     -22.616  18.986   3.219  1.00 88.56           C  
ATOM   1445  C   ILE A 186     -24.109  18.700   3.395  1.00 88.56           C  
ATOM   1446  CB  ILE A 186     -22.356  20.379   2.605  1.00 88.56           C  
ATOM   1447  O   ILE A 186     -24.617  18.802   4.518  1.00 88.56           O  
ATOM   1448  CG1 ILE A 186     -20.864  20.739   2.782  1.00 88.56           C  
ATOM   1449  CG2 ILE A 186     -23.233  21.457   3.277  1.00 88.56           C  
ATOM   1450  CD1 ILE A 186     -20.427  21.996   2.021  1.00 88.56           C  
ATOM   1451  N   LYS A 187     -24.785  18.326   2.302  1.00 85.56           N  
ATOM   1452  CA  LYS A 187     -26.233  18.090   2.250  1.00 85.56           C  
ATOM   1453  C   LYS A 187     -26.655  16.775   2.906  1.00 85.56           C  
ATOM   1454  CB  LYS A 187     -26.653  18.147   0.772  1.00 85.56           C  
ATOM   1455  O   LYS A 187     -27.739  16.700   3.480  1.00 85.56           O  
ATOM   1456  CG  LYS A 187     -28.173  18.059   0.561  1.00 85.56           C  
ATOM   1457  CD  LYS A 187     -28.511  18.263  -0.922  1.00 85.56           C  
ATOM   1458  CE  LYS A 187     -30.028  18.240  -1.154  1.00 85.56           C  
ATOM   1459  NZ  LYS A 187     -30.359  18.555  -2.570  1.00 85.56           N  
ATOM   1460  N   VAL A 188     -25.836  15.734   2.777  1.00 80.55           N  
ATOM   1461  CA  VAL A 188     -26.228  14.358   3.098  1.00 80.55           C  
ATOM   1462  C   VAL A 188     -25.744  13.934   4.492  1.00 80.55           C  
ATOM   1463  CB  VAL A 188     -25.765  13.414   1.966  1.00 80.55           C  
ATOM   1464  O   VAL A 188     -26.451  13.200   5.183  1.00 80.55           O  
ATOM   1465  CG1 VAL A 188     -26.229  11.977   2.157  1.00 80.55           C  
ATOM   1466  CG2 VAL A 188     -26.347  13.802   0.594  1.00 80.55           C  
ATOM   1467  N   MET A 189     -24.583  14.407   4.960  1.00 80.56           N  
ATOM   1468  CA  MET A 189     -24.058  14.011   6.271  1.00 80.56           C  
ATOM   1469  C   MET A 189     -24.619  14.881   7.406  1.00 80.56           C  
ATOM   1470  CB  MET A 189     -22.526  13.981   6.279  1.00 80.56           C  
ATOM   1471  O   MET A 189     -24.393  16.096   7.487  1.00 80.56           O  
ATOM   1472  CG  MET A 189     -21.946  12.946   5.315  1.00 80.56           C  
ATOM   1473  SD  MET A 189     -20.144  12.817   5.430  1.00 80.56           S  
ATOM   1474  CE  MET A 189     -19.962  11.755   6.884  1.00 80.56           C  
ATOM   1475  N   VAL A 190     -25.317  14.230   8.339  1.00 72.54           N  
ATOM   1476  CA  VAL A 190     -25.796  14.860   9.575  1.00 72.54           C  
ATOM   1477  C   VAL A 190     -24.613  15.063  10.527  1.00 72.54           C  
ATOM   1478  CB  VAL A 190     -26.909  14.040  10.252  1.00 72.54           C  
ATOM   1479  O   VAL A 190     -23.795  14.151  10.678  1.00 72.54           O  
ATOM   1480  CG1 VAL A 190     -27.473  14.758  11.486  1.00 72.54           C  
ATOM   1481  CG2 VAL A 190     -28.077  13.808   9.283  1.00 72.54           C  
ATOM   1482  N   PRO A 191     -24.488  16.231  11.181  1.00 67.32           N  
ATOM   1483  CA  PRO A 191     -23.441  16.434  12.164  1.00 67.32           C  
ATOM   1484  C   PRO A 191     -23.562  15.427  13.326  1.00 67.32           C  
ATOM   1485  CB  PRO A 191     -23.578  17.893  12.635  1.00 67.32           C  
ATOM   1486  O   PRO A 191     -24.535  15.460  14.072  1.00 67.32           O  
ATOM   1487  CG  PRO A 191     -24.372  18.572  11.524  1.00 67.32           C  
ATOM   1488  CD  PRO A 191     -25.255  17.451  10.992  1.00 67.32           C  
ATOM   1489  N   GLY A 192     -22.576  14.539  13.491  1.00 64.86           N  
ATOM   1490  CA  GLY A 192     -22.477  13.673  14.671  1.00 64.86           C  
ATOM   1491  C   GLY A 192     -22.146  14.453  15.951  1.00 64.86           C  
ATOM   1492  O   GLY A 192     -21.516  15.515  15.889  1.00 64.86           O  
ATOM   1493  N   LYS A 193     -22.562  13.918  17.109  1.00 56.33           N  
ATOM   1494  CA  LYS A 193     -22.205  14.451  18.432  1.00 56.33           C  
ATOM   1495  C   LYS A 193     -20.725  14.171  18.719  1.00 56.33           C  
ATOM   1496  CB  LYS A 193     -23.102  13.858  19.538  1.00 56.33           C  
ATOM   1497  O   LYS A 193     -20.289  13.030  18.627  1.00 56.33           O  
ATOM   1498  CG  LYS A 193     -24.552  14.376  19.488  1.00 56.33           C  
ATOM   1499  CD  LYS A 193     -25.378  13.839  20.671  1.00 56.33           C  
ATOM   1500  CE  LYS A 193     -26.807  14.407  20.651  1.00 56.33           C  
ATOM   1501  NZ  LYS A 193     -27.610  13.929  21.809  1.00 56.33           N  
ATOM   1502  N   SER A 194     -19.984  15.225  19.050  1.00 59.80           N  
ATOM   1503  CA  SER A 194     -18.607  15.164  19.552  1.00 59.80           C  
ATOM   1504  C   SER A 194     -18.616  14.710  21.012  1.00 59.80           C  
ATOM   1505  CB  SER A 194     -17.988  16.561  19.419  1.00 59.80           C  
ATOM   1506  O   SER A 194     -19.453  15.181  21.791  1.00 59.80           O  
ATOM   1507  OG  SER A 194     -16.844  16.723  20.220  1.00 59.80           O  
ATOM   1508  N   THR A 195     -17.716  13.802  21.389  1.00 60.00           N  
ATOM   1509  CA  THR A 195     -17.491  13.469  22.800  1.00 60.00           C  
ATOM   1510  C   THR A 195     -16.434  14.411  23.386  1.00 60.00           C  
ATOM   1511  CB  THR A 195     -17.134  11.986  22.998  1.00 60.00           C  
ATOM   1512  O   THR A 195     -15.421  14.713  22.757  1.00 60.00           O  
ATOM   1513  CG2 THR A 195     -18.254  11.060  22.519  1.00 60.00           C  
ATOM   1514  OG1 THR A 195     -15.973  11.659  22.286  1.00 60.00           O  
ATOM   1515  N   LYS A 196     -16.674  14.911  24.607  1.00 55.94           N  
ATOM   1516  CA  LYS A 196     -15.789  15.857  25.316  1.00 55.94           C  
ATOM   1517  C   LYS A 196     -14.569  15.177  25.960  1.00 55.94           C  
ATOM   1518  CB  LYS A 196     -16.571  16.675  26.365  1.00 55.94           C  
ATOM   1519  O   LYS A 196     -14.204  15.513  27.083  1.00 55.94           O  
ATOM   1520  CG  LYS A 196     -17.511  17.750  25.810  1.00 55.94           C  
ATOM   1521  CD  LYS A 196     -17.999  18.602  26.996  1.00 55.94           C  
ATOM   1522  CE  LYS A 196     -18.852  19.791  26.548  1.00 55.94           C  
ATOM   1523  NZ  LYS A 196     -19.231  20.639  27.710  1.00 55.94           N  
ATOM   1524  N   ASN A 197     -13.942  14.217  25.290  1.00 65.73           N  
ATOM   1525  CA  ASN A 197     -12.685  13.674  25.800  1.00 65.73           C  
ATOM   1526  C   ASN A 197     -11.508  14.566  25.380  1.00 65.73           C  
ATOM   1527  CB  ASN A 197     -12.565  12.181  25.436  1.00 65.73           C  
ATOM   1528  O   ASN A 197     -11.602  15.355  24.440  1.00 65.73           O  
ATOM   1529  CG  ASN A 197     -13.366  11.294  26.376  1.00 65.73           C  
ATOM   1530  ND2 ASN A 197     -13.282   9.995  26.218  1.00 65.73           N  
ATOM   1531  OD1 ASN A 197     -14.060  11.740  27.271  1.00 65.73           O  
ATOM   1532  N   THR A 198     -10.377  14.422  26.061  1.00 74.83           N  
ATOM   1533  CA  THR A 198      -9.114  15.047  25.664  1.00 74.83           C  
ATOM   1534  C   THR A 198      -8.409  14.189  24.612  1.00 74.83           C  
ATOM   1535  CB  THR A 198      -8.228  15.309  26.890  1.00 74.83           C  
ATOM   1536  O   THR A 198      -8.463  12.956  24.651  1.00 74.83           O  
ATOM   1537  CG2 THR A 198      -8.823  16.412  27.768  1.00 74.83           C  
ATOM   1538  OG1 THR A 198      -8.134  14.153  27.694  1.00 74.83           O  
ATOM   1539  N   LEU A 199      -7.789  14.846  23.631  1.00 81.35           N  
ATOM   1540  CA  LEU A 199      -6.981  14.212  22.590  1.00 81.35           C  
ATOM   1541  C   LEU A 199      -5.507  14.271  23.001  1.00 81.35           C  
ATOM   1542  CB  LEU A 199      -7.287  14.900  21.248  1.00 81.35           C  
ATOM   1543  O   LEU A 199      -5.017  15.323  23.410  1.00 81.35           O  
ATOM   1544  CG  LEU A 199      -6.530  14.324  20.028  1.00 81.35           C  
ATOM   1545  CD1 LEU A 199      -7.486  14.078  18.866  1.00 81.35           C  
ATOM   1546  CD2 LEU A 199      -5.468  15.299  19.526  1.00 81.35           C  
ATOM   1547  N   ASP A 200      -4.800  13.149  22.884  1.00 88.14           N  
ATOM   1548  CA  ASP A 200      -3.372  13.041  23.194  1.00 88.14           C  
ATOM   1549  C   ASP A 200      -2.512  13.681  22.086  1.00 88.14           C  
ATOM   1550  CB  ASP A 200      -3.037  11.568  23.466  1.00 88.14           C  
ATOM   1551  O   ASP A 200      -1.909  13.001  21.254  1.00 88.14           O  
ATOM   1552  CG  ASP A 200      -1.571  11.334  23.837  1.00 88.14           C  
ATOM   1553  OD1 ASP A 200      -0.881  12.314  24.219  1.00 88.14           O  
ATOM   1554  OD2 ASP A 200      -1.144  10.161  23.740  1.00 88.14           O  
ATOM   1555  N   ILE A 201      -2.497  15.020  22.048  1.00 89.84           N  
ATOM   1556  CA  ILE A 201      -1.737  15.809  21.062  1.00 89.84           C  
ATOM   1557  C   ILE A 201      -0.241  15.504  21.177  1.00 89.84           C  
ATOM   1558  CB  ILE A 201      -2.001  17.329  21.235  1.00 89.84           C  
ATOM   1559  O   ILE A 201       0.439  15.354  20.165  1.00 89.84           O  
ATOM   1560  CG1 ILE A 201      -3.490  17.669  21.000  1.00 89.84           C  
ATOM   1561  CG2 ILE A 201      -1.125  18.152  20.268  1.00 89.84           C  
ATOM   1562  CD1 ILE A 201      -3.886  19.118  21.306  1.00 89.84           C  
ATOM   1563  N   VAL A 202       0.266  15.378  22.406  1.00 92.88           N  
ATOM   1564  CA  VAL A 202       1.683  15.095  22.665  1.00 92.88           C  
ATOM   1565  C   VAL A 202       2.069  13.735  22.082  1.00 92.88           C  
ATOM   1566  CB  VAL A 202       1.992  15.177  24.171  1.00 92.88           C  
ATOM   1567  O   VAL A 202       3.073  13.646  21.376  1.00 92.88           O  
ATOM   1568  CG1 VAL A 202       3.457  14.844  24.471  1.00 92.88           C  
ATOM   1569  CG2 VAL A 202       1.705  16.583  24.718  1.00 92.88           C  
ATOM   1570  N   GLY A 203       1.246  12.701  22.285  1.00 92.16           N  
ATOM   1571  CA  GLY A 203       1.462  11.383  21.689  1.00 92.16           C  
ATOM   1572  C   GLY A 203       1.478  11.420  20.160  1.00 92.16           C  
ATOM   1573  O   GLY A 203       2.367  10.833  19.546  1.00 92.16           O  
ATOM   1574  N   ILE A 204       0.557  12.165  19.539  1.00 90.36           N  
ATOM   1575  CA  ILE A 204       0.512  12.335  18.076  1.00 90.36           C  
ATOM   1576  C   ILE A 204       1.782  13.008  17.549  1.00 90.36           C  
ATOM   1577  CB  ILE A 204      -0.749  13.129  17.668  1.00 90.36           C  
ATOM   1578  O   ILE A 204       2.362  12.539  16.567  1.00 90.36           O  
ATOM   1579  CG1 ILE A 204      -1.997  12.249  17.884  1.00 90.36           C  
ATOM   1580  CG2 ILE A 204      -0.670  13.608  16.204  1.00 90.36           C  
ATOM   1581  CD1 ILE A 204      -3.302  13.046  17.872  1.00 90.36           C  
ATOM   1582  N   VAL A 205       2.223  14.095  18.188  1.00 93.33           N  
ATOM   1583  CA  VAL A 205       3.420  14.840  17.768  1.00 93.33           C  
ATOM   1584  C   VAL A 205       4.666  13.968  17.900  1.00 93.33           C  
ATOM   1585  CB  VAL A 205       3.557  16.153  18.563  1.00 93.33           C  
ATOM   1586  O   VAL A 205       5.433  13.862  16.945  1.00 93.33           O  
ATOM   1587  CG1 VAL A 205       4.903  16.849  18.321  1.00 93.33           C  
ATOM   1588  CG2 VAL A 205       2.456  17.142  18.156  1.00 93.33           C  
ATOM   1589  N   LEU A 206       4.839  13.291  19.038  1.00 94.45           N  
ATOM   1590  CA  LEU A 206       5.980  12.403  19.268  1.00 94.45           C  
ATOM   1591  C   LEU A 206       6.025  11.262  18.246  1.00 94.45           C  
ATOM   1592  CB  LEU A 206       5.912  11.846  20.697  1.00 94.45           C  
ATOM   1593  O   LEU A 206       7.066  11.041  17.632  1.00 94.45           O  
ATOM   1594  CG  LEU A 206       6.246  12.856  21.806  1.00 94.45           C  
ATOM   1595  CD1 LEU A 206       5.903  12.224  23.156  1.00 94.45           C  
ATOM   1596  CD2 LEU A 206       7.731  13.227  21.801  1.00 94.45           C  
ATOM   1597  N   MET A 207       4.891  10.594  18.007  1.00 91.35           N  
ATOM   1598  CA  MET A 207       4.787   9.538  16.998  1.00 91.35           C  
ATOM   1599  C   MET A 207       5.158  10.063  15.605  1.00 91.35           C  
ATOM   1600  CB  MET A 207       3.355   8.984  17.001  1.00 91.35           C  
ATOM   1601  O   MET A 207       5.941   9.436  14.892  1.00 91.35           O  
ATOM   1602  CG  MET A 207       3.204   7.789  16.057  1.00 91.35           C  
ATOM   1603  SD  MET A 207       1.500   7.230  15.793  1.00 91.35           S  
ATOM   1604  CE  MET A 207       0.894   8.544  14.695  1.00 91.35           C  
ATOM   1605  N   SER A 208       4.627  11.227  15.228  1.00 91.72           N  
ATOM   1606  CA  SER A 208       4.875  11.830  13.915  1.00 91.72           C  
ATOM   1607  C   SER A 208       6.360  12.133  13.710  1.00 91.72           C  
ATOM   1608  CB  SER A 208       4.055  13.112  13.744  1.00 91.72           C  
ATOM   1609  O   SER A 208       6.915  11.770  12.675  1.00 91.72           O  
ATOM   1610  OG  SER A 208       2.675  12.846  13.909  1.00 91.72           O  
ATOM   1611  N   ILE A 209       7.025  12.729  14.706  1.00 94.08           N  
ATOM   1612  CA  ILE A 209       8.463  13.030  14.643  1.00 94.08           C  
ATOM   1613  C   ILE A 209       9.284  11.741  14.535  1.00 94.08           C  
ATOM   1614  CB  ILE A 209       8.899  13.893  15.848  1.00 94.08           C  
ATOM   1615  O   ILE A 209      10.164  11.661  13.678  1.00 94.08           O  
ATOM   1616  CG1 ILE A 209       8.226  15.285  15.792  1.00 94.08           C  
ATOM   1617  CG2 ILE A 209      10.430  14.068  15.861  1.00 94.08           C  
ATOM   1618  CD1 ILE A 209       8.378  16.094  17.087  1.00 94.08           C  
ATOM   1619  N   SER A 210       8.974  10.711  15.334  1.00 93.85           N  
ATOM   1620  CA  SER A 210       9.643   9.406  15.234  1.00 93.85           C  
ATOM   1621  C   SER A 210       9.579   8.847  13.816  1.00 93.85           C  
ATOM   1622  CB  SER A 210       8.994   8.385  16.171  1.00 93.85           C  
ATOM   1623  O   SER A 210      10.603   8.458  13.256  1.00 93.85           O  
ATOM   1624  OG  SER A 210       9.200   8.742  17.513  1.00 93.85           O  
ATOM   1625  N   ILE A 211       8.391   8.840  13.212  1.00 90.23           N  
ATOM   1626  CA  ILE A 211       8.187   8.298  11.866  1.00 90.23           C  
ATOM   1627  C   ILE A 211       8.962   9.110  10.823  1.00 90.23           C  
ATOM   1628  CB  ILE A 211       6.684   8.265  11.547  1.00 90.23           C  
ATOM   1629  O   ILE A 211       9.613   8.524   9.960  1.00 90.23           O  
ATOM   1630  CG1 ILE A 211       5.929   7.300  12.486  1.00 90.23           C  
ATOM   1631  CG2 ILE A 211       6.461   7.803  10.104  1.00 90.23           C  
ATOM   1632  CD1 ILE A 211       4.441   7.644  12.521  1.00 90.23           C  
ATOM   1633  N   ILE A 212       8.935  10.444  10.910  1.00 90.57           N  
ATOM   1634  CA  ILE A 212       9.691  11.317  10.001  1.00 90.57           C  
ATOM   1635  C   ILE A 212      11.190  11.000  10.085  1.00 90.57           C  
ATOM   1636  CB  ILE A 212       9.396  12.804  10.308  1.00 90.57           C  
ATOM   1637  O   ILE A 212      11.831  10.804   9.053  1.00 90.57           O  
ATOM   1638  CG1 ILE A 212       7.936  13.159   9.943  1.00 90.57           C  
ATOM   1639  CG2 ILE A 212      10.358  13.729   9.536  1.00 90.57           C  
ATOM   1640  CD1 ILE A 212       7.440  14.468  10.569  1.00 90.57           C  
ATOM   1641  N   CYS A 213      11.747  10.884  11.295  1.00 91.93           N  
ATOM   1642  CA  CYS A 213      13.151  10.516  11.483  1.00 91.93           C  
ATOM   1643  C   CYS A 213      13.465   9.125  10.910  1.00 91.93           C  
ATOM   1644  CB  CYS A 213      13.499  10.582  12.975  1.00 91.93           C  
ATOM   1645  O   CYS A 213      14.477   8.959  10.232  1.00 91.93           O  
ATOM   1646  SG  CYS A 213      13.472  12.296  13.573  1.00 91.93           S  
ATOM   1647  N   PHE A 214      12.592   8.137  11.117  1.00 90.13           N  
ATOM   1648  CA  PHE A 214      12.778   6.793  10.564  1.00 90.13           C  
ATOM   1649  C   PHE A 214      12.772   6.787   9.026  1.00 90.13           C  
ATOM   1650  CB  PHE A 214      11.686   5.875  11.117  1.00 90.13           C  
ATOM   1651  O   PHE A 214      13.630   6.170   8.393  1.00 90.13           O  
ATOM   1652  CG  PHE A 214      11.809   4.450  10.627  1.00 90.13           C  
ATOM   1653  CD1 PHE A 214      10.877   3.938   9.707  1.00 90.13           C  
ATOM   1654  CD2 PHE A 214      12.885   3.650  11.058  1.00 90.13           C  
ATOM   1655  CE1 PHE A 214      11.015   2.627   9.225  1.00 90.13           C  
ATOM   1656  CE2 PHE A 214      13.030   2.342  10.563  1.00 90.13           C  
ATOM   1657  CZ  PHE A 214      12.093   1.829   9.648  1.00 90.13           C  
ATOM   1658  N   MET A 215      11.850   7.528   8.412  1.00 83.06           N  
ATOM   1659  CA  MET A 215      11.755   7.646   6.954  1.00 83.06           C  
ATOM   1660  C   MET A 215      12.952   8.407   6.356  1.00 83.06           C  
ATOM   1661  CB  MET A 215      10.407   8.285   6.593  1.00 83.06           C  
ATOM   1662  O   MET A 215      13.478   8.030   5.307  1.00 83.06           O  
ATOM   1663  CG  MET A 215       9.254   7.311   6.892  1.00 83.06           C  
ATOM   1664  SD  MET A 215       9.172   5.879   5.795  1.00 83.06           S  
ATOM   1665  CE  MET A 215       8.280   6.638   4.421  1.00 83.06           C  
ATOM   1666  N   LEU A 216      13.461   9.432   7.049  1.00 83.27           N  
ATOM   1667  CA  LEU A 216      14.695  10.124   6.654  1.00 83.27           C  
ATOM   1668  C   LEU A 216      15.928   9.217   6.747  1.00 83.27           C  
ATOM   1669  CB  LEU A 216      14.892  11.376   7.526  1.00 83.27           C  
ATOM   1670  O   LEU A 216      16.794   9.286   5.872  1.00 83.27           O  
ATOM   1671  CG  LEU A 216      13.960  12.547   7.177  1.00 83.27           C  
ATOM   1672  CD1 LEU A 216      14.067  13.618   8.261  1.00 83.27           C  
ATOM   1673  CD2 LEU A 216      14.340  13.200   5.846  1.00 83.27           C  
ATOM   1674  N   PHE A 217      16.004   8.359   7.770  1.00 85.31           N  
ATOM   1675  CA  PHE A 217      17.064   7.357   7.898  1.00 85.31           C  
ATOM   1676  C   PHE A 217      17.029   6.350   6.746  1.00 85.31           C  
ATOM   1677  CB  PHE A 217      16.960   6.627   9.245  1.00 85.31           C  
ATOM   1678  O   PHE A 217      18.044   6.159   6.084  1.00 85.31           O  
ATOM   1679  CG  PHE A 217      17.785   5.355   9.295  1.00 85.31           C  
ATOM   1680  CD1 PHE A 217      17.148   4.100   9.315  1.00 85.31           C  
ATOM   1681  CD2 PHE A 217      19.190   5.423   9.238  1.00 85.31           C  
ATOM   1682  CE1 PHE A 217      17.914   2.921   9.300  1.00 85.31           C  
ATOM   1683  CE2 PHE A 217      19.957   4.245   9.237  1.00 85.31           C  
ATOM   1684  CZ  PHE A 217      19.318   2.994   9.270  1.00 85.31           C  
ATOM   1685  N   THR A 218      15.871   5.744   6.477  1.00 79.58           N  
ATOM   1686  CA  THR A 218      15.736   4.708   5.434  1.00 79.58           C  
ATOM   1687  C   THR A 218      15.997   5.232   4.026  1.00 79.58           C  
ATOM   1688  CB  THR A 218      14.358   4.037   5.476  1.00 79.58           C  
ATOM   1689  O   THR A 218      16.322   4.446   3.141  1.00 79.58           O  
ATOM   1690  CG2 THR A 218      14.189   3.205   6.747  1.00 79.58           C  
ATOM   1691  OG1 THR A 218      13.332   4.994   5.474  1.00 79.58           O  
ATOM   1692  N   THR A 219      15.916   6.551   3.825  1.00 72.48           N  
ATOM   1693  CA  THR A 219      16.218   7.162   2.529  1.00 72.48           C  
ATOM   1694  C   THR A 219      17.662   7.650   2.400  1.00 72.48           C  
ATOM   1695  CB  THR A 219      15.252   8.306   2.209  1.00 72.48           C  
ATOM   1696  O   THR A 219      18.298   7.409   1.378  1.00 72.48           O  
ATOM   1697  CG2 THR A 219      15.338   8.609   0.714  1.00 72.48           C  
ATOM   1698  OG1 THR A 219      13.909   7.987   2.507  1.00 72.48           O  
ATOM   1699  N   ASN A 220      18.198   8.341   3.414  1.00 75.34           N  
ATOM   1700  CA  ASN A 220      19.535   8.953   3.340  1.00 75.34           C  
ATOM   1701  C   ASN A 220      20.648   8.085   3.946  1.00 75.34           C  
ATOM   1702  CB  ASN A 220      19.498  10.336   4.010  1.00 75.34           C  
ATOM   1703  O   ASN A 220      21.814   8.461   3.872  1.00 75.34           O  
ATOM   1704  CG  ASN A 220      18.589  11.309   3.289  1.00 75.34           C  
ATOM   1705  ND2 ASN A 220      17.612  11.860   3.972  1.00 75.34           N  
ATOM   1706  OD1 ASN A 220      18.732  11.590   2.115  1.00 75.34           O  
ATOM   1707  N   TYR A 221      20.301   6.980   4.612  1.00 78.46           N  
ATOM   1708  CA  TYR A 221      21.218   6.110   5.362  1.00 78.46           C  
ATOM   1709  C   TYR A 221      22.108   6.850   6.378  1.00 78.46           C  
ATOM   1710  CB  TYR A 221      21.986   5.196   4.398  1.00 78.46           C  
ATOM   1711  O   TYR A 221      23.170   6.371   6.771  1.00 78.46           O  
ATOM   1712  CG  TYR A 221      21.081   4.269   3.609  1.00 78.46           C  
ATOM   1713  CD1 TYR A 221      20.633   3.070   4.196  1.00 78.46           C  
ATOM   1714  CD2 TYR A 221      20.669   4.612   2.307  1.00 78.46           C  
ATOM   1715  CE1 TYR A 221      19.787   2.206   3.475  1.00 78.46           C  
ATOM   1716  CE2 TYR A 221      19.817   3.752   1.588  1.00 78.46           C  
ATOM   1717  OH  TYR A 221      18.552   1.696   1.494  1.00 78.46           O  
ATOM   1718  CZ  TYR A 221      19.374   2.544   2.171  1.00 78.46           C  
ATOM   1719  N   ASN A 222      21.666   8.023   6.843  1.00 85.17           N  
ATOM   1720  CA  ASN A 222      22.378   8.804   7.844  1.00 85.17           C  
ATOM   1721  C   ASN A 222      21.967   8.361   9.256  1.00 85.17           C  
ATOM   1722  CB  ASN A 222      22.181  10.305   7.573  1.00 85.17           C  
ATOM   1723  O   ASN A 222      20.822   8.546   9.679  1.00 85.17           O  
ATOM   1724  CG  ASN A 222      22.978  11.181   8.526  1.00 85.17           C  
ATOM   1725  ND2 ASN A 222      23.190  12.430   8.192  1.00 85.17           N  
ATOM   1726  OD1 ASN A 222      23.411  10.767   9.586  1.00 85.17           O  
ATOM   1727  N   TRP A 223      22.934   7.822  10.000  1.00 91.35           N  
ATOM   1728  CA  TRP A 223      22.772   7.321  11.365  1.00 91.35           C  
ATOM   1729  C   TRP A 223      22.217   8.351  12.355  1.00 91.35           C  
ATOM   1730  CB  TRP A 223      24.129   6.797  11.846  1.00 91.35           C  
ATOM   1731  O   TRP A 223      21.521   7.962  13.294  1.00 91.35           O  
ATOM   1732  CG  TRP A 223      24.603   5.586  11.107  1.00 91.35           C  
ATOM   1733  CD1 TRP A 223      25.497   5.560  10.092  1.00 91.35           C  
ATOM   1734  CD2 TRP A 223      24.182   4.202  11.302  1.00 91.35           C  
ATOM   1735  CE2 TRP A 223      24.864   3.382  10.356  1.00 91.35           C  
ATOM   1736  CE3 TRP A 223      23.293   3.562  12.190  1.00 91.35           C  
ATOM   1737  NE1 TRP A 223      25.651   4.262   9.644  1.00 91.35           N  
ATOM   1738  CH2 TRP A 223      23.776   1.387  11.186  1.00 91.35           C  
ATOM   1739  CZ2 TRP A 223      24.670   1.995  10.289  1.00 91.35           C  
ATOM   1740  CZ3 TRP A 223      23.092   2.169  12.134  1.00 91.35           C  
ATOM   1741  N   THR A 224      22.432   9.655  12.141  1.00 95.05           N  
ATOM   1742  CA  THR A 224      21.844  10.707  12.988  1.00 95.05           C  
ATOM   1743  C   THR A 224      20.320  10.598  13.041  1.00 95.05           C  
ATOM   1744  CB  THR A 224      22.229  12.102  12.471  1.00 95.05           C  
ATOM   1745  O   THR A 224      19.725  10.722  14.112  1.00 95.05           O  
ATOM   1746  CG2 THR A 224      21.748  13.229  13.385  1.00 95.05           C  
ATOM   1747  OG1 THR A 224      23.627  12.222  12.385  1.00 95.05           O  
ATOM   1748  N   PHE A 225      19.675  10.297  11.911  1.00 92.76           N  
ATOM   1749  CA  PHE A 225      18.223  10.140  11.866  1.00 92.76           C  
ATOM   1750  C   PHE A 225      17.746   8.876  12.590  1.00 92.76           C  
ATOM   1751  CB  PHE A 225      17.747  10.161  10.412  1.00 92.76           C  
ATOM   1752  O   PHE A 225      16.684   8.907  13.210  1.00 92.76           O  
ATOM   1753  CG  PHE A 225      17.962  11.467   9.679  1.00 92.76           C  
ATOM   1754  CD1 PHE A 225      17.491  12.677  10.225  1.00 92.76           C  
ATOM   1755  CD2 PHE A 225      18.599  11.468   8.426  1.00 92.76           C  
ATOM   1756  CE1 PHE A 225      17.691  13.886   9.537  1.00 92.76           C  
ATOM   1757  CE2 PHE A 225      18.799  12.677   7.736  1.00 92.76           C  
ATOM   1758  CZ  PHE A 225      18.349  13.886   8.295  1.00 92.76           C  
ATOM   1759  N   LEU A 226      18.541   7.800  12.596  1.00 93.86           N  
ATOM   1760  CA  LEU A 226      18.226   6.592  13.366  1.00 93.86           C  
ATOM   1761  C   LEU A 226      18.299   6.851  14.877  1.00 93.86           C  
ATOM   1762  CB  LEU A 226      19.178   5.454  12.958  1.00 93.86           C  
ATOM   1763  O   LEU A 226      17.440   6.389  15.633  1.00 93.86           O  
ATOM   1764  CG  LEU A 226      18.818   4.097  13.593  1.00 93.86           C  
ATOM   1765  CD1 LEU A 226      17.489   3.548  13.076  1.00 93.86           C  
ATOM   1766  CD2 LEU A 226      19.906   3.076  13.282  1.00 93.86           C  
ATOM   1767  N   ILE A 227      19.295   7.625  15.318  1.00 96.73           N  
ATOM   1768  CA  ILE A 227      19.434   8.034  16.721  1.00 96.73           C  
ATOM   1769  C   ILE A 227      18.228   8.884  17.137  1.00 96.73           C  
ATOM   1770  CB  ILE A 227      20.778   8.765  16.943  1.00 96.73           C  
ATOM   1771  O   ILE A 227      17.585   8.581  18.142  1.00 96.73           O  
ATOM   1772  CG1 ILE A 227      21.961   7.794  16.723  1.00 96.73           C  
ATOM   1773  CG2 ILE A 227      20.843   9.369  18.359  1.00 96.73           C  
ATOM   1774  CD1 ILE A 227      23.322   8.494  16.610  1.00 96.73           C  
ATOM   1775  N   LEU A 228      17.863   9.895  16.339  1.00 96.79           N  
ATOM   1776  CA  LEU A 228      16.693  10.737  16.609  1.00 96.79           C  
ATOM   1777  C   LEU A 228      15.394   9.925  16.641  1.00 96.79           C  
ATOM   1778  CB  LEU A 228      16.598  11.857  15.560  1.00 96.79           C  
ATOM   1779  O   LEU A 228      14.610  10.079  17.577  1.00 96.79           O  
ATOM   1780  CG  LEU A 228      17.666  12.955  15.693  1.00 96.79           C  
ATOM   1781  CD1 LEU A 228      17.563  13.898  14.494  1.00 96.79           C  
ATOM   1782  CD2 LEU A 228      17.489  13.779  16.971  1.00 96.79           C  
ATOM   1783  N   PHE A 229      15.191   9.019  15.677  1.00 95.38           N  
ATOM   1784  CA  PHE A 229      14.061   8.089  15.686  1.00 95.38           C  
ATOM   1785  C   PHE A 229      13.992   7.328  17.010  1.00 95.38           C  
ATOM   1786  CB  PHE A 229      14.170   7.103  14.513  1.00 95.38           C  
ATOM   1787  O   PHE A 229      12.951   7.345  17.666  1.00 95.38           O  
ATOM   1788  CG  PHE A 229      13.380   5.821  14.722  1.00 95.38           C  
ATOM   1789  CD1 PHE A 229      14.046   4.600  14.936  1.00 95.38           C  
ATOM   1790  CD2 PHE A 229      11.977   5.859  14.790  1.00 95.38           C  
ATOM   1791  CE1 PHE A 229      13.309   3.424  15.161  1.00 95.38           C  
ATOM   1792  CE2 PHE A 229      11.236   4.685  14.997  1.00 95.38           C  
ATOM   1793  CZ  PHE A 229      11.904   3.463  15.178  1.00 95.38           C  
ATOM   1794  N   THR A 230      15.105   6.719  17.423  1.00 96.00           N  
ATOM   1795  CA  THR A 230      15.176   5.916  18.648  1.00 96.00           C  
ATOM   1796  C   THR A 230      14.824   6.757  19.875  1.00 96.00           C  
ATOM   1797  CB  THR A 230      16.570   5.290  18.807  1.00 96.00           C  
ATOM   1798  O   THR A 230      14.013   6.333  20.697  1.00 96.00           O  
ATOM   1799  CG2 THR A 230      16.626   4.312  19.981  1.00 96.00           C  
ATOM   1800  OG1 THR A 230      16.906   4.555  17.652  1.00 96.00           O  
ATOM   1801  N   ILE A 231      15.362   7.977  19.977  1.00 97.32           N  
ATOM   1802  CA  ILE A 231      15.082   8.900  21.086  1.00 97.32           C  
ATOM   1803  C   ILE A 231      13.590   9.245  21.143  1.00 97.32           C  
ATOM   1804  CB  ILE A 231      15.965  10.165  20.974  1.00 97.32           C  
ATOM   1805  O   ILE A 231      12.943   9.005  22.165  1.00 97.32           O  
ATOM   1806  CG1 ILE A 231      17.446   9.805  21.232  1.00 97.32           C  
ATOM   1807  CG2 ILE A 231      15.512  11.254  21.969  1.00 97.32           C  
ATOM   1808  CD1 ILE A 231      18.426  10.916  20.834  1.00 97.32           C  
ATOM   1809  N   PHE A 232      13.022   9.768  20.053  1.00 96.71           N  
ATOM   1810  CA  PHE A 232      11.615  10.174  20.036  1.00 96.71           C  
ATOM   1811  C   PHE A 232      10.674   8.985  20.217  1.00 96.71           C  
ATOM   1812  CB  PHE A 232      11.296  10.946  18.750  1.00 96.71           C  
ATOM   1813  O   PHE A 232       9.663   9.112  20.905  1.00 96.71           O  
ATOM   1814  CG  PHE A 232      11.783  12.378  18.786  1.00 96.71           C  
ATOM   1815  CD1 PHE A 232      11.138  13.305  19.625  1.00 96.71           C  
ATOM   1816  CD2 PHE A 232      12.864  12.795  17.989  1.00 96.71           C  
ATOM   1817  CE1 PHE A 232      11.580  14.638  19.678  1.00 96.71           C  
ATOM   1818  CE2 PHE A 232      13.311  14.125  18.046  1.00 96.71           C  
ATOM   1819  CZ  PHE A 232      12.672  15.046  18.892  1.00 96.71           C  
ATOM   1820  N   PHE A 233      11.026   7.817  19.673  1.00 94.36           N  
ATOM   1821  CA  PHE A 233      10.218   6.611  19.814  1.00 94.36           C  
ATOM   1822  C   PHE A 233      10.205   6.119  21.265  1.00 94.36           C  
ATOM   1823  CB  PHE A 233      10.724   5.539  18.843  1.00 94.36           C  
ATOM   1824  O   PHE A 233       9.144   5.818  21.806  1.00 94.36           O  
ATOM   1825  CG  PHE A 233       9.836   4.316  18.797  1.00 94.36           C  
ATOM   1826  CD1 PHE A 233      10.251   3.109  19.388  1.00 94.36           C  
ATOM   1827  CD2 PHE A 233       8.579   4.395  18.169  1.00 94.36           C  
ATOM   1828  CE1 PHE A 233       9.411   1.982  19.346  1.00 94.36           C  
ATOM   1829  CE2 PHE A 233       7.740   3.269  18.128  1.00 94.36           C  
ATOM   1830  CZ  PHE A 233       8.157   2.062  18.715  1.00 94.36           C  
ATOM   1831  N   VAL A 234      11.349   6.124  21.957  1.00 96.00           N  
ATOM   1832  CA  VAL A 234      11.405   5.783  23.390  1.00 96.00           C  
ATOM   1833  C   VAL A 234      10.605   6.781  24.233  1.00 96.00           C  
ATOM   1834  CB  VAL A 234      12.867   5.684  23.866  1.00 96.00           C  
ATOM   1835  O   VAL A 234       9.892   6.368  25.154  1.00 96.00           O  
ATOM   1836  CG1 VAL A 234      12.985   5.560  25.394  1.00 96.00           C  
ATOM   1837  CG2 VAL A 234      13.543   4.443  23.268  1.00 96.00           C  
ATOM   1838  N   ILE A 235      10.682   8.081  23.927  1.00 96.70           N  
ATOM   1839  CA  ILE A 235       9.883   9.113  24.610  1.00 96.70           C  
ATOM   1840  C   ILE A 235       8.387   8.876  24.363  1.00 96.70           C  
ATOM   1841  CB  ILE A 235      10.325  10.533  24.185  1.00 96.70           C  
ATOM   1842  O   ILE A 235       7.606   8.898  25.314  1.00 96.70           O  
ATOM   1843  CG1 ILE A 235      11.777  10.813  24.639  1.00 96.70           C  
ATOM   1844  CG2 ILE A 235       9.403  11.606  24.797  1.00 96.70           C  
ATOM   1845  CD1 ILE A 235      12.394  12.057  23.986  1.00 96.70           C  
ATOM   1846  N   PHE A 236       7.998   8.574  23.122  1.00 94.01           N  
ATOM   1847  CA  PHE A 236       6.629   8.228  22.750  1.00 94.01           C  
ATOM   1848  C   PHE A 236       6.102   7.031  23.552  1.00 94.01           C  
ATOM   1849  CB  PHE A 236       6.569   7.958  21.239  1.00 94.01           C  
ATOM   1850  O   PHE A 236       5.056   7.143  24.191  1.00 94.01           O  
ATOM   1851  CG  PHE A 236       5.241   7.400  20.788  1.00 94.01           C  
ATOM   1852  CD1 PHE A 236       5.149   6.061  20.364  1.00 94.01           C  
ATOM   1853  CD2 PHE A 236       4.088   8.201  20.855  1.00 94.01           C  
ATOM   1854  CE1 PHE A 236       3.900   5.523  20.014  1.00 94.01           C  
ATOM   1855  CE2 PHE A 236       2.840   7.662  20.509  1.00 94.01           C  
ATOM   1856  CZ  PHE A 236       2.747   6.324  20.096  1.00 94.01           C  
ATOM   1857  N   ILE A 237       6.848   5.921  23.603  1.00 92.74           N  
ATOM   1858  CA  ILE A 237       6.451   4.719  24.354  1.00 92.74           C  
ATOM   1859  C   ILE A 237       6.286   5.018  25.852  1.00 92.74           C  
ATOM   1860  CB  ILE A 237       7.451   3.568  24.097  1.00 92.74           C  
ATOM   1861  O   ILE A 237       5.308   4.587  26.475  1.00 92.74           O  
ATOM   1862  CG1 ILE A 237       7.439   3.083  22.626  1.00 92.74           C  
ATOM   1863  CG2 ILE A 237       7.191   2.372  25.033  1.00 92.74           C  
ATOM   1864  CD1 ILE A 237       6.108   2.531  22.102  1.00 92.74           C  
ATOM   1865  N   LYS A 238       7.203   5.794  26.445  1.00 94.63           N  
ATOM   1866  CA  LYS A 238       7.096   6.211  27.854  1.00 94.63           C  
ATOM   1867  C   LYS A 238       5.881   7.108  28.099  1.00 94.63           C  
ATOM   1868  CB  LYS A 238       8.383   6.921  28.299  1.00 94.63           C  
ATOM   1869  O   LYS A 238       5.240   6.969  29.139  1.00 94.63           O  
ATOM   1870  CG  LYS A 238       9.542   5.937  28.517  1.00 94.63           C  
ATOM   1871  CD  LYS A 238      10.812   6.685  28.947  1.00 94.63           C  
ATOM   1872  CE  LYS A 238      11.960   5.692  29.171  1.00 94.63           C  
ATOM   1873  NZ  LYS A 238      13.224   6.374  29.555  1.00 94.63           N  
ATOM   1874  N   HIS A 239       5.560   7.998  27.162  1.00 94.93           N  
ATOM   1875  CA  HIS A 239       4.417   8.908  27.246  1.00 94.93           C  
ATOM   1876  C   HIS A 239       3.082   8.158  27.197  1.00 94.93           C  
ATOM   1877  CB  HIS A 239       4.531   9.957  26.134  1.00 94.93           C  
ATOM   1878  O   HIS A 239       2.289   8.267  28.133  1.00 94.93           O  
ATOM   1879  CG  HIS A 239       3.373  10.912  26.123  1.00 94.93           C  
ATOM   1880  CD2 HIS A 239       2.291  10.837  25.297  1.00 94.93           C  
ATOM   1881  ND1 HIS A 239       3.212  11.984  26.999  1.00 94.93           N  
ATOM   1882  CE1 HIS A 239       2.038  12.544  26.665  1.00 94.93           C  
ATOM   1883  NE2 HIS A 239       1.466  11.875  25.648  1.00 94.93           N  
ATOM   1884  N   ILE A 240       2.864   7.314  26.181  1.00 91.53           N  
ATOM   1885  CA  ILE A 240       1.600   6.563  26.039  1.00 91.53           C  
ATOM   1886  C   ILE A 240       1.357   5.582  27.191  1.00 91.53           C  
ATOM   1887  CB  ILE A 240       1.506   5.821  24.689  1.00 91.53           C  
ATOM   1888  O   ILE A 240       0.218   5.225  27.470  1.00 91.53           O  
ATOM   1889  CG1 ILE A 240       2.567   4.706  24.556  1.00 91.53           C  
ATOM   1890  CG2 ILE A 240       1.559   6.831  23.531  1.00 91.53           C  
ATOM   1891  CD1 ILE A 240       2.422   3.836  23.305  1.00 91.53           C  
ATOM   1892  N   SER A 241       2.420   5.160  27.881  1.00 90.24           N  
ATOM   1893  CA  SER A 241       2.321   4.283  29.052  1.00 90.24           C  
ATOM   1894  C   SER A 241       1.882   5.016  30.327  1.00 90.24           C  
ATOM   1895  CB  SER A 241       3.662   3.588  29.301  1.00 90.24           C  
ATOM   1896  O   SER A 241       1.534   4.359  31.305  1.00 90.24           O  
ATOM   1897  OG  SER A 241       4.064   2.834  28.172  1.00 90.24           O  
ATOM   1898  N   ARG A 242       1.933   6.356  30.349  1.00 90.25           N  
ATOM   1899  CA  ARG A 242       1.643   7.186  31.534  1.00 90.25           C  
ATOM   1900  C   ARG A 242       0.349   7.990  31.422  1.00 90.25           C  
ATOM   1901  CB  ARG A 242       2.823   8.135  31.789  1.00 90.25           C  
ATOM   1902  O   ARG A 242      -0.208   8.374  32.445  1.00 90.25           O  
ATOM   1903  CG  ARG A 242       4.078   7.401  32.278  1.00 90.25           C  
ATOM   1904  CD  ARG A 242       5.222   8.407  32.429  1.00 90.25           C  
ATOM   1905  NE  ARG A 242       6.460   7.759  32.901  1.00 90.25           N  
ATOM   1906  NH1 ARG A 242       7.727   9.665  33.064  1.00 90.25           N  
ATOM   1907  NH2 ARG A 242       8.611   7.700  33.647  1.00 90.25           N  
ATOM   1908  CZ  ARG A 242       7.589   8.375  33.197  1.00 90.25           C  
ATOM   1909  N   VAL A 243      -0.112   8.280  30.208  1.00 88.29           N  
ATOM   1910  CA  VAL A 243      -1.322   9.083  29.978  1.00 88.29           C  
ATOM   1911  C   VAL A 243      -2.582   8.228  30.124  1.00 88.29           C  
ATOM   1912  CB  VAL A 243      -1.243   9.800  28.618  1.00 88.29           C  
ATOM   1913  O   VAL A 243      -2.616   7.078  29.700  1.00 88.29           O  
ATOM   1914  CG1 VAL A 243      -2.516  10.585  28.280  1.00 88.29           C  
ATOM   1915  CG2 VAL A 243      -0.096  10.814  28.640  1.00 88.29           C  
ATOM   1916  N   SER A 244      -3.639   8.803  30.705  1.00 81.29           N  
ATOM   1917  CA  SER A 244      -4.915   8.121  30.966  1.00 81.29           C  
ATOM   1918  C   SER A 244      -5.723   7.795  29.703  1.00 81.29           C  
ATOM   1919  CB  SER A 244      -5.758   8.976  31.918  1.00 81.29           C  
ATOM   1920  O   SER A 244      -6.385   6.766  29.657  1.00 81.29           O  
ATOM   1921  OG  SER A 244      -5.854  10.313  31.448  1.00 81.29           O  
ATOM   1922  N   ASN A 245      -5.640   8.640  28.671  1.00 82.25           N  
ATOM   1923  CA  ASN A 245      -6.284   8.452  27.366  1.00 82.25           C  
ATOM   1924  C   ASN A 245      -5.240   8.494  26.237  1.00 82.25           C  
ATOM   1925  CB  ASN A 245      -7.376   9.524  27.185  1.00 82.25           C  
ATOM   1926  O   ASN A 245      -5.180   9.483  25.501  1.00 82.25           O  
ATOM   1927  CG  ASN A 245      -8.636   9.232  27.968  1.00 82.25           C  
ATOM   1928  ND2 ASN A 245      -9.328  10.254  28.415  1.00 82.25           N  
ATOM   1929  OD1 ASN A 245      -9.059   8.105  28.135  1.00 82.25           O  
ATOM   1930  N   PRO A 246      -4.387   7.465  26.105  1.00 82.66           N  
ATOM   1931  CA  PRO A 246      -3.309   7.486  25.130  1.00 82.66           C  
ATOM   1932  C   PRO A 246      -3.847   7.408  23.697  1.00 82.66           C  
ATOM   1933  CB  PRO A 246      -2.418   6.301  25.501  1.00 82.66           C  
ATOM   1934  O   PRO A 246      -4.902   6.816  23.433  1.00 82.66           O  
ATOM   1935  CG  PRO A 246      -3.399   5.297  26.105  1.00 82.66           C  
ATOM   1936  CD  PRO A 246      -4.408   6.194  26.822  1.00 82.66           C  
ATOM   1937  N   PHE A 247      -3.100   7.989  22.754  1.00 79.36           N  
ATOM   1938  CA  PHE A 247      -3.416   7.895  21.325  1.00 79.36           C  
ATOM   1939  C   PHE A 247      -3.505   6.433  20.848  1.00 79.36           C  
ATOM   1940  CB  PHE A 247      -2.354   8.670  20.532  1.00 79.36           C  
ATOM   1941  O   PHE A 247      -4.465   6.059  20.173  1.00 79.36           O  
ATOM   1942  CG  PHE A 247      -2.555   8.586  19.034  1.00 79.36           C  
ATOM   1943  CD1 PHE A 247      -1.712   7.784  18.245  1.00 79.36           C  
ATOM   1944  CD2 PHE A 247      -3.600   9.303  18.431  1.00 79.36           C  
ATOM   1945  CE1 PHE A 247      -1.944   7.665  16.866  1.00 79.36           C  
ATOM   1946  CE2 PHE A 247      -3.812   9.211  17.047  1.00 79.36           C  
ATOM   1947  CZ  PHE A 247      -2.988   8.387  16.270  1.00 79.36           C  
ATOM   1948  N   ILE A 248      -2.538   5.606  21.261  1.00 81.20           N  
ATOM   1949  CA  ILE A 248      -2.500   4.156  21.041  1.00 81.20           C  
ATOM   1950  C   ILE A 248      -2.528   3.473  22.402  1.00 81.20           C  
ATOM   1951  CB  ILE A 248      -1.253   3.756  20.217  1.00 81.20           C  
ATOM   1952  O   ILE A 248      -1.710   3.783  23.267  1.00 81.20           O  
ATOM   1953  CG1 ILE A 248      -1.428   4.229  18.760  1.00 81.20           C  
ATOM   1954  CG2 ILE A 248      -1.027   2.229  20.228  1.00 81.20           C  
ATOM   1955  CD1 ILE A 248      -0.126   4.297  17.952  1.00 81.20           C  
ATOM   1956  N   ASN A 249      -3.448   2.527  22.589  1.00 83.22           N  
ATOM   1957  CA  ASN A 249      -3.528   1.763  23.826  1.00 83.22           C  
ATOM   1958  C   ASN A 249      -2.270   0.879  23.975  1.00 83.22           C  
ATOM   1959  CB  ASN A 249      -4.840   0.961  23.835  1.00 83.22           C  
ATOM   1960  O   ASN A 249      -2.095  -0.055  23.188  1.00 83.22           O  
ATOM   1961  CG  ASN A 249      -5.058   0.163  25.110  1.00 83.22           C  
ATOM   1962  ND2 ASN A 249      -6.219  -0.431  25.246  1.00 83.22           N  
ATOM   1963  OD1 ASN A 249      -4.201   0.043  25.976  1.00 83.22           O  
ATOM   1964  N   PRO A 250      -1.407   1.112  24.985  1.00 85.75           N  
ATOM   1965  CA  PRO A 250      -0.162   0.360  25.151  1.00 85.75           C  
ATOM   1966  C   PRO A 250      -0.393  -1.133  25.434  1.00 85.75           C  
ATOM   1967  CB  PRO A 250       0.578   1.059  26.300  1.00 85.75           C  
ATOM   1968  O   PRO A 250       0.514  -1.940  25.227  1.00 85.75           O  
ATOM   1969  CG  PRO A 250      -0.544   1.695  27.117  1.00 85.75           C  
ATOM   1970  CD  PRO A 250      -1.544   2.104  26.043  1.00 85.75           C  
ATOM   1971  N   LYS A 251      -1.602  -1.536  25.860  1.00 86.92           N  
ATOM   1972  CA  LYS A 251      -1.964  -2.953  26.037  1.00 86.92           C  
ATOM   1973  C   LYS A 251      -1.898  -3.741  24.728  1.00 86.92           C  
ATOM   1974  CB  LYS A 251      -3.371  -3.087  26.637  1.00 86.92           C  
ATOM   1975  O   LYS A 251      -1.540  -4.914  24.764  1.00 86.92           O  
ATOM   1976  CG  LYS A 251      -3.487  -2.507  28.055  1.00 86.92           C  
ATOM   1977  CD  LYS A 251      -4.918  -2.700  28.576  1.00 86.92           C  
ATOM   1978  CE  LYS A 251      -5.092  -2.106  29.979  1.00 86.92           C  
ATOM   1979  NZ  LYS A 251      -6.485  -2.285  30.465  1.00 86.92           N  
ATOM   1980  N   LEU A 252      -2.154  -3.093  23.587  1.00 86.63           N  
ATOM   1981  CA  LEU A 252      -2.059  -3.724  22.269  1.00 86.63           C  
ATOM   1982  C   LEU A 252      -0.641  -4.233  21.981  1.00 86.63           C  
ATOM   1983  CB  LEU A 252      -2.492  -2.718  21.192  1.00 86.63           C  
ATOM   1984  O   LEU A 252      -0.480  -5.303  21.406  1.00 86.63           O  
ATOM   1985  CG  LEU A 252      -3.970  -2.299  21.228  1.00 86.63           C  
ATOM   1986  CD1 LEU A 252      -4.225  -1.240  20.153  1.00 86.63           C  
ATOM   1987  CD2 LEU A 252      -4.899  -3.481  20.966  1.00 86.63           C  
ATOM   1988  N   GLY A 253       0.388  -3.534  22.473  1.00 85.95           N  
ATOM   1989  CA  GLY A 253       1.784  -3.955  22.339  1.00 85.95           C  
ATOM   1990  C   GLY A 253       2.124  -5.263  23.062  1.00 85.95           C  
ATOM   1991  O   GLY A 253       3.141  -5.881  22.763  1.00 85.95           O  
ATOM   1992  N   LYS A 254       1.283  -5.694  24.011  1.00 87.03           N  
ATOM   1993  CA  LYS A 254       1.432  -6.969  24.730  1.00 87.03           C  
ATOM   1994  C   LYS A 254       0.657  -8.114  24.072  1.00 87.03           C  
ATOM   1995  CB  LYS A 254       1.002  -6.800  26.195  1.00 87.03           C  
ATOM   1996  O   LYS A 254       0.857  -9.266  24.443  1.00 87.03           O  
ATOM   1997  CG  LYS A 254       1.836  -5.748  26.942  1.00 87.03           C  
ATOM   1998  CD  LYS A 254       1.436  -5.711  28.421  1.00 87.03           C  
ATOM   1999  CE  LYS A 254       2.293  -4.684  29.170  1.00 87.03           C  
ATOM   2000  NZ  LYS A 254       1.997  -4.691  30.625  1.00 87.03           N  
ATOM   2001  N   ASN A 255      -0.228  -7.814  23.121  1.00 88.68           N  
ATOM   2002  CA  ASN A 255      -1.008  -8.815  22.408  1.00 88.68           C  
ATOM   2003  C   ASN A 255      -0.139  -9.438  21.302  1.00 88.68           C  
ATOM   2004  CB  ASN A 255      -2.310  -8.148  21.931  1.00 88.68           C  
ATOM   2005  O   ASN A 255       0.163  -8.801  20.295  1.00 88.68           O  
ATOM   2006  CG  ASN A 255      -3.261  -9.099  21.226  1.00 88.68           C  
ATOM   2007  ND2 ASN A 255      -4.542  -8.851  21.347  1.00 88.68           N  
ATOM   2008  OD1 ASN A 255      -2.866 -10.045  20.567  1.00 88.68           O  
ATOM   2009  N   ILE A 256       0.302 -10.682  21.517  1.00 89.23           N  
ATOM   2010  CA  ILE A 256       1.251 -11.363  20.625  1.00 89.23           C  
ATOM   2011  C   ILE A 256       0.669 -11.559  19.213  1.00 89.23           C  
ATOM   2012  CB  ILE A 256       1.794 -12.669  21.259  1.00 89.23           C  
ATOM   2013  O   ILE A 256       1.338 -11.138  18.269  1.00 89.23           O  
ATOM   2014  CG1 ILE A 256       2.611 -12.354  22.531  1.00 89.23           C  
ATOM   2015  CG2 ILE A 256       2.638 -13.464  20.242  1.00 89.23           C  
ATOM   2016  CD1 ILE A 256       2.993 -13.604  23.337  1.00 89.23           C  
ATOM   2017  N   PRO A 257      -0.544 -12.126  19.018  1.00 88.45           N  
ATOM   2018  CA  PRO A 257      -1.143 -12.237  17.684  1.00 88.45           C  
ATOM   2019  C   PRO A 257      -1.273 -10.894  16.959  1.00 88.45           C  
ATOM   2020  CB  PRO A 257      -2.524 -12.855  17.905  1.00 88.45           C  
ATOM   2021  O   PRO A 257      -0.984 -10.804  15.764  1.00 88.45           O  
ATOM   2022  CG  PRO A 257      -2.368 -13.663  19.185  1.00 88.45           C  
ATOM   2023  CD  PRO A 257      -1.355 -12.857  19.990  1.00 88.45           C  
ATOM   2024  N   PHE A 258      -1.648  -9.840  17.688  1.00 90.07           N  
ATOM   2025  CA  PHE A 258      -1.723  -8.487  17.149  1.00 90.07           C  
ATOM   2026  C   PHE A 258      -0.355  -8.015  16.641  1.00 90.07           C  
ATOM   2027  CB  PHE A 258      -2.275  -7.562  18.234  1.00 90.07           C  
ATOM   2028  O   PHE A 258      -0.209  -7.695  15.461  1.00 90.07           O  
ATOM   2029  CG  PHE A 258      -2.393  -6.119  17.818  1.00 90.07           C  
ATOM   2030  CD1 PHE A 258      -1.445  -5.167  18.232  1.00 90.07           C  
ATOM   2031  CD2 PHE A 258      -3.477  -5.732  17.020  1.00 90.07           C  
ATOM   2032  CE1 PHE A 258      -1.616  -3.818  17.879  1.00 90.07           C  
ATOM   2033  CE2 PHE A 258      -3.627  -4.393  16.632  1.00 90.07           C  
ATOM   2034  CZ  PHE A 258      -2.717  -3.431  17.092  1.00 90.07           C  
ATOM   2035  N   MET A 259       0.668  -8.043  17.501  1.00 91.77           N  
ATOM   2036  CA  MET A 259       2.027  -7.618  17.148  1.00 91.77           C  
ATOM   2037  C   MET A 259       2.630  -8.460  16.023  1.00 91.77           C  
ATOM   2038  CB  MET A 259       2.933  -7.678  18.386  1.00 91.77           C  
ATOM   2039  O   MET A 259       3.315  -7.924  15.152  1.00 91.77           O  
ATOM   2040  CG  MET A 259       2.580  -6.604  19.421  1.00 91.77           C  
ATOM   2041  SD  MET A 259       2.616  -4.883  18.833  1.00 91.77           S  
ATOM   2042  CE  MET A 259       4.358  -4.710  18.392  1.00 91.77           C  
ATOM   2043  N   LEU A 260       2.345  -9.762  15.999  1.00 89.99           N  
ATOM   2044  CA  LEU A 260       2.751 -10.643  14.913  1.00 89.99           C  
ATOM   2045  C   LEU A 260       2.142 -10.193  13.582  1.00 89.99           C  
ATOM   2046  CB  LEU A 260       2.390 -12.088  15.287  1.00 89.99           C  
ATOM   2047  O   LEU A 260       2.866 -10.111  12.592  1.00 89.99           O  
ATOM   2048  CG  LEU A 260       2.773 -13.087  14.180  1.00 89.99           C  
ATOM   2049  CD1 LEU A 260       3.346 -14.349  14.803  1.00 89.99           C  
ATOM   2050  CD2 LEU A 260       1.563 -13.463  13.325  1.00 89.99           C  
ATOM   2051  N   GLY A 261       0.853  -9.845  13.556  1.00 91.00           N  
ATOM   2052  CA  GLY A 261       0.200  -9.301  12.365  1.00 91.00           C  
ATOM   2053  C   GLY A 261       0.819  -7.980  11.898  1.00 91.00           C  
ATOM   2054  O   GLY A 261       1.066  -7.812  10.706  1.00 91.00           O  
ATOM   2055  N   LEU A 262       1.144  -7.079  12.829  1.00 92.50           N  
ATOM   2056  CA  LEU A 262       1.814  -5.808  12.525  1.00 92.50           C  
ATOM   2057  C   LEU A 262       3.208  -5.996  11.921  1.00 92.50           C  
ATOM   2058  CB  LEU A 262       1.899  -4.956  13.803  1.00 92.50           C  
ATOM   2059  O   LEU A 262       3.510  -5.380  10.902  1.00 92.50           O  
ATOM   2060  CG  LEU A 262       0.643  -4.085  13.988  1.00 92.50           C  
ATOM   2061  CD1 LEU A 262       0.023  -4.305  15.347  1.00 92.50           C  
ATOM   2062  CD2 LEU A 262       0.915  -2.583  13.901  1.00 92.50           C  
ATOM   2063  N   PHE A 263       4.056  -6.833  12.523  1.00 92.91           N  
ATOM   2064  CA  PHE A 263       5.428  -7.019  12.045  1.00 92.91           C  
ATOM   2065  C   PHE A 263       5.498  -7.853  10.767  1.00 92.91           C  
ATOM   2066  CB  PHE A 263       6.296  -7.648  13.139  1.00 92.91           C  
ATOM   2067  O   PHE A 263       6.189  -7.461   9.828  1.00 92.91           O  
ATOM   2068  CG  PHE A 263       6.691  -6.695  14.249  1.00 92.91           C  
ATOM   2069  CD1 PHE A 263       7.477  -5.563  13.956  1.00 92.91           C  
ATOM   2070  CD2 PHE A 263       6.332  -6.966  15.581  1.00 92.91           C  
ATOM   2071  CE1 PHE A 263       7.880  -4.695  14.986  1.00 92.91           C  
ATOM   2072  CE2 PHE A 263       6.760  -6.114  16.612  1.00 92.91           C  
ATOM   2073  CZ  PHE A 263       7.518  -4.969  16.316  1.00 92.91           C  
ATOM   2074  N   SER A 264       4.785  -8.983  10.713  1.00 93.01           N  
ATOM   2075  CA  SER A 264       4.766  -9.830   9.514  1.00 93.01           C  
ATOM   2076  C   SER A 264       4.116  -9.104   8.338  1.00 93.01           C  
ATOM   2077  CB  SER A 264       4.078 -11.177   9.772  1.00 93.01           C  
ATOM   2078  O   SER A 264       4.687  -9.064   7.249  1.00 93.01           O  
ATOM   2079  OG  SER A 264       2.722 -11.011  10.140  1.00 93.01           O  
ATOM   2080  N   GLY A 265       2.975  -8.449   8.573  1.00 92.79           N  
ATOM   2081  CA  GLY A 265       2.298  -7.649   7.562  1.00 92.79           C  
ATOM   2082  C   GLY A 265       3.112  -6.454   7.123  1.00 92.79           C  
ATOM   2083  O   GLY A 265       3.329  -6.292   5.928  1.00 92.79           O  
ATOM   2084  N   GLY A 266       3.650  -5.680   8.065  1.00 94.65           N  
ATOM   2085  CA  GLY A 266       4.515  -4.555   7.735  1.00 94.65           C  
ATOM   2086  C   GLY A 266       5.704  -4.976   6.869  1.00 94.65           C  
ATOM   2087  O   GLY A 266       5.948  -4.388   5.819  1.00 94.65           O  
ATOM   2088  N   LEU A 267       6.407  -6.051   7.229  1.00 95.82           N  
ATOM   2089  CA  LEU A 267       7.569  -6.493   6.460  1.00 95.82           C  
ATOM   2090  C   LEU A 267       7.197  -6.982   5.050  1.00 95.82           C  
ATOM   2091  CB  LEU A 267       8.334  -7.530   7.292  1.00 95.82           C  
ATOM   2092  O   LEU A 267       7.855  -6.591   4.086  1.00 95.82           O  
ATOM   2093  CG  LEU A 267       9.733  -7.825   6.716  1.00 95.82           C  
ATOM   2094  CD1 LEU A 267      10.785  -7.806   7.827  1.00 95.82           C  
ATOM   2095  CD2 LEU A 267       9.772  -9.211   6.094  1.00 95.82           C  
ATOM   2096  N   ILE A 268       6.124  -7.769   4.905  1.00 96.99           N  
ATOM   2097  CA  ILE A 268       5.648  -8.227   3.588  1.00 96.99           C  
ATOM   2098  C   ILE A 268       5.184  -7.040   2.732  1.00 96.99           C  
ATOM   2099  CB  ILE A 268       4.547  -9.306   3.742  1.00 96.99           C  
ATOM   2100  O   ILE A 268       5.573  -6.944   1.568  1.00 96.99           O  
ATOM   2101  CG1 ILE A 268       5.158 -10.593   4.348  1.00 96.99           C  
ATOM   2102  CG2 ILE A 268       3.880  -9.627   2.387  1.00 96.99           C  
ATOM   2103  CD1 ILE A 268       4.132 -11.659   4.749  1.00 96.99           C  
ATOM   2104  N   PHE A 269       4.398  -6.117   3.292  1.00 95.49           N  
ATOM   2105  CA  PHE A 269       3.879  -4.957   2.559  1.00 95.49           C  
ATOM   2106  C   PHE A 269       5.000  -4.002   2.141  1.00 95.49           C  
ATOM   2107  CB  PHE A 269       2.809  -4.237   3.396  1.00 95.49           C  
ATOM   2108  O   PHE A 269       5.001  -3.534   1.006  1.00 95.49           O  
ATOM   2109  CG  PHE A 269       1.598  -5.061   3.815  1.00 95.49           C  
ATOM   2110  CD1 PHE A 269       1.237  -6.253   3.155  1.00 95.49           C  
ATOM   2111  CD2 PHE A 269       0.828  -4.635   4.910  1.00 95.49           C  
ATOM   2112  CE1 PHE A 269       0.123  -6.999   3.577  1.00 95.49           C  
ATOM   2113  CE2 PHE A 269      -0.285  -5.378   5.339  1.00 95.49           C  
ATOM   2114  CZ  PHE A 269      -0.637  -6.559   4.672  1.00 95.49           C  
ATOM   2115  N   SER A 270       6.003  -3.794   3.000  1.00 95.66           N  
ATOM   2116  CA  SER A 270       7.221  -3.050   2.657  1.00 95.66           C  
ATOM   2117  C   SER A 270       7.951  -3.676   1.470  1.00 95.66           C  
ATOM   2118  CB  SER A 270       8.142  -2.986   3.881  1.00 95.66           C  
ATOM   2119  O   SER A 270       8.195  -3.013   0.462  1.00 95.66           O  
ATOM   2120  OG  SER A 270       9.366  -2.348   3.584  1.00 95.66           O  
ATOM   2121  N   ILE A 271       8.241  -4.977   1.537  1.00 97.26           N  
ATOM   2122  CA  ILE A 271       8.972  -5.671   0.473  1.00 97.26           C  
ATOM   2123  C   ILE A 271       8.211  -5.607  -0.855  1.00 97.26           C  
ATOM   2124  CB  ILE A 271       9.261  -7.119   0.909  1.00 97.26           C  
ATOM   2125  O   ILE A 271       8.797  -5.265  -1.884  1.00 97.26           O  
ATOM   2126  CG1 ILE A 271      10.338  -7.127   2.011  1.00 97.26           C  
ATOM   2127  CG2 ILE A 271       9.716  -7.957  -0.293  1.00 97.26           C  
ATOM   2128  CD1 ILE A 271      10.451  -8.472   2.730  1.00 97.26           C  
ATOM   2129  N   VAL A 272       6.909  -5.905  -0.843  1.00 97.00           N  
ATOM   2130  CA  VAL A 272       6.108  -5.916  -2.071  1.00 97.00           C  
ATOM   2131  C   VAL A 272       5.929  -4.501  -2.630  1.00 97.00           C  
ATOM   2132  CB  VAL A 272       4.771  -6.653  -1.871  1.00 97.00           C  
ATOM   2133  O   VAL A 272       6.076  -4.322  -3.834  1.00 97.00           O  
ATOM   2134  CG1 VAL A 272       3.938  -6.621  -3.157  1.00 97.00           C  
ATOM   2135  CG2 VAL A 272       5.005  -8.134  -1.528  1.00 97.00           C  
ATOM   2136  N   ALA A 273       5.711  -3.477  -1.801  1.00 94.05           N  
ATOM   2137  CA  ALA A 273       5.639  -2.090  -2.274  1.00 94.05           C  
ATOM   2138  C   ALA A 273       6.964  -1.604  -2.878  1.00 94.05           C  
ATOM   2139  CB  ALA A 273       5.231  -1.195  -1.110  1.00 94.05           C  
ATOM   2140  O   ALA A 273       6.966  -0.947  -3.922  1.00 94.05           O  
ATOM   2141  N   GLY A 274       8.091  -1.970  -2.261  1.00 94.59           N  
ATOM   2142  CA  GLY A 274       9.419  -1.719  -2.812  1.00 94.59           C  
ATOM   2143  C   GLY A 274       9.635  -2.416  -4.159  1.00 94.59           C  
ATOM   2144  O   GLY A 274      10.179  -1.821  -5.085  1.00 94.59           O  
ATOM   2145  N   PHE A 275       9.157  -3.653  -4.314  1.00 96.00           N  
ATOM   2146  CA  PHE A 275       9.166  -4.332  -5.610  1.00 96.00           C  
ATOM   2147  C   PHE A 275       8.308  -3.590  -6.643  1.00 96.00           C  
ATOM   2148  CB  PHE A 275       8.710  -5.786  -5.444  1.00 96.00           C  
ATOM   2149  O   PHE A 275       8.789  -3.317  -7.742  1.00 96.00           O  
ATOM   2150  CG  PHE A 275       8.410  -6.474  -6.761  1.00 96.00           C  
ATOM   2151  CD1 PHE A 275       7.082  -6.771  -7.121  1.00 96.00           C  
ATOM   2152  CD2 PHE A 275       9.457  -6.786  -7.643  1.00 96.00           C  
ATOM   2153  CE1 PHE A 275       6.813  -7.426  -8.335  1.00 96.00           C  
ATOM   2154  CE2 PHE A 275       9.186  -7.417  -8.871  1.00 96.00           C  
ATOM   2155  CZ  PHE A 275       7.864  -7.750  -9.210  1.00 96.00           C  
ATOM   2156  N   ILE A 276       7.075  -3.206  -6.295  1.00 94.50           N  
ATOM   2157  CA  ILE A 276       6.168  -2.492  -7.208  1.00 94.50           C  
ATOM   2158  C   ILE A 276       6.803  -1.179  -7.690  1.00 94.50           C  
ATOM   2159  CB  ILE A 276       4.784  -2.260  -6.551  1.00 94.50           C  
ATOM   2160  O   ILE A 276       6.703  -0.875  -8.876  1.00 94.50           O  
ATOM   2161  CG1 ILE A 276       4.056  -3.596  -6.269  1.00 94.50           C  
ATOM   2162  CG2 ILE A 276       3.868  -1.412  -7.458  1.00 94.50           C  
ATOM   2163  CD1 ILE A 276       2.866  -3.457  -5.309  1.00 94.50           C  
ATOM   2164  N   SER A 277       7.492  -0.424  -6.822  1.00 92.93           N  
ATOM   2165  CA  SER A 277       8.184   0.812  -7.232  1.00 92.93           C  
ATOM   2166  C   SER A 277       9.419   0.582  -8.101  1.00 92.93           C  
ATOM   2167  CB  SER A 277       8.552   1.674  -6.026  1.00 92.93           C  
ATOM   2168  O   SER A 277       9.787   1.444  -8.898  1.00 92.93           O  
ATOM   2169  OG  SER A 277       9.612   1.106  -5.284  1.00 92.93           O  
ATOM   2170  N   MET A 278      10.053  -0.583  -7.989  1.00 93.34           N  
ATOM   2171  CA  MET A 278      11.192  -0.962  -8.820  1.00 93.34           C  
ATOM   2172  C   MET A 278      10.787  -1.360 -10.239  1.00 93.34           C  
ATOM   2173  CB  MET A 278      11.907  -2.123  -8.137  1.00 93.34           C  
ATOM   2174  O   MET A 278      11.555  -1.124 -11.173  1.00 93.34           O  
ATOM   2175  CG  MET A 278      13.210  -2.527  -8.820  1.00 93.34           C  
ATOM   2176  SD  MET A 278      14.128  -3.776  -7.888  1.00 93.34           S  
ATOM   2177  CE  MET A 278      13.131  -5.235  -8.281  1.00 93.34           C  
ATOM   2178  N   VAL A 279       9.605  -1.962 -10.419  1.00 95.36           N  
ATOM   2179  CA  VAL A 279       9.175  -2.517 -11.715  1.00 95.36           C  
ATOM   2180  C   VAL A 279       9.232  -1.497 -12.859  1.00 95.36           C  
ATOM   2181  CB  VAL A 279       7.801  -3.217 -11.625  1.00 95.36           C  
ATOM   2182  O   VAL A 279       9.794  -1.848 -13.897  1.00 95.36           O  
ATOM   2183  CG1 VAL A 279       7.240  -3.605 -13.001  1.00 95.36           C  
ATOM   2184  CG2 VAL A 279       7.935  -4.504 -10.804  1.00 95.36           C  
ATOM   2185  N   PRO A 280       8.747  -0.247 -12.724  1.00 94.85           N  
ATOM   2186  CA  PRO A 280       8.850   0.735 -13.800  1.00 94.85           C  
ATOM   2187  C   PRO A 280      10.293   1.027 -14.225  1.00 94.85           C  
ATOM   2188  CB  PRO A 280       8.143   1.991 -13.282  1.00 94.85           C  
ATOM   2189  O   PRO A 280      10.585   1.072 -15.420  1.00 94.85           O  
ATOM   2190  CG  PRO A 280       7.141   1.438 -12.274  1.00 94.85           C  
ATOM   2191  CD  PRO A 280       7.897   0.268 -11.661  1.00 94.85           C  
ATOM   2192  N   TYR A 281      11.209   1.164 -13.261  1.00 92.82           N  
ATOM   2193  CA  TYR A 281      12.633   1.338 -13.552  1.00 92.82           C  
ATOM   2194  C   TYR A 281      13.202   0.107 -14.255  1.00 92.82           C  
ATOM   2195  CB  TYR A 281      13.411   1.631 -12.262  1.00 92.82           C  
ATOM   2196  O   TYR A 281      13.854   0.240 -15.284  1.00 92.82           O  
ATOM   2197  CG  TYR A 281      13.132   2.997 -11.674  1.00 92.82           C  
ATOM   2198  CD1 TYR A 281      13.663   4.138 -12.306  1.00 92.82           C  
ATOM   2199  CD2 TYR A 281      12.356   3.134 -10.506  1.00 92.82           C  
ATOM   2200  CE1 TYR A 281      13.415   5.418 -11.778  1.00 92.82           C  
ATOM   2201  CE2 TYR A 281      12.118   4.414  -9.968  1.00 92.82           C  
ATOM   2202  OH  TYR A 281      12.408   6.794 -10.101  1.00 92.82           O  
ATOM   2203  CZ  TYR A 281      12.643   5.557 -10.606  1.00 92.82           C  
ATOM   2204  N   MET A 282      12.909  -1.089 -13.744  1.00 93.56           N  
ATOM   2205  CA  MET A 282      13.378  -2.349 -14.321  1.00 93.56           C  
ATOM   2206  C   MET A 282      12.915  -2.520 -15.771  1.00 93.56           C  
ATOM   2207  CB  MET A 282      12.877  -3.494 -13.436  1.00 93.56           C  
ATOM   2208  O   MET A 282      13.723  -2.806 -16.651  1.00 93.56           O  
ATOM   2209  CG  MET A 282      13.448  -4.848 -13.855  1.00 93.56           C  
ATOM   2210  SD  MET A 282      12.966  -6.189 -12.737  1.00 93.56           S  
ATOM   2211  CE  MET A 282      11.255  -6.438 -13.245  1.00 93.56           C  
ATOM   2212  N   MET A 283      11.630  -2.288 -16.040  1.00 94.91           N  
ATOM   2213  CA  MET A 283      11.061  -2.410 -17.382  1.00 94.91           C  
ATOM   2214  C   MET A 283      11.670  -1.404 -18.359  1.00 94.91           C  
ATOM   2215  CB  MET A 283       9.542  -2.225 -17.324  1.00 94.91           C  
ATOM   2216  O   MET A 283      11.980  -1.758 -19.496  1.00 94.91           O  
ATOM   2217  CG  MET A 283       8.819  -3.384 -16.641  1.00 94.91           C  
ATOM   2218  SD  MET A 283       8.986  -4.965 -17.507  1.00 94.91           S  
ATOM   2219  CE  MET A 283       9.657  -5.941 -16.154  1.00 94.91           C  
ATOM   2220  N   LYS A 284      11.885  -0.161 -17.920  1.00 92.60           N  
ATOM   2221  CA  LYS A 284      12.453   0.882 -18.776  1.00 92.60           C  
ATOM   2222  C   LYS A 284      13.952   0.693 -19.030  1.00 92.60           C  
ATOM   2223  CB  LYS A 284      12.109   2.246 -18.170  1.00 92.60           C  
ATOM   2224  O   LYS A 284      14.412   0.962 -20.138  1.00 92.60           O  
ATOM   2225  CG  LYS A 284      12.343   3.360 -19.197  1.00 92.60           C  
ATOM   2226  CD  LYS A 284      11.468   4.578 -18.898  1.00 92.60           C  
ATOM   2227  CE  LYS A 284      11.622   5.580 -20.042  1.00 92.60           C  
ATOM   2228  NZ  LYS A 284      10.489   6.526 -20.096  1.00 92.60           N  
ATOM   2229  N   THR A 285      14.699   0.203 -18.042  1.00 89.91           N  
ATOM   2230  CA  THR A 285      16.146  -0.041 -18.157  1.00 89.91           C  
ATOM   2231  C   THR A 285      16.463  -1.295 -18.970  1.00 89.91           C  
ATOM   2232  CB  THR A 285      16.788  -0.158 -16.766  1.00 89.91           C  
ATOM   2233  O   THR A 285      17.383  -1.256 -19.778  1.00 89.91           O  
ATOM   2234  CG2 THR A 285      18.302  -0.357 -16.805  1.00 89.91           C  
ATOM   2235  OG1 THR A 285      16.571   1.020 -16.029  1.00 89.91           O  
ATOM   2236  N   ILE A 286      15.730  -2.397 -18.759  1.00 91.51           N  
ATOM   2237  CA  ILE A 286      16.035  -3.700 -19.380  1.00 91.51           C  
ATOM   2238  C   ILE A 286      15.343  -3.854 -20.736  1.00 91.51           C  
ATOM   2239  CB  ILE A 286      15.671  -4.862 -18.422  1.00 91.51           C  
ATOM   2240  O   ILE A 286      15.960  -4.303 -21.694  1.00 91.51           O  
ATOM   2241  CG1 ILE A 286      16.476  -4.739 -17.105  1.00 91.51           C  
ATOM   2242  CG2 ILE A 286      15.912  -6.235 -19.083  1.00 91.51           C  
ATOM   2243  CD1 ILE A 286      16.166  -5.839 -16.085  1.00 91.51           C  
ATOM   2244  N   TYR A 287      14.061  -3.489 -20.825  1.00 93.68           N  
ATOM   2245  CA  TYR A 287      13.241  -3.732 -22.018  1.00 93.68           C  
ATOM   2246  C   TYR A 287      12.974  -2.467 -22.843  1.00 93.68           C  
ATOM   2247  CB  TYR A 287      11.937  -4.437 -21.612  1.00 93.68           C  
ATOM   2248  O   TYR A 287      12.352  -2.555 -23.898  1.00 93.68           O  
ATOM   2249  CG  TYR A 287      12.144  -5.787 -20.954  1.00 93.68           C  
ATOM   2250  CD1 TYR A 287      12.468  -6.900 -21.751  1.00 93.68           C  
ATOM   2251  CD2 TYR A 287      12.035  -5.931 -19.557  1.00 93.68           C  
ATOM   2252  CE1 TYR A 287      12.676  -8.157 -21.155  1.00 93.68           C  
ATOM   2253  CE2 TYR A 287      12.261  -7.184 -18.953  1.00 93.68           C  
ATOM   2254  OH  TYR A 287      12.799  -9.518 -19.206  1.00 93.68           O  
ATOM   2255  CZ  TYR A 287      12.579  -8.299 -19.757  1.00 93.68           C  
ATOM   2256  N   HIS A 288      13.409  -1.292 -22.372  1.00 92.50           N  
ATOM   2257  CA  HIS A 288      13.234  -0.000 -23.052  1.00 92.50           C  
ATOM   2258  C   HIS A 288      11.783   0.326 -23.442  1.00 92.50           C  
ATOM   2259  CB  HIS A 288      14.236   0.121 -24.206  1.00 92.50           C  
ATOM   2260  O   HIS A 288      11.523   1.082 -24.378  1.00 92.50           O  
ATOM   2261  CG  HIS A 288      15.661  -0.079 -23.759  1.00 92.50           C  
ATOM   2262  CD2 HIS A 288      16.537  -1.023 -24.220  1.00 92.50           C  
ATOM   2263  ND1 HIS A 288      16.306   0.624 -22.765  1.00 92.50           N  
ATOM   2264  CE1 HIS A 288      17.547   0.125 -22.647  1.00 92.50           C  
ATOM   2265  NE2 HIS A 288      17.738  -0.870 -23.524  1.00 92.50           N  
ATOM   2266  N   VAL A 289      10.818  -0.221 -22.700  1.00 95.32           N  
ATOM   2267  CA  VAL A 289       9.391  -0.002 -22.948  1.00 95.32           C  
ATOM   2268  C   VAL A 289       8.909   1.330 -22.370  1.00 95.32           C  
ATOM   2269  CB  VAL A 289       8.528  -1.180 -22.467  1.00 95.32           C  
ATOM   2270  O   VAL A 289       9.427   1.843 -21.375  1.00 95.32           O  
ATOM   2271  CG1 VAL A 289       8.779  -2.428 -23.316  1.00 95.32           C  
ATOM   2272  CG2 VAL A 289       8.752  -1.528 -20.994  1.00 95.32           C  
ATOM   2273  N   ASN A 290       7.884   1.901 -23.003  1.00 94.75           N  
ATOM   2274  CA  ASN A 290       7.254   3.140 -22.551  1.00 94.75           C  
ATOM   2275  C   ASN A 290       6.353   2.923 -21.317  1.00 94.75           C  
ATOM   2276  CB  ASN A 290       6.536   3.808 -23.740  1.00 94.75           C  
ATOM   2277  O   ASN A 290       5.914   1.809 -21.023  1.00 94.75           O  
ATOM   2278  CG  ASN A 290       5.380   2.995 -24.302  1.00 94.75           C  
ATOM   2279  ND2 ASN A 290       5.227   2.943 -25.601  1.00 94.75           N  
ATOM   2280  OD1 ASN A 290       4.604   2.385 -23.587  1.00 94.75           O  
ATOM   2281  N   VAL A 291       6.034   4.009 -20.606  1.00 94.73           N  
ATOM   2282  CA  VAL A 291       5.235   3.960 -19.366  1.00 94.73           C  
ATOM   2283  C   VAL A 291       3.797   3.476 -19.576  1.00 94.73           C  
ATOM   2284  CB  VAL A 291       5.255   5.308 -18.619  1.00 94.73           C  
ATOM   2285  O   VAL A 291       3.243   2.840 -18.682  1.00 94.73           O  
ATOM   2286  CG1 VAL A 291       6.672   5.628 -18.134  1.00 94.73           C  
ATOM   2287  CG2 VAL A 291       4.730   6.471 -19.469  1.00 94.73           C  
ATOM   2288  N   ALA A 292       3.208   3.673 -20.762  1.00 95.84           N  
ATOM   2289  CA  ALA A 292       1.899   3.105 -21.095  1.00 95.84           C  
ATOM   2290  C   ALA A 292       1.935   1.572 -21.126  1.00 95.84           C  
ATOM   2291  CB  ALA A 292       1.415   3.675 -22.432  1.00 95.84           C  
ATOM   2292  O   ALA A 292       1.045   0.921 -20.582  1.00 95.84           O  
ATOM   2293  N   THR A 293       2.984   0.987 -21.706  1.00 96.34           N  
ATOM   2294  CA  THR A 293       3.173  -0.469 -21.752  1.00 96.34           C  
ATOM   2295  C   THR A 293       3.406  -1.026 -20.351  1.00 96.34           C  
ATOM   2296  CB  THR A 293       4.338  -0.848 -22.675  1.00 96.34           C  
ATOM   2297  O   THR A 293       2.779  -2.015 -19.976  1.00 96.34           O  
ATOM   2298  CG2 THR A 293       4.464  -2.360 -22.863  1.00 96.34           C  
ATOM   2299  OG1 THR A 293       4.132  -0.284 -23.948  1.00 96.34           O  
ATOM   2300  N   ILE A 294       4.229  -0.356 -19.537  1.00 96.10           N  
ATOM   2301  CA  ILE A 294       4.469  -0.751 -18.140  1.00 96.10           C  
ATOM   2302  C   ILE A 294       3.151  -0.742 -17.349  1.00 96.10           C  
ATOM   2303  CB  ILE A 294       5.526   0.169 -17.488  1.00 96.10           C  
ATOM   2304  O   ILE A 294       2.814  -1.721 -16.682  1.00 96.10           O  
ATOM   2305  CG1 ILE A 294       6.864   0.095 -18.257  1.00 96.10           C  
ATOM   2306  CG2 ILE A 294       5.769  -0.222 -16.018  1.00 96.10           C  
ATOM   2307  CD1 ILE A 294       7.914   1.128 -17.828  1.00 96.10           C  
ATOM   2308  N   GLY A 295       2.374   0.336 -17.458  1.00 95.24           N  
ATOM   2309  CA  GLY A 295       1.107   0.484 -16.745  1.00 95.24           C  
ATOM   2310  C   GLY A 295       0.059  -0.539 -17.171  1.00 95.24           C  
ATOM   2311  O   GLY A 295      -0.486  -1.247 -16.328  1.00 95.24           O  
ATOM   2312  N   ASN A 296      -0.191  -0.642 -18.479  1.00 95.15           N  
ATOM   2313  CA  ASN A 296      -1.291  -1.430 -19.040  1.00 95.15           C  
ATOM   2314  C   ASN A 296      -0.974  -2.919 -19.181  1.00 95.15           C  
ATOM   2315  CB  ASN A 296      -1.646  -0.865 -20.427  1.00 95.15           C  
ATOM   2316  O   ASN A 296      -1.851  -3.753 -18.978  1.00 95.15           O  
ATOM   2317  CG  ASN A 296      -2.193   0.544 -20.382  1.00 95.15           C  
ATOM   2318  ND2 ASN A 296      -2.027   1.312 -21.430  1.00 95.15           N  
ATOM   2319  OD1 ASN A 296      -2.808   0.967 -19.423  1.00 95.15           O  
ATOM   2320  N   SER A 297       0.254  -3.257 -19.578  1.00 95.35           N  
ATOM   2321  CA  SER A 297       0.616  -4.639 -19.912  1.00 95.35           C  
ATOM   2322  C   SER A 297       1.320  -5.345 -18.763  1.00 95.35           C  
ATOM   2323  CB  SER A 297       1.477  -4.705 -21.176  1.00 95.35           C  
ATOM   2324  O   SER A 297       1.096  -6.534 -18.592  1.00 95.35           O  
ATOM   2325  OG  SER A 297       0.825  -4.047 -22.245  1.00 95.35           O  
ATOM   2326  N   VAL A 298       2.135  -4.641 -17.967  1.00 95.52           N  
ATOM   2327  CA  VAL A 298       2.954  -5.277 -16.918  1.00 95.52           C  
ATOM   2328  C   VAL A 298       2.261  -5.245 -15.557  1.00 95.52           C  
ATOM   2329  CB  VAL A 298       4.377  -4.681 -16.856  1.00 95.52           C  
ATOM   2330  O   VAL A 298       2.080  -6.288 -14.931  1.00 95.52           O  
ATOM   2331  CG1 VAL A 298       5.260  -5.431 -15.852  1.00 95.52           C  
ATOM   2332  CG2 VAL A 298       5.068  -4.715 -18.228  1.00 95.52           C  
ATOM   2333  N   ILE A 299       1.856  -4.062 -15.086  1.00 95.32           N  
ATOM   2334  CA  ILE A 299       1.357  -3.892 -13.711  1.00 95.32           C  
ATOM   2335  C   ILE A 299      -0.151  -4.177 -13.609  1.00 95.32           C  
ATOM   2336  CB  ILE A 299       1.754  -2.500 -13.163  1.00 95.32           C  
ATOM   2337  O   ILE A 299      -0.581  -4.868 -12.683  1.00 95.32           O  
ATOM   2338  CG1 ILE A 299       3.294  -2.329 -13.158  1.00 95.32           C  
ATOM   2339  CG2 ILE A 299       1.209  -2.318 -11.736  1.00 95.32           C  
ATOM   2340  CD1 ILE A 299       3.786  -0.955 -12.684  1.00 95.32           C  
ATOM   2341  N   PHE A 300      -0.957  -3.679 -14.555  1.00 94.45           N  
ATOM   2342  CA  PHE A 300      -2.424  -3.790 -14.522  1.00 94.45           C  
ATOM   2343  C   PHE A 300      -2.967  -5.231 -14.394  1.00 94.45           C  
ATOM   2344  CB  PHE A 300      -3.017  -3.063 -15.738  1.00 94.45           C  
ATOM   2345  O   PHE A 300      -3.844  -5.453 -13.554  1.00 94.45           O  
ATOM   2346  CG  PHE A 300      -4.516  -3.206 -15.879  1.00 94.45           C  
ATOM   2347  CD1 PHE A 300      -5.086  -4.190 -16.707  1.00 94.45           C  
ATOM   2348  CD2 PHE A 300      -5.347  -2.356 -15.140  1.00 94.45           C  
ATOM   2349  CE1 PHE A 300      -6.485  -4.326 -16.770  1.00 94.45           C  
ATOM   2350  CE2 PHE A 300      -6.739  -2.520 -15.163  1.00 94.45           C  
ATOM   2351  CZ  PHE A 300      -7.312  -3.496 -15.992  1.00 94.45           C  
ATOM   2352  N   PRO A 301      -2.467  -6.244 -15.136  1.00 94.58           N  
ATOM   2353  CA  PRO A 301      -2.954  -7.619 -14.969  1.00 94.58           C  
ATOM   2354  C   PRO A 301      -2.733  -8.143 -13.547  1.00 94.58           C  
ATOM   2355  CB  PRO A 301      -2.176  -8.457 -15.990  1.00 94.58           C  
ATOM   2356  O   PRO A 301      -3.583  -8.824 -12.969  1.00 94.58           O  
ATOM   2357  CG  PRO A 301      -1.789  -7.441 -17.061  1.00 94.58           C  
ATOM   2358  CD  PRO A 301      -1.516  -6.185 -16.241  1.00 94.58           C  
ATOM   2359  N   GLY A 302      -1.599  -7.773 -12.961  1.00 94.46           N  
ATOM   2360  CA  GLY A 302      -1.241  -8.121 -11.603  1.00 94.46           C  
ATOM   2361  C   GLY A 302      -2.149  -7.517 -10.553  1.00 94.46           C  
ATOM   2362  O   GLY A 302      -2.667  -8.227  -9.695  1.00 94.46           O  
ATOM   2363  N   THR A 303      -2.372  -6.211 -10.618  1.00 92.44           N  
ATOM   2364  CA  THR A 303      -3.236  -5.521  -9.655  1.00 92.44           C  
ATOM   2365  C   THR A 303      -4.690  -5.985  -9.756  1.00 92.44           C  
ATOM   2366  CB  THR A 303      -3.148  -4.008  -9.840  1.00 92.44           C  
ATOM   2367  O   THR A 303      -5.336  -6.189  -8.731  1.00 92.44           O  
ATOM   2368  CG2 THR A 303      -1.774  -3.438  -9.504  1.00 92.44           C  
ATOM   2369  OG1 THR A 303      -3.412  -3.688 -11.186  1.00 92.44           O  
ATOM   2370  N   MET A 304      -5.190  -6.273 -10.961  1.00 91.75           N  
ATOM   2371  CA  MET A 304      -6.519  -6.872 -11.153  1.00 91.75           C  
ATOM   2372  C   MET A 304      -6.636  -8.284 -10.575  1.00 91.75           C  
ATOM   2373  CB  MET A 304      -6.860  -6.884 -12.646  1.00 91.75           C  
ATOM   2374  O   MET A 304      -7.697  -8.663 -10.068  1.00 91.75           O  
ATOM   2375  CG  MET A 304      -7.226  -5.493 -13.166  1.00 91.75           C  
ATOM   2376  SD  MET A 304      -8.799  -4.850 -12.518  1.00 91.75           S  
ATOM   2377  CE  MET A 304      -8.210  -3.690 -11.272  1.00 91.75           C  
ATOM   2378  N   SER A 305      -5.548  -9.058 -10.584  1.00 93.68           N  
ATOM   2379  CA  SER A 305      -5.554 -10.408 -10.014  1.00 93.68           C  
ATOM   2380  C   SER A 305      -5.894 -10.428  -8.519  1.00 93.68           C  
ATOM   2381  CB  SER A 305      -4.225 -11.109 -10.279  1.00 93.68           C  
ATOM   2382  O   SER A 305      -6.495 -11.395  -8.049  1.00 93.68           O  
ATOM   2383  OG  SER A 305      -3.234 -10.733  -9.348  1.00 93.68           O  
ATOM   2384  N   VAL A 306      -5.620  -9.341  -7.782  1.00 91.12           N  
ATOM   2385  CA  VAL A 306      -5.925  -9.210  -6.345  1.00 91.12           C  
ATOM   2386  C   VAL A 306      -7.395  -9.493  -6.048  1.00 91.12           C  
ATOM   2387  CB  VAL A 306      -5.574  -7.799  -5.831  1.00 91.12           C  
ATOM   2388  O   VAL A 306      -7.689 -10.070  -5.003  1.00 91.12           O  
ATOM   2389  CG1 VAL A 306      -5.930  -7.576  -4.353  1.00 91.12           C  
ATOM   2390  CG2 VAL A 306      -4.074  -7.531  -5.973  1.00 91.12           C  
ATOM   2391  N   ILE A 307      -8.309  -9.148  -6.961  1.00 88.46           N  
ATOM   2392  CA  ILE A 307      -9.751  -9.399  -6.815  1.00 88.46           C  
ATOM   2393  C   ILE A 307     -10.026 -10.907  -6.788  1.00 88.46           C  
ATOM   2394  CB  ILE A 307     -10.532  -8.701  -7.957  1.00 88.46           C  
ATOM   2395  O   ILE A 307     -10.689 -11.415  -5.882  1.00 88.46           O  
ATOM   2396  CG1 ILE A 307     -10.299  -7.171  -7.924  1.00 88.46           C  
ATOM   2397  CG2 ILE A 307     -12.037  -9.023  -7.860  1.00 88.46           C  
ATOM   2398  CD1 ILE A 307     -10.897  -6.411  -9.115  1.00 88.46           C  
ATOM   2399  N   VAL A 308      -9.477 -11.630  -7.766  1.00 92.45           N  
ATOM   2400  CA  VAL A 308      -9.655 -13.080  -7.914  1.00 92.45           C  
ATOM   2401  C   VAL A 308      -8.985 -13.813  -6.752  1.00 92.45           C  
ATOM   2402  CB  VAL A 308      -9.105 -13.552  -9.276  1.00 92.45           C  
ATOM   2403  O   VAL A 308      -9.618 -14.624  -6.075  1.00 92.45           O  
ATOM   2404  CG1 VAL A 308      -9.263 -15.064  -9.455  1.00 92.45           C  
ATOM   2405  CG2 VAL A 308      -9.838 -12.863 -10.436  1.00 92.45           C  
ATOM   2406  N   PHE A 309      -7.729 -13.478  -6.459  1.00 93.21           N  
ATOM   2407  CA  PHE A 309      -6.996 -14.061  -5.337  1.00 93.21           C  
ATOM   2408  C   PHE A 309      -7.605 -13.680  -3.983  1.00 93.21           C  
ATOM   2409  CB  PHE A 309      -5.521 -13.660  -5.419  1.00 93.21           C  
ATOM   2410  O   PHE A 309      -7.610 -14.500  -3.078  1.00 93.21           O  
ATOM   2411  CG  PHE A 309      -4.712 -14.493  -6.399  1.00 93.21           C  
ATOM   2412  CD1 PHE A 309      -4.041 -15.642  -5.948  1.00 93.21           C  
ATOM   2413  CD2 PHE A 309      -4.575 -14.106  -7.745  1.00 93.21           C  
ATOM   2414  CE1 PHE A 309      -3.254 -16.402  -6.832  1.00 93.21           C  
ATOM   2415  CE2 PHE A 309      -3.787 -14.859  -8.631  1.00 93.21           C  
ATOM   2416  CZ  PHE A 309      -3.127 -16.010  -8.175  1.00 93.21           C  
ATOM   2417  N   GLY A 310      -8.190 -12.494  -3.825  1.00 87.56           N  
ATOM   2418  CA  GLY A 310      -8.855 -12.099  -2.580  1.00 87.56           C  
ATOM   2419  C   GLY A 310     -10.067 -12.976  -2.280  1.00 87.56           C  
ATOM   2420  O   GLY A 310     -10.223 -13.467  -1.160  1.00 87.56           O  
ATOM   2421  N   TYR A 311     -10.880 -13.255  -3.304  1.00 89.50           N  
ATOM   2422  CA  TYR A 311     -12.007 -14.181  -3.194  1.00 89.50           C  
ATOM   2423  C   TYR A 311     -11.551 -15.592  -2.797  1.00 89.50           C  
ATOM   2424  CB  TYR A 311     -12.778 -14.201  -4.519  1.00 89.50           C  
ATOM   2425  O   TYR A 311     -12.037 -16.152  -1.809  1.00 89.50           O  
ATOM   2426  CG  TYR A 311     -13.920 -15.197  -4.517  1.00 89.50           C  
ATOM   2427  CD1 TYR A 311     -13.754 -16.467  -5.105  1.00 89.50           C  
ATOM   2428  CD2 TYR A 311     -15.129 -14.866  -3.877  1.00 89.50           C  
ATOM   2429  CE1 TYR A 311     -14.803 -17.404  -5.055  1.00 89.50           C  
ATOM   2430  CE2 TYR A 311     -16.180 -15.801  -3.827  1.00 89.50           C  
ATOM   2431  OH  TYR A 311     -17.025 -17.981  -4.372  1.00 89.50           O  
ATOM   2432  CZ  TYR A 311     -16.016 -17.073  -4.417  1.00 89.50           C  
ATOM   2433  N   PHE A 312     -10.576 -16.152  -3.522  1.00 92.72           N  
ATOM   2434  CA  PHE A 312     -10.040 -17.476  -3.200  1.00 92.72           C  
ATOM   2435  C   PHE A 312      -9.345 -17.511  -1.839  1.00 92.72           C  
ATOM   2436  CB  PHE A 312      -9.085 -17.948  -4.302  1.00 92.72           C  
ATOM   2437  O   PHE A 312      -9.440 -18.517  -1.142  1.00 92.72           O  
ATOM   2438  CG  PHE A 312      -9.798 -18.415  -5.553  1.00 92.72           C  
ATOM   2439  CD1 PHE A 312     -10.627 -19.552  -5.502  1.00 92.72           C  
ATOM   2440  CD2 PHE A 312      -9.628 -17.733  -6.770  1.00 92.72           C  
ATOM   2441  CE1 PHE A 312     -11.297 -19.991  -6.657  1.00 92.72           C  
ATOM   2442  CE2 PHE A 312     -10.302 -18.169  -7.924  1.00 92.72           C  
ATOM   2443  CZ  PHE A 312     -11.139 -19.295  -7.867  1.00 92.72           C  
ATOM   2444  N   GLY A 313      -8.687 -16.423  -1.442  1.00 88.80           N  
ATOM   2445  CA  GLY A 313      -7.997 -16.289  -0.166  1.00 88.80           C  
ATOM   2446  C   GLY A 313      -8.963 -16.423   1.000  1.00 88.80           C  
ATOM   2447  O   GLY A 313      -8.728 -17.247   1.880  1.00 88.80           O  
ATOM   2448  N   GLY A 314     -10.085 -15.697   0.965  1.00 86.92           N  
ATOM   2449  CA  GLY A 314     -11.141 -15.831   1.973  1.00 86.92           C  
ATOM   2450  C   GLY A 314     -11.681 -17.260   2.058  1.00 86.92           C  
ATOM   2451  O   GLY A 314     -11.677 -17.863   3.129  1.00 86.92           O  
ATOM   2452  N   PHE A 315     -12.037 -17.846   0.912  1.00 91.31           N  
ATOM   2453  CA  PHE A 315     -12.527 -19.226   0.848  1.00 91.31           C  
ATOM   2454  C   PHE A 315     -11.516 -20.255   1.391  1.00 91.31           C  
ATOM   2455  CB  PHE A 315     -12.886 -19.537  -0.611  1.00 91.31           C  
ATOM   2456  O   PHE A 315     -11.879 -21.189   2.108  1.00 91.31           O  
ATOM   2457  CG  PHE A 315     -13.322 -20.971  -0.828  1.00 91.31           C  
ATOM   2458  CD1 PHE A 315     -12.414 -21.921  -1.332  1.00 91.31           C  
ATOM   2459  CD2 PHE A 315     -14.628 -21.363  -0.484  1.00 91.31           C  
ATOM   2460  CE1 PHE A 315     -12.817 -23.258  -1.507  1.00 91.31           C  
ATOM   2461  CE2 PHE A 315     -15.031 -22.698  -0.657  1.00 91.31           C  
ATOM   2462  CZ  PHE A 315     -14.128 -23.645  -1.172  1.00 91.31           C  
ATOM   2463  N   LEU A 316     -10.233 -20.101   1.058  1.00 92.54           N  
ATOM   2464  CA  LEU A 316      -9.167 -20.986   1.520  1.00 92.54           C  
ATOM   2465  C   LEU A 316      -8.906 -20.838   3.022  1.00 92.54           C  
ATOM   2466  CB  LEU A 316      -7.886 -20.703   0.721  1.00 92.54           C  
ATOM   2467  O   LEU A 316      -8.619 -21.848   3.665  1.00 92.54           O  
ATOM   2468  CG  LEU A 316      -7.832 -21.382  -0.654  1.00 92.54           C  
ATOM   2469  CD1 LEU A 316      -6.889 -20.641  -1.600  1.00 92.54           C  
ATOM   2470  CD2 LEU A 316      -7.295 -22.812  -0.509  1.00 92.54           C  
ATOM   2471  N   VAL A 317      -9.018 -19.628   3.579  1.00 90.42           N  
ATOM   2472  CA  VAL A 317      -8.870 -19.401   5.026  1.00 90.42           C  
ATOM   2473  C   VAL A 317      -9.966 -20.145   5.779  1.00 90.42           C  
ATOM   2474  CB  VAL A 317      -8.868 -17.897   5.378  1.00 90.42           C  
ATOM   2475  O   VAL A 317      -9.654 -20.865   6.725  1.00 90.42           O  
ATOM   2476  CG1 VAL A 317      -9.022 -17.636   6.883  1.00 90.42           C  
ATOM   2477  CG2 VAL A 317      -7.540 -17.250   4.969  1.00 90.42           C  
ATOM   2478  N   ASP A 318     -11.213 -20.054   5.318  1.00 89.16           N  
ATOM   2479  CA  ASP A 318     -12.343 -20.727   5.965  1.00 89.16           C  
ATOM   2480  C   ASP A 318     -12.237 -22.260   5.882  1.00 89.16           C  
ATOM   2481  CB  ASP A 318     -13.657 -20.239   5.331  1.00 89.16           C  
ATOM   2482  O   ASP A 318     -12.634 -22.962   6.810  1.00 89.16           O  
ATOM   2483  CG  ASP A 318     -13.998 -18.771   5.632  1.00 89.16           C  
ATOM   2484  OD1 ASP A 318     -13.459 -18.209   6.617  1.00 89.16           O  
ATOM   2485  OD2 ASP A 318     -14.844 -18.224   4.889  1.00 89.16           O  
ATOM   2486  N   ARG A 319     -11.679 -22.799   4.787  1.00 93.59           N  
ATOM   2487  CA  ARG A 319     -11.614 -24.254   4.556  1.00 93.59           C  
ATOM   2488  C   ARG A 319     -10.347 -24.929   5.088  1.00 93.59           C  
ATOM   2489  CB  ARG A 319     -11.822 -24.523   3.059  1.00 93.59           C  
ATOM   2490  O   ARG A 319     -10.413 -26.078   5.517  1.00 93.59           O  
ATOM   2491  CG  ARG A 319     -12.074 -26.013   2.793  1.00 93.59           C  
ATOM   2492  CD  ARG A 319     -12.263 -26.288   1.302  1.00 93.59           C  
ATOM   2493  NE  ARG A 319     -12.422 -27.736   1.061  1.00 93.59           N  
ATOM   2494  NH1 ARG A 319     -12.394 -27.675  -1.230  1.00 93.59           N  
ATOM   2495  NH2 ARG A 319     -12.649 -29.630  -0.182  1.00 93.59           N  
ATOM   2496  CZ  ARG A 319     -12.487 -28.339  -0.111  1.00 93.59           C  
ATOM   2497  N   LYS A 320      -9.185 -24.282   4.969  1.00 93.41           N  
ATOM   2498  CA  LYS A 320      -7.860 -24.863   5.280  1.00 93.41           C  
ATOM   2499  C   LYS A 320      -7.121 -24.146   6.412  1.00 93.41           C  
ATOM   2500  CB  LYS A 320      -6.986 -24.915   4.015  1.00 93.41           C  
ATOM   2501  O   LYS A 320      -6.055 -24.606   6.816  1.00 93.41           O  
ATOM   2502  CG  LYS A 320      -7.488 -25.921   2.969  1.00 93.41           C  
ATOM   2503  CD  LYS A 320      -6.425 -26.090   1.876  1.00 93.41           C  
ATOM   2504  CE  LYS A 320      -6.782 -27.215   0.900  1.00 93.41           C  
ATOM   2505  NZ  LYS A 320      -5.656 -27.479  -0.032  1.00 93.41           N  
ATOM   2506  N   GLY A 321      -7.671 -23.046   6.921  1.00 91.41           N  
ATOM   2507  CA  GLY A 321      -7.098 -22.273   8.015  1.00 91.41           C  
ATOM   2508  C   GLY A 321      -6.107 -21.195   7.571  1.00 91.41           C  
ATOM   2509  O   GLY A 321      -5.479 -21.260   6.510  1.00 91.41           O  
ATOM   2510  N   SER A 322      -5.944 -20.194   8.437  1.00 90.59           N  
ATOM   2511  CA  SER A 322      -5.112 -19.005   8.217  1.00 90.59           C  
ATOM   2512  C   SER A 322      -3.651 -19.331   7.895  1.00 90.59           C  
ATOM   2513  CB  SER A 322      -5.165 -18.135   9.477  1.00 90.59           C  
ATOM   2514  O   SER A 322      -3.079 -18.759   6.968  1.00 90.59           O  
ATOM   2515  OG  SER A 322      -6.489 -17.702   9.719  1.00 90.59           O  
ATOM   2516  N   LEU A 323      -3.044 -20.277   8.623  1.00 91.62           N  
ATOM   2517  CA  LEU A 323      -1.627 -20.613   8.458  1.00 91.62           C  
ATOM   2518  C   LEU A 323      -1.330 -21.188   7.065  1.00 91.62           C  
ATOM   2519  CB  LEU A 323      -1.214 -21.588   9.576  1.00 91.62           C  
ATOM   2520  O   LEU A 323      -0.336 -20.812   6.446  1.00 91.62           O  
ATOM   2521  CG  LEU A 323       0.303 -21.850   9.641  1.00 91.62           C  
ATOM   2522  CD1 LEU A 323       1.072 -20.599  10.071  1.00 91.62           C  
ATOM   2523  CD2 LEU A 323       0.605 -22.965  10.642  1.00 91.62           C  
ATOM   2524  N   PHE A 324      -2.210 -22.051   6.544  1.00 94.40           N  
ATOM   2525  CA  PHE A 324      -2.059 -22.629   5.206  1.00 94.40           C  
ATOM   2526  C   PHE A 324      -2.052 -21.540   4.127  1.00 94.40           C  
ATOM   2527  CB  PHE A 324      -3.187 -23.643   4.952  1.00 94.40           C  
ATOM   2528  O   PHE A 324      -1.181 -21.525   3.258  1.00 94.40           O  
ATOM   2529  CG  PHE A 324      -3.151 -24.234   3.555  1.00 94.40           C  
ATOM   2530  CD1 PHE A 324      -3.891 -23.640   2.514  1.00 94.40           C  
ATOM   2531  CD2 PHE A 324      -2.308 -25.325   3.273  1.00 94.40           C  
ATOM   2532  CE1 PHE A 324      -3.759 -24.112   1.195  1.00 94.40           C  
ATOM   2533  CE2 PHE A 324      -2.193 -25.810   1.958  1.00 94.40           C  
ATOM   2534  CZ  PHE A 324      -2.909 -25.196   0.916  1.00 94.40           C  
ATOM   2535  N   VAL A 325      -2.998 -20.601   4.204  1.00 95.13           N  
ATOM   2536  CA  VAL A 325      -3.119 -19.511   3.223  1.00 95.13           C  
ATOM   2537  C   VAL A 325      -1.951 -18.538   3.312  1.00 95.13           C  
ATOM   2538  CB  VAL A 325      -4.459 -18.777   3.385  1.00 95.13           C  
ATOM   2539  O   VAL A 325      -1.461 -18.075   2.283  1.00 95.13           O  
ATOM   2540  CG1 VAL A 325      -4.628 -17.657   2.350  1.00 95.13           C  
ATOM   2541  CG2 VAL A 325      -5.581 -19.790   3.190  1.00 95.13           C  
ATOM   2542  N   PHE A 326      -1.455 -18.273   4.519  1.00 94.98           N  
ATOM   2543  CA  PHE A 326      -0.291 -17.416   4.712  1.00 94.98           C  
ATOM   2544  C   PHE A 326       0.975 -18.018   4.093  1.00 94.98           C  
ATOM   2545  CB  PHE A 326      -0.107 -17.168   6.206  1.00 94.98           C  
ATOM   2546  O   PHE A 326       1.709 -17.319   3.391  1.00 94.98           O  
ATOM   2547  CG  PHE A 326       0.983 -16.172   6.507  1.00 94.98           C  
ATOM   2548  CD1 PHE A 326       2.270 -16.625   6.835  1.00 94.98           C  
ATOM   2549  CD2 PHE A 326       0.715 -14.791   6.438  1.00 94.98           C  
ATOM   2550  CE1 PHE A 326       3.285 -15.694   7.096  1.00 94.98           C  
ATOM   2551  CE2 PHE A 326       1.738 -13.863   6.697  1.00 94.98           C  
ATOM   2552  CZ  PHE A 326       3.025 -14.316   7.027  1.00 94.98           C  
ATOM   2553  N   ILE A 327       1.205 -19.321   4.299  1.00 96.39           N  
ATOM   2554  CA  ILE A 327       2.318 -20.057   3.682  1.00 96.39           C  
ATOM   2555  C   ILE A 327       2.194 -20.025   2.159  1.00 96.39           C  
ATOM   2556  CB  ILE A 327       2.373 -21.508   4.213  1.00 96.39           C  
ATOM   2557  O   ILE A 327       3.162 -19.699   1.476  1.00 96.39           O  
ATOM   2558  CG1 ILE A 327       2.791 -21.499   5.697  1.00 96.39           C  
ATOM   2559  CG2 ILE A 327       3.361 -22.367   3.398  1.00 96.39           C  
ATOM   2560  CD1 ILE A 327       2.624 -22.849   6.406  1.00 96.39           C  
ATOM   2561  N   LEU A 328       1.002 -20.305   1.627  1.00 97.06           N  
ATOM   2562  CA  LEU A 328       0.756 -20.290   0.187  1.00 97.06           C  
ATOM   2563  C   LEU A 328       1.036 -18.910  -0.423  1.00 97.06           C  
ATOM   2564  CB  LEU A 328      -0.694 -20.740  -0.058  1.00 97.06           C  
ATOM   2565  O   LEU A 328       1.708 -18.816  -1.448  1.00 97.06           O  
ATOM   2566  CG  LEU A 328      -1.046 -20.927  -1.544  1.00 97.06           C  
ATOM   2567  CD1 LEU A 328      -0.261 -22.080  -2.174  1.00 97.06           C  
ATOM   2568  CD2 LEU A 328      -2.537 -21.239  -1.670  1.00 97.06           C  
ATOM   2569  N   GLY A 329       0.566 -17.840   0.224  1.00 97.11           N  
ATOM   2570  CA  GLY A 329       0.815 -16.472  -0.225  1.00 97.11           C  
ATOM   2571  C   GLY A 329       2.295 -16.095  -0.179  1.00 97.11           C  
ATOM   2572  O   GLY A 329       2.819 -15.545  -1.145  1.00 97.11           O  
ATOM   2573  N   SER A 330       2.988 -16.461   0.901  1.00 97.35           N  
ATOM   2574  CA  SER A 330       4.418 -16.177   1.074  1.00 97.35           C  
ATOM   2575  C   SER A 330       5.272 -16.931   0.050  1.00 97.35           C  
ATOM   2576  CB  SER A 330       4.873 -16.547   2.487  1.00 97.35           C  
ATOM   2577  O   SER A 330       6.138 -16.335  -0.583  1.00 97.35           O  
ATOM   2578  OG  SER A 330       4.096 -15.893   3.475  1.00 97.35           O  
ATOM   2579  N   LEU A 331       4.985 -18.218  -0.177  1.00 97.44           N  
ATOM   2580  CA  LEU A 331       5.653 -19.024  -1.202  1.00 97.44           C  
ATOM   2581  C   LEU A 331       5.398 -18.479  -2.607  1.00 97.44           C  
ATOM   2582  CB  LEU A 331       5.175 -20.483  -1.112  1.00 97.44           C  
ATOM   2583  O   LEU A 331       6.336 -18.398  -3.394  1.00 97.44           O  
ATOM   2584  CG  LEU A 331       5.761 -21.275   0.069  1.00 97.44           C  
ATOM   2585  CD1 LEU A 331       5.076 -22.640   0.138  1.00 97.44           C  
ATOM   2586  CD2 LEU A 331       7.266 -21.508  -0.085  1.00 97.44           C  
ATOM   2587  N   SER A 332       4.165 -18.062  -2.909  1.00 97.93           N  
ATOM   2588  CA  SER A 332       3.823 -17.437  -4.193  1.00 97.93           C  
ATOM   2589  C   SER A 332       4.692 -16.204  -4.460  1.00 97.93           C  
ATOM   2590  CB  SER A 332       2.335 -17.069  -4.207  1.00 97.93           C  
ATOM   2591  O   SER A 332       5.277 -16.086  -5.537  1.00 97.93           O  
ATOM   2592  OG  SER A 332       1.919 -16.630  -5.483  1.00 97.93           O  
ATOM   2593  N   ILE A 333       4.852 -15.323  -3.463  1.00 98.37           N  
ATOM   2594  CA  ILE A 333       5.713 -14.134  -3.567  1.00 98.37           C  
ATOM   2595  C   ILE A 333       7.181 -14.543  -3.755  1.00 98.37           C  
ATOM   2596  CB  ILE A 333       5.530 -13.212  -2.337  1.00 98.37           C  
ATOM   2597  O   ILE A 333       7.827 -14.087  -4.698  1.00 98.37           O  
ATOM   2598  CG1 ILE A 333       4.098 -12.635  -2.271  1.00 98.37           C  
ATOM   2599  CG2 ILE A 333       6.542 -12.050  -2.368  1.00 98.37           C  
ATOM   2600  CD1 ILE A 333       3.751 -12.030  -0.902  1.00 98.37           C  
ATOM   2601  N   SER A 334       7.711 -15.423  -2.900  1.00 98.04           N  
ATOM   2602  CA  SER A 334       9.122 -15.830  -2.946  1.00 98.04           C  
ATOM   2603  C   SER A 334       9.501 -16.526  -4.253  1.00 98.04           C  
ATOM   2604  CB  SER A 334       9.441 -16.765  -1.780  1.00 98.04           C  
ATOM   2605  O   SER A 334      10.530 -16.194  -4.838  1.00 98.04           O  
ATOM   2606  OG  SER A 334       9.297 -16.080  -0.556  1.00 98.04           O  
ATOM   2607  N   ILE A 335       8.673 -17.456  -4.741  1.00 98.15           N  
ATOM   2608  CA  ILE A 335       8.903 -18.155  -6.015  1.00 98.15           C  
ATOM   2609  C   ILE A 335       8.877 -17.157  -7.172  1.00 98.15           C  
ATOM   2610  CB  ILE A 335       7.862 -19.282  -6.216  1.00 98.15           C  
ATOM   2611  O   ILE A 335       9.733 -17.224  -8.053  1.00 98.15           O  
ATOM   2612  CG1 ILE A 335       8.106 -20.413  -5.189  1.00 98.15           C  
ATOM   2613  CG2 ILE A 335       7.918 -19.854  -7.648  1.00 98.15           C  
ATOM   2614  CD1 ILE A 335       6.950 -21.417  -5.088  1.00 98.15           C  
ATOM   2615  N   SER A 336       7.944 -16.204  -7.151  1.00 98.19           N  
ATOM   2616  CA  SER A 336       7.856 -15.168  -8.181  1.00 98.19           C  
ATOM   2617  C   SER A 336       9.105 -14.290  -8.198  1.00 98.19           C  
ATOM   2618  CB  SER A 336       6.625 -14.294  -7.964  1.00 98.19           C  
ATOM   2619  O   SER A 336       9.689 -14.085  -9.259  1.00 98.19           O  
ATOM   2620  OG  SER A 336       5.455 -15.076  -7.986  1.00 98.19           O  
ATOM   2621  N   PHE A 337       9.571 -13.826  -7.034  1.00 97.70           N  
ATOM   2622  CA  PHE A 337      10.796 -13.029  -6.939  1.00 97.70           C  
ATOM   2623  C   PHE A 337      12.030 -13.789  -7.405  1.00 97.70           C  
ATOM   2624  CB  PHE A 337      11.000 -12.536  -5.505  1.00 97.70           C  
ATOM   2625  O   PHE A 337      12.795 -13.242  -8.193  1.00 97.70           O  
ATOM   2626  CG  PHE A 337      10.073 -11.442  -5.019  1.00 97.70           C  
ATOM   2627  CD1 PHE A 337       9.231 -10.717  -5.890  1.00 97.70           C  
ATOM   2628  CD2 PHE A 337      10.093 -11.121  -3.653  1.00 97.70           C  
ATOM   2629  CE1 PHE A 337       8.430  -9.678  -5.393  1.00 97.70           C  
ATOM   2630  CE2 PHE A 337       9.281 -10.090  -3.159  1.00 97.70           C  
ATOM   2631  CZ  PHE A 337       8.459  -9.355  -4.028  1.00 97.70           C  
ATOM   2632  N   LEU A 338      12.207 -15.044  -6.984  1.00 96.56           N  
ATOM   2633  CA  LEU A 338      13.329 -15.863  -7.443  1.00 96.56           C  
ATOM   2634  C   LEU A 338      13.261 -16.091  -8.955  1.00 96.56           C  
ATOM   2635  CB  LEU A 338      13.352 -17.198  -6.681  1.00 96.56           C  
ATOM   2636  O   LEU A 338      14.259 -15.907  -9.643  1.00 96.56           O  
ATOM   2637  CG  LEU A 338      13.733 -17.066  -5.197  1.00 96.56           C  
ATOM   2638  CD1 LEU A 338      13.563 -18.418  -4.504  1.00 96.56           C  
ATOM   2639  CD2 LEU A 338      15.174 -16.591  -4.990  1.00 96.56           C  
ATOM   2640  N   THR A 339      12.083 -16.412  -9.492  1.00 96.38           N  
ATOM   2641  CA  THR A 339      11.911 -16.617 -10.937  1.00 96.38           C  
ATOM   2642  C   THR A 339      12.267 -15.353 -11.717  1.00 96.38           C  
ATOM   2643  CB  THR A 339      10.485 -17.063 -11.282  1.00 96.38           C  
ATOM   2644  O   THR A 339      13.033 -15.420 -12.675  1.00 96.38           O  
ATOM   2645  CG2 THR A 339      10.362 -17.423 -12.762  1.00 96.38           C  
ATOM   2646  OG1 THR A 339      10.145 -18.215 -10.547  1.00 96.38           O  
ATOM   2647  N   ILE A 340      11.784 -14.182 -11.290  1.00 95.51           N  
ATOM   2648  CA  ILE A 340      12.146 -12.915 -11.941  1.00 95.51           C  
ATOM   2649  C   ILE A 340      13.647 -12.638 -11.775  1.00 95.51           C  
ATOM   2650  CB  ILE A 340      11.286 -11.743 -11.416  1.00 95.51           C  
ATOM   2651  O   ILE A 340      14.274 -12.193 -12.727  1.00 95.51           O  
ATOM   2652  CG1 ILE A 340       9.780 -11.965 -11.684  1.00 95.51           C  
ATOM   2653  CG2 ILE A 340      11.697 -10.420 -12.101  1.00 95.51           C  
ATOM   2654  CD1 ILE A 340       8.884 -11.058 -10.826  1.00 95.51           C  
ATOM   2655  N   ALA A 341      14.244 -12.924 -10.616  1.00 93.28           N  
ATOM   2656  CA  ALA A 341      15.665 -12.685 -10.378  1.00 93.28           C  
ATOM   2657  C   ALA A 341      16.571 -13.520 -11.292  1.00 93.28           C  
ATOM   2658  CB  ALA A 341      15.992 -12.989  -8.915  1.00 93.28           C  
ATOM   2659  O   ALA A 341      17.548 -12.994 -11.828  1.00 93.28           O  
ATOM   2660  N   PHE A 342      16.252 -14.803 -11.478  1.00 91.17           N  
ATOM   2661  CA  PHE A 342      17.036 -15.716 -12.314  1.00 91.17           C  
ATOM   2662  C   PHE A 342      16.823 -15.483 -13.813  1.00 91.17           C  
ATOM   2663  CB  PHE A 342      16.713 -17.170 -11.928  1.00 91.17           C  
ATOM   2664  O   PHE A 342      17.741 -15.704 -14.598  1.00 91.17           O  
ATOM   2665  CG  PHE A 342      17.320 -17.593 -10.602  1.00 91.17           C  
ATOM   2666  CD1 PHE A 342      18.717 -17.652 -10.473  1.00 91.17           C  
ATOM   2667  CD2 PHE A 342      16.514 -17.940  -9.503  1.00 91.17           C  
ATOM   2668  CE1 PHE A 342      19.309 -17.977  -9.240  1.00 91.17           C  
ATOM   2669  CE2 PHE A 342      17.099 -18.266  -8.266  1.00 91.17           C  
ATOM   2670  CZ  PHE A 342      18.498 -18.270  -8.131  1.00 91.17           C  
ATOM   2671  N   PHE A 343      15.642 -15.007 -14.212  1.00 92.22           N  
ATOM   2672  CA  PHE A 343      15.254 -14.847 -15.616  1.00 92.22           C  
ATOM   2673  C   PHE A 343      14.914 -13.392 -15.970  1.00 92.22           C  
ATOM   2674  CB  PHE A 343      14.121 -15.830 -15.931  1.00 92.22           C  
ATOM   2675  O   PHE A 343      14.033 -13.132 -16.791  1.00 92.22           O  
ATOM   2676  CG  PHE A 343      14.478 -17.287 -15.713  1.00 92.22           C  
ATOM   2677  CD1 PHE A 343      15.282 -17.961 -16.649  1.00 92.22           C  
ATOM   2678  CD2 PHE A 343      14.018 -17.970 -14.573  1.00 92.22           C  
ATOM   2679  CE1 PHE A 343      15.624 -19.309 -16.441  1.00 92.22           C  
ATOM   2680  CE2 PHE A 343      14.365 -19.314 -14.359  1.00 92.22           C  
ATOM   2681  CZ  PHE A 343      15.169 -19.984 -15.295  1.00 92.22           C  
ATOM   2682  N   VAL A 344      15.607 -12.431 -15.352  1.00 88.91           N  
ATOM   2683  CA  VAL A 344      15.258 -11.000 -15.428  1.00 88.91           C  
ATOM   2684  C   VAL A 344      15.307 -10.436 -16.854  1.00 88.91           C  
ATOM   2685  CB  VAL A 344      16.127 -10.185 -14.446  1.00 88.91           C  
ATOM   2686  O   VAL A 344      14.520  -9.550 -17.179  1.00 88.91           O  
ATOM   2687  CG1 VAL A 344      17.562  -9.971 -14.935  1.00 88.91           C  
ATOM   2688  CG2 VAL A 344      15.487  -8.830 -14.129  1.00 88.91           C  
ATOM   2689  N   GLU A 345      16.179 -10.976 -17.712  1.00 88.03           N  
ATOM   2690  CA  GLU A 345      16.351 -10.575 -19.120  1.00 88.03           C  
ATOM   2691  C   GLU A 345      15.600 -11.478 -20.112  1.00 88.03           C  
ATOM   2692  CB  GLU A 345      17.846 -10.560 -19.489  1.00 88.03           C  
ATOM   2693  O   GLU A 345      15.615 -11.214 -21.311  1.00 88.03           O  
ATOM   2694  CG  GLU A 345      18.688  -9.641 -18.597  1.00 88.03           C  
ATOM   2695  CD  GLU A 345      20.120  -9.471 -19.116  1.00 88.03           C  
ATOM   2696  OE1 GLU A 345      20.699  -8.394 -18.864  1.00 88.03           O  
ATOM   2697  OE2 GLU A 345      20.692 -10.405 -19.706  1.00 88.03           O  
ATOM   2698  N   PHE A 346      14.955 -12.554 -19.645  1.00 88.43           N  
ATOM   2699  CA  PHE A 346      14.371 -13.557 -20.540  1.00 88.43           C  
ATOM   2700  C   PHE A 346      13.193 -12.998 -21.342  1.00 88.43           C  
ATOM   2701  CB  PHE A 346      13.936 -14.782 -19.723  1.00 88.43           C  
ATOM   2702  O   PHE A 346      13.117 -13.153 -22.558  1.00 88.43           O  
ATOM   2703  CG  PHE A 346      13.308 -15.876 -20.564  1.00 88.43           C  
ATOM   2704  CD1 PHE A 346      11.907 -16.025 -20.613  1.00 88.43           C  
ATOM   2705  CD2 PHE A 346      14.127 -16.725 -21.330  1.00 88.43           C  
ATOM   2706  CE1 PHE A 346      11.332 -17.020 -21.424  1.00 88.43           C  
ATOM   2707  CE2 PHE A 346      13.552 -17.721 -22.138  1.00 88.43           C  
ATOM   2708  CZ  PHE A 346      12.155 -17.868 -22.187  1.00 88.43           C  
ATOM   2709  N   SER A 347      12.234 -12.377 -20.653  1.00 92.24           N  
ATOM   2710  CA  SER A 347      11.059 -11.786 -21.284  1.00 92.24           C  
ATOM   2711  C   SER A 347      10.286 -10.911 -20.305  1.00 92.24           C  
ATOM   2712  CB  SER A 347      10.116 -12.893 -21.771  1.00 92.24           C  
ATOM   2713  O   SER A 347       9.983 -11.340 -19.188  1.00 92.24           O  
ATOM   2714  OG  SER A 347       9.061 -12.316 -22.511  1.00 92.24           O  
ATOM   2715  N   MET A 348       9.836  -9.736 -20.754  1.00 94.14           N  
ATOM   2716  CA  MET A 348       8.949  -8.885 -19.949  1.00 94.14           C  
ATOM   2717  C   MET A 348       7.623  -9.584 -19.609  1.00 94.14           C  
ATOM   2718  CB  MET A 348       8.697  -7.551 -20.665  1.00 94.14           C  
ATOM   2719  O   MET A 348       7.001  -9.309 -18.579  1.00 94.14           O  
ATOM   2720  CG  MET A 348       7.727  -7.629 -21.852  1.00 94.14           C  
ATOM   2721  SD  MET A 348       7.352  -5.994 -22.522  1.00 94.14           S  
ATOM   2722  CE  MET A 348       5.818  -6.365 -23.392  1.00 94.14           C  
ATOM   2723  N   TRP A 349       7.190 -10.524 -20.456  1.00 95.70           N  
ATOM   2724  CA  TRP A 349       5.969 -11.299 -20.251  1.00 95.70           C  
ATOM   2725  C   TRP A 349       6.109 -12.285 -19.094  1.00 95.70           C  
ATOM   2726  CB  TRP A 349       5.614 -12.034 -21.543  1.00 95.70           C  
ATOM   2727  O   TRP A 349       5.145 -12.499 -18.362  1.00 95.70           O  
ATOM   2728  CG  TRP A 349       5.488 -11.154 -22.746  1.00 95.70           C  
ATOM   2729  CD1 TRP A 349       6.222 -11.258 -23.876  1.00 95.70           C  
ATOM   2730  CD2 TRP A 349       4.565 -10.044 -22.969  1.00 95.70           C  
ATOM   2731  CE2 TRP A 349       4.778  -9.544 -24.288  1.00 95.70           C  
ATOM   2732  CE3 TRP A 349       3.551  -9.427 -22.203  1.00 95.70           C  
ATOM   2733  NE1 TRP A 349       5.822 -10.296 -24.781  1.00 95.70           N  
ATOM   2734  CH2 TRP A 349       3.001  -7.920 -24.048  1.00 95.70           C  
ATOM   2735  CZ2 TRP A 349       4.005  -8.511 -24.835  1.00 95.70           C  
ATOM   2736  CZ3 TRP A 349       2.782  -8.374 -22.735  1.00 95.70           C  
ATOM   2737  N   LEU A 350       7.315 -12.819 -18.869  1.00 95.28           N  
ATOM   2738  CA  LEU A 350       7.595 -13.634 -17.691  1.00 95.28           C  
ATOM   2739  C   LEU A 350       7.456 -12.793 -16.421  1.00 95.28           C  
ATOM   2740  CB  LEU A 350       8.996 -14.258 -17.804  1.00 95.28           C  
ATOM   2741  O   LEU A 350       6.795 -13.223 -15.477  1.00 95.28           O  
ATOM   2742  CG  LEU A 350       9.389 -15.109 -16.583  1.00 95.28           C  
ATOM   2743  CD1 LEU A 350       8.487 -16.332 -16.415  1.00 95.28           C  
ATOM   2744  CD2 LEU A 350      10.826 -15.583 -16.745  1.00 95.28           C  
ATOM   2745  N   THR A 351       8.013 -11.577 -16.406  1.00 94.29           N  
ATOM   2746  CA  THR A 351       7.832 -10.674 -15.263  1.00 94.29           C  
ATOM   2747  C   THR A 351       6.365 -10.335 -15.043  1.00 94.29           C  
ATOM   2748  CB  THR A 351       8.612  -9.368 -15.411  1.00 94.29           C  
ATOM   2749  O   THR A 351       5.903 -10.395 -13.911  1.00 94.29           O  
ATOM   2750  CG2 THR A 351       8.563  -8.586 -14.100  1.00 94.29           C  
ATOM   2751  OG1 THR A 351       9.963  -9.606 -15.723  1.00 94.29           O  
ATOM   2752  N   THR A 352       5.623 -10.034 -16.108  1.00 96.01           N  
ATOM   2753  CA  THR A 352       4.180  -9.750 -16.044  1.00 96.01           C  
ATOM   2754  C   THR A 352       3.410 -10.920 -15.428  1.00 96.01           C  
ATOM   2755  CB  THR A 352       3.644  -9.473 -17.453  1.00 96.01           C  
ATOM   2756  O   THR A 352       2.616 -10.738 -14.506  1.00 96.01           O  
ATOM   2757  CG2 THR A 352       2.145  -9.185 -17.460  1.00 96.01           C  
ATOM   2758  OG1 THR A 352       4.323  -8.370 -18.015  1.00 96.01           O  
ATOM   2759  N   PHE A 353       3.683 -12.140 -15.893  1.00 97.45           N  
ATOM   2760  CA  PHE A 353       3.047 -13.346 -15.375  1.00 97.45           C  
ATOM   2761  C   PHE A 353       3.394 -13.584 -13.900  1.00 97.45           C  
ATOM   2762  CB  PHE A 353       3.455 -14.529 -16.257  1.00 97.45           C  
ATOM   2763  O   PHE A 353       2.506 -13.842 -13.095  1.00 97.45           O  
ATOM   2764  CG  PHE A 353       2.794 -15.832 -15.865  1.00 97.45           C  
ATOM   2765  CD1 PHE A 353       3.514 -16.798 -15.143  1.00 97.45           C  
ATOM   2766  CD2 PHE A 353       1.459 -16.085 -16.230  1.00 97.45           C  
ATOM   2767  CE1 PHE A 353       2.921 -18.032 -14.822  1.00 97.45           C  
ATOM   2768  CE2 PHE A 353       0.859 -17.313 -15.900  1.00 97.45           C  
ATOM   2769  CZ  PHE A 353       1.597 -18.294 -15.214  1.00 97.45           C  
ATOM   2770  N   MET A 354       4.658 -13.420 -13.508  1.00 97.62           N  
ATOM   2771  CA  MET A 354       5.073 -13.560 -12.107  1.00 97.62           C  
ATOM   2772  C   MET A 354       4.532 -12.432 -11.217  1.00 97.62           C  
ATOM   2773  CB  MET A 354       6.604 -13.665 -12.033  1.00 97.62           C  
ATOM   2774  O   MET A 354       4.222 -12.663 -10.050  1.00 97.62           O  
ATOM   2775  CG  MET A 354       7.119 -14.972 -12.650  1.00 97.62           C  
ATOM   2776  SD  MET A 354       6.453 -16.464 -11.861  1.00 97.62           S  
ATOM   2777  CE  MET A 354       6.464 -17.632 -13.246  1.00 97.62           C  
ATOM   2778  N   PHE A 355       4.324 -11.230 -11.755  1.00 96.42           N  
ATOM   2779  CA  PHE A 355       3.723 -10.112 -11.026  1.00 96.42           C  
ATOM   2780  C   PHE A 355       2.277 -10.431 -10.593  1.00 96.42           C  
ATOM   2781  CB  PHE A 355       3.835  -8.844 -11.890  1.00 96.42           C  
ATOM   2782  O   PHE A 355       1.875 -10.055  -9.491  1.00 96.42           O  
ATOM   2783  CG  PHE A 355       3.607  -7.541 -11.151  1.00 96.42           C  
ATOM   2784  CD1 PHE A 355       2.310  -7.185 -10.777  1.00 96.42           C  
ATOM   2785  CD2 PHE A 355       4.669  -6.678 -10.842  1.00 96.42           C  
ATOM   2786  CE1 PHE A 355       2.042  -5.964 -10.137  1.00 96.42           C  
ATOM   2787  CE2 PHE A 355       4.420  -5.474 -10.156  1.00 96.42           C  
ATOM   2788  CZ  PHE A 355       3.106  -5.111  -9.818  1.00 96.42           C  
ATOM   2789  N   ILE A 356       1.518 -11.198 -11.389  1.00 97.36           N  
ATOM   2790  CA  ILE A 356       0.198 -11.732 -10.995  1.00 97.36           C  
ATOM   2791  C   ILE A 356       0.303 -12.572  -9.717  1.00 97.36           C  
ATOM   2792  CB  ILE A 356      -0.444 -12.524 -12.164  1.00 97.36           C  
ATOM   2793  O   ILE A 356      -0.483 -12.391  -8.790  1.00 97.36           O  
ATOM   2794  CG1 ILE A 356      -0.800 -11.570 -13.328  1.00 97.36           C  
ATOM   2795  CG2 ILE A 356      -1.672 -13.334 -11.716  1.00 97.36           C  
ATOM   2796  CD1 ILE A 356      -1.188 -12.284 -14.629  1.00 97.36           C  
ATOM   2797  N   PHE A 357       1.302 -13.447  -9.618  1.00 97.80           N  
ATOM   2798  CA  PHE A 357       1.503 -14.291  -8.437  1.00 97.80           C  
ATOM   2799  C   PHE A 357       2.048 -13.527  -7.225  1.00 97.80           C  
ATOM   2800  CB  PHE A 357       2.409 -15.463  -8.809  1.00 97.80           C  
ATOM   2801  O   PHE A 357       1.711 -13.886  -6.091  1.00 97.80           O  
ATOM   2802  CG  PHE A 357       1.710 -16.489  -9.666  1.00 97.80           C  
ATOM   2803  CD1 PHE A 357       0.873 -17.454  -9.077  1.00 97.80           C  
ATOM   2804  CD2 PHE A 357       1.867 -16.453 -11.058  1.00 97.80           C  
ATOM   2805  CE1 PHE A 357       0.198 -18.387  -9.885  1.00 97.80           C  
ATOM   2806  CE2 PHE A 357       1.169 -17.362 -11.863  1.00 97.80           C  
ATOM   2807  CZ  PHE A 357       0.346 -18.340 -11.282  1.00 97.80           C  
ATOM   2808  N   VAL A 358       2.821 -12.454  -7.432  1.00 98.07           N  
ATOM   2809  CA  VAL A 358       3.213 -11.532  -6.350  1.00 98.07           C  
ATOM   2810  C   VAL A 358       1.976 -10.852  -5.765  1.00 98.07           C  
ATOM   2811  CB  VAL A 358       4.233 -10.474  -6.820  1.00 98.07           C  
ATOM   2812  O   VAL A 358       1.757 -10.915  -4.555  1.00 98.07           O  
ATOM   2813  CG1 VAL A 358       4.546  -9.453  -5.717  1.00 98.07           C  
ATOM   2814  CG2 VAL A 358       5.561 -11.118  -7.221  1.00 98.07           C  
ATOM   2815  N   MET A 359       1.132 -10.255  -6.609  1.00 95.96           N  
ATOM   2816  CA  MET A 359      -0.080  -9.559  -6.160  1.00 95.96           C  
ATOM   2817  C   MET A 359      -1.119 -10.522  -5.572  1.00 95.96           C  
ATOM   2818  CB  MET A 359      -0.678  -8.771  -7.329  1.00 95.96           C  
ATOM   2819  O   MET A 359      -1.759 -10.215  -4.563  1.00 95.96           O  
ATOM   2820  CG  MET A 359       0.207  -7.604  -7.781  1.00 95.96           C  
ATOM   2821  SD  MET A 359       0.645  -6.370  -6.523  1.00 95.96           S  
ATOM   2822  CE  MET A 359      -0.970  -5.648  -6.140  1.00 95.96           C  
ATOM   2823  N   GLY A 360      -1.246 -11.722  -6.139  1.00 95.39           N  
ATOM   2824  CA  GLY A 360      -2.079 -12.784  -5.585  1.00 95.39           C  
ATOM   2825  C   GLY A 360      -1.602 -13.259  -4.211  1.00 95.39           C  
ATOM   2826  O   GLY A 360      -2.398 -13.364  -3.274  1.00 95.39           O  
ATOM   2827  N   GLY A 361      -0.292 -13.466  -4.051  1.00 96.65           N  
ATOM   2828  CA  GLY A 361       0.309 -13.818  -2.765  1.00 96.65           C  
ATOM   2829  C   GLY A 361       0.191 -12.701  -1.721  1.00 96.65           C  
ATOM   2830  O   GLY A 361      -0.084 -12.977  -0.547  1.00 96.65           O  
ATOM   2831  N   LEU A 362       0.296 -11.437  -2.146  1.00 95.85           N  
ATOM   2832  CA  LEU A 362       0.012 -10.271  -1.304  1.00 95.85           C  
ATOM   2833  C   LEU A 362      -1.448 -10.286  -0.822  1.00 95.85           C  
ATOM   2834  CB  LEU A 362       0.343  -8.983  -2.082  1.00 95.85           C  
ATOM   2835  O   LEU A 362      -1.707 -10.077   0.361  1.00 95.85           O  
ATOM   2836  CG  LEU A 362       0.053  -7.692  -1.291  1.00 95.85           C  
ATOM   2837  CD1 LEU A 362       1.005  -7.523  -0.111  1.00 95.85           C  
ATOM   2838  CD2 LEU A 362       0.164  -6.465  -2.192  1.00 95.85           C  
ATOM   2839  N   SER A 363      -2.403 -10.592  -1.704  1.00 93.91           N  
ATOM   2840  CA  SER A 363      -3.828 -10.683  -1.351  1.00 93.91           C  
ATOM   2841  C   SER A 363      -4.097 -11.758  -0.286  1.00 93.91           C  
ATOM   2842  CB  SER A 363      -4.648 -10.947  -2.618  1.00 93.91           C  
ATOM   2843  O   SER A 363      -4.781 -11.505   0.714  1.00 93.91           O  
ATOM   2844  OG  SER A 363      -6.017 -10.726  -2.353  1.00 93.91           O  
ATOM   2845  N   PHE A 364      -3.491 -12.941  -0.435  1.00 94.29           N  
ATOM   2846  CA  PHE A 364      -3.576 -14.025   0.551  1.00 94.29           C  
ATOM   2847  C   PHE A 364      -2.994 -13.628   1.911  1.00 94.29           C  
ATOM   2848  CB  PHE A 364      -2.844 -15.260   0.007  1.00 94.29           C  
ATOM   2849  O   PHE A 364      -3.664 -13.766   2.937  1.00 94.29           O  
ATOM   2850  CG  PHE A 364      -3.520 -16.055  -1.097  1.00 94.29           C  
ATOM   2851  CD1 PHE A 364      -4.840 -15.801  -1.525  1.00 94.29           C  
ATOM   2852  CD2 PHE A 364      -2.801 -17.112  -1.684  1.00 94.29           C  
ATOM   2853  CE1 PHE A 364      -5.429 -16.631  -2.496  1.00 94.29           C  
ATOM   2854  CE2 PHE A 364      -3.386 -17.912  -2.679  1.00 94.29           C  
ATOM   2855  CZ  PHE A 364      -4.711 -17.684  -3.072  1.00 94.29           C  
ATOM   2856  N   THR A 365      -1.768 -13.102   1.930  1.00 94.82           N  
ATOM   2857  CA  THR A 365      -1.104 -12.690   3.178  1.00 94.82           C  
ATOM   2858  C   THR A 365      -1.875 -11.563   3.871  1.00 94.82           C  
ATOM   2859  CB  THR A 365       0.366 -12.305   2.948  1.00 94.82           C  
ATOM   2860  O   THR A 365      -2.170 -11.682   5.062  1.00 94.82           O  
ATOM   2861  CG2 THR A 365       1.222 -13.519   2.586  1.00 94.82           C  
ATOM   2862  OG1 THR A 365       0.482 -11.386   1.894  1.00 94.82           O  
ATOM   2863  N   LYS A 366      -2.318 -10.533   3.134  1.00 91.69           N  
ATOM   2864  CA  LYS A 366      -3.133  -9.417   3.657  1.00 91.69           C  
ATOM   2865  C   LYS A 366      -4.459  -9.884   4.262  1.00 91.69           C  
ATOM   2866  CB  LYS A 366      -3.340  -8.388   2.527  1.00 91.69           C  
ATOM   2867  O   LYS A 366      -4.851  -9.399   5.328  1.00 91.69           O  
ATOM   2868  CG  LYS A 366      -3.995  -7.064   2.973  1.00 91.69           C  
ATOM   2869  CD  LYS A 366      -3.937  -6.021   1.838  1.00 91.69           C  
ATOM   2870  CE  LYS A 366      -4.502  -4.648   2.248  1.00 91.69           C  
ATOM   2871  NZ  LYS A 366      -4.306  -3.615   1.184  1.00 91.69           N  
ATOM   2872  N   THR A 367      -5.119 -10.856   3.629  1.00 89.36           N  
ATOM   2873  CA  THR A 367      -6.349 -11.479   4.150  1.00 89.36           C  
ATOM   2874  C   THR A 367      -6.092 -12.167   5.491  1.00 89.36           C  
ATOM   2875  CB  THR A 367      -6.923 -12.486   3.140  1.00 89.36           C  
ATOM   2876  O   THR A 367      -6.817 -11.931   6.460  1.00 89.36           O  
ATOM   2877  CG2 THR A 367      -8.213 -13.144   3.631  1.00 89.36           C  
ATOM   2878  OG1 THR A 367      -7.241 -11.819   1.942  1.00 89.36           O  
ATOM   2879  N   VAL A 368      -5.027 -12.968   5.580  1.00 91.56           N  
ATOM   2880  CA  VAL A 368      -4.682 -13.686   6.814  1.00 91.56           C  
ATOM   2881  C   VAL A 368      -4.288 -12.728   7.936  1.00 91.56           C  
ATOM   2882  CB  VAL A 368      -3.572 -14.720   6.570  1.00 91.56           C  
ATOM   2883  O   VAL A 368      -4.795 -12.860   9.048  1.00 91.56           O  
ATOM   2884  CG1 VAL A 368      -3.112 -15.319   7.906  1.00 91.56           C  
ATOM   2885  CG2 VAL A 368      -4.090 -15.842   5.670  1.00 91.56           C  
ATOM   2886  N   ILE A 369      -3.439 -11.739   7.655  1.00 91.71           N  
ATOM   2887  CA  ILE A 369      -2.999 -10.755   8.654  1.00 91.71           C  
ATOM   2888  C   ILE A 369      -4.201 -10.001   9.224  1.00 91.71           C  
ATOM   2889  CB  ILE A 369      -1.968  -9.802   8.020  1.00 91.71           C  
ATOM   2890  O   ILE A 369      -4.339  -9.887  10.442  1.00 91.71           O  
ATOM   2891  CG1 ILE A 369      -0.641 -10.555   7.780  1.00 91.71           C  
ATOM   2892  CG2 ILE A 369      -1.712  -8.575   8.915  1.00 91.71           C  
ATOM   2893  CD1 ILE A 369       0.174  -9.928   6.649  1.00 91.71           C  
ATOM   2894  N   SER A 370      -5.118  -9.565   8.358  1.00 88.59           N  
ATOM   2895  CA  SER A 370      -6.346  -8.888   8.784  1.00 88.59           C  
ATOM   2896  C   SER A 370      -7.217  -9.790   9.661  1.00 88.59           C  
ATOM   2897  CB  SER A 370      -7.153  -8.434   7.567  1.00 88.59           C  
ATOM   2898  O   SER A 370      -7.776  -9.333  10.661  1.00 88.59           O  
ATOM   2899  OG  SER A 370      -6.400  -7.535   6.779  1.00 88.59           O  
ATOM   2900  N   LYS A 371      -7.317 -11.085   9.333  1.00 87.26           N  
ATOM   2901  CA  LYS A 371      -8.064 -12.059  10.138  1.00 87.26           C  
ATOM   2902  C   LYS A 371      -7.429 -12.274  11.513  1.00 87.26           C  
ATOM   2903  CB  LYS A 371      -8.210 -13.375   9.356  1.00 87.26           C  
ATOM   2904  O   LYS A 371      -8.147 -12.188  12.504  1.00 87.26           O  
ATOM   2905  CG  LYS A 371      -9.005 -14.456  10.107  1.00 87.26           C  
ATOM   2906  CD  LYS A 371     -10.458 -14.053  10.397  1.00 87.26           C  
ATOM   2907  CE  LYS A 371     -11.166 -15.211  11.107  1.00 87.26           C  
ATOM   2908  NZ  LYS A 371     -12.616 -14.951  11.273  1.00 87.26           N  
ATOM   2909  N   ILE A 372      -6.116 -12.506  11.580  1.00 86.95           N  
ATOM   2910  CA  ILE A 372      -5.383 -12.708  12.842  1.00 86.95           C  
ATOM   2911  C   ILE A 372      -5.564 -11.485  13.743  1.00 86.95           C  
ATOM   2912  CB  ILE A 372      -3.888 -13.011  12.572  1.00 86.95           C  
ATOM   2913  O   ILE A 372      -6.041 -11.620  14.870  1.00 86.95           O  
ATOM   2914  CG1 ILE A 372      -3.749 -14.394  11.893  1.00 86.95           C  
ATOM   2915  CG2 ILE A 372      -3.062 -12.975  13.875  1.00 86.95           C  
ATOM   2916  CD1 ILE A 372      -2.335 -14.698  11.381  1.00 86.95           C  
ATOM   2917  N   VAL A 373      -5.279 -10.291  13.215  1.00 88.00           N  
ATOM   2918  CA  VAL A 373      -5.388  -9.032  13.960  1.00 88.00           C  
ATOM   2919  C   VAL A 373      -6.813  -8.821  14.457  1.00 88.00           C  
ATOM   2920  CB  VAL A 373      -4.899  -7.851  13.101  1.00 88.00           C  
ATOM   2921  O   VAL A 373      -7.013  -8.677  15.660  1.00 88.00           O  
ATOM   2922  CG1 VAL A 373      -5.234  -6.486  13.712  1.00 88.00           C  
ATOM   2923  CG2 VAL A 373      -3.377  -7.938  12.936  1.00 88.00           C  
ATOM   2924  N   SER A 374      -7.813  -8.876  13.574  1.00 84.57           N  
ATOM   2925  CA  SER A 374      -9.213  -8.655  13.969  1.00 84.57           C  
ATOM   2926  C   SER A 374      -9.723  -9.671  14.993  1.00 84.57           C  
ATOM   2927  CB  SER A 374     -10.142  -8.631  12.753  1.00 84.57           C  
ATOM   2928  O   SER A 374     -10.437  -9.282  15.910  1.00 84.57           O  
ATOM   2929  OG  SER A 374     -10.078  -9.836  12.016  1.00 84.57           O  
ATOM   2930  N   SER A 375      -9.337 -10.946  14.884  1.00 86.34           N  
ATOM   2931  CA  SER A 375      -9.747 -11.988  15.839  1.00 86.34           C  
ATOM   2932  C   SER A 375      -9.071 -11.879  17.207  1.00 86.34           C  
ATOM   2933  CB  SER A 375      -9.495 -13.376  15.247  1.00 86.34           C  
ATOM   2934  O   SER A 375      -9.591 -12.403  18.185  1.00 86.34           O  
ATOM   2935  OG  SER A 375      -8.118 -13.654  15.070  1.00 86.34           O  
ATOM   2936  N   SER A 376      -7.927 -11.196  17.281  1.00 87.20           N  
ATOM   2937  CA  SER A 376      -7.163 -11.029  18.521  1.00 87.20           C  
ATOM   2938  C   SER A 376      -7.619  -9.845  19.377  1.00 87.20           C  
ATOM   2939  CB  SER A 376      -5.674 -10.919  18.192  1.00 87.20           C  
ATOM   2940  O   SER A 376      -7.091  -9.648  20.470  1.00 87.20           O  
ATOM   2941  OG  SER A 376      -5.342  -9.678  17.592  1.00 87.20           O  
ATOM   2942  N   LEU A 377      -8.559  -9.037  18.878  1.00 84.36           N  
ATOM   2943  CA  LEU A 377      -9.007  -7.792  19.497  1.00 84.36           C  
ATOM   2944  C   LEU A 377     -10.424  -7.938  20.057  1.00 84.36           C  
ATOM   2945  CB  LEU A 377      -8.940  -6.667  18.449  1.00 84.36           C  
ATOM   2946  O   LEU A 377     -11.284  -8.564  19.438  1.00 84.36           O  
ATOM   2947  CG  LEU A 377      -7.520  -6.347  17.956  1.00 84.36           C  
ATOM   2948  CD1 LEU A 377      -7.598  -5.426  16.738  1.00 84.36           C  
ATOM   2949  CD2 LEU A 377      -6.678  -5.663  19.028  1.00 84.36           C  
ATOM   2950  N   SER A 378     -10.688  -7.304  21.201  1.00 83.69           N  
ATOM   2951  CA  SER A 378     -12.056  -7.173  21.721  1.00 83.69           C  
ATOM   2952  C   SER A 378     -12.917  -6.269  20.824  1.00 83.69           C  
ATOM   2953  CB  SER A 378     -12.024  -6.644  23.157  1.00 83.69           C  
ATOM   2954  O   SER A 378     -12.381  -5.437  20.090  1.00 83.69           O  
ATOM   2955  OG  SER A 378     -11.491  -5.339  23.192  1.00 83.69           O  
ATOM   2956  N   GLU A 379     -14.254  -6.375  20.889  1.00 72.93           N  
ATOM   2957  CA  GLU A 379     -15.160  -5.555  20.053  1.00 72.93           C  
ATOM   2958  C   GLU A 379     -14.887  -4.044  20.169  1.00 72.93           C  
ATOM   2959  CB  GLU A 379     -16.645  -5.783  20.410  1.00 72.93           C  
ATOM   2960  O   GLU A 379     -15.024  -3.311  19.188  1.00 72.93           O  
ATOM   2961  CG  GLU A 379     -17.254  -7.124  19.960  1.00 72.93           C  
ATOM   2962  CD  GLU A 379     -18.800  -7.079  19.839  1.00 72.93           C  
ATOM   2963  OE1 GLU A 379     -19.397  -7.996  19.234  1.00 72.93           O  
ATOM   2964  OE2 GLU A 379     -19.448  -6.056  20.169  1.00 72.93           O  
ATOM   2965  N   GLU A 380     -14.479  -3.581  21.352  1.00 72.88           N  
ATOM   2966  CA  GLU A 380     -14.142  -2.178  21.612  1.00 72.88           C  
ATOM   2967  C   GLU A 380     -12.790  -1.778  21.002  1.00 72.88           C  
ATOM   2968  CB  GLU A 380     -14.133  -1.931  23.129  1.00 72.88           C  
ATOM   2969  O   GLU A 380     -12.594  -0.629  20.600  1.00 72.88           O  
ATOM   2970  CG  GLU A 380     -15.506  -2.191  23.775  1.00 72.88           C  
ATOM   2971  CD  GLU A 380     -15.560  -1.830  25.269  1.00 72.88           C  
ATOM   2972  OE1 GLU A 380     -16.674  -1.936  25.829  1.00 72.88           O  
ATOM   2973  OE2 GLU A 380     -14.518  -1.424  25.833  1.00 72.88           O  
ATOM   2974  N   GLU A 381     -11.858  -2.724  20.883  1.00 79.04           N  
ATOM   2975  CA  GLU A 381     -10.506  -2.483  20.382  1.00 79.04           C  
ATOM   2976  C   GLU A 381     -10.396  -2.626  18.862  1.00 79.04           C  
ATOM   2977  CB  GLU A 381      -9.523  -3.432  21.073  1.00 79.04           C  
ATOM   2978  O   GLU A 381      -9.558  -1.938  18.271  1.00 79.04           O  
ATOM   2979  CG  GLU A 381      -9.322  -3.068  22.553  1.00 79.04           C  
ATOM   2980  CD  GLU A 381      -8.547  -4.150  23.315  1.00 79.04           C  
ATOM   2981  OE1 GLU A 381      -7.719  -3.768  24.177  1.00 79.04           O  
ATOM   2982  OE2 GLU A 381      -8.816  -5.348  23.045  1.00 79.04           O  
ATOM   2983  N   VAL A 382     -11.239  -3.453  18.221  1.00 73.95           N  
ATOM   2984  CA  VAL A 382     -11.169  -3.788  16.781  1.00 73.95           C  
ATOM   2985  C   VAL A 382     -11.001  -2.547  15.905  1.00 73.95           C  
ATOM   2986  CB  VAL A 382     -12.402  -4.605  16.326  1.00 73.95           C  
ATOM   2987  O   VAL A 382     -10.133  -2.531  15.037  1.00 73.95           O  
ATOM   2988  CG1 VAL A 382     -12.555  -4.688  14.797  1.00 73.95           C  
ATOM   2989  CG2 VAL A 382     -12.318  -6.061  16.797  1.00 73.95           C  
ATOM   2990  N   ALA A 383     -11.775  -1.482  16.138  1.00 67.16           N  
ATOM   2991  CA  ALA A 383     -11.680  -0.266  15.327  1.00 67.16           C  
ATOM   2992  C   ALA A 383     -10.293   0.396  15.429  1.00 67.16           C  
ATOM   2993  CB  ALA A 383     -12.800   0.692  15.750  1.00 67.16           C  
ATOM   2994  O   ALA A 383      -9.678   0.722  14.411  1.00 67.16           O  
ATOM   2995  N   SER A 384      -9.779   0.557  16.652  1.00 72.33           N  
ATOM   2996  CA  SER A 384      -8.466   1.165  16.895  1.00 72.33           C  
ATOM   2997  C   SER A 384      -7.315   0.276  16.415  1.00 72.33           C  
ATOM   2998  CB  SER A 384      -8.310   1.524  18.376  1.00 72.33           C  
ATOM   2999  O   SER A 384      -6.391   0.766  15.767  1.00 72.33           O  
ATOM   3000  OG  SER A 384      -8.216   0.383  19.212  1.00 72.33           O  
ATOM   3001  N   GLY A 385      -7.397  -1.036  16.653  1.00 81.19           N  
ATOM   3002  CA  GLY A 385      -6.371  -1.987  16.242  1.00 81.19           C  
ATOM   3003  C   GLY A 385      -6.303  -2.162  14.725  1.00 81.19           C  
ATOM   3004  O   GLY A 385      -5.209  -2.166  14.168  1.00 81.19           O  
ATOM   3005  N   MET A 386      -7.445  -2.198  14.029  1.00 79.99           N  
ATOM   3006  CA  MET A 386      -7.470  -2.218  12.560  1.00 79.99           C  
ATOM   3007  C   MET A 386      -6.955  -0.904  11.960  1.00 79.99           C  
ATOM   3008  CB  MET A 386      -8.887  -2.510  12.047  1.00 79.99           C  
ATOM   3009  O   MET A 386      -6.257  -0.921  10.947  1.00 79.99           O  
ATOM   3010  CG  MET A 386      -9.334  -3.955  12.314  1.00 79.99           C  
ATOM   3011  SD  MET A 386      -8.332  -5.265  11.554  1.00 79.99           S  
ATOM   3012  CE  MET A 386      -8.583  -4.931   9.789  1.00 79.99           C  
ATOM   3013  N   SER A 387      -7.237   0.240  12.594  1.00 76.56           N  
ATOM   3014  CA  SER A 387      -6.635   1.513  12.185  1.00 76.56           C  
ATOM   3015  C   SER A 387      -5.116   1.501  12.353  1.00 76.56           C  
ATOM   3016  CB  SER A 387      -7.219   2.680  12.983  1.00 76.56           C  
ATOM   3017  O   SER A 387      -4.419   2.052  11.501  1.00 76.56           O  
ATOM   3018  OG  SER A 387      -6.720   3.902  12.470  1.00 76.56           O  
ATOM   3019  N   LEU A 388      -4.599   0.887  13.424  1.00 82.39           N  
ATOM   3020  CA  LEU A 388      -3.159   0.760  13.633  1.00 82.39           C  
ATOM   3021  C   LEU A 388      -2.524  -0.176  12.599  1.00 82.39           C  
ATOM   3022  CB  LEU A 388      -2.862   0.301  15.072  1.00 82.39           C  
ATOM   3023  O   LEU A 388      -1.465   0.146  12.072  1.00 82.39           O  
ATOM   3024  CG  LEU A 388      -1.376   0.466  15.455  1.00 82.39           C  
ATOM   3025  CD1 LEU A 388      -0.971   1.938  15.527  1.00 82.39           C  
ATOM   3026  CD2 LEU A 388      -1.099  -0.142  16.830  1.00 82.39           C  
ATOM   3027  N   LEU A 389      -3.196  -1.277  12.248  1.00 85.88           N  
ATOM   3028  CA  LEU A 389      -2.755  -2.161  11.170  1.00 85.88           C  
ATOM   3029  C   LEU A 389      -2.648  -1.408   9.837  1.00 85.88           C  
ATOM   3030  CB  LEU A 389      -3.711  -3.363  11.066  1.00 85.88           C  
ATOM   3031  O   LEU A 389      -1.624  -1.511   9.167  1.00 85.88           O  
ATOM   3032  CG  LEU A 389      -3.371  -4.327   9.912  1.00 85.88           C  
ATOM   3033  CD1 LEU A 389      -2.000  -4.978  10.101  1.00 85.88           C  
ATOM   3034  CD2 LEU A 389      -4.439  -5.415   9.809  1.00 85.88           C  
ATOM   3035  N   ASN A 390      -3.662  -0.622   9.465  1.00 83.66           N  
ATOM   3036  CA  ASN A 390      -3.625   0.180   8.237  1.00 83.66           C  
ATOM   3037  C   ASN A 390      -2.507   1.226   8.278  1.00 83.66           C  
ATOM   3038  CB  ASN A 390      -4.983   0.864   8.023  1.00 83.66           C  
ATOM   3039  O   ASN A 390      -1.748   1.348   7.323  1.00 83.66           O  
ATOM   3040  CG  ASN A 390      -6.073  -0.086   7.576  1.00 83.66           C  
ATOM   3041  ND2 ASN A 390      -7.313   0.338   7.656  1.00 83.66           N  
ATOM   3042  OD1 ASN A 390      -5.858  -1.197   7.130  1.00 83.66           O  
ATOM   3043  N   PHE A 391      -2.369   1.941   9.398  1.00 85.50           N  
ATOM   3044  CA  PHE A 391      -1.267   2.877   9.621  1.00 85.50           C  
ATOM   3045  C   PHE A 391       0.094   2.207   9.394  1.00 85.50           C  
ATOM   3046  CB  PHE A 391      -1.371   3.441  11.046  1.00 85.50           C  
ATOM   3047  O   PHE A 391       0.917   2.720   8.637  1.00 85.50           O  
ATOM   3048  CG  PHE A 391      -0.053   3.958  11.580  1.00 85.50           C  
ATOM   3049  CD1 PHE A 391       0.732   3.163  12.435  1.00 85.50           C  
ATOM   3050  CD2 PHE A 391       0.452   5.175  11.106  1.00 85.50           C  
ATOM   3051  CE1 PHE A 391       2.016   3.589  12.806  1.00 85.50           C  
ATOM   3052  CE2 PHE A 391       1.738   5.601  11.461  1.00 85.50           C  
ATOM   3053  CZ  PHE A 391       2.524   4.796  12.305  1.00 85.50           C  
ATOM   3054  N   THR A 392       0.320   1.049  10.014  1.00 89.15           N  
ATOM   3055  CA  THR A 392       1.568   0.302   9.864  1.00 89.15           C  
ATOM   3056  C   THR A 392       1.745  -0.212   8.447  1.00 89.15           C  
ATOM   3057  CB  THR A 392       1.627  -0.848  10.871  1.00 89.15           C  
ATOM   3058  O   THR A 392       2.872  -0.219   7.964  1.00 89.15           O  
ATOM   3059  CG2 THR A 392       2.859  -1.743  10.714  1.00 89.15           C  
ATOM   3060  OG1 THR A 392       1.700  -0.258  12.146  1.00 89.15           O  
ATOM   3061  N   SER A 393       0.663  -0.592   7.768  1.00 91.09           N  
ATOM   3062  CA  SER A 393       0.711  -1.048   6.378  1.00 91.09           C  
ATOM   3063  C   SER A 393       1.211   0.062   5.462  1.00 91.09           C  
ATOM   3064  CB  SER A 393      -0.651  -1.569   5.907  1.00 91.09           C  
ATOM   3065  O   SER A 393       2.261  -0.103   4.851  1.00 91.09           O  
ATOM   3066  OG  SER A 393      -1.109  -2.595   6.771  1.00 91.09           O  
ATOM   3067  N   PHE A 394       0.564   1.230   5.474  1.00 88.48           N  
ATOM   3068  CA  PHE A 394       0.976   2.370   4.647  1.00 88.48           C  
ATOM   3069  C   PHE A 394       2.381   2.874   4.998  1.00 88.48           C  
ATOM   3070  CB  PHE A 394      -0.047   3.502   4.806  1.00 88.48           C  
ATOM   3071  O   PHE A 394       3.172   3.201   4.110  1.00 88.48           O  
ATOM   3072  CG  PHE A 394      -1.445   3.169   4.329  1.00 88.48           C  
ATOM   3073  CD1 PHE A 394      -1.638   2.648   3.036  1.00 88.48           C  
ATOM   3074  CD2 PHE A 394      -2.559   3.414   5.157  1.00 88.48           C  
ATOM   3075  CE1 PHE A 394      -2.931   2.352   2.581  1.00 88.48           C  
ATOM   3076  CE2 PHE A 394      -3.857   3.116   4.700  1.00 88.48           C  
ATOM   3077  CZ  PHE A 394      -4.041   2.578   3.413  1.00 88.48           C  
ATOM   3078  N   LEU A 395       2.733   2.883   6.291  1.00 90.82           N  
ATOM   3079  CA  LEU A 395       4.078   3.269   6.714  1.00 90.82           C  
ATOM   3080  C   LEU A 395       5.116   2.291   6.160  1.00 90.82           C  
ATOM   3081  CB  LEU A 395       4.140   3.337   8.250  1.00 90.82           C  
ATOM   3082  O   LEU A 395       6.181   2.698   5.691  1.00 90.82           O  
ATOM   3083  CG  LEU A 395       5.558   3.607   8.786  1.00 90.82           C  
ATOM   3084  CD1 LEU A 395       6.136   4.913   8.239  1.00 90.82           C  
ATOM   3085  CD2 LEU A 395       5.536   3.684  10.312  1.00 90.82           C  
ATOM   3086  N   SER A 396       4.804   1.000   6.213  1.00 93.81           N  
ATOM   3087  CA  SER A 396       5.689  -0.043   5.720  1.00 93.81           C  
ATOM   3088  C   SER A 396       5.832   0.017   4.205  1.00 93.81           C  
ATOM   3089  CB  SER A 396       5.190  -1.414   6.138  1.00 93.81           C  
ATOM   3090  O   SER A 396       6.954  -0.051   3.715  1.00 93.81           O  
ATOM   3091  OG  SER A 396       5.123  -1.507   7.547  1.00 93.81           O  
ATOM   3092  N   GLU A 397       4.744   0.230   3.468  1.00 92.70           N  
ATOM   3093  CA  GLU A 397       4.773   0.412   2.014  1.00 92.70           C  
ATOM   3094  C   GLU A 397       5.665   1.598   1.621  1.00 92.70           C  
ATOM   3095  CB  GLU A 397       3.347   0.622   1.488  1.00 92.70           C  
ATOM   3096  O   GLU A 397       6.580   1.449   0.808  1.00 92.70           O  
ATOM   3097  CG  GLU A 397       2.478  -0.647   1.588  1.00 92.70           C  
ATOM   3098  CD  GLU A 397       0.988  -0.384   1.331  1.00 92.70           C  
ATOM   3099  OE1 GLU A 397       0.191  -1.330   1.552  1.00 92.70           O  
ATOM   3100  OE2 GLU A 397       0.655   0.764   0.975  1.00 92.70           O  
ATOM   3101  N   GLY A 398       5.484   2.754   2.272  1.00 89.96           N  
ATOM   3102  CA  GLY A 398       6.347   3.920   2.073  1.00 89.96           C  
ATOM   3103  C   GLY A 398       7.817   3.640   2.403  1.00 89.96           C  
ATOM   3104  O   GLY A 398       8.709   4.067   1.669  1.00 89.96           O  
ATOM   3105  N   THR A 399       8.073   2.888   3.476  1.00 91.91           N  
ATOM   3106  CA  THR A 399       9.427   2.472   3.873  1.00 91.91           C  
ATOM   3107  C   THR A 399      10.069   1.590   2.802  1.00 91.91           C  
ATOM   3108  CB  THR A 399       9.402   1.715   5.211  1.00 91.91           C  
ATOM   3109  O   THR A 399      11.223   1.801   2.434  1.00 91.91           O  
ATOM   3110  CG2 THR A 399      10.803   1.320   5.662  1.00 91.91           C  
ATOM   3111  OG1 THR A 399       8.852   2.504   6.241  1.00 91.91           O  
ATOM   3112  N   GLY A 400       9.324   0.629   2.258  1.00 93.07           N  
ATOM   3113  CA  GLY A 400       9.795  -0.260   1.200  1.00 93.07           C  
ATOM   3114  C   GLY A 400      10.172   0.482  -0.077  1.00 93.07           C  
ATOM   3115  O   GLY A 400      11.242   0.248  -0.643  1.00 93.07           O  
ATOM   3116  N   ILE A 401       9.336   1.439  -0.488  1.00 91.05           N  
ATOM   3117  CA  ILE A 401       9.599   2.308  -1.644  1.00 91.05           C  
ATOM   3118  C   ILE A 401      10.890   3.118  -1.442  1.00 91.05           C  
ATOM   3119  CB  ILE A 401       8.381   3.228  -1.898  1.00 91.05           C  
ATOM   3120  O   ILE A 401      11.701   3.228  -2.370  1.00 91.05           O  
ATOM   3121  CG1 ILE A 401       7.146   2.395  -2.314  1.00 91.05           C  
ATOM   3122  CG2 ILE A 401       8.694   4.287  -2.976  1.00 91.05           C  
ATOM   3123  CD1 ILE A 401       5.827   3.180  -2.294  1.00 91.05           C  
ATOM   3124  N   ALA A 402      11.097   3.660  -0.237  1.00 87.82           N  
ATOM   3125  CA  ALA A 402      12.289   4.429   0.111  1.00 87.82           C  
ATOM   3126  C   ALA A 402      13.561   3.569   0.096  1.00 87.82           C  
ATOM   3127  CB  ALA A 402      12.072   5.077   1.482  1.00 87.82           C  
ATOM   3128  O   ALA A 402      14.535   3.932  -0.567  1.00 87.82           O  
ATOM   3129  N   ILE A 403      13.527   2.404   0.758  1.00 88.89           N  
ATOM   3130  CA  ILE A 403      14.658   1.468   0.812  1.00 88.89           C  
ATOM   3131  C   ILE A 403      15.076   1.077  -0.603  1.00 88.89           C  
ATOM   3132  CB  ILE A 403      14.309   0.224   1.667  1.00 88.89           C  
ATOM   3133  O   ILE A 403      16.248   1.208  -0.953  1.00 88.89           O  
ATOM   3134  CG1 ILE A 403      14.234   0.621   3.158  1.00 88.89           C  
ATOM   3135  CG2 ILE A 403      15.348  -0.902   1.476  1.00 88.89           C  
ATOM   3136  CD1 ILE A 403      13.667  -0.477   4.067  1.00 88.89           C  
ATOM   3137  N   VAL A 404      14.127   0.653  -1.442  1.00 89.57           N  
ATOM   3138  CA  VAL A 404      14.436   0.210  -2.806  1.00 89.57           C  
ATOM   3139  C   VAL A 404      14.930   1.355  -3.684  1.00 89.57           C  
ATOM   3140  CB  VAL A 404      13.237  -0.509  -3.428  1.00 89.57           C  
ATOM   3141  O   VAL A 404      15.893   1.168  -4.421  1.00 89.57           O  
ATOM   3142  CG1 VAL A 404      13.505  -0.888  -4.883  1.00 89.57           C  
ATOM   3143  CG2 VAL A 404      12.990  -1.808  -2.659  1.00 89.57           C  
ATOM   3144  N   GLY A 405      14.362   2.557  -3.559  1.00 85.23           N  
ATOM   3145  CA  GLY A 405      14.895   3.740  -4.247  1.00 85.23           C  
ATOM   3146  C   GLY A 405      16.354   4.023  -3.881  1.00 85.23           C  
ATOM   3147  O   GLY A 405      17.186   4.285  -4.756  1.00 85.23           O  
ATOM   3148  N   GLY A 406      16.678   3.921  -2.591  1.00 82.15           N  
ATOM   3149  CA  GLY A 406      18.045   4.025  -2.092  1.00 82.15           C  
ATOM   3150  C   GLY A 406      18.957   2.936  -2.660  1.00 82.15           C  
ATOM   3151  O   GLY A 406      20.009   3.256  -3.210  1.00 82.15           O  
ATOM   3152  N   LEU A 407      18.533   1.668  -2.606  1.00 84.32           N  
ATOM   3153  CA  LEU A 407      19.286   0.528  -3.145  1.00 84.32           C  
ATOM   3154  C   LEU A 407      19.574   0.689  -4.645  1.00 84.32           C  
ATOM   3155  CB  LEU A 407      18.522  -0.784  -2.874  1.00 84.32           C  
ATOM   3156  O   LEU A 407      20.713   0.508  -5.063  1.00 84.32           O  
ATOM   3157  CG  LEU A 407      18.467  -1.237  -1.401  1.00 84.32           C  
ATOM   3158  CD1 LEU A 407      17.555  -2.459  -1.286  1.00 84.32           C  
ATOM   3159  CD2 LEU A 407      19.822  -1.623  -0.807  1.00 84.32           C  
ATOM   3160  N   LEU A 408      18.590   1.122  -5.440  1.00 83.22           N  
ATOM   3161  CA  LEU A 408      18.763   1.396  -6.875  1.00 83.22           C  
ATOM   3162  C   LEU A 408      19.750   2.539  -7.168  1.00 83.22           C  
ATOM   3163  CB  LEU A 408      17.394   1.733  -7.494  1.00 83.22           C  
ATOM   3164  O   LEU A 408      20.229   2.660  -8.293  1.00 83.22           O  
ATOM   3165  CG  LEU A 408      16.413   0.554  -7.612  1.00 83.22           C  
ATOM   3166  CD1 LEU A 408      15.064   1.087  -8.101  1.00 83.22           C  
ATOM   3167  CD2 LEU A 408      16.907  -0.510  -8.592  1.00 83.22           C  
ATOM   3168  N   SER A 409      20.054   3.382  -6.179  1.00 78.30           N  
ATOM   3169  CA  SER A 409      21.014   4.485  -6.308  1.00 78.30           C  
ATOM   3170  C   SER A 409      22.428   4.104  -5.854  1.00 78.30           C  
ATOM   3171  CB  SER A 409      20.522   5.699  -5.517  1.00 78.30           C  
ATOM   3172  O   SER A 409      23.381   4.832  -6.136  1.00 78.30           O  
ATOM   3173  OG  SER A 409      19.190   6.024  -5.875  1.00 78.30           O  
ATOM   3174  N   LEU A 410      22.591   2.983  -5.144  1.00 73.27           N  
ATOM   3175  CA  LEU A 410      23.887   2.528  -4.650  1.00 73.27           C  
ATOM   3176  C   LEU A 410      24.652   1.779  -5.745  1.00 73.27           C  
ATOM   3177  CB  LEU A 410      23.702   1.651  -3.397  1.00 73.27           C  
ATOM   3178  O   LEU A 410      24.306   0.662  -6.122  1.00 73.27           O  
ATOM   3179  CG  LEU A 410      23.261   2.415  -2.134  1.00 73.27           C  
ATOM   3180  CD1 LEU A 410      22.962   1.417  -1.016  1.00 73.27           C  
ATOM   3181  CD2 LEU A 410      24.338   3.379  -1.628  1.00 73.27           C  
ATOM   3182  N   GLN A 411      25.786   2.344  -6.168  1.00 57.84           N  
ATOM   3183  CA  GLN A 411      26.708   1.691  -7.106  1.00 57.84           C  
ATOM   3184  C   GLN A 411      27.241   0.340  -6.593  1.00 57.84           C  
ATOM   3185  CB  GLN A 411      27.897   2.620  -7.392  1.00 57.84           C  
ATOM   3186  O   GLN A 411      27.660  -0.489  -7.390  1.00 57.84           O  
ATOM   3187  CG  GLN A 411      27.533   3.855  -8.230  1.00 57.84           C  
ATOM   3188  CD  GLN A 411      28.747   4.742  -8.503  1.00 57.84           C  
ATOM   3189  NE2 GLN A 411      28.638   5.709  -9.387  1.00 57.84           N  
ATOM   3190  OE1 GLN A 411      29.812   4.588  -7.933  1.00 57.84           O  
ATOM   3191  N   LEU A 412      27.219   0.083  -5.279  1.00 50.91           N  
ATOM   3192  CA  LEU A 412      27.690  -1.176  -4.683  1.00 50.91           C  
ATOM   3193  C   LEU A 412      26.871  -2.403  -5.116  1.00 50.91           C  
ATOM   3194  CB  LEU A 412      27.701  -1.026  -3.150  1.00 50.91           C  
ATOM   3195  O   LEU A 412      27.428  -3.497  -5.187  1.00 50.91           O  
ATOM   3196  CG  LEU A 412      29.008  -0.398  -2.633  1.00 50.91           C  
ATOM   3197  CD1 LEU A 412      28.784   0.273  -1.281  1.00 50.91           C  
ATOM   3198  CD2 LEU A 412      30.100  -1.461  -2.472  1.00 50.91           C  
ATOM   3199  N   ILE A 413      25.591  -2.234  -5.461  1.00 54.40           N  
ATOM   3200  CA  ILE A 413      24.746  -3.341  -5.946  1.00 54.40           C  
ATOM   3201  C   ILE A 413      25.045  -3.665  -7.420  1.00 54.40           C  
ATOM   3202  CB  ILE A 413      23.248  -3.064  -5.674  1.00 54.40           C  
ATOM   3203  O   ILE A 413      24.691  -4.742  -7.894  1.00 54.40           O  
ATOM   3204  CG1 ILE A 413      23.041  -2.640  -4.203  1.00 54.40           C  
ATOM   3205  CG2 ILE A 413      22.386  -4.310  -5.957  1.00 54.40           C  
ATOM   3206  CD1 ILE A 413      21.581  -2.407  -3.826  1.00 54.40           C  
ATOM   3207  N   ASN A 414      25.774  -2.795  -8.133  1.00 52.85           N  
ATOM   3208  CA  ASN A 414      26.222  -3.072  -9.500  1.00 52.85           C  
ATOM   3209  C   ASN A 414      27.271  -4.196  -9.584  1.00 52.85           C  
ATOM   3210  CB  ASN A 414      26.794  -1.808 -10.161  1.00 52.85           C  
ATOM   3211  O   ASN A 414      27.610  -4.629 -10.683  1.00 52.85           O  
ATOM   3212  CG  ASN A 414      25.787  -0.775 -10.610  1.00 52.85           C  
ATOM   3213  ND2 ASN A 414      26.192   0.462 -10.771  1.00 52.85           N  
ATOM   3214  OD1 ASN A 414      24.647  -1.056 -10.895  1.00 52.85           O  
ATOM   3215  N   ARG A 415      27.819  -4.685  -8.462  1.00 49.40           N  
ATOM   3216  CA  ARG A 415      28.685  -5.871  -8.503  1.00 49.40           C  
ATOM   3217  C   ARG A 415      27.837  -7.120  -8.767  1.00 49.40           C  
ATOM   3218  CB  ARG A 415      29.545  -5.982  -7.235  1.00 49.40           C  
ATOM   3219  O   ARG A 415      26.830  -7.342  -8.095  1.00 49.40           O  
ATOM   3220  CG  ARG A 415      30.694  -4.959  -7.256  1.00 49.40           C  
ATOM   3221  CD  ARG A 415      31.694  -5.234  -6.126  1.00 49.40           C  
ATOM   3222  NE  ARG A 415      32.881  -4.360  -6.221  1.00 49.40           N  
ATOM   3223  NH1 ARG A 415      34.178  -5.440  -4.662  1.00 49.40           N  
ATOM   3224  NH2 ARG A 415      34.997  -3.663  -5.731  1.00 49.40           N  
ATOM   3225  CZ  ARG A 415      34.007  -4.491  -5.541  1.00 49.40           C  
ATOM   3226  N   LYS A 416      28.265  -7.945  -9.733  1.00 52.63           N  
ATOM   3227  CA  LYS A 416      27.669  -9.253 -10.058  1.00 52.63           C  
ATOM   3228  C   LYS A 416      27.780 -10.185  -8.845  1.00 52.63           C  
ATOM   3229  CB  LYS A 416      28.362  -9.883 -11.285  1.00 52.63           C  
ATOM   3230  O   LYS A 416      28.776 -10.873  -8.677  1.00 52.63           O  
ATOM   3231  CG  LYS A 416      28.140  -9.124 -12.603  1.00 52.63           C  
ATOM   3232  CD  LYS A 416      28.680  -9.958 -13.775  1.00 52.63           C  
ATOM   3233  CE  LYS A 416      28.473  -9.259 -15.121  1.00 52.63           C  
ATOM   3234  NZ  LYS A 416      28.814 -10.159 -16.252  1.00 52.63           N  
ATOM   3235  N   LEU A 417      26.793 -10.127  -7.958  1.00 52.33           N  
ATOM   3236  CA  LEU A 417      26.798 -10.836  -6.677  1.00 52.33           C  
ATOM   3237  C   LEU A 417      26.219 -12.246  -6.809  1.00 52.33           C  
ATOM   3238  CB  LEU A 417      26.044  -9.972  -5.641  1.00 52.33           C  
ATOM   3239  O   LEU A 417      26.678 -13.152  -6.124  1.00 52.33           O  
ATOM   3240  CG  LEU A 417      26.915  -9.575  -4.435  1.00 52.33           C  
ATOM   3241  CD1 LEU A 417      26.447  -8.235  -3.865  1.00 52.33           C  
ATOM   3242  CD2 LEU A 417      26.849 -10.626  -3.328  1.00 52.33           C  
ATOM   3243  N   VAL A 418      25.231 -12.430  -7.689  1.00 53.04           N  
ATOM   3244  CA  VAL A 418      24.521 -13.710  -7.820  1.00 53.04           C  
ATOM   3245  C   VAL A 418      24.898 -14.460  -9.099  1.00 53.04           C  
ATOM   3246  CB  VAL A 418      23.002 -13.499  -7.647  1.00 53.04           C  
ATOM   3247  O   VAL A 418      25.068 -15.673  -9.043  1.00 53.04           O  
ATOM   3248  CG1 VAL A 418      22.211 -14.811  -7.694  1.00 53.04           C  
ATOM   3249  CG2 VAL A 418      22.690 -12.874  -6.275  1.00 53.04           C  
ATOM   3250  N   LEU A 419      25.061 -13.785 -10.245  1.00 52.55           N  
ATOM   3251  CA  LEU A 419      25.266 -14.462 -11.535  1.00 52.55           C  
ATOM   3252  C   LEU A 419      26.258 -13.714 -12.433  1.00 52.55           C  
ATOM   3253  CB  LEU A 419      23.897 -14.629 -12.229  1.00 52.55           C  
ATOM   3254  O   LEU A 419      26.007 -12.586 -12.858  1.00 52.55           O  
ATOM   3255  CG  LEU A 419      23.019 -15.732 -11.602  1.00 52.55           C  
ATOM   3256  CD1 LEU A 419      21.536 -15.448 -11.788  1.00 52.55           C  
ATOM   3257  CD2 LEU A 419      23.351 -17.117 -12.153  1.00 52.55           C  
ATOM   3258  N   GLU A 420      27.363 -14.377 -12.784  1.00 52.27           N  
ATOM   3259  CA  GLU A 420      28.364 -13.869 -13.736  1.00 52.27           C  
ATOM   3260  C   GLU A 420      27.796 -13.656 -15.153  1.00 52.27           C  
ATOM   3261  CB  GLU A 420      29.578 -14.811 -13.786  1.00 52.27           C  
ATOM   3262  O   GLU A 420      28.318 -12.831 -15.906  1.00 52.27           O  
ATOM   3263  CG  GLU A 420      30.509 -14.591 -12.583  1.00 52.27           C  
ATOM   3264  CD  GLU A 420      31.781 -15.450 -12.652  1.00 52.27           C  
ATOM   3265  OE1 GLU A 420      32.819 -14.965 -12.147  1.00 52.27           O  
ATOM   3266  OE2 GLU A 420      31.699 -16.570 -13.200  1.00 52.27           O  
ATOM   3267  N   PHE A 421      26.692 -14.326 -15.494  1.00 52.11           N  
ATOM   3268  CA  PHE A 421      26.106 -14.366 -16.840  1.00 52.11           C  
ATOM   3269  C   PHE A 421      25.117 -13.237 -17.175  1.00 52.11           C  
ATOM   3270  CB  PHE A 421      25.455 -15.742 -17.042  1.00 52.11           C  
ATOM   3271  O   PHE A 421      24.658 -13.165 -18.308  1.00 52.11           O  
ATOM   3272  CG  PHE A 421      26.445 -16.886 -16.967  1.00 52.11           C  
ATOM   3273  CD1 PHE A 421      27.312 -17.126 -18.049  1.00 52.11           C  
ATOM   3274  CD2 PHE A 421      26.528 -17.687 -15.811  1.00 52.11           C  
ATOM   3275  CE1 PHE A 421      28.262 -18.158 -17.977  1.00 52.11           C  
ATOM   3276  CE2 PHE A 421      27.482 -18.718 -15.739  1.00 52.11           C  
ATOM   3277  CZ  PHE A 421      28.350 -18.951 -16.820  1.00 52.11           C  
ATOM   3278  N   ILE A 422      24.782 -12.358 -16.227  1.00 57.22           N  
ATOM   3279  CA  ILE A 422      23.790 -11.285 -16.426  1.00 57.22           C  
ATOM   3280  C   ILE A 422      24.497  -9.963 -16.789  1.00 57.22           C  
ATOM   3281  CB  ILE A 422      22.862 -11.225 -15.186  1.00 57.22           C  
ATOM   3282  O   ILE A 422      25.609  -9.702 -16.305  1.00 57.22           O  
ATOM   3283  CG1 ILE A 422      22.058 -12.542 -15.058  1.00 57.22           C  
ATOM   3284  CG2 ILE A 422      21.896 -10.044 -15.257  1.00 57.22           C  
ATOM   3285  CD1 ILE A 422      21.074 -12.589 -13.880  1.00 57.22           C  
ATOM   3286  N   ASN A 423      23.889  -9.122 -17.644  1.00 60.98           N  
ATOM   3287  CA  ASN A 423      24.444  -7.798 -17.948  1.00 60.98           C  
ATOM   3288  C   ASN A 423      24.538  -6.920 -16.693  1.00 60.98           C  
ATOM   3289  CB  ASN A 423      23.665  -7.063 -19.051  1.00 60.98           C  
ATOM   3290  O   ASN A 423      23.819  -7.071 -15.706  1.00 60.98           O  
ATOM   3291  CG  ASN A 423      23.861  -7.675 -20.419  1.00 60.98           C  
ATOM   3292  ND2 ASN A 423      22.793  -8.029 -21.086  1.00 60.98           N  
ATOM   3293  OD1 ASN A 423      24.982  -7.816 -20.882  1.00 60.98           O  
ATOM   3294  N   TYR A 424      25.453  -5.954 -16.730  1.00 59.98           N  
ATOM   3295  CA  TYR A 424      25.760  -5.118 -15.569  1.00 59.98           C  
ATOM   3296  C   TYR A 424      24.544  -4.303 -15.080  1.00 59.98           C  
ATOM   3297  CB  TYR A 424      26.946  -4.221 -15.943  1.00 59.98           C  
ATOM   3298  O   TYR A 424      24.362  -4.124 -13.879  1.00 59.98           O  
ATOM   3299  CG  TYR A 424      27.823  -3.831 -14.775  1.00 59.98           C  
ATOM   3300  CD1 TYR A 424      27.692  -2.563 -14.183  1.00 59.98           C  
ATOM   3301  CD2 TYR A 424      28.808  -4.727 -14.315  1.00 59.98           C  
ATOM   3302  CE1 TYR A 424      28.562  -2.182 -13.147  1.00 59.98           C  
ATOM   3303  CE2 TYR A 424      29.647  -4.367 -13.244  1.00 59.98           C  
ATOM   3304  OH  TYR A 424      30.309  -2.753 -11.598  1.00 59.98           O  
ATOM   3305  CZ  TYR A 424      29.514  -3.098 -12.647  1.00 59.98           C  
ATOM   3306  N   SER A 425      23.682  -3.854 -16.000  1.00 67.92           N  
ATOM   3307  CA  SER A 425      22.486  -3.048 -15.706  1.00 67.92           C  
ATOM   3308  C   SER A 425      21.330  -3.846 -15.094  1.00 67.92           C  
ATOM   3309  CB  SER A 425      22.003  -2.368 -16.994  1.00 67.92           C  
ATOM   3310  O   SER A 425      20.534  -3.292 -14.338  1.00 67.92           O  
ATOM   3311  OG  SER A 425      21.889  -3.321 -18.037  1.00 67.92           O  
ATOM   3312  N   SER A 426      21.227  -5.140 -15.388  1.00 79.26           N  
ATOM   3313  CA  SER A 426      20.154  -6.023 -14.916  1.00 79.26           C  
ATOM   3314  C   SER A 426      20.501  -6.729 -13.599  1.00 79.26           C  
ATOM   3315  CB  SER A 426      19.809  -7.017 -16.022  1.00 79.26           C  
ATOM   3316  O   SER A 426      19.602  -7.061 -12.819  1.00 79.26           O  
ATOM   3317  OG  SER A 426      21.006  -7.546 -16.523  1.00 79.26           O  
ATOM   3318  N   GLY A 427      21.798  -6.881 -13.297  1.00 82.16           N  
ATOM   3319  CA  GLY A 427      22.291  -7.502 -12.063  1.00 82.16           C  
ATOM   3320  C   GLY A 427      21.761  -6.849 -10.781  1.00 82.16           C  
ATOM   3321  O   GLY A 427      21.460  -7.554  -9.819  1.00 82.16           O  
ATOM   3322  N   VAL A 428      21.549  -5.527 -10.780  1.00 85.49           N  
ATOM   3323  CA  VAL A 428      20.995  -4.807  -9.619  1.00 85.49           C  
ATOM   3324  C   VAL A 428      19.600  -5.302  -9.260  1.00 85.49           C  
ATOM   3325  CB  VAL A 428      20.963  -3.285  -9.851  1.00 85.49           C  
ATOM   3326  O   VAL A 428      19.327  -5.602  -8.097  1.00 85.49           O  
ATOM   3327  CG1 VAL A 428      20.324  -2.511  -8.689  1.00 85.49           C  
ATOM   3328  CG2 VAL A 428      22.376  -2.744 -10.025  1.00 85.49           C  
ATOM   3329  N   TYR A 429      18.725  -5.424 -10.258  1.00 90.52           N  
ATOM   3330  CA  TYR A 429      17.349  -5.864 -10.052  1.00 90.52           C  
ATOM   3331  C   TYR A 429      17.303  -7.318  -9.573  1.00 90.52           C  
ATOM   3332  CB  TYR A 429      16.555  -5.674 -11.349  1.00 90.52           C  
ATOM   3333  O   TYR A 429      16.577  -7.628  -8.630  1.00 90.52           O  
ATOM   3334  CG  TYR A 429      16.541  -4.246 -11.864  1.00 90.52           C  
ATOM   3335  CD1 TYR A 429      15.754  -3.275 -11.226  1.00 90.52           C  
ATOM   3336  CD2 TYR A 429      17.324  -3.880 -12.970  1.00 90.52           C  
ATOM   3337  CE1 TYR A 429      15.736  -1.945 -11.691  1.00 90.52           C  
ATOM   3338  CE2 TYR A 429      17.308  -2.559 -13.454  1.00 90.52           C  
ATOM   3339  OH  TYR A 429      16.496  -0.308 -13.276  1.00 90.52           O  
ATOM   3340  CZ  TYR A 429      16.517  -1.586 -12.812  1.00 90.52           C  
ATOM   3341  N   SER A 430      18.130  -8.190 -10.162  1.00 90.22           N  
ATOM   3342  CA  SER A 430      18.256  -9.591  -9.741  1.00 90.22           C  
ATOM   3343  C   SER A 430      18.711  -9.701  -8.277  1.00 90.22           C  
ATOM   3344  CB  SER A 430      19.200 -10.325 -10.702  1.00 90.22           C  
ATOM   3345  O   SER A 430      18.043 -10.354  -7.474  1.00 90.22           O  
ATOM   3346  OG  SER A 430      19.345 -11.680 -10.340  1.00 90.22           O  
ATOM   3347  N   ASN A 431      19.761  -8.971  -7.882  1.00 88.81           N  
ATOM   3348  CA  ASN A 431      20.271  -8.970  -6.506  1.00 88.81           C  
ATOM   3349  C   ASN A 431      19.210  -8.509  -5.488  1.00 88.81           C  
ATOM   3350  CB  ASN A 431      21.509  -8.054  -6.431  1.00 88.81           C  
ATOM   3351  O   ASN A 431      19.033  -9.144  -4.444  1.00 88.81           O  
ATOM   3352  CG  ASN A 431      22.742  -8.563  -7.162  1.00 88.81           C  
ATOM   3353  ND2 ASN A 431      23.680  -7.681  -7.434  1.00 88.81           N  
ATOM   3354  OD1 ASN A 431      22.917  -9.738  -7.445  1.00 88.81           O  
ATOM   3355  N   ILE A 432      18.484  -7.424  -5.791  1.00 91.61           N  
ATOM   3356  CA  ILE A 432      17.422  -6.904  -4.915  1.00 91.61           C  
ATOM   3357  C   ILE A 432      16.303  -7.943  -4.758  1.00 91.61           C  
ATOM   3358  CB  ILE A 432      16.896  -5.541  -5.432  1.00 91.61           C  
ATOM   3359  O   ILE A 432      15.859  -8.197  -3.638  1.00 91.61           O  
ATOM   3360  CG1 ILE A 432      17.991  -4.457  -5.284  1.00 91.61           C  
ATOM   3361  CG2 ILE A 432      15.633  -5.103  -4.663  1.00 91.61           C  
ATOM   3362  CD1 ILE A 432      17.660  -3.128  -5.978  1.00 91.61           C  
ATOM   3363  N   LEU A 433      15.884  -8.593  -5.848  1.00 94.59           N  
ATOM   3364  CA  LEU A 433      14.833  -9.614  -5.819  1.00 94.59           C  
ATOM   3365  C   LEU A 433      15.224 -10.851  -5.003  1.00 94.59           C  
ATOM   3366  CB  LEU A 433      14.499 -10.028  -7.255  1.00 94.59           C  
ATOM   3367  O   LEU A 433      14.397 -11.361  -4.245  1.00 94.59           O  
ATOM   3368  CG  LEU A 433      13.702  -8.982  -8.034  1.00 94.59           C  
ATOM   3369  CD1 LEU A 433      13.691  -9.351  -9.512  1.00 94.59           C  
ATOM   3370  CD2 LEU A 433      12.257  -8.906  -7.547  1.00 94.59           C  
ATOM   3371  N   VAL A 434      16.475 -11.313  -5.102  1.00 93.65           N  
ATOM   3372  CA  VAL A 434      16.971 -12.426  -4.272  1.00 93.65           C  
ATOM   3373  C   VAL A 434      16.930 -12.051  -2.790  1.00 93.65           C  
ATOM   3374  CB  VAL A 434      18.389 -12.860  -4.691  1.00 93.65           C  
ATOM   3375  O   VAL A 434      16.418 -12.821  -1.975  1.00 93.65           O  
ATOM   3376  CG1 VAL A 434      18.983 -13.911  -3.743  1.00 93.65           C  
ATOM   3377  CG2 VAL A 434      18.364 -13.485  -6.087  1.00 93.65           C  
ATOM   3378  N   ALA A 435      17.399 -10.852  -2.433  1.00 93.63           N  
ATOM   3379  CA  ALA A 435      17.348 -10.373  -1.053  1.00 93.63           C  
ATOM   3380  C   ALA A 435      15.901 -10.280  -0.532  1.00 93.63           C  
ATOM   3381  CB  ALA A 435      18.075  -9.026  -0.976  1.00 93.63           C  
ATOM   3382  O   ALA A 435      15.605 -10.744   0.571  1.00 93.63           O  
ATOM   3383  N   MET A 436      14.979  -9.753  -1.344  1.00 96.06           N  
ATOM   3384  CA  MET A 436      13.551  -9.702  -1.019  1.00 96.06           C  
ATOM   3385  C   MET A 436      12.954 -11.098  -0.813  1.00 96.06           C  
ATOM   3386  CB  MET A 436      12.791  -8.992  -2.141  1.00 96.06           C  
ATOM   3387  O   MET A 436      12.214 -11.308   0.149  1.00 96.06           O  
ATOM   3388  CG  MET A 436      13.019  -7.483  -2.156  1.00 96.06           C  
ATOM   3389  SD  MET A 436      12.132  -6.707  -3.525  1.00 96.06           S  
ATOM   3390  CE  MET A 436      12.305  -4.982  -3.042  1.00 96.06           C  
ATOM   3391  N   ALA A 437      13.291 -12.065  -1.671  1.00 97.22           N  
ATOM   3392  CA  ALA A 437      12.810 -13.437  -1.544  1.00 97.22           C  
ATOM   3393  C   ALA A 437      13.261 -14.075  -0.222  1.00 97.22           C  
ATOM   3394  CB  ALA A 437      13.287 -14.254  -2.747  1.00 97.22           C  
ATOM   3395  O   ALA A 437      12.434 -14.662   0.480  1.00 97.22           O  
ATOM   3396  N   ILE A 438      14.536 -13.906   0.149  1.00 96.35           N  
ATOM   3397  CA  ILE A 438      15.088 -14.396   1.421  1.00 96.35           C  
ATOM   3398  C   ILE A 438      14.347 -13.767   2.605  1.00 96.35           C  
ATOM   3399  CB  ILE A 438      16.610 -14.125   1.490  1.00 96.35           C  
ATOM   3400  O   ILE A 438      13.936 -14.481   3.520  1.00 96.35           O  
ATOM   3401  CG1 ILE A 438      17.354 -14.986   0.443  1.00 96.35           C  
ATOM   3402  CG2 ILE A 438      17.167 -14.416   2.899  1.00 96.35           C  
ATOM   3403  CD1 ILE A 438      18.808 -14.556   0.210  1.00 96.35           C  
ATOM   3404  N   LEU A 439      14.119 -12.451   2.579  1.00 96.41           N  
ATOM   3405  CA  LEU A 439      13.410 -11.754   3.653  1.00 96.41           C  
ATOM   3406  C   LEU A 439      11.958 -12.232   3.805  1.00 96.41           C  
ATOM   3407  CB  LEU A 439      13.469 -10.240   3.408  1.00 96.41           C  
ATOM   3408  O   LEU A 439      11.512 -12.432   4.935  1.00 96.41           O  
ATOM   3409  CG  LEU A 439      14.850  -9.598   3.622  1.00 96.41           C  
ATOM   3410  CD1 LEU A 439      14.807  -8.149   3.134  1.00 96.41           C  
ATOM   3411  CD2 LEU A 439      15.258  -9.598   5.098  1.00 96.41           C  
ATOM   3412  N   ILE A 440      11.238 -12.482   2.704  1.00 96.81           N  
ATOM   3413  CA  ILE A 440       9.880 -13.054   2.753  1.00 96.81           C  
ATOM   3414  C   ILE A 440       9.901 -14.474   3.329  1.00 96.81           C  
ATOM   3415  CB  ILE A 440       9.207 -13.024   1.360  1.00 96.81           C  
ATOM   3416  O   ILE A 440       9.066 -14.797   4.175  1.00 96.81           O  
ATOM   3417  CG1 ILE A 440       8.931 -11.586   0.873  1.00 96.81           C  
ATOM   3418  CG2 ILE A 440       7.897 -13.837   1.330  1.00 96.81           C  
ATOM   3419  CD1 ILE A 440       7.831 -10.821   1.622  1.00 96.81           C  
ATOM   3420  N   ILE A 441      10.866 -15.313   2.935  1.00 96.52           N  
ATOM   3421  CA  ILE A 441      10.997 -16.681   3.467  1.00 96.52           C  
ATOM   3422  C   ILE A 441      11.266 -16.639   4.975  1.00 96.52           C  
ATOM   3423  CB  ILE A 441      12.091 -17.470   2.708  1.00 96.52           C  
ATOM   3424  O   ILE A 441      10.586 -17.326   5.739  1.00 96.52           O  
ATOM   3425  CG1 ILE A 441      11.650 -17.732   1.252  1.00 96.52           C  
ATOM   3426  CG2 ILE A 441      12.391 -18.814   3.401  1.00 96.52           C  
ATOM   3427  CD1 ILE A 441      12.783 -18.183   0.322  1.00 96.52           C  
ATOM   3428  N   LEU A 442      12.203 -15.799   5.423  1.00 95.85           N  
ATOM   3429  CA  LEU A 442      12.509 -15.619   6.844  1.00 95.85           C  
ATOM   3430  C   LEU A 442      11.294 -15.102   7.622  1.00 95.85           C  
ATOM   3431  CB  LEU A 442      13.697 -14.653   6.995  1.00 95.85           C  
ATOM   3432  O   LEU A 442      10.985 -15.623   8.693  1.00 95.85           O  
ATOM   3433  CG  LEU A 442      15.055 -15.228   6.552  1.00 95.85           C  
ATOM   3434  CD1 LEU A 442      16.100 -14.113   6.577  1.00 95.85           C  
ATOM   3435  CD2 LEU A 442      15.531 -16.355   7.472  1.00 95.85           C  
ATOM   3436  N   CYS A 443      10.566 -14.130   7.066  1.00 95.13           N  
ATOM   3437  CA  CYS A 443       9.321 -13.627   7.643  1.00 95.13           C  
ATOM   3438  C   CYS A 443       8.285 -14.739   7.811  1.00 95.13           C  
ATOM   3439  CB  CYS A 443       8.751 -12.556   6.714  1.00 95.13           C  
ATOM   3440  O   CYS A 443       7.663 -14.867   8.869  1.00 95.13           O  
ATOM   3441  SG  CYS A 443       7.414 -11.671   7.567  1.00 95.13           S  
ATOM   3442  N   CYS A 444       8.129 -15.567   6.777  1.00 94.70           N  
ATOM   3443  CA  CYS A 444       7.194 -16.676   6.781  1.00 94.70           C  
ATOM   3444  C   CYS A 444       7.558 -17.698   7.862  1.00 94.70           C  
ATOM   3445  CB  CYS A 444       7.133 -17.282   5.375  1.00 94.70           C  
ATOM   3446  O   CYS A 444       6.717 -18.039   8.693  1.00 94.70           O  
ATOM   3447  SG  CYS A 444       5.758 -18.463   5.287  1.00 94.70           S  
ATOM   3448  N   LEU A 445       8.828 -18.109   7.926  1.00 94.37           N  
ATOM   3449  CA  LEU A 445       9.329 -19.044   8.936  1.00 94.37           C  
ATOM   3450  C   LEU A 445       9.131 -18.516  10.360  1.00 94.37           C  
ATOM   3451  CB  LEU A 445      10.816 -19.332   8.666  1.00 94.37           C  
ATOM   3452  O   LEU A 445       8.590 -19.229  11.207  1.00 94.37           O  
ATOM   3453  CG  LEU A 445      11.084 -20.174   7.405  1.00 94.37           C  
ATOM   3454  CD1 LEU A 445      12.588 -20.214   7.139  1.00 94.37           C  
ATOM   3455  CD2 LEU A 445      10.579 -21.611   7.556  1.00 94.37           C  
ATOM   3456  N   LEU A 446       9.505 -17.260  10.620  1.00 91.98           N  
ATOM   3457  CA  LEU A 446       9.308 -16.624  11.925  1.00 91.98           C  
ATOM   3458  C   LEU A 446       7.826 -16.574  12.304  1.00 91.98           C  
ATOM   3459  CB  LEU A 446       9.904 -15.206  11.898  1.00 91.98           C  
ATOM   3460  O   LEU A 446       7.465 -16.917  13.431  1.00 91.98           O  
ATOM   3461  CG  LEU A 446      11.442 -15.168  11.923  1.00 91.98           C  
ATOM   3462  CD1 LEU A 446      11.918 -13.739  11.661  1.00 91.98           C  
ATOM   3463  CD2 LEU A 446      12.000 -15.619  13.276  1.00 91.98           C  
ATOM   3464  N   THR A 447       6.966 -16.216  11.352  1.00 90.43           N  
ATOM   3465  CA  THR A 447       5.517 -16.159  11.564  1.00 90.43           C  
ATOM   3466  C   THR A 447       4.955 -17.533  11.918  1.00 90.43           C  
ATOM   3467  CB  THR A 447       4.807 -15.587  10.332  1.00 90.43           C  
ATOM   3468  O   THR A 447       4.216 -17.648  12.891  1.00 90.43           O  
ATOM   3469  CG2 THR A 447       3.293 -15.534  10.526  1.00 90.43           C  
ATOM   3470  OG1 THR A 447       5.275 -14.283  10.084  1.00 90.43           O  
ATOM   3471  N   ILE A 448       5.352 -18.592  11.207  1.00 89.84           N  
ATOM   3472  CA  ILE A 448       4.923 -19.968  11.504  1.00 89.84           C  
ATOM   3473  C   ILE A 448       5.362 -20.388  12.911  1.00 89.84           C  
ATOM   3474  CB  ILE A 448       5.488 -20.949  10.452  1.00 89.84           C  
ATOM   3475  O   ILE A 448       4.565 -20.957  13.659  1.00 89.84           O  
ATOM   3476  CG1 ILE A 448       4.917 -20.681   9.041  1.00 89.84           C  
ATOM   3477  CG2 ILE A 448       5.205 -22.416  10.837  1.00 89.84           C  
ATOM   3478  CD1 ILE A 448       5.802 -21.291   7.946  1.00 89.84           C  
ATOM   3479  N   ILE A 449       6.621 -20.121  13.274  1.00 89.17           N  
ATOM   3480  CA  ILE A 449       7.182 -20.514  14.574  1.00 89.17           C  
ATOM   3481  C   ILE A 449       6.425 -19.831  15.713  1.00 89.17           C  
ATOM   3482  CB  ILE A 449       8.696 -20.197  14.627  1.00 89.17           C  
ATOM   3483  O   ILE A 449       6.059 -20.488  16.690  1.00 89.17           O  
ATOM   3484  CG1 ILE A 449       9.472 -21.132  13.672  1.00 89.17           C  
ATOM   3485  CG2 ILE A 449       9.255 -20.346  16.059  1.00 89.17           C  
ATOM   3486  CD1 ILE A 449      10.894 -20.646  13.363  1.00 89.17           C  
ATOM   3487  N   VAL A 450       6.179 -18.526  15.596  1.00 86.28           N  
ATOM   3488  CA  VAL A 450       5.495 -17.764  16.645  1.00 86.28           C  
ATOM   3489  C   VAL A 450       4.006 -18.109  16.691  1.00 86.28           C  
ATOM   3490  CB  VAL A 450       5.737 -16.258  16.474  1.00 86.28           C  
ATOM   3491  O   VAL A 450       3.483 -18.322  17.781  1.00 86.28           O  
ATOM   3492  CG1 VAL A 450       4.995 -15.446  17.547  1.00 86.28           C  
ATOM   3493  CG2 VAL A 450       7.227 -15.910  16.607  1.00 86.28           C  
ATOM   3494  N   PHE A 451       3.344 -18.261  15.540  1.00 81.88           N  
ATOM   3495  CA  PHE A 451       1.921 -18.610  15.482  1.00 81.88           C  
ATOM   3496  C   PHE A 451       1.640 -19.983  16.113  1.00 81.88           C  
ATOM   3497  CB  PHE A 451       1.441 -18.546  14.026  1.00 81.88           C  
ATOM   3498  O   PHE A 451       0.755 -20.113  16.959  1.00 81.88           O  
ATOM   3499  CG  PHE A 451      -0.065 -18.587  13.898  1.00 81.88           C  
ATOM   3500  CD1 PHE A 451      -0.741 -19.813  13.746  1.00 81.88           C  
ATOM   3501  CD2 PHE A 451      -0.797 -17.389  13.995  1.00 81.88           C  
ATOM   3502  CE1 PHE A 451      -2.145 -19.836  13.693  1.00 81.88           C  
ATOM   3503  CE2 PHE A 451      -2.201 -17.415  13.946  1.00 81.88           C  
ATOM   3504  CZ  PHE A 451      -2.875 -18.640  13.797  1.00 81.88           C  
ATOM   3505  N   LYS A 452       2.464 -20.994  15.800  1.00 82.89           N  
ATOM   3506  CA  LYS A 452       2.360 -22.321  16.433  1.00 82.89           C  
ATOM   3507  C   LYS A 452       2.630 -22.288  17.939  1.00 82.89           C  
ATOM   3508  CB  LYS A 452       3.328 -23.306  15.767  1.00 82.89           C  
ATOM   3509  O   LYS A 452       2.088 -23.108  18.672  1.00 82.89           O  
ATOM   3510  CG  LYS A 452       2.813 -23.790  14.407  1.00 82.89           C  
ATOM   3511  CD  LYS A 452       3.737 -24.886  13.861  1.00 82.89           C  
ATOM   3512  CE  LYS A 452       3.141 -25.463  12.575  1.00 82.89           C  
ATOM   3513  NZ  LYS A 452       3.928 -26.620  12.076  1.00 82.89           N  
ATOM   3514  N   ARG A 453       3.486 -21.376  18.414  1.00 80.72           N  
ATOM   3515  CA  ARG A 453       3.717 -21.190  19.856  1.00 80.72           C  
ATOM   3516  C   ARG A 453       2.529 -20.526  20.542  1.00 80.72           C  
ATOM   3517  CB  ARG A 453       4.995 -20.384  20.115  1.00 80.72           C  
ATOM   3518  O   ARG A 453       2.239 -20.900  21.671  1.00 80.72           O  
ATOM   3519  CG  ARG A 453       6.258 -21.237  19.965  1.00 80.72           C  
ATOM   3520  CD  ARG A 453       7.483 -20.357  20.231  1.00 80.72           C  
ATOM   3521  NE  ARG A 453       8.741 -21.120  20.124  1.00 80.72           N  
ATOM   3522  NH1 ARG A 453      10.143 -19.461  20.867  1.00 80.72           N  
ATOM   3523  NH2 ARG A 453      10.993 -21.435  20.274  1.00 80.72           N  
ATOM   3524  CZ  ARG A 453       9.947 -20.671  20.421  1.00 80.72           C  
ATOM   3525  N   SER A 454       1.856 -19.581  19.882  1.00 72.57           N  
ATOM   3526  CA  SER A 454       0.676 -18.933  20.457  1.00 72.57           C  
ATOM   3527  C   SER A 454      -0.527 -19.867  20.528  1.00 72.57           C  
ATOM   3528  CB  SER A 454       0.313 -17.629  19.742  1.00 72.57           C  
ATOM   3529  O   SER A 454      -1.181 -19.873  21.558  1.00 72.57           O  
ATOM   3530  OG  SER A 454       0.147 -17.765  18.344  1.00 72.57           O  
ATOM   3531  N   GLU A 455      -0.795 -20.695  19.509  1.00 68.97           N  
ATOM   3532  CA  GLU A 455      -1.897 -21.677  19.586  1.00 68.97           C  
ATOM   3533  C   GLU A 455      -1.713 -22.637  20.767  1.00 68.97           C  
ATOM   3534  CB  GLU A 455      -2.025 -22.470  18.275  1.00 68.97           C  
ATOM   3535  O   GLU A 455      -2.639 -22.829  21.544  1.00 68.97           O  
ATOM   3536  CG  GLU A 455      -2.916 -21.744  17.256  1.00 68.97           C  
ATOM   3537  CD  GLU A 455      -3.095 -22.529  15.943  1.00 68.97           C  
ATOM   3538  OE1 GLU A 455      -4.100 -22.264  15.242  1.00 68.97           O  
ATOM   3539  OE2 GLU A 455      -2.171 -23.292  15.569  1.00 68.97           O  
ATOM   3540  N   LYS A 456      -0.486 -23.122  20.993  1.00 61.40           N  
ATOM   3541  CA  LYS A 456      -0.151 -23.975  22.146  1.00 61.40           C  
ATOM   3542  C   LYS A 456      -0.300 -23.310  23.520  1.00 61.40           C  
ATOM   3543  CB  LYS A 456       1.288 -24.484  22.006  1.00 61.40           C  
ATOM   3544  O   LYS A 456      -0.164 -23.999  24.519  1.00 61.40           O  
ATOM   3545  CG  LYS A 456       1.396 -25.614  20.985  1.00 61.40           C  
ATOM   3546  CD  LYS A 456       2.808 -26.198  21.051  1.00 61.40           C  
ATOM   3547  CE  LYS A 456       2.885 -27.401  20.115  1.00 61.40           C  
ATOM   3548  NZ  LYS A 456       4.107 -28.196  20.376  1.00 61.40           N  
ATOM   3549  N   GLN A 457      -0.467 -21.990  23.592  1.00 51.13           N  
ATOM   3550  CA  GLN A 457      -0.752 -21.291  24.852  1.00 51.13           C  
ATOM   3551  C   GLN A 457      -2.258 -21.141  25.114  1.00 51.13           C  
ATOM   3552  CB  GLN A 457      -0.055 -19.919  24.866  1.00 51.13           C  
ATOM   3553  O   GLN A 457      -2.628 -20.720  26.208  1.00 51.13           O  
ATOM   3554  CG  GLN A 457       1.451 -20.037  25.125  1.00 51.13           C  
ATOM   3555  CD  GLN A 457       2.149 -18.681  25.198  1.00 51.13           C  
ATOM   3556  NE2 GLN A 457       3.252 -18.590  25.911  1.00 51.13           N  
ATOM   3557  OE1 GLN A 457       1.761 -17.678  24.620  1.00 51.13           O  
ATOM   3558  N   PHE A 458      -3.103 -21.436  24.121  1.00 40.85           N  
ATOM   3559  CA  PHE A 458      -4.565 -21.379  24.222  1.00 40.85           C  
ATOM   3560  C   PHE A 458      -5.237 -22.764  24.219  1.00 40.85           C  
ATOM   3561  CB  PHE A 458      -5.114 -20.480  23.102  1.00 40.85           C  
ATOM   3562  O   PHE A 458      -6.437 -22.833  24.478  1.00 40.85           O  
ATOM   3563  CG  PHE A 458      -4.837 -18.998  23.291  1.00 40.85           C  
ATOM   3564  CD1 PHE A 458      -5.576 -18.260  24.232  1.00 40.85           C  
ATOM   3565  CD2 PHE A 458      -3.861 -18.346  22.517  1.00 40.85           C  
ATOM   3566  CE1 PHE A 458      -5.332 -16.886  24.406  1.00 40.85           C  
ATOM   3567  CE2 PHE A 458      -3.598 -16.977  22.701  1.00 40.85           C  
ATOM   3568  CZ  PHE A 458      -4.337 -16.244  23.646  1.00 40.85           C  
ATOM   3569  N   GLU A 459      -4.482 -23.833  23.950  1.00 35.73           N  
ATOM   3570  CA  GLU A 459      -4.812 -25.219  24.326  1.00 35.73           C  
ATOM   3571  C   GLU A 459      -4.297 -25.517  25.736  1.00 35.73           C  
ATOM   3572  CB  GLU A 459      -4.195 -26.214  23.322  1.00 35.73           C  
ATOM   3573  O   GLU A 459      -5.044 -26.170  26.501  1.00 35.73           O  
ATOM   3574  CG  GLU A 459      -4.822 -26.163  21.918  1.00 35.73           C  
ATOM   3575  CD  GLU A 459      -4.247 -27.217  20.942  1.00 35.73           C  
ATOM   3576  OE1 GLU A 459      -4.904 -27.462  19.901  1.00 35.73           O  
ATOM   3577  OE2 GLU A 459      -3.139 -27.764  21.182  1.00 35.73           O  
ATOM   3578  OXT GLU A 459      -3.158 -25.067  26.012  1.00 35.73           O  
TER    3579      GLU A 459                                                      
ENDMDL                                                                          
END                                                                             
