# Supplementary material for: Cryo‐EM structure of antibacterial efflux transporter QacA from Staphylococcus aureus reveals a novel extracellular loop with allosteric role
Source: EMBO J. 2023 Jul 17;42(16):e113418. doi: 10.15252/embj.2023113418 (PMC10425836; doi:10.15252/embj.2023113418)
Supplement: Supplementary file 4 — Source Data for Expanded View [file EMBJ-42-e113418-s008.zip › Expanded view source data/Figure EV2/AF2 models/AF-P0A0J8-QacA.pdb]

HEADER                                            01-JUN-22                     
TITLE     ALPHAFOLD MONOMER V2.0 PREDICTION FOR ANTISEPTIC RESISTANCE PROTEIN   
TITLE    2 (P0A0J8)                                                             
COMPND    MOL_ID: 1;                                                            
COMPND   2 MOLECULE: ANTISEPTIC RESISTANCE PROTEIN;                             
COMPND   3 CHAIN: A                                                             
SOURCE    MOL_ID: 1;                                                            
SOURCE   2 ORGANISM_SCIENTIFIC: STAPHYLOCOCCUS AUREUS (STRAIN MU50 / ATCC       
SOURCE   3 700699);                                                             
SOURCE   4 ORGANISM_TAXID: 158878                                               
REMARK   1                                                                      
REMARK   1 REFERENCE 1                                                          
REMARK   1  AUTH   JOHN JUMPER, RICHARD EVANS, ALEXANDER PRITZEL, TIM GREEN,    
REMARK   1  AUTH 2 MICHAEL FIGURNOV, OLAF RONNEBERGER, KATHRYN TUNYASUVUNAKOOL, 
REMARK   1  AUTH 3 RUSS BATES, AUGUSTIN ZIDEK, ANNA POTAPENKO, ALEX BRIDGLAND,  
REMARK   1  AUTH 4 CLEMENS MEYER, SIMON A A KOHL, ANDREW J BALLARD,             
REMARK   1  AUTH 5 ANDREW COWIE, BERNARDINO ROMERA-PAREDES, STANISLAV NIKOLOV,  
REMARK   1  AUTH 6 RISHUB JAIN, JONAS ADLER, TREVOR BACK, STIG PETERSEN,        
REMARK   1  AUTH 7 DAVID REIMAN, ELLEN CLANCY, MICHAL ZIELINSKI,                
REMARK   1  AUTH 8 MARTIN STEINEGGER, MICHALINA PACHOLSKA, TAMAS BERGHAMMER,    
REMARK   1  AUTH 9 DAVID SILVER, ORIOL VINYALS, ANDREW W SENIOR,                
REMARK   1  AUTH10 KORAY KAVUKCUOGLU, PUSHMEET KOHLI, DEMIS HASSABIS            
REMARK   1  TITL   HIGHLY ACCURATE PROTEIN STRUCTURE PREDICTION WITH ALPHAFOLD  
REMARK   1  REF    NATURE                        V. 596   583 2021              
REMARK   1  REFN                   ISSN 0028-0836                               
REMARK   1  PMID   34265844                                                     
REMARK   1  DOI    10.1038/s41586-021-03819-2                                   
REMARK   1                                                                      
REMARK   1 DISCLAIMERS                                                          
REMARK   1 ALPHAFOLD DATA, COPYRIGHT (2021) DEEPMIND TECHNOLOGIES LIMITED. THE  
REMARK   1 INFORMATION PROVIDED IS THEORETICAL MODELLING ONLY AND CAUTION SHOULD
REMARK   1 BE EXERCISED IN ITS USE. IT IS PROVIDED "AS-IS" WITHOUT ANY WARRANTY 
REMARK   1 OF ANY KIND, WHETHER EXPRESSED OR IMPLIED. NO WARRANTY IS GIVEN THAT 
REMARK   1 USE OF THE INFORMATION SHALL NOT INFRINGE THE RIGHTS OF ANY THIRD    
REMARK   1 PARTY. THE INFORMATION IS NOT INTENDED TO BE A SUBSTITUTE FOR        
REMARK   1 PROFESSIONAL MEDICAL ADVICE, DIAGNOSIS, OR TREATMENT, AND DOES NOT   
REMARK   1 CONSTITUTE MEDICAL OR OTHER PROFESSIONAL ADVICE. IT IS AVAILABLE FOR 
REMARK   1 ACADEMIC AND COMMERCIAL PURPOSES, UNDER CC-BY 4.0 LICENCE.           
DBREF  XXXX A    1   514  UNP    P0A0J8   QACA_STAAM       1    514             
SEQRES   1 A  514  MET ILE SER PHE PHE THR LYS THR THR ASP MET MET THR          
SEQRES   2 A  514  SER LYS LYS ARG TRP THR ALA LEU VAL VAL LEU ALA VAL          
SEQRES   3 A  514  SER LEU PHE VAL VAL THR MET ASP MET THR ILE LEU ILE          
SEQRES   4 A  514  MET ALA LEU PRO GLU LEU VAL ARG GLU LEU GLU PRO SER          
SEQRES   5 A  514  GLY THR GLN GLN LEU TRP ILE VAL ASP ILE TYR SER LEU          
SEQRES   6 A  514  VAL LEU ALA GLY PHE ILE ILE PRO LEU SER ALA PHE ALA          
SEQRES   7 A  514  ASP LYS TRP GLY ARG LYS LYS ALA LEU LEU THR GLY PHE          
SEQRES   8 A  514  ALA LEU PHE GLY LEU VAL SER LEU ALA ILE PHE PHE ALA          
SEQRES   9 A  514  GLU SER ALA GLU PHE VAL ILE ALA ILE ARG PHE LEU LEU          
SEQRES  10 A  514  GLY ILE ALA GLY ALA LEU ILE MET PRO THR THR LEU SER          
SEQRES  11 A  514  MET ILE ARG VAL ILE PHE GLU ASN PRO LYS GLU ARG ALA          
SEQRES  12 A  514  THR ALA LEU ALA VAL TRP SER ILE ALA SER SER ILE GLY          
SEQRES  13 A  514  ALA VAL PHE GLY PRO ILE ILE GLY GLY ALA LEU LEU GLU          
SEQRES  14 A  514  GLN PHE SER TRP HIS SER ALA PHE LEU ILE ASN VAL PRO          
SEQRES  15 A  514  PHE ALA ILE ILE ALA VAL VAL ALA GLY LEU PHE LEU LEU          
SEQRES  16 A  514  PRO GLU SER LYS LEU SER LYS GLU LYS SER HIS SER TRP          
SEQRES  17 A  514  ASP ILE PRO SER THR ILE LEU SER ILE ALA GLY MET ILE          
SEQRES  18 A  514  GLY LEU VAL TRP SER ILE LYS GLU PHE SER LYS GLU GLY          
SEQRES  19 A  514  LEU ALA ASP ILE ILE PRO TRP VAL VAL ILE VAL LEU ALA          
SEQRES  20 A  514  ILE THR MET ILE VAL ILE PHE VAL LYS ARG ASN LEU SER          
SEQRES  21 A  514  SER SER ASP PRO MET LEU ASP VAL ARG LEU PHE LYS LYS          
SEQRES  22 A  514  ARG SER PHE SER ALA GLY THR ILE ALA ALA PHE MET THR          
SEQRES  23 A  514  MET PHE ALA MET ALA SER VAL LEU LEU LEU ALA SER GLN          
SEQRES  24 A  514  TRP LEU GLN VAL VAL GLU GLU LEU SER PRO PHE LYS ALA          
SEQRES  25 A  514  GLY LEU TYR LEU LEU PRO MET ALA ILE GLY ASP MET VAL          
SEQRES  26 A  514  PHE ALA PRO ILE ALA PRO GLY LEU ALA ALA ARG PHE GLY          
SEQRES  27 A  514  PRO LYS ILE VAL LEU PRO SER GLY ILE GLY ILE ALA ALA          
SEQRES  28 A  514  ILE GLY MET PHE ILE MET TYR PHE PHE GLY HIS PRO LEU          
SEQRES  29 A  514  SER TYR SER THR MET ALA LEU ALA LEU ILE LEU VAL GLY          
SEQRES  30 A  514  ALA GLY MET ALA SER LEU ALA VAL ALA SER ALA LEU ILE          
SEQRES  31 A  514  MET LEU GLU THR PRO THR SER LYS ALA GLY ASN ALA ALA          
SEQRES  32 A  514  ALA VAL GLU GLU SER MET TYR ASP LEU GLY ASN VAL PHE          
SEQRES  33 A  514  GLY VAL ALA VAL LEU GLY SER LEU SER SER MET LEU TYR          
SEQRES  34 A  514  ARG VAL PHE LEU ASP ILE SER SER PHE SER SER LYS GLY          
SEQRES  35 A  514  ILE VAL GLY ASP LEU ALA HIS VAL ALA GLU GLU SER VAL          
SEQRES  36 A  514  VAL GLY ALA VAL GLU VAL ALA LYS ALA THR GLY ILE LYS          
SEQRES  37 A  514  GLN LEU ALA ASN GLU ALA VAL THR SER PHE ASN ASP ALA          
SEQRES  38 A  514  PHE VAL ALA THR ALA LEU VAL GLY GLY ILE ILE MET ILE          
SEQRES  39 A  514  ILE ILE SER ILE VAL VAL TYR LEU LEU ILE PRO LYS SER          
SEQRES  40 A  514  LEU ASP ILE THR LYS GLN LYS                                  
CRYST1    1.000    1.000    1.000  90.00  90.00  90.00 P 1           1          
ORIGX1      1.000000  0.000000  0.000000        0.00000                         
ORIGX2      0.000000  1.000000  0.000000        0.00000                         
ORIGX3      0.000000  0.000000  1.000000        0.00000                         
SCALE1      1.000000  0.000000  0.000000        0.00000                         
SCALE2      0.000000  1.000000  0.000000        0.00000                         
SCALE3      0.000000  0.000000  1.000000        0.00000                         
MODEL        1                                                                  
ATOM      1  N   MET A   1     -28.010 -11.473  33.653  1.00 32.64           N  
ATOM      2  CA  MET A   1     -26.632 -10.943  33.724  1.00 32.64           C  
ATOM      3  C   MET A   1     -26.673  -9.545  33.121  1.00 32.64           C  
ATOM      4  CB  MET A   1     -25.666 -11.908  33.013  1.00 32.64           C  
ATOM      5  O   MET A   1     -26.901  -9.414  31.927  1.00 32.64           O  
ATOM      6  CG  MET A   1     -24.198 -11.701  33.391  1.00 32.64           C  
ATOM      7  SD  MET A   1     -23.088 -12.901  32.600  1.00 32.64           S  
ATOM      8  CE  MET A   1     -23.019 -14.230  33.835  1.00 32.64           C  
ATOM      9  N   ILE A   2     -26.675  -8.524  33.979  1.00 30.43           N  
ATOM     10  CA  ILE A   2     -27.010  -7.132  33.641  1.00 30.43           C  
ATOM     11  C   ILE A   2     -25.947  -6.583  32.684  1.00 30.43           C  
ATOM     12  CB  ILE A   2     -27.122  -6.308  34.950  1.00 30.43           C  
ATOM     13  O   ILE A   2     -24.772  -6.519  33.037  1.00 30.43           O  
ATOM     14  CG1 ILE A   2     -28.277  -6.856  35.830  1.00 30.43           C  
ATOM     15  CG2 ILE A   2     -27.337  -4.812  34.662  1.00 30.43           C  
ATOM     16  CD1 ILE A   2     -28.287  -6.311  37.263  1.00 30.43           C  
ATOM     17  N   SER A   3     -26.348  -6.226  31.463  1.00 29.99           N  
ATOM     18  CA  SER A   3     -25.443  -5.659  30.466  1.00 29.99           C  
ATOM     19  C   SER A   3     -25.170  -4.193  30.825  1.00 29.99           C  
ATOM     20  CB  SER A   3     -25.982  -5.909  29.042  1.00 29.99           C  
ATOM     21  O   SER A   3     -25.966  -3.304  30.527  1.00 29.99           O  
ATOM     22  OG  SER A   3     -26.599  -4.796  28.437  1.00 29.99           O  
ATOM     23  N   PHE A   4     -24.063  -3.944  31.518  1.00 33.51           N  
ATOM     24  CA  PHE A   4     -23.563  -2.600  31.798  1.00 33.51           C  
ATOM     25  C   PHE A   4     -22.824  -2.064  30.563  1.00 33.51           C  
ATOM     26  CB  PHE A   4     -22.689  -2.618  33.064  1.00 33.51           C  
ATOM     27  O   PHE A   4     -21.602  -2.151  30.457  1.00 33.51           O  
ATOM     28  CG  PHE A   4     -23.454  -2.366  34.349  1.00 33.51           C  
ATOM     29  CD1 PHE A   4     -23.617  -1.045  34.810  1.00 33.51           C  
ATOM     30  CD2 PHE A   4     -23.984  -3.435  35.095  1.00 33.51           C  
ATOM     31  CE1 PHE A   4     -24.300  -0.793  36.012  1.00 33.51           C  
ATOM     32  CE2 PHE A   4     -24.667  -3.182  36.298  1.00 33.51           C  
ATOM     33  CZ  PHE A   4     -24.825  -1.862  36.757  1.00 33.51           C  
ATOM     34  N   PHE A   5     -23.571  -1.513  29.606  1.00 44.09           N  
ATOM     35  CA  PHE A   5     -23.004  -0.725  28.514  1.00 44.09           C  
ATOM     36  C   PHE A   5     -23.196   0.763  28.801  1.00 44.09           C  
ATOM     37  CB  PHE A   5     -23.631  -1.101  27.163  1.00 44.09           C  
ATOM     38  O   PHE A   5     -24.318   1.243  28.904  1.00 44.09           O  
ATOM     39  CG  PHE A   5     -23.187  -2.435  26.601  1.00 44.09           C  
ATOM     40  CD1 PHE A   5     -21.960  -2.546  25.920  1.00 44.09           C  
ATOM     41  CD2 PHE A   5     -24.011  -3.563  26.731  1.00 44.09           C  
ATOM     42  CE1 PHE A   5     -21.555  -3.785  25.390  1.00 44.09           C  
ATOM     43  CE2 PHE A   5     -23.608  -4.804  26.207  1.00 44.09           C  
ATOM     44  CZ  PHE A   5     -22.377  -4.916  25.540  1.00 44.09           C  
ATOM     45  N   THR A   6     -22.108   1.533  28.797  1.00 38.93           N  
ATOM     46  CA  THR A   6     -22.175   2.951  28.407  1.00 38.93           C  
ATOM     47  C   THR A   6     -22.212   3.008  26.878  1.00 38.93           C  
ATOM     48  CB  THR A   6     -21.044   3.793  29.031  1.00 38.93           C  
ATOM     49  O   THR A   6     -21.273   3.440  26.219  1.00 38.93           O  
ATOM     50  CG2 THR A   6     -21.457   4.322  30.404  1.00 38.93           C  
ATOM     51  OG1 THR A   6     -19.875   3.032  29.251  1.00 38.93           O  
ATOM     52  N   LYS A   7     -23.289   2.470  26.292  1.00 42.14           N  
ATOM     53  CA  LYS A   7     -23.566   2.534  24.854  1.00 42.14           C  
ATOM     54  C   LYS A   7     -24.097   3.938  24.552  1.00 42.14           C  
ATOM     55  CB  LYS A   7     -24.574   1.428  24.450  1.00 42.14           C  
ATOM     56  O   LYS A   7     -25.293   4.185  24.610  1.00 42.14           O  
ATOM     57  CG  LYS A   7     -23.994   0.324  23.548  1.00 42.14           C  
ATOM     58  CD  LYS A   7     -25.138  -0.609  23.106  1.00 42.14           C  
ATOM     59  CE  LYS A   7     -24.809  -1.387  21.826  1.00 42.14           C  
ATOM     60  NZ  LYS A   7     -26.017  -1.493  20.960  1.00 42.14           N  
ATOM     61  N   THR A   8     -23.222   4.888  24.237  1.00 47.69           N  
ATOM     62  CA  THR A   8     -23.655   6.172  23.650  1.00 47.69           C  
ATOM     63  C   THR A   8     -24.013   6.044  22.163  1.00 47.69           C  
ATOM     64  CB  THR A   8     -22.629   7.291  23.891  1.00 47.69           C  
ATOM     65  O   THR A   8     -24.436   7.027  21.556  1.00 47.69           O  
ATOM     66  CG2 THR A   8     -22.736   7.858  25.306  1.00 47.69           C  
ATOM     67  OG1 THR A   8     -21.319   6.794  23.741  1.00 47.69           O  
ATOM     68  N   THR A   9     -23.891   4.851  21.561  1.00 50.55           N  
ATOM     69  CA  THR A   9     -24.225   4.613  20.146  1.00 50.55           C  
ATOM     70  C   THR A   9     -25.718   4.438  19.876  1.00 50.55           C  
ATOM     71  CB  THR A   9     -23.455   3.419  19.556  1.00 50.55           C  
ATOM     72  O   THR A   9     -26.147   4.780  18.774  1.00 50.55           O  
ATOM     73  CG2 THR A   9     -21.951   3.697  19.521  1.00 50.55           C  
ATOM     74  OG1 THR A   9     -23.662   2.246  20.312  1.00 50.55           O  
ATOM     75  N   ASP A  10     -26.530   4.024  20.860  1.00 52.26           N  
ATOM     76  CA  ASP A  10     -27.967   3.743  20.653  1.00 52.26           C  
ATOM     77  C   ASP A  10     -28.804   4.992  20.281  1.00 52.26           C  
ATOM     78  CB  ASP A  10     -28.561   2.978  21.862  1.00 52.26           C  
ATOM     79  O   ASP A  10     -29.985   4.870  19.973  1.00 52.26           O  
ATOM     80  CG  ASP A  10     -28.393   1.444  21.817  1.00 52.26           C  
ATOM     81  OD1 ASP A  10     -27.763   0.899  20.879  1.00 52.26           O  
ATOM     82  OD2 ASP A  10     -28.814   0.784  22.789  1.00 52.26           O  
ATOM     83  N   MET A  11     -28.214   6.197  20.223  1.00 60.81           N  
ATOM     84  CA  MET A  11     -28.917   7.433  19.834  1.00 60.81           C  
ATOM     85  C   MET A  11     -28.325   8.186  18.631  1.00 60.81           C  
ATOM     86  CB  MET A  11     -29.091   8.352  21.052  1.00 60.81           C  
ATOM     87  O   MET A  11     -28.714   9.329  18.372  1.00 60.81           O  
ATOM     88  CG  MET A  11     -29.936   7.701  22.152  1.00 60.81           C  
ATOM     89  SD  MET A  11     -30.844   8.888  23.181  1.00 60.81           S  
ATOM     90  CE  MET A  11     -29.484   9.816  23.936  1.00 60.81           C  
ATOM     91  N   MET A  12     -27.394   7.609  17.859  1.00 76.64           N  
ATOM     92  CA  MET A  12     -26.947   8.292  16.635  1.00 76.64           C  
ATOM     93  C   MET A  12     -28.026   8.218  15.552  1.00 76.64           C  
ATOM     94  CB  MET A  12     -25.601   7.775  16.117  1.00 76.64           C  
ATOM     95  O   MET A  12     -28.250   7.169  14.944  1.00 76.64           O  
ATOM     96  CG  MET A  12     -24.436   8.258  16.986  1.00 76.64           C  
ATOM     97  SD  MET A  12     -22.801   7.922  16.277  1.00 76.64           S  
ATOM     98  CE  MET A  12     -22.671   9.196  14.992  1.00 76.64           C  
ATOM     99  N   THR A  13     -28.659   9.359  15.267  1.00 84.91           N  
ATOM    100  CA  THR A  13     -29.559   9.505  14.117  1.00 84.91           C  
ATOM    101  C   THR A  13     -28.837   9.114  12.826  1.00 84.91           C  
ATOM    102  CB  THR A  13     -30.127  10.931  13.989  1.00 84.91           C  
ATOM    103  O   THR A  13     -27.626   9.313  12.702  1.00 84.91           O  
ATOM    104  CG2 THR A  13     -30.829  11.404  15.261  1.00 84.91           C  
ATOM    105  OG1 THR A  13     -29.120  11.875  13.697  1.00 84.91           O  
ATOM    106  N   SER A  14     -29.575   8.586  11.843  1.00 86.94           N  
ATOM    107  CA  SER A  14     -29.002   8.207  10.540  1.00 86.94           C  
ATOM    108  C   SER A  14     -28.185   9.358   9.938  1.00 86.94           C  
ATOM    109  CB  SER A  14     -30.115   7.760   9.585  1.00 86.94           C  
ATOM    110  O   SER A  14     -27.018   9.177   9.597  1.00 86.94           O  
ATOM    111  OG  SER A  14     -29.560   7.413   8.339  1.00 86.94           O  
ATOM    112  N   LYS A  15     -28.732  10.584   9.961  1.00 88.86           N  
ATOM    113  CA  LYS A  15     -28.028  11.796   9.520  1.00 88.86           C  
ATOM    114  C   LYS A  15     -26.668  11.954  10.208  1.00 88.86           C  
ATOM    115  CB  LYS A  15     -28.933  13.024   9.727  1.00 88.86           C  
ATOM    116  O   LYS A  15     -25.672  12.132   9.520  1.00 88.86           O  
ATOM    117  CG  LYS A  15     -28.347  14.291   9.080  1.00 88.86           C  
ATOM    118  CD  LYS A  15     -29.308  15.484   9.203  1.00 88.86           C  
ATOM    119  CE  LYS A  15     -28.700  16.721   8.525  1.00 88.86           C  
ATOM    120  NZ  LYS A  15     -29.597  17.905   8.593  1.00 88.86           N  
ATOM    121  N   LYS A  16     -26.598  11.817  11.539  1.00 89.63           N  
ATOM    122  CA  LYS A  16     -25.340  11.950  12.291  1.00 89.63           C  
ATOM    123  C   LYS A  16     -24.313  10.873  11.918  1.00 89.63           C  
ATOM    124  CB  LYS A  16     -25.639  11.965  13.802  1.00 89.63           C  
ATOM    125  O   LYS A  16     -23.131  11.194  11.833  1.00 89.63           O  
ATOM    126  CG  LYS A  16     -24.437  12.496  14.598  1.00 89.63           C  
ATOM    127  CD  LYS A  16     -24.696  12.559  16.111  1.00 89.63           C  
ATOM    128  CE  LYS A  16     -23.417  13.087  16.775  1.00 89.63           C  
ATOM    129  NZ  LYS A  16     -23.564  13.389  18.220  1.00 89.63           N  
ATOM    130  N   ARG A  17     -24.743   9.627  11.665  1.00 92.09           N  
ATOM    131  CA  ARG A  17     -23.849   8.536  11.219  1.00 92.09           C  
ATOM    132  C   ARG A  17     -23.212   8.843   9.867  1.00 92.09           C  
ATOM    133  CB  ARG A  17     -24.590   7.190  11.133  1.00 92.09           C  
ATOM    134  O   ARG A  17     -21.997   8.747   9.727  1.00 92.09           O  
ATOM    135  CG  ARG A  17     -25.109   6.681  12.484  1.00 92.09           C  
ATOM    136  CD  ARG A  17     -25.445   5.185  12.422  1.00 92.09           C  
ATOM    137  NE  ARG A  17     -26.553   4.856  11.504  1.00 92.09           N  
ATOM    138  NH1 ARG A  17     -28.317   4.989  12.988  1.00 92.09           N  
ATOM    139  NH2 ARG A  17     -28.607   4.137  10.934  1.00 92.09           N  
ATOM    140  CZ  ARG A  17     -27.818   4.672  11.821  1.00 92.09           C  
ATOM    141  N   TRP A  18     -24.016   9.271   8.897  1.00 92.88           N  
ATOM    142  CA  TRP A  18     -23.527   9.611   7.561  1.00 92.88           C  
ATOM    143  C   TRP A  18     -22.685  10.892   7.553  1.00 92.88           C  
ATOM    144  CB  TRP A  18     -24.707   9.666   6.588  1.00 92.88           C  
ATOM    145  O   TRP A  18     -21.672  10.938   6.866  1.00 92.88           O  
ATOM    146  CG  TRP A  18     -25.284   8.316   6.281  1.00 92.88           C  
ATOM    147  CD1 TRP A  18     -26.419   7.787   6.792  1.00 92.88           C  
ATOM    148  CD2 TRP A  18     -24.758   7.300   5.375  1.00 92.88           C  
ATOM    149  CE2 TRP A  18     -25.610   6.156   5.429  1.00 92.88           C  
ATOM    150  CE3 TRP A  18     -23.656   7.239   4.497  1.00 92.88           C  
ATOM    151  NE1 TRP A  18     -26.598   6.504   6.319  1.00 92.88           N  
ATOM    152  CH2 TRP A  18     -24.259   4.971   3.818  1.00 92.88           C  
ATOM    153  CZ2 TRP A  18     -25.374   5.002   4.672  1.00 92.88           C  
ATOM    154  CZ3 TRP A  18     -23.407   6.086   3.728  1.00 92.88           C  
ATOM    155  N   THR A  19     -23.009  11.900   8.372  1.00 91.19           N  
ATOM    156  CA  THR A  19     -22.132  13.075   8.538  1.00 91.19           C  
ATOM    157  C   THR A  19     -20.788  12.689   9.163  1.00 91.19           C  
ATOM    158  CB  THR A  19     -22.796  14.175   9.380  1.00 91.19           C  
ATOM    159  O   THR A  19     -19.753  13.165   8.709  1.00 91.19           O  
ATOM    160  CG2 THR A  19     -22.054  15.506   9.291  1.00 91.19           C  
ATOM    161  OG1 THR A  19     -24.095  14.452   8.911  1.00 91.19           O  
ATOM    162  N   ALA A  20     -20.773  11.796  10.159  1.00 92.01           N  
ATOM    163  CA  ALA A  20     -19.526  11.276  10.719  1.00 92.01           C  
ATOM    164  C   ALA A  20     -18.695  10.523   9.667  1.00 92.01           C  
ATOM    165  CB  ALA A  20     -19.852  10.390  11.925  1.00 92.01           C  
ATOM    166  O   ALA A  20     -17.485  10.714   9.610  1.00 92.01           O  
ATOM    167  N   LEU A  21     -19.333   9.726   8.802  1.00 92.77           N  
ATOM    168  CA  LEU A  21     -18.651   9.066   7.688  1.00 92.77           C  
ATOM    169  C   LEU A  21     -18.023  10.066   6.716  1.00 92.77           C  
ATOM    170  CB  LEU A  21     -19.632   8.149   6.950  1.00 92.77           C  
ATOM    171  O   LEU A  21     -16.886   9.856   6.319  1.00 92.77           O  
ATOM    172  CG  LEU A  21     -19.015   7.424   5.738  1.00 92.77           C  
ATOM    173  CD1 LEU A  21     -17.920   6.443   6.156  1.00 92.77           C  
ATOM    174  CD2 LEU A  21     -20.124   6.680   5.006  1.00 92.77           C  
ATOM    175  N   VAL A  22     -18.725  11.147   6.360  1.00 89.96           N  
ATOM    176  CA  VAL A  22     -18.165  12.194   5.487  1.00 89.96           C  
ATOM    177  C   VAL A  22     -16.896  12.784   6.097  1.00 89.96           C  
ATOM    178  CB  VAL A  22     -19.201  13.296   5.188  1.00 89.96           C  
ATOM    179  O   VAL A  22     -15.911  12.944   5.388  1.00 89.96           O  
ATOM    180  CG1 VAL A  22     -18.593  14.510   4.473  1.00 89.96           C  
ATOM    181  CG2 VAL A  22     -20.316  12.751   4.287  1.00 89.96           C  
ATOM    182  N   VAL A  23     -16.874  13.037   7.409  1.00 86.96           N  
ATOM    183  CA  VAL A  23     -15.660  13.510   8.094  1.00 86.96           C  
ATOM    184  C   VAL A  23     -14.538  12.480   7.992  1.00 86.96           C  
ATOM    185  CB  VAL A  23     -15.942  13.861   9.563  1.00 86.96           C  
ATOM    186  O   VAL A  23     -13.439  12.836   7.588  1.00 86.96           O  
ATOM    187  CG1 VAL A  23     -14.682  14.284  10.330  1.00 86.96           C  
ATOM    188  CG2 VAL A  23     -16.938  15.018   9.652  1.00 86.96           C  
ATOM    189  N   LEU A  24     -14.813  11.205   8.293  1.00 89.23           N  
ATOM    190  CA  LEU A  24     -13.814  10.134   8.188  1.00 89.23           C  
ATOM    191  C   LEU A  24     -13.275   9.980   6.758  1.00 89.23           C  
ATOM    192  CB  LEU A  24     -14.419   8.798   8.665  1.00 89.23           C  
ATOM    193  O   LEU A  24     -12.078   9.781   6.579  1.00 89.23           O  
ATOM    194  CG  LEU A  24     -14.801   8.736  10.153  1.00 89.23           C  
ATOM    195  CD1 LEU A  24     -15.471   7.396  10.468  1.00 89.23           C  
ATOM    196  CD2 LEU A  24     -13.595   8.882  11.072  1.00 89.23           C  
ATOM    197  N   ALA A  25     -14.146  10.094   5.757  1.00 88.42           N  
ATOM    198  CA  ALA A  25     -13.803   9.999   4.345  1.00 88.42           C  
ATOM    199  C   ALA A  25     -12.940  11.185   3.890  1.00 88.42           C  
ATOM    200  CB  ALA A  25     -15.110   9.893   3.549  1.00 88.42           C  
ATOM    201  O   ALA A  25     -11.883  10.974   3.311  1.00 88.42           O  
ATOM    202  N   VAL A  26     -13.334  12.424   4.207  1.00 84.06           N  
ATOM    203  CA  VAL A  26     -12.544  13.629   3.888  1.00 84.06           C  
ATOM    204  C   VAL A  26     -11.180  13.581   4.572  1.00 84.06           C  
ATOM    205  CB  VAL A  26     -13.306  14.905   4.294  1.00 84.06           C  
ATOM    206  O   VAL A  26     -10.166  13.911   3.969  1.00 84.06           O  
ATOM    207  CG1 VAL A  26     -12.446  16.174   4.206  1.00 84.06           C  
ATOM    208  CG2 VAL A  26     -14.518  15.118   3.377  1.00 84.06           C  
ATOM    209  N   SER A  27     -11.136  13.126   5.819  1.00 82.82           N  
ATOM    210  CA  SER A  27      -9.883  12.931   6.531  1.00 82.82           C  
ATOM    211  C   SER A  27      -8.968  11.902   5.873  1.00 82.82           C  
ATOM    212  CB  SER A  27     -10.198  12.429   7.922  1.00 82.82           C  
ATOM    213  O   SER A  27      -7.773  12.149   5.751  1.00 82.82           O  
ATOM    214  OG  SER A  27     -10.721  13.455   8.737  1.00 82.82           O  
ATOM    215  N   LEU A  28      -9.514  10.756   5.459  1.00 85.48           N  
ATOM    216  CA  LEU A  28      -8.744   9.737   4.754  1.00 85.48           C  
ATOM    217  C   LEU A  28      -8.226  10.270   3.420  1.00 85.48           C  
ATOM    218  CB  LEU A  28      -9.627   8.508   4.537  1.00 85.48           C  
ATOM    219  O   LEU A  28      -7.039  10.130   3.152  1.00 85.48           O  
ATOM    220  CG  LEU A  28      -8.878   7.356   3.844  1.00 85.48           C  
ATOM    221  CD1 LEU A  28      -7.876   6.681   4.780  1.00 85.48           C  
ATOM    222  CD2 LEU A  28      -9.933   6.368   3.385  1.00 85.48           C  
ATOM    223  N   PHE A  29      -9.093  10.934   2.648  1.00 85.66           N  
ATOM    224  CA  PHE A  29      -8.746  11.599   1.394  1.00 85.66           C  
ATOM    225  C   PHE A  29      -7.491  12.463   1.571  1.00 85.66           C  
ATOM    226  CB  PHE A  29      -9.964  12.407   0.903  1.00 85.66           C  
ATOM    227  O   PHE A  29      -6.522  12.283   0.842  1.00 85.66           O  
ATOM    228  CG  PHE A  29      -9.656  13.442  -0.161  1.00 85.66           C  
ATOM    229  CD1 PHE A  29      -9.389  14.776   0.200  1.00 85.66           C  
ATOM    230  CD2 PHE A  29      -9.584  13.066  -1.510  1.00 85.66           C  
ATOM    231  CE1 PHE A  29      -8.988  15.713  -0.767  1.00 85.66           C  
ATOM    232  CE2 PHE A  29      -9.170  14.003  -2.475  1.00 85.66           C  
ATOM    233  CZ  PHE A  29      -8.866  15.321  -2.107  1.00 85.66           C  
ATOM    234  N   VAL A  30      -7.449  13.305   2.607  1.00 82.27           N  
ATOM    235  CA  VAL A  30      -6.302  14.185   2.898  1.00 82.27           C  
ATOM    236  C   VAL A  30      -5.040  13.400   3.236  1.00 82.27           C  
ATOM    237  CB  VAL A  30      -6.651  15.137   4.049  1.00 82.27           C  
ATOM    238  O   VAL A  30      -3.981  13.699   2.699  1.00 82.27           O  
ATOM    239  CG1 VAL A  30      -5.475  15.997   4.526  1.00 82.27           C  
ATOM    240  CG2 VAL A  30      -7.778  16.067   3.604  1.00 82.27           C  
ATOM    241  N   VAL A  31      -5.140  12.373   4.084  1.00 84.87           N  
ATOM    242  CA  VAL A  31      -3.972  11.558   4.461  1.00 84.87           C  
ATOM    243  C   VAL A  31      -3.409  10.807   3.251  1.00 84.87           C  
ATOM    244  CB  VAL A  31      -4.326  10.590   5.606  1.00 84.87           C  
ATOM    245  O   VAL A  31      -2.198  10.738   3.077  1.00 84.87           O  
ATOM    246  CG1 VAL A  31      -3.165   9.652   5.964  1.00 84.87           C  
ATOM    247  CG2 VAL A  31      -4.666  11.363   6.888  1.00 84.87           C  
ATOM    248  N   THR A  32      -4.267  10.269   2.386  1.00 83.51           N  
ATOM    249  CA  THR A  32      -3.836   9.570   1.162  1.00 83.51           C  
ATOM    250  C   THR A  32      -3.294  10.522   0.095  1.00 83.51           C  
ATOM    251  CB  THR A  32      -4.981   8.729   0.589  1.00 83.51           C  
ATOM    252  O   THR A  32      -2.384  10.173  -0.655  1.00 83.51           O  
ATOM    253  CG2 THR A  32      -5.326   7.595   1.551  1.00 83.51           C  
ATOM    254  OG1 THR A  32      -6.156   9.485   0.400  1.00 83.51           O  
ATOM    255  N   MET A  33      -3.811  11.749   0.062  1.00 84.12           N  
ATOM    256  CA  MET A  33      -3.330  12.822  -0.799  1.00 84.12           C  
ATOM    257  C   MET A  33      -1.929  13.287  -0.375  1.00 84.12           C  
ATOM    258  CB  MET A  33      -4.372  13.945  -0.753  1.00 84.12           C  
ATOM    259  O   MET A  33      -1.054  13.404  -1.227  1.00 84.12           O  
ATOM    260  CG  MET A  33      -4.089  15.074  -1.731  1.00 84.12           C  
ATOM    261  SD  MET A  33      -5.139  16.539  -1.509  1.00 84.12           S  
ATOM    262  CE  MET A  33      -4.543  17.175   0.084  1.00 84.12           C  
ATOM    263  N   ASP A  34      -1.673  13.466   0.924  1.00 85.48           N  
ATOM    264  CA  ASP A  34      -0.352  13.836   1.464  1.00 85.48           C  
ATOM    265  C   ASP A  34       0.764  12.886   0.997  1.00 85.48           C  
ATOM    266  CB  ASP A  34      -0.429  13.835   2.998  1.00 85.48           C  
ATOM    267  O   ASP A  34       1.828  13.328   0.558  1.00 85.48           O  
ATOM    268  CG  ASP A  34       0.916  14.172   3.648  1.00 85.48           C  
ATOM    269  OD1 ASP A  34       1.285  15.364   3.614  1.00 85.48           O  
ATOM    270  OD2 ASP A  34       1.547  13.252   4.221  1.00 85.48           O  
ATOM    271  N   MET A  35       0.493  11.573   0.995  1.00 78.79           N  
ATOM    272  CA  MET A  35       1.468  10.568   0.552  1.00 78.79           C  
ATOM    273  C   MET A  35       1.926  10.771  -0.898  1.00 78.79           C  
ATOM    274  CB  MET A  35       0.896   9.149   0.682  1.00 78.79           C  
ATOM    275  O   MET A  35       3.060  10.432  -1.231  1.00 78.79           O  
ATOM    276  CG  MET A  35       0.583   8.737   2.121  1.00 78.79           C  
ATOM    277  SD  MET A  35       0.267   6.958   2.274  1.00 78.79           S  
ATOM    278  CE  MET A  35      -0.684   6.938   3.809  1.00 78.79           C  
ATOM    279  N   THR A  36       1.061  11.312  -1.758  1.00 80.19           N  
ATOM    280  CA  THR A  36       1.321  11.460  -3.198  1.00 80.19           C  
ATOM    281  C   THR A  36       1.749  12.876  -3.583  1.00 80.19           C  
ATOM    282  CB  THR A  36       0.113  11.003  -4.024  1.00 80.19           C  
ATOM    283  O   THR A  36       2.562  13.026  -4.494  1.00 80.19           O  
ATOM    284  CG2 THR A  36      -0.136   9.503  -3.881  1.00 80.19           C  
ATOM    285  OG1 THR A  36      -1.056  11.645  -3.591  1.00 80.19           O  
ATOM    286  N   ILE A  37       1.298  13.911  -2.863  1.00 82.59           N  
ATOM    287  CA  ILE A  37       1.747  15.299  -3.071  1.00 82.59           C  
ATOM    288  C   ILE A  37       3.261  15.426  -2.870  1.00 82.59           C  
ATOM    289  CB  ILE A  37       0.986  16.276  -2.143  1.00 82.59           C  
ATOM    290  O   ILE A  37       3.912  16.126  -3.646  1.00 82.59           O  
ATOM    291  CG1 ILE A  37      -0.475  16.435  -2.603  1.00 82.59           C  
ATOM    292  CG2 ILE A  37       1.615  17.679  -2.161  1.00 82.59           C  
ATOM    293  CD1 ILE A  37      -1.338  17.337  -1.713  1.00 82.59           C  
ATOM    294  N   LEU A  38       3.840  14.739  -1.875  1.00 83.67           N  
ATOM    295  CA  LEU A  38       5.282  14.819  -1.609  1.00 83.67           C  
ATOM    296  C   LEU A  38       6.125  14.497  -2.849  1.00 83.67           C  
ATOM    297  CB  LEU A  38       5.649  13.859  -0.468  1.00 83.67           C  
ATOM    298  O   LEU A  38       7.162  15.117  -3.060  1.00 83.67           O  
ATOM    299  CG  LEU A  38       7.161  13.849  -0.149  1.00 83.67           C  
ATOM    300  CD1 LEU A  38       7.657  15.201   0.367  1.00 83.67           C  
ATOM    301  CD2 LEU A  38       7.428  12.813   0.928  1.00 83.67           C  
ATOM    302  N   ILE A  39       5.670  13.561  -3.684  1.00 77.84           N  
ATOM    303  CA  ILE A  39       6.377  13.161  -4.906  1.00 77.84           C  
ATOM    304  C   ILE A  39       6.504  14.353  -5.869  1.00 77.84           C  
ATOM    305  CB  ILE A  39       5.660  11.955  -5.563  1.00 77.84           C  
ATOM    306  O   ILE A  39       7.524  14.489  -6.539  1.00 77.84           O  
ATOM    307  CG1 ILE A  39       5.556  10.768  -4.570  1.00 77.84           C  
ATOM    308  CG2 ILE A  39       6.392  11.511  -6.844  1.00 77.84           C  
ATOM    309  CD1 ILE A  39       4.728   9.584  -5.082  1.00 77.84           C  
ATOM    310  N   MET A  40       5.507  15.244  -5.908  1.00 76.98           N  
ATOM    311  CA  MET A  40       5.553  16.471  -6.714  1.00 76.98           C  
ATOM    312  C   MET A  40       6.430  17.553  -6.084  1.00 76.98           C  
ATOM    313  CB  MET A  40       4.142  17.030  -6.935  1.00 76.98           C  
ATOM    314  O   MET A  40       7.072  18.307  -6.806  1.00 76.98           O  
ATOM    315  CG  MET A  40       3.175  16.073  -7.637  1.00 76.98           C  
ATOM    316  SD  MET A  40       3.618  15.548  -9.322  1.00 76.98           S  
ATOM    317  CE  MET A  40       4.610  14.064  -9.000  1.00 76.98           C  
ATOM    318  N   ALA A  41       6.474  17.620  -4.752  1.00 85.22           N  
ATOM    319  CA  ALA A  41       7.268  18.601  -4.014  1.00 85.22           C  
ATOM    320  C   ALA A  41       8.765  18.245  -3.954  1.00 85.22           C  
ATOM    321  CB  ALA A  41       6.654  18.714  -2.615  1.00 85.22           C  
ATOM    322  O   ALA A  41       9.603  19.126  -3.765  1.00 85.22           O  
ATOM    323  N   LEU A  42       9.112  16.963  -4.122  1.00 84.60           N  
ATOM    324  CA  LEU A  42      10.469  16.453  -3.938  1.00 84.60           C  
ATOM    325  C   LEU A  42      11.531  17.170  -4.796  1.00 84.60           C  
ATOM    326  CB  LEU A  42      10.475  14.922  -4.135  1.00 84.60           C  
ATOM    327  O   LEU A  42      12.570  17.505  -4.238  1.00 84.60           O  
ATOM    328  CG  LEU A  42      11.790  14.233  -3.728  1.00 84.60           C  
ATOM    329  CD1 LEU A  42      12.057  14.350  -2.224  1.00 84.60           C  
ATOM    330  CD2 LEU A  42      11.712  12.747  -4.080  1.00 84.60           C  
ATOM    331  N   PRO A  43      11.320  17.468  -6.096  1.00 82.47           N  
ATOM    332  CA  PRO A  43      12.332  18.159  -6.898  1.00 82.47           C  
ATOM    333  C   PRO A  43      12.675  19.562  -6.383  1.00 82.47           C  
ATOM    334  CB  PRO A  43      11.758  18.224  -8.319  1.00 82.47           C  
ATOM    335  O   PRO A  43      13.837  19.956  -6.415  1.00 82.47           O  
ATOM    336  CG  PRO A  43      10.767  17.063  -8.361  1.00 82.47           C  
ATOM    337  CD  PRO A  43      10.207  17.072  -6.945  1.00 82.47           C  
ATOM    338  N   GLU A  44      11.682  20.322  -5.917  1.00 83.96           N  
ATOM    339  CA  GLU A  44      11.892  21.658  -5.345  1.00 83.96           C  
ATOM    340  C   GLU A  44      12.541  21.564  -3.960  1.00 83.96           C  
ATOM    341  CB  GLU A  44      10.548  22.390  -5.310  1.00 83.96           C  
ATOM    342  O   GLU A  44      13.529  22.246  -3.701  1.00 83.96           O  
ATOM    343  CG  GLU A  44      10.667  23.875  -4.928  1.00 83.96           C  
ATOM    344  CD  GLU A  44       9.283  24.539  -4.845  1.00 83.96           C  
ATOM    345  OE1 GLU A  44       9.106  25.452  -4.008  1.00 83.96           O  
ATOM    346  OE2 GLU A  44       8.375  24.072  -5.566  1.00 83.96           O  
ATOM    347  N   LEU A  45      12.080  20.627  -3.126  1.00 87.75           N  
ATOM    348  CA  LEU A  45      12.672  20.328  -1.821  1.00 87.75           C  
ATOM    349  C   LEU A  45      14.159  19.962  -1.944  1.00 87.75           C  
ATOM    350  CB  LEU A  45      11.833  19.204  -1.191  1.00 87.75           C  
ATOM    351  O   LEU A  45      14.983  20.438  -1.168  1.00 87.75           O  
ATOM    352  CG  LEU A  45      12.168  18.891   0.276  1.00 87.75           C  
ATOM    353  CD1 LEU A  45      10.969  18.192   0.920  1.00 87.75           C  
ATOM    354  CD2 LEU A  45      13.363  17.946   0.454  1.00 87.75           C  
ATOM    355  N   VAL A  46      14.515  19.144  -2.940  1.00 88.06           N  
ATOM    356  CA  VAL A  46      15.906  18.752  -3.206  1.00 88.06           C  
ATOM    357  C   VAL A  46      16.754  19.940  -3.659  1.00 88.06           C  
ATOM    358  CB  VAL A  46      15.969  17.594  -4.224  1.00 88.06           C  
ATOM    359  O   VAL A  46      17.921  20.018  -3.290  1.00 88.06           O  
ATOM    360  CG1 VAL A  46      17.388  17.304  -4.735  1.00 88.06           C  
ATOM    361  CG2 VAL A  46      15.465  16.296  -3.580  1.00 88.06           C  
ATOM    362  N   ARG A  47      16.186  20.873  -4.433  1.00 87.85           N  
ATOM    363  CA  ARG A  47      16.893  22.088  -4.866  1.00 87.85           C  
ATOM    364  C   ARG A  47      17.162  23.058  -3.720  1.00 87.85           C  
ATOM    365  CB  ARG A  47      16.096  22.808  -5.958  1.00 87.85           C  
ATOM    366  O   ARG A  47      18.202  23.698  -3.735  1.00 87.85           O  
ATOM    367  CG  ARG A  47      16.172  22.097  -7.311  1.00 87.85           C  
ATOM    368  CD  ARG A  47      15.177  22.768  -8.259  1.00 87.85           C  
ATOM    369  NE  ARG A  47      15.160  22.118  -9.580  1.00 87.85           N  
ATOM    370  NH1 ARG A  47      13.542  23.456 -10.500  1.00 87.85           N  
ATOM    371  NH2 ARG A  47      14.412  21.781 -11.701  1.00 87.85           N  
ATOM    372  CZ  ARG A  47      14.375  22.455 -10.585  1.00 87.85           C  
ATOM    373  N   GLU A  48      16.237  23.193  -2.771  1.00 90.94           N  
ATOM    374  CA  GLU A  48      16.384  24.145  -1.661  1.00 90.94           C  
ATOM    375  C   GLU A  48      17.200  23.595  -0.487  1.00 90.94           C  
ATOM    376  CB  GLU A  48      15.008  24.596  -1.152  1.00 90.94           C  
ATOM    377  O   GLU A  48      17.998  24.326   0.092  1.00 90.94           O  
ATOM    378  CG  GLU A  48      14.283  25.534  -2.129  1.00 90.94           C  
ATOM    379  CD  GLU A  48      13.030  26.186  -1.517  1.00 90.94           C  
ATOM    380  OE1 GLU A  48      12.380  26.971  -2.239  1.00 90.94           O  
ATOM    381  OE2 GLU A  48      12.716  25.923  -0.330  1.00 90.94           O  
ATOM    382  N   LEU A  49      17.001  22.325  -0.118  1.00 93.20           N  
ATOM    383  CA  LEU A  49      17.632  21.727   1.067  1.00 93.20           C  
ATOM    384  C   LEU A  49      18.904  20.931   0.752  1.00 93.20           C  
ATOM    385  CB  LEU A  49      16.605  20.855   1.814  1.00 93.20           C  
ATOM    386  O   LEU A  49      19.555  20.455   1.679  1.00 93.20           O  
ATOM    387  CG  LEU A  49      15.356  21.603   2.312  1.00 93.20           C  
ATOM    388  CD1 LEU A  49      14.462  20.623   3.073  1.00 93.20           C  
ATOM    389  CD2 LEU A  49      15.701  22.754   3.256  1.00 93.20           C  
ATOM    390  N   GLU A  50      19.203  20.725  -0.535  1.00 91.79           N  
ATOM    391  CA  GLU A  50      20.353  19.960  -1.041  1.00 91.79           C  
ATOM    392  C   GLU A  50      20.631  18.641  -0.271  1.00 91.79           C  
ATOM    393  CB  GLU A  50      21.583  20.878  -1.161  1.00 91.79           C  
ATOM    394  O   GLU A  50      21.768  18.362   0.119  1.00 91.79           O  
ATOM    395  CG  GLU A  50      21.344  22.079  -2.096  1.00 91.79           C  
ATOM    396  CD  GLU A  50      22.616  22.915  -2.328  1.00 91.79           C  
ATOM    397  OE1 GLU A  50      22.691  23.579  -3.390  1.00 91.79           O  
ATOM    398  OE2 GLU A  50      23.534  22.876  -1.474  1.00 91.79           O  
ATOM    399  N   PRO A  51      19.610  17.792  -0.020  1.00 92.06           N  
ATOM    400  CA  PRO A  51      19.779  16.544   0.713  1.00 92.06           C  
ATOM    401  C   PRO A  51      20.703  15.578  -0.034  1.00 92.06           C  
ATOM    402  CB  PRO A  51      18.371  15.953   0.841  1.00 92.06           C  
ATOM    403  O   PRO A  51      20.577  15.374  -1.246  1.00 92.06           O  
ATOM    404  CG  PRO A  51      17.650  16.508  -0.383  1.00 92.06           C  
ATOM    405  CD  PRO A  51      18.259  17.890  -0.539  1.00 92.06           C  
ATOM    406  N   SER A  52      21.549  14.872   0.716  1.00 90.49           N  
ATOM    407  CA  SER A  52      22.273  13.701   0.207  1.00 90.49           C  
ATOM    408  C   SER A  52      21.308  12.640  -0.344  1.00 90.49           C  
ATOM    409  CB  SER A  52      23.148  13.086   1.304  1.00 90.49           C  
ATOM    410  O   SER A  52      20.151  12.561   0.075  1.00 90.49           O  
ATOM    411  OG  SER A  52      22.346  12.613   2.368  1.00 90.49           O  
ATOM    412  N   GLY A  53      21.783  11.763  -1.237  1.00 84.16           N  
ATOM    413  CA  GLY A  53      20.956  10.680  -1.793  1.00 84.16           C  
ATOM    414  C   GLY A  53      20.303   9.812  -0.708  1.00 84.16           C  
ATOM    415  O   GLY A  53      19.108   9.532  -0.762  1.00 84.16           O  
ATOM    416  N   THR A  54      21.042   9.491   0.359  1.00 88.12           N  
ATOM    417  CA  THR A  54      20.504   8.770   1.522  1.00 88.12           C  
ATOM    418  C   THR A  54      19.391   9.551   2.227  1.00 88.12           C  
ATOM    419  CB  THR A  54      21.628   8.458   2.520  1.00 88.12           C  
ATOM    420  O   THR A  54      18.370   8.970   2.587  1.00 88.12           O  
ATOM    421  CG2 THR A  54      21.192   7.537   3.656  1.00 88.12           C  
ATOM    422  OG1 THR A  54      22.705   7.834   1.863  1.00 88.12           O  
ATOM    423  N   GLN A  55      19.539  10.867   2.408  1.00 92.71           N  
ATOM    424  CA  GLN A  55      18.489  11.699   3.007  1.00 92.71           C  
ATOM    425  C   GLN A  55      17.242  11.778   2.122  1.00 92.71           C  
ATOM    426  CB  GLN A  55      19.018  13.108   3.286  1.00 92.71           C  
ATOM    427  O   GLN A  55      16.138  11.709   2.652  1.00 92.71           O  
ATOM    428  CG  GLN A  55      19.936  13.158   4.516  1.00 92.71           C  
ATOM    429  CD  GLN A  55      20.730  14.456   4.564  1.00 92.71           C  
ATOM    430  NE2 GLN A  55      20.935  15.036   5.719  1.00 92.71           N  
ATOM    431  OE1 GLN A  55      21.219  14.927   3.549  1.00 92.71           O  
ATOM    432  N   GLN A  56      17.390  11.853   0.797  1.00 89.40           N  
ATOM    433  CA  GLN A  56      16.252  11.821  -0.132  1.00 89.40           C  
ATOM    434  C   GLN A  56      15.446  10.528   0.015  1.00 89.40           C  
ATOM    435  CB  GLN A  56      16.731  11.975  -1.580  1.00 89.40           C  
ATOM    436  O   GLN A  56      14.220  10.572   0.139  1.00 89.40           O  
ATOM    437  CG  GLN A  56      17.328  13.363  -1.819  1.00 89.40           C  
ATOM    438  CD  GLN A  56      17.808  13.568  -3.249  1.00 89.40           C  
ATOM    439  NE2 GLN A  56      18.871  14.315  -3.453  1.00 89.40           N  
ATOM    440  OE1 GLN A  56      17.228  13.075  -4.201  1.00 89.40           O  
ATOM    441  N   LEU A  57      16.136   9.385   0.099  1.00 87.57           N  
ATOM    442  CA  LEU A  57      15.496   8.098   0.366  1.00 87.57           C  
ATOM    443  C   LEU A  57      14.759   8.109   1.712  1.00 87.57           C  
ATOM    444  CB  LEU A  57      16.546   6.974   0.318  1.00 87.57           C  
ATOM    445  O   LEU A  57      13.603   7.695   1.781  1.00 87.57           O  
ATOM    446  CG  LEU A  57      17.159   6.719  -1.072  1.00 87.57           C  
ATOM    447  CD1 LEU A  57      18.243   5.649  -0.949  1.00 87.57           C  
ATOM    448  CD2 LEU A  57      16.112   6.260  -2.088  1.00 87.57           C  
ATOM    449  N   TRP A  58      15.373   8.644   2.771  1.00 93.65           N  
ATOM    450  CA  TRP A  58      14.722   8.747   4.080  1.00 93.65           C  
ATOM    451  C   TRP A  58      13.517   9.694   4.094  1.00 93.65           C  
ATOM    452  CB  TRP A  58      15.737   9.132   5.159  1.00 93.65           C  
ATOM    453  O   TRP A  58      12.530   9.366   4.747  1.00 93.65           O  
ATOM    454  CG  TRP A  58      16.549   7.985   5.676  1.00 93.65           C  
ATOM    455  CD1 TRP A  58      17.872   7.802   5.488  1.00 93.65           C  
ATOM    456  CD2 TRP A  58      16.104   6.849   6.476  1.00 93.65           C  
ATOM    457  CE2 TRP A  58      17.229   6.014   6.745  1.00 93.65           C  
ATOM    458  CE3 TRP A  58      14.860   6.437   6.996  1.00 93.65           C  
ATOM    459  NE1 TRP A  58      18.276   6.630   6.097  1.00 93.65           N  
ATOM    460  CH2 TRP A  58      15.878   4.473   8.033  1.00 93.65           C  
ATOM    461  CZ2 TRP A  58      17.128   4.843   7.510  1.00 93.65           C  
ATOM    462  CZ3 TRP A  58      14.747   5.267   7.772  1.00 93.65           C  
ATOM    463  N   ILE A  59      13.538  10.817   3.368  1.00 93.02           N  
ATOM    464  CA  ILE A  59      12.391  11.742   3.256  1.00 93.02           C  
ATOM    465  C   ILE A  59      11.162  11.011   2.702  1.00 93.02           C  
ATOM    466  CB  ILE A  59      12.772  12.959   2.372  1.00 93.02           C  
ATOM    467  O   ILE A  59      10.041  11.178   3.203  1.00 93.02           O  
ATOM    468  CG1 ILE A  59      13.737  13.885   3.144  1.00 93.02           C  
ATOM    469  CG2 ILE A  59      11.531  13.758   1.921  1.00 93.02           C  
ATOM    470  CD1 ILE A  59      14.494  14.876   2.256  1.00 93.02           C  
ATOM    471  N   VAL A  60      11.375  10.168   1.691  1.00 88.76           N  
ATOM    472  CA  VAL A  60      10.313   9.374   1.070  1.00 88.76           C  
ATOM    473  C   VAL A  60       9.889   8.227   1.992  1.00 88.76           C  
ATOM    474  CB  VAL A  60      10.755   8.890  -0.325  1.00 88.76           C  
ATOM    475  O   VAL A  60       8.698   8.083   2.276  1.00 88.76           O  
ATOM    476  CG1 VAL A  60       9.681   8.019  -0.987  1.00 88.76           C  
ATOM    477  CG2 VAL A  60      11.015  10.088  -1.253  1.00 88.76           C  
ATOM    478  N   ASP A  61      10.845   7.460   2.521  1.00 90.26           N  
ATOM    479  CA  ASP A  61      10.574   6.161   3.141  1.00 90.26           C  
ATOM    480  C   ASP A  61      10.229   6.181   4.627  1.00 90.26           C  
ATOM    481  CB  ASP A  61      11.776   5.231   2.934  1.00 90.26           C  
ATOM    482  O   ASP A  61       9.503   5.284   5.074  1.00 90.26           O  
ATOM    483  CG  ASP A  61      11.887   4.736   1.500  1.00 90.26           C  
ATOM    484  OD1 ASP A  61      10.815   4.498   0.898  1.00 90.26           O  
ATOM    485  OD2 ASP A  61      13.015   4.411   1.086  1.00 90.26           O  
ATOM    486  N   ILE A  62      10.727   7.158   5.398  1.00 95.25           N  
ATOM    487  CA  ILE A  62      10.598   7.157   6.865  1.00 95.25           C  
ATOM    488  C   ILE A  62       9.135   7.110   7.306  1.00 95.25           C  
ATOM    489  CB  ILE A  62      11.331   8.365   7.500  1.00 95.25           C  
ATOM    490  O   ILE A  62       8.800   6.408   8.256  1.00 95.25           O  
ATOM    491  CG1 ILE A  62      11.451   8.271   9.036  1.00 95.25           C  
ATOM    492  CG2 ILE A  62      10.650   9.705   7.174  1.00 95.25           C  
ATOM    493  CD1 ILE A  62      12.306   7.102   9.534  1.00 95.25           C  
ATOM    494  N   TYR A  63       8.253   7.802   6.582  1.00 93.26           N  
ATOM    495  CA  TYR A  63       6.825   7.838   6.871  1.00 93.26           C  
ATOM    496  C   TYR A  63       6.217   6.432   6.853  1.00 93.26           C  
ATOM    497  CB  TYR A  63       6.142   8.744   5.846  1.00 93.26           C  
ATOM    498  O   TYR A  63       5.596   6.019   7.831  1.00 93.26           O  
ATOM    499  CG  TYR A  63       4.635   8.782   5.979  1.00 93.26           C  
ATOM    500  CD1 TYR A  63       3.847   7.784   5.372  1.00 93.26           C  
ATOM    501  CD2 TYR A  63       4.023   9.797   6.735  1.00 93.26           C  
ATOM    502  CE1 TYR A  63       2.456   7.770   5.566  1.00 93.26           C  
ATOM    503  CE2 TYR A  63       2.625   9.807   6.896  1.00 93.26           C  
ATOM    504  OH  TYR A  63       0.498   8.786   6.532  1.00 93.26           O  
ATOM    505  CZ  TYR A  63       1.841   8.782   6.331  1.00 93.26           C  
ATOM    506  N   SER A  64       6.432   5.677   5.768  1.00 90.63           N  
ATOM    507  CA  SER A  64       5.850   4.339   5.601  1.00 90.63           C  
ATOM    508  C   SER A  64       6.472   3.342   6.580  1.00 90.63           C  
ATOM    509  CB  SER A  64       6.032   3.810   4.172  1.00 90.63           C  
ATOM    510  O   SER A  64       5.769   2.498   7.118  1.00 90.63           O  
ATOM    511  OG  SER A  64       5.905   4.818   3.185  1.00 90.63           O  
ATOM    512  N   LEU A  65       7.774   3.463   6.872  1.00 95.18           N  
ATOM    513  CA  LEU A  65       8.448   2.620   7.865  1.00 95.18           C  
ATOM    514  C   LEU A  65       7.859   2.817   9.263  1.00 95.18           C  
ATOM    515  CB  LEU A  65       9.954   2.941   7.864  1.00 95.18           C  
ATOM    516  O   LEU A  65       7.515   1.852   9.945  1.00 95.18           O  
ATOM    517  CG  LEU A  65      10.686   2.469   6.598  1.00 95.18           C  
ATOM    518  CD1 LEU A  65      12.114   3.008   6.581  1.00 95.18           C  
ATOM    519  CD2 LEU A  65      10.750   0.947   6.539  1.00 95.18           C  
ATOM    520  N   VAL A  66       7.700   4.072   9.682  1.00 96.19           N  
ATOM    521  CA  VAL A  66       7.085   4.398  10.971  1.00 96.19           C  
ATOM    522  C   VAL A  66       5.634   3.938  11.003  1.00 96.19           C  
ATOM    523  CB  VAL A  66       7.189   5.902  11.242  1.00 96.19           C  
ATOM    524  O   VAL A  66       5.214   3.313  11.975  1.00 96.19           O  
ATOM    525  CG1 VAL A  66       6.447   6.304  12.517  1.00 96.19           C  
ATOM    526  CG2 VAL A  66       8.651   6.301  11.441  1.00 96.19           C  
ATOM    527  N   LEU A  67       4.879   4.180   9.935  1.00 93.92           N  
ATOM    528  CA  LEU A  67       3.501   3.724   9.821  1.00 93.92           C  
ATOM    529  C   LEU A  67       3.409   2.194   9.989  1.00 93.92           C  
ATOM    530  CB  LEU A  67       2.942   4.281   8.504  1.00 93.92           C  
ATOM    531  O   LEU A  67       2.703   1.731  10.887  1.00 93.92           O  
ATOM    532  CG  LEU A  67       1.454   3.975   8.266  1.00 93.92           C  
ATOM    533  CD1 LEU A  67       0.724   5.214   7.752  1.00 93.92           C  
ATOM    534  CD2 LEU A  67       1.303   2.878   7.215  1.00 93.92           C  
ATOM    535  N   ALA A  68       4.213   1.418   9.256  1.00 94.46           N  
ATOM    536  CA  ALA A  68       4.291  -0.041   9.371  1.00 94.46           C  
ATOM    537  C   ALA A  68       4.584  -0.520  10.805  1.00 94.46           C  
ATOM    538  CB  ALA A  68       5.391  -0.542   8.429  1.00 94.46           C  
ATOM    539  O   ALA A  68       3.940  -1.443  11.311  1.00 94.46           O  
ATOM    540  N   GLY A  69       5.543   0.122  11.480  1.00 96.19           N  
ATOM    541  CA  GLY A  69       5.919  -0.200  12.857  1.00 96.19           C  
ATOM    542  C   GLY A  69       4.816   0.083  13.874  1.00 96.19           C  
ATOM    543  O   GLY A  69       4.597  -0.698  14.804  1.00 96.19           O  
ATOM    544  N   PHE A  70       4.118   1.205  13.706  1.00 96.17           N  
ATOM    545  CA  PHE A  70       3.223   1.746  14.723  1.00 96.17           C  
ATOM    546  C   PHE A  70       1.742   1.400  14.518  1.00 96.17           C  
ATOM    547  CB  PHE A  70       3.476   3.249  14.878  1.00 96.17           C  
ATOM    548  O   PHE A  70       0.992   1.501  15.491  1.00 96.17           O  
ATOM    549  CG  PHE A  70       4.705   3.586  15.711  1.00 96.17           C  
ATOM    550  CD1 PHE A  70       4.571   3.900  17.077  1.00 96.17           C  
ATOM    551  CD2 PHE A  70       5.990   3.588  15.135  1.00 96.17           C  
ATOM    552  CE1 PHE A  70       5.700   4.243  17.843  1.00 96.17           C  
ATOM    553  CE2 PHE A  70       7.118   3.936  15.894  1.00 96.17           C  
ATOM    554  CZ  PHE A  70       6.973   4.270  17.249  1.00 96.17           C  
ATOM    555  N   ILE A  71       1.312   0.927  13.337  1.00 94.79           N  
ATOM    556  CA  ILE A  71      -0.092   0.545  13.069  1.00 94.79           C  
ATOM    557  C   ILE A  71      -0.636  -0.390  14.156  1.00 94.79           C  
ATOM    558  CB  ILE A  71      -0.243  -0.089  11.659  1.00 94.79           C  
ATOM    559  O   ILE A  71      -1.657  -0.092  14.776  1.00 94.79           O  
ATOM    560  CG1 ILE A  71      -0.384   1.000  10.579  1.00 94.79           C  
ATOM    561  CG2 ILE A  71      -1.489  -1.000  11.565  1.00 94.79           C  
ATOM    562  CD1 ILE A  71      -0.072   0.474   9.171  1.00 94.79           C  
ATOM    563  N   ILE A  72       0.039  -1.512  14.423  1.00 94.08           N  
ATOM    564  CA  ILE A  72      -0.448  -2.531  15.365  1.00 94.08           C  
ATOM    565  C   ILE A  72      -0.501  -1.997  16.807  1.00 94.08           C  
ATOM    566  CB  ILE A  72       0.346  -3.854  15.242  1.00 94.08           C  
ATOM    567  O   ILE A  72      -1.576  -2.057  17.417  1.00 94.08           O  
ATOM    568  CG1 ILE A  72       0.297  -4.400  13.795  1.00 94.08           C  
ATOM    569  CG2 ILE A  72      -0.212  -4.916  16.212  1.00 94.08           C  
ATOM    570  CD1 ILE A  72       1.145  -5.658  13.570  1.00 94.08           C  
ATOM    571  N   PRO A  73       0.594  -1.470  17.394  1.00 93.99           N  
ATOM    572  CA  PRO A  73       0.551  -0.994  18.771  1.00 93.99           C  
ATOM    573  C   PRO A  73      -0.364   0.219  18.943  1.00 93.99           C  
ATOM    574  CB  PRO A  73       2.000  -0.694  19.152  1.00 93.99           C  
ATOM    575  O   PRO A  73      -1.123   0.253  19.906  1.00 93.99           O  
ATOM    576  CG  PRO A  73       2.655  -0.379  17.814  1.00 93.99           C  
ATOM    577  CD  PRO A  73       1.951  -1.347  16.869  1.00 93.99           C  
ATOM    578  N   LEU A  74      -0.384   1.192  18.028  1.00 93.67           N  
ATOM    579  CA  LEU A  74      -1.262   2.356  18.190  1.00 93.67           C  
ATOM    580  C   LEU A  74      -2.742   2.001  18.014  1.00 93.67           C  
ATOM    581  CB  LEU A  74      -0.820   3.514  17.284  1.00 93.67           C  
ATOM    582  O   LEU A  74      -3.587   2.582  18.695  1.00 93.67           O  
ATOM    583  CG  LEU A  74       0.580   4.061  17.621  1.00 93.67           C  
ATOM    584  CD1 LEU A  74       0.899   5.283  16.767  1.00 93.67           C  
ATOM    585  CD2 LEU A  74       0.730   4.492  19.086  1.00 93.67           C  
ATOM    586  N   SER A  75      -3.064   0.978  17.221  1.00 91.34           N  
ATOM    587  CA  SER A  75      -4.430   0.442  17.144  1.00 91.34           C  
ATOM    588  C   SER A  75      -4.863  -0.247  18.437  1.00 91.34           C  
ATOM    589  CB  SER A  75      -4.546  -0.559  16.006  1.00 91.34           C  
ATOM    590  O   SER A  75      -5.974  -0.020  18.923  1.00 91.34           O  
ATOM    591  OG  SER A  75      -4.272   0.082  14.787  1.00 91.34           O  
ATOM    592  N   ALA A  76      -3.981  -1.044  19.048  1.00 89.81           N  
ATOM    593  CA  ALA A  76      -4.244  -1.647  20.354  1.00 89.81           C  
ATOM    594  C   ALA A  76      -4.370  -0.578  21.457  1.00 89.81           C  
ATOM    595  CB  ALA A  76      -3.128  -2.653  20.652  1.00 89.81           C  
ATOM    596  O   ALA A  76      -5.193  -0.698  22.370  1.00 89.81           O  
ATOM    597  N   PHE A  77      -3.588   0.501  21.358  1.00 89.24           N  
ATOM    598  CA  PHE A  77      -3.671   1.651  22.254  1.00 89.24           C  
ATOM    599  C   PHE A  77      -5.010   2.371  22.091  1.00 89.24           C  
ATOM    600  CB  PHE A  77      -2.489   2.595  22.003  1.00 89.24           C  
ATOM    601  O   PHE A  77      -5.679   2.641  23.090  1.00 89.24           O  
ATOM    602  CG  PHE A  77      -2.582   3.881  22.793  1.00 89.24           C  
ATOM    603  CD1 PHE A  77      -3.026   5.059  22.164  1.00 89.24           C  
ATOM    604  CD2 PHE A  77      -2.261   3.891  24.162  1.00 89.24           C  
ATOM    605  CE1 PHE A  77      -3.149   6.246  22.906  1.00 89.24           C  
ATOM    606  CE2 PHE A  77      -2.388   5.079  24.904  1.00 89.24           C  
ATOM    607  CZ  PHE A  77      -2.834   6.255  24.275  1.00 89.24           C  
ATOM    608  N   ALA A  78      -5.447   2.606  20.852  1.00 89.09           N  
ATOM    609  CA  ALA A  78      -6.735   3.215  20.541  1.00 89.09           C  
ATOM    610  C   ALA A  78      -7.909   2.398  21.098  1.00 89.09           C  
ATOM    611  CB  ALA A  78      -6.841   3.376  19.020  1.00 89.09           C  
ATOM    612  O   ALA A  78      -8.836   2.967  21.680  1.00 89.09           O  
ATOM    613  N   ASP A  79      -7.849   1.067  20.999  1.00 85.99           N  
ATOM    614  CA  ASP A  79      -8.870   0.181  21.560  1.00 85.99           C  
ATOM    615  C   ASP A  79      -8.967   0.300  23.096  1.00 85.99           C  
ATOM    616  CB  ASP A  79      -8.626  -1.274  21.091  1.00 85.99           C  
ATOM    617  O   ASP A  79     -10.074   0.245  23.636  1.00 85.99           O  
ATOM    618  CG  ASP A  79      -9.244  -1.620  19.723  1.00 85.99           C  
ATOM    619  OD1 ASP A  79     -10.048  -0.813  19.195  1.00 85.99           O  
ATOM    620  OD2 ASP A  79      -9.120  -2.771  19.249  1.00 85.99           O  
ATOM    621  N   LYS A  80      -7.855   0.524  23.816  1.00 86.64           N  
ATOM    622  CA  LYS A  80      -7.845   0.702  25.286  1.00 86.64           C  
ATOM    623  C   LYS A  80      -8.197   2.129  25.727  1.00 86.64           C  
ATOM    624  CB  LYS A  80      -6.483   0.268  25.870  1.00 86.64           C  
ATOM    625  O   LYS A  80      -9.014   2.317  26.632  1.00 86.64           O  
ATOM    626  CG  LYS A  80      -6.244  -1.251  25.777  1.00 86.64           C  
ATOM    627  CD  LYS A  80      -4.962  -1.705  26.504  1.00 86.64           C  
ATOM    628  CE  LYS A  80      -4.816  -3.234  26.385  1.00 86.64           C  
ATOM    629  NZ  LYS A  80      -3.760  -3.824  27.255  1.00 86.64           N  
ATOM    630  N   TRP A  81      -7.578   3.139  25.117  1.00 86.31           N  
ATOM    631  CA  TRP A  81      -7.712   4.545  25.516  1.00 86.31           C  
ATOM    632  C   TRP A  81      -9.046   5.164  25.080  1.00 86.31           C  
ATOM    633  CB  TRP A  81      -6.528   5.336  24.947  1.00 86.31           C  
ATOM    634  O   TRP A  81      -9.640   5.965  25.815  1.00 86.31           O  
ATOM    635  CG  TRP A  81      -6.473   6.772  25.369  1.00 86.31           C  
ATOM    636  CD1 TRP A  81      -6.515   7.214  26.647  1.00 86.31           C  
ATOM    637  CD2 TRP A  81      -6.291   7.961  24.540  1.00 86.31           C  
ATOM    638  CE2 TRP A  81      -6.259   9.099  25.403  1.00 86.31           C  
ATOM    639  CE3 TRP A  81      -6.093   8.195  23.162  1.00 86.31           C  
ATOM    640  NE1 TRP A  81      -6.399   8.588  26.672  1.00 86.31           N  
ATOM    641  CH2 TRP A  81      -5.837  10.593  23.566  1.00 86.31           C  
ATOM    642  CZ2 TRP A  81      -6.056  10.400  24.935  1.00 86.31           C  
ATOM    643  CZ3 TRP A  81      -5.845   9.498  22.687  1.00 86.31           C  
ATOM    644  N   GLY A  82      -9.538   4.748  23.913  1.00 88.75           N  
ATOM    645  CA  GLY A  82     -10.712   5.299  23.253  1.00 88.75           C  
ATOM    646  C   GLY A  82     -10.414   5.678  21.812  1.00 88.75           C  
ATOM    647  O   GLY A  82      -9.514   6.472  21.539  1.00 88.75           O  
ATOM    648  N   ARG A  83     -11.195   5.121  20.886  1.00 89.85           N  
ATOM    649  CA  ARG A  83     -10.998   5.287  19.441  1.00 89.85           C  
ATOM    650  C   ARG A  83     -11.215   6.720  18.992  1.00 89.85           C  
ATOM    651  CB  ARG A  83     -11.950   4.363  18.683  1.00 89.85           C  
ATOM    652  O   ARG A  83     -10.445   7.226  18.186  1.00 89.85           O  
ATOM    653  CG  ARG A  83     -11.569   2.900  18.896  1.00 89.85           C  
ATOM    654  CD  ARG A  83     -12.633   2.011  18.269  1.00 89.85           C  
ATOM    655  NE  ARG A  83     -12.315   0.614  18.566  1.00 89.85           N  
ATOM    656  NH1 ARG A  83     -14.272  -0.374  17.898  1.00 89.85           N  
ATOM    657  NH2 ARG A  83     -12.659  -1.586  18.799  1.00 89.85           N  
ATOM    658  CZ  ARG A  83     -13.084  -0.432  18.410  1.00 89.85           C  
ATOM    659  N   LYS A  84     -12.217   7.410  19.543  1.00 92.16           N  
ATOM    660  CA  LYS A  84     -12.433   8.822  19.211  1.00 92.16           C  
ATOM    661  C   LYS A  84     -11.243   9.656  19.666  1.00 92.16           C  
ATOM    662  CB  LYS A  84     -13.748   9.307  19.816  1.00 92.16           C  
ATOM    663  O   LYS A  84     -10.752  10.465  18.890  1.00 92.16           O  
ATOM    664  CG  LYS A  84     -13.929  10.826  19.712  1.00 92.16           C  
ATOM    665  CD  LYS A  84     -15.184  11.251  20.464  1.00 92.16           C  
ATOM    666  CE  LYS A  84     -15.419  12.743  20.224  1.00 92.16           C  
ATOM    667  NZ  LYS A  84     -16.791  13.128  20.609  1.00 92.16           N  
ATOM    668  N   LYS A  85     -10.762   9.447  20.894  1.00 93.67           N  
ATOM    669  CA  LYS A  85      -9.586  10.165  21.404  1.00 93.67           C  
ATOM    670  C   LYS A  85      -8.352   9.902  20.552  1.00 93.67           C  
ATOM    671  CB  LYS A  85      -9.297   9.789  22.854  1.00 93.67           C  
ATOM    672  O   LYS A  85      -7.721  10.858  20.129  1.00 93.67           O  
ATOM    673  CG  LYS A  85     -10.397  10.265  23.789  1.00 93.67           C  
ATOM    674  CD  LYS A  85     -10.051   9.847  25.211  1.00 93.67           C  
ATOM    675  CE  LYS A  85     -11.194  10.263  26.126  1.00 93.67           C  
ATOM    676  NZ  LYS A  85     -10.826   9.976  27.527  1.00 93.67           N  
ATOM    677  N   ALA A  86      -8.061   8.637  20.251  1.00 93.41           N  
ATOM    678  CA  ALA A  86      -6.931   8.257  19.408  1.00 93.41           C  
ATOM    679  C   ALA A  86      -6.998   8.919  18.029  1.00 93.41           C  
ATOM    680  CB  ALA A  86      -6.900   6.734  19.302  1.00 93.41           C  
ATOM    681  O   ALA A  86      -6.017   9.515  17.595  1.00 93.41           O  
ATOM    682  N   LEU A  87      -8.170   8.896  17.390  1.00 93.13           N  
ATOM    683  CA  LEU A  87      -8.371   9.509  16.082  1.00 93.13           C  
ATOM    684  C   LEU A  87      -8.192  11.033  16.117  1.00 93.13           C  
ATOM    685  CB  LEU A  87      -9.769   9.120  15.583  1.00 93.13           C  
ATOM    686  O   LEU A  87      -7.504  11.595  15.270  1.00 93.13           O  
ATOM    687  CG  LEU A  87     -10.045   9.562  14.144  1.00 93.13           C  
ATOM    688  CD1 LEU A  87      -9.047   8.997  13.137  1.00 93.13           C  
ATOM    689  CD2 LEU A  87     -11.430   9.094  13.723  1.00 93.13           C  
ATOM    690  N   LEU A  88      -8.778  11.707  17.111  1.00 95.34           N  
ATOM    691  CA  LEU A  88      -8.642  13.156  17.281  1.00 95.34           C  
ATOM    692  C   LEU A  88      -7.203  13.564  17.602  1.00 95.34           C  
ATOM    693  CB  LEU A  88      -9.584  13.637  18.395  1.00 95.34           C  
ATOM    694  O   LEU A  88      -6.733  14.572  17.087  1.00 95.34           O  
ATOM    695  CG  LEU A  88     -11.079  13.562  18.048  1.00 95.34           C  
ATOM    696  CD1 LEU A  88     -11.896  14.003  19.263  1.00 95.34           C  
ATOM    697  CD2 LEU A  88     -11.449  14.480  16.893  1.00 95.34           C  
ATOM    698  N   THR A  89      -6.493  12.781  18.416  1.00 96.16           N  
ATOM    699  CA  THR A  89      -5.064  12.980  18.674  1.00 96.16           C  
ATOM    700  C   THR A  89      -4.241  12.764  17.415  1.00 96.16           C  
ATOM    701  CB  THR A  89      -4.579  12.053  19.791  1.00 96.16           C  
ATOM    702  O   THR A  89      -3.351  13.564  17.156  1.00 96.16           O  
ATOM    703  CG2 THR A  89      -3.085  12.170  20.091  1.00 96.16           C  
ATOM    704  OG1 THR A  89      -5.235  12.431  20.973  1.00 96.16           O  
ATOM    705  N   GLY A  90      -4.570  11.751  16.611  1.00 95.43           N  
ATOM    706  CA  GLY A  90      -3.967  11.532  15.301  1.00 95.43           C  
ATOM    707  C   GLY A  90      -4.111  12.759  14.402  1.00 95.43           C  
ATOM    708  O   GLY A  90      -3.105  13.280  13.940  1.00 95.43           O  
ATOM    709  N   PHE A  91      -5.327  13.291  14.228  1.00 95.03           N  
ATOM    710  CA  PHE A  91      -5.540  14.499  13.417  1.00 95.03           C  
ATOM    711  C   PHE A  91      -4.884  15.750  13.995  1.00 95.03           C  
ATOM    712  CB  PHE A  91      -7.036  14.767  13.215  1.00 95.03           C  
ATOM    713  O   PHE A  91      -4.295  16.523  13.245  1.00 95.03           O  
ATOM    714  CG  PHE A  91      -7.724  13.768  12.321  1.00 95.03           C  
ATOM    715  CD1 PHE A  91      -7.186  13.485  11.053  1.00 95.03           C  
ATOM    716  CD2 PHE A  91      -8.902  13.130  12.747  1.00 95.03           C  
ATOM    717  CE1 PHE A  91      -7.759  12.483  10.263  1.00 95.03           C  
ATOM    718  CE2 PHE A  91      -9.510  12.170  11.924  1.00 95.03           C  
ATOM    719  CZ  PHE A  91      -8.902  11.802  10.718  1.00 95.03           C  
ATOM    720  N   ALA A  92      -4.952  15.954  15.311  1.00 96.51           N  
ATOM    721  CA  ALA A  92      -4.293  17.086  15.953  1.00 96.51           C  
ATOM    722  C   ALA A  92      -2.773  17.025  15.751  1.00 96.51           C  
ATOM    723  CB  ALA A  92      -4.670  17.108  17.438  1.00 96.51           C  
ATOM    724  O   ALA A  92      -2.166  18.028  15.385  1.00 96.51           O  
ATOM    725  N   LEU A  93      -2.170  15.844  15.927  1.00 96.34           N  
ATOM    726  CA  LEU A  93      -0.749  15.625  15.675  1.00 96.34           C  
ATOM    727  C   LEU A  93      -0.418  15.845  14.194  1.00 96.34           C  
ATOM    728  CB  LEU A  93      -0.357  14.218  16.163  1.00 96.34           C  
ATOM    729  O   LEU A  93       0.513  16.582  13.903  1.00 96.34           O  
ATOM    730  CG  LEU A  93       1.148  13.909  16.064  1.00 96.34           C  
ATOM    731  CD1 LEU A  93       1.986  14.815  16.970  1.00 96.34           C  
ATOM    732  CD2 LEU A  93       1.401  12.460  16.487  1.00 96.34           C  
ATOM    733  N   PHE A  94      -1.211  15.288  13.273  1.00 94.48           N  
ATOM    734  CA  PHE A  94      -1.027  15.455  11.828  1.00 94.48           C  
ATOM    735  C   PHE A  94      -1.026  16.936  11.424  1.00 94.48           C  
ATOM    736  CB  PHE A  94      -2.125  14.679  11.078  1.00 94.48           C  
ATOM    737  O   PHE A  94      -0.124  17.380  10.721  1.00 94.48           O  
ATOM    738  CG  PHE A  94      -1.798  14.381   9.629  1.00 94.48           C  
ATOM    739  CD1 PHE A  94      -2.279  15.210   8.598  1.00 94.48           C  
ATOM    740  CD2 PHE A  94      -1.031  13.245   9.306  1.00 94.48           C  
ATOM    741  CE1 PHE A  94      -1.991  14.891   7.259  1.00 94.48           C  
ATOM    742  CE2 PHE A  94      -0.713  12.956   7.969  1.00 94.48           C  
ATOM    743  CZ  PHE A  94      -1.187  13.786   6.944  1.00 94.48           C  
ATOM    744  N   GLY A  95      -1.986  17.721  11.925  1.00 95.47           N  
ATOM    745  CA  GLY A  95      -2.077  19.158  11.662  1.00 95.47           C  
ATOM    746  C   GLY A  95      -0.947  19.972  12.297  1.00 95.47           C  
ATOM    747  O   GLY A  95      -0.348  20.802  11.623  1.00 95.47           O  
ATOM    748  N   LEU A  96      -0.613  19.732  13.570  1.00 97.22           N  
ATOM    749  CA  LEU A  96       0.463  20.463  14.257  1.00 97.22           C  
ATOM    750  C   LEU A  96       1.839  20.175  13.647  1.00 97.22           C  
ATOM    751  CB  LEU A  96       0.466  20.097  15.751  1.00 97.22           C  
ATOM    752  O   LEU A  96       2.634  21.091  13.460  1.00 97.22           O  
ATOM    753  CG  LEU A  96      -0.705  20.682  16.558  1.00 97.22           C  
ATOM    754  CD1 LEU A  96      -0.693  20.082  17.966  1.00 97.22           C  
ATOM    755  CD2 LEU A  96      -0.624  22.205  16.686  1.00 97.22           C  
ATOM    756  N   VAL A  97       2.105  18.914  13.311  1.00 96.82           N  
ATOM    757  CA  VAL A  97       3.351  18.489  12.664  1.00 96.82           C  
ATOM    758  C   VAL A  97       3.424  19.028  11.236  1.00 96.82           C  
ATOM    759  CB  VAL A  97       3.454  16.957  12.707  1.00 96.82           C  
ATOM    760  O   VAL A  97       4.463  19.542  10.841  1.00 96.82           O  
ATOM    761  CG1 VAL A  97       4.614  16.414  11.883  1.00 96.82           C  
ATOM    762  CG2 VAL A  97       3.643  16.468  14.150  1.00 96.82           C  
ATOM    763  N   SER A  98       2.316  19.002  10.487  1.00 95.16           N  
ATOM    764  CA  SER A  98       2.254  19.635   9.163  1.00 95.16           C  
ATOM    765  C   SER A  98       2.504  21.142   9.232  1.00 95.16           C  
ATOM    766  CB  SER A  98       0.895  19.408   8.505  1.00 95.16           C  
ATOM    767  O   SER A  98       3.162  21.686   8.358  1.00 95.16           O  
ATOM    768  OG  SER A  98       0.676  18.039   8.239  1.00 95.16           O  
ATOM    769  N   LEU A  99       2.025  21.827  10.277  1.00 96.65           N  
ATOM    770  CA  LEU A  99       2.284  23.254  10.484  1.00 96.65           C  
ATOM    771  C   LEU A  99       3.754  23.536  10.823  1.00 96.65           C  
ATOM    772  CB  LEU A  99       1.343  23.768  11.588  1.00 96.65           C  
ATOM    773  O   LEU A  99       4.300  24.551  10.398  1.00 96.65           O  
ATOM    774  CG  LEU A  99       1.432  25.285  11.834  1.00 96.65           C  
ATOM    775  CD1 LEU A  99       0.942  26.086  10.627  1.00 96.65           C  
ATOM    776  CD2 LEU A  99       0.566  25.654  13.039  1.00 96.65           C  
ATOM    777  N   ALA A 100       4.403  22.633  11.561  1.00 96.91           N  
ATOM    778  CA  ALA A 100       5.810  22.765  11.925  1.00 96.91           C  
ATOM    779  C   ALA A 100       6.755  22.745  10.711  1.00 96.91           C  
ATOM    780  CB  ALA A 100       6.162  21.680  12.949  1.00 96.91           C  
ATOM    781  O   ALA A 100       7.898  23.175  10.848  1.00 96.91           O  
ATOM    782  N   ILE A 101       6.285  22.331   9.525  1.00 95.17           N  
ATOM    783  CA  ILE A 101       7.074  22.386   8.288  1.00 95.17           C  
ATOM    784  C   ILE A 101       7.561  23.800   7.954  1.00 95.17           C  
ATOM    785  CB  ILE A 101       6.278  21.794   7.102  1.00 95.17           C  
ATOM    786  O   ILE A 101       8.595  23.924   7.322  1.00 95.17           O  
ATOM    787  CG1 ILE A 101       7.201  21.309   5.961  1.00 95.17           C  
ATOM    788  CG2 ILE A 101       5.281  22.839   6.558  1.00 95.17           C  
ATOM    789  CD1 ILE A 101       8.034  20.068   6.313  1.00 95.17           C  
ATOM    790  N   PHE A 102       6.881  24.866   8.403  1.00 93.96           N  
ATOM    791  CA  PHE A 102       7.320  26.254   8.182  1.00 93.96           C  
ATOM    792  C   PHE A 102       8.741  26.542   8.686  1.00 93.96           C  
ATOM    793  CB  PHE A 102       6.357  27.217   8.894  1.00 93.96           C  
ATOM    794  O   PHE A 102       9.354  27.504   8.239  1.00 93.96           O  
ATOM    795  CG  PHE A 102       5.167  27.662   8.075  1.00 93.96           C  
ATOM    796  CD1 PHE A 102       5.371  28.427   6.911  1.00 93.96           C  
ATOM    797  CD2 PHE A 102       3.859  27.398   8.516  1.00 93.96           C  
ATOM    798  CE1 PHE A 102       4.272  28.927   6.193  1.00 93.96           C  
ATOM    799  CE2 PHE A 102       2.758  27.904   7.801  1.00 93.96           C  
ATOM    800  CZ  PHE A 102       2.965  28.674   6.644  1.00 93.96           C  
ATOM    801  N   PHE A 103       9.236  25.739   9.629  1.00 94.13           N  
ATOM    802  CA  PHE A 103      10.574  25.860  10.203  1.00 94.13           C  
ATOM    803  C   PHE A 103      11.590  24.913   9.541  1.00 94.13           C  
ATOM    804  CB  PHE A 103      10.477  25.631  11.719  1.00 94.13           C  
ATOM    805  O   PHE A 103      12.663  24.680  10.096  1.00 94.13           O  
ATOM    806  CG  PHE A 103       9.463  26.511  12.427  1.00 94.13           C  
ATOM    807  CD1 PHE A 103       9.736  27.877  12.623  1.00 94.13           C  
ATOM    808  CD2 PHE A 103       8.245  25.972  12.881  1.00 94.13           C  
ATOM    809  CE1 PHE A 103       8.799  28.697  13.276  1.00 94.13           C  
ATOM    810  CE2 PHE A 103       7.303  26.792  13.529  1.00 94.13           C  
ATOM    811  CZ  PHE A 103       7.583  28.156  13.729  1.00 94.13           C  
ATOM    812  N   ALA A 104      11.247  24.300   8.404  1.00 93.09           N  
ATOM    813  CA  ALA A 104      12.110  23.347   7.726  1.00 93.09           C  
ATOM    814  C   ALA A 104      13.254  24.056   6.990  1.00 93.09           C  
ATOM    815  CB  ALA A 104      11.270  22.462   6.803  1.00 93.09           C  
ATOM    816  O   ALA A 104      13.113  24.496   5.856  1.00 93.09           O  
ATOM    817  N   GLU A 105      14.409  24.105   7.647  1.00 93.09           N  
ATOM    818  CA  GLU A 105      15.658  24.641   7.087  1.00 93.09           C  
ATOM    819  C   GLU A 105      16.656  23.535   6.698  1.00 93.09           C  
ATOM    820  CB  GLU A 105      16.286  25.613   8.099  1.00 93.09           C  
ATOM    821  O   GLU A 105      17.735  23.823   6.188  1.00 93.09           O  
ATOM    822  CG  GLU A 105      15.403  26.840   8.392  1.00 93.09           C  
ATOM    823  CD  GLU A 105      16.019  27.801   9.426  1.00 93.09           C  
ATOM    824  OE1 GLU A 105      15.385  28.851   9.685  1.00 93.09           O  
ATOM    825  OE2 GLU A 105      17.098  27.491   9.985  1.00 93.09           O  
ATOM    826  N   SER A 106      16.331  22.260   6.954  1.00 94.93           N  
ATOM    827  CA  SER A 106      17.216  21.131   6.647  1.00 94.93           C  
ATOM    828  C   SER A 106      16.460  19.849   6.295  1.00 94.93           C  
ATOM    829  CB  SER A 106      18.210  20.898   7.797  1.00 94.93           C  
ATOM    830  O   SER A 106      15.302  19.642   6.677  1.00 94.93           O  
ATOM    831  OG  SER A 106      17.793  19.893   8.707  1.00 94.93           O  
ATOM    832  N   ALA A 107      17.143  18.945   5.591  1.00 94.57           N  
ATOM    833  CA  ALA A 107      16.612  17.637   5.224  1.00 94.57           C  
ATOM    834  C   ALA A 107      16.281  16.767   6.450  1.00 94.57           C  
ATOM    835  CB  ALA A 107      17.656  16.960   4.338  1.00 94.57           C  
ATOM    836  O   ALA A 107      15.260  16.082   6.471  1.00 94.57           O  
ATOM    837  N   GLU A 108      17.103  16.815   7.500  1.00 96.34           N  
ATOM    838  CA  GLU A 108      16.867  16.101   8.759  1.00 96.34           C  
ATOM    839  C   GLU A 108      15.582  16.571   9.436  1.00 96.34           C  
ATOM    840  CB  GLU A 108      18.021  16.284   9.758  1.00 96.34           C  
ATOM    841  O   GLU A 108      14.837  15.750   9.978  1.00 96.34           O  
ATOM    842  CG  GLU A 108      19.392  15.834   9.239  1.00 96.34           C  
ATOM    843  CD  GLU A 108      20.124  16.886   8.393  1.00 96.34           C  
ATOM    844  OE1 GLU A 108      21.274  16.582   8.020  1.00 96.34           O  
ATOM    845  OE2 GLU A 108      19.523  17.946   8.091  1.00 96.34           O  
ATOM    846  N   PHE A 109      15.294  17.874   9.371  1.00 97.14           N  
ATOM    847  CA  PHE A 109      14.051  18.416   9.899  1.00 97.14           C  
ATOM    848  C   PHE A 109      12.847  17.860   9.132  1.00 97.14           C  
ATOM    849  CB  PHE A 109      14.095  19.946   9.879  1.00 97.14           C  
ATOM    850  O   PHE A 109      11.901  17.370   9.749  1.00 97.14           O  
ATOM    851  CG  PHE A 109      12.970  20.555  10.685  1.00 97.14           C  
ATOM    852  CD1 PHE A 109      11.718  20.784  10.088  1.00 97.14           C  
ATOM    853  CD2 PHE A 109      13.164  20.863  12.044  1.00 97.14           C  
ATOM    854  CE1 PHE A 109      10.675  21.349  10.837  1.00 97.14           C  
ATOM    855  CE2 PHE A 109      12.115  21.419  12.798  1.00 97.14           C  
ATOM    856  CZ  PHE A 109      10.871  21.668  12.191  1.00 97.14           C  
ATOM    857  N   VAL A 110      12.903  17.828   7.796  1.00 96.07           N  
ATOM    858  CA  VAL A 110      11.854  17.203   6.971  1.00 96.07           C  
ATOM    859  C   VAL A 110      11.688  15.718   7.311  1.00 96.07           C  
ATOM    860  CB  VAL A 110      12.138  17.384   5.468  1.00 96.07           C  
ATOM    861  O   VAL A 110      10.559  15.252   7.472  1.00 96.07           O  
ATOM    862  CG1 VAL A 110      11.082  16.682   4.601  1.00 96.07           C  
ATOM    863  CG2 VAL A 110      12.136  18.870   5.097  1.00 96.07           C  
ATOM    864  N   ILE A 111      12.782  14.971   7.486  1.00 96.73           N  
ATOM    865  CA  ILE A 111      12.742  13.555   7.893  1.00 96.73           C  
ATOM    866  C   ILE A 111      12.054  13.402   9.258  1.00 96.73           C  
ATOM    867  CB  ILE A 111      14.167  12.949   7.889  1.00 96.73           C  
ATOM    868  O   ILE A 111      11.212  12.516   9.424  1.00 96.73           O  
ATOM    869  CG1 ILE A 111      14.705  12.857   6.444  1.00 96.73           C  
ATOM    870  CG2 ILE A 111      14.200  11.544   8.525  1.00 96.73           C  
ATOM    871  CD1 ILE A 111      16.219  12.624   6.344  1.00 96.73           C  
ATOM    872  N   ALA A 112      12.345  14.278  10.224  1.00 97.60           N  
ATOM    873  CA  ALA A 112      11.698  14.271  11.535  1.00 97.60           C  
ATOM    874  C   ALA A 112      10.193  14.588  11.448  1.00 97.60           C  
ATOM    875  CB  ALA A 112      12.433  15.254  12.452  1.00 97.60           C  
ATOM    876  O   ALA A 112       9.380  13.918  12.090  1.00 97.60           O  
ATOM    877  N   ILE A 113       9.799  15.553  10.610  1.00 96.91           N  
ATOM    878  CA  ILE A 113       8.387  15.847  10.326  1.00 96.91           C  
ATOM    879  C   ILE A 113       7.699  14.618   9.723  1.00 96.91           C  
ATOM    880  CB  ILE A 113       8.269  17.100   9.423  1.00 96.91           C  
ATOM    881  O   ILE A 113       6.657  14.190  10.217  1.00 96.91           O  
ATOM    882  CG1 ILE A 113       8.713  18.393  10.148  1.00 96.91           C  
ATOM    883  CG2 ILE A 113       6.845  17.280   8.872  1.00 96.91           C  
ATOM    884  CD1 ILE A 113       7.950  18.746  11.430  1.00 96.91           C  
ATOM    885  N   ARG A 114       8.310  13.980   8.721  1.00 95.94           N  
ATOM    886  CA  ARG A 114       7.785  12.767   8.073  1.00 95.94           C  
ATOM    887  C   ARG A 114       7.658  11.593   9.046  1.00 95.94           C  
ATOM    888  CB  ARG A 114       8.692  12.411   6.885  1.00 95.94           C  
ATOM    889  O   ARG A 114       6.655  10.883   9.004  1.00 95.94           O  
ATOM    890  CG  ARG A 114       8.597  13.403   5.714  1.00 95.94           C  
ATOM    891  CD  ARG A 114       7.330  13.211   4.877  1.00 95.94           C  
ATOM    892  NE  ARG A 114       7.380  11.955   4.108  1.00 95.94           N  
ATOM    893  NH1 ARG A 114       5.113  11.671   3.810  1.00 95.94           N  
ATOM    894  NH2 ARG A 114       6.554  10.251   2.856  1.00 95.94           N  
ATOM    895  CZ  ARG A 114       6.349  11.300   3.602  1.00 95.94           C  
ATOM    896  N   PHE A 115       8.616  11.426   9.958  1.00 97.26           N  
ATOM    897  CA  PHE A 115       8.542  10.450  11.047  1.00 97.26           C  
ATOM    898  C   PHE A 115       7.299  10.688  11.919  1.00 97.26           C  
ATOM    899  CB  PHE A 115       9.841  10.515  11.873  1.00 97.26           C  
ATOM    900  O   PHE A 115       6.500   9.776  12.137  1.00 97.26           O  
ATOM    901  CG  PHE A 115       9.853   9.647  13.118  1.00 97.26           C  
ATOM    902  CD1 PHE A 115       9.274  10.110  14.314  1.00 97.26           C  
ATOM    903  CD2 PHE A 115      10.457   8.378  13.090  1.00 97.26           C  
ATOM    904  CE1 PHE A 115       9.258   9.291  15.456  1.00 97.26           C  
ATOM    905  CE2 PHE A 115      10.424   7.549  14.224  1.00 97.26           C  
ATOM    906  CZ  PHE A 115       9.814   8.002  15.406  1.00 97.26           C  
ATOM    907  N   LEU A 116       7.085  11.925  12.378  1.00 97.32           N  
ATOM    908  CA  LEU A 116       5.939  12.274  13.221  1.00 97.32           C  
ATOM    909  C   LEU A 116       4.598  12.155  12.474  1.00 97.32           C  
ATOM    910  CB  LEU A 116       6.146  13.692  13.775  1.00 97.32           C  
ATOM    911  O   LEU A 116       3.611  11.701  13.061  1.00 97.32           O  
ATOM    912  CG  LEU A 116       7.285  13.858  14.793  1.00 97.32           C  
ATOM    913  CD1 LEU A 116       7.439  15.340  15.138  1.00 97.32           C  
ATOM    914  CD2 LEU A 116       7.014  13.091  16.091  1.00 97.32           C  
ATOM    915  N   LEU A 117       4.561  12.488  11.179  1.00 94.65           N  
ATOM    916  CA  LEU A 117       3.396  12.261  10.318  1.00 94.65           C  
ATOM    917  C   LEU A 117       3.082  10.767  10.169  1.00 94.65           C  
ATOM    918  CB  LEU A 117       3.608  12.903   8.933  1.00 94.65           C  
ATOM    919  O   LEU A 117       1.908  10.404  10.169  1.00 94.65           O  
ATOM    920  CG  LEU A 117       3.595  14.438   8.899  1.00 94.65           C  
ATOM    921  CD1 LEU A 117       3.920  14.922   7.488  1.00 94.65           C  
ATOM    922  CD2 LEU A 117       2.251  15.036   9.322  1.00 94.65           C  
ATOM    923  N   GLY A 118       4.096   9.897  10.119  1.00 94.68           N  
ATOM    924  CA  GLY A 118       3.911   8.442  10.115  1.00 94.68           C  
ATOM    925  C   GLY A 118       3.222   7.937  11.389  1.00 94.68           C  
ATOM    926  O   GLY A 118       2.280   7.147  11.315  1.00 94.68           O  
ATOM    927  N   ILE A 119       3.611   8.457  12.563  1.00 96.33           N  
ATOM    928  CA  ILE A 119       2.942   8.154  13.847  1.00 96.33           C  
ATOM    929  C   ILE A 119       1.484   8.627  13.824  1.00 96.33           C  
ATOM    930  CB  ILE A 119       3.696   8.786  15.045  1.00 96.33           C  
ATOM    931  O   ILE A 119       0.579   7.896  14.237  1.00 96.33           O  
ATOM    932  CG1 ILE A 119       5.112   8.183  15.150  1.00 96.33           C  
ATOM    933  CG2 ILE A 119       2.929   8.597  16.371  1.00 96.33           C  
ATOM    934  CD1 ILE A 119       5.946   8.648  16.347  1.00 96.33           C  
ATOM    935  N   ALA A 120       1.242   9.846  13.339  1.00 95.22           N  
ATOM    936  CA  ALA A 120      -0.105  10.387  13.211  1.00 95.22           C  
ATOM    937  C   ALA A 120      -0.966   9.545  12.249  1.00 95.22           C  
ATOM    938  CB  ALA A 120       0.006  11.848  12.776  1.00 95.22           C  
ATOM    939  O   ALA A 120      -2.098   9.200  12.589  1.00 95.22           O  
ATOM    940  N   GLY A 121      -0.415   9.137  11.102  1.00 92.92           N  
ATOM    941  CA  GLY A 121      -1.059   8.240  10.140  1.00 92.92           C  
ATOM    942  C   GLY A 121      -1.439   6.892  10.758  1.00 92.92           C  
ATOM    943  O   GLY A 121      -2.584   6.458  10.624  1.00 92.92           O  
ATOM    944  N   ALA A 122      -0.538   6.290  11.541  1.00 93.94           N  
ATOM    945  CA  ALA A 122      -0.788   5.036  12.258  1.00 93.94           C  
ATOM    946  C   ALA A 122      -1.890   5.137  13.335  1.00 93.94           C  
ATOM    947  CB  ALA A 122       0.538   4.560  12.859  1.00 93.94           C  
ATOM    948  O   ALA A 122      -2.537   4.135  13.643  1.00 93.94           O  
ATOM    949  N   LEU A 123      -2.150   6.328  13.894  1.00 93.45           N  
ATOM    950  CA  LEU A 123      -3.322   6.577  14.748  1.00 93.45           C  
ATOM    951  C   LEU A 123      -4.605   6.757  13.938  1.00 93.45           C  
ATOM    952  CB  LEU A 123      -3.108   7.835  15.610  1.00 93.45           C  
ATOM    953  O   LEU A 123      -5.678   6.380  14.410  1.00 93.45           O  
ATOM    954  CG  LEU A 123      -2.200   7.607  16.820  1.00 93.45           C  
ATOM    955  CD1 LEU A 123      -1.776   8.950  17.416  1.00 93.45           C  
ATOM    956  CD2 LEU A 123      -2.902   6.808  17.925  1.00 93.45           C  
ATOM    957  N   ILE A 124      -4.517   7.361  12.754  1.00 93.14           N  
ATOM    958  CA  ILE A 124      -5.680   7.720  11.945  1.00 93.14           C  
ATOM    959  C   ILE A 124      -6.221   6.496  11.208  1.00 93.14           C  
ATOM    960  CB  ILE A 124      -5.356   8.904  11.005  1.00 93.14           C  
ATOM    961  O   ILE A 124      -7.370   6.116  11.443  1.00 93.14           O  
ATOM    962  CG1 ILE A 124      -5.106  10.196  11.819  1.00 93.14           C  
ATOM    963  CG2 ILE A 124      -6.510   9.141  10.011  1.00 93.14           C  
ATOM    964  CD1 ILE A 124      -4.357  11.275  11.024  1.00 93.14           C  
ATOM    965  N   MET A 125      -5.420   5.870  10.341  1.00 88.27           N  
ATOM    966  CA  MET A 125      -5.931   4.954   9.310  1.00 88.27           C  
ATOM    967  C   MET A 125      -6.669   3.743   9.902  1.00 88.27           C  
ATOM    968  CB  MET A 125      -4.844   4.564   8.291  1.00 88.27           C  
ATOM    969  O   MET A 125      -7.874   3.616   9.643  1.00 88.27           O  
ATOM    970  CG  MET A 125      -4.285   5.789   7.568  1.00 88.27           C  
ATOM    971  SD  MET A 125      -3.049   5.389   6.315  1.00 88.27           S  
ATOM    972  CE  MET A 125      -3.889   5.987   4.829  1.00 88.27           C  
ATOM    973  N   PRO A 126      -6.081   2.953  10.825  1.00 90.03           N  
ATOM    974  CA  PRO A 126      -6.793   1.825  11.427  1.00 90.03           C  
ATOM    975  C   PRO A 126      -7.999   2.279  12.260  1.00 90.03           C  
ATOM    976  CB  PRO A 126      -5.765   1.126  12.319  1.00 90.03           C  
ATOM    977  O   PRO A 126      -9.045   1.624  12.313  1.00 90.03           O  
ATOM    978  CG  PRO A 126      -4.411   1.606  11.803  1.00 90.03           C  
ATOM    979  CD  PRO A 126      -4.724   3.024  11.355  1.00 90.03           C  
ATOM    980  N   THR A 127      -7.886   3.438  12.916  1.00 91.47           N  
ATOM    981  CA  THR A 127      -8.966   3.960  13.751  1.00 91.47           C  
ATOM    982  C   THR A 127     -10.159   4.408  12.911  1.00 91.47           C  
ATOM    983  CB  THR A 127      -8.488   5.078  14.679  1.00 91.47           C  
ATOM    984  O   THR A 127     -11.289   4.254  13.370  1.00 91.47           O  
ATOM    985  CG2 THR A 127      -9.535   5.414  15.733  1.00 91.47           C  
ATOM    986  OG1 THR A 127      -7.377   4.647  15.421  1.00 91.47           O  
ATOM    987  N   THR A 128      -9.968   4.878  11.673  1.00 92.46           N  
ATOM    988  CA  THR A 128     -11.094   5.198  10.778  1.00 92.46           C  
ATOM    989  C   THR A 128     -11.931   3.960  10.440  1.00 92.46           C  
ATOM    990  CB  THR A 128     -10.680   5.915   9.485  1.00 92.46           C  
ATOM    991  O   THR A 128     -13.148   3.985  10.644  1.00 92.46           O  
ATOM    992  CG2 THR A 128      -9.994   7.261   9.699  1.00 92.46           C  
ATOM    993  OG1 THR A 128      -9.876   5.119   8.652  1.00 92.46           O  
ATOM    994  N   LEU A 129     -11.302   2.847  10.042  1.00 89.65           N  
ATOM    995  CA  LEU A 129     -11.979   1.565   9.790  1.00 89.65           C  
ATOM    996  C   LEU A 129     -12.676   1.041  11.053  1.00 89.65           C  
ATOM    997  CB  LEU A 129     -10.937   0.542   9.300  1.00 89.65           C  
ATOM    998  O   LEU A 129     -13.846   0.640  11.036  1.00 89.65           O  
ATOM    999  CG  LEU A 129     -10.433   0.737   7.859  1.00 89.65           C  
ATOM   1000  CD1 LEU A 129      -9.291  -0.241   7.594  1.00 89.65           C  
ATOM   1001  CD2 LEU A 129     -11.547   0.476   6.842  1.00 89.65           C  
ATOM   1002  N   SER A 130     -11.987   1.122  12.191  1.00 90.10           N  
ATOM   1003  CA  SER A 130     -12.535   0.727  13.487  1.00 90.10           C  
ATOM   1004  C   SER A 130     -13.751   1.576  13.893  1.00 90.10           C  
ATOM   1005  CB  SER A 130     -11.417   0.827  14.517  1.00 90.10           C  
ATOM   1006  O   SER A 130     -14.750   1.048  14.392  1.00 90.10           O  
ATOM   1007  OG  SER A 130     -11.826   0.245  15.730  1.00 90.10           O  
ATOM   1008  N   MET A 131     -13.718   2.886  13.627  1.00 90.97           N  
ATOM   1009  CA  MET A 131     -14.835   3.804  13.858  1.00 90.97           C  
ATOM   1010  C   MET A 131     -16.008   3.537  12.916  1.00 90.97           C  
ATOM   1011  CB  MET A 131     -14.370   5.265  13.740  1.00 90.97           C  
ATOM   1012  O   MET A 131     -17.151   3.581  13.370  1.00 90.97           O  
ATOM   1013  CG  MET A 131     -13.613   5.735  14.991  1.00 90.97           C  
ATOM   1014  SD  MET A 131     -14.523   5.630  16.562  1.00 90.97           S  
ATOM   1015  CE  MET A 131     -15.903   6.737  16.204  1.00 90.97           C  
ATOM   1016  N   ILE A 132     -15.765   3.173  11.654  1.00 91.72           N  
ATOM   1017  CA  ILE A 132     -16.825   2.728  10.736  1.00 91.72           C  
ATOM   1018  C   ILE A 132     -17.543   1.503  11.313  1.00 91.72           C  
ATOM   1019  CB  ILE A 132     -16.254   2.465   9.322  1.00 91.72           C  
ATOM   1020  O   ILE A 132     -18.775   1.469  11.347  1.00 91.72           O  
ATOM   1021  CG1 ILE A 132     -15.902   3.811   8.658  1.00 91.72           C  
ATOM   1022  CG2 ILE A 132     -17.254   1.684   8.448  1.00 91.72           C  
ATOM   1023  CD1 ILE A 132     -15.080   3.674   7.374  1.00 91.72           C  
ATOM   1024  N   ARG A 133     -16.803   0.524  11.852  1.00 89.28           N  
ATOM   1025  CA  ARG A 133     -17.410  -0.650  12.502  1.00 89.28           C  
ATOM   1026  C   ARG A 133     -18.233  -0.297  13.748  1.00 89.28           C  
ATOM   1027  CB  ARG A 133     -16.319  -1.703  12.790  1.00 89.28           C  
ATOM   1028  O   ARG A 133     -19.201  -1.002  14.031  1.00 89.28           O  
ATOM   1029  CG  ARG A 133     -16.816  -2.950  13.548  1.00 89.28           C  
ATOM   1030  CD  ARG A 133     -17.922  -3.715  12.803  1.00 89.28           C  
ATOM   1031  NE  ARG A 133     -18.716  -4.565  13.709  1.00 89.28           N  
ATOM   1032  NH1 ARG A 133     -19.023  -6.394  12.353  1.00 89.28           N  
ATOM   1033  NH2 ARG A 133     -20.040  -6.336  14.292  1.00 89.28           N  
ATOM   1034  CZ  ARG A 133     -19.249  -5.745  13.446  1.00 89.28           C  
ATOM   1035  N   VAL A 134     -17.857   0.746  14.490  1.00 88.32           N  
ATOM   1036  CA  VAL A 134     -18.596   1.233  15.675  1.00 88.32           C  
ATOM   1037  C   VAL A 134     -19.861   1.986  15.281  1.00 88.32           C  
ATOM   1038  CB  VAL A 134     -17.709   2.149  16.540  1.00 88.32           C  
ATOM   1039  O   VAL A 134     -20.910   1.764  15.874  1.00 88.32           O  
ATOM   1040  CG1 VAL A 134     -18.450   2.861  17.679  1.00 88.32           C  
ATOM   1041  CG2 VAL A 134     -16.595   1.332  17.186  1.00 88.32           C  
ATOM   1042  N   ILE A 135     -19.761   2.888  14.305  1.00 90.96           N  
ATOM   1043  CA  ILE A 135     -20.857   3.773  13.898  1.00 90.96           C  
ATOM   1044  C   ILE A 135     -21.930   2.984  13.137  1.00 90.96           C  
ATOM   1045  CB  ILE A 135     -20.284   4.954  13.076  1.00 90.96           C  
ATOM   1046  O   ILE A 135     -23.121   3.209  13.348  1.00 90.96           O  
ATOM   1047  CG1 ILE A 135     -19.417   5.866  13.979  1.00 90.96           C  
ATOM   1048  CG2 ILE A 135     -21.402   5.792  12.428  1.00 90.96           C  
ATOM   1049  CD1 ILE A 135     -18.530   6.839  13.192  1.00 90.96           C  
ATOM   1050  N   PHE A 136     -21.526   2.052  12.270  1.00 90.46           N  
ATOM   1051  CA  PHE A 136     -22.429   1.292  11.407  1.00 90.46           C  
ATOM   1052  C   PHE A 136     -22.611  -0.146  11.910  1.00 90.46           C  
ATOM   1053  CB  PHE A 136     -21.955   1.384   9.954  1.00 90.46           C  
ATOM   1054  O   PHE A 136     -21.951  -1.097  11.471  1.00 90.46           O  
ATOM   1055  CG  PHE A 136     -21.960   2.798   9.403  1.00 90.46           C  
ATOM   1056  CD1 PHE A 136     -23.154   3.355   8.909  1.00 90.46           C  
ATOM   1057  CD2 PHE A 136     -20.781   3.565   9.394  1.00 90.46           C  
ATOM   1058  CE1 PHE A 136     -23.160   4.649   8.362  1.00 90.46           C  
ATOM   1059  CE2 PHE A 136     -20.790   4.870   8.873  1.00 90.46           C  
ATOM   1060  CZ  PHE A 136     -21.978   5.407   8.344  1.00 90.46           C  
ATOM   1061  N   GLU A 137     -23.552  -0.311  12.842  1.00 86.56           N  
ATOM   1062  CA  GLU A 137     -23.920  -1.625  13.382  1.00 86.56           C  
ATOM   1063  C   GLU A 137     -24.592  -2.511  12.317  1.00 86.56           C  
ATOM   1064  CB  GLU A 137     -24.840  -1.470  14.607  1.00 86.56           C  
ATOM   1065  O   GLU A 137     -24.315  -3.716  12.241  1.00 86.56           O  
ATOM   1066  CG  GLU A 137     -24.188  -0.706  15.780  1.00 86.56           C  
ATOM   1067  CD  GLU A 137     -24.986  -0.789  17.102  1.00 86.56           C  
ATOM   1068  OE1 GLU A 137     -24.484  -0.299  18.146  1.00 86.56           O  
ATOM   1069  OE2 GLU A 137     -26.063  -1.423  17.110  1.00 86.56           O  
ATOM   1070  N   ASN A 138     -25.423  -1.906  11.455  1.00 88.05           N  
ATOM   1071  CA  ASN A 138     -26.060  -2.586  10.331  1.00 88.05           C  
ATOM   1072  C   ASN A 138     -24.992  -3.000   9.296  1.00 88.05           C  
ATOM   1073  CB  ASN A 138     -27.154  -1.694   9.719  1.00 88.05           C  
ATOM   1074  O   ASN A 138     -24.326  -2.128   8.731  1.00 88.05           O  
ATOM   1075  CG  ASN A 138     -27.930  -2.399   8.614  1.00 88.05           C  
ATOM   1076  ND2 ASN A 138     -29.231  -2.252   8.581  1.00 88.05           N  
ATOM   1077  OD1 ASN A 138     -27.386  -3.089   7.766  1.00 88.05           O  
ATOM   1078  N   PRO A 139     -24.834  -4.303   8.998  1.00 85.70           N  
ATOM   1079  CA  PRO A 139     -23.816  -4.777   8.064  1.00 85.70           C  
ATOM   1080  C   PRO A 139     -23.933  -4.202   6.643  1.00 85.70           C  
ATOM   1081  CB  PRO A 139     -23.971  -6.296   8.061  1.00 85.70           C  
ATOM   1082  O   PRO A 139     -22.910  -3.944   6.013  1.00 85.70           O  
ATOM   1083  CG  PRO A 139     -24.607  -6.629   9.402  1.00 85.70           C  
ATOM   1084  CD  PRO A 139     -25.517  -5.430   9.623  1.00 85.70           C  
ATOM   1085  N   LYS A 140     -25.154  -3.939   6.156  1.00 85.24           N  
ATOM   1086  CA  LYS A 140     -25.393  -3.348   4.830  1.00 85.24           C  
ATOM   1087  C   LYS A 140     -24.972  -1.878   4.781  1.00 85.24           C  
ATOM   1088  CB  LYS A 140     -26.872  -3.537   4.452  1.00 85.24           C  
ATOM   1089  O   LYS A 140     -24.295  -1.465   3.838  1.00 85.24           O  
ATOM   1090  CG  LYS A 140     -27.155  -3.119   3.001  1.00 85.24           C  
ATOM   1091  CD  LYS A 140     -28.637  -3.306   2.649  1.00 85.24           C  
ATOM   1092  CE  LYS A 140     -28.881  -2.865   1.201  1.00 85.24           C  
ATOM   1093  NZ  LYS A 140     -30.311  -2.986   0.819  1.00 85.24           N  
ATOM   1094  N   GLU A 141     -25.329  -1.098   5.806  1.00 90.06           N  
ATOM   1095  CA  GLU A 141     -24.851   0.288   5.928  1.00 90.06           C  
ATOM   1096  C   GLU A 141     -23.324   0.313   6.057  1.00 90.06           C  
ATOM   1097  CB  GLU A 141     -25.473   1.032   7.125  1.00 90.06           C  
ATOM   1098  O   GLU A 141     -22.670   1.100   5.383  1.00 90.06           O  
ATOM   1099  CG  GLU A 141     -26.995   1.238   7.057  1.00 90.06           C  
ATOM   1100  CD  GLU A 141     -27.560   2.126   8.196  1.00 90.06           C  
ATOM   1101  OE1 GLU A 141     -28.778   2.400   8.183  1.00 90.06           O  
ATOM   1102  OE2 GLU A 141     -26.827   2.555   9.121  1.00 90.06           O  
ATOM   1103  N   ARG A 142     -22.742  -0.605   6.842  1.00 91.53           N  
ATOM   1104  CA  ARG A 142     -21.289  -0.707   7.017  1.00 91.53           C  
ATOM   1105  C   ARG A 142     -20.560  -1.020   5.717  1.00 91.53           C  
ATOM   1106  CB  ARG A 142     -20.960  -1.748   8.093  1.00 91.53           C  
ATOM   1107  O   ARG A 142     -19.569  -0.369   5.429  1.00 91.53           O  
ATOM   1108  CG  ARG A 142     -19.452  -1.757   8.389  1.00 91.53           C  
ATOM   1109  CD  ARG A 142     -19.093  -2.627   9.592  1.00 91.53           C  
ATOM   1110  NE  ARG A 142     -19.433  -4.048   9.374  1.00 91.53           N  
ATOM   1111  NH1 ARG A 142     -21.062  -4.230  10.986  1.00 91.53           N  
ATOM   1112  NH2 ARG A 142     -20.573  -5.985   9.667  1.00 91.53           N  
ATOM   1113  CZ  ARG A 142     -20.349  -4.747  10.017  1.00 91.53           C  
ATOM   1114  N   ALA A 143     -21.036  -1.984   4.930  1.00 87.91           N  
ATOM   1115  CA  ALA A 143     -20.423  -2.298   3.640  1.00 87.91           C  
ATOM   1116  C   ALA A 143     -20.465  -1.088   2.688  1.00 87.91           C  
ATOM   1117  CB  ALA A 143     -21.131  -3.526   3.057  1.00 87.91           C  
ATOM   1118  O   ALA A 143     -19.492  -0.812   1.996  1.00 87.91           O  
ATOM   1119  N   THR A 144     -21.556  -0.316   2.721  1.00 90.02           N  
ATOM   1120  CA  THR A 144     -21.664   0.943   1.964  1.00 90.02           C  
ATOM   1121  C   THR A 144     -20.695   2.004   2.497  1.00 90.02           C  
ATOM   1122  CB  THR A 144     -23.099   1.489   2.001  1.00 90.02           C  
ATOM   1123  O   THR A 144     -20.043   2.692   1.720  1.00 90.02           O  
ATOM   1124  CG2 THR A 144     -23.300   2.615   0.989  1.00 90.02           C  
ATOM   1125  OG1 THR A 144     -24.041   0.477   1.699  1.00 90.02           O  
ATOM   1126  N   ALA A 145     -20.549   2.120   3.817  1.00 92.08           N  
ATOM   1127  CA  ALA A 145     -19.605   3.043   4.439  1.00 92.08           C  
ATOM   1128  C   ALA A 145     -18.142   2.704   4.107  1.00 92.08           C  
ATOM   1129  CB  ALA A 145     -19.863   3.049   5.949  1.00 92.08           C  
ATOM   1130  O   ALA A 145     -17.355   3.605   3.840  1.00 92.08           O  
ATOM   1131  N   LEU A 146     -17.794   1.415   4.065  1.00 89.43           N  
ATOM   1132  CA  LEU A 146     -16.475   0.936   3.643  1.00 89.43           C  
ATOM   1133  C   LEU A 146     -16.215   1.199   2.154  1.00 89.43           C  
ATOM   1134  CB  LEU A 146     -16.351  -0.563   3.966  1.00 89.43           C  
ATOM   1135  O   LEU A 146     -15.099   1.545   1.789  1.00 89.43           O  
ATOM   1136  CG  LEU A 146     -16.291  -0.868   5.474  1.00 89.43           C  
ATOM   1137  CD1 LEU A 146     -16.441  -2.371   5.706  1.00 89.43           C  
ATOM   1138  CD2 LEU A 146     -14.991  -0.384   6.114  1.00 89.43           C  
ATOM   1139  N   ALA A 147     -17.242   1.117   1.304  1.00 88.82           N  
ATOM   1140  CA  ALA A 147     -17.128   1.545  -0.089  1.00 88.82           C  
ATOM   1141  C   ALA A 147     -16.845   3.051  -0.209  1.00 88.82           C  
ATOM   1142  CB  ALA A 147     -18.397   1.149  -0.844  1.00 88.82           C  
ATOM   1143  O   ALA A 147     -15.942   3.439  -0.938  1.00 88.82           O  
ATOM   1144  N   VAL A 148     -17.556   3.900   0.543  1.00 91.31           N  
ATOM   1145  CA  VAL A 148     -17.284   5.353   0.579  1.00 91.31           C  
ATOM   1146  C   VAL A 148     -15.871   5.643   1.092  1.00 91.31           C  
ATOM   1147  CB  VAL A 148     -18.332   6.087   1.435  1.00 91.31           C  
ATOM   1148  O   VAL A 148     -15.196   6.516   0.555  1.00 91.31           O  
ATOM   1149  CG1 VAL A 148     -18.012   7.575   1.640  1.00 91.31           C  
ATOM   1150  CG2 VAL A 148     -19.721   6.011   0.788  1.00 91.31           C  
ATOM   1151  N   TRP A 149     -15.415   4.899   2.101  1.00 89.77           N  
ATOM   1152  CA  TRP A 149     -14.046   4.981   2.607  1.00 89.77           C  
ATOM   1153  C   TRP A 149     -13.022   4.615   1.521  1.00 89.77           C  
ATOM   1154  CB  TRP A 149     -13.945   4.098   3.857  1.00 89.77           C  
ATOM   1155  O   TRP A 149     -12.104   5.390   1.282  1.00 89.77           O  
ATOM   1156  CG  TRP A 149     -12.630   4.104   4.568  1.00 89.77           C  
ATOM   1157  CD1 TRP A 149     -12.313   4.857   5.647  1.00 89.77           C  
ATOM   1158  CD2 TRP A 149     -11.428   3.331   4.253  1.00 89.77           C  
ATOM   1159  CE2 TRP A 149     -10.413   3.682   5.192  1.00 89.77           C  
ATOM   1160  CE3 TRP A 149     -11.086   2.380   3.266  1.00 89.77           C  
ATOM   1161  NE1 TRP A 149     -11.020   4.577   6.042  1.00 89.77           N  
ATOM   1162  CH2 TRP A 149      -8.803   2.229   4.128  1.00 89.77           C  
ATOM   1163  CZ2 TRP A 149      -9.119   3.151   5.138  1.00 89.77           C  
ATOM   1164  CZ3 TRP A 149      -9.786   1.842   3.200  1.00 89.77           C  
ATOM   1165  N   SER A 150     -13.231   3.511   0.792  1.00 85.56           N  
ATOM   1166  CA  SER A 150     -12.366   3.097  -0.328  1.00 85.56           C  
ATOM   1167  C   SER A 150     -12.281   4.177  -1.406  1.00 85.56           C  
ATOM   1168  CB  SER A 150     -12.896   1.798  -0.946  1.00 85.56           C  
ATOM   1169  O   SER A 150     -11.191   4.586  -1.788  1.00 85.56           O  
ATOM   1170  OG  SER A 150     -11.960   1.212  -1.827  1.00 85.56           O  
ATOM   1171  N   ILE A 151     -13.431   4.719  -1.817  1.00 86.27           N  
ATOM   1172  CA  ILE A 151     -13.511   5.791  -2.817  1.00 86.27           C  
ATOM   1173  C   ILE A 151     -12.723   7.017  -2.360  1.00 86.27           C  
ATOM   1174  CB  ILE A 151     -14.988   6.157  -3.066  1.00 86.27           C  
ATOM   1175  O   ILE A 151     -11.963   7.584  -3.138  1.00 86.27           O  
ATOM   1176  CG1 ILE A 151     -15.714   4.988  -3.750  1.00 86.27           C  
ATOM   1177  CG2 ILE A 151     -15.146   7.424  -3.918  1.00 86.27           C  
ATOM   1178  CD1 ILE A 151     -17.236   5.105  -3.653  1.00 86.27           C  
ATOM   1179  N   ALA A 152     -12.886   7.434  -1.104  1.00 88.73           N  
ATOM   1180  CA  ALA A 152     -12.177   8.594  -0.582  1.00 88.73           C  
ATOM   1181  C   ALA A 152     -10.652   8.394  -0.576  1.00 88.73           C  
ATOM   1182  CB  ALA A 152     -12.724   8.900   0.809  1.00 88.73           C  
ATOM   1183  O   ALA A 152      -9.928   9.326  -0.921  1.00 88.73           O  
ATOM   1184  N   SER A 153     -10.190   7.182  -0.252  1.00 84.24           N  
ATOM   1185  CA  SER A 153      -8.777   6.787  -0.321  1.00 84.24           C  
ATOM   1186  C   SER A 153      -8.232   6.895  -1.749  1.00 84.24           C  
ATOM   1187  CB  SER A 153      -8.636   5.337   0.166  1.00 84.24           C  
ATOM   1188  O   SER A 153      -7.243   7.584  -2.002  1.00 84.24           O  
ATOM   1189  OG  SER A 153      -7.285   4.990   0.350  1.00 84.24           O  
ATOM   1190  N   SER A 154      -8.929   6.279  -2.708  1.00 82.03           N  
ATOM   1191  CA  SER A 154      -8.525   6.249  -4.117  1.00 82.03           C  
ATOM   1192  C   SER A 154      -8.520   7.640  -4.744  1.00 82.03           C  
ATOM   1193  CB  SER A 154      -9.466   5.334  -4.901  1.00 82.03           C  
ATOM   1194  O   SER A 154      -7.565   8.008  -5.422  1.00 82.03           O  
ATOM   1195  OG  SER A 154      -9.401   4.037  -4.359  1.00 82.03           O  
ATOM   1196  N   ILE A 155      -9.555   8.447  -4.482  1.00 81.76           N  
ATOM   1197  CA  ILE A 155      -9.614   9.842  -4.938  1.00 81.76           C  
ATOM   1198  C   ILE A 155      -8.461  10.640  -4.318  1.00 81.76           C  
ATOM   1199  CB  ILE A 155     -10.990  10.468  -4.613  1.00 81.76           C  
ATOM   1200  O   ILE A 155      -7.831  11.423  -5.019  1.00 81.76           O  
ATOM   1201  CG1 ILE A 155     -12.117   9.784  -5.416  1.00 81.76           C  
ATOM   1202  CG2 ILE A 155     -11.071  11.970  -4.946  1.00 81.76           C  
ATOM   1203  CD1 ILE A 155     -13.512  10.265  -4.993  1.00 81.76           C  
ATOM   1204  N   GLY A 156      -8.144  10.442  -3.037  1.00 83.40           N  
ATOM   1205  CA  GLY A 156      -7.064  11.177  -2.376  1.00 83.40           C  
ATOM   1206  C   GLY A 156      -5.703  10.917  -3.008  1.00 83.40           C  
ATOM   1207  O   GLY A 156      -5.019  11.867  -3.386  1.00 83.40           O  
ATOM   1208  N   ALA A 157      -5.355   9.648  -3.228  1.00 77.24           N  
ATOM   1209  CA  ALA A 157      -4.113   9.268  -3.906  1.00 77.24           C  
ATOM   1210  C   ALA A 157      -3.998   9.859  -5.326  1.00 77.24           C  
ATOM   1211  CB  ALA A 157      -4.062   7.736  -3.946  1.00 77.24           C  
ATOM   1212  O   ALA A 157      -2.917  10.195  -5.802  1.00 77.24           O  
ATOM   1213  N   VAL A 158      -5.127  10.004  -6.008  1.00 77.78           N  
ATOM   1214  CA  VAL A 158      -5.199  10.441  -7.403  1.00 77.78           C  
ATOM   1215  C   VAL A 158      -5.170  11.956  -7.557  1.00 77.78           C  
ATOM   1216  CB  VAL A 158      -6.477   9.824  -7.964  1.00 77.78           C  
ATOM   1217  O   VAL A 158      -4.544  12.490  -8.472  1.00 77.78           O  
ATOM   1218  CG1 VAL A 158      -6.969  10.538  -9.201  1.00 77.78           C  
ATOM   1219  CG2 VAL A 158      -6.187   8.348  -8.253  1.00 77.78           C  
ATOM   1220  N   PHE A 159      -5.850  12.663  -6.663  1.00 81.59           N  
ATOM   1221  CA  PHE A 159      -5.886  14.117  -6.679  1.00 81.59           C  
ATOM   1222  C   PHE A 159      -4.601  14.730  -6.121  1.00 81.59           C  
ATOM   1223  CB  PHE A 159      -7.135  14.608  -5.943  1.00 81.59           C  
ATOM   1224  O   PHE A 159      -4.354  15.904  -6.380  1.00 81.59           O  
ATOM   1225  CG  PHE A 159      -8.382  14.635  -6.809  1.00 81.59           C  
ATOM   1226  CD1 PHE A 159      -8.922  15.870  -7.211  1.00 81.59           C  
ATOM   1227  CD2 PHE A 159      -8.988  13.444  -7.251  1.00 81.59           C  
ATOM   1228  CE1 PHE A 159     -10.073  15.912  -8.018  1.00 81.59           C  
ATOM   1229  CE2 PHE A 159     -10.137  13.482  -8.057  1.00 81.59           C  
ATOM   1230  CZ  PHE A 159     -10.686  14.718  -8.434  1.00 81.59           C  
ATOM   1231  N   GLY A 160      -3.763  13.960  -5.418  1.00 80.59           N  
ATOM   1232  CA  GLY A 160      -2.495  14.442  -4.877  1.00 80.59           C  
ATOM   1233  C   GLY A 160      -1.592  15.092  -5.921  1.00 80.59           C  
ATOM   1234  O   GLY A 160      -1.311  16.276  -5.777  1.00 80.59           O  
ATOM   1235  N   PRO A 161      -1.198  14.424  -7.019  1.00 74.61           N  
ATOM   1236  CA  PRO A 161      -0.385  15.062  -8.054  1.00 74.61           C  
ATOM   1237  C   PRO A 161      -1.035  16.300  -8.690  1.00 74.61           C  
ATOM   1238  CB  PRO A 161      -0.116  13.968  -9.090  1.00 74.61           C  
ATOM   1239  O   PRO A 161      -0.340  17.257  -9.023  1.00 74.61           O  
ATOM   1240  CG  PRO A 161      -0.174  12.687  -8.256  1.00 74.61           C  
ATOM   1241  CD  PRO A 161      -1.283  12.991  -7.249  1.00 74.61           C  
ATOM   1242  N   ILE A 162      -2.367  16.309  -8.827  1.00 80.07           N  
ATOM   1243  CA  ILE A 162      -3.117  17.418  -9.435  1.00 80.07           C  
ATOM   1244  C   ILE A 162      -3.100  18.650  -8.523  1.00 80.07           C  
ATOM   1245  CB  ILE A 162      -4.566  16.991  -9.778  1.00 80.07           C  
ATOM   1246  O   ILE A 162      -2.765  19.751  -8.956  1.00 80.07           O  
ATOM   1247  CG1 ILE A 162      -4.570  15.769 -10.727  1.00 80.07           C  
ATOM   1248  CG2 ILE A 162      -5.342  18.168 -10.405  1.00 80.07           C  
ATOM   1249  CD1 ILE A 162      -5.966  15.204 -11.017  1.00 80.07           C  
ATOM   1250  N   ILE A 163      -3.454  18.455  -7.253  1.00 83.09           N  
ATOM   1251  CA  ILE A 163      -3.496  19.513  -6.242  1.00 83.09           C  
ATOM   1252  C   ILE A 163      -2.075  19.957  -5.890  1.00 83.09           C  
ATOM   1253  CB  ILE A 163      -4.291  19.028  -5.008  1.00 83.09           C  
ATOM   1254  O   ILE A 163      -1.822  21.152  -5.803  1.00 83.09           O  
ATOM   1255  CG1 ILE A 163      -5.777  18.826  -5.395  1.00 83.09           C  
ATOM   1256  CG2 ILE A 163      -4.175  20.031  -3.847  1.00 83.09           C  
ATOM   1257  CD1 ILE A 163      -6.635  18.162  -4.311  1.00 83.09           C  
ATOM   1258  N   GLY A 164      -1.145  19.013  -5.745  1.00 79.70           N  
ATOM   1259  CA  GLY A 164       0.269  19.272  -5.505  1.00 79.70           C  
ATOM   1260  C   GLY A 164       0.882  20.129  -6.606  1.00 79.70           C  
ATOM   1261  O   GLY A 164       1.462  21.161  -6.300  1.00 79.70           O  
ATOM   1262  N   GLY A 165       0.675  19.779  -7.879  1.00 74.15           N  
ATOM   1263  CA  GLY A 165       1.129  20.606  -9.002  1.00 74.15           C  
ATOM   1264  C   GLY A 165       0.560  22.028  -8.955  1.00 74.15           C  
ATOM   1265  O   GLY A 165       1.315  22.991  -9.030  1.00 74.15           O  
ATOM   1266  N   ALA A 166      -0.751  22.169  -8.734  1.00 82.65           N  
ATOM   1267  CA  ALA A 166      -1.400  23.480  -8.650  1.00 82.65           C  
ATOM   1268  C   ALA A 166      -0.920  24.332  -7.458  1.00 82.65           C  
ATOM   1269  CB  ALA A 166      -2.914  23.253  -8.584  1.00 82.65           C  
ATOM   1270  O   ALA A 166      -0.856  25.556  -7.560  1.00 82.65           O  
ATOM   1271  N   LEU A 167      -0.598  23.704  -6.322  1.00 85.79           N  
ATOM   1272  CA  LEU A 167      -0.033  24.394  -5.163  1.00 85.79           C  
ATOM   1273  C   LEU A 167       1.387  24.884  -5.448  1.00 85.79           C  
ATOM   1274  CB  LEU A 167      -0.028  23.462  -3.942  1.00 85.79           C  
ATOM   1275  O   LEU A 167       1.672  26.050  -5.196  1.00 85.79           O  
ATOM   1276  CG  LEU A 167      -1.391  23.225  -3.280  1.00 85.79           C  
ATOM   1277  CD1 LEU A 167      -1.209  22.138  -2.221  1.00 85.79           C  
ATOM   1278  CD2 LEU A 167      -1.944  24.482  -2.602  1.00 85.79           C  
ATOM   1279  N   LEU A 168       2.243  24.022  -6.001  1.00 84.71           N  
ATOM   1280  CA  LEU A 168       3.656  24.318  -6.266  1.00 84.71           C  
ATOM   1281  C   LEU A 168       3.856  25.354  -7.382  1.00 84.71           C  
ATOM   1282  CB  LEU A 168       4.384  23.010  -6.609  1.00 84.71           C  
ATOM   1283  O   LEU A 168       4.874  26.033  -7.430  1.00 84.71           O  
ATOM   1284  CG  LEU A 168       4.401  21.985  -5.465  1.00 84.71           C  
ATOM   1285  CD1 LEU A 168       4.909  20.640  -5.974  1.00 84.71           C  
ATOM   1286  CD2 LEU A 168       5.274  22.406  -4.301  1.00 84.71           C  
ATOM   1287  N   GLU A 169       2.876  25.525  -8.274  1.00 83.59           N  
ATOM   1288  CA  GLU A 169       2.898  26.609  -9.265  1.00 83.59           C  
ATOM   1289  C   GLU A 169       2.797  28.009  -8.635  1.00 83.59           C  
ATOM   1290  CB  GLU A 169       1.742  26.428 -10.261  1.00 83.59           C  
ATOM   1291  O   GLU A 169       3.242  28.984  -9.239  1.00 83.59           O  
ATOM   1292  CG  GLU A 169       2.048  25.399 -11.360  1.00 83.59           C  
ATOM   1293  CD  GLU A 169       0.896  25.236 -12.370  1.00 83.59           C  
ATOM   1294  OE1 GLU A 169       1.028  24.361 -13.259  1.00 83.59           O  
ATOM   1295  OE2 GLU A 169      -0.101  25.995 -12.293  1.00 83.59           O  
ATOM   1296  N   GLN A 170       2.180  28.131  -7.454  1.00 85.10           N  
ATOM   1297  CA  GLN A 170       1.856  29.420  -6.823  1.00 85.10           C  
ATOM   1298  C   GLN A 170       2.531  29.618  -5.460  1.00 85.10           C  
ATOM   1299  CB  GLN A 170       0.330  29.522  -6.653  1.00 85.10           C  
ATOM   1300  O   GLN A 170       2.697  30.750  -5.004  1.00 85.10           O  
ATOM   1301  CG  GLN A 170      -0.456  29.461  -7.972  1.00 85.10           C  
ATOM   1302  CD  GLN A 170      -0.193  30.633  -8.914  1.00 85.10           C  
ATOM   1303  NE2 GLN A 170      -0.440  30.460 -10.193  1.00 85.10           N  
ATOM   1304  OE1 GLN A 170       0.182  31.732  -8.537  1.00 85.10           O  
ATOM   1305  N   PHE A 171       2.889  28.527  -4.789  1.00 90.36           N  
ATOM   1306  CA  PHE A 171       3.421  28.492  -3.433  1.00 90.36           C  
ATOM   1307  C   PHE A 171       4.657  27.593  -3.380  1.00 90.36           C  
ATOM   1308  CB  PHE A 171       2.341  27.973  -2.472  1.00 90.36           C  
ATOM   1309  O   PHE A 171       4.833  26.730  -4.230  1.00 90.36           O  
ATOM   1310  CG  PHE A 171       1.027  28.731  -2.499  1.00 90.36           C  
ATOM   1311  CD1 PHE A 171       0.940  30.007  -1.914  1.00 90.36           C  
ATOM   1312  CD2 PHE A 171      -0.105  28.171  -3.120  1.00 90.36           C  
ATOM   1313  CE1 PHE A 171      -0.273  30.718  -1.945  1.00 90.36           C  
ATOM   1314  CE2 PHE A 171      -1.318  28.882  -3.156  1.00 90.36           C  
ATOM   1315  CZ  PHE A 171      -1.402  30.155  -2.566  1.00 90.36           C  
ATOM   1316  N   SER A 172       5.487  27.751  -2.348  1.00 90.74           N  
ATOM   1317  CA  SER A 172       6.655  26.883  -2.156  1.00 90.74           C  
ATOM   1318  C   SER A 172       6.263  25.442  -1.825  1.00 90.74           C  
ATOM   1319  CB  SER A 172       7.569  27.443  -1.060  1.00 90.74           C  
ATOM   1320  O   SER A 172       5.128  25.165  -1.410  1.00 90.74           O  
ATOM   1321  OG  SER A 172       6.957  27.379   0.224  1.00 90.74           O  
ATOM   1322  N   TRP A 173       7.232  24.528  -1.887  1.00 90.54           N  
ATOM   1323  CA  TRP A 173       7.074  23.122  -1.490  1.00 90.54           C  
ATOM   1324  C   TRP A 173       6.491  22.893  -0.088  1.00 90.54           C  
ATOM   1325  CB  TRP A 173       8.411  22.404  -1.660  1.00 90.54           C  
ATOM   1326  O   TRP A 173       5.858  21.868   0.157  1.00 90.54           O  
ATOM   1327  CG  TRP A 173       9.435  22.786  -0.650  1.00 90.54           C  
ATOM   1328  CD1 TRP A 173      10.356  23.760  -0.792  1.00 90.54           C  
ATOM   1329  CD2 TRP A 173       9.624  22.244   0.690  1.00 90.54           C  
ATOM   1330  CE2 TRP A 173      10.705  22.936   1.309  1.00 90.54           C  
ATOM   1331  CE3 TRP A 173       8.967  21.248   1.443  1.00 90.54           C  
ATOM   1332  NE1 TRP A 173      11.109  23.847   0.357  1.00 90.54           N  
ATOM   1333  CH2 TRP A 173      10.449  21.644   3.336  1.00 90.54           C  
ATOM   1334  CZ2 TRP A 173      11.120  22.647   2.616  1.00 90.54           C  
ATOM   1335  CZ3 TRP A 173       9.377  20.947   2.753  1.00 90.54           C  
ATOM   1336  N   HIS A 174       6.604  23.861   0.823  1.00 93.26           N  
ATOM   1337  CA  HIS A 174       5.981  23.816   2.149  1.00 93.26           C  
ATOM   1338  C   HIS A 174       4.452  23.672   2.070  1.00 93.26           C  
ATOM   1339  CB  HIS A 174       6.323  25.113   2.885  1.00 93.26           C  
ATOM   1340  O   HIS A 174       3.832  23.022   2.916  1.00 93.26           O  
ATOM   1341  CG  HIS A 174       7.790  25.280   3.178  1.00 93.26           C  
ATOM   1342  CD2 HIS A 174       8.364  25.132   4.406  1.00 93.26           C  
ATOM   1343  ND1 HIS A 174       8.799  25.639   2.305  1.00 93.26           N  
ATOM   1344  CE1 HIS A 174       9.946  25.704   3.003  1.00 93.26           C  
ATOM   1345  NE2 HIS A 174       9.721  25.411   4.291  1.00 93.26           N  
ATOM   1346  N   SER A 175       3.833  24.248   1.034  1.00 92.16           N  
ATOM   1347  CA  SER A 175       2.386  24.184   0.793  1.00 92.16           C  
ATOM   1348  C   SER A 175       1.856  22.748   0.696  1.00 92.16           C  
ATOM   1349  CB  SER A 175       2.031  24.959  -0.476  1.00 92.16           C  
ATOM   1350  O   SER A 175       0.734  22.488   1.140  1.00 92.16           O  
ATOM   1351  OG  SER A 175       2.606  24.353  -1.611  1.00 92.16           O  
ATOM   1352  N   ALA A 176       2.688  21.811   0.222  1.00 88.65           N  
ATOM   1353  CA  ALA A 176       2.389  20.383   0.146  1.00 88.65           C  
ATOM   1354  C   ALA A 176       2.016  19.769   1.498  1.00 88.65           C  
ATOM   1355  CB  ALA A 176       3.638  19.669  -0.380  1.00 88.65           C  
ATOM   1356  O   ALA A 176       1.172  18.883   1.568  1.00 88.65           O  
ATOM   1357  N   PHE A 177       2.633  20.260   2.569  1.00 91.93           N  
ATOM   1358  CA  PHE A 177       2.370  19.829   3.935  1.00 91.93           C  
ATOM   1359  C   PHE A 177       1.289  20.708   4.572  1.00 91.93           C  
ATOM   1360  CB  PHE A 177       3.688  19.919   4.706  1.00 91.93           C  
ATOM   1361  O   PHE A 177       0.397  20.219   5.263  1.00 91.93           O  
ATOM   1362  CG  PHE A 177       4.781  18.980   4.237  1.00 91.93           C  
ATOM   1363  CD1 PHE A 177       4.974  17.751   4.893  1.00 91.93           C  
ATOM   1364  CD2 PHE A 177       5.629  19.344   3.172  1.00 91.93           C  
ATOM   1365  CE1 PHE A 177       6.023  16.901   4.505  1.00 91.93           C  
ATOM   1366  CE2 PHE A 177       6.665  18.483   2.772  1.00 91.93           C  
ATOM   1367  CZ  PHE A 177       6.873  17.270   3.448  1.00 91.93           C  
ATOM   1368  N   LEU A 178       1.317  22.020   4.315  1.00 93.57           N  
ATOM   1369  CA  LEU A 178       0.394  22.978   4.930  1.00 93.57           C  
ATOM   1370  C   LEU A 178      -1.064  22.790   4.508  1.00 93.57           C  
ATOM   1371  CB  LEU A 178       0.847  24.405   4.613  1.00 93.57           C  
ATOM   1372  O   LEU A 178      -1.959  23.111   5.294  1.00 93.57           O  
ATOM   1373  CG  LEU A 178       2.190  24.780   5.256  1.00 93.57           C  
ATOM   1374  CD1 LEU A 178       2.633  26.124   4.691  1.00 93.57           C  
ATOM   1375  CD2 LEU A 178       2.079  24.850   6.779  1.00 93.57           C  
ATOM   1376  N   ILE A 179      -1.324  22.221   3.325  1.00 91.22           N  
ATOM   1377  CA  ILE A 179      -2.684  21.861   2.906  1.00 91.22           C  
ATOM   1378  C   ILE A 179      -3.371  20.945   3.923  1.00 91.22           C  
ATOM   1379  CB  ILE A 179      -2.698  21.243   1.491  1.00 91.22           C  
ATOM   1380  O   ILE A 179      -4.580  21.046   4.104  1.00 91.22           O  
ATOM   1381  CG1 ILE A 179      -4.161  21.076   1.022  1.00 91.22           C  
ATOM   1382  CG2 ILE A 179      -1.960  19.895   1.445  1.00 91.22           C  
ATOM   1383  CD1 ILE A 179      -4.341  20.848  -0.478  1.00 91.22           C  
ATOM   1384  N   ASN A 180      -2.623  20.122   4.659  1.00 91.02           N  
ATOM   1385  CA  ASN A 180      -3.172  19.224   5.671  1.00 91.02           C  
ATOM   1386  C   ASN A 180      -3.764  19.965   6.876  1.00 91.02           C  
ATOM   1387  CB  ASN A 180      -2.047  18.298   6.138  1.00 91.02           C  
ATOM   1388  O   ASN A 180      -4.660  19.440   7.541  1.00 91.02           O  
ATOM   1389  CG  ASN A 180      -1.503  17.421   5.026  1.00 91.02           C  
ATOM   1390  ND2 ASN A 180      -0.238  17.098   5.105  1.00 91.02           N  
ATOM   1391  OD1 ASN A 180      -2.238  17.003   4.146  1.00 91.02           O  
ATOM   1392  N   VAL A 181      -3.285  21.177   7.178  1.00 93.78           N  
ATOM   1393  CA  VAL A 181      -3.620  21.903   8.412  1.00 93.78           C  
ATOM   1394  C   VAL A 181      -5.109  22.281   8.474  1.00 93.78           C  
ATOM   1395  CB  VAL A 181      -2.671  23.102   8.649  1.00 93.78           C  
ATOM   1396  O   VAL A 181      -5.760  21.902   9.454  1.00 93.78           O  
ATOM   1397  CG1 VAL A 181      -3.033  23.850   9.937  1.00 93.78           C  
ATOM   1398  CG2 VAL A 181      -1.212  22.649   8.739  1.00 93.78           C  
ATOM   1399  N   PRO A 182      -5.713  22.940   7.458  1.00 92.72           N  
ATOM   1400  CA  PRO A 182      -7.153  23.207   7.447  1.00 92.72           C  
ATOM   1401  C   PRO A 182      -8.006  21.945   7.607  1.00 92.72           C  
ATOM   1402  CB  PRO A 182      -7.442  23.883   6.101  1.00 92.72           C  
ATOM   1403  O   PRO A 182      -8.963  21.934   8.383  1.00 92.72           O  
ATOM   1404  CG  PRO A 182      -6.118  24.543   5.736  1.00 92.72           C  
ATOM   1405  CD  PRO A 182      -5.086  23.581   6.306  1.00 92.72           C  
ATOM   1406  N   PHE A 183      -7.652  20.859   6.916  1.00 91.48           N  
ATOM   1407  CA  PHE A 183      -8.415  19.616   6.987  1.00 91.48           C  
ATOM   1408  C   PHE A 183      -8.273  18.910   8.333  1.00 91.48           C  
ATOM   1409  CB  PHE A 183      -7.979  18.671   5.882  1.00 91.48           C  
ATOM   1410  O   PHE A 183      -9.263  18.392   8.848  1.00 91.48           O  
ATOM   1411  CG  PHE A 183      -8.370  19.113   4.487  1.00 91.48           C  
ATOM   1412  CD1 PHE A 183      -9.681  18.927   4.012  1.00 91.48           C  
ATOM   1413  CD2 PHE A 183      -7.400  19.654   3.635  1.00 91.48           C  
ATOM   1414  CE1 PHE A 183     -10.012  19.307   2.698  1.00 91.48           C  
ATOM   1415  CE2 PHE A 183      -7.731  20.068   2.336  1.00 91.48           C  
ATOM   1416  CZ  PHE A 183      -9.042  19.892   1.865  1.00 91.48           C  
ATOM   1417  N   ALA A 184      -7.083  18.924   8.932  1.00 92.99           N  
ATOM   1418  CA  ALA A 184      -6.863  18.414  10.278  1.00 92.99           C  
ATOM   1419  C   ALA A 184      -7.712  19.181  11.303  1.00 92.99           C  
ATOM   1420  CB  ALA A 184      -5.369  18.506  10.592  1.00 92.99           C  
ATOM   1421  O   ALA A 184      -8.369  18.561  12.140  1.00 92.99           O  
ATOM   1422  N   ILE A 185      -7.782  20.514  11.199  1.00 94.06           N  
ATOM   1423  CA  ILE A 185      -8.645  21.345  12.053  1.00 94.06           C  
ATOM   1424  C   ILE A 185     -10.115  20.951  11.874  1.00 94.06           C  
ATOM   1425  CB  ILE A 185      -8.413  22.849  11.769  1.00 94.06           C  
ATOM   1426  O   ILE A 185     -10.804  20.695  12.863  1.00 94.06           O  
ATOM   1427  CG1 ILE A 185      -6.996  23.266  12.224  1.00 94.06           C  
ATOM   1428  CG2 ILE A 185      -9.470  23.720  12.480  1.00 94.06           C  
ATOM   1429  CD1 ILE A 185      -6.555  24.631  11.681  1.00 94.06           C  
ATOM   1430  N   ILE A 186     -10.592  20.846  10.629  1.00 93.03           N  
ATOM   1431  CA  ILE A 186     -11.970  20.430  10.329  1.00 93.03           C  
ATOM   1432  C   ILE A 186     -12.251  19.039  10.907  1.00 93.03           C  
ATOM   1433  CB  ILE A 186     -12.236  20.484   8.806  1.00 93.03           C  
ATOM   1434  O   ILE A 186     -13.279  18.846  11.555  1.00 93.03           O  
ATOM   1435  CG1 ILE A 186     -12.253  21.952   8.320  1.00 93.03           C  
ATOM   1436  CG2 ILE A 186     -13.574  19.805   8.443  1.00 93.03           C  
ATOM   1437  CD1 ILE A 186     -12.146  22.093   6.795  1.00 93.03           C  
ATOM   1438  N   ALA A 187     -11.338  18.084  10.727  1.00 92.67           N  
ATOM   1439  CA  ALA A 187     -11.470  16.721  11.229  1.00 92.67           C  
ATOM   1440  C   ALA A 187     -11.540  16.671  12.761  1.00 92.67           C  
ATOM   1441  CB  ALA A 187     -10.292  15.899  10.704  1.00 92.67           C  
ATOM   1442  O   ALA A 187     -12.393  15.974  13.317  1.00 92.67           O  
ATOM   1443  N   VAL A 188     -10.699  17.449  13.453  1.00 94.68           N  
ATOM   1444  CA  VAL A 188     -10.716  17.549  14.917  1.00 94.68           C  
ATOM   1445  C   VAL A 188     -12.027  18.166  15.400  1.00 94.68           C  
ATOM   1446  CB  VAL A 188      -9.495  18.328  15.450  1.00 94.68           C  
ATOM   1447  O   VAL A 188     -12.719  17.571  16.228  1.00 94.68           O  
ATOM   1448  CG1 VAL A 188      -9.602  18.628  16.953  1.00 94.68           C  
ATOM   1449  CG2 VAL A 188      -8.210  17.517  15.261  1.00 94.68           C  
ATOM   1450  N   VAL A 189     -12.408  19.328  14.863  1.00 95.00           N  
ATOM   1451  CA  VAL A 189     -13.625  20.049  15.266  1.00 95.00           C  
ATOM   1452  C   VAL A 189     -14.861  19.198  14.988  1.00 95.00           C  
ATOM   1453  CB  VAL A 189     -13.708  21.418  14.561  1.00 95.00           C  
ATOM   1454  O   VAL A 189     -15.651  18.932  15.893  1.00 95.00           O  
ATOM   1455  CG1 VAL A 189     -15.039  22.135  14.820  1.00 95.00           C  
ATOM   1456  CG2 VAL A 189     -12.600  22.353  15.066  1.00 95.00           C  
ATOM   1457  N   ALA A 190     -15.019  18.700  13.763  1.00 92.57           N  
ATOM   1458  CA  ALA A 190     -16.164  17.881  13.394  1.00 92.57           C  
ATOM   1459  C   ALA A 190     -16.184  16.557  14.175  1.00 92.57           C  
ATOM   1460  CB  ALA A 190     -16.137  17.676  11.878  1.00 92.57           C  
ATOM   1461  O   ALA A 190     -17.238  16.129  14.655  1.00 92.57           O  
ATOM   1462  N   GLY A 191     -15.021  15.935  14.383  1.00 91.70           N  
ATOM   1463  CA  GLY A 191     -14.888  14.703  15.150  1.00 91.70           C  
ATOM   1464  C   GLY A 191     -15.264  14.858  16.628  1.00 91.70           C  
ATOM   1465  O   GLY A 191     -15.893  13.959  17.195  1.00 91.70           O  
ATOM   1466  N   LEU A 192     -14.979  16.009  17.251  1.00 92.63           N  
ATOM   1467  CA  LEU A 192     -15.402  16.315  18.623  1.00 92.63           C  
ATOM   1468  C   LEU A 192     -16.930  16.264  18.783  1.00 92.63           C  
ATOM   1469  CB  LEU A 192     -14.854  17.691  19.052  1.00 92.63           C  
ATOM   1470  O   LEU A 192     -17.412  15.697  19.768  1.00 92.63           O  
ATOM   1471  CG  LEU A 192     -13.362  17.696  19.435  1.00 92.63           C  
ATOM   1472  CD1 LEU A 192     -12.849  19.133  19.515  1.00 92.63           C  
ATOM   1473  CD2 LEU A 192     -13.133  17.040  20.800  1.00 92.63           C  
ATOM   1474  N   PHE A 193     -17.692  16.767  17.808  1.00 90.97           N  
ATOM   1475  CA  PHE A 193     -19.160  16.836  17.880  1.00 90.97           C  
ATOM   1476  C   PHE A 193     -19.879  15.595  17.325  1.00 90.97           C  
ATOM   1477  CB  PHE A 193     -19.627  18.107  17.156  1.00 90.97           C  
ATOM   1478  O   PHE A 193     -20.956  15.213  17.808  1.00 90.97           O  
ATOM   1479  CG  PHE A 193     -19.113  19.387  17.787  1.00 90.97           C  
ATOM   1480  CD1 PHE A 193     -19.586  19.791  19.051  1.00 90.97           C  
ATOM   1481  CD2 PHE A 193     -18.156  20.175  17.124  1.00 90.97           C  
ATOM   1482  CE1 PHE A 193     -19.086  20.959  19.654  1.00 90.97           C  
ATOM   1483  CE2 PHE A 193     -17.641  21.330  17.736  1.00 90.97           C  
ATOM   1484  CZ  PHE A 193     -18.104  21.723  19.001  1.00 90.97           C  
ATOM   1485  N   LEU A 194     -19.306  14.953  16.304  1.00 89.78           N  
ATOM   1486  CA  LEU A 194     -19.985  13.909  15.537  1.00 89.78           C  
ATOM   1487  C   LEU A 194     -19.612  12.491  15.960  1.00 89.78           C  
ATOM   1488  CB  LEU A 194     -19.725  14.125  14.041  1.00 89.78           C  
ATOM   1489  O   LEU A 194     -20.490  11.626  15.954  1.00 89.78           O  
ATOM   1490  CG  LEU A 194     -20.300  15.445  13.495  1.00 89.78           C  
ATOM   1491  CD1 LEU A 194     -19.814  15.619  12.066  1.00 89.78           C  
ATOM   1492  CD2 LEU A 194     -21.832  15.456  13.497  1.00 89.78           C  
ATOM   1493  N   LEU A 195     -18.356  12.246  16.346  1.00 88.38           N  
ATOM   1494  CA  LEU A 195     -17.887  10.889  16.615  1.00 88.38           C  
ATOM   1495  C   LEU A 195     -18.294  10.416  18.020  1.00 88.38           C  
ATOM   1496  CB  LEU A 195     -16.372  10.766  16.393  1.00 88.38           C  
ATOM   1497  O   LEU A 195     -18.139  11.168  18.995  1.00 88.38           O  
ATOM   1498  CG  LEU A 195     -15.915  11.040  14.948  1.00 88.38           C  
ATOM   1499  CD1 LEU A 195     -14.392  11.066  14.917  1.00 88.38           C  
ATOM   1500  CD2 LEU A 195     -16.396   9.985  13.952  1.00 88.38           C  
ATOM   1501  N   PRO A 196     -18.796   9.174  18.151  1.00 86.66           N  
ATOM   1502  CA  PRO A 196     -19.032   8.547  19.445  1.00 86.66           C  
ATOM   1503  C   PRO A 196     -17.713   8.071  20.063  1.00 86.66           C  
ATOM   1504  CB  PRO A 196     -19.980   7.382  19.152  1.00 86.66           C  
ATOM   1505  O   PRO A 196     -16.775   7.718  19.355  1.00 86.66           O  
ATOM   1506  CG  PRO A 196     -19.562   6.943  17.749  1.00 86.66           C  
ATOM   1507  CD  PRO A 196     -19.169   8.259  17.076  1.00 86.66           C  
ATOM   1508  N   GLU A 197     -17.641   8.026  21.391  1.00 84.31           N  
ATOM   1509  CA  GLU A 197     -16.519   7.372  22.069  1.00 84.31           C  
ATOM   1510  C   GLU A 197     -16.744   5.856  22.122  1.00 84.31           C  
ATOM   1511  CB  GLU A 197     -16.328   7.965  23.475  1.00 84.31           C  
ATOM   1512  O   GLU A 197     -17.841   5.405  22.448  1.00 84.31           O  
ATOM   1513  CG  GLU A 197     -15.030   7.488  24.144  1.00 84.31           C  
ATOM   1514  CD  GLU A 197     -13.817   7.934  23.329  1.00 84.31           C  
ATOM   1515  OE1 GLU A 197     -13.168   7.067  22.704  1.00 84.31           O  
ATOM   1516  OE2 GLU A 197     -13.592   9.160  23.291  1.00 84.31           O  
ATOM   1517  N   SER A 198     -15.702   5.069  21.846  1.00 80.13           N  
ATOM   1518  CA  SER A 198     -15.734   3.605  21.935  1.00 80.13           C  
ATOM   1519  C   SER A 198     -14.386   3.083  22.416  1.00 80.13           C  
ATOM   1520  CB  SER A 198     -16.093   2.993  20.578  1.00 80.13           C  
ATOM   1521  O   SER A 198     -13.357   3.391  21.818  1.00 80.13           O  
ATOM   1522  OG  SER A 198     -15.932   1.584  20.594  1.00 80.13           O  
ATOM   1523  N   LYS A 199     -14.397   2.268  23.475  1.00 79.69           N  
ATOM   1524  CA  LYS A 199     -13.206   1.669  24.096  1.00 79.69           C  
ATOM   1525  C   LYS A 199     -13.501   0.274  24.649  1.00 79.69           C  
ATOM   1526  CB  LYS A 199     -12.662   2.596  25.198  1.00 79.69           C  
ATOM   1527  O   LYS A 199     -14.655  -0.040  24.947  1.00 79.69           O  
ATOM   1528  CG  LYS A 199     -13.630   2.819  26.368  1.00 79.69           C  
ATOM   1529  CD  LYS A 199     -13.013   3.808  27.356  1.00 79.69           C  
ATOM   1530  CE  LYS A 199     -13.977   4.014  28.522  1.00 79.69           C  
ATOM   1531  NZ  LYS A 199     -13.451   5.040  29.448  1.00 79.69           N  
ATOM   1532  N   LEU A 200     -12.463  -0.539  24.829  1.00 68.57           N  
ATOM   1533  CA  LEU A 200     -12.502  -1.792  25.588  1.00 68.57           C  
ATOM   1534  C   LEU A 200     -13.029  -1.533  27.011  1.00 68.57           C  
ATOM   1535  CB  LEU A 200     -11.086  -2.408  25.612  1.00 68.57           C  
ATOM   1536  O   LEU A 200     -12.700  -0.520  27.635  1.00 68.57           O  
ATOM   1537  CG  LEU A 200     -10.709  -3.165  24.322  1.00 68.57           C  
ATOM   1538  CD1 LEU A 200      -9.193  -3.299  24.193  1.00 68.57           C  
ATOM   1539  CD2 LEU A 200     -11.287  -4.585  24.350  1.00 68.57           C  
ATOM   1540  N   SER A 201     -13.869  -2.434  27.539  1.00 61.46           N  
ATOM   1541  CA  SER A 201     -14.374  -2.286  28.911  1.00 61.46           C  
ATOM   1542  C   SER A 201     -13.215  -2.365  29.912  1.00 61.46           C  
ATOM   1543  CB  SER A 201     -15.503  -3.275  29.259  1.00 61.46           C  
ATOM   1544  O   SER A 201     -12.267  -3.131  29.725  1.00 61.46           O  
ATOM   1545  OG  SER A 201     -15.011  -4.541  29.651  1.00 61.46           O  
ATOM   1546  N   LYS A 202     -13.292  -1.570  30.991  1.00 54.99           N  
ATOM   1547  CA  LYS A 202     -12.242  -1.500  32.024  1.00 54.99           C  
ATOM   1548  C   LYS A 202     -11.895  -2.871  32.613  1.00 54.99           C  
ATOM   1549  CB  LYS A 202     -12.653  -0.548  33.162  1.00 54.99           C  
ATOM   1550  O   LYS A 202     -10.731  -3.102  32.908  1.00 54.99           O  
ATOM   1551  CG  LYS A 202     -12.254   0.917  32.919  1.00 54.99           C  
ATOM   1552  CD  LYS A 202     -12.560   1.745  34.178  1.00 54.99           C  
ATOM   1553  CE  LYS A 202     -12.034   3.182  34.076  1.00 54.99           C  
ATOM   1554  NZ  LYS A 202     -12.252   3.927  35.346  1.00 54.99           N  
ATOM   1555  N   GLU A 203     -12.869  -3.774  32.723  1.00 53.31           N  
ATOM   1556  CA  GLU A 203     -12.675  -5.137  33.246  1.00 53.31           C  
ATOM   1557  C   GLU A 203     -11.676  -5.972  32.431  1.00 53.31           C  
ATOM   1558  CB  GLU A 203     -14.027  -5.863  33.275  1.00 53.31           C  
ATOM   1559  O   GLU A 203     -11.093  -6.907  32.967  1.00 53.31           O  
ATOM   1560  CG  GLU A 203     -14.965  -5.317  34.363  1.00 53.31           C  
ATOM   1561  CD  GLU A 203     -16.354  -5.973  34.329  1.00 53.31           C  
ATOM   1562  OE1 GLU A 203     -17.093  -5.784  35.317  1.00 53.31           O  
ATOM   1563  OE2 GLU A 203     -16.692  -6.577  33.283  1.00 53.31           O  
ATOM   1564  N   LYS A 204     -11.443  -5.630  31.155  1.00 55.63           N  
ATOM   1565  CA  LYS A 204     -10.469  -6.313  30.287  1.00 55.63           C  
ATOM   1566  C   LYS A 204      -9.151  -5.558  30.120  1.00 55.63           C  
ATOM   1567  CB  LYS A 204     -11.104  -6.608  28.921  1.00 55.63           C  
ATOM   1568  O   LYS A 204      -8.245  -6.078  29.483  1.00 55.63           O  
ATOM   1569  CG  LYS A 204     -12.245  -7.623  29.042  1.00 55.63           C  
ATOM   1570  CD  LYS A 204     -12.746  -8.034  27.656  1.00 55.63           C  
ATOM   1571  CE  LYS A 204     -13.874  -9.051  27.833  1.00 55.63           C  
ATOM   1572  NZ  LYS A 204     -14.381  -9.536  26.528  1.00 55.63           N  
ATOM   1573  N   SER A 205      -9.025  -4.339  30.648  1.00 56.06           N  
ATOM   1574  CA  SER A 205      -7.851  -3.496  30.401  1.00 56.06           C  
ATOM   1575  C   SER A 205      -6.686  -3.892  31.312  1.00 56.06           C  
ATOM   1576  CB  SER A 205      -8.219  -2.016  30.525  1.00 56.06           C  
ATOM   1577  O   SER A 205      -6.434  -3.246  32.327  1.00 56.06           O  
ATOM   1578  OG  SER A 205      -7.102  -1.216  30.190  1.00 56.06           O  
ATOM   1579  N   HIS A 206      -5.966  -4.950  30.943  1.00 61.20           N  
ATOM   1580  CA  HIS A 206      -4.691  -5.311  31.562  1.00 61.20           C  
ATOM   1581  C   HIS A 206      -3.544  -4.386  31.109  1.00 61.20           C  
ATOM   1582  CB  HIS A 206      -4.404  -6.807  31.321  1.00 61.20           C  
ATOM   1583  O   HIS A 206      -3.704  -3.584  30.176  1.00 61.20           O  
ATOM   1584  CG  HIS A 206      -4.295  -7.613  32.594  1.00 61.20           C  
ATOM   1585  CD2 HIS A 206      -3.498  -8.708  32.794  1.00 61.20           C  
ATOM   1586  ND1 HIS A 206      -4.994  -7.407  33.765  1.00 61.20           N  
ATOM   1587  CE1 HIS A 206      -4.616  -8.344  34.649  1.00 61.20           C  
ATOM   1588  NE2 HIS A 206      -3.708  -9.161  34.100  1.00 61.20           N  
ATOM   1589  N   SER A 207      -2.399  -4.487  31.796  1.00 73.86           N  
ATOM   1590  CA  SER A 207      -1.189  -3.686  31.562  1.00 73.86           C  
ATOM   1591  C   SER A 207      -0.723  -3.719  30.098  1.00 73.86           C  
ATOM   1592  CB  SER A 207      -0.058  -4.131  32.505  1.00 73.86           C  
ATOM   1593  O   SER A 207      -1.034  -4.628  29.328  1.00 73.86           O  
ATOM   1594  OG  SER A 207       0.147  -5.527  32.422  1.00 73.86           O  
ATOM   1595  N   TRP A 208      -0.020  -2.665  29.681  1.00 80.85           N  
ATOM   1596  CA  TRP A 208       0.533  -2.558  28.333  1.00 80.85           C  
ATOM   1597  C   TRP A 208       1.709  -3.529  28.158  1.00 80.85           C  
ATOM   1598  CB  TRP A 208       0.946  -1.104  28.081  1.00 80.85           C  
ATOM   1599  O   TRP A 208       2.667  -3.480  28.930  1.00 80.85           O  
ATOM   1600  CG  TRP A 208       1.280  -0.815  26.658  1.00 80.85           C  
ATOM   1601  CD1 TRP A 208       2.518  -0.795  26.119  1.00 80.85           C  
ATOM   1602  CD2 TRP A 208       0.357  -0.609  25.552  1.00 80.85           C  
ATOM   1603  CE2 TRP A 208       1.116  -0.495  24.353  1.00 80.85           C  
ATOM   1604  CE3 TRP A 208      -1.050  -0.576  25.448  1.00 80.85           C  
ATOM   1605  NE1 TRP A 208       2.424  -0.587  24.759  1.00 80.85           N  
ATOM   1606  CH2 TRP A 208      -0.883  -0.435  23.028  1.00 80.85           C  
ATOM   1607  CZ2 TRP A 208       0.515  -0.402  23.097  1.00 80.85           C  
ATOM   1608  CZ3 TRP A 208      -1.667  -0.500  24.189  1.00 80.85           C  
ATOM   1609  N   ASP A 209       1.655  -4.409  27.154  1.00 88.04           N  
ATOM   1610  CA  ASP A 209       2.732  -5.363  26.860  1.00 88.04           C  
ATOM   1611  C   ASP A 209       3.859  -4.655  26.091  1.00 88.04           C  
ATOM   1612  CB  ASP A 209       2.166  -6.598  26.137  1.00 88.04           C  
ATOM   1613  O   ASP A 209       3.914  -4.665  24.857  1.00 88.04           O  
ATOM   1614  CG  ASP A 209       3.173  -7.748  25.959  1.00 88.04           C  
ATOM   1615  OD1 ASP A 209       4.385  -7.619  26.243  1.00 88.04           O  
ATOM   1616  OD2 ASP A 209       2.767  -8.823  25.470  1.00 88.04           O  
ATOM   1617  N   ILE A 210       4.743  -3.990  26.843  1.00 92.07           N  
ATOM   1618  CA  ILE A 210       5.903  -3.264  26.305  1.00 92.07           C  
ATOM   1619  C   ILE A 210       6.797  -4.185  25.453  1.00 92.07           C  
ATOM   1620  CB  ILE A 210       6.689  -2.532  27.426  1.00 92.07           C  
ATOM   1621  O   ILE A 210       7.107  -3.797  24.326  1.00 92.07           O  
ATOM   1622  CG1 ILE A 210       5.811  -1.458  28.106  1.00 92.07           C  
ATOM   1623  CG2 ILE A 210       7.978  -1.902  26.864  1.00 92.07           C  
ATOM   1624  CD1 ILE A 210       6.434  -0.854  29.372  1.00 92.07           C  
ATOM   1625  N   PRO A 211       7.170  -5.409  25.891  1.00 93.62           N  
ATOM   1626  CA  PRO A 211       7.961  -6.311  25.054  1.00 93.62           C  
ATOM   1627  C   PRO A 211       7.307  -6.622  23.705  1.00 93.62           C  
ATOM   1628  CB  PRO A 211       8.152  -7.587  25.877  1.00 93.62           C  
ATOM   1629  O   PRO A 211       7.967  -6.536  22.673  1.00 93.62           O  
ATOM   1630  CG  PRO A 211       8.054  -7.099  27.318  1.00 93.62           C  
ATOM   1631  CD  PRO A 211       7.042  -5.962  27.236  1.00 93.62           C  
ATOM   1632  N   SER A 212       6.009  -6.945  23.684  1.00 93.35           N  
ATOM   1633  CA  SER A 212       5.306  -7.218  22.421  1.00 93.35           C  
ATOM   1634  C   SER A 212       5.173  -5.969  21.546  1.00 93.35           C  
ATOM   1635  CB  SER A 212       3.929  -7.819  22.687  1.00 93.35           C  
ATOM   1636  O   SER A 212       5.221  -6.080  20.324  1.00 93.35           O  
ATOM   1637  OG  SER A 212       4.074  -9.083  23.309  1.00 93.35           O  
ATOM   1638  N   THR A 213       5.071  -4.785  22.152  1.00 95.23           N  
ATOM   1639  CA  THR A 213       5.088  -3.504  21.429  1.00 95.23           C  
ATOM   1640  C   THR A 213       6.416  -3.305  20.705  1.00 95.23           C  
ATOM   1641  CB  THR A 213       4.837  -2.335  22.388  1.00 95.23           C  
ATOM   1642  O   THR A 213       6.420  -3.065  19.502  1.00 95.23           O  
ATOM   1643  CG2 THR A 213       4.837  -0.972  21.699  1.00 95.23           C  
ATOM   1644  OG1 THR A 213       3.588  -2.500  23.010  1.00 95.23           O  
ATOM   1645  N   ILE A 214       7.540  -3.474  21.407  1.00 97.05           N  
ATOM   1646  CA  ILE A 214       8.880  -3.324  20.822  1.00 97.05           C  
ATOM   1647  C   ILE A 214       9.108  -4.363  19.720  1.00 97.05           C  
ATOM   1648  CB  ILE A 214       9.962  -3.402  21.924  1.00 97.05           C  
ATOM   1649  O   ILE A 214       9.554  -4.003  18.635  1.00 97.05           O  
ATOM   1650  CG1 ILE A 214       9.829  -2.196  22.885  1.00 97.05           C  
ATOM   1651  CG2 ILE A 214      11.376  -3.437  21.310  1.00 97.05           C  
ATOM   1652  CD1 ILE A 214      10.691  -2.309  24.148  1.00 97.05           C  
ATOM   1653  N   LEU A 215       8.754  -5.631  19.965  1.00 97.26           N  
ATOM   1654  CA  LEU A 215       8.886  -6.701  18.969  1.00 97.26           C  
ATOM   1655  C   LEU A 215       8.060  -6.426  17.707  1.00 97.26           C  
ATOM   1656  CB  LEU A 215       8.440  -8.037  19.584  1.00 97.26           C  
ATOM   1657  O   LEU A 215       8.538  -6.678  16.606  1.00 97.26           O  
ATOM   1658  CG  LEU A 215       9.404  -8.630  20.623  1.00 97.26           C  
ATOM   1659  CD1 LEU A 215       8.686  -9.762  21.360  1.00 97.26           C  
ATOM   1660  CD2 LEU A 215      10.660  -9.203  19.967  1.00 97.26           C  
ATOM   1661  N   SER A 216       6.839  -5.906  17.862  1.00 96.06           N  
ATOM   1662  CA  SER A 216       5.986  -5.529  16.733  1.00 96.06           C  
ATOM   1663  C   SER A 216       6.579  -4.362  15.945  1.00 96.06           C  
ATOM   1664  CB  SER A 216       4.590  -5.157  17.234  1.00 96.06           C  
ATOM   1665  O   SER A 216       6.656  -4.452  14.725  1.00 96.06           O  
ATOM   1666  OG  SER A 216       3.714  -4.862  16.164  1.00 96.06           O  
ATOM   1667  N   ILE A 217       7.007  -3.291  16.624  1.00 97.36           N  
ATOM   1668  CA  ILE A 217       7.566  -2.094  15.976  1.00 97.36           C  
ATOM   1669  C   ILE A 217       8.851  -2.451  15.231  1.00 97.36           C  
ATOM   1670  CB  ILE A 217       7.797  -0.958  17.005  1.00 97.36           C  
ATOM   1671  O   ILE A 217       8.944  -2.234  14.027  1.00 97.36           O  
ATOM   1672  CG1 ILE A 217       6.451  -0.415  17.529  1.00 97.36           C  
ATOM   1673  CG2 ILE A 217       8.604   0.203  16.395  1.00 97.36           C  
ATOM   1674  CD1 ILE A 217       6.568   0.512  18.744  1.00 97.36           C  
ATOM   1675  N   ALA A 218       9.827  -3.033  15.932  1.00 97.80           N  
ATOM   1676  CA  ALA A 218      11.124  -3.367  15.353  1.00 97.80           C  
ATOM   1677  C   ALA A 218      11.004  -4.444  14.265  1.00 97.80           C  
ATOM   1678  CB  ALA A 218      12.061  -3.799  16.486  1.00 97.80           C  
ATOM   1679  O   ALA A 218      11.642  -4.334  13.222  1.00 97.80           O  
ATOM   1680  N   GLY A 219      10.142  -5.446  14.476  1.00 98.10           N  
ATOM   1681  CA  GLY A 219       9.878  -6.492  13.495  1.00 98.10           C  
ATOM   1682  C   GLY A 219       9.269  -5.950  12.202  1.00 98.10           C  
ATOM   1683  O   GLY A 219       9.756  -6.265  11.123  1.00 98.10           O  
ATOM   1684  N   MET A 220       8.241  -5.102  12.291  1.00 96.77           N  
ATOM   1685  CA  MET A 220       7.594  -4.531  11.103  1.00 96.77           C  
ATOM   1686  C   MET A 220       8.480  -3.506  10.385  1.00 96.77           C  
ATOM   1687  CB  MET A 220       6.249  -3.908  11.489  1.00 96.77           C  
ATOM   1688  O   MET A 220       8.581  -3.567   9.162  1.00 96.77           O  
ATOM   1689  CG  MET A 220       5.184  -4.954  11.838  1.00 96.77           C  
ATOM   1690  SD  MET A 220       4.693  -6.075  10.495  1.00 96.77           S  
ATOM   1691  CE  MET A 220       4.029  -4.856   9.323  1.00 96.77           C  
ATOM   1692  N   ILE A 221       9.168  -2.619  11.118  1.00 97.11           N  
ATOM   1693  CA  ILE A 221      10.121  -1.662  10.525  1.00 97.11           C  
ATOM   1694  C   ILE A 221      11.239  -2.411   9.806  1.00 97.11           C  
ATOM   1695  CB  ILE A 221      10.701  -0.693  11.584  1.00 97.11           C  
ATOM   1696  O   ILE A 221      11.504  -2.120   8.645  1.00 97.11           O  
ATOM   1697  CG1 ILE A 221       9.603   0.287  12.038  1.00 97.11           C  
ATOM   1698  CG2 ILE A 221      11.900   0.107  11.032  1.00 97.11           C  
ATOM   1699  CD1 ILE A 221       9.985   1.187  13.218  1.00 97.11           C  
ATOM   1700  N   GLY A 222      11.870  -3.387  10.468  1.00 97.29           N  
ATOM   1701  CA  GLY A 222      12.956  -4.165   9.874  1.00 97.29           C  
ATOM   1702  C   GLY A 222      12.504  -4.946   8.642  1.00 97.29           C  
ATOM   1703  O   GLY A 222      13.215  -4.968   7.644  1.00 97.29           O  
ATOM   1704  N   LEU A 223      11.297  -5.525   8.671  1.00 96.97           N  
ATOM   1705  CA  LEU A 223      10.732  -6.242   7.528  1.00 96.97           C  
ATOM   1706  C   LEU A 223      10.541  -5.310   6.326  1.00 96.97           C  
ATOM   1707  CB  LEU A 223       9.408  -6.909   7.952  1.00 96.97           C  
ATOM   1708  O   LEU A 223      11.053  -5.596   5.247  1.00 96.97           O  
ATOM   1709  CG  LEU A 223       8.715  -7.705   6.832  1.00 96.97           C  
ATOM   1710  CD1 LEU A 223       9.536  -8.926   6.413  1.00 96.97           C  
ATOM   1711  CD2 LEU A 223       7.344  -8.189   7.303  1.00 96.97           C  
ATOM   1712  N   VAL A 224       9.824  -4.197   6.511  1.00 95.08           N  
ATOM   1713  CA  VAL A 224       9.536  -3.244   5.428  1.00 95.08           C  
ATOM   1714  C   VAL A 224      10.817  -2.586   4.920  1.00 95.08           C  
ATOM   1715  CB  VAL A 224       8.500  -2.196   5.880  1.00 95.08           C  
ATOM   1716  O   VAL A 224      10.985  -2.455   3.710  1.00 95.08           O  
ATOM   1717  CG1 VAL A 224       8.257  -1.109   4.824  1.00 95.08           C  
ATOM   1718  CG2 VAL A 224       7.151  -2.884   6.126  1.00 95.08           C  
ATOM   1719  N   TRP A 225      11.736  -2.223   5.818  1.00 95.10           N  
ATOM   1720  CA  TRP A 225      13.029  -1.646   5.455  1.00 95.10           C  
ATOM   1721  C   TRP A 225      13.843  -2.601   4.583  1.00 95.10           C  
ATOM   1722  CB  TRP A 225      13.804  -1.245   6.714  1.00 95.10           C  
ATOM   1723  O   TRP A 225      14.238  -2.213   3.489  1.00 95.10           O  
ATOM   1724  CG  TRP A 225      15.132  -0.630   6.421  1.00 95.10           C  
ATOM   1725  CD1 TRP A 225      15.354   0.669   6.112  1.00 95.10           C  
ATOM   1726  CD2 TRP A 225      16.422  -1.301   6.292  1.00 95.10           C  
ATOM   1727  CE2 TRP A 225      17.388  -0.336   5.883  1.00 95.10           C  
ATOM   1728  CE3 TRP A 225      16.864  -2.635   6.440  1.00 95.10           C  
ATOM   1729  NE1 TRP A 225      16.686   0.845   5.792  1.00 95.10           N  
ATOM   1730  CH2 TRP A 225      19.130  -2.005   5.774  1.00 95.10           C  
ATOM   1731  CZ2 TRP A 225      18.720  -0.673   5.619  1.00 95.10           C  
ATOM   1732  CZ3 TRP A 225      18.207  -2.978   6.195  1.00 95.10           C  
ATOM   1733  N   SER A 226      14.010  -3.862   4.996  1.00 95.33           N  
ATOM   1734  CA  SER A 226      14.759  -4.845   4.208  1.00 95.33           C  
ATOM   1735  C   SER A 226      14.162  -5.058   2.820  1.00 95.33           C  
ATOM   1736  CB  SER A 226      14.772  -6.197   4.913  1.00 95.33           C  
ATOM   1737  O   SER A 226      14.902  -5.165   1.851  1.00 95.33           O  
ATOM   1738  OG  SER A 226      15.636  -6.192   6.027  1.00 95.33           O  
ATOM   1739  N   ILE A 227      12.831  -5.105   2.701  1.00 92.34           N  
ATOM   1740  CA  ILE A 227      12.168  -5.282   1.400  1.00 92.34           C  
ATOM   1741  C   ILE A 227      12.402  -4.071   0.495  1.00 92.34           C  
ATOM   1742  CB  ILE A 227      10.665  -5.547   1.589  1.00 92.34           C  
ATOM   1743  O   ILE A 227      12.675  -4.241  -0.693  1.00 92.34           O  
ATOM   1744  CG1 ILE A 227      10.425  -6.859   2.361  1.00 92.34           C  
ATOM   1745  CG2 ILE A 227       9.956  -5.639   0.225  1.00 92.34           C  
ATOM   1746  CD1 ILE A 227       9.052  -6.844   3.028  1.00 92.34           C  
ATOM   1747  N   LYS A 228      12.316  -2.856   1.049  1.00 88.97           N  
ATOM   1748  CA  LYS A 228      12.641  -1.632   0.310  1.00 88.97           C  
ATOM   1749  C   LYS A 228      14.103  -1.622  -0.130  1.00 88.97           C  
ATOM   1750  CB  LYS A 228      12.317  -0.391   1.152  1.00 88.97           C  
ATOM   1751  O   LYS A 228      14.367  -1.263  -1.270  1.00 88.97           O  
ATOM   1752  CG  LYS A 228      10.806  -0.128   1.244  1.00 88.97           C  
ATOM   1753  CD  LYS A 228      10.555   1.187   1.989  1.00 88.97           C  
ATOM   1754  CE  LYS A 228       9.079   1.591   1.923  1.00 88.97           C  
ATOM   1755  NZ  LYS A 228       8.920   3.039   2.202  1.00 88.97           N  
ATOM   1756  N   GLU A 229      15.021  -2.063   0.724  1.00 89.22           N  
ATOM   1757  CA  GLU A 229      16.448  -2.096   0.403  1.00 89.22           C  
ATOM   1758  C   GLU A 229      16.767  -3.116  -0.693  1.00 89.22           C  
ATOM   1759  CB  GLU A 229      17.256  -2.351   1.685  1.00 89.22           C  
ATOM   1760  O   GLU A 229      17.439  -2.780  -1.663  1.00 89.22           O  
ATOM   1761  CG  GLU A 229      18.686  -1.809   1.570  1.00 89.22           C  
ATOM   1762  CD  GLU A 229      18.758  -0.281   1.418  1.00 89.22           C  
ATOM   1763  OE1 GLU A 229      19.877   0.212   1.198  1.00 89.22           O  
ATOM   1764  OE2 GLU A 229      17.715   0.407   1.580  1.00 89.22           O  
ATOM   1765  N   PHE A 230      16.170  -4.313  -0.634  1.00 87.78           N  
ATOM   1766  CA  PHE A 230      16.275  -5.299  -1.714  1.00 87.78           C  
ATOM   1767  C   PHE A 230      15.761  -4.778  -3.059  1.00 87.78           C  
ATOM   1768  CB  PHE A 230      15.486  -6.565  -1.350  1.00 87.78           C  
ATOM   1769  O   PHE A 230      16.264  -5.177  -4.107  1.00 87.78           O  
ATOM   1770  CG  PHE A 230      16.066  -7.417  -0.239  1.00 87.78           C  
ATOM   1771  CD1 PHE A 230      17.440  -7.716  -0.212  1.00 87.78           C  
ATOM   1772  CD2 PHE A 230      15.216  -7.970   0.737  1.00 87.78           C  
ATOM   1773  CE1 PHE A 230      17.958  -8.566   0.775  1.00 87.78           C  
ATOM   1774  CE2 PHE A 230      15.741  -8.794   1.747  1.00 87.78           C  
ATOM   1775  CZ  PHE A 230      17.111  -9.093   1.762  1.00 87.78           C  
ATOM   1776  N   SER A 231      14.756  -3.901  -3.040  1.00 79.68           N  
ATOM   1777  CA  SER A 231      14.219  -3.286  -4.254  1.00 79.68           C  
ATOM   1778  C   SER A 231      15.120  -2.193  -4.834  1.00 79.68           C  
ATOM   1779  CB  SER A 231      12.840  -2.695  -3.966  1.00 79.68           C  
ATOM   1780  O   SER A 231      14.948  -1.867  -6.007  1.00 79.68           O  
ATOM   1781  OG  SER A 231      12.218  -2.312  -5.177  1.00 79.68           O  
ATOM   1782  N   LYS A 232      16.016  -1.600  -4.034  1.00 77.09           N  
ATOM   1783  CA  LYS A 232      16.919  -0.513  -4.447  1.00 77.09           C  
ATOM   1784  C   LYS A 232      18.294  -1.042  -4.838  1.00 77.09           C  
ATOM   1785  CB  LYS A 232      17.081   0.502  -3.313  1.00 77.09           C  
ATOM   1786  O   LYS A 232      18.706  -0.878  -5.975  1.00 77.09           O  
ATOM   1787  CG  LYS A 232      15.810   1.291  -2.987  1.00 77.09           C  
ATOM   1788  CD  LYS A 232      16.115   2.082  -1.719  1.00 77.09           C  
ATOM   1789  CE  LYS A 232      14.876   2.739  -1.138  1.00 77.09           C  
ATOM   1790  NZ  LYS A 232      15.255   3.332   0.157  1.00 77.09           N  
ATOM   1791  N   GLU A 233      18.956  -1.719  -3.904  1.00 71.90           N  
ATOM   1792  CA  GLU A 233      20.355  -2.165  -4.011  1.00 71.90           C  
ATOM   1793  C   GLU A 233      20.468  -3.610  -4.542  1.00 71.90           C  
ATOM   1794  CB  GLU A 233      21.013  -2.033  -2.625  1.00 71.90           C  
ATOM   1795  O   GLU A 233      21.553  -4.174  -4.699  1.00 71.90           O  
ATOM   1796  CG  GLU A 233      21.016  -0.605  -2.041  1.00 71.90           C  
ATOM   1797  CD  GLU A 233      21.858   0.405  -2.838  1.00 71.90           C  
ATOM   1798  OE1 GLU A 233      21.513   1.610  -2.795  1.00 71.90           O  
ATOM   1799  OE2 GLU A 233      22.847  -0.029  -3.472  1.00 71.90           O  
ATOM   1800  N   GLY A 234      19.330  -4.260  -4.807  1.00 77.91           N  
ATOM   1801  CA  GLY A 234      19.274  -5.663  -5.196  1.00 77.91           C  
ATOM   1802  C   GLY A 234      19.537  -6.622  -4.030  1.00 77.91           C  
ATOM   1803  O   GLY A 234      19.423  -6.286  -2.855  1.00 77.91           O  
ATOM   1804  N   LEU A 235      19.858  -7.877  -4.355  1.00 82.18           N  
ATOM   1805  CA  LEU A 235      19.982  -8.965  -3.370  1.00 82.18           C  
ATOM   1806  C   LEU A 235      21.422  -9.214  -2.891  1.00 82.18           C  
ATOM   1807  CB  LEU A 235      19.350 -10.247  -3.945  1.00 82.18           C  
ATOM   1808  O   LEU A 235      21.650 -10.176  -2.154  1.00 82.18           O  
ATOM   1809  CG  LEU A 235      17.863 -10.132  -4.328  1.00 82.18           C  
ATOM   1810  CD1 LEU A 235      17.383 -11.473  -4.888  1.00 82.18           C  
ATOM   1811  CD2 LEU A 235      16.975  -9.758  -3.142  1.00 82.18           C  
ATOM   1812  N   ALA A 236      22.382  -8.404  -3.347  1.00 84.57           N  
ATOM   1813  CA  ALA A 236      23.809  -8.638  -3.132  1.00 84.57           C  
ATOM   1814  C   ALA A 236      24.287  -8.221  -1.733  1.00 84.57           C  
ATOM   1815  CB  ALA A 236      24.589  -7.910  -4.234  1.00 84.57           C  
ATOM   1816  O   ALA A 236      25.171  -8.877  -1.179  1.00 84.57           O  
ATOM   1817  N   ASP A 237      23.710  -7.164  -1.152  1.00 87.18           N  
ATOM   1818  CA  ASP A 237      24.091  -6.710   0.185  1.00 87.18           C  
ATOM   1819  C   ASP A 237      23.591  -7.682   1.265  1.00 87.18           C  
ATOM   1820  CB  ASP A 237      23.642  -5.262   0.441  1.00 87.18           C  
ATOM   1821  O   ASP A 237      22.434  -8.105   1.285  1.00 87.18           O  
ATOM   1822  CG  ASP A 237      24.189  -4.703   1.768  1.00 87.18           C  
ATOM   1823  OD1 ASP A 237      25.042  -5.371   2.407  1.00 87.18           O  
ATOM   1824  OD2 ASP A 237      23.693  -3.655   2.216  1.00 87.18           O  
ATOM   1825  N   ILE A 238      24.479  -8.029   2.194  1.00 94.30           N  
ATOM   1826  CA  ILE A 238      24.209  -8.927   3.315  1.00 94.30           C  
ATOM   1827  C   ILE A 238      23.393  -8.250   4.422  1.00 94.30           C  
ATOM   1828  CB  ILE A 238      25.547  -9.500   3.835  1.00 94.30           C  
ATOM   1829  O   ILE A 238      22.686  -8.936   5.165  1.00 94.30           O  
ATOM   1830  CG1 ILE A 238      25.381 -10.675   4.822  1.00 94.30           C  
ATOM   1831  CG2 ILE A 238      26.424  -8.420   4.498  1.00 94.30           C  
ATOM   1832  CD1 ILE A 238      24.632 -11.880   4.238  1.00 94.30           C  
ATOM   1833  N   ILE A 239      23.465  -6.920   4.556  1.00 95.79           N  
ATOM   1834  CA  ILE A 239      22.818  -6.201   5.663  1.00 95.79           C  
ATOM   1835  C   ILE A 239      21.287  -6.377   5.626  1.00 95.79           C  
ATOM   1836  CB  ILE A 239      23.280  -4.723   5.734  1.00 95.79           C  
ATOM   1837  O   ILE A 239      20.727  -6.804   6.646  1.00 95.79           O  
ATOM   1838  CG1 ILE A 239      24.801  -4.646   5.999  1.00 95.79           C  
ATOM   1839  CG2 ILE A 239      22.491  -3.968   6.824  1.00 95.79           C  
ATOM   1840  CD1 ILE A 239      25.368  -3.223   5.904  1.00 95.79           C  
ATOM   1841  N   PRO A 240      20.586  -6.170   4.491  1.00 94.75           N  
ATOM   1842  CA  PRO A 240      19.143  -6.399   4.408  1.00 94.75           C  
ATOM   1843  C   PRO A 240      18.732  -7.839   4.724  1.00 94.75           C  
ATOM   1844  CB  PRO A 240      18.746  -5.993   2.989  1.00 94.75           C  
ATOM   1845  O   PRO A 240      17.691  -8.040   5.358  1.00 94.75           O  
ATOM   1846  CG  PRO A 240      19.789  -4.949   2.634  1.00 94.75           C  
ATOM   1847  CD  PRO A 240      21.040  -5.542   3.255  1.00 94.75           C  
ATOM   1848  N   TRP A 241      19.561  -8.833   4.375  1.00 96.02           N  
ATOM   1849  CA  TRP A 241      19.346 -10.244   4.726  1.00 96.02           C  
ATOM   1850  C   TRP A 241      19.440 -10.504   6.232  1.00 96.02           C  
ATOM   1851  CB  TRP A 241      20.339 -11.144   3.986  1.00 96.02           C  
ATOM   1852  O   TRP A 241      18.624 -11.238   6.794  1.00 96.02           O  
ATOM   1853  CG  TRP A 241      20.080 -11.307   2.525  1.00 96.02           C  
ATOM   1854  CD1 TRP A 241      20.851 -10.833   1.525  1.00 96.02           C  
ATOM   1855  CD2 TRP A 241      18.986 -12.019   1.876  1.00 96.02           C  
ATOM   1856  CE2 TRP A 241      19.150 -11.905   0.462  1.00 96.02           C  
ATOM   1857  CE3 TRP A 241      17.872 -12.749   2.348  1.00 96.02           C  
ATOM   1858  NE1 TRP A 241      20.303 -11.165   0.304  1.00 96.02           N  
ATOM   1859  CH2 TRP A 241      17.148 -13.204   0.060  1.00 96.02           C  
ATOM   1860  CZ2 TRP A 241      18.250 -12.488  -0.438  1.00 96.02           C  
ATOM   1861  CZ3 TRP A 241      16.961 -13.336   1.449  1.00 96.02           C  
ATOM   1862  N   VAL A 242      20.403  -9.893   6.921  1.00 97.61           N  
ATOM   1863  CA  VAL A 242      20.505 -10.011   8.383  1.00 97.61           C  
ATOM   1864  C   VAL A 242      19.296  -9.357   9.052  1.00 97.61           C  
ATOM   1865  CB  VAL A 242      21.829  -9.412   8.891  1.00 97.61           C  
ATOM   1866  O   VAL A 242      18.668  -9.958   9.929  1.00 97.61           O  
ATOM   1867  CG1 VAL A 242      21.897  -9.380  10.425  1.00 97.61           C  
ATOM   1868  CG2 VAL A 242      23.016 -10.247   8.395  1.00 97.61           C  
ATOM   1869  N   VAL A 243      18.928  -8.152   8.611  1.00 97.70           N  
ATOM   1870  CA  VAL A 243      17.803  -7.405   9.184  1.00 97.70           C  
ATOM   1871  C   VAL A 243      16.473  -8.122   8.944  1.00 97.70           C  
ATOM   1872  CB  VAL A 243      17.787  -5.951   8.676  1.00 97.70           C  
ATOM   1873  O   VAL A 243      15.685  -8.221   9.885  1.00 97.70           O  
ATOM   1874  CG1 VAL A 243      16.563  -5.187   9.199  1.00 97.70           C  
ATOM   1875  CG2 VAL A 243      19.034  -5.199   9.165  1.00 97.70           C  
ATOM   1876  N   ILE A 244      16.236  -8.718   7.767  1.00 96.82           N  
ATOM   1877  CA  ILE A 244      14.973  -9.426   7.500  1.00 96.82           C  
ATOM   1878  C   ILE A 244      14.849 -10.697   8.346  1.00 96.82           C  
ATOM   1879  CB  ILE A 244      14.754  -9.696   5.992  1.00 96.82           C  
ATOM   1880  O   ILE A 244      13.768 -10.997   8.855  1.00 96.82           O  
ATOM   1881  CG1 ILE A 244      13.268  -9.994   5.719  1.00 96.82           C  
ATOM   1882  CG2 ILE A 244      15.638 -10.817   5.436  1.00 96.82           C  
ATOM   1883  CD1 ILE A 244      12.896 -10.002   4.230  1.00 96.82           C  
ATOM   1884  N   VAL A 245      15.950 -11.422   8.577  1.00 98.17           N  
ATOM   1885  CA  VAL A 245      15.958 -12.602   9.457  1.00 98.17           C  
ATOM   1886  C   VAL A 245      15.655 -12.204  10.904  1.00 98.17           C  
ATOM   1887  CB  VAL A 245      17.299 -13.353   9.342  1.00 98.17           C  
ATOM   1888  O   VAL A 245      14.841 -12.856  11.570  1.00 98.17           O  
ATOM   1889  CG1 VAL A 245      17.458 -14.444  10.411  1.00 98.17           C  
ATOM   1890  CG2 VAL A 245      17.405 -14.043   7.975  1.00 98.17           C  
ATOM   1891  N   LEU A 246      16.252 -11.113  11.393  1.00 98.40           N  
ATOM   1892  CA  LEU A 246      15.958 -10.571  12.722  1.00 98.40           C  
ATOM   1893  C   LEU A 246      14.503 -10.100  12.829  1.00 98.40           C  
ATOM   1894  CB  LEU A 246      16.932  -9.423  13.040  1.00 98.40           C  
ATOM   1895  O   LEU A 246      13.819 -10.445  13.794  1.00 98.40           O  
ATOM   1896  CG  LEU A 246      18.385  -9.866  13.284  1.00 98.40           C  
ATOM   1897  CD1 LEU A 246      19.271  -8.628  13.425  1.00 98.40           C  
ATOM   1898  CD2 LEU A 246      18.525 -10.704  14.559  1.00 98.40           C  
ATOM   1899  N   ALA A 247      14.005  -9.390  11.818  1.00 98.29           N  
ATOM   1900  CA  ALA A 247      12.633  -8.906  11.744  1.00 98.29           C  
ATOM   1901  C   ALA A 247      11.612 -10.052  11.794  1.00 98.29           C  
ATOM   1902  CB  ALA A 247      12.494  -8.093  10.456  1.00 98.29           C  
ATOM   1903  O   ALA A 247      10.712 -10.051  12.638  1.00 98.29           O  
ATOM   1904  N   ILE A 248      11.794 -11.086  10.964  1.00 98.13           N  
ATOM   1905  CA  ILE A 248      10.957 -12.294  10.972  1.00 98.13           C  
ATOM   1906  C   ILE A 248      11.017 -12.974  12.342  1.00 98.13           C  
ATOM   1907  CB  ILE A 248      11.382 -13.255   9.837  1.00 98.13           C  
ATOM   1908  O   ILE A 248       9.983 -13.365  12.884  1.00 98.13           O  
ATOM   1909  CG1 ILE A 248      11.003 -12.650   8.465  1.00 98.13           C  
ATOM   1910  CG2 ILE A 248      10.721 -14.642   9.996  1.00 98.13           C  
ATOM   1911  CD1 ILE A 248      11.648 -13.370   7.273  1.00 98.13           C  
ATOM   1912  N   THR A 249      12.204 -13.077  12.944  1.00 98.56           N  
ATOM   1913  CA  THR A 249      12.370 -13.666  14.280  1.00 98.56           C  
ATOM   1914  C   THR A 249      11.576 -12.888  15.333  1.00 98.56           C  
ATOM   1915  CB  THR A 249      13.855 -13.751  14.661  1.00 98.56           C  
ATOM   1916  O   THR A 249      10.840 -13.490  16.118  1.00 98.56           O  
ATOM   1917  CG2 THR A 249      14.068 -14.427  16.016  1.00 98.56           C  
ATOM   1918  OG1 THR A 249      14.534 -14.540  13.715  1.00 98.56           O  
ATOM   1919  N   MET A 250      11.646 -11.554  15.321  1.00 98.52           N  
ATOM   1920  CA  MET A 250      10.876 -10.690  16.222  1.00 98.52           C  
ATOM   1921  C   MET A 250       9.365 -10.843  16.020  1.00 98.52           C  
ATOM   1922  CB  MET A 250      11.284  -9.225  16.026  1.00 98.52           C  
ATOM   1923  O   MET A 250       8.637 -10.998  17.004  1.00 98.52           O  
ATOM   1924  CG  MET A 250      12.685  -8.932  16.565  1.00 98.52           C  
ATOM   1925  SD  MET A 250      13.159  -7.207  16.312  1.00 98.52           S  
ATOM   1926  CE  MET A 250      14.695  -7.147  17.266  1.00 98.52           C  
ATOM   1927  N   ILE A 251       8.893 -10.886  14.769  1.00 97.44           N  
ATOM   1928  CA  ILE A 251       7.478 -11.111  14.436  1.00 97.44           C  
ATOM   1929  C   ILE A 251       7.022 -12.493  14.925  1.00 97.44           C  
ATOM   1930  CB  ILE A 251       7.237 -10.918  12.919  1.00 97.44           C  
ATOM   1931  O   ILE A 251       5.962 -12.614  15.539  1.00 97.44           O  
ATOM   1932  CG1 ILE A 251       7.441  -9.435  12.526  1.00 97.44           C  
ATOM   1933  CG2 ILE A 251       5.816 -11.369  12.520  1.00 97.44           C  
ATOM   1934  CD1 ILE A 251       7.525  -9.196  11.013  1.00 97.44           C  
ATOM   1935  N   VAL A 252       7.824 -13.546  14.738  1.00 97.85           N  
ATOM   1936  CA  VAL A 252       7.504 -14.899  15.225  1.00 97.85           C  
ATOM   1937  C   VAL A 252       7.413 -14.931  16.752  1.00 97.85           C  
ATOM   1938  CB  VAL A 252       8.529 -15.926  14.701  1.00 97.85           C  
ATOM   1939  O   VAL A 252       6.485 -15.535  17.299  1.00 97.85           O  
ATOM   1940  CG1 VAL A 252       8.403 -17.296  15.390  1.00 97.85           C  
ATOM   1941  CG2 VAL A 252       8.330 -16.166  13.199  1.00 97.85           C  
ATOM   1942  N   ILE A 253       8.333 -14.270  17.462  1.00 97.93           N  
ATOM   1943  CA  ILE A 253       8.282 -14.161  18.928  1.00 97.93           C  
ATOM   1944  C   ILE A 253       7.034 -13.378  19.357  1.00 97.93           C  
ATOM   1945  CB  ILE A 253       9.586 -13.543  19.485  1.00 97.93           C  
ATOM   1946  O   ILE A 253       6.319 -13.825  20.255  1.00 97.93           O  
ATOM   1947  CG1 ILE A 253      10.792 -14.475  19.217  1.00 97.93           C  
ATOM   1948  CG2 ILE A 253       9.479 -13.309  21.007  1.00 97.93           C  
ATOM   1949  CD1 ILE A 253      12.149 -13.788  19.418  1.00 97.93           C  
ATOM   1950  N   PHE A 254       6.719 -12.264  18.691  1.00 96.67           N  
ATOM   1951  CA  PHE A 254       5.499 -11.488  18.925  1.00 96.67           C  
ATOM   1952  C   PHE A 254       4.235 -12.343  18.750  1.00 96.67           C  
ATOM   1953  CB  PHE A 254       5.485 -10.279  17.979  1.00 96.67           C  
ATOM   1954  O   PHE A 254       3.368 -12.361  19.629  1.00 96.67           O  
ATOM   1955  CG  PHE A 254       4.166  -9.538  17.959  1.00 96.67           C  
ATOM   1956  CD1 PHE A 254       3.245  -9.745  16.915  1.00 96.67           C  
ATOM   1957  CD2 PHE A 254       3.856  -8.652  19.001  1.00 96.67           C  
ATOM   1958  CE1 PHE A 254       2.017  -9.061  16.917  1.00 96.67           C  
ATOM   1959  CE2 PHE A 254       2.633  -7.961  19.000  1.00 96.67           C  
ATOM   1960  CZ  PHE A 254       1.712  -8.167  17.957  1.00 96.67           C  
ATOM   1961  N   VAL A 255       4.137 -13.114  17.664  1.00 95.89           N  
ATOM   1962  CA  VAL A 255       3.000 -14.010  17.406  1.00 95.89           C  
ATOM   1963  C   VAL A 255       2.896 -15.086  18.489  1.00 95.89           C  
ATOM   1964  CB  VAL A 255       3.099 -14.631  15.999  1.00 95.89           C  
ATOM   1965  O   VAL A 255       1.809 -15.304  19.024  1.00 95.89           O  
ATOM   1966  CG1 VAL A 255       2.055 -15.735  15.771  1.00 95.89           C  
ATOM   1967  CG2 VAL A 255       2.865 -13.568  14.919  1.00 95.89           C  
ATOM   1968  N   LYS A 256       4.011 -15.722  18.876  1.00 96.11           N  
ATOM   1969  CA  LYS A 256       4.031 -16.724  19.958  1.00 96.11           C  
ATOM   1970  C   LYS A 256       3.554 -16.136  21.287  1.00 96.11           C  
ATOM   1971  CB  LYS A 256       5.435 -17.331  20.102  1.00 96.11           C  
ATOM   1972  O   LYS A 256       2.716 -16.751  21.945  1.00 96.11           O  
ATOM   1973  CG  LYS A 256       5.748 -18.343  18.990  1.00 96.11           C  
ATOM   1974  CD  LYS A 256       7.165 -18.911  19.157  1.00 96.11           C  
ATOM   1975  CE  LYS A 256       7.459 -19.950  18.066  1.00 96.11           C  
ATOM   1976  NZ  LYS A 256       8.818 -20.534  18.209  1.00 96.11           N  
ATOM   1977  N   ARG A 257       4.010 -14.929  21.642  1.00 94.94           N  
ATOM   1978  CA  ARG A 257       3.573 -14.214  22.854  1.00 94.94           C  
ATOM   1979  C   ARG A 257       2.072 -13.935  22.842  1.00 94.94           C  
ATOM   1980  CB  ARG A 257       4.359 -12.906  23.017  1.00 94.94           C  
ATOM   1981  O   ARG A 257       1.392 -14.237  23.823  1.00 94.94           O  
ATOM   1982  CG  ARG A 257       5.810 -13.144  23.463  1.00 94.94           C  
ATOM   1983  CD  ARG A 257       6.576 -11.818  23.568  1.00 94.94           C  
ATOM   1984  NE  ARG A 257       6.023 -10.934  24.613  1.00 94.94           N  
ATOM   1985  NH1 ARG A 257       6.908 -11.991  26.449  1.00 94.94           N  
ATOM   1986  NH2 ARG A 257       5.583 -10.209  26.725  1.00 94.94           N  
ATOM   1987  CZ  ARG A 257       6.172 -11.048  25.921  1.00 94.94           C  
ATOM   1988  N   ASN A 258       1.531 -13.443  21.726  1.00 92.14           N  
ATOM   1989  CA  ASN A 258       0.090 -13.206  21.584  1.00 92.14           C  
ATOM   1990  C   ASN A 258      -0.723 -14.510  21.611  1.00 92.14           C  
ATOM   1991  CB  ASN A 258      -0.187 -12.407  20.303  1.00 92.14           C  
ATOM   1992  O   ASN A 258      -1.813 -14.546  22.175  1.00 92.14           O  
ATOM   1993  CG  ASN A 258       0.130 -10.935  20.470  1.00 92.14           C  
ATOM   1994  ND2 ASN A 258       1.293 -10.509  20.059  1.00 92.14           N  
ATOM   1995  OD1 ASN A 258      -0.652 -10.163  20.998  1.00 92.14           O  
ATOM   1996  N   LEU A 259      -0.199 -15.611  21.064  1.00 93.34           N  
ATOM   1997  CA  LEU A 259      -0.858 -16.916  21.155  1.00 93.34           C  
ATOM   1998  C   LEU A 259      -0.911 -17.454  22.588  1.00 93.34           C  
ATOM   1999  CB  LEU A 259      -0.169 -17.930  20.228  1.00 93.34           C  
ATOM   2000  O   LEU A 259      -1.902 -18.102  22.928  1.00 93.34           O  
ATOM   2001  CG  LEU A 259      -0.499 -17.746  18.740  1.00 93.34           C  
ATOM   2002  CD1 LEU A 259       0.387 -18.668  17.905  1.00 93.34           C  
ATOM   2003  CD2 LEU A 259      -1.963 -18.085  18.429  1.00 93.34           C  
ATOM   2004  N   SER A 260       0.103 -17.180  23.414  1.00 90.81           N  
ATOM   2005  CA  SER A 260       0.125 -17.558  24.834  1.00 90.81           C  
ATOM   2006  C   SER A 260      -0.616 -16.585  25.758  1.00 90.81           C  
ATOM   2007  CB  SER A 260       1.569 -17.734  25.318  1.00 90.81           C  
ATOM   2008  O   SER A 260      -1.004 -16.978  26.854  1.00 90.81           O  
ATOM   2009  OG  SER A 260       2.366 -16.586  25.088  1.00 90.81           O  
ATOM   2010  N   SER A 261      -0.824 -15.333  25.339  1.00 87.13           N  
ATOM   2011  CA  SER A 261      -1.459 -14.305  26.171  1.00 87.13           C  
ATOM   2012  C   SER A 261      -2.968 -14.528  26.314  1.00 87.13           C  
ATOM   2013  CB  SER A 261      -1.169 -12.899  25.632  1.00 87.13           C  
ATOM   2014  O   SER A 261      -3.662 -14.911  25.366  1.00 87.13           O  
ATOM   2015  OG  SER A 261      -1.690 -11.943  26.538  1.00 87.13           O  
ATOM   2016  N   SER A 262      -3.495 -14.252  27.508  1.00 81.65           N  
ATOM   2017  CA  SER A 262      -4.937 -14.171  27.768  1.00 81.65           C  
ATOM   2018  C   SER A 262      -5.563 -12.884  27.215  1.00 81.65           C  
ATOM   2019  CB  SER A 262      -5.191 -14.283  29.275  1.00 81.65           C  
ATOM   2020  O   SER A 262      -6.739 -12.893  26.854  1.00 81.65           O  
ATOM   2021  OG  SER A 262      -4.400 -13.353  29.992  1.00 81.65           O  
ATOM   2022  N   ASP A 263      -4.777 -11.808  27.106  1.00 79.64           N  
ATOM   2023  CA  ASP A 263      -5.161 -10.517  26.521  1.00 79.64           C  
ATOM   2024  C   ASP A 263      -4.111 -10.100  25.474  1.00 79.64           C  
ATOM   2025  CB  ASP A 263      -5.359  -9.458  27.623  1.00 79.64           C  
ATOM   2026  O   ASP A 263      -3.188  -9.338  25.772  1.00 79.64           O  
ATOM   2027  CG  ASP A 263      -5.928  -8.143  27.060  1.00 79.64           C  
ATOM   2028  OD1 ASP A 263      -6.802  -8.243  26.163  1.00 79.64           O  
ATOM   2029  OD2 ASP A 263      -5.520  -7.056  27.542  1.00 79.64           O  
ATOM   2030  N   PRO A 264      -4.144 -10.691  24.267  1.00 86.72           N  
ATOM   2031  CA  PRO A 264      -3.164 -10.386  23.236  1.00 86.72           C  
ATOM   2032  C   PRO A 264      -3.352  -8.966  22.693  1.00 86.72           C  
ATOM   2033  CB  PRO A 264      -3.380 -11.447  22.161  1.00 86.72           C  
ATOM   2034  O   PRO A 264      -4.478  -8.551  22.412  1.00 86.72           O  
ATOM   2035  CG  PRO A 264      -4.855 -11.816  22.293  1.00 86.72           C  
ATOM   2036  CD  PRO A 264      -5.098 -11.687  23.796  1.00 86.72           C  
ATOM   2037  N   MET A 265      -2.237  -8.264  22.465  1.00 85.28           N  
ATOM   2038  CA  MET A 265      -2.215  -6.972  21.770  1.00 85.28           C  
ATOM   2039  C   MET A 265      -2.844  -7.102  20.381  1.00 85.28           C  
ATOM   2040  CB  MET A 265      -0.762  -6.480  21.664  1.00 85.28           C  
ATOM   2041  O   MET A 265      -3.672  -6.283  20.001  1.00 85.28           O  
ATOM   2042  CG  MET A 265      -0.656  -5.034  21.169  1.00 85.28           C  
ATOM   2043  SD  MET A 265       1.056  -4.439  21.097  1.00 85.28           S  
ATOM   2044  CE  MET A 265       1.459  -4.734  19.357  1.00 85.28           C  
ATOM   2045  N   LEU A 266      -2.513  -8.182  19.667  1.00 88.53           N  
ATOM   2046  CA  LEU A 266      -3.136  -8.548  18.404  1.00 88.53           C  
ATOM   2047  C   LEU A 266      -3.708  -9.962  18.493  1.00 88.53           C  
ATOM   2048  CB  LEU A 266      -2.110  -8.396  17.268  1.00 88.53           C  
ATOM   2049  O   LEU A 266      -2.981 -10.934  18.701  1.00 88.53           O  
ATOM   2050  CG  LEU A 266      -2.721  -8.665  15.884  1.00 88.53           C  
ATOM   2051  CD1 LEU A 266      -3.687  -7.554  15.464  1.00 88.53           C  
ATOM   2052  CD2 LEU A 266      -1.620  -8.809  14.838  1.00 88.53           C  
ATOM   2053  N   ASP A 267      -5.020 -10.096  18.293  1.00 87.41           N  
ATOM   2054  CA  ASP A 267      -5.695 -11.395  18.347  1.00 87.41           C  
ATOM   2055  C   ASP A 267      -5.461 -12.202  17.063  1.00 87.41           C  
ATOM   2056  CB  ASP A 267      -7.179 -11.241  18.706  1.00 87.41           C  
ATOM   2057  O   ASP A 267      -6.331 -12.344  16.205  1.00 87.41           O  
ATOM   2058  CG  ASP A 267      -7.822 -12.572  19.127  1.00 87.41           C  
ATOM   2059  OD1 ASP A 267      -7.179 -13.641  19.008  1.00 87.41           O  
ATOM   2060  OD2 ASP A 267      -8.947 -12.490  19.680  1.00 87.41           O  
ATOM   2061  N   VAL A 268      -4.262 -12.769  16.946  1.00 90.12           N  
ATOM   2062  CA  VAL A 268      -3.839 -13.608  15.814  1.00 90.12           C  
ATOM   2063  C   VAL A 268      -4.696 -14.870  15.647  1.00 90.12           C  
ATOM   2064  CB  VAL A 268      -2.351 -13.985  15.941  1.00 90.12           C  
ATOM   2065  O   VAL A 268      -4.651 -15.525  14.608  1.00 90.12           O  
ATOM   2066  CG1 VAL A 268      -1.449 -12.749  15.876  1.00 90.12           C  
ATOM   2067  CG2 VAL A 268      -2.050 -14.733  17.244  1.00 90.12           C  
ATOM   2068  N   ARG A 269      -5.530 -15.225  16.635  1.00 90.53           N  
ATOM   2069  CA  ARG A 269      -6.463 -16.355  16.519  1.00 90.53           C  
ATOM   2070  C   ARG A 269      -7.616 -16.041  15.562  1.00 90.53           C  
ATOM   2071  CB  ARG A 269      -6.980 -16.777  17.903  1.00 90.53           C  
ATOM   2072  O   ARG A 269      -8.262 -16.982  15.102  1.00 90.53           O  
ATOM   2073  CG  ARG A 269      -5.856 -17.118  18.899  1.00 90.53           C  
ATOM   2074  CD  ARG A 269      -6.446 -17.373  20.290  1.00 90.53           C  
ATOM   2075  NE  ARG A 269      -5.408 -17.675  21.300  1.00 90.53           N  
ATOM   2076  NH1 ARG A 269      -6.766 -17.530  23.146  1.00 90.53           N  
ATOM   2077  NH2 ARG A 269      -4.603 -17.909  23.430  1.00 90.53           N  
ATOM   2078  CZ  ARG A 269      -5.591 -17.707  22.611  1.00 90.53           C  
ATOM   2079  N   LEU A 270      -7.843 -14.770  15.207  1.00 89.07           N  
ATOM   2080  CA  LEU A 270      -8.801 -14.373  14.169  1.00 89.07           C  
ATOM   2081  C   LEU A 270      -8.485 -15.022  12.812  1.00 89.07           C  
ATOM   2082  CB  LEU A 270      -8.848 -12.837  14.054  1.00 89.07           C  
ATOM   2083  O   LEU A 270      -9.415 -15.431  12.122  1.00 89.07           O  
ATOM   2084  CG  LEU A 270      -9.463 -12.113  15.269  1.00 89.07           C  
ATOM   2085  CD1 LEU A 270      -9.318 -10.600  15.107  1.00 89.07           C  
ATOM   2086  CD2 LEU A 270     -10.954 -12.425  15.443  1.00 89.07           C  
ATOM   2087  N   PHE A 271      -7.208 -15.271  12.495  1.00 92.14           N  
ATOM   2088  CA  PHE A 271      -6.786 -15.993  11.284  1.00 92.14           C  
ATOM   2089  C   PHE A 271      -7.227 -17.469  11.239  1.00 92.14           C  
ATOM   2090  CB  PHE A 271      -5.262 -15.898  11.140  1.00 92.14           C  
ATOM   2091  O   PHE A 271      -7.163 -18.113  10.191  1.00 92.14           O  
ATOM   2092  CG  PHE A 271      -4.752 -14.522  10.761  1.00 92.14           C  
ATOM   2093  CD1 PHE A 271      -4.772 -14.124   9.412  1.00 92.14           C  
ATOM   2094  CD2 PHE A 271      -4.223 -13.654  11.736  1.00 92.14           C  
ATOM   2095  CE1 PHE A 271      -4.239 -12.879   9.038  1.00 92.14           C  
ATOM   2096  CE2 PHE A 271      -3.699 -12.405  11.363  1.00 92.14           C  
ATOM   2097  CZ  PHE A 271      -3.692 -12.027  10.010  1.00 92.14           C  
ATOM   2098  N   LYS A 272      -7.724 -18.045  12.345  1.00 91.43           N  
ATOM   2099  CA  LYS A 272      -8.373 -19.369  12.301  1.00 91.43           C  
ATOM   2100  C   LYS A 272      -9.723 -19.321  11.581  1.00 91.43           C  
ATOM   2101  CB  LYS A 272      -8.541 -19.958  13.708  1.00 91.43           C  
ATOM   2102  O   LYS A 272     -10.203 -20.350  11.102  1.00 91.43           O  
ATOM   2103  CG  LYS A 272      -7.196 -20.288  14.369  1.00 91.43           C  
ATOM   2104  CD  LYS A 272      -7.417 -21.009  15.705  1.00 91.43           C  
ATOM   2105  CE  LYS A 272      -6.070 -21.434  16.300  1.00 91.43           C  
ATOM   2106  NZ  LYS A 272      -6.237 -22.245  17.533  1.00 91.43           N  
ATOM   2107  N   LYS A 273     -10.359 -18.148  11.506  1.00 91.03           N  
ATOM   2108  CA  LYS A 273     -11.607 -17.956  10.769  1.00 91.03           C  
ATOM   2109  C   LYS A 273     -11.289 -17.778   9.289  1.00 91.03           C  
ATOM   2110  CB  LYS A 273     -12.367 -16.741  11.309  1.00 91.03           C  
ATOM   2111  O   LYS A 273     -10.725 -16.767   8.887  1.00 91.03           O  
ATOM   2112  CG  LYS A 273     -12.797 -16.889  12.777  1.00 91.03           C  
ATOM   2113  CD  LYS A 273     -13.584 -15.631  13.142  1.00 91.03           C  
ATOM   2114  CE  LYS A 273     -14.362 -15.736  14.451  1.00 91.03           C  
ATOM   2115  NZ  LYS A 273     -15.422 -14.700  14.455  1.00 91.03           N  
ATOM   2116  N   ARG A 274     -11.710 -18.739   8.462  1.00 92.08           N  
ATOM   2117  CA  ARG A 274     -11.412 -18.744   7.018  1.00 92.08           C  
ATOM   2118  C   ARG A 274     -11.845 -17.465   6.290  1.00 92.08           C  
ATOM   2119  CB  ARG A 274     -12.053 -19.957   6.332  1.00 92.08           C  
ATOM   2120  O   ARG A 274     -11.139 -17.026   5.396  1.00 92.08           O  
ATOM   2121  CG  ARG A 274     -11.527 -21.311   6.821  1.00 92.08           C  
ATOM   2122  CD  ARG A 274     -12.136 -22.426   5.962  1.00 92.08           C  
ATOM   2123  NE  ARG A 274     -11.580 -23.748   6.309  1.00 92.08           N  
ATOM   2124  NH1 ARG A 274     -12.789 -24.975   4.790  1.00 92.08           N  
ATOM   2125  NH2 ARG A 274     -11.307 -26.003   6.104  1.00 92.08           N  
ATOM   2126  CZ  ARG A 274     -11.895 -24.899   5.738  1.00 92.08           C  
ATOM   2127  N   SER A 275     -12.966 -16.858   6.683  1.00 89.62           N  
ATOM   2128  CA  SER A 275     -13.471 -15.592   6.129  1.00 89.62           C  
ATOM   2129  C   SER A 275     -12.575 -14.395   6.452  1.00 89.62           C  
ATOM   2130  CB  SER A 275     -14.895 -15.327   6.644  1.00 89.62           C  
ATOM   2131  O   SER A 275     -12.351 -13.567   5.575  1.00 89.62           O  
ATOM   2132  OG  SER A 275     -15.053 -15.804   7.974  1.00 89.62           O  
ATOM   2133  N   PHE A 276     -12.029 -14.329   7.672  1.00 91.77           N  
ATOM   2134  CA  PHE A 276     -11.055 -13.305   8.055  1.00 91.77           C  
ATOM   2135  C   PHE A 276      -9.784 -13.449   7.214  1.00 91.77           C  
ATOM   2136  CB  PHE A 276     -10.767 -13.409   9.560  1.00 91.77           C  
ATOM   2137  O   PHE A 276      -9.386 -12.500   6.550  1.00 91.77           O  
ATOM   2138  CG  PHE A 276      -9.830 -12.342  10.090  1.00 91.77           C  
ATOM   2139  CD1 PHE A 276      -8.435 -12.533  10.039  1.00 91.77           C  
ATOM   2140  CD2 PHE A 276     -10.352 -11.152  10.631  1.00 91.77           C  
ATOM   2141  CE1 PHE A 276      -7.569 -11.539  10.525  1.00 91.77           C  
ATOM   2142  CE2 PHE A 276      -9.483 -10.164  11.124  1.00 91.77           C  
ATOM   2143  CZ  PHE A 276      -8.092 -10.351  11.062  1.00 91.77           C  
ATOM   2144  N   SER A 277      -9.223 -14.662   7.146  1.00 94.69           N  
ATOM   2145  CA  SER A 277      -8.014 -14.937   6.358  1.00 94.69           C  
ATOM   2146  C   SER A 277      -8.208 -14.688   4.863  1.00 94.69           C  
ATOM   2147  CB  SER A 277      -7.541 -16.372   6.583  1.00 94.69           C  
ATOM   2148  O   SER A 277      -7.311 -14.171   4.208  1.00 94.69           O  
ATOM   2149  OG  SER A 277      -7.390 -16.550   7.974  1.00 94.69           O  
ATOM   2150  N   ALA A 278      -9.382 -15.014   4.313  1.00 94.96           N  
ATOM   2151  CA  ALA A 278      -9.709 -14.704   2.923  1.00 94.96           C  
ATOM   2152  C   ALA A 278      -9.704 -13.193   2.662  1.00 94.96           C  
ATOM   2153  CB  ALA A 278     -11.079 -15.298   2.581  1.00 94.96           C  
ATOM   2154  O   ALA A 278      -9.137 -12.753   1.667  1.00 94.96           O  
ATOM   2155  N   GLY A 279     -10.302 -12.406   3.564  1.00 94.66           N  
ATOM   2156  CA  GLY A 279     -10.306 -10.950   3.465  1.00 94.66           C  
ATOM   2157  C   GLY A 279      -8.902 -10.354   3.564  1.00 94.66           C  
ATOM   2158  O   GLY A 279      -8.539  -9.530   2.733  1.00 94.66           O  
ATOM   2159  N   THR A 280      -8.080 -10.808   4.515  1.00 95.28           N  
ATOM   2160  CA  THR A 280      -6.705 -10.301   4.680  1.00 95.28           C  
ATOM   2161  C   THR A 280      -5.796 -10.679   3.511  1.00 95.28           C  
ATOM   2162  CB  THR A 280      -6.073 -10.785   5.994  1.00 95.28           C  
ATOM   2163  O   THR A 280      -5.004  -9.856   3.067  1.00 95.28           O  
ATOM   2164  CG2 THR A 280      -6.807 -10.237   7.215  1.00 95.28           C  
ATOM   2165  OG1 THR A 280      -6.088 -12.192   6.086  1.00 95.28           O  
ATOM   2166  N   ILE A 281      -5.927 -11.900   2.974  1.00 96.22           N  
ATOM   2167  CA  ILE A 281      -5.193 -12.328   1.771  1.00 96.22           C  
ATOM   2168  C   ILE A 281      -5.619 -11.484   0.568  1.00 96.22           C  
ATOM   2169  CB  ILE A 281      -5.402 -13.839   1.508  1.00 96.22           C  
ATOM   2170  O   ILE A 281      -4.764 -11.037  -0.189  1.00 96.22           O  
ATOM   2171  CG1 ILE A 281      -4.647 -14.671   2.570  1.00 96.22           C  
ATOM   2172  CG2 ILE A 281      -4.935 -14.251   0.097  1.00 96.22           C  
ATOM   2173  CD1 ILE A 281      -5.069 -16.146   2.606  1.00 96.22           C  
ATOM   2174  N   ALA A 282      -6.922 -11.239   0.401  1.00 95.70           N  
ATOM   2175  CA  ALA A 282      -7.423 -10.382  -0.667  1.00 95.70           C  
ATOM   2176  C   ALA A 282      -6.881  -8.949  -0.552  1.00 95.70           C  
ATOM   2177  CB  ALA A 282      -8.952 -10.405  -0.652  1.00 95.70           C  
ATOM   2178  O   ALA A 282      -6.425  -8.408  -1.555  1.00 95.70           O  
ATOM   2179  N   ALA A 283      -6.875  -8.369   0.653  1.00 94.27           N  
ATOM   2180  CA  ALA A 283      -6.308  -7.048   0.925  1.00 94.27           C  
ATOM   2181  C   ALA A 283      -4.831  -6.960   0.520  1.00 94.27           C  
ATOM   2182  CB  ALA A 283      -6.527  -6.719   2.408  1.00 94.27           C  
ATOM   2183  O   ALA A 283      -4.466  -6.117  -0.299  1.00 94.27           O  
ATOM   2184  N   PHE A 284      -4.012  -7.886   1.026  1.00 95.66           N  
ATOM   2185  CA  PHE A 284      -2.581  -7.941   0.730  1.00 95.66           C  
ATOM   2186  C   PHE A 284      -2.310  -8.116  -0.766  1.00 95.66           C  
ATOM   2187  CB  PHE A 284      -1.950  -9.075   1.553  1.00 95.66           C  
ATOM   2188  O   PHE A 284      -1.575  -7.336  -1.362  1.00 95.66           O  
ATOM   2189  CG  PHE A 284      -0.481  -9.299   1.264  1.00 95.66           C  
ATOM   2190  CD1 PHE A 284      -0.090 -10.308   0.368  1.00 95.66           C  
ATOM   2191  CD2 PHE A 284       0.497  -8.478   1.853  1.00 95.66           C  
ATOM   2192  CE1 PHE A 284       1.264 -10.488   0.039  1.00 95.66           C  
ATOM   2193  CE2 PHE A 284       1.854  -8.667   1.530  1.00 95.66           C  
ATOM   2194  CZ  PHE A 284       2.238  -9.665   0.622  1.00 95.66           C  
ATOM   2195  N   MET A 285      -2.934  -9.112  -1.397  1.00 94.75           N  
ATOM   2196  CA  MET A 285      -2.627  -9.473  -2.782  1.00 94.75           C  
ATOM   2197  C   MET A 285      -3.188  -8.486  -3.808  1.00 94.75           C  
ATOM   2198  CB  MET A 285      -3.153 -10.875  -3.072  1.00 94.75           C  
ATOM   2199  O   MET A 285      -2.591  -8.306  -4.865  1.00 94.75           O  
ATOM   2200  CG  MET A 285      -2.413 -11.959  -2.278  1.00 94.75           C  
ATOM   2201  SD  MET A 285      -0.624 -12.123  -2.565  1.00 94.75           S  
ATOM   2202  CE  MET A 285      -0.484 -12.524  -4.321  1.00 94.75           C  
ATOM   2203  N   THR A 286      -4.312  -7.829  -3.509  1.00 92.28           N  
ATOM   2204  CA  THR A 286      -4.848  -6.785  -4.396  1.00 92.28           C  
ATOM   2205  C   THR A 286      -3.948  -5.554  -4.370  1.00 92.28           C  
ATOM   2206  CB  THR A 286      -6.283  -6.396  -4.029  1.00 92.28           C  
ATOM   2207  O   THR A 286      -3.614  -5.045  -5.436  1.00 92.28           O  
ATOM   2208  CG2 THR A 286      -6.922  -5.439  -5.031  1.00 92.28           C  
ATOM   2209  OG1 THR A 286      -7.102  -7.543  -3.978  1.00 92.28           O  
ATOM   2210  N   MET A 287      -3.491  -5.122  -3.184  1.00 91.10           N  
ATOM   2211  CA  MET A 287      -2.528  -4.016  -3.068  1.00 91.10           C  
ATOM   2212  C   MET A 287      -1.166  -4.372  -3.663  1.00 91.10           C  
ATOM   2213  CB  MET A 287      -2.379  -3.578  -1.605  1.00 91.10           C  
ATOM   2214  O   MET A 287      -0.582  -3.556  -4.368  1.00 91.10           O  
ATOM   2215  CG  MET A 287      -3.604  -2.793  -1.132  1.00 91.10           C  
ATOM   2216  SD  MET A 287      -3.956  -1.268  -2.036  1.00 91.10           S  
ATOM   2217  CE  MET A 287      -5.447  -0.733  -1.165  1.00 91.10           C  
ATOM   2218  N   PHE A 288      -0.709  -5.615  -3.478  1.00 92.86           N  
ATOM   2219  CA  PHE A 288       0.475  -6.155  -4.150  1.00 92.86           C  
ATOM   2220  C   PHE A 288       0.406  -5.957  -5.658  1.00 92.86           C  
ATOM   2221  CB  PHE A 288       0.646  -7.632  -3.759  1.00 92.86           C  
ATOM   2222  O   PHE A 288       1.286  -5.337  -6.241  1.00 92.86           O  
ATOM   2223  CG  PHE A 288       1.803  -8.354  -4.418  1.00 92.86           C  
ATOM   2224  CD1 PHE A 288       1.682  -8.853  -5.730  1.00 92.86           C  
ATOM   2225  CD2 PHE A 288       2.999  -8.547  -3.709  1.00 92.86           C  
ATOM   2226  CE1 PHE A 288       2.768  -9.499  -6.342  1.00 92.86           C  
ATOM   2227  CE2 PHE A 288       4.087  -9.194  -4.321  1.00 92.86           C  
ATOM   2228  CZ  PHE A 288       3.974  -9.661  -5.642  1.00 92.86           C  
ATOM   2229  N   ALA A 289      -0.660  -6.428  -6.297  1.00 89.46           N  
ATOM   2230  CA  ALA A 289      -0.760  -6.359  -7.745  1.00 89.46           C  
ATOM   2231  C   ALA A 289      -0.965  -4.913  -8.244  1.00 89.46           C  
ATOM   2232  CB  ALA A 289      -1.876  -7.325  -8.146  1.00 89.46           C  
ATOM   2233  O   ALA A 289      -0.400  -4.516  -9.263  1.00 89.46           O  
ATOM   2234  N   MET A 290      -1.739  -4.111  -7.506  1.00 86.44           N  
ATOM   2235  CA  MET A 290      -1.980  -2.699  -7.809  1.00 86.44           C  
ATOM   2236  C   MET A 290      -0.696  -1.872  -7.775  1.00 86.44           C  
ATOM   2237  CB  MET A 290      -3.017  -2.138  -6.823  1.00 86.44           C  
ATOM   2238  O   MET A 290      -0.433  -1.136  -8.723  1.00 86.44           O  
ATOM   2239  CG  MET A 290      -2.952  -0.614  -6.696  1.00 86.44           C  
ATOM   2240  SD  MET A 290      -4.203   0.094  -5.613  1.00 86.44           S  
ATOM   2241  CE  MET A 290      -3.095   1.098  -4.590  1.00 86.44           C  
ATOM   2242  N   ALA A 291       0.084  -1.957  -6.696  1.00 88.16           N  
ATOM   2243  CA  ALA A 291       1.252  -1.102  -6.521  1.00 88.16           C  
ATOM   2244  C   ALA A 291       2.292  -1.346  -7.619  1.00 88.16           C  
ATOM   2245  CB  ALA A 291       1.820  -1.347  -5.129  1.00 88.16           C  
ATOM   2246  O   ALA A 291       2.874  -0.398  -8.143  1.00 88.16           O  
ATOM   2247  N   SER A 292       2.451  -2.604  -8.036  1.00 88.52           N  
ATOM   2248  CA  SER A 292       3.296  -2.975  -9.171  1.00 88.52           C  
ATOM   2249  C   SER A 292       2.806  -2.373 -10.484  1.00 88.52           C  
ATOM   2250  CB  SER A 292       3.311  -4.489  -9.344  1.00 88.52           C  
ATOM   2251  O   SER A 292       3.600  -1.803 -11.225  1.00 88.52           O  
ATOM   2252  OG  SER A 292       3.492  -5.123  -8.104  1.00 88.52           O  
ATOM   2253  N   VAL A 293       1.503  -2.477 -10.777  1.00 91.33           N  
ATOM   2254  CA  VAL A 293       0.933  -1.903 -12.005  1.00 91.33           C  
ATOM   2255  C   VAL A 293       1.064  -0.387 -12.005  1.00 91.33           C  
ATOM   2256  CB  VAL A 293      -0.529  -2.336 -12.219  1.00 91.33           C  
ATOM   2257  O   VAL A 293       1.461   0.167 -13.021  1.00 91.33           O  
ATOM   2258  CG1 VAL A 293      -1.236  -1.555 -13.336  1.00 91.33           C  
ATOM   2259  CG2 VAL A 293      -0.564  -3.811 -12.626  1.00 91.33           C  
ATOM   2260  N   LEU A 294       0.789   0.286 -10.886  1.00 89.06           N  
ATOM   2261  CA  LEU A 294       0.932   1.739 -10.783  1.00 89.06           C  
ATOM   2262  C   LEU A 294       2.379   2.192 -10.992  1.00 89.06           C  
ATOM   2263  CB  LEU A 294       0.412   2.218  -9.418  1.00 89.06           C  
ATOM   2264  O   LEU A 294       2.610   3.146 -11.733  1.00 89.06           O  
ATOM   2265  CG  LEU A 294      -1.120   2.284  -9.317  1.00 89.06           C  
ATOM   2266  CD1 LEU A 294      -1.512   2.622  -7.879  1.00 89.06           C  
ATOM   2267  CD2 LEU A 294      -1.705   3.361 -10.238  1.00 89.06           C  
ATOM   2268  N   LEU A 295       3.347   1.501 -10.383  1.00 88.01           N  
ATOM   2269  CA  LEU A 295       4.766   1.798 -10.570  1.00 88.01           C  
ATOM   2270  C   LEU A 295       5.176   1.658 -12.040  1.00 88.01           C  
ATOM   2271  CB  LEU A 295       5.591   0.867  -9.667  1.00 88.01           C  
ATOM   2272  O   LEU A 295       5.707   2.601 -12.627  1.00 88.01           O  
ATOM   2273  CG  LEU A 295       7.113   0.995  -9.873  1.00 88.01           C  
ATOM   2274  CD1 LEU A 295       7.631   2.382  -9.485  1.00 88.01           C  
ATOM   2275  CD2 LEU A 295       7.810  -0.036  -9.001  1.00 88.01           C  
ATOM   2276  N   LEU A 296       4.908   0.496 -12.638  1.00 91.74           N  
ATOM   2277  CA  LEU A 296       5.347   0.189 -13.998  1.00 91.74           C  
ATOM   2278  C   LEU A 296       4.592   1.017 -15.044  1.00 91.74           C  
ATOM   2279  CB  LEU A 296       5.195  -1.317 -14.253  1.00 91.74           C  
ATOM   2280  O   LEU A 296       5.210   1.516 -15.980  1.00 91.74           O  
ATOM   2281  CG  LEU A 296       6.085  -2.220 -13.381  1.00 91.74           C  
ATOM   2282  CD1 LEU A 296       5.748  -3.690 -13.635  1.00 91.74           C  
ATOM   2283  CD2 LEU A 296       7.572  -2.012 -13.661  1.00 91.74           C  
ATOM   2284  N   ALA A 297       3.289   1.253 -14.861  1.00 92.64           N  
ATOM   2285  CA  ALA A 297       2.508   2.125 -15.737  1.00 92.64           C  
ATOM   2286  C   ALA A 297       2.980   3.582 -15.656  1.00 92.64           C  
ATOM   2287  CB  ALA A 297       1.018   2.011 -15.395  1.00 92.64           C  
ATOM   2288  O   ALA A 297       3.064   4.248 -16.684  1.00 92.64           O  
ATOM   2289  N   SER A 298       3.326   4.075 -14.461  1.00 88.98           N  
ATOM   2290  CA  SER A 298       3.889   5.419 -14.291  1.00 88.98           C  
ATOM   2291  C   SER A 298       5.218   5.574 -15.030  1.00 88.98           C  
ATOM   2292  CB  SER A 298       4.091   5.714 -12.804  1.00 88.98           C  
ATOM   2293  O   SER A 298       5.412   6.552 -15.752  1.00 88.98           O  
ATOM   2294  OG  SER A 298       4.580   7.029 -12.630  1.00 88.98           O  
ATOM   2295  N   GLN A 299       6.116   4.593 -14.899  1.00 88.71           N  
ATOM   2296  CA  GLN A 299       7.387   4.582 -15.625  1.00 88.71           C  
ATOM   2297  C   GLN A 299       7.173   4.473 -17.139  1.00 88.71           C  
ATOM   2298  CB  GLN A 299       8.251   3.424 -15.119  1.00 88.71           C  
ATOM   2299  O   GLN A 299       7.790   5.218 -17.894  1.00 88.71           O  
ATOM   2300  CG  GLN A 299       8.835   3.690 -13.725  1.00 88.71           C  
ATOM   2301  CD  GLN A 299       9.719   2.545 -13.239  1.00 88.71           C  
ATOM   2302  NE2 GLN A 299      10.534   2.768 -12.232  1.00 88.71           N  
ATOM   2303  OE1 GLN A 299       9.700   1.433 -13.740  1.00 88.71           O  
ATOM   2304  N   TRP A 300       6.252   3.617 -17.586  1.00 92.65           N  
ATOM   2305  CA  TRP A 300       5.913   3.468 -19.001  1.00 92.65           C  
ATOM   2306  C   TRP A 300       5.391   4.779 -19.604  1.00 92.65           C  
ATOM   2307  CB  TRP A 300       4.914   2.313 -19.155  1.00 92.65           C  
ATOM   2308  O   TRP A 300       5.893   5.228 -20.628  1.00 92.65           O  
ATOM   2309  CG  TRP A 300       4.586   1.958 -20.568  1.00 92.65           C  
ATOM   2310  CD1 TRP A 300       5.218   1.035 -21.330  1.00 92.65           C  
ATOM   2311  CD2 TRP A 300       3.550   2.535 -21.414  1.00 92.65           C  
ATOM   2312  CE2 TRP A 300       3.648   1.943 -22.706  1.00 92.65           C  
ATOM   2313  CE3 TRP A 300       2.543   3.505 -21.216  1.00 92.65           C  
ATOM   2314  NE1 TRP A 300       4.650   1.004 -22.589  1.00 92.65           N  
ATOM   2315  CH2 TRP A 300       1.832   3.303 -23.540  1.00 92.65           C  
ATOM   2316  CZ2 TRP A 300       2.819   2.329 -23.762  1.00 92.65           C  
ATOM   2317  CZ3 TRP A 300       1.684   3.879 -22.266  1.00 92.65           C  
ATOM   2318  N   LEU A 301       4.462   5.460 -18.929  1.00 91.10           N  
ATOM   2319  CA  LEU A 301       3.924   6.748 -19.381  1.00 91.10           C  
ATOM   2320  C   LEU A 301       4.996   7.848 -19.455  1.00 91.10           C  
ATOM   2321  CB  LEU A 301       2.798   7.176 -18.422  1.00 91.10           C  
ATOM   2322  O   LEU A 301       4.951   8.695 -20.341  1.00 91.10           O  
ATOM   2323  CG  LEU A 301       1.492   6.379 -18.582  1.00 91.10           C  
ATOM   2324  CD1 LEU A 301       0.580   6.646 -17.386  1.00 91.10           C  
ATOM   2325  CD2 LEU A 301       0.733   6.760 -19.854  1.00 91.10           C  
ATOM   2326  N   GLN A 302       5.952   7.864 -18.528  1.00 85.86           N  
ATOM   2327  CA  GLN A 302       6.986   8.903 -18.503  1.00 85.86           C  
ATOM   2328  C   GLN A 302       8.126   8.636 -19.485  1.00 85.86           C  
ATOM   2329  CB  GLN A 302       7.529   9.056 -17.080  1.00 85.86           C  
ATOM   2330  O   GLN A 302       8.675   9.577 -20.049  1.00 85.86           O  
ATOM   2331  CG  GLN A 302       6.482   9.689 -16.160  1.00 85.86           C  
ATOM   2332  CD  GLN A 302       7.004   9.825 -14.742  1.00 85.86           C  
ATOM   2333  NE2 GLN A 302       6.498   9.065 -13.798  1.00 85.86           N  
ATOM   2334  OE1 GLN A 302       7.870  10.627 -14.443  1.00 85.86           O  
ATOM   2335  N   VAL A 303       8.495   7.368 -19.681  1.00 86.80           N  
ATOM   2336  CA  VAL A 303       9.681   7.000 -20.463  1.00 86.80           C  
ATOM   2337  C   VAL A 303       9.334   6.596 -21.891  1.00 86.80           C  
ATOM   2338  CB  VAL A 303      10.492   5.905 -19.750  1.00 86.80           C  
ATOM   2339  O   VAL A 303      10.037   6.998 -22.809  1.00 86.80           O  
ATOM   2340  CG1 VAL A 303      11.762   5.594 -20.547  1.00 86.80           C  
ATOM   2341  CG2 VAL A 303      10.920   6.354 -18.344  1.00 86.80           C  
ATOM   2342  N   VAL A 304       8.260   5.827 -22.092  1.00 89.04           N  
ATOM   2343  CA  VAL A 304       7.845   5.338 -23.420  1.00 89.04           C  
ATOM   2344  C   VAL A 304       6.981   6.373 -24.139  1.00 89.04           C  
ATOM   2345  CB  VAL A 304       7.112   3.982 -23.325  1.00 89.04           C  
ATOM   2346  O   VAL A 304       7.224   6.676 -25.300  1.00 89.04           O  
ATOM   2347  CG1 VAL A 304       6.780   3.417 -24.711  1.00 89.04           C  
ATOM   2348  CG2 VAL A 304       7.934   2.955 -22.525  1.00 89.04           C  
ATOM   2349  N   GLU A 305       6.002   6.953 -23.441  1.00 89.08           N  
ATOM   2350  CA  GLU A 305       5.138   8.018 -23.987  1.00 89.08           C  
ATOM   2351  C   GLU A 305       5.730   9.431 -23.783  1.00 89.08           C  
ATOM   2352  CB  GLU A 305       3.726   7.902 -23.385  1.00 89.08           C  
ATOM   2353  O   GLU A 305       5.100  10.427 -24.141  1.00 89.08           O  
ATOM   2354  CG  GLU A 305       2.952   6.636 -23.781  1.00 89.08           C  
ATOM   2355  CD  GLU A 305       2.360   6.662 -25.201  1.00 89.08           C  
ATOM   2356  OE1 GLU A 305       2.020   5.570 -25.712  1.00 89.08           O  
ATOM   2357  OE2 GLU A 305       2.110   7.767 -25.733  1.00 89.08           O  
ATOM   2358  N   GLU A 306       6.931   9.530 -23.192  1.00 88.44           N  
ATOM   2359  CA  GLU A 306       7.663  10.784 -22.936  1.00 88.44           C  
ATOM   2360  C   GLU A 306       6.825  11.861 -22.209  1.00 88.44           C  
ATOM   2361  CB  GLU A 306       8.351  11.297 -24.216  1.00 88.44           C  
ATOM   2362  O   GLU A 306       6.985  13.071 -22.416  1.00 88.44           O  
ATOM   2363  CG  GLU A 306       9.363  10.301 -24.815  1.00 88.44           C  
ATOM   2364  CD  GLU A 306      10.148  10.876 -26.013  1.00 88.44           C  
ATOM   2365  OE1 GLU A 306      11.018  10.153 -26.553  1.00 88.44           O  
ATOM   2366  OE2 GLU A 306       9.942  12.062 -26.372  1.00 88.44           O  
ATOM   2367  N   LEU A 307       5.889  11.440 -21.349  1.00 85.33           N  
ATOM   2368  CA  LEU A 307       5.015  12.357 -20.623  1.00 85.33           C  
ATOM   2369  C   LEU A 307       5.717  12.955 -19.403  1.00 85.33           C  
ATOM   2370  CB  LEU A 307       3.691  11.677 -20.232  1.00 85.33           C  
ATOM   2371  O   LEU A 307       6.475  12.300 -18.692  1.00 85.33           O  
ATOM   2372  CG  LEU A 307       2.870  11.131 -21.415  1.00 85.33           C  
ATOM   2373  CD1 LEU A 307       1.586  10.492 -20.884  1.00 85.33           C  
ATOM   2374  CD2 LEU A 307       2.470  12.229 -22.406  1.00 85.33           C  
ATOM   2375  N   SER A 308       5.383  14.208 -19.086  1.00 81.09           N  
ATOM   2376  CA  SER A 308       5.776  14.794 -17.804  1.00 81.09           C  
ATOM   2377  C   SER A 308       5.114  14.047 -16.632  1.00 81.09           C  
ATOM   2378  CB  SER A 308       5.450  16.290 -17.757  1.00 81.09           C  
ATOM   2379  O   SER A 308       4.012  13.515 -16.806  1.00 81.09           O  
ATOM   2380  OG  SER A 308       4.052  16.546 -17.769  1.00 81.09           O  
ATOM   2381  N   PRO A 309       5.697  14.071 -15.415  1.00 70.13           N  
ATOM   2382  CA  PRO A 309       5.123  13.402 -14.241  1.00 70.13           C  
ATOM   2383  C   PRO A 309       3.655  13.769 -13.973  1.00 70.13           C  
ATOM   2384  CB  PRO A 309       6.021  13.814 -13.069  1.00 70.13           C  
ATOM   2385  O   PRO A 309       2.833  12.903 -13.681  1.00 70.13           O  
ATOM   2386  CG  PRO A 309       7.377  14.065 -13.724  1.00 70.13           C  
ATOM   2387  CD  PRO A 309       7.014  14.614 -15.101  1.00 70.13           C  
ATOM   2388  N   PHE A 310       3.295  15.044 -14.157  1.00 73.49           N  
ATOM   2389  CA  PHE A 310       1.915  15.519 -14.025  1.00 73.49           C  
ATOM   2390  C   PHE A 310       0.970  14.863 -15.043  1.00 73.49           C  
ATOM   2391  CB  PHE A 310       1.907  17.044 -14.183  1.00 73.49           C  
ATOM   2392  O   PHE A 310      -0.095  14.363 -14.680  1.00 73.49           O  
ATOM   2393  CG  PHE A 310       0.518  17.648 -14.140  1.00 73.49           C  
ATOM   2394  CD1 PHE A 310      -0.161  17.957 -15.336  1.00 73.49           C  
ATOM   2395  CD2 PHE A 310      -0.094  17.911 -12.901  1.00 73.49           C  
ATOM   2396  CE1 PHE A 310      -1.443  18.532 -15.292  1.00 73.49           C  
ATOM   2397  CE2 PHE A 310      -1.368  18.500 -12.862  1.00 73.49           C  
ATOM   2398  CZ  PHE A 310      -2.048  18.801 -14.053  1.00 73.49           C  
ATOM   2399  N   LYS A 311       1.365  14.823 -16.324  1.00 83.21           N  
ATOM   2400  CA  LYS A 311       0.565  14.182 -17.376  1.00 83.21           C  
ATOM   2401  C   LYS A 311       0.479  12.674 -17.162  1.00 83.21           C  
ATOM   2402  CB  LYS A 311       1.138  14.489 -18.762  1.00 83.21           C  
ATOM   2403  O   LYS A 311      -0.609  12.128 -17.290  1.00 83.21           O  
ATOM   2404  CG  LYS A 311       0.856  15.925 -19.221  1.00 83.21           C  
ATOM   2405  CD  LYS A 311       1.416  16.105 -20.636  1.00 83.21           C  
ATOM   2406  CE  LYS A 311       1.176  17.523 -21.158  1.00 83.21           C  
ATOM   2407  NZ  LYS A 311       1.742  17.678 -22.521  1.00 83.21           N  
ATOM   2408  N   ALA A 312       1.572  12.018 -16.776  1.00 83.01           N  
ATOM   2409  CA  ALA A 312       1.554  10.604 -16.418  1.00 83.01           C  
ATOM   2410  C   ALA A 312       0.552  10.332 -15.282  1.00 83.01           C  
ATOM   2411  CB  ALA A 312       2.977  10.169 -16.060  1.00 83.01           C  
ATOM   2412  O   ALA A 312      -0.281   9.439 -15.408  1.00 83.01           O  
ATOM   2413  N   GLY A 313       0.531  11.169 -14.238  1.00 78.21           N  
ATOM   2414  CA  GLY A 313      -0.477  11.107 -13.174  1.00 78.21           C  
ATOM   2415  C   GLY A 313      -1.919  11.211 -13.690  1.00 78.21           C  
ATOM   2416  O   GLY A 313      -2.761  10.389 -13.329  1.00 78.21           O  
ATOM   2417  N   LEU A 314      -2.203  12.154 -14.598  1.00 84.70           N  
ATOM   2418  CA  LEU A 314      -3.520  12.261 -15.248  1.00 84.70           C  
ATOM   2419  C   LEU A 314      -3.876  11.012 -16.067  1.00 84.70           C  
ATOM   2420  CB  LEU A 314      -3.570  13.495 -16.165  1.00 84.70           C  
ATOM   2421  O   LEU A 314      -5.035  10.611 -16.136  1.00 84.70           O  
ATOM   2422  CG  LEU A 314      -3.553  14.855 -15.451  1.00 84.70           C  
ATOM   2423  CD1 LEU A 314      -3.553  15.957 -16.511  1.00 84.70           C  
ATOM   2424  CD2 LEU A 314      -4.779  15.053 -14.557  1.00 84.70           C  
ATOM   2425  N   TYR A 315      -2.886  10.373 -16.679  1.00 90.11           N  
ATOM   2426  CA  TYR A 315      -3.091   9.197 -17.517  1.00 90.11           C  
ATOM   2427  C   TYR A 315      -3.284   7.914 -16.691  1.00 90.11           C  
ATOM   2428  CB  TYR A 315      -1.954   9.112 -18.543  1.00 90.11           C  
ATOM   2429  O   TYR A 315      -3.812   6.940 -17.229  1.00 90.11           O  
ATOM   2430  CG  TYR A 315      -2.158   9.976 -19.781  1.00 90.11           C  
ATOM   2431  CD1 TYR A 315      -2.052   9.399 -21.060  1.00 90.11           C  
ATOM   2432  CD2 TYR A 315      -2.435  11.355 -19.677  1.00 90.11           C  
ATOM   2433  CE1 TYR A 315      -2.249  10.172 -22.218  1.00 90.11           C  
ATOM   2434  CE2 TYR A 315      -2.603  12.143 -20.828  1.00 90.11           C  
ATOM   2435  OH  TYR A 315      -2.669  12.314 -23.213  1.00 90.11           O  
ATOM   2436  CZ  TYR A 315      -2.517  11.550 -22.101  1.00 90.11           C  
ATOM   2437  N   LEU A 316      -2.964   7.936 -15.390  1.00 89.37           N  
ATOM   2438  CA  LEU A 316      -3.266   6.875 -14.417  1.00 89.37           C  
ATOM   2439  C   LEU A 316      -4.685   6.973 -13.817  1.00 89.37           C  
ATOM   2440  CB  LEU A 316      -2.195   6.878 -13.309  1.00 89.37           C  
ATOM   2441  O   LEU A 316      -5.169   6.002 -13.227  1.00 89.37           O  
ATOM   2442  CG  LEU A 316      -0.774   6.513 -13.778  1.00 89.37           C  
ATOM   2443  CD1 LEU A 316       0.222   6.754 -12.645  1.00 89.37           C  
ATOM   2444  CD2 LEU A 316      -0.657   5.053 -14.217  1.00 89.37           C  
ATOM   2445  N   LEU A 317      -5.402   8.088 -14.034  1.00 89.05           N  
ATOM   2446  CA  LEU A 317      -6.803   8.281 -13.614  1.00 89.05           C  
ATOM   2447  C   LEU A 317      -7.776   7.149 -13.973  1.00 89.05           C  
ATOM   2448  CB  LEU A 317      -7.379   9.587 -14.207  1.00 89.05           C  
ATOM   2449  O   LEU A 317      -8.676   6.901 -13.167  1.00 89.05           O  
ATOM   2450  CG  LEU A 317      -6.817  10.894 -13.634  1.00 89.05           C  
ATOM   2451  CD1 LEU A 317      -7.443  12.117 -14.300  1.00 89.05           C  
ATOM   2452  CD2 LEU A 317      -7.129  10.987 -12.166  1.00 89.05           C  
ATOM   2453  N   PRO A 318      -7.654   6.443 -15.116  1.00 93.48           N  
ATOM   2454  CA  PRO A 318      -8.556   5.344 -15.445  1.00 93.48           C  
ATOM   2455  C   PRO A 318      -8.653   4.283 -14.335  1.00 93.48           C  
ATOM   2456  CB  PRO A 318      -8.032   4.787 -16.773  1.00 93.48           C  
ATOM   2457  O   PRO A 318      -9.735   3.746 -14.106  1.00 93.48           O  
ATOM   2458  CG  PRO A 318      -7.349   5.981 -17.427  1.00 93.48           C  
ATOM   2459  CD  PRO A 318      -6.743   6.683 -16.227  1.00 93.48           C  
ATOM   2460  N   MET A 319      -7.577   4.047 -13.573  1.00 91.31           N  
ATOM   2461  CA  MET A 319      -7.614   3.142 -12.421  1.00 91.31           C  
ATOM   2462  C   MET A 319      -8.516   3.659 -11.299  1.00 91.31           C  
ATOM   2463  CB  MET A 319      -6.189   2.887 -11.916  1.00 91.31           C  
ATOM   2464  O   MET A 319      -9.372   2.930 -10.798  1.00 91.31           O  
ATOM   2465  CG  MET A 319      -6.207   1.849 -10.801  1.00 91.31           C  
ATOM   2466  SD  MET A 319      -4.588   1.175 -10.393  1.00 91.31           S  
ATOM   2467  CE  MET A 319      -5.155   0.117  -9.048  1.00 91.31           C  
ATOM   2468  N   ALA A 320      -8.377   4.936 -10.952  1.00 87.28           N  
ATOM   2469  CA  ALA A 320      -9.230   5.600  -9.973  1.00 87.28           C  
ATOM   2470  C   ALA A 320     -10.702   5.555 -10.386  1.00 87.28           C  
ATOM   2471  CB  ALA A 320      -8.784   7.056  -9.879  1.00 87.28           C  
ATOM   2472  O   ALA A 320     -11.571   5.258  -9.574  1.00 87.28           O  
ATOM   2473  N   ILE A 321     -10.972   5.815 -11.669  1.00 91.42           N  
ATOM   2474  CA  ILE A 321     -12.319   5.786 -12.244  1.00 91.42           C  
ATOM   2475  C   ILE A 321     -12.920   4.384 -12.108  1.00 91.42           C  
ATOM   2476  CB  ILE A 321     -12.276   6.264 -13.714  1.00 91.42           C  
ATOM   2477  O   ILE A 321     -14.078   4.257 -11.709  1.00 91.42           O  
ATOM   2478  CG1 ILE A 321     -11.885   7.760 -13.777  1.00 91.42           C  
ATOM   2479  CG2 ILE A 321     -13.633   6.042 -14.409  1.00 91.42           C  
ATOM   2480  CD1 ILE A 321     -11.525   8.257 -15.184  1.00 91.42           C  
ATOM   2481  N   GLY A 322     -12.133   3.339 -12.384  1.00 93.14           N  
ATOM   2482  CA  GLY A 322     -12.530   1.953 -12.147  1.00 93.14           C  
ATOM   2483  C   GLY A 322     -12.978   1.718 -10.703  1.00 93.14           C  
ATOM   2484  O   GLY A 322     -14.086   1.236 -10.474  1.00 93.14           O  
ATOM   2485  N   ASP A 323     -12.175   2.120  -9.718  1.00 91.42           N  
ATOM   2486  CA  ASP A 323     -12.549   1.960  -8.306  1.00 91.42           C  
ATOM   2487  C   ASP A 323     -13.778   2.808  -7.932  1.00 91.42           C  
ATOM   2488  CB  ASP A 323     -11.347   2.268  -7.404  1.00 91.42           C  
ATOM   2489  O   ASP A 323     -14.747   2.296  -7.374  1.00 91.42           O  
ATOM   2490  CG  ASP A 323     -11.683   1.987  -5.934  1.00 91.42           C  
ATOM   2491  OD1 ASP A 323     -12.106   0.854  -5.626  1.00 91.42           O  
ATOM   2492  OD2 ASP A 323     -11.569   2.919  -5.108  1.00 91.42           O  
ATOM   2493  N   MET A 324     -13.811   4.083  -8.330  1.00 88.75           N  
ATOM   2494  CA  MET A 324     -14.913   5.012  -8.044  1.00 88.75           C  
ATOM   2495  C   MET A 324     -16.267   4.520  -8.563  1.00 88.75           C  
ATOM   2496  CB  MET A 324     -14.628   6.380  -8.678  1.00 88.75           C  
ATOM   2497  O   MET A 324     -17.289   4.704  -7.898  1.00 88.75           O  
ATOM   2498  CG  MET A 324     -13.568   7.187  -7.927  1.00 88.75           C  
ATOM   2499  SD  MET A 324     -13.169   8.772  -8.716  1.00 88.75           S  
ATOM   2500  CE  MET A 324     -14.708   9.691  -8.444  1.00 88.75           C  
ATOM   2501  N   VAL A 325     -16.291   3.907  -9.749  1.00 93.02           N  
ATOM   2502  CA  VAL A 325     -17.522   3.384 -10.354  1.00 93.02           C  
ATOM   2503  C   VAL A 325     -17.965   2.100  -9.658  1.00 93.02           C  
ATOM   2504  CB  VAL A 325     -17.335   3.176 -11.871  1.00 93.02           C  
ATOM   2505  O   VAL A 325     -19.154   1.934  -9.382  1.00 93.02           O  
ATOM   2506  CG1 VAL A 325     -18.517   2.438 -12.515  1.00 93.02           C  
ATOM   2507  CG2 VAL A 325     -17.210   4.530 -12.586  1.00 93.02           C  
ATOM   2508  N   PHE A 326     -17.038   1.189  -9.355  1.00 93.78           N  
ATOM   2509  CA  PHE A 326     -17.388  -0.151  -8.881  1.00 93.78           C  
ATOM   2510  C   PHE A 326     -17.462  -0.281  -7.355  1.00 93.78           C  
ATOM   2511  CB  PHE A 326     -16.461  -1.182  -9.532  1.00 93.78           C  
ATOM   2512  O   PHE A 326     -18.201  -1.142  -6.870  1.00 93.78           O  
ATOM   2513  CG  PHE A 326     -16.805  -1.461 -10.988  1.00 93.78           C  
ATOM   2514  CD1 PHE A 326     -17.726  -2.477 -11.307  1.00 93.78           C  
ATOM   2515  CD2 PHE A 326     -16.227  -0.713 -12.030  1.00 93.78           C  
ATOM   2516  CE1 PHE A 326     -18.044  -2.749 -12.651  1.00 93.78           C  
ATOM   2517  CE2 PHE A 326     -16.532  -0.988 -13.371  1.00 93.78           C  
ATOM   2518  CZ  PHE A 326     -17.442  -2.010 -13.684  1.00 93.78           C  
ATOM   2519  N   ALA A 327     -16.800   0.576  -6.576  1.00 90.87           N  
ATOM   2520  CA  ALA A 327     -16.825   0.519  -5.113  1.00 90.87           C  
ATOM   2521  C   ALA A 327     -18.240   0.686  -4.529  1.00 90.87           C  
ATOM   2522  CB  ALA A 327     -15.803   1.506  -4.541  1.00 90.87           C  
ATOM   2523  O   ALA A 327     -18.617  -0.137  -3.692  1.00 90.87           O  
ATOM   2524  N   PRO A 328     -19.101   1.625  -4.985  1.00 87.75           N  
ATOM   2525  CA  PRO A 328     -20.497   1.692  -4.535  1.00 87.75           C  
ATOM   2526  C   PRO A 328     -21.323   0.461  -4.937  1.00 87.75           C  
ATOM   2527  CB  PRO A 328     -21.091   2.945  -5.193  1.00 87.75           C  
ATOM   2528  O   PRO A 328     -22.291   0.100  -4.263  1.00 87.75           O  
ATOM   2529  CG  PRO A 328     -19.887   3.774  -5.625  1.00 87.75           C  
ATOM   2530  CD  PRO A 328     -18.821   2.719  -5.904  1.00 87.75           C  
ATOM   2531  N   ILE A 329     -20.956  -0.180  -6.049  1.00 92.31           N  
ATOM   2532  CA  ILE A 329     -21.677  -1.311  -6.639  1.00 92.31           C  
ATOM   2533  C   ILE A 329     -21.328  -2.616  -5.907  1.00 92.31           C  
ATOM   2534  CB  ILE A 329     -21.383  -1.381  -8.161  1.00 92.31           C  
ATOM   2535  O   ILE A 329     -22.200  -3.469  -5.706  1.00 92.31           O  
ATOM   2536  CG1 ILE A 329     -21.785  -0.069  -8.874  1.00 92.31           C  
ATOM   2537  CG2 ILE A 329     -22.114  -2.575  -8.795  1.00 92.31           C  
ATOM   2538  CD1 ILE A 329     -21.410  -0.020 -10.362  1.00 92.31           C  
ATOM   2539  N   ALA A 330     -20.080  -2.767  -5.458  1.00 91.98           N  
ATOM   2540  CA  ALA A 330     -19.557  -3.997  -4.873  1.00 91.98           C  
ATOM   2541  C   ALA A 330     -20.347  -4.490  -3.638  1.00 91.98           C  
ATOM   2542  CB  ALA A 330     -18.048  -3.832  -4.633  1.00 91.98           C  
ATOM   2543  O   ALA A 330     -20.723  -5.667  -3.625  1.00 91.98           O  
ATOM   2544  N   PRO A 331     -20.719  -3.651  -2.645  1.00 87.80           N  
ATOM   2545  CA  PRO A 331     -21.595  -4.063  -1.546  1.00 87.80           C  
ATOM   2546  C   PRO A 331     -22.966  -4.566  -2.009  1.00 87.80           C  
ATOM   2547  CB  PRO A 331     -21.762  -2.818  -0.669  1.00 87.80           C  
ATOM   2548  O   PRO A 331     -23.485  -5.543  -1.467  1.00 87.80           O  
ATOM   2549  CG  PRO A 331     -20.481  -2.034  -0.916  1.00 87.80           C  
ATOM   2550  CD  PRO A 331     -20.212  -2.311  -2.389  1.00 87.80           C  
ATOM   2551  N   GLY A 332     -23.557  -3.919  -3.019  1.00 89.45           N  
ATOM   2552  CA  GLY A 332     -24.850  -4.307  -3.585  1.00 89.45           C  
ATOM   2553  C   GLY A 332     -24.787  -5.659  -4.294  1.00 89.45           C  
ATOM   2554  O   GLY A 332     -25.646  -6.517  -4.078  1.00 89.45           O  
ATOM   2555  N   LEU A 333     -23.729  -5.888  -5.076  1.00 92.44           N  
ATOM   2556  CA  LEU A 333     -23.457  -7.189  -5.684  1.00 92.44           C  
ATOM   2557  C   LEU A 333     -23.223  -8.253  -4.614  1.00 92.44           C  
ATOM   2558  CB  LEU A 333     -22.241  -7.095  -6.621  1.00 92.44           C  
ATOM   2559  O   LEU A 333     -23.770  -9.348  -4.720  1.00 92.44           O  
ATOM   2560  CG  LEU A 333     -22.469  -6.263  -7.890  1.00 92.44           C  
ATOM   2561  CD1 LEU A 333     -21.156  -6.171  -8.667  1.00 92.44           C  
ATOM   2562  CD2 LEU A 333     -23.521  -6.879  -8.814  1.00 92.44           C  
ATOM   2563  N   ALA A 334     -22.449  -7.947  -3.572  1.00 91.45           N  
ATOM   2564  CA  ALA A 334     -22.142  -8.900  -2.511  1.00 91.45           C  
ATOM   2565  C   ALA A 334     -23.378  -9.247  -1.668  1.00 91.45           C  
ATOM   2566  CB  ALA A 334     -20.991  -8.338  -1.679  1.00 91.45           C  
ATOM   2567  O   ALA A 334     -23.506 -10.384  -1.223  1.00 91.45           O  
ATOM   2568  N   ALA A 335     -24.325  -8.319  -1.513  1.00 88.77           N  
ATOM   2569  CA  ALA A 335     -25.627  -8.596  -0.912  1.00 88.77           C  
ATOM   2570  C   ALA A 335     -26.504  -9.518  -1.780  1.00 88.77           C  
ATOM   2571  CB  ALA A 335     -26.325  -7.254  -0.656  1.00 88.77           C  
ATOM   2572  O   ALA A 335     -27.286 -10.298  -1.244  1.00 88.77           O  
ATOM   2573  N   ARG A 336     -26.389  -9.437  -3.113  1.00 91.41           N  
ATOM   2574  CA  ARG A 336     -27.209 -10.222  -4.051  1.00 91.41           C  
ATOM   2575  C   ARG A 336     -26.626 -11.600  -4.369  1.00 91.41           C  
ATOM   2576  CB  ARG A 336     -27.434  -9.391  -5.322  1.00 91.41           C  
ATOM   2577  O   ARG A 336     -27.363 -12.578  -4.408  1.00 91.41           O  
ATOM   2578  CG  ARG A 336     -28.378 -10.099  -6.305  1.00 91.41           C  
ATOM   2579  CD  ARG A 336     -28.663  -9.207  -7.514  1.00 91.41           C  
ATOM   2580  NE  ARG A 336     -29.550  -9.886  -8.476  1.00 91.41           N  
ATOM   2581  NH1 ARG A 336     -29.611  -8.217 -10.052  1.00 91.41           N  
ATOM   2582  NH2 ARG A 336     -30.744 -10.105 -10.404  1.00 91.41           N  
ATOM   2583  CZ  ARG A 336     -29.963  -9.401  -9.634  1.00 91.41           C  
ATOM   2584  N   PHE A 337     -25.326 -11.667  -4.634  1.00 92.70           N  
ATOM   2585  CA  PHE A 337     -24.623 -12.871  -5.094  1.00 92.70           C  
ATOM   2586  C   PHE A 337     -23.739 -13.500  -4.011  1.00 92.70           C  
ATOM   2587  CB  PHE A 337     -23.810 -12.518  -6.347  1.00 92.70           C  
ATOM   2588  O   PHE A 337     -23.209 -14.593  -4.193  1.00 92.70           O  
ATOM   2589  CG  PHE A 337     -24.645 -11.973  -7.492  1.00 92.70           C  
ATOM   2590  CD1 PHE A 337     -25.546 -12.819  -8.165  1.00 92.70           C  
ATOM   2591  CD2 PHE A 337     -24.522 -10.628  -7.891  1.00 92.70           C  
ATOM   2592  CE1 PHE A 337     -26.309 -12.331  -9.240  1.00 92.70           C  
ATOM   2593  CE2 PHE A 337     -25.286 -10.141  -8.968  1.00 92.70           C  
ATOM   2594  CZ  PHE A 337     -26.174 -10.992  -9.646  1.00 92.70           C  
ATOM   2595  N   GLY A 338     -23.586 -12.831  -2.869  1.00 91.97           N  
ATOM   2596  CA  GLY A 338     -22.741 -13.278  -1.773  1.00 91.97           C  
ATOM   2597  C   GLY A 338     -21.269 -12.869  -1.942  1.00 91.97           C  
ATOM   2598  O   GLY A 338     -20.738 -12.814  -3.056  1.00 91.97           O  
ATOM   2599  N   PRO A 339     -20.552 -12.644  -0.827  1.00 91.84           N  
ATOM   2600  CA  PRO A 339     -19.140 -12.251  -0.839  1.00 91.84           C  
ATOM   2601  C   PRO A 339     -18.231 -13.326  -1.449  1.00 91.84           C  
ATOM   2602  CB  PRO A 339     -18.794 -12.039   0.636  1.00 91.84           C  
ATOM   2603  O   PRO A 339     -17.199 -13.000  -2.026  1.00 91.84           O  
ATOM   2604  CG  PRO A 339     -19.715 -13.039   1.341  1.00 91.84           C  
ATOM   2605  CD  PRO A 339     -21.000 -12.878   0.538  1.00 91.84           C  
ATOM   2606  N   LYS A 340     -18.629 -14.607  -1.355  1.00 94.45           N  
ATOM   2607  CA  LYS A 340     -17.893 -15.747  -1.918  1.00 94.45           C  
ATOM   2608  C   LYS A 340     -17.731 -15.630  -3.432  1.00 94.45           C  
ATOM   2609  CB  LYS A 340     -18.611 -17.060  -1.556  1.00 94.45           C  
ATOM   2610  O   LYS A 340     -16.744 -16.118  -3.955  1.00 94.45           O  
ATOM   2611  CG  LYS A 340     -17.798 -18.300  -1.973  1.00 94.45           C  
ATOM   2612  CD  LYS A 340     -18.554 -19.599  -1.693  1.00 94.45           C  
ATOM   2613  CE  LYS A 340     -17.775 -20.782  -2.280  1.00 94.45           C  
ATOM   2614  NZ  LYS A 340     -16.717 -21.257  -1.369  1.00 94.45           N  
ATOM   2615  N   ILE A 341     -18.693 -15.024  -4.124  1.00 95.12           N  
ATOM   2616  CA  ILE A 341     -18.631 -14.840  -5.575  1.00 95.12           C  
ATOM   2617  C   ILE A 341     -18.000 -13.486  -5.891  1.00 95.12           C  
ATOM   2618  CB  ILE A 341     -20.034 -15.035  -6.196  1.00 95.12           C  
ATOM   2619  O   ILE A 341     -17.071 -13.414  -6.690  1.00 95.12           O  
ATOM   2620  CG1 ILE A 341     -20.452 -16.517  -6.026  1.00 95.12           C  
ATOM   2621  CG2 ILE A 341     -20.036 -14.633  -7.682  1.00 95.12           C  
ATOM   2622  CD1 ILE A 341     -21.878 -16.857  -6.478  1.00 95.12           C  
ATOM   2623  N   VAL A 342     -18.465 -12.420  -5.239  1.00 94.92           N  
ATOM   2624  CA  VAL A 342     -18.115 -11.048  -5.630  1.00 94.92           C  
ATOM   2625  C   VAL A 342     -16.656 -10.699  -5.367  1.00 94.92           C  
ATOM   2626  CB  VAL A 342     -19.067 -10.049  -4.958  1.00 94.92           C  
ATOM   2627  O   VAL A 342     -16.023 -10.123  -6.246  1.00 94.92           O  
ATOM   2628  CG1 VAL A 342     -18.719  -8.582  -5.243  1.00 94.92           C  
ATOM   2629  CG2 VAL A 342     -20.472 -10.322  -5.499  1.00 94.92           C  
ATOM   2630  N   LEU A 343     -16.100 -11.075  -4.210  1.00 95.17           N  
ATOM   2631  CA  LEU A 343     -14.711 -10.738  -3.891  1.00 95.17           C  
ATOM   2632  C   LEU A 343     -13.717 -11.439  -4.843  1.00 95.17           C  
ATOM   2633  CB  LEU A 343     -14.447 -10.933  -2.385  1.00 95.17           C  
ATOM   2634  O   LEU A 343     -12.957 -10.741  -5.509  1.00 95.17           O  
ATOM   2635  CG  LEU A 343     -12.971 -10.769  -1.983  1.00 95.17           C  
ATOM   2636  CD1 LEU A 343     -12.455  -9.375  -2.304  1.00 95.17           C  
ATOM   2637  CD2 LEU A 343     -12.831 -10.978  -0.479  1.00 95.17           C  
ATOM   2638  N   PRO A 344     -13.759 -12.775  -5.021  1.00 96.27           N  
ATOM   2639  CA  PRO A 344     -12.943 -13.444  -6.033  1.00 96.27           C  
ATOM   2640  C   PRO A 344     -13.147 -12.915  -7.451  1.00 96.27           C  
ATOM   2641  CB  PRO A 344     -13.347 -14.914  -5.974  1.00 96.27           C  
ATOM   2642  O   PRO A 344     -12.176 -12.784  -8.191  1.00 96.27           O  
ATOM   2643  CG  PRO A 344     -13.721 -15.079  -4.512  1.00 96.27           C  
ATOM   2644  CD  PRO A 344     -14.447 -13.771  -4.215  1.00 96.27           C  
ATOM   2645  N   SER A 345     -14.388 -12.598  -7.837  1.00 96.54           N  
ATOM   2646  CA  SER A 345     -14.670 -12.073  -9.179  1.00 96.54           C  
ATOM   2647  C   SER A 345     -14.008 -10.716  -9.403  1.00 96.54           C  
ATOM   2648  CB  SER A 345     -16.172 -11.955  -9.444  1.00 96.54           C  
ATOM   2649  O   SER A 345     -13.450 -10.505 -10.469  1.00 96.54           O  
ATOM   2650  OG  SER A 345     -16.801 -13.213  -9.308  1.00 96.54           O  
ATOM   2651  N   GLY A 346     -13.996  -9.829  -8.402  1.00 96.23           N  
ATOM   2652  CA  GLY A 346     -13.267  -8.559  -8.477  1.00 96.23           C  
ATOM   2653  C   GLY A 346     -11.763  -8.756  -8.677  1.00 96.23           C  
ATOM   2654  O   GLY A 346     -11.188  -8.200  -9.608  1.00 96.23           O  
ATOM   2655  N   ILE A 347     -11.142  -9.635  -7.886  1.00 96.45           N  
ATOM   2656  CA  ILE A 347      -9.724 -10.010  -8.057  1.00 96.45           C  
ATOM   2657  C   ILE A 347      -9.481 -10.593  -9.464  1.00 96.45           C  
ATOM   2658  CB  ILE A 347      -9.310 -10.999  -6.941  1.00 96.45           C  
ATOM   2659  O   ILE A 347      -8.494 -10.267 -10.119  1.00 96.45           O  
ATOM   2660  CG1 ILE A 347      -9.491 -10.367  -5.539  1.00 96.45           C  
ATOM   2661  CG2 ILE A 347      -7.854 -11.472  -7.095  1.00 96.45           C  
ATOM   2662  CD1 ILE A 347      -9.275 -11.355  -4.387  1.00 96.45           C  
ATOM   2663  N   GLY A 348     -10.410 -11.413  -9.965  1.00 97.35           N  
ATOM   2664  CA  GLY A 348     -10.364 -11.964 -11.320  1.00 97.35           C  
ATOM   2665  C   GLY A 348     -10.491 -10.899 -12.416  1.00 97.35           C  
ATOM   2666  O   GLY A 348      -9.796 -10.985 -13.421  1.00 97.35           O  
ATOM   2667  N   ILE A 349     -11.316  -9.867 -12.219  1.00 96.85           N  
ATOM   2668  CA  ILE A 349     -11.439  -8.729 -13.144  1.00 96.85           C  
ATOM   2669  C   ILE A 349     -10.118  -7.952 -13.222  1.00 96.85           C  
ATOM   2670  CB  ILE A 349     -12.636  -7.831 -12.748  1.00 96.85           C  
ATOM   2671  O   ILE A 349      -9.669  -7.639 -14.324  1.00 96.85           O  
ATOM   2672  CG1 ILE A 349     -13.973  -8.555 -13.034  1.00 96.85           C  
ATOM   2673  CG2 ILE A 349     -12.626  -6.503 -13.524  1.00 96.85           C  
ATOM   2674  CD1 ILE A 349     -15.176  -7.925 -12.319  1.00 96.85           C  
ATOM   2675  N   ALA A 350      -9.448  -7.719 -12.089  1.00 95.87           N  
ATOM   2676  CA  ALA A 350      -8.115  -7.118 -12.099  1.00 95.87           C  
ATOM   2677  C   ALA A 350      -7.100  -7.986 -12.864  1.00 95.87           C  
ATOM   2678  CB  ALA A 350      -7.659  -6.854 -10.661  1.00 95.87           C  
ATOM   2679  O   ALA A 350      -6.316  -7.458 -13.653  1.00 95.87           O  
ATOM   2680  N   ALA A 351      -7.158  -9.314 -12.708  1.00 97.19           N  
ATOM   2681  CA  ALA A 351      -6.318 -10.234 -13.475  1.00 97.19           C  
ATOM   2682  C   ALA A 351      -6.569 -10.140 -14.990  1.00 97.19           C  
ATOM   2683  CB  ALA A 351      -6.556 -11.665 -12.993  1.00 97.19           C  
ATOM   2684  O   ALA A 351      -5.620 -10.146 -15.769  1.00 97.19           O  
ATOM   2685  N   ILE A 352      -7.832 -10.001 -15.413  1.00 97.41           N  
ATOM   2686  CA  ILE A 352      -8.191  -9.790 -16.824  1.00 97.41           C  
ATOM   2687  C   ILE A 352      -7.557  -8.500 -17.353  1.00 97.41           C  
ATOM   2688  CB  ILE A 352      -9.726  -9.794 -17.019  1.00 97.41           C  
ATOM   2689  O   ILE A 352      -7.016  -8.512 -18.455  1.00 97.41           O  
ATOM   2690  CG1 ILE A 352     -10.303 -11.200 -16.738  1.00 97.41           C  
ATOM   2691  CG2 ILE A 352     -10.113  -9.360 -18.447  1.00 97.41           C  
ATOM   2692  CD1 ILE A 352     -11.828 -11.220 -16.562  1.00 97.41           C  
ATOM   2693  N   GLY A 353      -7.564  -7.416 -16.570  1.00 96.50           N  
ATOM   2694  CA  GLY A 353      -6.863  -6.179 -16.928  1.00 96.50           C  
ATOM   2695  C   GLY A 353      -5.374  -6.412 -17.196  1.00 96.50           C  
ATOM   2696  O   GLY A 353      -4.849  -5.975 -18.217  1.00 96.50           O  
ATOM   2697  N   MET A 354      -4.708  -7.189 -16.339  1.00 95.41           N  
ATOM   2698  CA  MET A 354      -3.299  -7.544 -16.534  1.00 95.41           C  
ATOM   2699  C   MET A 354      -3.068  -8.440 -17.761  1.00 95.41           C  
ATOM   2700  CB  MET A 354      -2.741  -8.200 -15.271  1.00 95.41           C  
ATOM   2701  O   MET A 354      -2.119  -8.223 -18.512  1.00 95.41           O  
ATOM   2702  CG  MET A 354      -2.795  -7.273 -14.061  1.00 95.41           C  
ATOM   2703  SD  MET A 354      -1.961  -7.942 -12.605  1.00 95.41           S  
ATOM   2704  CE  MET A 354      -2.282  -6.570 -11.478  1.00 95.41           C  
ATOM   2705  N   PHE A 355      -3.956  -9.400 -18.029  1.00 97.50           N  
ATOM   2706  CA  PHE A 355      -3.872 -10.223 -19.238  1.00 97.50           C  
ATOM   2707  C   PHE A 355      -4.114  -9.426 -20.519  1.00 97.50           C  
ATOM   2708  CB  PHE A 355      -4.854 -11.396 -19.155  1.00 97.50           C  
ATOM   2709  O   PHE A 355      -3.480  -9.712 -21.530  1.00 97.50           O  
ATOM   2710  CG  PHE A 355      -4.580 -12.411 -18.063  1.00 97.50           C  
ATOM   2711  CD1 PHE A 355      -3.262 -12.785 -17.731  1.00 97.50           C  
ATOM   2712  CD2 PHE A 355      -5.660 -13.020 -17.400  1.00 97.50           C  
ATOM   2713  CE1 PHE A 355      -3.030 -13.743 -16.732  1.00 97.50           C  
ATOM   2714  CE2 PHE A 355      -5.427 -13.986 -16.408  1.00 97.50           C  
ATOM   2715  CZ  PHE A 355      -4.111 -14.348 -16.071  1.00 97.50           C  
ATOM   2716  N   ILE A 356      -4.984  -8.414 -20.494  1.00 96.43           N  
ATOM   2717  CA  ILE A 356      -5.180  -7.513 -21.636  1.00 96.43           C  
ATOM   2718  C   ILE A 356      -3.873  -6.795 -21.979  1.00 96.43           C  
ATOM   2719  CB  ILE A 356      -6.347  -6.539 -21.362  1.00 96.43           C  
ATOM   2720  O   ILE A 356      -3.516  -6.748 -23.155  1.00 96.43           O  
ATOM   2721  CG1 ILE A 356      -7.677  -7.304 -21.535  1.00 96.43           C  
ATOM   2722  CG2 ILE A 356      -6.320  -5.303 -22.282  1.00 96.43           C  
ATOM   2723  CD1 ILE A 356      -8.879  -6.558 -20.955  1.00 96.43           C  
ATOM   2724  N   MET A 357      -3.125  -6.313 -20.979  1.00 94.46           N  
ATOM   2725  CA  MET A 357      -1.800  -5.733 -21.230  1.00 94.46           C  
ATOM   2726  C   MET A 357      -0.859  -6.748 -21.879  1.00 94.46           C  
ATOM   2727  CB  MET A 357      -1.160  -5.178 -19.951  1.00 94.46           C  
ATOM   2728  O   MET A 357      -0.190  -6.394 -22.838  1.00 94.46           O  
ATOM   2729  CG  MET A 357      -1.953  -3.998 -19.395  1.00 94.46           C  
ATOM   2730  SD  MET A 357      -1.144  -3.105 -18.040  1.00 94.46           S  
ATOM   2731  CE  MET A 357      -1.367  -4.263 -16.670  1.00 94.46           C  
ATOM   2732  N   TYR A 358      -0.854  -8.008 -21.429  1.00 95.64           N  
ATOM   2733  CA  TYR A 358      -0.020  -9.052 -22.034  1.00 95.64           C  
ATOM   2734  C   TYR A 358      -0.379  -9.340 -23.505  1.00 95.64           C  
ATOM   2735  CB  TYR A 358      -0.044 -10.328 -21.193  1.00 95.64           C  
ATOM   2736  O   TYR A 358       0.472  -9.292 -24.392  1.00 95.64           O  
ATOM   2737  CG  TYR A 358       0.820 -11.419 -21.797  1.00 95.64           C  
ATOM   2738  CD1 TYR A 358       0.224 -12.535 -22.414  1.00 95.64           C  
ATOM   2739  CD2 TYR A 358       2.222 -11.291 -21.787  1.00 95.64           C  
ATOM   2740  CE1 TYR A 358       1.034 -13.533 -22.990  1.00 95.64           C  
ATOM   2741  CE2 TYR A 358       3.036 -12.278 -22.370  1.00 95.64           C  
ATOM   2742  OH  TYR A 358       3.214 -14.379 -23.512  1.00 95.64           O  
ATOM   2743  CZ  TYR A 358       2.439 -13.405 -22.971  1.00 95.64           C  
ATOM   2744  N   PHE A 359      -1.651  -9.637 -23.782  1.00 95.17           N  
ATOM   2745  CA  PHE A 359      -2.087 -10.089 -25.108  1.00 95.17           C  
ATOM   2746  C   PHE A 359      -2.166  -8.967 -26.149  1.00 95.17           C  
ATOM   2747  CB  PHE A 359      -3.432 -10.819 -24.988  1.00 95.17           C  
ATOM   2748  O   PHE A 359      -2.015  -9.239 -27.338  1.00 95.17           O  
ATOM   2749  CG  PHE A 359      -3.330 -12.193 -24.351  1.00 95.17           C  
ATOM   2750  CD1 PHE A 359      -2.649 -13.225 -25.024  1.00 95.17           C  
ATOM   2751  CD2 PHE A 359      -3.911 -12.451 -23.096  1.00 95.17           C  
ATOM   2752  CE1 PHE A 359      -2.535 -14.498 -24.439  1.00 95.17           C  
ATOM   2753  CE2 PHE A 359      -3.785 -13.719 -22.502  1.00 95.17           C  
ATOM   2754  CZ  PHE A 359      -3.096 -14.743 -23.174  1.00 95.17           C  
ATOM   2755  N   PHE A 360      -2.381  -7.721 -25.723  1.00 93.02           N  
ATOM   2756  CA  PHE A 360      -2.520  -6.557 -26.607  1.00 93.02           C  
ATOM   2757  C   PHE A 360      -1.393  -5.524 -26.412  1.00 93.02           C  
ATOM   2758  CB  PHE A 360      -3.928  -5.960 -26.449  1.00 93.02           C  
ATOM   2759  O   PHE A 360      -1.543  -4.369 -26.802  1.00 93.02           O  
ATOM   2760  CG  PHE A 360      -5.062  -6.929 -26.731  1.00 93.02           C  
ATOM   2761  CD1 PHE A 360      -5.465  -7.177 -28.056  1.00 93.02           C  
ATOM   2762  CD2 PHE A 360      -5.716  -7.586 -25.673  1.00 93.02           C  
ATOM   2763  CE1 PHE A 360      -6.520  -8.070 -28.318  1.00 93.02           C  
ATOM   2764  CE2 PHE A 360      -6.769  -8.480 -25.931  1.00 93.02           C  
ATOM   2765  CZ  PHE A 360      -7.174  -8.720 -27.256  1.00 93.02           C  
ATOM   2766  N   GLY A 361      -0.278  -5.937 -25.798  1.00 85.20           N  
ATOM   2767  CA  GLY A 361       0.871  -5.095 -25.442  1.00 85.20           C  
ATOM   2768  C   GLY A 361       2.015  -5.047 -26.455  1.00 85.20           C  
ATOM   2769  O   GLY A 361       3.100  -4.584 -26.112  1.00 85.20           O  
ATOM   2770  N   HIS A 362       1.799  -5.511 -27.688  1.00 83.64           N  
ATOM   2771  CA  HIS A 362       2.847  -5.612 -28.711  1.00 83.64           C  
ATOM   2772  C   HIS A 362       2.467  -4.833 -29.993  1.00 83.64           C  
ATOM   2773  CB  HIS A 362       3.155  -7.097 -28.978  1.00 83.64           C  
ATOM   2774  O   HIS A 362       2.017  -5.448 -30.964  1.00 83.64           O  
ATOM   2775  CG  HIS A 362       3.549  -7.890 -27.752  1.00 83.64           C  
ATOM   2776  CD2 HIS A 362       4.808  -8.047 -27.226  1.00 83.64           C  
ATOM   2777  ND1 HIS A 362       2.690  -8.629 -26.966  1.00 83.64           N  
ATOM   2778  CE1 HIS A 362       3.409  -9.226 -26.004  1.00 83.64           C  
ATOM   2779  NE2 HIS A 362       4.704  -8.915 -26.130  1.00 83.64           N  
ATOM   2780  N   PRO A 363       2.622  -3.491 -30.028  1.00 84.17           N  
ATOM   2781  CA  PRO A 363       3.044  -2.614 -28.932  1.00 84.17           C  
ATOM   2782  C   PRO A 363       1.878  -2.232 -28.010  1.00 84.17           C  
ATOM   2783  CB  PRO A 363       3.623  -1.378 -29.622  1.00 84.17           C  
ATOM   2784  O   PRO A 363       0.713  -2.234 -28.416  1.00 84.17           O  
ATOM   2785  CG  PRO A 363       2.744  -1.248 -30.865  1.00 84.17           C  
ATOM   2786  CD  PRO A 363       2.434  -2.700 -31.239  1.00 84.17           C  
ATOM   2787  N   LEU A 364       2.193  -1.887 -26.761  1.00 88.30           N  
ATOM   2788  CA  LEU A 364       1.202  -1.416 -25.805  1.00 88.30           C  
ATOM   2789  C   LEU A 364       0.764  -0.009 -26.205  1.00 88.30           C  
ATOM   2790  CB  LEU A 364       1.800  -1.487 -24.388  1.00 88.30           C  
ATOM   2791  O   LEU A 364       1.589   0.863 -26.444  1.00 88.30           O  
ATOM   2792  CG  LEU A 364       0.816  -1.273 -23.226  1.00 88.30           C  
ATOM   2793  CD1 LEU A 364      -0.294  -2.330 -23.175  1.00 88.30           C  
ATOM   2794  CD2 LEU A 364       1.588  -1.365 -21.910  1.00 88.30           C  
ATOM   2795  N   SER A 365      -0.543   0.211 -26.299  1.00 93.44           N  
ATOM   2796  CA  SER A 365      -1.114   1.537 -26.526  1.00 93.44           C  
ATOM   2797  C   SER A 365      -1.716   2.085 -25.237  1.00 93.44           C  
ATOM   2798  CB  SER A 365      -2.169   1.484 -27.634  1.00 93.44           C  
ATOM   2799  O   SER A 365      -2.170   1.330 -24.368  1.00 93.44           O  
ATOM   2800  OG  SER A 365      -3.306   0.769 -27.183  1.00 93.44           O  
ATOM   2801  N   TYR A 366      -1.839   3.412 -25.149  1.00 94.04           N  
ATOM   2802  CA  TYR A 366      -2.544   4.031 -24.029  1.00 94.04           C  
ATOM   2803  C   TYR A 366      -3.996   3.544 -23.886  1.00 94.04           C  
ATOM   2804  CB  TYR A 366      -2.521   5.558 -24.155  1.00 94.04           C  
ATOM   2805  O   TYR A 366      -4.479   3.385 -22.771  1.00 94.04           O  
ATOM   2806  CG  TYR A 366      -3.279   6.213 -23.015  1.00 94.04           C  
ATOM   2807  CD1 TYR A 366      -4.492   6.895 -23.244  1.00 94.04           C  
ATOM   2808  CD2 TYR A 366      -2.813   6.033 -21.700  1.00 94.04           C  
ATOM   2809  CE1 TYR A 366      -5.219   7.422 -22.156  1.00 94.04           C  
ATOM   2810  CE2 TYR A 366      -3.549   6.533 -20.614  1.00 94.04           C  
ATOM   2811  OH  TYR A 366      -5.433   7.740 -19.778  1.00 94.04           O  
ATOM   2812  CZ  TYR A 366      -4.742   7.248 -20.839  1.00 94.04           C  
ATOM   2813  N   SER A 367      -4.707   3.261 -24.982  1.00 95.18           N  
ATOM   2814  CA  SER A 367      -6.084   2.750 -24.904  1.00 95.18           C  
ATOM   2815  C   SER A 367      -6.158   1.376 -24.230  1.00 95.18           C  
ATOM   2816  CB  SER A 367      -6.725   2.703 -26.294  1.00 95.18           C  
ATOM   2817  O   SER A 367      -7.032   1.152 -23.389  1.00 95.18           O  
ATOM   2818  OG  SER A 367      -5.921   2.000 -27.229  1.00 95.18           O  
ATOM   2819  N   THR A 368      -5.217   0.482 -24.545  1.00 95.97           N  
ATOM   2820  CA  THR A 368      -5.081  -0.827 -23.893  1.00 95.97           C  
ATOM   2821  C   THR A 368      -4.704  -0.662 -22.422  1.00 95.97           C  
ATOM   2822  CB  THR A 368      -4.032  -1.676 -24.627  1.00 95.97           C  
ATOM   2823  O   THR A 368      -5.322  -1.290 -21.560  1.00 95.97           O  
ATOM   2824  CG2 THR A 368      -3.872  -3.071 -24.029  1.00 95.97           C  
ATOM   2825  OG1 THR A 368      -4.440  -1.866 -25.961  1.00 95.97           O  
ATOM   2826  N   MET A 369      -3.755   0.232 -22.121  1.00 94.85           N  
ATOM   2827  CA  MET A 369      -3.361   0.571 -20.751  1.00 94.85           C  
ATOM   2828  C   MET A 369      -4.543   1.102 -19.935  1.00 94.85           C  
ATOM   2829  CB  MET A 369      -2.233   1.614 -20.790  1.00 94.85           C  
ATOM   2830  O   MET A 369      -4.835   0.597 -18.857  1.00 94.85           O  
ATOM   2831  CG  MET A 369      -1.761   2.013 -19.385  1.00 94.85           C  
ATOM   2832  SD  MET A 369      -1.123   0.644 -18.398  1.00 94.85           S  
ATOM   2833  CE  MET A 369       0.458   0.482 -19.244  1.00 94.85           C  
ATOM   2834  N   ALA A 370      -5.269   2.091 -20.453  1.00 96.02           N  
ATOM   2835  CA  ALA A 370      -6.403   2.705 -19.777  1.00 96.02           C  
ATOM   2836  C   ALA A 370      -7.511   1.684 -19.486  1.00 96.02           C  
ATOM   2837  CB  ALA A 370      -6.916   3.863 -20.640  1.00 96.02           C  
ATOM   2838  O   ALA A 370      -8.063   1.679 -18.385  1.00 96.02           O  
ATOM   2839  N   LEU A 371      -7.806   0.783 -20.433  1.00 96.91           N  
ATOM   2840  CA  LEU A 371      -8.755  -0.310 -20.217  1.00 96.91           C  
ATOM   2841  C   LEU A 371      -8.278  -1.257 -19.109  1.00 96.91           C  
ATOM   2842  CB  LEU A 371      -8.978  -1.058 -21.543  1.00 96.91           C  
ATOM   2843  O   LEU A 371      -9.058  -1.601 -18.220  1.00 96.91           O  
ATOM   2844  CG  LEU A 371      -9.946  -2.253 -21.434  1.00 96.91           C  
ATOM   2845  CD1 LEU A 371     -11.340  -1.835 -20.955  1.00 96.91           C  
ATOM   2846  CD2 LEU A 371     -10.092  -2.922 -22.799  1.00 96.91           C  
ATOM   2847  N   ALA A 372      -7.005  -1.654 -19.132  1.00 96.45           N  
ATOM   2848  CA  ALA A 372      -6.423  -2.495 -18.095  1.00 96.45           C  
ATOM   2849  C   ALA A 372      -6.493  -1.828 -16.715  1.00 96.45           C  
ATOM   2850  CB  ALA A 372      -4.984  -2.823 -18.486  1.00 96.45           C  
ATOM   2851  O   ALA A 372      -6.956  -2.451 -15.761  1.00 96.45           O  
ATOM   2852  N   LEU A 373      -6.120  -0.551 -16.621  1.00 94.83           N  
ATOM   2853  CA  LEU A 373      -6.192   0.246 -15.399  1.00 94.83           C  
ATOM   2854  C   LEU A 373      -7.626   0.334 -14.861  1.00 94.83           C  
ATOM   2855  CB  LEU A 373      -5.603   1.640 -15.679  1.00 94.83           C  
ATOM   2856  O   LEU A 373      -7.828   0.090 -13.673  1.00 94.83           O  
ATOM   2857  CG  LEU A 373      -4.071   1.698 -15.834  1.00 94.83           C  
ATOM   2858  CD1 LEU A 373      -3.670   3.141 -16.143  1.00 94.83           C  
ATOM   2859  CD2 LEU A 373      -3.310   1.252 -14.584  1.00 94.83           C  
ATOM   2860  N   ILE A 374      -8.630   0.584 -15.713  1.00 95.95           N  
ATOM   2861  CA  ILE A 374     -10.051   0.575 -15.310  1.00 95.95           C  
ATOM   2862  C   ILE A 374     -10.438  -0.770 -14.697  1.00 95.95           C  
ATOM   2863  CB  ILE A 374     -10.980   0.917 -16.502  1.00 95.95           C  
ATOM   2864  O   ILE A 374     -11.115  -0.802 -13.673  1.00 95.95           O  
ATOM   2865  CG1 ILE A 374     -10.860   2.412 -16.840  1.00 95.95           C  
ATOM   2866  CG2 ILE A 374     -12.461   0.590 -16.210  1.00 95.95           C  
ATOM   2867  CD1 ILE A 374     -11.394   2.795 -18.227  1.00 95.95           C  
ATOM   2868  N   LEU A 375     -10.015  -1.884 -15.298  1.00 96.77           N  
ATOM   2869  CA  LEU A 375     -10.330  -3.223 -14.797  1.00 96.77           C  
ATOM   2870  C   LEU A 375      -9.600  -3.538 -13.487  1.00 96.77           C  
ATOM   2871  CB  LEU A 375      -9.999  -4.258 -15.880  1.00 96.77           C  
ATOM   2872  O   LEU A 375     -10.198  -4.111 -12.578  1.00 96.77           O  
ATOM   2873  CG  LEU A 375     -10.886  -4.158 -17.133  1.00 96.77           C  
ATOM   2874  CD1 LEU A 375     -10.332  -5.100 -18.193  1.00 96.77           C  
ATOM   2875  CD2 LEU A 375     -12.344  -4.537 -16.874  1.00 96.77           C  
ATOM   2876  N   VAL A 376      -8.339  -3.123 -13.348  1.00 94.70           N  
ATOM   2877  CA  VAL A 376      -7.593  -3.245 -12.086  1.00 94.70           C  
ATOM   2878  C   VAL A 376      -8.269  -2.421 -10.985  1.00 94.70           C  
ATOM   2879  CB  VAL A 376      -6.108  -2.879 -12.276  1.00 94.70           C  
ATOM   2880  O   VAL A 376      -8.514  -2.949  -9.902  1.00 94.70           O  
ATOM   2881  CG1 VAL A 376      -5.338  -2.908 -10.951  1.00 94.70           C  
ATOM   2882  CG2 VAL A 376      -5.400  -3.891 -13.192  1.00 94.70           C  
ATOM   2883  N   GLY A 377      -8.670  -1.182 -11.275  1.00 92.89           N  
ATOM   2884  CA  GLY A 377      -9.451  -0.342 -10.363  1.00 92.89           C  
ATOM   2885  C   GLY A 377     -10.812  -0.945 -10.005  1.00 92.89           C  
ATOM   2886  O   GLY A 377     -11.194  -1.003  -8.840  1.00 92.89           O  
ATOM   2887  N   ALA A 378     -11.528  -1.495 -10.986  1.00 93.60           N  
ATOM   2888  CA  ALA A 378     -12.787  -2.199 -10.747  1.00 93.60           C  
ATOM   2889  C   ALA A 378     -12.599  -3.448  -9.866  1.00 93.60           C  
ATOM   2890  CB  ALA A 378     -13.405  -2.569 -12.098  1.00 93.60           C  
ATOM   2891  O   ALA A 378     -13.483  -3.806  -9.087  1.00 93.60           O  
ATOM   2892  N   GLY A 379     -11.449  -4.117  -9.964  1.00 93.29           N  
ATOM   2893  CA  GLY A 379     -11.083  -5.199  -9.057  1.00 93.29           C  
ATOM   2894  C   GLY A 379     -10.742  -4.711  -7.649  1.00 93.29           C  
ATOM   2895  O   GLY A 379     -11.166  -5.342  -6.677  1.00 93.29           O  
ATOM   2896  N   MET A 380     -10.064  -3.566  -7.525  1.00 90.23           N  
ATOM   2897  CA  MET A 380      -9.765  -2.903  -6.248  1.00 90.23           C  
ATOM   2898  C   MET A 380     -11.038  -2.590  -5.453  1.00 90.23           C  
ATOM   2899  CB  MET A 380      -8.944  -1.633  -6.508  1.00 90.23           C  
ATOM   2900  O   MET A 380     -11.074  -2.848  -4.252  1.00 90.23           O  
ATOM   2901  CG  MET A 380      -8.530  -0.918  -5.223  1.00 90.23           C  
ATOM   2902  SD  MET A 380      -7.700   0.651  -5.557  1.00 90.23           S  
ATOM   2903  CE  MET A 380      -7.714   1.348  -3.886  1.00 90.23           C  
ATOM   2904  N   ALA A 381     -12.126  -2.198  -6.118  1.00 90.88           N  
ATOM   2905  CA  ALA A 381     -13.428  -1.965  -5.486  1.00 90.88           C  
ATOM   2906  C   ALA A 381     -13.967  -3.161  -4.676  1.00 90.88           C  
ATOM   2907  CB  ALA A 381     -14.411  -1.610  -6.597  1.00 90.88           C  
ATOM   2908  O   ALA A 381     -14.777  -3.000  -3.755  1.00 90.88           O  
ATOM   2909  N   SER A 382     -13.520  -4.383  -4.984  1.00 91.68           N  
ATOM   2910  CA  SER A 382     -13.874  -5.569  -4.201  1.00 91.68           C  
ATOM   2911  C   SER A 382     -13.269  -5.571  -2.790  1.00 91.68           C  
ATOM   2912  CB  SER A 382     -13.527  -6.842  -4.968  1.00 91.68           C  
ATOM   2913  O   SER A 382     -13.795  -6.257  -1.910  1.00 91.68           O  
ATOM   2914  OG  SER A 382     -12.142  -7.106  -4.981  1.00 91.68           O  
ATOM   2915  N   LEU A 383     -12.250  -4.749  -2.514  1.00 91.09           N  
ATOM   2916  CA  LEU A 383     -11.667  -4.579  -1.182  1.00 91.09           C  
ATOM   2917  C   LEU A 383     -12.668  -4.048  -0.158  1.00 91.09           C  
ATOM   2918  CB  LEU A 383     -10.440  -3.657  -1.244  1.00 91.09           C  
ATOM   2919  O   LEU A 383     -12.607  -4.450   1.000  1.00 91.09           O  
ATOM   2920  CG  LEU A 383      -9.228  -4.273  -1.962  1.00 91.09           C  
ATOM   2921  CD1 LEU A 383      -8.078  -3.273  -1.947  1.00 91.09           C  
ATOM   2922  CD2 LEU A 383      -8.789  -5.564  -1.266  1.00 91.09           C  
ATOM   2923  N   ALA A 384     -13.680  -3.278  -0.568  1.00 90.05           N  
ATOM   2924  CA  ALA A 384     -14.782  -2.915   0.326  1.00 90.05           C  
ATOM   2925  C   ALA A 384     -15.527  -4.160   0.859  1.00 90.05           C  
ATOM   2926  CB  ALA A 384     -15.725  -1.977  -0.435  1.00 90.05           C  
ATOM   2927  O   ALA A 384     -15.960  -4.200   2.015  1.00 90.05           O  
ATOM   2928  N   VAL A 385     -15.639  -5.214   0.040  1.00 92.45           N  
ATOM   2929  CA  VAL A 385     -16.207  -6.513   0.439  1.00 92.45           C  
ATOM   2930  C   VAL A 385     -15.227  -7.283   1.324  1.00 92.45           C  
ATOM   2931  CB  VAL A 385     -16.624  -7.364  -0.782  1.00 92.45           C  
ATOM   2932  O   VAL A 385     -15.655  -7.874   2.317  1.00 92.45           O  
ATOM   2933  CG1 VAL A 385     -17.324  -8.664  -0.362  1.00 92.45           C  
ATOM   2934  CG2 VAL A 385     -17.581  -6.592  -1.700  1.00 92.45           C  
ATOM   2935  N   ALA A 386     -13.926  -7.258   1.015  1.00 93.36           N  
ATOM   2936  CA  ALA A 386     -12.890  -7.855   1.863  1.00 93.36           C  
ATOM   2937  C   ALA A 386     -12.883  -7.231   3.269  1.00 93.36           C  
ATOM   2938  CB  ALA A 386     -11.524  -7.719   1.181  1.00 93.36           C  
ATOM   2939  O   ALA A 386     -12.965  -7.952   4.264  1.00 93.36           O  
ATOM   2940  N   SER A 387     -12.916  -5.903   3.349  1.00 92.40           N  
ATOM   2941  CA  SER A 387     -13.027  -5.148   4.595  1.00 92.40           C  
ATOM   2942  C   SER A 387     -14.305  -5.507   5.355  1.00 92.40           C  
ATOM   2943  CB  SER A 387     -13.015  -3.656   4.271  1.00 92.40           C  
ATOM   2944  O   SER A 387     -14.283  -5.826   6.547  1.00 92.40           O  
ATOM   2945  OG  SER A 387     -12.813  -2.962   5.477  1.00 92.40           O  
ATOM   2946  N   ALA A 388     -15.446  -5.585   4.658  1.00 90.40           N  
ATOM   2947  CA  ALA A 388     -16.702  -5.999   5.274  1.00 90.40           C  
ATOM   2948  C   ALA A 388     -16.618  -7.415   5.876  1.00 90.40           C  
ATOM   2949  CB  ALA A 388     -17.839  -5.878   4.253  1.00 90.40           C  
ATOM   2950  O   ALA A 388     -17.167  -7.634   6.957  1.00 90.40           O  
ATOM   2951  N   LEU A 389     -15.915  -8.353   5.226  1.00 90.10           N  
ATOM   2952  CA  LEU A 389     -15.670  -9.709   5.733  1.00 90.10           C  
ATOM   2953  C   LEU A 389     -14.782  -9.718   6.983  1.00 90.10           C  
ATOM   2954  CB  LEU A 389     -15.010 -10.570   4.639  1.00 90.10           C  
ATOM   2955  O   LEU A 389     -15.142 -10.351   7.980  1.00 90.10           O  
ATOM   2956  CG  LEU A 389     -15.926 -10.986   3.483  1.00 90.10           C  
ATOM   2957  CD1 LEU A 389     -15.076 -11.623   2.383  1.00 90.10           C  
ATOM   2958  CD2 LEU A 389     -16.928 -12.027   3.965  1.00 90.10           C  
ATOM   2959  N   ILE A 390     -13.659  -8.996   6.943  1.00 91.69           N  
ATOM   2960  CA  ILE A 390     -12.723  -8.837   8.067  1.00 91.69           C  
ATOM   2961  C   ILE A 390     -13.470  -8.272   9.284  1.00 91.69           C  
ATOM   2962  CB  ILE A 390     -11.556  -7.915   7.628  1.00 91.69           C  
ATOM   2963  O   ILE A 390     -13.419  -8.821  10.393  1.00 91.69           O  
ATOM   2964  CG1 ILE A 390     -10.662  -8.618   6.583  1.00 91.69           C  
ATOM   2965  CG2 ILE A 390     -10.705  -7.467   8.825  1.00 91.69           C  
ATOM   2966  CD1 ILE A 390      -9.663  -7.666   5.910  1.00 91.69           C  
ATOM   2967  N   MET A 391     -14.246  -7.212   9.059  1.00 89.04           N  
ATOM   2968  CA  MET A 391     -15.000  -6.528  10.102  1.00 89.04           C  
ATOM   2969  C   MET A 391     -16.183  -7.349  10.606  1.00 89.04           C  
ATOM   2970  CB  MET A 391     -15.475  -5.161   9.582  1.00 89.04           C  
ATOM   2971  O   MET A 391     -16.522  -7.244  11.783  1.00 89.04           O  
ATOM   2972  CG  MET A 391     -14.303  -4.206   9.350  1.00 89.04           C  
ATOM   2973  SD  MET A 391     -13.367  -3.824  10.851  1.00 89.04           S  
ATOM   2974  CE  MET A 391     -11.760  -3.575  10.046  1.00 89.04           C  
ATOM   2975  N   LEU A 392     -16.848  -8.146   9.761  1.00 85.49           N  
ATOM   2976  CA  LEU A 392     -17.996  -8.972  10.156  1.00 85.49           C  
ATOM   2977  C   LEU A 392     -17.610 -10.022  11.202  1.00 85.49           C  
ATOM   2978  CB  LEU A 392     -18.608  -9.638   8.911  1.00 85.49           C  
ATOM   2979  O   LEU A 392     -18.355 -10.231  12.155  1.00 85.49           O  
ATOM   2980  CG  LEU A 392     -19.858 -10.496   9.184  1.00 85.49           C  
ATOM   2981  CD1 LEU A 392     -21.046  -9.633   9.623  1.00 85.49           C  
ATOM   2982  CD2 LEU A 392     -20.236 -11.239   7.907  1.00 85.49           C  
ATOM   2983  N   GLU A 393     -16.445 -10.647  11.041  1.00 81.88           N  
ATOM   2984  CA  GLU A 393     -15.958 -11.711  11.924  1.00 81.88           C  
ATOM   2985  C   GLU A 393     -15.322 -11.205  13.224  1.00 81.88           C  
ATOM   2986  CB  GLU A 393     -14.954 -12.568  11.147  1.00 81.88           C  
ATOM   2987  O   GLU A 393     -15.003 -12.009  14.110  1.00 81.88           O  
ATOM   2988  CG  GLU A 393     -15.619 -13.421  10.059  1.00 81.88           C  
ATOM   2989  CD  GLU A 393     -16.545 -14.538  10.587  1.00 81.88           C  
ATOM   2990  OE1 GLU A 393     -17.195 -15.218   9.754  1.00 81.88           O  
ATOM   2991  OE2 GLU A 393     -16.612 -14.793  11.820  1.00 81.88           O  
ATOM   2992  N   THR A 394     -15.155  -9.891  13.351  1.00 83.23           N  
ATOM   2993  CA  THR A 394     -14.461  -9.267  14.472  1.00 83.23           C  
ATOM   2994  C   THR A 394     -15.465  -8.666  15.461  1.00 83.23           C  
ATOM   2995  CB  THR A 394     -13.450  -8.232  13.974  1.00 83.23           C  
ATOM   2996  O   THR A 394     -16.311  -7.854  15.073  1.00 83.23           O  
ATOM   2997  CG2 THR A 394     -12.607  -7.701  15.134  1.00 83.23           C  
ATOM   2998  OG1 THR A 394     -12.567  -8.888  13.092  1.00 83.23           O  
ATOM   2999  N   PRO A 395     -15.389  -9.017  16.761  1.00 80.80           N  
ATOM   3000  CA  PRO A 395     -16.172  -8.346  17.794  1.00 80.80           C  
ATOM   3001  C   PRO A 395     -15.914  -6.836  17.782  1.00 80.80           C  
ATOM   3002  CB  PRO A 395     -15.731  -8.972  19.123  1.00 80.80           C  
ATOM   3003  O   PRO A 395     -14.773  -6.404  17.633  1.00 80.80           O  
ATOM   3004  CG  PRO A 395     -15.168 -10.332  18.716  1.00 80.80           C  
ATOM   3005  CD  PRO A 395     -14.559 -10.059  17.345  1.00 80.80           C  
ATOM   3006  N   THR A 396     -16.938  -6.014  18.022  1.00 78.89           N  
ATOM   3007  CA  THR A 396     -16.803  -4.541  18.016  1.00 78.89           C  
ATOM   3008  C   THR A 396     -15.711  -4.042  18.962  1.00 78.89           C  
ATOM   3009  CB  THR A 396     -18.121  -3.858  18.406  1.00 78.89           C  
ATOM   3010  O   THR A 396     -15.011  -3.087  18.632  1.00 78.89           O  
ATOM   3011  CG2 THR A 396     -19.170  -3.983  17.304  1.00 78.89           C  
ATOM   3012  OG1 THR A 396     -18.644  -4.466  19.565  1.00 78.89           O  
ATOM   3013  N   SER A 397     -15.492  -4.727  20.089  1.00 76.77           N  
ATOM   3014  CA  SER A 397     -14.439  -4.413  21.060  1.00 76.77           C  
ATOM   3015  C   SER A 397     -13.012  -4.618  20.542  1.00 76.77           C  
ATOM   3016  CB  SER A 397     -14.642  -5.258  22.321  1.00 76.77           C  
ATOM   3017  O   SER A 397     -12.094  -4.079  21.138  1.00 76.77           O  
ATOM   3018  OG  SER A 397     -14.392  -6.632  22.064  1.00 76.77           O  
ATOM   3019  N   LYS A 398     -12.822  -5.398  19.470  1.00 79.61           N  
ATOM   3020  CA  LYS A 398     -11.518  -5.698  18.849  1.00 79.61           C  
ATOM   3021  C   LYS A 398     -11.418  -5.196  17.404  1.00 79.61           C  
ATOM   3022  CB  LYS A 398     -11.208  -7.205  18.924  1.00 79.61           C  
ATOM   3023  O   LYS A 398     -10.569  -5.657  16.650  1.00 79.61           O  
ATOM   3024  CG  LYS A 398     -11.120  -7.769  20.349  1.00 79.61           C  
ATOM   3025  CD  LYS A 398     -10.425  -9.140  20.324  1.00 79.61           C  
ATOM   3026  CE  LYS A 398     -10.320  -9.739  21.730  1.00 79.61           C  
ATOM   3027  NZ  LYS A 398      -9.369 -10.877  21.762  1.00 79.61           N  
ATOM   3028  N   ALA A 399     -12.311  -4.297  16.988  1.00 85.48           N  
ATOM   3029  CA  ALA A 399     -12.295  -3.757  15.630  1.00 85.48           C  
ATOM   3030  C   ALA A 399     -10.978  -3.032  15.296  1.00 85.48           C  
ATOM   3031  CB  ALA A 399     -13.512  -2.852  15.428  1.00 85.48           C  
ATOM   3032  O   ALA A 399     -10.567  -3.083  14.144  1.00 85.48           O  
ATOM   3033  N   GLY A 400     -10.285  -2.442  16.285  1.00 86.13           N  
ATOM   3034  CA  GLY A 400      -8.952  -1.870  16.089  1.00 86.13           C  
ATOM   3035  C   GLY A 400      -7.934  -2.926  15.670  1.00 86.13           C  
ATOM   3036  O   GLY A 400      -7.229  -2.719  14.695  1.00 86.13           O  
ATOM   3037  N   ASN A 401      -7.930  -4.102  16.305  1.00 87.05           N  
ATOM   3038  CA  ASN A 401      -7.050  -5.210  15.903  1.00 87.05           C  
ATOM   3039  C   ASN A 401      -7.283  -5.668  14.457  1.00 87.05           C  
ATOM   3040  CB  ASN A 401      -7.233  -6.408  16.857  1.00 87.05           C  
ATOM   3041  O   ASN A 401      -6.327  -5.939  13.738  1.00 87.05           O  
ATOM   3042  CG  ASN A 401      -6.675  -6.161  18.243  1.00 87.05           C  
ATOM   3043  ND2 ASN A 401      -6.694  -7.154  19.102  1.00 87.05           N  
ATOM   3044  OD1 ASN A 401      -6.198  -5.100  18.578  1.00 87.05           O  
ATOM   3045  N   ALA A 402      -8.543  -5.779  14.030  1.00 90.73           N  
ATOM   3046  CA  ALA A 402      -8.857  -6.184  12.661  1.00 90.73           C  
ATOM   3047  C   ALA A 402      -8.491  -5.104  11.639  1.00 90.73           C  
ATOM   3048  CB  ALA A 402     -10.331  -6.559  12.592  1.00 90.73           C  
ATOM   3049  O   ALA A 402      -7.910  -5.432  10.611  1.00 90.73           O  
ATOM   3050  N   ALA A 403      -8.767  -3.838  11.957  1.00 90.87           N  
ATOM   3051  CA  ALA A 403      -8.377  -2.705  11.127  1.00 90.87           C  
ATOM   3052  C   ALA A 403      -6.856  -2.580  11.013  1.00 90.87           C  
ATOM   3053  CB  ALA A 403      -8.972  -1.436  11.734  1.00 90.87           C  
ATOM   3054  O   ALA A 403      -6.351  -2.327   9.932  1.00 90.87           O  
ATOM   3055  N   ALA A 404      -6.120  -2.813  12.102  1.00 92.99           N  
ATOM   3056  CA  ALA A 404      -4.662  -2.799  12.095  1.00 92.99           C  
ATOM   3057  C   ALA A 404      -4.094  -3.870  11.168  1.00 92.99           C  
ATOM   3058  CB  ALA A 404      -4.160  -3.035  13.519  1.00 92.99           C  
ATOM   3059  O   ALA A 404      -3.197  -3.594  10.385  1.00 92.99           O  
ATOM   3060  N   VAL A 405      -4.632  -5.093  11.245  1.00 93.93           N  
ATOM   3061  CA  VAL A 405      -4.223  -6.183  10.353  1.00 93.93           C  
ATOM   3062  C   VAL A 405      -4.538  -5.831   8.909  1.00 93.93           C  
ATOM   3063  CB  VAL A 405      -4.896  -7.509  10.743  1.00 93.93           C  
ATOM   3064  O   VAL A 405      -3.678  -6.015   8.061  1.00 93.93           O  
ATOM   3065  CG1 VAL A 405      -4.690  -8.618   9.707  1.00 93.93           C  
ATOM   3066  CG2 VAL A 405      -4.300  -8.017  12.054  1.00 93.93           C  
ATOM   3067  N   GLU A 406      -5.742  -5.333   8.634  1.00 93.82           N  
ATOM   3068  CA  GLU A 406      -6.149  -4.916   7.292  1.00 93.82           C  
ATOM   3069  C   GLU A 406      -5.224  -3.828   6.730  1.00 93.82           C  
ATOM   3070  CB  GLU A 406      -7.613  -4.465   7.355  1.00 93.82           C  
ATOM   3071  O   GLU A 406      -4.685  -3.999   5.641  1.00 93.82           O  
ATOM   3072  CG  GLU A 406      -8.192  -4.180   5.968  1.00 93.82           C  
ATOM   3073  CD  GLU A 406      -9.663  -3.749   6.015  1.00 93.82           C  
ATOM   3074  OE1 GLU A 406     -10.177  -3.326   4.958  1.00 93.82           O  
ATOM   3075  OE2 GLU A 406     -10.338  -3.886   7.064  1.00 93.82           O  
ATOM   3076  N   GLU A 407      -4.947  -2.780   7.506  1.00 91.36           N  
ATOM   3077  CA  GLU A 407      -4.061  -1.685   7.103  1.00 91.36           C  
ATOM   3078  C   GLU A 407      -2.619  -2.167   6.895  1.00 91.36           C  
ATOM   3079  CB  GLU A 407      -4.116  -0.579   8.172  1.00 91.36           C  
ATOM   3080  O   GLU A 407      -1.978  -1.826   5.906  1.00 91.36           O  
ATOM   3081  CG  GLU A 407      -3.627   0.774   7.640  1.00 91.36           C  
ATOM   3082  CD  GLU A 407      -4.543   1.343   6.542  1.00 91.36           C  
ATOM   3083  OE1 GLU A 407      -4.058   2.183   5.761  1.00 91.36           O  
ATOM   3084  OE2 GLU A 407      -5.741   0.977   6.519  1.00 91.36           O  
ATOM   3085  N   SER A 408      -2.117  -3.041   7.776  1.00 93.58           N  
ATOM   3086  CA  SER A 408      -0.815  -3.685   7.582  1.00 93.58           C  
ATOM   3087  C   SER A 408      -0.786  -4.562   6.331  1.00 93.58           C  
ATOM   3088  CB  SER A 408      -0.437  -4.549   8.788  1.00 93.58           C  
ATOM   3089  O   SER A 408       0.252  -4.644   5.685  1.00 93.58           O  
ATOM   3090  OG  SER A 408      -0.236  -3.762   9.944  1.00 93.58           O  
ATOM   3091  N   MET A 409      -1.889  -5.227   5.965  1.00 94.68           N  
ATOM   3092  CA  MET A 409      -1.953  -5.982   4.712  1.00 94.68           C  
ATOM   3093  C   MET A 409      -1.898  -5.050   3.501  1.00 94.68           C  
ATOM   3094  CB  MET A 409      -3.210  -6.860   4.622  1.00 94.68           C  
ATOM   3095  O   MET A 409      -1.241  -5.404   2.528  1.00 94.68           O  
ATOM   3096  CG  MET A 409      -3.269  -8.072   5.558  1.00 94.68           C  
ATOM   3097  SD  MET A 409      -1.863  -9.221   5.568  1.00 94.68           S  
ATOM   3098  CE  MET A 409      -0.967  -8.607   7.020  1.00 94.68           C  
ATOM   3099  N   TYR A 410      -2.541  -3.879   3.549  1.00 92.18           N  
ATOM   3100  CA  TYR A 410      -2.446  -2.902   2.465  1.00 92.18           C  
ATOM   3101  C   TYR A 410      -1.023  -2.371   2.298  1.00 92.18           C  
ATOM   3102  CB  TYR A 410      -3.441  -1.745   2.674  1.00 92.18           C  
ATOM   3103  O   TYR A 410      -0.487  -2.408   1.191  1.00 92.18           O  
ATOM   3104  CG  TYR A 410      -4.920  -2.096   2.624  1.00 92.18           C  
ATOM   3105  CD1 TYR A 410      -5.396  -3.115   1.772  1.00 92.18           C  
ATOM   3106  CD2 TYR A 410      -5.839  -1.362   3.403  1.00 92.18           C  
ATOM   3107  CE1 TYR A 410      -6.771  -3.391   1.696  1.00 92.18           C  
ATOM   3108  CE2 TYR A 410      -7.214  -1.675   3.366  1.00 92.18           C  
ATOM   3109  OH  TYR A 410      -8.987  -3.081   2.507  1.00 92.18           O  
ATOM   3110  CZ  TYR A 410      -7.681  -2.699   2.515  1.00 92.18           C  
ATOM   3111  N   ASP A 411      -0.390  -1.954   3.393  1.00 89.36           N  
ATOM   3112  CA  ASP A 411       0.971  -1.415   3.373  1.00 89.36           C  
ATOM   3113  C   ASP A 411       2.003  -2.469   2.937  1.00 89.36           C  
ATOM   3114  CB  ASP A 411       1.281  -0.839   4.759  1.00 89.36           C  
ATOM   3115  O   ASP A 411       2.756  -2.260   1.983  1.00 89.36           O  
ATOM   3116  CG  ASP A 411       2.599  -0.063   4.777  1.00 89.36           C  
ATOM   3117  OD1 ASP A 411       2.801   0.776   3.871  1.00 89.36           O  
ATOM   3118  OD2 ASP A 411       3.389  -0.318   5.711  1.00 89.36           O  
ATOM   3119  N   LEU A 412       1.970  -3.661   3.547  1.00 93.15           N  
ATOM   3120  CA  LEU A 412       2.833  -4.768   3.132  1.00 93.15           C  
ATOM   3121  C   LEU A 412       2.557  -5.167   1.682  1.00 93.15           C  
ATOM   3122  CB  LEU A 412       2.651  -5.988   4.050  1.00 93.15           C  
ATOM   3123  O   LEU A 412       3.502  -5.403   0.938  1.00 93.15           O  
ATOM   3124  CG  LEU A 412       3.173  -5.848   5.488  1.00 93.15           C  
ATOM   3125  CD1 LEU A 412       2.826  -7.137   6.242  1.00 93.15           C  
ATOM   3126  CD2 LEU A 412       4.689  -5.657   5.529  1.00 93.15           C  
ATOM   3127  N   GLY A 413       1.289  -5.227   1.269  1.00 93.97           N  
ATOM   3128  CA  GLY A 413       0.907  -5.514  -0.109  1.00 93.97           C  
ATOM   3129  C   GLY A 413       1.597  -4.551  -1.066  1.00 93.97           C  
ATOM   3130  O   GLY A 413       2.339  -4.997  -1.934  1.00 93.97           O  
ATOM   3131  N   ASN A 414       1.455  -3.244  -0.841  1.00 90.87           N  
ATOM   3132  CA  ASN A 414       2.079  -2.216  -1.673  1.00 90.87           C  
ATOM   3133  C   ASN A 414       3.605  -2.380  -1.772  1.00 90.87           C  
ATOM   3134  CB  ASN A 414       1.714  -0.827  -1.117  1.00 90.87           C  
ATOM   3135  O   ASN A 414       4.160  -2.394  -2.873  1.00 90.87           O  
ATOM   3136  CG  ASN A 414       0.273  -0.428  -1.375  1.00 90.87           C  
ATOM   3137  ND2 ASN A 414      -0.339   0.305  -0.477  1.00 90.87           N  
ATOM   3138  OD1 ASN A 414      -0.317  -0.734  -2.395  1.00 90.87           O  
ATOM   3139  N   VAL A 415       4.282  -2.552  -0.633  1.00 91.10           N  
ATOM   3140  CA  VAL A 415       5.747  -2.671  -0.577  1.00 91.10           C  
ATOM   3141  C   VAL A 415       6.235  -3.951  -1.259  1.00 91.10           C  
ATOM   3142  CB  VAL A 415       6.235  -2.589   0.883  1.00 91.10           C  
ATOM   3143  O   VAL A 415       7.147  -3.900  -2.083  1.00 91.10           O  
ATOM   3144  CG1 VAL A 415       7.740  -2.856   0.999  1.00 91.10           C  
ATOM   3145  CG2 VAL A 415       5.959  -1.197   1.466  1.00 91.10           C  
ATOM   3146  N   PHE A 416       5.621  -5.099  -0.960  1.00 91.57           N  
ATOM   3147  CA  PHE A 416       5.977  -6.369  -1.596  1.00 91.57           C  
ATOM   3148  C   PHE A 416       5.666  -6.363  -3.092  1.00 91.57           C  
ATOM   3149  CB  PHE A 416       5.243  -7.536  -0.923  1.00 91.57           C  
ATOM   3150  O   PHE A 416       6.436  -6.923  -3.866  1.00 91.57           O  
ATOM   3151  CG  PHE A 416       5.961  -8.159   0.254  1.00 91.57           C  
ATOM   3152  CD1 PHE A 416       6.851  -9.225   0.026  1.00 91.57           C  
ATOM   3153  CD2 PHE A 416       5.717  -7.732   1.572  1.00 91.57           C  
ATOM   3154  CE1 PHE A 416       7.477  -9.868   1.107  1.00 91.57           C  
ATOM   3155  CE2 PHE A 416       6.317  -8.394   2.654  1.00 91.57           C  
ATOM   3156  CZ  PHE A 416       7.200  -9.460   2.422  1.00 91.57           C  
ATOM   3157  N   GLY A 417       4.563  -5.740  -3.506  1.00 92.31           N  
ATOM   3158  CA  GLY A 417       4.180  -5.615  -4.908  1.00 92.31           C  
ATOM   3159  C   GLY A 417       5.249  -4.901  -5.717  1.00 92.31           C  
ATOM   3160  O   GLY A 417       5.744  -5.430  -6.718  1.00 92.31           O  
ATOM   3161  N   VAL A 418       5.644  -3.718  -5.251  1.00 89.14           N  
ATOM   3162  CA  VAL A 418       6.727  -2.941  -5.860  1.00 89.14           C  
ATOM   3163  C   VAL A 418       8.030  -3.733  -5.856  1.00 89.14           C  
ATOM   3164  CB  VAL A 418       6.878  -1.591  -5.138  1.00 89.14           C  
ATOM   3165  O   VAL A 418       8.644  -3.882  -6.906  1.00 89.14           O  
ATOM   3166  CG1 VAL A 418       8.200  -0.887  -5.468  1.00 89.14           C  
ATOM   3167  CG2 VAL A 418       5.695  -0.690  -5.508  1.00 89.14           C  
ATOM   3168  N   ALA A 419       8.418  -4.314  -4.720  1.00 90.63           N  
ATOM   3169  CA  ALA A 419       9.696  -5.007  -4.616  1.00 90.63           C  
ATOM   3170  C   ALA A 419       9.765  -6.261  -5.497  1.00 90.63           C  
ATOM   3171  CB  ALA A 419       9.953  -5.334  -3.146  1.00 90.63           C  
ATOM   3172  O   ALA A 419      10.727  -6.441  -6.234  1.00 90.63           O  
ATOM   3173  N   VAL A 420       8.756  -7.134  -5.458  1.00 91.17           N  
ATOM   3174  CA  VAL A 420       8.795  -8.432  -6.147  1.00 91.17           C  
ATOM   3175  C   VAL A 420       8.554  -8.276  -7.645  1.00 91.17           C  
ATOM   3176  CB  VAL A 420       7.796  -9.422  -5.521  1.00 91.17           C  
ATOM   3177  O   VAL A 420       9.366  -8.747  -8.441  1.00 91.17           O  
ATOM   3178  CG1 VAL A 420       7.734 -10.753  -6.285  1.00 91.17           C  
ATOM   3179  CG2 VAL A 420       8.169  -9.739  -4.065  1.00 91.17           C  
ATOM   3180  N   LEU A 421       7.456  -7.628  -8.050  1.00 90.67           N  
ATOM   3181  CA  LEU A 421       7.143  -7.479  -9.475  1.00 90.67           C  
ATOM   3182  C   LEU A 421       7.975  -6.375 -10.133  1.00 90.67           C  
ATOM   3183  CB  LEU A 421       5.642  -7.251  -9.699  1.00 90.67           C  
ATOM   3184  O   LEU A 421       8.306  -6.513 -11.306  1.00 90.67           O  
ATOM   3185  CG  LEU A 421       4.711  -8.433  -9.368  1.00 90.67           C  
ATOM   3186  CD1 LEU A 421       3.258  -8.100  -9.725  1.00 90.67           C  
ATOM   3187  CD2 LEU A 421       5.070  -9.699 -10.150  1.00 90.67           C  
ATOM   3188  N   GLY A 422       8.378  -5.335  -9.397  1.00 88.45           N  
ATOM   3189  CA  GLY A 422       9.360  -4.366  -9.887  1.00 88.45           C  
ATOM   3190  C   GLY A 422      10.709  -5.033 -10.151  1.00 88.45           C  
ATOM   3191  O   GLY A 422      11.230  -4.914 -11.253  1.00 88.45           O  
ATOM   3192  N   SER A 423      11.220  -5.842  -9.211  1.00 88.88           N  
ATOM   3193  CA  SER A 423      12.466  -6.603  -9.421  1.00 88.88           C  
ATOM   3194  C   SER A 423      12.362  -7.603 -10.570  1.00 88.88           C  
ATOM   3195  CB  SER A 423      12.878  -7.384  -8.172  1.00 88.88           C  
ATOM   3196  O   SER A 423      13.318  -7.762 -11.329  1.00 88.88           O  
ATOM   3197  OG  SER A 423      13.188  -6.510  -7.117  1.00 88.88           O  
ATOM   3198  N   LEU A 424      11.211  -8.271 -10.720  1.00 92.42           N  
ATOM   3199  CA  LEU A 424      10.945  -9.139 -11.868  1.00 92.42           C  
ATOM   3200  C   LEU A 424      10.987  -8.344 -13.178  1.00 92.42           C  
ATOM   3201  CB  LEU A 424       9.591  -9.841 -11.678  1.00 92.42           C  
ATOM   3202  O   LEU A 424      11.664  -8.766 -14.110  1.00 92.42           O  
ATOM   3203  CG  LEU A 424       9.169 -10.725 -12.866  1.00 92.42           C  
ATOM   3204  CD1 LEU A 424      10.140 -11.883 -13.110  1.00 92.42           C  
ATOM   3205  CD2 LEU A 424       7.787 -11.310 -12.589  1.00 92.42           C  
ATOM   3206  N   SER A 425      10.328  -7.186 -13.235  1.00 92.11           N  
ATOM   3207  CA  SER A 425      10.341  -6.317 -14.414  1.00 92.11           C  
ATOM   3208  C   SER A 425      11.752  -5.831 -14.738  1.00 92.11           C  
ATOM   3209  CB  SER A 425       9.403  -5.127 -14.211  1.00 92.11           C  
ATOM   3210  O   SER A 425      12.165  -5.907 -15.889  1.00 92.11           O  
ATOM   3211  OG  SER A 425       9.197  -4.452 -15.436  1.00 92.11           O  
ATOM   3212  N   SER A 426      12.534  -5.404 -13.744  1.00 89.51           N  
ATOM   3213  CA  SER A 426      13.929  -4.992 -13.950  1.00 89.51           C  
ATOM   3214  C   SER A 426      14.817  -6.154 -14.406  1.00 89.51           C  
ATOM   3215  CB  SER A 426      14.506  -4.386 -12.668  1.00 89.51           C  
ATOM   3216  O   SER A 426      15.705  -5.973 -15.235  1.00 89.51           O  
ATOM   3217  OG  SER A 426      13.736  -3.273 -12.266  1.00 89.51           O  
ATOM   3218  N   MET A 427      14.580  -7.369 -13.900  1.00 91.33           N  
ATOM   3219  CA  MET A 427      15.280  -8.572 -14.357  1.00 91.33           C  
ATOM   3220  C   MET A 427      14.947  -8.894 -15.816  1.00 91.33           C  
ATOM   3221  CB  MET A 427      14.938  -9.748 -13.431  1.00 91.33           C  
ATOM   3222  O   MET A 427      15.860  -9.134 -16.600  1.00 91.33           O  
ATOM   3223  CG  MET A 427      15.717 -11.023 -13.777  1.00 91.33           C  
ATOM   3224  SD  MET A 427      15.193 -12.500 -12.859  1.00 91.33           S  
ATOM   3225  CE  MET A 427      15.536 -11.992 -11.152  1.00 91.33           C  
ATOM   3226  N   LEU A 428      13.663  -8.871 -16.184  1.00 94.82           N  
ATOM   3227  CA  LEU A 428      13.218  -9.097 -17.560  1.00 94.82           C  
ATOM   3228  C   LEU A 428      13.735  -8.008 -18.505  1.00 94.82           C  
ATOM   3229  CB  LEU A 428      11.682  -9.187 -17.596  1.00 94.82           C  
ATOM   3230  O   LEU A 428      14.202  -8.335 -19.588  1.00 94.82           O  
ATOM   3231  CG  LEU A 428      11.100 -10.447 -16.928  1.00 94.82           C  
ATOM   3232  CD1 LEU A 428       9.576 -10.343 -16.889  1.00 94.82           C  
ATOM   3233  CD2 LEU A 428      11.470 -11.731 -17.674  1.00 94.82           C  
ATOM   3234  N   TYR A 429      13.748  -6.744 -18.072  1.00 94.52           N  
ATOM   3235  CA  TYR A 429      14.327  -5.629 -18.824  1.00 94.52           C  
ATOM   3236  C   TYR A 429      15.798  -5.882 -19.170  1.00 94.52           C  
ATOM   3237  CB  TYR A 429      14.167  -4.331 -18.021  1.00 94.52           C  
ATOM   3238  O   TYR A 429      16.162  -5.803 -20.338  1.00 94.52           O  
ATOM   3239  CG  TYR A 429      15.014  -3.185 -18.537  1.00 94.52           C  
ATOM   3240  CD1 TYR A 429      16.184  -2.800 -17.849  1.00 94.52           C  
ATOM   3241  CD2 TYR A 429      14.660  -2.538 -19.733  1.00 94.52           C  
ATOM   3242  CE1 TYR A 429      16.988  -1.760 -18.352  1.00 94.52           C  
ATOM   3243  CE2 TYR A 429      15.458  -1.491 -20.231  1.00 94.52           C  
ATOM   3244  OH  TYR A 429      17.389  -0.089 -20.021  1.00 94.52           O  
ATOM   3245  CZ  TYR A 429      16.623  -1.100 -19.541  1.00 94.52           C  
ATOM   3246  N   ARG A 430      16.627  -6.266 -18.188  1.00 92.66           N  
ATOM   3247  CA  ARG A 430      18.044  -6.600 -18.430  1.00 92.66           C  
ATOM   3248  C   ARG A 430      18.214  -7.751 -19.417  1.00 92.66           C  
ATOM   3249  CB  ARG A 430      18.745  -6.947 -17.111  1.00 92.66           C  
ATOM   3250  O   ARG A 430      19.081  -7.694 -20.281  1.00 92.66           O  
ATOM   3251  CG  ARG A 430      19.026  -5.691 -16.283  1.00 92.66           C  
ATOM   3252  CD  ARG A 430      19.852  -6.014 -15.034  1.00 92.66           C  
ATOM   3253  NE  ARG A 430      19.122  -6.888 -14.090  1.00 92.66           N  
ATOM   3254  NH1 ARG A 430      18.208  -5.220 -12.806  1.00 92.66           N  
ATOM   3255  NH2 ARG A 430      17.857  -7.356 -12.253  1.00 92.66           N  
ATOM   3256  CZ  ARG A 430      18.397  -6.485 -13.062  1.00 92.66           C  
ATOM   3257  N   VAL A 431      17.374  -8.782 -19.301  1.00 93.39           N  
ATOM   3258  CA  VAL A 431      17.393  -9.934 -20.215  1.00 93.39           C  
ATOM   3259  C   VAL A 431      16.990  -9.529 -21.636  1.00 93.39           C  
ATOM   3260  CB  VAL A 431      16.499 -11.069 -19.675  1.00 93.39           C  
ATOM   3261  O   VAL A 431      17.588 -10.019 -22.587  1.00 93.39           O  
ATOM   3262  CG1 VAL A 431      16.310 -12.220 -20.672  1.00 93.39           C  
ATOM   3263  CG2 VAL A 431      17.111 -11.681 -18.405  1.00 93.39           C  
ATOM   3264  N   PHE A 432      15.999  -8.650 -21.793  1.00 94.31           N  
ATOM   3265  CA  PHE A 432      15.492  -8.228 -23.102  1.00 94.31           C  
ATOM   3266  C   PHE A 432      16.319  -7.126 -23.766  1.00 94.31           C  
ATOM   3267  CB  PHE A 432      14.025  -7.791 -22.965  1.00 94.31           C  
ATOM   3268  O   PHE A 432      16.289  -7.030 -24.986  1.00 94.31           O  
ATOM   3269  CG  PHE A 432      13.029  -8.846 -22.510  1.00 94.31           C  
ATOM   3270  CD1 PHE A 432      13.275 -10.225 -22.673  1.00 94.31           C  
ATOM   3271  CD2 PHE A 432      11.810  -8.427 -21.946  1.00 94.31           C  
ATOM   3272  CE1 PHE A 432      12.322 -11.171 -22.259  1.00 94.31           C  
ATOM   3273  CE2 PHE A 432      10.849  -9.373 -21.547  1.00 94.31           C  
ATOM   3274  CZ  PHE A 432      11.108 -10.745 -21.696  1.00 94.31           C  
ATOM   3275  N   LEU A 433      17.034  -6.293 -23.003  1.00 93.93           N  
ATOM   3276  CA  LEU A 433      17.909  -5.255 -23.557  1.00 93.93           C  
ATOM   3277  C   LEU A 433      19.158  -5.842 -24.220  1.00 93.93           C  
ATOM   3278  CB  LEU A 433      18.281  -4.270 -22.433  1.00 93.93           C  
ATOM   3279  O   LEU A 433      19.641  -5.274 -25.195  1.00 93.93           O  
ATOM   3280  CG  LEU A 433      19.246  -3.143 -22.860  1.00 93.93           C  
ATOM   3281  CD1 LEU A 433      18.661  -2.265 -23.966  1.00 93.93           C  
ATOM   3282  CD2 LEU A 433      19.548  -2.265 -21.649  1.00 93.93           C  
ATOM   3283  N   ASP A 434      19.697  -6.934 -23.663  1.00 90.84           N  
ATOM   3284  CA  ASP A 434      20.976  -7.530 -24.070  1.00 90.84           C  
ATOM   3285  C   ASP A 434      22.054  -6.461 -24.347  1.00 90.84           C  
ATOM   3286  CB  ASP A 434      20.783  -8.516 -25.235  1.00 90.84           C  
ATOM   3287  O   ASP A 434      22.477  -6.224 -25.487  1.00 90.84           O  
ATOM   3288  CG  ASP A 434      22.095  -9.218 -25.618  1.00 90.84           C  
ATOM   3289  OD1 ASP A 434      23.058  -9.185 -24.807  1.00 90.84           O  
ATOM   3290  OD2 ASP A 434      22.154  -9.790 -26.729  1.00 90.84           O  
ATOM   3291  N   ILE A 435      22.509  -5.783 -23.283  1.00 91.44           N  
ATOM   3292  CA  ILE A 435      23.447  -4.651 -23.395  1.00 91.44           C  
ATOM   3293  C   ILE A 435      24.755  -5.031 -24.107  1.00 91.44           C  
ATOM   3294  CB  ILE A 435      23.739  -4.051 -21.998  1.00 91.44           C  
ATOM   3295  O   ILE A 435      25.437  -4.176 -24.677  1.00 91.44           O  
ATOM   3296  CG1 ILE A 435      24.293  -2.612 -22.042  1.00 91.44           C  
ATOM   3297  CG2 ILE A 435      24.747  -4.913 -21.219  1.00 91.44           C  
ATOM   3298  CD1 ILE A 435      23.349  -1.604 -22.701  1.00 91.44           C  
ATOM   3299  N   SER A 436      25.104  -6.322 -24.105  1.00 90.26           N  
ATOM   3300  CA  SER A 436      26.311  -6.855 -24.734  1.00 90.26           C  
ATOM   3301  C   SER A 436      26.340  -6.607 -26.248  1.00 90.26           C  
ATOM   3302  CB  SER A 436      26.437  -8.346 -24.400  1.00 90.26           C  
ATOM   3303  O   SER A 436      27.406  -6.380 -26.832  1.00 90.26           O  
ATOM   3304  OG  SER A 436      25.628  -9.172 -25.215  1.00 90.26           O  
ATOM   3305  N   SER A 437      25.164  -6.515 -26.879  1.00 90.45           N  
ATOM   3306  CA  SER A 437      25.011  -6.153 -28.291  1.00 90.45           C  
ATOM   3307  C   SER A 437      25.527  -4.736 -28.609  1.00 90.45           C  
ATOM   3308  CB  SER A 437      23.539  -6.308 -28.685  1.00 90.45           C  
ATOM   3309  O   SER A 437      25.966  -4.460 -29.733  1.00 90.45           O  
ATOM   3310  OG  SER A 437      22.749  -5.325 -28.052  1.00 90.45           O  
ATOM   3311  N   PHE A 438      25.575  -3.847 -27.609  1.00 92.00           N  
ATOM   3312  CA  PHE A 438      26.069  -2.473 -27.727  1.00 92.00           C  
ATOM   3313  C   PHE A 438      27.548  -2.305 -27.356  1.00 92.00           C  
ATOM   3314  CB  PHE A 438      25.172  -1.524 -26.922  1.00 92.00           C  
ATOM   3315  O   PHE A 438      28.107  -1.229 -27.592  1.00 92.00           O  
ATOM   3316  CG  PHE A 438      23.779  -1.380 -27.494  1.00 92.00           C  
ATOM   3317  CD1 PHE A 438      23.509  -0.361 -28.427  1.00 92.00           C  
ATOM   3318  CD2 PHE A 438      22.755  -2.260 -27.105  1.00 92.00           C  
ATOM   3319  CE1 PHE A 438      22.224  -0.239 -28.984  1.00 92.00           C  
ATOM   3320  CE2 PHE A 438      21.471  -2.137 -27.661  1.00 92.00           C  
ATOM   3321  CZ  PHE A 438      21.205  -1.131 -28.605  1.00 92.00           C  
ATOM   3322  N   SER A 439      28.232  -3.348 -26.869  1.00 90.47           N  
ATOM   3323  CA  SER A 439      29.659  -3.262 -26.517  1.00 90.47           C  
ATOM   3324  C   SER A 439      30.539  -2.883 -27.713  1.00 90.47           C  
ATOM   3325  CB  SER A 439      30.143  -4.576 -25.902  1.00 90.47           C  
ATOM   3326  O   SER A 439      31.477  -2.101 -27.572  1.00 90.47           O  
ATOM   3327  OG  SER A 439      29.418  -4.863 -24.725  1.00 90.47           O  
ATOM   3328  N   SER A 440      30.186  -3.336 -28.923  1.00 90.65           N  
ATOM   3329  CA  SER A 440      30.872  -2.951 -30.172  1.00 90.65           C  
ATOM   3330  C   SER A 440      30.739  -1.461 -30.525  1.00 90.65           C  
ATOM   3331  CB  SER A 440      30.351  -3.792 -31.342  1.00 90.65           C  
ATOM   3332  O   SER A 440      31.555  -0.929 -31.276  1.00 90.65           O  
ATOM   3333  OG  SER A 440      28.984  -3.516 -31.600  1.00 90.65           O  
ATOM   3334  N   LYS A 441      29.733  -0.777 -29.966  1.00 90.05           N  
ATOM   3335  CA  LYS A 441      29.493   0.664 -30.124  1.00 90.05           C  
ATOM   3336  C   LYS A 441      30.100   1.496 -28.987  1.00 90.05           C  
ATOM   3337  CB  LYS A 441      27.987   0.934 -30.278  1.00 90.05           C  
ATOM   3338  O   LYS A 441      29.885   2.701 -28.951  1.00 90.05           O  
ATOM   3339  CG  LYS A 441      27.366   0.255 -31.508  1.00 90.05           C  
ATOM   3340  CD  LYS A 441      25.886   0.640 -31.600  1.00 90.05           C  
ATOM   3341  CE  LYS A 441      25.223   0.014 -32.827  1.00 90.05           C  
ATOM   3342  NZ  LYS A 441      23.772   0.322 -32.848  1.00 90.05           N  
ATOM   3343  N   GLY A 442      30.850   0.876 -28.073  1.00 89.30           N  
ATOM   3344  CA  GLY A 442      31.518   1.555 -26.959  1.00 89.30           C  
ATOM   3345  C   GLY A 442      30.701   1.647 -25.666  1.00 89.30           C  
ATOM   3346  O   GLY A 442      31.161   2.282 -24.721  1.00 89.30           O  
ATOM   3347  N   ILE A 443      29.526   1.010 -25.586  1.00 91.63           N  
ATOM   3348  CA  ILE A 443      28.767   0.901 -24.330  1.00 91.63           C  
ATOM   3349  C   ILE A 443      29.340  -0.263 -23.515  1.00 91.63           C  
ATOM   3350  CB  ILE A 443      27.254   0.756 -24.595  1.00 91.63           C  
ATOM   3351  O   ILE A 443      28.980  -1.423 -23.715  1.00 91.63           O  
ATOM   3352  CG1 ILE A 443      26.678   1.896 -25.464  1.00 91.63           C  
ATOM   3353  CG2 ILE A 443      26.471   0.663 -23.273  1.00 91.63           C  
ATOM   3354  CD1 ILE A 443      26.874   3.304 -24.884  1.00 91.63           C  
ATOM   3355  N   VAL A 444      30.292   0.049 -22.637  1.00 91.67           N  
ATOM   3356  CA  VAL A 444      30.999  -0.905 -21.766  1.00 91.67           C  
ATOM   3357  C   VAL A 444      31.215  -0.301 -20.376  1.00 91.67           C  
ATOM   3358  CB  VAL A 444      32.348  -1.350 -22.378  1.00 91.67           C  
ATOM   3359  O   VAL A 444      31.128   0.917 -20.210  1.00 91.67           O  
ATOM   3360  CG1 VAL A 444      32.160  -2.152 -23.671  1.00 91.67           C  
ATOM   3361  CG2 VAL A 444      33.302  -0.181 -22.663  1.00 91.67           C  
ATOM   3362  N   GLY A 445      31.519  -1.139 -19.380  1.00 91.11           N  
ATOM   3363  CA  GLY A 445      31.798  -0.692 -18.009  1.00 91.11           C  
ATOM   3364  C   GLY A 445      30.609   0.045 -17.388  1.00 91.11           C  
ATOM   3365  O   GLY A 445      29.474  -0.412 -17.507  1.00 91.11           O  
ATOM   3366  N   ASP A 446      30.867   1.203 -16.781  1.00 89.95           N  
ATOM   3367  CA  ASP A 446      29.854   2.000 -16.073  1.00 89.95           C  
ATOM   3368  C   ASP A 446      28.679   2.410 -16.974  1.00 89.95           C  
ATOM   3369  CB  ASP A 446      30.510   3.257 -15.473  1.00 89.95           C  
ATOM   3370  O   ASP A 446      27.533   2.385 -16.537  1.00 89.95           O  
ATOM   3371  CG  ASP A 446      31.635   2.965 -14.471  1.00 89.95           C  
ATOM   3372  OD1 ASP A 446      31.710   1.819 -13.978  1.00 89.95           O  
ATOM   3373  OD2 ASP A 446      32.467   3.877 -14.274  1.00 89.95           O  
ATOM   3374  N   LEU A 447      28.925   2.716 -18.256  1.00 89.50           N  
ATOM   3375  CA  LEU A 447      27.851   3.065 -19.199  1.00 89.50           C  
ATOM   3376  C   LEU A 447      26.894   1.893 -19.438  1.00 89.50           C  
ATOM   3377  CB  LEU A 447      28.440   3.508 -20.550  1.00 89.50           C  
ATOM   3378  O   LEU A 447      25.689   2.099 -19.561  1.00 89.50           O  
ATOM   3379  CG  LEU A 447      29.231   4.826 -20.532  1.00 89.50           C  
ATOM   3380  CD1 LEU A 447      29.805   5.073 -21.929  1.00 89.50           C  
ATOM   3381  CD2 LEU A 447      28.366   6.031 -20.155  1.00 89.50           C  
ATOM   3382  N   ALA A 448      27.430   0.671 -19.517  1.00 90.38           N  
ATOM   3383  CA  ALA A 448      26.614  -0.529 -19.659  1.00 90.38           C  
ATOM   3384  C   ALA A 448      25.824  -0.798 -18.372  1.00 90.38           C  
ATOM   3385  CB  ALA A 448      27.506  -1.710 -20.058  1.00 90.38           C  
ATOM   3386  O   ALA A 448      24.624  -1.038 -18.448  1.00 90.38           O  
ATOM   3387  N   HIS A 449      26.466  -0.658 -17.208  1.00 88.03           N  
ATOM   3388  CA  HIS A 449      25.808  -0.833 -15.912  1.00 88.03           C  
ATOM   3389  C   HIS A 449      24.633   0.140 -15.729  1.00 88.03           C  
ATOM   3390  CB  HIS A 449      26.846  -0.664 -14.796  1.00 88.03           C  
ATOM   3391  O   HIS A 449      23.526  -0.286 -15.412  1.00 88.03           O  
ATOM   3392  CG  HIS A 449      26.297  -1.012 -13.436  1.00 88.03           C  
ATOM   3393  CD2 HIS A 449      26.514  -2.181 -12.758  1.00 88.03           C  
ATOM   3394  ND1 HIS A 449      25.452  -0.248 -12.657  1.00 88.03           N  
ATOM   3395  CE1 HIS A 449      25.176  -0.939 -11.540  1.00 88.03           C  
ATOM   3396  NE2 HIS A 449      25.809  -2.126 -11.553  1.00 88.03           N  
ATOM   3397  N   VAL A 450      24.834   1.435 -16.000  1.00 87.75           N  
ATOM   3398  CA  VAL A 450      23.776   2.460 -15.903  1.00 87.75           C  
ATOM   3399  C   VAL A 450      22.610   2.161 -16.855  1.00 87.75           C  
ATOM   3400  CB  VAL A 450      24.368   3.860 -16.176  1.00 87.75           C  
ATOM   3401  O   VAL A 450      21.448   2.356 -16.495  1.00 87.75           O  
ATOM   3402  CG1 VAL A 450      23.298   4.954 -16.300  1.00 87.75           C  
ATOM   3403  CG2 VAL A 450      25.310   4.288 -15.043  1.00 87.75           C  
ATOM   3404  N   ALA A 451      22.898   1.663 -18.062  1.00 89.11           N  
ATOM   3405  CA  ALA A 451      21.866   1.294 -19.029  1.00 89.11           C  
ATOM   3406  C   ALA A 451      21.085   0.027 -18.626  1.00 89.11           C  
ATOM   3407  CB  ALA A 451      22.520   1.156 -20.408  1.00 89.11           C  
ATOM   3408  O   ALA A 451      19.875  -0.045 -18.846  1.00 89.11           O  
ATOM   3409  N   GLU A 452      21.746  -0.963 -18.022  1.00 89.26           N  
ATOM   3410  CA  GLU A 452      21.109  -2.179 -17.496  1.00 89.26           C  
ATOM   3411  C   GLU A 452      20.269  -1.923 -16.240  1.00 89.26           C  
ATOM   3412  CB  GLU A 452      22.181  -3.215 -17.136  1.00 89.26           C  
ATOM   3413  O   GLU A 452      19.289  -2.627 -15.986  1.00 89.26           O  
ATOM   3414  CG  GLU A 452      22.767  -3.923 -18.358  1.00 89.26           C  
ATOM   3415  CD  GLU A 452      23.718  -5.058 -17.943  1.00 89.26           C  
ATOM   3416  OE1 GLU A 452      23.694  -6.106 -18.626  1.00 89.26           O  
ATOM   3417  OE2 GLU A 452      24.454  -4.898 -16.944  1.00 89.26           O  
ATOM   3418  N   GLU A 453      20.648  -0.934 -15.435  1.00 84.28           N  
ATOM   3419  CA  GLU A 453      19.988  -0.650 -14.166  1.00 84.28           C  
ATOM   3420  C   GLU A 453      18.580  -0.080 -14.364  1.00 84.28           C  
ATOM   3421  CB  GLU A 453      20.888   0.294 -13.367  1.00 84.28           C  
ATOM   3422  O   GLU A 453      17.645  -0.460 -13.655  1.00 84.28           O  
ATOM   3423  CG  GLU A 453      20.441   0.417 -11.908  1.00 84.28           C  
ATOM   3424  CD  GLU A 453      21.398   1.282 -11.076  1.00 84.28           C  
ATOM   3425  OE1 GLU A 453      21.025   1.557  -9.917  1.00 84.28           O  
ATOM   3426  OE2 GLU A 453      22.474   1.666 -11.595  1.00 84.28           O  
ATOM   3427  N   SER A 454      18.396   0.793 -15.359  1.00 87.10           N  
ATOM   3428  CA  SER A 454      17.084   1.360 -15.661  1.00 87.10           C  
ATOM   3429  C   SER A 454      16.951   1.851 -17.099  1.00 87.10           C  
ATOM   3430  CB  SER A 454      16.775   2.505 -14.687  1.00 87.10           C  
ATOM   3431  O   SER A 454      17.908   2.301 -17.728  1.00 87.10           O  
ATOM   3432  OG  SER A 454      17.604   3.623 -14.931  1.00 87.10           O  
ATOM   3433  N   VAL A 455      15.710   1.861 -17.592  1.00 89.01           N  
ATOM   3434  CA  VAL A 455      15.369   2.463 -18.889  1.00 89.01           C  
ATOM   3435  C   VAL A 455      15.691   3.964 -18.930  1.00 89.01           C  
ATOM   3436  CB  VAL A 455      13.899   2.160 -19.235  1.00 89.01           C  
ATOM   3437  O   VAL A 455      16.137   4.473 -19.954  1.00 89.01           O  
ATOM   3438  CG1 VAL A 455      12.901   2.784 -18.245  1.00 89.01           C  
ATOM   3439  CG2 VAL A 455      13.578   2.553 -20.680  1.00 89.01           C  
ATOM   3440  N   VAL A 456      15.540   4.672 -17.804  1.00 85.55           N  
ATOM   3441  CA  VAL A 456      15.904   6.094 -17.689  1.00 85.55           C  
ATOM   3442  C   VAL A 456      17.412   6.265 -17.875  1.00 85.55           C  
ATOM   3443  CB  VAL A 456      15.445   6.685 -16.341  1.00 85.55           C  
ATOM   3444  O   VAL A 456      17.833   7.066 -18.709  1.00 85.55           O  
ATOM   3445  CG1 VAL A 456      15.822   8.166 -16.212  1.00 85.55           C  
ATOM   3446  CG2 VAL A 456      13.921   6.582 -16.184  1.00 85.55           C  
ATOM   3447  N   GLY A 457      18.214   5.449 -17.184  1.00 86.71           N  
ATOM   3448  CA  GLY A 457      19.668   5.425 -17.329  1.00 86.71           C  
ATOM   3449  C   GLY A 457      20.106   5.103 -18.758  1.00 86.71           C  
ATOM   3450  O   GLY A 457      20.959   5.793 -19.310  1.00 86.71           O  
ATOM   3451  N   ALA A 458      19.468   4.135 -19.421  1.00 91.83           N  
ATOM   3452  CA  ALA A 458      19.763   3.819 -20.821  1.00 91.83           C  
ATOM   3453  C   ALA A 458      19.459   4.986 -21.776  1.00 91.83           C  
ATOM   3454  CB  ALA A 458      18.980   2.571 -21.222  1.00 91.83           C  
ATOM   3455  O   ALA A 458      20.245   5.261 -22.687  1.00 91.83           O  
ATOM   3456  N   VAL A 459      18.355   5.710 -21.560  1.00 90.91           N  
ATOM   3457  CA  VAL A 459      18.006   6.910 -22.339  1.00 90.91           C  
ATOM   3458  C   VAL A 459      19.008   8.045 -22.092  1.00 90.91           C  
ATOM   3459  CB  VAL A 459      16.555   7.343 -22.042  1.00 90.91           C  
ATOM   3460  O   VAL A 459      19.383   8.746 -23.036  1.00 90.91           O  
ATOM   3461  CG1 VAL A 459      16.211   8.718 -22.637  1.00 90.91           C  
ATOM   3462  CG2 VAL A 459      15.559   6.337 -22.636  1.00 90.91           C  
ATOM   3463  N   GLU A 460      19.485   8.226 -20.860  1.00 89.31           N  
ATOM   3464  CA  GLU A 460      20.529   9.206 -20.532  1.00 89.31           C  
ATOM   3465  C   GLU A 460      21.878   8.851 -21.167  1.00 89.31           C  
ATOM   3466  CB  GLU A 460      20.670   9.351 -19.013  1.00 89.31           C  
ATOM   3467  O   GLU A 460      22.493   9.700 -21.817  1.00 89.31           O  
ATOM   3468  CG  GLU A 460      19.482  10.121 -18.420  1.00 89.31           C  
ATOM   3469  CD  GLU A 460      19.594  10.337 -16.904  1.00 89.31           C  
ATOM   3470  OE1 GLU A 460      18.702  11.046 -16.386  1.00 89.31           O  
ATOM   3471  OE2 GLU A 460      20.571   9.847 -16.298  1.00 89.31           O  
ATOM   3472  N   VAL A 461      22.298   7.586 -21.085  1.00 91.88           N  
ATOM   3473  CA  VAL A 461      23.509   7.078 -21.749  1.00 91.88           C  
ATOM   3474  C   VAL A 461      23.408   7.249 -23.266  1.00 91.88           C  
ATOM   3475  CB  VAL A 461      23.759   5.604 -21.366  1.00 91.88           C  
ATOM   3476  O   VAL A 461      24.360   7.704 -23.906  1.00 91.88           O  
ATOM   3477  CG1 VAL A 461      24.872   4.960 -22.204  1.00 91.88           C  
ATOM   3478  CG2 VAL A 461      24.183   5.488 -19.897  1.00 91.88           C  
ATOM   3479  N   ALA A 462      22.252   6.957 -23.866  1.00 93.08           N  
ATOM   3480  CA  ALA A 462      22.020   7.155 -25.295  1.00 93.08           C  
ATOM   3481  C   ALA A 462      22.121   8.635 -25.705  1.00 93.08           C  
ATOM   3482  CB  ALA A 462      20.645   6.587 -25.642  1.00 93.08           C  
ATOM   3483  O   ALA A 462      22.685   8.943 -26.758  1.00 93.08           O  
ATOM   3484  N   LYS A 463      21.620   9.562 -24.873  1.00 91.78           N  
ATOM   3485  CA  LYS A 463      21.762  11.013 -25.088  1.00 91.78           C  
ATOM   3486  C   LYS A 463      23.218  11.465 -24.966  1.00 91.78           C  
ATOM   3487  CB  LYS A 463      20.875  11.791 -24.100  1.00 91.78           C  
ATOM   3488  O   LYS A 463      23.677  12.218 -25.820  1.00 91.78           O  
ATOM   3489  CG  LYS A 463      19.387  11.749 -24.475  1.00 91.78           C  
ATOM   3490  CD  LYS A 463      18.532  12.355 -23.352  1.00 91.78           C  
ATOM   3491  CE  LYS A 463      17.042  12.250 -23.699  1.00 91.78           C  
ATOM   3492  NZ  LYS A 463      16.178  12.675 -22.567  1.00 91.78           N  
ATOM   3493  N   ALA A 464      23.941  10.987 -23.953  1.00 92.43           N  
ATOM   3494  CA  ALA A 464      25.336  11.353 -23.709  1.00 92.43           C  
ATOM   3495  C   ALA A 464      26.293  10.830 -24.796  1.00 92.43           C  
ATOM   3496  CB  ALA A 464      25.725  10.826 -22.322  1.00 92.43           C  
ATOM   3497  O   ALA A 464      27.247  11.510 -25.165  1.00 92.43           O  
ATOM   3498  N   THR A 465      26.029   9.636 -25.332  1.00 92.19           N  
ATOM   3499  CA  THR A 465      26.877   8.981 -26.347  1.00 92.19           C  
ATOM   3500  C   THR A 465      26.432   9.244 -27.788  1.00 92.19           C  
ATOM   3501  CB  THR A 465      26.930   7.466 -26.113  1.00 92.19           C  
ATOM   3502  O   THR A 465      27.192   9.004 -28.724  1.00 92.19           O  
ATOM   3503  CG2 THR A 465      27.546   7.111 -24.759  1.00 92.19           C  
ATOM   3504  OG1 THR A 465      25.628   6.924 -26.176  1.00 92.19           O  
ATOM   3505  N   GLY A 466      25.196   9.707 -27.996  1.00 91.94           N  
ATOM   3506  CA  GLY A 466      24.586   9.863 -29.319  1.00 91.94           C  
ATOM   3507  C   GLY A 466      24.096   8.552 -29.955  1.00 91.94           C  
ATOM   3508  O   GLY A 466      23.622   8.564 -31.096  1.00 91.94           O  
ATOM   3509  N   ILE A 467      24.168   7.418 -29.245  1.00 92.22           N  
ATOM   3510  CA  ILE A 467      23.763   6.096 -29.747  1.00 92.22           C  
ATOM   3511  C   ILE A 467      22.242   5.943 -29.614  1.00 92.22           C  
ATOM   3512  CB  ILE A 467      24.567   4.958 -29.069  1.00 92.22           C  
ATOM   3513  O   ILE A 467      21.728   5.290 -28.710  1.00 92.22           O  
ATOM   3514  CG1 ILE A 467      26.084   5.165 -29.300  1.00 92.22           C  
ATOM   3515  CG2 ILE A 467      24.155   3.583 -29.646  1.00 92.22           C  
ATOM   3516  CD1 ILE A 467      26.977   4.283 -28.427  1.00 92.22           C  
ATOM   3517  N   LYS A 468      21.492   6.530 -30.554  1.00 90.90           N  
ATOM   3518  CA  LYS A 468      20.013   6.520 -30.542  1.00 90.90           C  
ATOM   3519  C   LYS A 468      19.392   5.121 -30.511  1.00 90.90           C  
ATOM   3520  CB  LYS A 468      19.459   7.279 -31.755  1.00 90.90           C  
ATOM   3521  O   LYS A 468      18.298   4.962 -29.983  1.00 90.90           O  
ATOM   3522  CG  LYS A 468      19.804   8.773 -31.724  1.00 90.90           C  
ATOM   3523  CD  LYS A 468      19.089   9.501 -32.867  1.00 90.90           C  
ATOM   3524  CE  LYS A 468      19.438  10.990 -32.827  1.00 90.90           C  
ATOM   3525  NZ  LYS A 468      18.684  11.750 -33.853  1.00 90.90           N  
ATOM   3526  N   GLN A 469      20.071   4.109 -31.063  1.00 92.91           N  
ATOM   3527  CA  GLN A 469      19.548   2.739 -31.029  1.00 92.91           C  
ATOM   3528  C   GLN A 469      19.448   2.188 -29.601  1.00 92.91           C  
ATOM   3529  CB  GLN A 469      20.375   1.780 -31.900  1.00 92.91           C  
ATOM   3530  O   GLN A 469      18.555   1.393 -29.355  1.00 92.91           O  
ATOM   3531  CG  GLN A 469      20.381   2.135 -33.399  1.00 92.91           C  
ATOM   3532  CD  GLN A 469      21.602   2.925 -33.858  1.00 92.91           C  
ATOM   3533  NE2 GLN A 469      21.622   3.386 -35.087  1.00 92.91           N  
ATOM   3534  OE1 GLN A 469      22.592   3.078 -33.157  1.00 92.91           O  
ATOM   3535  N   LEU A 470      20.308   2.629 -28.670  1.00 93.20           N  
ATOM   3536  CA  LEU A 470      20.254   2.178 -27.277  1.00 93.20           C  
ATOM   3537  C   LEU A 470      18.953   2.625 -26.603  1.00 93.20           C  
ATOM   3538  CB  LEU A 470      21.495   2.697 -26.526  1.00 93.20           C  
ATOM   3539  O   LEU A 470      18.306   1.822 -25.946  1.00 93.20           O  
ATOM   3540  CG  LEU A 470      21.507   2.355 -25.022  1.00 93.20           C  
ATOM   3541  CD1 LEU A 470      21.587   0.849 -24.778  1.00 93.20           C  
ATOM   3542  CD2 LEU A 470      22.709   3.023 -24.360  1.00 93.20           C  
ATOM   3543  N   ALA A 471      18.541   3.881 -26.809  1.00 91.79           N  
ATOM   3544  CA  ALA A 471      17.283   4.387 -26.261  1.00 91.79           C  
ATOM   3545  C   ALA A 471      16.070   3.627 -26.819  1.00 91.79           C  
ATOM   3546  CB  ALA A 471      17.166   5.888 -26.552  1.00 91.79           C  
ATOM   3547  O   ALA A 471      15.202   3.225 -26.053  1.00 91.79           O  
ATOM   3548  N   ASN A 472      16.024   3.399 -28.138  1.00 92.47           N  
ATOM   3549  CA  ASN A 472      14.910   2.687 -28.772  1.00 92.47           C  
ATOM   3550  C   ASN A 472      14.805   1.232 -28.295  1.00 92.47           C  
ATOM   3551  CB  ASN A 472      15.077   2.718 -30.298  1.00 92.47           C  
ATOM   3552  O   ASN A 472      13.701   0.759 -28.023  1.00 92.47           O  
ATOM   3553  CG  ASN A 472      14.866   4.079 -30.931  1.00 92.47           C  
ATOM   3554  ND2 ASN A 472      15.074   4.174 -32.223  1.00 92.47           N  
ATOM   3555  OD1 ASN A 472      14.506   5.070 -30.327  1.00 92.47           O  
ATOM   3556  N   GLU A 473      15.942   0.537 -28.188  1.00 93.87           N  
ATOM   3557  CA  GLU A 473      15.977  -0.839 -27.689  1.00 93.87           C  
ATOM   3558  C   GLU A 473      15.551  -0.870 -26.221  1.00 93.87           C  
ATOM   3559  CB  GLU A 473      17.375  -1.449 -27.880  1.00 93.87           C  
ATOM   3560  O   GLU A 473      14.621  -1.583 -25.883  1.00 93.87           O  
ATOM   3561  CG  GLU A 473      17.343  -2.988 -27.883  1.00 93.87           C  
ATOM   3562  CD  GLU A 473      16.645  -3.578 -29.125  1.00 93.87           C  
ATOM   3563  OE1 GLU A 473      16.210  -4.746 -29.064  1.00 93.87           O  
ATOM   3564  OE2 GLU A 473      16.568  -2.862 -30.156  1.00 93.87           O  
ATOM   3565  N   ALA A 474      16.108   0.001 -25.372  1.00 93.60           N  
ATOM   3566  CA  ALA A 474      15.737   0.085 -23.961  1.00 93.60           C  
ATOM   3567  C   ALA A 474      14.246   0.365 -23.740  1.00 93.60           C  
ATOM   3568  CB  ALA A 474      16.615   1.145 -23.292  1.00 93.60           C  
ATOM   3569  O   ALA A 474      13.618  -0.278 -22.901  1.00 93.60           O  
ATOM   3570  N   VAL A 475      13.655   1.282 -24.508  1.00 92.88           N  
ATOM   3571  CA  VAL A 475      12.213   1.564 -24.463  1.00 92.88           C  
ATOM   3572  C   VAL A 475      11.392   0.333 -24.867  1.00 92.88           C  
ATOM   3573  CB  VAL A 475      11.908   2.790 -25.347  1.00 92.88           C  
ATOM   3574  O   VAL A 475      10.406   0.009 -24.202  1.00 92.88           O  
ATOM   3575  CG1 VAL A 475      10.424   2.950 -25.681  1.00 92.88           C  
ATOM   3576  CG2 VAL A 475      12.364   4.072 -24.637  1.00 92.88           C  
ATOM   3577  N   THR A 476      11.819  -0.389 -25.906  1.00 93.62           N  
ATOM   3578  CA  THR A 476      11.153  -1.616 -26.378  1.00 93.62           C  
ATOM   3579  C   THR A 476      11.279  -2.746 -25.351  1.00 93.62           C  
ATOM   3580  CB  THR A 476      11.709  -2.055 -27.743  1.00 93.62           C  
ATOM   3581  O   THR A 476      10.273  -3.315 -24.933  1.00 93.62           O  
ATOM   3582  CG2 THR A 476      10.922  -3.221 -28.338  1.00 93.62           C  
ATOM   3583  OG1 THR A 476      11.619  -0.979 -28.658  1.00 93.62           O  
ATOM   3584  N   SER A 477      12.484  -3.003 -24.843  1.00 94.48           N  
ATOM   3585  CA  SER A 477      12.757  -4.003 -23.808  1.00 94.48           C  
ATOM   3586  C   SER A 477      12.016  -3.699 -22.507  1.00 94.48           C  
ATOM   3587  CB  SER A 477      14.261  -4.049 -23.520  1.00 94.48           C  
ATOM   3588  O   SER A 477      11.548  -4.617 -21.836  1.00 94.48           O  
ATOM   3589  OG  SER A 477      15.002  -4.232 -24.707  1.00 94.48           O  
ATOM   3590  N   PHE A 478      11.869  -2.420 -22.141  1.00 94.06           N  
ATOM   3591  CA  PHE A 478      11.075  -2.011 -20.983  1.00 94.06           C  
ATOM   3592  C   PHE A 478       9.582  -2.282 -21.197  1.00 94.06           C  
ATOM   3593  CB  PHE A 478      11.332  -0.534 -20.661  1.00 94.06           C  
ATOM   3594  O   PHE A 478       8.927  -2.819 -20.302  1.00 94.06           O  
ATOM   3595  CG  PHE A 478      10.549  -0.065 -19.451  1.00 94.06           C  
ATOM   3596  CD1 PHE A 478       9.300   0.562 -19.617  1.00 94.06           C  
ATOM   3597  CD2 PHE A 478      11.031  -0.335 -18.157  1.00 94.06           C  
ATOM   3598  CE1 PHE A 478       8.527   0.885 -18.490  1.00 94.06           C  
ATOM   3599  CE2 PHE A 478      10.262   0.007 -17.030  1.00 94.06           C  
ATOM   3600  CZ  PHE A 478       9.002   0.602 -17.199  1.00 94.06           C  
ATOM   3601  N   ASN A 479       9.047  -1.966 -22.382  1.00 94.29           N  
ATOM   3602  CA  ASN A 479       7.673  -2.312 -22.746  1.00 94.29           C  
ATOM   3603  C   ASN A 479       7.433  -3.826 -22.628  1.00 94.29           C  
ATOM   3604  CB  ASN A 479       7.373  -1.792 -24.162  1.00 94.29           C  
ATOM   3605  O   ASN A 479       6.492  -4.250 -21.956  1.00 94.29           O  
ATOM   3606  CG  ASN A 479       5.968  -2.160 -24.595  1.00 94.29           C  
ATOM   3607  ND2 ASN A 479       5.789  -3.272 -25.280  1.00 94.29           N  
ATOM   3608  OD1 ASN A 479       5.024  -1.450 -24.284  1.00 94.29           O  
ATOM   3609  N   ASP A 480       8.312  -4.638 -23.211  1.00 94.37           N  
ATOM   3610  CA  ASP A 480       8.173  -6.096 -23.216  1.00 94.37           C  
ATOM   3611  C   ASP A 480       8.318  -6.687 -21.807  1.00 94.37           C  
ATOM   3612  CB  ASP A 480       9.202  -6.697 -24.184  1.00 94.37           C  
ATOM   3613  O   ASP A 480       7.558  -7.578 -21.415  1.00 94.37           O  
ATOM   3614  CG  ASP A 480       8.926  -6.346 -25.654  1.00 94.37           C  
ATOM   3615  OD1 ASP A 480       7.820  -5.829 -25.956  1.00 94.37           O  
ATOM   3616  OD2 ASP A 480       9.821  -6.635 -26.475  1.00 94.37           O  
ATOM   3617  N   ALA A 481       9.231  -6.147 -20.994  1.00 94.90           N  
ATOM   3618  CA  ALA A 481       9.386  -6.522 -19.592  1.00 94.90           C  
ATOM   3619  C   ALA A 481       8.130  -6.210 -18.774  1.00 94.90           C  
ATOM   3620  CB  ALA A 481      10.605  -5.798 -19.023  1.00 94.90           C  
ATOM   3621  O   ALA A 481       7.691  -7.036 -17.967  1.00 94.90           O  
ATOM   3622  N   PHE A 482       7.510  -5.053 -19.006  1.00 94.45           N  
ATOM   3623  CA  PHE A 482       6.281  -4.670 -18.327  1.00 94.45           C  
ATOM   3624  C   PHE A 482       5.109  -5.579 -18.724  1.00 94.45           C  
ATOM   3625  CB  PHE A 482       5.993  -3.198 -18.628  1.00 94.45           C  
ATOM   3626  O   PHE A 482       4.421  -6.125 -17.858  1.00 94.45           O  
ATOM   3627  CG  PHE A 482       4.732  -2.630 -18.011  1.00 94.45           C  
ATOM   3628  CD1 PHE A 482       4.217  -1.442 -18.543  1.00 94.45           C  
ATOM   3629  CD2 PHE A 482       4.102  -3.215 -16.890  1.00 94.45           C  
ATOM   3630  CE1 PHE A 482       3.114  -0.828 -17.941  1.00 94.45           C  
ATOM   3631  CE2 PHE A 482       2.946  -2.640 -16.339  1.00 94.45           C  
ATOM   3632  CZ  PHE A 482       2.451  -1.437 -16.863  1.00 94.45           C  
ATOM   3633  N   VAL A 483       4.921  -5.818 -20.020  1.00 95.05           N  
ATOM   3634  CA  VAL A 483       3.879  -6.699 -20.572  1.00 95.05           C  
ATOM   3635  C   VAL A 483       4.046  -8.138 -20.057  1.00 95.05           C  
ATOM   3636  CB  VAL A 483       3.951  -6.580 -22.108  1.00 95.05           C  
ATOM   3637  O   VAL A 483       3.078  -8.756 -19.604  1.00 95.05           O  
ATOM   3638  CG1 VAL A 483       3.157  -7.603 -22.911  1.00 95.05           C  
ATOM   3639  CG2 VAL A 483       3.427  -5.203 -22.546  1.00 95.05           C  
ATOM   3640  N   ALA A 484       5.275  -8.660 -20.016  1.00 95.86           N  
ATOM   3641  CA  ALA A 484       5.581  -9.965 -19.428  1.00 95.86           C  
ATOM   3642  C   ALA A 484       5.351 -10.004 -17.903  1.00 95.86           C  
ATOM   3643  CB  ALA A 484       7.026 -10.317 -19.791  1.00 95.86           C  
ATOM   3644  O   ALA A 484       4.819 -10.984 -17.375  1.00 95.86           O  
ATOM   3645  N   THR A 485       5.675  -8.927 -17.184  1.00 95.05           N  
ATOM   3646  CA  THR A 485       5.393  -8.809 -15.744  1.00 95.05           C  
ATOM   3647  C   THR A 485       3.889  -8.780 -15.470  1.00 95.05           C  
ATOM   3648  CB  THR A 485       6.073  -7.570 -15.149  1.00 95.05           C  
ATOM   3649  O   THR A 485       3.424  -9.402 -14.510  1.00 95.05           O  
ATOM   3650  CG2 THR A 485       5.868  -7.462 -13.639  1.00 95.05           C  
ATOM   3651  OG1 THR A 485       7.458  -7.678 -15.350  1.00 95.05           O  
ATOM   3652  N   ALA A 486       3.102  -8.138 -16.339  1.00 94.93           N  
ATOM   3653  CA  ALA A 486       1.646  -8.138 -16.254  1.00 94.93           C  
ATOM   3654  C   ALA A 486       1.062  -9.553 -16.384  1.00 94.93           C  
ATOM   3655  CB  ALA A 486       1.076  -7.191 -17.314  1.00 94.93           C  
ATOM   3656  O   ALA A 486       0.153  -9.903 -15.633  1.00 94.93           O  
ATOM   3657  N   LEU A 487       1.612 -10.414 -17.249  1.00 95.93           N  
ATOM   3658  CA  LEU A 487       1.200 -11.822 -17.311  1.00 95.93           C  
ATOM   3659  C   LEU A 487       1.380 -12.525 -15.959  1.00 95.93           C  
ATOM   3660  CB  LEU A 487       1.998 -12.550 -18.404  1.00 95.93           C  
ATOM   3661  O   LEU A 487       0.457 -13.185 -15.477  1.00 95.93           O  
ATOM   3662  CG  LEU A 487       1.695 -14.055 -18.519  1.00 95.93           C  
ATOM   3663  CD1 LEU A 487       0.263 -14.318 -18.987  1.00 95.93           C  
ATOM   3664  CD2 LEU A 487       2.663 -14.715 -19.495  1.00 95.93           C  
ATOM   3665  N   VAL A 488       2.551 -12.371 -15.336  1.00 95.26           N  
ATOM   3666  CA  VAL A 488       2.852 -12.987 -14.035  1.00 95.26           C  
ATOM   3667  C   VAL A 488       1.924 -12.440 -12.949  1.00 95.26           C  
ATOM   3668  CB  VAL A 488       4.338 -12.810 -13.667  1.00 95.26           C  
ATOM   3669  O   VAL A 488       1.335 -13.223 -12.201  1.00 95.26           O  
ATOM   3670  CG1 VAL A 488       4.648 -13.412 -12.291  1.00 95.26           C  
ATOM   3671  CG2 VAL A 488       5.219 -13.517 -14.707  1.00 95.26           C  
ATOM   3672  N   GLY A 489       1.717 -11.121 -12.906  1.00 93.57           N  
ATOM   3673  CA  GLY A 489       0.753 -10.482 -12.006  1.00 93.57           C  
ATOM   3674  C   GLY A 489      -0.673 -11.011 -12.195  1.00 93.57           C  
ATOM   3675  O   GLY A 489      -1.343 -11.353 -11.219  1.00 93.57           O  
ATOM   3676  N   GLY A 490      -1.116 -11.176 -13.445  1.00 95.66           N  
ATOM   3677  CA  GLY A 490      -2.424 -11.737 -13.780  1.00 95.66           C  
ATOM   3678  C   GLY A 490      -2.582 -13.184 -13.309  1.00 95.66           C  
ATOM   3679  O   GLY A 490      -3.592 -13.527 -12.693  1.00 95.66           O  
ATOM   3680  N   ILE A 491      -1.566 -14.031 -13.513  1.00 96.52           N  
ATOM   3681  CA  ILE A 491      -1.557 -15.420 -13.023  1.00 96.52           C  
ATOM   3682  C   ILE A 491      -1.669 -15.452 -11.496  1.00 96.52           C  
ATOM   3683  CB  ILE A 491      -0.294 -16.170 -13.512  1.00 96.52           C  
ATOM   3684  O   ILE A 491      -2.500 -16.186 -10.955  1.00 96.52           O  
ATOM   3685  CG1 ILE A 491      -0.369 -16.399 -15.037  1.00 96.52           C  
ATOM   3686  CG2 ILE A 491      -0.129 -17.524 -12.791  1.00 96.52           C  
ATOM   3687  CD1 ILE A 491       0.956 -16.845 -15.667  1.00 96.52           C  
ATOM   3688  N   ILE A 492      -0.875 -14.633 -10.801  1.00 94.65           N  
ATOM   3689  CA  ILE A 492      -0.923 -14.512  -9.341  1.00 94.65           C  
ATOM   3690  C   ILE A 492      -2.338 -14.124  -8.894  1.00 94.65           C  
ATOM   3691  CB  ILE A 492       0.154 -13.513  -8.857  1.00 94.65           C  
ATOM   3692  O   ILE A 492      -2.914 -14.789  -8.033  1.00 94.65           O  
ATOM   3693  CG1 ILE A 492       1.566 -14.119  -9.034  1.00 94.65           C  
ATOM   3694  CG2 ILE A 492      -0.065 -13.136  -7.384  1.00 94.65           C  
ATOM   3695  CD1 ILE A 492       2.702 -13.103  -8.849  1.00 94.65           C  
ATOM   3696  N   MET A 493      -2.943 -13.111  -9.516  1.00 95.32           N  
ATOM   3697  CA  MET A 493      -4.292 -12.654  -9.173  1.00 95.32           C  
ATOM   3698  C   MET A 493      -5.365 -13.726  -9.415  1.00 95.32           C  
ATOM   3699  CB  MET A 493      -4.599 -11.360  -9.939  1.00 95.32           C  
ATOM   3700  O   MET A 493      -6.254 -13.890  -8.579  1.00 95.32           O  
ATOM   3701  CG  MET A 493      -3.821 -10.169  -9.370  1.00 95.32           C  
ATOM   3702  SD  MET A 493      -4.346  -9.684  -7.702  1.00 95.32           S  
ATOM   3703  CE  MET A 493      -5.798  -8.684  -8.112  1.00 95.32           C  
ATOM   3704  N   ILE A 494      -5.268 -14.526 -10.484  1.00 97.12           N  
ATOM   3705  CA  ILE A 494      -6.169 -15.675 -10.694  1.00 97.12           C  
ATOM   3706  C   ILE A 494      -6.007 -16.724  -9.591  1.00 97.12           C  
ATOM   3707  CB  ILE A 494      -5.961 -16.306 -12.089  1.00 97.12           C  
ATOM   3708  O   ILE A 494      -7.007 -17.188  -9.038  1.00 97.12           O  
ATOM   3709  CG1 ILE A 494      -6.445 -15.390 -13.230  1.00 97.12           C  
ATOM   3710  CG2 ILE A 494      -6.653 -17.678 -12.221  1.00 97.12           C  
ATOM   3711  CD1 ILE A 494      -7.926 -14.981 -13.198  1.00 97.12           C  
ATOM   3712  N   ILE A 495      -4.771 -17.080  -9.232  1.00 96.88           N  
ATOM   3713  CA  ILE A 495      -4.508 -18.040  -8.150  1.00 96.88           C  
ATOM   3714  C   ILE A 495      -5.131 -17.535  -6.845  1.00 96.88           C  
ATOM   3715  CB  ILE A 495      -2.991 -18.299  -8.009  1.00 96.88           C  
ATOM   3716  O   ILE A 495      -5.829 -18.283  -6.158  1.00 96.88           O  
ATOM   3717  CG1 ILE A 495      -2.467 -19.063  -9.247  1.00 96.88           C  
ATOM   3718  CG2 ILE A 495      -2.679 -19.097  -6.726  1.00 96.88           C  
ATOM   3719  CD1 ILE A 495      -0.937 -19.089  -9.352  1.00 96.88           C  
ATOM   3720  N   ILE A 496      -4.948 -16.255  -6.523  1.00 95.30           N  
ATOM   3721  CA  ILE A 496      -5.521 -15.649  -5.321  1.00 95.30           C  
ATOM   3722  C   ILE A 496      -7.043 -15.600  -5.374  1.00 95.30           C  
ATOM   3723  CB  ILE A 496      -4.914 -14.258  -5.092  1.00 95.30           C  
ATOM   3724  O   ILE A 496      -7.685 -15.934  -4.379  1.00 95.30           O  
ATOM   3725  CG1 ILE A 496      -3.407 -14.366  -4.784  1.00 95.30           C  
ATOM   3726  CG2 ILE A 496      -5.644 -13.507  -3.965  1.00 95.30           C  
ATOM   3727  CD1 ILE A 496      -3.010 -15.286  -3.616  1.00 95.30           C  
ATOM   3728  N   SER A 497      -7.634 -15.253  -6.516  1.00 96.97           N  
ATOM   3729  CA  SER A 497      -9.085 -15.300  -6.712  1.00 96.97           C  
ATOM   3730  C   SER A 497      -9.632 -16.692  -6.362  1.00 96.97           C  
ATOM   3731  CB  SER A 497      -9.414 -14.918  -8.159  1.00 96.97           C  
ATOM   3732  O   SER A 497     -10.551 -16.817  -5.546  1.00 96.97           O  
ATOM   3733  OG  SER A 497     -10.802 -15.031  -8.382  1.00 96.97           O  
ATOM   3734  N   ILE A 498      -8.993 -17.755  -6.864  1.00 97.55           N  
ATOM   3735  CA  ILE A 498      -9.364 -19.144  -6.562  1.00 97.55           C  
ATOM   3736  C   ILE A 498      -9.190 -19.452  -5.068  1.00 97.55           C  
ATOM   3737  CB  ILE A 498      -8.558 -20.119  -7.454  1.00 97.55           C  
ATOM   3738  O   ILE A 498     -10.102 -19.996  -4.441  1.00 97.55           O  
ATOM   3739  CG1 ILE A 498      -8.925 -19.924  -8.945  1.00 97.55           C  
ATOM   3740  CG2 ILE A 498      -8.815 -21.583  -7.041  1.00 97.55           C  
ATOM   3741  CD1 ILE A 498      -7.930 -20.580  -9.911  1.00 97.55           C  
ATOM   3742  N   VAL A 499      -8.060 -19.082  -4.461  1.00 96.61           N  
ATOM   3743  CA  VAL A 499      -7.799 -19.306  -3.027  1.00 96.61           C  
ATOM   3744  C   VAL A 499      -8.854 -18.617  -2.157  1.00 96.61           C  
ATOM   3745  CB  VAL A 499      -6.374 -18.845  -2.657  1.00 96.61           C  
ATOM   3746  O   VAL A 499      -9.439 -19.250  -1.274  1.00 96.61           O  
ATOM   3747  CG1 VAL A 499      -6.137 -18.800  -1.140  1.00 96.61           C  
ATOM   3748  CG2 VAL A 499      -5.330 -19.801  -3.248  1.00 96.61           C  
ATOM   3749  N   VAL A 500      -9.162 -17.348  -2.428  1.00 96.01           N  
ATOM   3750  CA  VAL A 500     -10.184 -16.577  -1.705  1.00 96.01           C  
ATOM   3751  C   VAL A 500     -11.563 -17.226  -1.889  1.00 96.01           C  
ATOM   3752  CB  VAL A 500     -10.151 -15.097  -2.154  1.00 96.01           C  
ATOM   3753  O   VAL A 500     -12.287 -17.415  -0.906  1.00 96.01           O  
ATOM   3754  CG1 VAL A 500     -11.297 -14.246  -1.578  1.00 96.01           C  
ATOM   3755  CG2 VAL A 500      -8.833 -14.430  -1.726  1.00 96.01           C  
ATOM   3756  N   TYR A 501     -11.911 -17.670  -3.101  1.00 96.31           N  
ATOM   3757  CA  TYR A 501     -13.161 -18.392  -3.362  1.00 96.31           C  
ATOM   3758  C   TYR A 501     -13.285 -19.679  -2.532  1.00 96.31           C  
ATOM   3759  CB  TYR A 501     -13.259 -18.715  -4.860  1.00 96.31           C  
ATOM   3760  O   TYR A 501     -14.356 -19.984  -1.990  1.00 96.31           O  
ATOM   3761  CG  TYR A 501     -14.517 -19.478  -5.221  1.00 96.31           C  
ATOM   3762  CD1 TYR A 501     -14.489 -20.882  -5.321  1.00 96.31           C  
ATOM   3763  CD2 TYR A 501     -15.717 -18.781  -5.442  1.00 96.31           C  
ATOM   3764  CE1 TYR A 501     -15.664 -21.587  -5.643  1.00 96.31           C  
ATOM   3765  CE2 TYR A 501     -16.902 -19.481  -5.730  1.00 96.31           C  
ATOM   3766  OH  TYR A 501     -18.008 -21.570  -6.137  1.00 96.31           O  
ATOM   3767  CZ  TYR A 501     -16.872 -20.885  -5.843  1.00 96.31           C  
ATOM   3768  N   LEU A 502     -12.196 -20.440  -2.404  1.00 96.11           N  
ATOM   3769  CA  LEU A 502     -12.161 -21.686  -1.635  1.00 96.11           C  
ATOM   3770  C   LEU A 502     -12.244 -21.447  -0.121  1.00 96.11           C  
ATOM   3771  CB  LEU A 502     -10.892 -22.473  -2.010  1.00 96.11           C  
ATOM   3772  O   LEU A 502     -12.879 -22.233   0.588  1.00 96.11           O  
ATOM   3773  CG  LEU A 502     -10.879 -23.026  -3.449  1.00 96.11           C  
ATOM   3774  CD1 LEU A 502      -9.521 -23.664  -3.730  1.00 96.11           C  
ATOM   3775  CD2 LEU A 502     -11.969 -24.076  -3.681  1.00 96.11           C  
ATOM   3776  N   LEU A 503     -11.659 -20.356   0.379  1.00 94.19           N  
ATOM   3777  CA  LEU A 503     -11.671 -20.019   1.803  1.00 94.19           C  
ATOM   3778  C   LEU A 503     -13.032 -19.501   2.291  1.00 94.19           C  
ATOM   3779  CB  LEU A 503     -10.556 -19.001   2.092  1.00 94.19           C  
ATOM   3780  O   LEU A 503     -13.438 -19.834   3.409  1.00 94.19           O  
ATOM   3781  CG  LEU A 503      -9.124 -19.565   2.053  1.00 94.19           C  
ATOM   3782  CD1 LEU A 503      -8.133 -18.414   2.222  1.00 94.19           C  
ATOM   3783  CD2 LEU A 503      -8.881 -20.576   3.180  1.00 94.19           C  
ATOM   3784  N   ILE A 504     -13.763 -18.724   1.484  1.00 92.33           N  
ATOM   3785  CA  ILE A 504     -15.042 -18.136   1.914  1.00 92.33           C  
ATOM   3786  C   ILE A 504     -16.154 -19.208   1.942  1.00 92.33           C  
ATOM   3787  CB  ILE A 504     -15.432 -16.907   1.064  1.00 92.33           C  
ATOM   3788  O   ILE A 504     -16.445 -19.825   0.911  1.00 92.33           O  
ATOM   3789  CG1 ILE A 504     -14.362 -15.803   1.181  1.00 92.33           C  
ATOM   3790  CG2 ILE A 504     -16.782 -16.339   1.553  1.00 92.33           C  
ATOM   3791  CD1 ILE A 504     -14.543 -14.667   0.171  1.00 92.33           C  
ATOM   3792  N   PRO A 505     -16.835 -19.443   3.083  1.00 88.18           N  
ATOM   3793  CA  PRO A 505     -17.950 -20.392   3.168  1.00 88.18           C  
ATOM   3794  C   PRO A 505     -19.161 -19.976   2.316  1.00 88.18           C  
ATOM   3795  CB  PRO A 505     -18.325 -20.466   4.654  1.00 88.18           C  
ATOM   3796  O   PRO A 505     -19.480 -18.794   2.223  1.00 88.18           O  
ATOM   3797  CG  PRO A 505     -17.076 -19.963   5.377  1.00 88.18           C  
ATOM   3798  CD  PRO A 505     -16.517 -18.931   4.408  1.00 88.18           C  
ATOM   3799  N   LYS A 506     -19.893 -20.946   1.742  1.00 83.03           N  
ATOM   3800  CA  LYS A 506     -21.099 -20.678   0.921  1.00 83.03           C  
ATOM   3801  C   LYS A 506     -22.247 -20.029   1.704  1.00 83.03           C  
ATOM   3802  CB  LYS A 506     -21.621 -21.967   0.256  1.00 83.03           C  
ATOM   3803  O   LYS A 506     -23.033 -19.301   1.119  1.00 83.03           O  
ATOM   3804  CG  LYS A 506     -20.747 -22.490  -0.895  1.00 83.03           C  
ATOM   3805  CD  LYS A 506     -21.426 -23.682  -1.594  1.00 83.03           C  
ATOM   3806  CE  LYS A 506     -20.584 -24.214  -2.766  1.00 83.03           C  
ATOM   3807  NZ  LYS A 506     -21.273 -25.314  -3.495  1.00 83.03           N  
ATOM   3808  N   SER A 507     -22.351 -20.301   3.004  1.00 79.46           N  
ATOM   3809  CA  SER A 507     -23.427 -19.803   3.871  1.00 79.46           C  
ATOM   3810  C   SER A 507     -23.213 -18.374   4.378  1.00 79.46           C  
ATOM   3811  CB  SER A 507     -23.591 -20.752   5.063  1.00 79.46           C  
ATOM   3812  O   SER A 507     -24.038 -17.871   5.137  1.00 79.46           O  
ATOM   3813  OG  SER A 507     -22.350 -20.931   5.732  1.00 79.46           O  
ATOM   3814  N   LEU A 508     -22.094 -17.734   4.023  1.00 79.45           N  
ATOM   3815  CA  LEU A 508     -21.741 -16.428   4.556  1.00 79.45           C  
ATOM   3816  C   LEU A 508     -22.505 -15.319   3.825  1.00 79.45           C  
ATOM   3817  CB  LEU A 508     -20.219 -16.249   4.474  1.00 79.45           C  
ATOM   3818  O   LEU A 508     -22.275 -15.071   2.644  1.00 79.45           O  
ATOM   3819  CG  LEU A 508     -19.714 -15.061   5.309  1.00 79.45           C  
ATOM   3820  CD1 LEU A 508     -19.783 -15.339   6.816  1.00 79.45           C  
ATOM   3821  CD2 LEU A 508     -18.253 -14.827   4.962  1.00 79.45           C  
ATOM   3822  N   ASP A 509     -23.369 -14.627   4.559  1.00 74.28           N  
ATOM   3823  CA  ASP A 509     -24.116 -13.462   4.094  1.00 74.28           C  
ATOM   3824  C   ASP A 509     -23.625 -12.226   4.857  1.00 74.28           C  
ATOM   3825  CB  ASP A 509     -25.613 -13.740   4.294  1.00 74.28           C  
ATOM   3826  O   ASP A 509     -23.811 -12.122   6.070  1.00 74.28           O  
ATOM   3827  CG  ASP A 509     -26.529 -12.625   3.788  1.00 74.28           C  
ATOM   3828  OD1 ASP A 509     -26.016 -11.532   3.441  1.00 74.28           O  
ATOM   3829  OD2 ASP A 509     -27.758 -12.858   3.822  1.00 74.28           O  
ATOM   3830  N   ILE A 510     -22.981 -11.289   4.154  1.00 70.97           N  
ATOM   3831  CA  ILE A 510     -22.462 -10.058   4.771  1.00 70.97           C  
ATOM   3832  C   ILE A 510     -23.563  -9.088   5.196  1.00 70.97           C  
ATOM   3833  CB  ILE A 510     -21.436  -9.326   3.880  1.00 70.97           C  
ATOM   3834  O   ILE A 510     -23.257  -8.102   5.855  1.00 70.97           O  
ATOM   3835  CG1 ILE A 510     -22.024  -8.992   2.493  1.00 70.97           C  
ATOM   3836  CG2 ILE A 510     -20.135 -10.133   3.801  1.00 70.97           C  
ATOM   3837  CD1 ILE A 510     -21.221  -7.910   1.767  1.00 70.97           C  
ATOM   3838  N   THR A 511     -24.825  -9.333   4.833  1.00 68.79           N  
ATOM   3839  CA  THR A 511     -25.957  -8.483   5.223  1.00 68.79           C  
ATOM   3840  C   THR A 511     -26.581  -8.888   6.559  1.00 68.79           C  
ATOM   3841  CB  THR A 511     -27.031  -8.417   4.131  1.00 68.79           C  
ATOM   3842  O   THR A 511     -27.313  -8.093   7.150  1.00 68.79           O  
ATOM   3843  CG2 THR A 511     -26.468  -8.005   2.773  1.00 68.79           C  
ATOM   3844  OG1 THR A 511     -27.728  -9.626   3.979  1.00 68.79           O  
ATOM   3845  N   LYS A 512     -26.257 -10.079   7.081  1.00 61.81           N  
ATOM   3846  CA  LYS A 512     -26.787 -10.604   8.347  1.00 61.81           C  
ATOM   3847  C   LYS A 512     -25.725 -10.540   9.445  1.00 61.81           C  
ATOM   3848  CB  LYS A 512     -27.334 -12.024   8.129  1.00 61.81           C  
ATOM   3849  O   LYS A 512     -24.569 -10.894   9.226  1.00 61.81           O  
ATOM   3850  CG  LYS A 512     -28.550 -12.006   7.188  1.00 61.81           C  
ATOM   3851  CD  LYS A 512     -29.130 -13.407   6.977  1.00 61.81           C  
ATOM   3852  CE  LYS A 512     -30.262 -13.311   5.951  1.00 61.81           C  
ATOM   3853  NZ  LYS A 512     -30.824 -14.644   5.638  1.00 61.81           N  
ATOM   3854  N   GLN A 513     -26.103 -10.067  10.635  1.00 58.38           N  
ATOM   3855  CA  GLN A 513     -25.238 -10.181  11.815  1.00 58.38           C  
ATOM   3856  C   GLN A 513     -25.134 -11.657  12.237  1.00 58.38           C  
ATOM   3857  CB  GLN A 513     -25.742  -9.298  12.973  1.00 58.38           C  
ATOM   3858  O   GLN A 513     -26.115 -12.394  12.135  1.00 58.38           O  
ATOM   3859  CG  GLN A 513     -25.390  -7.807  12.800  1.00 58.38           C  
ATOM   3860  CD  GLN A 513     -25.802  -6.948  13.999  1.00 58.38           C  
ATOM   3861  NE2 GLN A 513     -25.364  -5.710  14.095  1.00 58.38           N  
ATOM   3862  OE1 GLN A 513     -26.542  -7.355  14.873  1.00 58.38           O  
ATOM   3863  N   LYS A 514     -23.941 -12.068  12.684  1.00 53.61           N  
ATOM   3864  CA  LYS A 514     -23.744 -13.308  13.445  1.00 53.61           C  
ATOM   3865  C   LYS A 514     -24.004 -13.068  14.921  1.00 53.61           C  
ATOM   3866  CB  LYS A 514     -22.324 -13.867  13.277  1.00 53.61           C  
ATOM   3867  O   LYS A 514     -23.612 -11.974  15.392  1.00 53.61           O  
ATOM   3868  CG  LYS A 514     -22.218 -14.897  12.150  1.00 53.61           C  
ATOM   3869  CD  LYS A 514     -20.794 -15.466  12.152  1.00 53.61           C  
ATOM   3870  CE  LYS A 514     -20.600 -16.501  11.045  1.00 53.61           C  
ATOM   3871  NZ  LYS A 514     -19.161 -16.836  10.889  1.00 53.61           N  
ATOM   3872  OXT LYS A 514     -24.485 -14.048  15.521  1.00 53.61           O  
TER    3873      LYS A 514                                                      
ENDMDL                                                                          
END                                                                             
