# Supplementary material for: Cryo‐EM structure of antibacterial efflux transporter QacA from Staphylococcus aureus reveals a novel extracellular loop with allosteric role
Source: EMBO J. 2023 Jul 17;42(16):e113418. doi: 10.15252/embj.2023113418 (PMC10425836; doi:10.15252/embj.2023113418)
Supplement: Supplementary file 4 — Source Data for Expanded View [file EMBJ-42-e113418-s008.zip › Expanded view source data/Figure EV2/AF2 models/AF-P0AEJ0-EmrB_Ecoli.pdb]

HEADER                                            01-JUN-22                     
TITLE     ALPHAFOLD MONOMER V2.0 PREDICTION FOR MULTIDRUG EXPORT PROTEIN EMRB   
TITLE    2 (P0AEJ0)                                                             
COMPND    MOL_ID: 1;                                                            
COMPND   2 MOLECULE: MULTIDRUG EXPORT PROTEIN EMRB;                             
COMPND   3 CHAIN: A                                                             
SOURCE    MOL_ID: 1;                                                            
SOURCE   2 ORGANISM_SCIENTIFIC: ESCHERICHIA COLI (STRAIN K12);                  
SOURCE   3 ORGANISM_TAXID: 83333                                                
REMARK   1                                                                      
REMARK   1 REFERENCE 1                                                          
REMARK   1  AUTH   JOHN JUMPER, RICHARD EVANS, ALEXANDER PRITZEL, TIM GREEN,    
REMARK   1  AUTH 2 MICHAEL FIGURNOV, OLAF RONNEBERGER, KATHRYN TUNYASUVUNAKOOL, 
REMARK   1  AUTH 3 RUSS BATES, AUGUSTIN ZIDEK, ANNA POTAPENKO, ALEX BRIDGLAND,  
REMARK   1  AUTH 4 CLEMENS MEYER, SIMON A A KOHL, ANDREW J BALLARD,             
REMARK   1  AUTH 5 ANDREW COWIE, BERNARDINO ROMERA-PAREDES, STANISLAV NIKOLOV,  
REMARK   1  AUTH 6 RISHUB JAIN, JONAS ADLER, TREVOR BACK, STIG PETERSEN,        
REMARK   1  AUTH 7 DAVID REIMAN, ELLEN CLANCY, MICHAL ZIELINSKI,                
REMARK   1  AUTH 8 MARTIN STEINEGGER, MICHALINA PACHOLSKA, TAMAS BERGHAMMER,    
REMARK   1  AUTH 9 DAVID SILVER, ORIOL VINYALS, ANDREW W SENIOR,                
REMARK   1  AUTH10 KORAY KAVUKCUOGLU, PUSHMEET KOHLI, DEMIS HASSABIS            
REMARK   1  TITL   HIGHLY ACCURATE PROTEIN STRUCTURE PREDICTION WITH ALPHAFOLD  
REMARK   1  REF    NATURE                        V. 596   583 2021              
REMARK   1  REFN                   ISSN 0028-0836                               
REMARK   1  PMID   34265844                                                     
REMARK   1  DOI    10.1038/s41586-021-03819-2                                   
REMARK   1                                                                      
REMARK   1 DISCLAIMERS                                                          
REMARK   1 ALPHAFOLD DATA, COPYRIGHT (2021) DEEPMIND TECHNOLOGIES LIMITED. THE  
REMARK   1 INFORMATION PROVIDED IS THEORETICAL MODELLING ONLY AND CAUTION SHOULD
REMARK   1 BE EXERCISED IN ITS USE. IT IS PROVIDED "AS-IS" WITHOUT ANY WARRANTY 
REMARK   1 OF ANY KIND, WHETHER EXPRESSED OR IMPLIED. NO WARRANTY IS GIVEN THAT 
REMARK   1 USE OF THE INFORMATION SHALL NOT INFRINGE THE RIGHTS OF ANY THIRD    
REMARK   1 PARTY. THE INFORMATION IS NOT INTENDED TO BE A SUBSTITUTE FOR        
REMARK   1 PROFESSIONAL MEDICAL ADVICE, DIAGNOSIS, OR TREATMENT, AND DOES NOT   
REMARK   1 CONSTITUTE MEDICAL OR OTHER PROFESSIONAL ADVICE. IT IS AVAILABLE FOR 
REMARK   1 ACADEMIC AND COMMERCIAL PURPOSES, UNDER CC-BY 4.0 LICENCE.           
DBREF  XXXX A    1   512  UNP    P0AEJ0   EMRB_ECOLI       1    512             
SEQRES   1 A  512  MET GLN GLN GLN LYS PRO LEU GLU GLY ALA GLN LEU VAL          
SEQRES   2 A  512  ILE MET THR ILE ALA LEU SER LEU ALA THR PHE MET GLN          
SEQRES   3 A  512  VAL LEU ASP SER THR ILE ALA ASN VAL ALA ILE PRO THR          
SEQRES   4 A  512  ILE ALA GLY ASN LEU GLY SER SER LEU SER GLN GLY THR          
SEQRES   5 A  512  TRP VAL ILE THR SER PHE GLY VAL ALA ASN ALA ILE SER          
SEQRES   6 A  512  ILE PRO LEU THR GLY TRP LEU ALA LYS ARG VAL GLY GLU          
SEQRES   7 A  512  VAL LYS LEU PHE LEU TRP SER THR ILE ALA PHE ALA ILE          
SEQRES   8 A  512  ALA SER TRP ALA CYS GLY VAL SER SER SER LEU ASN MET          
SEQRES   9 A  512  LEU ILE PHE PHE ARG VAL ILE GLN GLY ILE VAL ALA GLY          
SEQRES  10 A  512  PRO LEU ILE PRO LEU SER GLN SER LEU LEU LEU ASN ASN          
SEQRES  11 A  512  TYR PRO PRO ALA LYS ARG SER ILE ALA LEU ALA LEU TRP          
SEQRES  12 A  512  SER MET THR VAL ILE VAL ALA PRO ILE CYS GLY PRO ILE          
SEQRES  13 A  512  LEU GLY GLY TYR ILE SER ASP ASN TYR HIS TRP GLY TRP          
SEQRES  14 A  512  ILE PHE PHE ILE ASN VAL PRO ILE GLY VAL ALA VAL VAL          
SEQRES  15 A  512  LEU MET THR LEU GLN THR LEU ARG GLY ARG GLU THR ARG          
SEQRES  16 A  512  THR GLU ARG ARG ARG ILE ASP ALA VAL GLY LEU ALA LEU          
SEQRES  17 A  512  LEU VAL ILE GLY ILE GLY SER LEU GLN ILE MET LEU ASP          
SEQRES  18 A  512  ARG GLY LYS GLU LEU ASP TRP PHE SER SER GLN GLU ILE          
SEQRES  19 A  512  ILE ILE LEU THR VAL VAL ALA VAL VAL ALA ILE CYS PHE          
SEQRES  20 A  512  LEU ILE VAL TRP GLU LEU THR ASP ASP ASN PRO ILE VAL          
SEQRES  21 A  512  ASP LEU SER LEU PHE LYS SER ARG ASN PHE THR ILE GLY          
SEQRES  22 A  512  CYS LEU CYS ILE SER LEU ALA TYR MET LEU TYR PHE GLY          
SEQRES  23 A  512  ALA ILE VAL LEU LEU PRO GLN LEU LEU GLN GLU VAL TYR          
SEQRES  24 A  512  GLY TYR THR ALA THR TRP ALA GLY LEU ALA SER ALA PRO          
SEQRES  25 A  512  VAL GLY ILE ILE PRO VAL ILE LEU SER PRO ILE ILE GLY          
SEQRES  26 A  512  ARG PHE ALA HIS LYS LEU ASP MET ARG ARG LEU VAL THR          
SEQRES  27 A  512  PHE SER PHE ILE MET TYR ALA VAL CYS PHE TYR TRP ARG          
SEQRES  28 A  512  ALA TYR THR PHE GLU PRO GLY MET ASP PHE GLY ALA SER          
SEQRES  29 A  512  ALA TRP PRO GLN PHE ILE GLN GLY PHE ALA VAL ALA CYS          
SEQRES  30 A  512  PHE PHE MET PRO LEU THR THR ILE THR LEU SER GLY LEU          
SEQRES  31 A  512  PRO PRO GLU ARG LEU ALA ALA ALA SER SER LEU SER ASN          
SEQRES  32 A  512  PHE THR ARG THR LEU ALA GLY SER ILE GLY THR SER ILE          
SEQRES  33 A  512  THR THR THR MET TRP THR ASN ARG GLU SER MET HIS HIS          
SEQRES  34 A  512  ALA GLN LEU THR GLU SER VAL ASN PRO PHE ASN PRO ASN          
SEQRES  35 A  512  ALA GLN ALA MET TYR SER GLN LEU GLU GLY LEU GLY MET          
SEQRES  36 A  512  THR GLN GLN GLN ALA SER GLY TRP ILE ALA GLN GLN ILE          
SEQRES  37 A  512  THR ASN GLN GLY LEU ILE ILE SER ALA ASN GLU ILE PHE          
SEQRES  38 A  512  TRP MET SER ALA GLY ILE PHE LEU VAL LEU LEU GLY LEU          
SEQRES  39 A  512  VAL TRP PHE ALA LYS PRO PRO PHE GLY ALA GLY GLY GLY          
SEQRES  40 A  512  GLY GLY GLY ALA HIS                                          
CRYST1    1.000    1.000    1.000  90.00  90.00  90.00 P 1           1          
ORIGX1      1.000000  0.000000  0.000000        0.00000                         
ORIGX2      0.000000  1.000000  0.000000        0.00000                         
ORIGX3      0.000000  0.000000  1.000000        0.00000                         
SCALE1      1.000000  0.000000  0.000000        0.00000                         
SCALE2      0.000000  1.000000  0.000000        0.00000                         
SCALE3      0.000000  0.000000  1.000000        0.00000                         
MODEL        1                                                                  
ATOM      1  N   MET A   1     -20.119  -2.060  36.970  1.00 40.25           N  
ATOM      2  CA  MET A   1     -19.067  -1.510  36.088  1.00 40.25           C  
ATOM      3  C   MET A   1     -18.101  -0.727  36.958  1.00 40.25           C  
ATOM      4  CB  MET A   1     -19.657  -0.548  35.038  1.00 40.25           C  
ATOM      5  O   MET A   1     -18.518   0.276  37.513  1.00 40.25           O  
ATOM      6  CG  MET A   1     -20.453  -1.221  33.918  1.00 40.25           C  
ATOM      7  SD  MET A   1     -21.147   0.002  32.778  1.00 40.25           S  
ATOM      8  CE  MET A   1     -22.125  -1.055  31.676  1.00 40.25           C  
ATOM      9  N   GLN A   2     -16.852  -1.159  37.119  1.00 35.59           N  
ATOM     10  CA  GLN A   2     -15.809  -0.221  37.535  1.00 35.59           C  
ATOM     11  C   GLN A   2     -15.188   0.303  36.243  1.00 35.59           C  
ATOM     12  CB  GLN A   2     -14.798  -0.888  38.485  1.00 35.59           C  
ATOM     13  O   GLN A   2     -14.328  -0.353  35.664  1.00 35.59           O  
ATOM     14  CG  GLN A   2     -15.315  -0.926  39.937  1.00 35.59           C  
ATOM     15  CD  GLN A   2     -14.341  -1.598  40.905  1.00 35.59           C  
ATOM     16  NE2 GLN A   2     -14.619  -1.594  42.191  1.00 35.59           N  
ATOM     17  OE1 GLN A   2     -13.325  -2.152  40.527  1.00 35.59           O  
ATOM     18  N   GLN A   3     -15.687   1.437  35.736  1.00 52.57           N  
ATOM     19  CA  GLN A   3     -14.888   2.240  34.809  1.00 52.57           C  
ATOM     20  C   GLN A   3     -13.607   2.565  35.571  1.00 52.57           C  
ATOM     21  CB  GLN A   3     -15.622   3.529  34.396  1.00 52.57           C  
ATOM     22  O   GLN A   3     -13.655   3.261  36.587  1.00 52.57           O  
ATOM     23  CG  GLN A   3     -16.506   3.340  33.155  1.00 52.57           C  
ATOM     24  CD  GLN A   3     -17.272   4.605  32.766  1.00 52.57           C  
ATOM     25  NE2 GLN A   3     -18.002   4.588  31.672  1.00 52.57           N  
ATOM     26  OE1 GLN A   3     -17.252   5.623  33.434  1.00 52.57           O  
ATOM     27  N   GLN A   4     -12.492   1.959  35.166  1.00 61.63           N  
ATOM     28  CA  GLN A   4     -11.218   2.225  35.815  1.00 61.63           C  
ATOM     29  C   GLN A   4     -10.961   3.726  35.742  1.00 61.63           C  
ATOM     30  CB  GLN A   4     -10.092   1.437  35.150  1.00 61.63           C  
ATOM     31  O   GLN A   4     -11.108   4.323  34.673  1.00 61.63           O  
ATOM     32  CG  GLN A   4     -10.177  -0.059  35.486  1.00 61.63           C  
ATOM     33  CD  GLN A   4      -8.959  -0.808  34.975  1.00 61.63           C  
ATOM     34  NE2 GLN A   4      -8.768  -2.038  35.397  1.00 61.63           N  
ATOM     35  OE1 GLN A   4      -8.168  -0.281  34.216  1.00 61.63           O  
ATOM     36  N   LYS A   5     -10.629   4.332  36.892  1.00 67.79           N  
ATOM     37  CA  LYS A   5     -10.358   5.771  36.975  1.00 67.79           C  
ATOM     38  C   LYS A   5      -9.389   6.156  35.858  1.00 67.79           C  
ATOM     39  CB  LYS A   5      -9.734   6.157  38.323  1.00 67.79           C  
ATOM     40  O   LYS A   5      -8.394   5.442  35.716  1.00 67.79           O  
ATOM     41  CG  LYS A   5     -10.793   6.518  39.370  1.00 67.79           C  
ATOM     42  CD  LYS A   5     -10.100   7.044  40.634  1.00 67.79           C  
ATOM     43  CE  LYS A   5     -11.125   7.553  41.652  1.00 67.79           C  
ATOM     44  NZ  LYS A   5     -10.452   8.153  42.832  1.00 67.79           N  
ATOM     45  N   PRO A   6      -9.652   7.227  35.088  1.00 73.41           N  
ATOM     46  CA  PRO A   6      -8.748   7.680  34.039  1.00 73.41           C  
ATOM     47  C   PRO A   6      -7.311   7.747  34.556  1.00 73.41           C  
ATOM     48  CB  PRO A   6      -9.252   9.061  33.613  1.00 73.41           C  
ATOM     49  O   PRO A   6      -7.092   8.040  35.732  1.00 73.41           O  
ATOM     50  CG  PRO A   6     -10.723   9.060  34.021  1.00 73.41           C  
ATOM     51  CD  PRO A   6     -10.770   8.142  35.237  1.00 73.41           C  
ATOM     52  N   LEU A   7      -6.336   7.445  33.699  1.00 75.00           N  
ATOM     53  CA  LEU A   7      -4.939   7.687  34.058  1.00 75.00           C  
ATOM     54  C   LEU A   7      -4.763   9.184  34.361  1.00 75.00           C  
ATOM     55  CB  LEU A   7      -4.017   7.203  32.924  1.00 75.00           C  
ATOM     56  O   LEU A   7      -5.460  10.017  33.784  1.00 75.00           O  
ATOM     57  CG  LEU A   7      -3.876   5.676  32.837  1.00 75.00           C  
ATOM     58  CD1 LEU A   7      -3.188   5.283  31.536  1.00 75.00           C  
ATOM     59  CD2 LEU A   7      -3.013   5.135  33.974  1.00 75.00           C  
ATOM     60  N   GLU A   8      -3.832   9.533  35.246  1.00 77.43           N  
ATOM     61  CA  GLU A   8      -3.542  10.925  35.604  1.00 77.43           C  
ATOM     62  C   GLU A   8      -2.039  11.223  35.486  1.00 77.43           C  
ATOM     63  CB  GLU A   8      -4.105  11.278  36.995  1.00 77.43           C  
ATOM     64  O   GLU A   8      -1.188  10.336  35.594  1.00 77.43           O  
ATOM     65  CG  GLU A   8      -5.646  11.336  37.002  1.00 77.43           C  
ATOM     66  CD  GLU A   8      -6.255  11.779  38.345  1.00 77.43           C  
ATOM     67  OE1 GLU A   8      -7.505  11.812  38.423  1.00 77.43           O  
ATOM     68  OE2 GLU A   8      -5.481  12.099  39.273  1.00 77.43           O  
ATOM     69  N   GLY A   9      -1.711  12.491  35.222  1.00 83.89           N  
ATOM     70  CA  GLY A   9      -0.334  12.990  35.195  1.00 83.89           C  
ATOM     71  C   GLY A   9       0.577  12.288  34.181  1.00 83.89           C  
ATOM     72  O   GLY A   9       0.235  12.140  33.007  1.00 83.89           O  
ATOM     73  N   ALA A  10       1.759  11.870  34.641  1.00 85.55           N  
ATOM     74  CA  ALA A  10       2.810  11.295  33.801  1.00 85.55           C  
ATOM     75  C   ALA A  10       2.387   9.997  33.091  1.00 85.55           C  
ATOM     76  CB  ALA A  10       4.046  11.063  34.680  1.00 85.55           C  
ATOM     77  O   ALA A  10       2.808   9.756  31.962  1.00 85.55           O  
ATOM     78  N   GLN A  11       1.515   9.182  33.699  1.00 86.71           N  
ATOM     79  CA  GLN A  11       1.090   7.919  33.087  1.00 86.71           C  
ATOM     80  C   GLN A  11       0.252   8.135  31.817  1.00 86.71           C  
ATOM     81  CB  GLN A  11       0.311   7.060  34.086  1.00 86.71           C  
ATOM     82  O   GLN A  11       0.391   7.363  30.872  1.00 86.71           O  
ATOM     83  CG  GLN A  11       1.143   6.557  35.274  1.00 86.71           C  
ATOM     84  CD  GLN A  11       0.345   5.623  36.186  1.00 86.71           C  
ATOM     85  NE2 GLN A  11       1.000   4.761  36.930  1.00 86.71           N  
ATOM     86  OE1 GLN A  11      -0.872   5.646  36.257  1.00 86.71           O  
ATOM     87  N   LEU A  12      -0.563   9.200  31.753  1.00 86.67           N  
ATOM     88  CA  LEU A  12      -1.284   9.578  30.525  1.00 86.67           C  
ATOM     89  C   LEU A  12      -0.317   9.922  29.394  1.00 86.67           C  
ATOM     90  CB  LEU A  12      -2.165  10.818  30.769  1.00 86.67           C  
ATOM     91  O   LEU A  12      -0.525   9.509  28.254  1.00 86.67           O  
ATOM     92  CG  LEU A  12      -3.559  10.528  31.321  1.00 86.67           C  
ATOM     93  CD1 LEU A  12      -4.160  11.840  31.824  1.00 86.67           C  
ATOM     94  CD2 LEU A  12      -4.524   9.986  30.275  1.00 86.67           C  
ATOM     95  N   VAL A  13       0.733  10.683  29.711  1.00 88.40           N  
ATOM     96  CA  VAL A  13       1.724  11.130  28.726  1.00 88.40           C  
ATOM     97  C   VAL A  13       2.516   9.937  28.202  1.00 88.40           C  
ATOM     98  CB  VAL A  13       2.649  12.212  29.315  1.00 88.40           C  
ATOM     99  O   VAL A  13       2.599   9.760  26.992  1.00 88.40           O  
ATOM    100  CG1 VAL A  13       3.690  12.677  28.291  1.00 88.40           C  
ATOM    101  CG2 VAL A  13       1.842  13.440  29.759  1.00 88.40           C  
ATOM    102  N   ILE A  14       3.014   9.072  29.092  1.00 91.98           N  
ATOM    103  CA  ILE A  14       3.761   7.862  28.711  1.00 91.98           C  
ATOM    104  C   ILE A  14       2.887   6.928  27.867  1.00 91.98           C  
ATOM    105  CB  ILE A  14       4.313   7.147  29.965  1.00 91.98           C  
ATOM    106  O   ILE A  14       3.336   6.449  26.830  1.00 91.98           O  
ATOM    107  CG1 ILE A  14       5.359   8.031  30.683  1.00 91.98           C  
ATOM    108  CG2 ILE A  14       4.954   5.795  29.592  1.00 91.98           C  
ATOM    109  CD1 ILE A  14       5.706   7.543  32.095  1.00 91.98           C  
ATOM    110  N   MET A  15       1.627   6.709  28.259  1.00 92.82           N  
ATOM    111  CA  MET A  15       0.696   5.897  27.472  1.00 92.82           C  
ATOM    112  C   MET A  15       0.465   6.515  26.089  1.00 92.82           C  
ATOM    113  CB  MET A  15      -0.630   5.757  28.228  1.00 92.82           C  
ATOM    114  O   MET A  15       0.511   5.810  25.086  1.00 92.82           O  
ATOM    115  CG  MET A  15      -1.619   4.852  27.481  1.00 92.82           C  
ATOM    116  SD  MET A  15      -3.335   4.957  28.047  1.00 92.82           S  
ATOM    117  CE  MET A  15      -3.718   6.682  27.651  1.00 92.82           C  
ATOM    118  N   THR A  16       0.253   7.831  26.012  1.00 91.56           N  
ATOM    119  CA  THR A  16       0.063   8.524  24.729  1.00 91.56           C  
ATOM    120  C   THR A  16       1.283   8.364  23.838  1.00 91.56           C  
ATOM    121  CB  THR A  16      -0.232  10.013  24.923  1.00 91.56           C  
ATOM    122  O   THR A  16       1.127   8.028  22.669  1.00 91.56           O  
ATOM    123  CG2 THR A  16      -0.535  10.745  23.614  1.00 91.56           C  
ATOM    124  OG1 THR A  16      -1.378  10.126  25.718  1.00 91.56           O  
ATOM    125  N   ILE A  17       2.489   8.536  24.382  1.00 93.04           N  
ATOM    126  CA  ILE A  17       3.740   8.326  23.649  1.00 93.04           C  
ATOM    127  C   ILE A  17       3.835   6.879  23.160  1.00 93.04           C  
ATOM    128  CB  ILE A  17       4.949   8.740  24.520  1.00 93.04           C  
ATOM    129  O   ILE A  17       4.105   6.667  21.985  1.00 93.04           O  
ATOM    130  CG1 ILE A  17       4.959  10.274  24.707  1.00 93.04           C  
ATOM    131  CG2 ILE A  17       6.275   8.275  23.891  1.00 93.04           C  
ATOM    132  CD1 ILE A  17       5.935  10.757  25.786  1.00 93.04           C  
ATOM    133  N   ALA A  18       3.547   5.888  24.007  1.00 94.54           N  
ATOM    134  CA  ALA A  18       3.608   4.476  23.633  1.00 94.54           C  
ATOM    135  C   ALA A  18       2.647   4.130  22.484  1.00 94.54           C  
ATOM    136  CB  ALA A  18       3.303   3.635  24.876  1.00 94.54           C  
ATOM    137  O   ALA A  18       3.056   3.566  21.471  1.00 94.54           O  
ATOM    138  N   LEU A  19       1.374   4.512  22.615  1.00 94.19           N  
ATOM    139  CA  LEU A  19       0.342   4.230  21.614  1.00 94.19           C  
ATOM    140  C   LEU A  19       0.603   4.981  20.298  1.00 94.19           C  
ATOM    141  CB  LEU A  19      -1.032   4.590  22.211  1.00 94.19           C  
ATOM    142  O   LEU A  19       0.378   4.442  19.211  1.00 94.19           O  
ATOM    143  CG  LEU A  19      -1.451   3.759  23.442  1.00 94.19           C  
ATOM    144  CD1 LEU A  19      -2.833   4.206  23.914  1.00 94.19           C  
ATOM    145  CD2 LEU A  19      -1.479   2.255  23.181  1.00 94.19           C  
ATOM    146  N   SER A  20       1.125   6.206  20.390  1.00 93.69           N  
ATOM    147  CA  SER A  20       1.476   7.009  19.216  1.00 93.69           C  
ATOM    148  C   SER A  20       2.747   6.496  18.535  1.00 93.69           C  
ATOM    149  CB  SER A  20       1.609   8.491  19.570  1.00 93.69           C  
ATOM    150  O   SER A  20       2.798   6.460  17.314  1.00 93.69           O  
ATOM    151  OG  SER A  20       0.502   8.955  20.313  1.00 93.69           O  
ATOM    152  N   LEU A  21       3.745   6.012  19.283  1.00 94.73           N  
ATOM    153  CA  LEU A  21       4.944   5.385  18.715  1.00 94.73           C  
ATOM    154  C   LEU A  21       4.635   4.065  18.009  1.00 94.73           C  
ATOM    155  CB  LEU A  21       5.998   5.149  19.806  1.00 94.73           C  
ATOM    156  O   LEU A  21       5.208   3.804  16.957  1.00 94.73           O  
ATOM    157  CG  LEU A  21       6.838   6.386  20.158  1.00 94.73           C  
ATOM    158  CD1 LEU A  21       7.687   6.052  21.381  1.00 94.73           C  
ATOM    159  CD2 LEU A  21       7.780   6.796  19.023  1.00 94.73           C  
ATOM    160  N   ALA A  22       3.710   3.255  18.529  1.00 95.06           N  
ATOM    161  CA  ALA A  22       3.265   2.045  17.834  1.00 95.06           C  
ATOM    162  C   ALA A  22       2.634   2.371  16.473  1.00 95.06           C  
ATOM    163  CB  ALA A  22       2.254   1.325  18.724  1.00 95.06           C  
ATOM    164  O   ALA A  22       2.899   1.710  15.472  1.00 95.06           O  
ATOM    165  N   THR A  23       1.835   3.438  16.439  1.00 92.65           N  
ATOM    166  CA  THR A  23       1.217   3.939  15.209  1.00 92.65           C  
ATOM    167  C   THR A  23       2.259   4.525  14.260  1.00 92.65           C  
ATOM    168  CB  THR A  23       0.161   4.989  15.554  1.00 92.65           C  
ATOM    169  O   THR A  23       2.261   4.202  13.075  1.00 92.65           O  
ATOM    170  CG2 THR A  23      -0.493   5.556  14.302  1.00 92.65           C  
ATOM    171  OG1 THR A  23      -0.828   4.396  16.366  1.00 92.65           O  
ATOM    172  N   PHE A  24       3.178   5.340  14.781  1.00 93.33           N  
ATOM    173  CA  PHE A  24       4.303   5.890  14.030  1.00 93.33           C  
ATOM    174  C   PHE A  24       5.114   4.781  13.364  1.00 93.33           C  
ATOM    175  CB  PHE A  24       5.209   6.688  14.976  1.00 93.33           C  
ATOM    176  O   PHE A  24       5.371   4.861  12.173  1.00 93.33           O  
ATOM    177  CG  PHE A  24       6.387   7.331  14.281  1.00 93.33           C  
ATOM    178  CD1 PHE A  24       7.636   6.682  14.266  1.00 93.33           C  
ATOM    179  CD2 PHE A  24       6.234   8.568  13.631  1.00 93.33           C  
ATOM    180  CE1 PHE A  24       8.726   7.270  13.602  1.00 93.33           C  
ATOM    181  CE2 PHE A  24       7.320   9.143  12.949  1.00 93.33           C  
ATOM    182  CZ  PHE A  24       8.565   8.493  12.931  1.00 93.33           C  
ATOM    183  N   MET A  25       5.455   3.732  14.115  1.00 93.95           N  
ATOM    184  CA  MET A  25       6.202   2.571  13.637  1.00 93.95           C  
ATOM    185  C   MET A  25       5.492   1.891  12.459  1.00 93.95           C  
ATOM    186  CB  MET A  25       6.384   1.618  14.827  1.00 93.95           C  
ATOM    187  O   MET A  25       6.105   1.681  11.419  1.00 93.95           O  
ATOM    188  CG  MET A  25       7.269   0.416  14.512  1.00 93.95           C  
ATOM    189  SD  MET A  25       7.362  -0.821  15.839  1.00 93.95           S  
ATOM    190  CE  MET A  25       5.627  -1.344  15.941  1.00 93.95           C  
ATOM    191  N   GLN A  26       4.189   1.615  12.575  1.00 92.68           N  
ATOM    192  CA  GLN A  26       3.412   1.009  11.488  1.00 92.68           C  
ATOM    193  C   GLN A  26       3.360   1.898  10.233  1.00 92.68           C  
ATOM    194  CB  GLN A  26       1.996   0.703  12.001  1.00 92.68           C  
ATOM    195  O   GLN A  26       3.521   1.410   9.114  1.00 92.68           O  
ATOM    196  CG  GLN A  26       1.110   0.070  10.914  1.00 92.68           C  
ATOM    197  CD  GLN A  26      -0.290  -0.278  11.406  1.00 92.68           C  
ATOM    198  NE2 GLN A  26      -1.047  -1.045  10.653  1.00 92.68           N  
ATOM    199  OE1 GLN A  26      -0.736   0.128  12.464  1.00 92.68           O  
ATOM    200  N   VAL A  27       3.115   3.202  10.396  1.00 90.25           N  
ATOM    201  CA  VAL A  27       3.008   4.131   9.258  1.00 90.25           C  
ATOM    202  C   VAL A  27       4.378   4.366   8.614  1.00 90.25           C  
ATOM    203  CB  VAL A  27       2.347   5.453   9.691  1.00 90.25           C  
ATOM    204  O   VAL A  27       4.491   4.392   7.385  1.00 90.25           O  
ATOM    205  CG1 VAL A  27       2.254   6.443   8.523  1.00 90.25           C  
ATOM    206  CG2 VAL A  27       0.910   5.233  10.188  1.00 90.25           C  
ATOM    207  N   LEU A  28       5.433   4.478   9.422  1.00 92.67           N  
ATOM    208  CA  LEU A  28       6.809   4.609   8.957  1.00 92.67           C  
ATOM    209  C   LEU A  28       7.205   3.390   8.126  1.00 92.67           C  
ATOM    210  CB  LEU A  28       7.744   4.772  10.171  1.00 92.67           C  
ATOM    211  O   LEU A  28       7.684   3.546   7.013  1.00 92.67           O  
ATOM    212  CG  LEU A  28       9.223   4.954   9.783  1.00 92.67           C  
ATOM    213  CD1 LEU A  28       9.463   6.351   9.212  1.00 92.67           C  
ATOM    214  CD2 LEU A  28      10.119   4.775  11.005  1.00 92.67           C  
ATOM    215  N   ASP A  29       6.938   2.186   8.620  1.00 92.67           N  
ATOM    216  CA  ASP A  29       7.303   0.926   7.971  1.00 92.67           C  
ATOM    217  C   ASP A  29       6.659   0.735   6.579  1.00 92.67           C  
ATOM    218  CB  ASP A  29       6.903  -0.170   8.950  1.00 92.67           C  
ATOM    219  O   ASP A  29       7.264   0.168   5.662  1.00 92.67           O  
ATOM    220  CG  ASP A  29       7.291  -1.540   8.446  1.00 92.67           C  
ATOM    221  OD1 ASP A  29       8.474  -1.919   8.572  1.00 92.67           O  
ATOM    222  OD2 ASP A  29       6.373  -2.229   7.965  1.00 92.67           O  
ATOM    223  N   SER A  30       5.458   1.289   6.385  1.00 85.60           N  
ATOM    224  CA  SER A  30       4.794   1.308   5.076  1.00 85.60           C  
ATOM    225  C   SER A  30       5.425   2.288   4.078  1.00 85.60           C  
ATOM    226  CB  SER A  30       3.299   1.591   5.250  1.00 85.60           C  
ATOM    227  O   SER A  30       5.364   2.060   2.873  1.00 85.60           O  
ATOM    228  OG  SER A  30       3.015   2.933   5.612  1.00 85.60           O  
ATOM    229  N   THR A  31       6.048   3.368   4.558  1.00 88.42           N  
ATOM    230  CA  THR A  31       6.577   4.448   3.706  1.00 88.42           C  
ATOM    231  C   THR A  31       8.090   4.371   3.511  1.00 88.42           C  
ATOM    232  CB  THR A  31       6.167   5.831   4.238  1.00 88.42           C  
ATOM    233  O   THR A  31       8.583   4.714   2.439  1.00 88.42           O  
ATOM    234  CG2 THR A  31       4.653   6.038   4.191  1.00 88.42           C  
ATOM    235  OG1 THR A  31       6.545   6.009   5.582  1.00 88.42           O  
ATOM    236  N   ILE A  32       8.833   3.870   4.499  1.00 92.99           N  
ATOM    237  CA  ILE A  32      10.296   3.762   4.476  1.00 92.99           C  
ATOM    238  C   ILE A  32      10.787   2.770   3.417  1.00 92.99           C  
ATOM    239  CB  ILE A  32      10.804   3.414   5.895  1.00 92.99           C  
ATOM    240  O   ILE A  32      11.750   3.046   2.707  1.00 92.99           O  
ATOM    241  CG1 ILE A  32      12.294   3.765   6.019  1.00 92.99           C  
ATOM    242  CG2 ILE A  32      10.534   1.951   6.295  1.00 92.99           C  
ATOM    243  CD1 ILE A  32      12.847   3.674   7.445  1.00 92.99           C  
ATOM    244  N   ALA A  33      10.079   1.647   3.256  1.00 92.52           N  
ATOM    245  CA  ALA A  33      10.427   0.626   2.275  1.00 92.52           C  
ATOM    246  C   ALA A  33      10.251   1.113   0.835  1.00 92.52           C  
ATOM    247  CB  ALA A  33       9.580  -0.617   2.548  1.00 92.52           C  
ATOM    248  O   ALA A  33      10.930   0.615  -0.053  1.00 92.52           O  
ATOM    249  N   ASN A  34       9.381   2.101   0.607  1.00 90.69           N  
ATOM    250  CA  ASN A  34       9.071   2.589  -0.729  1.00 90.69           C  
ATOM    251  C   ASN A  34      10.285   3.207  -1.436  1.00 90.69           C  
ATOM    252  CB  ASN A  34       7.909   3.580  -0.613  1.00 90.69           C  
ATOM    253  O   ASN A  34      10.573   2.891  -2.585  1.00 90.69           O  
ATOM    254  CG  ASN A  34       7.433   3.985  -1.985  1.00 90.69           C  
ATOM    255  ND2 ASN A  34       7.119   5.243  -2.169  1.00 90.69           N  
ATOM    256  OD1 ASN A  34       7.343   3.171  -2.880  1.00 90.69           O  
ATOM    257  N   VAL A  35      11.041   4.045  -0.726  1.00 92.21           N  
ATOM    258  CA  VAL A  35      12.255   4.665  -1.282  1.00 92.21           C  
ATOM    259  C   VAL A  35      13.404   3.657  -1.387  1.00 92.21           C  
ATOM    260  CB  VAL A  35      12.635   5.909  -0.462  1.00 92.21           C  
ATOM    261  O   VAL A  35      14.258   3.804  -2.254  1.00 92.21           O  
ATOM    262  CG1 VAL A  35      13.904   6.598  -0.964  1.00 92.21           C  
ATOM    263  CG2 VAL A  35      11.498   6.938  -0.540  1.00 92.21           C  
ATOM    264  N   ALA A  36      13.383   2.607  -0.563  1.00 93.10           N  
ATOM    265  CA  ALA A  36      14.403   1.564  -0.528  1.00 93.10           C  
ATOM    266  C   ALA A  36      14.216   0.463  -1.589  1.00 93.10           C  
ATOM    267  CB  ALA A  36      14.415   0.974   0.887  1.00 93.10           C  
ATOM    268  O   ALA A  36      15.102  -0.379  -1.728  1.00 93.10           O  
ATOM    269  N   ILE A  37      13.094   0.426  -2.328  1.00 92.18           N  
ATOM    270  CA  ILE A  37      12.809  -0.660  -3.285  1.00 92.18           C  
ATOM    271  C   ILE A  37      13.942  -0.880  -4.294  1.00 92.18           C  
ATOM    272  CB  ILE A  37      11.442  -0.498  -3.999  1.00 92.18           C  
ATOM    273  O   ILE A  37      14.349  -2.035  -4.424  1.00 92.18           O  
ATOM    274  CG1 ILE A  37      10.243  -0.647  -3.047  1.00 92.18           C  
ATOM    275  CG2 ILE A  37      11.288  -1.518  -5.146  1.00 92.18           C  
ATOM    276  CD1 ILE A  37      10.267  -1.903  -2.167  1.00 92.18           C  
ATOM    277  N   PRO A  38      14.494   0.149  -4.971  1.00 90.00           N  
ATOM    278  CA  PRO A  38      15.584  -0.072  -5.922  1.00 90.00           C  
ATOM    279  C   PRO A  38      16.812  -0.715  -5.262  1.00 90.00           C  
ATOM    280  CB  PRO A  38      15.890   1.307  -6.521  1.00 90.00           C  
ATOM    281  O   PRO A  38      17.386  -1.663  -5.798  1.00 90.00           O  
ATOM    282  CG  PRO A  38      14.570   2.058  -6.357  1.00 90.00           C  
ATOM    283  CD  PRO A  38      14.084   1.549  -5.006  1.00 90.00           C  
ATOM    284  N   THR A  39      17.162  -0.279  -4.049  1.00 91.04           N  
ATOM    285  CA  THR A  39      18.269  -0.846  -3.268  1.00 91.04           C  
ATOM    286  C   THR A  39      18.002  -2.296  -2.865  1.00 91.04           C  
ATOM    287  CB  THR A  39      18.527  -0.008  -2.006  1.00 91.04           C  
ATOM    288  O   THR A  39      18.880  -3.144  -3.027  1.00 91.04           O  
ATOM    289  CG2 THR A  39      19.842  -0.372  -1.320  1.00 91.04           C  
ATOM    290  OG1 THR A  39      18.573   1.362  -2.325  1.00 91.04           O  
ATOM    291  N   ILE A  40      16.799  -2.604  -2.367  1.00 92.31           N  
ATOM    292  CA  ILE A  40      16.392  -3.966  -1.981  1.00 92.31           C  
ATOM    293  C   ILE A  40      16.436  -4.886  -3.200  1.00 92.31           C  
ATOM    294  CB  ILE A  40      14.978  -3.956  -1.349  1.00 92.31           C  
ATOM    295  O   ILE A  40      17.032  -5.961  -3.137  1.00 92.31           O  
ATOM    296  CG1 ILE A  40      14.993  -3.206   0.001  1.00 92.31           C  
ATOM    297  CG2 ILE A  40      14.444  -5.387  -1.133  1.00 92.31           C  
ATOM    298  CD1 ILE A  40      13.594  -2.881   0.541  1.00 92.31           C  
ATOM    299  N   ALA A  41      15.841  -4.446  -4.310  1.00 89.99           N  
ATOM    300  CA  ALA A  41      15.764  -5.216  -5.540  1.00 89.99           C  
ATOM    301  C   ALA A  41      17.165  -5.548  -6.071  1.00 89.99           C  
ATOM    302  CB  ALA A  41      14.907  -4.449  -6.554  1.00 89.99           C  
ATOM    303  O   ALA A  41      17.463  -6.718  -6.315  1.00 89.99           O  
ATOM    304  N   GLY A  42      18.051  -4.545  -6.125  1.00 90.37           N  
ATOM    305  CA  GLY A  42      19.442  -4.716  -6.543  1.00 90.37           C  
ATOM    306  C   GLY A  42      20.256  -5.638  -5.628  1.00 90.37           C  
ATOM    307  O   GLY A  42      20.989  -6.488  -6.122  1.00 90.37           O  
ATOM    308  N   ASN A  43      20.101  -5.530  -4.302  1.00 90.16           N  
ATOM    309  CA  ASN A  43      20.837  -6.371  -3.343  1.00 90.16           C  
ATOM    310  C   ASN A  43      20.370  -7.833  -3.352  1.00 90.16           C  
ATOM    311  CB  ASN A  43      20.711  -5.789  -1.922  1.00 90.16           C  
ATOM    312  O   ASN A  43      21.175  -8.736  -3.138  1.00 90.16           O  
ATOM    313  CG  ASN A  43      21.724  -4.698  -1.642  1.00 90.16           C  
ATOM    314  ND2 ASN A  43      21.530  -3.513  -2.164  1.00 90.16           N  
ATOM    315  OD1 ASN A  43      22.688  -4.888  -0.924  1.00 90.16           O  
ATOM    316  N   LEU A  44      19.076  -8.071  -3.581  1.00 91.76           N  
ATOM    317  CA  LEU A  44      18.489  -9.414  -3.603  1.00 91.76           C  
ATOM    318  C   LEU A  44      18.478 -10.050  -5.002  1.00 91.76           C  
ATOM    319  CB  LEU A  44      17.088  -9.367  -2.965  1.00 91.76           C  
ATOM    320  O   LEU A  44      17.983 -11.167  -5.146  1.00 91.76           O  
ATOM    321  CG  LEU A  44      17.082  -8.986  -1.471  1.00 91.76           C  
ATOM    322  CD1 LEU A  44      15.641  -8.952  -0.959  1.00 91.76           C  
ATOM    323  CD2 LEU A  44      17.860  -9.988  -0.612  1.00 91.76           C  
ATOM    324  N   GLY A  45      19.008  -9.365  -6.021  1.00 88.15           N  
ATOM    325  CA  GLY A  45      19.048  -9.864  -7.399  1.00 88.15           C  
ATOM    326  C   GLY A  45      17.660 -10.044  -8.020  1.00 88.15           C  
ATOM    327  O   GLY A  45      17.439 -10.993  -8.766  1.00 88.15           O  
ATOM    328  N   SER A  46      16.720  -9.164  -7.678  1.00 88.18           N  
ATOM    329  CA  SER A  46      15.327  -9.194  -8.143  1.00 88.18           C  
ATOM    330  C   SER A  46      15.004  -7.967  -8.994  1.00 88.18           C  
ATOM    331  CB  SER A  46      14.369  -9.337  -6.956  1.00 88.18           C  
ATOM    332  O   SER A  46      15.701  -6.954  -8.922  1.00 88.18           O  
ATOM    333  OG  SER A  46      14.553  -8.312  -6.005  1.00 88.18           O  
ATOM    334  N   SER A  47      13.956  -8.038  -9.815  1.00 86.02           N  
ATOM    335  CA  SER A  47      13.514  -6.874 -10.590  1.00 86.02           C  
ATOM    336  C   SER A  47      12.825  -5.827  -9.698  1.00 86.02           C  
ATOM    337  CB  SER A  47      12.598  -7.305 -11.739  1.00 86.02           C  
ATOM    338  O   SER A  47      12.376  -6.106  -8.584  1.00 86.02           O  
ATOM    339  OG  SER A  47      11.375  -7.743 -11.198  1.00 86.02           O  
ATOM    340  N   LEU A  48      12.671  -4.598 -10.200  1.00 81.22           N  
ATOM    341  CA  LEU A  48      11.892  -3.565  -9.504  1.00 81.22           C  
ATOM    342  C   LEU A  48      10.418  -3.961  -9.324  1.00 81.22           C  
ATOM    343  CB  LEU A  48      12.017  -2.242 -10.273  1.00 81.22           C  
ATOM    344  O   LEU A  48       9.840  -3.668  -8.276  1.00 81.22           O  
ATOM    345  CG  LEU A  48      13.315  -1.484  -9.926  1.00 81.22           C  
ATOM    346  CD1 LEU A  48      14.051  -1.057 -11.188  1.00 81.22           C  
ATOM    347  CD2 LEU A  48      13.006  -0.242  -9.090  1.00 81.22           C  
ATOM    348  N   SER A  49       9.825  -4.669 -10.299  1.00 80.58           N  
ATOM    349  CA  SER A  49       8.459  -5.204 -10.175  1.00 80.58           C  
ATOM    350  C   SER A  49       8.353  -6.146  -8.980  1.00 80.58           C  
ATOM    351  CB  SER A  49       7.988  -5.911 -11.458  1.00 80.58           C  
ATOM    352  O   SER A  49       7.492  -5.953  -8.125  1.00 80.58           O  
ATOM    353  OG  SER A  49       8.724  -7.086 -11.765  1.00 80.58           O  
ATOM    354  N   GLN A  50       9.303  -7.070  -8.855  1.00 85.53           N  
ATOM    355  CA  GLN A  50       9.417  -8.000  -7.739  1.00 85.53           C  
ATOM    356  C   GLN A  50       9.595  -7.280  -6.400  1.00 85.53           C  
ATOM    357  CB  GLN A  50      10.629  -8.896  -8.022  1.00 85.53           C  
ATOM    358  O   GLN A  50       8.953  -7.619  -5.404  1.00 85.53           O  
ATOM    359  CG  GLN A  50      10.282  -9.982  -9.017  1.00 85.53           C  
ATOM    360  CD  GLN A  50      11.354 -11.010  -9.288  1.00 85.53           C  
ATOM    361  NE2 GLN A  50      10.948 -12.146  -9.803  1.00 85.53           N  
ATOM    362  OE1 GLN A  50      12.545 -10.805  -9.097  1.00 85.53           O  
ATOM    363  N   GLY A  51      10.421  -6.232  -6.373  1.00 87.42           N  
ATOM    364  CA  GLY A  51      10.616  -5.403  -5.187  1.00 87.42           C  
ATOM    365  C   GLY A  51       9.318  -4.759  -4.687  1.00 87.42           C  
ATOM    366  O   GLY A  51       9.099  -4.677  -3.479  1.00 87.42           O  
ATOM    367  N   THR A  52       8.402  -4.366  -5.579  1.00 88.28           N  
ATOM    368  CA  THR A  52       7.125  -3.741  -5.173  1.00 88.28           C  
ATOM    369  C   THR A  52       6.228  -4.679  -4.359  1.00 88.28           C  
ATOM    370  CB  THR A  52       6.345  -3.144  -6.353  1.00 88.28           C  
ATOM    371  O   THR A  52       5.439  -4.204  -3.535  1.00 88.28           O  
ATOM    372  CG2 THR A  52       7.152  -2.092  -7.122  1.00 88.28           C  
ATOM    373  OG1 THR A  52       5.852  -4.110  -7.250  1.00 88.28           O  
ATOM    374  N   TRP A  53       6.429  -5.999  -4.467  1.00 90.62           N  
ATOM    375  CA  TRP A  53       5.680  -6.996  -3.697  1.00 90.62           C  
ATOM    376  C   TRP A  53       5.929  -6.889  -2.194  1.00 90.62           C  
ATOM    377  CB  TRP A  53       6.015  -8.407  -4.170  1.00 90.62           C  
ATOM    378  O   TRP A  53       5.067  -7.242  -1.388  1.00 90.62           O  
ATOM    379  CG  TRP A  53       5.756  -8.717  -5.609  1.00 90.62           C  
ATOM    380  CD1 TRP A  53       5.247  -7.886  -6.553  1.00 90.62           C  
ATOM    381  CD2 TRP A  53       6.019  -9.979  -6.289  1.00 90.62           C  
ATOM    382  CE2 TRP A  53       5.700  -9.816  -7.662  1.00 90.62           C  
ATOM    383  CE3 TRP A  53       6.516 -11.242  -5.897  1.00 90.62           C  
ATOM    384  NE1 TRP A  53       5.240  -8.530  -7.771  1.00 90.62           N  
ATOM    385  CH2 TRP A  53       6.476 -12.046  -8.185  1.00 90.62           C  
ATOM    386  CZ2 TRP A  53       5.910 -10.828  -8.595  1.00 90.62           C  
ATOM    387  CZ3 TRP A  53       6.744 -12.269  -6.828  1.00 90.62           C  
ATOM    388  N   VAL A  54       7.084  -6.345  -1.800  1.00 92.11           N  
ATOM    389  CA  VAL A  54       7.434  -6.049  -0.403  1.00 92.11           C  
ATOM    390  C   VAL A  54       6.448  -5.050   0.214  1.00 92.11           C  
ATOM    391  CB  VAL A  54       8.878  -5.503  -0.346  1.00 92.11           C  
ATOM    392  O   VAL A  54       6.206  -5.096   1.421  1.00 92.11           O  
ATOM    393  CG1 VAL A  54       9.353  -5.077   1.050  1.00 92.11           C  
ATOM    394  CG2 VAL A  54       9.872  -6.554  -0.861  1.00 92.11           C  
ATOM    395  N   ILE A  55       5.867  -4.158  -0.594  1.00 91.17           N  
ATOM    396  CA  ILE A  55       4.895  -3.146  -0.159  1.00 91.17           C  
ATOM    397  C   ILE A  55       3.477  -3.703  -0.259  1.00 91.17           C  
ATOM    398  CB  ILE A  55       5.032  -1.852  -0.995  1.00 91.17           C  
ATOM    399  O   ILE A  55       2.716  -3.641   0.711  1.00 91.17           O  
ATOM    400  CG1 ILE A  55       6.464  -1.287  -0.901  1.00 91.17           C  
ATOM    401  CG2 ILE A  55       4.009  -0.792  -0.543  1.00 91.17           C  
ATOM    402  CD1 ILE A  55       6.710  -0.131  -1.873  1.00 91.17           C  
ATOM    403  N   THR A  56       3.115  -4.257  -1.415  1.00 91.96           N  
ATOM    404  CA  THR A  56       1.740  -4.697  -1.687  1.00 91.96           C  
ATOM    405  C   THR A  56       1.323  -5.859  -0.789  1.00 91.96           C  
ATOM    406  CB  THR A  56       1.564  -5.112  -3.149  1.00 91.96           C  
ATOM    407  O   THR A  56       0.215  -5.830  -0.245  1.00 91.96           O  
ATOM    408  CG2 THR A  56       1.787  -3.952  -4.117  1.00 91.96           C  
ATOM    409  OG1 THR A  56       2.486  -6.125  -3.429  1.00 91.96           O  
ATOM    410  N   SER A  57       2.222  -6.821  -0.545  1.00 92.97           N  
ATOM    411  CA  SER A  57       1.968  -7.986   0.314  1.00 92.97           C  
ATOM    412  C   SER A  57       1.735  -7.580   1.767  1.00 92.97           C  
ATOM    413  CB  SER A  57       3.133  -8.978   0.270  1.00 92.97           C  
ATOM    414  O   SER A  57       0.803  -8.071   2.404  1.00 92.97           O  
ATOM    415  OG  SER A  57       3.373  -9.418  -1.045  1.00 92.97           O  
ATOM    416  N   PHE A  58       2.530  -6.632   2.279  1.00 93.60           N  
ATOM    417  CA  PHE A  58       2.298  -6.032   3.595  1.00 93.60           C  
ATOM    418  C   PHE A  58       0.941  -5.318   3.638  1.00 93.60           C  
ATOM    419  CB  PHE A  58       3.437  -5.055   3.928  1.00 93.60           C  
ATOM    420  O   PHE A  58       0.167  -5.515   4.575  1.00 93.60           O  
ATOM    421  CG  PHE A  58       3.158  -4.205   5.153  1.00 93.60           C  
ATOM    422  CD1 PHE A  58       2.562  -2.935   5.015  1.00 93.60           C  
ATOM    423  CD2 PHE A  58       3.459  -4.697   6.435  1.00 93.60           C  
ATOM    424  CE1 PHE A  58       2.266  -2.165   6.154  1.00 93.60           C  
ATOM    425  CE2 PHE A  58       3.168  -3.924   7.573  1.00 93.60           C  
ATOM    426  CZ  PHE A  58       2.574  -2.658   7.434  1.00 93.60           C  
ATOM    427  N   GLY A  59       0.633  -4.517   2.611  1.00 91.21           N  
ATOM    428  CA  GLY A  59      -0.618  -3.767   2.509  1.00 91.21           C  
ATOM    429  C   GLY A  59      -1.852  -4.667   2.532  1.00 91.21           C  
ATOM    430  O   GLY A  59      -2.768  -4.425   3.316  1.00 91.21           O  
ATOM    431  N   VAL A  60      -1.861  -5.744   1.744  1.00 92.33           N  
ATOM    432  CA  VAL A  60      -2.992  -6.684   1.680  1.00 92.33           C  
ATOM    433  C   VAL A  60      -3.132  -7.499   2.957  1.00 92.33           C  
ATOM    434  CB  VAL A  60      -2.888  -7.585   0.438  1.00 92.33           C  
ATOM    435  O   VAL A  60      -4.238  -7.622   3.484  1.00 92.33           O  
ATOM    436  CG1 VAL A  60      -3.888  -8.747   0.469  1.00 92.33           C  
ATOM    437  CG2 VAL A  60      -3.177  -6.713  -0.786  1.00 92.33           C  
ATOM    438  N   ALA A  61      -2.024  -7.993   3.505  1.00 94.25           N  
ATOM    439  CA  ALA A  61      -2.021  -8.674   4.793  1.00 94.25           C  
ATOM    440  C   ALA A  61      -2.587  -7.784   5.913  1.00 94.25           C  
ATOM    441  CB  ALA A  61      -0.575  -9.078   5.069  1.00 94.25           C  
ATOM    442  O   ALA A  61      -3.441  -8.212   6.691  1.00 94.25           O  
ATOM    443  N   ASN A  62      -2.168  -6.517   5.948  1.00 92.39           N  
ATOM    444  CA  ASN A  62      -2.687  -5.519   6.876  1.00 92.39           C  
ATOM    445  C   ASN A  62      -4.182  -5.251   6.640  1.00 92.39           C  
ATOM    446  CB  ASN A  62      -1.808  -4.264   6.743  1.00 92.39           C  
ATOM    447  O   ASN A  62      -4.962  -5.257   7.590  1.00 92.39           O  
ATOM    448  CG  ASN A  62      -2.132  -3.171   7.738  1.00 92.39           C  
ATOM    449  ND2 ASN A  62      -1.674  -1.966   7.493  1.00 92.39           N  
ATOM    450  OD1 ASN A  62      -2.772  -3.352   8.753  1.00 92.39           O  
ATOM    451  N   ALA A  63      -4.608  -5.101   5.381  1.00 88.85           N  
ATOM    452  CA  ALA A  63      -6.009  -4.890   5.028  1.00 88.85           C  
ATOM    453  C   ALA A  63      -6.906  -6.014   5.569  1.00 88.85           C  
ATOM    454  CB  ALA A  63      -6.140  -4.750   3.505  1.00 88.85           C  
ATOM    455  O   ALA A  63      -7.899  -5.729   6.237  1.00 88.85           O  
ATOM    456  N   ILE A  64      -6.535  -7.276   5.336  1.00 90.17           N  
ATOM    457  CA  ILE A  64      -7.290  -8.456   5.789  1.00 90.17           C  
ATOM    458  C   ILE A  64      -7.355  -8.523   7.325  1.00 90.17           C  
ATOM    459  CB  ILE A  64      -6.658  -9.728   5.179  1.00 90.17           C  
ATOM    460  O   ILE A  64      -8.374  -8.920   7.892  1.00 90.17           O  
ATOM    461  CG1 ILE A  64      -6.841  -9.746   3.640  1.00 90.17           C  
ATOM    462  CG2 ILE A  64      -7.270 -11.004   5.785  1.00 90.17           C  
ATOM    463  CD1 ILE A  64      -5.940 -10.760   2.924  1.00 90.17           C  
ATOM    464  N   SER A  65      -6.298  -8.091   8.015  1.00 90.90           N  
ATOM    465  CA  SER A  65      -6.251  -8.089   9.480  1.00 90.90           C  
ATOM    466  C   SER A  65      -7.072  -6.992  10.156  1.00 90.90           C  
ATOM    467  CB  SER A  65      -4.808  -7.999   9.951  1.00 90.90           C  
ATOM    468  O   SER A  65      -7.450  -7.147  11.320  1.00 90.90           O  
ATOM    469  OG  SER A  65      -4.261  -9.290   9.936  1.00 90.90           O  
ATOM    470  N   ILE A  66      -7.383  -5.889   9.472  1.00 86.24           N  
ATOM    471  CA  ILE A  66      -8.133  -4.777  10.076  1.00 86.24           C  
ATOM    472  C   ILE A  66      -9.528  -5.230  10.564  1.00 86.24           C  
ATOM    473  CB  ILE A  66      -8.138  -3.540   9.146  1.00 86.24           C  
ATOM    474  O   ILE A  66      -9.794  -5.061  11.761  1.00 86.24           O  
ATOM    475  CG1 ILE A  66      -6.748  -2.870   9.145  1.00 86.24           C  
ATOM    476  CG2 ILE A  66      -9.209  -2.517   9.571  1.00 86.24           C  
ATOM    477  CD1 ILE A  66      -6.545  -1.907   7.967  1.00 86.24           C  
ATOM    478  N   PRO A  67     -10.388  -5.876   9.743  1.00 83.02           N  
ATOM    479  CA  PRO A  67     -11.695  -6.381  10.184  1.00 83.02           C  
ATOM    480  C   PRO A  67     -11.642  -7.341  11.375  1.00 83.02           C  
ATOM    481  CB  PRO A  67     -12.315  -7.052   8.953  1.00 83.02           C  
ATOM    482  O   PRO A  67     -12.509  -7.301  12.251  1.00 83.02           O  
ATOM    483  CG  PRO A  67     -11.678  -6.311   7.783  1.00 83.02           C  
ATOM    484  CD  PRO A  67     -10.273  -6.023   8.295  1.00 83.02           C  
ATOM    485  N   LEU A  68     -10.584  -8.148  11.469  1.00 86.68           N  
ATOM    486  CA  LEU A  68     -10.388  -9.108  12.556  1.00 86.68           C  
ATOM    487  C   LEU A  68     -10.146  -8.450  13.917  1.00 86.68           C  
ATOM    488  CB  LEU A  68      -9.198 -10.007  12.195  1.00 86.68           C  
ATOM    489  O   LEU A  68     -10.391  -9.070  14.956  1.00 86.68           O  
ATOM    490  CG  LEU A  68      -9.508 -11.001  11.070  1.00 86.68           C  
ATOM    491  CD1 LEU A  68      -8.206 -11.598  10.545  1.00 86.68           C  
ATOM    492  CD2 LEU A  68     -10.368 -12.132  11.625  1.00 86.68           C  
ATOM    493  N   THR A  69      -9.696  -7.195  13.926  1.00 86.90           N  
ATOM    494  CA  THR A  69      -9.280  -6.488  15.142  1.00 86.90           C  
ATOM    495  C   THR A  69     -10.393  -6.430  16.180  1.00 86.90           C  
ATOM    496  CB  THR A  69      -8.814  -5.064  14.814  1.00 86.90           C  
ATOM    497  O   THR A  69     -10.155  -6.729  17.348  1.00 86.90           O  
ATOM    498  CG2 THR A  69      -8.317  -4.335  16.063  1.00 86.90           C  
ATOM    499  OG1 THR A  69      -7.749  -5.123  13.902  1.00 86.90           O  
ATOM    500  N   GLY A  70     -11.625  -6.103  15.775  1.00 82.15           N  
ATOM    501  CA  GLY A  70     -12.745  -5.971  16.712  1.00 82.15           C  
ATOM    502  C   GLY A  70     -13.106  -7.289  17.401  1.00 82.15           C  
ATOM    503  O   GLY A  70     -13.391  -7.315  18.601  1.00 82.15           O  
ATOM    504  N   TRP A  71     -13.059  -8.398  16.661  1.00 85.63           N  
ATOM    505  CA  TRP A  71     -13.305  -9.727  17.214  1.00 85.63           C  
ATOM    506  C   TRP A  71     -12.145 -10.196  18.104  1.00 85.63           C  
ATOM    507  CB  TRP A  71     -13.593 -10.706  16.074  1.00 85.63           C  
ATOM    508  O   TRP A  71     -12.385 -10.645  19.228  1.00 85.63           O  
ATOM    509  CG  TRP A  71     -13.701 -12.122  16.533  1.00 85.63           C  
ATOM    510  CD1 TRP A  71     -14.826 -12.760  16.925  1.00 85.63           C  
ATOM    511  CD2 TRP A  71     -12.629 -13.099  16.639  1.00 85.63           C  
ATOM    512  CE2 TRP A  71     -13.175 -14.319  17.122  1.00 85.63           C  
ATOM    513  CE3 TRP A  71     -11.264 -13.092  16.303  1.00 85.63           C  
ATOM    514  NE1 TRP A  71     -14.511 -14.048  17.311  1.00 85.63           N  
ATOM    515  CH2 TRP A  71     -11.062 -15.462  16.818  1.00 85.63           C  
ATOM    516  CZ2 TRP A  71     -12.419 -15.494  17.202  1.00 85.63           C  
ATOM    517  CZ3 TRP A  71     -10.483 -14.256  16.402  1.00 85.63           C  
ATOM    518  N   LEU A  72     -10.895 -10.033  17.652  1.00 88.54           N  
ATOM    519  CA  LEU A  72      -9.702 -10.390  18.427  1.00 88.54           C  
ATOM    520  C   LEU A  72      -9.643  -9.608  19.746  1.00 88.54           C  
ATOM    521  CB  LEU A  72      -8.433 -10.122  17.592  1.00 88.54           C  
ATOM    522  O   LEU A  72      -9.394 -10.198  20.799  1.00 88.54           O  
ATOM    523  CG  LEU A  72      -8.081 -11.167  16.525  1.00 88.54           C  
ATOM    524  CD1 LEU A  72      -6.976 -10.636  15.616  1.00 88.54           C  
ATOM    525  CD2 LEU A  72      -7.583 -12.463  17.177  1.00 88.54           C  
ATOM    526  N   ALA A  73      -9.935  -8.304  19.703  1.00 87.11           N  
ATOM    527  CA  ALA A  73      -9.946  -7.427  20.869  1.00 87.11           C  
ATOM    528  C   ALA A  73     -10.977  -7.885  21.905  1.00 87.11           C  
ATOM    529  CB  ALA A  73     -10.245  -6.001  20.400  1.00 87.11           C  
ATOM    530  O   ALA A  73     -10.663  -7.986  23.088  1.00 87.11           O  
ATOM    531  N   LYS A  74     -12.189  -8.250  21.465  1.00 86.53           N  
ATOM    532  CA  LYS A  74     -13.218  -8.807  22.356  1.00 86.53           C  
ATOM    533  C   LYS A  74     -12.847 -10.190  22.880  1.00 86.53           C  
ATOM    534  CB  LYS A  74     -14.576  -8.858  21.644  1.00 86.53           C  
ATOM    535  O   LYS A  74     -13.228 -10.525  23.993  1.00 86.53           O  
ATOM    536  CG  LYS A  74     -15.174  -7.456  21.483  1.00 86.53           C  
ATOM    537  CD  LYS A  74     -16.524  -7.528  20.762  1.00 86.53           C  
ATOM    538  CE  LYS A  74     -17.049  -6.107  20.546  1.00 86.53           C  
ATOM    539  NZ  LYS A  74     -18.357  -6.104  19.847  1.00 86.53           N  
ATOM    540  N   ARG A  75     -12.123 -11.012  22.121  1.00 89.36           N  
ATOM    541  CA  ARG A  75     -11.788 -12.381  22.540  1.00 89.36           C  
ATOM    542  C   ARG A  75     -10.629 -12.436  23.535  1.00 89.36           C  
ATOM    543  CB  ARG A  75     -11.538 -13.234  21.290  1.00 89.36           C  
ATOM    544  O   ARG A  75     -10.696 -13.197  24.499  1.00 89.36           O  
ATOM    545  CG  ARG A  75     -11.379 -14.713  21.661  1.00 89.36           C  
ATOM    546  CD  ARG A  75     -11.374 -15.595  20.411  1.00 89.36           C  
ATOM    547  NE  ARG A  75     -11.318 -17.026  20.774  1.00 89.36           N  
ATOM    548  NH1 ARG A  75     -11.288 -17.895  18.651  1.00 89.36           N  
ATOM    549  NH2 ARG A  75     -11.264 -19.276  20.373  1.00 89.36           N  
ATOM    550  CZ  ARG A  75     -11.294 -18.050  19.937  1.00 89.36           C  
ATOM    551  N   VAL A  76      -9.567 -11.674  23.286  1.00 90.09           N  
ATOM    552  CA  VAL A  76      -8.302 -11.741  24.043  1.00 90.09           C  
ATOM    553  C   VAL A  76      -8.176 -10.598  25.055  1.00 90.09           C  
ATOM    554  CB  VAL A  76      -7.100 -11.761  23.073  1.00 90.09           C  
ATOM    555  O   VAL A  76      -7.587 -10.794  26.120  1.00 90.09           O  
ATOM    556  CG1 VAL A  76      -5.775 -11.994  23.809  1.00 90.09           C  
ATOM    557  CG2 VAL A  76      -7.240 -12.879  22.026  1.00 90.09           C  
ATOM    558  N   GLY A  77      -8.776  -9.447  24.746  1.00 89.67           N  
ATOM    559  CA  GLY A  77      -8.577  -8.177  25.437  1.00 89.67           C  
ATOM    560  C   GLY A  77      -7.739  -7.210  24.593  1.00 89.67           C  
ATOM    561  O   GLY A  77      -6.854  -7.632  23.846  1.00 89.67           O  
ATOM    562  N   GLU A  78      -8.028  -5.912  24.690  1.00 91.13           N  
ATOM    563  CA  GLU A  78      -7.355  -4.856  23.925  1.00 91.13           C  
ATOM    564  C   GLU A  78      -5.877  -4.712  24.309  1.00 91.13           C  
ATOM    565  CB  GLU A  78      -8.059  -3.499  24.126  1.00 91.13           C  
ATOM    566  O   GLU A  78      -5.030  -4.570  23.427  1.00 91.13           O  
ATOM    567  CG  GLU A  78      -9.417  -3.392  23.416  1.00 91.13           C  
ATOM    568  CD  GLU A  78     -10.056  -1.994  23.509  1.00 91.13           C  
ATOM    569  OE1 GLU A  78     -11.083  -1.783  22.826  1.00 91.13           O  
ATOM    570  OE2 GLU A  78      -9.565  -1.118  24.257  1.00 91.13           O  
ATOM    571  N   VAL A  79      -5.542  -4.781  25.604  1.00 93.15           N  
ATOM    572  CA  VAL A  79      -4.168  -4.541  26.083  1.00 93.15           C  
ATOM    573  C   VAL A  79      -3.258  -5.702  25.694  1.00 93.15           C  
ATOM    574  CB  VAL A  79      -4.121  -4.292  27.604  1.00 93.15           C  
ATOM    575  O   VAL A  79      -2.188  -5.487  25.121  1.00 93.15           O  
ATOM    576  CG1 VAL A  79      -2.683  -4.064  28.097  1.00 93.15           C  
ATOM    577  CG2 VAL A  79      -4.943  -3.060  28.000  1.00 93.15           C  
ATOM    578  N   LYS A  80      -3.681  -6.944  25.962  1.00 94.64           N  
ATOM    579  CA  LYS A  80      -2.941  -8.148  25.557  1.00 94.64           C  
ATOM    580  C   LYS A  80      -2.759  -8.220  24.051  1.00 94.64           C  
ATOM    581  CB  LYS A  80      -3.681  -9.401  26.022  1.00 94.64           C  
ATOM    582  O   LYS A  80      -1.649  -8.488  23.600  1.00 94.64           O  
ATOM    583  CG  LYS A  80      -3.443  -9.686  27.505  1.00 94.64           C  
ATOM    584  CD  LYS A  80      -4.436 -10.759  27.945  1.00 94.64           C  
ATOM    585  CE  LYS A  80      -4.389 -10.937  29.457  1.00 94.64           C  
ATOM    586  NZ  LYS A  80      -5.391 -11.944  29.868  1.00 94.64           N  
ATOM    587  N   LEU A  81      -3.819  -7.964  23.282  1.00 94.65           N  
ATOM    588  CA  LEU A  81      -3.734  -8.010  21.828  1.00 94.65           C  
ATOM    589  C   LEU A  81      -2.776  -6.945  21.291  1.00 94.65           C  
ATOM    590  CB  LEU A  81      -5.137  -7.859  21.234  1.00 94.65           C  
ATOM    591  O   LEU A  81      -1.964  -7.260  20.426  1.00 94.65           O  
ATOM    592  CG  LEU A  81      -5.169  -7.953  19.700  1.00 94.65           C  
ATOM    593  CD1 LEU A  81      -4.703  -9.316  19.183  1.00 94.65           C  
ATOM    594  CD2 LEU A  81      -6.610  -7.733  19.257  1.00 94.65           C  
ATOM    595  N   PHE A  82      -2.817  -5.723  21.826  1.00 95.29           N  
ATOM    596  CA  PHE A  82      -1.892  -4.660  21.439  1.00 95.29           C  
ATOM    597  C   PHE A  82      -0.434  -5.030  21.753  1.00 95.29           C  
ATOM    598  CB  PHE A  82      -2.309  -3.363  22.140  1.00 95.29           C  
ATOM    599  O   PHE A  82       0.438  -4.882  20.896  1.00 95.29           O  
ATOM    600  CG  PHE A  82      -1.396  -2.199  21.832  1.00 95.29           C  
ATOM    601  CD1 PHE A  82      -0.310  -1.924  22.680  1.00 95.29           C  
ATOM    602  CD2 PHE A  82      -1.604  -1.418  20.681  1.00 95.29           C  
ATOM    603  CE1 PHE A  82       0.556  -0.859  22.390  1.00 95.29           C  
ATOM    604  CE2 PHE A  82      -0.740  -0.348  20.392  1.00 95.29           C  
ATOM    605  CZ  PHE A  82       0.332  -0.065  21.255  1.00 95.29           C  
ATOM    606  N   LEU A  83      -0.164  -5.575  22.945  1.00 96.28           N  
ATOM    607  CA  LEU A  83       1.174  -6.032  23.335  1.00 96.28           C  
ATOM    608  C   LEU A  83       1.679  -7.161  22.433  1.00 96.28           C  
ATOM    609  CB  LEU A  83       1.159  -6.495  24.802  1.00 96.28           C  
ATOM    610  O   LEU A  83       2.792  -7.077  21.923  1.00 96.28           O  
ATOM    611  CG  LEU A  83       1.165  -5.342  25.817  1.00 96.28           C  
ATOM    612  CD1 LEU A  83       0.854  -5.895  27.207  1.00 96.28           C  
ATOM    613  CD2 LEU A  83       2.531  -4.655  25.874  1.00 96.28           C  
ATOM    614  N   TRP A  84       0.867  -8.195  22.205  1.00 96.54           N  
ATOM    615  CA  TRP A  84       1.238  -9.316  21.339  1.00 96.54           C  
ATOM    616  C   TRP A  84       1.469  -8.867  19.900  1.00 96.54           C  
ATOM    617  CB  TRP A  84       0.154 -10.396  21.394  1.00 96.54           C  
ATOM    618  O   TRP A  84       2.463  -9.265  19.301  1.00 96.54           O  
ATOM    619  CG  TRP A  84       0.025 -11.147  22.684  1.00 96.54           C  
ATOM    620  CD1 TRP A  84       0.796 -11.004  23.788  1.00 96.54           C  
ATOM    621  CD2 TRP A  84      -0.922 -12.210  22.997  1.00 96.54           C  
ATOM    622  CE2 TRP A  84      -0.658 -12.675  24.320  1.00 96.54           C  
ATOM    623  CE3 TRP A  84      -1.962 -12.845  22.285  1.00 96.54           C  
ATOM    624  NE1 TRP A  84       0.396 -11.902  24.756  1.00 96.54           N  
ATOM    625  CH2 TRP A  84      -2.410 -14.336  24.169  1.00 96.54           C  
ATOM    626  CZ2 TRP A  84      -1.385 -13.720  24.908  1.00 96.54           C  
ATOM    627  CZ3 TRP A  84      -2.697 -13.898  22.863  1.00 96.54           C  
ATOM    628  N   SER A  85       0.608  -7.990  19.381  1.00 96.43           N  
ATOM    629  CA  SER A  85       0.749  -7.416  18.039  1.00 96.43           C  
ATOM    630  C   SER A  85       2.035  -6.601  17.918  1.00 96.43           C  
ATOM    631  CB  SER A  85      -0.460  -6.538  17.698  1.00 96.43           C  
ATOM    632  O   SER A  85       2.768  -6.763  16.952  1.00 96.43           O  
ATOM    633  OG  SER A  85      -1.656  -7.292  17.766  1.00 96.43           O  
ATOM    634  N   THR A  86       2.374  -5.790  18.927  1.00 96.84           N  
ATOM    635  CA  THR A  86       3.606  -4.981  18.927  1.00 96.84           C  
ATOM    636  C   THR A  86       4.861  -5.855  18.999  1.00 96.84           C  
ATOM    637  CB  THR A  86       3.620  -3.985  20.095  1.00 96.84           C  
ATOM    638  O   THR A  86       5.815  -5.625  18.258  1.00 96.84           O  
ATOM    639  CG2 THR A  86       4.801  -3.019  20.004  1.00 96.84           C  
ATOM    640  OG1 THR A  86       2.463  -3.181  20.096  1.00 96.84           O  
ATOM    641  N   ILE A  87       4.866  -6.879  19.859  1.00 97.48           N  
ATOM    642  CA  ILE A  87       5.987  -7.824  19.978  1.00 97.48           C  
ATOM    643  C   ILE A  87       6.169  -8.587  18.665  1.00 97.48           C  
ATOM    644  CB  ILE A  87       5.764  -8.791  21.165  1.00 97.48           C  
ATOM    645  O   ILE A  87       7.276  -8.654  18.135  1.00 97.48           O  
ATOM    646  CG1 ILE A  87       5.851  -8.027  22.504  1.00 97.48           C  
ATOM    647  CG2 ILE A  87       6.794  -9.937  21.157  1.00 97.48           C  
ATOM    648  CD1 ILE A  87       5.299  -8.805  23.705  1.00 97.48           C  
ATOM    649  N   ALA A  88       5.080  -9.132  18.120  1.00 97.61           N  
ATOM    650  CA  ALA A  88       5.122  -9.873  16.870  1.00 97.61           C  
ATOM    651  C   ALA A  88       5.539  -8.977  15.696  1.00 97.61           C  
ATOM    652  CB  ALA A  88       3.761 -10.531  16.646  1.00 97.61           C  
ATOM    653  O   ALA A  88       6.314  -9.419  14.854  1.00 97.61           O  
ATOM    654  N   PHE A  89       5.108  -7.710  15.673  1.00 97.25           N  
ATOM    655  CA  PHE A  89       5.551  -6.731  14.682  1.00 97.25           C  
ATOM    656  C   PHE A  89       7.059  -6.488  14.769  1.00 97.25           C  
ATOM    657  CB  PHE A  89       4.774  -5.418  14.851  1.00 97.25           C  
ATOM    658  O   PHE A  89       7.737  -6.526  13.747  1.00 97.25           O  
ATOM    659  CG  PHE A  89       5.075  -4.405  13.766  1.00 97.25           C  
ATOM    660  CD1 PHE A  89       6.242  -3.618  13.827  1.00 97.25           C  
ATOM    661  CD2 PHE A  89       4.207  -4.275  12.668  1.00 97.25           C  
ATOM    662  CE1 PHE A  89       6.528  -2.700  12.803  1.00 97.25           C  
ATOM    663  CE2 PHE A  89       4.488  -3.343  11.653  1.00 97.25           C  
ATOM    664  CZ  PHE A  89       5.644  -2.551  11.725  1.00 97.25           C  
ATOM    665  N   ALA A  90       7.609  -6.285  15.971  1.00 96.97           N  
ATOM    666  CA  ALA A  90       9.044  -6.075  16.153  1.00 96.97           C  
ATOM    667  C   ALA A  90       9.868  -7.299  15.714  1.00 96.97           C  
ATOM    668  CB  ALA A  90       9.303  -5.705  17.618  1.00 96.97           C  
ATOM    669  O   ALA A  90      10.889  -7.143  15.046  1.00 96.97           O  
ATOM    670  N   ILE A  91       9.403  -8.515  16.028  1.00 97.91           N  
ATOM    671  CA  ILE A  91      10.050  -9.765  15.597  1.00 97.91           C  
ATOM    672  C   ILE A  91       9.965  -9.930  14.076  1.00 97.91           C  
ATOM    673  CB  ILE A  91       9.440 -10.980  16.332  1.00 97.91           C  
ATOM    674  O   ILE A  91      10.968 -10.246  13.444  1.00 97.91           O  
ATOM    675  CG1 ILE A  91       9.764 -10.911  17.842  1.00 97.91           C  
ATOM    676  CG2 ILE A  91       9.964 -12.307  15.745  1.00 97.91           C  
ATOM    677  CD1 ILE A  91       8.967 -11.911  18.690  1.00 97.91           C  
ATOM    678  N   ALA A  92       8.795  -9.693  13.477  1.00 97.35           N  
ATOM    679  CA  ALA A  92       8.614  -9.782  12.031  1.00 97.35           C  
ATOM    680  C   ALA A  92       9.456  -8.733  11.289  1.00 97.35           C  
ATOM    681  CB  ALA A  92       7.122  -9.647  11.709  1.00 97.35           C  
ATOM    682  O   ALA A  92      10.063  -9.049  10.270  1.00 97.35           O  
ATOM    683  N   SER A  93       9.566  -7.517  11.831  1.00 96.77           N  
ATOM    684  CA  SER A  93      10.440  -6.466  11.302  1.00 96.77           C  
ATOM    685  C   SER A  93      11.910  -6.881  11.387  1.00 96.77           C  
ATOM    686  CB  SER A  93      10.196  -5.161  12.065  1.00 96.77           C  
ATOM    687  O   SER A  93      12.640  -6.799  10.405  1.00 96.77           O  
ATOM    688  OG  SER A  93      10.685  -4.057  11.336  1.00 96.77           O  
ATOM    689  N   TRP A  94      12.355  -7.425  12.522  1.00 97.40           N  
ATOM    690  CA  TRP A  94      13.703  -7.988  12.625  1.00 97.40           C  
ATOM    691  C   TRP A  94      13.945  -9.096  11.587  1.00 97.40           C  
ATOM    692  CB  TRP A  94      13.937  -8.498  14.048  1.00 97.40           C  
ATOM    693  O   TRP A  94      14.969  -9.079  10.906  1.00 97.40           O  
ATOM    694  CG  TRP A  94      15.262  -9.159  14.238  1.00 97.40           C  
ATOM    695  CD1 TRP A  94      16.452  -8.531  14.368  1.00 97.40           C  
ATOM    696  CD2 TRP A  94      15.556 -10.588  14.241  1.00 97.40           C  
ATOM    697  CE2 TRP A  94      16.965 -10.754  14.392  1.00 97.40           C  
ATOM    698  CE3 TRP A  94      14.774 -11.757  14.114  1.00 97.40           C  
ATOM    699  NE1 TRP A  94      17.461  -9.470  14.459  1.00 97.40           N  
ATOM    700  CH2 TRP A  94      16.764 -13.163  14.312  1.00 97.40           C  
ATOM    701  CZ2 TRP A  94      17.570 -12.018  14.431  1.00 97.40           C  
ATOM    702  CZ3 TRP A  94      15.372 -13.031  14.152  1.00 97.40           C  
ATOM    703  N   ALA A  95      12.977  -9.999  11.402  1.00 97.49           N  
ATOM    704  CA  ALA A  95      13.041 -11.071  10.411  1.00 97.49           C  
ATOM    705  C   ALA A  95      13.100 -10.546   8.960  1.00 97.49           C  
ATOM    706  CB  ALA A  95      11.860 -12.014  10.639  1.00 97.49           C  
ATOM    707  O   ALA A  95      13.827 -11.104   8.139  1.00 97.49           O  
ATOM    708  N   CYS A  96      12.408  -9.441   8.651  1.00 96.29           N  
ATOM    709  CA  CYS A  96      12.541  -8.740   7.370  1.00 96.29           C  
ATOM    710  C   CYS A  96      13.965  -8.196   7.180  1.00 96.29           C  
ATOM    711  CB  CYS A  96      11.524  -7.589   7.276  1.00 96.29           C  
ATOM    712  O   CYS A  96      14.553  -8.372   6.116  1.00 96.29           O  
ATOM    713  SG  CYS A  96       9.820  -8.204   7.205  1.00 96.29           S  
ATOM    714  N   GLY A  97      14.550  -7.584   8.213  1.00 94.97           N  
ATOM    715  CA  GLY A  97      15.887  -6.988   8.139  1.00 94.97           C  
ATOM    716  C   GLY A  97      17.030  -7.992   7.939  1.00 94.97           C  
ATOM    717  O   GLY A  97      18.045  -7.632   7.349  1.00 94.97           O  
ATOM    718  N   VAL A  98      16.873  -9.241   8.395  1.00 95.93           N  
ATOM    719  CA  VAL A  98      17.859 -10.329   8.196  1.00 95.93           C  
ATOM    720  C   VAL A  98      17.586 -11.191   6.959  1.00 95.93           C  
ATOM    721  CB  VAL A  98      18.001 -11.233   9.440  1.00 95.93           C  
ATOM    722  O   VAL A  98      18.300 -12.165   6.722  1.00 95.93           O  
ATOM    723  CG1 VAL A  98      18.460 -10.449  10.674  1.00 95.93           C  
ATOM    724  CG2 VAL A  98      16.703 -11.967   9.789  1.00 95.93           C  
ATOM    725  N   SER A  99      16.532 -10.894   6.195  1.00 94.56           N  
ATOM    726  CA  SER A  99      16.128 -11.745   5.077  1.00 94.56           C  
ATOM    727  C   SER A  99      17.159 -11.736   3.942  1.00 94.56           C  
ATOM    728  CB  SER A  99      14.715 -11.413   4.595  1.00 94.56           C  
ATOM    729  O   SER A  99      17.654 -10.692   3.525  1.00 94.56           O  
ATOM    730  OG  SER A  99      14.613 -10.105   4.097  1.00 94.56           O  
ATOM    731  N   SER A 100      17.487 -12.932   3.447  1.00 90.88           N  
ATOM    732  CA  SER A 100      18.522 -13.158   2.425  1.00 90.88           C  
ATOM    733  C   SER A 100      17.964 -13.408   1.023  1.00 90.88           C  
ATOM    734  CB  SER A 100      19.393 -14.341   2.851  1.00 90.88           C  
ATOM    735  O   SER A 100      18.723 -13.578   0.074  1.00 90.88           O  
ATOM    736  OG  SER A 100      18.590 -15.495   3.046  1.00 90.88           O  
ATOM    737  N   SER A 101      16.640 -13.463   0.880  1.00 93.47           N  
ATOM    738  CA  SER A 101      15.961 -13.617  -0.406  1.00 93.47           C  
ATOM    739  C   SER A 101      14.659 -12.831  -0.416  1.00 93.47           C  
ATOM    740  CB  SER A 101      15.688 -15.092  -0.722  1.00 93.47           C  
ATOM    741  O   SER A 101      14.034 -12.632   0.630  1.00 93.47           O  
ATOM    742  OG  SER A 101      14.748 -15.649   0.182  1.00 93.47           O  
ATOM    743  N   LEU A 102      14.214 -12.437  -1.608  1.00 91.39           N  
ATOM    744  CA  LEU A 102      12.960 -11.712  -1.771  1.00 91.39           C  
ATOM    745  C   LEU A 102      11.760 -12.510  -1.242  1.00 91.39           C  
ATOM    746  CB  LEU A 102      12.792 -11.377  -3.254  1.00 91.39           C  
ATOM    747  O   LEU A 102      10.924 -11.958  -0.537  1.00 91.39           O  
ATOM    748  CG  LEU A 102      11.498 -10.596  -3.515  1.00 91.39           C  
ATOM    749  CD1 LEU A 102      11.562  -9.158  -2.998  1.00 91.39           C  
ATOM    750  CD2 LEU A 102      11.252 -10.588  -5.000  1.00 91.39           C  
ATOM    751  N   ASN A 103      11.693 -13.815  -1.514  1.00 92.22           N  
ATOM    752  CA  ASN A 103      10.591 -14.657  -1.035  1.00 92.22           C  
ATOM    753  C   ASN A 103      10.533 -14.708   0.498  1.00 92.22           C  
ATOM    754  CB  ASN A 103      10.742 -16.066  -1.631  1.00 92.22           C  
ATOM    755  O   ASN A 103       9.452 -14.644   1.082  1.00 92.22           O  
ATOM    756  CG  ASN A 103      10.455 -16.099  -3.121  1.00 92.22           C  
ATOM    757  ND2 ASN A 103      11.025 -17.033  -3.844  1.00 92.22           N  
ATOM    758  OD1 ASN A 103       9.720 -15.292  -3.655  1.00 92.22           O  
ATOM    759  N   MET A 104      11.696 -14.775   1.155  1.00 95.74           N  
ATOM    760  CA  MET A 104      11.788 -14.703   2.614  1.00 95.74           C  
ATOM    761  C   MET A 104      11.329 -13.334   3.129  1.00 95.74           C  
ATOM    762  CB  MET A 104      13.229 -15.024   3.030  1.00 95.74           C  
ATOM    763  O   MET A 104      10.560 -13.272   4.087  1.00 95.74           O  
ATOM    764  CG  MET A 104      13.445 -15.059   4.543  1.00 95.74           C  
ATOM    765  SD  MET A 104      15.165 -15.460   4.961  1.00 95.74           S  
ATOM    766  CE  MET A 104      15.158 -15.442   6.775  1.00 95.74           C  
ATOM    767  N   LEU A 105      11.744 -12.245   2.472  1.00 96.07           N  
ATOM    768  CA  LEU A 105      11.310 -10.890   2.811  1.00 96.07           C  
ATOM    769  C   LEU A 105       9.789 -10.741   2.681  1.00 96.07           C  
ATOM    770  CB  LEU A 105      12.056  -9.880   1.919  1.00 96.07           C  
ATOM    771  O   LEU A 105       9.138 -10.268   3.608  1.00 96.07           O  
ATOM    772  CG  LEU A 105      11.687  -8.407   2.176  1.00 96.07           C  
ATOM    773  CD1 LEU A 105      11.858  -7.969   3.632  1.00 96.07           C  
ATOM    774  CD2 LEU A 105      12.564  -7.507   1.307  1.00 96.07           C  
ATOM    775  N   ILE A 106       9.209 -11.192   1.569  1.00 94.60           N  
ATOM    776  CA  ILE A 106       7.764 -11.137   1.318  1.00 94.60           C  
ATOM    777  C   ILE A 106       7.000 -11.941   2.368  1.00 94.60           C  
ATOM    778  CB  ILE A 106       7.451 -11.621  -0.111  1.00 94.60           C  
ATOM    779  O   ILE A 106       6.021 -11.445   2.923  1.00 94.60           O  
ATOM    780  CG1 ILE A 106       7.988 -10.576  -1.112  1.00 94.60           C  
ATOM    781  CG2 ILE A 106       5.936 -11.841  -0.308  1.00 94.60           C  
ATOM    782  CD1 ILE A 106       7.919 -11.074  -2.550  1.00 94.60           C  
ATOM    783  N   PHE A 107       7.458 -13.150   2.699  1.00 96.20           N  
ATOM    784  CA  PHE A 107       6.831 -13.969   3.734  1.00 96.20           C  
ATOM    785  C   PHE A 107       6.774 -13.239   5.084  1.00 96.20           C  
ATOM    786  CB  PHE A 107       7.596 -15.290   3.850  1.00 96.20           C  
ATOM    787  O   PHE A 107       5.713 -13.161   5.711  1.00 96.20           O  
ATOM    788  CG  PHE A 107       7.099 -16.170   4.976  1.00 96.20           C  
ATOM    789  CD1 PHE A 107       7.812 -16.237   6.188  1.00 96.20           C  
ATOM    790  CD2 PHE A 107       5.908 -16.902   4.819  1.00 96.20           C  
ATOM    791  CE1 PHE A 107       7.348 -17.059   7.229  1.00 96.20           C  
ATOM    792  CE2 PHE A 107       5.439 -17.715   5.865  1.00 96.20           C  
ATOM    793  CZ  PHE A 107       6.165 -17.802   7.065  1.00 96.20           C  
ATOM    794  N   PHE A 108       7.886 -12.636   5.516  1.00 97.13           N  
ATOM    795  CA  PHE A 108       7.895 -11.863   6.756  1.00 97.13           C  
ATOM    796  C   PHE A 108       7.111 -10.559   6.653  1.00 97.13           C  
ATOM    797  CB  PHE A 108       9.324 -11.625   7.243  1.00 97.13           C  
ATOM    798  O   PHE A 108       6.485 -10.176   7.638  1.00 97.13           O  
ATOM    799  CG  PHE A 108      10.001 -12.886   7.723  1.00 97.13           C  
ATOM    800  CD1 PHE A 108       9.421 -13.650   8.756  1.00 97.13           C  
ATOM    801  CD2 PHE A 108      11.209 -13.300   7.145  1.00 97.13           C  
ATOM    802  CE1 PHE A 108      10.029 -14.841   9.187  1.00 97.13           C  
ATOM    803  CE2 PHE A 108      11.811 -14.489   7.579  1.00 97.13           C  
ATOM    804  CZ  PHE A 108      11.228 -15.265   8.592  1.00 97.13           C  
ATOM    805  N   ARG A 109       7.039  -9.927   5.477  1.00 95.83           N  
ATOM    806  CA  ARG A 109       6.166  -8.770   5.235  1.00 95.83           C  
ATOM    807  C   ARG A 109       4.689  -9.116   5.356  1.00 95.83           C  
ATOM    808  CB  ARG A 109       6.439  -8.167   3.847  1.00 95.83           C  
ATOM    809  O   ARG A 109       3.936  -8.322   5.914  1.00 95.83           O  
ATOM    810  CG  ARG A 109       7.692  -7.293   3.789  1.00 95.83           C  
ATOM    811  CD  ARG A 109       7.578  -6.089   4.726  1.00 95.83           C  
ATOM    812  NE  ARG A 109       7.671  -4.794   4.030  1.00 95.83           N  
ATOM    813  NH1 ARG A 109       6.964  -3.636   5.835  1.00 95.83           N  
ATOM    814  NH2 ARG A 109       7.579  -2.499   4.036  1.00 95.83           N  
ATOM    815  CZ  ARG A 109       7.401  -3.646   4.619  1.00 95.83           C  
ATOM    816  N   VAL A 110       4.274 -10.298   4.901  1.00 95.98           N  
ATOM    817  CA  VAL A 110       2.906 -10.796   5.102  1.00 95.98           C  
ATOM    818  C   VAL A 110       2.629 -10.973   6.593  1.00 95.98           C  
ATOM    819  CB  VAL A 110       2.660 -12.101   4.322  1.00 95.98           C  
ATOM    820  O   VAL A 110       1.636 -10.451   7.093  1.00 95.98           O  
ATOM    821  CG1 VAL A 110       1.325 -12.764   4.689  1.00 95.98           C  
ATOM    822  CG2 VAL A 110       2.634 -11.826   2.815  1.00 95.98           C  
ATOM    823  N   ILE A 111       3.528 -11.630   7.335  1.00 97.13           N  
ATOM    824  CA  ILE A 111       3.382 -11.775   8.793  1.00 97.13           C  
ATOM    825  C   ILE A 111       3.312 -10.400   9.465  1.00 97.13           C  
ATOM    826  CB  ILE A 111       4.520 -12.637   9.385  1.00 97.13           C  
ATOM    827  O   ILE A 111       2.426 -10.164  10.286  1.00 97.13           O  
ATOM    828  CG1 ILE A 111       4.393 -14.086   8.866  1.00 97.13           C  
ATOM    829  CG2 ILE A 111       4.477 -12.623  10.929  1.00 97.13           C  
ATOM    830  CD1 ILE A 111       5.574 -14.988   9.233  1.00 97.13           C  
ATOM    831  N   GLN A 112       4.208  -9.485   9.092  1.00 96.44           N  
ATOM    832  CA  GLN A 112       4.277  -8.128   9.624  1.00 96.44           C  
ATOM    833  C   GLN A 112       2.976  -7.358   9.356  1.00 96.44           C  
ATOM    834  CB  GLN A 112       5.492  -7.413   9.016  1.00 96.44           C  
ATOM    835  O   GLN A 112       2.457  -6.714  10.263  1.00 96.44           O  
ATOM    836  CG  GLN A 112       5.869  -6.136   9.778  1.00 96.44           C  
ATOM    837  CD  GLN A 112       7.004  -5.367   9.106  1.00 96.44           C  
ATOM    838  NE2 GLN A 112       7.585  -4.413   9.797  1.00 96.44           N  
ATOM    839  OE1 GLN A 112       7.351  -5.589   7.953  1.00 96.44           O  
ATOM    840  N   GLY A 113       2.407  -7.472   8.152  1.00 95.18           N  
ATOM    841  CA  GLY A 113       1.116  -6.881   7.806  1.00 95.18           C  
ATOM    842  C   GLY A 113      -0.022  -7.461   8.643  1.00 95.18           C  
ATOM    843  O   GLY A 113      -0.805  -6.702   9.216  1.00 95.18           O  
ATOM    844  N   ILE A 114      -0.065  -8.790   8.809  1.00 95.26           N  
ATOM    845  CA  ILE A 114      -1.103  -9.461   9.603  1.00 95.26           C  
ATOM    846  C   ILE A 114      -1.119  -8.930  11.041  1.00 95.26           C  
ATOM    847  CB  ILE A 114      -0.943 -11.005   9.582  1.00 95.26           C  
ATOM    848  O   ILE A 114      -2.186  -8.625  11.577  1.00 95.26           O  
ATOM    849  CG1 ILE A 114      -1.321 -11.568   8.196  1.00 95.26           C  
ATOM    850  CG2 ILE A 114      -1.806 -11.707  10.654  1.00 95.26           C  
ATOM    851  CD1 ILE A 114      -0.921 -13.032   7.972  1.00 95.26           C  
ATOM    852  N   VAL A 115       0.051  -8.810  11.670  1.00 95.63           N  
ATOM    853  CA  VAL A 115       0.163  -8.367  13.070  1.00 95.63           C  
ATOM    854  C   VAL A 115       0.064  -6.849  13.226  1.00 95.63           C  
ATOM    855  CB  VAL A 115       1.431  -8.918  13.746  1.00 95.63           C  
ATOM    856  O   VAL A 115      -0.212  -6.371  14.322  1.00 95.63           O  
ATOM    857  CG1 VAL A 115       1.463 -10.451  13.663  1.00 95.63           C  
ATOM    858  CG2 VAL A 115       2.718  -8.349  13.149  1.00 95.63           C  
ATOM    859  N   ALA A 116       0.247  -6.081  12.150  1.00 93.58           N  
ATOM    860  CA  ALA A 116       0.098  -4.629  12.163  1.00 93.58           C  
ATOM    861  C   ALA A 116      -1.371  -4.178  12.197  1.00 93.58           C  
ATOM    862  CB  ALA A 116       0.813  -4.052  10.939  1.00 93.58           C  
ATOM    863  O   ALA A 116      -1.666  -3.129  12.771  1.00 93.58           O  
ATOM    864  N   GLY A 117      -2.292  -4.959  11.620  1.00 90.09           N  
ATOM    865  CA  GLY A 117      -3.717  -4.606  11.508  1.00 90.09           C  
ATOM    866  C   GLY A 117      -4.354  -4.084  12.801  1.00 90.09           C  
ATOM    867  O   GLY A 117      -4.967  -3.013  12.778  1.00 90.09           O  
ATOM    868  N   PRO A 118      -4.163  -4.761  13.950  1.00 91.28           N  
ATOM    869  CA  PRO A 118      -4.730  -4.313  15.216  1.00 91.28           C  
ATOM    870  C   PRO A 118      -4.113  -3.043  15.815  1.00 91.28           C  
ATOM    871  CB  PRO A 118      -4.586  -5.506  16.169  1.00 91.28           C  
ATOM    872  O   PRO A 118      -4.760  -2.411  16.648  1.00 91.28           O  
ATOM    873  CG  PRO A 118      -4.503  -6.712  15.238  1.00 91.28           C  
ATOM    874  CD  PRO A 118      -3.724  -6.145  14.060  1.00 91.28           C  
ATOM    875  N   LEU A 119      -2.891  -2.647  15.440  1.00 93.16           N  
ATOM    876  CA  LEU A 119      -2.142  -1.605  16.157  1.00 93.16           C  
ATOM    877  C   LEU A 119      -2.842  -0.241  16.129  1.00 93.16           C  
ATOM    878  CB  LEU A 119      -0.710  -1.492  15.603  1.00 93.16           C  
ATOM    879  O   LEU A 119      -3.078   0.336  17.192  1.00 93.16           O  
ATOM    880  CG  LEU A 119       0.205  -2.695  15.887  1.00 93.16           C  
ATOM    881  CD1 LEU A 119       1.561  -2.476  15.216  1.00 93.16           C  
ATOM    882  CD2 LEU A 119       0.445  -2.890  17.387  1.00 93.16           C  
ATOM    883  N   ILE A 120      -3.226   0.258  14.949  1.00 89.43           N  
ATOM    884  CA  ILE A 120      -3.912   1.555  14.821  1.00 89.43           C  
ATOM    885  C   ILE A 120      -5.268   1.561  15.555  1.00 89.43           C  
ATOM    886  CB  ILE A 120      -3.991   2.015  13.342  1.00 89.43           C  
ATOM    887  O   ILE A 120      -5.434   2.400  16.446  1.00 89.43           O  
ATOM    888  CG1 ILE A 120      -2.644   2.620  12.914  1.00 89.43           C  
ATOM    889  CG2 ILE A 120      -5.097   3.065  13.110  1.00 89.43           C  
ATOM    890  CD1 ILE A 120      -2.437   2.655  11.392  1.00 89.43           C  
ATOM    891  N   PRO A 121      -6.227   0.652  15.280  1.00 87.61           N  
ATOM    892  CA  PRO A 121      -7.529   0.692  15.948  1.00 87.61           C  
ATOM    893  C   PRO A 121      -7.423   0.516  17.469  1.00 87.61           C  
ATOM    894  CB  PRO A 121      -8.359  -0.430  15.317  1.00 87.61           C  
ATOM    895  O   PRO A 121      -8.106   1.216  18.221  1.00 87.61           O  
ATOM    896  CG  PRO A 121      -7.675  -0.709  13.979  1.00 87.61           C  
ATOM    897  CD  PRO A 121      -6.214  -0.385  14.258  1.00 87.61           C  
ATOM    898  N   LEU A 122      -6.541  -0.374  17.942  1.00 91.06           N  
ATOM    899  CA  LEU A 122      -6.334  -0.569  19.378  1.00 91.06           C  
ATOM    900  C   LEU A 122      -5.674   0.640  20.030  1.00 91.06           C  
ATOM    901  CB  LEU A 122      -5.480  -1.810  19.647  1.00 91.06           C  
ATOM    902  O   LEU A 122      -6.057   0.996  21.139  1.00 91.06           O  
ATOM    903  CG  LEU A 122      -6.172  -3.134  19.305  1.00 91.06           C  
ATOM    904  CD1 LEU A 122      -5.167  -4.262  19.510  1.00 91.06           C  
ATOM    905  CD2 LEU A 122      -7.377  -3.396  20.206  1.00 91.06           C  
ATOM    906  N   SER A 123      -4.727   1.300  19.358  1.00 91.90           N  
ATOM    907  CA  SER A 123      -4.092   2.508  19.890  1.00 91.90           C  
ATOM    908  C   SER A 123      -5.119   3.615  20.133  1.00 91.90           C  
ATOM    909  CB  SER A 123      -2.952   2.976  18.980  1.00 91.90           C  
ATOM    910  O   SER A 123      -5.124   4.219  21.202  1.00 91.90           O  
ATOM    911  OG  SER A 123      -3.423   3.538  17.777  1.00 91.90           O  
ATOM    912  N   GLN A 124      -6.063   3.810  19.209  1.00 88.06           N  
ATOM    913  CA  GLN A 124      -7.166   4.755  19.384  1.00 88.06           C  
ATOM    914  C   GLN A 124      -8.107   4.330  20.519  1.00 88.06           C  
ATOM    915  CB  GLN A 124      -7.958   4.886  18.079  1.00 88.06           C  
ATOM    916  O   GLN A 124      -8.437   5.154  21.375  1.00 88.06           O  
ATOM    917  CG  GLN A 124      -7.160   5.547  16.949  1.00 88.06           C  
ATOM    918  CD  GLN A 124      -8.005   5.708  15.689  1.00 88.06           C  
ATOM    919  NE2 GLN A 124      -7.790   6.747  14.917  1.00 88.06           N  
ATOM    920  OE1 GLN A 124      -8.889   4.930  15.374  1.00 88.06           O  
ATOM    921  N   SER A 125      -8.522   3.057  20.553  1.00 86.80           N  
ATOM    922  CA  SER A 125      -9.444   2.551  21.582  1.00 86.80           C  
ATOM    923  C   SER A 125      -8.844   2.675  22.985  1.00 86.80           C  
ATOM    924  CB  SER A 125      -9.842   1.093  21.315  1.00 86.80           C  
ATOM    925  O   SER A 125      -9.443   3.288  23.871  1.00 86.80           O  
ATOM    926  OG  SER A 125     -10.948   0.778  22.139  1.00 86.80           O  
ATOM    927  N   LEU A 126      -7.610   2.197  23.170  1.00 89.65           N  
ATOM    928  CA  LEU A 126      -6.888   2.257  24.440  1.00 89.65           C  
ATOM    929  C   LEU A 126      -6.679   3.700  24.904  1.00 89.65           C  
ATOM    930  CB  LEU A 126      -5.534   1.540  24.293  1.00 89.65           C  
ATOM    931  O   LEU A 126      -6.859   3.994  26.088  1.00 89.65           O  
ATOM    932  CG  LEU A 126      -5.637   0.007  24.184  1.00 89.65           C  
ATOM    933  CD1 LEU A 126      -4.265  -0.574  23.840  1.00 89.65           C  
ATOM    934  CD2 LEU A 126      -6.114  -0.612  25.499  1.00 89.65           C  
ATOM    935  N   LEU A 127      -6.358   4.613  23.983  1.00 88.15           N  
ATOM    936  CA  LEU A 127      -6.210   6.032  24.290  1.00 88.15           C  
ATOM    937  C   LEU A 127      -7.531   6.615  24.816  1.00 88.15           C  
ATOM    938  CB  LEU A 127      -5.733   6.753  23.020  1.00 88.15           C  
ATOM    939  O   LEU A 127      -7.560   7.233  25.881  1.00 88.15           O  
ATOM    940  CG  LEU A 127      -5.216   8.176  23.255  1.00 88.15           C  
ATOM    941  CD1 LEU A 127      -3.754   8.160  23.706  1.00 88.15           C  
ATOM    942  CD2 LEU A 127      -5.301   8.955  21.948  1.00 88.15           C  
ATOM    943  N   LEU A 128      -8.642   6.377  24.115  1.00 84.47           N  
ATOM    944  CA  LEU A 128      -9.961   6.901  24.481  1.00 84.47           C  
ATOM    945  C   LEU A 128     -10.496   6.299  25.784  1.00 84.47           C  
ATOM    946  CB  LEU A 128     -10.941   6.644  23.324  1.00 84.47           C  
ATOM    947  O   LEU A 128     -11.076   7.021  26.601  1.00 84.47           O  
ATOM    948  CG  LEU A 128     -10.656   7.475  22.061  1.00 84.47           C  
ATOM    949  CD1 LEU A 128     -11.567   7.016  20.924  1.00 84.47           C  
ATOM    950  CD2 LEU A 128     -10.914   8.961  22.310  1.00 84.47           C  
ATOM    951  N   ASN A 129     -10.280   5.004  26.004  1.00 85.76           N  
ATOM    952  CA  ASN A 129     -10.749   4.294  27.192  1.00 85.76           C  
ATOM    953  C   ASN A 129     -10.027   4.738  28.472  1.00 85.76           C  
ATOM    954  CB  ASN A 129     -10.628   2.779  26.935  1.00 85.76           C  
ATOM    955  O   ASN A 129     -10.611   4.670  29.552  1.00 85.76           O  
ATOM    956  CG  ASN A 129     -11.683   2.274  25.958  1.00 85.76           C  
ATOM    957  ND2 ASN A 129     -11.453   1.163  25.295  1.00 85.76           N  
ATOM    958  OD1 ASN A 129     -12.746   2.867  25.817  1.00 85.76           O  
ATOM    959  N   ASN A 130      -8.795   5.245  28.363  1.00 87.68           N  
ATOM    960  CA  ASN A 130      -7.985   5.642  29.516  1.00 87.68           C  
ATOM    961  C   ASN A 130      -7.880   7.162  29.730  1.00 87.68           C  
ATOM    962  CB  ASN A 130      -6.623   4.954  29.395  1.00 87.68           C  
ATOM    963  O   ASN A 130      -7.424   7.589  30.795  1.00 87.68           O  
ATOM    964  CG  ASN A 130      -6.751   3.461  29.615  1.00 87.68           C  
ATOM    965  ND2 ASN A 130      -6.747   2.668  28.573  1.00 87.68           N  
ATOM    966  OD1 ASN A 130      -6.913   3.006  30.736  1.00 87.68           O  
ATOM    967  N   TYR A 131      -8.329   7.978  28.768  1.00 84.77           N  
ATOM    968  CA  TYR A 131      -8.402   9.436  28.900  1.00 84.77           C  
ATOM    969  C   TYR A 131      -9.738   9.916  29.493  1.00 84.77           C  
ATOM    970  CB  TYR A 131      -8.148  10.128  27.551  1.00 84.77           C  
ATOM    971  O   TYR A 131     -10.804   9.422  29.101  1.00 84.77           O  
ATOM    972  CG  TYR A 131      -6.733  10.645  27.405  1.00 84.77           C  
ATOM    973  CD1 TYR A 131      -6.472  12.017  27.574  1.00 84.77           C  
ATOM    974  CD2 TYR A 131      -5.676   9.758  27.137  1.00 84.77           C  
ATOM    975  CE1 TYR A 131      -5.155  12.508  27.495  1.00 84.77           C  
ATOM    976  CE2 TYR A 131      -4.356  10.242  27.057  1.00 84.77           C  
ATOM    977  OH  TYR A 131      -2.818  12.084  27.240  1.00 84.77           O  
ATOM    978  CZ  TYR A 131      -4.091  11.616  27.247  1.00 84.77           C  
ATOM    979  N   PRO A 132      -9.723  10.956  30.354  1.00 82.04           N  
ATOM    980  CA  PRO A 132     -10.952  11.605  30.791  1.00 82.04           C  
ATOM    981  C   PRO A 132     -11.675  12.239  29.586  1.00 82.04           C  
ATOM    982  CB  PRO A 132     -10.537  12.634  31.845  1.00 82.04           C  
ATOM    983  O   PRO A 132     -11.001  12.823  28.727  1.00 82.04           O  
ATOM    984  CG  PRO A 132      -9.078  12.941  31.513  1.00 82.04           C  
ATOM    985  CD  PRO A 132      -8.555  11.652  30.880  1.00 82.04           C  
ATOM    986  N   PRO A 133     -13.024  12.184  29.515  1.00 79.14           N  
ATOM    987  CA  PRO A 133     -13.791  12.617  28.342  1.00 79.14           C  
ATOM    988  C   PRO A 133     -13.416  14.007  27.815  1.00 79.14           C  
ATOM    989  CB  PRO A 133     -15.260  12.546  28.769  1.00 79.14           C  
ATOM    990  O   PRO A 133     -13.232  14.174  26.613  1.00 79.14           O  
ATOM    991  CG  PRO A 133     -15.266  11.403  29.780  1.00 79.14           C  
ATOM    992  CD  PRO A 133     -13.917  11.551  30.481  1.00 79.14           C  
ATOM    993  N   ALA A 134     -13.191  14.972  28.714  1.00 80.25           N  
ATOM    994  CA  ALA A 134     -12.824  16.348  28.372  1.00 80.25           C  
ATOM    995  C   ALA A 134     -11.461  16.494  27.665  1.00 80.25           C  
ATOM    996  CB  ALA A 134     -12.847  17.165  29.670  1.00 80.25           C  
ATOM    997  O   ALA A 134     -11.221  17.495  26.997  1.00 80.25           O  
ATOM    998  N   LYS A 135     -10.553  15.518  27.806  1.00 80.87           N  
ATOM    999  CA  LYS A 135      -9.196  15.563  27.229  1.00 80.87           C  
ATOM   1000  C   LYS A 135      -9.003  14.610  26.046  1.00 80.87           C  
ATOM   1001  CB  LYS A 135      -8.141  15.330  28.323  1.00 80.87           C  
ATOM   1002  O   LYS A 135      -7.935  14.631  25.436  1.00 80.87           O  
ATOM   1003  CG  LYS A 135      -8.152  16.401  29.426  1.00 80.87           C  
ATOM   1004  CD  LYS A 135      -6.981  16.194  30.400  1.00 80.87           C  
ATOM   1005  CE  LYS A 135      -7.026  17.241  31.522  1.00 80.87           C  
ATOM   1006  NZ  LYS A 135      -5.903  17.081  32.484  1.00 80.87           N  
ATOM   1007  N   ARG A 136     -10.012  13.804  25.689  1.00 77.42           N  
ATOM   1008  CA  ARG A 136      -9.929  12.826  24.586  1.00 77.42           C  
ATOM   1009  C   ARG A 136      -9.549  13.472  23.252  1.00 77.42           C  
ATOM   1010  CB  ARG A 136     -11.259  12.069  24.457  1.00 77.42           C  
ATOM   1011  O   ARG A 136      -8.727  12.919  22.531  1.00 77.42           O  
ATOM   1012  CG  ARG A 136     -11.433  11.030  25.572  1.00 77.42           C  
ATOM   1013  CD  ARG A 136     -12.776  10.312  25.429  1.00 77.42           C  
ATOM   1014  NE  ARG A 136     -12.915   9.248  26.435  1.00 77.42           N  
ATOM   1015  NH1 ARG A 136     -14.999   8.491  25.824  1.00 77.42           N  
ATOM   1016  NH2 ARG A 136     -13.822   7.414  27.392  1.00 77.42           N  
ATOM   1017  CZ  ARG A 136     -13.916   8.397  26.548  1.00 77.42           C  
ATOM   1018  N   SER A 137     -10.069  14.666  22.960  1.00 71.44           N  
ATOM   1019  CA  SER A 137      -9.751  15.388  21.719  1.00 71.44           C  
ATOM   1020  C   SER A 137      -8.275  15.784  21.621  1.00 71.44           C  
ATOM   1021  CB  SER A 137     -10.619  16.643  21.588  1.00 71.44           C  
ATOM   1022  O   SER A 137      -7.682  15.652  20.556  1.00 71.44           O  
ATOM   1023  OG  SER A 137     -11.981  16.299  21.749  1.00 71.44           O  
ATOM   1024  N   ILE A 138      -7.659  16.222  22.726  1.00 76.20           N  
ATOM   1025  CA  ILE A 138      -6.226  16.563  22.758  1.00 76.20           C  
ATOM   1026  C   ILE A 138      -5.380  15.298  22.586  1.00 76.20           C  
ATOM   1027  CB  ILE A 138      -5.861  17.318  24.060  1.00 76.20           C  
ATOM   1028  O   ILE A 138      -4.397  15.317  21.852  1.00 76.20           O  
ATOM   1029  CG1 ILE A 138      -6.561  18.697  24.086  1.00 76.20           C  
ATOM   1030  CG2 ILE A 138      -4.334  17.491  24.198  1.00 76.20           C  
ATOM   1031  CD1 ILE A 138      -6.489  19.409  25.444  1.00 76.20           C  
ATOM   1032  N   ALA A 139      -5.779  14.192  23.219  1.00 77.82           N  
ATOM   1033  CA  ALA A 139      -5.088  12.915  23.076  1.00 77.82           C  
ATOM   1034  C   ALA A 139      -5.090  12.443  21.615  1.00 77.82           C  
ATOM   1035  CB  ALA A 139      -5.753  11.897  24.005  1.00 77.82           C  
ATOM   1036  O   ALA A 139      -4.036  12.142  21.060  1.00 77.82           O  
ATOM   1037  N   LEU A 140      -6.262  12.449  20.971  1.00 78.24           N  
ATOM   1038  CA  LEU A 140      -6.385  12.100  19.558  1.00 78.24           C  
ATOM   1039  C   LEU A 140      -5.605  13.058  18.653  1.00 78.24           C  
ATOM   1040  CB  LEU A 140      -7.864  12.094  19.146  1.00 78.24           C  
ATOM   1041  O   LEU A 140      -5.055  12.610  17.652  1.00 78.24           O  
ATOM   1042  CG  LEU A 140      -8.697  10.906  19.657  1.00 78.24           C  
ATOM   1043  CD1 LEU A 140     -10.138  11.122  19.183  1.00 78.24           C  
ATOM   1044  CD2 LEU A 140      -8.207   9.561  19.114  1.00 78.24           C  
ATOM   1045  N   ALA A 141      -5.523  14.347  18.992  1.00 75.98           N  
ATOM   1046  CA  ALA A 141      -4.717  15.305  18.241  1.00 75.98           C  
ATOM   1047  C   ALA A 141      -3.217  14.966  18.316  1.00 75.98           C  
ATOM   1048  CB  ALA A 141      -5.020  16.723  18.737  1.00 75.98           C  
ATOM   1049  O   ALA A 141      -2.564  14.888  17.278  1.00 75.98           O  
ATOM   1050  N   LEU A 142      -2.686  14.690  19.514  1.00 82.41           N  
ATOM   1051  CA  LEU A 142      -1.287  14.275  19.700  1.00 82.41           C  
ATOM   1052  C   LEU A 142      -0.981  12.952  18.987  1.00 82.41           C  
ATOM   1053  CB  LEU A 142      -0.977  14.142  21.202  1.00 82.41           C  
ATOM   1054  O   LEU A 142       0.044  12.833  18.322  1.00 82.41           O  
ATOM   1055  CG  LEU A 142      -0.922  15.472  21.971  1.00 82.41           C  
ATOM   1056  CD1 LEU A 142      -0.782  15.183  23.467  1.00 82.41           C  
ATOM   1057  CD2 LEU A 142       0.256  16.347  21.538  1.00 82.41           C  
ATOM   1058  N   TRP A 143      -1.894  11.984  19.070  1.00 86.71           N  
ATOM   1059  CA  TRP A 143      -1.782  10.720  18.347  1.00 86.71           C  
ATOM   1060  C   TRP A 143      -1.783  10.937  16.828  1.00 86.71           C  
ATOM   1061  CB  TRP A 143      -2.920   9.802  18.804  1.00 86.71           C  
ATOM   1062  O   TRP A 143      -0.912  10.428  16.124  1.00 86.71           O  
ATOM   1063  CG  TRP A 143      -3.008   8.510  18.063  1.00 86.71           C  
ATOM   1064  CD1 TRP A 143      -2.315   7.387  18.354  1.00 86.71           C  
ATOM   1065  CD2 TRP A 143      -3.774   8.211  16.856  1.00 86.71           C  
ATOM   1066  CE2 TRP A 143      -3.486   6.873  16.467  1.00 86.71           C  
ATOM   1067  CE3 TRP A 143      -4.651   8.945  16.025  1.00 86.71           C  
ATOM   1068  NE1 TRP A 143      -2.620   6.411  17.426  1.00 86.71           N  
ATOM   1069  CH2 TRP A 143      -4.840   7.063  14.477  1.00 86.71           C  
ATOM   1070  CZ2 TRP A 143      -4.017   6.292  15.312  1.00 86.71           C  
ATOM   1071  CZ3 TRP A 143      -5.163   8.385  14.839  1.00 86.71           C  
ATOM   1072  N   SER A 144      -2.688  11.775  16.316  1.00 78.48           N  
ATOM   1073  CA  SER A 144      -2.792  12.062  14.879  1.00 78.48           C  
ATOM   1074  C   SER A 144      -1.530  12.723  14.324  1.00 78.48           C  
ATOM   1075  CB  SER A 144      -3.991  12.961  14.575  1.00 78.48           C  
ATOM   1076  O   SER A 144      -1.164  12.453  13.185  1.00 78.48           O  
ATOM   1077  OG  SER A 144      -5.198  12.361  15.003  1.00 78.48           O  
ATOM   1078  N   MET A 145      -0.813  13.526  15.121  1.00 81.81           N  
ATOM   1079  CA  MET A 145       0.474  14.097  14.703  1.00 81.81           C  
ATOM   1080  C   MET A 145       1.480  13.014  14.302  1.00 81.81           C  
ATOM   1081  CB  MET A 145       1.080  14.967  15.814  1.00 81.81           C  
ATOM   1082  O   MET A 145       2.209  13.196  13.331  1.00 81.81           O  
ATOM   1083  CG  MET A 145       0.330  16.286  16.015  1.00 81.81           C  
ATOM   1084  SD  MET A 145       0.417  17.449  14.624  1.00 81.81           S  
ATOM   1085  CE  MET A 145       2.181  17.874  14.652  1.00 81.81           C  
ATOM   1086  N   THR A 146       1.497  11.864  14.981  1.00 85.56           N  
ATOM   1087  CA  THR A 146       2.419  10.775  14.619  1.00 85.56           C  
ATOM   1088  C   THR A 146       2.088  10.126  13.281  1.00 85.56           C  
ATOM   1089  CB  THR A 146       2.525   9.704  15.703  1.00 85.56           C  
ATOM   1090  O   THR A 146       2.998   9.843  12.504  1.00 85.56           O  
ATOM   1091  CG2 THR A 146       3.086  10.305  16.989  1.00 85.56           C  
ATOM   1092  OG1 THR A 146       1.311   9.032  15.961  1.00 85.56           O  
ATOM   1093  N   VAL A 147       0.798   9.985  12.965  1.00 83.07           N  
ATOM   1094  CA  VAL A 147       0.326   9.503  11.657  1.00 83.07           C  
ATOM   1095  C   VAL A 147       0.742  10.456  10.538  1.00 83.07           C  
ATOM   1096  CB  VAL A 147      -1.208   9.341  11.659  1.00 83.07           C  
ATOM   1097  O   VAL A 147       1.006  10.011   9.427  1.00 83.07           O  
ATOM   1098  CG1 VAL A 147      -1.758   8.864  10.308  1.00 83.07           C  
ATOM   1099  CG2 VAL A 147      -1.668   8.325  12.708  1.00 83.07           C  
ATOM   1100  N   ILE A 148       0.814  11.759  10.821  1.00 80.83           N  
ATOM   1101  CA  ILE A 148       1.157  12.768   9.816  1.00 80.83           C  
ATOM   1102  C   ILE A 148       2.678  12.909   9.637  1.00 80.83           C  
ATOM   1103  CB  ILE A 148       0.488  14.116  10.159  1.00 80.83           C  
ATOM   1104  O   ILE A 148       3.150  13.117   8.521  1.00 80.83           O  
ATOM   1105  CG1 ILE A 148      -1.050  14.037  10.304  1.00 80.83           C  
ATOM   1106  CG2 ILE A 148       0.770  15.073   8.999  1.00 80.83           C  
ATOM   1107  CD1 ILE A 148      -1.652  15.234  11.056  1.00 80.83           C  
ATOM   1108  N   VAL A 149       3.460  12.785  10.711  1.00 87.08           N  
ATOM   1109  CA  VAL A 149       4.925  12.925  10.651  1.00 87.08           C  
ATOM   1110  C   VAL A 149       5.589  11.689  10.041  1.00 87.08           C  
ATOM   1111  CB  VAL A 149       5.488  13.258  12.047  1.00 87.08           C  
ATOM   1112  O   VAL A 149       6.560  11.826   9.298  1.00 87.08           O  
ATOM   1113  CG1 VAL A 149       7.019  13.259  12.094  1.00 87.08           C  
ATOM   1114  CG2 VAL A 149       5.041  14.661  12.486  1.00 87.08           C  
ATOM   1115  N   ALA A 150       5.063  10.486  10.295  1.00 90.19           N  
ATOM   1116  CA  ALA A 150       5.661   9.244   9.802  1.00 90.19           C  
ATOM   1117  C   ALA A 150       5.869   9.208   8.268  1.00 90.19           C  
ATOM   1118  CB  ALA A 150       4.862   8.049  10.335  1.00 90.19           C  
ATOM   1119  O   ALA A 150       6.979   8.878   7.853  1.00 90.19           O  
ATOM   1120  N   PRO A 151       4.907   9.620   7.415  1.00 84.09           N  
ATOM   1121  CA  PRO A 151       5.101   9.688   5.964  1.00 84.09           C  
ATOM   1122  C   PRO A 151       6.137  10.709   5.482  1.00 84.09           C  
ATOM   1123  CB  PRO A 151       3.726  10.025   5.375  1.00 84.09           C  
ATOM   1124  O   PRO A 151       6.599  10.596   4.353  1.00 84.09           O  
ATOM   1125  CG  PRO A 151       2.748   9.522   6.428  1.00 84.09           C  
ATOM   1126  CD  PRO A 151       3.501   9.808   7.720  1.00 84.09           C  
ATOM   1127  N   ILE A 152       6.501  11.705   6.300  1.00 89.94           N  
ATOM   1128  CA  ILE A 152       7.596  12.644   5.995  1.00 89.94           C  
ATOM   1129  C   ILE A 152       8.928  11.986   6.350  1.00 89.94           C  
ATOM   1130  CB  ILE A 152       7.435  13.972   6.771  1.00 89.94           C  
ATOM   1131  O   ILE A 152       9.875  12.013   5.569  1.00 89.94           O  
ATOM   1132  CG1 ILE A 152       6.077  14.630   6.469  1.00 89.94           C  
ATOM   1133  CG2 ILE A 152       8.571  14.953   6.421  1.00 89.94           C  
ATOM   1134  CD1 ILE A 152       5.758  15.822   7.377  1.00 89.94           C  
ATOM   1135  N   CYS A 153       8.990  11.368   7.531  1.00 93.01           N  
ATOM   1136  CA  CYS A 153      10.186  10.688   8.008  1.00 93.01           C  
ATOM   1137  C   CYS A 153      10.535   9.459   7.165  1.00 93.01           C  
ATOM   1138  CB  CYS A 153       9.987  10.292   9.474  1.00 93.01           C  
ATOM   1139  O   CYS A 153      11.716   9.205   6.969  1.00 93.01           O  
ATOM   1140  SG  CYS A 153       9.909  11.772  10.520  1.00 93.01           S  
ATOM   1141  N   GLY A 154       9.547   8.717   6.660  1.00 92.37           N  
ATOM   1142  CA  GLY A 154       9.753   7.485   5.895  1.00 92.37           C  
ATOM   1143  C   GLY A 154      10.698   7.670   4.710  1.00 92.37           C  
ATOM   1144  O   GLY A 154      11.765   7.064   4.716  1.00 92.37           O  
ATOM   1145  N   PRO A 155      10.378   8.536   3.735  1.00 91.98           N  
ATOM   1146  CA  PRO A 155      11.253   8.800   2.599  1.00 91.98           C  
ATOM   1147  C   PRO A 155      12.640   9.320   2.996  1.00 91.98           C  
ATOM   1148  CB  PRO A 155      10.482   9.805   1.733  1.00 91.98           C  
ATOM   1149  O   PRO A 155      13.636   8.873   2.439  1.00 91.98           O  
ATOM   1150  CG  PRO A 155       9.022   9.495   2.046  1.00 91.98           C  
ATOM   1151  CD  PRO A 155       9.084   9.161   3.532  1.00 91.98           C  
ATOM   1152  N   ILE A 156      12.725  10.217   3.985  1.00 94.36           N  
ATOM   1153  CA  ILE A 156      13.999  10.815   4.423  1.00 94.36           C  
ATOM   1154  C   ILE A 156      14.902   9.764   5.080  1.00 94.36           C  
ATOM   1155  CB  ILE A 156      13.747  12.007   5.378  1.00 94.36           C  
ATOM   1156  O   ILE A 156      16.055   9.598   4.689  1.00 94.36           O  
ATOM   1157  CG1 ILE A 156      12.918  13.105   4.674  1.00 94.36           C  
ATOM   1158  CG2 ILE A 156      15.079  12.590   5.892  1.00 94.36           C  
ATOM   1159  CD1 ILE A 156      12.506  14.267   5.589  1.00 94.36           C  
ATOM   1160  N   LEU A 157      14.378   9.048   6.078  1.00 94.94           N  
ATOM   1161  CA  LEU A 157      15.121   8.025   6.813  1.00 94.94           C  
ATOM   1162  C   LEU A 157      15.418   6.821   5.922  1.00 94.94           C  
ATOM   1163  CB  LEU A 157      14.332   7.582   8.059  1.00 94.94           C  
ATOM   1164  O   LEU A 157      16.526   6.303   5.960  1.00 94.94           O  
ATOM   1165  CG  LEU A 157      14.154   8.663   9.140  1.00 94.94           C  
ATOM   1166  CD1 LEU A 157      13.271   8.116  10.264  1.00 94.94           C  
ATOM   1167  CD2 LEU A 157      15.487   9.098   9.751  1.00 94.94           C  
ATOM   1168  N   GLY A 158      14.455   6.398   5.102  1.00 93.57           N  
ATOM   1169  CA  GLY A 158      14.614   5.283   4.173  1.00 93.57           C  
ATOM   1170  C   GLY A 158      15.679   5.566   3.129  1.00 93.57           C  
ATOM   1171  O   GLY A 158      16.540   4.720   2.906  1.00 93.57           O  
ATOM   1172  N   GLY A 159      15.678   6.773   2.560  1.00 93.54           N  
ATOM   1173  CA  GLY A 159      16.711   7.211   1.630  1.00 93.54           C  
ATOM   1174  C   GLY A 159      18.098   7.240   2.270  1.00 93.54           C  
ATOM   1175  O   GLY A 159      19.023   6.604   1.771  1.00 93.54           O  
ATOM   1176  N   TYR A 160      18.219   7.891   3.431  1.00 95.03           N  
ATOM   1177  CA  TYR A 160      19.492   7.987   4.146  1.00 95.03           C  
ATOM   1178  C   TYR A 160      20.045   6.616   4.557  1.00 95.03           C  
ATOM   1179  CB  TYR A 160      19.314   8.886   5.374  1.00 95.03           C  
ATOM   1180  O   TYR A 160      21.230   6.344   4.372  1.00 95.03           O  
ATOM   1181  CG  TYR A 160      20.613   9.131   6.115  1.00 95.03           C  
ATOM   1182  CD1 TYR A 160      20.927   8.392   7.274  1.00 95.03           C  
ATOM   1183  CD2 TYR A 160      21.529  10.071   5.609  1.00 95.03           C  
ATOM   1184  CE1 TYR A 160      22.153   8.606   7.932  1.00 95.03           C  
ATOM   1185  CE2 TYR A 160      22.762  10.278   6.256  1.00 95.03           C  
ATOM   1186  OH  TYR A 160      24.263   9.731   8.048  1.00 95.03           O  
ATOM   1187  CZ  TYR A 160      23.074   9.543   7.420  1.00 95.03           C  
ATOM   1188  N   ILE A 161      19.193   5.738   5.095  1.00 95.54           N  
ATOM   1189  CA  ILE A 161      19.593   4.387   5.497  1.00 95.54           C  
ATOM   1190  C   ILE A 161      20.009   3.562   4.279  1.00 95.54           C  
ATOM   1191  CB  ILE A 161      18.472   3.699   6.309  1.00 95.54           C  
ATOM   1192  O   ILE A 161      21.016   2.872   4.361  1.00 95.54           O  
ATOM   1193  CG1 ILE A 161      18.339   4.367   7.698  1.00 95.54           C  
ATOM   1194  CG2 ILE A 161      18.753   2.198   6.494  1.00 95.54           C  
ATOM   1195  CD1 ILE A 161      17.079   3.949   8.471  1.00 95.54           C  
ATOM   1196  N   SER A 162      19.278   3.641   3.165  1.00 93.11           N  
ATOM   1197  CA  SER A 162      19.561   2.824   1.976  1.00 93.11           C  
ATOM   1198  C   SER A 162      20.873   3.203   1.288  1.00 93.11           C  
ATOM   1199  CB  SER A 162      18.415   2.917   0.968  1.00 93.11           C  
ATOM   1200  O   SER A 162      21.544   2.323   0.759  1.00 93.11           O  
ATOM   1201  OG  SER A 162      17.202   2.514   1.575  1.00 93.11           O  
ATOM   1202  N   ASP A 163      21.258   4.483   1.322  1.00 92.39           N  
ATOM   1203  CA  ASP A 163      22.521   4.943   0.730  1.00 92.39           C  
ATOM   1204  C   ASP A 163      23.741   4.690   1.637  1.00 92.39           C  
ATOM   1205  CB  ASP A 163      22.432   6.446   0.418  1.00 92.39           C  
ATOM   1206  O   ASP A 163      24.845   4.484   1.137  1.00 92.39           O  
ATOM   1207  CG  ASP A 163      21.550   6.831  -0.775  1.00 92.39           C  
ATOM   1208  OD1 ASP A 163      21.207   5.988  -1.628  1.00 92.39           O  
ATOM   1209  OD2 ASP A 163      21.215   8.040  -0.863  1.00 92.39           O  
ATOM   1210  N   ASN A 164      23.575   4.740   2.968  1.00 93.57           N  
ATOM   1211  CA  ASN A 164      24.703   4.754   3.918  1.00 93.57           C  
ATOM   1212  C   ASN A 164      24.866   3.458   4.727  1.00 93.57           C  
ATOM   1213  CB  ASN A 164      24.564   5.961   4.864  1.00 93.57           C  
ATOM   1214  O   ASN A 164      25.930   3.212   5.295  1.00 93.57           O  
ATOM   1215  CG  ASN A 164      24.656   7.289   4.140  1.00 93.57           C  
ATOM   1216  ND2 ASN A 164      23.543   7.862   3.755  1.00 93.57           N  
ATOM   1217  OD1 ASN A 164      25.724   7.837   3.928  1.00 93.57           O  
ATOM   1218  N   TYR A 165      23.821   2.640   4.819  1.00 92.09           N  
ATOM   1219  CA  TYR A 165      23.790   1.413   5.609  1.00 92.09           C  
ATOM   1220  C   TYR A 165      23.187   0.266   4.792  1.00 92.09           C  
ATOM   1221  CB  TYR A 165      22.997   1.650   6.908  1.00 92.09           C  
ATOM   1222  O   TYR A 165      22.646   0.444   3.705  1.00 92.09           O  
ATOM   1223  CG  TYR A 165      23.618   2.648   7.868  1.00 92.09           C  
ATOM   1224  CD1 TYR A 165      24.565   2.218   8.819  1.00 92.09           C  
ATOM   1225  CD2 TYR A 165      23.259   4.008   7.803  1.00 92.09           C  
ATOM   1226  CE1 TYR A 165      25.155   3.144   9.701  1.00 92.09           C  
ATOM   1227  CE2 TYR A 165      23.846   4.938   8.682  1.00 92.09           C  
ATOM   1228  OH  TYR A 165      25.362   5.405  10.479  1.00 92.09           O  
ATOM   1229  CZ  TYR A 165      24.794   4.507   9.632  1.00 92.09           C  
ATOM   1230  N   HIS A 166      23.256  -0.952   5.330  1.00 91.97           N  
ATOM   1231  CA  HIS A 166      22.539  -2.079   4.739  1.00 91.97           C  
ATOM   1232  C   HIS A 166      21.020  -1.823   4.780  1.00 91.97           C  
ATOM   1233  CB  HIS A 166      22.936  -3.366   5.474  1.00 91.97           C  
ATOM   1234  O   HIS A 166      20.487  -1.488   5.840  1.00 91.97           O  
ATOM   1235  CG  HIS A 166      22.335  -4.599   4.858  1.00 91.97           C  
ATOM   1236  CD2 HIS A 166      22.969  -5.510   4.059  1.00 91.97           C  
ATOM   1237  ND1 HIS A 166      21.034  -5.019   4.994  1.00 91.97           N  
ATOM   1238  CE1 HIS A 166      20.876  -6.142   4.276  1.00 91.97           C  
ATOM   1239  NE2 HIS A 166      22.034  -6.482   3.697  1.00 91.97           N  
ATOM   1240  N   TRP A 167      20.312  -2.053   3.668  1.00 92.85           N  
ATOM   1241  CA  TRP A 167      18.869  -1.787   3.526  1.00 92.85           C  
ATOM   1242  C   TRP A 167      18.020  -2.387   4.659  1.00 92.85           C  
ATOM   1243  CB  TRP A 167      18.394  -2.317   2.165  1.00 92.85           C  
ATOM   1244  O   TRP A 167      17.060  -1.771   5.103  1.00 92.85           O  
ATOM   1245  CG  TRP A 167      18.535  -3.798   1.979  1.00 92.85           C  
ATOM   1246  CD1 TRP A 167      19.590  -4.424   1.409  1.00 92.85           C  
ATOM   1247  CD2 TRP A 167      17.622  -4.859   2.405  1.00 92.85           C  
ATOM   1248  CE2 TRP A 167      18.215  -6.114   2.073  1.00 92.85           C  
ATOM   1249  CE3 TRP A 167      16.373  -4.888   3.071  1.00 92.85           C  
ATOM   1250  NE1 TRP A 167      19.406  -5.790   1.466  1.00 92.85           N  
ATOM   1251  CH2 TRP A 167      16.374  -7.326   3.046  1.00 92.85           C  
ATOM   1252  CZ2 TRP A 167      17.613  -7.333   2.392  1.00 92.85           C  
ATOM   1253  CZ3 TRP A 167      15.756  -6.113   3.388  1.00 92.85           C  
ATOM   1254  N   GLY A 168      18.407  -3.546   5.204  1.00 94.21           N  
ATOM   1255  CA  GLY A 168      17.745  -4.186   6.352  1.00 94.21           C  
ATOM   1256  C   GLY A 168      17.588  -3.294   7.599  1.00 94.21           C  
ATOM   1257  O   GLY A 168      16.671  -3.506   8.395  1.00 94.21           O  
ATOM   1258  N   TRP A 169      18.401  -2.241   7.753  1.00 95.81           N  
ATOM   1259  CA  TRP A 169      18.262  -1.262   8.837  1.00 95.81           C  
ATOM   1260  C   TRP A 169      16.954  -0.465   8.798  1.00 95.81           C  
ATOM   1261  CB  TRP A 169      19.482  -0.336   8.872  1.00 95.81           C  
ATOM   1262  O   TRP A 169      16.498  -0.029   9.858  1.00 95.81           O  
ATOM   1263  CG  TRP A 169      20.686  -0.928   9.531  1.00 95.81           C  
ATOM   1264  CD1 TRP A 169      21.742  -1.485   8.900  1.00 95.81           C  
ATOM   1265  CD2 TRP A 169      20.972  -1.033  10.957  1.00 95.81           C  
ATOM   1266  CE2 TRP A 169      22.235  -1.677  11.117  1.00 95.81           C  
ATOM   1267  CE3 TRP A 169      20.286  -0.651  12.130  1.00 95.81           C  
ATOM   1268  NE1 TRP A 169      22.660  -1.931   9.830  1.00 95.81           N  
ATOM   1269  CH2 TRP A 169      22.086  -1.538  13.526  1.00 95.81           C  
ATOM   1270  CZ2 TRP A 169      22.793  -1.931  12.377  1.00 95.81           C  
ATOM   1271  CZ3 TRP A 169      20.837  -0.901  13.402  1.00 95.81           C  
ATOM   1272  N   ILE A 170      16.294  -0.356   7.635  1.00 95.30           N  
ATOM   1273  CA  ILE A 170      14.951   0.243   7.545  1.00 95.30           C  
ATOM   1274  C   ILE A 170      13.920  -0.557   8.348  1.00 95.30           C  
ATOM   1275  CB  ILE A 170      14.470   0.403   6.085  1.00 95.30           C  
ATOM   1276  O   ILE A 170      12.930   0.003   8.807  1.00 95.30           O  
ATOM   1277  CG1 ILE A 170      14.013  -0.940   5.464  1.00 95.30           C  
ATOM   1278  CG2 ILE A 170      15.485   1.214   5.257  1.00 95.30           C  
ATOM   1279  CD1 ILE A 170      13.743  -0.894   3.963  1.00 95.30           C  
ATOM   1280  N   PHE A 171      14.165  -1.854   8.546  1.00 96.06           N  
ATOM   1281  CA  PHE A 171      13.335  -2.720   9.372  1.00 96.06           C  
ATOM   1282  C   PHE A 171      13.856  -2.819  10.806  1.00 96.06           C  
ATOM   1283  CB  PHE A 171      13.263  -4.105   8.735  1.00 96.06           C  
ATOM   1284  O   PHE A 171      13.064  -2.903  11.749  1.00 96.06           O  
ATOM   1285  CG  PHE A 171      12.577  -4.150   7.395  1.00 96.06           C  
ATOM   1286  CD1 PHE A 171      11.195  -3.912   7.344  1.00 96.06           C  
ATOM   1287  CD2 PHE A 171      13.286  -4.438   6.213  1.00 96.06           C  
ATOM   1288  CE1 PHE A 171      10.527  -3.952   6.118  1.00 96.06           C  
ATOM   1289  CE2 PHE A 171      12.607  -4.474   4.981  1.00 96.06           C  
ATOM   1290  CZ  PHE A 171      11.224  -4.235   4.932  1.00 96.06           C  
ATOM   1291  N   PHE A 172      15.176  -2.779  11.014  1.00 96.44           N  
ATOM   1292  CA  PHE A 172      15.742  -2.824  12.364  1.00 96.44           C  
ATOM   1293  C   PHE A 172      15.376  -1.604  13.210  1.00 96.44           C  
ATOM   1294  CB  PHE A 172      17.261  -3.023  12.331  1.00 96.44           C  
ATOM   1295  O   PHE A 172      15.270  -1.752  14.424  1.00 96.44           O  
ATOM   1296  CG  PHE A 172      17.733  -4.319  11.698  1.00 96.44           C  
ATOM   1297  CD1 PHE A 172      17.076  -5.535  11.979  1.00 96.44           C  
ATOM   1298  CD2 PHE A 172      18.860  -4.322  10.854  1.00 96.44           C  
ATOM   1299  CE1 PHE A 172      17.525  -6.732  11.401  1.00 96.44           C  
ATOM   1300  CE2 PHE A 172      19.300  -5.518  10.264  1.00 96.44           C  
ATOM   1301  CZ  PHE A 172      18.633  -6.722  10.538  1.00 96.44           C  
ATOM   1302  N   ILE A 173      15.101  -0.438  12.608  1.00 94.74           N  
ATOM   1303  CA  ILE A 173      14.666   0.769  13.337  1.00 94.74           C  
ATOM   1304  C   ILE A 173      13.384   0.548  14.158  1.00 94.74           C  
ATOM   1305  CB  ILE A 173      14.509   1.953  12.356  1.00 94.74           C  
ATOM   1306  O   ILE A 173      13.217   1.134  15.228  1.00 94.74           O  
ATOM   1307  CG1 ILE A 173      14.515   3.290  13.127  1.00 94.74           C  
ATOM   1308  CG2 ILE A 173      13.246   1.819  11.485  1.00 94.74           C  
ATOM   1309  CD1 ILE A 173      14.557   4.522  12.215  1.00 94.74           C  
ATOM   1310  N   ASN A 174      12.505  -0.352  13.711  1.00 95.11           N  
ATOM   1311  CA  ASN A 174      11.262  -0.670  14.409  1.00 95.11           C  
ATOM   1312  C   ASN A 174      11.494  -1.507  15.673  1.00 95.11           C  
ATOM   1313  CB  ASN A 174      10.343  -1.427  13.448  1.00 95.11           C  
ATOM   1314  O   ASN A 174      10.671  -1.477  16.580  1.00 95.11           O  
ATOM   1315  CG  ASN A 174       9.877  -0.601  12.263  1.00 95.11           C  
ATOM   1316  ND2 ASN A 174       9.674  -1.249  11.143  1.00 95.11           N  
ATOM   1317  OD1 ASN A 174       9.673   0.599  12.357  1.00 95.11           O  
ATOM   1318  N   VAL A 175      12.602  -2.247  15.769  1.00 96.19           N  
ATOM   1319  CA  VAL A 175      12.890  -3.135  16.906  1.00 96.19           C  
ATOM   1320  C   VAL A 175      13.077  -2.360  18.219  1.00 96.19           C  
ATOM   1321  CB  VAL A 175      14.080  -4.070  16.613  1.00 96.19           C  
ATOM   1322  O   VAL A 175      12.338  -2.644  19.166  1.00 96.19           O  
ATOM   1323  CG1 VAL A 175      14.334  -5.034  17.779  1.00 96.19           C  
ATOM   1324  CG2 VAL A 175      13.829  -4.906  15.353  1.00 96.19           C  
ATOM   1325  N   PRO A 176      13.984  -1.364  18.328  1.00 96.64           N  
ATOM   1326  CA  PRO A 176      14.133  -0.597  19.563  1.00 96.64           C  
ATOM   1327  C   PRO A 176      12.867   0.201  19.900  1.00 96.64           C  
ATOM   1328  CB  PRO A 176      15.351   0.309  19.344  1.00 96.64           C  
ATOM   1329  O   PRO A 176      12.498   0.292  21.071  1.00 96.64           O  
ATOM   1330  CG  PRO A 176      15.415   0.477  17.829  1.00 96.64           C  
ATOM   1331  CD  PRO A 176      14.916  -0.871  17.324  1.00 96.64           C  
ATOM   1332  N   ILE A 177      12.159   0.720  18.889  1.00 95.85           N  
ATOM   1333  CA  ILE A 177      10.884   1.424  19.083  1.00 95.85           C  
ATOM   1334  C   ILE A 177       9.831   0.460  19.642  1.00 95.85           C  
ATOM   1335  CB  ILE A 177      10.418   2.100  17.772  1.00 95.85           C  
ATOM   1336  O   ILE A 177       9.180   0.776  20.636  1.00 95.85           O  
ATOM   1337  CG1 ILE A 177      11.454   3.154  17.313  1.00 95.85           C  
ATOM   1338  CG2 ILE A 177       9.036   2.755  17.972  1.00 95.85           C  
ATOM   1339  CD1 ILE A 177      11.159   3.769  15.938  1.00 95.85           C  
ATOM   1340  N   GLY A 178       9.703  -0.736  19.068  1.00 96.70           N  
ATOM   1341  CA  GLY A 178       8.777  -1.771  19.520  1.00 96.70           C  
ATOM   1342  C   GLY A 178       9.048  -2.206  20.960  1.00 96.70           C  
ATOM   1343  O   GLY A 178       8.116  -2.291  21.759  1.00 96.70           O  
ATOM   1344  N   VAL A 179      10.319  -2.389  21.336  1.00 97.34           N  
ATOM   1345  CA  VAL A 179      10.707  -2.677  22.729  1.00 97.34           C  
ATOM   1346  C   VAL A 179      10.284  -1.538  23.657  1.00 97.34           C  
ATOM   1347  CB  VAL A 179      12.221  -2.952  22.838  1.00 97.34           C  
ATOM   1348  O   VAL A 179       9.655  -1.789  24.687  1.00 97.34           O  
ATOM   1349  CG1 VAL A 179      12.685  -3.078  24.297  1.00 97.34           C  
ATOM   1350  CG2 VAL A 179      12.584  -4.266  22.135  1.00 97.34           C  
ATOM   1351  N   ALA A 180      10.560  -0.285  23.286  1.00 97.14           N  
ATOM   1352  CA  ALA A 180      10.167   0.875  24.080  1.00 97.14           C  
ATOM   1353  C   ALA A 180       8.639   0.956  24.254  1.00 97.14           C  
ATOM   1354  CB  ALA A 180      10.753   2.133  23.425  1.00 97.14           C  
ATOM   1355  O   ALA A 180       8.153   1.148  25.371  1.00 97.14           O  
ATOM   1356  N   VAL A 181       7.872   0.747  23.178  1.00 96.89           N  
ATOM   1357  CA  VAL A 181       6.402   0.704  23.211  1.00 96.89           C  
ATOM   1358  C   VAL A 181       5.912  -0.382  24.163  1.00 96.89           C  
ATOM   1359  CB  VAL A 181       5.824   0.480  21.800  1.00 96.89           C  
ATOM   1360  O   VAL A 181       5.056  -0.103  25.004  1.00 96.89           O  
ATOM   1361  CG1 VAL A 181       4.317   0.189  21.817  1.00 96.89           C  
ATOM   1362  CG2 VAL A 181       6.031   1.721  20.925  1.00 96.89           C  
ATOM   1363  N   VAL A 182       6.453  -1.600  24.077  1.00 97.18           N  
ATOM   1364  CA  VAL A 182       6.061  -2.722  24.944  1.00 97.18           C  
ATOM   1365  C   VAL A 182       6.317  -2.390  26.413  1.00 97.18           C  
ATOM   1366  CB  VAL A 182       6.787  -4.012  24.515  1.00 97.18           C  
ATOM   1367  O   VAL A 182       5.417  -2.560  27.236  1.00 97.18           O  
ATOM   1368  CG1 VAL A 182       6.652  -5.155  25.532  1.00 97.18           C  
ATOM   1369  CG2 VAL A 182       6.209  -4.515  23.188  1.00 97.18           C  
ATOM   1370  N   LEU A 183       7.495  -1.856  26.747  1.00 96.76           N  
ATOM   1371  CA  LEU A 183       7.847  -1.478  28.119  1.00 96.76           C  
ATOM   1372  C   LEU A 183       6.928  -0.378  28.667  1.00 96.76           C  
ATOM   1373  CB  LEU A 183       9.321  -1.034  28.165  1.00 96.76           C  
ATOM   1374  O   LEU A 183       6.364  -0.527  29.753  1.00 96.76           O  
ATOM   1375  CG  LEU A 183      10.345  -2.158  27.917  1.00 96.76           C  
ATOM   1376  CD1 LEU A 183      11.747  -1.554  27.851  1.00 96.76           C  
ATOM   1377  CD2 LEU A 183      10.323  -3.218  29.020  1.00 96.76           C  
ATOM   1378  N   MET A 184       6.715   0.695  27.901  1.00 95.87           N  
ATOM   1379  CA  MET A 184       5.840   1.800  28.307  1.00 95.87           C  
ATOM   1380  C   MET A 184       4.377   1.358  28.454  1.00 95.87           C  
ATOM   1381  CB  MET A 184       5.937   2.934  27.281  1.00 95.87           C  
ATOM   1382  O   MET A 184       3.681   1.778  29.382  1.00 95.87           O  
ATOM   1383  CG  MET A 184       7.265   3.689  27.343  1.00 95.87           C  
ATOM   1384  SD  MET A 184       7.339   5.112  26.219  1.00 95.87           S  
ATOM   1385  CE  MET A 184       7.770   4.276  24.675  1.00 95.87           C  
ATOM   1386  N   THR A 185       3.909   0.470  27.577  1.00 94.04           N  
ATOM   1387  CA  THR A 185       2.550  -0.089  27.620  1.00 94.04           C  
ATOM   1388  C   THR A 185       2.374  -0.996  28.837  1.00 94.04           C  
ATOM   1389  CB  THR A 185       2.257  -0.866  26.332  1.00 94.04           C  
ATOM   1390  O   THR A 185       1.394  -0.861  29.567  1.00 94.04           O  
ATOM   1391  CG2 THR A 185       0.834  -1.408  26.232  1.00 94.04           C  
ATOM   1392  OG1 THR A 185       2.417  -0.001  25.237  1.00 94.04           O  
ATOM   1393  N   LEU A 186       3.343  -1.872  29.123  1.00 93.56           N  
ATOM   1394  CA  LEU A 186       3.334  -2.713  30.323  1.00 93.56           C  
ATOM   1395  C   LEU A 186       3.375  -1.885  31.610  1.00 93.56           C  
ATOM   1396  CB  LEU A 186       4.533  -3.676  30.298  1.00 93.56           C  
ATOM   1397  O   LEU A 186       2.775  -2.289  32.599  1.00 93.56           O  
ATOM   1398  CG  LEU A 186       4.377  -4.871  29.345  1.00 93.56           C  
ATOM   1399  CD1 LEU A 186       5.704  -5.623  29.262  1.00 93.56           C  
ATOM   1400  CD2 LEU A 186       3.309  -5.855  29.834  1.00 93.56           C  
ATOM   1401  N   GLN A 187       4.051  -0.736  31.616  1.00 92.09           N  
ATOM   1402  CA  GLN A 187       4.103   0.141  32.786  1.00 92.09           C  
ATOM   1403  C   GLN A 187       2.781   0.889  33.024  1.00 92.09           C  
ATOM   1404  CB  GLN A 187       5.275   1.115  32.611  1.00 92.09           C  
ATOM   1405  O   GLN A 187       2.394   1.101  34.172  1.00 92.09           O  
ATOM   1406  CG  GLN A 187       5.567   1.913  33.892  1.00 92.09           C  
ATOM   1407  CD  GLN A 187       6.719   2.896  33.718  1.00 92.09           C  
ATOM   1408  NE2 GLN A 187       7.193   3.498  34.786  1.00 92.09           N  
ATOM   1409  OE1 GLN A 187       7.205   3.159  32.634  1.00 92.09           O  
ATOM   1410  N   THR A 188       2.085   1.295  31.959  1.00 91.22           N  
ATOM   1411  CA  THR A 188       0.918   2.194  32.047  1.00 91.22           C  
ATOM   1412  C   THR A 188      -0.433   1.480  32.005  1.00 91.22           C  
ATOM   1413  CB  THR A 188       0.962   3.261  30.945  1.00 91.22           C  
ATOM   1414  O   THR A 188      -1.374   1.913  32.671  1.00 91.22           O  
ATOM   1415  CG2 THR A 188       2.112   4.244  31.153  1.00 91.22           C  
ATOM   1416  OG1 THR A 188       1.119   2.678  29.673  1.00 91.22           O  
ATOM   1417  N   LEU A 189      -0.543   0.374  31.264  1.00 88.38           N  
ATOM   1418  CA  LEU A 189      -1.800  -0.346  31.023  1.00 88.38           C  
ATOM   1419  C   LEU A 189      -1.916  -1.671  31.792  1.00 88.38           C  
ATOM   1420  CB  LEU A 189      -2.019  -0.517  29.507  1.00 88.38           C  
ATOM   1421  O   LEU A 189      -2.868  -2.431  31.590  1.00 88.38           O  
ATOM   1422  CG  LEU A 189      -2.260   0.800  28.745  1.00 88.38           C  
ATOM   1423  CD1 LEU A 189      -2.434   0.509  27.259  1.00 88.38           C  
ATOM   1424  CD2 LEU A 189      -3.533   1.501  29.222  1.00 88.38           C  
ATOM   1425  N   ARG A 190      -0.990  -1.963  32.714  1.00 84.02           N  
ATOM   1426  CA  ARG A 190      -1.057  -3.183  33.533  1.00 84.02           C  
ATOM   1427  C   ARG A 190      -2.363  -3.239  34.324  1.00 84.02           C  
ATOM   1428  CB  ARG A 190       0.147  -3.274  34.476  1.00 84.02           C  
ATOM   1429  O   ARG A 190      -2.679  -2.334  35.087  1.00 84.02           O  
ATOM   1430  CG  ARG A 190       0.374  -4.706  34.975  1.00 84.02           C  
ATOM   1431  CD  ARG A 190       1.700  -4.794  35.737  1.00 84.02           C  
ATOM   1432  NE  ARG A 190       1.910  -6.143  36.297  1.00 84.02           N  
ATOM   1433  NH1 ARG A 190       4.019  -5.784  37.133  1.00 84.02           N  
ATOM   1434  NH2 ARG A 190       3.042  -7.767  37.427  1.00 84.02           N  
ATOM   1435  CZ  ARG A 190       2.985  -6.557  36.947  1.00 84.02           C  
ATOM   1436  N   GLY A 191      -3.107  -4.332  34.156  1.00 81.10           N  
ATOM   1437  CA  GLY A 191      -4.382  -4.548  34.846  1.00 81.10           C  
ATOM   1438  C   GLY A 191      -5.564  -3.764  34.268  1.00 81.10           C  
ATOM   1439  O   GLY A 191      -6.650  -3.826  34.838  1.00 81.10           O  
ATOM   1440  N   ARG A 192      -5.391  -3.066  33.138  1.00 84.79           N  
ATOM   1441  CA  ARG A 192      -6.438  -2.264  32.480  1.00 84.79           C  
ATOM   1442  C   ARG A 192      -7.107  -2.983  31.314  1.00 84.79           C  
ATOM   1443  CB  ARG A 192      -5.915  -0.866  32.107  1.00 84.79           C  
ATOM   1444  O   ARG A 192      -7.462  -2.372  30.313  1.00 84.79           O  
ATOM   1445  CG  ARG A 192      -5.144  -0.184  33.251  1.00 84.79           C  
ATOM   1446  CD  ARG A 192      -4.803   1.264  32.906  1.00 84.79           C  
ATOM   1447  NE  ARG A 192      -5.922   2.175  33.154  1.00 84.79           N  
ATOM   1448  NH1 ARG A 192      -5.113   3.273  34.994  1.00 84.79           N  
ATOM   1449  NH2 ARG A 192      -7.037   3.883  34.065  1.00 84.79           N  
ATOM   1450  CZ  ARG A 192      -6.014   3.099  34.077  1.00 84.79           C  
ATOM   1451  N   GLU A 193      -7.225  -4.301  31.434  1.00 86.40           N  
ATOM   1452  CA  GLU A 193      -7.717  -5.141  30.349  1.00 86.40           C  
ATOM   1453  C   GLU A 193      -9.223  -4.963  30.127  1.00 86.40           C  
ATOM   1454  CB  GLU A 193      -7.330  -6.608  30.609  1.00 86.40           C  
ATOM   1455  O   GLU A 193      -9.999  -4.843  31.081  1.00 86.40           O  
ATOM   1456  CG  GLU A 193      -7.560  -7.535  29.409  1.00 86.40           C  
ATOM   1457  CD  GLU A 193      -6.808  -7.033  28.174  1.00 86.40           C  
ATOM   1458  OE1 GLU A 193      -7.330  -6.134  27.481  1.00 86.40           O  
ATOM   1459  OE2 GLU A 193      -5.678  -7.513  27.953  1.00 86.40           O  
ATOM   1460  N   THR A 194      -9.641  -4.980  28.863  1.00 83.19           N  
ATOM   1461  CA  THR A 194     -11.060  -4.968  28.509  1.00 83.19           C  
ATOM   1462  C   THR A 194     -11.703  -6.326  28.772  1.00 83.19           C  
ATOM   1463  CB  THR A 194     -11.310  -4.506  27.067  1.00 83.19           C  
ATOM   1464  O   THR A 194     -11.074  -7.385  28.751  1.00 83.19           O  
ATOM   1465  CG2 THR A 194     -11.149  -2.995  26.932  1.00 83.19           C  
ATOM   1466  OG1 THR A 194     -10.414  -5.110  26.176  1.00 83.19           O  
ATOM   1467  N   ARG A 195     -13.006  -6.305  29.064  1.00 79.00           N  
ATOM   1468  CA  ARG A 195     -13.757  -7.526  29.351  1.00 79.00           C  
ATOM   1469  C   ARG A 195     -13.833  -8.391  28.094  1.00 79.00           C  
ATOM   1470  CB  ARG A 195     -15.130  -7.149  29.907  1.00 79.00           C  
ATOM   1471  O   ARG A 195     -14.250  -7.913  27.042  1.00 79.00           O  
ATOM   1472  CG  ARG A 195     -15.909  -8.379  30.376  1.00 79.00           C  
ATOM   1473  CD  ARG A 195     -17.240  -7.942  30.993  1.00 79.00           C  
ATOM   1474  NE  ARG A 195     -18.252  -8.997  30.836  1.00 79.00           N  
ATOM   1475  NH1 ARG A 195     -20.038  -7.856  31.718  1.00 79.00           N  
ATOM   1476  NH2 ARG A 195     -20.353  -9.859  30.782  1.00 79.00           N  
ATOM   1477  CZ  ARG A 195     -19.538  -8.900  31.116  1.00 79.00           C  
ATOM   1478  N   THR A 196     -13.471  -9.663  28.234  1.00 85.41           N  
ATOM   1479  CA  THR A 196     -13.463 -10.601  27.116  1.00 85.41           C  
ATOM   1480  C   THR A 196     -14.813 -11.295  26.927  1.00 85.41           C  
ATOM   1481  CB  THR A 196     -12.309 -11.606  27.215  1.00 85.41           C  
ATOM   1482  O   THR A 196     -15.533 -11.589  27.884  1.00 85.41           O  
ATOM   1483  CG2 THR A 196     -10.950 -10.912  27.155  1.00 85.41           C  
ATOM   1484  OG1 THR A 196     -12.342 -12.314  28.434  1.00 85.41           O  
ATOM   1485  N   GLU A 197     -15.161 -11.569  25.673  1.00 83.56           N  
ATOM   1486  CA  GLU A 197     -16.349 -12.301  25.242  1.00 83.56           C  
ATOM   1487  C   GLU A 197     -15.943 -13.442  24.301  1.00 83.56           C  
ATOM   1488  CB  GLU A 197     -17.355 -11.377  24.531  1.00 83.56           C  
ATOM   1489  O   GLU A 197     -15.142 -13.268  23.380  1.00 83.56           O  
ATOM   1490  CG  GLU A 197     -18.014 -10.351  25.464  1.00 83.56           C  
ATOM   1491  CD  GLU A 197     -19.078  -9.475  24.769  1.00 83.56           C  
ATOM   1492  OE1 GLU A 197     -19.672  -8.647  25.489  1.00 83.56           O  
ATOM   1493  OE2 GLU A 197     -19.317  -9.613  23.535  1.00 83.56           O  
ATOM   1494  N   ARG A 198     -16.537 -14.627  24.488  1.00 78.36           N  
ATOM   1495  CA  ARG A 198     -16.393 -15.736  23.535  1.00 78.36           C  
ATOM   1496  C   ARG A 198     -17.393 -15.555  22.396  1.00 78.36           C  
ATOM   1497  CB  ARG A 198     -16.555 -17.097  24.232  1.00 78.36           C  
ATOM   1498  O   ARG A 198     -18.492 -16.097  22.447  1.00 78.36           O  
ATOM   1499  CG  ARG A 198     -15.362 -17.447  25.131  1.00 78.36           C  
ATOM   1500  CD  ARG A 198     -15.526 -18.873  25.673  1.00 78.36           C  
ATOM   1501  NE  ARG A 198     -14.402 -19.268  26.542  1.00 78.36           N  
ATOM   1502  NH1 ARG A 198     -14.976 -21.485  26.780  1.00 78.36           N  
ATOM   1503  NH2 ARG A 198     -13.156 -20.706  27.802  1.00 78.36           N  
ATOM   1504  CZ  ARG A 198     -14.184 -20.479  27.034  1.00 78.36           C  
ATOM   1505  N   ARG A 199     -17.010 -14.795  21.370  1.00 75.18           N  
ATOM   1506  CA  ARG A 199     -17.767 -14.698  20.113  1.00 75.18           C  
ATOM   1507  C   ARG A 199     -17.228 -15.687  19.086  1.00 75.18           C  
ATOM   1508  CB  ARG A 199     -17.769 -13.259  19.583  1.00 75.18           C  
ATOM   1509  O   ARG A 199     -16.013 -15.860  18.972  1.00 75.18           O  
ATOM   1510  CG  ARG A 199     -18.605 -12.344  20.490  1.00 75.18           C  
ATOM   1511  CD  ARG A 199     -18.752 -10.958  19.863  1.00 75.18           C  
ATOM   1512  NE  ARG A 199     -19.531 -10.067  20.739  1.00 75.18           N  
ATOM   1513  NH1 ARG A 199     -20.595  -8.798  19.140  1.00 75.18           N  
ATOM   1514  NH2 ARG A 199     -21.014  -8.496  21.326  1.00 75.18           N  
ATOM   1515  CZ  ARG A 199     -20.389  -9.136  20.385  1.00 75.18           C  
ATOM   1516  N   ARG A 200     -18.126 -16.336  18.342  1.00 79.99           N  
ATOM   1517  CA  ARG A 200     -17.741 -17.127  17.166  1.00 79.99           C  
ATOM   1518  C   ARG A 200     -17.201 -16.172  16.100  1.00 79.99           C  
ATOM   1519  CB  ARG A 200     -18.922 -17.970  16.658  1.00 79.99           C  
ATOM   1520  O   ARG A 200     -17.664 -15.039  16.012  1.00 79.99           O  
ATOM   1521  CG  ARG A 200     -19.303 -19.066  17.670  1.00 79.99           C  
ATOM   1522  CD  ARG A 200     -20.422 -19.962  17.128  1.00 79.99           C  
ATOM   1523  NE  ARG A 200     -20.739 -21.065  18.060  1.00 79.99           N  
ATOM   1524  NH1 ARG A 200     -22.096 -22.252  16.634  1.00 79.99           N  
ATOM   1525  NH2 ARG A 200     -21.700 -23.041  18.681  1.00 79.99           N  
ATOM   1526  CZ  ARG A 200     -21.507 -22.109  17.788  1.00 79.99           C  
ATOM   1527  N   ILE A 201     -16.161 -16.606  15.399  1.00 83.51           N  
ATOM   1528  CA  ILE A 201     -15.665 -15.917  14.209  1.00 83.51           C  
ATOM   1529  C   ILE A 201     -16.349 -16.532  13.003  1.00 83.51           C  
ATOM   1530  CB  ILE A 201     -14.128 -15.998  14.101  1.00 83.51           C  
ATOM   1531  O   ILE A 201     -16.536 -17.753  12.980  1.00 83.51           O  
ATOM   1532  CG1 ILE A 201     -13.620 -15.111  12.951  1.00 83.51           C  
ATOM   1533  CG2 ILE A 201     -13.584 -17.438  14.001  1.00 83.51           C  
ATOM   1534  CD1 ILE A 201     -12.110 -14.884  12.983  1.00 83.51           C  
ATOM   1535  N   ASP A 202     -16.672 -15.708  12.017  1.00 85.18           N  
ATOM   1536  CA  ASP A 202     -16.990 -16.202  10.690  1.00 85.18           C  
ATOM   1537  C   ASP A 202     -15.710 -16.740  10.027  1.00 85.18           C  
ATOM   1538  CB  ASP A 202     -17.680 -15.114   9.871  1.00 85.18           C  
ATOM   1539  O   ASP A 202     -14.947 -16.029   9.373  1.00 85.18           O  
ATOM   1540  CG  ASP A 202     -18.101 -15.673   8.513  1.00 85.18           C  
ATOM   1541  OD1 ASP A 202     -17.930 -16.901   8.285  1.00 85.18           O  
ATOM   1542  OD2 ASP A 202     -18.538 -14.879   7.671  1.00 85.18           O  
ATOM   1543  N   ALA A 203     -15.416 -18.013  10.302  1.00 87.69           N  
ATOM   1544  CA  ALA A 203     -14.227 -18.685   9.791  1.00 87.69           C  
ATOM   1545  C   ALA A 203     -14.300 -18.904   8.274  1.00 87.69           C  
ATOM   1546  CB  ALA A 203     -14.063 -20.017  10.533  1.00 87.69           C  
ATOM   1547  O   ALA A 203     -13.259 -18.936   7.620  1.00 87.69           O  
ATOM   1548  N   VAL A 204     -15.509 -19.054   7.727  1.00 91.55           N  
ATOM   1549  CA  VAL A 204     -15.723 -19.277   6.295  1.00 91.55           C  
ATOM   1550  C   VAL A 204     -15.538 -17.963   5.547  1.00 91.55           C  
ATOM   1551  CB  VAL A 204     -17.107 -19.890   6.029  1.00 91.55           C  
ATOM   1552  O   VAL A 204     -14.724 -17.921   4.626  1.00 91.55           O  
ATOM   1553  CG1 VAL A 204     -17.355 -20.091   4.530  1.00 91.55           C  
ATOM   1554  CG2 VAL A 204     -17.253 -21.253   6.723  1.00 91.55           C  
ATOM   1555  N   GLY A 205     -16.181 -16.883   6.002  1.00 91.69           N  
ATOM   1556  CA  GLY A 205     -15.977 -15.535   5.472  1.00 91.69           C  
ATOM   1557  C   GLY A 205     -14.511 -15.115   5.532  1.00 91.69           C  
ATOM   1558  O   GLY A 205     -13.940 -14.677   4.534  1.00 91.69           O  
ATOM   1559  N   LEU A 206     -13.826 -15.380   6.653  1.00 91.50           N  
ATOM   1560  CA  LEU A 206     -12.387 -15.126   6.755  1.00 91.50           C  
ATOM   1561  C   LEU A 206     -11.562 -15.941   5.749  1.00 91.50           C  
ATOM   1562  CB  LEU A 206     -11.898 -15.405   8.185  1.00 91.50           C  
ATOM   1563  O   LEU A 206     -10.661 -15.391   5.116  1.00 91.50           O  
ATOM   1564  CG  LEU A 206     -10.383 -15.172   8.352  1.00 91.50           C  
ATOM   1565  CD1 LEU A 206      -9.962 -13.740   8.009  1.00 91.50           C  
ATOM   1566  CD2 LEU A 206      -9.965 -15.518   9.780  1.00 91.50           C  
ATOM   1567  N   ALA A 207     -11.824 -17.242   5.612  1.00 93.13           N  
ATOM   1568  CA  ALA A 207     -11.083 -18.084   4.677  1.00 93.13           C  
ATOM   1569  C   ALA A 207     -11.280 -17.610   3.231  1.00 93.13           C  
ATOM   1570  CB  ALA A 207     -11.516 -19.542   4.863  1.00 93.13           C  
ATOM   1571  O   ALA A 207     -10.308 -17.495   2.486  1.00 93.13           O  
ATOM   1572  N   LEU A 208     -12.514 -17.266   2.857  1.00 94.41           N  
ATOM   1573  CA  LEU A 208     -12.845 -16.716   1.544  1.00 94.41           C  
ATOM   1574  C   LEU A 208     -12.177 -15.355   1.312  1.00 94.41           C  
ATOM   1575  CB  LEU A 208     -14.373 -16.605   1.427  1.00 94.41           C  
ATOM   1576  O   LEU A 208     -11.655 -15.115   0.225  1.00 94.41           O  
ATOM   1577  CG  LEU A 208     -15.114 -17.947   1.328  1.00 94.41           C  
ATOM   1578  CD1 LEU A 208     -16.617 -17.716   1.478  1.00 94.41           C  
ATOM   1579  CD2 LEU A 208     -14.862 -18.625  -0.021  1.00 94.41           C  
ATOM   1580  N   LEU A 209     -12.120 -14.496   2.333  1.00 92.78           N  
ATOM   1581  CA  LEU A 209     -11.432 -13.208   2.273  1.00 92.78           C  
ATOM   1582  C   LEU A 209      -9.926 -13.394   2.051  1.00 92.78           C  
ATOM   1583  CB  LEU A 209     -11.732 -12.425   3.566  1.00 92.78           C  
ATOM   1584  O   LEU A 209      -9.359 -12.787   1.147  1.00 92.78           O  
ATOM   1585  CG  LEU A 209     -11.191 -10.985   3.569  1.00 92.78           C  
ATOM   1586  CD1 LEU A 209     -12.010 -10.081   2.651  1.00 92.78           C  
ATOM   1587  CD2 LEU A 209     -11.262 -10.396   4.979  1.00 92.78           C  
ATOM   1588  N   VAL A 210      -9.281 -14.261   2.838  1.00 93.87           N  
ATOM   1589  CA  VAL A 210      -7.841 -14.544   2.727  1.00 93.87           C  
ATOM   1590  C   VAL A 210      -7.508 -15.150   1.367  1.00 93.87           C  
ATOM   1591  CB  VAL A 210      -7.371 -15.473   3.865  1.00 93.87           C  
ATOM   1592  O   VAL A 210      -6.602 -14.671   0.691  1.00 93.87           O  
ATOM   1593  CG1 VAL A 210      -5.927 -15.962   3.676  1.00 93.87           C  
ATOM   1594  CG2 VAL A 210      -7.419 -14.766   5.225  1.00 93.87           C  
ATOM   1595  N   ILE A 211      -8.244 -16.182   0.951  1.00 95.62           N  
ATOM   1596  CA  ILE A 211      -7.984 -16.893  -0.303  1.00 95.62           C  
ATOM   1597  C   ILE A 211      -8.297 -15.994  -1.498  1.00 95.62           C  
ATOM   1598  CB  ILE A 211      -8.771 -18.222  -0.343  1.00 95.62           C  
ATOM   1599  O   ILE A 211      -7.476 -15.889  -2.404  1.00 95.62           O  
ATOM   1600  CG1 ILE A 211      -8.208 -19.196   0.720  1.00 95.62           C  
ATOM   1601  CG2 ILE A 211      -8.704 -18.869  -1.740  1.00 95.62           C  
ATOM   1602  CD1 ILE A 211      -9.091 -20.427   0.960  1.00 95.62           C  
ATOM   1603  N   GLY A 212      -9.447 -15.322  -1.502  1.00 95.80           N  
ATOM   1604  CA  GLY A 212      -9.882 -14.494  -2.622  1.00 95.80           C  
ATOM   1605  C   GLY A 212      -8.999 -13.270  -2.818  1.00 95.80           C  
ATOM   1606  O   GLY A 212      -8.449 -13.072  -3.900  1.00 95.80           O  
ATOM   1607  N   ILE A 213      -8.808 -12.477  -1.762  1.00 94.27           N  
ATOM   1608  CA  ILE A 213      -8.015 -11.246  -1.834  1.00 94.27           C  
ATOM   1609  C   ILE A 213      -6.521 -11.555  -1.955  1.00 94.27           C  
ATOM   1610  CB  ILE A 213      -8.319 -10.334  -0.628  1.00 94.27           C  
ATOM   1611  O   ILE A 213      -5.828 -10.896  -2.725  1.00 94.27           O  
ATOM   1612  CG1 ILE A 213      -9.824 -10.006  -0.490  1.00 94.27           C  
ATOM   1613  CG2 ILE A 213      -7.513  -9.034  -0.718  1.00 94.27           C  
ATOM   1614  CD1 ILE A 213     -10.476  -9.339  -1.710  1.00 94.27           C  
ATOM   1615  N   GLY A 214      -6.029 -12.581  -1.253  1.00 93.93           N  
ATOM   1616  CA  GLY A 214      -4.645 -13.034  -1.385  1.00 93.93           C  
ATOM   1617  C   GLY A 214      -4.333 -13.503  -2.805  1.00 93.93           C  
ATOM   1618  O   GLY A 214      -3.351 -13.055  -3.390  1.00 93.93           O  
ATOM   1619  N   SER A 215      -5.201 -14.329  -3.401  1.00 95.31           N  
ATOM   1620  CA  SER A 215      -5.010 -14.799  -4.782  1.00 95.31           C  
ATOM   1621  C   SER A 215      -5.111 -13.659  -5.791  1.00 95.31           C  
ATOM   1622  CB  SER A 215      -6.011 -15.891  -5.170  1.00 95.31           C  
ATOM   1623  O   SER A 215      -4.297 -13.601  -6.707  1.00 95.31           O  
ATOM   1624  OG  SER A 215      -5.934 -16.969  -4.262  1.00 95.31           O  
ATOM   1625  N   LEU A 216      -6.054 -12.725  -5.605  1.00 95.20           N  
ATOM   1626  CA  LEU A 216      -6.174 -11.539  -6.456  1.00 95.20           C  
ATOM   1627  C   LEU A 216      -4.895 -10.700  -6.418  1.00 95.20           C  
ATOM   1628  CB  LEU A 216      -7.381 -10.695  -6.004  1.00 95.20           C  
ATOM   1629  O   LEU A 216      -4.392 -10.301  -7.464  1.00 95.20           O  
ATOM   1630  CG  LEU A 216      -7.563  -9.385  -6.797  1.00 95.20           C  
ATOM   1631  CD1 LEU A 216      -7.841  -9.640  -8.279  1.00 95.20           C  
ATOM   1632  CD2 LEU A 216      -8.730  -8.589  -6.214  1.00 95.20           C  
ATOM   1633  N   GLN A 217      -4.359 -10.445  -5.225  1.00 93.65           N  
ATOM   1634  CA  GLN A 217      -3.156  -9.636  -5.091  1.00 93.65           C  
ATOM   1635  C   GLN A 217      -1.947 -10.327  -5.723  1.00 93.65           C  
ATOM   1636  CB  GLN A 217      -2.912  -9.301  -3.617  1.00 93.65           C  
ATOM   1637  O   GLN A 217      -1.237  -9.698  -6.500  1.00 93.65           O  
ATOM   1638  CG  GLN A 217      -1.754  -8.300  -3.476  1.00 93.65           C  
ATOM   1639  CD  GLN A 217      -2.039  -6.962  -4.161  1.00 93.65           C  
ATOM   1640  NE2 GLN A 217      -1.073  -6.429  -4.868  1.00 93.65           N  
ATOM   1641  OE1 GLN A 217      -3.116  -6.389  -4.061  1.00 93.65           O  
ATOM   1642  N   ILE A 218      -1.747 -11.623  -5.460  1.00 92.57           N  
ATOM   1643  CA  ILE A 218      -0.645 -12.388  -6.061  1.00 92.57           C  
ATOM   1644  C   ILE A 218      -0.797 -12.434  -7.587  1.00 92.57           C  
ATOM   1645  CB  ILE A 218      -0.562 -13.803  -5.444  1.00 92.57           C  
ATOM   1646  O   ILE A 218       0.190 -12.281  -8.298  1.00 92.57           O  
ATOM   1647  CG1 ILE A 218      -0.236 -13.728  -3.933  1.00 92.57           C  
ATOM   1648  CG2 ILE A 218       0.527 -14.653  -6.130  1.00 92.57           C  
ATOM   1649  CD1 ILE A 218      -0.460 -15.053  -3.193  1.00 92.57           C  
ATOM   1650  N   MET A 219      -2.017 -12.585  -8.110  1.00 94.22           N  
ATOM   1651  CA  MET A 219      -2.287 -12.531  -9.550  1.00 94.22           C  
ATOM   1652  C   MET A 219      -1.860 -11.187 -10.156  1.00 94.22           C  
ATOM   1653  CB  MET A 219      -3.787 -12.756  -9.785  1.00 94.22           C  
ATOM   1654  O   MET A 219      -1.230 -11.168 -11.208  1.00 94.22           O  
ATOM   1655  CG  MET A 219      -4.192 -12.823 -11.261  1.00 94.22           C  
ATOM   1656  SD  MET A 219      -5.898 -12.279 -11.555  1.00 94.22           S  
ATOM   1657  CE  MET A 219      -5.664 -10.487 -11.491  1.00 94.22           C  
ATOM   1658  N   LEU A 220      -2.190 -10.068  -9.504  1.00 92.25           N  
ATOM   1659  CA  LEU A 220      -1.835  -8.730  -9.986  1.00 92.25           C  
ATOM   1660  C   LEU A 220      -0.333  -8.457  -9.891  1.00 92.25           C  
ATOM   1661  CB  LEU A 220      -2.608  -7.674  -9.181  1.00 92.25           C  
ATOM   1662  O   LEU A 220       0.240  -7.865 -10.800  1.00 92.25           O  
ATOM   1663  CG  LEU A 220      -4.118  -7.643  -9.456  1.00 92.25           C  
ATOM   1664  CD1 LEU A 220      -4.783  -6.700  -8.461  1.00 92.25           C  
ATOM   1665  CD2 LEU A 220      -4.445  -7.164 -10.873  1.00 92.25           C  
ATOM   1666  N   ASP A 221       0.297  -8.907  -8.812  1.00 88.14           N  
ATOM   1667  CA  ASP A 221       1.719  -8.709  -8.553  1.00 88.14           C  
ATOM   1668  C   ASP A 221       2.594  -9.569  -9.474  1.00 88.14           C  
ATOM   1669  CB  ASP A 221       1.962  -8.991  -7.057  1.00 88.14           C  
ATOM   1670  O   ASP A 221       3.543  -9.067 -10.078  1.00 88.14           O  
ATOM   1671  CG  ASP A 221       1.638  -7.784  -6.167  1.00 88.14           C  
ATOM   1672  OD1 ASP A 221       1.602  -6.637  -6.659  1.00 88.14           O  
ATOM   1673  OD2 ASP A 221       1.381  -7.955  -4.954  1.00 88.14           O  
ATOM   1674  N   ARG A 222       2.242 -10.850  -9.648  1.00 88.77           N  
ATOM   1675  CA  ARG A 222       2.983 -11.809 -10.488  1.00 88.77           C  
ATOM   1676  C   ARG A 222       2.573 -11.792 -11.951  1.00 88.77           C  
ATOM   1677  CB  ARG A 222       2.899 -13.234  -9.918  1.00 88.77           C  
ATOM   1678  O   ARG A 222       3.253 -12.419 -12.761  1.00 88.77           O  
ATOM   1679  CG  ARG A 222       3.336 -13.290  -8.450  1.00 88.77           C  
ATOM   1680  CD  ARG A 222       3.706 -14.678  -7.925  1.00 88.77           C  
ATOM   1681  NE  ARG A 222       4.780 -15.366  -8.680  1.00 88.77           N  
ATOM   1682  NH1 ARG A 222       4.401 -17.379  -7.694  1.00 88.77           N  
ATOM   1683  NH2 ARG A 222       5.609 -17.336  -9.539  1.00 88.77           N  
ATOM   1684  CZ  ARG A 222       4.951 -16.678  -8.633  1.00 88.77           C  
ATOM   1685  N   GLY A 223       1.492 -11.090 -12.293  1.00 87.98           N  
ATOM   1686  CA  GLY A 223       0.914 -11.067 -13.634  1.00 87.98           C  
ATOM   1687  C   GLY A 223       1.969 -10.776 -14.693  1.00 87.98           C  
ATOM   1688  O   GLY A 223       2.187 -11.594 -15.575  1.00 87.98           O  
ATOM   1689  N   LYS A 224       2.712  -9.674 -14.553  1.00 83.09           N  
ATOM   1690  CA  LYS A 224       3.773  -9.313 -15.505  1.00 83.09           C  
ATOM   1691  C   LYS A 224       4.878 -10.368 -15.606  1.00 83.09           C  
ATOM   1692  CB  LYS A 224       4.341  -7.944 -15.108  1.00 83.09           C  
ATOM   1693  O   LYS A 224       5.312 -10.690 -16.705  1.00 83.09           O  
ATOM   1694  CG  LYS A 224       5.411  -7.469 -16.101  1.00 83.09           C  
ATOM   1695  CD  LYS A 224       6.034  -6.158 -15.622  1.00 83.09           C  
ATOM   1696  CE  LYS A 224       7.219  -5.750 -16.498  1.00 83.09           C  
ATOM   1697  NZ  LYS A 224       6.801  -5.378 -17.875  1.00 83.09           N  
ATOM   1698  N   GLU A 225       5.349 -10.881 -14.477  1.00 84.97           N  
ATOM   1699  CA  GLU A 225       6.503 -11.789 -14.431  1.00 84.97           C  
ATOM   1700  C   GLU A 225       6.206 -13.173 -14.985  1.00 84.97           C  
ATOM   1701  CB  GLU A 225       6.956 -11.930 -12.983  1.00 84.97           C  
ATOM   1702  O   GLU A 225       7.102 -13.853 -15.477  1.00 84.97           O  
ATOM   1703  CG  GLU A 225       7.642 -10.635 -12.568  1.00 84.97           C  
ATOM   1704  CD  GLU A 225       7.932 -10.617 -11.085  1.00 84.97           C  
ATOM   1705  OE1 GLU A 225       7.861  -9.483 -10.556  1.00 84.97           O  
ATOM   1706  OE2 GLU A 225       8.249 -11.700 -10.530  1.00 84.97           O  
ATOM   1707  N   LEU A 226       4.944 -13.580 -14.907  1.00 89.40           N  
ATOM   1708  CA  LEU A 226       4.466 -14.852 -15.419  1.00 89.40           C  
ATOM   1709  C   LEU A 226       3.746 -14.702 -16.765  1.00 89.40           C  
ATOM   1710  CB  LEU A 226       3.600 -15.511 -14.338  1.00 89.40           C  
ATOM   1711  O   LEU A 226       2.981 -15.580 -17.134  1.00 89.40           O  
ATOM   1712  CG  LEU A 226       4.320 -15.824 -13.018  1.00 89.40           C  
ATOM   1713  CD1 LEU A 226       3.304 -16.485 -12.088  1.00 89.40           C  
ATOM   1714  CD2 LEU A 226       5.501 -16.781 -13.214  1.00 89.40           C  
ATOM   1715  N   ASP A 227       3.958 -13.608 -17.498  1.00 88.88           N  
ATOM   1716  CA  ASP A 227       3.324 -13.372 -18.805  1.00 88.88           C  
ATOM   1717  C   ASP A 227       1.779 -13.464 -18.777  1.00 88.88           C  
ATOM   1718  CB  ASP A 227       3.999 -14.244 -19.878  1.00 88.88           C  
ATOM   1719  O   ASP A 227       1.112 -13.957 -19.685  1.00 88.88           O  
ATOM   1720  CG  ASP A 227       3.659 -13.766 -21.290  1.00 88.88           C  
ATOM   1721  OD1 ASP A 227       3.690 -12.532 -21.499  1.00 88.88           O  
ATOM   1722  OD2 ASP A 227       3.376 -14.632 -22.153  1.00 88.88           O  
ATOM   1723  N   TRP A 228       1.183 -12.983 -17.686  1.00 90.83           N  
ATOM   1724  CA  TRP A 228      -0.256 -12.878 -17.459  1.00 90.83           C  
ATOM   1725  C   TRP A 228      -0.989 -14.195 -17.747  1.00 90.83           C  
ATOM   1726  CB  TRP A 228      -0.797 -11.647 -18.215  1.00 90.83           C  
ATOM   1727  O   TRP A 228      -0.655 -15.238 -17.192  1.00 90.83           O  
ATOM   1728  CG  TRP A 228      -0.388 -10.342 -17.623  1.00 90.83           C  
ATOM   1729  CD1 TRP A 228       0.736  -9.647 -17.909  1.00 90.83           C  
ATOM   1730  CD2 TRP A 228      -1.064  -9.608 -16.564  1.00 90.83           C  
ATOM   1731  CE2 TRP A 228      -0.251  -8.496 -16.203  1.00 90.83           C  
ATOM   1732  CE3 TRP A 228      -2.253  -9.812 -15.829  1.00 90.83           C  
ATOM   1733  NE1 TRP A 228       0.810  -8.541 -17.083  1.00 90.83           N  
ATOM   1734  CH2 TRP A 228      -1.767  -7.885 -14.415  1.00 90.83           C  
ATOM   1735  CZ2 TRP A 228      -0.568  -7.675 -15.113  1.00 90.83           C  
ATOM   1736  CZ3 TRP A 228      -2.613  -8.946 -14.780  1.00 90.83           C  
ATOM   1737  N   PHE A 229      -2.016 -14.159 -18.593  1.00 92.61           N  
ATOM   1738  CA  PHE A 229      -2.863 -15.307 -18.896  1.00 92.61           C  
ATOM   1739  C   PHE A 229      -2.185 -16.356 -19.786  1.00 92.61           C  
ATOM   1740  CB  PHE A 229      -4.187 -14.811 -19.486  1.00 92.61           C  
ATOM   1741  O   PHE A 229      -2.797 -17.387 -20.051  1.00 92.61           O  
ATOM   1742  CG  PHE A 229      -5.020 -14.019 -18.498  1.00 92.61           C  
ATOM   1743  CD1 PHE A 229      -5.650 -14.691 -17.437  1.00 92.61           C  
ATOM   1744  CD2 PHE A 229      -5.157 -12.623 -18.622  1.00 92.61           C  
ATOM   1745  CE1 PHE A 229      -6.421 -13.975 -16.510  1.00 92.61           C  
ATOM   1746  CE2 PHE A 229      -5.927 -11.905 -17.688  1.00 92.61           C  
ATOM   1747  CZ  PHE A 229      -6.560 -12.582 -16.631  1.00 92.61           C  
ATOM   1748  N   SER A 230      -0.936 -16.145 -20.212  1.00 93.29           N  
ATOM   1749  CA  SER A 230      -0.116 -17.218 -20.781  1.00 93.29           C  
ATOM   1750  C   SER A 230       0.347 -18.209 -19.706  1.00 93.29           C  
ATOM   1751  CB  SER A 230       1.119 -16.640 -21.473  1.00 93.29           C  
ATOM   1752  O   SER A 230       0.628 -19.367 -20.015  1.00 93.29           O  
ATOM   1753  OG  SER A 230       0.794 -15.676 -22.451  1.00 93.29           O  
ATOM   1754  N   SER A 231       0.408 -17.793 -18.434  1.00 94.10           N  
ATOM   1755  CA  SER A 231       0.775 -18.673 -17.326  1.00 94.10           C  
ATOM   1756  C   SER A 231      -0.424 -19.373 -16.708  1.00 94.10           C  
ATOM   1757  CB  SER A 231       1.569 -17.930 -16.263  1.00 94.10           C  
ATOM   1758  O   SER A 231      -1.397 -18.762 -16.258  1.00 94.10           O  
ATOM   1759  OG  SER A 231       1.700 -18.685 -15.069  1.00 94.10           O  
ATOM   1760  N   GLN A 232      -0.284 -20.692 -16.576  1.00 95.59           N  
ATOM   1761  CA  GLN A 232      -1.228 -21.531 -15.851  1.00 95.59           C  
ATOM   1762  C   GLN A 232      -1.382 -21.098 -14.386  1.00 95.59           C  
ATOM   1763  CB  GLN A 232      -0.748 -22.983 -15.962  1.00 95.59           C  
ATOM   1764  O   GLN A 232      -2.480 -21.178 -13.842  1.00 95.59           O  
ATOM   1765  CG  GLN A 232      -1.780 -23.967 -15.399  1.00 95.59           C  
ATOM   1766  CD  GLN A 232      -1.385 -25.425 -15.596  1.00 95.59           C  
ATOM   1767  NE2 GLN A 232      -2.218 -26.352 -15.178  1.00 95.59           N  
ATOM   1768  OE1 GLN A 232      -0.340 -25.775 -16.115  1.00 95.59           O  
ATOM   1769  N   GLU A 233      -0.313 -20.610 -13.750  1.00 95.02           N  
ATOM   1770  CA  GLU A 233      -0.365 -20.142 -12.363  1.00 95.02           C  
ATOM   1771  C   GLU A 233      -1.276 -18.915 -12.227  1.00 95.02           C  
ATOM   1772  CB  GLU A 233       1.062 -19.864 -11.859  1.00 95.02           C  
ATOM   1773  O   GLU A 233      -2.133 -18.883 -11.345  1.00 95.02           O  
ATOM   1774  CG  GLU A 233       1.062 -19.462 -10.379  1.00 95.02           C  
ATOM   1775  CD  GLU A 233       2.452 -19.260  -9.757  1.00 95.02           C  
ATOM   1776  OE1 GLU A 233       2.477 -18.912  -8.559  1.00 95.02           O  
ATOM   1777  OE2 GLU A 233       3.509 -19.404 -10.413  1.00 95.02           O  
ATOM   1778  N   ILE A 234      -1.159 -17.944 -13.138  1.00 95.27           N  
ATOM   1779  CA  ILE A 234      -2.020 -16.756 -13.144  1.00 95.27           C  
ATOM   1780  C   ILE A 234      -3.469 -17.140 -13.421  1.00 95.27           C  
ATOM   1781  CB  ILE A 234      -1.511 -15.720 -14.162  1.00 95.27           C  
ATOM   1782  O   ILE A 234      -4.346 -16.685 -12.695  1.00 95.27           O  
ATOM   1783  CG1 ILE A 234      -0.115 -15.179 -13.783  1.00 95.27           C  
ATOM   1784  CG2 ILE A 234      -2.497 -14.551 -14.357  1.00 95.27           C  
ATOM   1785  CD1 ILE A 234      -0.035 -14.462 -12.426  1.00 95.27           C  
ATOM   1786  N   ILE A 235      -3.728 -18.025 -14.390  1.00 96.57           N  
ATOM   1787  CA  ILE A 235      -5.087 -18.512 -14.667  1.00 96.57           C  
ATOM   1788  C   ILE A 235      -5.703 -19.142 -13.410  1.00 96.57           C  
ATOM   1789  CB  ILE A 235      -5.087 -19.511 -15.848  1.00 96.57           C  
ATOM   1790  O   ILE A 235      -6.842 -18.827 -13.060  1.00 96.57           O  
ATOM   1791  CG1 ILE A 235      -4.695 -18.816 -17.171  1.00 96.57           C  
ATOM   1792  CG2 ILE A 235      -6.479 -20.163 -16.001  1.00 96.57           C  
ATOM   1793  CD1 ILE A 235      -4.327 -19.810 -18.282  1.00 96.57           C  
ATOM   1794  N   ILE A 236      -4.959 -20.005 -12.706  1.00 97.28           N  
ATOM   1795  CA  ILE A 236      -5.429 -20.631 -11.462  1.00 97.28           C  
ATOM   1796  C   ILE A 236      -5.726 -19.560 -10.411  1.00 97.28           C  
ATOM   1797  CB  ILE A 236      -4.416 -21.681 -10.948  1.00 97.28           C  
ATOM   1798  O   ILE A 236      -6.807 -19.579  -9.823  1.00 97.28           O  
ATOM   1799  CG1 ILE A 236      -4.396 -22.908 -11.889  1.00 97.28           C  
ATOM   1800  CG2 ILE A 236      -4.764 -22.138  -9.515  1.00 97.28           C  
ATOM   1801  CD1 ILE A 236      -3.191 -23.832 -11.666  1.00 97.28           C  
ATOM   1802  N   LEU A 237      -4.815 -18.607 -10.198  1.00 96.49           N  
ATOM   1803  CA  LEU A 237      -5.012 -17.518  -9.241  1.00 96.49           C  
ATOM   1804  C   LEU A 237      -6.229 -16.656  -9.596  1.00 96.49           C  
ATOM   1805  CB  LEU A 237      -3.746 -16.653  -9.166  1.00 96.49           C  
ATOM   1806  O   LEU A 237      -6.992 -16.305  -8.699  1.00 96.49           O  
ATOM   1807  CG  LEU A 237      -2.548 -17.321  -8.472  1.00 96.49           C  
ATOM   1808  CD1 LEU A 237      -1.293 -16.497  -8.752  1.00 96.49           C  
ATOM   1809  CD2 LEU A 237      -2.747 -17.391  -6.955  1.00 96.49           C  
ATOM   1810  N   THR A 238      -6.467 -16.367 -10.879  1.00 96.40           N  
ATOM   1811  CA  THR A 238      -7.660 -15.647 -11.340  1.00 96.40           C  
ATOM   1812  C   THR A 238      -8.929 -16.429 -11.033  1.00 96.40           C  
ATOM   1813  CB  THR A 238      -7.629 -15.375 -12.852  1.00 96.40           C  
ATOM   1814  O   THR A 238      -9.866 -15.868 -10.471  1.00 96.40           O  
ATOM   1815  CG2 THR A 238      -8.786 -14.476 -13.292  1.00 96.40           C  
ATOM   1816  OG1 THR A 238      -6.449 -14.724 -13.237  1.00 96.40           O  
ATOM   1817  N   VAL A 239      -8.974 -17.722 -11.367  1.00 97.36           N  
ATOM   1818  CA  VAL A 239     -10.150 -18.565 -11.109  1.00 97.36           C  
ATOM   1819  C   VAL A 239     -10.422 -18.651  -9.610  1.00 97.36           C  
ATOM   1820  CB  VAL A 239      -9.978 -19.965 -11.731  1.00 97.36           C  
ATOM   1821  O   VAL A 239     -11.554 -18.433  -9.185  1.00 97.36           O  
ATOM   1822  CG1 VAL A 239     -11.092 -20.933 -11.306  1.00 97.36           C  
ATOM   1823  CG2 VAL A 239     -10.017 -19.880 -13.263  1.00 97.36           C  
ATOM   1824  N   VAL A 240      -9.392 -18.901  -8.798  1.00 97.62           N  
ATOM   1825  CA  VAL A 240      -9.514 -18.955  -7.336  1.00 97.62           C  
ATOM   1826  C   VAL A 240      -9.982 -17.612  -6.780  1.00 97.62           C  
ATOM   1827  CB  VAL A 240      -8.187 -19.396  -6.688  1.00 97.62           C  
ATOM   1828  O   VAL A 240     -10.902 -17.596  -5.967  1.00 97.62           O  
ATOM   1829  CG1 VAL A 240      -8.224 -19.284  -5.159  1.00 97.62           C  
ATOM   1830  CG2 VAL A 240      -7.889 -20.866  -7.016  1.00 97.62           C  
ATOM   1831  N   ALA A 241      -9.414 -16.493  -7.236  1.00 96.12           N  
ATOM   1832  CA  ALA A 241      -9.814 -15.159  -6.804  1.00 96.12           C  
ATOM   1833  C   ALA A 241     -11.278 -14.866  -7.150  1.00 96.12           C  
ATOM   1834  CB  ALA A 241      -8.879 -14.120  -7.431  1.00 96.12           C  
ATOM   1835  O   ALA A 241     -12.047 -14.486  -6.271  1.00 96.12           O  
ATOM   1836  N   VAL A 242     -11.687 -15.088  -8.403  1.00 96.76           N  
ATOM   1837  CA  VAL A 242     -13.064 -14.852  -8.860  1.00 96.76           C  
ATOM   1838  C   VAL A 242     -14.040 -15.726  -8.082  1.00 96.76           C  
ATOM   1839  CB  VAL A 242     -13.193 -15.082 -10.379  1.00 96.76           C  
ATOM   1840  O   VAL A 242     -15.001 -15.208  -7.522  1.00 96.76           O  
ATOM   1841  CG1 VAL A 242     -14.653 -15.075 -10.858  1.00 96.76           C  
ATOM   1842  CG2 VAL A 242     -12.461 -13.977 -11.152  1.00 96.76           C  
ATOM   1843  N   VAL A 243     -13.778 -17.031  -7.982  1.00 97.39           N  
ATOM   1844  CA  VAL A 243     -14.654 -17.957  -7.257  1.00 97.39           C  
ATOM   1845  C   VAL A 243     -14.725 -17.572  -5.780  1.00 97.39           C  
ATOM   1846  CB  VAL A 243     -14.209 -19.418  -7.461  1.00 97.39           C  
ATOM   1847  O   VAL A 243     -15.818 -17.354  -5.268  1.00 97.39           O  
ATOM   1848  CG1 VAL A 243     -14.997 -20.400  -6.585  1.00 97.39           C  
ATOM   1849  CG2 VAL A 243     -14.433 -19.850  -8.919  1.00 97.39           C  
ATOM   1850  N   ALA A 244     -13.594 -17.417  -5.092  1.00 96.99           N  
ATOM   1851  CA  ALA A 244     -13.586 -17.107  -3.665  1.00 96.99           C  
ATOM   1852  C   ALA A 244     -14.224 -15.745  -3.354  1.00 96.99           C  
ATOM   1853  CB  ALA A 244     -12.153 -17.191  -3.139  1.00 96.99           C  
ATOM   1854  O   ALA A 244     -14.967 -15.650  -2.383  1.00 96.99           O  
ATOM   1855  N   ILE A 245     -14.012 -14.713  -4.181  1.00 94.18           N  
ATOM   1856  CA  ILE A 245     -14.654 -13.400  -4.004  1.00 94.18           C  
ATOM   1857  C   ILE A 245     -16.159 -13.483  -4.290  1.00 94.18           C  
ATOM   1858  CB  ILE A 245     -13.955 -12.313  -4.856  1.00 94.18           C  
ATOM   1859  O   ILE A 245     -16.947 -12.914  -3.538  1.00 94.18           O  
ATOM   1860  CG1 ILE A 245     -12.526 -12.056  -4.319  1.00 94.18           C  
ATOM   1861  CG2 ILE A 245     -14.755 -10.994  -4.842  1.00 94.18           C  
ATOM   1862  CD1 ILE A 245     -11.645 -11.206  -5.245  1.00 94.18           C  
ATOM   1863  N   CYS A 246     -16.594 -14.207  -5.325  1.00 95.31           N  
ATOM   1864  CA  CYS A 246     -18.021 -14.418  -5.578  1.00 95.31           C  
ATOM   1865  C   CYS A 246     -18.696 -15.138  -4.404  1.00 95.31           C  
ATOM   1866  CB  CYS A 246     -18.210 -15.212  -6.878  1.00 95.31           C  
ATOM   1867  O   CYS A 246     -19.743 -14.694  -3.931  1.00 95.31           O  
ATOM   1868  SG  CYS A 246     -17.907 -14.153  -8.323  1.00 95.31           S  
ATOM   1869  N   PHE A 247     -18.080 -16.208  -3.897  1.00 95.06           N  
ATOM   1870  CA  PHE A 247     -18.568 -16.919  -2.718  1.00 95.06           C  
ATOM   1871  C   PHE A 247     -18.534 -16.039  -1.468  1.00 95.06           C  
ATOM   1872  CB  PHE A 247     -17.777 -18.215  -2.510  1.00 95.06           C  
ATOM   1873  O   PHE A 247     -19.495 -16.071  -0.711  1.00 95.06           O  
ATOM   1874  CG  PHE A 247     -18.366 -19.406  -3.243  1.00 95.06           C  
ATOM   1875  CD1 PHE A 247     -19.236 -20.280  -2.567  1.00 95.06           C  
ATOM   1876  CD2 PHE A 247     -18.072 -19.643  -4.598  1.00 95.06           C  
ATOM   1877  CE1 PHE A 247     -19.784 -21.390  -3.235  1.00 95.06           C  
ATOM   1878  CE2 PHE A 247     -18.611 -20.753  -5.267  1.00 95.06           C  
ATOM   1879  CZ  PHE A 247     -19.466 -21.631  -4.583  1.00 95.06           C  
ATOM   1880  N   LEU A 248     -17.496 -15.217  -1.278  1.00 93.06           N  
ATOM   1881  CA  LEU A 248     -17.413 -14.253  -0.178  1.00 93.06           C  
ATOM   1882  C   LEU A 248     -18.601 -13.294  -0.215  1.00 93.06           C  
ATOM   1883  CB  LEU A 248     -16.092 -13.467  -0.269  1.00 93.06           C  
ATOM   1884  O   LEU A 248     -19.277 -13.123   0.787  1.00 93.06           O  
ATOM   1885  CG  LEU A 248     -15.887 -12.439   0.855  1.00 93.06           C  
ATOM   1886  CD1 LEU A 248     -15.664 -13.101   2.211  1.00 93.06           C  
ATOM   1887  CD2 LEU A 248     -14.663 -11.587   0.521  1.00 93.06           C  
ATOM   1888  N   ILE A 249     -18.896 -12.701  -1.374  1.00 91.93           N  
ATOM   1889  CA  ILE A 249     -20.013 -11.760  -1.508  1.00 91.93           C  
ATOM   1890  C   ILE A 249     -21.336 -12.442  -1.147  1.00 91.93           C  
ATOM   1891  CB  ILE A 249     -20.039 -11.148  -2.926  1.00 91.93           C  
ATOM   1892  O   ILE A 249     -22.127 -11.877  -0.398  1.00 91.93           O  
ATOM   1893  CG1 ILE A 249     -18.815 -10.227  -3.134  1.00 91.93           C  
ATOM   1894  CG2 ILE A 249     -21.335 -10.345  -3.159  1.00 91.93           C  
ATOM   1895  CD1 ILE A 249     -18.561  -9.871  -4.605  1.00 91.93           C  
ATOM   1896  N   VAL A 250     -21.582 -13.655  -1.647  1.00 92.43           N  
ATOM   1897  CA  VAL A 250     -22.812 -14.401  -1.336  1.00 92.43           C  
ATOM   1898  C   VAL A 250     -22.875 -14.782   0.147  1.00 92.43           C  
ATOM   1899  CB  VAL A 250     -22.934 -15.642  -2.241  1.00 92.43           C  
ATOM   1900  O   VAL A 250     -23.932 -14.651   0.766  1.00 92.43           O  
ATOM   1901  CG1 VAL A 250     -24.144 -16.515  -1.880  1.00 92.43           C  
ATOM   1902  CG2 VAL A 250     -23.103 -15.227  -3.710  1.00 92.43           C  
ATOM   1903  N   TRP A 251     -21.752 -15.215   0.722  1.00 92.58           N  
ATOM   1904  CA  TRP A 251     -21.637 -15.618   2.120  1.00 92.58           C  
ATOM   1905  C   TRP A 251     -21.896 -14.445   3.067  1.00 92.58           C  
ATOM   1906  CB  TRP A 251     -20.253 -16.232   2.357  1.00 92.58           C  
ATOM   1907  O   TRP A 251     -22.812 -14.505   3.878  1.00 92.58           O  
ATOM   1908  CG  TRP A 251     -20.074 -16.772   3.734  1.00 92.58           C  
ATOM   1909  CD1 TRP A 251     -19.576 -16.093   4.790  1.00 92.58           C  
ATOM   1910  CD2 TRP A 251     -20.466 -18.081   4.244  1.00 92.58           C  
ATOM   1911  CE2 TRP A 251     -20.213 -18.109   5.646  1.00 92.58           C  
ATOM   1912  CE3 TRP A 251     -21.030 -19.239   3.662  1.00 92.58           C  
ATOM   1913  NE1 TRP A 251     -19.650 -16.881   5.915  1.00 92.58           N  
ATOM   1914  CH2 TRP A 251     -21.076 -20.365   5.830  1.00 92.58           C  
ATOM   1915  CZ2 TRP A 251     -20.521 -19.224   6.437  1.00 92.58           C  
ATOM   1916  CZ3 TRP A 251     -21.325 -20.373   4.445  1.00 92.58           C  
ATOM   1917  N   GLU A 252     -21.177 -13.336   2.894  1.00 89.11           N  
ATOM   1918  CA  GLU A 252     -21.291 -12.139   3.738  1.00 89.11           C  
ATOM   1919  C   GLU A 252     -22.661 -11.447   3.613  1.00 89.11           C  
ATOM   1920  CB  GLU A 252     -20.191 -11.142   3.341  1.00 89.11           C  
ATOM   1921  O   GLU A 252     -23.075 -10.710   4.506  1.00 89.11           O  
ATOM   1922  CG  GLU A 252     -18.752 -11.635   3.558  1.00 89.11           C  
ATOM   1923  CD  GLU A 252     -18.339 -11.806   5.016  1.00 89.11           C  
ATOM   1924  OE1 GLU A 252     -17.460 -12.654   5.264  1.00 89.11           O  
ATOM   1925  OE2 GLU A 252     -18.784 -11.015   5.870  1.00 89.11           O  
ATOM   1926  N   LEU A 253     -23.389 -11.665   2.510  1.00 87.95           N  
ATOM   1927  CA  LEU A 253     -24.771 -11.193   2.359  1.00 87.95           C  
ATOM   1928  C   LEU A 253     -25.806 -12.083   3.065  1.00 87.95           C  
ATOM   1929  CB  LEU A 253     -25.115 -11.067   0.863  1.00 87.95           C  
ATOM   1930  O   LEU A 253     -26.936 -11.627   3.256  1.00 87.95           O  
ATOM   1931  CG  LEU A 253     -24.473  -9.866   0.149  1.00 87.95           C  
ATOM   1932  CD1 LEU A 253     -24.762  -9.956  -1.352  1.00 87.95           C  
ATOM   1933  CD2 LEU A 253     -25.015  -8.521   0.648  1.00 87.95           C  
ATOM   1934  N   THR A 254     -25.450 -13.324   3.408  1.00 86.25           N  
ATOM   1935  CA  THR A 254     -26.381 -14.337   3.936  1.00 86.25           C  
ATOM   1936  C   THR A 254     -26.087 -14.720   5.388  1.00 86.25           C  
ATOM   1937  CB  THR A 254     -26.377 -15.595   3.047  1.00 86.25           C  
ATOM   1938  O   THR A 254     -27.003 -15.147   6.086  1.00 86.25           O  
ATOM   1939  CG2 THR A 254     -27.566 -16.520   3.317  1.00 86.25           C  
ATOM   1940  OG1 THR A 254     -26.454 -15.259   1.676  1.00 86.25           O  
ATOM   1941  N   ASP A 255     -24.843 -14.578   5.854  1.00 83.41           N  
ATOM   1942  CA  ASP A 255     -24.456 -14.902   7.228  1.00 83.41           C  
ATOM   1943  C   ASP A 255     -25.021 -13.894   8.246  1.00 83.41           C  
ATOM   1944  CB  ASP A 255     -22.927 -15.044   7.348  1.00 83.41           C  
ATOM   1945  O   ASP A 255     -25.159 -12.700   7.972  1.00 83.41           O  
ATOM   1946  CG  ASP A 255     -22.555 -15.689   8.690  1.00 83.41           C  
ATOM   1947  OD1 ASP A 255     -22.859 -16.890   8.869  1.00 83.41           O  
ATOM   1948  OD2 ASP A 255     -22.106 -14.966   9.609  1.00 83.41           O  
ATOM   1949  N   ASP A 256     -25.333 -14.378   9.450  1.00 76.84           N  
ATOM   1950  CA  ASP A 256     -25.880 -13.554  10.535  1.00 76.84           C  
ATOM   1951  C   ASP A 256     -24.805 -12.708  11.248  1.00 76.84           C  
ATOM   1952  CB  ASP A 256     -26.575 -14.456  11.569  1.00 76.84           C  
ATOM   1953  O   ASP A 256     -25.129 -11.735  11.934  1.00 76.84           O  
ATOM   1954  CG  ASP A 256     -27.903 -15.071  11.110  1.00 76.84           C  
ATOM   1955  OD1 ASP A 256     -28.678 -14.374  10.421  1.00 76.84           O  
ATOM   1956  OD2 ASP A 256     -28.179 -16.202  11.576  1.00 76.84           O  
ATOM   1957  N   ASN A 257     -23.524 -13.083  11.149  1.00 79.36           N  
ATOM   1958  CA  ASN A 257     -22.393 -12.380  11.761  1.00 79.36           C  
ATOM   1959  C   ASN A 257     -21.222 -12.218  10.767  1.00 79.36           C  
ATOM   1960  CB  ASN A 257     -21.967 -13.094  13.055  1.00 79.36           C  
ATOM   1961  O   ASN A 257     -20.112 -12.677  11.069  1.00 79.36           O  
ATOM   1962  CG  ASN A 257     -23.029 -13.039  14.128  1.00 79.36           C  
ATOM   1963  ND2 ASN A 257     -23.790 -14.095  14.279  1.00 79.36           N  
ATOM   1964  OD1 ASN A 257     -23.157 -12.082  14.880  1.00 79.36           O  
ATOM   1965  N   PRO A 258     -21.446 -11.514   9.639  1.00 80.66           N  
ATOM   1966  CA  PRO A 258     -20.460 -11.357   8.577  1.00 80.66           C  
ATOM   1967  C   PRO A 258     -19.178 -10.693   9.093  1.00 80.66           C  
ATOM   1968  CB  PRO A 258     -21.163 -10.518   7.500  1.00 80.66           C  
ATOM   1969  O   PRO A 258     -19.226  -9.768   9.918  1.00 80.66           O  
ATOM   1970  CG  PRO A 258     -22.242  -9.749   8.245  1.00 80.66           C  
ATOM   1971  CD  PRO A 258     -22.640 -10.732   9.335  1.00 80.66           C  
ATOM   1972  N   ILE A 259     -18.017 -11.130   8.594  1.00 79.85           N  
ATOM   1973  CA  ILE A 259     -16.744 -10.455   8.884  1.00 79.85           C  
ATOM   1974  C   ILE A 259     -16.690  -9.068   8.230  1.00 79.85           C  
ATOM   1975  CB  ILE A 259     -15.546 -11.348   8.489  1.00 79.85           C  
ATOM   1976  O   ILE A 259     -16.051  -8.147   8.751  1.00 79.85           O  
ATOM   1977  CG1 ILE A 259     -14.308 -10.928   9.305  1.00 79.85           C  
ATOM   1978  CG2 ILE A 259     -15.196 -11.324   6.990  1.00 79.85           C  
ATOM   1979  CD1 ILE A 259     -13.142 -11.907   9.165  1.00 79.85           C  
ATOM   1980  N   VAL A 260     -17.398  -8.909   7.112  1.00 82.47           N  
ATOM   1981  CA  VAL A 260     -17.534  -7.690   6.328  1.00 82.47           C  
ATOM   1982  C   VAL A 260     -19.020  -7.413   6.113  1.00 82.47           C  
ATOM   1983  CB  VAL A 260     -16.769  -7.828   4.996  1.00 82.47           C  
ATOM   1984  O   VAL A 260     -19.668  -7.991   5.249  1.00 82.47           O  
ATOM   1985  CG1 VAL A 260     -17.101  -6.664   4.059  1.00 82.47           C  
ATOM   1986  CG2 VAL A 260     -15.251  -7.817   5.225  1.00 82.47           C  
ATOM   1987  N   ASP A 261     -19.564  -6.455   6.867  1.00 84.12           N  
ATOM   1988  CA  ASP A 261     -20.968  -6.052   6.730  1.00 84.12           C  
ATOM   1989  C   ASP A 261     -21.211  -5.299   5.405  1.00 84.12           C  
ATOM   1990  CB  ASP A 261     -21.420  -5.259   7.972  1.00 84.12           C  
ATOM   1991  O   ASP A 261     -21.186  -4.065   5.332  1.00 84.12           O  
ATOM   1992  CG  ASP A 261     -22.909  -4.875   7.937  1.00 84.12           C  
ATOM   1993  OD1 ASP A 261     -23.623  -5.259   6.981  1.00 84.12           O  
ATOM   1994  OD2 ASP A 261     -23.356  -4.121   8.834  1.00 84.12           O  
ATOM   1995  N   LEU A 262     -21.480  -6.053   4.337  1.00 87.54           N  
ATOM   1996  CA  LEU A 262     -21.787  -5.518   3.009  1.00 87.54           C  
ATOM   1997  C   LEU A 262     -23.102  -4.725   2.977  1.00 87.54           C  
ATOM   1998  CB  LEU A 262     -21.818  -6.665   1.980  1.00 87.54           C  
ATOM   1999  O   LEU A 262     -23.319  -3.937   2.051  1.00 87.54           O  
ATOM   2000  CG  LEU A 262     -20.467  -7.361   1.725  1.00 87.54           C  
ATOM   2001  CD1 LEU A 262     -20.653  -8.475   0.697  1.00 87.54           C  
ATOM   2002  CD2 LEU A 262     -19.409  -6.398   1.176  1.00 87.54           C  
ATOM   2003  N   SER A 263     -23.966  -4.849   3.996  1.00 87.61           N  
ATOM   2004  CA  SER A 263     -25.203  -4.062   4.079  1.00 87.61           C  
ATOM   2005  C   SER A 263     -24.933  -2.557   4.177  1.00 87.61           C  
ATOM   2006  CB  SER A 263     -26.098  -4.540   5.231  1.00 87.61           C  
ATOM   2007  O   SER A 263     -25.791  -1.753   3.806  1.00 87.61           O  
ATOM   2008  OG  SER A 263     -25.754  -3.975   6.482  1.00 87.61           O  
ATOM   2009  N   LEU A 264     -23.725  -2.164   4.594  1.00 88.42           N  
ATOM   2010  CA  LEU A 264     -23.281  -0.774   4.646  1.00 88.42           C  
ATOM   2011  C   LEU A 264     -23.283  -0.096   3.269  1.00 88.42           C  
ATOM   2012  CB  LEU A 264     -21.882  -0.740   5.272  1.00 88.42           C  
ATOM   2013  O   LEU A 264     -23.617   1.086   3.186  1.00 88.42           O  
ATOM   2014  CG  LEU A 264     -21.855  -1.158   6.755  1.00 88.42           C  
ATOM   2015  CD1 LEU A 264     -20.403  -1.334   7.177  1.00 88.42           C  
ATOM   2016  CD2 LEU A 264     -22.498  -0.090   7.647  1.00 88.42           C  
ATOM   2017  N   PHE A 265     -23.034  -0.836   2.182  1.00 92.04           N  
ATOM   2018  CA  PHE A 265     -23.103  -0.306   0.813  1.00 92.04           C  
ATOM   2019  C   PHE A 265     -24.534   0.022   0.342  1.00 92.04           C  
ATOM   2020  CB  PHE A 265     -22.396  -1.259  -0.159  1.00 92.04           C  
ATOM   2021  O   PHE A 265     -24.727   0.641  -0.707  1.00 92.04           O  
ATOM   2022  CG  PHE A 265     -20.885  -1.261  -0.037  1.00 92.04           C  
ATOM   2023  CD1 PHE A 265     -20.143  -0.182  -0.557  1.00 92.04           C  
ATOM   2024  CD2 PHE A 265     -20.214  -2.351   0.545  1.00 92.04           C  
ATOM   2025  CE1 PHE A 265     -18.739  -0.190  -0.497  1.00 92.04           C  
ATOM   2026  CE2 PHE A 265     -18.808  -2.365   0.595  1.00 92.04           C  
ATOM   2027  CZ  PHE A 265     -18.072  -1.284   0.080  1.00 92.04           C  
ATOM   2028  N   LYS A 266     -25.567  -0.319   1.125  1.00 90.67           N  
ATOM   2029  CA  LYS A 266     -26.926   0.197   0.891  1.00 90.67           C  
ATOM   2030  C   LYS A 266     -27.041   1.679   1.263  1.00 90.67           C  
ATOM   2031  CB  LYS A 266     -27.967  -0.646   1.644  1.00 90.67           C  
ATOM   2032  O   LYS A 266     -27.902   2.380   0.732  1.00 90.67           O  
ATOM   2033  CG  LYS A 266     -27.991  -2.111   1.175  1.00 90.67           C  
ATOM   2034  CD  LYS A 266     -29.028  -2.935   1.952  1.00 90.67           C  
ATOM   2035  CE  LYS A 266     -29.021  -4.383   1.440  1.00 90.67           C  
ATOM   2036  NZ  LYS A 266     -29.944  -5.267   2.201  1.00 90.67           N  
ATOM   2037  N   SER A 267     -26.180   2.180   2.155  1.00 92.13           N  
ATOM   2038  CA  SER A 267     -26.118   3.606   2.470  1.00 92.13           C  
ATOM   2039  C   SER A 267     -25.415   4.360   1.346  1.00 92.13           C  
ATOM   2040  CB  SER A 267     -25.423   3.864   3.808  1.00 92.13           C  
ATOM   2041  O   SER A 267     -24.234   4.157   1.071  1.00 92.13           O  
ATOM   2042  OG  SER A 267     -25.311   5.264   4.016  1.00 92.13           O  
ATOM   2043  N   ARG A 268     -26.137   5.292   0.716  1.00 93.17           N  
ATOM   2044  CA  ARG A 268     -25.618   6.111  -0.388  1.00 93.17           C  
ATOM   2045  C   ARG A 268     -24.337   6.860  -0.013  1.00 93.17           C  
ATOM   2046  CB  ARG A 268     -26.730   7.063  -0.851  1.00 93.17           C  
ATOM   2047  O   ARG A 268     -23.401   6.882  -0.804  1.00 93.17           O  
ATOM   2048  CG  ARG A 268     -26.301   7.973  -2.009  1.00 93.17           C  
ATOM   2049  CD  ARG A 268     -27.520   8.743  -2.524  1.00 93.17           C  
ATOM   2050  NE  ARG A 268     -27.120   9.783  -3.480  1.00 93.17           N  
ATOM   2051  NH1 ARG A 268     -29.092  10.104  -4.602  1.00 93.17           N  
ATOM   2052  NH2 ARG A 268     -27.321  11.366  -5.087  1.00 93.17           N  
ATOM   2053  CZ  ARG A 268     -27.844  10.407  -4.386  1.00 93.17           C  
ATOM   2054  N   ASN A 269     -24.291   7.465   1.174  1.00 93.58           N  
ATOM   2055  CA  ASN A 269     -23.118   8.221   1.619  1.00 93.58           C  
ATOM   2056  C   ASN A 269     -21.920   7.302   1.878  1.00 93.58           C  
ATOM   2057  CB  ASN A 269     -23.480   9.055   2.860  1.00 93.58           C  
ATOM   2058  O   ASN A 269     -20.808   7.645   1.479  1.00 93.58           O  
ATOM   2059  CG  ASN A 269     -24.283  10.304   2.545  1.00 93.58           C  
ATOM   2060  ND2 ASN A 269     -24.639  11.063   3.554  1.00 93.58           N  
ATOM   2061  OD1 ASN A 269     -24.589  10.623   1.400  1.00 93.58           O  
ATOM   2062  N   PHE A 270     -22.160   6.117   2.451  1.00 94.02           N  
ATOM   2063  CA  PHE A 270     -21.118   5.111   2.636  1.00 94.02           C  
ATOM   2064  C   PHE A 270     -20.539   4.667   1.292  1.00 94.02           C  
ATOM   2065  CB  PHE A 270     -21.665   3.915   3.419  1.00 94.02           C  
ATOM   2066  O   PHE A 270     -19.330   4.721   1.108  1.00 94.02           O  
ATOM   2067  CG  PHE A 270     -20.595   2.890   3.725  1.00 94.02           C  
ATOM   2068  CD1 PHE A 270     -20.386   1.795   2.865  1.00 94.02           C  
ATOM   2069  CD2 PHE A 270     -19.756   3.073   4.836  1.00 94.02           C  
ATOM   2070  CE1 PHE A 270     -19.351   0.880   3.122  1.00 94.02           C  
ATOM   2071  CE2 PHE A 270     -18.701   2.178   5.071  1.00 94.02           C  
ATOM   2072  CZ  PHE A 270     -18.503   1.077   4.224  1.00 94.02           C  
ATOM   2073  N   THR A 271     -21.385   4.307   0.325  1.00 95.72           N  
ATOM   2074  CA  THR A 271     -20.940   3.835  -0.994  1.00 95.72           C  
ATOM   2075  C   THR A 271     -20.154   4.890  -1.754  1.00 95.72           C  
ATOM   2076  CB  THR A 271     -22.140   3.357  -1.816  1.00 95.72           C  
ATOM   2077  O   THR A 271     -19.065   4.599  -2.238  1.00 95.72           O  
ATOM   2078  CG2 THR A 271     -21.778   2.816  -3.197  1.00 95.72           C  
ATOM   2079  OG1 THR A 271     -22.678   2.305  -1.074  1.00 95.72           O  
ATOM   2080  N   ILE A 272     -20.658   6.126  -1.821  1.00 95.08           N  
ATOM   2081  CA  ILE A 272     -19.954   7.217  -2.506  1.00 95.08           C  
ATOM   2082  C   ILE A 272     -18.634   7.539  -1.800  1.00 95.08           C  
ATOM   2083  CB  ILE A 272     -20.864   8.459  -2.635  1.00 95.08           C  
ATOM   2084  O   ILE A 272     -17.597   7.599  -2.454  1.00 95.08           O  
ATOM   2085  CG1 ILE A 272     -22.101   8.196  -3.528  1.00 95.08           C  
ATOM   2086  CG2 ILE A 272     -20.083   9.676  -3.162  1.00 95.08           C  
ATOM   2087  CD1 ILE A 272     -21.807   7.829  -4.989  1.00 95.08           C  
ATOM   2088  N   GLY A 273     -18.645   7.699  -0.474  1.00 94.59           N  
ATOM   2089  CA  GLY A 273     -17.434   8.004   0.289  1.00 94.59           C  
ATOM   2090  C   GLY A 273     -16.379   6.899   0.183  1.00 94.59           C  
ATOM   2091  O   GLY A 273     -15.213   7.187  -0.086  1.00 94.59           O  
ATOM   2092  N   CYS A 274     -16.798   5.637   0.304  1.00 95.46           N  
ATOM   2093  CA  CYS A 274     -15.945   4.456   0.197  1.00 95.46           C  
ATOM   2094  C   CYS A 274     -15.354   4.285  -1.213  1.00 95.46           C  
ATOM   2095  CB  CYS A 274     -16.770   3.237   0.628  1.00 95.46           C  
ATOM   2096  O   CYS A 274     -14.152   4.048  -1.348  1.00 95.46           O  
ATOM   2097  SG  CYS A 274     -15.723   1.765   0.666  1.00 95.46           S  
ATOM   2098  N   LEU A 275     -16.151   4.464  -2.273  1.00 96.19           N  
ATOM   2099  CA  LEU A 275     -15.655   4.417  -3.654  1.00 96.19           C  
ATOM   2100  C   LEU A 275     -14.672   5.554  -3.934  1.00 96.19           C  
ATOM   2101  CB  LEU A 275     -16.827   4.484  -4.647  1.00 96.19           C  
ATOM   2102  O   LEU A 275     -13.571   5.301  -4.418  1.00 96.19           O  
ATOM   2103  CG  LEU A 275     -17.589   3.160  -4.818  1.00 96.19           C  
ATOM   2104  CD1 LEU A 275     -18.871   3.416  -5.610  1.00 96.19           C  
ATOM   2105  CD2 LEU A 275     -16.758   2.125  -5.583  1.00 96.19           C  
ATOM   2106  N   CYS A 276     -15.037   6.793  -3.592  1.00 96.73           N  
ATOM   2107  CA  CYS A 276     -14.179   7.954  -3.806  1.00 96.73           C  
ATOM   2108  C   CYS A 276     -12.847   7.816  -3.065  1.00 96.73           C  
ATOM   2109  CB  CYS A 276     -14.910   9.228  -3.366  1.00 96.73           C  
ATOM   2110  O   CYS A 276     -11.806   8.052  -3.672  1.00 96.73           O  
ATOM   2111  SG  CYS A 276     -16.199   9.687  -4.557  1.00 96.73           S  
ATOM   2112  N   ILE A 277     -12.853   7.414  -1.787  1.00 95.19           N  
ATOM   2113  CA  ILE A 277     -11.609   7.261  -1.022  1.00 95.19           C  
ATOM   2114  C   ILE A 277     -10.763   6.102  -1.533  1.00 95.19           C  
ATOM   2115  CB  ILE A 277     -11.873   7.188   0.501  1.00 95.19           C  
ATOM   2116  O   ILE A 277      -9.549   6.249  -1.606  1.00 95.19           O  
ATOM   2117  CG1 ILE A 277     -10.600   7.583   1.279  1.00 95.19           C  
ATOM   2118  CG2 ILE A 277     -12.396   5.819   0.963  1.00 95.19           C  
ATOM   2119  CD1 ILE A 277     -10.813   7.709   2.794  1.00 95.19           C  
ATOM   2120  N   SER A 278     -11.373   4.984  -1.931  1.00 96.31           N  
ATOM   2121  CA  SER A 278     -10.626   3.814  -2.400  1.00 96.31           C  
ATOM   2122  C   SER A 278      -9.998   4.070  -3.774  1.00 96.31           C  
ATOM   2123  CB  SER A 278     -11.506   2.557  -2.404  1.00 96.31           C  
ATOM   2124  O   SER A 278      -8.798   3.875  -3.931  1.00 96.31           O  
ATOM   2125  OG  SER A 278     -12.102   2.352  -1.132  1.00 96.31           O  
ATOM   2126  N   LEU A 279     -10.760   4.594  -4.742  1.00 96.94           N  
ATOM   2127  CA  LEU A 279     -10.256   4.883  -6.092  1.00 96.94           C  
ATOM   2128  C   LEU A 279      -9.221   6.010  -6.101  1.00 96.94           C  
ATOM   2129  CB  LEU A 279     -11.427   5.250  -7.019  1.00 96.94           C  
ATOM   2130  O   LEU A 279      -8.193   5.902  -6.759  1.00 96.94           O  
ATOM   2131  CG  LEU A 279     -12.394   4.094  -7.323  1.00 96.94           C  
ATOM   2132  CD1 LEU A 279     -13.570   4.621  -8.146  1.00 96.94           C  
ATOM   2133  CD2 LEU A 279     -11.719   2.969  -8.109  1.00 96.94           C  
ATOM   2134  N   ALA A 280      -9.446   7.080  -5.343  1.00 96.75           N  
ATOM   2135  CA  ALA A 280      -8.450   8.138  -5.234  1.00 96.75           C  
ATOM   2136  C   ALA A 280      -7.179   7.659  -4.517  1.00 96.75           C  
ATOM   2137  CB  ALA A 280      -9.086   9.294  -4.485  1.00 96.75           C  
ATOM   2138  O   ALA A 280      -6.077   8.035  -4.911  1.00 96.75           O  
ATOM   2139  N   TYR A 281      -7.313   6.812  -3.488  1.00 94.92           N  
ATOM   2140  CA  TYR A 281      -6.158   6.244  -2.796  1.00 94.92           C  
ATOM   2141  C   TYR A 281      -5.387   5.262  -3.684  1.00 94.92           C  
ATOM   2142  CB  TYR A 281      -6.586   5.610  -1.472  1.00 94.92           C  
ATOM   2143  O   TYR A 281      -4.166   5.260  -3.623  1.00 94.92           O  
ATOM   2144  CG  TYR A 281      -5.442   5.282  -0.537  1.00 94.92           C  
ATOM   2145  CD1 TYR A 281      -5.015   3.954  -0.370  1.00 94.92           C  
ATOM   2146  CD2 TYR A 281      -4.803   6.317   0.171  1.00 94.92           C  
ATOM   2147  CE1 TYR A 281      -3.998   3.645   0.552  1.00 94.92           C  
ATOM   2148  CE2 TYR A 281      -3.751   6.015   1.057  1.00 94.92           C  
ATOM   2149  OH  TYR A 281      -2.408   4.393   2.185  1.00 94.92           O  
ATOM   2150  CZ  TYR A 281      -3.360   4.680   1.262  1.00 94.92           C  
ATOM   2151  N   MET A 282      -6.063   4.511  -4.558  1.00 95.71           N  
ATOM   2152  CA  MET A 282      -5.437   3.675  -5.593  1.00 95.71           C  
ATOM   2153  C   MET A 282      -4.483   4.491  -6.480  1.00 95.71           C  
ATOM   2154  CB  MET A 282      -6.555   3.027  -6.429  1.00 95.71           C  
ATOM   2155  O   MET A 282      -3.315   4.134  -6.617  1.00 95.71           O  
ATOM   2156  CG  MET A 282      -6.081   2.031  -7.483  1.00 95.71           C  
ATOM   2157  SD  MET A 282      -7.407   1.328  -8.494  1.00 95.71           S  
ATOM   2158  CE  MET A 282      -7.640   2.679  -9.677  1.00 95.71           C  
ATOM   2159  N   LEU A 283      -4.953   5.621  -7.024  1.00 95.97           N  
ATOM   2160  CA  LEU A 283      -4.140   6.512  -7.867  1.00 95.97           C  
ATOM   2161  C   LEU A 283      -3.002   7.165  -7.078  1.00 95.97           C  
ATOM   2162  CB  LEU A 283      -5.022   7.628  -8.451  1.00 95.97           C  
ATOM   2163  O   LEU A 283      -1.858   7.220  -7.528  1.00 95.97           O  
ATOM   2164  CG  LEU A 283      -6.206   7.160  -9.303  1.00 95.97           C  
ATOM   2165  CD1 LEU A 283      -7.062   8.379  -9.633  1.00 95.97           C  
ATOM   2166  CD2 LEU A 283      -5.774   6.467 -10.592  1.00 95.97           C  
ATOM   2167  N   TYR A 284      -3.322   7.671  -5.886  1.00 93.82           N  
ATOM   2168  CA  TYR A 284      -2.359   8.341  -5.021  1.00 93.82           C  
ATOM   2169  C   TYR A 284      -1.229   7.400  -4.595  1.00 93.82           C  
ATOM   2170  CB  TYR A 284      -3.096   8.908  -3.804  1.00 93.82           C  
ATOM   2171  O   TYR A 284      -0.060   7.766  -4.687  1.00 93.82           O  
ATOM   2172  CG  TYR A 284      -2.187   9.480  -2.734  1.00 93.82           C  
ATOM   2173  CD1 TYR A 284      -2.219   8.955  -1.427  1.00 93.82           C  
ATOM   2174  CD2 TYR A 284      -1.295  10.521  -3.055  1.00 93.82           C  
ATOM   2175  CE1 TYR A 284      -1.383   9.500  -0.432  1.00 93.82           C  
ATOM   2176  CE2 TYR A 284      -0.442  11.054  -2.072  1.00 93.82           C  
ATOM   2177  OH  TYR A 284       0.338  11.043   0.198  1.00 93.82           O  
ATOM   2178  CZ  TYR A 284      -0.495  10.549  -0.755  1.00 93.82           C  
ATOM   2179  N   PHE A 285      -1.565   6.186  -4.161  1.00 91.06           N  
ATOM   2180  CA  PHE A 285      -0.590   5.218  -3.675  1.00 91.06           C  
ATOM   2181  C   PHE A 285       0.255   4.641  -4.818  1.00 91.06           C  
ATOM   2182  CB  PHE A 285      -1.313   4.143  -2.855  1.00 91.06           C  
ATOM   2183  O   PHE A 285       1.468   4.515  -4.665  1.00 91.06           O  
ATOM   2184  CG  PHE A 285      -0.427   3.491  -1.821  1.00 91.06           C  
ATOM   2185  CD1 PHE A 285       0.086   2.202  -2.032  1.00 91.06           C  
ATOM   2186  CD2 PHE A 285      -0.106   4.189  -0.642  1.00 91.06           C  
ATOM   2187  CE1 PHE A 285       0.938   1.618  -1.081  1.00 91.06           C  
ATOM   2188  CE2 PHE A 285       0.738   3.602   0.318  1.00 91.06           C  
ATOM   2189  CZ  PHE A 285       1.266   2.318   0.094  1.00 91.06           C  
ATOM   2190  N   GLY A 286      -0.340   4.414  -5.996  1.00 92.73           N  
ATOM   2191  CA  GLY A 286       0.409   4.093  -7.215  1.00 92.73           C  
ATOM   2192  C   GLY A 286       1.456   5.162  -7.553  1.00 92.73           C  
ATOM   2193  O   GLY A 286       2.626   4.844  -7.754  1.00 92.73           O  
ATOM   2194  N   ALA A 287       1.074   6.442  -7.511  1.00 92.49           N  
ATOM   2195  CA  ALA A 287       1.991   7.558  -7.752  1.00 92.49           C  
ATOM   2196  C   ALA A 287       3.079   7.713  -6.675  1.00 92.49           C  
ATOM   2197  CB  ALA A 287       1.162   8.837  -7.868  1.00 92.49           C  
ATOM   2198  O   ALA A 287       4.203   8.094  -7.000  1.00 92.49           O  
ATOM   2199  N   ILE A 288       2.761   7.427  -5.406  1.00 88.85           N  
ATOM   2200  CA  ILE A 288       3.747   7.415  -4.315  1.00 88.85           C  
ATOM   2201  C   ILE A 288       4.838   6.382  -4.583  1.00 88.85           C  
ATOM   2202  CB  ILE A 288       3.076   7.138  -2.951  1.00 88.85           C  
ATOM   2203  O   ILE A 288       5.996   6.664  -4.293  1.00 88.85           O  
ATOM   2204  CG1 ILE A 288       2.340   8.386  -2.436  1.00 88.85           C  
ATOM   2205  CG2 ILE A 288       4.095   6.701  -1.873  1.00 88.85           C  
ATOM   2206  CD1 ILE A 288       1.344   8.012  -1.333  1.00 88.85           C  
ATOM   2207  N   VAL A 289       4.488   5.205  -5.108  1.00 90.40           N  
ATOM   2208  CA  VAL A 289       5.471   4.154  -5.409  1.00 90.40           C  
ATOM   2209  C   VAL A 289       6.281   4.486  -6.658  1.00 90.40           C  
ATOM   2210  CB  VAL A 289       4.804   2.768  -5.491  1.00 90.40           C  
ATOM   2211  O   VAL A 289       7.504   4.380  -6.646  1.00 90.40           O  
ATOM   2212  CG1 VAL A 289       5.810   1.676  -5.877  1.00 90.40           C  
ATOM   2213  CG2 VAL A 289       4.188   2.381  -4.136  1.00 90.40           C  
ATOM   2214  N   LEU A 290       5.611   4.966  -7.704  1.00 92.79           N  
ATOM   2215  CA  LEU A 290       6.230   5.291  -8.986  1.00 92.79           C  
ATOM   2216  C   LEU A 290       7.292   6.398  -8.880  1.00 92.79           C  
ATOM   2217  CB  LEU A 290       5.089   5.691  -9.938  1.00 92.79           C  
ATOM   2218  O   LEU A 290       8.352   6.303  -9.491  1.00 92.79           O  
ATOM   2219  CG  LEU A 290       5.537   6.130 -11.340  1.00 92.79           C  
ATOM   2220  CD1 LEU A 290       6.265   5.016 -12.069  1.00 92.79           C  
ATOM   2221  CD2 LEU A 290       4.318   6.519 -12.176  1.00 92.79           C  
ATOM   2222  N   LEU A 291       7.018   7.463  -8.119  1.00 92.37           N  
ATOM   2223  CA  LEU A 291       7.853   8.667  -8.139  1.00 92.37           C  
ATOM   2224  C   LEU A 291       9.301   8.426  -7.656  1.00 92.37           C  
ATOM   2225  CB  LEU A 291       7.118   9.813  -7.415  1.00 92.37           C  
ATOM   2226  O   LEU A 291      10.220   8.764  -8.402  1.00 92.37           O  
ATOM   2227  CG  LEU A 291       7.948  11.100  -7.276  1.00 92.37           C  
ATOM   2228  CD1 LEU A 291       8.197  11.728  -8.642  1.00 92.37           C  
ATOM   2229  CD2 LEU A 291       7.202  12.115  -6.409  1.00 92.37           C  
ATOM   2230  N   PRO A 292       9.561   7.837  -6.470  1.00 91.91           N  
ATOM   2231  CA  PRO A 292      10.927   7.559  -6.033  1.00 91.91           C  
ATOM   2232  C   PRO A 292      11.662   6.584  -6.950  1.00 91.91           C  
ATOM   2233  CB  PRO A 292      10.821   6.958  -4.628  1.00 91.91           C  
ATOM   2234  O   PRO A 292      12.878   6.694  -7.077  1.00 91.91           O  
ATOM   2235  CG  PRO A 292       9.448   7.396  -4.141  1.00 91.91           C  
ATOM   2236  CD  PRO A 292       8.628   7.467  -5.421  1.00 91.91           C  
ATOM   2237  N   GLN A 293      10.946   5.636  -7.562  1.00 91.12           N  
ATOM   2238  CA  GLN A 293      11.534   4.682  -8.501  1.00 91.12           C  
ATOM   2239  C   GLN A 293      11.997   5.396  -9.769  1.00 91.12           C  
ATOM   2240  CB  GLN A 293      10.532   3.566  -8.823  1.00 91.12           C  
ATOM   2241  O   GLN A 293      13.162   5.278 -10.129  1.00 91.12           O  
ATOM   2242  CG  GLN A 293      10.270   2.671  -7.605  1.00 91.12           C  
ATOM   2243  CD  GLN A 293       9.300   1.534  -7.909  1.00 91.12           C  
ATOM   2244  NE2 GLN A 293       9.393   0.436  -7.193  1.00 91.12           N  
ATOM   2245  OE1 GLN A 293       8.447   1.582  -8.780  1.00 91.12           O  
ATOM   2246  N   LEU A 294      11.143   6.230 -10.371  1.00 92.68           N  
ATOM   2247  CA  LEU A 294      11.490   7.024 -11.550  1.00 92.68           C  
ATOM   2248  C   LEU A 294      12.700   7.938 -11.300  1.00 92.68           C  
ATOM   2249  CB  LEU A 294      10.250   7.839 -11.958  1.00 92.68           C  
ATOM   2250  O   LEU A 294      13.605   8.008 -12.130  1.00 92.68           O  
ATOM   2251  CG  LEU A 294      10.474   8.741 -13.186  1.00 92.68           C  
ATOM   2252  CD1 LEU A 294      10.617   7.952 -14.484  1.00 92.68           C  
ATOM   2253  CD2 LEU A 294       9.289   9.685 -13.339  1.00 92.68           C  
ATOM   2254  N   LEU A 295      12.735   8.630 -10.155  1.00 93.59           N  
ATOM   2255  CA  LEU A 295      13.847   9.520  -9.804  1.00 93.59           C  
ATOM   2256  C   LEU A 295      15.179   8.764  -9.674  1.00 93.59           C  
ATOM   2257  CB  LEU A 295      13.522  10.278  -8.504  1.00 93.59           C  
ATOM   2258  O   LEU A 295      16.215   9.270 -10.098  1.00 93.59           O  
ATOM   2259  CG  LEU A 295      12.383  11.310  -8.618  1.00 93.59           C  
ATOM   2260  CD1 LEU A 295      12.116  11.911  -7.236  1.00 93.59           C  
ATOM   2261  CD2 LEU A 295      12.702  12.450  -9.586  1.00 93.59           C  
ATOM   2262  N   GLN A 296      15.163   7.556  -9.110  1.00 93.74           N  
ATOM   2263  CA  GLN A 296      16.375   6.749  -8.951  1.00 93.74           C  
ATOM   2264  C   GLN A 296      16.803   6.089 -10.268  1.00 93.74           C  
ATOM   2265  CB  GLN A 296      16.163   5.709  -7.838  1.00 93.74           C  
ATOM   2266  O   GLN A 296      17.976   6.136 -10.622  1.00 93.74           O  
ATOM   2267  CG  GLN A 296      16.074   6.379  -6.460  1.00 93.74           C  
ATOM   2268  CD  GLN A 296      15.793   5.394  -5.336  1.00 93.74           C  
ATOM   2269  NE2 GLN A 296      14.595   5.385  -4.793  1.00 93.74           N  
ATOM   2270  OE1 GLN A 296      16.632   4.616  -4.922  1.00 93.74           O  
ATOM   2271  N   GLU A 297      15.858   5.506 -11.007  1.00 89.29           N  
ATOM   2272  CA  GLU A 297      16.136   4.701 -12.201  1.00 89.29           C  
ATOM   2273  C   GLU A 297      16.496   5.554 -13.422  1.00 89.29           C  
ATOM   2274  CB  GLU A 297      14.918   3.801 -12.460  1.00 89.29           C  
ATOM   2275  O   GLU A 297      17.411   5.206 -14.164  1.00 89.29           O  
ATOM   2276  CG  GLU A 297      15.157   2.733 -13.539  1.00 89.29           C  
ATOM   2277  CD  GLU A 297      14.022   1.695 -13.611  1.00 89.29           C  
ATOM   2278  OE1 GLU A 297      14.195   0.703 -14.355  1.00 89.29           O  
ATOM   2279  OE2 GLU A 297      13.004   1.863 -12.897  1.00 89.29           O  
ATOM   2280  N   VAL A 298      15.823   6.694 -13.613  1.00 91.43           N  
ATOM   2281  CA  VAL A 298      16.026   7.538 -14.801  1.00 91.43           C  
ATOM   2282  C   VAL A 298      16.909   8.744 -14.512  1.00 91.43           C  
ATOM   2283  CB  VAL A 298      14.685   7.980 -15.403  1.00 91.43           C  
ATOM   2284  O   VAL A 298      17.809   9.056 -15.290  1.00 91.43           O  
ATOM   2285  CG1 VAL A 298      14.938   8.839 -16.643  1.00 91.43           C  
ATOM   2286  CG2 VAL A 298      13.846   6.770 -15.821  1.00 91.43           C  
ATOM   2287  N   TYR A 299      16.664   9.426 -13.393  1.00 91.49           N  
ATOM   2288  CA  TYR A 299      17.353  10.678 -13.065  1.00 91.49           C  
ATOM   2289  C   TYR A 299      18.634  10.466 -12.252  1.00 91.49           C  
ATOM   2290  CB  TYR A 299      16.368  11.657 -12.416  1.00 91.49           C  
ATOM   2291  O   TYR A 299      19.322  11.432 -11.926  1.00 91.49           O  
ATOM   2292  CG  TYR A 299      15.269  12.065 -13.369  1.00 91.49           C  
ATOM   2293  CD1 TYR A 299      15.512  13.124 -14.259  1.00 91.49           C  
ATOM   2294  CD2 TYR A 299      14.056  11.349 -13.437  1.00 91.49           C  
ATOM   2295  CE1 TYR A 299      14.542  13.482 -15.205  1.00 91.49           C  
ATOM   2296  CE2 TYR A 299      13.080  11.707 -14.388  1.00 91.49           C  
ATOM   2297  OH  TYR A 299      12.350  13.207 -16.119  1.00 91.49           O  
ATOM   2298  CZ  TYR A 299      13.317  12.790 -15.262  1.00 91.49           C  
ATOM   2299  N   GLY A 300      18.968   9.212 -11.929  1.00 89.36           N  
ATOM   2300  CA  GLY A 300      20.185   8.856 -11.202  1.00 89.36           C  
ATOM   2301  C   GLY A 300      20.225   9.408  -9.778  1.00 89.36           C  
ATOM   2302  O   GLY A 300      21.308   9.596  -9.221  1.00 89.36           O  
ATOM   2303  N   TYR A 301      19.066   9.715  -9.186  1.00 92.84           N  
ATOM   2304  CA  TYR A 301      19.020  10.176  -7.804  1.00 92.84           C  
ATOM   2305  C   TYR A 301      19.460   9.038  -6.892  1.00 92.84           C  
ATOM   2306  CB  TYR A 301      17.629  10.698  -7.408  1.00 92.84           C  
ATOM   2307  O   TYR A 301      19.089   7.883  -7.088  1.00 92.84           O  
ATOM   2308  CG  TYR A 301      17.266  12.093  -7.898  1.00 92.84           C  
ATOM   2309  CD1 TYR A 301      17.874  12.658  -9.040  1.00 92.84           C  
ATOM   2310  CD2 TYR A 301      16.307  12.843  -7.187  1.00 92.84           C  
ATOM   2311  CE1 TYR A 301      17.529  13.947  -9.472  1.00 92.84           C  
ATOM   2312  CE2 TYR A 301      15.967  14.143  -7.608  1.00 92.84           C  
ATOM   2313  OH  TYR A 301      16.239  15.935  -9.180  1.00 92.84           O  
ATOM   2314  CZ  TYR A 301      16.577  14.693  -8.755  1.00 92.84           C  
ATOM   2315  N   THR A 302      20.209   9.374  -5.846  1.00 93.55           N  
ATOM   2316  CA  THR A 302      20.412   8.430  -4.746  1.00 93.55           C  
ATOM   2317  C   THR A 302      19.101   8.254  -3.974  1.00 93.55           C  
ATOM   2318  CB  THR A 302      21.572   8.839  -3.831  1.00 93.55           C  
ATOM   2319  O   THR A 302      18.185   9.084  -4.086  1.00 93.55           O  
ATOM   2320  CG2 THR A 302      22.809   9.339  -4.578  1.00 93.55           C  
ATOM   2321  OG1 THR A 302      21.183   9.823  -2.899  1.00 93.55           O  
ATOM   2322  N   ALA A 303      18.995   7.211  -3.149  1.00 92.24           N  
ATOM   2323  CA  ALA A 303      17.787   6.979  -2.365  1.00 92.24           C  
ATOM   2324  C   ALA A 303      17.498   8.172  -1.431  1.00 92.24           C  
ATOM   2325  CB  ALA A 303      17.949   5.657  -1.609  1.00 92.24           C  
ATOM   2326  O   ALA A 303      16.345   8.571  -1.262  1.00 92.24           O  
ATOM   2327  N   THR A 304      18.537   8.816  -0.887  1.00 94.42           N  
ATOM   2328  CA  THR A 304      18.433  10.048  -0.088  1.00 94.42           C  
ATOM   2329  C   THR A 304      17.783  11.180  -0.877  1.00 94.42           C  
ATOM   2330  CB  THR A 304      19.807  10.515   0.421  1.00 94.42           C  
ATOM   2331  O   THR A 304      16.841  11.802  -0.385  1.00 94.42           O  
ATOM   2332  CG2 THR A 304      19.707  11.718   1.360  1.00 94.42           C  
ATOM   2333  OG1 THR A 304      20.424   9.498   1.164  1.00 94.42           O  
ATOM   2334  N   TRP A 305      18.234  11.443  -2.107  1.00 94.45           N  
ATOM   2335  CA  TRP A 305      17.678  12.519  -2.933  1.00 94.45           C  
ATOM   2336  C   TRP A 305      16.239  12.239  -3.364  1.00 94.45           C  
ATOM   2337  CB  TRP A 305      18.588  12.776  -4.135  1.00 94.45           C  
ATOM   2338  O   TRP A 305      15.394  13.130  -3.275  1.00 94.45           O  
ATOM   2339  CG  TRP A 305      19.775  13.623  -3.809  1.00 94.45           C  
ATOM   2340  CD1 TRP A 305      21.052  13.201  -3.683  1.00 94.45           C  
ATOM   2341  CD2 TRP A 305      19.800  15.058  -3.548  1.00 94.45           C  
ATOM   2342  CE2 TRP A 305      21.145  15.448  -3.285  1.00 94.45           C  
ATOM   2343  CE3 TRP A 305      18.815  16.068  -3.511  1.00 94.45           C  
ATOM   2344  NE1 TRP A 305      21.866  14.276  -3.381  1.00 94.45           N  
ATOM   2345  CH2 TRP A 305      20.494  17.761  -2.985  1.00 94.45           C  
ATOM   2346  CZ2 TRP A 305      21.499  16.778  -3.008  1.00 94.45           C  
ATOM   2347  CZ3 TRP A 305      19.156  17.406  -3.234  1.00 94.45           C  
ATOM   2348  N   ALA A 306      15.921  11.000  -3.743  1.00 93.74           N  
ATOM   2349  CA  ALA A 306      14.546  10.596  -4.041  1.00 93.74           C  
ATOM   2350  C   ALA A 306      13.632  10.710  -2.805  1.00 93.74           C  
ATOM   2351  CB  ALA A 306      14.587   9.172  -4.595  1.00 93.74           C  
ATOM   2352  O   ALA A 306      12.480  11.150  -2.899  1.00 93.74           O  
ATOM   2353  N   GLY A 307      14.164  10.380  -1.625  1.00 93.42           N  
ATOM   2354  CA  GLY A 307      13.501  10.561  -0.340  1.00 93.42           C  
ATOM   2355  C   GLY A 307      13.198  12.025  -0.027  1.00 93.42           C  
ATOM   2356  O   GLY A 307      12.058  12.371   0.290  1.00 93.42           O  
ATOM   2357  N   LEU A 308      14.193  12.900  -0.185  1.00 94.35           N  
ATOM   2358  CA  LEU A 308      14.057  14.345   0.013  1.00 94.35           C  
ATOM   2359  C   LEU A 308      13.098  14.992  -0.992  1.00 94.35           C  
ATOM   2360  CB  LEU A 308      15.444  15.005  -0.076  1.00 94.35           C  
ATOM   2361  O   LEU A 308      12.359  15.896  -0.612  1.00 94.35           O  
ATOM   2362  CG  LEU A 308      16.369  14.725   1.122  1.00 94.35           C  
ATOM   2363  CD1 LEU A 308      17.764  15.272   0.819  1.00 94.35           C  
ATOM   2364  CD2 LEU A 308      15.868  15.389   2.409  1.00 94.35           C  
ATOM   2365  N   ALA A 309      13.059  14.516  -2.239  1.00 93.55           N  
ATOM   2366  CA  ALA A 309      12.101  14.974  -3.246  1.00 93.55           C  
ATOM   2367  C   ALA A 309      10.655  14.559  -2.914  1.00 93.55           C  
ATOM   2368  CB  ALA A 309      12.532  14.406  -4.600  1.00 93.55           C  
ATOM   2369  O   ALA A 309       9.708  15.277  -3.229  1.00 93.55           O  
ATOM   2370  N   SER A 310      10.478  13.417  -2.240  1.00 91.22           N  
ATOM   2371  CA  SER A 310       9.163  12.843  -1.917  1.00 91.22           C  
ATOM   2372  C   SER A 310       8.580  13.342  -0.589  1.00 91.22           C  
ATOM   2373  CB  SER A 310       9.267  11.319  -1.891  1.00 91.22           C  
ATOM   2374  O   SER A 310       7.358  13.412  -0.432  1.00 91.22           O  
ATOM   2375  OG  SER A 310       9.719  10.848  -3.141  1.00 91.22           O  
ATOM   2376  N   ALA A 311       9.428  13.713   0.371  1.00 91.21           N  
ATOM   2377  CA  ALA A 311       9.035  14.139   1.716  1.00 91.21           C  
ATOM   2378  C   ALA A 311       8.117  15.386   1.808  1.00 91.21           C  
ATOM   2379  CB  ALA A 311      10.317  14.347   2.524  1.00 91.21           C  
ATOM   2380  O   ALA A 311       7.258  15.411   2.698  1.00 91.21           O  
ATOM   2381  N   PRO A 312       8.219  16.411   0.928  1.00 91.99           N  
ATOM   2382  CA  PRO A 312       7.459  17.655   1.063  1.00 91.99           C  
ATOM   2383  C   PRO A 312       5.933  17.498   1.088  1.00 91.99           C  
ATOM   2384  CB  PRO A 312       7.907  18.540  -0.104  1.00 91.99           C  
ATOM   2385  O   PRO A 312       5.248  18.371   1.623  1.00 91.99           O  
ATOM   2386  CG  PRO A 312       9.342  18.090  -0.350  1.00 91.99           C  
ATOM   2387  CD  PRO A 312       9.247  16.594  -0.088  1.00 91.99           C  
ATOM   2388  N   VAL A 313       5.387  16.385   0.583  1.00 90.90           N  
ATOM   2389  CA  VAL A 313       3.932  16.133   0.551  1.00 90.90           C  
ATOM   2390  C   VAL A 313       3.293  16.129   1.928  1.00 90.90           C  
ATOM   2391  CB  VAL A 313       3.605  14.815  -0.172  1.00 90.90           C  
ATOM   2392  O   VAL A 313       2.123  16.477   2.055  1.00 90.90           O  
ATOM   2393  CG1 VAL A 313       4.095  13.564   0.577  1.00 90.90           C  
ATOM   2394  CG2 VAL A 313       2.119  14.651  -0.487  1.00 90.90           C  
ATOM   2395  N   GLY A 314       4.039  15.757   2.970  1.00 87.46           N  
ATOM   2396  CA  GLY A 314       3.491  15.715   4.321  1.00 87.46           C  
ATOM   2397  C   GLY A 314       3.498  17.068   5.033  1.00 87.46           C  
ATOM   2398  O   GLY A 314       2.739  17.235   5.983  1.00 87.46           O  
ATOM   2399  N   ILE A 315       4.264  18.065   4.567  1.00 90.93           N  
ATOM   2400  CA  ILE A 315       4.420  19.352   5.271  1.00 90.93           C  
ATOM   2401  C   ILE A 315       3.081  20.098   5.371  1.00 90.93           C  
ATOM   2402  CB  ILE A 315       5.509  20.227   4.599  1.00 90.93           C  
ATOM   2403  O   ILE A 315       2.669  20.500   6.459  1.00 90.93           O  
ATOM   2404  CG1 ILE A 315       6.879  19.508   4.628  1.00 90.93           C  
ATOM   2405  CG2 ILE A 315       5.602  21.599   5.300  1.00 90.93           C  
ATOM   2406  CD1 ILE A 315       7.992  20.242   3.867  1.00 90.93           C  
ATOM   2407  N   ILE A 316       2.368  20.258   4.252  1.00 92.91           N  
ATOM   2408  CA  ILE A 316       1.079  20.966   4.240  1.00 92.91           C  
ATOM   2409  C   ILE A 316       0.007  20.233   5.070  1.00 92.91           C  
ATOM   2410  CB  ILE A 316       0.626  21.280   2.798  1.00 92.91           C  
ATOM   2411  O   ILE A 316      -0.647  20.896   5.877  1.00 92.91           O  
ATOM   2412  CG1 ILE A 316       1.597  22.205   2.035  1.00 92.91           C  
ATOM   2413  CG2 ILE A 316      -0.805  21.844   2.775  1.00 92.91           C  
ATOM   2414  CD1 ILE A 316       1.753  23.611   2.627  1.00 92.91           C  
ATOM   2415  N   PRO A 317      -0.174  18.899   4.973  1.00 89.06           N  
ATOM   2416  CA  PRO A 317      -1.075  18.151   5.846  1.00 89.06           C  
ATOM   2417  C   PRO A 317      -0.823  18.344   7.341  1.00 89.06           C  
ATOM   2418  CB  PRO A 317      -0.921  16.683   5.448  1.00 89.06           C  
ATOM   2419  O   PRO A 317      -1.805  18.469   8.075  1.00 89.06           O  
ATOM   2420  CG  PRO A 317      -0.579  16.774   3.970  1.00 89.06           C  
ATOM   2421  CD  PRO A 317       0.279  18.031   3.899  1.00 89.06           C  
ATOM   2422  N   VAL A 318       0.437  18.421   7.800  1.00 86.35           N  
ATOM   2423  CA  VAL A 318       0.763  18.715   9.217  1.00 86.35           C  
ATOM   2424  C   VAL A 318       0.124  20.025   9.657  1.00 86.35           C  
ATOM   2425  CB  VAL A 318       2.289  18.803   9.465  1.00 86.35           C  
ATOM   2426  O   VAL A 318      -0.481  20.100  10.724  1.00 86.35           O  
ATOM   2427  CG1 VAL A 318       2.626  19.220  10.902  1.00 86.35           C  
ATOM   2428  CG2 VAL A 318       3.037  17.489   9.261  1.00 86.35           C  
ATOM   2429  N   ILE A 319       0.245  21.055   8.826  1.00 89.74           N  
ATOM   2430  CA  ILE A 319      -0.186  22.411   9.164  1.00 89.74           C  
ATOM   2431  C   ILE A 319      -1.704  22.549   9.003  1.00 89.74           C  
ATOM   2432  CB  ILE A 319       0.604  23.419   8.297  1.00 89.74           C  
ATOM   2433  O   ILE A 319      -2.380  23.135   9.850  1.00 89.74           O  
ATOM   2434  CG1 ILE A 319       2.128  23.285   8.547  1.00 89.74           C  
ATOM   2435  CG2 ILE A 319       0.141  24.858   8.589  1.00 89.74           C  
ATOM   2436  CD1 ILE A 319       2.994  24.052   7.541  1.00 89.74           C  
ATOM   2437  N   LEU A 320      -2.257  22.008   7.916  1.00 89.72           N  
ATOM   2438  CA  LEU A 320      -3.617  22.305   7.479  1.00 89.72           C  
ATOM   2439  C   LEU A 320      -4.669  21.361   8.080  1.00 89.72           C  
ATOM   2440  CB  LEU A 320      -3.626  22.333   5.939  1.00 89.72           C  
ATOM   2441  O   LEU A 320      -5.792  21.797   8.326  1.00 89.72           O  
ATOM   2442  CG  LEU A 320      -4.773  23.153   5.322  1.00 89.72           C  
ATOM   2443  CD1 LEU A 320      -4.602  24.655   5.573  1.00 89.72           C  
ATOM   2444  CD2 LEU A 320      -4.811  22.941   3.809  1.00 89.72           C  
ATOM   2445  N   SER A 321      -4.332  20.101   8.385  1.00 84.03           N  
ATOM   2446  CA  SER A 321      -5.312  19.134   8.918  1.00 84.03           C  
ATOM   2447  C   SER A 321      -5.940  19.572  10.253  1.00 84.03           C  
ATOM   2448  CB  SER A 321      -4.738  17.717   9.056  1.00 84.03           C  
ATOM   2449  O   SER A 321      -7.166  19.494  10.375  1.00 84.03           O  
ATOM   2450  OG  SER A 321      -4.172  17.287   7.840  1.00 84.03           O  
ATOM   2451  N   PRO A 322      -5.183  20.102  11.242  1.00 81.41           N  
ATOM   2452  CA  PRO A 322      -5.775  20.621  12.478  1.00 81.41           C  
ATOM   2453  C   PRO A 322      -6.711  21.812  12.238  1.00 81.41           C  
ATOM   2454  CB  PRO A 322      -4.590  21.028  13.366  1.00 81.41           C  
ATOM   2455  O   PRO A 322      -7.741  21.943  12.903  1.00 81.41           O  
ATOM   2456  CG  PRO A 322      -3.424  20.199  12.830  1.00 81.41           C  
ATOM   2457  CD  PRO A 322      -3.728  20.141  11.338  1.00 81.41           C  
ATOM   2458  N   ILE A 323      -6.374  22.671  11.270  1.00 88.52           N  
ATOM   2459  CA  ILE A 323      -7.181  23.836  10.892  1.00 88.52           C  
ATOM   2460  C   ILE A 323      -8.505  23.363  10.286  1.00 88.52           C  
ATOM   2461  CB  ILE A 323      -6.389  24.764   9.937  1.00 88.52           C  
ATOM   2462  O   ILE A 323      -9.572  23.759  10.757  1.00 88.52           O  
ATOM   2463  CG1 ILE A 323      -5.103  25.277  10.628  1.00 88.52           C  
ATOM   2464  CG2 ILE A 323      -7.263  25.944   9.473  1.00 88.52           C  
ATOM   2465  CD1 ILE A 323      -4.170  26.083   9.714  1.00 88.52           C  
ATOM   2466  N   ILE A 324      -8.448  22.460   9.304  1.00 85.38           N  
ATOM   2467  CA  ILE A 324      -9.636  21.874   8.671  1.00 85.38           C  
ATOM   2468  C   ILE A 324     -10.512  21.180   9.724  1.00 85.38           C  
ATOM   2469  CB  ILE A 324      -9.216  20.915   7.534  1.00 85.38           C  
ATOM   2470  O   ILE A 324     -11.718  21.416   9.760  1.00 85.38           O  
ATOM   2471  CG1 ILE A 324      -8.516  21.670   6.384  1.00 85.38           C  
ATOM   2472  CG2 ILE A 324     -10.447  20.191   6.969  1.00 85.38           C  
ATOM   2473  CD1 ILE A 324      -7.784  20.734   5.413  1.00 85.38           C  
ATOM   2474  N   GLY A 325      -9.914  20.401  10.631  1.00 78.42           N  
ATOM   2475  CA  GLY A 325     -10.628  19.739  11.724  1.00 78.42           C  
ATOM   2476  C   GLY A 325     -11.340  20.721  12.660  1.00 78.42           C  
ATOM   2477  O   GLY A 325     -12.508  20.523  12.998  1.00 78.42           O  
ATOM   2478  N   ARG A 326     -10.689  21.832  13.031  1.00 80.43           N  
ATOM   2479  CA  ARG A 326     -11.283  22.875  13.888  1.00 80.43           C  
ATOM   2480  C   ARG A 326     -12.492  23.550  13.235  1.00 80.43           C  
ATOM   2481  CB  ARG A 326     -10.193  23.895  14.250  1.00 80.43           C  
ATOM   2482  O   ARG A 326     -13.469  23.861  13.919  1.00 80.43           O  
ATOM   2483  CG  ARG A 326     -10.683  24.936  15.267  1.00 80.43           C  
ATOM   2484  CD  ARG A 326      -9.542  25.879  15.655  1.00 80.43           C  
ATOM   2485  NE  ARG A 326      -9.971  26.844  16.686  1.00 80.43           N  
ATOM   2486  NH1 ARG A 326      -7.923  27.824  17.037  1.00 80.43           N  
ATOM   2487  NH2 ARG A 326      -9.688  28.518  18.209  1.00 80.43           N  
ATOM   2488  CZ  ARG A 326      -9.196  27.720  17.303  1.00 80.43           C  
ATOM   2489  N   PHE A 327     -12.439  23.771  11.925  1.00 84.88           N  
ATOM   2490  CA  PHE A 327     -13.506  24.430  11.167  1.00 84.88           C  
ATOM   2491  C   PHE A 327     -14.475  23.456  10.483  1.00 84.88           C  
ATOM   2492  CB  PHE A 327     -12.895  25.459  10.208  1.00 84.88           C  
ATOM   2493  O   PHE A 327     -15.388  23.904   9.794  1.00 84.88           O  
ATOM   2494  CG  PHE A 327     -12.183  26.590  10.930  1.00 84.88           C  
ATOM   2495  CD1 PHE A 327     -12.924  27.540  11.659  1.00 84.88           C  
ATOM   2496  CD2 PHE A 327     -10.782  26.695  10.885  1.00 84.88           C  
ATOM   2497  CE1 PHE A 327     -12.266  28.579  12.343  1.00 84.88           C  
ATOM   2498  CE2 PHE A 327     -10.121  27.720  11.583  1.00 84.88           C  
ATOM   2499  CZ  PHE A 327     -10.863  28.665  12.309  1.00 84.88           C  
ATOM   2500  N   ALA A 328     -14.348  22.147  10.723  1.00 77.86           N  
ATOM   2501  CA  ALA A 328     -15.137  21.108  10.061  1.00 77.86           C  
ATOM   2502  C   ALA A 328     -16.655  21.342  10.155  1.00 77.86           C  
ATOM   2503  CB  ALA A 328     -14.744  19.759  10.679  1.00 77.86           C  
ATOM   2504  O   ALA A 328     -17.368  21.172   9.174  1.00 77.86           O  
ATOM   2505  N   HIS A 329     -17.152  21.820  11.300  1.00 78.28           N  
ATOM   2506  CA  HIS A 329     -18.576  22.108  11.514  1.00 78.28           C  
ATOM   2507  C   HIS A 329     -19.142  23.237  10.629  1.00 78.28           C  
ATOM   2508  CB  HIS A 329     -18.803  22.420  13.002  1.00 78.28           C  
ATOM   2509  O   HIS A 329     -20.357  23.346  10.498  1.00 78.28           O  
ATOM   2510  CG  HIS A 329     -18.139  23.693  13.476  1.00 78.28           C  
ATOM   2511  CD2 HIS A 329     -18.749  24.904  13.671  1.00 78.28           C  
ATOM   2512  ND1 HIS A 329     -16.812  23.851  13.814  1.00 78.28           N  
ATOM   2513  CE1 HIS A 329     -16.628  25.123  14.197  1.00 78.28           C  
ATOM   2514  NE2 HIS A 329     -17.778  25.813  14.120  1.00 78.28           N  
ATOM   2515  N   LYS A 330     -18.286  24.080  10.032  1.00 82.57           N  
ATOM   2516  CA  LYS A 330     -18.687  25.181   9.135  1.00 82.57           C  
ATOM   2517  C   LYS A 330     -18.481  24.863   7.654  1.00 82.57           C  
ATOM   2518  CB  LYS A 330     -17.930  26.472   9.489  1.00 82.57           C  
ATOM   2519  O   LYS A 330     -18.895  25.648   6.805  1.00 82.57           O  
ATOM   2520  CG  LYS A 330     -18.143  26.904  10.941  1.00 82.57           C  
ATOM   2521  CD  LYS A 330     -17.605  28.315  11.203  1.00 82.57           C  
ATOM   2522  CE  LYS A 330     -17.889  28.709  12.656  1.00 82.57           C  
ATOM   2523  NZ  LYS A 330     -17.472  30.103  12.943  1.00 82.57           N  
ATOM   2524  N   LEU A 331     -17.804  23.762   7.336  1.00 84.92           N  
ATOM   2525  CA  LEU A 331     -17.374  23.432   5.980  1.00 84.92           C  
ATOM   2526  C   LEU A 331     -18.275  22.336   5.395  1.00 84.92           C  
ATOM   2527  CB  LEU A 331     -15.881  23.041   6.009  1.00 84.92           C  
ATOM   2528  O   LEU A 331     -18.535  21.324   6.041  1.00 84.92           O  
ATOM   2529  CG  LEU A 331     -14.933  24.182   6.446  1.00 84.92           C  
ATOM   2530  CD1 LEU A 331     -13.518  23.660   6.701  1.00 84.92           C  
ATOM   2531  CD2 LEU A 331     -14.845  25.292   5.397  1.00 84.92           C  
ATOM   2532  N   ASP A 332     -18.732  22.505   4.150  1.00 88.55           N  
ATOM   2533  CA  ASP A 332     -19.338  21.393   3.404  1.00 88.55           C  
ATOM   2534  C   ASP A 332     -18.216  20.436   2.981  1.00 88.55           C  
ATOM   2535  CB  ASP A 332     -20.183  21.885   2.207  1.00 88.55           C  
ATOM   2536  O   ASP A 332     -17.345  20.797   2.181  1.00 88.55           O  
ATOM   2537  CG  ASP A 332     -20.932  20.762   1.444  1.00 88.55           C  
ATOM   2538  OD1 ASP A 332     -20.550  19.575   1.560  1.00 88.55           O  
ATOM   2539  OD2 ASP A 332     -21.890  21.062   0.690  1.00 88.55           O  
ATOM   2540  N   MET A 333     -18.248  19.210   3.509  1.00 89.91           N  
ATOM   2541  CA  MET A 333     -17.242  18.184   3.235  1.00 89.91           C  
ATOM   2542  C   MET A 333     -17.081  17.913   1.736  1.00 89.91           C  
ATOM   2543  CB  MET A 333     -17.585  16.883   3.983  1.00 89.91           C  
ATOM   2544  O   MET A 333     -15.958  17.723   1.279  1.00 89.91           O  
ATOM   2545  CG  MET A 333     -17.585  17.069   5.503  1.00 89.91           C  
ATOM   2546  SD  MET A 333     -16.000  17.642   6.171  1.00 89.91           S  
ATOM   2547  CE  MET A 333     -16.612  18.662   7.531  1.00 89.91           C  
ATOM   2548  N   ARG A 334     -18.152  17.989   0.931  1.00 92.85           N  
ATOM   2549  CA  ARG A 334     -18.053  17.786  -0.528  1.00 92.85           C  
ATOM   2550  C   ARG A 334     -17.215  18.856  -1.212  1.00 92.85           C  
ATOM   2551  CB  ARG A 334     -19.438  17.796  -1.173  1.00 92.85           C  
ATOM   2552  O   ARG A 334     -16.522  18.553  -2.180  1.00 92.85           O  
ATOM   2553  CG  ARG A 334     -20.275  16.578  -0.772  1.00 92.85           C  
ATOM   2554  CD  ARG A 334     -21.666  16.676  -1.399  1.00 92.85           C  
ATOM   2555  NE  ARG A 334     -22.374  17.881  -0.934  1.00 92.85           N  
ATOM   2556  NH1 ARG A 334     -24.344  17.532  -2.050  1.00 92.85           N  
ATOM   2557  NH2 ARG A 334     -23.981  19.441  -0.893  1.00 92.85           N  
ATOM   2558  CZ  ARG A 334     -23.569  18.274  -1.302  1.00 92.85           C  
ATOM   2559  N   ARG A 335     -17.258  20.098  -0.718  1.00 93.61           N  
ATOM   2560  CA  ARG A 335     -16.451  21.199  -1.266  1.00 93.61           C  
ATOM   2561  C   ARG A 335     -14.971  20.986  -0.966  1.00 93.61           C  
ATOM   2562  CB  ARG A 335     -16.927  22.557  -0.733  1.00 93.61           C  
ATOM   2563  O   ARG A 335     -14.148  21.210  -1.846  1.00 93.61           O  
ATOM   2564  CG  ARG A 335     -18.348  22.911  -1.190  1.00 93.61           C  
ATOM   2565  CD  ARG A 335     -18.726  24.295  -0.652  1.00 93.61           C  
ATOM   2566  NE  ARG A 335     -20.111  24.657  -1.002  1.00 93.61           N  
ATOM   2567  NH1 ARG A 335     -20.178  26.671   0.103  1.00 93.61           N  
ATOM   2568  NH2 ARG A 335     -21.959  25.990  -1.051  1.00 93.61           N  
ATOM   2569  CZ  ARG A 335     -20.741  25.764  -0.648  1.00 93.61           C  
ATOM   2570  N   LEU A 336     -14.642  20.488   0.228  1.00 92.89           N  
ATOM   2571  CA  LEU A 336     -13.264  20.123   0.572  1.00 92.89           C  
ATOM   2572  C   LEU A 336     -12.746  18.968  -0.292  1.00 92.89           C  
ATOM   2573  CB  LEU A 336     -13.158  19.759   2.060  1.00 92.89           C  
ATOM   2574  O   LEU A 336     -11.646  19.069  -0.828  1.00 92.89           O  
ATOM   2575  CG  LEU A 336     -13.288  20.940   3.033  1.00 92.89           C  
ATOM   2576  CD1 LEU A 336     -13.313  20.386   4.457  1.00 92.89           C  
ATOM   2577  CD2 LEU A 336     -12.113  21.913   2.907  1.00 92.89           C  
ATOM   2578  N   VAL A 337     -13.545  17.915  -0.494  1.00 94.62           N  
ATOM   2579  CA  VAL A 337     -13.155  16.810  -1.390  1.00 94.62           C  
ATOM   2580  C   VAL A 337     -13.016  17.290  -2.836  1.00 94.62           C  
ATOM   2581  CB  VAL A 337     -14.145  15.637  -1.321  1.00 94.62           C  
ATOM   2582  O   VAL A 337     -12.065  16.922  -3.515  1.00 94.62           O  
ATOM   2583  CG1 VAL A 337     -13.704  14.486  -2.228  1.00 94.62           C  
ATOM   2584  CG2 VAL A 337     -14.235  15.048   0.085  1.00 94.62           C  
ATOM   2585  N   THR A 338     -13.917  18.162  -3.299  1.00 96.14           N  
ATOM   2586  CA  THR A 338     -13.827  18.777  -4.635  1.00 96.14           C  
ATOM   2587  C   THR A 338     -12.505  19.525  -4.803  1.00 96.14           C  
ATOM   2588  CB  THR A 338     -15.012  19.725  -4.881  1.00 96.14           C  
ATOM   2589  O   THR A 338     -11.796  19.314  -5.782  1.00 96.14           O  
ATOM   2590  CG2 THR A 338     -14.916  20.542  -6.170  1.00 96.14           C  
ATOM   2591  OG1 THR A 338     -16.217  18.994  -4.919  1.00 96.14           O  
ATOM   2592  N   PHE A 339     -12.129  20.344  -3.819  1.00 96.32           N  
ATOM   2593  CA  PHE A 339     -10.832  21.016  -3.813  1.00 96.32           C  
ATOM   2594  C   PHE A 339      -9.665  20.017  -3.829  1.00 96.32           C  
ATOM   2595  CB  PHE A 339     -10.764  21.945  -2.596  1.00 96.32           C  
ATOM   2596  O   PHE A 339      -8.730  20.189  -4.606  1.00 96.32           O  
ATOM   2597  CG  PHE A 339      -9.394  22.555  -2.392  1.00 96.32           C  
ATOM   2598  CD1 PHE A 339      -8.485  21.953  -1.503  1.00 96.32           C  
ATOM   2599  CD2 PHE A 339      -9.007  23.687  -3.131  1.00 96.32           C  
ATOM   2600  CE1 PHE A 339      -7.201  22.496  -1.330  1.00 96.32           C  
ATOM   2601  CE2 PHE A 339      -7.721  24.228  -2.962  1.00 96.32           C  
ATOM   2602  CZ  PHE A 339      -6.821  23.638  -2.057  1.00 96.32           C  
ATOM   2603  N   SER A 340      -9.737  18.954  -3.021  1.00 95.96           N  
ATOM   2604  CA  SER A 340      -8.714  17.903  -2.979  1.00 95.96           C  
ATOM   2605  C   SER A 340      -8.498  17.255  -4.348  1.00 95.96           C  
ATOM   2606  CB  SER A 340      -9.102  16.841  -1.946  1.00 95.96           C  
ATOM   2607  O   SER A 340      -7.368  17.174  -4.818  1.00 95.96           O  
ATOM   2608  OG  SER A 340      -8.146  15.806  -1.885  1.00 95.96           O  
ATOM   2609  N   PHE A 341      -9.570  16.847  -5.026  1.00 97.25           N  
ATOM   2610  CA  PHE A 341      -9.482  16.175  -6.325  1.00 97.25           C  
ATOM   2611  C   PHE A 341      -9.032  17.107  -7.448  1.00 97.25           C  
ATOM   2612  CB  PHE A 341     -10.837  15.543  -6.639  1.00 97.25           C  
ATOM   2613  O   PHE A 341      -8.240  16.685  -8.286  1.00 97.25           O  
ATOM   2614  CG  PHE A 341     -11.228  14.318  -5.838  1.00 97.25           C  
ATOM   2615  CD1 PHE A 341     -10.390  13.779  -4.842  1.00 97.25           C  
ATOM   2616  CD2 PHE A 341     -12.465  13.702  -6.101  1.00 97.25           C  
ATOM   2617  CE1 PHE A 341     -10.782  12.636  -4.139  1.00 97.25           C  
ATOM   2618  CE2 PHE A 341     -12.856  12.559  -5.383  1.00 97.25           C  
ATOM   2619  CZ  PHE A 341     -12.007  12.013  -4.409  1.00 97.25           C  
ATOM   2620  N   ILE A 342      -9.450  18.378  -7.438  1.00 97.65           N  
ATOM   2621  CA  ILE A 342      -8.905  19.385  -8.362  1.00 97.65           C  
ATOM   2622  C   ILE A 342      -7.400  19.538  -8.137  1.00 97.65           C  
ATOM   2623  CB  ILE A 342      -9.640  20.737  -8.208  1.00 97.65           C  
ATOM   2624  O   ILE A 342      -6.634  19.517  -9.095  1.00 97.65           O  
ATOM   2625  CG1 ILE A 342     -11.086  20.611  -8.733  1.00 97.65           C  
ATOM   2626  CG2 ILE A 342      -8.910  21.865  -8.966  1.00 97.65           C  
ATOM   2627  CD1 ILE A 342     -11.996  21.783  -8.346  1.00 97.65           C  
ATOM   2628  N   MET A 343      -6.961  19.645  -6.881  1.00 96.96           N  
ATOM   2629  CA  MET A 343      -5.543  19.802  -6.566  1.00 96.96           C  
ATOM   2630  C   MET A 343      -4.728  18.566  -6.967  1.00 96.96           C  
ATOM   2631  CB  MET A 343      -5.392  20.142  -5.078  1.00 96.96           C  
ATOM   2632  O   MET A 343      -3.654  18.710  -7.543  1.00 96.96           O  
ATOM   2633  CG  MET A 343      -3.967  20.599  -4.748  1.00 96.96           C  
ATOM   2634  SD  MET A 343      -3.442  22.122  -5.584  1.00 96.96           S  
ATOM   2635  CE  MET A 343      -4.488  23.347  -4.758  1.00 96.96           C  
ATOM   2636  N   TYR A 344      -5.249  17.353  -6.749  1.00 96.78           N  
ATOM   2637  CA  TYR A 344      -4.624  16.139  -7.275  1.00 96.78           C  
ATOM   2638  C   TYR A 344      -4.530  16.166  -8.802  1.00 96.78           C  
ATOM   2639  CB  TYR A 344      -5.371  14.879  -6.821  1.00 96.78           C  
ATOM   2640  O   TYR A 344      -3.447  15.933  -9.330  1.00 96.78           O  
ATOM   2641  CG  TYR A 344      -4.991  14.362  -5.450  1.00 96.78           C  
ATOM   2642  CD1 TYR A 344      -3.657  14.000  -5.186  1.00 96.78           C  
ATOM   2643  CD2 TYR A 344      -5.974  14.180  -4.461  1.00 96.78           C  
ATOM   2644  CE1 TYR A 344      -3.300  13.453  -3.939  1.00 96.78           C  
ATOM   2645  CE2 TYR A 344      -5.626  13.630  -3.215  1.00 96.78           C  
ATOM   2646  OH  TYR A 344      -3.974  12.687  -1.770  1.00 96.78           O  
ATOM   2647  CZ  TYR A 344      -4.291  13.256  -2.958  1.00 96.78           C  
ATOM   2648  N   ALA A 345      -5.611  16.504  -9.510  1.00 97.13           N  
ATOM   2649  CA  ALA A 345      -5.595  16.588 -10.967  1.00 97.13           C  
ATOM   2650  C   ALA A 345      -4.551  17.596 -11.475  1.00 97.13           C  
ATOM   2651  CB  ALA A 345      -7.006  16.914 -11.467  1.00 97.13           C  
ATOM   2652  O   ALA A 345      -3.770  17.270 -12.366  1.00 97.13           O  
ATOM   2653  N   VAL A 346      -4.473  18.780 -10.858  1.00 97.04           N  
ATOM   2654  CA  VAL A 346      -3.474  19.807 -11.190  1.00 97.04           C  
ATOM   2655  C   VAL A 346      -2.055  19.308 -10.927  1.00 97.04           C  
ATOM   2656  CB  VAL A 346      -3.751  21.117 -10.425  1.00 97.04           C  
ATOM   2657  O   VAL A 346      -1.213  19.421 -11.808  1.00 97.04           O  
ATOM   2658  CG1 VAL A 346      -2.615  22.140 -10.566  1.00 97.04           C  
ATOM   2659  CG2 VAL A 346      -5.028  21.786 -10.952  1.00 97.04           C  
ATOM   2660  N   CYS A 347      -1.770  18.725  -9.760  1.00 96.11           N  
ATOM   2661  CA  CYS A 347      -0.425  18.241  -9.432  1.00 96.11           C  
ATOM   2662  C   CYS A 347       0.028  17.092 -10.339  1.00 96.11           C  
ATOM   2663  CB  CYS A 347      -0.395  17.780  -7.971  1.00 96.11           C  
ATOM   2664  O   CYS A 347       1.190  17.044 -10.732  1.00 96.11           O  
ATOM   2665  SG  CYS A 347      -0.473  19.209  -6.863  1.00 96.11           S  
ATOM   2666  N   PHE A 348      -0.870  16.165 -10.667  1.00 95.36           N  
ATOM   2667  CA  PHE A 348      -0.559  15.057 -11.565  1.00 95.36           C  
ATOM   2668  C   PHE A 348      -0.348  15.550 -13.002  1.00 95.36           C  
ATOM   2669  CB  PHE A 348      -1.674  14.016 -11.472  1.00 95.36           C  
ATOM   2670  O   PHE A 348       0.630  15.168 -13.636  1.00 95.36           O  
ATOM   2671  CG  PHE A 348      -1.535  13.005 -10.345  1.00 95.36           C  
ATOM   2672  CD1 PHE A 348      -1.334  11.659 -10.674  1.00 95.36           C  
ATOM   2673  CD2 PHE A 348      -1.649  13.360  -8.987  1.00 95.36           C  
ATOM   2674  CE1 PHE A 348      -1.323  10.661  -9.689  1.00 95.36           C  
ATOM   2675  CE2 PHE A 348      -1.639  12.361  -7.995  1.00 95.36           C  
ATOM   2676  CZ  PHE A 348      -1.484  11.012  -8.344  1.00 95.36           C  
ATOM   2677  N   TYR A 349      -1.191  16.465 -13.489  1.00 95.96           N  
ATOM   2678  CA  TYR A 349      -0.977  17.111 -14.784  1.00 95.96           C  
ATOM   2679  C   TYR A 349       0.339  17.900 -14.822  1.00 95.96           C  
ATOM   2680  CB  TYR A 349      -2.164  18.028 -15.093  1.00 95.96           C  
ATOM   2681  O   TYR A 349       1.081  17.815 -15.795  1.00 95.96           O  
ATOM   2682  CG  TYR A 349      -2.031  18.726 -16.430  1.00 95.96           C  
ATOM   2683  CD1 TYR A 349      -1.423  19.995 -16.509  1.00 95.96           C  
ATOM   2684  CD2 TYR A 349      -2.461  18.075 -17.601  1.00 95.96           C  
ATOM   2685  CE1 TYR A 349      -1.243  20.614 -17.760  1.00 95.96           C  
ATOM   2686  CE2 TYR A 349      -2.291  18.695 -18.852  1.00 95.96           C  
ATOM   2687  OH  TYR A 349      -1.514  20.550 -20.147  1.00 95.96           O  
ATOM   2688  CZ  TYR A 349      -1.681  19.964 -18.934  1.00 95.96           C  
ATOM   2689  N   TRP A 350       0.651  18.628 -13.746  1.00 94.64           N  
ATOM   2690  CA  TRP A 350       1.895  19.380 -13.619  1.00 94.64           C  
ATOM   2691  C   TRP A 350       3.106  18.452 -13.737  1.00 94.64           C  
ATOM   2692  CB  TRP A 350       1.885  20.181 -12.309  1.00 94.64           C  
ATOM   2693  O   TRP A 350       3.960  18.709 -14.577  1.00 94.64           O  
ATOM   2694  CG  TRP A 350       3.041  21.102 -12.060  1.00 94.64           C  
ATOM   2695  CD1 TRP A 350       4.069  21.359 -12.901  1.00 94.64           C  
ATOM   2696  CD2 TRP A 350       3.293  21.933 -10.888  1.00 94.64           C  
ATOM   2697  CE2 TRP A 350       4.521  22.636 -11.078  1.00 94.64           C  
ATOM   2698  CE3 TRP A 350       2.600  22.165  -9.683  1.00 94.64           C  
ATOM   2699  NE1 TRP A 350       4.952  22.238 -12.317  1.00 94.64           N  
ATOM   2700  CH2 TRP A 350       4.328  23.730  -8.935  1.00 94.64           C  
ATOM   2701  CZ2 TRP A 350       5.046  23.515 -10.122  1.00 94.64           C  
ATOM   2702  CZ3 TRP A 350       3.110  23.058  -8.723  1.00 94.64           C  
ATOM   2703  N   ARG A 351       3.141  17.329 -13.002  1.00 92.89           N  
ATOM   2704  CA  ARG A 351       4.225  16.336 -13.130  1.00 92.89           C  
ATOM   2705  C   ARG A 351       4.382  15.824 -14.553  1.00 92.89           C  
ATOM   2706  CB  ARG A 351       3.998  15.133 -12.214  1.00 92.89           C  
ATOM   2707  O   ARG A 351       5.492  15.817 -15.063  1.00 92.89           O  
ATOM   2708  CG  ARG A 351       4.268  15.479 -10.754  1.00 92.89           C  
ATOM   2709  CD  ARG A 351       4.071  14.216  -9.920  1.00 92.89           C  
ATOM   2710  NE  ARG A 351       4.140  14.530  -8.487  1.00 92.89           N  
ATOM   2711  NH1 ARG A 351       2.846  12.789  -7.720  1.00 92.89           N  
ATOM   2712  NH2 ARG A 351       3.463  14.409  -6.344  1.00 92.89           N  
ATOM   2713  CZ  ARG A 351       3.490  13.906  -7.530  1.00 92.89           C  
ATOM   2714  N   ALA A 352       3.276  15.448 -15.192  1.00 92.00           N  
ATOM   2715  CA  ALA A 352       3.297  14.945 -16.561  1.00 92.00           C  
ATOM   2716  C   ALA A 352       3.861  15.961 -17.570  1.00 92.00           C  
ATOM   2717  CB  ALA A 352       1.869  14.558 -16.937  1.00 92.00           C  
ATOM   2718  O   ALA A 352       4.375  15.567 -18.610  1.00 92.00           O  
ATOM   2719  N   TYR A 353       3.756  17.260 -17.272  1.00 88.11           N  
ATOM   2720  CA  TYR A 353       4.320  18.325 -18.096  1.00 88.11           C  
ATOM   2721  C   TYR A 353       5.790  18.624 -17.768  1.00 88.11           C  
ATOM   2722  CB  TYR A 353       3.446  19.575 -17.941  1.00 88.11           C  
ATOM   2723  O   TYR A 353       6.562  18.911 -18.674  1.00 88.11           O  
ATOM   2724  CG  TYR A 353       3.877  20.720 -18.834  1.00 88.11           C  
ATOM   2725  CD1 TYR A 353       4.752  21.709 -18.345  1.00 88.11           C  
ATOM   2726  CD2 TYR A 353       3.451  20.757 -20.175  1.00 88.11           C  
ATOM   2727  CE1 TYR A 353       5.210  22.732 -19.197  1.00 88.11           C  
ATOM   2728  CE2 TYR A 353       3.893  21.787 -21.026  1.00 88.11           C  
ATOM   2729  OH  TYR A 353       5.224  23.747 -21.372  1.00 88.11           O  
ATOM   2730  CZ  TYR A 353       4.780  22.769 -20.541  1.00 88.11           C  
ATOM   2731  N   THR A 354       6.191  18.588 -16.493  1.00 85.99           N  
ATOM   2732  CA  THR A 354       7.558  18.958 -16.075  1.00 85.99           C  
ATOM   2733  C   THR A 354       8.563  17.818 -16.103  1.00 85.99           C  
ATOM   2734  CB  THR A 354       7.582  19.575 -14.671  1.00 85.99           C  
ATOM   2735  O   THR A 354       9.760  18.074 -16.007  1.00 85.99           O  
ATOM   2736  CG2 THR A 354       7.016  20.988 -14.694  1.00 85.99           C  
ATOM   2737  OG1 THR A 354       6.847  18.817 -13.732  1.00 85.99           O  
ATOM   2738  N   PHE A 355       8.118  16.565 -16.166  1.00 83.90           N  
ATOM   2739  CA  PHE A 355       9.022  15.418 -16.182  1.00 83.90           C  
ATOM   2740  C   PHE A 355       9.575  15.239 -17.593  1.00 83.90           C  
ATOM   2741  CB  PHE A 355       8.320  14.181 -15.621  1.00 83.90           C  
ATOM   2742  O   PHE A 355       9.013  14.540 -18.435  1.00 83.90           O  
ATOM   2743  CG  PHE A 355       8.189  14.105 -14.108  1.00 83.90           C  
ATOM   2744  CD1 PHE A 355       8.301  15.248 -13.289  1.00 83.90           C  
ATOM   2745  CD2 PHE A 355       7.947  12.857 -13.511  1.00 83.90           C  
ATOM   2746  CE1 PHE A 355       8.179  15.145 -11.897  1.00 83.90           C  
ATOM   2747  CE2 PHE A 355       7.841  12.747 -12.112  1.00 83.90           C  
ATOM   2748  CZ  PHE A 355       7.956  13.895 -11.308  1.00 83.90           C  
ATOM   2749  N   GLU A 356      10.690  15.922 -17.821  1.00 88.12           N  
ATOM   2750  CA  GLU A 356      11.536  15.847 -19.006  1.00 88.12           C  
ATOM   2751  C   GLU A 356      12.951  15.387 -18.604  1.00 88.12           C  
ATOM   2752  CB  GLU A 356      11.515  17.206 -19.729  1.00 88.12           C  
ATOM   2753  O   GLU A 356      13.291  15.446 -17.418  1.00 88.12           O  
ATOM   2754  CG  GLU A 356      12.178  18.354 -18.945  1.00 88.12           C  
ATOM   2755  CD  GLU A 356      12.059  19.716 -19.653  1.00 88.12           C  
ATOM   2756  OE1 GLU A 356      12.549  20.706 -19.066  1.00 88.12           O  
ATOM   2757  OE2 GLU A 356      11.520  19.765 -20.782  1.00 88.12           O  
ATOM   2758  N   PRO A 357      13.802  14.919 -19.534  1.00 80.00           N  
ATOM   2759  CA  PRO A 357      15.121  14.360 -19.203  1.00 80.00           C  
ATOM   2760  C   PRO A 357      16.044  15.293 -18.406  1.00 80.00           C  
ATOM   2761  CB  PRO A 357      15.761  14.020 -20.550  1.00 80.00           C  
ATOM   2762  O   PRO A 357      16.910  14.822 -17.677  1.00 80.00           O  
ATOM   2763  CG  PRO A 357      14.566  13.779 -21.462  1.00 80.00           C  
ATOM   2764  CD  PRO A 357      13.506  14.739 -20.945  1.00 80.00           C  
ATOM   2765  N   GLY A 358      15.864  16.610 -18.539  1.00 78.92           N  
ATOM   2766  CA  GLY A 358      16.671  17.632 -17.871  1.00 78.92           C  
ATOM   2767  C   GLY A 358      16.062  18.197 -16.587  1.00 78.92           C  
ATOM   2768  O   GLY A 358      16.506  19.260 -16.156  1.00 78.92           O  
ATOM   2769  N   MET A 359      15.039  17.555 -16.005  1.00 86.06           N  
ATOM   2770  CA  MET A 359      14.355  18.129 -14.843  1.00 86.06           C  
ATOM   2771  C   MET A 359      15.300  18.303 -13.647  1.00 86.06           C  
ATOM   2772  CB  MET A 359      13.056  17.383 -14.476  1.00 86.06           C  
ATOM   2773  O   MET A 359      16.131  17.443 -13.343  1.00 86.06           O  
ATOM   2774  CG  MET A 359      13.187  16.272 -13.423  1.00 86.06           C  
ATOM   2775  SD  MET A 359      11.609  15.805 -12.661  1.00 86.06           S  
ATOM   2776  CE  MET A 359      11.581  14.030 -12.968  1.00 86.06           C  
ATOM   2777  N   ASP A 360      15.133  19.409 -12.928  1.00 87.93           N  
ATOM   2778  CA  ASP A 360      15.857  19.679 -11.695  1.00 87.93           C  
ATOM   2779  C   ASP A 360      15.115  19.122 -10.465  1.00 87.93           C  
ATOM   2780  CB  ASP A 360      16.174  21.184 -11.603  1.00 87.93           C  
ATOM   2781  O   ASP A 360      13.980  18.641 -10.528  1.00 87.93           O  
ATOM   2782  CG  ASP A 360      14.981  22.078 -11.243  1.00 87.93           C  
ATOM   2783  OD1 ASP A 360      13.820  21.634 -11.369  1.00 87.93           O  
ATOM   2784  OD2 ASP A 360      15.232  23.185 -10.722  1.00 87.93           O  
ATOM   2785  N   PHE A 361      15.756  19.202  -9.296  1.00 89.91           N  
ATOM   2786  CA  PHE A 361      15.138  18.771  -8.038  1.00 89.91           C  
ATOM   2787  C   PHE A 361      13.818  19.510  -7.765  1.00 89.91           C  
ATOM   2788  CB  PHE A 361      16.144  18.982  -6.899  1.00 89.91           C  
ATOM   2789  O   PHE A 361      12.846  18.902  -7.304  1.00 89.91           O  
ATOM   2790  CG  PHE A 361      15.619  18.570  -5.538  1.00 89.91           C  
ATOM   2791  CD1 PHE A 361      14.967  19.508  -4.716  1.00 89.91           C  
ATOM   2792  CD2 PHE A 361      15.759  17.239  -5.104  1.00 89.91           C  
ATOM   2793  CE1 PHE A 361      14.457  19.117  -3.465  1.00 89.91           C  
ATOM   2794  CE2 PHE A 361      15.252  16.849  -3.852  1.00 89.91           C  
ATOM   2795  CZ  PHE A 361      14.600  17.787  -3.033  1.00 89.91           C  
ATOM   2796  N   GLY A 362      13.766  20.809  -8.087  1.00 89.65           N  
ATOM   2797  CA  GLY A 362      12.593  21.659  -7.897  1.00 89.65           C  
ATOM   2798  C   GLY A 362      11.377  21.190  -8.694  1.00 89.65           C  
ATOM   2799  O   GLY A 362      10.272  21.166  -8.146  1.00 89.65           O  
ATOM   2800  N   ALA A 363      11.573  20.751  -9.938  1.00 88.63           N  
ATOM   2801  CA  ALA A 363      10.523  20.214 -10.799  1.00 88.63           C  
ATOM   2802  C   ALA A 363       9.838  18.972 -10.205  1.00 88.63           C  
ATOM   2803  CB  ALA A 363      11.141  19.902 -12.164  1.00 88.63           C  
ATOM   2804  O   ALA A 363       8.641  18.775 -10.416  1.00 88.63           O  
ATOM   2805  N   SER A 364      10.552  18.168  -9.408  1.00 88.59           N  
ATOM   2806  CA  SER A 364       9.961  17.031  -8.685  1.00 88.59           C  
ATOM   2807  C   SER A 364       9.345  17.432  -7.334  1.00 88.59           C  
ATOM   2808  CB  SER A 364      10.988  15.902  -8.535  1.00 88.59           C  
ATOM   2809  O   SER A 364       8.234  17.009  -6.995  1.00 88.59           O  
ATOM   2810  OG  SER A 364      11.897  16.154  -7.482  1.00 88.59           O  
ATOM   2811  N   ALA A 365      10.029  18.294  -6.574  1.00 92.16           N  
ATOM   2812  CA  ALA A 365       9.678  18.617  -5.194  1.00 92.16           C  
ATOM   2813  C   ALA A 365       8.497  19.597  -5.079  1.00 92.16           C  
ATOM   2814  CB  ALA A 365      10.934  19.161  -4.504  1.00 92.16           C  
ATOM   2815  O   ALA A 365       7.683  19.477  -4.159  1.00 92.16           O  
ATOM   2816  N   TRP A 366       8.348  20.551  -6.005  1.00 93.58           N  
ATOM   2817  CA  TRP A 366       7.257  21.531  -5.944  1.00 93.58           C  
ATOM   2818  C   TRP A 366       5.868  20.920  -6.150  1.00 93.58           C  
ATOM   2819  CB  TRP A 366       7.499  22.714  -6.888  1.00 93.58           C  
ATOM   2820  O   TRP A 366       4.990  21.183  -5.318  1.00 93.58           O  
ATOM   2821  CG  TRP A 366       8.503  23.703  -6.402  1.00 93.58           C  
ATOM   2822  CD1 TRP A 366       9.562  24.154  -7.108  1.00 93.58           C  
ATOM   2823  CD2 TRP A 366       8.563  24.372  -5.106  1.00 93.58           C  
ATOM   2824  CE2 TRP A 366       9.712  25.218  -5.097  1.00 93.58           C  
ATOM   2825  CE3 TRP A 366       7.769  24.349  -3.935  1.00 93.58           C  
ATOM   2826  NE1 TRP A 366      10.276  25.054  -6.344  1.00 93.58           N  
ATOM   2827  CH2 TRP A 366       9.266  25.924  -2.824  1.00 93.58           C  
ATOM   2828  CZ2 TRP A 366      10.063  25.989  -3.980  1.00 93.58           C  
ATOM   2829  CZ3 TRP A 366       8.123  25.105  -2.803  1.00 93.58           C  
ATOM   2830  N   PRO A 367       5.640  20.053  -7.157  1.00 93.49           N  
ATOM   2831  CA  PRO A 367       4.379  19.328  -7.267  1.00 93.49           C  
ATOM   2832  C   PRO A 367       4.079  18.489  -6.021  1.00 93.49           C  
ATOM   2833  CB  PRO A 367       4.513  18.446  -8.512  1.00 93.49           C  
ATOM   2834  O   PRO A 367       2.923  18.400  -5.614  1.00 93.49           O  
ATOM   2835  CG  PRO A 367       5.540  19.181  -9.366  1.00 93.49           C  
ATOM   2836  CD  PRO A 367       6.475  19.787  -8.325  1.00 93.49           C  
ATOM   2837  N   GLN A 368       5.105  17.909  -5.385  1.00 92.55           N  
ATOM   2838  CA  GLN A 368       4.973  17.132  -4.150  1.00 92.55           C  
ATOM   2839  C   GLN A 368       4.516  18.007  -2.974  1.00 92.55           C  
ATOM   2840  CB  GLN A 368       6.325  16.448  -3.866  1.00 92.55           C  
ATOM   2841  O   GLN A 368       3.575  17.654  -2.266  1.00 92.55           O  
ATOM   2842  CG  GLN A 368       6.265  15.348  -2.804  1.00 92.55           C  
ATOM   2843  CD  GLN A 368       5.519  14.094  -3.251  1.00 92.55           C  
ATOM   2844  NE2 GLN A 368       5.318  13.113  -2.409  1.00 92.55           N  
ATOM   2845  OE1 GLN A 368       5.110  13.951  -4.381  1.00 92.55           O  
ATOM   2846  N   PHE A 369       5.132  19.176  -2.800  1.00 94.04           N  
ATOM   2847  CA  PHE A 369       4.754  20.140  -1.771  1.00 94.04           C  
ATOM   2848  C   PHE A 369       3.310  20.635  -1.950  1.00 94.04           C  
ATOM   2849  CB  PHE A 369       5.756  21.299  -1.810  1.00 94.04           C  
ATOM   2850  O   PHE A 369       2.520  20.608  -1.004  1.00 94.04           O  
ATOM   2851  CG  PHE A 369       5.477  22.370  -0.779  1.00 94.04           C  
ATOM   2852  CD1 PHE A 369       4.917  23.600  -1.171  1.00 94.04           C  
ATOM   2853  CD2 PHE A 369       5.765  22.129   0.577  1.00 94.04           C  
ATOM   2854  CE1 PHE A 369       4.664  24.595  -0.210  1.00 94.04           C  
ATOM   2855  CE2 PHE A 369       5.517  23.126   1.536  1.00 94.04           C  
ATOM   2856  CZ  PHE A 369       4.973  24.360   1.141  1.00 94.04           C  
ATOM   2857  N   ILE A 370       2.930  21.020  -3.175  1.00 95.85           N  
ATOM   2858  CA  ILE A 370       1.576  21.508  -3.483  1.00 95.85           C  
ATOM   2859  C   ILE A 370       0.529  20.390  -3.388  1.00 95.85           C  
ATOM   2860  CB  ILE A 370       1.564  22.230  -4.849  1.00 95.85           C  
ATOM   2861  O   ILE A 370      -0.577  20.622  -2.897  1.00 95.85           O  
ATOM   2862  CG1 ILE A 370       2.473  23.484  -4.844  1.00 95.85           C  
ATOM   2863  CG2 ILE A 370       0.140  22.628  -5.274  1.00 95.85           C  
ATOM   2864  CD1 ILE A 370       2.121  24.575  -3.824  1.00 95.85           C  
ATOM   2865  N   GLN A 371       0.885  19.150  -3.731  1.00 95.00           N  
ATOM   2866  CA  GLN A 371       0.020  17.984  -3.526  1.00 95.00           C  
ATOM   2867  C   GLN A 371      -0.354  17.788  -2.049  1.00 95.00           C  
ATOM   2868  CB  GLN A 371       0.712  16.746  -4.109  1.00 95.00           C  
ATOM   2869  O   GLN A 371      -1.412  17.231  -1.751  1.00 95.00           O  
ATOM   2870  CG  GLN A 371      -0.077  15.451  -3.890  1.00 95.00           C  
ATOM   2871  CD  GLN A 371       0.516  14.319  -4.710  1.00 95.00           C  
ATOM   2872  NE2 GLN A 371      -0.031  14.054  -5.872  1.00 95.00           N  
ATOM   2873  OE1 GLN A 371       1.496  13.683  -4.359  1.00 95.00           O  
ATOM   2874  N   GLY A 372       0.438  18.311  -1.112  1.00 93.15           N  
ATOM   2875  CA  GLY A 372       0.082  18.324   0.300  1.00 93.15           C  
ATOM   2876  C   GLY A 372      -1.254  19.032   0.599  1.00 93.15           C  
ATOM   2877  O   GLY A 372      -1.980  18.604   1.498  1.00 93.15           O  
ATOM   2878  N   PHE A 373      -1.657  20.043  -0.185  1.00 95.09           N  
ATOM   2879  CA  PHE A 373      -2.999  20.641  -0.075  1.00 95.09           C  
ATOM   2880  C   PHE A 373      -4.102  19.646  -0.446  1.00 95.09           C  
ATOM   2881  CB  PHE A 373      -3.114  21.880  -0.975  1.00 95.09           C  
ATOM   2882  O   PHE A 373      -5.153  19.613   0.200  1.00 95.09           O  
ATOM   2883  CG  PHE A 373      -2.379  23.095  -0.460  1.00 95.09           C  
ATOM   2884  CD1 PHE A 373      -2.971  23.904   0.528  1.00 95.09           C  
ATOM   2885  CD2 PHE A 373      -1.104  23.419  -0.958  1.00 95.09           C  
ATOM   2886  CE1 PHE A 373      -2.282  25.025   1.025  1.00 95.09           C  
ATOM   2887  CE2 PHE A 373      -0.416  24.537  -0.461  1.00 95.09           C  
ATOM   2888  CZ  PHE A 373      -1.004  25.340   0.531  1.00 95.09           C  
ATOM   2889  N   ALA A 374      -3.855  18.810  -1.458  1.00 95.00           N  
ATOM   2890  CA  ALA A 374      -4.778  17.757  -1.854  1.00 95.00           C  
ATOM   2891  C   ALA A 374      -4.937  16.734  -0.724  1.00 95.00           C  
ATOM   2892  CB  ALA A 374      -4.291  17.103  -3.153  1.00 95.00           C  
ATOM   2893  O   ALA A 374      -6.063  16.457  -0.309  1.00 95.00           O  
ATOM   2894  N   VAL A 375      -3.819  16.248  -0.172  1.00 91.99           N  
ATOM   2895  CA  VAL A 375      -3.775  15.255   0.915  1.00 91.99           C  
ATOM   2896  C   VAL A 375      -4.485  15.755   2.179  1.00 91.99           C  
ATOM   2897  CB  VAL A 375      -2.312  14.868   1.222  1.00 91.99           C  
ATOM   2898  O   VAL A 375      -5.267  15.014   2.777  1.00 91.99           O  
ATOM   2899  CG1 VAL A 375      -2.199  13.923   2.425  1.00 91.99           C  
ATOM   2900  CG2 VAL A 375      -1.655  14.156   0.035  1.00 91.99           C  
ATOM   2901  N   ALA A 376      -4.282  17.018   2.567  1.00 89.99           N  
ATOM   2902  CA  ALA A 376      -4.923  17.609   3.746  1.00 89.99           C  
ATOM   2903  C   ALA A 376      -6.462  17.621   3.648  1.00 89.99           C  
ATOM   2904  CB  ALA A 376      -4.390  19.034   3.902  1.00 89.99           C  
ATOM   2905  O   ALA A 376      -7.165  17.374   4.628  1.00 89.99           O  
ATOM   2906  N   CYS A 377      -6.990  17.866   2.447  1.00 91.96           N  
ATOM   2907  CA  CYS A 377      -8.425  17.901   2.160  1.00 91.96           C  
ATOM   2908  C   CYS A 377      -8.987  16.545   1.686  1.00 91.96           C  
ATOM   2909  CB  CYS A 377      -8.680  19.032   1.154  1.00 91.96           C  
ATOM   2910  O   CYS A 377     -10.145  16.476   1.275  1.00 91.96           O  
ATOM   2911  SG  CYS A 377      -8.335  20.640   1.928  1.00 91.96           S  
ATOM   2912  N   PHE A 378      -8.187  15.474   1.731  1.00 90.25           N  
ATOM   2913  CA  PHE A 378      -8.536  14.165   1.178  1.00 90.25           C  
ATOM   2914  C   PHE A 378      -9.165  13.234   2.224  1.00 90.25           C  
ATOM   2915  CB  PHE A 378      -7.283  13.545   0.540  1.00 90.25           C  
ATOM   2916  O   PHE A 378     -10.354  12.920   2.157  1.00 90.25           O  
ATOM   2917  CG  PHE A 378      -7.512  12.181  -0.052  1.00 90.25           C  
ATOM   2918  CD1 PHE A 378      -6.873  11.054   0.491  1.00 90.25           C  
ATOM   2919  CD2 PHE A 378      -8.410  12.032  -1.115  1.00 90.25           C  
ATOM   2920  CE1 PHE A 378      -7.137   9.774  -0.020  1.00 90.25           C  
ATOM   2921  CE2 PHE A 378      -8.696  10.747  -1.594  1.00 90.25           C  
ATOM   2922  CZ  PHE A 378      -8.052   9.618  -1.068  1.00 90.25           C  
ATOM   2923  N   PHE A 379      -8.375  12.804   3.214  1.00 85.98           N  
ATOM   2924  CA  PHE A 379      -8.761  11.712   4.114  1.00 85.98           C  
ATOM   2925  C   PHE A 379      -9.909  12.080   5.049  1.00 85.98           C  
ATOM   2926  CB  PHE A 379      -7.557  11.261   4.949  1.00 85.98           C  
ATOM   2927  O   PHE A 379     -10.886  11.335   5.151  1.00 85.98           O  
ATOM   2928  CG  PHE A 379      -6.502  10.528   4.158  1.00 85.98           C  
ATOM   2929  CD1 PHE A 379      -6.723   9.190   3.775  1.00 85.98           C  
ATOM   2930  CD2 PHE A 379      -5.303  11.175   3.808  1.00 85.98           C  
ATOM   2931  CE1 PHE A 379      -5.753   8.507   3.022  1.00 85.98           C  
ATOM   2932  CE2 PHE A 379      -4.335  10.488   3.059  1.00 85.98           C  
ATOM   2933  CZ  PHE A 379      -4.569   9.168   2.653  1.00 85.98           C  
ATOM   2934  N   MET A 380      -9.797  13.217   5.742  1.00 85.46           N  
ATOM   2935  CA  MET A 380     -10.779  13.609   6.754  1.00 85.46           C  
ATOM   2936  C   MET A 380     -12.169  13.827   6.134  1.00 85.46           C  
ATOM   2937  CB  MET A 380     -10.273  14.806   7.583  1.00 85.46           C  
ATOM   2938  O   MET A 380     -13.105  13.168   6.588  1.00 85.46           O  
ATOM   2939  CG  MET A 380     -11.208  15.154   8.746  1.00 85.46           C  
ATOM   2940  SD  MET A 380     -11.196  16.906   9.217  1.00 85.46           S  
ATOM   2941  CE  MET A 380     -12.399  17.528   8.009  1.00 85.46           C  
ATOM   2942  N   PRO A 381     -12.340  14.649   5.077  1.00 90.11           N  
ATOM   2943  CA  PRO A 381     -13.669  14.910   4.529  1.00 90.11           C  
ATOM   2944  C   PRO A 381     -14.325  13.664   3.925  1.00 90.11           C  
ATOM   2945  CB  PRO A 381     -13.472  16.016   3.488  1.00 90.11           C  
ATOM   2946  O   PRO A 381     -15.517  13.447   4.139  1.00 90.11           O  
ATOM   2947  CG  PRO A 381     -12.193  16.706   3.938  1.00 90.11           C  
ATOM   2948  CD  PRO A 381     -11.374  15.512   4.405  1.00 90.11           C  
ATOM   2949  N   LEU A 382     -13.561  12.810   3.232  1.00 91.78           N  
ATOM   2950  CA  LEU A 382     -14.090  11.553   2.696  1.00 91.78           C  
ATOM   2951  C   LEU A 382     -14.516  10.597   3.806  1.00 91.78           C  
ATOM   2952  CB  LEU A 382     -13.056  10.884   1.779  1.00 91.78           C  
ATOM   2953  O   LEU A 382     -15.608  10.048   3.734  1.00 91.78           O  
ATOM   2954  CG  LEU A 382     -12.985  11.526   0.386  1.00 91.78           C  
ATOM   2955  CD1 LEU A 382     -11.784  11.002  -0.386  1.00 91.78           C  
ATOM   2956  CD2 LEU A 382     -14.237  11.206  -0.439  1.00 91.78           C  
ATOM   2957  N   THR A 383     -13.716  10.460   4.866  1.00 88.75           N  
ATOM   2958  CA  THR A 383     -14.083   9.627   6.023  1.00 88.75           C  
ATOM   2959  C   THR A 383     -15.358  10.147   6.691  1.00 88.75           C  
ATOM   2960  CB  THR A 383     -12.940   9.562   7.045  1.00 88.75           C  
ATOM   2961  O   THR A 383     -16.253   9.368   7.016  1.00 88.75           O  
ATOM   2962  CG2 THR A 383     -13.242   8.598   8.193  1.00 88.75           C  
ATOM   2963  OG1 THR A 383     -11.764   9.100   6.425  1.00 88.75           O  
ATOM   2964  N   THR A 384     -15.494  11.467   6.846  1.00 87.95           N  
ATOM   2965  CA  THR A 384     -16.707  12.088   7.391  1.00 87.95           C  
ATOM   2966  C   THR A 384     -17.935  11.841   6.508  1.00 87.95           C  
ATOM   2967  CB  THR A 384     -16.481  13.593   7.598  1.00 87.95           C  
ATOM   2968  O   THR A 384     -19.004  11.540   7.034  1.00 87.95           O  
ATOM   2969  CG2 THR A 384     -17.688  14.285   8.214  1.00 87.95           C  
ATOM   2970  OG1 THR A 384     -15.414  13.813   8.491  1.00 87.95           O  
ATOM   2971  N   ILE A 385     -17.798  11.914   5.178  1.00 91.40           N  
ATOM   2972  CA  ILE A 385     -18.882  11.574   4.241  1.00 91.40           C  
ATOM   2973  C   ILE A 385     -19.252  10.092   4.363  1.00 91.40           C  
ATOM   2974  CB  ILE A 385     -18.507  11.957   2.790  1.00 91.40           C  
ATOM   2975  O   ILE A 385     -20.431   9.785   4.514  1.00 91.40           O  
ATOM   2976  CG1 ILE A 385     -18.472  13.496   2.642  1.00 91.40           C  
ATOM   2977  CG2 ILE A 385     -19.505  11.361   1.776  1.00 91.40           C  
ATOM   2978  CD1 ILE A 385     -17.799  13.973   1.349  1.00 91.40           C  
ATOM   2979  N   THR A 386     -18.269   9.187   4.356  1.00 92.48           N  
ATOM   2980  CA  THR A 386     -18.489   7.733   4.441  1.00 92.48           C  
ATOM   2981  C   THR A 386     -19.276   7.341   5.691  1.00 92.48           C  
ATOM   2982  CB  THR A 386     -17.142   6.991   4.450  1.00 92.48           C  
ATOM   2983  O   THR A 386     -20.138   6.467   5.636  1.00 92.48           O  
ATOM   2984  CG2 THR A 386     -17.281   5.473   4.486  1.00 92.48           C  
ATOM   2985  OG1 THR A 386     -16.425   7.269   3.276  1.00 92.48           O  
ATOM   2986  N   LEU A 387     -18.997   7.992   6.821  1.00 88.96           N  
ATOM   2987  CA  LEU A 387     -19.619   7.682   8.109  1.00 88.96           C  
ATOM   2988  C   LEU A 387     -20.919   8.463   8.376  1.00 88.96           C  
ATOM   2989  CB  LEU A 387     -18.566   7.891   9.211  1.00 88.96           C  
ATOM   2990  O   LEU A 387     -21.616   8.186   9.353  1.00 88.96           O  
ATOM   2991  CG  LEU A 387     -17.322   6.984   9.098  1.00 88.96           C  
ATOM   2992  CD1 LEU A 387     -16.372   7.284  10.258  1.00 88.96           C  
ATOM   2993  CD2 LEU A 387     -17.656   5.491   9.127  1.00 88.96           C  
ATOM   2994  N   SER A 388     -21.266   9.432   7.527  1.00 88.88           N  
ATOM   2995  CA  SER A 388     -22.448  10.281   7.703  1.00 88.88           C  
ATOM   2996  C   SER A 388     -23.754   9.483   7.583  1.00 88.88           C  
ATOM   2997  CB  SER A 388     -22.412  11.438   6.700  1.00 88.88           C  
ATOM   2998  O   SER A 388     -23.955   8.710   6.645  1.00 88.88           O  
ATOM   2999  OG  SER A 388     -23.659  12.108   6.625  1.00 88.88           O  
ATOM   3000  N   GLY A 389     -24.667   9.711   8.533  1.00 86.51           N  
ATOM   3001  CA  GLY A 389     -26.002   9.105   8.564  1.00 86.51           C  
ATOM   3002  C   GLY A 389     -26.050   7.672   9.103  1.00 86.51           C  
ATOM   3003  O   GLY A 389     -27.132   7.092   9.167  1.00 86.51           O  
ATOM   3004  N   LEU A 390     -24.912   7.095   9.502  1.00 87.14           N  
ATOM   3005  CA  LEU A 390     -24.870   5.764  10.101  1.00 87.14           C  
ATOM   3006  C   LEU A 390     -25.109   5.820  11.620  1.00 87.14           C  
ATOM   3007  CB  LEU A 390     -23.540   5.075   9.762  1.00 87.14           C  
ATOM   3008  O   LEU A 390     -24.602   6.725  12.289  1.00 87.14           O  
ATOM   3009  CG  LEU A 390     -23.370   4.724   8.273  1.00 87.14           C  
ATOM   3010  CD1 LEU A 390     -21.990   4.108   8.068  1.00 87.14           C  
ATOM   3011  CD2 LEU A 390     -24.407   3.705   7.786  1.00 87.14           C  
ATOM   3012  N   PRO A 391     -25.842   4.844  12.190  1.00 85.02           N  
ATOM   3013  CA  PRO A 391     -26.025   4.758  13.632  1.00 85.02           C  
ATOM   3014  C   PRO A 391     -24.687   4.453  14.335  1.00 85.02           C  
ATOM   3015  CB  PRO A 391     -27.068   3.659  13.853  1.00 85.02           C  
ATOM   3016  O   PRO A 391     -23.859   3.729  13.768  1.00 85.02           O  
ATOM   3017  CG  PRO A 391     -26.880   2.750  12.640  1.00 85.02           C  
ATOM   3018  CD  PRO A 391     -26.492   3.721  11.526  1.00 85.02           C  
ATOM   3019  N   PRO A 392     -24.475   4.935  15.580  1.00 75.18           N  
ATOM   3020  CA  PRO A 392     -23.214   4.772  16.313  1.00 75.18           C  
ATOM   3021  C   PRO A 392     -22.696   3.330  16.382  1.00 75.18           C  
ATOM   3022  CB  PRO A 392     -23.490   5.322  17.716  1.00 75.18           C  
ATOM   3023  O   PRO A 392     -21.496   3.092  16.270  1.00 75.18           O  
ATOM   3024  CG  PRO A 392     -24.557   6.384  17.470  1.00 75.18           C  
ATOM   3025  CD  PRO A 392     -25.389   5.779  16.342  1.00 75.18           C  
ATOM   3026  N   GLU A 393     -23.603   2.361  16.500  1.00 78.70           N  
ATOM   3027  CA  GLU A 393     -23.303   0.926  16.585  1.00 78.70           C  
ATOM   3028  C   GLU A 393     -22.637   0.364  15.320  1.00 78.70           C  
ATOM   3029  CB  GLU A 393     -24.626   0.189  16.816  1.00 78.70           C  
ATOM   3030  O   GLU A 393     -21.880  -0.602  15.398  1.00 78.70           O  
ATOM   3031  CG  GLU A 393     -25.279   0.527  18.170  1.00 78.70           C  
ATOM   3032  CD  GLU A 393     -26.811   0.583  18.091  1.00 78.70           C  
ATOM   3033  OE1 GLU A 393     -27.384   1.328  18.914  1.00 78.70           O  
ATOM   3034  OE2 GLU A 393     -27.381  -0.068  17.187  1.00 78.70           O  
ATOM   3035  N   ARG A 394     -22.883   0.980  14.155  1.00 82.44           N  
ATOM   3036  CA  ARG A 394     -22.331   0.551  12.860  1.00 82.44           C  
ATOM   3037  C   ARG A 394     -21.056   1.294  12.463  1.00 82.44           C  
ATOM   3038  CB  ARG A 394     -23.402   0.670  11.766  1.00 82.44           C  
ATOM   3039  O   ARG A 394     -20.370   0.851  11.545  1.00 82.44           O  
ATOM   3040  CG  ARG A 394     -24.535  -0.354  11.939  1.00 82.44           C  
ATOM   3041  CD  ARG A 394     -25.443  -0.325  10.704  1.00 82.44           C  
ATOM   3042  NE  ARG A 394     -26.549  -1.299  10.803  1.00 82.44           N  
ATOM   3043  NH1 ARG A 394     -26.537  -2.007   8.613  1.00 82.44           N  
ATOM   3044  NH2 ARG A 394     -28.008  -2.876  10.043  1.00 82.44           N  
ATOM   3045  CZ  ARG A 394     -27.027  -2.048   9.821  1.00 82.44           C  
ATOM   3046  N   LEU A 395     -20.700   2.389  13.143  1.00 79.02           N  
ATOM   3047  CA  LEU A 395     -19.549   3.225  12.770  1.00 79.02           C  
ATOM   3048  C   LEU A 395     -18.223   2.455  12.773  1.00 79.02           C  
ATOM   3049  CB  LEU A 395     -19.439   4.430  13.721  1.00 79.02           C  
ATOM   3050  O   LEU A 395     -17.389   2.673  11.897  1.00 79.02           O  
ATOM   3051  CG  LEU A 395     -20.565   5.469  13.595  1.00 79.02           C  
ATOM   3052  CD1 LEU A 395     -20.336   6.581  14.620  1.00 79.02           C  
ATOM   3053  CD2 LEU A 395     -20.604   6.110  12.209  1.00 79.02           C  
ATOM   3054  N   ALA A 396     -18.035   1.537  13.724  1.00 77.09           N  
ATOM   3055  CA  ALA A 396     -16.825   0.721  13.797  1.00 77.09           C  
ATOM   3056  C   ALA A 396     -16.702  -0.228  12.594  1.00 77.09           C  
ATOM   3057  CB  ALA A 396     -16.827  -0.039  15.128  1.00 77.09           C  
ATOM   3058  O   ALA A 396     -15.649  -0.280  11.959  1.00 77.09           O  
ATOM   3059  N   ALA A 397     -17.789  -0.926  12.244  1.00 80.97           N  
ATOM   3060  CA  ALA A 397     -17.836  -1.803  11.075  1.00 80.97           C  
ATOM   3061  C   ALA A 397     -17.622  -1.008   9.777  1.00 80.97           C  
ATOM   3062  CB  ALA A 397     -19.174  -2.552  11.075  1.00 80.97           C  
ATOM   3063  O   ALA A 397     -16.815  -1.400   8.939  1.00 80.97           O  
ATOM   3064  N   ALA A 398     -18.256   0.162   9.658  1.00 87.43           N  
ATOM   3065  CA  ALA A 398     -18.108   1.055   8.513  1.00 87.43           C  
ATOM   3066  C   ALA A 398     -16.684   1.592   8.343  1.00 87.43           C  
ATOM   3067  CB  ALA A 398     -19.145   2.172   8.664  1.00 87.43           C  
ATOM   3068  O   ALA A 398     -16.132   1.546   7.245  1.00 87.43           O  
ATOM   3069  N   SER A 399     -16.061   2.057   9.425  1.00 83.64           N  
ATOM   3070  CA  SER A 399     -14.673   2.522   9.399  1.00 83.64           C  
ATOM   3071  C   SER A 399     -13.707   1.391   9.036  1.00 83.64           C  
ATOM   3072  CB  SER A 399     -14.314   3.111  10.762  1.00 83.64           C  
ATOM   3073  O   SER A 399     -12.806   1.582   8.219  1.00 83.64           O  
ATOM   3074  OG  SER A 399     -13.003   3.636  10.732  1.00 83.64           O  
ATOM   3075  N   SER A 400     -13.919   0.197   9.598  1.00 84.83           N  
ATOM   3076  CA  SER A 400     -13.123  -0.992   9.288  1.00 84.83           C  
ATOM   3077  C   SER A 400     -13.222  -1.363   7.807  1.00 84.83           C  
ATOM   3078  CB  SER A 400     -13.596  -2.155  10.157  1.00 84.83           C  
ATOM   3079  O   SER A 400     -12.204  -1.446   7.122  1.00 84.83           O  
ATOM   3080  OG  SER A 400     -12.794  -3.275   9.890  1.00 84.83           O  
ATOM   3081  N   LEU A 401     -14.448  -1.481   7.286  1.00 89.18           N  
ATOM   3082  CA  LEU A 401     -14.699  -1.824   5.890  1.00 89.18           C  
ATOM   3083  C   LEU A 401     -14.128  -0.773   4.931  1.00 89.18           C  
ATOM   3084  CB  LEU A 401     -16.212  -2.034   5.710  1.00 89.18           C  
ATOM   3085  O   LEU A 401     -13.435  -1.128   3.983  1.00 89.18           O  
ATOM   3086  CG  LEU A 401     -16.644  -2.405   4.279  1.00 89.18           C  
ATOM   3087  CD1 LEU A 401     -15.821  -3.563   3.718  1.00 89.18           C  
ATOM   3088  CD2 LEU A 401     -18.127  -2.769   4.288  1.00 89.18           C  
ATOM   3089  N   SER A 402     -14.333   0.518   5.207  1.00 91.31           N  
ATOM   3090  CA  SER A 402     -13.772   1.594   4.382  1.00 91.31           C  
ATOM   3091  C   SER A 402     -12.241   1.607   4.386  1.00 91.31           C  
ATOM   3092  CB  SER A 402     -14.285   2.949   4.870  1.00 91.31           C  
ATOM   3093  O   SER A 402     -11.634   1.985   3.386  1.00 91.31           O  
ATOM   3094  OG  SER A 402     -13.791   3.988   4.041  1.00 91.31           O  
ATOM   3095  N   ASN A 403     -11.597   1.233   5.495  1.00 87.86           N  
ATOM   3096  CA  ASN A 403     -10.139   1.129   5.558  1.00 87.86           C  
ATOM   3097  C   ASN A 403      -9.614  -0.119   4.855  1.00 87.86           C  
ATOM   3098  CB  ASN A 403      -9.678   1.165   7.019  1.00 87.86           C  
ATOM   3099  O   ASN A 403      -8.570  -0.039   4.206  1.00 87.86           O  
ATOM   3100  CG  ASN A 403      -9.583   2.584   7.529  1.00 87.86           C  
ATOM   3101  ND2 ASN A 403     -10.247   2.893   8.613  1.00 87.86           N  
ATOM   3102  OD1 ASN A 403      -8.899   3.422   6.950  1.00 87.86           O  
ATOM   3103  N   PHE A 404     -10.336  -1.235   4.954  1.00 89.05           N  
ATOM   3104  CA  PHE A 404     -10.041  -2.453   4.210  1.00 89.05           C  
ATOM   3105  C   PHE A 404     -10.066  -2.179   2.702  1.00 89.05           C  
ATOM   3106  CB  PHE A 404     -11.028  -3.558   4.614  1.00 89.05           C  
ATOM   3107  O   PHE A 404      -9.050  -2.377   2.037  1.00 89.05           O  
ATOM   3108  CG  PHE A 404     -11.065  -4.703   3.624  1.00 89.05           C  
ATOM   3109  CD1 PHE A 404     -12.123  -4.813   2.704  1.00 89.05           C  
ATOM   3110  CD2 PHE A 404      -9.995  -5.609   3.561  1.00 89.05           C  
ATOM   3111  CE1 PHE A 404     -12.103  -5.820   1.725  1.00 89.05           C  
ATOM   3112  CE2 PHE A 404      -9.971  -6.619   2.587  1.00 89.05           C  
ATOM   3113  CZ  PHE A 404     -11.024  -6.715   1.662  1.00 89.05           C  
ATOM   3114  N   THR A 405     -11.166  -1.631   2.173  1.00 92.30           N  
ATOM   3115  CA  THR A 405     -11.291  -1.341   0.734  1.00 92.30           C  
ATOM   3116  C   THR A 405     -10.269  -0.314   0.269  1.00 92.30           C  
ATOM   3117  CB  THR A 405     -12.682  -0.821   0.362  1.00 92.30           C  
ATOM   3118  O   THR A 405      -9.684  -0.483  -0.796  1.00 92.30           O  
ATOM   3119  CG2 THR A 405     -13.769  -1.869   0.574  1.00 92.30           C  
ATOM   3120  OG1 THR A 405     -12.992   0.314   1.133  1.00 92.30           O  
ATOM   3121  N   ARG A 406     -10.000   0.722   1.076  1.00 93.30           N  
ATOM   3122  CA  ARG A 406      -8.979   1.729   0.770  1.00 93.30           C  
ATOM   3123  C   ARG A 406      -7.589   1.109   0.680  1.00 93.30           C  
ATOM   3124  CB  ARG A 406      -9.042   2.847   1.818  1.00 93.30           C  
ATOM   3125  O   ARG A 406      -6.878   1.368  -0.280  1.00 93.30           O  
ATOM   3126  CG  ARG A 406      -8.006   3.950   1.566  1.00 93.30           C  
ATOM   3127  CD  ARG A 406      -8.018   5.009   2.675  1.00 93.30           C  
ATOM   3128  NE  ARG A 406      -7.644   4.467   3.999  1.00 93.30           N  
ATOM   3129  NH1 ARG A 406      -5.379   4.223   3.664  1.00 93.30           N  
ATOM   3130  NH2 ARG A 406      -6.309   3.615   5.609  1.00 93.30           N  
ATOM   3131  CZ  ARG A 406      -6.442   4.108   4.412  1.00 93.30           C  
ATOM   3132  N   THR A 407      -7.194   0.311   1.670  1.00 89.41           N  
ATOM   3133  CA  THR A 407      -5.859  -0.312   1.704  1.00 89.41           C  
ATOM   3134  C   THR A 407      -5.695  -1.312   0.565  1.00 89.41           C  
ATOM   3135  CB  THR A 407      -5.590  -0.995   3.049  1.00 89.41           C  
ATOM   3136  O   THR A 407      -4.683  -1.276  -0.127  1.00 89.41           O  
ATOM   3137  CG2 THR A 407      -4.145  -1.477   3.165  1.00 89.41           C  
ATOM   3138  OG1 THR A 407      -5.829  -0.072   4.093  1.00 89.41           O  
ATOM   3139  N   LEU A 408      -6.721  -2.129   0.312  1.00 90.43           N  
ATOM   3140  CA  LEU A 408      -6.749  -3.042  -0.826  1.00 90.43           C  
ATOM   3141  C   LEU A 408      -6.614  -2.287  -2.156  1.00 90.43           C  
ATOM   3142  CB  LEU A 408      -8.053  -3.855  -0.762  1.00 90.43           C  
ATOM   3143  O   LEU A 408      -5.796  -2.657  -2.991  1.00 90.43           O  
ATOM   3144  CG  LEU A 408      -8.238  -4.814  -1.950  1.00 90.43           C  
ATOM   3145  CD1 LEU A 408      -7.096  -5.824  -2.046  1.00 90.43           C  
ATOM   3146  CD2 LEU A 408      -9.563  -5.558  -1.799  1.00 90.43           C  
ATOM   3147  N   ALA A 409      -7.364  -1.197  -2.334  1.00 94.80           N  
ATOM   3148  CA  ALA A 409      -7.265  -0.362  -3.525  1.00 94.80           C  
ATOM   3149  C   ALA A 409      -5.872   0.268  -3.673  1.00 94.80           C  
ATOM   3150  CB  ALA A 409      -8.377   0.688  -3.474  1.00 94.80           C  
ATOM   3151  O   ALA A 409      -5.381   0.382  -4.788  1.00 94.80           O  
ATOM   3152  N   GLY A 410      -5.201   0.617  -2.571  1.00 93.05           N  
ATOM   3153  CA  GLY A 410      -3.801   1.047  -2.588  1.00 93.05           C  
ATOM   3154  C   GLY A 410      -2.868  -0.019  -3.168  1.00 93.05           C  
ATOM   3155  O   GLY A 410      -2.134   0.276  -4.107  1.00 93.05           O  
ATOM   3156  N   SER A 411      -2.945  -1.261  -2.673  1.00 90.28           N  
ATOM   3157  CA  SER A 411      -2.118  -2.371  -3.174  1.00 90.28           C  
ATOM   3158  C   SER A 411      -2.397  -2.693  -4.644  1.00 90.28           C  
ATOM   3159  CB  SER A 411      -2.319  -3.638  -2.339  1.00 90.28           C  
ATOM   3160  O   SER A 411      -1.459  -2.786  -5.431  1.00 90.28           O  
ATOM   3161  OG  SER A 411      -1.857  -3.460  -1.011  1.00 90.28           O  
ATOM   3162  N   ILE A 412      -3.672  -2.774  -5.038  1.00 92.17           N  
ATOM   3163  CA  ILE A 412      -4.074  -2.973  -6.440  1.00 92.17           C  
ATOM   3164  C   ILE A 412      -3.552  -1.827  -7.318  1.00 92.17           C  
ATOM   3165  CB  ILE A 412      -5.615  -3.102  -6.528  1.00 92.17           C  
ATOM   3166  O   ILE A 412      -3.028  -2.058  -8.406  1.00 92.17           O  
ATOM   3167  CG1 ILE A 412      -6.083  -4.404  -5.839  1.00 92.17           C  
ATOM   3168  CG2 ILE A 412      -6.107  -3.042  -7.987  1.00 92.17           C  
ATOM   3169  CD1 ILE A 412      -7.606  -4.553  -5.735  1.00 92.17           C  
ATOM   3170  N   GLY A 413      -3.664  -0.586  -6.838  1.00 93.66           N  
ATOM   3171  CA  GLY A 413      -3.190   0.607  -7.534  1.00 93.66           C  
ATOM   3172  C   GLY A 413      -1.695   0.589  -7.783  1.00 93.66           C  
ATOM   3173  O   GLY A 413      -1.263   0.951  -8.876  1.00 93.66           O  
ATOM   3174  N   THR A 414      -0.913   0.113  -6.815  1.00 91.15           N  
ATOM   3175  CA  THR A 414       0.523  -0.098  -6.988  1.00 91.15           C  
ATOM   3176  C   THR A 414       0.806  -1.127  -8.075  1.00 91.15           C  
ATOM   3177  CB  THR A 414       1.183  -0.496  -5.665  1.00 91.15           C  
ATOM   3178  O   THR A 414       1.514  -0.785  -9.016  1.00 91.15           O  
ATOM   3179  CG2 THR A 414       2.681  -0.743  -5.810  1.00 91.15           C  
ATOM   3180  OG1 THR A 414       1.042   0.558  -4.743  1.00 91.15           O  
ATOM   3181  N   SER A 415       0.220  -2.328  -8.013  1.00 90.46           N  
ATOM   3182  CA  SER A 415       0.471  -3.394  -9.000  1.00 90.46           C  
ATOM   3183  C   SER A 415       0.066  -2.989 -10.422  1.00 90.46           C  
ATOM   3184  CB  SER A 415      -0.297  -4.666  -8.625  1.00 90.46           C  
ATOM   3185  O   SER A 415       0.782  -3.264 -11.386  1.00 90.46           O  
ATOM   3186  OG  SER A 415      -0.203  -4.941  -7.246  1.00 90.46           O  
ATOM   3187  N   ILE A 416      -1.073  -2.299 -10.567  1.00 91.29           N  
ATOM   3188  CA  ILE A 416      -1.527  -1.774 -11.862  1.00 91.29           C  
ATOM   3189  C   ILE A 416      -0.562  -0.701 -12.359  1.00 91.29           C  
ATOM   3190  CB  ILE A 416      -2.977  -1.241 -11.774  1.00 91.29           C  
ATOM   3191  O   ILE A 416      -0.136  -0.758 -13.509  1.00 91.29           O  
ATOM   3192  CG1 ILE A 416      -3.957  -2.417 -11.565  1.00 91.29           C  
ATOM   3193  CG2 ILE A 416      -3.362  -0.451 -13.042  1.00 91.29           C  
ATOM   3194  CD1 ILE A 416      -5.405  -1.976 -11.311  1.00 91.29           C  
ATOM   3195  N   THR A 417      -0.193   0.257 -11.508  1.00 93.45           N  
ATOM   3196  CA  THR A 417       0.690   1.364 -11.897  1.00 93.45           C  
ATOM   3197  C   THR A 417       2.057   0.857 -12.340  1.00 93.45           C  
ATOM   3198  CB  THR A 417       0.856   2.370 -10.749  1.00 93.45           C  
ATOM   3199  O   THR A 417       2.541   1.269 -13.389  1.00 93.45           O  
ATOM   3200  CG2 THR A 417       1.787   3.522 -11.110  1.00 93.45           C  
ATOM   3201  OG1 THR A 417      -0.396   2.934 -10.433  1.00 93.45           O  
ATOM   3202  N   THR A 418       2.661  -0.066 -11.591  1.00 89.40           N  
ATOM   3203  CA  THR A 418       3.983  -0.622 -11.914  1.00 89.40           C  
ATOM   3204  C   THR A 418       3.937  -1.466 -13.185  1.00 89.40           C  
ATOM   3205  CB  THR A 418       4.539  -1.448 -10.745  1.00 89.40           C  
ATOM   3206  O   THR A 418       4.778  -1.296 -14.064  1.00 89.40           O  
ATOM   3207  CG2 THR A 418       4.783  -0.589  -9.502  1.00 89.40           C  
ATOM   3208  OG1 THR A 418       3.648  -2.480 -10.392  1.00 89.40           O  
ATOM   3209  N   THR A 419       2.905  -2.301 -13.348  1.00 89.12           N  
ATOM   3210  CA  THR A 419       2.682  -3.061 -14.588  1.00 89.12           C  
ATOM   3211  C   THR A 419       2.522  -2.134 -15.787  1.00 89.12           C  
ATOM   3212  CB  THR A 419       1.425  -3.933 -14.483  1.00 89.12           C  
ATOM   3213  O   THR A 419       3.171  -2.332 -16.816  1.00 89.12           O  
ATOM   3214  CG2 THR A 419       1.110  -4.681 -15.783  1.00 89.12           C  
ATOM   3215  OG1 THR A 419       1.606  -4.904 -13.484  1.00 89.12           O  
ATOM   3216  N   MET A 420       1.648  -1.130 -15.674  1.00 91.97           N  
ATOM   3217  CA  MET A 420       1.404  -0.170 -16.746  1.00 91.97           C  
ATOM   3218  C   MET A 420       2.677   0.588 -17.090  1.00 91.97           C  
ATOM   3219  CB  MET A 420       0.308   0.825 -16.353  1.00 91.97           C  
ATOM   3220  O   MET A 420       2.971   0.742 -18.270  1.00 91.97           O  
ATOM   3221  CG  MET A 420      -1.087   0.202 -16.451  1.00 91.97           C  
ATOM   3222  SD  MET A 420      -2.441   1.348 -16.081  1.00 91.97           S  
ATOM   3223  CE  MET A 420      -2.330   2.451 -17.513  1.00 91.97           C  
ATOM   3224  N   TRP A 421       3.445   1.010 -16.086  1.00 92.84           N  
ATOM   3225  CA  TRP A 421       4.666   1.775 -16.292  1.00 92.84           C  
ATOM   3226  C   TRP A 421       5.669   0.999 -17.137  1.00 92.84           C  
ATOM   3227  CB  TRP A 421       5.250   2.185 -14.937  1.00 92.84           C  
ATOM   3228  O   TRP A 421       6.108   1.500 -18.168  1.00 92.84           O  
ATOM   3229  CG  TRP A 421       6.433   3.091 -15.014  1.00 92.84           C  
ATOM   3230  CD1 TRP A 421       6.601   4.097 -15.899  1.00 92.84           C  
ATOM   3231  CD2 TRP A 421       7.607   3.124 -14.150  1.00 92.84           C  
ATOM   3232  CE2 TRP A 421       8.462   4.177 -14.596  1.00 92.84           C  
ATOM   3233  CE3 TRP A 421       8.008   2.400 -13.006  1.00 92.84           C  
ATOM   3234  NE1 TRP A 421       7.814   4.716 -15.685  1.00 92.84           N  
ATOM   3235  CH2 TRP A 421      10.054   3.724 -12.833  1.00 92.84           C  
ATOM   3236  CZ2 TRP A 421       9.672   4.473 -13.957  1.00 92.84           C  
ATOM   3237  CZ3 TRP A 421       9.215   2.704 -12.350  1.00 92.84           C  
ATOM   3238  N   THR A 422       5.943  -0.260 -16.787  1.00 89.02           N  
ATOM   3239  CA  THR A 422       6.881  -1.066 -17.572  1.00 89.02           C  
ATOM   3240  C   THR A 422       6.313  -1.478 -18.931  1.00 89.02           C  
ATOM   3241  CB  THR A 422       7.315  -2.323 -16.819  1.00 89.02           C  
ATOM   3242  O   THR A 422       7.042  -1.530 -19.909  1.00 89.02           O  
ATOM   3243  CG2 THR A 422       8.621  -2.868 -17.399  1.00 89.02           C  
ATOM   3244  OG1 THR A 422       7.536  -2.116 -15.448  1.00 89.02           O  
ATOM   3245  N   ASN A 423       5.018  -1.786 -19.038  1.00 90.67           N  
ATOM   3246  CA  ASN A 423       4.444  -2.191 -20.328  1.00 90.67           C  
ATOM   3247  C   ASN A 423       4.412  -1.030 -21.332  1.00 90.67           C  
ATOM   3248  CB  ASN A 423       3.038  -2.766 -20.111  1.00 90.67           C  
ATOM   3249  O   ASN A 423       4.648  -1.235 -22.523  1.00 90.67           O  
ATOM   3250  CG  ASN A 423       3.030  -4.134 -19.453  1.00 90.67           C  
ATOM   3251  ND2 ASN A 423       1.854  -4.690 -19.272  1.00 90.67           N  
ATOM   3252  OD1 ASN A 423       4.046  -4.730 -19.109  1.00 90.67           O  
ATOM   3253  N   ARG A 424       4.122   0.187 -20.858  1.00 94.67           N  
ATOM   3254  CA  ARG A 424       4.200   1.399 -21.677  1.00 94.67           C  
ATOM   3255  C   ARG A 424       5.647   1.716 -22.036  1.00 94.67           C  
ATOM   3256  CB  ARG A 424       3.524   2.580 -20.960  1.00 94.67           C  
ATOM   3257  O   ARG A 424       5.887   2.060 -23.188  1.00 94.67           O  
ATOM   3258  CG  ARG A 424       2.003   2.432 -20.788  1.00 94.67           C  
ATOM   3259  CD  ARG A 424       1.220   2.439 -22.102  1.00 94.67           C  
ATOM   3260  NE  ARG A 424       1.166   3.770 -22.722  1.00 94.67           N  
ATOM   3261  NH1 ARG A 424       0.041   3.167 -24.617  1.00 94.67           N  
ATOM   3262  NH2 ARG A 424       0.532   5.283 -24.312  1.00 94.67           N  
ATOM   3263  CZ  ARG A 424       0.583   4.074 -23.863  1.00 94.67           C  
ATOM   3264  N   GLU A 425       6.595   1.507 -21.122  1.00 94.50           N  
ATOM   3265  CA  GLU A 425       8.020   1.706 -21.405  1.00 94.50           C  
ATOM   3266  C   GLU A 425       8.444   0.824 -22.568  1.00 94.50           C  
ATOM   3267  CB  GLU A 425       8.856   1.444 -20.144  1.00 94.50           C  
ATOM   3268  O   GLU A 425       8.966   1.340 -23.549  1.00 94.50           O  
ATOM   3269  CG  GLU A 425      10.381   1.504 -20.348  1.00 94.50           C  
ATOM   3270  CD  GLU A 425      11.011   0.307 -21.079  1.00 94.50           C  
ATOM   3271  OE1 GLU A 425      12.008   0.539 -21.800  1.00 94.50           O  
ATOM   3272  OE2 GLU A 425      10.497  -0.830 -20.916  1.00 94.50           O  
ATOM   3273  N   SER A 426       8.124  -0.470 -22.516  1.00 92.89           N  
ATOM   3274  CA  SER A 426       8.557  -1.414 -23.545  1.00 92.89           C  
ATOM   3275  C   SER A 426       7.917  -1.112 -24.904  1.00 92.89           C  
ATOM   3276  CB  SER A 426       8.236  -2.838 -23.093  1.00 92.89           C  
ATOM   3277  O   SER A 426       8.547  -1.286 -25.947  1.00 92.89           O  
ATOM   3278  OG  SER A 426       8.823  -3.108 -21.830  1.00 92.89           O  
ATOM   3279  N   MET A 427       6.681  -0.601 -24.908  1.00 95.60           N  
ATOM   3280  CA  MET A 427       6.018  -0.116 -26.121  1.00 95.60           C  
ATOM   3281  C   MET A 427       6.732   1.115 -26.702  1.00 95.60           C  
ATOM   3282  CB  MET A 427       4.551   0.197 -25.794  1.00 95.60           C  
ATOM   3283  O   MET A 427       7.026   1.142 -27.897  1.00 95.60           O  
ATOM   3284  CG  MET A 427       3.733   0.591 -27.031  1.00 95.60           C  
ATOM   3285  SD  MET A 427       2.204   1.495 -26.650  1.00 95.60           S  
ATOM   3286  CE  MET A 427       2.961   3.076 -26.168  1.00 95.60           C  
ATOM   3287  N   HIS A 428       7.031   2.121 -25.874  1.00 95.57           N  
ATOM   3288  CA  HIS A 428       7.734   3.334 -26.308  1.00 95.57           C  
ATOM   3289  C   HIS A 428       9.179   3.039 -26.722  1.00 95.57           C  
ATOM   3290  CB  HIS A 428       7.681   4.393 -25.200  1.00 95.57           C  
ATOM   3291  O   HIS A 428       9.661   3.607 -27.697  1.00 95.57           O  
ATOM   3292  CG  HIS A 428       6.312   5.004 -25.027  1.00 95.57           C  
ATOM   3293  CD2 HIS A 428       5.573   5.017 -23.882  1.00 95.57           C  
ATOM   3294  ND1 HIS A 428       5.612   5.698 -26.013  1.00 95.57           N  
ATOM   3295  CE1 HIS A 428       4.471   6.108 -25.442  1.00 95.57           C  
ATOM   3296  NE2 HIS A 428       4.411   5.700 -24.164  1.00 95.57           N  
ATOM   3297  N   HIS A 429       9.850   2.101 -26.050  1.00 95.26           N  
ATOM   3298  CA  HIS A 429      11.181   1.629 -26.420  1.00 95.26           C  
ATOM   3299  C   HIS A 429      11.184   1.049 -27.838  1.00 95.26           C  
ATOM   3300  CB  HIS A 429      11.664   0.589 -25.398  1.00 95.26           C  
ATOM   3301  O   HIS A 429      12.035   1.413 -28.653  1.00 95.26           O  
ATOM   3302  CG  HIS A 429      13.104   0.186 -25.598  1.00 95.26           C  
ATOM   3303  CD2 HIS A 429      13.635  -0.575 -26.607  1.00 95.26           C  
ATOM   3304  ND1 HIS A 429      14.148   0.556 -24.787  1.00 95.26           N  
ATOM   3305  CE1 HIS A 429      15.282   0.070 -25.312  1.00 95.26           C  
ATOM   3306  NE2 HIS A 429      15.020  -0.643 -26.419  1.00 95.26           N  
ATOM   3307  N   ALA A 430      10.210   0.190 -28.161  1.00 95.31           N  
ATOM   3308  CA  ALA A 430      10.070  -0.380 -29.499  1.00 95.31           C  
ATOM   3309  C   ALA A 430       9.835   0.713 -30.557  1.00 95.31           C  
ATOM   3310  CB  ALA A 430       8.949  -1.427 -29.481  1.00 95.31           C  
ATOM   3311  O   ALA A 430      10.561   0.769 -31.547  1.00 95.31           O  
ATOM   3312  N   GLN A 431       8.901   1.636 -30.303  1.00 94.64           N  
ATOM   3313  CA  GLN A 431       8.574   2.737 -31.221  1.00 94.64           C  
ATOM   3314  C   GLN A 431       9.758   3.684 -31.470  1.00 94.64           C  
ATOM   3315  CB  GLN A 431       7.398   3.535 -30.641  1.00 94.64           C  
ATOM   3316  O   GLN A 431      10.015   4.094 -32.601  1.00 94.64           O  
ATOM   3317  CG  GLN A 431       6.080   2.756 -30.726  1.00 94.64           C  
ATOM   3318  CD  GLN A 431       4.911   3.474 -30.061  1.00 94.64           C  
ATOM   3319  NE2 GLN A 431       3.698   3.037 -30.314  1.00 94.64           N  
ATOM   3320  OE1 GLN A 431       5.030   4.425 -29.309  1.00 94.64           O  
ATOM   3321  N   LEU A 432      10.511   4.032 -30.426  1.00 92.80           N  
ATOM   3322  CA  LEU A 432      11.696   4.881 -30.558  1.00 92.80           C  
ATOM   3323  C   LEU A 432      12.833   4.153 -31.290  1.00 92.80           C  
ATOM   3324  CB  LEU A 432      12.130   5.337 -29.159  1.00 92.80           C  
ATOM   3325  O   LEU A 432      13.530   4.766 -32.102  1.00 92.80           O  
ATOM   3326  CG  LEU A 432      11.206   6.375 -28.493  1.00 92.80           C  
ATOM   3327  CD1 LEU A 432      11.637   6.589 -27.040  1.00 92.80           C  
ATOM   3328  CD2 LEU A 432      11.255   7.730 -29.205  1.00 92.80           C  
ATOM   3329  N   THR A 433      12.989   2.846 -31.064  1.00 93.54           N  
ATOM   3330  CA  THR A 433      14.007   2.023 -31.740  1.00 93.54           C  
ATOM   3331  C   THR A 433      13.756   1.912 -33.243  1.00 93.54           C  
ATOM   3332  CB  THR A 433      14.101   0.626 -31.113  1.00 93.54           C  
ATOM   3333  O   THR A 433      14.716   1.908 -34.008  1.00 93.54           O  
ATOM   3334  CG2 THR A 433      15.194  -0.241 -31.741  1.00 93.54           C  
ATOM   3335  OG1 THR A 433      14.441   0.760 -29.757  1.00 93.54           O  
ATOM   3336  N   GLU A 434      12.501   1.919 -33.708  1.00 91.91           N  
ATOM   3337  CA  GLU A 434      12.181   1.935 -35.149  1.00 91.91           C  
ATOM   3338  C   GLU A 434      12.814   3.134 -35.881  1.00 91.91           C  
ATOM   3339  CB  GLU A 434      10.658   1.981 -35.353  1.00 91.91           C  
ATOM   3340  O   GLU A 434      13.192   3.046 -37.055  1.00 91.91           O  
ATOM   3341  CG  GLU A 434       9.954   0.667 -34.981  1.00 91.91           C  
ATOM   3342  CD  GLU A 434       8.418   0.768 -35.020  1.00 91.91           C  
ATOM   3343  OE1 GLU A 434       7.766  -0.183 -34.533  1.00 91.91           O  
ATOM   3344  OE2 GLU A 434       7.890   1.770 -35.557  1.00 91.91           O  
ATOM   3345  N   SER A 435      12.993   4.252 -35.172  1.00 88.65           N  
ATOM   3346  CA  SER A 435      13.654   5.445 -35.705  1.00 88.65           C  
ATOM   3347  C   SER A 435      15.182   5.321 -35.753  1.00 88.65           C  
ATOM   3348  CB  SER A 435      13.244   6.675 -34.895  1.00 88.65           C  
ATOM   3349  O   SER A 435      15.823   6.086 -36.476  1.00 88.65           O  
ATOM   3350  OG  SER A 435      11.853   6.893 -35.020  1.00 88.65           O  
ATOM   3351  N   VAL A 436      15.780   4.365 -35.036  1.00 90.07           N  
ATOM   3352  CA  VAL A 436      17.223   4.089 -35.041  1.00 90.07           C  
ATOM   3353  C   VAL A 436      17.540   3.087 -36.142  1.00 90.07           C  
ATOM   3354  CB  VAL A 436      17.740   3.617 -33.670  1.00 90.07           C  
ATOM   3355  O   VAL A 436      17.731   1.895 -35.917  1.00 90.07           O  
ATOM   3356  CG1 VAL A 436      19.275   3.527 -33.663  1.00 90.07           C  
ATOM   3357  CG2 VAL A 436      17.357   4.612 -32.574  1.00 90.07           C  
ATOM   3358  N   ASN A 437      17.594   3.585 -37.373  1.00 88.73           N  
ATOM   3359  CA  ASN A 437      17.961   2.779 -38.528  1.00 88.73           C  
ATOM   3360  C   ASN A 437      19.015   3.488 -39.394  1.00 88.73           C  
ATOM   3361  CB  ASN A 437      16.685   2.366 -39.281  1.00 88.73           C  
ATOM   3362  O   ASN A 437      19.125   4.718 -39.346  1.00 88.73           O  
ATOM   3363  CG  ASN A 437      15.955   3.539 -39.897  1.00 88.73           C  
ATOM   3364  ND2 ASN A 437      14.788   3.887 -39.407  1.00 88.73           N  
ATOM   3365  OD1 ASN A 437      16.440   4.148 -40.835  1.00 88.73           O  
ATOM   3366  N   PRO A 438      19.771   2.739 -40.222  1.00 85.25           N  
ATOM   3367  CA  PRO A 438      20.815   3.308 -41.071  1.00 85.25           C  
ATOM   3368  C   PRO A 438      20.309   4.292 -42.124  1.00 85.25           C  
ATOM   3369  CB  PRO A 438      21.500   2.119 -41.756  1.00 85.25           C  
ATOM   3370  O   PRO A 438      21.132   4.876 -42.813  1.00 85.25           O  
ATOM   3371  CG  PRO A 438      21.190   0.942 -40.840  1.00 85.25           C  
ATOM   3372  CD  PRO A 438      19.799   1.285 -40.321  1.00 85.25           C  
ATOM   3373  N   PHE A 439      18.998   4.468 -42.294  1.00 90.19           N  
ATOM   3374  CA  PHE A 439      18.411   5.383 -43.272  1.00 90.19           C  
ATOM   3375  C   PHE A 439      17.872   6.668 -42.635  1.00 90.19           C  
ATOM   3376  CB  PHE A 439      17.321   4.645 -44.061  1.00 90.19           C  
ATOM   3377  O   PHE A 439      17.509   7.589 -43.363  1.00 90.19           O  
ATOM   3378  CG  PHE A 439      17.781   3.326 -44.651  1.00 90.19           C  
ATOM   3379  CD1 PHE A 439      18.645   3.318 -45.760  1.00 90.19           C  
ATOM   3380  CD2 PHE A 439      17.372   2.110 -44.072  1.00 90.19           C  
ATOM   3381  CE1 PHE A 439      19.091   2.098 -46.298  1.00 90.19           C  
ATOM   3382  CE2 PHE A 439      17.817   0.890 -44.609  1.00 90.19           C  
ATOM   3383  CZ  PHE A 439      18.675   0.884 -45.724  1.00 90.19           C  
ATOM   3384  N   ASN A 440      17.827   6.761 -41.302  1.00 91.09           N  
ATOM   3385  CA  ASN A 440      17.386   7.961 -40.606  1.00 91.09           C  
ATOM   3386  C   ASN A 440      18.568   8.932 -40.417  1.00 91.09           C  
ATOM   3387  CB  ASN A 440      16.708   7.576 -39.284  1.00 91.09           C  
ATOM   3388  O   ASN A 440      19.502   8.604 -39.676  1.00 91.09           O  
ATOM   3389  CG  ASN A 440      16.035   8.761 -38.608  1.00 91.09           C  
ATOM   3390  ND2 ASN A 440      15.102   8.500 -37.732  1.00 91.09           N  
ATOM   3391  OD1 ASN A 440      16.335   9.924 -38.842  1.00 91.09           O  
ATOM   3392  N   PRO A 441      18.531  10.142 -41.012  1.00 91.88           N  
ATOM   3393  CA  PRO A 441      19.605  11.124 -40.875  1.00 91.88           C  
ATOM   3394  C   PRO A 441      19.907  11.496 -39.420  1.00 91.88           C  
ATOM   3395  CB  PRO A 441      19.139  12.354 -41.664  1.00 91.88           C  
ATOM   3396  O   PRO A 441      21.068  11.681 -39.067  1.00 91.88           O  
ATOM   3397  CG  PRO A 441      18.167  11.780 -42.690  1.00 91.88           C  
ATOM   3398  CD  PRO A 441      17.508  10.642 -41.923  1.00 91.88           C  
ATOM   3399  N   ASN A 442      18.887  11.551 -38.555  1.00 91.03           N  
ATOM   3400  CA  ASN A 442      19.071  11.884 -37.140  1.00 91.03           C  
ATOM   3401  C   ASN A 442      19.831  10.779 -36.394  1.00 91.03           C  
ATOM   3402  CB  ASN A 442      17.699  12.129 -36.492  1.00 91.03           C  
ATOM   3403  O   ASN A 442      20.681  11.071 -35.555  1.00 91.03           O  
ATOM   3404  CG  ASN A 442      16.995  13.366 -37.017  1.00 91.03           C  
ATOM   3405  ND2 ASN A 442      15.686  13.403 -36.948  1.00 91.03           N  
ATOM   3406  OD1 ASN A 442      17.594  14.319 -37.481  1.00 91.03           O  
ATOM   3407  N   ALA A 443      19.554   9.513 -36.722  1.00 89.73           N  
ATOM   3408  CA  ALA A 443      20.262   8.381 -36.137  1.00 89.73           C  
ATOM   3409  C   ALA A 443      21.724   8.365 -36.601  1.00 89.73           C  
ATOM   3410  CB  ALA A 443      19.525   7.083 -36.487  1.00 89.73           C  
ATOM   3411  O   ALA A 443      22.622   8.282 -35.768  1.00 89.73           O  
ATOM   3412  N   GLN A 444      21.974   8.525 -37.907  1.00 90.65           N  
ATOM   3413  CA  GLN A 444      23.336   8.619 -38.448  1.00 90.65           C  
ATOM   3414  C   GLN A 444      24.127   9.775 -37.824  1.00 90.65           C  
ATOM   3415  CB  GLN A 444      23.297   8.836 -39.963  1.00 90.65           C  
ATOM   3416  O   GLN A 444      25.278   9.585 -37.433  1.00 90.65           O  
ATOM   3417  CG  GLN A 444      22.811   7.638 -40.789  1.00 90.65           C  
ATOM   3418  CD  GLN A 444      22.938   7.936 -42.283  1.00 90.65           C  
ATOM   3419  NE2 GLN A 444      22.733   6.991 -43.161  1.00 90.65           N  
ATOM   3420  OE1 GLN A 444      23.233   9.033 -42.722  1.00 90.65           O  
ATOM   3421  N   ALA A 445      23.508  10.952 -37.688  1.00 92.66           N  
ATOM   3422  CA  ALA A 445      24.128  12.109 -37.054  1.00 92.66           C  
ATOM   3423  C   ALA A 445      24.527  11.804 -35.602  1.00 92.66           C  
ATOM   3424  CB  ALA A 445      23.170  13.301 -37.144  1.00 92.66           C  
ATOM   3425  O   ALA A 445      25.667  12.061 -35.219  1.00 92.66           O  
ATOM   3426  N   MET A 446      23.639  11.177 -34.823  1.00 91.44           N  
ATOM   3427  CA  MET A 446      23.939  10.775 -33.447  1.00 91.44           C  
ATOM   3428  C   MET A 446      25.085   9.757 -33.378  1.00 91.44           C  
ATOM   3429  CB  MET A 446      22.665  10.224 -32.791  1.00 91.44           C  
ATOM   3430  O   MET A 446      26.009   9.934 -32.588  1.00 91.44           O  
ATOM   3431  CG  MET A 446      22.865   9.910 -31.302  1.00 91.44           C  
ATOM   3432  SD  MET A 446      23.339  11.315 -30.253  1.00 91.44           S  
ATOM   3433  CE  MET A 446      21.823  12.306 -30.312  1.00 91.44           C  
ATOM   3434  N   TYR A 447      25.078   8.728 -34.233  1.00 93.03           N  
ATOM   3435  CA  TYR A 447      26.185   7.768 -34.316  1.00 93.03           C  
ATOM   3436  C   TYR A 447      27.508   8.461 -34.647  1.00 93.03           C  
ATOM   3437  CB  TYR A 447      25.878   6.666 -35.338  1.00 93.03           C  
ATOM   3438  O   TYR A 447      28.484   8.266 -33.930  1.00 93.03           O  
ATOM   3439  CG  TYR A 447      25.091   5.512 -34.754  1.00 93.03           C  
ATOM   3440  CD1 TYR A 447      25.741   4.606 -33.897  1.00 93.03           C  
ATOM   3441  CD2 TYR A 447      23.730   5.328 -35.064  1.00 93.03           C  
ATOM   3442  CE1 TYR A 447      25.031   3.529 -33.340  1.00 93.03           C  
ATOM   3443  CE2 TYR A 447      23.011   4.258 -34.499  1.00 93.03           C  
ATOM   3444  OH  TYR A 447      22.980   2.296 -33.124  1.00 93.03           O  
ATOM   3445  CZ  TYR A 447      23.662   3.352 -33.637  1.00 93.03           C  
ATOM   3446  N   SER A 448      27.526   9.336 -35.656  1.00 91.88           N  
ATOM   3447  CA  SER A 448      28.734  10.077 -36.038  1.00 91.88           C  
ATOM   3448  C   SER A 448      29.248  10.992 -34.921  1.00 91.88           C  
ATOM   3449  CB  SER A 448      28.477  10.870 -37.323  1.00 91.88           C  
ATOM   3450  O   SER A 448      30.456  11.126 -34.737  1.00 91.88           O  
ATOM   3451  OG  SER A 448      27.624  11.984 -37.129  1.00 91.88           O  
ATOM   3452  N   GLN A 449      28.347  11.585 -34.129  1.00 94.06           N  
ATOM   3453  CA  GLN A 449      28.709  12.404 -32.976  1.00 94.06           C  
ATOM   3454  C   GLN A 449      29.348  11.557 -31.869  1.00 94.06           C  
ATOM   3455  CB  GLN A 449      27.459  13.148 -32.478  1.00 94.06           C  
ATOM   3456  O   GLN A 449      30.375  11.949 -31.318  1.00 94.06           O  
ATOM   3457  CG  GLN A 449      27.770  14.075 -31.293  1.00 94.06           C  
ATOM   3458  CD  GLN A 449      26.548  14.831 -30.780  1.00 94.06           C  
ATOM   3459  NE2 GLN A 449      26.685  15.556 -29.692  1.00 94.06           N  
ATOM   3460  OE1 GLN A 449      25.459  14.807 -31.327  1.00 94.06           O  
ATOM   3461  N   LEU A 450      28.767  10.397 -31.550  1.00 93.37           N  
ATOM   3462  CA  LEU A 450      29.286   9.487 -30.525  1.00 93.37           C  
ATOM   3463  C   LEU A 450      30.621   8.855 -30.949  1.00 93.37           C  
ATOM   3464  CB  LEU A 450      28.225   8.415 -30.218  1.00 93.37           C  
ATOM   3465  O   LEU A 450      31.550   8.776 -30.146  1.00 93.37           O  
ATOM   3466  CG  LEU A 450      26.957   8.961 -29.530  1.00 93.37           C  
ATOM   3467  CD1 LEU A 450      25.877   7.881 -29.497  1.00 93.37           C  
ATOM   3468  CD2 LEU A 450      27.219   9.413 -28.092  1.00 93.37           C  
ATOM   3469  N   GLU A 451      30.757   8.479 -32.219  1.00 92.25           N  
ATOM   3470  CA  GLU A 451      32.024   8.016 -32.795  1.00 92.25           C  
ATOM   3471  C   GLU A 451      33.083   9.125 -32.795  1.00 92.25           C  
ATOM   3472  CB  GLU A 451      31.792   7.500 -34.221  1.00 92.25           C  
ATOM   3473  O   GLU A 451      34.244   8.872 -32.476  1.00 92.25           O  
ATOM   3474  CG  GLU A 451      31.058   6.148 -34.231  1.00 92.25           C  
ATOM   3475  CD  GLU A 451      30.754   5.625 -35.643  1.00 92.25           C  
ATOM   3476  OE1 GLU A 451      30.154   4.524 -35.715  1.00 92.25           O  
ATOM   3477  OE2 GLU A 451      31.121   6.296 -36.636  1.00 92.25           O  
ATOM   3478  N   GLY A 452      32.683  10.376 -33.049  1.00 92.64           N  
ATOM   3479  CA  GLY A 452      33.547  11.551 -32.915  1.00 92.64           C  
ATOM   3480  C   GLY A 452      34.067  11.781 -31.488  1.00 92.64           C  
ATOM   3481  O   GLY A 452      35.136  12.361 -31.314  1.00 92.64           O  
ATOM   3482  N   LEU A 453      33.360  11.279 -30.470  1.00 92.58           N  
ATOM   3483  CA  LEU A 453      33.804  11.251 -29.070  1.00 92.58           C  
ATOM   3484  C   LEU A 453      34.674  10.022 -28.737  1.00 92.58           C  
ATOM   3485  CB  LEU A 453      32.578  11.360 -28.141  1.00 92.58           C  
ATOM   3486  O   LEU A 453      35.063   9.837 -27.584  1.00 92.58           O  
ATOM   3487  CG  LEU A 453      31.818  12.695 -28.234  1.00 92.58           C  
ATOM   3488  CD1 LEU A 453      30.509  12.595 -27.449  1.00 92.58           C  
ATOM   3489  CD2 LEU A 453      32.631  13.859 -27.661  1.00 92.58           C  
ATOM   3490  N   GLY A 454      34.996   9.187 -29.730  1.00 92.96           N  
ATOM   3491  CA  GLY A 454      35.843   8.002 -29.594  1.00 92.96           C  
ATOM   3492  C   GLY A 454      35.106   6.728 -29.177  1.00 92.96           C  
ATOM   3493  O   GLY A 454      35.764   5.726 -28.894  1.00 92.96           O  
ATOM   3494  N   MET A 455      33.767   6.733 -29.124  1.00 93.31           N  
ATOM   3495  CA  MET A 455      32.998   5.515 -28.850  1.00 93.31           C  
ATOM   3496  C   MET A 455      33.024   4.569 -30.050  1.00 93.31           C  
ATOM   3497  CB  MET A 455      31.545   5.832 -28.478  1.00 93.31           C  
ATOM   3498  O   MET A 455      32.892   4.991 -31.197  1.00 93.31           O  
ATOM   3499  CG  MET A 455      31.423   6.515 -27.115  1.00 93.31           C  
ATOM   3500  SD  MET A 455      29.696   6.716 -26.600  1.00 93.31           S  
ATOM   3501  CE  MET A 455      29.895   6.753 -24.802  1.00 93.31           C  
ATOM   3502  N   THR A 456      33.121   3.265 -29.794  1.00 93.36           N  
ATOM   3503  CA  THR A 456      32.864   2.268 -30.840  1.00 93.36           C  
ATOM   3504  C   THR A 456      31.380   2.251 -31.203  1.00 93.36           C  
ATOM   3505  CB  THR A 456      33.324   0.857 -30.445  1.00 93.36           C  
ATOM   3506  O   THR A 456      30.524   2.590 -30.383  1.00 93.36           O  
ATOM   3507  CG2 THR A 456      34.771   0.815 -29.956  1.00 93.36           C  
ATOM   3508  OG1 THR A 456      32.516   0.303 -29.430  1.00 93.36           O  
ATOM   3509  N   GLN A 457      31.040   1.763 -32.396  1.00 88.81           N  
ATOM   3510  CA  GLN A 457      29.644   1.625 -32.825  1.00 88.81           C  
ATOM   3511  C   GLN A 457      28.786   0.815 -31.828  1.00 88.81           C  
ATOM   3512  CB  GLN A 457      29.651   0.956 -34.204  1.00 88.81           C  
ATOM   3513  O   GLN A 457      27.607   1.110 -31.614  1.00 88.81           O  
ATOM   3514  CG  GLN A 457      28.276   1.024 -34.877  1.00 88.81           C  
ATOM   3515  CD  GLN A 457      28.268   0.375 -36.255  1.00 88.81           C  
ATOM   3516  NE2 GLN A 457      27.246   0.620 -37.043  1.00 88.81           N  
ATOM   3517  OE1 GLN A 457      29.138  -0.392 -36.637  1.00 88.81           O  
ATOM   3518  N   GLN A 458      29.381  -0.189 -31.174  1.00 91.95           N  
ATOM   3519  CA  GLN A 458      28.703  -0.997 -30.159  1.00 91.95           C  
ATOM   3520  C   GLN A 458      28.455  -0.206 -28.865  1.00 91.95           C  
ATOM   3521  CB  GLN A 458      29.519  -2.275 -29.920  1.00 91.95           C  
ATOM   3522  O   GLN A 458      27.365  -0.288 -28.302  1.00 91.95           O  
ATOM   3523  CG  GLN A 458      28.724  -3.330 -29.134  1.00 91.95           C  
ATOM   3524  CD  GLN A 458      29.423  -4.687 -29.087  1.00 91.95           C  
ATOM   3525  NE2 GLN A 458      28.805  -5.685 -28.496  1.00 91.95           N  
ATOM   3526  OE1 GLN A 458      30.523  -4.886 -29.573  1.00 91.95           O  
ATOM   3527  N   GLN A 459      29.423   0.606 -28.425  1.00 93.34           N  
ATOM   3528  CA  GLN A 459      29.250   1.511 -27.282  1.00 93.34           C  
ATOM   3529  C   GLN A 459      28.204   2.593 -27.572  1.00 93.34           C  
ATOM   3530  CB  GLN A 459      30.589   2.170 -26.932  1.00 93.34           C  
ATOM   3531  O   GLN A 459      27.336   2.835 -26.735  1.00 93.34           O  
ATOM   3532  CG  GLN A 459      31.570   1.200 -26.265  1.00 93.34           C  
ATOM   3533  CD  GLN A 459      32.947   1.828 -26.089  1.00 93.34           C  
ATOM   3534  NE2 GLN A 459      33.634   1.556 -25.002  1.00 93.34           N  
ATOM   3535  OE1 GLN A 459      33.445   2.557 -26.930  1.00 93.34           O  
ATOM   3536  N   ALA A 460      28.241   3.188 -28.768  1.00 92.69           N  
ATOM   3537  CA  ALA A 460      27.260   4.175 -29.208  1.00 92.69           C  
ATOM   3538  C   ALA A 460      25.840   3.587 -29.215  1.00 92.69           C  
ATOM   3539  CB  ALA A 460      27.675   4.686 -30.594  1.00 92.69           C  
ATOM   3540  O   ALA A 460      24.919   4.191 -28.672  1.00 92.69           O  
ATOM   3541  N   SER A 461      25.672   2.368 -29.741  1.00 92.55           N  
ATOM   3542  CA  SER A 461      24.377   1.673 -29.742  1.00 92.55           C  
ATOM   3543  C   SER A 461      23.868   1.393 -28.326  1.00 92.55           C  
ATOM   3544  CB  SER A 461      24.460   0.351 -30.509  1.00 92.55           C  
ATOM   3545  O   SER A 461      22.693   1.613 -28.050  1.00 92.55           O  
ATOM   3546  OG  SER A 461      24.892   0.571 -31.837  1.00 92.55           O  
ATOM   3547  N   GLY A 462      24.743   0.956 -27.413  1.00 92.57           N  
ATOM   3548  CA  GLY A 462      24.380   0.743 -26.008  1.00 92.57           C  
ATOM   3549  C   GLY A 462      23.953   2.034 -25.304  1.00 92.57           C  
ATOM   3550  O   GLY A 462      22.965   2.041 -24.572  1.00 92.57           O  
ATOM   3551  N   TRP A 463      24.646   3.145 -25.568  1.00 92.82           N  
ATOM   3552  CA  TRP A 463      24.274   4.453 -25.026  1.00 92.82           C  
ATOM   3553  C   TRP A 463      22.924   4.938 -25.573  1.00 92.82           C  
ATOM   3554  CB  TRP A 463      25.392   5.462 -25.303  1.00 92.82           C  
ATOM   3555  O   TRP A 463      22.070   5.362 -24.795  1.00 92.82           O  
ATOM   3556  CG  TRP A 463      25.170   6.798 -24.666  1.00 92.82           C  
ATOM   3557  CD1 TRP A 463      25.603   7.167 -23.439  1.00 92.82           C  
ATOM   3558  CD2 TRP A 463      24.425   7.941 -25.187  1.00 92.82           C  
ATOM   3559  CE2 TRP A 463      24.451   8.979 -24.209  1.00 92.82           C  
ATOM   3560  CE3 TRP A 463      23.728   8.205 -26.386  1.00 92.82           C  
ATOM   3561  NE1 TRP A 463      25.184   8.455 -23.167  1.00 92.82           N  
ATOM   3562  CH2 TRP A 463      23.151  10.452 -25.620  1.00 92.82           C  
ATOM   3563  CZ2 TRP A 463      23.822  10.216 -24.408  1.00 92.82           C  
ATOM   3564  CZ3 TRP A 463      23.103   9.447 -26.604  1.00 92.82           C  
ATOM   3565  N   ILE A 464      22.698   4.820 -26.889  1.00 93.27           N  
ATOM   3566  CA  ILE A 464      21.419   5.173 -27.528  1.00 93.27           C  
ATOM   3567  C   ILE A 464      20.280   4.330 -26.945  1.00 93.27           C  
ATOM   3568  CB  ILE A 464      21.513   5.027 -29.067  1.00 93.27           C  
ATOM   3569  O   ILE A 464      19.242   4.883 -26.589  1.00 93.27           O  
ATOM   3570  CG1 ILE A 464      22.437   6.118 -29.658  1.00 93.27           C  
ATOM   3571  CG2 ILE A 464      20.121   5.117 -29.728  1.00 93.27           C  
ATOM   3572  CD1 ILE A 464      22.834   5.873 -31.120  1.00 93.27           C  
ATOM   3573  N   ALA A 465      20.481   3.019 -26.786  1.00 93.64           N  
ATOM   3574  CA  ALA A 465      19.484   2.132 -26.192  1.00 93.64           C  
ATOM   3575  C   ALA A 465      19.114   2.560 -24.762  1.00 93.64           C  
ATOM   3576  CB  ALA A 465      20.012   0.695 -26.240  1.00 93.64           C  
ATOM   3577  O   ALA A 465      17.931   2.647 -24.443  1.00 93.64           O  
ATOM   3578  N   GLN A 466      20.098   2.918 -23.926  1.00 92.41           N  
ATOM   3579  CA  GLN A 466      19.830   3.421 -22.575  1.00 92.41           C  
ATOM   3580  C   GLN A 466      19.031   4.732 -22.593  1.00 92.41           C  
ATOM   3581  CB  GLN A 466      21.154   3.609 -21.815  1.00 92.41           C  
ATOM   3582  O   GLN A 466      18.117   4.906 -21.788  1.00 92.41           O  
ATOM   3583  CG  GLN A 466      20.929   3.971 -20.335  1.00 92.41           C  
ATOM   3584  CD  GLN A 466      20.229   2.860 -19.554  1.00 92.41           C  
ATOM   3585  NE2 GLN A 466      19.302   3.169 -18.675  1.00 92.41           N  
ATOM   3586  OE1 GLN A 466      20.520   1.687 -19.719  1.00 92.41           O  
ATOM   3587  N   GLN A 467      19.342   5.653 -23.512  1.00 92.45           N  
ATOM   3588  CA  GLN A 467      18.570   6.890 -23.657  1.00 92.45           C  
ATOM   3589  C   GLN A 467      17.130   6.616 -24.096  1.00 92.45           C  
ATOM   3590  CB  GLN A 467      19.246   7.849 -24.650  1.00 92.45           C  
ATOM   3591  O   GLN A 467      16.209   7.245 -23.581  1.00 92.45           O  
ATOM   3592  CG  GLN A 467      20.573   8.418 -24.139  1.00 92.45           C  
ATOM   3593  CD  GLN A 467      20.447   9.114 -22.789  1.00 92.45           C  
ATOM   3594  NE2 GLN A 467      21.309   8.809 -21.844  1.00 92.45           N  
ATOM   3595  OE1 GLN A 467      19.570   9.926 -22.549  1.00 92.45           O  
ATOM   3596  N   ILE A 468      16.921   5.656 -24.998  1.00 94.20           N  
ATOM   3597  CA  ILE A 468      15.583   5.237 -25.425  1.00 94.20           C  
ATOM   3598  C   ILE A 468      14.790   4.658 -24.249  1.00 94.20           C  
ATOM   3599  CB  ILE A 468      15.681   4.262 -26.616  1.00 94.20           C  
ATOM   3600  O   ILE A 468      13.652   5.072 -24.042  1.00 94.20           O  
ATOM   3601  CG1 ILE A 468      16.117   5.050 -27.865  1.00 94.20           C  
ATOM   3602  CG2 ILE A 468      14.333   3.570 -26.855  1.00 94.20           C  
ATOM   3603  CD1 ILE A 468      16.451   4.168 -29.067  1.00 94.20           C  
ATOM   3604  N   THR A 469      15.387   3.773 -23.445  1.00 94.51           N  
ATOM   3605  CA  THR A 469      14.753   3.235 -22.228  1.00 94.51           C  
ATOM   3606  C   THR A 469      14.384   4.349 -21.250  1.00 94.51           C  
ATOM   3607  CB  THR A 469      15.682   2.230 -21.535  1.00 94.51           C  
ATOM   3608  O   THR A 469      13.244   4.423 -20.797  1.00 94.51           O  
ATOM   3609  CG2 THR A 469      15.086   1.620 -20.269  1.00 94.51           C  
ATOM   3610  OG1 THR A 469      15.935   1.150 -22.398  1.00 94.51           O  
ATOM   3611  N   ASN A 470      15.311   5.270 -20.968  1.00 92.99           N  
ATOM   3612  CA  ASN A 470      15.062   6.393 -20.062  1.00 92.99           C  
ATOM   3613  C   ASN A 470      13.898   7.273 -20.551  1.00 92.99           C  
ATOM   3614  CB  ASN A 470      16.358   7.209 -19.918  1.00 92.99           C  
ATOM   3615  O   ASN A 470      13.024   7.639 -19.766  1.00 92.99           O  
ATOM   3616  CG  ASN A 470      17.407   6.552 -19.033  1.00 92.99           C  
ATOM   3617  ND2 ASN A 470      18.483   7.248 -18.758  1.00 92.99           N  
ATOM   3618  OD1 ASN A 470      17.293   5.436 -18.556  1.00 92.99           O  
ATOM   3619  N   GLN A 471      13.847   7.570 -21.853  1.00 93.79           N  
ATOM   3620  CA  GLN A 471      12.739   8.312 -22.460  1.00 93.79           C  
ATOM   3621  C   GLN A 471      11.422   7.532 -22.389  1.00 93.79           C  
ATOM   3622  CB  GLN A 471      13.077   8.639 -23.922  1.00 93.79           C  
ATOM   3623  O   GLN A 471      10.392   8.097 -22.024  1.00 93.79           O  
ATOM   3624  CG  GLN A 471      14.193   9.681 -24.065  1.00 93.79           C  
ATOM   3625  CD  GLN A 471      13.754  11.106 -23.758  1.00 93.79           C  
ATOM   3626  NE2 GLN A 471      14.526  12.077 -24.186  1.00 93.79           N  
ATOM   3627  OE1 GLN A 471      12.734  11.391 -23.153  1.00 93.79           O  
ATOM   3628  N   GLY A 472      11.452   6.228 -22.672  1.00 95.19           N  
ATOM   3629  CA  GLY A 472      10.296   5.346 -22.549  1.00 95.19           C  
ATOM   3630  C   GLY A 472       9.717   5.349 -21.133  1.00 95.19           C  
ATOM   3631  O   GLY A 472       8.504   5.493 -20.971  1.00 95.19           O  
ATOM   3632  N   LEU A 473      10.567   5.279 -20.104  1.00 94.19           N  
ATOM   3633  CA  LEU A 473      10.160   5.352 -18.696  1.00 94.19           C  
ATOM   3634  C   LEU A 473       9.533   6.707 -18.336  1.00 94.19           C  
ATOM   3635  CB  LEU A 473      11.374   5.073 -17.787  1.00 94.19           C  
ATOM   3636  O   LEU A 473       8.505   6.728 -17.653  1.00 94.19           O  
ATOM   3637  CG  LEU A 473      11.828   3.604 -17.739  1.00 94.19           C  
ATOM   3638  CD1 LEU A 473      13.175   3.482 -17.031  1.00 94.19           C  
ATOM   3639  CD2 LEU A 473      10.830   2.720 -16.982  1.00 94.19           C  
ATOM   3640  N   ILE A 474      10.104   7.822 -18.808  1.00 94.84           N  
ATOM   3641  CA  ILE A 474       9.564   9.174 -18.576  1.00 94.84           C  
ATOM   3642  C   ILE A 474       8.184   9.319 -19.219  1.00 94.84           C  
ATOM   3643  CB  ILE A 474      10.535  10.265 -19.088  1.00 94.84           C  
ATOM   3644  O   ILE A 474       7.223   9.678 -18.538  1.00 94.84           O  
ATOM   3645  CG1 ILE A 474      11.792  10.312 -18.200  1.00 94.84           C  
ATOM   3646  CG2 ILE A 474       9.868  11.653 -19.086  1.00 94.84           C  
ATOM   3647  CD1 ILE A 474      12.954  11.112 -18.811  1.00 94.84           C  
ATOM   3648  N   ILE A 475       8.059   8.993 -20.510  1.00 95.34           N  
ATOM   3649  CA  ILE A 475       6.790   9.112 -21.242  1.00 95.34           C  
ATOM   3650  C   ILE A 475       5.719   8.242 -20.574  1.00 95.34           C  
ATOM   3651  CB  ILE A 475       6.980   8.745 -22.731  1.00 95.34           C  
ATOM   3652  O   ILE A 475       4.600   8.696 -20.340  1.00 95.34           O  
ATOM   3653  CG1 ILE A 475       7.943   9.735 -23.430  1.00 95.34           C  
ATOM   3654  CG2 ILE A 475       5.625   8.770 -23.464  1.00 95.34           C  
ATOM   3655  CD1 ILE A 475       8.440   9.241 -24.796  1.00 95.34           C  
ATOM   3656  N   SER A 476       6.078   7.021 -20.182  1.00 95.44           N  
ATOM   3657  CA  SER A 476       5.167   6.101 -19.497  1.00 95.44           C  
ATOM   3658  C   SER A 476       4.678   6.646 -18.156  1.00 95.44           C  
ATOM   3659  CB  SER A 476       5.872   4.772 -19.267  1.00 95.44           C  
ATOM   3660  O   SER A 476       3.492   6.539 -17.840  1.00 95.44           O  
ATOM   3661  OG  SER A 476       6.240   4.260 -20.514  1.00 95.44           O  
ATOM   3662  N   ALA A 477       5.566   7.261 -17.369  1.00 95.47           N  
ATOM   3663  CA  ALA A 477       5.181   7.913 -16.122  1.00 95.47           C  
ATOM   3664  C   ALA A 477       4.252   9.113 -16.379  1.00 95.47           C  
ATOM   3665  CB  ALA A 477       6.446   8.320 -15.361  1.00 95.47           C  
ATOM   3666  O   ALA A 477       3.236   9.261 -15.696  1.00 95.47           O  
ATOM   3667  N   ASN A 478       4.544   9.923 -17.401  1.00 95.38           N  
ATOM   3668  CA  ASN A 478       3.724  11.076 -17.782  1.00 95.38           C  
ATOM   3669  C   ASN A 478       2.309  10.659 -18.189  1.00 95.38           C  
ATOM   3670  CB  ASN A 478       4.441  11.869 -18.894  1.00 95.38           C  
ATOM   3671  O   ASN A 478       1.333  11.272 -17.757  1.00 95.38           O  
ATOM   3672  CG  ASN A 478       5.698  12.550 -18.385  1.00 95.38           C  
ATOM   3673  ND2 ASN A 478       6.531  13.073 -19.254  1.00 95.38           N  
ATOM   3674  OD1 ASN A 478       5.918  12.628 -17.188  1.00 95.38           O  
ATOM   3675  N   GLU A 479       2.172   9.570 -18.941  1.00 95.69           N  
ATOM   3676  CA  GLU A 479       0.874   9.026 -19.342  1.00 95.69           C  
ATOM   3677  C   GLU A 479       0.059   8.512 -18.153  1.00 95.69           C  
ATOM   3678  CB  GLU A 479       1.100   7.894 -20.341  1.00 95.69           C  
ATOM   3679  O   GLU A 479      -1.145   8.771 -18.069  1.00 95.69           O  
ATOM   3680  CG  GLU A 479       1.587   8.455 -21.680  1.00 95.69           C  
ATOM   3681  CD  GLU A 479       1.983   7.343 -22.640  1.00 95.69           C  
ATOM   3682  OE1 GLU A 479       1.884   7.541 -23.866  1.00 95.69           O  
ATOM   3683  OE2 GLU A 479       2.247   6.191 -22.227  1.00 95.69           O  
ATOM   3684  N   ILE A 480       0.705   7.838 -17.197  1.00 95.69           N  
ATOM   3685  CA  ILE A 480       0.065   7.416 -15.943  1.00 95.69           C  
ATOM   3686  C   ILE A 480      -0.408   8.636 -15.151  1.00 95.69           C  
ATOM   3687  CB  ILE A 480       1.037   6.550 -15.116  1.00 95.69           C  
ATOM   3688  O   ILE A 480      -1.526   8.640 -14.619  1.00 95.69           O  
ATOM   3689  CG1 ILE A 480       1.214   5.184 -15.811  1.00 95.69           C  
ATOM   3690  CG2 ILE A 480       0.543   6.350 -13.669  1.00 95.69           C  
ATOM   3691  CD1 ILE A 480       2.385   4.369 -15.264  1.00 95.69           C  
ATOM   3692  N   PHE A 481       0.412   9.686 -15.076  1.00 95.56           N  
ATOM   3693  CA  PHE A 481       0.046  10.905 -14.371  1.00 95.56           C  
ATOM   3694  C   PHE A 481      -1.105  11.650 -15.062  1.00 95.56           C  
ATOM   3695  CB  PHE A 481       1.274  11.798 -14.163  1.00 95.56           C  
ATOM   3696  O   PHE A 481      -2.053  12.046 -14.382  1.00 95.56           O  
ATOM   3697  CG  PHE A 481       2.331  11.302 -13.191  1.00 95.56           C  
ATOM   3698  CD1 PHE A 481       1.980  10.715 -11.957  1.00 95.56           C  
ATOM   3699  CD2 PHE A 481       3.692  11.454 -13.515  1.00 95.56           C  
ATOM   3700  CE1 PHE A 481       2.976  10.261 -11.074  1.00 95.56           C  
ATOM   3701  CE2 PHE A 481       4.686  10.997 -12.635  1.00 95.56           C  
ATOM   3702  CZ  PHE A 481       4.332  10.399 -11.414  1.00 95.56           C  
ATOM   3703  N   TRP A 482      -1.105  11.765 -16.392  1.00 95.76           N  
ATOM   3704  CA  TRP A 482      -2.233  12.319 -17.149  1.00 95.76           C  
ATOM   3705  C   TRP A 482      -3.517  11.516 -16.963  1.00 95.76           C  
ATOM   3706  CB  TRP A 482      -1.888  12.396 -18.641  1.00 95.76           C  
ATOM   3707  O   TRP A 482      -4.570  12.097 -16.691  1.00 95.76           O  
ATOM   3708  CG  TRP A 482      -1.151  13.612 -19.107  1.00 95.76           C  
ATOM   3709  CD1 TRP A 482      -0.976  14.770 -18.429  1.00 95.76           C  
ATOM   3710  CD2 TRP A 482      -0.515  13.814 -20.404  1.00 95.76           C  
ATOM   3711  CE2 TRP A 482       0.033  15.131 -20.437  1.00 95.76           C  
ATOM   3712  CE3 TRP A 482      -0.349  13.017 -21.557  1.00 95.76           C  
ATOM   3713  NE1 TRP A 482      -0.275  15.668 -19.208  1.00 95.76           N  
ATOM   3714  CH2 TRP A 482       0.865  14.814 -22.683  1.00 95.76           C  
ATOM   3715  CZ2 TRP A 482       0.717  15.633 -21.551  1.00 95.76           C  
ATOM   3716  CZ3 TRP A 482       0.332  13.512 -22.685  1.00 95.76           C  
ATOM   3717  N   MET A 483      -3.442  10.187 -17.048  1.00 96.30           N  
ATOM   3718  CA  MET A 483      -4.600   9.324 -16.829  1.00 96.30           C  
ATOM   3719  C   MET A 483      -5.161   9.507 -15.418  1.00 96.30           C  
ATOM   3720  CB  MET A 483      -4.197   7.869 -17.082  1.00 96.30           C  
ATOM   3721  O   MET A 483      -6.363   9.703 -15.243  1.00 96.30           O  
ATOM   3722  CG  MET A 483      -5.417   6.945 -17.015  1.00 96.30           C  
ATOM   3723  SD  MET A 483      -5.058   5.190 -17.273  1.00 96.30           S  
ATOM   3724  CE  MET A 483      -4.303   5.241 -18.922  1.00 96.30           C  
ATOM   3725  N   SER A 484      -4.287   9.523 -14.413  1.00 96.25           N  
ATOM   3726  CA  SER A 484      -4.673   9.752 -13.022  1.00 96.25           C  
ATOM   3727  C   SER A 484      -5.319  11.126 -12.831  1.00 96.25           C  
ATOM   3728  CB  SER A 484      -3.446   9.646 -12.131  1.00 96.25           C  
ATOM   3729  O   SER A 484      -6.344  11.220 -12.157  1.00 96.25           O  
ATOM   3730  OG  SER A 484      -2.868   8.360 -12.184  1.00 96.25           O  
ATOM   3731  N   ALA A 485      -4.786  12.180 -13.461  1.00 96.58           N  
ATOM   3732  CA  ALA A 485      -5.390  13.511 -13.432  1.00 96.58           C  
ATOM   3733  C   ALA A 485      -6.816  13.500 -14.006  1.00 96.58           C  
ATOM   3734  CB  ALA A 485      -4.486  14.500 -14.182  1.00 96.58           C  
ATOM   3735  O   ALA A 485      -7.737  14.031 -13.382  1.00 96.58           O  
ATOM   3736  N   GLY A 486      -7.021  12.823 -15.141  1.00 96.60           N  
ATOM   3737  CA  GLY A 486      -8.344  12.622 -15.731  1.00 96.60           C  
ATOM   3738  C   GLY A 486      -9.302  11.868 -14.804  1.00 96.60           C  
ATOM   3739  O   GLY A 486     -10.441  12.295 -14.613  1.00 96.60           O  
ATOM   3740  N   ILE A 487      -8.844  10.791 -14.159  1.00 96.31           N  
ATOM   3741  CA  ILE A 487      -9.681  10.012 -13.233  1.00 96.31           C  
ATOM   3742  C   ILE A 487     -10.049  10.842 -11.994  1.00 96.31           C  
ATOM   3743  CB  ILE A 487      -9.023   8.664 -12.863  1.00 96.31           C  
ATOM   3744  O   ILE A 487     -11.200  10.795 -11.563  1.00 96.31           O  
ATOM   3745  CG1 ILE A 487      -8.820   7.770 -14.109  1.00 96.31           C  
ATOM   3746  CG2 ILE A 487      -9.922   7.901 -11.865  1.00 96.31           C  
ATOM   3747  CD1 ILE A 487      -7.846   6.608 -13.877  1.00 96.31           C  
ATOM   3748  N   PHE A 488      -9.143  11.662 -11.451  1.00 96.67           N  
ATOM   3749  CA  PHE A 488      -9.483  12.584 -10.360  1.00 96.67           C  
ATOM   3750  C   PHE A 488     -10.590  13.574 -10.750  1.00 96.67           C  
ATOM   3751  CB  PHE A 488      -8.232  13.327  -9.867  1.00 96.67           C  
ATOM   3752  O   PHE A 488     -11.482  13.833  -9.939  1.00 96.67           O  
ATOM   3753  CG  PHE A 488      -7.453  12.573  -8.809  1.00 96.67           C  
ATOM   3754  CD1 PHE A 488      -8.014  12.399  -7.531  1.00 96.67           C  
ATOM   3755  CD2 PHE A 488      -6.166  12.072  -9.077  1.00 96.67           C  
ATOM   3756  CE1 PHE A 488      -7.292  11.726  -6.532  1.00 96.67           C  
ATOM   3757  CE2 PHE A 488      -5.457  11.371  -8.086  1.00 96.67           C  
ATOM   3758  CZ  PHE A 488      -6.021  11.195  -6.811  1.00 96.67           C  
ATOM   3759  N   LEU A 489     -10.595  14.069 -11.994  1.00 95.75           N  
ATOM   3760  CA  LEU A 489     -11.684  14.909 -12.506  1.00 95.75           C  
ATOM   3761  C   LEU A 489     -13.004  14.135 -12.628  1.00 95.75           C  
ATOM   3762  CB  LEU A 489     -11.298  15.532 -13.859  1.00 95.75           C  
ATOM   3763  O   LEU A 489     -14.054  14.672 -12.285  1.00 95.75           O  
ATOM   3764  CG  LEU A 489     -10.129  16.530 -13.810  1.00 95.75           C  
ATOM   3765  CD1 LEU A 489      -9.792  16.980 -15.231  1.00 95.75           C  
ATOM   3766  CD2 LEU A 489     -10.455  17.767 -12.971  1.00 95.75           C  
ATOM   3767  N   VAL A 490     -12.977  12.866 -13.043  1.00 96.12           N  
ATOM   3768  CA  VAL A 490     -14.180  12.011 -13.067  1.00 96.12           C  
ATOM   3769  C   VAL A 490     -14.717  11.775 -11.651  1.00 96.12           C  
ATOM   3770  CB  VAL A 490     -13.894  10.677 -13.785  1.00 96.12           C  
ATOM   3771  O   VAL A 490     -15.926  11.860 -11.415  1.00 96.12           O  
ATOM   3772  CG1 VAL A 490     -15.073   9.699 -13.697  1.00 96.12           C  
ATOM   3773  CG2 VAL A 490     -13.608  10.915 -15.273  1.00 96.12           C  
ATOM   3774  N   LEU A 491     -13.829  11.545 -10.679  1.00 95.22           N  
ATOM   3775  CA  LEU A 491     -14.204  11.351  -9.278  1.00 95.22           C  
ATOM   3776  C   LEU A 491     -14.874  12.589  -8.664  1.00 95.22           C  
ATOM   3777  CB  LEU A 491     -12.975  10.924  -8.456  1.00 95.22           C  
ATOM   3778  O   LEU A 491     -15.659  12.430  -7.727  1.00 95.22           O  
ATOM   3779  CG  LEU A 491     -12.432   9.513  -8.733  1.00 95.22           C  
ATOM   3780  CD1 LEU A 491     -11.164   9.289  -7.906  1.00 95.22           C  
ATOM   3781  CD2 LEU A 491     -13.440   8.428  -8.347  1.00 95.22           C  
ATOM   3782  N   LEU A 492     -14.653  13.797  -9.207  1.00 93.57           N  
ATOM   3783  CA  LEU A 492     -15.410  14.989  -8.805  1.00 93.57           C  
ATOM   3784  C   LEU A 492     -16.907  14.768  -8.980  1.00 93.57           C  
ATOM   3785  CB  LEU A 492     -15.004  16.233  -9.617  1.00 93.57           C  
ATOM   3786  O   LEU A 492     -17.663  15.001  -8.042  1.00 93.57           O  
ATOM   3787  CG  LEU A 492     -13.586  16.743  -9.347  1.00 93.57           C  
ATOM   3788  CD1 LEU A 492     -13.231  17.876 -10.308  1.00 93.57           C  
ATOM   3789  CD2 LEU A 492     -13.534  17.290  -7.928  1.00 93.57           C  
ATOM   3790  N   GLY A 493     -17.333  14.264 -10.140  1.00 92.86           N  
ATOM   3791  CA  GLY A 493     -18.743  13.989 -10.405  1.00 92.86           C  
ATOM   3792  C   GLY A 493     -19.338  13.035  -9.370  1.00 92.86           C  
ATOM   3793  O   GLY A 493     -20.423  13.287  -8.847  1.00 92.86           O  
ATOM   3794  N   LEU A 494     -18.587  11.991  -9.001  1.00 93.17           N  
ATOM   3795  CA  LEU A 494     -19.032  10.975  -8.048  1.00 93.17           C  
ATOM   3796  C   LEU A 494     -19.285  11.553  -6.643  1.00 93.17           C  
ATOM   3797  CB  LEU A 494     -18.012   9.822  -8.037  1.00 93.17           C  
ATOM   3798  O   LEU A 494     -20.294  11.229  -6.016  1.00 93.17           O  
ATOM   3799  CG  LEU A 494     -18.516   8.553  -7.323  1.00 93.17           C  
ATOM   3800  CD1 LEU A 494     -19.719   7.922  -8.033  1.00 93.17           C  
ATOM   3801  CD2 LEU A 494     -17.406   7.503  -7.282  1.00 93.17           C  
ATOM   3802  N   VAL A 495     -18.431  12.466  -6.168  1.00 92.75           N  
ATOM   3803  CA  VAL A 495     -18.543  13.086  -4.830  1.00 92.75           C  
ATOM   3804  C   VAL A 495     -19.851  13.852  -4.658  1.00 92.75           C  
ATOM   3805  CB  VAL A 495     -17.359  14.039  -4.590  1.00 92.75           C  
ATOM   3806  O   VAL A 495     -20.452  13.838  -3.580  1.00 92.75           O  
ATOM   3807  CG1 VAL A 495     -17.486  14.904  -3.327  1.00 92.75           C  
ATOM   3808  CG2 VAL A 495     -16.072  13.230  -4.457  1.00 92.75           C  
ATOM   3809  N   TRP A 496     -20.330  14.507  -5.714  1.00 93.84           N  
ATOM   3810  CA  TRP A 496     -21.556  15.304  -5.655  1.00 93.84           C  
ATOM   3811  C   TRP A 496     -22.827  14.458  -5.546  1.00 93.84           C  
ATOM   3812  CB  TRP A 496     -21.582  16.293  -6.820  1.00 93.84           C  
ATOM   3813  O   TRP A 496     -23.877  14.979  -5.162  1.00 93.84           O  
ATOM   3814  CG  TRP A 496     -20.694  17.474  -6.579  1.00 93.84           C  
ATOM   3815  CD1 TRP A 496     -19.363  17.523  -6.795  1.00 93.84           C  
ATOM   3816  CD2 TRP A 496     -21.039  18.771  -6.012  1.00 93.84           C  
ATOM   3817  CE2 TRP A 496     -19.853  19.563  -5.936  1.00 93.84           C  
ATOM   3818  CE3 TRP A 496     -22.238  19.357  -5.551  1.00 93.84           C  
ATOM   3819  NE1 TRP A 496     -18.855  18.740  -6.400  1.00 93.84           N  
ATOM   3820  CH2 TRP A 496     -21.071  21.440  -5.027  1.00 93.84           C  
ATOM   3821  CZ2 TRP A 496     -19.857  20.876  -5.453  1.00 93.84           C  
ATOM   3822  CZ3 TRP A 496     -22.254  20.679  -5.067  1.00 93.84           C  
ATOM   3823  N   PHE A 497     -22.734  13.141  -5.754  1.00 92.97           N  
ATOM   3824  CA  PHE A 497     -23.821  12.231  -5.419  1.00 92.97           C  
ATOM   3825  C   PHE A 497     -23.967  12.000  -3.908  1.00 92.97           C  
ATOM   3826  CB  PHE A 497     -23.697  10.911  -6.191  1.00 92.97           C  
ATOM   3827  O   PHE A 497     -25.015  11.493  -3.507  1.00 92.97           O  
ATOM   3828  CG  PHE A 497     -23.946  11.055  -7.678  1.00 92.97           C  
ATOM   3829  CD1 PHE A 497     -25.247  10.937  -8.203  1.00 92.97           C  
ATOM   3830  CD2 PHE A 497     -22.874  11.316  -8.544  1.00 92.97           C  
ATOM   3831  CE1 PHE A 497     -25.468  11.087  -9.584  1.00 92.97           C  
ATOM   3832  CE2 PHE A 497     -23.089  11.461  -9.924  1.00 92.97           C  
ATOM   3833  CZ  PHE A 497     -24.388  11.347 -10.445  1.00 92.97           C  
ATOM   3834  N   ALA A 498     -23.018  12.386  -3.051  1.00 90.43           N  
ATOM   3835  CA  ALA A 498     -23.207  12.331  -1.599  1.00 90.43           C  
ATOM   3836  C   ALA A 498     -24.252  13.364  -1.124  1.00 90.43           C  
ATOM   3837  CB  ALA A 498     -21.856  12.505  -0.899  1.00 90.43           C  
ATOM   3838  O   ALA A 498     -24.293  14.503  -1.607  1.00 90.43           O  
ATOM   3839  N   LYS A 499     -25.101  12.982  -0.158  1.00 86.26           N  
ATOM   3840  CA  LYS A 499     -26.190  13.825   0.368  1.00 86.26           C  
ATOM   3841  C   LYS A 499     -25.841  14.422   1.746  1.00 86.26           C  
ATOM   3842  CB  LYS A 499     -27.502  13.029   0.456  1.00 86.26           C  
ATOM   3843  O   LYS A 499     -25.604  13.643   2.669  1.00 86.26           O  
ATOM   3844  CG  LYS A 499     -28.151  12.772  -0.914  1.00 86.26           C  
ATOM   3845  CD  LYS A 499     -29.539  12.140  -0.723  1.00 86.26           C  
ATOM   3846  CE  LYS A 499     -30.280  11.997  -2.057  1.00 86.26           C  
ATOM   3847  NZ  LYS A 499     -31.654  11.460  -1.866  1.00 86.26           N  
ATOM   3848  N   PRO A 500     -25.840  15.763   1.911  1.00 81.85           N  
ATOM   3849  CA  PRO A 500     -25.676  16.420   3.213  1.00 81.85           C  
ATOM   3850  C   PRO A 500     -26.913  16.194   4.108  1.00 81.85           C  
ATOM   3851  CB  PRO A 500     -25.463  17.907   2.886  1.00 81.85           C  
ATOM   3852  O   PRO A 500     -27.978  15.870   3.575  1.00 81.85           O  
ATOM   3853  CG  PRO A 500     -26.223  18.097   1.580  1.00 81.85           C  
ATOM   3854  CD  PRO A 500     -26.047  16.759   0.872  1.00 81.85           C  
ATOM   3855  N   PRO A 501     -26.822  16.411   5.438  1.00 68.50           N  
ATOM   3856  CA  PRO A 501     -25.696  16.989   6.183  1.00 68.50           C  
ATOM   3857  C   PRO A 501     -24.590  15.984   6.546  1.00 68.50           C  
ATOM   3858  CB  PRO A 501     -26.332  17.602   7.436  1.00 68.50           C  
ATOM   3859  O   PRO A 501     -24.845  14.838   6.899  1.00 68.50           O  
ATOM   3860  CG  PRO A 501     -27.515  16.677   7.714  1.00 68.50           C  
ATOM   3861  CD  PRO A 501     -27.975  16.262   6.318  1.00 68.50           C  
ATOM   3862  N   PHE A 502     -23.339  16.452   6.514  1.00 68.38           N  
ATOM   3863  CA  PHE A 502     -22.145  15.642   6.815  1.00 68.38           C  
ATOM   3864  C   PHE A 502     -21.589  15.857   8.233  1.00 68.38           C  
ATOM   3865  CB  PHE A 502     -21.080  15.867   5.732  1.00 68.38           C  
ATOM   3866  O   PHE A 502     -20.495  15.405   8.540  1.00 68.38           O  
ATOM   3867  CG  PHE A 502     -21.592  15.637   4.327  1.00 68.38           C  
ATOM   3868  CD1 PHE A 502     -22.011  14.353   3.928  1.00 68.38           C  
ATOM   3869  CD2 PHE A 502     -21.696  16.716   3.434  1.00 68.38           C  
ATOM   3870  CE1 PHE A 502     -22.520  14.147   2.635  1.00 68.38           C  
ATOM   3871  CE2 PHE A 502     -22.227  16.512   2.156  1.00 68.38           C  
ATOM   3872  CZ  PHE A 502     -22.626  15.229   1.746  1.00 68.38           C  
ATOM   3873  N   GLY A 503     -22.317  16.555   9.106  1.00 55.82           N  
ATOM   3874  CA  GLY A 503     -21.917  16.771  10.497  1.00 55.82           C  
ATOM   3875  C   GLY A 503     -22.486  15.713  11.442  1.00 55.82           C  
ATOM   3876  O   GLY A 503     -23.568  15.180  11.205  1.00 55.82           O  
ATOM   3877  N   ALA A 504     -21.791  15.465  12.556  1.00 40.19           N  
ATOM   3878  CA  ALA A 504     -22.391  14.849  13.737  1.00 40.19           C  
ATOM   3879  C   ALA A 504     -23.422  15.830  14.324  1.00 40.19           C  
ATOM   3880  CB  ALA A 504     -21.280  14.479  14.731  1.00 40.19           C  
ATOM   3881  O   ALA A 504     -23.106  16.651  15.180  1.00 40.19           O  
ATOM   3882  N   GLY A 505     -24.640  15.812  13.791  1.00 28.46           N  
ATOM   3883  CA  GLY A 505     -25.718  16.691  14.218  1.00 28.46           C  
ATOM   3884  C   GLY A 505     -27.064  16.112  13.818  1.00 28.46           C  
ATOM   3885  O   GLY A 505     -27.369  16.039  12.630  1.00 28.46           O  
ATOM   3886  N   GLY A 506     -27.851  15.717  14.824  1.00 28.22           N  
ATOM   3887  CA  GLY A 506     -29.272  15.402  14.661  1.00 28.22           C  
ATOM   3888  C   GLY A 506     -29.786  14.138  15.355  1.00 28.22           C  
ATOM   3889  O   GLY A 506     -30.670  13.492  14.808  1.00 28.22           O  
ATOM   3890  N   GLY A 507     -29.254  13.758  16.522  1.00 24.41           N  
ATOM   3891  CA  GLY A 507     -29.804  12.678  17.353  1.00 24.41           C  
ATOM   3892  C   GLY A 507     -30.151  13.182  18.753  1.00 24.41           C  
ATOM   3893  O   GLY A 507     -29.255  13.328  19.577  1.00 24.41           O  
ATOM   3894  N   GLY A 508     -31.440  13.448  18.986  1.00 25.64           N  
ATOM   3895  CA  GLY A 508     -32.025  14.042  20.198  1.00 25.64           C  
ATOM   3896  C   GLY A 508     -32.601  15.421  19.860  1.00 25.64           C  
ATOM   3897  O   GLY A 508     -31.855  16.383  19.762  1.00 25.64           O  
ATOM   3898  N   GLY A 509     -33.874  15.575  19.497  1.00 25.51           N  
ATOM   3899  CA  GLY A 509     -35.045  15.076  20.218  1.00 25.51           C  
ATOM   3900  C   GLY A 509     -35.556  16.228  21.084  1.00 25.51           C  
ATOM   3901  O   GLY A 509     -34.834  16.682  21.961  1.00 25.51           O  
ATOM   3902  N   GLY A 510     -36.728  16.766  20.743  1.00 25.82           N  
ATOM   3903  CA  GLY A 510     -37.261  18.009  21.299  1.00 25.82           C  
ATOM   3904  C   GLY A 510     -37.621  17.992  22.790  1.00 25.82           C  
ATOM   3905  O   GLY A 510     -37.550  16.963  23.454  1.00 25.82           O  
ATOM   3906  N   ALA A 511     -38.096  19.168  23.220  1.00 28.68           N  
ATOM   3907  CA  ALA A 511     -38.678  19.536  24.515  1.00 28.68           C  
ATOM   3908  C   ALA A 511     -37.691  19.747  25.682  1.00 28.68           C  
ATOM   3909  CB  ALA A 511     -39.850  18.602  24.856  1.00 28.68           C  
ATOM   3910  O   ALA A 511     -37.296  18.805  26.362  1.00 28.68           O  
ATOM   3911  N   HIS A 512     -37.344  21.012  25.948  1.00 34.55           N  
ATOM   3912  CA  HIS A 512     -37.918  21.795  27.053  1.00 34.55           C  
ATOM   3913  C   HIS A 512     -37.630  23.287  26.883  1.00 34.55           C  
ATOM   3914  CB  HIS A 512     -37.460  21.288  28.429  1.00 34.55           C  
ATOM   3915  O   HIS A 512     -36.511  23.618  26.429  1.00 34.55           O  
ATOM   3916  CG  HIS A 512     -38.485  20.361  29.025  1.00 34.55           C  
ATOM   3917  CD2 HIS A 512     -38.388  19.007  29.193  1.00 34.55           C  
ATOM   3918  ND1 HIS A 512     -39.749  20.729  29.417  1.00 34.55           N  
ATOM   3919  CE1 HIS A 512     -40.398  19.625  29.820  1.00 34.55           C  
ATOM   3920  NE2 HIS A 512     -39.607  18.547  29.711  1.00 34.55           N  
ATOM   3921  OXT HIS A 512     -38.589  24.038  27.161  1.00 34.55           O  
TER    3922      HIS A 512                                                      
ENDMDL                                                                          
END                                                                             
