# Supplementary material for: Cryo‐EM structure of antibacterial efflux transporter QacA from Staphylococcus aureus reveals a novel extracellular loop with allosteric role
Source: EMBO J. 2023 Jul 17;42(16):e113418. doi: 10.15252/embj.2023113418 (PMC10425836; doi:10.15252/embj.2023113418)
Supplement: Supplementary file 4 — Source Data for Expanded View [file EMBJ-42-e113418-s008.zip › Expanded view source data/Figure EV2/AF2 models/AF-P13090-Atr1.pdb]

HEADER                                            01-JUN-22                     
TITLE     ALPHAFOLD MONOMER V2.0 PREDICTION FOR AMINOTRIAZOLE RESISTANCE        
TITLE    2 PROTEIN (P13090)                                                     
COMPND    MOL_ID: 1;                                                            
COMPND   2 MOLECULE: AMINOTRIAZOLE RESISTANCE PROTEIN;                          
COMPND   3 CHAIN: A                                                             
SOURCE    MOL_ID: 1;                                                            
SOURCE   2 ORGANISM_SCIENTIFIC: SACCHAROMYCES CEREVISIAE (STRAIN ATCC 204508 /  
SOURCE   3 S288C);                                                              
SOURCE   4 ORGANISM_TAXID: 559292                                               
REMARK   1                                                                      
REMARK   1 REFERENCE 1                                                          
REMARK   1  AUTH   JOHN JUMPER, RICHARD EVANS, ALEXANDER PRITZEL, TIM GREEN,    
REMARK   1  AUTH 2 MICHAEL FIGURNOV, OLAF RONNEBERGER, KATHRYN TUNYASUVUNAKOOL, 
REMARK   1  AUTH 3 RUSS BATES, AUGUSTIN ZIDEK, ANNA POTAPENKO, ALEX BRIDGLAND,  
REMARK   1  AUTH 4 CLEMENS MEYER, SIMON A A KOHL, ANDREW J BALLARD,             
REMARK   1  AUTH 5 ANDREW COWIE, BERNARDINO ROMERA-PAREDES, STANISLAV NIKOLOV,  
REMARK   1  AUTH 6 RISHUB JAIN, JONAS ADLER, TREVOR BACK, STIG PETERSEN,        
REMARK   1  AUTH 7 DAVID REIMAN, ELLEN CLANCY, MICHAL ZIELINSKI,                
REMARK   1  AUTH 8 MARTIN STEINEGGER, MICHALINA PACHOLSKA, TAMAS BERGHAMMER,    
REMARK   1  AUTH 9 DAVID SILVER, ORIOL VINYALS, ANDREW W SENIOR,                
REMARK   1  AUTH10 KORAY KAVUKCUOGLU, PUSHMEET KOHLI, DEMIS HASSABIS            
REMARK   1  TITL   HIGHLY ACCURATE PROTEIN STRUCTURE PREDICTION WITH ALPHAFOLD  
REMARK   1  REF    NATURE                        V. 596   583 2021              
REMARK   1  REFN                   ISSN 0028-0836                               
REMARK   1  PMID   34265844                                                     
REMARK   1  DOI    10.1038/s41586-021-03819-2                                   
REMARK   1                                                                      
REMARK   1 DISCLAIMERS                                                          
REMARK   1 ALPHAFOLD DATA, COPYRIGHT (2021) DEEPMIND TECHNOLOGIES LIMITED. THE  
REMARK   1 INFORMATION PROVIDED IS THEORETICAL MODELLING ONLY AND CAUTION SHOULD
REMARK   1 BE EXERCISED IN ITS USE. IT IS PROVIDED "AS-IS" WITHOUT ANY WARRANTY 
REMARK   1 OF ANY KIND, WHETHER EXPRESSED OR IMPLIED. NO WARRANTY IS GIVEN THAT 
REMARK   1 USE OF THE INFORMATION SHALL NOT INFRINGE THE RIGHTS OF ANY THIRD    
REMARK   1 PARTY. THE INFORMATION IS NOT INTENDED TO BE A SUBSTITUTE FOR        
REMARK   1 PROFESSIONAL MEDICAL ADVICE, DIAGNOSIS, OR TREATMENT, AND DOES NOT   
REMARK   1 CONSTITUTE MEDICAL OR OTHER PROFESSIONAL ADVICE. IT IS AVAILABLE FOR 
REMARK   1 ACADEMIC AND COMMERCIAL PURPOSES, UNDER CC-BY 4.0 LICENCE.           
DBREF  XXXX A    1   542  UNP    P13090   ATR1_YEAST       1    542             
SEQRES   1 A  542  MET GLY ASN GLN SER LEU VAL VAL LEU THR GLU SER LYS          
SEQRES   2 A  542  GLY GLU TYR GLU ASN GLU THR GLU LEU PRO VAL LYS LYS          
SEQRES   3 A  542  SER SER ARG ASP ASN ASN ILE GLY GLU SER LEU THR ALA          
SEQRES   4 A  542  THR ALA PHE THR GLN SER GLU ASP GLU MET VAL ASP SER          
SEQRES   5 A  542  ASN GLN LYS TRP GLN ASN PRO ASN TYR PHE LYS TYR ALA          
SEQRES   6 A  542  TRP GLN GLU TYR LEU PHE ILE PHE THR CYS MET ILE SER          
SEQRES   7 A  542  GLN LEU LEU ASN GLN ALA GLY THR THR GLN THR LEU SER          
SEQRES   8 A  542  ILE MET ASN ILE LEU SER ASP SER PHE GLY SER GLU GLY          
SEQRES   9 A  542  ASN SER LYS SER TRP LEU MET ALA SER PHE PRO LEU VAL          
SEQRES  10 A  542  SER GLY SER PHE ILE LEU ILE SER GLY ARG LEU GLY ASP          
SEQRES  11 A  542  ILE TYR GLY LEU LYS LYS MET LEU LEU VAL GLY TYR VAL          
SEQRES  12 A  542  LEU VAL ILE ILE TRP SER LEU ILE CYS GLY ILE THR LYS          
SEQRES  13 A  542  TYR SER GLY SER ASP THR PHE PHE ILE ILE SER ARG ALA          
SEQRES  14 A  542  PHE GLN GLY LEU GLY ILE ALA PHE VAL LEU PRO ASN VAL          
SEQRES  15 A  542  LEU GLY ILE ILE GLY ASN ILE TYR VAL GLY GLY THR PHE          
SEQRES  16 A  542  ARG LYS ASN ILE VAL ILE SER PHE VAL GLY ALA MET ALA          
SEQRES  17 A  542  PRO ILE GLY ALA THR LEU GLY CYS LEU PHE ALA GLY LEU          
SEQRES  18 A  542  ILE GLY THR GLU ASP PRO LYS GLN TRP PRO TRP ALA PHE          
SEQRES  19 A  542  TYR ALA TYR SER ILE ALA ALA PHE ILE ASN PHE VAL LEU          
SEQRES  20 A  542  SER ILE TYR ALA ILE PRO SER THR ILE PRO THR ASN ILE          
SEQRES  21 A  542  HIS HIS PHE SER MET ASP TRP ILE GLY SER VAL LEU GLY          
SEQRES  22 A  542  VAL ILE GLY LEU ILE LEU LEU ASN PHE VAL TRP ASN GLN          
SEQRES  23 A  542  ALA PRO ILE SER GLY TRP ASN GLN ALA TYR ILE ILE VAL          
SEQRES  24 A  542  ILE LEU ILE ILE SER VAL ILE PHE LEU VAL VAL PHE ILE          
SEQRES  25 A  542  ILE TYR GLU ILE ARG PHE ALA LYS THR PRO LEU LEU PRO          
SEQRES  26 A  542  ARG ALA VAL ILE LYS ASP ARG HIS MET ILE GLN ILE MET          
SEQRES  27 A  542  LEU ALA LEU PHE PHE GLY TRP GLY SER PHE GLY ILE PHE          
SEQRES  28 A  542  THR PHE TYR TYR PHE GLN PHE GLN LEU ASN ILE ARG GLN          
SEQRES  29 A  542  TYR THR ALA LEU TRP ALA GLY GLY THR TYR PHE MET PHE          
SEQRES  30 A  542  LEU ILE TRP GLY ILE ILE ALA ALA LEU LEU VAL GLY PHE          
SEQRES  31 A  542  THR ILE LYS ASN VAL SER PRO SER VAL PHE LEU PHE PHE          
SEQRES  32 A  542  SER MET VAL ALA PHE ASN VAL GLY SER ILE MET ALA SER          
SEQRES  33 A  542  VAL THR PRO VAL HIS GLU THR TYR PHE ARG THR GLN LEU          
SEQRES  34 A  542  GLY THR MET ILE ILE LEU SER PHE GLY MET ASP LEU SER          
SEQRES  35 A  542  PHE PRO ALA SER SER ILE ILE PHE SER ASP ASN LEU PRO          
SEQRES  36 A  542  MET GLU TYR GLN GLY MET ALA GLY SER LEU VAL ASN THR          
SEQRES  37 A  542  VAL VAL ASN TYR SER MET SER LEU CYS LEU GLY MET GLY          
SEQRES  38 A  542  ALA THR VAL GLU THR GLN VAL ASN SER ASP GLY LYS HIS          
SEQRES  39 A  542  LEU LEU LYS GLY TYR ARG GLY ALA GLN TYR LEU GLY ILE          
SEQRES  40 A  542  GLY LEU ALA SER LEU ALA CYS MET ILE SER GLY LEU TYR          
SEQRES  41 A  542  MET VAL GLU SER PHE ILE LYS GLY ARG ARG ALA ARG ALA          
SEQRES  42 A  542  ALA ALA GLU TYR ASP CYS THR VAL ALA                          
CRYST1    1.000    1.000    1.000  90.00  90.00  90.00 P 1           1          
ORIGX1      1.000000  0.000000  0.000000        0.00000                         
ORIGX2      0.000000  1.000000  0.000000        0.00000                         
ORIGX3      0.000000  0.000000  1.000000        0.00000                         
SCALE1      1.000000  0.000000  0.000000        0.00000                         
SCALE2      0.000000  1.000000  0.000000        0.00000                         
SCALE3      0.000000  0.000000  1.000000        0.00000                         
MODEL        1                                                                  
ATOM      1  N   MET A   1     -42.509  20.694  64.540  1.00 31.08           N  
ATOM      2  CA  MET A   1     -43.500  20.123  65.475  1.00 31.08           C  
ATOM      3  C   MET A   1     -44.588  19.447  64.661  1.00 31.08           C  
ATOM      4  CB  MET A   1     -44.140  21.213  66.355  1.00 31.08           C  
ATOM      5  O   MET A   1     -45.154  20.123  63.822  1.00 31.08           O  
ATOM      6  CG  MET A   1     -43.369  21.486  67.648  1.00 31.08           C  
ATOM      7  SD  MET A   1     -44.089  22.858  68.585  1.00 31.08           S  
ATOM      8  CE  MET A   1     -43.263  22.663  70.187  1.00 31.08           C  
ATOM      9  N   GLY A   2     -44.819  18.155  64.913  1.00 30.37           N  
ATOM     10  CA  GLY A   2     -46.127  17.484  64.863  1.00 30.37           C  
ATOM     11  C   GLY A   2     -46.921  17.420  63.552  1.00 30.37           C  
ATOM     12  O   GLY A   2     -47.444  18.427  63.108  1.00 30.37           O  
ATOM     13  N   ASN A   3     -47.110  16.178  63.086  1.00 26.16           N  
ATOM     14  CA  ASN A   3     -48.359  15.580  62.591  1.00 26.16           C  
ATOM     15  C   ASN A   3     -49.228  16.364  61.598  1.00 26.16           C  
ATOM     16  CB  ASN A   3     -49.230  15.198  63.811  1.00 26.16           C  
ATOM     17  O   ASN A   3     -49.846  17.351  61.973  1.00 26.16           O  
ATOM     18  CG  ASN A   3     -48.706  14.031  64.619  1.00 26.16           C  
ATOM     19  ND2 ASN A   3     -49.309  13.742  65.747  1.00 26.16           N  
ATOM     20  OD1 ASN A   3     -47.753  13.369  64.254  1.00 26.16           O  
ATOM     21  N   GLN A   4     -49.515  15.742  60.451  1.00 31.83           N  
ATOM     22  CA  GLN A   4     -50.883  15.280  60.186  1.00 31.83           C  
ATOM     23  C   GLN A   4     -50.943  14.334  58.985  1.00 31.83           C  
ATOM     24  CB  GLN A   4     -51.891  16.436  60.040  1.00 31.83           C  
ATOM     25  O   GLN A   4     -50.556  14.655  57.865  1.00 31.83           O  
ATOM     26  CG  GLN A   4     -52.740  16.551  61.322  1.00 31.83           C  
ATOM     27  CD  GLN A   4     -53.537  17.846  61.419  1.00 31.83           C  
ATOM     28  NE2 GLN A   4     -54.280  18.037  62.487  1.00 31.83           N  
ATOM     29  OE1 GLN A   4     -53.537  18.701  60.554  1.00 31.83           O  
ATOM     30  N   SER A   5     -51.435  13.141  59.289  1.00 25.57           N  
ATOM     31  CA  SER A   5     -51.877  12.088  58.395  1.00 25.57           C  
ATOM     32  C   SER A   5     -52.961  12.592  57.443  1.00 25.57           C  
ATOM     33  CB  SER A   5     -52.483  10.980  59.274  1.00 25.57           C  
ATOM     34  O   SER A   5     -53.905  13.246  57.887  1.00 25.57           O  
ATOM     35  OG  SER A   5     -51.714  10.772  60.453  1.00 25.57           O  
ATOM     36  N   LEU A   6     -52.883  12.206  56.170  1.00 28.10           N  
ATOM     37  CA  LEU A   6     -54.027  12.245  55.267  1.00 28.10           C  
ATOM     38  C   LEU A   6     -54.251  10.848  54.687  1.00 28.10           C  
ATOM     39  CB  LEU A   6     -53.904  13.396  54.249  1.00 28.10           C  
ATOM     40  O   LEU A   6     -53.326  10.130  54.317  1.00 28.10           O  
ATOM     41  CG  LEU A   6     -55.191  14.251  54.149  1.00 28.10           C  
ATOM     42  CD1 LEU A   6     -54.843  15.736  54.061  1.00 28.10           C  
ATOM     43  CD2 LEU A   6     -56.033  13.869  52.932  1.00 28.10           C  
ATOM     44  N   VAL A   7     -55.514  10.466  54.768  1.00 25.05           N  
ATOM     45  CA  VAL A   7     -56.093   9.129  54.825  1.00 25.05           C  
ATOM     46  C   VAL A   7     -56.941   8.941  53.564  1.00 25.05           C  
ATOM     47  CB  VAL A   7     -56.914   9.083  56.151  1.00 25.05           C  
ATOM     48  O   VAL A   7     -57.735   9.816  53.247  1.00 25.05           O  
ATOM     49  CG1 VAL A   7     -58.160   8.206  56.255  1.00 25.05           C  
ATOM     50  CG2 VAL A   7     -56.005   8.688  57.322  1.00 25.05           C  
ATOM     51  N   VAL A   8     -56.768   7.777  52.924  1.00 22.43           N  
ATOM     52  CA  VAL A   8     -57.772   6.952  52.207  1.00 22.43           C  
ATOM     53  C   VAL A   8     -58.440   7.496  50.940  1.00 22.43           C  
ATOM     54  CB  VAL A   8     -58.854   6.468  53.199  1.00 22.43           C  
ATOM     55  O   VAL A   8     -59.213   8.438  51.010  1.00 22.43           O  
ATOM     56  CG1 VAL A   8     -59.971   5.626  52.575  1.00 22.43           C  
ATOM     57  CG2 VAL A   8     -58.218   5.575  54.274  1.00 22.43           C  
ATOM     58  N   LEU A   9     -58.280   6.733  49.845  1.00 26.75           N  
ATOM     59  CA  LEU A   9     -59.348   6.209  48.963  1.00 26.75           C  
ATOM     60  C   LEU A   9     -58.849   4.855  48.382  1.00 26.75           C  
ATOM     61  CB  LEU A   9     -59.687   7.218  47.839  1.00 26.75           C  
ATOM     62  O   LEU A   9     -57.831   4.834  47.697  1.00 26.75           O  
ATOM     63  CG  LEU A   9     -60.504   8.467  48.243  1.00 26.75           C  
ATOM     64  CD1 LEU A   9     -60.788   9.336  47.021  1.00 26.75           C  
ATOM     65  CD2 LEU A   9     -61.846   8.116  48.896  1.00 26.75           C  
ATOM     66  N   THR A  10     -59.279   3.696  48.911  1.00 25.19           N  
ATOM     67  CA  THR A  10     -60.360   2.790  48.416  1.00 25.19           C  
ATOM     68  C   THR A  10     -60.177   2.322  46.966  1.00 25.19           C  
ATOM     69  CB  THR A  10     -61.785   3.309  48.650  1.00 25.19           C  
ATOM     70  O   THR A  10     -60.283   3.113  46.039  1.00 25.19           O  
ATOM     71  CG2 THR A  10     -62.131   3.358  50.137  1.00 25.19           C  
ATOM     72  OG1 THR A  10     -61.935   4.595  48.104  1.00 25.19           O  
ATOM     73  N   GLU A  11     -59.722   1.080  46.772  1.00 22.69           N  
ATOM     74  CA  GLU A  11     -60.529  -0.122  46.445  1.00 22.69           C  
ATOM     75  C   GLU A  11     -61.017  -0.194  44.985  1.00 22.69           C  
ATOM     76  CB  GLU A  11     -61.697  -0.422  47.411  1.00 22.69           C  
ATOM     77  O   GLU A  11     -61.982   0.452  44.594  1.00 22.69           O  
ATOM     78  CG  GLU A  11     -61.282  -1.087  48.733  1.00 22.69           C  
ATOM     79  CD  GLU A  11     -62.483  -1.618  49.542  1.00 22.69           C  
ATOM     80  OE1 GLU A  11     -62.244  -2.472  50.424  1.00 22.69           O  
ATOM     81  OE2 GLU A  11     -63.628  -1.198  49.265  1.00 22.69           O  
ATOM     82  N   SER A  12     -60.405  -1.095  44.210  1.00 29.92           N  
ATOM     83  CA  SER A  12     -61.068  -1.800  43.110  1.00 29.92           C  
ATOM     84  C   SER A  12     -60.477  -3.203  43.010  1.00 29.92           C  
ATOM     85  CB  SER A  12     -60.939  -1.063  41.778  1.00 29.92           C  
ATOM     86  O   SER A  12     -59.303  -3.381  42.693  1.00 29.92           O  
ATOM     87  OG  SER A  12     -61.540  -1.825  40.746  1.00 29.92           O  
ATOM     88  N   LYS A  13     -61.320  -4.184  43.325  1.00 23.48           N  
ATOM     89  CA  LYS A  13     -61.089  -5.623  43.205  1.00 23.48           C  
ATOM     90  C   LYS A  13     -60.946  -6.019  41.733  1.00 23.48           C  
ATOM     91  CB  LYS A  13     -62.293  -6.356  43.819  1.00 23.48           C  
ATOM     92  O   LYS A  13     -61.675  -5.514  40.885  1.00 23.48           O  
ATOM     93  CG  LYS A  13     -62.406  -6.179  45.341  1.00 23.48           C  
ATOM     94  CD  LYS A  13     -63.712  -6.800  45.849  1.00 23.48           C  
ATOM     95  CE  LYS A  13     -63.740  -6.798  47.380  1.00 23.48           C  
ATOM     96  NZ  LYS A  13     -65.001  -7.381  47.894  1.00 23.48           N  
ATOM     97  N   GLY A  14     -60.050  -6.957  41.462  1.00 28.37           N  
ATOM     98  CA  GLY A  14     -59.888  -7.609  40.169  1.00 28.37           C  
ATOM     99  C   GLY A  14     -59.082  -8.882  40.369  1.00 28.37           C  
ATOM    100  O   GLY A  14     -57.859  -8.858  40.300  1.00 28.37           O  
ATOM    101  N   GLU A  15     -59.790  -9.953  40.715  1.00 22.18           N  
ATOM    102  CA  GLU A  15     -59.301 -11.329  40.776  1.00 22.18           C  
ATOM    103  C   GLU A  15     -58.761 -11.753  39.407  1.00 22.18           C  
ATOM    104  CB  GLU A  15     -60.495 -12.244  41.129  1.00 22.18           C  
ATOM    105  O   GLU A  15     -59.497 -11.697  38.428  1.00 22.18           O  
ATOM    106  CG  GLU A  15     -60.991 -12.080  42.576  1.00 22.18           C  
ATOM    107  CD  GLU A  15     -62.442 -12.546  42.812  1.00 22.18           C  
ATOM    108  OE1 GLU A  15     -62.750 -12.868  43.982  1.00 22.18           O  
ATOM    109  OE2 GLU A  15     -63.271 -12.422  41.882  1.00 22.18           O  
ATOM    110  N   TYR A  16     -57.511 -12.212  39.347  1.00 29.31           N  
ATOM    111  CA  TYR A  16     -57.110 -13.296  38.453  1.00 29.31           C  
ATOM    112  C   TYR A  16     -56.072 -14.146  39.180  1.00 29.31           C  
ATOM    113  CB  TYR A  16     -56.636 -12.820  37.071  1.00 29.31           C  
ATOM    114  O   TYR A  16     -54.999 -13.683  39.566  1.00 29.31           O  
ATOM    115  CG  TYR A  16     -57.775 -12.747  36.067  1.00 29.31           C  
ATOM    116  CD1 TYR A  16     -58.280 -13.929  35.486  1.00 29.31           C  
ATOM    117  CD2 TYR A  16     -58.389 -11.513  35.785  1.00 29.31           C  
ATOM    118  CE1 TYR A  16     -59.407 -13.877  34.642  1.00 29.31           C  
ATOM    119  CE2 TYR A  16     -59.528 -11.457  34.960  1.00 29.31           C  
ATOM    120  OH  TYR A  16     -61.149 -12.590  33.605  1.00 29.31           O  
ATOM    121  CZ  TYR A  16     -60.041 -12.642  34.392  1.00 29.31           C  
ATOM    122  N   GLU A  17     -56.493 -15.376  39.431  1.00 23.34           N  
ATOM    123  CA  GLU A  17     -55.787 -16.435  40.122  1.00 23.34           C  
ATOM    124  C   GLU A  17     -54.641 -17.024  39.285  1.00 23.34           C  
ATOM    125  CB  GLU A  17     -56.803 -17.551  40.441  1.00 23.34           C  
ATOM    126  O   GLU A  17     -54.702 -17.104  38.060  1.00 23.34           O  
ATOM    127  CG  GLU A  17     -57.859 -17.170  41.490  1.00 23.34           C  
ATOM    128  CD  GLU A  17     -58.932 -18.261  41.660  1.00 23.34           C  
ATOM    129  OE1 GLU A  17     -59.293 -18.546  42.824  1.00 23.34           O  
ATOM    130  OE2 GLU A  17     -59.399 -18.787  40.624  1.00 23.34           O  
ATOM    131  N   ASN A  18     -53.688 -17.560  40.047  1.00 23.93           N  
ATOM    132  CA  ASN A  18     -52.935 -18.787  39.815  1.00 23.93           C  
ATOM    133  C   ASN A  18     -51.621 -18.790  39.010  1.00 23.93           C  
ATOM    134  CB  ASN A  18     -53.882 -19.972  39.533  1.00 23.93           C  
ATOM    135  O   ASN A  18     -51.559 -18.651  37.795  1.00 23.93           O  
ATOM    136  CG  ASN A  18     -54.570 -20.481  40.794  1.00 23.93           C  
ATOM    137  ND2 ASN A  18     -55.533 -21.353  40.652  1.00 23.93           N  
ATOM    138  OD1 ASN A  18     -54.269 -20.089  41.915  1.00 23.93           O  
ATOM    139  N   GLU A  19     -50.601 -19.165  39.798  1.00 24.75           N  
ATOM    140  CA  GLU A  19     -49.611 -20.212  39.523  1.00 24.75           C  
ATOM    141  C   GLU A  19     -48.360 -19.814  38.736  1.00 24.75           C  
ATOM    142  CB  GLU A  19     -50.287 -21.495  39.000  1.00 24.75           C  
ATOM    143  O   GLU A  19     -48.277 -19.947  37.522  1.00 24.75           O  
ATOM    144  CG  GLU A  19     -51.083 -22.218  40.101  1.00 24.75           C  
ATOM    145  CD  GLU A  19     -51.888 -23.421  39.579  1.00 24.75           C  
ATOM    146  OE1 GLU A  19     -52.691 -23.954  40.376  1.00 24.75           O  
ATOM    147  OE2 GLU A  19     -51.680 -23.826  38.413  1.00 24.75           O  
ATOM    148  N   THR A  20     -47.298 -19.441  39.461  1.00 27.78           N  
ATOM    149  CA  THR A  20     -46.165 -20.345  39.779  1.00 27.78           C  
ATOM    150  C   THR A  20     -45.040 -19.559  40.473  1.00 27.78           C  
ATOM    151  CB  THR A  20     -45.576 -21.133  38.577  1.00 27.78           C  
ATOM    152  O   THR A  20     -44.142 -19.015  39.838  1.00 27.78           O  
ATOM    153  CG2 THR A  20     -46.220 -22.514  38.437  1.00 27.78           C  
ATOM    154  OG1 THR A  20     -45.715 -20.484  37.339  1.00 27.78           O  
ATOM    155  N   GLU A  21     -45.069 -19.505  41.809  1.00 23.65           N  
ATOM    156  CA  GLU A  21     -43.917 -19.085  42.618  1.00 23.65           C  
ATOM    157  C   GLU A  21     -42.992 -20.289  42.866  1.00 23.65           C  
ATOM    158  CB  GLU A  21     -44.355 -18.459  43.957  1.00 23.65           C  
ATOM    159  O   GLU A  21     -43.377 -21.270  43.502  1.00 23.65           O  
ATOM    160  CG  GLU A  21     -44.886 -17.021  43.820  1.00 23.65           C  
ATOM    161  CD  GLU A  21     -45.146 -16.344  45.181  1.00 23.65           C  
ATOM    162  OE1 GLU A  21     -45.141 -15.093  45.216  1.00 23.65           O  
ATOM    163  OE2 GLU A  21     -45.315 -17.069  46.189  1.00 23.65           O  
ATOM    164  N   LEU A  22     -41.753 -20.204  42.374  1.00 25.37           N  
ATOM    165  CA  LEU A  22     -40.624 -21.034  42.808  1.00 25.37           C  
ATOM    166  C   LEU A  22     -39.829 -20.283  43.900  1.00 25.37           C  
ATOM    167  CB  LEU A  22     -39.771 -21.438  41.591  1.00 25.37           C  
ATOM    168  O   LEU A  22     -39.776 -19.053  43.893  1.00 25.37           O  
ATOM    169  CG  LEU A  22     -40.302 -22.697  40.875  1.00 25.37           C  
ATOM    170  CD1 LEU A  22     -39.812 -22.732  39.429  1.00 25.37           C  
ATOM    171  CD2 LEU A  22     -39.818 -23.980  41.562  1.00 25.37           C  
ATOM    172  N   PRO A  23     -39.239 -20.995  44.875  1.00 24.98           N  
ATOM    173  CA  PRO A  23     -39.191 -20.539  46.260  1.00 24.98           C  
ATOM    174  C   PRO A  23     -38.010 -19.614  46.569  1.00 24.98           C  
ATOM    175  CB  PRO A  23     -39.141 -21.825  47.091  1.00 24.98           C  
ATOM    176  O   PRO A  23     -36.844 -19.950  46.359  1.00 24.98           O  
ATOM    177  CG  PRO A  23     -38.378 -22.791  46.185  1.00 24.98           C  
ATOM    178  CD  PRO A  23     -38.840 -22.389  44.788  1.00 24.98           C  
ATOM    179  N   VAL A  24     -38.316 -18.485  47.210  1.00 24.40           N  
ATOM    180  CA  VAL A  24     -37.336 -17.629  47.886  1.00 24.40           C  
ATOM    181  C   VAL A  24     -36.967 -18.270  49.227  1.00 24.40           C  
ATOM    182  CB  VAL A  24     -37.883 -16.196  48.058  1.00 24.40           C  
ATOM    183  O   VAL A  24     -37.724 -18.212  50.198  1.00 24.40           O  
ATOM    184  CG1 VAL A  24     -36.894 -15.287  48.804  1.00 24.40           C  
ATOM    185  CG2 VAL A  24     -38.166 -15.555  46.692  1.00 24.40           C  
ATOM    186  N   LYS A  25     -35.779 -18.878  49.304  1.00 25.55           N  
ATOM    187  CA  LYS A  25     -35.172 -19.305  50.573  1.00 25.55           C  
ATOM    188  C   LYS A  25     -34.797 -18.072  51.405  1.00 25.55           C  
ATOM    189  CB  LYS A  25     -33.952 -20.218  50.323  1.00 25.55           C  
ATOM    190  O   LYS A  25     -33.799 -17.409  51.144  1.00 25.55           O  
ATOM    191  CG  LYS A  25     -34.277 -21.705  50.533  1.00 25.55           C  
ATOM    192  CD  LYS A  25     -33.028 -22.568  50.295  1.00 25.55           C  
ATOM    193  CE  LYS A  25     -33.303 -24.040  50.631  1.00 25.55           C  
ATOM    194  NZ  LYS A  25     -32.109 -24.888  50.383  1.00 25.55           N  
ATOM    195  N   LYS A  26     -35.591 -17.802  52.443  1.00 20.83           N  
ATOM    196  CA  LYS A  26     -35.207 -17.006  53.617  1.00 20.83           C  
ATOM    197  C   LYS A  26     -34.566 -17.935  54.649  1.00 20.83           C  
ATOM    198  CB  LYS A  26     -36.451 -16.339  54.237  1.00 20.83           C  
ATOM    199  O   LYS A  26     -35.217 -18.875  55.087  1.00 20.83           O  
ATOM    200  CG  LYS A  26     -36.901 -15.062  53.514  1.00 20.83           C  
ATOM    201  CD  LYS A  26     -38.200 -14.526  54.138  1.00 20.83           C  
ATOM    202  CE  LYS A  26     -38.593 -13.185  53.509  1.00 20.83           C  
ATOM    203  NZ  LYS A  26     -39.940 -12.741  53.950  1.00 20.83           N  
ATOM    204  N   SER A  27     -33.344 -17.635  55.087  1.00 27.99           N  
ATOM    205  CA  SER A  27     -32.832 -18.102  56.382  1.00 27.99           C  
ATOM    206  C   SER A  27     -31.757 -17.155  56.917  1.00 27.99           C  
ATOM    207  CB  SER A  27     -32.285 -19.531  56.304  1.00 27.99           C  
ATOM    208  O   SER A  27     -30.652 -17.104  56.396  1.00 27.99           O  
ATOM    209  OG  SER A  27     -32.214 -20.099  57.596  1.00 27.99           O  
ATOM    210  N   SER A  28     -32.165 -16.388  57.936  1.00 25.96           N  
ATOM    211  CA  SER A  28     -31.440 -16.121  59.193  1.00 25.96           C  
ATOM    212  C   SER A  28     -29.955 -15.729  59.110  1.00 25.96           C  
ATOM    213  CB  SER A  28     -31.637 -17.345  60.096  1.00 25.96           C  
ATOM    214  O   SER A  28     -29.097 -16.559  58.844  1.00 25.96           O  
ATOM    215  OG  SER A  28     -31.035 -18.491  59.524  1.00 25.96           O  
ATOM    216  N   ARG A  29     -29.611 -14.452  59.332  1.00 22.80           N  
ATOM    217  CA  ARG A  29     -29.176 -13.944  60.656  1.00 22.80           C  
ATOM    218  C   ARG A  29     -28.244 -14.919  61.380  1.00 22.80           C  
ATOM    219  CB  ARG A  29     -30.336 -13.526  61.593  1.00 22.80           C  
ATOM    220  O   ARG A  29     -28.724 -15.694  62.191  1.00 22.80           O  
ATOM    221  CG  ARG A  29     -30.846 -12.098  61.368  1.00 22.80           C  
ATOM    222  CD  ARG A  29     -31.805 -11.708  62.504  1.00 22.80           C  
ATOM    223  NE  ARG A  29     -32.261 -10.309  62.385  1.00 22.80           N  
ATOM    224  NH1 ARG A  29     -33.633 -10.287  64.228  1.00 22.80           N  
ATOM    225  NH2 ARG A  29     -33.416  -8.441  62.991  1.00 22.80           N  
ATOM    226  CZ  ARG A  29     -33.098  -9.689  63.198  1.00 22.80           C  
ATOM    227  N   ASP A  30     -26.947 -14.756  61.151  1.00 28.59           N  
ATOM    228  CA  ASP A  30     -25.959 -14.863  62.216  1.00 28.59           C  
ATOM    229  C   ASP A  30     -24.913 -13.762  62.044  1.00 28.59           C  
ATOM    230  CB  ASP A  30     -25.343 -16.268  62.329  1.00 28.59           C  
ATOM    231  O   ASP A  30     -24.295 -13.592  60.994  1.00 28.59           O  
ATOM    232  CG  ASP A  30     -26.093 -17.151  63.338  1.00 28.59           C  
ATOM    233  OD1 ASP A  30     -26.597 -16.591  64.342  1.00 28.59           O  
ATOM    234  OD2 ASP A  30     -26.121 -18.380  63.117  1.00 28.59           O  
ATOM    235  N   ASN A  31     -24.800 -12.966  63.104  1.00 24.94           N  
ATOM    236  CA  ASN A  31     -23.720 -12.031  63.334  1.00 24.94           C  
ATOM    237  C   ASN A  31     -22.475 -12.854  63.667  1.00 24.94           C  
ATOM    238  CB  ASN A  31     -24.079 -11.161  64.559  1.00 24.94           C  
ATOM    239  O   ASN A  31     -22.463 -13.519  64.698  1.00 24.94           O  
ATOM    240  CG  ASN A  31     -25.140 -10.106  64.334  1.00 24.94           C  
ATOM    241  ND2 ASN A  31     -25.874  -9.753  65.364  1.00 24.94           N  
ATOM    242  OD1 ASN A  31     -25.307  -9.545  63.266  1.00 24.94           O  
ATOM    243  N   ASN A  32     -21.414 -12.742  62.874  1.00 29.51           N  
ATOM    244  CA  ASN A  32     -20.073 -12.801  63.431  1.00 29.51           C  
ATOM    245  C   ASN A  32     -19.133 -11.877  62.663  1.00 29.51           C  
ATOM    246  CB  ASN A  32     -19.554 -14.243  63.589  1.00 29.51           C  
ATOM    247  O   ASN A  32     -19.118 -11.802  61.438  1.00 29.51           O  
ATOM    248  CG  ASN A  32     -19.629 -14.737  65.031  1.00 29.51           C  
ATOM    249  ND2 ASN A  32     -19.571 -16.030  65.236  1.00 29.51           N  
ATOM    250  OD1 ASN A  32     -19.691 -13.987  65.995  1.00 29.51           O  
ATOM    251  N   ILE A  33     -18.432 -11.110  63.479  1.00 25.84           N  
ATOM    252  CA  ILE A  33     -17.515 -10.028  63.180  1.00 25.84           C  
ATOM    253  C   ILE A  33     -16.194 -10.628  62.698  1.00 25.84           C  
ATOM    254  CB  ILE A  33     -17.359  -9.239  64.506  1.00 25.84           C  
ATOM    255  O   ILE A  33     -15.669 -11.516  63.357  1.00 25.84           O  
ATOM    256  CG1 ILE A  33     -18.669  -8.474  64.830  1.00 25.84           C  
ATOM    257  CG2 ILE A  33     -16.156  -8.283  64.508  1.00 25.84           C  
ATOM    258  CD1 ILE A  33     -18.801  -8.075  66.305  1.00 25.84           C  
ATOM    259  N   GLY A  34     -15.669 -10.070  61.604  1.00 24.86           N  
ATOM    260  CA  GLY A  34     -14.241  -9.952  61.303  1.00 24.86           C  
ATOM    261  C   GLY A  34     -13.452 -11.243  61.112  1.00 24.86           C  
ATOM    262  O   GLY A  34     -12.967 -11.792  62.085  1.00 24.86           O  
ATOM    263  N   GLU A  35     -13.210 -11.625  59.855  1.00 26.43           N  
ATOM    264  CA  GLU A  35     -11.888 -12.062  59.377  1.00 26.43           C  
ATOM    265  C   GLU A  35     -11.908 -12.270  57.848  1.00 26.43           C  
ATOM    266  CB  GLU A  35     -11.350 -13.308  60.124  1.00 26.43           C  
ATOM    267  O   GLU A  35     -12.752 -12.970  57.296  1.00 26.43           O  
ATOM    268  CG  GLU A  35     -10.254 -12.897  61.137  1.00 26.43           C  
ATOM    269  CD  GLU A  35      -9.892 -13.978  62.172  1.00 26.43           C  
ATOM    270  OE1 GLU A  35      -9.217 -13.613  63.165  1.00 26.43           O  
ATOM    271  OE2 GLU A  35     -10.218 -15.164  61.942  1.00 26.43           O  
ATOM    272  N   SER A  36     -10.942 -11.644  57.168  1.00 26.33           N  
ATOM    273  CA  SER A  36     -10.534 -11.844  55.765  1.00 26.33           C  
ATOM    274  C   SER A  36     -11.537 -11.518  54.640  1.00 26.33           C  
ATOM    275  CB  SER A  36      -9.891 -13.229  55.596  1.00 26.33           C  
ATOM    276  O   SER A  36     -12.168 -12.396  54.062  1.00 26.33           O  
ATOM    277  OG  SER A  36     -10.818 -14.288  55.693  1.00 26.33           O  
ATOM    278  N   LEU A  37     -11.577 -10.248  54.218  1.00 26.53           N  
ATOM    279  CA  LEU A  37     -12.021  -9.864  52.865  1.00 26.53           C  
ATOM    280  C   LEU A  37     -10.856  -9.754  51.856  1.00 26.53           C  
ATOM    281  CB  LEU A  37     -12.904  -8.600  52.933  1.00 26.53           C  
ATOM    282  O   LEU A  37     -11.076  -9.458  50.687  1.00 26.53           O  
ATOM    283  CG  LEU A  37     -14.396  -8.930  53.136  1.00 26.53           C  
ATOM    284  CD1 LEU A  37     -15.174  -7.677  53.539  1.00 26.53           C  
ATOM    285  CD2 LEU A  37     -15.044  -9.485  51.860  1.00 26.53           C  
ATOM    286  N   THR A  38      -9.627 -10.095  52.254  1.00 26.45           N  
ATOM    287  CA  THR A  38      -8.417  -9.657  51.534  1.00 26.45           C  
ATOM    288  C   THR A  38      -7.595 -10.766  50.856  1.00 26.45           C  
ATOM    289  CB  THR A  38      -7.539  -8.774  52.446  1.00 26.45           C  
ATOM    290  O   THR A  38      -6.385 -10.621  50.701  1.00 26.45           O  
ATOM    291  CG2 THR A  38      -6.898  -7.637  51.672  1.00 26.45           C  
ATOM    292  OG1 THR A  38      -8.289  -8.170  53.476  1.00 26.45           O  
ATOM    293  N   ALA A  39      -8.187 -11.896  50.439  1.00 27.54           N  
ATOM    294  CA  ALA A  39      -7.384 -12.980  49.838  1.00 27.54           C  
ATOM    295  C   ALA A  39      -8.012 -13.778  48.679  1.00 27.54           C  
ATOM    296  CB  ALA A  39      -6.854 -13.884  50.961  1.00 27.54           C  
ATOM    297  O   ALA A  39      -7.551 -14.884  48.405  1.00 27.54           O  
ATOM    298  N   THR A  40      -8.997 -13.240  47.945  1.00 26.45           N  
ATOM    299  CA  THR A  40      -9.617 -14.002  46.829  1.00 26.45           C  
ATOM    300  C   THR A  40      -9.611 -13.316  45.459  1.00 26.45           C  
ATOM    301  CB  THR A  40     -11.009 -14.577  47.178  1.00 26.45           C  
ATOM    302  O   THR A  40     -10.265 -13.800  44.544  1.00 26.45           O  
ATOM    303  CG2 THR A  40     -11.139 -16.026  46.699  1.00 26.45           C  
ATOM    304  OG1 THR A  40     -11.249 -14.612  48.569  1.00 26.45           O  
ATOM    305  N   ALA A  41      -8.856 -12.229  45.257  1.00 28.25           N  
ATOM    306  CA  ALA A  41      -8.889 -11.490  43.985  1.00 28.25           C  
ATOM    307  C   ALA A  41      -7.758 -11.802  42.976  1.00 28.25           C  
ATOM    308  CB  ALA A  41      -9.019  -9.993  44.287  1.00 28.25           C  
ATOM    309  O   ALA A  41      -7.807 -11.275  41.870  1.00 28.25           O  
ATOM    310  N   PHE A  42      -6.765 -12.654  43.279  1.00 25.29           N  
ATOM    311  CA  PHE A  42      -5.599 -12.825  42.379  1.00 25.29           C  
ATOM    312  C   PHE A  42      -5.174 -14.259  42.025  1.00 25.29           C  
ATOM    313  CB  PHE A  42      -4.435 -11.937  42.849  1.00 25.29           C  
ATOM    314  O   PHE A  42      -4.065 -14.458  41.541  1.00 25.29           O  
ATOM    315  CG  PHE A  42      -4.631 -10.475  42.503  1.00 25.29           C  
ATOM    316  CD1 PHE A  42      -4.614 -10.060  41.156  1.00 25.29           C  
ATOM    317  CD2 PHE A  42      -4.815  -9.526  43.522  1.00 25.29           C  
ATOM    318  CE1 PHE A  42      -4.798  -8.705  40.828  1.00 25.29           C  
ATOM    319  CE2 PHE A  42      -4.968  -8.170  43.193  1.00 25.29           C  
ATOM    320  CZ  PHE A  42      -4.977  -7.757  41.851  1.00 25.29           C  
ATOM    321  N   THR A  43      -6.044 -15.261  42.161  1.00 26.95           N  
ATOM    322  CA  THR A  43      -5.746 -16.634  41.687  1.00 26.95           C  
ATOM    323  C   THR A  43      -6.722 -17.170  40.639  1.00 26.95           C  
ATOM    324  CB  THR A  43      -5.513 -17.615  42.844  1.00 26.95           C  
ATOM    325  O   THR A  43      -6.839 -18.376  40.452  1.00 26.95           O  
ATOM    326  CG2 THR A  43      -4.167 -17.358  43.523  1.00 26.95           C  
ATOM    327  OG1 THR A  43      -6.521 -17.465  43.816  1.00 26.95           O  
ATOM    328  N   GLN A  44      -7.371 -16.287  39.876  1.00 27.99           N  
ATOM    329  CA  GLN A  44      -8.069 -16.665  38.641  1.00 27.99           C  
ATOM    330  C   GLN A  44      -7.420 -15.989  37.433  1.00 27.99           C  
ATOM    331  CB  GLN A  44      -9.577 -16.400  38.751  1.00 27.99           C  
ATOM    332  O   GLN A  44      -7.968 -15.068  36.838  1.00 27.99           O  
ATOM    333  CG  GLN A  44     -10.272 -17.485  39.583  1.00 27.99           C  
ATOM    334  CD  GLN A  44     -11.783 -17.291  39.647  1.00 27.99           C  
ATOM    335  NE2 GLN A  44     -12.529 -18.316  39.995  1.00 27.99           N  
ATOM    336  OE1 GLN A  44     -12.332 -16.231  39.406  1.00 27.99           O  
ATOM    337  N   SER A  45      -6.217 -16.438  37.074  1.00 33.86           N  
ATOM    338  CA  SER A  45      -5.621 -16.095  35.778  1.00 33.86           C  
ATOM    339  C   SER A  45      -4.903 -17.250  35.083  1.00 33.86           C  
ATOM    340  CB  SER A  45      -4.722 -14.858  35.883  1.00 33.86           C  
ATOM    341  O   SER A  45      -4.206 -16.987  34.109  1.00 33.86           O  
ATOM    342  OG  SER A  45      -3.559 -15.120  36.642  1.00 33.86           O  
ATOM    343  N   GLU A  46      -5.048 -18.504  35.528  1.00 35.32           N  
ATOM    344  CA  GLU A  46      -4.305 -19.608  34.895  1.00 35.32           C  
ATOM    345  C   GLU A  46      -5.123 -20.712  34.231  1.00 35.32           C  
ATOM    346  CB  GLU A  46      -3.160 -20.118  35.791  1.00 35.32           C  
ATOM    347  O   GLU A  46      -4.521 -21.447  33.469  1.00 35.32           O  
ATOM    348  CG  GLU A  46      -1.967 -19.147  35.690  1.00 35.32           C  
ATOM    349  CD  GLU A  46      -0.666 -19.673  36.312  1.00 35.32           C  
ATOM    350  OE1 GLU A  46       0.404 -19.171  35.891  1.00 35.32           O  
ATOM    351  OE2 GLU A  46      -0.735 -20.527  37.222  1.00 35.32           O  
ATOM    352  N   ASP A  47      -6.455 -20.778  34.341  1.00 32.91           N  
ATOM    353  CA  ASP A  47      -7.202 -21.829  33.621  1.00 32.91           C  
ATOM    354  C   ASP A  47      -8.647 -21.448  33.244  1.00 32.91           C  
ATOM    355  CB  ASP A  47      -7.087 -23.177  34.370  1.00 32.91           C  
ATOM    356  O   ASP A  47      -9.559 -22.275  33.272  1.00 32.91           O  
ATOM    357  CG  ASP A  47      -5.869 -24.021  33.961  1.00 32.91           C  
ATOM    358  OD1 ASP A  47      -5.571 -24.089  32.744  1.00 32.91           O  
ATOM    359  OD2 ASP A  47      -5.333 -24.708  34.860  1.00 32.91           O  
ATOM    360  N   GLU A  48      -8.875 -20.224  32.749  1.00 37.87           N  
ATOM    361  CA  GLU A  48      -9.893 -20.095  31.696  1.00 37.87           C  
ATOM    362  C   GLU A  48      -9.298 -20.690  30.414  1.00 37.87           C  
ATOM    363  CB  GLU A  48     -10.442 -18.669  31.518  1.00 37.87           C  
ATOM    364  O   GLU A  48      -8.874 -19.992  29.488  1.00 37.87           O  
ATOM    365  CG  GLU A  48     -11.507 -18.323  32.576  1.00 37.87           C  
ATOM    366  CD  GLU A  48     -12.255 -17.006  32.290  1.00 37.87           C  
ATOM    367  OE1 GLU A  48     -13.158 -16.675  33.092  1.00 37.87           O  
ATOM    368  OE2 GLU A  48     -11.952 -16.347  31.267  1.00 37.87           O  
ATOM    369  N   MET A  49      -9.260 -22.026  30.356  1.00 34.37           N  
ATOM    370  CA  MET A  49      -9.410 -22.712  29.084  1.00 34.37           C  
ATOM    371  C   MET A  49     -10.700 -22.172  28.481  1.00 34.37           C  
ATOM    372  CB  MET A  49      -9.508 -24.236  29.249  1.00 34.37           C  
ATOM    373  O   MET A  49     -11.789 -22.586  28.870  1.00 34.37           O  
ATOM    374  CG  MET A  49      -8.162 -24.920  29.493  1.00 34.37           C  
ATOM    375  SD  MET A  49      -8.093 -26.581  28.757  1.00 34.37           S  
ATOM    376  CE  MET A  49      -6.642 -27.219  29.631  1.00 34.37           C  
ATOM    377  N   VAL A  50     -10.545 -21.180  27.598  1.00 43.16           N  
ATOM    378  CA  VAL A  50     -11.597 -20.577  26.782  1.00 43.16           C  
ATOM    379  C   VAL A  50     -12.562 -21.683  26.403  1.00 43.16           C  
ATOM    380  CB  VAL A  50     -10.982 -19.948  25.516  1.00 43.16           C  
ATOM    381  O   VAL A  50     -12.166 -22.610  25.692  1.00 43.16           O  
ATOM    382  CG1 VAL A  50     -12.041 -19.411  24.544  1.00 43.16           C  
ATOM    383  CG2 VAL A  50     -10.043 -18.790  25.882  1.00 43.16           C  
ATOM    384  N   ASP A  51     -13.778 -21.613  26.945  1.00 38.39           N  
ATOM    385  CA  ASP A  51     -14.799 -22.631  26.762  1.00 38.39           C  
ATOM    386  C   ASP A  51     -14.905 -22.933  25.265  1.00 38.39           C  
ATOM    387  CB  ASP A  51     -16.125 -22.139  27.369  1.00 38.39           C  
ATOM    388  O   ASP A  51     -15.350 -22.103  24.466  1.00 38.39           O  
ATOM    389  CG  ASP A  51     -17.255 -23.173  27.292  1.00 38.39           C  
ATOM    390  OD1 ASP A  51     -16.989 -24.322  26.861  1.00 38.39           O  
ATOM    391  OD2 ASP A  51     -18.405 -22.794  27.600  1.00 38.39           O  
ATOM    392  N   SER A  52     -14.418 -24.109  24.862  1.00 49.80           N  
ATOM    393  CA  SER A  52     -14.374 -24.522  23.456  1.00 49.80           C  
ATOM    394  C   SER A  52     -15.768 -24.554  22.810  1.00 49.80           C  
ATOM    395  CB  SER A  52     -13.665 -25.873  23.336  1.00 49.80           C  
ATOM    396  O   SER A  52     -15.875 -24.609  21.584  1.00 49.80           O  
ATOM    397  OG  SER A  52     -14.365 -26.886  24.033  1.00 49.80           O  
ATOM    398  N   ASN A  53     -16.831 -24.455  23.621  1.00 49.92           N  
ATOM    399  CA  ASN A  53     -18.219 -24.368  23.188  1.00 49.92           C  
ATOM    400  C   ASN A  53     -18.725 -22.944  22.910  1.00 49.92           C  
ATOM    401  CB  ASN A  53     -19.095 -25.055  24.241  1.00 49.92           C  
ATOM    402  O   ASN A  53     -19.856 -22.801  22.432  1.00 49.92           O  
ATOM    403  CG  ASN A  53     -18.895 -26.553  24.269  1.00 49.92           C  
ATOM    404  ND2 ASN A  53     -18.989 -27.146  25.432  1.00 49.92           N  
ATOM    405  OD1 ASN A  53     -18.698 -27.208  23.257  1.00 49.92           O  
ATOM    406  N   GLN A  54     -17.946 -21.883  23.161  1.00 56.82           N  
ATOM    407  CA  GLN A  54     -18.397 -20.535  22.823  1.00 56.82           C  
ATOM    408  C   GLN A  54     -18.573 -20.424  21.300  1.00 56.82           C  
ATOM    409  CB  GLN A  54     -17.467 -19.456  23.403  1.00 56.82           C  
ATOM    410  O   GLN A  54     -17.638 -20.611  20.516  1.00 56.82           O  
ATOM    411  CG  GLN A  54     -18.197 -18.103  23.510  1.00 56.82           C  
ATOM    412  CD  GLN A  54     -17.326 -16.982  24.078  1.00 56.82           C  
ATOM    413  NE2 GLN A  54     -17.898 -15.845  24.410  1.00 56.82           N  
ATOM    414  OE1 GLN A  54     -16.120 -17.076  24.197  1.00 56.82           O  
ATOM    415  N   LYS A  55     -19.799 -20.119  20.855  1.00 72.26           N  
ATOM    416  CA  LYS A  55     -20.073 -19.869  19.437  1.00 72.26           C  
ATOM    417  C   LYS A  55     -19.206 -18.703  18.960  1.00 72.26           C  
ATOM    418  CB  LYS A  55     -21.558 -19.588  19.178  1.00 72.26           C  
ATOM    419  O   LYS A  55     -19.375 -17.561  19.367  1.00 72.26           O  
ATOM    420  CG  LYS A  55     -22.435 -20.842  19.284  1.00 72.26           C  
ATOM    421  CD  LYS A  55     -23.872 -20.496  18.876  1.00 72.26           C  
ATOM    422  CE  LYS A  55     -24.770 -21.731  18.980  1.00 72.26           C  
ATOM    423  NZ  LYS A  55     -26.180 -21.393  18.669  1.00 72.26           N  
ATOM    424  N   TRP A  56     -18.280 -19.019  18.069  1.00 81.24           N  
ATOM    425  CA  TRP A  56     -17.337 -18.104  17.432  1.00 81.24           C  
ATOM    426  C   TRP A  56     -17.954 -17.284  16.295  1.00 81.24           C  
ATOM    427  CB  TRP A  56     -16.133 -18.924  16.958  1.00 81.24           C  
ATOM    428  O   TRP A  56     -17.338 -16.327  15.831  1.00 81.24           O  
ATOM    429  CG  TRP A  56     -16.443 -20.084  16.051  1.00 81.24           C  
ATOM    430  CD1 TRP A  56     -17.173 -21.182  16.371  1.00 81.24           C  
ATOM    431  CD2 TRP A  56     -15.893 -20.370  14.732  1.00 81.24           C  
ATOM    432  CE2 TRP A  56     -16.324 -21.671  14.342  1.00 81.24           C  
ATOM    433  CE3 TRP A  56     -15.002 -19.705  13.868  1.00 81.24           C  
ATOM    434  NE1 TRP A  56     -17.201 -22.061  15.316  1.00 81.24           N  
ATOM    435  CH2 TRP A  56     -14.835 -21.695  12.473  1.00 81.24           C  
ATOM    436  CZ2 TRP A  56     -15.821 -22.330  13.225  1.00 81.24           C  
ATOM    437  CZ3 TRP A  56     -14.459 -20.371  12.754  1.00 81.24           C  
ATOM    438  N   GLN A  57     -19.172 -17.634  15.879  1.00 80.26           N  
ATOM    439  CA  GLN A  57     -20.021 -16.864  14.973  1.00 80.26           C  
ATOM    440  C   GLN A  57     -21.327 -16.509  15.690  1.00 80.26           C  
ATOM    441  CB  GLN A  57     -20.333 -17.672  13.705  1.00 80.26           C  
ATOM    442  O   GLN A  57     -21.864 -17.329  16.440  1.00 80.26           O  
ATOM    443  CG  GLN A  57     -19.092 -18.061  12.891  1.00 80.26           C  
ATOM    444  CD  GLN A  57     -19.440 -18.934  11.686  1.00 80.26           C  
ATOM    445  NE2 GLN A  57     -18.500 -19.731  11.224  1.00 80.26           N  
ATOM    446  OE1 GLN A  57     -20.543 -18.928  11.148  1.00 80.26           O  
ATOM    447  N   ASN A  58     -21.863 -15.316  15.440  1.00 73.78           N  
ATOM    448  CA  ASN A  58     -23.198 -14.947  15.903  1.00 73.78           C  
ATOM    449  C   ASN A  58     -23.892 -13.996  14.905  1.00 73.78           C  
ATOM    450  CB  ASN A  58     -23.102 -14.330  17.310  1.00 73.78           C  
ATOM    451  O   ASN A  58     -23.490 -12.833  14.824  1.00 73.78           O  
ATOM    452  CG  ASN A  58     -24.472 -14.104  17.926  1.00 73.78           C  
ATOM    453  ND2 ASN A  58     -24.529 -13.485  19.080  1.00 73.78           N  
ATOM    454  OD1 ASN A  58     -25.501 -14.508  17.406  1.00 73.78           O  
ATOM    455  N   PRO A  59     -24.933 -14.445  14.171  1.00 79.19           N  
ATOM    456  CA  PRO A  59     -25.420 -15.828  14.040  1.00 79.19           C  
ATOM    457  C   PRO A  59     -24.463 -16.713  13.211  1.00 79.19           C  
ATOM    458  CB  PRO A  59     -26.796 -15.679  13.378  1.00 79.19           C  
ATOM    459  O   PRO A  59     -23.395 -16.273  12.798  1.00 79.19           O  
ATOM    460  CG  PRO A  59     -26.626 -14.448  12.493  1.00 79.19           C  
ATOM    461  CD  PRO A  59     -25.718 -13.553  13.330  1.00 79.19           C  
ATOM    462  N   ASN A  60     -24.836 -17.972  12.953  1.00 84.50           N  
ATOM    463  CA  ASN A  60     -24.087 -18.835  12.031  1.00 84.50           C  
ATOM    464  C   ASN A  60     -24.207 -18.294  10.598  1.00 84.50           C  
ATOM    465  CB  ASN A  60     -24.608 -20.280  12.106  1.00 84.50           C  
ATOM    466  O   ASN A  60     -25.294 -18.304  10.018  1.00 84.50           O  
ATOM    467  CG  ASN A  60     -24.230 -21.014  13.379  1.00 84.50           C  
ATOM    468  ND2 ASN A  60     -24.885 -22.116  13.658  1.00 84.50           N  
ATOM    469  OD1 ASN A  60     -23.357 -20.640  14.139  1.00 84.50           O  
ATOM    470  N   TYR A  61     -23.091 -17.847  10.029  1.00 87.86           N  
ATOM    471  CA  TYR A  61     -23.050 -17.246   8.696  1.00 87.86           C  
ATOM    472  C   TYR A  61     -22.808 -18.270   7.581  1.00 87.86           C  
ATOM    473  CB  TYR A  61     -21.964 -16.171   8.685  1.00 87.86           C  
ATOM    474  O   TYR A  61     -23.252 -18.068   6.450  1.00 87.86           O  
ATOM    475  CG  TYR A  61     -22.370 -14.870   9.342  1.00 87.86           C  
ATOM    476  CD1 TYR A  61     -23.155 -13.938   8.633  1.00 87.86           C  
ATOM    477  CD2 TYR A  61     -21.963 -14.592  10.658  1.00 87.86           C  
ATOM    478  CE1 TYR A  61     -23.529 -12.727   9.247  1.00 87.86           C  
ATOM    479  CE2 TYR A  61     -22.324 -13.377  11.268  1.00 87.86           C  
ATOM    480  OH  TYR A  61     -23.408 -11.252  11.138  1.00 87.86           O  
ATOM    481  CZ  TYR A  61     -23.095 -12.437  10.558  1.00 87.86           C  
ATOM    482  N   PHE A  62     -22.126 -19.375   7.893  1.00 89.03           N  
ATOM    483  CA  PHE A  62     -21.808 -20.436   6.938  1.00 89.03           C  
ATOM    484  C   PHE A  62     -22.634 -21.688   7.221  1.00 89.03           C  
ATOM    485  CB  PHE A  62     -20.304 -20.727   6.957  1.00 89.03           C  
ATOM    486  O   PHE A  62     -22.741 -22.132   8.363  1.00 89.03           O  
ATOM    487  CG  PHE A  62     -19.459 -19.501   6.686  1.00 89.03           C  
ATOM    488  CD1 PHE A  62     -19.442 -18.918   5.407  1.00 89.03           C  
ATOM    489  CD2 PHE A  62     -18.710 -18.921   7.723  1.00 89.03           C  
ATOM    490  CE1 PHE A  62     -18.685 -17.759   5.175  1.00 89.03           C  
ATOM    491  CE2 PHE A  62     -17.953 -17.763   7.492  1.00 89.03           C  
ATOM    492  CZ  PHE A  62     -17.958 -17.170   6.221  1.00 89.03           C  
ATOM    493  N   LYS A  63     -23.199 -22.288   6.167  1.00 84.22           N  
ATOM    494  CA  LYS A  63     -23.968 -23.537   6.272  1.00 84.22           C  
ATOM    495  C   LYS A  63     -23.051 -24.761   6.345  1.00 84.22           C  
ATOM    496  CB  LYS A  63     -24.951 -23.615   5.093  1.00 84.22           C  
ATOM    497  O   LYS A  63     -23.407 -25.758   6.964  1.00 84.22           O  
ATOM    498  CG  LYS A  63     -25.931 -24.787   5.234  1.00 84.22           C  
ATOM    499  CD  LYS A  63     -26.961 -24.795   4.099  1.00 84.22           C  
ATOM    500  CE  LYS A  63     -27.889 -26.000   4.285  1.00 84.22           C  
ATOM    501  NZ  LYS A  63     -28.919 -26.083   3.221  1.00 84.22           N  
ATOM    502  N   TYR A  64     -21.882 -24.682   5.709  1.00 88.49           N  
ATOM    503  CA  TYR A  64     -20.902 -25.763   5.639  1.00 88.49           C  
ATOM    504  C   TYR A  64     -19.481 -25.243   5.874  1.00 88.49           C  
ATOM    505  CB  TYR A  64     -20.967 -26.427   4.259  1.00 88.49           C  
ATOM    506  O   TYR A  64     -19.155 -24.129   5.466  1.00 88.49           O  
ATOM    507  CG  TYR A  64     -22.341 -26.866   3.784  1.00 88.49           C  
ATOM    508  CD1 TYR A  64     -22.994 -27.945   4.408  1.00 88.49           C  
ATOM    509  CD2 TYR A  64     -22.954 -26.205   2.701  1.00 88.49           C  
ATOM    510  CE1 TYR A  64     -24.262 -28.360   3.957  1.00 88.49           C  
ATOM    511  CE2 TYR A  64     -24.207 -26.636   2.227  1.00 88.49           C  
ATOM    512  OH  TYR A  64     -26.079 -28.120   2.401  1.00 88.49           O  
ATOM    513  CZ  TYR A  64     -24.865 -27.713   2.859  1.00 88.49           C  
ATOM    514  N   ALA A  65     -18.605 -26.087   6.429  1.00 88.48           N  
ATOM    515  CA  ALA A  65     -17.203 -25.738   6.687  1.00 88.48           C  
ATOM    516  C   ALA A  65     -16.433 -25.326   5.416  1.00 88.48           C  
ATOM    517  CB  ALA A  65     -16.535 -26.939   7.368  1.00 88.48           C  
ATOM    518  O   ALA A  65     -15.619 -24.411   5.451  1.00 88.48           O  
ATOM    519  N   TRP A  66     -16.729 -25.938   4.263  1.00 89.75           N  
ATOM    520  CA  TRP A  66     -16.074 -25.576   3.000  1.00 89.75           C  
ATOM    521  C   TRP A  66     -16.390 -24.141   2.548  1.00 89.75           C  
ATOM    522  CB  TRP A  66     -16.446 -26.590   1.911  1.00 89.75           C  
ATOM    523  O   TRP A  66     -15.553 -23.518   1.901  1.00 89.75           O  
ATOM    524  CG  TRP A  66     -17.878 -26.564   1.467  1.00 89.75           C  
ATOM    525  CD1 TRP A  66     -18.850 -27.408   1.879  1.00 89.75           C  
ATOM    526  CD2 TRP A  66     -18.508 -25.674   0.493  1.00 89.75           C  
ATOM    527  CE2 TRP A  66     -19.890 -26.018   0.396  1.00 89.75           C  
ATOM    528  CE3 TRP A  66     -18.052 -24.616  -0.323  1.00 89.75           C  
ATOM    529  NE1 TRP A  66     -20.040 -27.085   1.255  1.00 89.75           N  
ATOM    530  CH2 TRP A  66     -20.289 -24.297  -1.256  1.00 89.75           C  
ATOM    531  CZ2 TRP A  66     -20.779 -25.341  -0.452  1.00 89.75           C  
ATOM    532  CZ3 TRP A  66     -18.931 -23.937  -1.189  1.00 89.75           C  
ATOM    533  N   GLN A  67     -17.565 -23.599   2.901  1.00 91.81           N  
ATOM    534  CA  GLN A  67     -17.925 -22.210   2.589  1.00 91.81           C  
ATOM    535  C   GLN A  67     -17.090 -21.237   3.415  1.00 91.81           C  
ATOM    536  CB  GLN A  67     -19.410 -21.943   2.870  1.00 91.81           C  
ATOM    537  O   GLN A  67     -16.608 -20.239   2.889  1.00 91.81           O  
ATOM    538  CG  GLN A  67     -20.339 -22.742   1.957  1.00 91.81           C  
ATOM    539  CD  GLN A  67     -21.809 -22.473   2.249  1.00 91.81           C  
ATOM    540  NE2 GLN A  67     -22.644 -22.439   1.234  1.00 91.81           N  
ATOM    541  OE1 GLN A  67     -22.247 -22.322   3.382  1.00 91.81           O  
ATOM    542  N   GLU A  68     -16.879 -21.560   4.691  1.00 93.33           N  
ATOM    543  CA  GLU A  68     -16.003 -20.791   5.569  1.00 93.33           C  
ATOM    544  C   GLU A  68     -14.553 -20.825   5.068  1.00 93.33           C  
ATOM    545  CB  GLU A  68     -16.089 -21.367   6.981  1.00 93.33           C  
ATOM    546  O   GLU A  68     -13.910 -19.783   4.972  1.00 93.33           O  
ATOM    547  CG  GLU A  68     -15.363 -20.483   8.000  1.00 93.33           C  
ATOM    548  CD  GLU A  68     -14.976 -21.287   9.235  1.00 93.33           C  
ATOM    549  OE1 GLU A  68     -13.884 -21.005   9.780  1.00 93.33           O  
ATOM    550  OE2 GLU A  68     -15.742 -22.206   9.612  1.00 93.33           O  
ATOM    551  N   TYR A  69     -14.041 -21.997   4.677  1.00 94.13           N  
ATOM    552  CA  TYR A  69     -12.691 -22.104   4.117  1.00 94.13           C  
ATOM    553  C   TYR A  69     -12.539 -21.312   2.822  1.00 94.13           C  
ATOM    554  CB  TYR A  69     -12.323 -23.573   3.884  1.00 94.13           C  
ATOM    555  O   TYR A  69     -11.528 -20.637   2.637  1.00 94.13           O  
ATOM    556  CG  TYR A  69     -12.296 -24.450   5.121  1.00 94.13           C  
ATOM    557  CD1 TYR A  69     -11.945 -23.920   6.382  1.00 94.13           C  
ATOM    558  CD2 TYR A  69     -12.598 -25.820   4.999  1.00 94.13           C  
ATOM    559  CE1 TYR A  69     -11.914 -24.750   7.514  1.00 94.13           C  
ATOM    560  CE2 TYR A  69     -12.569 -26.654   6.131  1.00 94.13           C  
ATOM    561  OH  TYR A  69     -12.191 -26.928   8.477  1.00 94.13           O  
ATOM    562  CZ  TYR A  69     -12.227 -26.118   7.389  1.00 94.13           C  
ATOM    563  N   LEU A  70     -13.553 -21.339   1.953  1.00 95.05           N  
ATOM    564  CA  LEU A  70     -13.554 -20.532   0.739  1.00 95.05           C  
ATOM    565  C   LEU A  70     -13.574 -19.034   1.066  1.00 95.05           C  
ATOM    566  CB  LEU A  70     -14.748 -20.947  -0.135  1.00 95.05           C  
ATOM    567  O   LEU A  70     -12.854 -18.262   0.441  1.00 95.05           O  
ATOM    568  CG  LEU A  70     -14.671 -20.381  -1.562  1.00 95.05           C  
ATOM    569  CD1 LEU A  70     -13.479 -20.958  -2.328  1.00 95.05           C  
ATOM    570  CD2 LEU A  70     -15.959 -20.727  -2.312  1.00 95.05           C  
ATOM    571  N   PHE A  71     -14.339 -18.623   2.076  1.00 95.88           N  
ATOM    572  CA  PHE A  71     -14.351 -17.247   2.560  1.00 95.88           C  
ATOM    573  C   PHE A  71     -12.971 -16.816   3.072  1.00 95.88           C  
ATOM    574  CB  PHE A  71     -15.435 -17.102   3.633  1.00 95.88           C  
ATOM    575  O   PHE A  71     -12.425 -15.825   2.586  1.00 95.88           O  
ATOM    576  CG  PHE A  71     -15.261 -15.859   4.469  1.00 95.88           C  
ATOM    577  CD1 PHE A  71     -14.788 -15.947   5.789  1.00 95.88           C  
ATOM    578  CD2 PHE A  71     -15.501 -14.608   3.889  1.00 95.88           C  
ATOM    579  CE1 PHE A  71     -14.575 -14.772   6.523  1.00 95.88           C  
ATOM    580  CE2 PHE A  71     -15.276 -13.433   4.622  1.00 95.88           C  
ATOM    581  CZ  PHE A  71     -14.807 -13.516   5.944  1.00 95.88           C  
ATOM    582  N   ILE A  72     -12.367 -17.589   3.978  1.00 95.12           N  
ATOM    583  CA  ILE A  72     -11.026 -17.308   4.509  1.00 95.12           C  
ATOM    584  C   ILE A  72     -10.016 -17.216   3.359  1.00 95.12           C  
ATOM    585  CB  ILE A  72     -10.620 -18.374   5.553  1.00 95.12           C  
ATOM    586  O   ILE A  72      -9.237 -16.265   3.306  1.00 95.12           O  
ATOM    587  CG1 ILE A  72     -11.531 -18.287   6.799  1.00 95.12           C  
ATOM    588  CG2 ILE A  72      -9.147 -18.192   5.976  1.00 95.12           C  
ATOM    589  CD1 ILE A  72     -11.424 -19.504   7.727  1.00 95.12           C  
ATOM    590  N   PHE A  73     -10.085 -18.135   2.392  1.00 96.75           N  
ATOM    591  CA  PHE A  73      -9.249 -18.107   1.196  1.00 96.75           C  
ATOM    592  C   PHE A  73      -9.424 -16.806   0.395  1.00 96.75           C  
ATOM    593  CB  PHE A  73      -9.548 -19.348   0.346  1.00 96.75           C  
ATOM    594  O   PHE A  73      -8.433 -16.163   0.057  1.00 96.75           O  
ATOM    595  CG  PHE A  73      -8.714 -19.431  -0.913  1.00 96.75           C  
ATOM    596  CD1 PHE A  73      -9.262 -19.052  -2.154  1.00 96.75           C  
ATOM    597  CD2 PHE A  73      -7.378 -19.864  -0.837  1.00 96.75           C  
ATOM    598  CE1 PHE A  73      -8.474 -19.116  -3.317  1.00 96.75           C  
ATOM    599  CE2 PHE A  73      -6.592 -19.926  -2.001  1.00 96.75           C  
ATOM    600  CZ  PHE A  73      -7.141 -19.554  -3.240  1.00 96.75           C  
ATOM    601  N   THR A  74     -10.656 -16.339   0.159  1.00 97.60           N  
ATOM    602  CA  THR A  74     -10.875 -15.057  -0.542  1.00 97.60           C  
ATOM    603  C   THR A  74     -10.305 -13.856   0.214  1.00 97.60           C  
ATOM    604  CB  THR A  74     -12.352 -14.789  -0.871  1.00 97.60           C  
ATOM    605  O   THR A  74      -9.728 -12.950  -0.399  1.00 97.60           O  
ATOM    606  CG2 THR A  74     -12.926 -15.810  -1.847  1.00 97.60           C  
ATOM    607  OG1 THR A  74     -13.188 -14.739   0.265  1.00 97.60           O  
ATOM    608  N   CYS A  75     -10.389 -13.854   1.549  1.00 95.84           N  
ATOM    609  CA  CYS A  75      -9.786 -12.822   2.392  1.00 95.84           C  
ATOM    610  C   CYS A  75      -8.253 -12.857   2.326  1.00 95.84           C  
ATOM    611  CB  CYS A  75     -10.257 -13.003   3.839  1.00 95.84           C  
ATOM    612  O   CYS A  75      -7.615 -11.810   2.242  1.00 95.84           O  
ATOM    613  SG  CYS A  75     -12.053 -12.828   3.965  1.00 95.84           S  
ATOM    614  N   MET A  76      -7.659 -14.049   2.308  1.00 96.08           N  
ATOM    615  CA  MET A  76      -6.218 -14.237   2.134  1.00 96.08           C  
ATOM    616  C   MET A  76      -5.751 -13.681   0.782  1.00 96.08           C  
ATOM    617  CB  MET A  76      -5.893 -15.733   2.272  1.00 96.08           C  
ATOM    618  O   MET A  76      -4.860 -12.831   0.732  1.00 96.08           O  
ATOM    619  CG  MET A  76      -5.983 -16.215   3.721  1.00 96.08           C  
ATOM    620  SD  MET A  76      -5.838 -18.015   3.874  1.00 96.08           S  
ATOM    621  CE  MET A  76      -4.057 -18.205   3.618  1.00 96.08           C  
ATOM    622  N   ILE A  77      -6.406 -14.074  -0.314  1.00 97.70           N  
ATOM    623  CA  ILE A  77      -6.077 -13.577  -1.658  1.00 97.70           C  
ATOM    624  C   ILE A  77      -6.258 -12.056  -1.761  1.00 97.70           C  
ATOM    625  CB  ILE A  77      -6.896 -14.335  -2.726  1.00 97.70           C  
ATOM    626  O   ILE A  77      -5.507 -11.393  -2.470  1.00 97.70           O  
ATOM    627  CG1 ILE A  77      -6.589 -15.851  -2.755  1.00 97.70           C  
ATOM    628  CG2 ILE A  77      -6.670 -13.749  -4.132  1.00 97.70           C  
ATOM    629  CD1 ILE A  77      -5.124 -16.232  -3.009  1.00 97.70           C  
ATOM    630  N   SER A  78      -7.184 -11.467  -1.003  1.00 97.55           N  
ATOM    631  CA  SER A  78      -7.348 -10.009  -0.939  1.00 97.55           C  
ATOM    632  C   SER A  78      -6.093  -9.291  -0.451  1.00 97.55           C  
ATOM    633  CB  SER A  78      -8.477  -9.640   0.012  1.00 97.55           C  
ATOM    634  O   SER A  78      -5.656  -8.324  -1.076  1.00 97.55           O  
ATOM    635  OG  SER A  78      -9.676 -10.247  -0.385  1.00 97.55           O  
ATOM    636  N   GLN A  79      -5.496  -9.767   0.646  1.00 94.99           N  
ATOM    637  CA  GLN A  79      -4.271  -9.169   1.175  1.00 94.99           C  
ATOM    638  C   GLN A  79      -3.056  -9.489   0.297  1.00 94.99           C  
ATOM    639  CB  GLN A  79      -4.075  -9.591   2.639  1.00 94.99           C  
ATOM    640  O   GLN A  79      -2.182  -8.635   0.133  1.00 94.99           O  
ATOM    641  CG  GLN A  79      -2.807  -9.008   3.296  1.00 94.99           C  
ATOM    642  CD  GLN A  79      -2.798  -7.488   3.435  1.00 94.99           C  
ATOM    643  NE2 GLN A  79      -1.851  -6.915   4.139  1.00 94.99           N  
ATOM    644  OE1 GLN A  79      -3.629  -6.758   2.929  1.00 94.99           O  
ATOM    645  N   LEU A  80      -3.036 -10.670  -0.330  1.00 96.62           N  
ATOM    646  CA  LEU A  80      -2.036 -11.018  -1.339  1.00 96.62           C  
ATOM    647  C   LEU A  80      -2.062 -10.013  -2.495  1.00 96.62           C  
ATOM    648  CB  LEU A  80      -2.283 -12.462  -1.813  1.00 96.62           C  
ATOM    649  O   LEU A  80      -1.030  -9.439  -2.829  1.00 96.62           O  
ATOM    650  CG  LEU A  80      -1.187 -13.031  -2.734  1.00 96.62           C  
ATOM    651  CD1 LEU A  80      -1.194 -14.556  -2.642  1.00 96.62           C  
ATOM    652  CD2 LEU A  80      -1.389 -12.661  -4.209  1.00 96.62           C  
ATOM    653  N   LEU A  81      -3.238  -9.759  -3.080  1.00 97.69           N  
ATOM    654  CA  LEU A  81      -3.407  -8.813  -4.185  1.00 97.69           C  
ATOM    655  C   LEU A  81      -3.049  -7.384  -3.771  1.00 97.69           C  
ATOM    656  CB  LEU A  81      -4.854  -8.868  -4.706  1.00 97.69           C  
ATOM    657  O   LEU A  81      -2.422  -6.674  -4.555  1.00 97.69           O  
ATOM    658  CG  LEU A  81      -5.202 -10.145  -5.492  1.00 97.69           C  
ATOM    659  CD1 LEU A  81      -6.707 -10.171  -5.761  1.00 97.69           C  
ATOM    660  CD2 LEU A  81      -4.471 -10.226  -6.833  1.00 97.69           C  
ATOM    661  N   ASN A  82      -3.399  -6.970  -2.551  1.00 95.73           N  
ATOM    662  CA  ASN A  82      -3.024  -5.663  -2.015  1.00 95.73           C  
ATOM    663  C   ASN A  82      -1.499  -5.455  -2.068  1.00 95.73           C  
ATOM    664  CB  ASN A  82      -3.609  -5.546  -0.597  1.00 95.73           C  
ATOM    665  O   ASN A  82      -1.025  -4.521  -2.712  1.00 95.73           O  
ATOM    666  CG  ASN A  82      -3.240  -4.251   0.099  1.00 95.73           C  
ATOM    667  ND2 ASN A  82      -2.936  -4.307   1.371  1.00 95.73           N  
ATOM    668  OD1 ASN A  82      -3.234  -3.178  -0.468  1.00 95.73           O  
ATOM    669  N   GLN A  83      -0.719  -6.375  -1.493  1.00 94.97           N  
ATOM    670  CA  GLN A  83       0.742  -6.237  -1.468  1.00 94.97           C  
ATOM    671  C   GLN A  83       1.422  -6.563  -2.801  1.00 94.97           C  
ATOM    672  CB  GLN A  83       1.325  -7.086  -0.336  1.00 94.97           C  
ATOM    673  O   GLN A  83       2.440  -5.955  -3.146  1.00 94.97           O  
ATOM    674  CG  GLN A  83       0.875  -6.616   1.052  1.00 94.97           C  
ATOM    675  CD  GLN A  83       1.180  -5.155   1.347  1.00 94.97           C  
ATOM    676  NE2 GLN A  83       0.406  -4.522   2.199  1.00 94.97           N  
ATOM    677  OE1 GLN A  83       2.109  -4.557   0.835  1.00 94.97           O  
ATOM    678  N   ALA A  84       0.841  -7.462  -3.597  1.00 97.24           N  
ATOM    679  CA  ALA A  84       1.314  -7.713  -4.950  1.00 97.24           C  
ATOM    680  C   ALA A  84       1.176  -6.456  -5.817  1.00 97.24           C  
ATOM    681  CB  ALA A  84       0.580  -8.924  -5.537  1.00 97.24           C  
ATOM    682  O   ALA A  84       2.124  -6.094  -6.502  1.00 97.24           O  
ATOM    683  N   GLY A  85       0.054  -5.732  -5.732  1.00 96.69           N  
ATOM    684  CA  GLY A  85      -0.162  -4.488  -6.481  1.00 96.69           C  
ATOM    685  C   GLY A  85       0.799  -3.360  -6.083  1.00 96.69           C  
ATOM    686  O   GLY A  85       1.261  -2.604  -6.946  1.00 96.69           O  
ATOM    687  N   THR A  86       1.161  -3.284  -4.797  1.00 95.07           N  
ATOM    688  CA  THR A  86       2.163  -2.334  -4.284  1.00 95.07           C  
ATOM    689  C   THR A  86       3.549  -2.586  -4.883  1.00 95.07           C  
ATOM    690  CB  THR A  86       2.248  -2.414  -2.748  1.00 95.07           C  
ATOM    691  O   THR A  86       4.239  -1.644  -5.265  1.00 95.07           O  
ATOM    692  CG2 THR A  86       3.199  -1.385  -2.138  1.00 95.07           C  
ATOM    693  OG1 THR A  86       0.986  -2.150  -2.195  1.00 95.07           O  
ATOM    694  N   THR A  87       3.955  -3.852  -5.003  1.00 95.76           N  
ATOM    695  CA  THR A  87       5.329  -4.250  -5.373  1.00 95.76           C  
ATOM    696  C   THR A  87       5.516  -4.606  -6.850  1.00 95.76           C  
ATOM    697  CB  THR A  87       5.781  -5.437  -4.520  1.00 95.76           C  
ATOM    698  O   THR A  87       6.648  -4.677  -7.328  1.00 95.76           O  
ATOM    699  CG2 THR A  87       5.915  -5.063  -3.045  1.00 95.76           C  
ATOM    700  OG1 THR A  87       4.821  -6.458  -4.651  1.00 95.76           O  
ATOM    701  N   GLN A  88       4.422  -4.787  -7.594  1.00 95.64           N  
ATOM    702  CA  GLN A  88       4.401  -5.239  -8.988  1.00 95.64           C  
ATOM    703  C   GLN A  88       5.305  -4.435  -9.930  1.00 95.64           C  
ATOM    704  CB  GLN A  88       2.946  -5.155  -9.467  1.00 95.64           C  
ATOM    705  O   GLN A  88       5.889  -5.006 -10.844  1.00 95.64           O  
ATOM    706  CG  GLN A  88       2.710  -5.630 -10.900  1.00 95.64           C  
ATOM    707  CD  GLN A  88       1.218  -5.612 -11.197  1.00 95.64           C  
ATOM    708  NE2 GLN A  88       0.675  -6.662 -11.744  1.00 95.64           N  
ATOM    709  OE1 GLN A  88       0.487  -4.675 -10.915  1.00 95.64           O  
ATOM    710  N   THR A  89       5.432  -3.119  -9.738  1.00 96.16           N  
ATOM    711  CA  THR A  89       6.239  -2.267 -10.630  1.00 96.16           C  
ATOM    712  C   THR A  89       7.710  -2.183 -10.253  1.00 96.16           C  
ATOM    713  CB  THR A  89       5.666  -0.850 -10.769  1.00 96.16           C  
ATOM    714  O   THR A  89       8.492  -1.663 -11.040  1.00 96.16           O  
ATOM    715  CG2 THR A  89       4.366  -0.890 -11.556  1.00 96.16           C  
ATOM    716  OG1 THR A  89       5.375  -0.239  -9.532  1.00 96.16           O  
ATOM    717  N   LEU A  90       8.113  -2.694  -9.087  1.00 96.17           N  
ATOM    718  CA  LEU A  90       9.466  -2.503  -8.568  1.00 96.17           C  
ATOM    719  C   LEU A  90      10.523  -3.211  -9.421  1.00 96.17           C  
ATOM    720  CB  LEU A  90       9.528  -3.003  -7.120  1.00 96.17           C  
ATOM    721  O   LEU A  90      11.480  -2.591  -9.870  1.00 96.17           O  
ATOM    722  CG  LEU A  90       8.683  -2.210  -6.113  1.00 96.17           C  
ATOM    723  CD1 LEU A  90       8.691  -2.918  -4.761  1.00 96.17           C  
ATOM    724  CD2 LEU A  90       9.236  -0.802  -5.909  1.00 96.17           C  
ATOM    725  N   SER A  91      10.344  -4.500  -9.700  1.00 96.39           N  
ATOM    726  CA  SER A  91      11.323  -5.276 -10.474  1.00 96.39           C  
ATOM    727  C   SER A  91      11.389  -4.866 -11.946  1.00 96.39           C  
ATOM    728  CB  SER A  91      10.994  -6.761 -10.371  1.00 96.39           C  
ATOM    729  O   SER A  91      12.439  -4.997 -12.569  1.00 96.39           O  
ATOM    730  OG  SER A  91       9.647  -6.976 -10.728  1.00 96.39           O  
ATOM    731  N   ILE A  92      10.289  -4.343 -12.493  1.00 95.92           N  
ATOM    732  CA  ILE A  92      10.151  -3.962 -13.906  1.00 95.92           C  
ATOM    733  C   ILE A  92      10.213  -2.448 -14.140  1.00 95.92           C  
ATOM    734  CB  ILE A  92       8.889  -4.594 -14.533  1.00 95.92           C  
ATOM    735  O   ILE A  92       9.904  -1.994 -15.239  1.00 95.92           O  
ATOM    736  CG1 ILE A  92       7.600  -4.118 -13.828  1.00 95.92           C  
ATOM    737  CG2 ILE A  92       9.012  -6.124 -14.504  1.00 95.92           C  
ATOM    738  CD1 ILE A  92       6.315  -4.460 -14.591  1.00 95.92           C  
ATOM    739  N   MET A  93      10.609  -1.649 -13.142  1.00 94.80           N  
ATOM    740  CA  MET A  93      10.568  -0.183 -13.246  1.00 94.80           C  
ATOM    741  C   MET A  93      11.380   0.356 -14.431  1.00 94.80           C  
ATOM    742  CB  MET A  93      11.002   0.483 -11.929  1.00 94.80           C  
ATOM    743  O   MET A  93      10.928   1.284 -15.091  1.00 94.80           O  
ATOM    744  CG  MET A  93      12.459   0.208 -11.529  1.00 94.80           C  
ATOM    745  SD  MET A  93      13.034   1.093 -10.055  1.00 94.80           S  
ATOM    746  CE  MET A  93      12.026   0.353  -8.748  1.00 94.80           C  
ATOM    747  N   ASN A  94      12.531  -0.249 -14.746  1.00 94.67           N  
ATOM    748  CA  ASN A  94      13.344   0.143 -15.901  1.00 94.67           C  
ATOM    749  C   ASN A  94      12.667  -0.214 -17.222  1.00 94.67           C  
ATOM    750  CB  ASN A  94      14.729  -0.510 -15.808  1.00 94.67           C  
ATOM    751  O   ASN A  94      12.603   0.624 -18.107  1.00 94.67           O  
ATOM    752  CG  ASN A  94      15.613   0.115 -14.753  1.00 94.67           C  
ATOM    753  ND2 ASN A  94      16.757  -0.469 -14.528  1.00 94.67           N  
ATOM    754  OD1 ASN A  94      15.307   1.137 -14.153  1.00 94.67           O  
ATOM    755  N   ILE A  95      12.082  -1.409 -17.315  1.00 95.42           N  
ATOM    756  CA  ILE A  95      11.351  -1.862 -18.504  1.00 95.42           C  
ATOM    757  C   ILE A  95      10.159  -0.939 -18.790  1.00 95.42           C  
ATOM    758  CB  ILE A  95      10.894  -3.323 -18.301  1.00 95.42           C  
ATOM    759  O   ILE A  95       9.904  -0.587 -19.939  1.00 95.42           O  
ATOM    760  CG1 ILE A  95      12.118  -4.258 -18.161  1.00 95.42           C  
ATOM    761  CG2 ILE A  95       9.981  -3.773 -19.454  1.00 95.42           C  
ATOM    762  CD1 ILE A  95      11.755  -5.670 -17.696  1.00 95.42           C  
ATOM    763  N   LEU A  96       9.436  -0.528 -17.743  1.00 95.31           N  
ATOM    764  CA  LEU A  96       8.357   0.453 -17.855  1.00 95.31           C  
ATOM    765  C   LEU A  96       8.893   1.811 -18.314  1.00 95.31           C  
ATOM    766  CB  LEU A  96       7.639   0.584 -16.502  1.00 95.31           C  
ATOM    767  O   LEU A  96       8.337   2.392 -19.240  1.00 95.31           O  
ATOM    768  CG  LEU A  96       6.795  -0.641 -16.124  1.00 95.31           C  
ATOM    769  CD1 LEU A  96       6.365  -0.538 -14.662  1.00 95.31           C  
ATOM    770  CD2 LEU A  96       5.528  -0.746 -16.972  1.00 95.31           C  
ATOM    771  N   SER A  97       9.987   2.276 -17.706  1.00 93.17           N  
ATOM    772  CA  SER A  97      10.660   3.522 -18.086  1.00 93.17           C  
ATOM    773  C   SER A  97      11.014   3.545 -19.569  1.00 93.17           C  
ATOM    774  CB  SER A  97      11.946   3.696 -17.273  1.00 93.17           C  
ATOM    775  O   SER A  97      10.609   4.450 -20.293  1.00 93.17           O  
ATOM    776  OG  SER A  97      12.081   4.999 -16.764  1.00 93.17           O  
ATOM    777  N   ASP A  98      11.690   2.496 -20.035  1.00 93.14           N  
ATOM    778  CA  ASP A  98      12.145   2.358 -21.415  1.00 93.14           C  
ATOM    779  C   ASP A  98      10.955   2.251 -22.381  1.00 93.14           C  
ATOM    780  CB  ASP A  98      13.041   1.111 -21.531  1.00 93.14           C  
ATOM    781  O   ASP A  98      10.986   2.799 -23.480  1.00 93.14           O  
ATOM    782  CG  ASP A  98      14.326   1.146 -20.686  1.00 93.14           C  
ATOM    783  OD1 ASP A  98      14.721   2.237 -20.214  1.00 93.14           O  
ATOM    784  OD2 ASP A  98      14.910   0.052 -20.507  1.00 93.14           O  
ATOM    785  N   SER A  99       9.866   1.591 -21.964  1.00 93.30           N  
ATOM    786  CA  SER A  99       8.649   1.454 -22.770  1.00 93.30           C  
ATOM    787  C   SER A  99       7.901   2.773 -22.983  1.00 93.30           C  
ATOM    788  CB  SER A  99       7.693   0.448 -22.123  1.00 93.30           C  
ATOM    789  O   SER A  99       7.157   2.871 -23.959  1.00 93.30           O  
ATOM    790  OG  SER A  99       6.590   0.191 -22.985  1.00 93.30           O  
ATOM    791  N   PHE A 100       8.041   3.743 -22.077  1.00 92.56           N  
ATOM    792  CA  PHE A 100       7.393   5.056 -22.177  1.00 92.56           C  
ATOM    793  C   PHE A 100       8.372   6.192 -22.505  1.00 92.56           C  
ATOM    794  CB  PHE A 100       6.608   5.343 -20.888  1.00 92.56           C  
ATOM    795  O   PHE A 100       7.943   7.330 -22.671  1.00 92.56           O  
ATOM    796  CG  PHE A 100       5.514   4.340 -20.566  1.00 92.56           C  
ATOM    797  CD1 PHE A 100       4.465   4.131 -21.479  1.00 92.56           C  
ATOM    798  CD2 PHE A 100       5.531   3.626 -19.354  1.00 92.56           C  
ATOM    799  CE1 PHE A 100       3.450   3.201 -21.194  1.00 92.56           C  
ATOM    800  CE2 PHE A 100       4.525   2.686 -19.071  1.00 92.56           C  
ATOM    801  CZ  PHE A 100       3.486   2.474 -19.992  1.00 92.56           C  
ATOM    802  N   GLY A 101       9.675   5.905 -22.589  1.00 86.47           N  
ATOM    803  CA  GLY A 101      10.713   6.928 -22.718  1.00 86.47           C  
ATOM    804  C   GLY A 101      10.798   7.856 -21.503  1.00 86.47           C  
ATOM    805  O   GLY A 101      11.216   9.003 -21.640  1.00 86.47           O  
ATOM    806  N   SER A 102      10.362   7.400 -20.324  1.00 81.25           N  
ATOM    807  CA  SER A 102      10.464   8.187 -19.099  1.00 81.25           C  
ATOM    808  C   SER A 102      11.861   8.018 -18.500  1.00 81.25           C  
ATOM    809  CB  SER A 102       9.310   7.874 -18.137  1.00 81.25           C  
ATOM    810  O   SER A 102      12.392   6.910 -18.437  1.00 81.25           O  
ATOM    811  OG  SER A 102       9.417   6.607 -17.521  1.00 81.25           O  
ATOM    812  N   GLU A 103      12.491   9.109 -18.065  1.00 72.89           N  
ATOM    813  CA  GLU A 103      13.865   9.089 -17.546  1.00 72.89           C  
ATOM    814  C   GLU A 103      13.958   9.620 -16.107  1.00 72.89           C  
ATOM    815  CB  GLU A 103      14.821   9.840 -18.487  1.00 72.89           C  
ATOM    816  O   GLU A 103      13.100  10.368 -15.622  1.00 72.89           O  
ATOM    817  CG  GLU A 103      15.023   9.124 -19.837  1.00 72.89           C  
ATOM    818  CD  GLU A 103      16.093   9.793 -20.721  1.00 72.89           C  
ATOM    819  OE1 GLU A 103      16.293   9.308 -21.856  1.00 72.89           O  
ATOM    820  OE2 GLU A 103      16.736  10.758 -20.245  1.00 72.89           O  
ATOM    821  N   GLY A 104      15.020   9.210 -15.407  1.00 74.03           N  
ATOM    822  CA  GLY A 104      15.397   9.732 -14.091  1.00 74.03           C  
ATOM    823  C   GLY A 104      14.321   9.577 -13.011  1.00 74.03           C  
ATOM    824  O   GLY A 104      13.810   8.482 -12.762  1.00 74.03           O  
ATOM    825  N   ASN A 105      13.992  10.694 -12.357  1.00 75.30           N  
ATOM    826  CA  ASN A 105      13.100  10.746 -11.196  1.00 75.30           C  
ATOM    827  C   ASN A 105      11.636  10.438 -11.516  1.00 75.30           C  
ATOM    828  CB  ASN A 105      13.194  12.138 -10.565  1.00 75.30           C  
ATOM    829  O   ASN A 105      10.879  10.134 -10.599  1.00 75.30           O  
ATOM    830  CG  ASN A 105      14.557  12.427  -9.987  1.00 75.30           C  
ATOM    831  ND2 ASN A 105      14.921  13.679  -9.965  1.00 75.30           N  
ATOM    832  OD1 ASN A 105      15.294  11.557  -9.567  1.00 75.30           O  
ATOM    833  N   SER A 106      11.228  10.473 -12.789  1.00 79.72           N  
ATOM    834  CA  SER A 106       9.868  10.091 -13.203  1.00 79.72           C  
ATOM    835  C   SER A 106       9.508   8.657 -12.788  1.00 79.72           C  
ATOM    836  CB  SER A 106       9.719  10.250 -14.717  1.00 79.72           C  
ATOM    837  O   SER A 106       8.342   8.353 -12.532  1.00 79.72           O  
ATOM    838  OG  SER A 106      10.615   9.375 -15.373  1.00 79.72           O  
ATOM    839  N   LYS A 107      10.518   7.789 -12.611  1.00 84.07           N  
ATOM    840  CA  LYS A 107      10.363   6.419 -12.105  1.00 84.07           C  
ATOM    841  C   LYS A 107       9.698   6.351 -10.728  1.00 84.07           C  
ATOM    842  CB  LYS A 107      11.735   5.727 -12.056  1.00 84.07           C  
ATOM    843  O   LYS A 107       9.030   5.357 -10.445  1.00 84.07           O  
ATOM    844  CG  LYS A 107      12.301   5.444 -13.453  1.00 84.07           C  
ATOM    845  CD  LYS A 107      13.674   4.762 -13.361  1.00 84.07           C  
ATOM    846  CE  LYS A 107      14.194   4.494 -14.774  1.00 84.07           C  
ATOM    847  NZ  LYS A 107      15.500   3.797 -14.795  1.00 84.07           N  
ATOM    848  N   SER A 108       9.837   7.376  -9.879  1.00 88.35           N  
ATOM    849  CA  SER A 108       9.212   7.386  -8.548  1.00 88.35           C  
ATOM    850  C   SER A 108       7.687   7.290  -8.647  1.00 88.35           C  
ATOM    851  CB  SER A 108       9.622   8.635  -7.761  1.00 88.35           C  
ATOM    852  O   SER A 108       7.076   6.522  -7.906  1.00 88.35           O  
ATOM    853  OG  SER A 108       9.061   9.781  -8.364  1.00 88.35           O  
ATOM    854  N   TRP A 109       7.071   7.951  -9.634  1.00 93.58           N  
ATOM    855  CA  TRP A 109       5.627   7.906  -9.868  1.00 93.58           C  
ATOM    856  C   TRP A 109       5.109   6.527 -10.292  1.00 93.58           C  
ATOM    857  CB  TRP A 109       5.240   8.952 -10.915  1.00 93.58           C  
ATOM    858  O   TRP A 109       3.961   6.190  -9.980  1.00 93.58           O  
ATOM    859  CG  TRP A 109       5.049  10.334 -10.385  1.00 93.58           C  
ATOM    860  CD1 TRP A 109       5.726  11.437 -10.758  1.00 93.58           C  
ATOM    861  CD2 TRP A 109       4.022  10.792  -9.464  1.00 93.58           C  
ATOM    862  CE2 TRP A 109       4.133  12.207  -9.320  1.00 93.58           C  
ATOM    863  CE3 TRP A 109       2.975  10.141  -8.780  1.00 93.58           C  
ATOM    864  NE1 TRP A 109       5.195  12.550 -10.128  1.00 93.58           N  
ATOM    865  CH2 TRP A 109       2.202  12.261  -7.864  1.00 93.58           C  
ATOM    866  CZ2 TRP A 109       3.238  12.944  -8.530  1.00 93.58           C  
ATOM    867  CZ3 TRP A 109       2.077  10.868  -7.983  1.00 93.58           C  
ATOM    868  N   LEU A 110       5.946   5.699 -10.933  1.00 90.39           N  
ATOM    869  CA  LEU A 110       5.598   4.316 -11.298  1.00 90.39           C  
ATOM    870  C   LEU A 110       5.346   3.439 -10.060  1.00 90.39           C  
ATOM    871  CB  LEU A 110       6.718   3.679 -12.147  1.00 90.39           C  
ATOM    872  O   LEU A 110       4.640   2.429 -10.142  1.00 90.39           O  
ATOM    873  CG  LEU A 110       7.126   4.436 -13.424  1.00 90.39           C  
ATOM    874  CD1 LEU A 110       8.277   3.690 -14.101  1.00 90.39           C  
ATOM    875  CD2 LEU A 110       5.976   4.546 -14.423  1.00 90.39           C  
ATOM    876  N   MET A 111       5.925   3.821  -8.918  1.00 90.34           N  
ATOM    877  CA  MET A 111       5.687   3.199  -7.618  1.00 90.34           C  
ATOM    878  C   MET A 111       4.697   4.009  -6.775  1.00 90.34           C  
ATOM    879  CB  MET A 111       7.028   3.013  -6.895  1.00 90.34           C  
ATOM    880  O   MET A 111       3.757   3.430  -6.251  1.00 90.34           O  
ATOM    881  CG  MET A 111       6.841   2.400  -5.503  1.00 90.34           C  
ATOM    882  SD  MET A 111       8.381   2.285  -4.572  1.00 90.34           S  
ATOM    883  CE  MET A 111       7.737   2.184  -2.883  1.00 90.34           C  
ATOM    884  N   ALA A 112       4.891   5.324  -6.641  1.00 94.99           N  
ATOM    885  CA  ALA A 112       4.220   6.176  -5.657  1.00 94.99           C  
ATOM    886  C   ALA A 112       2.718   6.386  -5.909  1.00 94.99           C  
ATOM    887  CB  ALA A 112       4.938   7.533  -5.642  1.00 94.99           C  
ATOM    888  O   ALA A 112       1.968   6.610  -4.955  1.00 94.99           O  
ATOM    889  N   SER A 113       2.273   6.306  -7.167  1.00 96.81           N  
ATOM    890  CA  SER A 113       0.881   6.569  -7.571  1.00 96.81           C  
ATOM    891  C   SER A 113      -0.131   5.599  -6.958  1.00 96.81           C  
ATOM    892  CB  SER A 113       0.762   6.526  -9.098  1.00 96.81           C  
ATOM    893  O   SER A 113      -1.197   6.019  -6.508  1.00 96.81           O  
ATOM    894  OG  SER A 113       1.363   5.356  -9.627  1.00 96.81           O  
ATOM    895  N   PHE A 114       0.210   4.313  -6.885  1.00 97.23           N  
ATOM    896  CA  PHE A 114      -0.642   3.281  -6.294  1.00 97.23           C  
ATOM    897  C   PHE A 114      -0.859   3.472  -4.774  1.00 97.23           C  
ATOM    898  CB  PHE A 114      -0.085   1.905  -6.684  1.00 97.23           C  
ATOM    899  O   PHE A 114      -2.013   3.626  -4.365  1.00 97.23           O  
ATOM    900  CG  PHE A 114      -0.836   0.728  -6.097  1.00 97.23           C  
ATOM    901  CD1 PHE A 114      -0.597   0.310  -4.773  1.00 97.23           C  
ATOM    902  CD2 PHE A 114      -1.764   0.030  -6.891  1.00 97.23           C  
ATOM    903  CE1 PHE A 114      -1.276  -0.801  -4.253  1.00 97.23           C  
ATOM    904  CE2 PHE A 114      -2.412  -1.108  -6.382  1.00 97.23           C  
ATOM    905  CZ  PHE A 114      -2.156  -1.526  -5.066  1.00 97.23           C  
ATOM    906  N   PRO A 115       0.193   3.522  -3.923  1.00 96.16           N  
ATOM    907  CA  PRO A 115       0.044   3.701  -2.482  1.00 96.16           C  
ATOM    908  C   PRO A 115      -0.473   5.095  -2.093  1.00 96.16           C  
ATOM    909  CB  PRO A 115       1.413   3.376  -1.879  1.00 96.16           C  
ATOM    910  O   PRO A 115      -1.120   5.236  -1.057  1.00 96.16           O  
ATOM    911  CG  PRO A 115       2.397   3.682  -3.000  1.00 96.16           C  
ATOM    912  CD  PRO A 115       1.597   3.337  -4.246  1.00 96.16           C  
ATOM    913  N   LEU A 116      -0.265   6.118  -2.935  1.00 97.04           N  
ATOM    914  CA  LEU A 116      -0.885   7.436  -2.760  1.00 97.04           C  
ATOM    915  C   LEU A 116      -2.407   7.316  -2.676  1.00 97.04           C  
ATOM    916  CB  LEU A 116      -0.486   8.355  -3.936  1.00 97.04           C  
ATOM    917  O   LEU A 116      -3.031   7.741  -1.698  1.00 97.04           O  
ATOM    918  CG  LEU A 116      -1.339   9.625  -4.105  1.00 97.04           C  
ATOM    919  CD1 LEU A 116      -1.412  10.426  -2.807  1.00 97.04           C  
ATOM    920  CD2 LEU A 116      -0.786  10.473  -5.249  1.00 97.04           C  
ATOM    921  N   VAL A 117      -3.011   6.759  -3.725  1.00 97.63           N  
ATOM    922  CA  VAL A 117      -4.467   6.722  -3.834  1.00 97.63           C  
ATOM    923  C   VAL A 117      -5.045   5.658  -2.914  1.00 97.63           C  
ATOM    924  CB  VAL A 117      -4.906   6.550  -5.291  1.00 97.63           C  
ATOM    925  O   VAL A 117      -6.072   5.916  -2.287  1.00 97.63           O  
ATOM    926  CG1 VAL A 117      -6.429   6.546  -5.416  1.00 97.63           C  
ATOM    927  CG2 VAL A 117      -4.397   7.732  -6.126  1.00 97.63           C  
ATOM    928  N   SER A 118      -4.367   4.519  -2.732  1.00 95.64           N  
ATOM    929  CA  SER A 118      -4.817   3.538  -1.743  1.00 95.64           C  
ATOM    930  C   SER A 118      -4.833   4.146  -0.335  1.00 95.64           C  
ATOM    931  CB  SER A 118      -4.035   2.224  -1.830  1.00 95.64           C  
ATOM    932  O   SER A 118      -5.877   4.148   0.315  1.00 95.64           O  
ATOM    933  OG  SER A 118      -2.751   2.346  -1.265  1.00 95.64           O  
ATOM    934  N   GLY A 119      -3.742   4.790   0.093  1.00 94.73           N  
ATOM    935  CA  GLY A 119      -3.640   5.487   1.378  1.00 94.73           C  
ATOM    936  C   GLY A 119      -4.735   6.532   1.591  1.00 94.73           C  
ATOM    937  O   GLY A 119      -5.368   6.557   2.647  1.00 94.73           O  
ATOM    938  N   SER A 120      -5.006   7.344   0.567  1.00 96.49           N  
ATOM    939  CA  SER A 120      -5.946   8.470   0.651  1.00 96.49           C  
ATOM    940  C   SER A 120      -7.417   8.045   0.743  1.00 96.49           C  
ATOM    941  CB  SER A 120      -5.759   9.404  -0.549  1.00 96.49           C  
ATOM    942  O   SER A 120      -8.224   8.778   1.310  1.00 96.49           O  
ATOM    943  OG  SER A 120      -4.415   9.837  -0.640  1.00 96.49           O  
ATOM    944  N   PHE A 121      -7.781   6.870   0.215  1.00 96.49           N  
ATOM    945  CA  PHE A 121      -9.180   6.427   0.123  1.00 96.49           C  
ATOM    946  C   PHE A 121      -9.568   5.287   1.074  1.00 96.49           C  
ATOM    947  CB  PHE A 121      -9.511   6.083  -1.333  1.00 96.49           C  
ATOM    948  O   PHE A 121     -10.761   5.010   1.202  1.00 96.49           O  
ATOM    949  CG  PHE A 121      -9.776   7.295  -2.205  1.00 96.49           C  
ATOM    950  CD1 PHE A 121     -11.097   7.739  -2.410  1.00 96.49           C  
ATOM    951  CD2 PHE A 121      -8.716   7.953  -2.853  1.00 96.49           C  
ATOM    952  CE1 PHE A 121     -11.356   8.804  -3.290  1.00 96.49           C  
ATOM    953  CE2 PHE A 121      -8.976   9.005  -3.745  1.00 96.49           C  
ATOM    954  CZ  PHE A 121     -10.296   9.424  -3.973  1.00 96.49           C  
ATOM    955  N   ILE A 122      -8.624   4.647   1.778  1.00 94.55           N  
ATOM    956  CA  ILE A 122      -8.922   3.523   2.692  1.00 94.55           C  
ATOM    957  C   ILE A 122      -9.996   3.889   3.732  1.00 94.55           C  
ATOM    958  CB  ILE A 122      -7.621   3.008   3.350  1.00 94.55           C  
ATOM    959  O   ILE A 122     -10.989   3.170   3.841  1.00 94.55           O  
ATOM    960  CG1 ILE A 122      -6.846   2.060   2.417  1.00 94.55           C  
ATOM    961  CG2 ILE A 122      -7.862   2.263   4.679  1.00 94.55           C  
ATOM    962  CD1 ILE A 122      -5.339   2.083   2.703  1.00 94.55           C  
ATOM    963  N   LEU A 123      -9.869   5.016   4.445  1.00 91.92           N  
ATOM    964  CA  LEU A 123     -10.848   5.415   5.472  1.00 91.92           C  
ATOM    965  C   LEU A 123     -12.250   5.644   4.890  1.00 91.92           C  
ATOM    966  CB  LEU A 123     -10.379   6.696   6.186  1.00 91.92           C  
ATOM    967  O   LEU A 123     -13.248   5.204   5.460  1.00 91.92           O  
ATOM    968  CG  LEU A 123      -9.128   6.544   7.064  1.00 91.92           C  
ATOM    969  CD1 LEU A 123      -8.725   7.910   7.616  1.00 91.92           C  
ATOM    970  CD2 LEU A 123      -9.349   5.585   8.236  1.00 91.92           C  
ATOM    971  N   ILE A 124     -12.318   6.299   3.729  1.00 94.00           N  
ATOM    972  CA  ILE A 124     -13.571   6.564   3.013  1.00 94.00           C  
ATOM    973  C   ILE A 124     -14.219   5.255   2.586  1.00 94.00           C  
ATOM    974  CB  ILE A 124     -13.291   7.471   1.798  1.00 94.00           C  
ATOM    975  O   ILE A 124     -15.411   5.054   2.799  1.00 94.00           O  
ATOM    976  CG1 ILE A 124     -12.959   8.874   2.329  1.00 94.00           C  
ATOM    977  CG2 ILE A 124     -14.473   7.492   0.809  1.00 94.00           C  
ATOM    978  CD1 ILE A 124     -12.321   9.762   1.273  1.00 94.00           C  
ATOM    979  N   SER A 125     -13.431   4.348   2.018  1.00 94.41           N  
ATOM    980  CA  SER A 125     -13.930   3.058   1.560  1.00 94.41           C  
ATOM    981  C   SER A 125     -14.454   2.189   2.708  1.00 94.41           C  
ATOM    982  CB  SER A 125     -12.839   2.337   0.785  1.00 94.41           C  
ATOM    983  O   SER A 125     -15.466   1.514   2.530  1.00 94.41           O  
ATOM    984  OG  SER A 125     -11.888   1.790   1.663  1.00 94.41           O  
ATOM    985  N   GLY A 126     -13.823   2.254   3.890  1.00 90.92           N  
ATOM    986  CA  GLY A 126     -14.303   1.589   5.101  1.00 90.92           C  
ATOM    987  C   GLY A 126     -15.658   2.143   5.537  1.00 90.92           C  
ATOM    988  O   GLY A 126     -16.612   1.384   5.684  1.00 90.92           O  
ATOM    989  N   ARG A 127     -15.789   3.476   5.614  1.00 91.64           N  
ATOM    990  CA  ARG A 127     -17.061   4.132   5.963  1.00 91.64           C  
ATOM    991  C   ARG A 127     -18.173   3.837   4.952  1.00 91.64           C  
ATOM    992  CB  ARG A 127     -16.826   5.645   6.123  1.00 91.64           C  
ATOM    993  O   ARG A 127     -19.309   3.591   5.348  1.00 91.64           O  
ATOM    994  CG  ARG A 127     -18.095   6.441   6.484  1.00 91.64           C  
ATOM    995  CD  ARG A 127     -18.761   6.026   7.806  1.00 91.64           C  
ATOM    996  NE  ARG A 127     -17.917   6.343   8.973  1.00 91.64           N  
ATOM    997  NH1 ARG A 127     -18.561   8.542   9.302  1.00 91.64           N  
ATOM    998  NH2 ARG A 127     -16.874   7.679  10.475  1.00 91.64           N  
ATOM    999  CZ  ARG A 127     -17.800   7.514   9.576  1.00 91.64           C  
ATOM   1000  N   LEU A 128     -17.872   3.848   3.653  1.00 94.11           N  
ATOM   1001  CA  LEU A 128     -18.830   3.449   2.615  1.00 94.11           C  
ATOM   1002  C   LEU A 128     -19.251   1.984   2.778  1.00 94.11           C  
ATOM   1003  CB  LEU A 128     -18.217   3.672   1.221  1.00 94.11           C  
ATOM   1004  O   LEU A 128     -20.416   1.657   2.557  1.00 94.11           O  
ATOM   1005  CG  LEU A 128     -18.052   5.145   0.808  1.00 94.11           C  
ATOM   1006  CD1 LEU A 128     -17.290   5.213  -0.517  1.00 94.11           C  
ATOM   1007  CD2 LEU A 128     -19.392   5.852   0.613  1.00 94.11           C  
ATOM   1008  N   GLY A 129     -18.319   1.121   3.186  1.00 93.40           N  
ATOM   1009  CA  GLY A 129     -18.565  -0.275   3.535  1.00 93.40           C  
ATOM   1010  C   GLY A 129     -19.578  -0.428   4.657  1.00 93.40           C  
ATOM   1011  O   GLY A 129     -20.556  -1.161   4.507  1.00 93.40           O  
ATOM   1012  N   ASP A 130     -19.393   0.321   5.739  1.00 90.71           N  
ATOM   1013  CA  ASP A 130     -20.305   0.301   6.881  1.00 90.71           C  
ATOM   1014  C   ASP A 130     -21.718   0.771   6.491  1.00 90.71           C  
ATOM   1015  CB  ASP A 130     -19.747   1.174   8.015  1.00 90.71           C  
ATOM   1016  O   ASP A 130     -22.707   0.172   6.913  1.00 90.71           O  
ATOM   1017  CG  ASP A 130     -18.407   0.688   8.574  1.00 90.71           C  
ATOM   1018  OD1 ASP A 130     -18.203  -0.547   8.612  1.00 90.71           O  
ATOM   1019  OD2 ASP A 130     -17.619   1.571   8.987  1.00 90.71           O  
ATOM   1020  N   ILE A 131     -21.824   1.805   5.646  1.00 92.96           N  
ATOM   1021  CA  ILE A 131     -23.103   2.424   5.252  1.00 92.96           C  
ATOM   1022  C   ILE A 131     -23.856   1.596   4.206  1.00 92.96           C  
ATOM   1023  CB  ILE A 131     -22.861   3.863   4.740  1.00 92.96           C  
ATOM   1024  O   ILE A 131     -25.049   1.337   4.358  1.00 92.96           O  
ATOM   1025  CG1 ILE A 131     -22.330   4.747   5.888  1.00 92.96           C  
ATOM   1026  CG2 ILE A 131     -24.145   4.488   4.152  1.00 92.96           C  
ATOM   1027  CD1 ILE A 131     -21.800   6.101   5.411  1.00 92.96           C  
ATOM   1028  N   TYR A 132     -23.190   1.226   3.110  1.00 94.60           N  
ATOM   1029  CA  TYR A 132     -23.832   0.620   1.938  1.00 94.60           C  
ATOM   1030  C   TYR A 132     -23.713  -0.908   1.897  1.00 94.60           C  
ATOM   1031  CB  TYR A 132     -23.276   1.262   0.660  1.00 94.60           C  
ATOM   1032  O   TYR A 132     -24.387  -1.558   1.090  1.00 94.60           O  
ATOM   1033  CG  TYR A 132     -23.604   2.737   0.514  1.00 94.60           C  
ATOM   1034  CD1 TYR A 132     -24.942   3.139   0.330  1.00 94.60           C  
ATOM   1035  CD2 TYR A 132     -22.582   3.704   0.565  1.00 94.60           C  
ATOM   1036  CE1 TYR A 132     -25.261   4.503   0.189  1.00 94.60           C  
ATOM   1037  CE2 TYR A 132     -22.899   5.070   0.426  1.00 94.60           C  
ATOM   1038  OH  TYR A 132     -24.533   6.790   0.094  1.00 94.60           O  
ATOM   1039  CZ  TYR A 132     -24.236   5.472   0.234  1.00 94.60           C  
ATOM   1040  N   GLY A 133     -22.884  -1.483   2.767  1.00 94.36           N  
ATOM   1041  CA  GLY A 133     -22.669  -2.915   2.912  1.00 94.36           C  
ATOM   1042  C   GLY A 133     -21.258  -3.325   2.497  1.00 94.36           C  
ATOM   1043  O   GLY A 133     -20.844  -3.139   1.348  1.00 94.36           O  
ATOM   1044  N   LEU A 134     -20.554  -3.976   3.422  1.00 94.07           N  
ATOM   1045  CA  LEU A 134     -19.141  -4.335   3.289  1.00 94.07           C  
ATOM   1046  C   LEU A 134     -18.876  -5.251   2.085  1.00 94.07           C  
ATOM   1047  CB  LEU A 134     -18.697  -5.025   4.584  1.00 94.07           C  
ATOM   1048  O   LEU A 134     -17.972  -4.997   1.291  1.00 94.07           O  
ATOM   1049  CG  LEU A 134     -18.773  -4.166   5.860  1.00 94.07           C  
ATOM   1050  CD1 LEU A 134     -18.811  -5.083   7.078  1.00 94.07           C  
ATOM   1051  CD2 LEU A 134     -17.557  -3.251   5.959  1.00 94.07           C  
ATOM   1052  N   LYS A 135     -19.716  -6.281   1.885  1.00 96.06           N  
ATOM   1053  CA  LYS A 135     -19.624  -7.174   0.714  1.00 96.06           C  
ATOM   1054  C   LYS A 135     -19.754  -6.391  -0.594  1.00 96.06           C  
ATOM   1055  CB  LYS A 135     -20.675  -8.301   0.803  1.00 96.06           C  
ATOM   1056  O   LYS A 135     -19.004  -6.640  -1.531  1.00 96.06           O  
ATOM   1057  CG  LYS A 135     -20.608  -9.260  -0.405  1.00 96.06           C  
ATOM   1058  CD  LYS A 135     -21.646 -10.391  -0.332  1.00 96.06           C  
ATOM   1059  CE  LYS A 135     -21.542 -11.272  -1.587  1.00 96.06           C  
ATOM   1060  NZ  LYS A 135     -22.418 -12.465  -1.508  1.00 96.06           N  
ATOM   1061  N   LYS A 136     -20.694  -5.444  -0.674  1.00 96.89           N  
ATOM   1062  CA  LYS A 136     -20.924  -4.666  -1.900  1.00 96.89           C  
ATOM   1063  C   LYS A 136     -19.728  -3.774  -2.212  1.00 96.89           C  
ATOM   1064  CB  LYS A 136     -22.205  -3.828  -1.795  1.00 96.89           C  
ATOM   1065  O   LYS A 136     -19.276  -3.764  -3.351  1.00 96.89           O  
ATOM   1066  CG  LYS A 136     -23.481  -4.681  -1.746  1.00 96.89           C  
ATOM   1067  CD  LYS A 136     -24.695  -3.750  -1.660  1.00 96.89           C  
ATOM   1068  CE  LYS A 136     -26.006  -4.517  -1.478  1.00 96.89           C  
ATOM   1069  NZ  LYS A 136     -27.100  -3.586  -1.108  1.00 96.89           N  
ATOM   1070  N   MET A 137     -19.193  -3.071  -1.215  1.00 97.07           N  
ATOM   1071  CA  MET A 137     -18.038  -2.191  -1.411  1.00 97.07           C  
ATOM   1072  C   MET A 137     -16.754  -2.963  -1.732  1.00 97.07           C  
ATOM   1073  CB  MET A 137     -17.853  -1.286  -0.191  1.00 97.07           C  
ATOM   1074  O   MET A 137     -15.991  -2.522  -2.588  1.00 97.07           O  
ATOM   1075  CG  MET A 137     -18.980  -0.260  -0.045  1.00 97.07           C  
ATOM   1076  SD  MET A 137     -19.261   0.846  -1.457  1.00 97.07           S  
ATOM   1077  CE  MET A 137     -20.749   0.098  -2.170  1.00 97.07           C  
ATOM   1078  N   LEU A 138     -16.562  -4.153  -1.154  1.00 97.46           N  
ATOM   1079  CA  LEU A 138     -15.487  -5.066  -1.550  1.00 97.46           C  
ATOM   1080  C   LEU A 138     -15.586  -5.460  -3.035  1.00 97.46           C  
ATOM   1081  CB  LEU A 138     -15.549  -6.302  -0.639  1.00 97.46           C  
ATOM   1082  O   LEU A 138     -14.599  -5.389  -3.765  1.00 97.46           O  
ATOM   1083  CG  LEU A 138     -14.568  -7.422  -1.019  1.00 97.46           C  
ATOM   1084  CD1 LEU A 138     -13.118  -6.959  -0.988  1.00 97.46           C  
ATOM   1085  CD2 LEU A 138     -14.740  -8.566  -0.033  1.00 97.46           C  
ATOM   1086  N   LEU A 139     -16.781  -5.844  -3.499  1.00 98.44           N  
ATOM   1087  CA  LEU A 139     -17.011  -6.204  -4.902  1.00 98.44           C  
ATOM   1088  C   LEU A 139     -16.795  -5.012  -5.849  1.00 98.44           C  
ATOM   1089  CB  LEU A 139     -18.419  -6.806  -5.059  1.00 98.44           C  
ATOM   1090  O   LEU A 139     -16.196  -5.189  -6.907  1.00 98.44           O  
ATOM   1091  CG  LEU A 139     -18.624  -8.188  -4.406  1.00 98.44           C  
ATOM   1092  CD1 LEU A 139     -20.077  -8.624  -4.609  1.00 98.44           C  
ATOM   1093  CD2 LEU A 139     -17.718  -9.287  -4.957  1.00 98.44           C  
ATOM   1094  N   VAL A 140     -17.211  -3.801  -5.460  1.00 98.40           N  
ATOM   1095  CA  VAL A 140     -16.894  -2.560  -6.196  1.00 98.40           C  
ATOM   1096  C   VAL A 140     -15.381  -2.351  -6.281  1.00 98.40           C  
ATOM   1097  CB  VAL A 140     -17.577  -1.339  -5.546  1.00 98.40           C  
ATOM   1098  O   VAL A 140     -14.868  -2.059  -7.361  1.00 98.40           O  
ATOM   1099  CG1 VAL A 140     -17.086  -0.001  -6.116  1.00 98.40           C  
ATOM   1100  CG2 VAL A 140     -19.095  -1.392  -5.760  1.00 98.40           C  
ATOM   1101  N   GLY A 141     -14.665  -2.564  -5.173  1.00 98.34           N  
ATOM   1102  CA  GLY A 141     -13.206  -2.527  -5.132  1.00 98.34           C  
ATOM   1103  C   GLY A 141     -12.581  -3.455  -6.166  1.00 98.34           C  
ATOM   1104  O   GLY A 141     -11.797  -3.002  -6.994  1.00 98.34           O  
ATOM   1105  N   TYR A 142     -12.990  -4.725  -6.211  1.00 98.68           N  
ATOM   1106  CA  TYR A 142     -12.487  -5.653  -7.227  1.00 98.68           C  
ATOM   1107  C   TYR A 142     -12.796  -5.221  -8.654  1.00 98.68           C  
ATOM   1108  CB  TYR A 142     -13.069  -7.045  -7.042  1.00 98.68           C  
ATOM   1109  O   TYR A 142     -11.911  -5.310  -9.497  1.00 98.68           O  
ATOM   1110  CG  TYR A 142     -12.502  -7.817  -5.883  1.00 98.68           C  
ATOM   1111  CD1 TYR A 142     -11.109  -8.012  -5.771  1.00 98.68           C  
ATOM   1112  CD2 TYR A 142     -13.381  -8.360  -4.932  1.00 98.68           C  
ATOM   1113  CE1 TYR A 142     -10.586  -8.696  -4.659  1.00 98.68           C  
ATOM   1114  CE2 TYR A 142     -12.868  -9.088  -3.855  1.00 98.68           C  
ATOM   1115  OH  TYR A 142     -11.062  -9.865  -2.605  1.00 98.68           O  
ATOM   1116  CZ  TYR A 142     -11.481  -9.221  -3.706  1.00 98.68           C  
ATOM   1117  N   VAL A 143     -14.011  -4.745  -8.941  1.00 98.67           N  
ATOM   1118  CA  VAL A 143     -14.359  -4.262 -10.287  1.00 98.67           C  
ATOM   1119  C   VAL A 143     -13.408  -3.141 -10.712  1.00 98.67           C  
ATOM   1120  CB  VAL A 143     -15.832  -3.818 -10.348  1.00 98.67           C  
ATOM   1121  O   VAL A 143     -12.866  -3.188 -11.816  1.00 98.67           O  
ATOM   1122  CG1 VAL A 143     -16.175  -3.096 -11.656  1.00 98.67           C  
ATOM   1123  CG2 VAL A 143     -16.762  -5.033 -10.246  1.00 98.67           C  
ATOM   1124  N   LEU A 144     -13.135  -2.182  -9.820  1.00 98.52           N  
ATOM   1125  CA  LEU A 144     -12.156  -1.122 -10.067  1.00 98.52           C  
ATOM   1126  C   LEU A 144     -10.754  -1.697 -10.298  1.00 98.52           C  
ATOM   1127  CB  LEU A 144     -12.153  -0.129  -8.891  1.00 98.52           C  
ATOM   1128  O   LEU A 144     -10.115  -1.353 -11.288  1.00 98.52           O  
ATOM   1129  CG  LEU A 144     -13.413   0.743  -8.774  1.00 98.52           C  
ATOM   1130  CD1 LEU A 144     -13.365   1.525  -7.460  1.00 98.52           C  
ATOM   1131  CD2 LEU A 144     -13.518   1.744  -9.928  1.00 98.52           C  
ATOM   1132  N   VAL A 145     -10.288  -2.605  -9.436  1.00 98.44           N  
ATOM   1133  CA  VAL A 145      -8.969  -3.238  -9.582  1.00 98.44           C  
ATOM   1134  C   VAL A 145      -8.835  -3.959 -10.920  1.00 98.44           C  
ATOM   1135  CB  VAL A 145      -8.686  -4.220  -8.430  1.00 98.44           C  
ATOM   1136  O   VAL A 145      -7.832  -3.779 -11.603  1.00 98.44           O  
ATOM   1137  CG1 VAL A 145      -7.378  -4.973  -8.649  1.00 98.44           C  
ATOM   1138  CG2 VAL A 145      -8.510  -3.464  -7.118  1.00 98.44           C  
ATOM   1139  N   ILE A 146      -9.828  -4.756 -11.309  1.00 98.72           N  
ATOM   1140  CA  ILE A 146      -9.824  -5.553 -12.540  1.00 98.72           C  
ATOM   1141  C   ILE A 146      -9.737  -4.630 -13.755  1.00 98.72           C  
ATOM   1142  CB  ILE A 146     -11.081  -6.451 -12.578  1.00 98.72           C  
ATOM   1143  O   ILE A 146      -8.833  -4.793 -14.578  1.00 98.72           O  
ATOM   1144  CG1 ILE A 146     -10.980  -7.551 -11.496  1.00 98.72           C  
ATOM   1145  CG2 ILE A 146     -11.309  -7.111 -13.951  1.00 98.72           C  
ATOM   1146  CD1 ILE A 146     -12.345  -8.131 -11.112  1.00 98.72           C  
ATOM   1147  N   ILE A 147     -10.629  -3.637 -13.837  1.00 98.69           N  
ATOM   1148  CA  ILE A 147     -10.695  -2.691 -14.958  1.00 98.69           C  
ATOM   1149  C   ILE A 147      -9.397  -1.889 -15.052  1.00 98.69           C  
ATOM   1150  CB  ILE A 147     -11.934  -1.774 -14.823  1.00 98.69           C  
ATOM   1151  O   ILE A 147      -8.766  -1.864 -16.106  1.00 98.69           O  
ATOM   1152  CG1 ILE A 147     -13.225  -2.601 -15.023  1.00 98.69           C  
ATOM   1153  CG2 ILE A 147     -11.885  -0.612 -15.835  1.00 98.69           C  
ATOM   1154  CD1 ILE A 147     -14.511  -1.834 -14.689  1.00 98.69           C  
ATOM   1155  N   TRP A 148      -8.954  -1.273 -13.956  1.00 98.54           N  
ATOM   1156  CA  TRP A 148      -7.776  -0.409 -13.986  1.00 98.54           C  
ATOM   1157  C   TRP A 148      -6.470  -1.184 -14.155  1.00 98.54           C  
ATOM   1158  CB  TRP A 148      -7.781   0.516 -12.771  1.00 98.54           C  
ATOM   1159  O   TRP A 148      -5.558  -0.673 -14.794  1.00 98.54           O  
ATOM   1160  CG  TRP A 148      -8.829   1.581 -12.875  1.00 98.54           C  
ATOM   1161  CD1 TRP A 148      -9.967   1.678 -12.151  1.00 98.54           C  
ATOM   1162  CD2 TRP A 148      -8.826   2.736 -13.766  1.00 98.54           C  
ATOM   1163  CE2 TRP A 148     -10.004   3.502 -13.517  1.00 98.54           C  
ATOM   1164  CE3 TRP A 148      -7.914   3.240 -14.717  1.00 98.54           C  
ATOM   1165  NE1 TRP A 148     -10.680   2.792 -12.547  1.00 98.54           N  
ATOM   1166  CH2 TRP A 148      -9.324   5.198 -15.099  1.00 98.54           C  
ATOM   1167  CZ2 TRP A 148     -10.258   4.718 -14.165  1.00 98.54           C  
ATOM   1168  CZ3 TRP A 148      -8.159   4.459 -15.376  1.00 98.54           C  
ATOM   1169  N   SER A 149      -6.395  -2.442 -13.709  1.00 98.39           N  
ATOM   1170  CA  SER A 149      -5.261  -3.321 -14.034  1.00 98.39           C  
ATOM   1171  C   SER A 149      -5.220  -3.672 -15.525  1.00 98.39           C  
ATOM   1172  CB  SER A 149      -5.297  -4.616 -13.221  1.00 98.39           C  
ATOM   1173  O   SER A 149      -4.145  -3.684 -16.118  1.00 98.39           O  
ATOM   1174  OG  SER A 149      -5.301  -4.345 -11.836  1.00 98.39           O  
ATOM   1175  N   LEU A 150      -6.369  -3.907 -16.173  1.00 98.43           N  
ATOM   1176  CA  LEU A 150      -6.405  -4.083 -17.632  1.00 98.43           C  
ATOM   1177  C   LEU A 150      -5.955  -2.802 -18.345  1.00 98.43           C  
ATOM   1178  CB  LEU A 150      -7.809  -4.497 -18.108  1.00 98.43           C  
ATOM   1179  O   LEU A 150      -5.121  -2.862 -19.245  1.00 98.43           O  
ATOM   1180  CG  LEU A 150      -8.240  -5.905 -17.673  1.00 98.43           C  
ATOM   1181  CD1 LEU A 150      -9.728  -6.113 -17.952  1.00 98.43           C  
ATOM   1182  CD2 LEU A 150      -7.451  -7.011 -18.372  1.00 98.43           C  
ATOM   1183  N   ILE A 151      -6.442  -1.638 -17.906  1.00 98.39           N  
ATOM   1184  CA  ILE A 151      -6.043  -0.349 -18.484  1.00 98.39           C  
ATOM   1185  C   ILE A 151      -4.535  -0.110 -18.300  1.00 98.39           C  
ATOM   1186  CB  ILE A 151      -6.913   0.802 -17.931  1.00 98.39           C  
ATOM   1187  O   ILE A 151      -3.885   0.287 -19.263  1.00 98.39           O  
ATOM   1188  CG1 ILE A 151      -8.394   0.610 -18.342  1.00 98.39           C  
ATOM   1189  CG2 ILE A 151      -6.425   2.156 -18.477  1.00 98.39           C  
ATOM   1190  CD1 ILE A 151      -9.366   1.550 -17.619  1.00 98.39           C  
ATOM   1191  N   CYS A 152      -3.950  -0.438 -17.138  1.00 97.91           N  
ATOM   1192  CA  CYS A 152      -2.500  -0.376 -16.909  1.00 97.91           C  
ATOM   1193  C   CYS A 152      -1.693  -1.156 -17.954  1.00 97.91           C  
ATOM   1194  CB  CYS A 152      -2.149  -0.921 -15.516  1.00 97.91           C  
ATOM   1195  O   CYS A 152      -0.649  -0.681 -18.379  1.00 97.91           O  
ATOM   1196  SG  CYS A 152      -2.500   0.290 -14.217  1.00 97.91           S  
ATOM   1197  N   GLY A 153      -2.149  -2.337 -18.379  1.00 97.15           N  
ATOM   1198  CA  GLY A 153      -1.476  -3.076 -19.451  1.00 97.15           C  
ATOM   1199  C   GLY A 153      -1.704  -2.458 -20.838  1.00 97.15           C  
ATOM   1200  O   GLY A 153      -0.785  -2.409 -21.658  1.00 97.15           O  
ATOM   1201  N   ILE A 154      -2.907  -1.931 -21.092  1.00 97.13           N  
ATOM   1202  CA  ILE A 154      -3.276  -1.281 -22.360  1.00 97.13           C  
ATOM   1203  C   ILE A 154      -2.511   0.036 -22.569  1.00 97.13           C  
ATOM   1204  CB  ILE A 154      -4.812  -1.084 -22.432  1.00 97.13           C  
ATOM   1205  O   ILE A 154      -2.286   0.433 -23.713  1.00 97.13           O  
ATOM   1206  CG1 ILE A 154      -5.533  -2.448 -22.540  1.00 97.13           C  
ATOM   1207  CG2 ILE A 154      -5.241  -0.212 -23.633  1.00 97.13           C  
ATOM   1208  CD1 ILE A 154      -7.033  -2.392 -22.202  1.00 97.13           C  
ATOM   1209  N   THR A 155      -2.041   0.706 -21.511  1.00 96.94           N  
ATOM   1210  CA  THR A 155      -1.296   1.971 -21.660  1.00 96.94           C  
ATOM   1211  C   THR A 155      -0.023   1.828 -22.493  1.00 96.94           C  
ATOM   1212  CB  THR A 155      -0.912   2.613 -20.329  1.00 96.94           C  
ATOM   1213  O   THR A 155       0.405   2.816 -23.090  1.00 96.94           O  
ATOM   1214  CG2 THR A 155      -2.092   2.814 -19.381  1.00 96.94           C  
ATOM   1215  OG1 THR A 155       0.050   1.804 -19.715  1.00 96.94           O  
ATOM   1216  N   LYS A 156       0.522   0.609 -22.639  1.00 94.76           N  
ATOM   1217  CA  LYS A 156       1.597   0.301 -23.595  1.00 94.76           C  
ATOM   1218  C   LYS A 156       1.318   0.865 -24.990  1.00 94.76           C  
ATOM   1219  CB  LYS A 156       1.776  -1.224 -23.678  1.00 94.76           C  
ATOM   1220  O   LYS A 156       2.229   1.372 -25.633  1.00 94.76           O  
ATOM   1221  CG  LYS A 156       2.958  -1.588 -24.592  1.00 94.76           C  
ATOM   1222  CD  LYS A 156       3.166  -3.098 -24.662  1.00 94.76           C  
ATOM   1223  CE  LYS A 156       4.165  -3.425 -25.770  1.00 94.76           C  
ATOM   1224  NZ  LYS A 156       4.238  -4.886 -25.990  1.00 94.76           N  
ATOM   1225  N   TYR A 157       0.071   0.791 -25.457  1.00 94.18           N  
ATOM   1226  CA  TYR A 157      -0.317   1.257 -26.791  1.00 94.18           C  
ATOM   1227  C   TYR A 157      -0.408   2.783 -26.899  1.00 94.18           C  
ATOM   1228  CB  TYR A 157      -1.654   0.618 -27.181  1.00 94.18           C  
ATOM   1229  O   TYR A 157      -0.318   3.319 -27.998  1.00 94.18           O  
ATOM   1230  CG  TYR A 157      -1.618  -0.898 -27.227  1.00 94.18           C  
ATOM   1231  CD1 TYR A 157      -0.961  -1.552 -28.287  1.00 94.18           C  
ATOM   1232  CD2 TYR A 157      -2.240  -1.654 -26.217  1.00 94.18           C  
ATOM   1233  CE1 TYR A 157      -0.931  -2.959 -28.337  1.00 94.18           C  
ATOM   1234  CE2 TYR A 157      -2.195  -3.058 -26.248  1.00 94.18           C  
ATOM   1235  OH  TYR A 157      -1.521  -5.070 -27.352  1.00 94.18           O  
ATOM   1236  CZ  TYR A 157      -1.546  -3.713 -27.313  1.00 94.18           C  
ATOM   1237  N   SER A 158      -0.574   3.487 -25.777  1.00 92.48           N  
ATOM   1238  CA  SER A 158      -0.611   4.951 -25.752  1.00 92.48           C  
ATOM   1239  C   SER A 158       0.782   5.579 -25.770  1.00 92.48           C  
ATOM   1240  CB  SER A 158      -1.346   5.419 -24.497  1.00 92.48           C  
ATOM   1241  O   SER A 158       0.891   6.750 -26.120  1.00 92.48           O  
ATOM   1242  OG  SER A 158      -1.368   6.830 -24.411  1.00 92.48           O  
ATOM   1243  N   GLY A 159       1.814   4.864 -25.308  1.00 87.05           N  
ATOM   1244  CA  GLY A 159       3.165   5.411 -25.143  1.00 87.05           C  
ATOM   1245  C   GLY A 159       3.290   6.525 -24.091  1.00 87.05           C  
ATOM   1246  O   GLY A 159       4.342   7.142 -24.004  1.00 87.05           O  
ATOM   1247  N   SER A 160       2.249   6.793 -23.291  1.00 91.33           N  
ATOM   1248  CA  SER A 160       2.246   7.851 -22.272  1.00 91.33           C  
ATOM   1249  C   SER A 160       2.460   7.279 -20.871  1.00 91.33           C  
ATOM   1250  CB  SER A 160       0.943   8.654 -22.342  1.00 91.33           C  
ATOM   1251  O   SER A 160       1.612   6.545 -20.351  1.00 91.33           O  
ATOM   1252  OG  SER A 160       0.897   9.635 -21.318  1.00 91.33           O  
ATOM   1253  N   ASP A 161       3.556   7.685 -20.231  1.00 91.90           N  
ATOM   1254  CA  ASP A 161       3.839   7.404 -18.821  1.00 91.90           C  
ATOM   1255  C   ASP A 161       2.752   7.974 -17.897  1.00 91.90           C  
ATOM   1256  CB  ASP A 161       5.228   7.956 -18.445  1.00 91.90           C  
ATOM   1257  O   ASP A 161       2.294   7.306 -16.975  1.00 91.90           O  
ATOM   1258  CG  ASP A 161       5.393   9.486 -18.513  1.00 91.90           C  
ATOM   1259  OD1 ASP A 161       4.547  10.169 -19.149  1.00 91.90           O  
ATOM   1260  OD2 ASP A 161       6.354   9.966 -17.880  1.00 91.90           O  
ATOM   1261  N   THR A 162       2.261   9.175 -18.194  1.00 93.52           N  
ATOM   1262  CA  THR A 162       1.227   9.872 -17.431  1.00 93.52           C  
ATOM   1263  C   THR A 162      -0.070   9.071 -17.433  1.00 93.52           C  
ATOM   1264  CB  THR A 162       1.001  11.271 -18.014  1.00 93.52           C  
ATOM   1265  O   THR A 162      -0.689   8.894 -16.383  1.00 93.52           O  
ATOM   1266  CG2 THR A 162      -0.061  12.057 -17.241  1.00 93.52           C  
ATOM   1267  OG1 THR A 162       2.190  12.026 -17.947  1.00 93.52           O  
ATOM   1268  N   PHE A 163      -0.462   8.512 -18.583  1.00 96.08           N  
ATOM   1269  CA  PHE A 163      -1.636   7.644 -18.649  1.00 96.08           C  
ATOM   1270  C   PHE A 163      -1.450   6.369 -17.813  1.00 96.08           C  
ATOM   1271  CB  PHE A 163      -1.969   7.324 -20.112  1.00 96.08           C  
ATOM   1272  O   PHE A 163      -2.373   5.958 -17.104  1.00 96.08           O  
ATOM   1273  CG  PHE A 163      -3.210   6.468 -20.317  1.00 96.08           C  
ATOM   1274  CD1 PHE A 163      -3.223   5.500 -21.337  1.00 96.08           C  
ATOM   1275  CD2 PHE A 163      -4.355   6.634 -19.509  1.00 96.08           C  
ATOM   1276  CE1 PHE A 163      -4.361   4.700 -21.547  1.00 96.08           C  
ATOM   1277  CE2 PHE A 163      -5.485   5.824 -19.706  1.00 96.08           C  
ATOM   1278  CZ  PHE A 163      -5.490   4.860 -20.727  1.00 96.08           C  
ATOM   1279  N   PHE A 164      -0.254   5.771 -17.818  1.00 96.62           N  
ATOM   1280  CA  PHE A 164       0.065   4.627 -16.959  1.00 96.62           C  
ATOM   1281  C   PHE A 164       0.028   4.984 -15.465  1.00 96.62           C  
ATOM   1282  CB  PHE A 164       1.423   4.045 -17.364  1.00 96.62           C  
ATOM   1283  O   PHE A 164      -0.578   4.253 -14.682  1.00 96.62           O  
ATOM   1284  CG  PHE A 164       1.871   2.900 -16.478  1.00 96.62           C  
ATOM   1285  CD1 PHE A 164       2.784   3.147 -15.436  1.00 96.62           C  
ATOM   1286  CD2 PHE A 164       1.359   1.601 -16.660  1.00 96.62           C  
ATOM   1287  CE1 PHE A 164       3.199   2.099 -14.600  1.00 96.62           C  
ATOM   1288  CE2 PHE A 164       1.789   0.549 -15.839  1.00 96.62           C  
ATOM   1289  CZ  PHE A 164       2.712   0.801 -14.811  1.00 96.62           C  
ATOM   1290  N   ILE A 165       0.605   6.122 -15.071  1.00 95.70           N  
ATOM   1291  CA  ILE A 165       0.630   6.623 -13.688  1.00 95.70           C  
ATOM   1292  C   ILE A 165      -0.795   6.869 -13.177  1.00 95.70           C  
ATOM   1293  CB  ILE A 165       1.503   7.900 -13.614  1.00 95.70           C  
ATOM   1294  O   ILE A 165      -1.143   6.417 -12.086  1.00 95.70           O  
ATOM   1295  CG1 ILE A 165       2.994   7.554 -13.841  1.00 95.70           C  
ATOM   1296  CG2 ILE A 165       1.366   8.616 -12.257  1.00 95.70           C  
ATOM   1297  CD1 ILE A 165       3.850   8.769 -14.229  1.00 95.70           C  
ATOM   1298  N   ILE A 166      -1.647   7.522 -13.976  1.00 97.04           N  
ATOM   1299  CA  ILE A 166      -3.064   7.727 -13.640  1.00 97.04           C  
ATOM   1300  C   ILE A 166      -3.768   6.374 -13.489  1.00 97.04           C  
ATOM   1301  CB  ILE A 166      -3.747   8.628 -14.695  1.00 97.04           C  
ATOM   1302  O   ILE A 166      -4.470   6.146 -12.505  1.00 97.04           O  
ATOM   1303  CG1 ILE A 166      -3.189  10.068 -14.600  1.00 97.04           C  
ATOM   1304  CG2 ILE A 166      -5.277   8.651 -14.502  1.00 97.04           C  
ATOM   1305  CD1 ILE A 166      -3.587  10.966 -15.779  1.00 97.04           C  
ATOM   1306  N   SER A 167      -3.534   5.442 -14.413  1.00 98.10           N  
ATOM   1307  CA  SER A 167      -4.130   4.103 -14.351  1.00 98.10           C  
ATOM   1308  C   SER A 167      -3.705   3.343 -13.087  1.00 98.10           C  
ATOM   1309  CB  SER A 167      -3.776   3.303 -15.606  1.00 98.10           C  
ATOM   1310  O   SER A 167      -4.544   2.731 -12.428  1.00 98.10           O  
ATOM   1311  OG  SER A 167      -4.201   4.001 -16.758  1.00 98.10           O  
ATOM   1312  N   ARG A 168      -2.430   3.445 -12.682  1.00 97.24           N  
ATOM   1313  CA  ARG A 168      -1.901   2.864 -11.433  1.00 97.24           C  
ATOM   1314  C   ARG A 168      -2.515   3.498 -10.191  1.00 97.24           C  
ATOM   1315  CB  ARG A 168      -0.370   3.024 -11.387  1.00 97.24           C  
ATOM   1316  O   ARG A 168      -2.843   2.783  -9.246  1.00 97.24           O  
ATOM   1317  CG  ARG A 168       0.368   2.025 -12.284  1.00 97.24           C  
ATOM   1318  CD  ARG A 168       0.398   0.613 -11.683  1.00 97.24           C  
ATOM   1319  NE  ARG A 168       1.495   0.453 -10.700  1.00 97.24           N  
ATOM   1320  NH1 ARG A 168       0.401  -0.682  -9.017  1.00 97.24           N  
ATOM   1321  NH2 ARG A 168       2.548  -0.370  -8.832  1.00 97.24           N  
ATOM   1322  CZ  ARG A 168       1.472  -0.181  -9.538  1.00 97.24           C  
ATOM   1323  N   ALA A 169      -2.720   4.811 -10.202  1.00 98.10           N  
ATOM   1324  CA  ALA A 169      -3.443   5.517  -9.151  1.00 98.10           C  
ATOM   1325  C   ALA A 169      -4.869   4.959  -8.977  1.00 98.10           C  
ATOM   1326  CB  ALA A 169      -3.411   7.020  -9.471  1.00 98.10           C  
ATOM   1327  O   ALA A 169      -5.266   4.600  -7.870  1.00 98.10           O  
ATOM   1328  N   PHE A 170      -5.624   4.784 -10.062  1.00 98.31           N  
ATOM   1329  CA  PHE A 170      -6.964   4.194  -9.987  1.00 98.31           C  
ATOM   1330  C   PHE A 170      -6.970   2.682  -9.685  1.00 98.31           C  
ATOM   1331  CB  PHE A 170      -7.723   4.491 -11.273  1.00 98.31           C  
ATOM   1332  O   PHE A 170      -7.907   2.181  -9.061  1.00 98.31           O  
ATOM   1333  CG  PHE A 170      -8.327   5.875 -11.359  1.00 98.31           C  
ATOM   1334  CD1 PHE A 170      -9.574   6.125 -10.757  1.00 98.31           C  
ATOM   1335  CD2 PHE A 170      -7.681   6.903 -12.065  1.00 98.31           C  
ATOM   1336  CE1 PHE A 170     -10.158   7.400 -10.843  1.00 98.31           C  
ATOM   1337  CE2 PHE A 170      -8.256   8.182 -12.141  1.00 98.31           C  
ATOM   1338  CZ  PHE A 170      -9.495   8.432 -11.529  1.00 98.31           C  
ATOM   1339  N   GLN A 171      -5.915   1.947 -10.040  1.00 98.21           N  
ATOM   1340  CA  GLN A 171      -5.715   0.577  -9.558  1.00 98.21           C  
ATOM   1341  C   GLN A 171      -5.573   0.560  -8.024  1.00 98.21           C  
ATOM   1342  CB  GLN A 171      -4.480  -0.020 -10.247  1.00 98.21           C  
ATOM   1343  O   GLN A 171      -6.220  -0.243  -7.348  1.00 98.21           O  
ATOM   1344  CG  GLN A 171      -4.334  -1.530 -10.005  1.00 98.21           C  
ATOM   1345  CD  GLN A 171      -2.950  -2.052 -10.388  1.00 98.21           C  
ATOM   1346  NE2 GLN A 171      -2.822  -3.290 -10.803  1.00 98.21           N  
ATOM   1347  OE1 GLN A 171      -1.944  -1.368 -10.275  1.00 98.21           O  
ATOM   1348  N   GLY A 172      -4.789   1.493  -7.472  1.00 97.75           N  
ATOM   1349  CA  GLY A 172      -4.653   1.716  -6.030  1.00 97.75           C  
ATOM   1350  C   GLY A 172      -5.971   2.113  -5.361  1.00 97.75           C  
ATOM   1351  O   GLY A 172      -6.261   1.635  -4.266  1.00 97.75           O  
ATOM   1352  N   LEU A 173      -6.815   2.901  -6.042  1.00 98.07           N  
ATOM   1353  CA  LEU A 173      -8.175   3.209  -5.582  1.00 98.07           C  
ATOM   1354  C   LEU A 173      -9.003   1.939  -5.394  1.00 98.07           C  
ATOM   1355  CB  LEU A 173      -8.892   4.145  -6.575  1.00 98.07           C  
ATOM   1356  O   LEU A 173      -9.632   1.775  -4.356  1.00 98.07           O  
ATOM   1357  CG  LEU A 173     -10.307   4.567  -6.143  1.00 98.07           C  
ATOM   1358  CD1 LEU A 173     -10.296   5.355  -4.838  1.00 98.07           C  
ATOM   1359  CD2 LEU A 173     -10.931   5.437  -7.234  1.00 98.07           C  
ATOM   1360  N   GLY A 174      -8.990   1.028  -6.370  1.00 98.05           N  
ATOM   1361  CA  GLY A 174      -9.705  -0.239  -6.245  1.00 98.05           C  
ATOM   1362  C   GLY A 174      -9.230  -1.047  -5.035  1.00 98.05           C  
ATOM   1363  O   GLY A 174     -10.048  -1.537  -4.258  1.00 98.05           O  
ATOM   1364  N   ILE A 175      -7.913  -1.116  -4.819  1.00 96.98           N  
ATOM   1365  CA  ILE A 175      -7.324  -1.820  -3.673  1.00 96.98           C  
ATOM   1366  C   ILE A 175      -7.656  -1.150  -2.337  1.00 96.98           C  
ATOM   1367  CB  ILE A 175      -5.808  -2.007  -3.904  1.00 96.98           C  
ATOM   1368  O   ILE A 175      -7.848  -1.856  -1.343  1.00 96.98           O  
ATOM   1369  CG1 ILE A 175      -5.552  -3.066  -5.000  1.00 96.98           C  
ATOM   1370  CG2 ILE A 175      -5.058  -2.386  -2.624  1.00 96.98           C  
ATOM   1371  CD1 ILE A 175      -5.976  -4.505  -4.657  1.00 96.98           C  
ATOM   1372  N   ALA A 176      -7.831   0.175  -2.318  1.00 96.70           N  
ATOM   1373  CA  ALA A 176      -8.291   0.908  -1.142  1.00 96.70           C  
ATOM   1374  C   ALA A 176      -9.603   0.334  -0.593  1.00 96.70           C  
ATOM   1375  CB  ALA A 176      -8.481   2.391  -1.492  1.00 96.70           C  
ATOM   1376  O   ALA A 176      -9.756   0.253   0.616  1.00 96.70           O  
ATOM   1377  N   PHE A 177     -10.506  -0.120  -1.471  1.00 96.87           N  
ATOM   1378  CA  PHE A 177     -11.803  -0.701  -1.112  1.00 96.87           C  
ATOM   1379  C   PHE A 177     -11.731  -2.177  -0.719  1.00 96.87           C  
ATOM   1380  CB  PHE A 177     -12.781  -0.526  -2.285  1.00 96.87           C  
ATOM   1381  O   PHE A 177     -12.701  -2.708  -0.188  1.00 96.87           O  
ATOM   1382  CG  PHE A 177     -13.390   0.852  -2.417  1.00 96.87           C  
ATOM   1383  CD1 PHE A 177     -14.760   1.046  -2.165  1.00 96.87           C  
ATOM   1384  CD2 PHE A 177     -12.593   1.946  -2.794  1.00 96.87           C  
ATOM   1385  CE1 PHE A 177     -15.322   2.330  -2.280  1.00 96.87           C  
ATOM   1386  CE2 PHE A 177     -13.151   3.228  -2.915  1.00 96.87           C  
ATOM   1387  CZ  PHE A 177     -14.517   3.421  -2.656  1.00 96.87           C  
ATOM   1388  N   VAL A 178     -10.623  -2.869  -0.967  1.00 96.11           N  
ATOM   1389  CA  VAL A 178     -10.551  -4.314  -0.738  1.00 96.11           C  
ATOM   1390  C   VAL A 178     -10.281  -4.608   0.737  1.00 96.11           C  
ATOM   1391  CB  VAL A 178      -9.550  -4.968  -1.707  1.00 96.11           C  
ATOM   1392  O   VAL A 178     -11.146  -5.132   1.439  1.00 96.11           O  
ATOM   1393  CG1 VAL A 178      -9.311  -6.443  -1.386  1.00 96.11           C  
ATOM   1394  CG2 VAL A 178     -10.061  -4.889  -3.150  1.00 96.11           C  
ATOM   1395  N   LEU A 179      -9.099  -4.238   1.235  1.00 90.73           N  
ATOM   1396  CA  LEU A 179      -8.660  -4.644   2.571  1.00 90.73           C  
ATOM   1397  C   LEU A 179      -9.553  -4.153   3.731  1.00 90.73           C  
ATOM   1398  CB  LEU A 179      -7.187  -4.254   2.782  1.00 90.73           C  
ATOM   1399  O   LEU A 179      -9.900  -4.984   4.571  1.00 90.73           O  
ATOM   1400  CG  LEU A 179      -6.595  -4.875   4.065  1.00 90.73           C  
ATOM   1401  CD1 LEU A 179      -6.577  -6.405   3.999  1.00 90.73           C  
ATOM   1402  CD2 LEU A 179      -5.184  -4.342   4.286  1.00 90.73           C  
ATOM   1403  N   PRO A 180      -9.960  -2.869   3.819  1.00 90.75           N  
ATOM   1404  CA  PRO A 180     -10.785  -2.416   4.941  1.00 90.75           C  
ATOM   1405  C   PRO A 180     -12.147  -3.119   4.972  1.00 90.75           C  
ATOM   1406  CB  PRO A 180     -10.918  -0.901   4.776  1.00 90.75           C  
ATOM   1407  O   PRO A 180     -12.613  -3.506   6.041  1.00 90.75           O  
ATOM   1408  CG  PRO A 180     -10.685  -0.670   3.292  1.00 90.75           C  
ATOM   1409  CD  PRO A 180      -9.680  -1.755   2.922  1.00 90.75           C  
ATOM   1410  N   ASN A 181     -12.751  -3.378   3.807  1.00 94.49           N  
ATOM   1411  CA  ASN A 181     -14.017  -4.105   3.730  1.00 94.49           C  
ATOM   1412  C   ASN A 181     -13.857  -5.584   4.105  1.00 94.49           C  
ATOM   1413  CB  ASN A 181     -14.633  -3.920   2.337  1.00 94.49           C  
ATOM   1414  O   ASN A 181     -14.712  -6.126   4.799  1.00 94.49           O  
ATOM   1415  CG  ASN A 181     -15.216  -2.530   2.192  1.00 94.49           C  
ATOM   1416  ND2 ASN A 181     -14.652  -1.654   1.404  1.00 94.49           N  
ATOM   1417  OD1 ASN A 181     -16.201  -2.206   2.818  1.00 94.49           O  
ATOM   1418  N   VAL A 182     -12.749  -6.229   3.726  1.00 93.58           N  
ATOM   1419  CA  VAL A 182     -12.425  -7.596   4.174  1.00 93.58           C  
ATOM   1420  C   VAL A 182     -12.315  -7.667   5.697  1.00 93.58           C  
ATOM   1421  CB  VAL A 182     -11.132  -8.096   3.502  1.00 93.58           C  
ATOM   1422  O   VAL A 182     -12.926  -8.541   6.313  1.00 93.58           O  
ATOM   1423  CG1 VAL A 182     -10.550  -9.356   4.153  1.00 93.58           C  
ATOM   1424  CG2 VAL A 182     -11.414  -8.421   2.035  1.00 93.58           C  
ATOM   1425  N   LEU A 183     -11.589  -6.735   6.319  1.00 90.37           N  
ATOM   1426  CA  LEU A 183     -11.449  -6.689   7.777  1.00 90.37           C  
ATOM   1427  C   LEU A 183     -12.786  -6.403   8.473  1.00 90.37           C  
ATOM   1428  CB  LEU A 183     -10.383  -5.652   8.166  1.00 90.37           C  
ATOM   1429  O   LEU A 183     -13.097  -7.046   9.476  1.00 90.37           O  
ATOM   1430  CG  LEU A 183      -8.947  -6.007   7.734  1.00 90.37           C  
ATOM   1431  CD1 LEU A 183      -8.002  -4.884   8.163  1.00 90.37           C  
ATOM   1432  CD2 LEU A 183      -8.450  -7.318   8.352  1.00 90.37           C  
ATOM   1433  N   GLY A 184     -13.610  -5.515   7.912  1.00 89.85           N  
ATOM   1434  CA  GLY A 184     -14.966  -5.268   8.401  1.00 89.85           C  
ATOM   1435  C   GLY A 184     -15.852  -6.517   8.336  1.00 89.85           C  
ATOM   1436  O   GLY A 184     -16.570  -6.814   9.291  1.00 89.85           O  
ATOM   1437  N   ILE A 185     -15.772  -7.298   7.251  1.00 92.38           N  
ATOM   1438  CA  ILE A 185     -16.536  -8.549   7.099  1.00 92.38           C  
ATOM   1439  C   ILE A 185     -16.111  -9.570   8.156  1.00 92.38           C  
ATOM   1440  CB  ILE A 185     -16.389  -9.119   5.669  1.00 92.38           C  
ATOM   1441  O   ILE A 185     -16.961 -10.131   8.845  1.00 92.38           O  
ATOM   1442  CG1 ILE A 185     -17.116  -8.222   4.652  1.00 92.38           C  
ATOM   1443  CG2 ILE A 185     -16.958 -10.543   5.592  1.00 92.38           C  
ATOM   1444  CD1 ILE A 185     -16.667  -8.439   3.204  1.00 92.38           C  
ATOM   1445  N   ILE A 186     -14.803  -9.775   8.333  1.00 90.44           N  
ATOM   1446  CA  ILE A 186     -14.254 -10.665   9.369  1.00 90.44           C  
ATOM   1447  C   ILE A 186     -14.727 -10.219  10.758  1.00 90.44           C  
ATOM   1448  CB  ILE A 186     -12.711 -10.681   9.264  1.00 90.44           C  
ATOM   1449  O   ILE A 186     -15.127 -11.053  11.569  1.00 90.44           O  
ATOM   1450  CG1 ILE A 186     -12.280 -11.378   7.954  1.00 90.44           C  
ATOM   1451  CG2 ILE A 186     -12.016 -11.376  10.451  1.00 90.44           C  
ATOM   1452  CD1 ILE A 186     -10.804 -11.168   7.607  1.00 90.44           C  
ATOM   1453  N   GLY A 187     -14.722  -8.909  11.021  1.00 86.82           N  
ATOM   1454  CA  GLY A 187     -15.170  -8.328  12.284  1.00 86.82           C  
ATOM   1455  C   GLY A 187     -16.648  -8.566  12.606  1.00 86.82           C  
ATOM   1456  O   GLY A 187     -16.972  -8.686  13.783  1.00 86.82           O  
ATOM   1457  N   ASN A 188     -17.507  -8.671  11.587  1.00 88.94           N  
ATOM   1458  CA  ASN A 188     -18.944  -8.935  11.736  1.00 88.94           C  
ATOM   1459  C   ASN A 188     -19.288 -10.429  11.800  1.00 88.94           C  
ATOM   1460  CB  ASN A 188     -19.691  -8.273  10.568  1.00 88.94           C  
ATOM   1461  O   ASN A 188     -20.280 -10.807  12.420  1.00 88.94           O  
ATOM   1462  CG  ASN A 188     -19.933  -6.802  10.819  1.00 88.94           C  
ATOM   1463  ND2 ASN A 188     -19.046  -5.932  10.405  1.00 88.94           N  
ATOM   1464  OD1 ASN A 188     -20.922  -6.425  11.411  1.00 88.94           O  
ATOM   1465  N   ILE A 189     -18.494 -11.278  11.141  1.00 90.56           N  
ATOM   1466  CA  ILE A 189     -18.720 -12.727  11.120  1.00 90.56           C  
ATOM   1467  C   ILE A 189     -18.215 -13.383  12.405  1.00 90.56           C  
ATOM   1468  CB  ILE A 189     -18.098 -13.346   9.849  1.00 90.56           C  
ATOM   1469  O   ILE A 189     -18.912 -14.220  12.981  1.00 90.56           O  
ATOM   1470  CG1 ILE A 189     -18.922 -12.901   8.617  1.00 90.56           C  
ATOM   1471  CG2 ILE A 189     -18.032 -14.883   9.928  1.00 90.56           C  
ATOM   1472  CD1 ILE A 189     -18.365 -13.394   7.278  1.00 90.56           C  
ATOM   1473  N   TYR A 190     -17.008 -13.019  12.849  1.00 88.37           N  
ATOM   1474  CA  TYR A 190     -16.373 -13.651  14.000  1.00 88.37           C  
ATOM   1475  C   TYR A 190     -16.511 -12.816  15.268  1.00 88.37           C  
ATOM   1476  CB  TYR A 190     -14.908 -13.973  13.726  1.00 88.37           C  
ATOM   1477  O   TYR A 190     -16.151 -11.636  15.312  1.00 88.37           O  
ATOM   1478  CG  TYR A 190     -14.689 -14.887  12.546  1.00 88.37           C  
ATOM   1479  CD1 TYR A 190     -15.035 -16.248  12.626  1.00 88.37           C  
ATOM   1480  CD2 TYR A 190     -14.153 -14.365  11.362  1.00 88.37           C  
ATOM   1481  CE1 TYR A 190     -14.833 -17.087  11.514  1.00 88.37           C  
ATOM   1482  CE2 TYR A 190     -13.913 -15.207  10.268  1.00 88.37           C  
ATOM   1483  OH  TYR A 190     -14.060 -17.394   9.273  1.00 88.37           O  
ATOM   1484  CZ  TYR A 190     -14.263 -16.572  10.334  1.00 88.37           C  
ATOM   1485  N   VAL A 191     -16.958 -13.479  16.333  1.00 85.11           N  
ATOM   1486  CA  VAL A 191     -17.131 -12.882  17.659  1.00 85.11           C  
ATOM   1487  C   VAL A 191     -15.775 -12.422  18.212  1.00 85.11           C  
ATOM   1488  CB  VAL A 191     -17.862 -13.863  18.600  1.00 85.11           C  
ATOM   1489  O   VAL A 191     -14.758 -13.114  18.086  1.00 85.11           O  
ATOM   1490  CG1 VAL A 191     -18.070 -13.274  19.999  1.00 85.11           C  
ATOM   1491  CG2 VAL A 191     -19.250 -14.223  18.047  1.00 85.11           C  
ATOM   1492  N   GLY A 192     -15.751 -11.222  18.801  1.00 76.06           N  
ATOM   1493  CA  GLY A 192     -14.562 -10.642  19.433  1.00 76.06           C  
ATOM   1494  C   GLY A 192     -14.000 -11.517  20.558  1.00 76.06           C  
ATOM   1495  O   GLY A 192     -14.738 -12.260  21.195  1.00 76.06           O  
ATOM   1496  N   GLY A 193     -12.682 -11.465  20.767  1.00 71.74           N  
ATOM   1497  CA  GLY A 193     -11.989 -12.255  21.796  1.00 71.74           C  
ATOM   1498  C   GLY A 193     -11.792 -13.740  21.464  1.00 71.74           C  
ATOM   1499  O   GLY A 193     -11.024 -14.419  22.139  1.00 71.74           O  
ATOM   1500  N   THR A 194     -12.416 -14.258  20.402  1.00 80.15           N  
ATOM   1501  CA  THR A 194     -12.299 -15.678  20.049  1.00 80.15           C  
ATOM   1502  C   THR A 194     -10.974 -16.007  19.361  1.00 80.15           C  
ATOM   1503  CB  THR A 194     -13.480 -16.177  19.207  1.00 80.15           C  
ATOM   1504  O   THR A 194     -10.480 -15.271  18.503  1.00 80.15           O  
ATOM   1505  CG2 THR A 194     -14.810 -15.954  19.921  1.00 80.15           C  
ATOM   1506  OG1 THR A 194     -13.521 -15.564  17.936  1.00 80.15           O  
ATOM   1507  N   PHE A 195     -10.427 -17.185  19.671  1.00 78.50           N  
ATOM   1508  CA  PHE A 195      -9.216 -17.709  19.031  1.00 78.50           C  
ATOM   1509  C   PHE A 195      -9.346 -17.793  17.501  1.00 78.50           C  
ATOM   1510  CB  PHE A 195      -8.932 -19.092  19.626  1.00 78.50           C  
ATOM   1511  O   PHE A 195      -8.404 -17.494  16.767  1.00 78.50           O  
ATOM   1512  CG  PHE A 195      -7.709 -19.781  19.057  1.00 78.50           C  
ATOM   1513  CD1 PHE A 195      -7.843 -20.979  18.331  1.00 78.50           C  
ATOM   1514  CD2 PHE A 195      -6.429 -19.245  19.295  1.00 78.50           C  
ATOM   1515  CE1 PHE A 195      -6.698 -21.662  17.892  1.00 78.50           C  
ATOM   1516  CE2 PHE A 195      -5.285 -19.914  18.829  1.00 78.50           C  
ATOM   1517  CZ  PHE A 195      -5.419 -21.134  18.148  1.00 78.50           C  
ATOM   1518  N   ARG A 196     -10.542 -18.139  17.008  1.00 83.49           N  
ATOM   1519  CA  ARG A 196     -10.831 -18.234  15.574  1.00 83.49           C  
ATOM   1520  C   ARG A 196     -10.721 -16.893  14.850  1.00 83.49           C  
ATOM   1521  CB  ARG A 196     -12.218 -18.847  15.369  1.00 83.49           C  
ATOM   1522  O   ARG A 196     -10.099 -16.858  13.791  1.00 83.49           O  
ATOM   1523  CG  ARG A 196     -12.229 -20.377  15.515  1.00 83.49           C  
ATOM   1524  CD  ARG A 196     -11.600 -21.042  14.284  1.00 83.49           C  
ATOM   1525  NE  ARG A 196     -11.919 -22.478  14.219  1.00 83.49           N  
ATOM   1526  NH1 ARG A 196     -11.491 -22.767  11.980  1.00 83.49           N  
ATOM   1527  NH2 ARG A 196     -12.077 -24.520  13.235  1.00 83.49           N  
ATOM   1528  CZ  ARG A 196     -11.825 -23.244  13.147  1.00 83.49           C  
ATOM   1529  N   LYS A 197     -11.254 -15.798  15.412  1.00 83.46           N  
ATOM   1530  CA  LYS A 197     -11.109 -14.451  14.828  1.00 83.46           C  
ATOM   1531  C   LYS A 197      -9.635 -14.090  14.655  1.00 83.46           C  
ATOM   1532  CB  LYS A 197     -11.818 -13.418  15.719  1.00 83.46           C  
ATOM   1533  O   LYS A 197      -9.230 -13.649  13.581  1.00 83.46           O  
ATOM   1534  CG  LYS A 197     -11.787 -12.010  15.102  1.00 83.46           C  
ATOM   1535  CD  LYS A 197     -12.643 -11.044  15.928  1.00 83.46           C  
ATOM   1536  CE  LYS A 197     -12.664  -9.648  15.295  1.00 83.46           C  
ATOM   1537  NZ  LYS A 197     -13.730  -8.802  15.891  1.00 83.46           N  
ATOM   1538  N   ASN A 198      -8.842 -14.341  15.696  1.00 78.45           N  
ATOM   1539  CA  ASN A 198      -7.412 -14.052  15.699  1.00 78.45           C  
ATOM   1540  C   ASN A 198      -6.681 -14.858  14.618  1.00 78.45           C  
ATOM   1541  CB  ASN A 198      -6.847 -14.298  17.108  1.00 78.45           C  
ATOM   1542  O   ASN A 198      -5.964 -14.265  13.820  1.00 78.45           O  
ATOM   1543  CG  ASN A 198      -7.421 -13.350  18.150  1.00 78.45           C  
ATOM   1544  ND2 ASN A 198      -7.216 -13.635  19.414  1.00 78.45           N  
ATOM   1545  OD1 ASN A 198      -8.058 -12.353  17.852  1.00 78.45           O  
ATOM   1546  N   ILE A 199      -6.938 -16.169  14.512  1.00 82.43           N  
ATOM   1547  CA  ILE A 199      -6.357 -17.014  13.453  1.00 82.43           C  
ATOM   1548  C   ILE A 199      -6.692 -16.493  12.055  1.00 82.43           C  
ATOM   1549  CB  ILE A 199      -6.806 -18.487  13.617  1.00 82.43           C  
ATOM   1550  O   ILE A 199      -5.811 -16.429  11.200  1.00 82.43           O  
ATOM   1551  CG1 ILE A 199      -5.954 -19.132  14.728  1.00 82.43           C  
ATOM   1552  CG2 ILE A 199      -6.676 -19.295  12.305  1.00 82.43           C  
ATOM   1553  CD1 ILE A 199      -6.243 -20.618  14.955  1.00 82.43           C  
ATOM   1554  N   VAL A 200      -7.952 -16.135  11.793  1.00 87.63           N  
ATOM   1555  CA  VAL A 200      -8.360 -15.690  10.453  1.00 87.63           C  
ATOM   1556  C   VAL A 200      -7.672 -14.379  10.086  1.00 87.63           C  
ATOM   1557  CB  VAL A 200      -9.888 -15.583  10.337  1.00 87.63           C  
ATOM   1558  O   VAL A 200      -7.122 -14.267   8.991  1.00 87.63           O  
ATOM   1559  CG1 VAL A 200     -10.299 -14.977   8.988  1.00 87.63           C  
ATOM   1560  CG2 VAL A 200     -10.507 -16.983  10.433  1.00 87.63           C  
ATOM   1561  N   ILE A 201      -7.634 -13.415  11.008  1.00 85.00           N  
ATOM   1562  CA  ILE A 201      -6.902 -12.157  10.810  1.00 85.00           C  
ATOM   1563  C   ILE A 201      -5.409 -12.435  10.579  1.00 85.00           C  
ATOM   1564  CB  ILE A 201      -7.151 -11.199  11.998  1.00 85.00           C  
ATOM   1565  O   ILE A 201      -4.818 -11.834   9.683  1.00 85.00           O  
ATOM   1566  CG1 ILE A 201      -8.632 -10.752  12.003  1.00 85.00           C  
ATOM   1567  CG2 ILE A 201      -6.229  -9.966  11.926  1.00 85.00           C  
ATOM   1568  CD1 ILE A 201      -9.052  -9.958  13.246  1.00 85.00           C  
ATOM   1569  N   SER A 202      -4.808 -13.379  11.311  1.00 81.41           N  
ATOM   1570  CA  SER A 202      -3.412 -13.786  11.113  1.00 81.41           C  
ATOM   1571  C   SER A 202      -3.162 -14.409   9.739  1.00 81.41           C  
ATOM   1572  CB  SER A 202      -2.966 -14.770  12.198  1.00 81.41           C  
ATOM   1573  O   SER A 202      -2.174 -14.055   9.100  1.00 81.41           O  
ATOM   1574  OG  SER A 202      -2.979 -14.157  13.471  1.00 81.41           O  
ATOM   1575  N   PHE A 203      -4.041 -15.284   9.238  1.00 87.80           N  
ATOM   1576  CA  PHE A 203      -3.894 -15.855   7.894  1.00 87.80           C  
ATOM   1577  C   PHE A 203      -4.005 -14.801   6.799  1.00 87.80           C  
ATOM   1578  CB  PHE A 203      -4.935 -16.954   7.639  1.00 87.80           C  
ATOM   1579  O   PHE A 203      -3.221 -14.823   5.852  1.00 87.80           O  
ATOM   1580  CG  PHE A 203      -4.651 -18.299   8.276  1.00 87.80           C  
ATOM   1581  CD1 PHE A 203      -3.349 -18.842   8.269  1.00 87.80           C  
ATOM   1582  CD2 PHE A 203      -5.713 -19.051   8.808  1.00 87.80           C  
ATOM   1583  CE1 PHE A 203      -3.107 -20.107   8.828  1.00 87.80           C  
ATOM   1584  CE2 PHE A 203      -5.473 -20.328   9.346  1.00 87.80           C  
ATOM   1585  CZ  PHE A 203      -4.169 -20.851   9.367  1.00 87.80           C  
ATOM   1586  N   VAL A 204      -4.940 -13.858   6.940  1.00 90.57           N  
ATOM   1587  CA  VAL A 204      -5.039 -12.713   6.031  1.00 90.57           C  
ATOM   1588  C   VAL A 204      -3.753 -11.892   6.093  1.00 90.57           C  
ATOM   1589  CB  VAL A 204      -6.282 -11.865   6.347  1.00 90.57           C  
ATOM   1590  O   VAL A 204      -3.154 -11.637   5.054  1.00 90.57           O  
ATOM   1591  CG1 VAL A 204      -6.353 -10.594   5.493  1.00 90.57           C  
ATOM   1592  CG2 VAL A 204      -7.549 -12.676   6.060  1.00 90.57           C  
ATOM   1593  N   GLY A 205      -3.276 -11.551   7.293  1.00 85.13           N  
ATOM   1594  CA  GLY A 205      -2.036 -10.802   7.501  1.00 85.13           C  
ATOM   1595  C   GLY A 205      -0.797 -11.478   6.903  1.00 85.13           C  
ATOM   1596  O   GLY A 205      -0.009 -10.811   6.241  1.00 85.13           O  
ATOM   1597  N   ALA A 206      -0.662 -12.801   7.039  1.00 86.10           N  
ATOM   1598  CA  ALA A 206       0.466 -13.573   6.505  1.00 86.10           C  
ATOM   1599  C   ALA A 206       0.567 -13.533   4.971  1.00 86.10           C  
ATOM   1600  CB  ALA A 206       0.334 -15.019   6.998  1.00 86.10           C  
ATOM   1601  O   ALA A 206       1.635 -13.777   4.410  1.00 86.10           O  
ATOM   1602  N   MET A 207      -0.520 -13.196   4.272  1.00 92.79           N  
ATOM   1603  CA  MET A 207      -0.483 -13.004   2.822  1.00 92.79           C  
ATOM   1604  C   MET A 207       0.180 -11.693   2.405  1.00 92.79           C  
ATOM   1605  CB  MET A 207      -1.888 -13.083   2.234  1.00 92.79           C  
ATOM   1606  O   MET A 207       0.448 -11.512   1.220  1.00 92.79           O  
ATOM   1607  CG  MET A 207      -2.533 -14.450   2.421  1.00 92.79           C  
ATOM   1608  SD  MET A 207      -1.669 -15.861   1.686  1.00 92.79           S  
ATOM   1609  CE  MET A 207      -0.933 -16.550   3.194  1.00 92.79           C  
ATOM   1610  N   ALA A 208       0.470 -10.788   3.343  1.00 92.06           N  
ATOM   1611  CA  ALA A 208       1.147  -9.535   3.049  1.00 92.06           C  
ATOM   1612  C   ALA A 208       2.577  -9.747   2.501  1.00 92.06           C  
ATOM   1613  CB  ALA A 208       1.079  -8.613   4.278  1.00 92.06           C  
ATOM   1614  O   ALA A 208       2.824  -9.358   1.355  1.00 92.06           O  
ATOM   1615  N   PRO A 209       3.501 -10.421   3.220  1.00 92.60           N  
ATOM   1616  CA  PRO A 209       4.852 -10.678   2.710  1.00 92.60           C  
ATOM   1617  C   PRO A 209       4.858 -11.602   1.481  1.00 92.60           C  
ATOM   1618  CB  PRO A 209       5.617 -11.277   3.898  1.00 92.60           C  
ATOM   1619  O   PRO A 209       5.680 -11.435   0.574  1.00 92.60           O  
ATOM   1620  CG  PRO A 209       4.530 -11.909   4.763  1.00 92.60           C  
ATOM   1621  CD  PRO A 209       3.395 -10.910   4.593  1.00 92.60           C  
ATOM   1622  N   ILE A 210       3.908 -12.542   1.397  1.00 94.35           N  
ATOM   1623  CA  ILE A 210       3.748 -13.413   0.223  1.00 94.35           C  
ATOM   1624  C   ILE A 210       3.347 -12.586  -1.000  1.00 94.35           C  
ATOM   1625  CB  ILE A 210       2.734 -14.545   0.492  1.00 94.35           C  
ATOM   1626  O   ILE A 210       3.986 -12.689  -2.043  1.00 94.35           O  
ATOM   1627  CG1 ILE A 210       3.207 -15.398   1.689  1.00 94.35           C  
ATOM   1628  CG2 ILE A 210       2.545 -15.416  -0.767  1.00 94.35           C  
ATOM   1629  CD1 ILE A 210       2.266 -16.555   2.023  1.00 94.35           C  
ATOM   1630  N   GLY A 211       2.331 -11.731  -0.870  1.00 95.94           N  
ATOM   1631  CA  GLY A 211       1.884 -10.840  -1.935  1.00 95.94           C  
ATOM   1632  C   GLY A 211       2.988  -9.901  -2.400  1.00 95.94           C  
ATOM   1633  O   GLY A 211       3.232  -9.812  -3.599  1.00 95.94           O  
ATOM   1634  N   ALA A 212       3.711  -9.275  -1.467  1.00 95.26           N  
ATOM   1635  CA  ALA A 212       4.844  -8.404  -1.778  1.00 95.26           C  
ATOM   1636  C   ALA A 212       5.932  -9.127  -2.593  1.00 95.26           C  
ATOM   1637  CB  ALA A 212       5.410  -7.866  -0.457  1.00 95.26           C  
ATOM   1638  O   ALA A 212       6.440  -8.602  -3.580  1.00 95.26           O  
ATOM   1639  N   THR A 213       6.261 -10.362  -2.216  1.00 96.18           N  
ATOM   1640  CA  THR A 213       7.282 -11.156  -2.913  1.00 96.18           C  
ATOM   1641  C   THR A 213       6.797 -11.612  -4.286  1.00 96.18           C  
ATOM   1642  CB  THR A 213       7.675 -12.370  -2.067  1.00 96.18           C  
ATOM   1643  O   THR A 213       7.505 -11.464  -5.280  1.00 96.18           O  
ATOM   1644  CG2 THR A 213       8.819 -13.174  -2.686  1.00 96.18           C  
ATOM   1645  OG1 THR A 213       8.104 -11.931  -0.801  1.00 96.18           O  
ATOM   1646  N   LEU A 214       5.577 -12.148  -4.369  1.00 96.24           N  
ATOM   1647  CA  LEU A 214       5.010 -12.627  -5.628  1.00 96.24           C  
ATOM   1648  C   LEU A 214       4.774 -11.481  -6.617  1.00 96.24           C  
ATOM   1649  CB  LEU A 214       3.715 -13.410  -5.354  1.00 96.24           C  
ATOM   1650  O   LEU A 214       4.999 -11.672  -7.808  1.00 96.24           O  
ATOM   1651  CG  LEU A 214       3.903 -14.761  -4.637  1.00 96.24           C  
ATOM   1652  CD1 LEU A 214       2.552 -15.475  -4.574  1.00 96.24           C  
ATOM   1653  CD2 LEU A 214       4.920 -15.681  -5.318  1.00 96.24           C  
ATOM   1654  N   GLY A 215       4.389 -10.294  -6.143  1.00 96.95           N  
ATOM   1655  CA  GLY A 215       4.192  -9.111  -6.978  1.00 96.95           C  
ATOM   1656  C   GLY A 215       5.445  -8.747  -7.769  1.00 96.95           C  
ATOM   1657  O   GLY A 215       5.402  -8.696  -9.000  1.00 96.95           O  
ATOM   1658  N   CYS A 216       6.580  -8.560  -7.090  1.00 96.69           N  
ATOM   1659  CA  CYS A 216       7.833  -8.243  -7.772  1.00 96.69           C  
ATOM   1660  C   CYS A 216       8.445  -9.449  -8.503  1.00 96.69           C  
ATOM   1661  CB  CYS A 216       8.818  -7.597  -6.787  1.00 96.69           C  
ATOM   1662  O   CYS A 216       9.047  -9.270  -9.562  1.00 96.69           O  
ATOM   1663  SG  CYS A 216       9.247  -8.694  -5.404  1.00 96.69           S  
ATOM   1664  N   LEU A 217       8.298 -10.673  -7.988  1.00 96.52           N  
ATOM   1665  CA  LEU A 217       8.887 -11.866  -8.601  1.00 96.52           C  
ATOM   1666  C   LEU A 217       8.191 -12.238  -9.915  1.00 96.52           C  
ATOM   1667  CB  LEU A 217       8.907 -13.002  -7.565  1.00 96.52           C  
ATOM   1668  O   LEU A 217       8.877 -12.429 -10.916  1.00 96.52           O  
ATOM   1669  CG  LEU A 217       9.687 -14.257  -8.001  1.00 96.52           C  
ATOM   1670  CD1 LEU A 217      10.264 -14.948  -6.764  1.00 96.52           C  
ATOM   1671  CD2 LEU A 217       8.805 -15.276  -8.731  1.00 96.52           C  
ATOM   1672  N   PHE A 218       6.854 -12.279  -9.955  1.00 96.40           N  
ATOM   1673  CA  PHE A 218       6.119 -12.578 -11.191  1.00 96.40           C  
ATOM   1674  C   PHE A 218       6.285 -11.482 -12.240  1.00 96.40           C  
ATOM   1675  CB  PHE A 218       4.626 -12.801 -10.918  1.00 96.40           C  
ATOM   1676  O   PHE A 218       6.505 -11.791 -13.410  1.00 96.40           O  
ATOM   1677  CG  PHE A 218       4.280 -14.217 -10.514  1.00 96.40           C  
ATOM   1678  CD1 PHE A 218       4.347 -15.242 -11.476  1.00 96.40           C  
ATOM   1679  CD2 PHE A 218       3.849 -14.513  -9.209  1.00 96.40           C  
ATOM   1680  CE1 PHE A 218       3.997 -16.558 -11.131  1.00 96.40           C  
ATOM   1681  CE2 PHE A 218       3.485 -15.828  -8.869  1.00 96.40           C  
ATOM   1682  CZ  PHE A 218       3.568 -16.852  -9.827  1.00 96.40           C  
ATOM   1683  N   ALA A 219       6.228 -10.209 -11.837  1.00 97.49           N  
ATOM   1684  CA  ALA A 219       6.511  -9.114 -12.759  1.00 97.49           C  
ATOM   1685  C   ALA A 219       7.944  -9.213 -13.306  1.00 97.49           C  
ATOM   1686  CB  ALA A 219       6.264  -7.791 -12.033  1.00 97.49           C  
ATOM   1687  O   ALA A 219       8.160  -9.075 -14.509  1.00 97.49           O  
ATOM   1688  N   GLY A 220       8.908  -9.533 -12.438  1.00 97.64           N  
ATOM   1689  CA  GLY A 220      10.314  -9.686 -12.798  1.00 97.64           C  
ATOM   1690  C   GLY A 220      10.568 -10.849 -13.753  1.00 97.64           C  
ATOM   1691  O   GLY A 220      11.345 -10.696 -14.693  1.00 97.64           O  
ATOM   1692  N   LEU A 221       9.882 -11.978 -13.552  1.00 97.59           N  
ATOM   1693  CA  LEU A 221       9.898 -13.130 -14.453  1.00 97.59           C  
ATOM   1694  C   LEU A 221       9.417 -12.732 -15.851  1.00 97.59           C  
ATOM   1695  CB  LEU A 221       9.028 -14.251 -13.847  1.00 97.59           C  
ATOM   1696  O   LEU A 221      10.161 -12.876 -16.815  1.00 97.59           O  
ATOM   1697  CG  LEU A 221       8.948 -15.525 -14.709  1.00 97.59           C  
ATOM   1698  CD1 LEU A 221      10.309 -16.206 -14.848  1.00 97.59           C  
ATOM   1699  CD2 LEU A 221       7.968 -16.511 -14.070  1.00 97.59           C  
ATOM   1700  N   ILE A 222       8.216 -12.152 -15.943  1.00 97.09           N  
ATOM   1701  CA  ILE A 222       7.622 -11.720 -17.217  1.00 97.09           C  
ATOM   1702  C   ILE A 222       8.543 -10.724 -17.933  1.00 97.09           C  
ATOM   1703  CB  ILE A 222       6.216 -11.126 -16.964  1.00 97.09           C  
ATOM   1704  O   ILE A 222       8.804 -10.868 -19.123  1.00 97.09           O  
ATOM   1705  CG1 ILE A 222       5.247 -12.233 -16.484  1.00 97.09           C  
ATOM   1706  CG2 ILE A 222       5.650 -10.445 -18.224  1.00 97.09           C  
ATOM   1707  CD1 ILE A 222       3.925 -11.698 -15.919  1.00 97.09           C  
ATOM   1708  N   GLY A 223       9.063  -9.732 -17.203  1.00 95.55           N  
ATOM   1709  CA  GLY A 223       9.936  -8.708 -17.773  1.00 95.55           C  
ATOM   1710  C   GLY A 223      11.324  -9.211 -18.188  1.00 95.55           C  
ATOM   1711  O   GLY A 223      11.938  -8.606 -19.061  1.00 95.55           O  
ATOM   1712  N   THR A 224      11.827 -10.292 -17.583  1.00 95.78           N  
ATOM   1713  CA  THR A 224      13.135 -10.875 -17.940  1.00 95.78           C  
ATOM   1714  C   THR A 224      13.044 -11.743 -19.190  1.00 95.78           C  
ATOM   1715  CB  THR A 224      13.731 -11.683 -16.778  1.00 95.78           C  
ATOM   1716  O   THR A 224      13.946 -11.680 -20.019  1.00 95.78           O  
ATOM   1717  CG2 THR A 224      15.124 -12.243 -17.067  1.00 95.78           C  
ATOM   1718  OG1 THR A 224      13.858 -10.836 -15.656  1.00 95.78           O  
ATOM   1719  N   GLU A 225      11.964 -12.514 -19.342  1.00 95.23           N  
ATOM   1720  CA  GLU A 225      11.745 -13.357 -20.526  1.00 95.23           C  
ATOM   1721  C   GLU A 225      11.520 -12.517 -21.791  1.00 95.23           C  
ATOM   1722  CB  GLU A 225      10.535 -14.278 -20.292  1.00 95.23           C  
ATOM   1723  O   GLU A 225      12.151 -12.748 -22.821  1.00 95.23           O  
ATOM   1724  CG  GLU A 225      10.757 -15.334 -19.198  1.00 95.23           C  
ATOM   1725  CD  GLU A 225      11.932 -16.275 -19.494  1.00 95.23           C  
ATOM   1726  OE1 GLU A 225      12.679 -16.577 -18.534  1.00 95.23           O  
ATOM   1727  OE2 GLU A 225      12.067 -16.699 -20.663  1.00 95.23           O  
ATOM   1728  N   ASP A 226      10.648 -11.507 -21.716  1.00 95.45           N  
ATOM   1729  CA  ASP A 226      10.473 -10.524 -22.785  1.00 95.45           C  
ATOM   1730  C   ASP A 226      10.085  -9.161 -22.187  1.00 95.45           C  
ATOM   1731  CB  ASP A 226       9.434 -11.020 -23.809  1.00 95.45           C  
ATOM   1732  O   ASP A 226       8.947  -8.984 -21.735  1.00 95.45           O  
ATOM   1733  CG  ASP A 226       9.222 -10.067 -25.000  1.00 95.45           C  
ATOM   1734  OD1 ASP A 226       9.832  -8.968 -25.040  1.00 95.45           O  
ATOM   1735  OD2 ASP A 226       8.375 -10.393 -25.867  1.00 95.45           O  
ATOM   1736  N   PRO A 227      10.969  -8.145 -22.243  1.00 94.00           N  
ATOM   1737  CA  PRO A 227      10.658  -6.799 -21.768  1.00 94.00           C  
ATOM   1738  C   PRO A 227       9.395  -6.210 -22.406  1.00 94.00           C  
ATOM   1739  CB  PRO A 227      11.895  -5.960 -22.104  1.00 94.00           C  
ATOM   1740  O   PRO A 227       8.682  -5.430 -21.779  1.00 94.00           O  
ATOM   1741  CG  PRO A 227      13.030  -6.981 -22.094  1.00 94.00           C  
ATOM   1742  CD  PRO A 227      12.364  -8.235 -22.649  1.00 94.00           C  
ATOM   1743  N   LYS A 228       9.046  -6.606 -23.638  1.00 94.78           N  
ATOM   1744  CA  LYS A 228       7.827  -6.135 -24.311  1.00 94.78           C  
ATOM   1745  C   LYS A 228       6.557  -6.748 -23.717  1.00 94.78           C  
ATOM   1746  CB  LYS A 228       7.916  -6.422 -25.817  1.00 94.78           C  
ATOM   1747  O   LYS A 228       5.470  -6.238 -24.000  1.00 94.78           O  
ATOM   1748  CG  LYS A 228       9.102  -5.708 -26.482  1.00 94.78           C  
ATOM   1749  CD  LYS A 228       9.171  -6.056 -27.971  1.00 94.78           C  
ATOM   1750  CE  LYS A 228      10.364  -5.334 -28.604  1.00 94.78           C  
ATOM   1751  NZ  LYS A 228      10.546  -5.722 -30.023  1.00 94.78           N  
ATOM   1752  N   GLN A 229       6.653  -7.809 -22.919  1.00 95.94           N  
ATOM   1753  CA  GLN A 229       5.515  -8.494 -22.304  1.00 95.94           C  
ATOM   1754  C   GLN A 229       5.158  -7.985 -20.908  1.00 95.94           C  
ATOM   1755  CB  GLN A 229       5.712 -10.013 -22.320  1.00 95.94           C  
ATOM   1756  O   GLN A 229       4.224  -8.514 -20.308  1.00 95.94           O  
ATOM   1757  CG  GLN A 229       5.635 -10.538 -23.756  1.00 95.94           C  
ATOM   1758  CD  GLN A 229       5.618 -12.057 -23.838  1.00 95.94           C  
ATOM   1759  NE2 GLN A 229       5.799 -12.602 -25.014  1.00 95.94           N  
ATOM   1760  OE1 GLN A 229       5.382 -12.774 -22.883  1.00 95.94           O  
ATOM   1761  N   TRP A 230       5.774  -6.898 -20.428  1.00 96.43           N  
ATOM   1762  CA  TRP A 230       5.406  -6.271 -19.154  1.00 96.43           C  
ATOM   1763  C   TRP A 230       3.886  -6.066 -18.928  1.00 96.43           C  
ATOM   1764  CB  TRP A 230       6.188  -4.960 -18.969  1.00 96.43           C  
ATOM   1765  O   TRP A 230       3.469  -6.205 -17.774  1.00 96.43           O  
ATOM   1766  CG  TRP A 230       5.746  -3.788 -19.797  1.00 96.43           C  
ATOM   1767  CD1 TRP A 230       6.400  -3.260 -20.857  1.00 96.43           C  
ATOM   1768  CD2 TRP A 230       4.566  -2.947 -19.614  1.00 96.43           C  
ATOM   1769  CE2 TRP A 230       4.559  -1.943 -20.623  1.00 96.43           C  
ATOM   1770  CE3 TRP A 230       3.503  -2.929 -18.688  1.00 96.43           C  
ATOM   1771  NE1 TRP A 230       5.703  -2.174 -21.351  1.00 96.43           N  
ATOM   1772  CH2 TRP A 230       2.489  -1.009 -19.791  1.00 96.43           C  
ATOM   1773  CZ2 TRP A 230       3.556  -0.971 -20.704  1.00 96.43           C  
ATOM   1774  CZ3 TRP A 230       2.470  -1.981 -18.779  1.00 96.43           C  
ATOM   1775  N   PRO A 231       3.010  -5.820 -19.943  1.00 97.96           N  
ATOM   1776  CA  PRO A 231       1.564  -5.710 -19.707  1.00 97.96           C  
ATOM   1777  C   PRO A 231       0.945  -6.947 -19.056  1.00 97.96           C  
ATOM   1778  CB  PRO A 231       0.933  -5.476 -21.079  1.00 97.96           C  
ATOM   1779  O   PRO A 231      -0.020  -6.828 -18.303  1.00 97.96           O  
ATOM   1780  CG  PRO A 231       2.038  -4.760 -21.835  1.00 97.96           C  
ATOM   1781  CD  PRO A 231       3.277  -5.499 -21.345  1.00 97.96           C  
ATOM   1782  N   TRP A 232       1.517  -8.134 -19.290  1.00 97.78           N  
ATOM   1783  CA  TRP A 232       1.049  -9.376 -18.684  1.00 97.78           C  
ATOM   1784  C   TRP A 232       1.214  -9.409 -17.171  1.00 97.78           C  
ATOM   1785  CB  TRP A 232       1.728 -10.588 -19.323  1.00 97.78           C  
ATOM   1786  O   TRP A 232       0.439 -10.106 -16.523  1.00 97.78           O  
ATOM   1787  CG  TRP A 232       1.091 -11.010 -20.602  1.00 97.78           C  
ATOM   1788  CD1 TRP A 232       1.586 -10.822 -21.844  1.00 97.78           C  
ATOM   1789  CD2 TRP A 232      -0.161 -11.737 -20.766  1.00 97.78           C  
ATOM   1790  CE2 TRP A 232      -0.371 -11.956 -22.159  1.00 97.78           C  
ATOM   1791  CE3 TRP A 232      -1.127 -12.248 -19.872  1.00 97.78           C  
ATOM   1792  NE1 TRP A 232       0.723 -11.378 -22.769  1.00 97.78           N  
ATOM   1793  CH2 TRP A 232      -2.434 -13.147 -21.730  1.00 97.78           C  
ATOM   1794  CZ2 TRP A 232      -1.488 -12.650 -22.644  1.00 97.78           C  
ATOM   1795  CZ3 TRP A 232      -2.253 -12.946 -20.349  1.00 97.78           C  
ATOM   1796  N   ALA A 233       2.123  -8.619 -16.587  1.00 97.49           N  
ATOM   1797  CA  ALA A 233       2.159  -8.456 -15.137  1.00 97.49           C  
ATOM   1798  C   ALA A 233       0.800  -7.939 -14.636  1.00 97.49           C  
ATOM   1799  CB  ALA A 233       3.320  -7.526 -14.758  1.00 97.49           C  
ATOM   1800  O   ALA A 233       0.233  -8.496 -13.697  1.00 97.49           O  
ATOM   1801  N   PHE A 234       0.230  -6.942 -15.320  1.00 98.15           N  
ATOM   1802  CA  PHE A 234      -1.056  -6.332 -14.979  1.00 98.15           C  
ATOM   1803  C   PHE A 234      -2.255  -7.178 -15.410  1.00 98.15           C  
ATOM   1804  CB  PHE A 234      -1.135  -4.932 -15.591  1.00 98.15           C  
ATOM   1805  O   PHE A 234      -3.230  -7.278 -14.665  1.00 98.15           O  
ATOM   1806  CG  PHE A 234      -0.023  -4.026 -15.128  1.00 98.15           C  
ATOM   1807  CD1 PHE A 234      -0.135  -3.394 -13.878  1.00 98.15           C  
ATOM   1808  CD2 PHE A 234       1.152  -3.893 -15.889  1.00 98.15           C  
ATOM   1809  CE1 PHE A 234       0.945  -2.665 -13.364  1.00 98.15           C  
ATOM   1810  CE2 PHE A 234       2.229  -3.154 -15.373  1.00 98.15           C  
ATOM   1811  CZ  PHE A 234       2.128  -2.561 -14.109  1.00 98.15           C  
ATOM   1812  N   TYR A 235      -2.186  -7.835 -16.570  1.00 98.43           N  
ATOM   1813  CA  TYR A 235      -3.249  -8.737 -17.018  1.00 98.43           C  
ATOM   1814  C   TYR A 235      -3.364  -9.976 -16.126  1.00 98.43           C  
ATOM   1815  CB  TYR A 235      -3.040  -9.139 -18.483  1.00 98.43           C  
ATOM   1816  O   TYR A 235      -4.470 -10.320 -15.721  1.00 98.43           O  
ATOM   1817  CG  TYR A 235      -2.962  -8.006 -19.492  1.00 98.43           C  
ATOM   1818  CD1 TYR A 235      -3.661  -6.798 -19.289  1.00 98.43           C  
ATOM   1819  CD2 TYR A 235      -2.218  -8.188 -20.675  1.00 98.43           C  
ATOM   1820  CE1 TYR A 235      -3.635  -5.793 -20.270  1.00 98.43           C  
ATOM   1821  CE2 TYR A 235      -2.171  -7.171 -21.648  1.00 98.43           C  
ATOM   1822  OH  TYR A 235      -2.856  -4.984 -22.377  1.00 98.43           O  
ATOM   1823  CZ  TYR A 235      -2.886  -5.971 -21.446  1.00 98.43           C  
ATOM   1824  N   ALA A 236      -2.247 -10.603 -15.743  1.00 97.74           N  
ATOM   1825  CA  ALA A 236      -2.247 -11.731 -14.812  1.00 97.74           C  
ATOM   1826  C   ALA A 236      -2.798 -11.324 -13.439  1.00 97.74           C  
ATOM   1827  CB  ALA A 236      -0.822 -12.282 -14.692  1.00 97.74           C  
ATOM   1828  O   ALA A 236      -3.614 -12.037 -12.856  1.00 97.74           O  
ATOM   1829  N   TYR A 237      -2.420 -10.138 -12.956  1.00 98.15           N  
ATOM   1830  CA  TYR A 237      -2.981  -9.568 -11.736  1.00 98.15           C  
ATOM   1831  C   TYR A 237      -4.496  -9.328 -11.851  1.00 98.15           C  
ATOM   1832  CB  TYR A 237      -2.214  -8.286 -11.428  1.00 98.15           C  
ATOM   1833  O   TYR A 237      -5.245  -9.668 -10.937  1.00 98.15           O  
ATOM   1834  CG  TYR A 237      -2.635  -7.621 -10.146  1.00 98.15           C  
ATOM   1835  CD1 TYR A 237      -3.716  -6.726 -10.149  1.00 98.15           C  
ATOM   1836  CD2 TYR A 237      -1.943  -7.894  -8.953  1.00 98.15           C  
ATOM   1837  CE1 TYR A 237      -4.089  -6.088  -8.958  1.00 98.15           C  
ATOM   1838  CE2 TYR A 237      -2.336  -7.272  -7.757  1.00 98.15           C  
ATOM   1839  OH  TYR A 237      -3.776  -5.724  -6.624  1.00 98.15           O  
ATOM   1840  CZ  TYR A 237      -3.410  -6.361  -7.760  1.00 98.15           C  
ATOM   1841  N   SER A 238      -4.966  -8.816 -12.993  1.00 98.55           N  
ATOM   1842  CA  SER A 238      -6.395  -8.642 -13.273  1.00 98.55           C  
ATOM   1843  C   SER A 238      -7.150  -9.977 -13.300  1.00 98.55           C  
ATOM   1844  CB  SER A 238      -6.592  -7.904 -14.598  1.00 98.55           C  
ATOM   1845  O   SER A 238      -8.214 -10.089 -12.698  1.00 98.55           O  
ATOM   1846  OG  SER A 238      -7.956  -7.570 -14.719  1.00 98.55           O  
ATOM   1847  N   ILE A 239      -6.577 -11.021 -13.911  1.00 98.51           N  
ATOM   1848  CA  ILE A 239      -7.146 -12.379 -13.918  1.00 98.51           C  
ATOM   1849  C   ILE A 239      -7.254 -12.924 -12.490  1.00 98.51           C  
ATOM   1850  CB  ILE A 239      -6.311 -13.312 -14.829  1.00 98.51           C  
ATOM   1851  O   ILE A 239      -8.310 -13.426 -12.105  1.00 98.51           O  
ATOM   1852  CG1 ILE A 239      -6.473 -12.905 -16.313  1.00 98.51           C  
ATOM   1853  CG2 ILE A 239      -6.720 -14.788 -14.650  1.00 98.51           C  
ATOM   1854  CD1 ILE A 239      -5.409 -13.511 -17.239  1.00 98.51           C  
ATOM   1855  N   ALA A 240      -6.201 -12.788 -11.679  1.00 98.20           N  
ATOM   1856  CA  ALA A 240      -6.220 -13.214 -10.281  1.00 98.20           C  
ATOM   1857  C   ALA A 240      -7.284 -12.455  -9.464  1.00 98.20           C  
ATOM   1858  CB  ALA A 240      -4.812 -13.035  -9.701  1.00 98.20           C  
ATOM   1859  O   ALA A 240      -8.031 -13.066  -8.695  1.00 98.20           O  
ATOM   1860  N   ALA A 241      -7.411 -11.142  -9.678  1.00 98.54           N  
ATOM   1861  CA  ALA A 241      -8.455 -10.325  -9.066  1.00 98.54           C  
ATOM   1862  C   ALA A 241      -9.864 -10.734  -9.526  1.00 98.54           C  
ATOM   1863  CB  ALA A 241      -8.159  -8.848  -9.355  1.00 98.54           C  
ATOM   1864  O   ALA A 241     -10.773 -10.797  -8.702  1.00 98.54           O  
ATOM   1865  N   PHE A 242     -10.050 -11.073 -10.805  1.00 98.69           N  
ATOM   1866  CA  PHE A 242     -11.324 -11.543 -11.352  1.00 98.69           C  
ATOM   1867  C   PHE A 242     -11.740 -12.899 -10.777  1.00 98.69           C  
ATOM   1868  CB  PHE A 242     -11.246 -11.586 -12.882  1.00 98.69           C  
ATOM   1869  O   PHE A 242     -12.887 -13.063 -10.360  1.00 98.69           O  
ATOM   1870  CG  PHE A 242     -12.530 -12.077 -13.523  1.00 98.69           C  
ATOM   1871  CD1 PHE A 242     -12.647 -13.416 -13.944  1.00 98.69           C  
ATOM   1872  CD2 PHE A 242     -13.626 -11.206 -13.660  1.00 98.69           C  
ATOM   1873  CE1 PHE A 242     -13.853 -13.875 -14.503  1.00 98.69           C  
ATOM   1874  CE2 PHE A 242     -14.833 -11.666 -14.215  1.00 98.69           C  
ATOM   1875  CZ  PHE A 242     -14.945 -13.001 -14.638  1.00 98.69           C  
ATOM   1876  N   ILE A 243     -10.811 -13.853 -10.677  1.00 98.50           N  
ATOM   1877  CA  ILE A 243     -11.070 -15.139 -10.015  1.00 98.50           C  
ATOM   1878  C   ILE A 243     -11.518 -14.886  -8.574  1.00 98.50           C  
ATOM   1879  CB  ILE A 243      -9.825 -16.053 -10.086  1.00 98.50           C  
ATOM   1880  O   ILE A 243     -12.554 -15.400  -8.150  1.00 98.50           O  
ATOM   1881  CG1 ILE A 243      -9.571 -16.489 -11.548  1.00 98.50           C  
ATOM   1882  CG2 ILE A 243      -9.997 -17.296  -9.189  1.00 98.50           C  
ATOM   1883  CD1 ILE A 243      -8.191 -17.122 -11.771  1.00 98.50           C  
ATOM   1884  N   ASN A 244     -10.795 -14.041  -7.833  1.00 98.22           N  
ATOM   1885  CA  ASN A 244     -11.141 -13.766  -6.443  1.00 98.22           C  
ATOM   1886  C   ASN A 244     -12.456 -12.985  -6.284  1.00 98.22           C  
ATOM   1887  CB  ASN A 244      -9.973 -13.052  -5.756  1.00 98.22           C  
ATOM   1888  O   ASN A 244     -13.185 -13.208  -5.320  1.00 98.22           O  
ATOM   1889  CG  ASN A 244     -10.049 -13.258  -4.256  1.00 98.22           C  
ATOM   1890  ND2 ASN A 244      -9.844 -12.241  -3.464  1.00 98.22           N  
ATOM   1891  OD1 ASN A 244     -10.285 -14.348  -3.769  1.00 98.22           O  
ATOM   1892  N   PHE A 245     -12.799 -12.115  -7.236  1.00 98.53           N  
ATOM   1893  CA  PHE A 245     -14.097 -11.443  -7.311  1.00 98.53           C  
ATOM   1894  C   PHE A 245     -15.242 -12.451  -7.433  1.00 98.53           C  
ATOM   1895  CB  PHE A 245     -14.088 -10.482  -8.505  1.00 98.53           C  
ATOM   1896  O   PHE A 245     -16.182 -12.409  -6.639  1.00 98.53           O  
ATOM   1897  CG  PHE A 245     -15.445  -9.939  -8.906  1.00 98.53           C  
ATOM   1898  CD1 PHE A 245     -16.105 -10.448 -10.040  1.00 98.53           C  
ATOM   1899  CD2 PHE A 245     -16.046  -8.919  -8.150  1.00 98.53           C  
ATOM   1900  CE1 PHE A 245     -17.354  -9.927 -10.422  1.00 98.53           C  
ATOM   1901  CE2 PHE A 245     -17.279  -8.379  -8.549  1.00 98.53           C  
ATOM   1902  CZ  PHE A 245     -17.936  -8.884  -9.682  1.00 98.53           C  
ATOM   1903  N   VAL A 246     -15.139 -13.396  -8.374  1.00 98.45           N  
ATOM   1904  CA  VAL A 246     -16.149 -14.446  -8.566  1.00 98.45           C  
ATOM   1905  C   VAL A 246     -16.267 -15.312  -7.314  1.00 98.45           C  
ATOM   1906  CB  VAL A 246     -15.837 -15.301  -9.810  1.00 98.45           C  
ATOM   1907  O   VAL A 246     -17.376 -15.543  -6.835  1.00 98.45           O  
ATOM   1908  CG1 VAL A 246     -16.819 -16.470  -9.963  1.00 98.45           C  
ATOM   1909  CG2 VAL A 246     -15.942 -14.459 -11.089  1.00 98.45           C  
ATOM   1910  N   LEU A 247     -15.142 -15.735  -6.729  1.00 97.64           N  
ATOM   1911  CA  LEU A 247     -15.152 -16.492  -5.476  1.00 97.64           C  
ATOM   1912  C   LEU A 247     -15.816 -15.700  -4.342  1.00 97.64           C  
ATOM   1913  CB  LEU A 247     -13.720 -16.897  -5.092  1.00 97.64           C  
ATOM   1914  O   LEU A 247     -16.643 -16.250  -3.622  1.00 97.64           O  
ATOM   1915  CG  LEU A 247     -13.052 -17.932  -6.012  1.00 97.64           C  
ATOM   1916  CD1 LEU A 247     -11.648 -18.232  -5.487  1.00 97.64           C  
ATOM   1917  CD2 LEU A 247     -13.854 -19.232  -6.092  1.00 97.64           C  
ATOM   1918  N   SER A 248     -15.536 -14.401  -4.226  1.00 97.29           N  
ATOM   1919  CA  SER A 248     -16.107 -13.525  -3.194  1.00 97.29           C  
ATOM   1920  C   SER A 248     -17.629 -13.371  -3.306  1.00 97.29           C  
ATOM   1921  CB  SER A 248     -15.456 -12.141  -3.261  1.00 97.29           C  
ATOM   1922  O   SER A 248     -18.308 -13.230  -2.288  1.00 97.29           O  
ATOM   1923  OG  SER A 248     -14.082 -12.228  -2.960  1.00 97.29           O  
ATOM   1924  N   ILE A 249     -18.200 -13.439  -4.516  1.00 96.85           N  
ATOM   1925  CA  ILE A 249     -19.660 -13.408  -4.715  1.00 96.85           C  
ATOM   1926  C   ILE A 249     -20.332 -14.587  -4.001  1.00 96.85           C  
ATOM   1927  CB  ILE A 249     -20.017 -13.377  -6.222  1.00 96.85           C  
ATOM   1928  O   ILE A 249     -21.355 -14.386  -3.335  1.00 96.85           O  
ATOM   1929  CG1 ILE A 249     -19.626 -12.006  -6.815  1.00 96.85           C  
ATOM   1930  CG2 ILE A 249     -21.518 -13.645  -6.465  1.00 96.85           C  
ATOM   1931  CD1 ILE A 249     -19.701 -11.944  -8.345  1.00 96.85           C  
ATOM   1932  N   TYR A 250     -19.751 -15.784  -4.120  1.00 94.97           N  
ATOM   1933  CA  TYR A 250     -20.315 -17.029  -3.592  1.00 94.97           C  
ATOM   1934  C   TYR A 250     -19.866 -17.350  -2.163  1.00 94.97           C  
ATOM   1935  CB  TYR A 250     -19.953 -18.183  -4.536  1.00 94.97           C  
ATOM   1936  O   TYR A 250     -20.637 -17.928  -1.400  1.00 94.97           O  
ATOM   1937  CG  TYR A 250     -20.529 -18.038  -5.930  1.00 94.97           C  
ATOM   1938  CD1 TYR A 250     -21.916 -18.167  -6.132  1.00 94.97           C  
ATOM   1939  CD2 TYR A 250     -19.683 -17.770  -7.023  1.00 94.97           C  
ATOM   1940  CE1 TYR A 250     -22.458 -18.022  -7.423  1.00 94.97           C  
ATOM   1941  CE2 TYR A 250     -20.221 -17.622  -8.316  1.00 94.97           C  
ATOM   1942  OH  TYR A 250     -22.140 -17.610  -9.759  1.00 94.97           O  
ATOM   1943  CZ  TYR A 250     -21.611 -17.748  -8.517  1.00 94.97           C  
ATOM   1944  N   ALA A 251     -18.639 -16.982  -1.795  1.00 94.15           N  
ATOM   1945  CA  ALA A 251     -18.054 -17.299  -0.498  1.00 94.15           C  
ATOM   1946  C   ALA A 251     -18.535 -16.362   0.615  1.00 94.15           C  
ATOM   1947  CB  ALA A 251     -16.532 -17.239  -0.639  1.00 94.15           C  
ATOM   1948  O   ALA A 251     -18.723 -16.798   1.746  1.00 94.15           O  
ATOM   1949  N   ILE A 252     -18.741 -15.076   0.309  1.00 94.31           N  
ATOM   1950  CA  ILE A 252     -19.099 -14.077   1.319  1.00 94.31           C  
ATOM   1951  C   ILE A 252     -20.620 -14.091   1.537  1.00 94.31           C  
ATOM   1952  CB  ILE A 252     -18.571 -12.677   0.955  1.00 94.31           C  
ATOM   1953  O   ILE A 252     -21.369 -13.841   0.586  1.00 94.31           O  
ATOM   1954  CG1 ILE A 252     -17.038 -12.736   0.776  1.00 94.31           C  
ATOM   1955  CG2 ILE A 252     -18.941 -11.666   2.059  1.00 94.31           C  
ATOM   1956  CD1 ILE A 252     -16.415 -11.434   0.295  1.00 94.31           C  
ATOM   1957  N   PRO A 253     -21.112 -14.315   2.765  1.00 91.67           N  
ATOM   1958  CA  PRO A 253     -22.540 -14.301   3.068  1.00 91.67           C  
ATOM   1959  C   PRO A 253     -23.173 -12.936   2.777  1.00 91.67           C  
ATOM   1960  CB  PRO A 253     -22.659 -14.678   4.551  1.00 91.67           C  
ATOM   1961  O   PRO A 253     -22.623 -11.890   3.113  1.00 91.67           O  
ATOM   1962  CG  PRO A 253     -21.344 -15.400   4.841  1.00 91.67           C  
ATOM   1963  CD  PRO A 253     -20.351 -14.701   3.936  1.00 91.67           C  
ATOM   1964  N   SER A 254     -24.362 -12.927   2.171  1.00 89.52           N  
ATOM   1965  CA  SER A 254     -25.124 -11.687   1.935  1.00 89.52           C  
ATOM   1966  C   SER A 254     -25.940 -11.237   3.158  1.00 89.52           C  
ATOM   1967  CB  SER A 254     -26.039 -11.840   0.716  1.00 89.52           C  
ATOM   1968  O   SER A 254     -26.562 -10.183   3.115  1.00 89.52           O  
ATOM   1969  OG  SER A 254     -25.303 -12.184  -0.454  1.00 89.52           O  
ATOM   1970  N   THR A 255     -25.950 -12.032   4.231  1.00 88.36           N  
ATOM   1971  CA  THR A 255     -26.683 -11.788   5.486  1.00 88.36           C  
ATOM   1972  C   THR A 255     -25.924 -10.906   6.478  1.00 88.36           C  
ATOM   1973  CB  THR A 255     -27.019 -13.123   6.170  1.00 88.36           C  
ATOM   1974  O   THR A 255     -26.424 -10.665   7.573  1.00 88.36           O  
ATOM   1975  CG2 THR A 255     -28.053 -13.922   5.380  1.00 88.36           C  
ATOM   1976  OG1 THR A 255     -25.855 -13.920   6.249  1.00 88.36           O  
ATOM   1977  N   ILE A 256     -24.723 -10.439   6.120  1.00 87.86           N  
ATOM   1978  CA  ILE A 256     -23.922  -9.547   6.963  1.00 87.86           C  
ATOM   1979  C   ILE A 256     -24.722  -8.258   7.213  1.00 87.86           C  
ATOM   1980  CB  ILE A 256     -22.546  -9.257   6.332  1.00 87.86           C  
ATOM   1981  O   ILE A 256     -25.118  -7.600   6.241  1.00 87.86           O  
ATOM   1982  CG1 ILE A 256     -21.744 -10.569   6.169  1.00 87.86           C  
ATOM   1983  CG2 ILE A 256     -21.752  -8.264   7.205  1.00 87.86           C  
ATOM   1984  CD1 ILE A 256     -20.563 -10.409   5.211  1.00 87.86           C  
ATOM   1985  N   PRO A 257     -24.971  -7.888   8.483  1.00 85.42           N  
ATOM   1986  CA  PRO A 257     -25.711  -6.680   8.806  1.00 85.42           C  
ATOM   1987  C   PRO A 257     -25.047  -5.442   8.197  1.00 85.42           C  
ATOM   1988  CB  PRO A 257     -25.766  -6.614  10.332  1.00 85.42           C  
ATOM   1989  O   PRO A 257     -23.825  -5.331   8.131  1.00 85.42           O  
ATOM   1990  CG  PRO A 257     -25.554  -8.057  10.780  1.00 85.42           C  
ATOM   1991  CD  PRO A 257     -24.643  -8.621   9.697  1.00 85.42           C  
ATOM   1992  N   THR A 258     -25.866  -4.507   7.726  1.00 88.39           N  
ATOM   1993  CA  THR A 258     -25.406  -3.257   7.111  1.00 88.39           C  
ATOM   1994  C   THR A 258     -25.815  -2.086   7.994  1.00 88.39           C  
ATOM   1995  CB  THR A 258     -25.967  -3.118   5.690  1.00 88.39           C  
ATOM   1996  O   THR A 258     -26.926  -2.071   8.514  1.00 88.39           O  
ATOM   1997  CG2 THR A 258     -25.503  -1.841   4.994  1.00 88.39           C  
ATOM   1998  OG1 THR A 258     -25.531  -4.206   4.899  1.00 88.39           O  
ATOM   1999  N   ASN A 259     -24.920  -1.113   8.151  1.00 86.22           N  
ATOM   2000  CA  ASN A 259     -25.128   0.121   8.900  1.00 86.22           C  
ATOM   2001  C   ASN A 259     -25.632  -0.054  10.348  1.00 86.22           C  
ATOM   2002  CB  ASN A 259     -25.956   1.104   8.052  1.00 86.22           C  
ATOM   2003  O   ASN A 259     -26.498   0.688  10.806  1.00 86.22           O  
ATOM   2004  CG  ASN A 259     -25.710   2.538   8.478  1.00 86.22           C  
ATOM   2005  ND2 ASN A 259     -26.492   3.481   8.012  1.00 86.22           N  
ATOM   2006  OD1 ASN A 259     -24.777   2.842   9.202  1.00 86.22           O  
ATOM   2007  N   ILE A 260     -25.066  -1.022  11.083  1.00 81.07           N  
ATOM   2008  CA  ILE A 260     -25.452  -1.368  12.468  1.00 81.07           C  
ATOM   2009  C   ILE A 260     -25.463  -0.130  13.383  1.00 81.07           C  
ATOM   2010  CB  ILE A 260     -24.487  -2.442  13.037  1.00 81.07           C  
ATOM   2011  O   ILE A 260     -26.383   0.064  14.178  1.00 81.07           O  
ATOM   2012  CG1 ILE A 260     -24.430  -3.697  12.134  1.00 81.07           C  
ATOM   2013  CG2 ILE A 260     -24.890  -2.843  14.470  1.00 81.07           C  
ATOM   2014  CD1 ILE A 260     -23.354  -4.699  12.570  1.00 81.07           C  
ATOM   2015  N   HIS A 261     -24.464   0.742  13.235  1.00 80.57           N  
ATOM   2016  CA  HIS A 261     -24.284   1.941  14.057  1.00 80.57           C  
ATOM   2017  C   HIS A 261     -24.898   3.215  13.453  1.00 80.57           C  
ATOM   2018  CB  HIS A 261     -22.794   2.103  14.377  1.00 80.57           C  
ATOM   2019  O   HIS A 261     -24.635   4.304  13.953  1.00 80.57           O  
ATOM   2020  CG  HIS A 261     -22.229   0.945  15.158  1.00 80.57           C  
ATOM   2021  CD2 HIS A 261     -21.273   0.056  14.744  1.00 80.57           C  
ATOM   2022  ND1 HIS A 261     -22.593   0.584  16.434  1.00 80.57           N  
ATOM   2023  CE1 HIS A 261     -21.884  -0.502  16.777  1.00 80.57           C  
ATOM   2024  NE2 HIS A 261     -21.071  -0.867  15.775  1.00 80.57           N  
ATOM   2025  N   HIS A 262     -25.720   3.104  12.400  1.00 84.06           N  
ATOM   2026  CA  HIS A 262     -26.396   4.246  11.763  1.00 84.06           C  
ATOM   2027  C   HIS A 262     -25.429   5.369  11.344  1.00 84.06           C  
ATOM   2028  CB  HIS A 262     -27.553   4.746  12.642  1.00 84.06           C  
ATOM   2029  O   HIS A 262     -25.729   6.560  11.458  1.00 84.06           O  
ATOM   2030  CG  HIS A 262     -28.615   3.711  12.902  1.00 84.06           C  
ATOM   2031  CD2 HIS A 262     -29.900   3.741  12.435  1.00 84.06           C  
ATOM   2032  ND1 HIS A 262     -28.486   2.566  13.657  1.00 84.06           N  
ATOM   2033  CE1 HIS A 262     -29.663   1.925  13.640  1.00 84.06           C  
ATOM   2034  NE2 HIS A 262     -30.560   2.605  12.910  1.00 84.06           N  
ATOM   2035  N   PHE A 263     -24.251   4.994  10.847  1.00 84.12           N  
ATOM   2036  CA  PHE A 263     -23.276   5.939  10.336  1.00 84.12           C  
ATOM   2037  C   PHE A 263     -23.829   6.707   9.129  1.00 84.12           C  
ATOM   2038  CB  PHE A 263     -21.964   5.220   9.985  1.00 84.12           C  
ATOM   2039  O   PHE A 263     -24.558   6.175   8.288  1.00 84.12           O  
ATOM   2040  CG  PHE A 263     -21.201   4.640  11.165  1.00 84.12           C  
ATOM   2041  CD1 PHE A 263     -20.836   5.458  12.254  1.00 84.12           C  
ATOM   2042  CD2 PHE A 263     -20.805   3.289  11.157  1.00 84.12           C  
ATOM   2043  CE1 PHE A 263     -20.102   4.926  13.329  1.00 84.12           C  
ATOM   2044  CE2 PHE A 263     -20.041   2.765  12.215  1.00 84.12           C  
ATOM   2045  CZ  PHE A 263     -19.700   3.579  13.309  1.00 84.12           C  
ATOM   2046  N   SER A 264     -23.419   7.970   9.023  1.00 89.30           N  
ATOM   2047  CA  SER A 264     -23.555   8.786   7.819  1.00 89.30           C  
ATOM   2048  C   SER A 264     -22.188   9.079   7.209  1.00 89.30           C  
ATOM   2049  CB  SER A 264     -24.354  10.066   8.087  1.00 89.30           C  
ATOM   2050  O   SER A 264     -21.149   9.016   7.880  1.00 89.30           O  
ATOM   2051  OG  SER A 264     -23.827  10.862   9.133  1.00 89.30           O  
ATOM   2052  N   MET A 265     -22.186   9.385   5.913  1.00 91.10           N  
ATOM   2053  CA  MET A 265     -20.969   9.741   5.196  1.00 91.10           C  
ATOM   2054  C   MET A 265     -20.674  11.228   5.373  1.00 91.10           C  
ATOM   2055  CB  MET A 265     -21.094   9.351   3.716  1.00 91.10           C  
ATOM   2056  O   MET A 265     -21.530  12.073   5.105  1.00 91.10           O  
ATOM   2057  CG  MET A 265     -19.772   9.540   2.974  1.00 91.10           C  
ATOM   2058  SD  MET A 265     -18.400   8.582   3.661  1.00 91.10           S  
ATOM   2059  CE  MET A 265     -17.102   9.257   2.612  1.00 91.10           C  
ATOM   2060  N   ASP A 266     -19.451  11.546   5.786  1.00 91.84           N  
ATOM   2061  CA  ASP A 266     -18.966  12.921   5.810  1.00 91.84           C  
ATOM   2062  C   ASP A 266     -18.339  13.279   4.460  1.00 91.84           C  
ATOM   2063  CB  ASP A 266     -18.003  13.127   6.979  1.00 91.84           C  
ATOM   2064  O   ASP A 266     -17.135  13.136   4.250  1.00 91.84           O  
ATOM   2065  CG  ASP A 266     -17.591  14.595   7.097  1.00 91.84           C  
ATOM   2066  OD1 ASP A 266     -17.997  15.421   6.239  1.00 91.84           O  
ATOM   2067  OD2 ASP A 266     -16.912  14.897   8.091  1.00 91.84           O  
ATOM   2068  N   TRP A 267     -19.175  13.711   3.516  1.00 93.79           N  
ATOM   2069  CA  TRP A 267     -18.729  14.058   2.166  1.00 93.79           C  
ATOM   2070  C   TRP A 267     -17.793  15.268   2.138  1.00 93.79           C  
ATOM   2071  CB  TRP A 267     -19.953  14.313   1.283  1.00 93.79           C  
ATOM   2072  O   TRP A 267     -16.847  15.282   1.356  1.00 93.79           O  
ATOM   2073  CG  TRP A 267     -20.832  13.119   1.099  1.00 93.79           C  
ATOM   2074  CD1 TRP A 267     -22.080  12.963   1.597  1.00 93.79           C  
ATOM   2075  CD2 TRP A 267     -20.527  11.884   0.384  1.00 93.79           C  
ATOM   2076  CE2 TRP A 267     -21.660  11.020   0.475  1.00 93.79           C  
ATOM   2077  CE3 TRP A 267     -19.404  11.403  -0.323  1.00 93.79           C  
ATOM   2078  NE1 TRP A 267     -22.577  11.731   1.219  1.00 93.79           N  
ATOM   2079  CH2 TRP A 267     -20.550   9.300  -0.811  1.00 93.79           C  
ATOM   2080  CZ2 TRP A 267     -21.682   9.746  -0.109  1.00 93.79           C  
ATOM   2081  CZ3 TRP A 267     -19.414  10.125  -0.914  1.00 93.79           C  
ATOM   2082  N   ILE A 268     -18.028  16.265   2.993  1.00 93.67           N  
ATOM   2083  CA  ILE A 268     -17.232  17.497   3.012  1.00 93.67           C  
ATOM   2084  C   ILE A 268     -15.847  17.196   3.584  1.00 93.67           C  
ATOM   2085  CB  ILE A 268     -17.964  18.610   3.793  1.00 93.67           C  
ATOM   2086  O   ILE A 268     -14.847  17.497   2.931  1.00 93.67           O  
ATOM   2087  CG1 ILE A 268     -19.288  18.983   3.086  1.00 93.67           C  
ATOM   2088  CG2 ILE A 268     -17.062  19.850   3.950  1.00 93.67           C  
ATOM   2089  CD1 ILE A 268     -20.192  19.922   3.895  1.00 93.67           C  
ATOM   2090  N   GLY A 269     -15.786  16.542   4.749  1.00 92.63           N  
ATOM   2091  CA  GLY A 269     -14.528  16.108   5.355  1.00 92.63           C  
ATOM   2092  C   GLY A 269     -13.746  15.182   4.424  1.00 92.63           C  
ATOM   2093  O   GLY A 269     -12.557  15.387   4.196  1.00 92.63           O  
ATOM   2094  N   SER A 270     -14.426  14.232   3.779  1.00 93.90           N  
ATOM   2095  CA  SER A 270     -13.790  13.295   2.843  1.00 93.90           C  
ATOM   2096  C   SER A 270     -13.177  13.986   1.625  1.00 93.90           C  
ATOM   2097  CB  SER A 270     -14.797  12.251   2.375  1.00 93.90           C  
ATOM   2098  O   SER A 270     -12.042  13.685   1.262  1.00 93.90           O  
ATOM   2099  OG  SER A 270     -15.225  11.502   3.490  1.00 93.90           O  
ATOM   2100  N   VAL A 271     -13.891  14.932   1.004  1.00 95.41           N  
ATOM   2101  CA  VAL A 271     -13.379  15.688  -0.151  1.00 95.41           C  
ATOM   2102  C   VAL A 271     -12.193  16.562   0.254  1.00 95.41           C  
ATOM   2103  CB  VAL A 271     -14.506  16.519  -0.798  1.00 95.41           C  
ATOM   2104  O   VAL A 271     -11.169  16.549  -0.427  1.00 95.41           O  
ATOM   2105  CG1 VAL A 271     -13.994  17.536  -1.824  1.00 95.41           C  
ATOM   2106  CG2 VAL A 271     -15.483  15.598  -1.542  1.00 95.41           C  
ATOM   2107  N   LEU A 272     -12.298  17.282   1.376  1.00 95.21           N  
ATOM   2108  CA  LEU A 272     -11.214  18.126   1.881  1.00 95.21           C  
ATOM   2109  C   LEU A 272      -9.955  17.307   2.195  1.00 95.21           C  
ATOM   2110  CB  LEU A 272     -11.687  18.873   3.137  1.00 95.21           C  
ATOM   2111  O   LEU A 272      -8.859  17.680   1.775  1.00 95.21           O  
ATOM   2112  CG  LEU A 272     -12.702  19.998   2.885  1.00 95.21           C  
ATOM   2113  CD1 LEU A 272     -13.270  20.439   4.234  1.00 95.21           C  
ATOM   2114  CD2 LEU A 272     -12.048  21.203   2.202  1.00 95.21           C  
ATOM   2115  N   GLY A 273     -10.123  16.179   2.891  1.00 94.19           N  
ATOM   2116  CA  GLY A 273      -9.035  15.283   3.270  1.00 94.19           C  
ATOM   2117  C   GLY A 273      -8.344  14.666   2.057  1.00 94.19           C  
ATOM   2118  O   GLY A 273      -7.131  14.791   1.916  1.00 94.19           O  
ATOM   2119  N   VAL A 274      -9.102  14.058   1.139  1.00 96.02           N  
ATOM   2120  CA  VAL A 274      -8.540  13.411  -0.060  1.00 96.02           C  
ATOM   2121  C   VAL A 274      -7.822  14.407  -0.953  1.00 96.02           C  
ATOM   2122  CB  VAL A 274      -9.636  12.700  -0.864  1.00 96.02           C  
ATOM   2123  O   VAL A 274      -6.696  14.139  -1.364  1.00 96.02           O  
ATOM   2124  CG1 VAL A 274      -9.193  12.236  -2.255  1.00 96.02           C  
ATOM   2125  CG2 VAL A 274     -10.078  11.447  -0.124  1.00 96.02           C  
ATOM   2126  N   ILE A 275      -8.435  15.558  -1.249  1.00 97.02           N  
ATOM   2127  CA  ILE A 275      -7.794  16.572  -2.092  1.00 97.02           C  
ATOM   2128  C   ILE A 275      -6.520  17.079  -1.413  1.00 97.02           C  
ATOM   2129  CB  ILE A 275      -8.777  17.712  -2.444  1.00 97.02           C  
ATOM   2130  O   ILE A 275      -5.475  17.134  -2.056  1.00 97.02           O  
ATOM   2131  CG1 ILE A 275      -9.883  17.170  -3.380  1.00 97.02           C  
ATOM   2132  CG2 ILE A 275      -8.036  18.885  -3.115  1.00 97.02           C  
ATOM   2133  CD1 ILE A 275     -10.982  18.189  -3.706  1.00 97.02           C  
ATOM   2134  N   GLY A 276      -6.567  17.382  -0.112  1.00 97.59           N  
ATOM   2135  CA  GLY A 276      -5.388  17.815   0.639  1.00 97.59           C  
ATOM   2136  C   GLY A 276      -4.240  16.802   0.580  1.00 97.59           C  
ATOM   2137  O   GLY A 276      -3.107  17.175   0.276  1.00 97.59           O  
ATOM   2138  N   LEU A 277      -4.537  15.518   0.807  1.00 96.91           N  
ATOM   2139  CA  LEU A 277      -3.560  14.427   0.757  1.00 96.91           C  
ATOM   2140  C   LEU A 277      -2.988  14.227  -0.656  1.00 96.91           C  
ATOM   2141  CB  LEU A 277      -4.223  13.134   1.275  1.00 96.91           C  
ATOM   2142  O   LEU A 277      -1.771  14.149  -0.825  1.00 96.91           O  
ATOM   2143  CG  LEU A 277      -4.530  13.105   2.786  1.00 96.91           C  
ATOM   2144  CD1 LEU A 277      -5.326  11.840   3.113  1.00 96.91           C  
ATOM   2145  CD2 LEU A 277      -3.285  13.107   3.673  1.00 96.91           C  
ATOM   2146  N   ILE A 278      -3.839  14.199  -1.686  1.00 97.82           N  
ATOM   2147  CA  ILE A 278      -3.399  14.023  -3.076  1.00 97.82           C  
ATOM   2148  C   ILE A 278      -2.516  15.184  -3.524  1.00 97.82           C  
ATOM   2149  CB  ILE A 278      -4.595  13.797  -4.027  1.00 97.82           C  
ATOM   2150  O   ILE A 278      -1.451  14.945  -4.089  1.00 97.82           O  
ATOM   2151  CG1 ILE A 278      -5.216  12.412  -3.741  1.00 97.82           C  
ATOM   2152  CG2 ILE A 278      -4.166  13.884  -5.508  1.00 97.82           C  
ATOM   2153  CD1 ILE A 278      -6.483  12.132  -4.554  1.00 97.82           C  
ATOM   2154  N   LEU A 279      -2.918  16.429  -3.256  1.00 98.02           N  
ATOM   2155  CA  LEU A 279      -2.145  17.605  -3.658  1.00 98.02           C  
ATOM   2156  C   LEU A 279      -0.797  17.680  -2.931  1.00 98.02           C  
ATOM   2157  CB  LEU A 279      -2.962  18.883  -3.409  1.00 98.02           C  
ATOM   2158  O   LEU A 279       0.215  17.984  -3.562  1.00 98.02           O  
ATOM   2159  CG  LEU A 279      -4.213  19.072  -4.284  1.00 98.02           C  
ATOM   2160  CD1 LEU A 279      -4.862  20.405  -3.907  1.00 98.02           C  
ATOM   2161  CD2 LEU A 279      -3.927  19.072  -5.786  1.00 98.02           C  
ATOM   2162  N   LEU A 280      -0.763  17.366  -1.631  1.00 98.13           N  
ATOM   2163  CA  LEU A 280       0.482  17.361  -0.863  1.00 98.13           C  
ATOM   2164  C   LEU A 280       1.448  16.308  -1.415  1.00 98.13           C  
ATOM   2165  CB  LEU A 280       0.169  17.117   0.625  1.00 98.13           C  
ATOM   2166  O   LEU A 280       2.617  16.596  -1.662  1.00 98.13           O  
ATOM   2167  CG  LEU A 280       1.424  17.070   1.518  1.00 98.13           C  
ATOM   2168  CD1 LEU A 280       2.178  18.403   1.522  1.00 98.13           C  
ATOM   2169  CD2 LEU A 280       1.053  16.741   2.963  1.00 98.13           C  
ATOM   2170  N   ASN A 281       0.958  15.092  -1.643  1.00 97.21           N  
ATOM   2171  CA  ASN A 281       1.767  14.020  -2.201  1.00 97.21           C  
ATOM   2172  C   ASN A 281       2.241  14.329  -3.629  1.00 97.21           C  
ATOM   2173  CB  ASN A 281       0.930  12.751  -2.140  1.00 97.21           C  
ATOM   2174  O   ASN A 281       3.408  14.101  -3.949  1.00 97.21           O  
ATOM   2175  CG  ASN A 281       1.766  11.541  -2.467  1.00 97.21           C  
ATOM   2176  ND2 ASN A 281       2.057  10.711  -1.502  1.00 97.21           N  
ATOM   2177  OD1 ASN A 281       2.171  11.325  -3.592  1.00 97.21           O  
ATOM   2178  N   PHE A 282       1.366  14.915  -4.452  1.00 96.80           N  
ATOM   2179  CA  PHE A 282       1.703  15.360  -5.798  1.00 96.80           C  
ATOM   2180  C   PHE A 282       2.873  16.335  -5.797  1.00 96.80           C  
ATOM   2181  CB  PHE A 282       0.470  15.960  -6.482  1.00 96.80           C  
ATOM   2182  O   PHE A 282       3.810  16.136  -6.557  1.00 96.80           O  
ATOM   2183  CG  PHE A 282       0.762  16.518  -7.861  1.00 96.80           C  
ATOM   2184  CD1 PHE A 282       1.112  17.873  -8.016  1.00 96.80           C  
ATOM   2185  CD2 PHE A 282       0.726  15.673  -8.985  1.00 96.80           C  
ATOM   2186  CE1 PHE A 282       1.414  18.382  -9.291  1.00 96.80           C  
ATOM   2187  CE2 PHE A 282       1.029  16.182 -10.259  1.00 96.80           C  
ATOM   2188  CZ  PHE A 282       1.366  17.538 -10.414  1.00 96.80           C  
ATOM   2189  N   VAL A 283       2.876  17.337  -4.916  1.00 97.64           N  
ATOM   2190  CA  VAL A 283       4.002  18.276  -4.796  1.00 97.64           C  
ATOM   2191  C   VAL A 283       5.307  17.544  -4.514  1.00 97.64           C  
ATOM   2192  CB  VAL A 283       3.717  19.312  -3.698  1.00 97.64           C  
ATOM   2193  O   VAL A 283       6.292  17.769  -5.211  1.00 97.64           O  
ATOM   2194  CG1 VAL A 283       4.967  20.074  -3.242  1.00 97.64           C  
ATOM   2195  CG2 VAL A 283       2.683  20.302  -4.224  1.00 97.64           C  
ATOM   2196  N   TRP A 284       5.318  16.645  -3.531  1.00 96.06           N  
ATOM   2197  CA  TRP A 284       6.539  15.952  -3.123  1.00 96.06           C  
ATOM   2198  C   TRP A 284       7.069  14.970  -4.168  1.00 96.06           C  
ATOM   2199  CB  TRP A 284       6.295  15.260  -1.784  1.00 96.06           C  
ATOM   2200  O   TRP A 284       8.282  14.814  -4.272  1.00 96.06           O  
ATOM   2201  CG  TRP A 284       6.407  16.185  -0.615  1.00 96.06           C  
ATOM   2202  CD1 TRP A 284       5.390  16.728   0.087  1.00 96.06           C  
ATOM   2203  CD2 TRP A 284       7.624  16.728  -0.029  1.00 96.06           C  
ATOM   2204  CE2 TRP A 284       7.264  17.548   1.081  1.00 96.06           C  
ATOM   2205  CE3 TRP A 284       8.996  16.623  -0.341  1.00 96.06           C  
ATOM   2206  NE1 TRP A 284       5.888  17.519   1.101  1.00 96.06           N  
ATOM   2207  CH2 TRP A 284       9.580  18.054   1.552  1.00 96.06           C  
ATOM   2208  CZ2 TRP A 284       8.219  18.197   1.874  1.00 96.06           C  
ATOM   2209  CZ3 TRP A 284       9.965  17.280   0.442  1.00 96.06           C  
ATOM   2210  N   ASN A 285       6.200  14.329  -4.951  1.00 95.28           N  
ATOM   2211  CA  ASN A 285       6.623  13.436  -6.033  1.00 95.28           C  
ATOM   2212  C   ASN A 285       6.907  14.182  -7.352  1.00 95.28           C  
ATOM   2213  CB  ASN A 285       5.595  12.303  -6.182  1.00 95.28           C  
ATOM   2214  O   ASN A 285       7.757  13.746  -8.125  1.00 95.28           O  
ATOM   2215  CG  ASN A 285       5.799  11.226  -5.134  1.00 95.28           C  
ATOM   2216  ND2 ASN A 285       4.988  11.162  -4.106  1.00 95.28           N  
ATOM   2217  OD1 ASN A 285       6.727  10.440  -5.209  1.00 95.28           O  
ATOM   2218  N   GLN A 286       6.272  15.333  -7.597  1.00 95.35           N  
ATOM   2219  CA  GLN A 286       6.448  16.114  -8.826  1.00 95.35           C  
ATOM   2220  C   GLN A 286       7.598  17.126  -8.756  1.00 95.35           C  
ATOM   2221  CB  GLN A 286       5.126  16.817  -9.180  1.00 95.35           C  
ATOM   2222  O   GLN A 286       8.262  17.366  -9.765  1.00 95.35           O  
ATOM   2223  CG  GLN A 286       5.139  17.419 -10.592  1.00 95.35           C  
ATOM   2224  CD  GLN A 286       5.329  16.359 -11.673  1.00 95.35           C  
ATOM   2225  NE2 GLN A 286       5.958  16.682 -12.780  1.00 95.35           N  
ATOM   2226  OE1 GLN A 286       4.933  15.215 -11.532  1.00 95.35           O  
ATOM   2227  N   ALA A 287       7.868  17.724  -7.595  1.00 95.11           N  
ATOM   2228  CA  ALA A 287       8.942  18.706  -7.438  1.00 95.11           C  
ATOM   2229  C   ALA A 287      10.354  18.175  -7.786  1.00 95.11           C  
ATOM   2230  CB  ALA A 287       8.888  19.291  -6.027  1.00 95.11           C  
ATOM   2231  O   ALA A 287      11.119  18.935  -8.381  1.00 95.11           O  
ATOM   2232  N   PRO A 288      10.716  16.901  -7.516  1.00 92.24           N  
ATOM   2233  CA  PRO A 288      11.966  16.295  -7.999  1.00 92.24           C  
ATOM   2234  C   PRO A 288      12.100  16.224  -9.525  1.00 92.24           C  
ATOM   2235  CB  PRO A 288      11.969  14.866  -7.443  1.00 92.24           C  
ATOM   2236  O   PRO A 288      13.204  16.049 -10.034  1.00 92.24           O  
ATOM   2237  CG  PRO A 288      11.073  14.945  -6.219  1.00 92.24           C  
ATOM   2238  CD  PRO A 288      10.036  15.978  -6.621  1.00 92.24           C  
ATOM   2239  N   ILE A 289      10.984  16.297 -10.255  1.00 91.12           N  
ATOM   2240  CA  ILE A 289      10.938  16.173 -11.717  1.00 91.12           C  
ATOM   2241  C   ILE A 289      10.931  17.562 -12.351  1.00 91.12           C  
ATOM   2242  CB  ILE A 289       9.709  15.340 -12.147  1.00 91.12           C  
ATOM   2243  O   ILE A 289      11.737  17.854 -13.227  1.00 91.12           O  
ATOM   2244  CG1 ILE A 289       9.746  13.939 -11.496  1.00 91.12           C  
ATOM   2245  CG2 ILE A 289       9.643  15.219 -13.682  1.00 91.12           C  
ATOM   2246  CD1 ILE A 289       8.424  13.186 -11.618  1.00 91.12           C  
ATOM   2247  N   SER A 290      10.033  18.433 -11.890  1.00 91.21           N  
ATOM   2248  CA  SER A 290       9.830  19.758 -12.487  1.00 91.21           C  
ATOM   2249  C   SER A 290      10.708  20.859 -11.889  1.00 91.21           C  
ATOM   2250  CB  SER A 290       8.371  20.162 -12.328  1.00 91.21           C  
ATOM   2251  O   SER A 290      10.868  21.913 -12.502  1.00 91.21           O  
ATOM   2252  OG  SER A 290       7.511  19.224 -12.945  1.00 91.21           O  
ATOM   2253  N   GLY A 291      11.246  20.637 -10.689  1.00 92.19           N  
ATOM   2254  CA  GLY A 291      11.983  21.625  -9.909  1.00 92.19           C  
ATOM   2255  C   GLY A 291      11.110  22.374  -8.897  1.00 92.19           C  
ATOM   2256  O   GLY A 291       9.996  22.815  -9.184  1.00 92.19           O  
ATOM   2257  N   TRP A 292      11.653  22.568  -7.693  1.00 93.79           N  
ATOM   2258  CA  TRP A 292      11.019  23.324  -6.602  1.00 93.79           C  
ATOM   2259  C   TRP A 292      10.850  24.822  -6.893  1.00 93.79           C  
ATOM   2260  CB  TRP A 292      11.855  23.130  -5.330  1.00 93.79           C  
ATOM   2261  O   TRP A 292      10.060  25.495  -6.237  1.00 93.79           O  
ATOM   2262  CG  TRP A 292      11.608  21.833  -4.631  1.00 93.79           C  
ATOM   2263  CD1 TRP A 292      12.327  20.692  -4.748  1.00 93.79           C  
ATOM   2264  CD2 TRP A 292      10.515  21.527  -3.716  1.00 93.79           C  
ATOM   2265  CE2 TRP A 292      10.644  20.171  -3.297  1.00 93.79           C  
ATOM   2266  CE3 TRP A 292       9.411  22.254  -3.220  1.00 93.79           C  
ATOM   2267  NE1 TRP A 292      11.753  19.705  -3.965  1.00 93.79           N  
ATOM   2268  CH2 TRP A 292       8.653  20.314  -1.937  1.00 93.79           C  
ATOM   2269  CZ2 TRP A 292       9.736  19.564  -2.423  1.00 93.79           C  
ATOM   2270  CZ3 TRP A 292       8.492  21.653  -2.340  1.00 93.79           C  
ATOM   2271  N   ASN A 293      11.584  25.350  -7.872  1.00 93.25           N  
ATOM   2272  CA  ASN A 293      11.513  26.744  -8.307  1.00 93.25           C  
ATOM   2273  C   ASN A 293      10.269  27.059  -9.158  1.00 93.25           C  
ATOM   2274  CB  ASN A 293      12.815  27.096  -9.054  1.00 93.25           C  
ATOM   2275  O   ASN A 293       9.996  28.230  -9.418  1.00 93.25           O  
ATOM   2276  CG  ASN A 293      13.053  26.275 -10.316  1.00 93.25           C  
ATOM   2277  ND2 ASN A 293      13.857  26.765 -11.228  1.00 93.25           N  
ATOM   2278  OD1 ASN A 293      12.561  25.172 -10.484  1.00 93.25           O  
ATOM   2279  N   GLN A 294       9.516  26.048  -9.599  1.00 95.72           N  
ATOM   2280  CA  GLN A 294       8.315  26.251 -10.402  1.00 95.72           C  
ATOM   2281  C   GLN A 294       7.158  26.793  -9.555  1.00 95.72           C  
ATOM   2282  CB  GLN A 294       7.915  24.939 -11.091  1.00 95.72           C  
ATOM   2283  O   GLN A 294       6.761  26.194  -8.555  1.00 95.72           O  
ATOM   2284  CG  GLN A 294       8.954  24.439 -12.105  1.00 95.72           C  
ATOM   2285  CD  GLN A 294       9.128  25.342 -13.321  1.00 95.72           C  
ATOM   2286  NE2 GLN A 294      10.118  25.070 -14.140  1.00 95.72           N  
ATOM   2287  OE1 GLN A 294       8.381  26.281 -13.561  1.00 95.72           O  
ATOM   2288  N   ALA A 295       6.547  27.896  -9.997  1.00 96.76           N  
ATOM   2289  CA  ALA A 295       5.476  28.566  -9.256  1.00 96.76           C  
ATOM   2290  C   ALA A 295       4.280  27.644  -8.960  1.00 96.76           C  
ATOM   2291  CB  ALA A 295       5.031  29.797 -10.054  1.00 96.76           C  
ATOM   2292  O   ALA A 295       3.731  27.678  -7.860  1.00 96.76           O  
ATOM   2293  N   TYR A 296       3.900  26.783  -9.910  1.00 97.18           N  
ATOM   2294  CA  TYR A 296       2.756  25.889  -9.729  1.00 97.18           C  
ATOM   2295  C   TYR A 296       2.982  24.862  -8.603  1.00 97.18           C  
ATOM   2296  CB  TYR A 296       2.394  25.222 -11.063  1.00 97.18           C  
ATOM   2297  O   TYR A 296       2.032  24.524  -7.904  1.00 97.18           O  
ATOM   2298  CG  TYR A 296       3.197  23.977 -11.379  1.00 97.18           C  
ATOM   2299  CD1 TYR A 296       4.405  24.051 -12.098  1.00 97.18           C  
ATOM   2300  CD2 TYR A 296       2.720  22.735 -10.924  1.00 97.18           C  
ATOM   2301  CE1 TYR A 296       5.131  22.874 -12.368  1.00 97.18           C  
ATOM   2302  CE2 TYR A 296       3.436  21.560 -11.193  1.00 97.18           C  
ATOM   2303  OH  TYR A 296       5.273  20.480 -12.223  1.00 97.18           O  
ATOM   2304  CZ  TYR A 296       4.634  21.631 -11.925  1.00 97.18           C  
ATOM   2305  N   ILE A 297       4.225  24.419  -8.368  1.00 97.39           N  
ATOM   2306  CA  ILE A 297       4.574  23.515  -7.259  1.00 97.39           C  
ATOM   2307  C   ILE A 297       4.313  24.206  -5.917  1.00 97.39           C  
ATOM   2308  CB  ILE A 297       6.048  23.053  -7.391  1.00 97.39           C  
ATOM   2309  O   ILE A 297       3.668  23.638  -5.037  1.00 97.39           O  
ATOM   2310  CG1 ILE A 297       6.281  22.167  -8.636  1.00 97.39           C  
ATOM   2311  CG2 ILE A 297       6.554  22.328  -6.137  1.00 97.39           C  
ATOM   2312  CD1 ILE A 297       5.587  20.796  -8.619  1.00 97.39           C  
ATOM   2313  N   ILE A 298       4.749  25.461  -5.781  1.00 97.21           N  
ATOM   2314  CA  ILE A 298       4.560  26.262  -4.564  1.00 97.21           C  
ATOM   2315  C   ILE A 298       3.071  26.564  -4.339  1.00 97.21           C  
ATOM   2316  CB  ILE A 298       5.405  27.556  -4.638  1.00 97.21           C  
ATOM   2317  O   ILE A 298       2.576  26.436  -3.221  1.00 97.21           O  
ATOM   2318  CG1 ILE A 298       6.907  27.225  -4.824  1.00 97.21           C  
ATOM   2319  CG2 ILE A 298       5.190  28.408  -3.371  1.00 97.21           C  
ATOM   2320  CD1 ILE A 298       7.791  28.451  -5.085  1.00 97.21           C  
ATOM   2321  N   VAL A 299       2.334  26.917  -5.397  1.00 97.98           N  
ATOM   2322  CA  VAL A 299       0.888  27.176  -5.319  1.00 97.98           C  
ATOM   2323  C   VAL A 299       0.130  25.924  -4.878  1.00 97.98           C  
ATOM   2324  CB  VAL A 299       0.352  27.719  -6.659  1.00 97.98           C  
ATOM   2325  O   VAL A 299      -0.668  26.000  -3.944  1.00 97.98           O  
ATOM   2326  CG1 VAL A 299      -1.179  27.792  -6.701  1.00 97.98           C  
ATOM   2327  CG2 VAL A 299       0.878  29.137  -6.914  1.00 97.98           C  
ATOM   2328  N   ILE A 300       0.400  24.762  -5.486  1.00 97.64           N  
ATOM   2329  CA  ILE A 300      -0.248  23.503  -5.094  1.00 97.64           C  
ATOM   2330  C   ILE A 300       0.120  23.132  -3.654  1.00 97.64           C  
ATOM   2331  CB  ILE A 300       0.073  22.364  -6.086  1.00 97.64           C  
ATOM   2332  O   ILE A 300      -0.751  22.675  -2.916  1.00 97.64           O  
ATOM   2333  CG1 ILE A 300      -0.541  22.667  -7.473  1.00 97.64           C  
ATOM   2334  CG2 ILE A 300      -0.523  21.038  -5.576  1.00 97.64           C  
ATOM   2335  CD1 ILE A 300      -0.073  21.699  -8.565  1.00 97.64           C  
ATOM   2336  N   LEU A 301       1.358  23.385  -3.213  1.00 97.81           N  
ATOM   2337  CA  LEU A 301       1.764  23.148  -1.828  1.00 97.81           C  
ATOM   2338  C   LEU A 301       0.933  23.987  -0.855  1.00 97.81           C  
ATOM   2339  CB  LEU A 301       3.264  23.437  -1.667  1.00 97.81           C  
ATOM   2340  O   LEU A 301       0.355  23.436   0.080  1.00 97.81           O  
ATOM   2341  CG  LEU A 301       3.798  23.195  -0.242  1.00 97.81           C  
ATOM   2342  CD1 LEU A 301       3.607  21.757   0.250  1.00 97.81           C  
ATOM   2343  CD2 LEU A 301       5.288  23.525  -0.204  1.00 97.81           C  
ATOM   2344  N   ILE A 302       0.819  25.294  -1.098  1.00 98.06           N  
ATOM   2345  CA  ILE A 302       0.023  26.197  -0.257  1.00 98.06           C  
ATOM   2346  C   ILE A 302      -1.441  25.744  -0.229  1.00 98.06           C  
ATOM   2347  CB  ILE A 302       0.176  27.657  -0.743  1.00 98.06           C  
ATOM   2348  O   ILE A 302      -2.019  25.614   0.850  1.00 98.06           O  
ATOM   2349  CG1 ILE A 302       1.622  28.150  -0.506  1.00 98.06           C  
ATOM   2350  CG2 ILE A 302      -0.820  28.585  -0.022  1.00 98.06           C  
ATOM   2351  CD1 ILE A 302       1.954  29.454  -1.243  1.00 98.06           C  
ATOM   2352  N   ILE A 303      -2.025  25.433  -1.392  1.00 98.20           N  
ATOM   2353  CA  ILE A 303      -3.400  24.929  -1.488  1.00 98.20           C  
ATOM   2354  C   ILE A 303      -3.548  23.625  -0.695  1.00 98.20           C  
ATOM   2355  CB  ILE A 303      -3.818  24.772  -2.969  1.00 98.20           C  
ATOM   2356  O   ILE A 303      -4.480  23.500   0.093  1.00 98.20           O  
ATOM   2357  CG1 ILE A 303      -3.927  26.163  -3.639  1.00 98.20           C  
ATOM   2358  CG2 ILE A 303      -5.171  24.045  -3.093  1.00 98.20           C  
ATOM   2359  CD1 ILE A 303      -4.104  26.104  -5.161  1.00 98.20           C  
ATOM   2360  N   SER A 304      -2.618  22.677  -0.830  1.00 97.74           N  
ATOM   2361  CA  SER A 304      -2.670  21.399  -0.112  1.00 97.74           C  
ATOM   2362  C   SER A 304      -2.662  21.586   1.408  1.00 97.74           C  
ATOM   2363  CB  SER A 304      -1.529  20.477  -0.560  1.00 97.74           C  
ATOM   2364  O   SER A 304      -3.479  20.989   2.109  1.00 97.74           O  
ATOM   2365  OG  SER A 304      -0.269  20.832  -0.029  1.00 97.74           O  
ATOM   2366  N   VAL A 305      -1.811  22.483   1.921  1.00 97.90           N  
ATOM   2367  CA  VAL A 305      -1.734  22.804   3.351  1.00 97.90           C  
ATOM   2368  C   VAL A 305      -3.033  23.452   3.822  1.00 97.90           C  
ATOM   2369  CB  VAL A 305      -0.514  23.699   3.644  1.00 97.90           C  
ATOM   2370  O   VAL A 305      -3.555  23.064   4.864  1.00 97.90           O  
ATOM   2371  CG1 VAL A 305      -0.496  24.201   5.094  1.00 97.90           C  
ATOM   2372  CG2 VAL A 305       0.793  22.925   3.418  1.00 97.90           C  
ATOM   2373  N   ILE A 306      -3.601  24.380   3.045  1.00 98.05           N  
ATOM   2374  CA  ILE A 306      -4.902  24.987   3.353  1.00 98.05           C  
ATOM   2375  C   ILE A 306      -5.990  23.909   3.429  1.00 98.05           C  
ATOM   2376  CB  ILE A 306      -5.249  26.099   2.336  1.00 98.05           C  
ATOM   2377  O   ILE A 306      -6.722  23.869   4.413  1.00 98.05           O  
ATOM   2378  CG1 ILE A 306      -4.300  27.304   2.525  1.00 98.05           C  
ATOM   2379  CG2 ILE A 306      -6.712  26.563   2.491  1.00 98.05           C  
ATOM   2380  CD1 ILE A 306      -4.352  28.316   1.372  1.00 98.05           C  
ATOM   2381  N   PHE A 307      -6.074  23.004   2.450  1.00 97.53           N  
ATOM   2382  CA  PHE A 307      -7.057  21.916   2.447  1.00 97.53           C  
ATOM   2383  C   PHE A 307      -6.918  21.002   3.669  1.00 97.53           C  
ATOM   2384  CB  PHE A 307      -6.944  21.108   1.147  1.00 97.53           C  
ATOM   2385  O   PHE A 307      -7.921  20.692   4.308  1.00 97.53           O  
ATOM   2386  CG  PHE A 307      -7.874  21.583   0.049  1.00 97.53           C  
ATOM   2387  CD1 PHE A 307      -9.029  20.840  -0.253  1.00 97.53           C  
ATOM   2388  CD2 PHE A 307      -7.610  22.766  -0.665  1.00 97.53           C  
ATOM   2389  CE1 PHE A 307      -9.903  21.268  -1.267  1.00 97.53           C  
ATOM   2390  CE2 PHE A 307      -8.471  23.186  -1.692  1.00 97.53           C  
ATOM   2391  CZ  PHE A 307      -9.618  22.436  -1.995  1.00 97.53           C  
ATOM   2392  N   LEU A 308      -5.693  20.619   4.042  1.00 95.44           N  
ATOM   2393  CA  LEU A 308      -5.442  19.779   5.217  1.00 95.44           C  
ATOM   2394  C   LEU A 308      -5.773  20.500   6.532  1.00 95.44           C  
ATOM   2395  CB  LEU A 308      -3.980  19.305   5.207  1.00 95.44           C  
ATOM   2396  O   LEU A 308      -6.379  19.906   7.422  1.00 95.44           O  
ATOM   2397  CG  LEU A 308      -3.652  18.286   4.100  1.00 95.44           C  
ATOM   2398  CD1 LEU A 308      -2.152  18.004   4.102  1.00 95.44           C  
ATOM   2399  CD2 LEU A 308      -4.388  16.958   4.289  1.00 95.44           C  
ATOM   2400  N   VAL A 309      -5.431  21.784   6.659  1.00 95.61           N  
ATOM   2401  CA  VAL A 309      -5.785  22.589   7.839  1.00 95.61           C  
ATOM   2402  C   VAL A 309      -7.302  22.751   7.946  1.00 95.61           C  
ATOM   2403  CB  VAL A 309      -5.069  23.954   7.806  1.00 95.61           C  
ATOM   2404  O   VAL A 309      -7.866  22.556   9.023  1.00 95.61           O  
ATOM   2405  CG1 VAL A 309      -5.586  24.918   8.884  1.00 95.61           C  
ATOM   2406  CG2 VAL A 309      -3.564  23.779   8.047  1.00 95.61           C  
ATOM   2407  N   VAL A 310      -7.980  23.053   6.835  1.00 95.84           N  
ATOM   2408  CA  VAL A 310      -9.444  23.171   6.789  1.00 95.84           C  
ATOM   2409  C   VAL A 310     -10.105  21.830   7.099  1.00 95.84           C  
ATOM   2410  CB  VAL A 310      -9.916  23.746   5.439  1.00 95.84           C  
ATOM   2411  O   VAL A 310     -11.051  21.814   7.878  1.00 95.84           O  
ATOM   2412  CG1 VAL A 310     -11.444  23.748   5.300  1.00 95.84           C  
ATOM   2413  CG2 VAL A 310      -9.483  25.212   5.292  1.00 95.84           C  
ATOM   2414  N   PHE A 311      -9.582  20.713   6.583  1.00 94.24           N  
ATOM   2415  CA  PHE A 311     -10.029  19.364   6.936  1.00 94.24           C  
ATOM   2416  C   PHE A 311      -9.940  19.123   8.447  1.00 94.24           C  
ATOM   2417  CB  PHE A 311      -9.206  18.320   6.165  1.00 94.24           C  
ATOM   2418  O   PHE A 311     -10.942  18.780   9.063  1.00 94.24           O  
ATOM   2419  CG  PHE A 311      -9.414  16.901   6.653  1.00 94.24           C  
ATOM   2420  CD1 PHE A 311      -8.388  16.227   7.342  1.00 94.24           C  
ATOM   2421  CD2 PHE A 311     -10.660  16.276   6.476  1.00 94.24           C  
ATOM   2422  CE1 PHE A 311      -8.608  14.931   7.843  1.00 94.24           C  
ATOM   2423  CE2 PHE A 311     -10.880  14.982   6.976  1.00 94.24           C  
ATOM   2424  CZ  PHE A 311      -9.855  14.308   7.659  1.00 94.24           C  
ATOM   2425  N   ILE A 312      -8.786  19.382   9.073  1.00 91.75           N  
ATOM   2426  CA  ILE A 312      -8.598  19.182  10.520  1.00 91.75           C  
ATOM   2427  C   ILE A 312      -9.567  20.056  11.333  1.00 91.75           C  
ATOM   2428  CB  ILE A 312      -7.123  19.450  10.904  1.00 91.75           C  
ATOM   2429  O   ILE A 312     -10.202  19.577  12.274  1.00 91.75           O  
ATOM   2430  CG1 ILE A 312      -6.199  18.366  10.302  1.00 91.75           C  
ATOM   2431  CG2 ILE A 312      -6.935  19.483  12.433  1.00 91.75           C  
ATOM   2432  CD1 ILE A 312      -4.712  18.748  10.319  1.00 91.75           C  
ATOM   2433  N   ILE A 313      -9.714  21.337  10.977  1.00 92.39           N  
ATOM   2434  CA  ILE A 313     -10.643  22.250  11.660  1.00 92.39           C  
ATOM   2435  C   ILE A 313     -12.090  21.772  11.488  1.00 92.39           C  
ATOM   2436  CB  ILE A 313     -10.452  23.700  11.152  1.00 92.39           C  
ATOM   2437  O   ILE A 313     -12.852  21.772  12.460  1.00 92.39           O  
ATOM   2438  CG1 ILE A 313      -9.069  24.239  11.586  1.00 92.39           C  
ATOM   2439  CG2 ILE A 313     -11.560  24.632  11.689  1.00 92.39           C  
ATOM   2440  CD1 ILE A 313      -8.681  25.559  10.907  1.00 92.39           C  
ATOM   2441  N   TYR A 314     -12.458  21.358  10.275  1.00 93.30           N  
ATOM   2442  CA  TYR A 314     -13.780  20.842   9.943  1.00 93.30           C  
ATOM   2443  C   TYR A 314     -14.115  19.585  10.748  1.00 93.30           C  
ATOM   2444  CB  TYR A 314     -13.886  20.614   8.432  1.00 93.30           C  
ATOM   2445  O   TYR A 314     -15.140  19.543  11.430  1.00 93.30           O  
ATOM   2446  CG  TYR A 314     -15.253  20.116   8.030  1.00 93.30           C  
ATOM   2447  CD1 TYR A 314     -15.486  18.734   7.920  1.00 93.30           C  
ATOM   2448  CD2 TYR A 314     -16.308  21.031   7.841  1.00 93.30           C  
ATOM   2449  CE1 TYR A 314     -16.779  18.271   7.635  1.00 93.30           C  
ATOM   2450  CE2 TYR A 314     -17.603  20.563   7.551  1.00 93.30           C  
ATOM   2451  OH  TYR A 314     -19.097  18.724   7.205  1.00 93.30           O  
ATOM   2452  CZ  TYR A 314     -17.841  19.175   7.455  1.00 93.30           C  
ATOM   2453  N   GLU A 315     -13.207  18.617  10.757  1.00 90.36           N  
ATOM   2454  CA  GLU A 315     -13.350  17.331  11.433  1.00 90.36           C  
ATOM   2455  C   GLU A 315     -13.521  17.483  12.953  1.00 90.36           C  
ATOM   2456  CB  GLU A 315     -12.080  16.523  11.122  1.00 90.36           C  
ATOM   2457  O   GLU A 315     -14.364  16.842  13.590  1.00 90.36           O  
ATOM   2458  CG  GLU A 315     -12.244  15.038  11.419  1.00 90.36           C  
ATOM   2459  CD  GLU A 315     -13.113  14.323  10.384  1.00 90.36           C  
ATOM   2460  OE1 GLU A 315     -13.170  13.087  10.508  1.00 90.36           O  
ATOM   2461  OE2 GLU A 315     -13.706  14.966   9.496  1.00 90.36           O  
ATOM   2462  N   ILE A 316     -12.736  18.383  13.556  1.00 87.67           N  
ATOM   2463  CA  ILE A 316     -12.763  18.620  15.001  1.00 87.67           C  
ATOM   2464  C   ILE A 316     -14.023  19.388  15.418  1.00 87.67           C  
ATOM   2465  CB  ILE A 316     -11.467  19.337  15.448  1.00 87.67           C  
ATOM   2466  O   ILE A 316     -14.587  19.092  16.476  1.00 87.67           O  
ATOM   2467  CG1 ILE A 316     -10.246  18.403  15.274  1.00 87.67           C  
ATOM   2468  CG2 ILE A 316     -11.553  19.806  16.917  1.00 87.67           C  
ATOM   2469  CD1 ILE A 316      -8.904  19.120  15.483  1.00 87.67           C  
ATOM   2470  N   ARG A 317     -14.440  20.399  14.640  1.00 88.60           N  
ATOM   2471  CA  ARG A 317     -15.453  21.379  15.077  1.00 88.60           C  
ATOM   2472  C   ARG A 317     -16.841  21.179  14.477  1.00 88.60           C  
ATOM   2473  CB  ARG A 317     -14.970  22.812  14.803  1.00 88.60           C  
ATOM   2474  O   ARG A 317     -17.817  21.456  15.167  1.00 88.60           O  
ATOM   2475  CG  ARG A 317     -13.711  23.185  15.598  1.00 88.60           C  
ATOM   2476  CD  ARG A 317     -13.424  24.683  15.441  1.00 88.60           C  
ATOM   2477  NE  ARG A 317     -12.233  25.097  16.209  1.00 88.60           N  
ATOM   2478  NH1 ARG A 317     -12.394  27.352  15.806  1.00 88.60           N  
ATOM   2479  NH2 ARG A 317     -10.728  26.579  17.069  1.00 88.60           N  
ATOM   2480  CZ  ARG A 317     -11.793  26.335  16.358  1.00 88.60           C  
ATOM   2481  N   PHE A 318     -16.945  20.732  13.230  1.00 88.18           N  
ATOM   2482  CA  PHE A 318     -18.189  20.798  12.453  1.00 88.18           C  
ATOM   2483  C   PHE A 318     -18.716  19.431  12.007  1.00 88.18           C  
ATOM   2484  CB  PHE A 318     -17.967  21.724  11.249  1.00 88.18           C  
ATOM   2485  O   PHE A 318     -19.931  19.271  11.877  1.00 88.18           O  
ATOM   2486  CG  PHE A 318     -17.617  23.156  11.617  1.00 88.18           C  
ATOM   2487  CD1 PHE A 318     -18.609  24.022  12.113  1.00 88.18           C  
ATOM   2488  CD2 PHE A 318     -16.304  23.637  11.464  1.00 88.18           C  
ATOM   2489  CE1 PHE A 318     -18.288  25.353  12.435  1.00 88.18           C  
ATOM   2490  CE2 PHE A 318     -15.980  24.967  11.775  1.00 88.18           C  
ATOM   2491  CZ  PHE A 318     -16.977  25.829  12.260  1.00 88.18           C  
ATOM   2492  N   ALA A 319     -17.843  18.441  11.810  1.00 86.03           N  
ATOM   2493  CA  ALA A 319     -18.246  17.110  11.371  1.00 86.03           C  
ATOM   2494  C   ALA A 319     -19.195  16.441  12.382  1.00 86.03           C  
ATOM   2495  CB  ALA A 319     -16.998  16.265  11.113  1.00 86.03           C  
ATOM   2496  O   ALA A 319     -18.872  16.290  13.568  1.00 86.03           O  
ATOM   2497  N   LYS A 320     -20.377  16.035  11.892  1.00 83.20           N  
ATOM   2498  CA  LYS A 320     -21.402  15.314  12.669  1.00 83.20           C  
ATOM   2499  C   LYS A 320     -20.999  13.860  12.920  1.00 83.20           C  
ATOM   2500  CB  LYS A 320     -22.763  15.363  11.954  1.00 83.20           C  
ATOM   2501  O   LYS A 320     -21.164  13.363  14.026  1.00 83.20           O  
ATOM   2502  CG  LYS A 320     -23.368  16.773  11.883  1.00 83.20           C  
ATOM   2503  CD  LYS A 320     -24.759  16.719  11.237  1.00 83.20           C  
ATOM   2504  CE  LYS A 320     -25.374  18.121  11.152  1.00 83.20           C  
ATOM   2505  NZ  LYS A 320     -26.725  18.083  10.535  1.00 83.20           N  
ATOM   2506  N   THR A 321     -20.447  13.209  11.898  1.00 83.81           N  
ATOM   2507  CA  THR A 321     -19.940  11.830  11.935  1.00 83.81           C  
ATOM   2508  C   THR A 321     -18.517  11.808  11.382  1.00 83.81           C  
ATOM   2509  CB  THR A 321     -20.845  10.866  11.148  1.00 83.81           C  
ATOM   2510  O   THR A 321     -18.337  11.398  10.228  1.00 83.81           O  
ATOM   2511  CG2 THR A 321     -22.175  10.649  11.862  1.00 83.81           C  
ATOM   2512  OG1 THR A 321     -21.104  11.359   9.846  1.00 83.81           O  
ATOM   2513  N   PRO A 322     -17.523  12.279  12.158  1.00 84.55           N  
ATOM   2514  CA  PRO A 322     -16.161  12.441  11.663  1.00 84.55           C  
ATOM   2515  C   PRO A 322     -15.625  11.111  11.115  1.00 84.55           C  
ATOM   2516  CB  PRO A 322     -15.363  12.988  12.849  1.00 84.55           C  
ATOM   2517  O   PRO A 322     -15.930  10.034  11.639  1.00 84.55           O  
ATOM   2518  CG  PRO A 322     -16.118  12.461  14.066  1.00 84.55           C  
ATOM   2519  CD  PRO A 322     -17.570  12.523  13.595  1.00 84.55           C  
ATOM   2520  N   LEU A 323     -14.884  11.184  10.015  1.00 84.07           N  
ATOM   2521  CA  LEU A 323     -14.143  10.083   9.415  1.00 84.07           C  
ATOM   2522  C   LEU A 323     -13.076   9.541  10.377  1.00 84.07           C  
ATOM   2523  CB  LEU A 323     -13.504  10.606   8.114  1.00 84.07           C  
ATOM   2524  O   LEU A 323     -12.941   8.327  10.500  1.00 84.07           O  
ATOM   2525  CG  LEU A 323     -12.899   9.501   7.235  1.00 84.07           C  
ATOM   2526  CD1 LEU A 323     -13.989   8.602   6.643  1.00 84.07           C  
ATOM   2527  CD2 LEU A 323     -12.115  10.124   6.081  1.00 84.07           C  
ATOM   2528  N   LEU A 324     -12.370  10.427  11.086  1.00 84.63           N  
ATOM   2529  CA  LEU A 324     -11.456  10.084  12.173  1.00 84.63           C  
ATOM   2530  C   LEU A 324     -12.127  10.341  13.529  1.00 84.63           C  
ATOM   2531  CB  LEU A 324     -10.161  10.902  12.060  1.00 84.63           C  
ATOM   2532  O   LEU A 324     -12.480  11.484  13.832  1.00 84.63           O  
ATOM   2533  CG  LEU A 324      -9.231  10.475  10.916  1.00 84.63           C  
ATOM   2534  CD1 LEU A 324      -8.034  11.426  10.860  1.00 84.63           C  
ATOM   2535  CD2 LEU A 324      -8.690   9.059  11.112  1.00 84.63           C  
ATOM   2536  N   PRO A 325     -12.259   9.329  14.405  1.00 80.36           N  
ATOM   2537  CA  PRO A 325     -12.793   9.533  15.738  1.00 80.36           C  
ATOM   2538  C   PRO A 325     -12.008  10.632  16.450  1.00 80.36           C  
ATOM   2539  CB  PRO A 325     -12.684   8.182  16.453  1.00 80.36           C  
ATOM   2540  O   PRO A 325     -10.777  10.608  16.499  1.00 80.36           O  
ATOM   2541  CG  PRO A 325     -12.691   7.176  15.305  1.00 80.36           C  
ATOM   2542  CD  PRO A 325     -11.994   7.926  14.173  1.00 80.36           C  
ATOM   2543  N   ARG A 326     -12.717  11.588  17.060  1.00 81.54           N  
ATOM   2544  CA  ARG A 326     -12.089  12.707  17.787  1.00 81.54           C  
ATOM   2545  C   ARG A 326     -11.125  12.227  18.879  1.00 81.54           C  
ATOM   2546  CB  ARG A 326     -13.166  13.620  18.390  1.00 81.54           C  
ATOM   2547  O   ARG A 326     -10.205  12.959  19.224  1.00 81.54           O  
ATOM   2548  CG  ARG A 326     -14.024  14.317  17.323  1.00 81.54           C  
ATOM   2549  CD  ARG A 326     -15.094  15.186  17.994  1.00 81.54           C  
ATOM   2550  NE  ARG A 326     -15.969  15.841  17.006  1.00 81.54           N  
ATOM   2551  NH1 ARG A 326     -17.483  16.741  18.486  1.00 81.54           N  
ATOM   2552  NH2 ARG A 326     -17.792  17.011  16.294  1.00 81.54           N  
ATOM   2553  CZ  ARG A 326     -17.067  16.533  17.264  1.00 81.54           C  
ATOM   2554  N   ALA A 327     -11.329  11.011  19.394  1.00 78.22           N  
ATOM   2555  CA  ALA A 327     -10.421  10.339  20.319  1.00 78.22           C  
ATOM   2556  C   ALA A 327      -9.009  10.165  19.733  1.00 78.22           C  
ATOM   2557  CB  ALA A 327     -11.039   8.986  20.695  1.00 78.22           C  
ATOM   2558  O   ALA A 327      -8.041  10.454  20.421  1.00 78.22           O  
ATOM   2559  N   VAL A 328      -8.881   9.805  18.452  1.00 85.43           N  
ATOM   2560  CA  VAL A 328      -7.580   9.656  17.772  1.00 85.43           C  
ATOM   2561  C   VAL A 328      -6.857  10.997  17.675  1.00 85.43           C  
ATOM   2562  CB  VAL A 328      -7.766   9.070  16.357  1.00 85.43           C  
ATOM   2563  O   VAL A 328      -5.662  11.080  17.929  1.00 85.43           O  
ATOM   2564  CG1 VAL A 328      -6.445   8.903  15.603  1.00 85.43           C  
ATOM   2565  CG2 VAL A 328      -8.438   7.695  16.413  1.00 85.43           C  
ATOM   2566  N   ILE A 329      -7.589  12.058  17.331  1.00 84.12           N  
ATOM   2567  CA  ILE A 329      -7.015  13.394  17.115  1.00 84.12           C  
ATOM   2568  C   ILE A 329      -6.666  14.086  18.441  1.00 84.12           C  
ATOM   2569  CB  ILE A 329      -7.978  14.250  16.256  1.00 84.12           C  
ATOM   2570  O   ILE A 329      -5.781  14.934  18.483  1.00 84.12           O  
ATOM   2571  CG1 ILE A 329      -8.252  13.573  14.890  1.00 84.12           C  
ATOM   2572  CG2 ILE A 329      -7.416  15.668  16.040  1.00 84.12           C  
ATOM   2573  CD1 ILE A 329      -9.294  14.294  14.023  1.00 84.12           C  
ATOM   2574  N   LYS A 330      -7.374  13.773  19.531  1.00 84.02           N  
ATOM   2575  CA  LYS A 330      -7.144  14.397  20.843  1.00 84.02           C  
ATOM   2576  C   LYS A 330      -6.184  13.610  21.730  1.00 84.02           C  
ATOM   2577  CB  LYS A 330      -8.480  14.635  21.552  1.00 84.02           C  
ATOM   2578  O   LYS A 330      -5.586  14.207  22.623  1.00 84.02           O  
ATOM   2579  CG  LYS A 330      -9.299  15.742  20.873  1.00 84.02           C  
ATOM   2580  CD  LYS A 330     -10.578  15.996  21.675  1.00 84.02           C  
ATOM   2581  CE  LYS A 330     -11.381  17.137  21.048  1.00 84.02           C  
ATOM   2582  NZ  LYS A 330     -12.544  17.493  21.899  1.00 84.02           N  
ATOM   2583  N   ASP A 331      -6.045  12.303  21.519  1.00 88.02           N  
ATOM   2584  CA  ASP A 331      -5.139  11.473  22.305  1.00 88.02           C  
ATOM   2585  C   ASP A 331      -3.702  11.592  21.781  1.00 88.02           C  
ATOM   2586  CB  ASP A 331      -5.637  10.023  22.366  1.00 88.02           C  
ATOM   2587  O   ASP A 331      -3.363  11.170  20.673  1.00 88.02           O  
ATOM   2588  CG  ASP A 331      -4.875   9.179  23.398  1.00 88.02           C  
ATOM   2589  OD1 ASP A 331      -3.698   9.496  23.694  1.00 88.02           O  
ATOM   2590  OD2 ASP A 331      -5.476   8.228  23.931  1.00 88.02           O  
ATOM   2591  N   ARG A 332      -2.835  12.155  22.626  1.00 91.09           N  
ATOM   2592  CA  ARG A 332      -1.403  12.301  22.361  1.00 91.09           C  
ATOM   2593  C   ARG A 332      -0.745  10.966  21.990  1.00 91.09           C  
ATOM   2594  CB  ARG A 332      -0.753  12.916  23.609  1.00 91.09           C  
ATOM   2595  O   ARG A 332       0.076  10.953  21.074  1.00 91.09           O  
ATOM   2596  CG  ARG A 332       0.762  13.113  23.456  1.00 91.09           C  
ATOM   2597  CD  ARG A 332       1.390  13.501  24.798  1.00 91.09           C  
ATOM   2598  NE  ARG A 332       2.790  13.053  24.882  1.00 91.09           N  
ATOM   2599  NH1 ARG A 332       3.860  14.988  24.266  1.00 91.09           N  
ATOM   2600  NH2 ARG A 332       5.033  13.195  24.966  1.00 91.09           N  
ATOM   2601  CZ  ARG A 332       3.888  13.753  24.696  1.00 91.09           C  
ATOM   2602  N   HIS A 333      -1.101   9.865  22.652  1.00 90.68           N  
ATOM   2603  CA  HIS A 333      -0.505   8.559  22.377  1.00 90.68           C  
ATOM   2604  C   HIS A 333      -0.893   8.047  20.990  1.00 90.68           C  
ATOM   2605  CB  HIS A 333      -0.948   7.544  23.428  1.00 90.68           C  
ATOM   2606  O   HIS A 333      -0.041   7.530  20.268  1.00 90.68           O  
ATOM   2607  CG  HIS A 333      -0.552   7.866  24.846  1.00 90.68           C  
ATOM   2608  CD2 HIS A 333       0.694   8.142  25.351  1.00 90.68           C  
ATOM   2609  ND1 HIS A 333      -1.443   7.934  25.886  1.00 90.68           N  
ATOM   2610  CE1 HIS A 333      -0.755   8.228  27.000  1.00 90.68           C  
ATOM   2611  NE2 HIS A 333       0.549   8.356  26.730  1.00 90.68           N  
ATOM   2612  N   MET A 334      -2.149   8.252  20.582  1.00 90.90           N  
ATOM   2613  CA  MET A 334      -2.608   7.899  19.236  1.00 90.90           C  
ATOM   2614  C   MET A 334      -1.822   8.670  18.174  1.00 90.90           C  
ATOM   2615  CB  MET A 334      -4.111   8.164  19.096  1.00 90.90           C  
ATOM   2616  O   MET A 334      -1.332   8.071  17.219  1.00 90.90           O  
ATOM   2617  CG  MET A 334      -4.960   7.245  19.977  1.00 90.90           C  
ATOM   2618  SD  MET A 334      -4.840   5.488  19.564  1.00 90.90           S  
ATOM   2619  CE  MET A 334      -6.535   5.017  19.961  1.00 90.90           C  
ATOM   2620  N   ILE A 335      -1.603   9.973  18.382  1.00 93.06           N  
ATOM   2621  CA  ILE A 335      -0.765  10.792  17.494  1.00 93.06           C  
ATOM   2622  C   ILE A 335       0.681  10.274  17.461  1.00 93.06           C  
ATOM   2623  CB  ILE A 335      -0.810  12.281  17.905  1.00 93.06           C  
ATOM   2624  O   ILE A 335       1.254  10.159  16.379  1.00 93.06           O  
ATOM   2625  CG1 ILE A 335      -2.242  12.845  17.775  1.00 93.06           C  
ATOM   2626  CG2 ILE A 335       0.170  13.115  17.051  1.00 93.06           C  
ATOM   2627  CD1 ILE A 335      -2.373  14.252  18.365  1.00 93.06           C  
ATOM   2628  N   GLN A 336       1.279   9.939  18.611  1.00 94.01           N  
ATOM   2629  CA  GLN A 336       2.641   9.387  18.670  1.00 94.01           C  
ATOM   2630  C   GLN A 336       2.763   8.106  17.835  1.00 94.01           C  
ATOM   2631  CB  GLN A 336       3.056   9.107  20.126  1.00 94.01           C  
ATOM   2632  O   GLN A 336       3.708   7.971  17.060  1.00 94.01           O  
ATOM   2633  CG  GLN A 336       3.409  10.374  20.918  1.00 94.01           C  
ATOM   2634  CD  GLN A 336       3.502  10.092  22.416  1.00 94.01           C  
ATOM   2635  NE2 GLN A 336       4.665   9.902  22.994  1.00 94.01           N  
ATOM   2636  OE1 GLN A 336       2.504  10.044  23.108  1.00 94.01           O  
ATOM   2637  N   ILE A 337       1.795   7.192  17.932  1.00 93.52           N  
ATOM   2638  CA  ILE A 337       1.789   5.946  17.153  1.00 93.52           C  
ATOM   2639  C   ILE A 337       1.623   6.239  15.660  1.00 93.52           C  
ATOM   2640  CB  ILE A 337       0.682   5.003  17.656  1.00 93.52           C  
ATOM   2641  O   ILE A 337       2.361   5.681  14.850  1.00 93.52           O  
ATOM   2642  CG1 ILE A 337       0.917   4.604  19.129  1.00 93.52           C  
ATOM   2643  CG2 ILE A 337       0.594   3.727  16.792  1.00 93.52           C  
ATOM   2644  CD1 ILE A 337      -0.417   4.299  19.802  1.00 93.52           C  
ATOM   2645  N   MET A 338       0.709   7.143  15.282  1.00 95.20           N  
ATOM   2646  CA  MET A 338       0.544   7.551  13.881  1.00 95.20           C  
ATOM   2647  C   MET A 338       1.832   8.155  13.314  1.00 95.20           C  
ATOM   2648  CB  MET A 338      -0.602   8.561  13.713  1.00 95.20           C  
ATOM   2649  O   MET A 338       2.210   7.823  12.196  1.00 95.20           O  
ATOM   2650  CG  MET A 338      -1.983   7.952  13.960  1.00 95.20           C  
ATOM   2651  SD  MET A 338      -3.382   9.035  13.578  1.00 95.20           S  
ATOM   2652  CE  MET A 338      -3.427   8.864  11.778  1.00 95.20           C  
ATOM   2653  N   LEU A 339       2.533   9.000  14.075  1.00 97.39           N  
ATOM   2654  CA  LEU A 339       3.807   9.585  13.651  1.00 97.39           C  
ATOM   2655  C   LEU A 339       4.920   8.537  13.549  1.00 97.39           C  
ATOM   2656  CB  LEU A 339       4.218  10.708  14.616  1.00 97.39           C  
ATOM   2657  O   LEU A 339       5.671   8.548  12.577  1.00 97.39           O  
ATOM   2658  CG  LEU A 339       3.378  11.992  14.515  1.00 97.39           C  
ATOM   2659  CD1 LEU A 339       3.809  12.953  15.625  1.00 97.39           C  
ATOM   2660  CD2 LEU A 339       3.567  12.701  13.172  1.00 97.39           C  
ATOM   2661  N   ALA A 340       5.016   7.612  14.509  1.00 97.95           N  
ATOM   2662  CA  ALA A 340       5.982   6.518  14.449  1.00 97.95           C  
ATOM   2663  C   ALA A 340       5.744   5.640  13.210  1.00 97.95           C  
ATOM   2664  CB  ALA A 340       5.915   5.708  15.748  1.00 97.95           C  
ATOM   2665  O   ALA A 340       6.672   5.399  12.443  1.00 97.95           O  
ATOM   2666  N   LEU A 341       4.493   5.241  12.958  1.00 97.57           N  
ATOM   2667  CA  LEU A 341       4.110   4.513  11.748  1.00 97.57           C  
ATOM   2668  C   LEU A 341       4.431   5.297  10.479  1.00 97.57           C  
ATOM   2669  CB  LEU A 341       2.604   4.231  11.776  1.00 97.57           C  
ATOM   2670  O   LEU A 341       5.015   4.738   9.554  1.00 97.57           O  
ATOM   2671  CG  LEU A 341       2.187   3.041  12.644  1.00 97.57           C  
ATOM   2672  CD1 LEU A 341       0.660   3.014  12.633  1.00 97.57           C  
ATOM   2673  CD2 LEU A 341       2.742   1.734  12.063  1.00 97.57           C  
ATOM   2674  N   PHE A 342       4.071   6.580  10.439  1.00 98.27           N  
ATOM   2675  CA  PHE A 342       4.308   7.441   9.289  1.00 98.27           C  
ATOM   2676  C   PHE A 342       5.799   7.490   8.947  1.00 98.27           C  
ATOM   2677  CB  PHE A 342       3.741   8.840   9.569  1.00 98.27           C  
ATOM   2678  O   PHE A 342       6.176   7.211   7.814  1.00 98.27           O  
ATOM   2679  CG  PHE A 342       3.964   9.811   8.433  1.00 98.27           C  
ATOM   2680  CD1 PHE A 342       5.152  10.561   8.384  1.00 98.27           C  
ATOM   2681  CD2 PHE A 342       3.013   9.933   7.404  1.00 98.27           C  
ATOM   2682  CE1 PHE A 342       5.409  11.405   7.294  1.00 98.27           C  
ATOM   2683  CE2 PHE A 342       3.267  10.782   6.312  1.00 98.27           C  
ATOM   2684  CZ  PHE A 342       4.471  11.510   6.257  1.00 98.27           C  
ATOM   2685  N   PHE A 343       6.661   7.774   9.924  1.00 98.58           N  
ATOM   2686  CA  PHE A 343       8.097   7.886   9.686  1.00 98.58           C  
ATOM   2687  C   PHE A 343       8.783   6.534   9.442  1.00 98.58           C  
ATOM   2688  CB  PHE A 343       8.736   8.639  10.855  1.00 98.58           C  
ATOM   2689  O   PHE A 343       9.670   6.452   8.592  1.00 98.58           O  
ATOM   2690  CG  PHE A 343       8.350  10.097  11.003  1.00 98.58           C  
ATOM   2691  CD1 PHE A 343       8.437  10.966   9.901  1.00 98.58           C  
ATOM   2692  CD2 PHE A 343       7.950  10.602  12.252  1.00 98.58           C  
ATOM   2693  CE1 PHE A 343       8.122  12.327  10.041  1.00 98.58           C  
ATOM   2694  CE2 PHE A 343       7.625  11.962  12.395  1.00 98.58           C  
ATOM   2695  CZ  PHE A 343       7.713  12.826  11.289  1.00 98.58           C  
ATOM   2696  N   GLY A 344       8.360   5.467  10.127  1.00 98.21           N  
ATOM   2697  CA  GLY A 344       8.888   4.115   9.926  1.00 98.21           C  
ATOM   2698  C   GLY A 344       8.554   3.556   8.545  1.00 98.21           C  
ATOM   2699  O   GLY A 344       9.449   3.205   7.780  1.00 98.21           O  
ATOM   2700  N   TRP A 345       7.272   3.552   8.175  1.00 97.66           N  
ATOM   2701  CA  TRP A 345       6.841   3.091   6.852  1.00 97.66           C  
ATOM   2702  C   TRP A 345       7.227   4.052   5.729  1.00 97.66           C  
ATOM   2703  CB  TRP A 345       5.340   2.815   6.854  1.00 97.66           C  
ATOM   2704  O   TRP A 345       7.500   3.612   4.616  1.00 97.66           O  
ATOM   2705  CG  TRP A 345       4.994   1.507   7.480  1.00 97.66           C  
ATOM   2706  CD1 TRP A 345       4.754   1.267   8.790  1.00 97.66           C  
ATOM   2707  CD2 TRP A 345       4.898   0.219   6.808  1.00 97.66           C  
ATOM   2708  CE2 TRP A 345       4.485  -0.755   7.762  1.00 97.66           C  
ATOM   2709  CE3 TRP A 345       5.115  -0.218   5.484  1.00 97.66           C  
ATOM   2710  NE1 TRP A 345       4.453  -0.073   8.958  1.00 97.66           N  
ATOM   2711  CH2 TRP A 345       4.439  -2.488   6.077  1.00 97.66           C  
ATOM   2712  CZ2 TRP A 345       4.250  -2.091   7.412  1.00 97.66           C  
ATOM   2713  CZ3 TRP A 345       4.884  -1.557   5.121  1.00 97.66           C  
ATOM   2714  N   GLY A 346       7.338   5.349   6.013  1.00 98.02           N  
ATOM   2715  CA  GLY A 346       7.882   6.320   5.070  1.00 98.02           C  
ATOM   2716  C   GLY A 346       9.347   6.034   4.733  1.00 98.02           C  
ATOM   2717  O   GLY A 346       9.725   6.032   3.561  1.00 98.02           O  
ATOM   2718  N   SER A 347      10.155   5.706   5.746  1.00 98.28           N  
ATOM   2719  CA  SER A 347      11.523   5.210   5.563  1.00 98.28           C  
ATOM   2720  C   SER A 347      11.554   3.918   4.743  1.00 98.28           C  
ATOM   2721  CB  SER A 347      12.161   4.978   6.931  1.00 98.28           C  
ATOM   2722  O   SER A 347      12.329   3.801   3.795  1.00 98.28           O  
ATOM   2723  OG  SER A 347      13.467   4.490   6.768  1.00 98.28           O  
ATOM   2724  N   PHE A 348      10.645   2.982   5.027  1.00 96.53           N  
ATOM   2725  CA  PHE A 348      10.530   1.745   4.261  1.00 96.53           C  
ATOM   2726  C   PHE A 348      10.142   1.967   2.788  1.00 96.53           C  
ATOM   2727  CB  PHE A 348       9.535   0.814   4.953  1.00 96.53           C  
ATOM   2728  O   PHE A 348      10.666   1.287   1.905  1.00 96.53           O  
ATOM   2729  CG  PHE A 348       9.456  -0.520   4.251  1.00 96.53           C  
ATOM   2730  CD1 PHE A 348       8.345  -0.822   3.443  1.00 96.53           C  
ATOM   2731  CD2 PHE A 348      10.553  -1.400   4.305  1.00 96.53           C  
ATOM   2732  CE1 PHE A 348       8.352  -1.986   2.659  1.00 96.53           C  
ATOM   2733  CE2 PHE A 348      10.552  -2.571   3.531  1.00 96.53           C  
ATOM   2734  CZ  PHE A 348       9.464  -2.847   2.687  1.00 96.53           C  
ATOM   2735  N   GLY A 349       9.274   2.941   2.498  1.00 96.65           N  
ATOM   2736  CA  GLY A 349       8.928   3.336   1.129  1.00 96.65           C  
ATOM   2737  C   GLY A 349      10.145   3.833   0.343  1.00 96.65           C  
ATOM   2738  O   GLY A 349      10.361   3.410  -0.794  1.00 96.65           O  
ATOM   2739  N   ILE A 350      10.992   4.655   0.978  1.00 97.66           N  
ATOM   2740  CA  ILE A 350      12.284   5.078   0.418  1.00 97.66           C  
ATOM   2741  C   ILE A 350      13.182   3.857   0.204  1.00 97.66           C  
ATOM   2742  CB  ILE A 350      12.973   6.121   1.330  1.00 97.66           C  
ATOM   2743  O   ILE A 350      13.667   3.640  -0.907  1.00 97.66           O  
ATOM   2744  CG1 ILE A 350      12.137   7.416   1.426  1.00 97.66           C  
ATOM   2745  CG2 ILE A 350      14.391   6.461   0.834  1.00 97.66           C  
ATOM   2746  CD1 ILE A 350      12.655   8.397   2.487  1.00 97.66           C  
ATOM   2747  N   PHE A 351      13.380   3.040   1.245  1.00 96.95           N  
ATOM   2748  CA  PHE A 351      14.219   1.848   1.165  1.00 96.95           C  
ATOM   2749  C   PHE A 351      13.828   0.981  -0.032  1.00 96.95           C  
ATOM   2750  CB  PHE A 351      14.157   1.031   2.464  1.00 96.95           C  
ATOM   2751  O   PHE A 351      14.683   0.654  -0.846  1.00 96.95           O  
ATOM   2752  CG  PHE A 351      14.703  -0.377   2.285  1.00 96.95           C  
ATOM   2753  CD1 PHE A 351      13.826  -1.433   1.960  1.00 96.95           C  
ATOM   2754  CD2 PHE A 351      16.090  -0.609   2.320  1.00 96.95           C  
ATOM   2755  CE1 PHE A 351      14.334  -2.705   1.648  1.00 96.95           C  
ATOM   2756  CE2 PHE A 351      16.595  -1.890   2.024  1.00 96.95           C  
ATOM   2757  CZ  PHE A 351      15.719  -2.935   1.681  1.00 96.95           C  
ATOM   2758  N   THR A 352      12.541   0.664  -0.157  1.00 95.76           N  
ATOM   2759  CA  THR A 352      11.998  -0.250  -1.163  1.00 95.76           C  
ATOM   2760  C   THR A 352      12.325   0.208  -2.579  1.00 95.76           C  
ATOM   2761  CB  THR A 352      10.483  -0.369  -0.957  1.00 95.76           C  
ATOM   2762  O   THR A 352      12.888  -0.560  -3.360  1.00 95.76           O  
ATOM   2763  CG2 THR A 352       9.775  -1.184  -2.032  1.00 95.76           C  
ATOM   2764  OG1 THR A 352      10.252  -1.002   0.272  1.00 95.76           O  
ATOM   2765  N   PHE A 353      12.048   1.472  -2.906  1.00 96.00           N  
ATOM   2766  CA  PHE A 353      12.331   2.015  -4.233  1.00 96.00           C  
ATOM   2767  C   PHE A 353      13.830   2.018  -4.550  1.00 96.00           C  
ATOM   2768  CB  PHE A 353      11.793   3.443  -4.308  1.00 96.00           C  
ATOM   2769  O   PHE A 353      14.263   1.482  -5.572  1.00 96.00           O  
ATOM   2770  CG  PHE A 353      11.968   4.073  -5.673  1.00 96.00           C  
ATOM   2771  CD1 PHE A 353      12.981   5.029  -5.879  1.00 96.00           C  
ATOM   2772  CD2 PHE A 353      11.121   3.709  -6.736  1.00 96.00           C  
ATOM   2773  CE1 PHE A 353      13.126   5.645  -7.133  1.00 96.00           C  
ATOM   2774  CE2 PHE A 353      11.281   4.307  -7.997  1.00 96.00           C  
ATOM   2775  CZ  PHE A 353      12.276   5.281  -8.192  1.00 96.00           C  
ATOM   2776  N   TYR A 354      14.636   2.598  -3.657  1.00 95.96           N  
ATOM   2777  CA  TYR A 354      16.069   2.770  -3.890  1.00 95.96           C  
ATOM   2778  C   TYR A 354      16.847   1.465  -3.807  1.00 95.96           C  
ATOM   2779  CB  TYR A 354      16.643   3.794  -2.916  1.00 95.96           C  
ATOM   2780  O   TYR A 354      17.886   1.335  -4.451  1.00 95.96           O  
ATOM   2781  CG  TYR A 354      16.307   5.199  -3.332  1.00 95.96           C  
ATOM   2782  CD1 TYR A 354      17.001   5.787  -4.403  1.00 95.96           C  
ATOM   2783  CD2 TYR A 354      15.259   5.888  -2.700  1.00 95.96           C  
ATOM   2784  CE1 TYR A 354      16.659   7.083  -4.814  1.00 95.96           C  
ATOM   2785  CE2 TYR A 354      14.883   7.163  -3.138  1.00 95.96           C  
ATOM   2786  OH  TYR A 354      15.272   9.013  -4.562  1.00 95.96           O  
ATOM   2787  CZ  TYR A 354      15.601   7.766  -4.184  1.00 95.96           C  
ATOM   2788  N   TYR A 355      16.344   0.489  -3.056  1.00 95.90           N  
ATOM   2789  CA  TYR A 355      16.861  -0.865  -3.081  1.00 95.90           C  
ATOM   2790  C   TYR A 355      16.754  -1.431  -4.499  1.00 95.90           C  
ATOM   2791  CB  TYR A 355      16.127  -1.724  -2.047  1.00 95.90           C  
ATOM   2792  O   TYR A 355      17.774  -1.786  -5.079  1.00 95.90           O  
ATOM   2793  CG  TYR A 355      16.575  -3.159  -2.096  1.00 95.90           C  
ATOM   2794  CD1 TYR A 355      15.834  -4.094  -2.839  1.00 95.90           C  
ATOM   2795  CD2 TYR A 355      17.788  -3.527  -1.485  1.00 95.90           C  
ATOM   2796  CE1 TYR A 355      16.310  -5.406  -2.976  1.00 95.90           C  
ATOM   2797  CE2 TYR A 355      18.280  -4.833  -1.642  1.00 95.90           C  
ATOM   2798  OH  TYR A 355      18.023  -7.018  -2.565  1.00 95.90           O  
ATOM   2799  CZ  TYR A 355      17.542  -5.767  -2.397  1.00 95.90           C  
ATOM   2800  N   PHE A 356      15.570  -1.423  -5.121  1.00 95.81           N  
ATOM   2801  CA  PHE A 356      15.432  -1.909  -6.498  1.00 95.81           C  
ATOM   2802  C   PHE A 356      16.237  -1.086  -7.510  1.00 95.81           C  
ATOM   2803  CB  PHE A 356      13.961  -1.979  -6.901  1.00 95.81           C  
ATOM   2804  O   PHE A 356      16.887  -1.679  -8.367  1.00 95.81           O  
ATOM   2805  CG  PHE A 356      13.300  -3.276  -6.499  1.00 95.81           C  
ATOM   2806  CD1 PHE A 356      13.374  -4.390  -7.356  1.00 95.81           C  
ATOM   2807  CD2 PHE A 356      12.577  -3.368  -5.300  1.00 95.81           C  
ATOM   2808  CE1 PHE A 356      12.739  -5.595  -7.009  1.00 95.81           C  
ATOM   2809  CE2 PHE A 356      11.900  -4.556  -4.988  1.00 95.81           C  
ATOM   2810  CZ  PHE A 356      12.001  -5.680  -5.818  1.00 95.81           C  
ATOM   2811  N   GLN A 357      16.284   0.243  -7.382  1.00 94.84           N  
ATOM   2812  CA  GLN A 357      17.142   1.082  -8.234  1.00 94.84           C  
ATOM   2813  C   GLN A 357      18.621   0.683  -8.125  1.00 94.84           C  
ATOM   2814  CB  GLN A 357      16.991   2.557  -7.840  1.00 94.84           C  
ATOM   2815  O   GLN A 357      19.324   0.591  -9.129  1.00 94.84           O  
ATOM   2816  CG  GLN A 357      15.639   3.182  -8.211  1.00 94.84           C  
ATOM   2817  CD  GLN A 357      15.580   3.661  -9.661  1.00 94.84           C  
ATOM   2818  NE2 GLN A 357      15.130   4.870  -9.902  1.00 94.84           N  
ATOM   2819  OE1 GLN A 357      15.974   2.993 -10.603  1.00 94.84           O  
ATOM   2820  N   PHE A 358      19.106   0.394  -6.916  1.00 95.48           N  
ATOM   2821  CA  PHE A 358      20.471  -0.074  -6.690  1.00 95.48           C  
ATOM   2822  C   PHE A 358      20.709  -1.461  -7.313  1.00 95.48           C  
ATOM   2823  CB  PHE A 358      20.732  -0.044  -5.181  1.00 95.48           C  
ATOM   2824  O   PHE A 358      21.720  -1.675  -7.985  1.00 95.48           O  
ATOM   2825  CG  PHE A 358      22.129  -0.441  -4.770  1.00 95.48           C  
ATOM   2826  CD1 PHE A 358      22.405  -1.779  -4.455  1.00 95.48           C  
ATOM   2827  CD2 PHE A 358      23.126   0.535  -4.599  1.00 95.48           C  
ATOM   2828  CE1 PHE A 358      23.665  -2.126  -3.950  1.00 95.48           C  
ATOM   2829  CE2 PHE A 358      24.413   0.165  -4.173  1.00 95.48           C  
ATOM   2830  CZ  PHE A 358      24.687  -1.170  -3.847  1.00 95.48           C  
ATOM   2831  N   GLN A 359      19.764  -2.391  -7.169  1.00 95.83           N  
ATOM   2832  CA  GLN A 359      19.874  -3.730  -7.757  1.00 95.83           C  
ATOM   2833  C   GLN A 359      19.884  -3.697  -9.285  1.00 95.83           C  
ATOM   2834  CB  GLN A 359      18.721  -4.617  -7.268  1.00 95.83           C  
ATOM   2835  O   GLN A 359      20.733  -4.329  -9.913  1.00 95.83           O  
ATOM   2836  CG  GLN A 359      18.732  -4.823  -5.753  1.00 95.83           C  
ATOM   2837  CD  GLN A 359      19.985  -5.508  -5.268  1.00 95.83           C  
ATOM   2838  NE2 GLN A 359      19.891  -6.792  -5.060  1.00 95.83           N  
ATOM   2839  OE1 GLN A 359      21.038  -4.923  -5.050  1.00 95.83           O  
ATOM   2840  N   LEU A 360      18.965  -2.941  -9.880  1.00 95.22           N  
ATOM   2841  CA  LEU A 360      18.787  -2.882 -11.325  1.00 95.22           C  
ATOM   2842  C   LEU A 360      19.875  -2.031 -11.998  1.00 95.22           C  
ATOM   2843  CB  LEU A 360      17.375  -2.353 -11.630  1.00 95.22           C  
ATOM   2844  O   LEU A 360      20.461  -2.468 -12.980  1.00 95.22           O  
ATOM   2845  CG  LEU A 360      16.208  -3.244 -11.155  1.00 95.22           C  
ATOM   2846  CD1 LEU A 360      14.888  -2.496 -11.334  1.00 95.22           C  
ATOM   2847  CD2 LEU A 360      16.122  -4.554 -11.937  1.00 95.22           C  
ATOM   2848  N   ASN A 361      20.199  -0.848 -11.462  1.00 94.03           N  
ATOM   2849  CA  ASN A 361      21.075   0.112 -12.152  1.00 94.03           C  
ATOM   2850  C   ASN A 361      22.541   0.041 -11.722  1.00 94.03           C  
ATOM   2851  CB  ASN A 361      20.568   1.545 -11.935  1.00 94.03           C  
ATOM   2852  O   ASN A 361      23.424   0.398 -12.496  1.00 94.03           O  
ATOM   2853  CG  ASN A 361      19.120   1.734 -12.315  1.00 94.03           C  
ATOM   2854  ND2 ASN A 361      18.443   2.613 -11.631  1.00 94.03           N  
ATOM   2855  OD1 ASN A 361      18.589   1.105 -13.210  1.00 94.03           O  
ATOM   2856  N   ILE A 362      22.829  -0.376 -10.487  1.00 94.14           N  
ATOM   2857  CA  ILE A 362      24.207  -0.426  -9.978  1.00 94.14           C  
ATOM   2858  C   ILE A 362      24.740  -1.856 -10.025  1.00 94.14           C  
ATOM   2859  CB  ILE A 362      24.309   0.263  -8.598  1.00 94.14           C  
ATOM   2860  O   ILE A 362      25.847  -2.077 -10.511  1.00 94.14           O  
ATOM   2861  CG1 ILE A 362      24.037   1.773  -8.779  1.00 94.14           C  
ATOM   2862  CG2 ILE A 362      25.672  -0.002  -7.950  1.00 94.14           C  
ATOM   2863  CD1 ILE A 362      24.130   2.602  -7.499  1.00 94.14           C  
ATOM   2864  N   ARG A 363      23.950  -2.840  -9.576  1.00 94.13           N  
ATOM   2865  CA  ARG A 363      24.343  -4.258  -9.646  1.00 94.13           C  
ATOM   2866  C   ARG A 363      23.995  -4.946 -10.957  1.00 94.13           C  
ATOM   2867  CB  ARG A 363      23.781  -5.057  -8.470  1.00 94.13           C  
ATOM   2868  O   ARG A 363      24.459  -6.065 -11.162  1.00 94.13           O  
ATOM   2869  CG  ARG A 363      24.286  -4.522  -7.134  1.00 94.13           C  
ATOM   2870  CD  ARG A 363      24.113  -5.611  -6.080  1.00 94.13           C  
ATOM   2871  NE  ARG A 363      24.534  -5.103  -4.771  1.00 94.13           N  
ATOM   2872  NH1 ARG A 363      24.968  -7.088  -3.761  1.00 94.13           N  
ATOM   2873  NH2 ARG A 363      25.068  -5.223  -2.561  1.00 94.13           N  
ATOM   2874  CZ  ARG A 363      24.835  -5.801  -3.701  1.00 94.13           C  
ATOM   2875  N   GLN A 364      23.213  -4.300 -11.824  1.00 93.78           N  
ATOM   2876  CA  GLN A 364      22.819  -4.844 -13.127  1.00 93.78           C  
ATOM   2877  C   GLN A 364      22.102  -6.198 -13.004  1.00 93.78           C  
ATOM   2878  CB  GLN A 364      24.032  -4.854 -14.079  1.00 93.78           C  
ATOM   2879  O   GLN A 364      22.258  -7.090 -13.837  1.00 93.78           O  
ATOM   2880  CG  GLN A 364      24.627  -3.451 -14.296  1.00 93.78           C  
ATOM   2881  CD  GLN A 364      23.667  -2.535 -15.046  1.00 93.78           C  
ATOM   2882  NE2 GLN A 364      23.491  -1.298 -14.657  1.00 93.78           N  
ATOM   2883  OE1 GLN A 364      23.051  -2.909 -16.024  1.00 93.78           O  
ATOM   2884  N   TYR A 365      21.326  -6.381 -11.932  1.00 95.05           N  
ATOM   2885  CA  TYR A 365      20.474  -7.555 -11.803  1.00 95.05           C  
ATOM   2886  C   TYR A 365      19.362  -7.484 -12.846  1.00 95.05           C  
ATOM   2887  CB  TYR A 365      19.904  -7.682 -10.380  1.00 95.05           C  
ATOM   2888  O   TYR A 365      18.744  -6.441 -13.048  1.00 95.05           O  
ATOM   2889  CG  TYR A 365      20.847  -8.217  -9.310  1.00 95.05           C  
ATOM   2890  CD1 TYR A 365      22.230  -8.377  -9.545  1.00 95.05           C  
ATOM   2891  CD2 TYR A 365      20.313  -8.595  -8.062  1.00 95.05           C  
ATOM   2892  CE1 TYR A 365      23.066  -8.914  -8.551  1.00 95.05           C  
ATOM   2893  CE2 TYR A 365      21.149  -9.123  -7.058  1.00 95.05           C  
ATOM   2894  OH  TYR A 365      23.350  -9.780  -6.339  1.00 95.05           O  
ATOM   2895  CZ  TYR A 365      22.528  -9.283  -7.302  1.00 95.05           C  
ATOM   2896  N   THR A 366      19.056  -8.623 -13.466  1.00 96.51           N  
ATOM   2897  CA  THR A 366      17.817  -8.775 -14.242  1.00 96.51           C  
ATOM   2898  C   THR A 366      16.602  -8.528 -13.342  1.00 96.51           C  
ATOM   2899  CB  THR A 366      17.697 -10.184 -14.835  1.00 96.51           C  
ATOM   2900  O   THR A 366      16.684  -8.762 -12.130  1.00 96.51           O  
ATOM   2901  CG2 THR A 366      18.894 -10.579 -15.699  1.00 96.51           C  
ATOM   2902  OG1 THR A 366      17.605 -11.083 -13.757  1.00 96.51           O  
ATOM   2903  N   ALA A 367      15.458  -8.171 -13.925  1.00 96.67           N  
ATOM   2904  CA  ALA A 367      14.212  -7.966 -13.187  1.00 96.67           C  
ATOM   2905  C   ALA A 367      13.830  -9.182 -12.314  1.00 96.67           C  
ATOM   2906  CB  ALA A 367      13.124  -7.615 -14.208  1.00 96.67           C  
ATOM   2907  O   ALA A 367      13.413  -9.015 -11.166  1.00 96.67           O  
ATOM   2908  N   LEU A 368      14.049 -10.407 -12.809  1.00 97.31           N  
ATOM   2909  CA  LEU A 368      13.812 -11.647 -12.069  1.00 97.31           C  
ATOM   2910  C   LEU A 368      14.722 -11.767 -10.843  1.00 97.31           C  
ATOM   2911  CB  LEU A 368      13.986 -12.843 -13.022  1.00 97.31           C  
ATOM   2912  O   LEU A 368      14.228 -11.996  -9.745  1.00 97.31           O  
ATOM   2913  CG  LEU A 368      13.829 -14.220 -12.350  1.00 97.31           C  
ATOM   2914  CD1 LEU A 368      12.450 -14.404 -11.712  1.00 97.31           C  
ATOM   2915  CD2 LEU A 368      14.040 -15.319 -13.387  1.00 97.31           C  
ATOM   2916  N   TRP A 369      16.035 -11.573 -10.997  1.00 95.84           N  
ATOM   2917  CA  TRP A 369      16.977 -11.606  -9.869  1.00 95.84           C  
ATOM   2918  C   TRP A 369      16.709 -10.507  -8.838  1.00 95.84           C  
ATOM   2919  CB  TRP A 369      18.426 -11.530 -10.368  1.00 95.84           C  
ATOM   2920  O   TRP A 369      16.773 -10.771  -7.638  1.00 95.84           O  
ATOM   2921  CG  TRP A 369      18.970 -12.839 -10.844  1.00 95.84           C  
ATOM   2922  CD1 TRP A 369      19.344 -13.156 -12.105  1.00 95.84           C  
ATOM   2923  CD2 TRP A 369      19.214 -14.039 -10.048  1.00 95.84           C  
ATOM   2924  CE2 TRP A 369      19.716 -15.059 -10.911  1.00 95.84           C  
ATOM   2925  CE3 TRP A 369      19.064 -14.367  -8.683  1.00 95.84           C  
ATOM   2926  NE1 TRP A 369      19.761 -14.469 -12.153  1.00 95.84           N  
ATOM   2927  CH2 TRP A 369      19.883 -16.635  -9.087  1.00 95.84           C  
ATOM   2928  CZ2 TRP A 369      20.047 -16.339 -10.451  1.00 95.84           C  
ATOM   2929  CZ3 TRP A 369      19.394 -15.651  -8.208  1.00 95.84           C  
ATOM   2930  N   ALA A 370      16.364  -9.296  -9.285  1.00 96.33           N  
ATOM   2931  CA  ALA A 370      15.957  -8.218  -8.392  1.00 96.33           C  
ATOM   2932  C   ALA A 370      14.701  -8.612  -7.598  1.00 96.33           C  
ATOM   2933  CB  ALA A 370      15.766  -6.937  -9.209  1.00 96.33           C  
ATOM   2934  O   ALA A 370      14.704  -8.508  -6.375  1.00 96.33           O  
ATOM   2935  N   GLY A 371      13.670  -9.157  -8.253  1.00 95.67           N  
ATOM   2936  CA  GLY A 371      12.483  -9.690  -7.576  1.00 95.67           C  
ATOM   2937  C   GLY A 371      12.788 -10.878  -6.653  1.00 95.67           C  
ATOM   2938  O   GLY A 371      12.251 -10.963  -5.555  1.00 95.67           O  
ATOM   2939  N   GLY A 372      13.705 -11.764  -7.045  1.00 95.30           N  
ATOM   2940  CA  GLY A 372      14.119 -12.930  -6.261  1.00 95.30           C  
ATOM   2941  C   GLY A 372      14.808 -12.571  -4.944  1.00 95.30           C  
ATOM   2942  O   GLY A 372      14.732 -13.331  -3.981  1.00 95.30           O  
ATOM   2943  N   THR A 373      15.416 -11.385  -4.846  1.00 94.47           N  
ATOM   2944  CA  THR A 373      16.027 -10.921  -3.589  1.00 94.47           C  
ATOM   2945  C   THR A 373      15.020 -10.742  -2.445  1.00 94.47           C  
ATOM   2946  CB  THR A 373      16.799  -9.617  -3.778  1.00 94.47           C  
ATOM   2947  O   THR A 373      15.410 -10.849  -1.279  1.00 94.47           O  
ATOM   2948  CG2 THR A 373      17.901  -9.690  -4.839  1.00 94.47           C  
ATOM   2949  OG1 THR A 373      15.927  -8.555  -4.071  1.00 94.47           O  
ATOM   2950  N   TYR A 374      13.732 -10.552  -2.766  1.00 94.18           N  
ATOM   2951  CA  TYR A 374      12.633 -10.441  -1.801  1.00 94.18           C  
ATOM   2952  C   TYR A 374      12.211 -11.792  -1.216  1.00 94.18           C  
ATOM   2953  CB  TYR A 374      11.429  -9.721  -2.441  1.00 94.18           C  
ATOM   2954  O   TYR A 374      11.437 -11.830  -0.268  1.00 94.18           O  
ATOM   2955  CG  TYR A 374      11.463  -8.209  -2.333  1.00 94.18           C  
ATOM   2956  CD1 TYR A 374      10.280  -7.513  -2.011  1.00 94.18           C  
ATOM   2957  CD2 TYR A 374      12.674  -7.502  -2.481  1.00 94.18           C  
ATOM   2958  CE1 TYR A 374      10.318  -6.126  -1.780  1.00 94.18           C  
ATOM   2959  CE2 TYR A 374      12.717  -6.124  -2.231  1.00 94.18           C  
ATOM   2960  OH  TYR A 374      11.604  -4.106  -1.630  1.00 94.18           O  
ATOM   2961  CZ  TYR A 374      11.545  -5.440  -1.858  1.00 94.18           C  
ATOM   2962  N   PHE A 375      12.740 -12.918  -1.700  1.00 93.79           N  
ATOM   2963  CA  PHE A 375      12.343 -14.232  -1.192  1.00 93.79           C  
ATOM   2964  C   PHE A 375      12.579 -14.392   0.323  1.00 93.79           C  
ATOM   2965  CB  PHE A 375      13.071 -15.306  -2.003  1.00 93.79           C  
ATOM   2966  O   PHE A 375      11.790 -15.037   1.009  1.00 93.79           O  
ATOM   2967  CG  PHE A 375      12.537 -16.699  -1.753  1.00 93.79           C  
ATOM   2968  CD1 PHE A 375      13.264 -17.614  -0.973  1.00 93.79           C  
ATOM   2969  CD2 PHE A 375      11.303 -17.082  -2.306  1.00 93.79           C  
ATOM   2970  CE1 PHE A 375      12.752 -18.898  -0.723  1.00 93.79           C  
ATOM   2971  CE2 PHE A 375      10.793 -18.369  -2.064  1.00 93.79           C  
ATOM   2972  CZ  PHE A 375      11.513 -19.274  -1.265  1.00 93.79           C  
ATOM   2973  N   MET A 376      13.614 -13.750   0.883  1.00 92.71           N  
ATOM   2974  CA  MET A 376      13.828 -13.747   2.337  1.00 92.71           C  
ATOM   2975  C   MET A 376      12.796 -12.906   3.103  1.00 92.71           C  
ATOM   2976  CB  MET A 376      15.256 -13.301   2.684  1.00 92.71           C  
ATOM   2977  O   MET A 376      12.484 -13.275   4.233  1.00 92.71           O  
ATOM   2978  CG  MET A 376      16.315 -14.332   2.280  1.00 92.71           C  
ATOM   2979  SD  MET A 376      16.140 -15.963   3.058  1.00 92.71           S  
ATOM   2980  CE  MET A 376      15.986 -16.959   1.558  1.00 92.71           C  
ATOM   2981  N   PHE A 377      12.221 -11.852   2.502  1.00 89.47           N  
ATOM   2982  CA  PHE A 377      11.089 -11.129   3.101  1.00 89.47           C  
ATOM   2983  C   PHE A 377       9.883 -12.047   3.292  1.00 89.47           C  
ATOM   2984  CB  PHE A 377      10.645  -9.915   2.259  1.00 89.47           C  
ATOM   2985  O   PHE A 377       9.216 -11.964   4.316  1.00 89.47           O  
ATOM   2986  CG  PHE A 377      11.367  -8.617   2.525  1.00 89.47           C  
ATOM   2987  CD1 PHE A 377      11.369  -8.096   3.827  1.00 89.47           C  
ATOM   2988  CD2 PHE A 377      11.905  -7.853   1.474  1.00 89.47           C  
ATOM   2989  CE1 PHE A 377      11.973  -6.862   4.093  1.00 89.47           C  
ATOM   2990  CE2 PHE A 377      12.457  -6.586   1.735  1.00 89.47           C  
ATOM   2991  CZ  PHE A 377      12.527  -6.104   3.052  1.00 89.47           C  
ATOM   2992  N   LEU A 378       9.623 -12.960   2.348  1.00 91.89           N  
ATOM   2993  CA  LEU A 378       8.548 -13.943   2.487  1.00 91.89           C  
ATOM   2994  C   LEU A 378       8.738 -14.796   3.744  1.00 91.89           C  
ATOM   2995  CB  LEU A 378       8.462 -14.794   1.208  1.00 91.89           C  
ATOM   2996  O   LEU A 378       7.840 -14.882   4.578  1.00 91.89           O  
ATOM   2997  CG  LEU A 378       7.259 -15.751   1.165  1.00 91.89           C  
ATOM   2998  CD1 LEU A 378       6.925 -16.082  -0.292  1.00 91.89           C  
ATOM   2999  CD2 LEU A 378       7.524 -17.089   1.866  1.00 91.89           C  
ATOM   3000  N   ILE A 379       9.904 -15.431   3.878  1.00 94.01           N  
ATOM   3001  CA  ILE A 379      10.173 -16.384   4.964  1.00 94.01           C  
ATOM   3002  C   ILE A 379      10.152 -15.667   6.314  1.00 94.01           C  
ATOM   3003  CB  ILE A 379      11.517 -17.112   4.729  1.00 94.01           C  
ATOM   3004  O   ILE A 379       9.442 -16.075   7.234  1.00 94.01           O  
ATOM   3005  CG1 ILE A 379      11.464 -17.913   3.407  1.00 94.01           C  
ATOM   3006  CG2 ILE A 379      11.854 -18.037   5.917  1.00 94.01           C  
ATOM   3007  CD1 ILE A 379      12.787 -18.595   3.043  1.00 94.01           C  
ATOM   3008  N   TRP A 380      10.918 -14.584   6.431  1.00 94.22           N  
ATOM   3009  CA  TRP A 380      11.090 -13.888   7.700  1.00 94.22           C  
ATOM   3010  C   TRP A 380       9.905 -13.003   8.060  1.00 94.22           C  
ATOM   3011  CB  TRP A 380      12.419 -13.140   7.694  1.00 94.22           C  
ATOM   3012  O   TRP A 380       9.643 -12.836   9.247  1.00 94.22           O  
ATOM   3013  CG  TRP A 380      13.575 -14.075   7.822  1.00 94.22           C  
ATOM   3014  CD1 TRP A 380      14.288 -14.609   6.806  1.00 94.22           C  
ATOM   3015  CD2 TRP A 380      14.100 -14.673   9.042  1.00 94.22           C  
ATOM   3016  CE2 TRP A 380      15.204 -15.506   8.695  1.00 94.22           C  
ATOM   3017  CE3 TRP A 380      13.746 -14.594  10.406  1.00 94.22           C  
ATOM   3018  NE1 TRP A 380      15.259 -15.450   7.318  1.00 94.22           N  
ATOM   3019  CH2 TRP A 380      15.588 -16.080  11.013  1.00 94.22           C  
ATOM   3020  CZ2 TRP A 380      15.954 -16.191   9.661  1.00 94.22           C  
ATOM   3021  CZ3 TRP A 380      14.481 -15.293  11.382  1.00 94.22           C  
ATOM   3022  N   GLY A 381       9.139 -12.522   7.081  1.00 89.70           N  
ATOM   3023  CA  GLY A 381       7.891 -11.807   7.329  1.00 89.70           C  
ATOM   3024  C   GLY A 381       6.812 -12.712   7.915  1.00 89.70           C  
ATOM   3025  O   GLY A 381       6.162 -12.349   8.893  1.00 89.70           O  
ATOM   3026  N   ILE A 382       6.686 -13.949   7.414  1.00 86.60           N  
ATOM   3027  CA  ILE A 382       5.790 -14.950   8.018  1.00 86.60           C  
ATOM   3028  C   ILE A 382       6.242 -15.277   9.447  1.00 86.60           C  
ATOM   3029  CB  ILE A 382       5.695 -16.218   7.140  1.00 86.60           C  
ATOM   3030  O   ILE A 382       5.416 -15.287  10.358  1.00 86.60           O  
ATOM   3031  CG1 ILE A 382       5.007 -15.893   5.794  1.00 86.60           C  
ATOM   3032  CG2 ILE A 382       4.914 -17.337   7.863  1.00 86.60           C  
ATOM   3033  CD1 ILE A 382       5.127 -17.027   4.768  1.00 86.60           C  
ATOM   3034  N   ILE A 383       7.542 -15.505   9.669  1.00 90.85           N  
ATOM   3035  CA  ILE A 383       8.083 -15.771  11.013  1.00 90.85           C  
ATOM   3036  C   ILE A 383       7.810 -14.592  11.956  1.00 90.85           C  
ATOM   3037  CB  ILE A 383       9.591 -16.113  10.939  1.00 90.85           C  
ATOM   3038  O   ILE A 383       7.350 -14.806  13.077  1.00 90.85           O  
ATOM   3039  CG1 ILE A 383       9.797 -17.473  10.233  1.00 90.85           C  
ATOM   3040  CG2 ILE A 383      10.233 -16.153  12.341  1.00 90.85           C  
ATOM   3041  CD1 ILE A 383      11.255 -17.755   9.846  1.00 90.85           C  
ATOM   3042  N   ALA A 384       8.047 -13.356  11.511  1.00 87.21           N  
ATOM   3043  CA  ALA A 384       7.802 -12.149  12.294  1.00 87.21           C  
ATOM   3044  C   ALA A 384       6.310 -11.978  12.633  1.00 87.21           C  
ATOM   3045  CB  ALA A 384       8.362 -10.949  11.523  1.00 87.21           C  
ATOM   3046  O   ALA A 384       5.974 -11.717  13.788  1.00 87.21           O  
ATOM   3047  N   ALA A 385       5.410 -12.211  11.674  1.00 78.72           N  
ATOM   3048  CA  ALA A 385       3.968 -12.163  11.906  1.00 78.72           C  
ATOM   3049  C   ALA A 385       3.503 -13.235  12.914  1.00 78.72           C  
ATOM   3050  CB  ALA A 385       3.258 -12.315  10.554  1.00 78.72           C  
ATOM   3051  O   ALA A 385       2.712 -12.946  13.817  1.00 78.72           O  
ATOM   3052  N   LEU A 386       4.021 -14.465  12.802  1.00 79.67           N  
ATOM   3053  CA  LEU A 386       3.728 -15.551  13.744  1.00 79.67           C  
ATOM   3054  C   LEU A 386       4.266 -15.249  15.149  1.00 79.67           C  
ATOM   3055  CB  LEU A 386       4.311 -16.872  13.211  1.00 79.67           C  
ATOM   3056  O   LEU A 386       3.575 -15.506  16.135  1.00 79.67           O  
ATOM   3057  CG  LEU A 386       3.592 -17.456  11.980  1.00 79.67           C  
ATOM   3058  CD1 LEU A 386       4.341 -18.704  11.507  1.00 79.67           C  
ATOM   3059  CD2 LEU A 386       2.142 -17.850  12.273  1.00 79.67           C  
ATOM   3060  N   LEU A 387       5.460 -14.659  15.252  1.00 83.05           N  
ATOM   3061  CA  LEU A 387       6.074 -14.286  16.527  1.00 83.05           C  
ATOM   3062  C   LEU A 387       5.176 -13.342  17.337  1.00 83.05           C  
ATOM   3063  CB  LEU A 387       7.451 -13.655  16.251  1.00 83.05           C  
ATOM   3064  O   LEU A 387       5.012 -13.555  18.541  1.00 83.05           O  
ATOM   3065  CG  LEU A 387       8.222 -13.243  17.518  1.00 83.05           C  
ATOM   3066  CD1 LEU A 387       8.638 -14.455  18.353  1.00 83.05           C  
ATOM   3067  CD2 LEU A 387       9.482 -12.475  17.124  1.00 83.05           C  
ATOM   3068  N   VAL A 388       4.557 -12.347  16.688  1.00 74.25           N  
ATOM   3069  CA  VAL A 388       3.570 -11.469  17.341  1.00 74.25           C  
ATOM   3070  C   VAL A 388       2.386 -12.292  17.836  1.00 74.25           C  
ATOM   3071  CB  VAL A 388       3.071 -10.343  16.414  1.00 74.25           C  
ATOM   3072  O   VAL A 388       2.044 -12.211  19.012  1.00 74.25           O  
ATOM   3073  CG1 VAL A 388       2.071  -9.420  17.122  1.00 74.25           C  
ATOM   3074  CG2 VAL A 388       4.229  -9.465  15.961  1.00 74.25           C  
ATOM   3075  N   GLY A 389       1.801 -13.132  16.976  1.00 69.86           N  
ATOM   3076  CA  GLY A 389       0.635 -13.949  17.324  1.00 69.86           C  
ATOM   3077  C   GLY A 389       0.842 -14.834  18.559  1.00 69.86           C  
ATOM   3078  O   GLY A 389      -0.050 -14.926  19.402  1.00 69.86           O  
ATOM   3079  N   PHE A 390       2.022 -15.443  18.707  1.00 76.75           N  
ATOM   3080  CA  PHE A 390       2.328 -16.318  19.845  1.00 76.75           C  
ATOM   3081  C   PHE A 390       2.771 -15.570  21.108  1.00 76.75           C  
ATOM   3082  CB  PHE A 390       3.381 -17.352  19.424  1.00 76.75           C  
ATOM   3083  O   PHE A 390       2.514 -16.039  22.216  1.00 76.75           O  
ATOM   3084  CG  PHE A 390       2.867 -18.364  18.417  1.00 76.75           C  
ATOM   3085  CD1 PHE A 390       1.829 -19.244  18.779  1.00 76.75           C  
ATOM   3086  CD2 PHE A 390       3.418 -18.437  17.124  1.00 76.75           C  
ATOM   3087  CE1 PHE A 390       1.328 -20.170  17.848  1.00 76.75           C  
ATOM   3088  CE2 PHE A 390       2.913 -19.359  16.191  1.00 76.75           C  
ATOM   3089  CZ  PHE A 390       1.866 -20.223  16.551  1.00 76.75           C  
ATOM   3090  N   THR A 391       3.422 -14.414  20.968  1.00 81.48           N  
ATOM   3091  CA  THR A 391       4.129 -13.764  22.088  1.00 81.48           C  
ATOM   3092  C   THR A 391       3.359 -12.580  22.682  1.00 81.48           C  
ATOM   3093  CB  THR A 391       5.543 -13.357  21.647  1.00 81.48           C  
ATOM   3094  O   THR A 391       3.644 -12.153  23.801  1.00 81.48           O  
ATOM   3095  CG2 THR A 391       6.472 -13.024  22.810  1.00 81.48           C  
ATOM   3096  OG1 THR A 391       6.165 -14.397  20.935  1.00 81.48           O  
ATOM   3097  N   ILE A 392       2.340 -12.063  21.989  1.00 75.81           N  
ATOM   3098  CA  ILE A 392       1.613 -10.853  22.406  1.00 75.81           C  
ATOM   3099  C   ILE A 392       0.867 -10.973  23.737  1.00 75.81           C  
ATOM   3100  CB  ILE A 392       0.670 -10.408  21.280  1.00 75.81           C  
ATOM   3101  O   ILE A 392       0.643  -9.968  24.402  1.00 75.81           O  
ATOM   3102  CG1 ILE A 392       0.203  -8.959  21.497  1.00 75.81           C  
ATOM   3103  CG2 ILE A 392      -0.526 -11.368  21.095  1.00 75.81           C  
ATOM   3104  CD1 ILE A 392      -0.018  -8.276  20.153  1.00 75.81           C  
ATOM   3105  N   LYS A 393       0.531 -12.193  24.174  1.00 75.20           N  
ATOM   3106  CA  LYS A 393      -0.062 -12.421  25.503  1.00 75.20           C  
ATOM   3107  C   LYS A 393       0.876 -12.001  26.639  1.00 75.20           C  
ATOM   3108  CB  LYS A 393      -0.440 -13.899  25.670  1.00 75.20           C  
ATOM   3109  O   LYS A 393       0.413 -11.584  27.692  1.00 75.20           O  
ATOM   3110  CG  LYS A 393      -1.580 -14.334  24.738  1.00 75.20           C  
ATOM   3111  CD  LYS A 393      -1.977 -15.779  25.061  1.00 75.20           C  
ATOM   3112  CE  LYS A 393      -3.162 -16.241  24.209  1.00 75.20           C  
ATOM   3113  NZ  LYS A 393      -3.622 -17.586  24.638  1.00 75.20           N  
ATOM   3114  N   ASN A 394       2.185 -12.098  26.407  1.00 83.13           N  
ATOM   3115  CA  ASN A 394       3.215 -11.904  27.427  1.00 83.13           C  
ATOM   3116  C   ASN A 394       4.035 -10.625  27.213  1.00 83.13           C  
ATOM   3117  CB  ASN A 394       4.110 -13.154  27.425  1.00 83.13           C  
ATOM   3118  O   ASN A 394       4.740 -10.183  28.118  1.00 83.13           O  
ATOM   3119  CG  ASN A 394       3.337 -14.417  27.765  1.00 83.13           C  
ATOM   3120  ND2 ASN A 394       3.654 -15.530  27.148  1.00 83.13           N  
ATOM   3121  OD1 ASN A 394       2.427 -14.426  28.570  1.00 83.13           O  
ATOM   3122  N   VAL A 395       3.969 -10.027  26.021  1.00 86.54           N  
ATOM   3123  CA  VAL A 395       4.782  -8.869  25.640  1.00 86.54           C  
ATOM   3124  C   VAL A 395       3.882  -7.738  25.162  1.00 86.54           C  
ATOM   3125  CB  VAL A 395       5.835  -9.256  24.587  1.00 86.54           C  
ATOM   3126  O   VAL A 395       3.055  -7.918  24.273  1.00 86.54           O  
ATOM   3127  CG1 VAL A 395       6.659  -8.043  24.132  1.00 86.54           C  
ATOM   3128  CG2 VAL A 395       6.819 -10.285  25.160  1.00 86.54           C  
ATOM   3129  N   SER A 396       4.081  -6.551  25.741  1.00 88.61           N  
ATOM   3130  CA  SER A 396       3.305  -5.356  25.402  1.00 88.61           C  
ATOM   3131  C   SER A 396       3.412  -5.016  23.904  1.00 88.61           C  
ATOM   3132  CB  SER A 396       3.768  -4.166  26.250  1.00 88.61           C  
ATOM   3133  O   SER A 396       4.531  -4.956  23.382  1.00 88.61           O  
ATOM   3134  OG  SER A 396       3.140  -2.972  25.824  1.00 88.61           O  
ATOM   3135  N   PRO A 397       2.295  -4.703  23.217  1.00 87.82           N  
ATOM   3136  CA  PRO A 397       2.296  -4.239  21.827  1.00 87.82           C  
ATOM   3137  C   PRO A 397       3.254  -3.066  21.558  1.00 87.82           C  
ATOM   3138  CB  PRO A 397       0.846  -3.841  21.556  1.00 87.82           C  
ATOM   3139  O   PRO A 397       3.862  -2.988  20.490  1.00 87.82           O  
ATOM   3140  CG  PRO A 397       0.038  -4.763  22.462  1.00 87.82           C  
ATOM   3141  CD  PRO A 397       0.925  -4.856  23.698  1.00 87.82           C  
ATOM   3142  N   SER A 398       3.463  -2.189  22.546  1.00 92.17           N  
ATOM   3143  CA  SER A 398       4.393  -1.055  22.457  1.00 92.17           C  
ATOM   3144  C   SER A 398       5.847  -1.489  22.232  1.00 92.17           C  
ATOM   3145  CB  SER A 398       4.324  -0.224  23.744  1.00 92.17           C  
ATOM   3146  O   SER A 398       6.607  -0.777  21.579  1.00 92.17           O  
ATOM   3147  OG  SER A 398       2.981   0.029  24.108  1.00 92.17           O  
ATOM   3148  N   VAL A 399       6.234  -2.666  22.741  1.00 94.56           N  
ATOM   3149  CA  VAL A 399       7.577  -3.243  22.564  1.00 94.56           C  
ATOM   3150  C   VAL A 399       7.780  -3.676  21.120  1.00 94.56           C  
ATOM   3151  CB  VAL A 399       7.793  -4.439  23.512  1.00 94.56           C  
ATOM   3152  O   VAL A 399       8.780  -3.312  20.505  1.00 94.56           O  
ATOM   3153  CG1 VAL A 399       9.153  -5.112  23.322  1.00 94.56           C  
ATOM   3154  CG2 VAL A 399       7.715  -3.989  24.969  1.00 94.56           C  
ATOM   3155  N   PHE A 400       6.810  -4.398  20.551  1.00 92.20           N  
ATOM   3156  CA  PHE A 400       6.849  -4.793  19.143  1.00 92.20           C  
ATOM   3157  C   PHE A 400       6.902  -3.575  18.225  1.00 92.20           C  
ATOM   3158  CB  PHE A 400       5.631  -5.657  18.810  1.00 92.20           C  
ATOM   3159  O   PHE A 400       7.716  -3.546  17.304  1.00 92.20           O  
ATOM   3160  CG  PHE A 400       5.652  -7.013  19.475  1.00 92.20           C  
ATOM   3161  CD1 PHE A 400       6.594  -7.976  19.069  1.00 92.20           C  
ATOM   3162  CD2 PHE A 400       4.742  -7.313  20.504  1.00 92.20           C  
ATOM   3163  CE1 PHE A 400       6.618  -9.241  19.680  1.00 92.20           C  
ATOM   3164  CE2 PHE A 400       4.770  -8.572  21.120  1.00 92.20           C  
ATOM   3165  CZ  PHE A 400       5.711  -9.531  20.713  1.00 92.20           C  
ATOM   3166  N   LEU A 401       6.108  -2.539  18.518  1.00 94.17           N  
ATOM   3167  CA  LEU A 401       6.150  -1.287  17.770  1.00 94.17           C  
ATOM   3168  C   LEU A 401       7.540  -0.636  17.832  1.00 94.17           C  
ATOM   3169  CB  LEU A 401       5.051  -0.342  18.285  1.00 94.17           C  
ATOM   3170  O   LEU A 401       8.086  -0.276  16.794  1.00 94.17           O  
ATOM   3171  CG  LEU A 401       4.981   0.990  17.513  1.00 94.17           C  
ATOM   3172  CD1 LEU A 401       4.677   0.766  16.032  1.00 94.17           C  
ATOM   3173  CD2 LEU A 401       3.893   1.879  18.111  1.00 94.17           C  
ATOM   3174  N   PHE A 402       8.157  -0.527  19.008  1.00 97.10           N  
ATOM   3175  CA  PHE A 402       9.499   0.045  19.127  1.00 97.10           C  
ATOM   3176  C   PHE A 402      10.556  -0.755  18.348  1.00 97.10           C  
ATOM   3177  CB  PHE A 402       9.862   0.167  20.609  1.00 97.10           C  
ATOM   3178  O   PHE A 402      11.272  -0.188  17.521  1.00 97.10           O  
ATOM   3179  CG  PHE A 402      11.291   0.616  20.832  1.00 97.10           C  
ATOM   3180  CD1 PHE A 402      12.246  -0.282  21.344  1.00 97.10           C  
ATOM   3181  CD2 PHE A 402      11.681   1.918  20.473  1.00 97.10           C  
ATOM   3182  CE1 PHE A 402      13.577   0.134  21.519  1.00 97.10           C  
ATOM   3183  CE2 PHE A 402      13.008   2.338  20.658  1.00 97.10           C  
ATOM   3184  CZ  PHE A 402      13.957   1.445  21.184  1.00 97.10           C  
ATOM   3185  N   PHE A 403      10.622  -2.077  18.539  1.00 96.45           N  
ATOM   3186  CA  PHE A 403      11.592  -2.922  17.830  1.00 96.45           C  
ATOM   3187  C   PHE A 403      11.372  -2.940  16.317  1.00 96.45           C  
ATOM   3188  CB  PHE A 403      11.573  -4.345  18.397  1.00 96.45           C  
ATOM   3189  O   PHE A 403      12.337  -3.031  15.560  1.00 96.45           O  
ATOM   3190  CG  PHE A 403      12.398  -4.484  19.659  1.00 96.45           C  
ATOM   3191  CD1 PHE A 403      13.802  -4.433  19.584  1.00 96.45           C  
ATOM   3192  CD2 PHE A 403      11.776  -4.664  20.905  1.00 96.45           C  
ATOM   3193  CE1 PHE A 403      14.576  -4.556  20.751  1.00 96.45           C  
ATOM   3194  CE2 PHE A 403      12.549  -4.785  22.073  1.00 96.45           C  
ATOM   3195  CZ  PHE A 403      13.950  -4.730  21.996  1.00 96.45           C  
ATOM   3196  N   SER A 404      10.129  -2.776  15.865  1.00 96.35           N  
ATOM   3197  CA  SER A 404       9.827  -2.626  14.445  1.00 96.35           C  
ATOM   3198  C   SER A 404      10.430  -1.344  13.847  1.00 96.35           C  
ATOM   3199  CB  SER A 404       8.316  -2.703  14.248  1.00 96.35           C  
ATOM   3200  O   SER A 404      11.012  -1.370  12.764  1.00 96.35           O  
ATOM   3201  OG  SER A 404       7.641  -1.505  14.565  1.00 96.35           O  
ATOM   3202  N   MET A 405      10.400  -0.227  14.583  1.00 98.10           N  
ATOM   3203  CA  MET A 405      11.040   1.020  14.148  1.00 98.10           C  
ATOM   3204  C   MET A 405      12.566   0.893  14.142  1.00 98.10           C  
ATOM   3205  CB  MET A 405      10.580   2.195  15.022  1.00 98.10           C  
ATOM   3206  O   MET A 405      13.218   1.348  13.201  1.00 98.10           O  
ATOM   3207  CG  MET A 405       9.067   2.431  14.937  1.00 98.10           C  
ATOM   3208  SD  MET A 405       8.442   2.744  13.267  1.00 98.10           S  
ATOM   3209  CE  MET A 405       7.182   1.460  13.095  1.00 98.10           C  
ATOM   3210  N   VAL A 406      13.133   0.200  15.137  1.00 98.27           N  
ATOM   3211  CA  VAL A 406      14.569  -0.122  15.175  1.00 98.27           C  
ATOM   3212  C   VAL A 406      14.968  -0.952  13.956  1.00 98.27           C  
ATOM   3213  CB  VAL A 406      14.948  -0.836  16.487  1.00 98.27           C  
ATOM   3214  O   VAL A 406      15.972  -0.649  13.316  1.00 98.27           O  
ATOM   3215  CG1 VAL A 406      16.411  -1.298  16.497  1.00 98.27           C  
ATOM   3216  CG2 VAL A 406      14.755   0.095  17.693  1.00 98.27           C  
ATOM   3217  N   ALA A 407      14.166  -1.948  13.580  1.00 97.87           N  
ATOM   3218  CA  ALA A 407      14.401  -2.754  12.390  1.00 97.87           C  
ATOM   3219  C   ALA A 407      14.383  -1.918  11.096  1.00 97.87           C  
ATOM   3220  CB  ALA A 407      13.365  -3.878  12.370  1.00 97.87           C  
ATOM   3221  O   ALA A 407      15.298  -2.052  10.279  1.00 97.87           O  
ATOM   3222  N   PHE A 408      13.418  -1.003  10.928  1.00 98.06           N  
ATOM   3223  CA  PHE A 408      13.412  -0.054   9.803  1.00 98.06           C  
ATOM   3224  C   PHE A 408      14.672   0.818   9.762  1.00 98.06           C  
ATOM   3225  CB  PHE A 408      12.160   0.836   9.850  1.00 98.06           C  
ATOM   3226  O   PHE A 408      15.255   1.034   8.694  1.00 98.06           O  
ATOM   3227  CG  PHE A 408      10.858   0.154   9.474  1.00 98.06           C  
ATOM   3228  CD1 PHE A 408      10.775  -0.611   8.295  1.00 98.06           C  
ATOM   3229  CD2 PHE A 408       9.703   0.347  10.256  1.00 98.06           C  
ATOM   3230  CE1 PHE A 408       9.553  -1.176   7.901  1.00 98.06           C  
ATOM   3231  CE2 PHE A 408       8.475  -0.205   9.851  1.00 98.06           C  
ATOM   3232  CZ  PHE A 408       8.397  -0.951   8.664  1.00 98.06           C  
ATOM   3233  N   ASN A 409      15.125   1.289  10.925  1.00 98.24           N  
ATOM   3234  CA  ASN A 409      16.315   2.121  11.037  1.00 98.24           C  
ATOM   3235  C   ASN A 409      17.590   1.354  10.667  1.00 98.24           C  
ATOM   3236  CB  ASN A 409      16.369   2.700  12.456  1.00 98.24           C  
ATOM   3237  O   ASN A 409      18.339   1.796   9.797  1.00 98.24           O  
ATOM   3238  CG  ASN A 409      17.422   3.778  12.572  1.00 98.24           C  
ATOM   3239  ND2 ASN A 409      17.165   4.932  12.013  1.00 98.24           N  
ATOM   3240  OD1 ASN A 409      18.468   3.596  13.166  1.00 98.24           O  
ATOM   3241  N   VAL A 410      17.796   0.175  11.258  1.00 97.86           N  
ATOM   3242  CA  VAL A 410      18.952  -0.685  10.973  1.00 97.86           C  
ATOM   3243  C   VAL A 410      18.969  -1.102   9.505  1.00 97.86           C  
ATOM   3244  CB  VAL A 410      18.964  -1.913  11.903  1.00 97.86           C  
ATOM   3245  O   VAL A 410      20.013  -1.010   8.861  1.00 97.86           O  
ATOM   3246  CG1 VAL A 410      20.079  -2.902  11.537  1.00 97.86           C  
ATOM   3247  CG2 VAL A 410      19.203  -1.494  13.360  1.00 97.86           C  
ATOM   3248  N   GLY A 411      17.823  -1.486   8.938  1.00 96.05           N  
ATOM   3249  CA  GLY A 411      17.726  -1.839   7.523  1.00 96.05           C  
ATOM   3250  C   GLY A 411      18.115  -0.691   6.588  1.00 96.05           C  
ATOM   3251  O   GLY A 411      18.885  -0.895   5.649  1.00 96.05           O  
ATOM   3252  N   SER A 412      17.669   0.531   6.892  1.00 95.89           N  
ATOM   3253  CA  SER A 412      18.050   1.736   6.139  1.00 95.89           C  
ATOM   3254  C   SER A 412      19.543   2.060   6.276  1.00 95.89           C  
ATOM   3255  CB  SER A 412      17.219   2.934   6.602  1.00 95.89           C  
ATOM   3256  O   SER A 412      20.199   2.403   5.290  1.00 95.89           O  
ATOM   3257  OG  SER A 412      15.846   2.666   6.434  1.00 95.89           O  
ATOM   3258  N   ILE A 413      20.121   1.887   7.474  1.00 97.58           N  
ATOM   3259  CA  ILE A 413      21.567   2.040   7.700  1.00 97.58           C  
ATOM   3260  C   ILE A 413      22.334   1.043   6.831  1.00 97.58           C  
ATOM   3261  CB  ILE A 413      21.932   1.905   9.199  1.00 97.58           C  
ATOM   3262  O   ILE A 413      23.217   1.455   6.077  1.00 97.58           O  
ATOM   3263  CG1 ILE A 413      21.396   3.113  10.000  1.00 97.58           C  
ATOM   3264  CG2 ILE A 413      23.460   1.802   9.390  1.00 97.58           C  
ATOM   3265  CD1 ILE A 413      21.408   2.915  11.520  1.00 97.58           C  
ATOM   3266  N   MET A 414      21.969  -0.241   6.872  1.00 95.84           N  
ATOM   3267  CA  MET A 414      22.608  -1.283   6.065  1.00 95.84           C  
ATOM   3268  C   MET A 414      22.527  -0.970   4.568  1.00 95.84           C  
ATOM   3269  CB  MET A 414      21.963  -2.644   6.340  1.00 95.84           C  
ATOM   3270  O   MET A 414      23.544  -1.037   3.876  1.00 95.84           O  
ATOM   3271  CG  MET A 414      22.246  -3.169   7.747  1.00 95.84           C  
ATOM   3272  SD  MET A 414      21.367  -4.710   8.097  1.00 95.84           S  
ATOM   3273  CE  MET A 414      22.441  -5.899   7.248  1.00 95.84           C  
ATOM   3274  N   ALA A 415      21.358  -0.554   4.072  1.00 92.72           N  
ATOM   3275  CA  ALA A 415      21.170  -0.167   2.675  1.00 92.72           C  
ATOM   3276  C   ALA A 415      22.072   1.013   2.267  1.00 92.72           C  
ATOM   3277  CB  ALA A 415      19.692   0.174   2.472  1.00 92.72           C  
ATOM   3278  O   ALA A 415      22.634   1.016   1.172  1.00 92.72           O  
ATOM   3279  N   SER A 416      22.272   1.988   3.160  1.00 93.68           N  
ATOM   3280  CA  SER A 416      23.111   3.164   2.891  1.00 93.68           C  
ATOM   3281  C   SER A 416      24.612   2.849   2.801  1.00 93.68           C  
ATOM   3282  CB  SER A 416      22.848   4.247   3.942  1.00 93.68           C  
ATOM   3283  O   SER A 416      25.331   3.489   2.031  1.00 93.68           O  
ATOM   3284  OG  SER A 416      23.515   3.973   5.159  1.00 93.68           O  
ATOM   3285  N   VAL A 417      25.096   1.848   3.546  1.00 93.47           N  
ATOM   3286  CA  VAL A 417      26.527   1.484   3.601  1.00 93.47           C  
ATOM   3287  C   VAL A 417      26.881   0.276   2.738  1.00 93.47           C  
ATOM   3288  CB  VAL A 417      27.026   1.287   5.044  1.00 93.47           C  
ATOM   3289  O   VAL A 417      28.059  -0.052   2.598  1.00 93.47           O  
ATOM   3290  CG1 VAL A 417      26.797   2.547   5.887  1.00 93.47           C  
ATOM   3291  CG2 VAL A 417      26.391   0.078   5.739  1.00 93.47           C  
ATOM   3292  N   THR A 418      25.881  -0.368   2.134  1.00 93.04           N  
ATOM   3293  CA  THR A 418      26.061  -1.560   1.307  1.00 93.04           C  
ATOM   3294  C   THR A 418      27.096  -1.303   0.193  1.00 93.04           C  
ATOM   3295  CB  THR A 418      24.713  -2.022   0.739  1.00 93.04           C  
ATOM   3296  O   THR A 418      26.960  -0.336  -0.575  1.00 93.04           O  
ATOM   3297  CG2 THR A 418      24.865  -3.122  -0.300  1.00 93.04           C  
ATOM   3298  OG1 THR A 418      23.935  -2.596   1.759  1.00 93.04           O  
ATOM   3299  N   PRO A 419      28.154  -2.134   0.093  1.00 92.69           N  
ATOM   3300  CA  PRO A 419      29.097  -2.099  -1.017  1.00 92.69           C  
ATOM   3301  C   PRO A 419      28.422  -2.358  -2.369  1.00 92.69           C  
ATOM   3302  CB  PRO A 419      30.155  -3.165  -0.707  1.00 92.69           C  
ATOM   3303  O   PRO A 419      27.442  -3.097  -2.471  1.00 92.69           O  
ATOM   3304  CG  PRO A 419      30.099  -3.294   0.813  1.00 92.69           C  
ATOM   3305  CD  PRO A 419      28.623  -3.059   1.116  1.00 92.69           C  
ATOM   3306  N   VAL A 420      28.979  -1.768  -3.429  1.00 91.60           N  
ATOM   3307  CA  VAL A 420      28.493  -1.949  -4.809  1.00 91.60           C  
ATOM   3308  C   VAL A 420      28.672  -3.398  -5.268  1.00 91.60           C  
ATOM   3309  CB  VAL A 420      29.217  -0.969  -5.753  1.00 91.60           C  
ATOM   3310  O   VAL A 420      27.730  -4.018  -5.756  1.00 91.60           O  
ATOM   3311  CG1 VAL A 420      28.919  -1.249  -7.226  1.00 91.60           C  
ATOM   3312  CG2 VAL A 420      28.815   0.475  -5.429  1.00 91.60           C  
ATOM   3313  N   HIS A 421      29.868  -3.951  -5.056  1.00 87.63           N  
ATOM   3314  CA  HIS A 421      30.213  -5.319  -5.426  1.00 87.63           C  
ATOM   3315  C   HIS A 421      30.277  -6.199  -4.180  1.00 87.63           C  
ATOM   3316  CB  HIS A 421      31.530  -5.336  -6.211  1.00 87.63           C  
ATOM   3317  O   HIS A 421      31.268  -6.220  -3.452  1.00 87.63           O  
ATOM   3318  CG  HIS A 421      31.506  -4.453  -7.429  1.00 87.63           C  
ATOM   3319  CD2 HIS A 421      32.306  -3.365  -7.651  1.00 87.63           C  
ATOM   3320  ND1 HIS A 421      30.661  -4.563  -8.511  1.00 87.63           N  
ATOM   3321  CE1 HIS A 421      30.949  -3.567  -9.366  1.00 87.63           C  
ATOM   3322  NE2 HIS A 421      31.937  -2.805  -8.874  1.00 87.63           N  
ATOM   3323  N   GLU A 422      29.206  -6.937  -3.930  1.00 89.77           N  
ATOM   3324  CA  GLU A 422      29.172  -7.991  -2.920  1.00 89.77           C  
ATOM   3325  C   GLU A 422      28.119  -9.037  -3.291  1.00 89.77           C  
ATOM   3326  CB  GLU A 422      28.912  -7.423  -1.510  1.00 89.77           C  
ATOM   3327  O   GLU A 422      27.205  -8.786  -4.082  1.00 89.77           O  
ATOM   3328  CG  GLU A 422      27.640  -6.581  -1.480  1.00 89.77           C  
ATOM   3329  CD  GLU A 422      27.039  -6.391  -0.097  1.00 89.77           C  
ATOM   3330  OE1 GLU A 422      25.791  -6.306  -0.072  1.00 89.77           O  
ATOM   3331  OE2 GLU A 422      27.780  -6.385   0.910  1.00 89.77           O  
ATOM   3332  N   THR A 423      28.225 -10.214  -2.687  1.00 88.51           N  
ATOM   3333  CA  THR A 423      27.210 -11.256  -2.821  1.00 88.51           C  
ATOM   3334  C   THR A 423      25.938 -10.869  -2.066  1.00 88.51           C  
ATOM   3335  CB  THR A 423      27.747 -12.609  -2.332  1.00 88.51           C  
ATOM   3336  O   THR A 423      25.976 -10.129  -1.081  1.00 88.51           O  
ATOM   3337  CG2 THR A 423      28.990 -13.047  -3.107  1.00 88.51           C  
ATOM   3338  OG1 THR A 423      28.108 -12.532  -0.973  1.00 88.51           O  
ATOM   3339  N   TYR A 424      24.794 -11.393  -2.507  1.00 88.95           N  
ATOM   3340  CA  TYR A 424      23.515 -11.235  -1.805  1.00 88.95           C  
ATOM   3341  C   TYR A 424      23.596 -11.672  -0.332  1.00 88.95           C  
ATOM   3342  CB  TYR A 424      22.460 -12.053  -2.560  1.00 88.95           C  
ATOM   3343  O   TYR A 424      23.103 -10.986   0.560  1.00 88.95           O  
ATOM   3344  CG  TYR A 424      21.135 -12.147  -1.837  1.00 88.95           C  
ATOM   3345  CD1 TYR A 424      20.793 -13.322  -1.136  1.00 88.95           C  
ATOM   3346  CD2 TYR A 424      20.255 -11.047  -1.846  1.00 88.95           C  
ATOM   3347  CE1 TYR A 424      19.557 -13.403  -0.465  1.00 88.95           C  
ATOM   3348  CE2 TYR A 424      19.024 -11.126  -1.171  1.00 88.95           C  
ATOM   3349  OH  TYR A 424      17.446 -12.403   0.092  1.00 88.95           O  
ATOM   3350  CZ  TYR A 424      18.665 -12.310  -0.497  1.00 88.95           C  
ATOM   3351  N   PHE A 425      24.295 -12.777  -0.071  1.00 90.81           N  
ATOM   3352  CA  PHE A 425      24.410 -13.389   1.252  1.00 90.81           C  
ATOM   3353  C   PHE A 425      25.189 -12.556   2.281  1.00 90.81           C  
ATOM   3354  CB  PHE A 425      25.039 -14.780   1.084  1.00 90.81           C  
ATOM   3355  O   PHE A 425      25.141 -12.885   3.461  1.00 90.81           O  
ATOM   3356  CG  PHE A 425      24.182 -15.721   0.259  1.00 90.81           C  
ATOM   3357  CD1 PHE A 425      23.090 -16.368   0.862  1.00 90.81           C  
ATOM   3358  CD2 PHE A 425      24.449 -15.935  -1.107  1.00 90.81           C  
ATOM   3359  CE1 PHE A 425      22.241 -17.190   0.105  1.00 90.81           C  
ATOM   3360  CE2 PHE A 425      23.610 -16.773  -1.863  1.00 90.81           C  
ATOM   3361  CZ  PHE A 425      22.501 -17.392  -1.260  1.00 90.81           C  
ATOM   3362  N   ARG A 426      25.903 -11.498   1.865  1.00 88.05           N  
ATOM   3363  CA  ARG A 426      26.723 -10.690   2.776  1.00 88.05           C  
ATOM   3364  C   ARG A 426      25.896  -9.672   3.559  1.00 88.05           C  
ATOM   3365  CB  ARG A 426      27.902 -10.071   2.015  1.00 88.05           C  
ATOM   3366  O   ARG A 426      25.705  -9.844   4.756  1.00 88.05           O  
ATOM   3367  CG  ARG A 426      28.901  -9.441   2.992  1.00 88.05           C  
ATOM   3368  CD  ARG A 426      30.085  -8.854   2.227  1.00 88.05           C  
ATOM   3369  NE  ARG A 426      31.134  -8.398   3.154  1.00 88.05           N  
ATOM   3370  NH1 ARG A 426      32.649  -7.743   1.564  1.00 88.05           N  
ATOM   3371  NH2 ARG A 426      33.174  -7.569   3.728  1.00 88.05           N  
ATOM   3372  CZ  ARG A 426      32.310  -7.907   2.813  1.00 88.05           C  
ATOM   3373  N   THR A 427      25.425  -8.614   2.898  1.00 89.06           N  
ATOM   3374  CA  THR A 427      24.686  -7.529   3.570  1.00 89.06           C  
ATOM   3375  C   THR A 427      23.194  -7.628   3.289  1.00 89.06           C  
ATOM   3376  CB  THR A 427      25.232  -6.146   3.174  1.00 89.06           C  
ATOM   3377  O   THR A 427      22.384  -7.547   4.209  1.00 89.06           O  
ATOM   3378  CG2 THR A 427      24.676  -5.036   4.064  1.00 89.06           C  
ATOM   3379  OG1 THR A 427      26.639  -6.130   3.305  1.00 89.06           O  
ATOM   3380  N   GLN A 428      22.823  -7.880   2.032  1.00 91.69           N  
ATOM   3381  CA  GLN A 428      21.427  -7.831   1.602  1.00 91.69           C  
ATOM   3382  C   GLN A 428      20.544  -8.865   2.288  1.00 91.69           C  
ATOM   3383  CB  GLN A 428      21.322  -8.064   0.105  1.00 91.69           C  
ATOM   3384  O   GLN A 428      19.458  -8.518   2.737  1.00 91.69           O  
ATOM   3385  CG  GLN A 428      22.139  -7.094  -0.745  1.00 91.69           C  
ATOM   3386  CD  GLN A 428      21.720  -7.354  -2.169  1.00 91.69           C  
ATOM   3387  NE2 GLN A 428      22.499  -7.987  -3.003  1.00 91.69           N  
ATOM   3388  OE1 GLN A 428      20.594  -7.117  -2.525  1.00 91.69           O  
ATOM   3389  N   LEU A 429      21.008 -10.114   2.406  1.00 94.34           N  
ATOM   3390  CA  LEU A 429      20.269 -11.150   3.122  1.00 94.34           C  
ATOM   3391  C   LEU A 429      19.965 -10.695   4.553  1.00 94.34           C  
ATOM   3392  CB  LEU A 429      21.058 -12.468   3.050  1.00 94.34           C  
ATOM   3393  O   LEU A 429      18.812 -10.742   4.969  1.00 94.34           O  
ATOM   3394  CG  LEU A 429      20.360 -13.644   3.764  1.00 94.34           C  
ATOM   3395  CD1 LEU A 429      20.791 -14.965   3.135  1.00 94.34           C  
ATOM   3396  CD2 LEU A 429      20.745 -13.744   5.242  1.00 94.34           C  
ATOM   3397  N   GLY A 430      20.965 -10.176   5.273  1.00 93.68           N  
ATOM   3398  CA  GLY A 430      20.772  -9.633   6.619  1.00 93.68           C  
ATOM   3399  C   GLY A 430      19.780  -8.467   6.651  1.00 93.68           C  
ATOM   3400  O   GLY A 430      18.924  -8.416   7.531  1.00 93.68           O  
ATOM   3401  N   THR A 431      19.833  -7.571   5.661  1.00 95.37           N  
ATOM   3402  CA  THR A 431      18.877  -6.462   5.520  1.00 95.37           C  
ATOM   3403  C   THR A 431      17.443  -6.959   5.326  1.00 95.37           C  
ATOM   3404  CB  THR A 431      19.277  -5.537   4.360  1.00 95.37           C  
ATOM   3405  O   THR A 431      16.543  -6.433   5.977  1.00 95.37           O  
ATOM   3406  CG2 THR A 431      18.399  -4.296   4.248  1.00 95.37           C  
ATOM   3407  OG1 THR A 431      20.589  -5.068   4.550  1.00 95.37           O  
ATOM   3408  N   MET A 432      17.224  -7.990   4.501  1.00 94.01           N  
ATOM   3409  CA  MET A 432      15.895  -8.582   4.283  1.00 94.01           C  
ATOM   3410  C   MET A 432      15.336  -9.215   5.554  1.00 94.01           C  
ATOM   3411  CB  MET A 432      15.938  -9.650   3.175  1.00 94.01           C  
ATOM   3412  O   MET A 432      14.171  -9.002   5.892  1.00 94.01           O  
ATOM   3413  CG  MET A 432      16.311  -9.084   1.806  1.00 94.01           C  
ATOM   3414  SD  MET A 432      15.251  -7.721   1.311  1.00 94.01           S  
ATOM   3415  CE  MET A 432      16.287  -6.910   0.102  1.00 94.01           C  
ATOM   3416  N   ILE A 433      16.176  -9.951   6.289  1.00 95.00           N  
ATOM   3417  CA  ILE A 433      15.790 -10.548   7.571  1.00 95.00           C  
ATOM   3418  C   ILE A 433      15.342  -9.452   8.534  1.00 95.00           C  
ATOM   3419  CB  ILE A 433      16.943 -11.388   8.168  1.00 95.00           C  
ATOM   3420  O   ILE A 433      14.230  -9.505   9.046  1.00 95.00           O  
ATOM   3421  CG1 ILE A 433      17.220 -12.588   7.243  1.00 95.00           C  
ATOM   3422  CG2 ILE A 433      16.590 -11.865   9.591  1.00 95.00           C  
ATOM   3423  CD1 ILE A 433      18.315 -13.550   7.712  1.00 95.00           C  
ATOM   3424  N   ILE A 434      16.182  -8.436   8.744  1.00 95.80           N  
ATOM   3425  CA  ILE A 434      15.920  -7.377   9.723  1.00 95.80           C  
ATOM   3426  C   ILE A 434      14.674  -6.574   9.345  1.00 95.80           C  
ATOM   3427  CB  ILE A 434      17.181  -6.502   9.897  1.00 95.80           C  
ATOM   3428  O   ILE A 434      13.791  -6.408  10.180  1.00 95.80           O  
ATOM   3429  CG1 ILE A 434      18.259  -7.326  10.641  1.00 95.80           C  
ATOM   3430  CG2 ILE A 434      16.871  -5.208  10.673  1.00 95.80           C  
ATOM   3431  CD1 ILE A 434      19.666  -6.729  10.566  1.00 95.80           C  
ATOM   3432  N   LEU A 435      14.553  -6.120   8.095  1.00 95.18           N  
ATOM   3433  CA  LEU A 435      13.416  -5.297   7.670  1.00 95.18           C  
ATOM   3434  C   LEU A 435      12.075  -6.034   7.706  1.00 95.18           C  
ATOM   3435  CB  LEU A 435      13.672  -4.743   6.263  1.00 95.18           C  
ATOM   3436  O   LEU A 435      11.048  -5.376   7.874  1.00 95.18           O  
ATOM   3437  CG  LEU A 435      14.635  -3.556   6.232  1.00 95.18           C  
ATOM   3438  CD1 LEU A 435      14.908  -3.183   4.788  1.00 95.18           C  
ATOM   3439  CD2 LEU A 435      14.029  -2.324   6.903  1.00 95.18           C  
ATOM   3440  N   SER A 436      12.072  -7.368   7.604  1.00 94.07           N  
ATOM   3441  CA  SER A 436      10.855  -8.172   7.786  1.00 94.07           C  
ATOM   3442  C   SER A 436      10.232  -7.902   9.160  1.00 94.07           C  
ATOM   3443  CB  SER A 436      11.159  -9.667   7.674  1.00 94.07           C  
ATOM   3444  O   SER A 436       9.040  -7.634   9.274  1.00 94.07           O  
ATOM   3445  OG  SER A 436      11.733 -10.011   6.429  1.00 94.07           O  
ATOM   3446  N   PHE A 437      11.058  -7.833  10.209  1.00 94.11           N  
ATOM   3447  CA  PHE A 437      10.597  -7.472  11.552  1.00 94.11           C  
ATOM   3448  C   PHE A 437      10.140  -6.009  11.658  1.00 94.11           C  
ATOM   3449  CB  PHE A 437      11.690  -7.779  12.585  1.00 94.11           C  
ATOM   3450  O   PHE A 437       9.380  -5.676  12.559  1.00 94.11           O  
ATOM   3451  CG  PHE A 437      11.980  -9.256  12.760  1.00 94.11           C  
ATOM   3452  CD1 PHE A 437      11.237 -10.023  13.677  1.00 94.11           C  
ATOM   3453  CD2 PHE A 437      12.988  -9.872  12.001  1.00 94.11           C  
ATOM   3454  CE1 PHE A 437      11.505 -11.394  13.833  1.00 94.11           C  
ATOM   3455  CE2 PHE A 437      13.243 -11.247  12.136  1.00 94.11           C  
ATOM   3456  CZ  PHE A 437      12.504 -12.009  13.058  1.00 94.11           C  
ATOM   3457  N   GLY A 438      10.546  -5.120  10.751  1.00 95.14           N  
ATOM   3458  CA  GLY A 438      10.017  -3.755  10.705  1.00 95.14           C  
ATOM   3459  C   GLY A 438       8.554  -3.728  10.270  1.00 95.14           C  
ATOM   3460  O   GLY A 438       7.673  -3.227  10.970  1.00 95.14           O  
ATOM   3461  N   MET A 439       8.260  -4.321   9.120  1.00 91.58           N  
ATOM   3462  CA  MET A 439       6.905  -4.317   8.570  1.00 91.58           C  
ATOM   3463  C   MET A 439       5.952  -5.196   9.376  1.00 91.58           C  
ATOM   3464  CB  MET A 439       6.950  -4.812   7.131  1.00 91.58           C  
ATOM   3465  O   MET A 439       4.898  -4.735   9.822  1.00 91.58           O  
ATOM   3466  CG  MET A 439       7.728  -3.870   6.221  1.00 91.58           C  
ATOM   3467  SD  MET A 439       7.701  -4.497   4.539  1.00 91.58           S  
ATOM   3468  CE  MET A 439       8.965  -5.783   4.681  1.00 91.58           C  
ATOM   3469  N   ASP A 440       6.346  -6.447   9.600  1.00 89.08           N  
ATOM   3470  CA  ASP A 440       5.429  -7.489  10.055  1.00 89.08           C  
ATOM   3471  C   ASP A 440       5.245  -7.509  11.581  1.00 89.08           C  
ATOM   3472  CB  ASP A 440       5.878  -8.837   9.475  1.00 89.08           C  
ATOM   3473  O   ASP A 440       4.289  -8.108  12.071  1.00 89.08           O  
ATOM   3474  CG  ASP A 440       5.818  -8.837   7.940  1.00 89.08           C  
ATOM   3475  OD1 ASP A 440       4.704  -8.644   7.402  1.00 89.08           O  
ATOM   3476  OD2 ASP A 440       6.882  -9.004   7.307  1.00 89.08           O  
ATOM   3477  N   LEU A 441       6.081  -6.788  12.346  1.00 90.94           N  
ATOM   3478  CA  LEU A 441       5.780  -6.454  13.746  1.00 90.94           C  
ATOM   3479  C   LEU A 441       4.928  -5.180  13.860  1.00 90.94           C  
ATOM   3480  CB  LEU A 441       7.063  -6.271  14.573  1.00 90.94           C  
ATOM   3481  O   LEU A 441       4.003  -5.134  14.671  1.00 90.94           O  
ATOM   3482  CG  LEU A 441       8.028  -7.463  14.691  1.00 90.94           C  
ATOM   3483  CD1 LEU A 441       9.231  -7.050  15.542  1.00 90.94           C  
ATOM   3484  CD2 LEU A 441       7.375  -8.663  15.356  1.00 90.94           C  
ATOM   3485  N   SER A 442       5.231  -4.137  13.072  1.00 93.26           N  
ATOM   3486  CA  SER A 442       4.616  -2.810  13.248  1.00 93.26           C  
ATOM   3487  C   SER A 442       3.119  -2.805  12.950  1.00 93.26           C  
ATOM   3488  CB  SER A 442       5.291  -1.735  12.385  1.00 93.26           C  
ATOM   3489  O   SER A 442       2.348  -2.207  13.704  1.00 93.26           O  
ATOM   3490  OG  SER A 442       5.170  -1.997  11.007  1.00 93.26           O  
ATOM   3491  N   PHE A 443       2.696  -3.473  11.873  1.00 87.53           N  
ATOM   3492  CA  PHE A 443       1.303  -3.477  11.433  1.00 87.53           C  
ATOM   3493  C   PHE A 443       0.350  -4.135  12.450  1.00 87.53           C  
ATOM   3494  CB  PHE A 443       1.203  -4.083  10.026  1.00 87.53           C  
ATOM   3495  O   PHE A 443      -0.598  -3.464  12.883  1.00 87.53           O  
ATOM   3496  CG  PHE A 443      -0.161  -3.893   9.394  1.00 87.53           C  
ATOM   3497  CD1 PHE A 443      -1.202  -4.810   9.634  1.00 87.53           C  
ATOM   3498  CD2 PHE A 443      -0.392  -2.772   8.577  1.00 87.53           C  
ATOM   3499  CE1 PHE A 443      -2.473  -4.595   9.070  1.00 87.53           C  
ATOM   3500  CE2 PHE A 443      -1.659  -2.562   8.006  1.00 87.53           C  
ATOM   3501  CZ  PHE A 443      -2.703  -3.469   8.258  1.00 87.53           C  
ATOM   3502  N   PRO A 444       0.567  -5.395  12.893  1.00 83.22           N  
ATOM   3503  CA  PRO A 444      -0.303  -6.017  13.889  1.00 83.22           C  
ATOM   3504  C   PRO A 444      -0.213  -5.326  15.252  1.00 83.22           C  
ATOM   3505  CB  PRO A 444       0.123  -7.486  13.962  1.00 83.22           C  
ATOM   3506  O   PRO A 444      -1.253  -5.068  15.856  1.00 83.22           O  
ATOM   3507  CG  PRO A 444       1.579  -7.464  13.508  1.00 83.22           C  
ATOM   3508  CD  PRO A 444       1.589  -6.350  12.465  1.00 83.22           C  
ATOM   3509  N   ALA A 445       0.990  -4.957  15.713  1.00 88.62           N  
ATOM   3510  CA  ALA A 445       1.157  -4.276  16.996  1.00 88.62           C  
ATOM   3511  C   ALA A 445       0.373  -2.960  17.038  1.00 88.62           C  
ATOM   3512  CB  ALA A 445       2.648  -4.037  17.245  1.00 88.62           C  
ATOM   3513  O   ALA A 445      -0.384  -2.717  17.975  1.00 88.62           O  
ATOM   3514  N   SER A 446       0.483  -2.142  15.990  1.00 90.69           N  
ATOM   3515  CA  SER A 446      -0.250  -0.877  15.918  1.00 90.69           C  
ATOM   3516  C   SER A 446      -1.752  -1.092  15.818  1.00 90.69           C  
ATOM   3517  CB  SER A 446       0.193  -0.045  14.728  1.00 90.69           C  
ATOM   3518  O   SER A 446      -2.508  -0.390  16.480  1.00 90.69           O  
ATOM   3519  OG  SER A 446       1.585   0.142  14.772  1.00 90.69           O  
ATOM   3520  N   SER A 447      -2.194  -2.078  15.032  1.00 86.30           N  
ATOM   3521  CA  SER A 447      -3.621  -2.395  14.898  1.00 86.30           C  
ATOM   3522  C   SER A 447      -4.246  -2.753  16.248  1.00 86.30           C  
ATOM   3523  CB  SER A 447      -3.827  -3.551  13.918  1.00 86.30           C  
ATOM   3524  O   SER A 447      -5.353  -2.309  16.543  1.00 86.30           O  
ATOM   3525  OG  SER A 447      -3.355  -3.201  12.631  1.00 86.30           O  
ATOM   3526  N   ILE A 448      -3.519  -3.495  17.086  1.00 84.22           N  
ATOM   3527  CA  ILE A 448      -3.958  -3.863  18.437  1.00 84.22           C  
ATOM   3528  C   ILE A 448      -3.979  -2.642  19.351  1.00 84.22           C  
ATOM   3529  CB  ILE A 448      -3.081  -5.011  18.973  1.00 84.22           C  
ATOM   3530  O   ILE A 448      -5.001  -2.376  19.971  1.00 84.22           O  
ATOM   3531  CG1 ILE A 448      -3.448  -6.270  18.155  1.00 84.22           C  
ATOM   3532  CG2 ILE A 448      -3.290  -5.245  20.481  1.00 84.22           C  
ATOM   3533  CD1 ILE A 448      -2.499  -7.442  18.347  1.00 84.22           C  
ATOM   3534  N   ILE A 449      -2.914  -1.834  19.358  1.00 87.58           N  
ATOM   3535  CA  ILE A 449      -2.877  -0.614  20.175  1.00 87.58           C  
ATOM   3536  C   ILE A 449      -4.044   0.323  19.829  1.00 87.58           C  
ATOM   3537  CB  ILE A 449      -1.531   0.119  20.015  1.00 87.58           C  
ATOM   3538  O   ILE A 449      -4.689   0.859  20.731  1.00 87.58           O  
ATOM   3539  CG1 ILE A 449      -0.338  -0.714  20.524  1.00 87.58           C  
ATOM   3540  CG2 ILE A 449      -1.577   1.410  20.837  1.00 87.58           C  
ATOM   3541  CD1 ILE A 449       1.021  -0.244  19.982  1.00 87.58           C  
ATOM   3542  N   PHE A 450      -4.338   0.523  18.541  1.00 86.48           N  
ATOM   3543  CA  PHE A 450      -5.490   1.325  18.132  1.00 86.48           C  
ATOM   3544  C   PHE A 450      -6.807   0.678  18.555  1.00 86.48           C  
ATOM   3545  CB  PHE A 450      -5.479   1.576  16.619  1.00 86.48           C  
ATOM   3546  O   PHE A 450      -7.669   1.378  19.075  1.00 86.48           O  
ATOM   3547  CG  PHE A 450      -4.601   2.733  16.204  1.00 86.48           C  
ATOM   3548  CD1 PHE A 450      -4.971   4.048  16.536  1.00 86.48           C  
ATOM   3549  CD2 PHE A 450      -3.414   2.502  15.492  1.00 86.48           C  
ATOM   3550  CE1 PHE A 450      -4.123   5.119  16.208  1.00 86.48           C  
ATOM   3551  CE2 PHE A 450      -2.568   3.569  15.159  1.00 86.48           C  
ATOM   3552  CZ  PHE A 450      -2.912   4.872  15.542  1.00 86.48           C  
ATOM   3553  N   SER A 451      -6.965  -0.633  18.366  1.00 82.73           N  
ATOM   3554  CA  SER A 451      -8.179  -1.354  18.762  1.00 82.73           C  
ATOM   3555  C   SER A 451      -8.459  -1.238  20.264  1.00 82.73           C  
ATOM   3556  CB  SER A 451      -8.056  -2.824  18.357  1.00 82.73           C  
ATOM   3557  O   SER A 451      -9.601  -1.001  20.647  1.00 82.73           O  
ATOM   3558  OG  SER A 451      -9.269  -3.507  18.600  1.00 82.73           O  
ATOM   3559  N   ASP A 452      -7.430  -1.351  21.105  1.00 82.20           N  
ATOM   3560  CA  ASP A 452      -7.557  -1.326  22.568  1.00 82.20           C  
ATOM   3561  C   ASP A 452      -7.866   0.073  23.119  1.00 82.20           C  
ATOM   3562  CB  ASP A 452      -6.254  -1.842  23.202  1.00 82.20           C  
ATOM   3563  O   ASP A 452      -8.477   0.210  24.178  1.00 82.20           O  
ATOM   3564  CG  ASP A 452      -5.976  -3.332  22.968  1.00 82.20           C  
ATOM   3565  OD1 ASP A 452      -6.899  -4.057  22.530  1.00 82.20           O  
ATOM   3566  OD2 ASP A 452      -4.823  -3.732  23.252  1.00 82.20           O  
ATOM   3567  N   ASN A 453      -7.445   1.127  22.414  1.00 83.10           N  
ATOM   3568  CA  ASN A 453      -7.663   2.515  22.833  1.00 83.10           C  
ATOM   3569  C   ASN A 453      -8.847   3.189  22.106  1.00 83.10           C  
ATOM   3570  CB  ASN A 453      -6.344   3.295  22.706  1.00 83.10           C  
ATOM   3571  O   ASN A 453      -9.151   4.353  22.379  1.00 83.10           O  
ATOM   3572  CG  ASN A 453      -5.267   2.854  23.673  1.00 83.10           C  
ATOM   3573  ND2 ASN A 453      -4.290   2.117  23.205  1.00 83.10           N  
ATOM   3574  OD1 ASN A 453      -5.263   3.175  24.852  1.00 83.10           O  
ATOM   3575  N   LEU A 454      -9.522   2.493  21.184  1.00 83.37           N  
ATOM   3576  CA  LEU A 454     -10.721   2.981  20.500  1.00 83.37           C  
ATOM   3577  C   LEU A 454     -12.007   2.428  21.140  1.00 83.37           C  
ATOM   3578  CB  LEU A 454     -10.663   2.647  18.997  1.00 83.37           C  
ATOM   3579  O   LEU A 454     -12.038   1.280  21.584  1.00 83.37           O  
ATOM   3580  CG  LEU A 454      -9.742   3.573  18.182  1.00 83.37           C  
ATOM   3581  CD1 LEU A 454      -9.611   3.049  16.750  1.00 83.37           C  
ATOM   3582  CD2 LEU A 454     -10.290   5.001  18.108  1.00 83.37           C  
ATOM   3583  N   PRO A 455     -13.107   3.207  21.143  1.00 75.02           N  
ATOM   3584  CA  PRO A 455     -14.426   2.697  21.508  1.00 75.02           C  
ATOM   3585  C   PRO A 455     -14.832   1.487  20.656  1.00 75.02           C  
ATOM   3586  CB  PRO A 455     -15.394   3.866  21.295  1.00 75.02           C  
ATOM   3587  O   PRO A 455     -14.459   1.398  19.485  1.00 75.02           O  
ATOM   3588  CG  PRO A 455     -14.506   5.103  21.393  1.00 75.02           C  
ATOM   3589  CD  PRO A 455     -13.181   4.621  20.810  1.00 75.02           C  
ATOM   3590  N   MET A 456     -15.661   0.601  21.220  1.00 67.71           N  
ATOM   3591  CA  MET A 456     -16.114  -0.649  20.584  1.00 67.71           C  
ATOM   3592  C   MET A 456     -16.660  -0.443  19.157  1.00 67.71           C  
ATOM   3593  CB  MET A 456     -17.181  -1.291  21.489  1.00 67.71           C  
ATOM   3594  O   MET A 456     -16.355  -1.218  18.257  1.00 67.71           O  
ATOM   3595  CG  MET A 456     -17.546  -2.725  21.083  1.00 67.71           C  
ATOM   3596  SD  MET A 456     -16.233  -3.963  21.276  1.00 67.71           S  
ATOM   3597  CE  MET A 456     -16.077  -4.044  23.081  1.00 67.71           C  
ATOM   3598  N   GLU A 457     -17.401   0.645  18.933  1.00 72.47           N  
ATOM   3599  CA  GLU A 457     -17.980   1.025  17.633  1.00 72.47           C  
ATOM   3600  C   GLU A 457     -16.942   1.372  16.545  1.00 72.47           C  
ATOM   3601  CB  GLU A 457     -18.972   2.187  17.855  1.00 72.47           C  
ATOM   3602  O   GLU A 457     -17.251   1.292  15.358  1.00 72.47           O  
ATOM   3603  CG  GLU A 457     -18.328   3.444  18.475  1.00 72.47           C  
ATOM   3604  CD  GLU A 457     -19.337   4.555  18.817  1.00 72.47           C  
ATOM   3605  OE1 GLU A 457     -19.002   5.750  18.621  1.00 72.47           O  
ATOM   3606  OE2 GLU A 457     -20.420   4.208  19.335  1.00 72.47           O  
ATOM   3607  N   TYR A 458     -15.704   1.722  16.919  1.00 75.89           N  
ATOM   3608  CA  TYR A 458     -14.628   2.091  15.987  1.00 75.89           C  
ATOM   3609  C   TYR A 458     -13.488   1.071  15.920  1.00 75.89           C  
ATOM   3610  CB  TYR A 458     -14.078   3.490  16.308  1.00 75.89           C  
ATOM   3611  O   TYR A 458     -12.510   1.311  15.212  1.00 75.89           O  
ATOM   3612  CG  TYR A 458     -15.099   4.604  16.233  1.00 75.89           C  
ATOM   3613  CD1 TYR A 458     -15.757   4.892  15.020  1.00 75.89           C  
ATOM   3614  CD2 TYR A 458     -15.413   5.327  17.396  1.00 75.89           C  
ATOM   3615  CE1 TYR A 458     -16.772   5.870  14.984  1.00 75.89           C  
ATOM   3616  CE2 TYR A 458     -16.433   6.289  17.366  1.00 75.89           C  
ATOM   3617  OH  TYR A 458     -18.242   7.321  16.216  1.00 75.89           O  
ATOM   3618  CZ  TYR A 458     -17.143   6.530  16.173  1.00 75.89           C  
ATOM   3619  N   GLN A 459     -13.580  -0.077  16.598  1.00 69.41           N  
ATOM   3620  CA  GLN A 459     -12.504  -1.080  16.581  1.00 69.41           C  
ATOM   3621  C   GLN A 459     -12.177  -1.574  15.163  1.00 69.41           C  
ATOM   3622  CB  GLN A 459     -12.876  -2.269  17.471  1.00 69.41           C  
ATOM   3623  O   GLN A 459     -11.009  -1.756  14.822  1.00 69.41           O  
ATOM   3624  CG  GLN A 459     -12.767  -1.911  18.956  1.00 69.41           C  
ATOM   3625  CD  GLN A 459     -12.999  -3.109  19.868  1.00 69.41           C  
ATOM   3626  NE2 GLN A 459     -12.811  -2.932  21.157  1.00 69.41           N  
ATOM   3627  OE1 GLN A 459     -13.329  -4.212  19.450  1.00 69.41           O  
ATOM   3628  N   GLY A 460     -13.184  -1.702  14.289  1.00 67.36           N  
ATOM   3629  CA  GLY A 460     -12.985  -2.055  12.875  1.00 67.36           C  
ATOM   3630  C   GLY A 460     -12.185  -1.018  12.071  1.00 67.36           C  
ATOM   3631  O   GLY A 460     -11.601  -1.345  11.037  1.00 67.36           O  
ATOM   3632  N   MET A 461     -12.094   0.225  12.556  1.00 77.82           N  
ATOM   3633  CA  MET A 461     -11.322   1.287  11.915  1.00 77.82           C  
ATOM   3634  C   MET A 461      -9.825   1.200  12.228  1.00 77.82           C  
ATOM   3635  CB  MET A 461     -11.888   2.649  12.332  1.00 77.82           C  
ATOM   3636  O   MET A 461      -9.029   1.712  11.448  1.00 77.82           O  
ATOM   3637  CG  MET A 461     -11.339   3.783  11.462  1.00 77.82           C  
ATOM   3638  SD  MET A 461     -11.860   5.420  11.996  1.00 77.82           S  
ATOM   3639  CE  MET A 461     -13.621   5.381  11.568  1.00 77.82           C  
ATOM   3640  N   ALA A 462      -9.421   0.535  13.316  1.00 82.55           N  
ATOM   3641  CA  ALA A 462      -8.032   0.499  13.779  1.00 82.55           C  
ATOM   3642  C   ALA A 462      -7.049   0.061  12.678  1.00 82.55           C  
ATOM   3643  CB  ALA A 462      -7.968  -0.438  14.991  1.00 82.55           C  
ATOM   3644  O   ALA A 462      -6.126   0.799  12.331  1.00 82.55           O  
ATOM   3645  N   GLY A 463      -7.294  -1.100  12.060  1.00 82.60           N  
ATOM   3646  CA  GLY A 463      -6.457  -1.605  10.966  1.00 82.60           C  
ATOM   3647  C   GLY A 463      -6.504  -0.718   9.717  1.00 82.60           C  
ATOM   3648  O   GLY A 463      -5.487  -0.531   9.052  1.00 82.60           O  
ATOM   3649  N   SER A 464      -7.659  -0.114   9.425  1.00 88.24           N  
ATOM   3650  CA  SER A 464      -7.825   0.818   8.301  1.00 88.24           C  
ATOM   3651  C   SER A 464      -7.016   2.099   8.508  1.00 88.24           C  
ATOM   3652  CB  SER A 464      -9.304   1.162   8.101  1.00 88.24           C  
ATOM   3653  O   SER A 464      -6.344   2.550   7.587  1.00 88.24           O  
ATOM   3654  OG  SER A 464     -10.045  -0.020   7.866  1.00 88.24           O  
ATOM   3655  N   LEU A 465      -7.015   2.646   9.725  1.00 90.34           N  
ATOM   3656  CA  LEU A 465      -6.238   3.826  10.093  1.00 90.34           C  
ATOM   3657  C   LEU A 465      -4.735   3.567   9.975  1.00 90.34           C  
ATOM   3658  CB  LEU A 465      -6.633   4.238  11.522  1.00 90.34           C  
ATOM   3659  O   LEU A 465      -4.025   4.360   9.356  1.00 90.34           O  
ATOM   3660  CG  LEU A 465      -5.904   5.495  12.024  1.00 90.34           C  
ATOM   3661  CD1 LEU A 465      -6.218   6.696  11.133  1.00 90.34           C  
ATOM   3662  CD2 LEU A 465      -6.350   5.805  13.449  1.00 90.34           C  
ATOM   3663  N   VAL A 466      -4.263   2.434  10.505  1.00 91.54           N  
ATOM   3664  CA  VAL A 466      -2.869   1.995  10.346  1.00 91.54           C  
ATOM   3665  C   VAL A 466      -2.526   1.879   8.863  1.00 91.54           C  
ATOM   3666  CB  VAL A 466      -2.625   0.658  11.076  1.00 91.54           C  
ATOM   3667  O   VAL A 466      -1.562   2.487   8.407  1.00 91.54           O  
ATOM   3668  CG1 VAL A 466      -1.233   0.070  10.805  1.00 91.54           C  
ATOM   3669  CG2 VAL A 466      -2.745   0.848  12.589  1.00 91.54           C  
ATOM   3670  N   ASN A 467      -3.344   1.170   8.083  1.00 91.17           N  
ATOM   3671  CA  ASN A 467      -3.096   0.948   6.661  1.00 91.17           C  
ATOM   3672  C   ASN A 467      -3.122   2.249   5.834  1.00 91.17           C  
ATOM   3673  CB  ASN A 467      -4.118  -0.082   6.158  1.00 91.17           C  
ATOM   3674  O   ASN A 467      -2.352   2.387   4.883  1.00 91.17           O  
ATOM   3675  CG  ASN A 467      -3.731  -0.671   4.816  1.00 91.17           C  
ATOM   3676  ND2 ASN A 467      -4.669  -0.829   3.914  1.00 91.17           N  
ATOM   3677  OD1 ASN A 467      -2.591  -1.015   4.560  1.00 91.17           O  
ATOM   3678  N   THR A 468      -3.965   3.219   6.198  1.00 93.88           N  
ATOM   3679  CA  THR A 468      -3.963   4.567   5.610  1.00 93.88           C  
ATOM   3680  C   THR A 468      -2.628   5.258   5.833  1.00 93.88           C  
ATOM   3681  CB  THR A 468      -5.105   5.419   6.187  1.00 93.88           C  
ATOM   3682  O   THR A 468      -2.018   5.715   4.867  1.00 93.88           O  
ATOM   3683  CG2 THR A 468      -4.972   6.926   5.968  1.00 93.88           C  
ATOM   3684  OG1 THR A 468      -6.286   5.064   5.532  1.00 93.88           O  
ATOM   3685  N   VAL A 469      -2.151   5.302   7.082  1.00 95.68           N  
ATOM   3686  CA  VAL A 469      -0.872   5.942   7.421  1.00 95.68           C  
ATOM   3687  C   VAL A 469       0.277   5.265   6.684  1.00 95.68           C  
ATOM   3688  CB  VAL A 469      -0.631   5.932   8.942  1.00 95.68           C  
ATOM   3689  O   VAL A 469       1.102   5.958   6.099  1.00 95.68           O  
ATOM   3690  CG1 VAL A 469       0.754   6.477   9.309  1.00 95.68           C  
ATOM   3691  CG2 VAL A 469      -1.659   6.812   9.661  1.00 95.68           C  
ATOM   3692  N   VAL A 470       0.290   3.931   6.661  1.00 95.39           N  
ATOM   3693  CA  VAL A 470       1.311   3.112   5.994  1.00 95.39           C  
ATOM   3694  C   VAL A 470       1.395   3.403   4.494  1.00 95.39           C  
ATOM   3695  CB  VAL A 470       1.019   1.620   6.255  1.00 95.39           C  
ATOM   3696  O   VAL A 470       2.460   3.746   3.989  1.00 95.39           O  
ATOM   3697  CG1 VAL A 470       1.823   0.696   5.336  1.00 95.39           C  
ATOM   3698  CG2 VAL A 470       1.329   1.266   7.712  1.00 95.39           C  
ATOM   3699  N   ASN A 471       0.284   3.284   3.762  1.00 95.10           N  
ATOM   3700  CA  ASN A 471       0.309   3.471   2.309  1.00 95.10           C  
ATOM   3701  C   ASN A 471       0.594   4.926   1.934  1.00 95.10           C  
ATOM   3702  CB  ASN A 471      -1.008   2.982   1.699  1.00 95.10           C  
ATOM   3703  O   ASN A 471       1.414   5.201   1.057  1.00 95.10           O  
ATOM   3704  CG  ASN A 471      -1.085   1.473   1.680  1.00 95.10           C  
ATOM   3705  ND2 ASN A 471      -1.957   0.904   2.470  1.00 95.10           N  
ATOM   3706  OD1 ASN A 471      -0.340   0.799   0.994  1.00 95.10           O  
ATOM   3707  N   TYR A 472      -0.032   5.870   2.638  1.00 96.98           N  
ATOM   3708  CA  TYR A 472       0.176   7.280   2.352  1.00 96.98           C  
ATOM   3709  C   TYR A 472       1.621   7.717   2.641  1.00 96.98           C  
ATOM   3710  CB  TYR A 472      -0.843   8.110   3.134  1.00 96.98           C  
ATOM   3711  O   TYR A 472       2.218   8.429   1.827  1.00 96.98           O  
ATOM   3712  CG  TYR A 472      -0.752   9.575   2.786  1.00 96.98           C  
ATOM   3713  CD1 TYR A 472      -0.102  10.462   3.664  1.00 96.98           C  
ATOM   3714  CD2 TYR A 472      -1.250  10.032   1.551  1.00 96.98           C  
ATOM   3715  CE1 TYR A 472       0.048  11.814   3.310  1.00 96.98           C  
ATOM   3716  CE2 TYR A 472      -1.079  11.378   1.184  1.00 96.98           C  
ATOM   3717  OH  TYR A 472      -0.285  13.573   1.727  1.00 96.98           O  
ATOM   3718  CZ  TYR A 472      -0.436  12.270   2.066  1.00 96.98           C  
ATOM   3719  N   SER A 473       2.217   7.264   3.753  1.00 97.70           N  
ATOM   3720  CA  SER A 473       3.592   7.624   4.112  1.00 97.70           C  
ATOM   3721  C   SER A 473       4.622   7.040   3.151  1.00 97.70           C  
ATOM   3722  CB  SER A 473       3.934   7.225   5.546  1.00 97.70           C  
ATOM   3723  O   SER A 473       5.535   7.763   2.754  1.00 97.70           O  
ATOM   3724  OG  SER A 473       4.095   5.830   5.698  1.00 97.70           O  
ATOM   3725  N   MET A 474       4.451   5.788   2.703  1.00 96.78           N  
ATOM   3726  CA  MET A 474       5.338   5.175   1.708  1.00 96.78           C  
ATOM   3727  C   MET A 474       5.437   6.023   0.438  1.00 96.78           C  
ATOM   3728  CB  MET A 474       4.841   3.774   1.319  1.00 96.78           C  
ATOM   3729  O   MET A 474       6.528   6.222  -0.087  1.00 96.78           O  
ATOM   3730  CG  MET A 474       5.201   2.703   2.348  1.00 96.78           C  
ATOM   3731  SD  MET A 474       4.951   1.004   1.759  1.00 96.78           S  
ATOM   3732  CE  MET A 474       3.159   0.982   1.485  1.00 96.78           C  
ATOM   3733  N   SER A 475       4.308   6.551  -0.039  1.00 97.33           N  
ATOM   3734  CA  SER A 475       4.269   7.394  -1.234  1.00 97.33           C  
ATOM   3735  C   SER A 475       4.854   8.791  -0.992  1.00 97.33           C  
ATOM   3736  CB  SER A 475       2.820   7.499  -1.699  1.00 97.33           C  
ATOM   3737  O   SER A 475       5.659   9.289  -1.782  1.00 97.33           O  
ATOM   3738  OG  SER A 475       2.785   8.264  -2.875  1.00 97.33           O  
ATOM   3739  N   LEU A 476       4.462   9.437   0.109  1.00 97.72           N  
ATOM   3740  CA  LEU A 476       4.856  10.815   0.403  1.00 97.72           C  
ATOM   3741  C   LEU A 476       6.359  10.919   0.704  1.00 97.72           C  
ATOM   3742  CB  LEU A 476       3.981  11.313   1.568  1.00 97.72           C  
ATOM   3743  O   LEU A 476       7.052  11.776   0.155  1.00 97.72           O  
ATOM   3744  CG  LEU A 476       4.284  12.750   2.018  1.00 97.72           C  
ATOM   3745  CD1 LEU A 476       4.040  13.770   0.915  1.00 97.72           C  
ATOM   3746  CD2 LEU A 476       3.368  13.157   3.170  1.00 97.72           C  
ATOM   3747  N   CYS A 477       6.878  10.025   1.547  1.00 98.15           N  
ATOM   3748  CA  CYS A 477       8.292  10.003   1.909  1.00 98.15           C  
ATOM   3749  C   CYS A 477       9.180   9.541   0.752  1.00 98.15           C  
ATOM   3750  CB  CYS A 477       8.490   9.124   3.145  1.00 98.15           C  
ATOM   3751  O   CYS A 477      10.313  10.008   0.651  1.00 98.15           O  
ATOM   3752  SG  CYS A 477       7.673   9.894   4.575  1.00 98.15           S  
ATOM   3753  N   LEU A 478       8.676   8.706  -0.164  1.00 96.80           N  
ATOM   3754  CA  LEU A 478       9.388   8.404  -1.405  1.00 96.80           C  
ATOM   3755  C   LEU A 478       9.648   9.676  -2.231  1.00 96.80           C  
ATOM   3756  CB  LEU A 478       8.612   7.337  -2.193  1.00 96.80           C  
ATOM   3757  O   LEU A 478      10.777   9.883  -2.673  1.00 96.80           O  
ATOM   3758  CG  LEU A 478       9.208   7.021  -3.573  1.00 96.80           C  
ATOM   3759  CD1 LEU A 478      10.661   6.559  -3.471  1.00 96.80           C  
ATOM   3760  CD2 LEU A 478       8.402   5.902  -4.226  1.00 96.80           C  
ATOM   3761  N   GLY A 479       8.661  10.570  -2.360  1.00 96.40           N  
ATOM   3762  CA  GLY A 479       8.844  11.875  -3.009  1.00 96.40           C  
ATOM   3763  C   GLY A 479       9.886  12.761  -2.307  1.00 96.40           C  
ATOM   3764  O   GLY A 479      10.734  13.389  -2.950  1.00 96.40           O  
ATOM   3765  N   MET A 480       9.914  12.741  -0.970  1.00 97.13           N  
ATOM   3766  CA  MET A 480      10.977  13.399  -0.193  1.00 97.13           C  
ATOM   3767  C   MET A 480      12.356  12.786  -0.493  1.00 97.13           C  
ATOM   3768  CB  MET A 480      10.692  13.324   1.315  1.00 97.13           C  
ATOM   3769  O   MET A 480      13.325  13.514  -0.702  1.00 97.13           O  
ATOM   3770  CG  MET A 480       9.373  13.961   1.747  1.00 97.13           C  
ATOM   3771  SD  MET A 480       8.964  13.689   3.490  1.00 97.13           S  
ATOM   3772  CE  MET A 480       7.475  14.716   3.565  1.00 97.13           C  
ATOM   3773  N   GLY A 481      12.446  11.456  -0.584  1.00 96.99           N  
ATOM   3774  CA  GLY A 481      13.665  10.745  -0.974  1.00 96.99           C  
ATOM   3775  C   GLY A 481      14.139  11.125  -2.377  1.00 96.99           C  
ATOM   3776  O   GLY A 481      15.314  11.429  -2.557  1.00 96.99           O  
ATOM   3777  N   ALA A 482      13.229  11.182  -3.354  1.00 95.35           N  
ATOM   3778  CA  ALA A 482      13.502  11.656  -4.716  1.00 95.35           C  
ATOM   3779  C   ALA A 482      13.994  13.110  -4.750  1.00 95.35           C  
ATOM   3780  CB  ALA A 482      12.236  11.448  -5.553  1.00 95.35           C  
ATOM   3781  O   ALA A 482      14.905  13.444  -5.510  1.00 95.35           O  
ATOM   3782  N   THR A 483      13.469  13.976  -3.878  1.00 95.43           N  
ATOM   3783  CA  THR A 483      14.000  15.339  -3.723  1.00 95.43           C  
ATOM   3784  C   THR A 483      15.468  15.300  -3.296  1.00 95.43           C  
ATOM   3785  CB  THR A 483      13.179  16.168  -2.722  1.00 95.43           C  
ATOM   3786  O   THR A 483      16.294  15.985  -3.897  1.00 95.43           O  
ATOM   3787  CG2 THR A 483      13.760  17.569  -2.527  1.00 95.43           C  
ATOM   3788  OG1 THR A 483      11.858  16.351  -3.175  1.00 95.43           O  
ATOM   3789  N   VAL A 484      15.817  14.475  -2.304  1.00 96.10           N  
ATOM   3790  CA  VAL A 484      17.206  14.345  -1.838  1.00 96.10           C  
ATOM   3791  C   VAL A 484      18.113  13.762  -2.920  1.00 96.10           C  
ATOM   3792  CB  VAL A 484      17.296  13.525  -0.539  1.00 96.10           C  
ATOM   3793  O   VAL A 484      19.202  14.294  -3.130  1.00 96.10           O  
ATOM   3794  CG1 VAL A 484      18.750  13.359  -0.084  1.00 96.10           C  
ATOM   3795  CG2 VAL A 484      16.549  14.239   0.593  1.00 96.10           C  
ATOM   3796  N   GLU A 485      17.675  12.726  -3.642  1.00 94.72           N  
ATOM   3797  CA  GLU A 485      18.432  12.175  -4.772  1.00 94.72           C  
ATOM   3798  C   GLU A 485      18.777  13.277  -5.776  1.00 94.72           C  
ATOM   3799  CB  GLU A 485      17.652  11.042  -5.462  1.00 94.72           C  
ATOM   3800  O   GLU A 485      19.952  13.476  -6.081  1.00 94.72           O  
ATOM   3801  CG  GLU A 485      18.426  10.487  -6.673  1.00 94.72           C  
ATOM   3802  CD  GLU A 485      17.659   9.508  -7.572  1.00 94.72           C  
ATOM   3803  OE1 GLU A 485      18.317   9.059  -8.539  1.00 94.72           O  
ATOM   3804  OE2 GLU A 485      16.498   9.160  -7.278  1.00 94.72           O  
ATOM   3805  N   THR A 486      17.775  14.030  -6.232  1.00 92.24           N  
ATOM   3806  CA  THR A 486      17.939  15.088  -7.243  1.00 92.24           C  
ATOM   3807  C   THR A 486      18.995  16.111  -6.836  1.00 92.24           C  
ATOM   3808  CB  THR A 486      16.622  15.841  -7.463  1.00 92.24           C  
ATOM   3809  O   THR A 486      19.836  16.494  -7.643  1.00 92.24           O  
ATOM   3810  CG2 THR A 486      16.659  16.734  -8.702  1.00 92.24           C  
ATOM   3811  OG1 THR A 486      15.570  14.939  -7.654  1.00 92.24           O  
ATOM   3812  N   GLN A 487      18.988  16.527  -5.567  1.00 91.94           N  
ATOM   3813  CA  GLN A 487      19.912  17.542  -5.056  1.00 91.94           C  
ATOM   3814  C   GLN A 487      21.337  17.011  -4.836  1.00 91.94           C  
ATOM   3815  CB  GLN A 487      19.341  18.123  -3.751  1.00 91.94           C  
ATOM   3816  O   GLN A 487      22.297  17.780  -4.838  1.00 91.94           O  
ATOM   3817  CG  GLN A 487      18.005  18.861  -3.948  1.00 91.94           C  
ATOM   3818  CD  GLN A 487      18.091  20.000  -4.955  1.00 91.94           C  
ATOM   3819  NE2 GLN A 487      17.099  20.173  -5.800  1.00 91.94           N  
ATOM   3820  OE1 GLN A 487      19.048  20.749  -5.010  1.00 91.94           O  
ATOM   3821  N   VAL A 488      21.503  15.701  -4.637  1.00 92.37           N  
ATOM   3822  CA  VAL A 488      22.793  15.092  -4.273  1.00 92.37           C  
ATOM   3823  C   VAL A 488      23.485  14.409  -5.460  1.00 92.37           C  
ATOM   3824  CB  VAL A 488      22.585  14.140  -3.078  1.00 92.37           C  
ATOM   3825  O   VAL A 488      24.713  14.296  -5.467  1.00 92.37           O  
ATOM   3826  CG1 VAL A 488      23.870  13.406  -2.684  1.00 92.37           C  
ATOM   3827  CG2 VAL A 488      22.130  14.908  -1.826  1.00 92.37           C  
ATOM   3828  N   ASN A 489      22.728  13.970  -6.468  1.00 88.23           N  
ATOM   3829  CA  ASN A 489      23.202  13.166  -7.601  1.00 88.23           C  
ATOM   3830  C   ASN A 489      23.962  13.984  -8.677  1.00 88.23           C  
ATOM   3831  CB  ASN A 489      21.978  12.392  -8.137  1.00 88.23           C  
ATOM   3832  O   ASN A 489      24.468  13.416  -9.642  1.00 88.23           O  
ATOM   3833  CG  ASN A 489      22.272  11.243  -9.081  1.00 88.23           C  
ATOM   3834  ND2 ASN A 489      21.267  10.502  -9.475  1.00 88.23           N  
ATOM   3835  OD1 ASN A 489      23.390  10.969  -9.467  1.00 88.23           O  
ATOM   3836  N   SER A 490      24.101  15.307  -8.519  1.00 85.56           N  
ATOM   3837  CA  SER A 490      24.839  16.172  -9.462  1.00 85.56           C  
ATOM   3838  C   SER A 490      24.395  15.966 -10.921  1.00 85.56           C  
ATOM   3839  CB  SER A 490      26.359  15.982  -9.310  1.00 85.56           C  
ATOM   3840  O   SER A 490      25.211  15.615 -11.776  1.00 85.56           O  
ATOM   3841  OG  SER A 490      26.788  16.239  -7.983  1.00 85.56           O  
ATOM   3842  N   ASP A 491      23.092  16.114 -11.175  1.00 80.54           N  
ATOM   3843  CA  ASP A 491      22.459  15.938 -12.493  1.00 80.54           C  
ATOM   3844  C   ASP A 491      22.709  14.555 -13.128  1.00 80.54           C  
ATOM   3845  CB  ASP A 491      22.791  17.122 -13.417  1.00 80.54           C  
ATOM   3846  O   ASP A 491      22.910  14.422 -14.332  1.00 80.54           O  
ATOM   3847  CG  ASP A 491      22.486  18.468 -12.758  1.00 80.54           C  
ATOM   3848  OD1 ASP A 491      21.376  18.598 -12.197  1.00 80.54           O  
ATOM   3849  OD2 ASP A 491      23.398  19.328 -12.767  1.00 80.54           O  
ATOM   3850  N   GLY A 492      22.738  13.504 -12.300  1.00 78.84           N  
ATOM   3851  CA  GLY A 492      22.876  12.109 -12.735  1.00 78.84           C  
ATOM   3852  C   GLY A 492      24.314  11.587 -12.801  1.00 78.84           C  
ATOM   3853  O   GLY A 492      24.524  10.407 -13.081  1.00 78.84           O  
ATOM   3854  N   LYS A 493      25.322  12.417 -12.502  1.00 82.66           N  
ATOM   3855  CA  LYS A 493      26.741  12.011 -12.533  1.00 82.66           C  
ATOM   3856  C   LYS A 493      27.140  11.089 -11.379  1.00 82.66           C  
ATOM   3857  CB  LYS A 493      27.637  13.257 -12.544  1.00 82.66           C  
ATOM   3858  O   LYS A 493      28.134  10.370 -11.483  1.00 82.66           O  
ATOM   3859  CG  LYS A 493      27.474  14.059 -13.841  1.00 82.66           C  
ATOM   3860  CD  LYS A 493      28.352  15.313 -13.815  1.00 82.66           C  
ATOM   3861  CE  LYS A 493      28.099  16.111 -15.096  1.00 82.66           C  
ATOM   3862  NZ  LYS A 493      28.814  17.409 -15.082  1.00 82.66           N  
ATOM   3863  N   HIS A 494      26.404  11.105 -10.269  1.00 88.47           N  
ATOM   3864  CA  HIS A 494      26.763  10.383  -9.049  1.00 88.47           C  
ATOM   3865  C   HIS A 494      25.596   9.552  -8.499  1.00 88.47           C  
ATOM   3866  CB  HIS A 494      27.352  11.368  -8.025  1.00 88.47           C  
ATOM   3867  O   HIS A 494      25.200   9.728  -7.344  1.00 88.47           O  
ATOM   3868  CG  HIS A 494      28.661  11.987  -8.446  1.00 88.47           C  
ATOM   3869  CD2 HIS A 494      28.975  13.318  -8.431  1.00 88.47           C  
ATOM   3870  ND1 HIS A 494      29.775  11.314  -8.899  1.00 88.47           N  
ATOM   3871  CE1 HIS A 494      30.736  12.219  -9.145  1.00 88.47           C  
ATOM   3872  NE2 HIS A 494      30.298  13.454  -8.862  1.00 88.47           N  
ATOM   3873  N   LEU A 495      25.080   8.610  -9.304  1.00 90.46           N  
ATOM   3874  CA  LEU A 495      23.881   7.810  -8.985  1.00 90.46           C  
ATOM   3875  C   LEU A 495      23.940   7.180  -7.592  1.00 90.46           C  
ATOM   3876  CB  LEU A 495      23.696   6.707 -10.049  1.00 90.46           C  
ATOM   3877  O   LEU A 495      23.022   7.334  -6.791  1.00 90.46           O  
ATOM   3878  CG  LEU A 495      23.167   7.222 -11.398  1.00 90.46           C  
ATOM   3879  CD1 LEU A 495      23.390   6.163 -12.477  1.00 90.46           C  
ATOM   3880  CD2 LEU A 495      21.665   7.511 -11.341  1.00 90.46           C  
ATOM   3881  N   LEU A 496      25.067   6.545  -7.257  1.00 93.16           N  
ATOM   3882  CA  LEU A 496      25.271   5.935  -5.942  1.00 93.16           C  
ATOM   3883  C   LEU A 496      25.146   6.953  -4.799  1.00 93.16           C  
ATOM   3884  CB  LEU A 496      26.657   5.266  -5.923  1.00 93.16           C  
ATOM   3885  O   LEU A 496      24.597   6.635  -3.745  1.00 93.16           O  
ATOM   3886  CG  LEU A 496      26.999   4.579  -4.587  1.00 93.16           C  
ATOM   3887  CD1 LEU A 496      26.043   3.434  -4.264  1.00 93.16           C  
ATOM   3888  CD2 LEU A 496      28.416   4.014  -4.651  1.00 93.16           C  
ATOM   3889  N   LYS A 497      25.655   8.172  -4.995  1.00 94.04           N  
ATOM   3890  CA  LYS A 497      25.578   9.249  -4.002  1.00 94.04           C  
ATOM   3891  C   LYS A 497      24.137   9.735  -3.849  1.00 94.04           C  
ATOM   3892  CB  LYS A 497      26.512  10.392  -4.417  1.00 94.04           C  
ATOM   3893  O   LYS A 497      23.711   9.958  -2.722  1.00 94.04           O  
ATOM   3894  CG  LYS A 497      26.844  11.333  -3.253  1.00 94.04           C  
ATOM   3895  CD  LYS A 497      27.522  12.598  -3.792  1.00 94.04           C  
ATOM   3896  CE  LYS A 497      27.770  13.612  -2.674  1.00 94.04           C  
ATOM   3897  NZ  LYS A 497      28.311  14.877  -3.230  1.00 94.04           N  
ATOM   3898  N   GLY A 498      23.391   9.834  -4.952  1.00 94.02           N  
ATOM   3899  CA  GLY A 498      21.959  10.136  -4.949  1.00 94.02           C  
ATOM   3900  C   GLY A 498      21.147   9.094  -4.177  1.00 94.02           C  
ATOM   3901  O   GLY A 498      20.434   9.444  -3.239  1.00 94.02           O  
ATOM   3902  N   TYR A 499      21.336   7.808  -4.493  1.00 94.97           N  
ATOM   3903  CA  TYR A 499      20.627   6.706  -3.830  1.00 94.97           C  
ATOM   3904  C   TYR A 499      20.948   6.649  -2.338  1.00 94.97           C  
ATOM   3905  CB  TYR A 499      20.982   5.365  -4.495  1.00 94.97           C  
ATOM   3906  O   TYR A 499      20.047   6.540  -1.509  1.00 94.97           O  
ATOM   3907  CG  TYR A 499      20.589   5.187  -5.951  1.00 94.97           C  
ATOM   3908  CD1 TYR A 499      19.828   6.157  -6.639  1.00 94.97           C  
ATOM   3909  CD2 TYR A 499      20.978   4.010  -6.622  1.00 94.97           C  
ATOM   3910  CE1 TYR A 499      19.494   5.971  -7.986  1.00 94.97           C  
ATOM   3911  CE2 TYR A 499      20.644   3.821  -7.978  1.00 94.97           C  
ATOM   3912  OH  TYR A 499      19.583   4.658  -9.965  1.00 94.97           O  
ATOM   3913  CZ  TYR A 499      19.912   4.814  -8.661  1.00 94.97           C  
ATOM   3914  N   ARG A 500      22.228   6.785  -1.970  1.00 95.87           N  
ATOM   3915  CA  ARG A 500      22.638   6.855  -0.561  1.00 95.87           C  
ATOM   3916  C   ARG A 500      22.093   8.099   0.133  1.00 95.87           C  
ATOM   3917  CB  ARG A 500      24.162   6.788  -0.443  1.00 95.87           C  
ATOM   3918  O   ARG A 500      21.668   7.994   1.275  1.00 95.87           O  
ATOM   3919  CG  ARG A 500      24.670   5.371  -0.731  1.00 95.87           C  
ATOM   3920  CD  ARG A 500      26.191   5.331  -0.588  1.00 95.87           C  
ATOM   3921  NE  ARG A 500      26.692   3.949  -0.655  1.00 95.87           N  
ATOM   3922  NH1 ARG A 500      28.923   4.451  -0.604  1.00 95.87           N  
ATOM   3923  NH2 ARG A 500      28.274   2.310  -0.631  1.00 95.87           N  
ATOM   3924  CZ  ARG A 500      27.955   3.575  -0.633  1.00 95.87           C  
ATOM   3925  N   GLY A 501      22.046   9.238  -0.557  1.00 96.11           N  
ATOM   3926  CA  GLY A 501      21.411  10.469  -0.086  1.00 96.11           C  
ATOM   3927  C   GLY A 501      19.968  10.237   0.350  1.00 96.11           C  
ATOM   3928  O   GLY A 501      19.604  10.549   1.483  1.00 96.11           O  
ATOM   3929  N   ALA A 502      19.170   9.614  -0.515  1.00 96.61           N  
ATOM   3930  CA  ALA A 502      17.797   9.259  -0.183  1.00 96.61           C  
ATOM   3931  C   ALA A 502      17.719   8.268   0.992  1.00 96.61           C  
ATOM   3932  CB  ALA A 502      17.130   8.709  -1.438  1.00 96.61           C  
ATOM   3933  O   ALA A 502      16.913   8.459   1.900  1.00 96.61           O  
ATOM   3934  N   GLN A 503      18.599   7.262   1.044  1.00 96.99           N  
ATOM   3935  CA  GLN A 503      18.669   6.342   2.187  1.00 96.99           C  
ATOM   3936  C   GLN A 503      19.027   7.060   3.497  1.00 96.99           C  
ATOM   3937  CB  GLN A 503      19.667   5.205   1.914  1.00 96.99           C  
ATOM   3938  O   GLN A 503      18.465   6.724   4.533  1.00 96.99           O  
ATOM   3939  CG  GLN A 503      19.238   4.263   0.778  1.00 96.99           C  
ATOM   3940  CD  GLN A 503      18.046   3.369   1.102  1.00 96.99           C  
ATOM   3941  NE2 GLN A 503      17.591   2.606   0.133  1.00 96.99           N  
ATOM   3942  OE1 GLN A 503      17.532   3.308   2.204  1.00 96.99           O  
ATOM   3943  N   TYR A 504      19.888   8.085   3.482  1.00 97.96           N  
ATOM   3944  CA  TYR A 504      20.180   8.889   4.677  1.00 97.96           C  
ATOM   3945  C   TYR A 504      18.946   9.636   5.192  1.00 97.96           C  
ATOM   3946  CB  TYR A 504      21.328   9.881   4.422  1.00 97.96           C  
ATOM   3947  O   TYR A 504      18.748   9.708   6.406  1.00 97.96           O  
ATOM   3948  CG  TYR A 504      22.687   9.263   4.142  1.00 97.96           C  
ATOM   3949  CD1 TYR A 504      23.186   8.247   4.976  1.00 97.96           C  
ATOM   3950  CD2 TYR A 504      23.478   9.731   3.076  1.00 97.96           C  
ATOM   3951  CE1 TYR A 504      24.430   7.649   4.716  1.00 97.96           C  
ATOM   3952  CE2 TYR A 504      24.729   9.144   2.810  1.00 97.96           C  
ATOM   3953  OH  TYR A 504      26.399   7.512   3.359  1.00 97.96           O  
ATOM   3954  CZ  TYR A 504      25.201   8.093   3.623  1.00 97.96           C  
ATOM   3955  N   LEU A 505      18.077  10.126   4.300  1.00 98.17           N  
ATOM   3956  CA  LEU A 505      16.766  10.632   4.712  1.00 98.17           C  
ATOM   3957  C   LEU A 505      15.931   9.515   5.350  1.00 98.17           C  
ATOM   3958  CB  LEU A 505      16.041  11.272   3.517  1.00 98.17           C  
ATOM   3959  O   LEU A 505      15.365   9.722   6.421  1.00 98.17           O  
ATOM   3960  CG  LEU A 505      14.629  11.775   3.870  1.00 98.17           C  
ATOM   3961  CD1 LEU A 505      14.664  12.970   4.824  1.00 98.17           C  
ATOM   3962  CD2 LEU A 505      13.881  12.182   2.610  1.00 98.17           C  
ATOM   3963  N   GLY A 506      15.903   8.326   4.740  1.00 98.09           N  
ATOM   3964  CA  GLY A 506      15.254   7.140   5.305  1.00 98.09           C  
ATOM   3965  C   GLY A 506      15.735   6.815   6.724  1.00 98.09           C  
ATOM   3966  O   GLY A 506      14.912   6.581   7.609  1.00 98.09           O  
ATOM   3967  N   ILE A 507      17.044   6.886   6.983  1.00 98.27           N  
ATOM   3968  CA  ILE A 507      17.616   6.730   8.329  1.00 98.27           C  
ATOM   3969  C   ILE A 507      17.092   7.823   9.261  1.00 98.27           C  
ATOM   3970  CB  ILE A 507      19.159   6.744   8.294  1.00 98.27           C  
ATOM   3971  O   ILE A 507      16.647   7.508  10.358  1.00 98.27           O  
ATOM   3972  CG1 ILE A 507      19.702   5.562   7.466  1.00 98.27           C  
ATOM   3973  CG2 ILE A 507      19.760   6.687   9.714  1.00 98.27           C  
ATOM   3974  CD1 ILE A 507      21.196   5.703   7.172  1.00 98.27           C  
ATOM   3975  N   GLY A 508      17.094   9.089   8.832  1.00 98.30           N  
ATOM   3976  CA  GLY A 508      16.569  10.204   9.624  1.00 98.30           C  
ATOM   3977  C   GLY A 508      15.108  10.003  10.038  1.00 98.30           C  
ATOM   3978  O   GLY A 508      14.780  10.131  11.218  1.00 98.30           O  
ATOM   3979  N   LEU A 509      14.246   9.608   9.096  1.00 98.50           N  
ATOM   3980  CA  LEU A 509      12.838   9.304   9.370  1.00 98.50           C  
ATOM   3981  C   LEU A 509      12.707   8.112  10.329  1.00 98.50           C  
ATOM   3982  CB  LEU A 509      12.081   9.044   8.052  1.00 98.50           C  
ATOM   3983  O   LEU A 509      12.038   8.216  11.354  1.00 98.50           O  
ATOM   3984  CG  LEU A 509      12.049  10.213   7.048  1.00 98.50           C  
ATOM   3985  CD1 LEU A 509      11.328   9.762   5.779  1.00 98.50           C  
ATOM   3986  CD2 LEU A 509      11.351  11.468   7.570  1.00 98.50           C  
ATOM   3987  N   ALA A 510      13.401   7.003  10.071  1.00 98.13           N  
ATOM   3988  CA  ALA A 510      13.339   5.840  10.951  1.00 98.13           C  
ATOM   3989  C   ALA A 510      13.896   6.131  12.358  1.00 98.13           C  
ATOM   3990  CB  ALA A 510      14.055   4.672  10.277  1.00 98.13           C  
ATOM   3991  O   ALA A 510      13.365   5.624  13.339  1.00 98.13           O  
ATOM   3992  N   SER A 511      14.913   6.989  12.488  1.00 98.48           N  
ATOM   3993  CA  SER A 511      15.447   7.419  13.788  1.00 98.48           C  
ATOM   3994  C   SER A 511      14.410   8.221  14.575  1.00 98.48           C  
ATOM   3995  CB  SER A 511      16.707   8.274  13.611  1.00 98.48           C  
ATOM   3996  O   SER A 511      14.222   7.974  15.766  1.00 98.48           O  
ATOM   3997  OG  SER A 511      17.793   7.501  13.136  1.00 98.48           O  
ATOM   3998  N   LEU A 512      13.684   9.133  13.916  1.00 98.19           N  
ATOM   3999  CA  LEU A 512      12.553   9.836  14.531  1.00 98.19           C  
ATOM   4000  C   LEU A 512      11.464   8.849  14.966  1.00 98.19           C  
ATOM   4001  CB  LEU A 512      11.973  10.873  13.551  1.00 98.19           C  
ATOM   4002  O   LEU A 512      10.938   8.962  16.073  1.00 98.19           O  
ATOM   4003  CG  LEU A 512      12.877  12.087  13.287  1.00 98.19           C  
ATOM   4004  CD1 LEU A 512      12.278  12.925  12.157  1.00 98.19           C  
ATOM   4005  CD2 LEU A 512      13.016  12.973  14.528  1.00 98.19           C  
ATOM   4006  N   ALA A 513      11.173   7.842  14.142  1.00 98.21           N  
ATOM   4007  CA  ALA A 513      10.218   6.795  14.477  1.00 98.21           C  
ATOM   4008  C   ALA A 513      10.645   5.989  15.720  1.00 98.21           C  
ATOM   4009  CB  ALA A 513      10.027   5.899  13.253  1.00 98.21           C  
ATOM   4010  O   ALA A 513       9.823   5.754  16.609  1.00 98.21           O  
ATOM   4011  N   CYS A 514      11.929   5.627  15.837  1.00 97.79           N  
ATOM   4012  CA  CYS A 514      12.502   4.983  17.025  1.00 97.79           C  
ATOM   4013  C   CYS A 514      12.363   5.856  18.273  1.00 97.79           C  
ATOM   4014  CB  CYS A 514      13.992   4.696  16.802  1.00 97.79           C  
ATOM   4015  O   CYS A 514      11.958   5.368  19.324  1.00 97.79           O  
ATOM   4016  SG  CYS A 514      14.212   3.410  15.560  1.00 97.79           S  
ATOM   4017  N   MET A 515      12.669   7.152  18.168  1.00 98.03           N  
ATOM   4018  CA  MET A 515      12.548   8.079  19.296  1.00 98.03           C  
ATOM   4019  C   MET A 515      11.095   8.193  19.768  1.00 98.03           C  
ATOM   4020  CB  MET A 515      13.087   9.461  18.907  1.00 98.03           C  
ATOM   4021  O   MET A 515      10.822   8.074  20.960  1.00 98.03           O  
ATOM   4022  CG  MET A 515      14.610   9.475  18.746  1.00 98.03           C  
ATOM   4023  SD  MET A 515      15.271  11.041  18.111  1.00 98.03           S  
ATOM   4024  CE  MET A 515      14.849  12.163  19.472  1.00 98.03           C  
ATOM   4025  N   ILE A 516      10.153   8.376  18.840  1.00 97.53           N  
ATOM   4026  CA  ILE A 516       8.730   8.539  19.161  1.00 97.53           C  
ATOM   4027  C   ILE A 516       8.149   7.247  19.749  1.00 97.53           C  
ATOM   4028  CB  ILE A 516       7.956   9.012  17.910  1.00 97.53           C  
ATOM   4029  O   ILE A 516       7.487   7.289  20.787  1.00 97.53           O  
ATOM   4030  CG1 ILE A 516       8.420  10.426  17.485  1.00 97.53           C  
ATOM   4031  CG2 ILE A 516       6.442   9.040  18.184  1.00 97.53           C  
ATOM   4032  CD1 ILE A 516       7.960  10.816  16.076  1.00 97.53           C  
ATOM   4033  N   SER A 517       8.420   6.097  19.124  1.00 96.69           N  
ATOM   4034  CA  SER A 517       7.950   4.794  19.615  1.00 96.69           C  
ATOM   4035  C   SER A 517       8.611   4.388  20.935  1.00 96.69           C  
ATOM   4036  CB  SER A 517       8.150   3.697  18.567  1.00 96.69           C  
ATOM   4037  O   SER A 517       7.947   3.805  21.787  1.00 96.69           O  
ATOM   4038  OG  SER A 517       9.505   3.600  18.187  1.00 96.69           O  
ATOM   4039  N   GLY A 518       9.880   4.746  21.153  1.00 96.75           N  
ATOM   4040  CA  GLY A 518      10.588   4.509  22.410  1.00 96.75           C  
ATOM   4041  C   GLY A 518      10.009   5.330  23.559  1.00 96.75           C  
ATOM   4042  O   GLY A 518       9.758   4.787  24.635  1.00 96.75           O  
ATOM   4043  N   LEU A 519       9.712   6.613  23.318  1.00 96.51           N  
ATOM   4044  CA  LEU A 519       9.004   7.461  24.282  1.00 96.51           C  
ATOM   4045  C   LEU A 519       7.626   6.883  24.621  1.00 96.51           C  
ATOM   4046  CB  LEU A 519       8.868   8.890  23.725  1.00 96.51           C  
ATOM   4047  O   LEU A 519       7.305   6.729  25.798  1.00 96.51           O  
ATOM   4048  CG  LEU A 519      10.175   9.702  23.719  1.00 96.51           C  
ATOM   4049  CD1 LEU A 519       9.952  11.007  22.952  1.00 96.51           C  
ATOM   4050  CD2 LEU A 519      10.645  10.049  25.133  1.00 96.51           C  
ATOM   4051  N   TYR A 520       6.854   6.487  23.605  1.00 94.77           N  
ATOM   4052  CA  TYR A 520       5.554   5.846  23.802  1.00 94.77           C  
ATOM   4053  C   TYR A 520       5.662   4.539  24.606  1.00 94.77           C  
ATOM   4054  CB  TYR A 520       4.907   5.594  22.434  1.00 94.77           C  
ATOM   4055  O   TYR A 520       4.871   4.300  25.517  1.00 94.77           O  
ATOM   4056  CG  TYR A 520       3.649   4.760  22.537  1.00 94.77           C  
ATOM   4057  CD1 TYR A 520       3.657   3.408  22.141  1.00 94.77           C  
ATOM   4058  CD2 TYR A 520       2.504   5.315  23.138  1.00 94.77           C  
ATOM   4059  CE1 TYR A 520       2.514   2.613  22.343  1.00 94.77           C  
ATOM   4060  CE2 TYR A 520       1.372   4.513  23.362  1.00 94.77           C  
ATOM   4061  OH  TYR A 520       0.284   2.393  23.199  1.00 94.77           O  
ATOM   4062  CZ  TYR A 520       1.374   3.164  22.960  1.00 94.77           C  
ATOM   4063  N   MET A 521       6.661   3.700  24.322  1.00 94.97           N  
ATOM   4064  CA  MET A 521       6.899   2.453  25.053  1.00 94.97           C  
ATOM   4065  C   MET A 521       7.192   2.713  26.538  1.00 94.97           C  
ATOM   4066  CB  MET A 521       8.040   1.683  24.371  1.00 94.97           C  
ATOM   4067  O   MET A 521       6.623   2.045  27.403  1.00 94.97           O  
ATOM   4068  CG  MET A 521       8.312   0.331  25.040  1.00 94.97           C  
ATOM   4069  SD  MET A 521       9.736  -0.576  24.379  1.00 94.97           S  
ATOM   4070  CE  MET A 521      11.104   0.472  24.949  1.00 94.97           C  
ATOM   4071  N   VAL A 522       8.030   3.705  26.852  1.00 95.75           N  
ATOM   4072  CA  VAL A 522       8.329   4.094  28.239  1.00 95.75           C  
ATOM   4073  C   VAL A 522       7.080   4.639  28.941  1.00 95.75           C  
ATOM   4074  CB  VAL A 522       9.495   5.101  28.280  1.00 95.75           C  
ATOM   4075  O   VAL A 522       6.771   4.206  30.052  1.00 95.75           O  
ATOM   4076  CG1 VAL A 522       9.729   5.667  29.687  1.00 95.75           C  
ATOM   4077  CG2 VAL A 522      10.805   4.431  27.841  1.00 95.75           C  
ATOM   4078  N   GLU A 523       6.325   5.532  28.296  1.00 93.23           N  
ATOM   4079  CA  GLU A 523       5.061   6.076  28.820  1.00 93.23           C  
ATOM   4080  C   GLU A 523       4.036   4.953  29.091  1.00 93.23           C  
ATOM   4081  CB  GLU A 523       4.490   7.121  27.830  1.00 93.23           C  
ATOM   4082  O   GLU A 523       3.417   4.910  30.159  1.00 93.23           O  
ATOM   4083  CG  GLU A 523       5.257   8.468  27.809  1.00 93.23           C  
ATOM   4084  CD  GLU A 523       4.830   9.438  26.672  1.00 93.23           C  
ATOM   4085  OE1 GLU A 523       5.172  10.651  26.717  1.00 93.23           O  
ATOM   4086  OE2 GLU A 523       4.198   8.997  25.690  1.00 93.23           O  
ATOM   4087  N   SER A 524       3.921   3.991  28.170  1.00 89.60           N  
ATOM   4088  CA  SER A 524       3.064   2.805  28.283  1.00 89.60           C  
ATOM   4089  C   SER A 524       3.432   1.945  29.498  1.00 89.60           C  
ATOM   4090  CB  SER A 524       3.168   2.003  26.978  1.00 89.60           C  
ATOM   4091  O   SER A 524       2.555   1.575  30.285  1.00 89.60           O  
ATOM   4092  OG  SER A 524       2.373   0.831  26.993  1.00 89.60           O  
ATOM   4093  N   PHE A 525       4.725   1.694  29.729  1.00 91.81           N  
ATOM   4094  CA  PHE A 525       5.180   0.950  30.904  1.00 91.81           C  
ATOM   4095  C   PHE A 525       4.956   1.698  32.217  1.00 91.81           C  
ATOM   4096  CB  PHE A 525       6.663   0.592  30.757  1.00 91.81           C  
ATOM   4097  O   PHE A 525       4.539   1.087  33.203  1.00 91.81           O  
ATOM   4098  CG  PHE A 525       6.985  -0.486  29.743  1.00 91.81           C  
ATOM   4099  CD1 PHE A 525       6.173  -1.633  29.624  1.00 91.81           C  
ATOM   4100  CD2 PHE A 525       8.162  -0.384  28.978  1.00 91.81           C  
ATOM   4101  CE1 PHE A 525       6.547  -2.677  28.765  1.00 91.81           C  
ATOM   4102  CE2 PHE A 525       8.543  -1.436  28.129  1.00 91.81           C  
ATOM   4103  CZ  PHE A 525       7.744  -2.586  28.041  1.00 91.81           C  
ATOM   4104  N   ILE A 526       5.186   3.013  32.249  1.00 91.06           N  
ATOM   4105  CA  ILE A 526       4.923   3.830  33.441  1.00 91.06           C  
ATOM   4106  C   ILE A 526       3.429   3.792  33.785  1.00 91.06           C  
ATOM   4107  CB  ILE A 526       5.440   5.272  33.239  1.00 91.06           C  
ATOM   4108  O   ILE A 526       3.076   3.589  34.949  1.00 91.06           O  
ATOM   4109  CG1 ILE A 526       6.984   5.278  33.173  1.00 91.06           C  
ATOM   4110  CG2 ILE A 526       4.964   6.194  34.382  1.00 91.06           C  
ATOM   4111  CD1 ILE A 526       7.570   6.601  32.661  1.00 91.06           C  
ATOM   4112  N   LYS A 527       2.549   3.934  32.785  1.00 87.66           N  
ATOM   4113  CA  LYS A 527       1.093   3.846  32.967  1.00 87.66           C  
ATOM   4114  C   LYS A 527       0.678   2.466  33.487  1.00 87.66           C  
ATOM   4115  CB  LYS A 527       0.398   4.212  31.643  1.00 87.66           C  
ATOM   4116  O   LYS A 527      -0.078   2.393  34.452  1.00 87.66           O  
ATOM   4117  CG  LYS A 527      -1.126   4.366  31.794  1.00 87.66           C  
ATOM   4118  CD  LYS A 527      -1.780   4.738  30.452  1.00 87.66           C  
ATOM   4119  CE  LYS A 527      -3.307   4.858  30.596  1.00 87.66           C  
ATOM   4120  NZ  LYS A 527      -3.983   5.075  29.286  1.00 87.66           N  
ATOM   4121  N   GLY A 528       1.225   1.391  32.916  1.00 85.36           N  
ATOM   4122  CA  GLY A 528       0.966   0.019  33.365  1.00 85.36           C  
ATOM   4123  C   GLY A 528       1.414  -0.244  34.807  1.00 85.36           C  
ATOM   4124  O   GLY A 528       0.665  -0.827  35.586  1.00 85.36           O  
ATOM   4125  N   ARG A 529       2.598   0.245  35.205  1.00 86.44           N  
ATOM   4126  CA  ARG A 529       3.085   0.130  36.592  1.00 86.44           C  
ATOM   4127  C   ARG A 529       2.215   0.899  37.582  1.00 86.44           C  
ATOM   4128  CB  ARG A 529       4.540   0.605  36.706  1.00 86.44           C  
ATOM   4129  O   ARG A 529       1.931   0.378  38.652  1.00 86.44           O  
ATOM   4130  CG  ARG A 529       5.529  -0.406  36.110  1.00 86.44           C  
ATOM   4131  CD  ARG A 529       6.981   0.040  36.319  1.00 86.44           C  
ATOM   4132  NE  ARG A 529       7.381  -0.046  37.740  1.00 86.44           N  
ATOM   4133  NH1 ARG A 529       9.526   0.743  37.518  1.00 86.44           N  
ATOM   4134  NH2 ARG A 529       8.792   0.089  39.522  1.00 86.44           N  
ATOM   4135  CZ  ARG A 529       8.560   0.263  38.252  1.00 86.44           C  
ATOM   4136  N   ARG A 530       1.779   2.113  37.228  1.00 87.68           N  
ATOM   4137  CA  ARG A 530       0.874   2.911  38.073  1.00 87.68           C  
ATOM   4138  C   ARG A 530      -0.486   2.240  38.247  1.00 87.68           C  
ATOM   4139  CB  ARG A 530       0.700   4.320  37.496  1.00 87.68           C  
ATOM   4140  O   ARG A 530      -1.002   2.241  39.354  1.00 87.68           O  
ATOM   4141  CG  ARG A 530       1.940   5.191  37.726  1.00 87.68           C  
ATOM   4142  CD  ARG A 530       1.701   6.577  37.123  1.00 87.68           C  
ATOM   4143  NE  ARG A 530       2.858   7.465  37.328  1.00 87.68           N  
ATOM   4144  NH1 ARG A 530       1.975   9.320  36.303  1.00 87.68           N  
ATOM   4145  NH2 ARG A 530       4.032   9.411  37.164  1.00 87.68           N  
ATOM   4146  CZ  ARG A 530       2.950   8.723  36.932  1.00 87.68           C  
ATOM   4147  N   ALA A 531      -1.031   1.646  37.186  1.00 84.71           N  
ATOM   4148  CA  ALA A 531      -2.292   0.911  37.259  1.00 84.71           C  
ATOM   4149  C   ALA A 531      -2.189  -0.324  38.169  1.00 84.71           C  
ATOM   4150  CB  ALA A 531      -2.721   0.541  35.836  1.00 84.71           C  
ATOM   4151  O   ALA A 531      -3.075  -0.544  38.985  1.00 84.71           O  
ATOM   4152  N   ARG A 532      -1.086  -1.086  38.087  1.00 84.67           N  
ATOM   4153  CA  ARG A 532      -0.832  -2.220  38.996  1.00 84.67           C  
ATOM   4154  C   ARG A 532      -0.674  -1.775  40.448  1.00 84.67           C  
ATOM   4155  CB  ARG A 532       0.397  -3.022  38.553  1.00 84.67           C  
ATOM   4156  O   ARG A 532      -1.327  -2.335  41.311  1.00 84.67           O  
ATOM   4157  CG  ARG A 532       0.122  -3.825  37.277  1.00 84.67           C  
ATOM   4158  CD  ARG A 532       1.370  -4.624  36.897  1.00 84.67           C  
ATOM   4159  NE  ARG A 532       1.193  -5.320  35.610  1.00 84.67           N  
ATOM   4160  NH1 ARG A 532       3.232  -6.368  35.571  1.00 84.67           N  
ATOM   4161  NH2 ARG A 532       1.794  -6.691  33.893  1.00 84.67           N  
ATOM   4162  CZ  ARG A 532       2.072  -6.117  35.029  1.00 84.67           C  
ATOM   4163  N   ALA A 533       0.116  -0.731  40.698  1.00 84.66           N  
ATOM   4164  CA  ALA A 533       0.295  -0.193  42.046  1.00 84.66           C  
ATOM   4165  C   ALA A 533      -1.021   0.332  42.652  1.00 84.66           C  
ATOM   4166  CB  ALA A 533       1.360   0.909  41.986  1.00 84.66           C  
ATOM   4167  O   ALA A 533      -1.252   0.165  43.844  1.00 84.66           O  
ATOM   4168  N   ALA A 534      -1.892   0.945  41.841  1.00 82.64           N  
ATOM   4169  CA  ALA A 534      -3.220   1.369  42.283  1.00 82.64           C  
ATOM   4170  C   ALA A 534      -4.131   0.169  42.599  1.00 82.64           C  
ATOM   4171  CB  ALA A 534      -3.827   2.284  41.213  1.00 82.64           C  
ATOM   4172  O   ALA A 534      -4.776   0.161  43.639  1.00 82.64           O  
ATOM   4173  N   ALA A 535      -4.129  -0.867  41.754  1.00 81.44           N  
ATOM   4174  CA  ALA A 535      -4.911  -2.082  41.989  1.00 81.44           C  
ATOM   4175  C   ALA A 535      -4.440  -2.865  43.230  1.00 81.44           C  
ATOM   4176  CB  ALA A 535      -4.839  -2.949  40.726  1.00 81.44           C  
ATOM   4177  O   ALA A 535      -5.265  -3.378  43.982  1.00 81.44           O  
ATOM   4178  N   GLU A 536      -3.126  -2.934  43.465  1.00 80.96           N  
ATOM   4179  CA  GLU A 536      -2.548  -3.510  44.685  1.00 80.96           C  
ATOM   4180  C   GLU A 536      -2.966  -2.709  45.924  1.00 80.96           C  
ATOM   4181  CB  GLU A 536      -1.012  -3.558  44.571  1.00 80.96           C  
ATOM   4182  O   GLU A 536      -3.352  -3.303  46.927  1.00 80.96           O  
ATOM   4183  CG  GLU A 536      -0.510  -4.682  43.645  1.00 80.96           C  
ATOM   4184  CD  GLU A 536       1.000  -4.602  43.335  1.00 80.96           C  
ATOM   4185  OE1 GLU A 536       1.442  -5.319  42.404  1.00 80.96           O  
ATOM   4186  OE2 GLU A 536       1.719  -3.787  43.961  1.00 80.96           O  
ATOM   4187  N   TYR A 537      -2.960  -1.372  45.844  1.00 79.59           N  
ATOM   4188  CA  TYR A 537      -3.411  -0.510  46.936  1.00 79.59           C  
ATOM   4189  C   TYR A 537      -4.896  -0.726  47.264  1.00 79.59           C  
ATOM   4190  CB  TYR A 537      -3.113   0.956  46.601  1.00 79.59           C  
ATOM   4191  O   TYR A 537      -5.227  -0.976  48.423  1.00 79.59           O  
ATOM   4192  CG  TYR A 537      -3.379   1.903  47.753  1.00 79.59           C  
ATOM   4193  CD1 TYR A 537      -4.585   2.630  47.814  1.00 79.59           C  
ATOM   4194  CD2 TYR A 537      -2.427   2.027  48.783  1.00 79.59           C  
ATOM   4195  CE1 TYR A 537      -4.826   3.498  48.896  1.00 79.59           C  
ATOM   4196  CE2 TYR A 537      -2.671   2.884  49.873  1.00 79.59           C  
ATOM   4197  OH  TYR A 537      -4.112   4.448  50.982  1.00 79.59           O  
ATOM   4198  CZ  TYR A 537      -3.873   3.623  49.928  1.00 79.59           C  
ATOM   4199  N   ASP A 538      -5.773  -0.726  46.258  1.00 76.36           N  
ATOM   4200  CA  ASP A 538      -7.211  -0.966  46.445  1.00 76.36           C  
ATOM   4201  C   ASP A 538      -7.490  -2.363  47.028  1.00 76.36           C  
ATOM   4202  CB  ASP A 538      -7.955  -0.772  45.110  1.00 76.36           C  
ATOM   4203  O   ASP A 538      -8.360  -2.507  47.884  1.00 76.36           O  
ATOM   4204  CG  ASP A 538      -8.047   0.688  44.635  1.00 76.36           C  
ATOM   4205  OD1 ASP A 538      -7.893   1.611  45.470  1.00 76.36           O  
ATOM   4206  OD2 ASP A 538      -8.304   0.881  43.423  1.00 76.36           O  
ATOM   4207  N   CYS A 539      -6.709  -3.381  46.646  1.00 72.54           N  
ATOM   4208  CA  CYS A 539      -6.824  -4.722  47.226  1.00 72.54           C  
ATOM   4209  C   CYS A 539      -6.288  -4.820  48.654  1.00 72.54           C  
ATOM   4210  CB  CYS A 539      -6.118  -5.750  46.338  1.00 72.54           C  
ATOM   4211  O   CYS A 539      -6.745  -5.683  49.383  1.00 72.54           O  
ATOM   4212  SG  CYS A 539      -7.078  -5.960  44.817  1.00 72.54           S  
ATOM   4213  N   THR A 540      -5.331  -3.986  49.070  1.00 70.97           N  
ATOM   4214  CA  THR A 540      -4.880  -3.952  50.476  1.00 70.97           C  
ATOM   4215  C   THR A 540      -5.812  -3.169  51.401  1.00 70.97           C  
ATOM   4216  CB  THR A 540      -3.456  -3.399  50.621  1.00 70.97           C  
ATOM   4217  O   THR A 540      -5.745  -3.351  52.614  1.00 70.97           O  
ATOM   4218  CG2 THR A 540      -2.407  -4.372  50.084  1.00 70.97           C  
ATOM   4219  OG1 THR A 540      -3.268  -2.158  49.972  1.00 70.97           O  
ATOM   4220  N   VAL A 541      -6.642  -2.277  50.849  1.00 67.74           N  
ATOM   4221  CA  VAL A 541      -7.599  -1.454  51.609  1.00 67.74           C  
ATOM   4222  C   VAL A 541      -8.969  -2.139  51.750  1.00 67.74           C  
ATOM   4223  CB  VAL A 541      -7.704  -0.050  50.971  1.00 67.74           C  
ATOM   4224  O   VAL A 541      -9.675  -1.853  52.719  1.00 67.74           O  
ATOM   4225  CG1 VAL A 541      -8.765   0.847  51.626  1.00 67.74           C  
ATOM   4226  CG2 VAL A 541      -6.373   0.713  51.093  1.00 67.74           C  
ATOM   4227  N   ALA A 542      -9.341  -3.021  50.815  1.00 60.31           N  
ATOM   4228  CA  ALA A 542     -10.542  -3.867  50.879  1.00 60.31           C  
ATOM   4229  C   ALA A 542     -10.385  -5.050  51.854  1.00 60.31           C  
ATOM   4230  CB  ALA A 542     -10.874  -4.335  49.455  1.00 60.31           C  
ATOM   4231  O   ALA A 542     -11.403  -5.419  52.484  1.00 60.31           O  
ATOM   4232  OXT ALA A 542      -9.262  -5.595  51.932  1.00 60.31           O  
TER    4233      ALA A 542                                                      
ENDMDL                                                                          
END                                                                             
